# Supplementary material for: Reliability of an interneuron response depends on an integrated sensory state
Source: eLife. 2019 Nov 13;8:e50566. doi: 10.7554/eLife.50566 (PMC6894930; doi:10.7554/eLife.50566)
Supplement: Figure 6—source data 1. [file elife-50566-fig6-data1.zip]

Archive with 66 entries (63 files):
- Figure 6A_181106AIAGC_Int1_1_4_CCIV-1pA PrePulse.txt
- __MACOSX/
- __MACOSX/._Figure 6A_181106AIAGC_Int1_1_4_CCIV-1pA PrePulse.txt
- Figure 6B_10pA ramp_181102AIAGC_Int1_AVL_1-8_CCRampSingle.txt
- __MACOSX/._Figure 6B_10pA ramp_181102AIAGC_Int1_AVL_1-8_CCRampSingle.txt
- Figure 6B_5pA ramp_181102AIAGC_Int1_AVL_1-10_CCRampSingle.txt
- __MACOSX/._Figure 6B_5pA ramp_181102AIAGC_Int1_AVL_1-10_CCRampSingle.txt
- Figure 6C_190911AIAGC5_Imaging_5-2.txt
- __MACOSX/._Figure 6C_190911AIAGC5_Imaging_5-2.txt
- Figure S6A_150917AIAGC5_6_E-1_7_IV-long.txt
- __MACOSX/._Figure S6A_150917AIAGC5_6_E-1_7_IV-long.txt
- Figure S6B_AIA IV curve.txt
- __MACOSX/._Figure S6B_AIA IV curve.txt
- Figure S6B_AIA Voltage-Clamp raw data for calculating IV curve/
- Figure S6B_AIA Voltage-Clamp raw data for calculating IV curve/140121AIA_KyIs619_1.txt
- __MACOSX/Figure S6B_AIA Voltage-Clamp raw data for calculating IV curve/
- __MACOSX/Figure S6B_AIA Voltage-Clamp raw data for calculating IV curve/._140121AIA_KyIs619_1.txt
- Figure S6B_AIA Voltage-Clamp raw data for calculating IV curve/140520CX16563AIB_AIAChR2_1-2_3.txt
- __MACOSX/Figure S6B_AIA Voltage-Clamp raw data for calculating IV curve/._140520CX16563AIB_AIAChR2_1-2_3.txt
- Figure S6B_AIA Voltage-Clamp raw data for calculating IV curve/140520CX16563AIB_AIAChR2_1-2_4.txt
- __MACOSX/Figure S6B_AIA Voltage-Clamp raw data for calculating IV curve/._140520CX16563AIB_AIAChR2_1-2_4.txt
- Figure S6B_AIA Voltage-Clamp raw data for calculating IV curve/140522AIB_AIAChR2_3-1_1.txt
- __MACOSX/Figure S6B_AIA Voltage-Clamp raw data for calculating IV curve/._140522AIB_AIAChR2_3-1_1.txt
- Figure S6B_AIA Voltage-Clamp raw data for calculating IV curve/140522AIB_AIAChR2_3-1_5.txt
- __MACOSX/Figure S6B_AIA Voltage-Clamp raw data for calculating IV curve/._140522AIB_AIAChR2_3-1_5.txt
- Figure S6B_AIA Voltage-Clamp raw data for calculating IV curve/140528AIA_AWACrimson_4.txt
- __MACOSX/Figure S6B_AIA Voltage-Clamp raw data for calculating IV curve/._140528AIA_AWACrimson_4.txt
- Figure S6B_AIA Voltage-Clamp raw data for calculating IV curve/140528AIA_AWACrimson_6.txt
- __MACOSX/Figure S6B_AIA Voltage-Clamp raw data for calculating IV curve/._140528AIA_AWACrimson_6.txt
- Figure S6B_AIA Voltage-Clamp raw data for calculating IV curve/140829KyEx1295AIA_2.txt
- __MACOSX/Figure S6B_AIA Voltage-Clamp raw data for calculating IV curve/._140829KyEx1295AIA_2.txt
- Figure S6B_AIA Voltage-Clamp raw data for calculating IV curve/140829KyEx1295AIA_4.txt
- __MACOSX/Figure S6B_AIA Voltage-Clamp raw data for calculating IV curve/._140829KyEx1295AIA_4.txt
- Figure S6B_AIA Voltage-Clamp raw data for calculating IV curve/140829KyEx1295AIA_6.txt
- __MACOSX/Figure S6B_AIA Voltage-Clamp raw data for calculating IV curve/._140829KyEx1295AIA_6.txt
- Figure S6B_AIA Voltage-Clamp raw data for calculating IV curve/140829KyEx1295AIA_7.txt
- __MACOSX/Figure S6B_AIA Voltage-Clamp raw data for calculating IV curve/._140829KyEx1295AIA_7.txt
- Figure S6B_AIA Voltage-Clamp raw data for calculating IV curve/150219KyEx1295AIA_4.txt
- __MACOSX/Figure S6B_AIA Voltage-Clamp raw data for calculating IV curve/._150219KyEx1295AIA_4.txt
- Figure S6B_AIA Voltage-Clamp raw data for calculating IV curve/150219KyEx1295AIA_5_5.txt
- __MACOSX/Figure S6B_AIA Voltage-Clamp raw data for calculating IV curve/._150219KyEx1295AIA_5_5.txt
- Figure S6B_AIA Voltage-Clamp raw data for calculating IV curve/150914AIAGC5_2.txt
- __MACOSX/Figure S6B_AIA Voltage-Clamp raw data for calculating IV curve/._150914AIAGC5_2.txt
- Figure S6B_AIA Voltage-Clamp raw data for calculating IV curve/150915AIAGC5_1.txt
- __MACOSX/Figure S6B_AIA Voltage-Clamp raw data for calculating IV curve/._150915AIAGC5_1.txt
- Figure S6B_AIA Voltage-Clamp raw data for calculating IV curve/150915AIAGC5_2.txt
- __MACOSX/Figure S6B_AIA Voltage-Clamp raw data for calculating IV curve/._150915AIAGC5_2.txt
- Figure S6B_AIA Voltage-Clamp raw data for calculating IV curve/150915AIAGC5_5.txt
- __MACOSX/Figure S6B_AIA Voltage-Clamp raw data for calculating IV curve/._150915AIAGC5_5.txt
- Figure S6B_AIA Voltage-Clamp raw data for calculating IV curve/150916AIAGC5_1.txt
- __MACOSX/Figure S6B_AIA Voltage-Clamp raw data for calculating IV curve/._150916AIAGC5_1.txt
- Figure S6B_AIA Voltage-Clamp raw data for calculating IV curve/150916AIAGC5_2.txt
- __MACOSX/Figure S6B_AIA Voltage-Clamp raw data for calculating IV curve/._150916AIAGC5_2.txt
- Figure S6B_AIA Voltage-Clamp raw data for calculating IV curve/150917AIAGC5_6.txt
- __MACOSX/Figure S6B_AIA Voltage-Clamp raw data for calculating IV curve/._150917AIAGC5_6.txt
- Figure S6B_AIA Voltage-Clamp raw data for calculating IV curve/150918AIAGC5_1.txt
- __MACOSX/Figure S6B_AIA Voltage-Clamp raw data for calculating IV curve/._150918AIAGC5_1.txt
- Figure S6B_AIA Voltage-Clamp raw data for calculating IV curve/150918AIAGC5_2.txt
- __MACOSX/Figure S6B_AIA Voltage-Clamp raw data for calculating IV curve/._150918AIAGC5_2.txt
- Figure S6B_AIA Voltage-Clamp raw data for calculating IV curve/150918AIAGC5_3.txt
- __MACOSX/Figure S6B_AIA Voltage-Clamp raw data for calculating IV curve/._150918AIAGC5_3.txt
- Figure S6B_AIA Voltage-Clamp raw data for calculating IV curve/150918AIAGC5_7.txt
- __MACOSX/Figure S6B_AIA Voltage-Clamp raw data for calculating IV curve/._150918AIAGC5_7.txt
- Figure S6B_AIA Voltage-Clamp raw data for calculating IV curve/151026KyEs1331AIA_2.txt
- __MACOSX/Figure S6B_AIA Voltage-Clamp raw data for calculating IV curve/._151026KyEs1331AIA_2.txt
- __MACOSX/._Figure S6B_AIA Voltage-Clamp raw data for calculating IV curve
