# Supplementary material for: Reliability of an interneuron response depends on an integrated sensory state
Source: eLife. 2019 Nov 13;8:e50566. doi: 10.7554/eLife.50566 (PMC6894930; doi:10.7554/eLife.50566)
Supplement: Figure 6—source data 1. [file elife-50566-fig6-data1.zip › Figure 6A_181106AIAGC_Int1_1_4_CCIV-1pA PrePulse.txt]

	CCIV-1pA PrePulse	CCIV-1pA PrePulse_3	CCIV-1pA PrePulse_4	CCIV-1pA PrePulse_5	CCIV-1pA PrePulse_6	CCIV-1pA PrePulse_7	CCIV-1pA PrePulse_8	CCIV-1pA PrePulse_9	CCIV-1pA PrePulse_10	CCIV-1pA PrePulse_11	CCIV-1pA PrePulse_12	CCIV-1pA PrePulse_13	CCIV-1pA PrePulse_14	CCIV-1pA PrePulse_15	CCIV-1pA PrePulse_16	CCIV-1pA PrePulse_17	CCIV-1pA PrePulse_18	CCIV-1pA PrePulse_19	CCIV-1pA PrePulse_20	CCIV-1pA PrePulse_21
s	V	A	V	A	V	A	V	A	V	A	V	A	V	A	V	A	V	A	V	A
Time	Vmon-1	Imon-1	Vmon-1	Imon-1	Vmon-1	Imon-1	Vmon-1	Imon-1	Vmon-1	Imon-1	Vmon-1	Imon-1	Vmon-1	Imon-1	Vmon-1	Imon-1	Vmon-1	Imon-1	Vmon-1	Imon-1
0.005	-0.0786423532189618	-7.79380529677668E-14	-0.0788298946018369	-7.79380529677668E-14	-0.0791112066761496	-4.67628317806601E-14	-0.0789236652932745	-9.35256635613202E-14	-0.0783297842475033	-7.79380529677668E-14	-0.0791112066761496	-7.79380529677668E-14	-0.0787986377046911	-1.09113274154874E-13	-0.0783297842475033	-9.35256635613202E-14	-0.0785173256303784	-4.67628317806601E-14	-0.0788924083961286	-4.67628317806601E-14
0.0051	-0.0788298946018369	-6.23504423742135E-14	-0.079017435984712	-9.35256635613202E-14	-0.0792049773675872	-1.24700884748427E-13	-0.0788924083961286	-4.67628317806601E-14	-0.0784548118360867	-4.67628317806601E-14	-0.0791112066761496	-7.79380529677668E-14	-0.0787986377046911	-6.23504423742135E-14	-0.0783297842475033	-4.67628317806601E-14	-0.078611096321816	-4.67628317806601E-14	-0.0788298946018369	-4.67628317806601E-14
0.0052	-0.0787986377046911	-4.67628317806601E-14	-0.0790486928818579	-9.35256635613202E-14	-0.0791424635732954	-7.79380529677668E-14	-0.0789549221904203	-6.23504423742135E-14	-0.0783297842475033	-4.67628317806601E-14	-0.0790799497790037	-6.23504423742135E-14	-0.0787986377046911	-7.79380529677668E-14	-0.0785173256303784	-4.67628317806601E-14	-0.0787048670132535	-6.23504423742135E-14	-0.0789236652932745	-3.11752211871067E-14
0.0053	-0.0787673808075452	-1.55876105935534E-14	-0.079017435984712	-7.79380529677668E-14	-0.0790799497790037	-9.35256635613202E-14	-0.0789861790875662	-6.23504423742135E-14	-0.0784235549389409	-6.23504423742135E-14	-0.0790486928818579	-3.11752211871067E-14	-0.0787361239103994	0	-0.0782047566589199	-7.79380529677668E-14	-0.0785485825275243	-9.35256635613202E-14	-0.0790486928818579	0
0.0054	-0.0788611514989828	-4.67628317806601E-14	-0.0789236652932745	-4.67628317806601E-14	-0.0791112066761496	-1.09113274154874E-13	-0.0789236652932745	-9.35256635613202E-14	-0.0783610411446492	-4.67628317806601E-14	-0.0791112066761496	-4.67628317806601E-14	-0.0787673808075452	-3.11752211871067E-14	-0.0782360135560658	-4.67628317806601E-14	-0.0785173256303784	-9.35256635613202E-14	-0.0789861790875662	-1.09113274154874E-13
0.0055	-0.0787986377046911	-7.79380529677668E-14	-0.0788924083961286	-7.79380529677668E-14	-0.0792674911618789	-6.23504423742135E-14	-0.079017435984712	-6.23504423742135E-14	-0.0785173256303784	-3.11752211871067E-14	-0.0791112066761496	-9.35256635613202E-14	-0.0787986377046911	-4.67628317806601E-14	-0.0784235549389409	-3.11752211871067E-14	-0.0787673808075452	-3.11752211871067E-14	-0.0788924083961286	-1.09113274154874E-13
0.0056	-0.0787361239103994	-6.23504423742135E-14	-0.0787986377046911	-1.09113274154874E-13	-0.0789861790875662	-6.23504423742135E-14	-0.0788924083961286	-4.67628317806601E-14	-0.0784548118360867	-7.79380529677668E-14	-0.0789549221904203	-9.35256635613202E-14	-0.0786423532189618	-4.67628317806601E-14	-0.0784235549389409	1.55876105935534E-14	-0.078611096321816	-4.67628317806601E-14	-0.0789861790875662	-4.67628317806601E-14
0.0057	-0.0787048670132535	-4.67628317806601E-14	-0.0788611514989828	-7.79380529677668E-14	-0.079236234264733	-4.67628317806601E-14	-0.0788298946018369	-1.24700884748427E-13	-0.0783297842475033	-4.67628317806601E-14	-0.079017435984712	-7.79380529677668E-14	-0.0787986377046911	-6.23504423742135E-14	-0.0782672704532116	-4.67628317806601E-14	-0.0784235549389409	-9.35256635613202E-14	-0.0788611514989828	-6.23504423742135E-14
0.0058	-0.0787361239103994	-3.11752211871067E-14	-0.0788924083961286	-1.55876105935534E-14	-0.0791424635732954	-6.23504423742135E-14	-0.0788298946018369	-4.67628317806601E-14	-0.0783610411446492	-7.79380529677668E-14	-0.079236234264733	1.55876105935534E-14	-0.0788611514989828	-6.23504423742135E-14	-0.0785173256303784	-3.11752211871067E-14	-0.0786736101161077	-6.23504423742135E-14	-0.0788611514989828	-4.67628317806601E-14
0.0059	-0.0788298946018369	-7.79380529677668E-14	-0.0789549221904203	-6.23504423742135E-14	-0.0791424635732954	-3.11752211871067E-14	-0.0788924083961286	-6.23504423742135E-14	-0.0785798394246701	-4.67628317806601E-14	-0.0788611514989828	-1.24700884748427E-13	-0.0787673808075452	-4.67628317806601E-14	-0.0784235549389409	-6.23504423742135E-14	-0.0785173256303784	-7.79380529677668E-14	-0.0789236652932745	-3.11752211871067E-14
0.006	-0.0786736101161077	-6.23504423742135E-14	-0.0787986377046911	-4.67628317806601E-14	-0.0791112066761496	-7.79380529677668E-14	-0.0788298946018369	-1.55876105935534E-14	-0.0785485825275243	-4.67628317806601E-14	-0.0791112066761496	-3.11752211871067E-14	-0.0787048670132535	-3.11752211871067E-14	-0.078392298041795	-4.67628317806601E-14	-0.0786423532189618	-4.67628317806601E-14	-0.0789549221904203	-6.23504423742135E-14
0.0061	-0.0787361239103994	-3.11752211871067E-14	-0.0788924083961286	-6.23504423742135E-14	-0.0791112066761496	-3.11752211871067E-14	-0.0789549221904203	-6.23504423742135E-14	-0.0784548118360867	-4.67628317806601E-14	-0.0791112066761496	-1.55876105935534E-14	-0.0787673808075452	-9.35256635613202E-14	-0.0784235549389409	-6.23504423742135E-14	-0.0788611514989828	-1.09113274154874E-13	-0.079017435984712	-3.11752211871067E-14
0.0062	-0.0787673808075452	1.55876105935534E-14	-0.079017435984712	-4.67628317806601E-14	-0.0791737204704413	-1.55876105935534E-14	-0.0789549221904203	-3.11752211871067E-14	-0.0785485825275243	0	-0.0790799497790037	-9.35256635613202E-14	-0.0787673808075452	-6.23504423742135E-14	-0.0783297842475033	-1.09113274154874E-13	-0.0787048670132535	-4.67628317806601E-14	-0.0789549221904203	-7.79380529677668E-14
0.0063	-0.0787361239103994	-4.67628317806601E-14	-0.0788298946018369	-3.11752211871067E-14	-0.0789549221904203	-6.23504423742135E-14	-0.0790799497790037	-6.23504423742135E-14	-0.0784548118360867	-6.23504423742135E-14	-0.0788924083961286	-7.79380529677668E-14	-0.0787048670132535	-3.11752211871067E-14	-0.0782047566589199	-4.67628317806601E-14	-0.0785798394246701	-1.24700884748427E-13	-0.0790486928818579	-1.55876105935534E-14
0.0064	-0.0786423532189618	-6.23504423742135E-14	-0.079017435984712	0	-0.0790486928818579	-7.79380529677668E-14	-0.0788611514989828	-9.35256635613202E-14	-0.0784860687332326	-6.23504423742135E-14	-0.079236234264733	-6.23504423742135E-14	-0.0787048670132535	-4.67628317806601E-14	-0.0783297842475033	-4.67628317806601E-14	-0.0786423532189618	-1.09113274154874E-13	-0.0788924083961286	-4.67628317806601E-14
0.0065	-0.0787048670132535	-7.79380529677668E-14	-0.0789861790875662	-6.23504423742135E-14	-0.0791737204704413	-4.67628317806601E-14	-0.0790486928818579	-4.67628317806601E-14	-0.0785485825275243	-1.24700884748427E-13	-0.0791112066761496	-4.67628317806601E-14	-0.0787986377046911	-7.79380529677668E-14	-0.0785173256303784	-6.23504423742135E-14	-0.0787673808075452	-7.79380529677668E-14	-0.0789236652932745	-4.67628317806601E-14
0.0066	-0.0787048670132535	-9.35256635613202E-14	-0.0789549221904203	-9.35256635613202E-14	-0.0791737204704413	-1.55876105935534E-14	-0.0790799497790037	-3.11752211871067E-14	-0.0785485825275243	-6.23504423742135E-14	-0.0791112066761496	-4.67628317806601E-14	-0.0787048670132535	-3.11752211871067E-14	-0.078392298041795	-4.67628317806601E-14	-0.0786736101161077	-9.35256635613202E-14	-0.0791112066761496	-7.79380529677668E-14
0.0067	-0.078611096321816	-4.67628317806601E-14	-0.0788298946018369	-7.79380529677668E-14	-0.079017435984712	-7.79380529677668E-14	-0.0789861790875662	-4.67628317806601E-14	-0.0784860687332326	-7.79380529677668E-14	-0.0790799497790037	-3.11752211871067E-14	-0.0787986377046911	-4.67628317806601E-14	-0.0782672704532116	-6.23504423742135E-14	-0.0787361239103994	-3.11752211871067E-14	-0.0791112066761496	0
0.0068	-0.0786736101161077	-4.67628317806601E-14	-0.0789236652932745	-9.35256635613202E-14	-0.0790799497790037	0	-0.0789236652932745	-7.79380529677668E-14	-0.0786423532189618	-6.23504423742135E-14	-0.0792049773675872	-6.23504423742135E-14	-0.0787673808075452	-1.24700884748427E-13	-0.078392298041795	-4.67628317806601E-14	-0.0786736101161077	-9.35256635613202E-14	-0.0790799497790037	-9.35256635613202E-14
0.0069	-0.0787361239103994	-4.67628317806601E-14	-0.0790486928818579	-1.55876105935534E-14	-0.0791112066761496	-3.11752211871067E-14	-0.0789861790875662	-3.11752211871067E-14	-0.0785173256303784	-4.67628317806601E-14	-0.079017435984712	-3.11752211871067E-14	-0.0787361239103994	-4.67628317806601E-14	-0.0784860687332326	-4.67628317806601E-14	-0.0786736101161077	-9.35256635613202E-14	-0.0791737204704413	-6.23504423742135E-14
0.007	-0.0785798394246701	-4.67628317806601E-14	-0.0788298946018369	-7.79380529677668E-14	-0.0791424635732954	-4.67628317806601E-14	-0.079017435984712	-9.35256635613202E-14	-0.0784235549389409	-4.67628317806601E-14	-0.0790799497790037	-4.67628317806601E-14	-0.0786736101161077	-3.11752211871067E-14	-0.0782985273503575	-4.67628317806601E-14	-0.0786423532189618	-6.23504423742135E-14	-0.0791424635732954	-7.79380529677668E-14
0.0071	-0.0785798394246701	-4.67628317806601E-14	-0.0787361239103994	-1.09113274154874E-13	-0.079236234264733	-6.23504423742135E-14	-0.0788924083961286	-6.23504423742135E-14	-0.0784548118360867	-4.67628317806601E-14	-0.0792987480590247	-3.11752211871067E-14	-0.0788611514989828	-6.23504423742135E-14	-0.0785798394246701	-4.67628317806601E-14	-0.0786736101161077	-6.23504423742135E-14	-0.0790486928818579	-4.67628317806601E-14
0.0072	-0.0787048670132535	-3.11752211871067E-14	-0.0788611514989828	-4.67628317806601E-14	-0.0791424635732954	-3.11752211871067E-14	-0.0790486928818579	-4.67628317806601E-14	-0.0784860687332326	-4.67628317806601E-14	-0.0789236652932745	-1.55876105935534E-14	-0.0788298946018369	-3.11752211871067E-14	-0.0785173256303784	-4.67628317806601E-14	-0.0786736101161077	-9.35256635613202E-14	-0.0790486928818579	-9.35256635613202E-14
0.0073	-0.0787048670132535	-3.11752211871067E-14	-0.0788924083961286	-4.67628317806601E-14	-0.0789549221904203	-6.23504423742135E-14	-0.0791112066761496	-6.23504423742135E-14	-0.0784860687332326	-7.79380529677668E-14	-0.0792049773675872	-6.23504423742135E-14	-0.0786736101161077	-3.11752211871067E-14	-0.0782985273503575	-1.09113274154874E-13	-0.0786423532189618	-1.24700884748427E-13	-0.0792049773675872	-6.23504423742135E-14
0.0074	-0.0787361239103994	-3.11752211871067E-14	-0.0787048670132535	-9.35256635613202E-14	-0.0791112066761496	-3.11752211871067E-14	-0.0789549221904203	-1.09113274154874E-13	-0.0783297842475033	-1.55876105935534E-14	-0.0791737204704413	-7.79380529677668E-14	-0.0787361239103994	-7.79380529677668E-14	-0.0782985273503575	-7.79380529677668E-14	-0.0787986377046911	-6.23504423742135E-14	-0.0790799497790037	-4.67628317806601E-14
0.0075	-0.0787986377046911	0	-0.0788924083961286	-6.23504423742135E-14	-0.079236234264733	-4.67628317806601E-14	-0.0790799497790037	-4.67628317806601E-14	-0.0783610411446492	-1.55876105935534E-13	-0.0791737204704413	-3.11752211871067E-14	-0.0788298946018369	-6.23504423742135E-14	-0.0783610411446492	-6.23504423742135E-14	-0.0787361239103994	-4.67628317806601E-14	-0.0789549221904203	-6.23504423742135E-14
0.0076	-0.0789236652932745	-6.23504423742135E-14	-0.0789549221904203	-9.35256635613202E-14	-0.0790486928818579	-3.11752211871067E-14	-0.0791112066761496	-3.11752211871067E-14	-0.0786423532189618	-6.23504423742135E-14	-0.0791737204704413	-7.79380529677668E-14	-0.0787048670132535	-7.79380529677668E-14	-0.0782672704532116	-7.79380529677668E-14	-0.0786423532189618	-4.67628317806601E-14	-0.0791112066761496	-6.23504423742135E-14
0.0077	-0.078611096321816	-7.79380529677668E-14	-0.0787673808075452	-3.11752211871067E-14	-0.0791112066761496	-4.67628317806601E-14	-0.0791424635732954	-9.35256635613202E-14	-0.0784235549389409	-1.55876105935534E-14	-0.0792049773675872	-1.55876105935534E-14	-0.0788298946018369	-6.23504423742135E-14	-0.0782985273503575	-1.55876105935534E-14	-0.078611096321816	-4.67628317806601E-14	-0.0791424635732954	-3.11752211871067E-14
0.0078	-0.0787986377046911	-9.35256635613202E-14	-0.0788611514989828	-1.55876105935534E-14	-0.0791424635732954	-7.79380529677668E-14	-0.0789236652932745	-3.11752211871067E-14	-0.0784235549389409	-6.23504423742135E-14	-0.0792049773675872	-4.67628317806601E-14	-0.0788298946018369	-6.23504423742135E-14	-0.0783297842475033	-6.23504423742135E-14	-0.0786423532189618	-4.67628317806601E-14	-0.079017435984712	-9.35256635613202E-14
0.0079	-0.0786736101161077	-9.35256635613202E-14	-0.0789861790875662	-7.79380529677668E-14	-0.0791424635732954	-3.11752211871067E-14	-0.079236234264733	-3.11752211871067E-14	-0.0785485825275243	-1.55876105935534E-14	-0.0789549221904203	-6.23504423742135E-14	-0.0787986377046911	-3.11752211871067E-14	-0.0784235549389409	-7.79380529677668E-14	-0.0788298946018369	-3.11752211871067E-14	-0.0791112066761496	-7.79380529677668E-14
0.008	-0.0785798394246701	-6.23504423742135E-14	-0.0787361239103994	-9.35256635613202E-14	-0.0788924083961286	-7.79380529677668E-14	-0.0790799497790037	-4.67628317806601E-14	-0.0785798394246701	-3.11752211871067E-14	-0.0790799497790037	-1.09113274154874E-13	-0.0787986377046911	-6.23504423742135E-14	-0.0783610411446492	-3.11752211871067E-14	-0.0788924083961286	-4.67628317806601E-14	-0.0790486928818579	-6.23504423742135E-14
0.0081	-0.0787048670132535	-7.79380529677668E-14	-0.0788924083961286	-1.09113274154874E-13	-0.0792987480590247	-6.23504423742135E-14	-0.079017435984712	-4.67628317806601E-14	-0.0785798394246701	-1.55876105935534E-14	-0.0792987480590247	-4.67628317806601E-14	-0.0788611514989828	-3.11752211871067E-14	-0.0783297842475033	-4.67628317806601E-14	-0.0787986377046911	-1.55876105935534E-14	-0.0790799497790037	-3.11752211871067E-14
0.0082	-0.0785485825275243	-4.67628317806601E-14	-0.0789861790875662	-4.67628317806601E-14	-0.0790486928818579	-6.23504423742135E-14	-0.079017435984712	-9.35256635613202E-14	-0.0786423532189618	-9.35256635613202E-14	-0.0790799497790037	-3.11752211871067E-14	-0.0787673808075452	-6.23504423742135E-14	-0.0784548118360867	-7.79380529677668E-14	-0.0789236652932745	-4.67628317806601E-14	-0.0791112066761496	-4.67628317806601E-14
0.0083	-0.078611096321816	-6.23504423742135E-14	-0.0787986377046911	-6.23504423742135E-14	-0.079017435984712	-6.23504423742135E-14	-0.0792049773675872	-4.67628317806601E-14	-0.0785173256303784	-7.79380529677668E-14	-0.0791112066761496	-9.35256635613202E-14	-0.0788298946018369	-3.11752211871067E-14	-0.078392298041795	-1.55876105935534E-14	-0.0787361239103994	0	-0.0789861790875662	-9.35256635613202E-14
0.0084	-0.0785798394246701	-9.35256635613202E-14	-0.0787986377046911	-6.23504423742135E-14	-0.0791112066761496	-9.35256635613202E-14	-0.0791112066761496	-7.79380529677668E-14	-0.0785798394246701	-4.67628317806601E-14	-0.0792987480590247	-9.35256635613202E-14	-0.0788298946018369	-4.67628317806601E-14	-0.0783297842475033	-6.23504423742135E-14	-0.0787048670132535	-9.35256635613202E-14	-0.0789861790875662	-6.23504423742135E-14
0.0085	-0.0786423532189618	-7.79380529677668E-14	-0.0789236652932745	-9.35256635613202E-14	-0.0790486928818579	-4.67628317806601E-14	-0.0790799497790037	-6.23504423742135E-14	-0.078611096321816	-3.11752211871067E-14	-0.0791112066761496	-3.11752211871067E-14	-0.0788611514989828	-6.23504423742135E-14	-0.0783297842475033	-3.11752211871067E-14	-0.0787361239103994	-6.23504423742135E-14	-0.0789236652932745	-7.79380529677668E-14
0.0086	-0.0788298946018369	-1.55876105935534E-14	-0.0787048670132535	-7.79380529677668E-14	-0.0787673808075452	-1.24700884748427E-13	-0.0791112066761496	-4.67628317806601E-14	-0.0787048670132535	-7.79380529677668E-14	-0.079236234264733	-6.23504423742135E-14	-0.0787986377046911	-6.23504423742135E-14	-0.0783610411446492	-6.23504423742135E-14	-0.0788924083961286	-4.67628317806601E-14	-0.079017435984712	-1.09113274154874E-13
0.0087	-0.0785798394246701	-3.11752211871067E-14	-0.0787673808075452	-4.67628317806601E-14	-0.0790799497790037	-6.23504423742135E-14	-0.0790486928818579	-7.79380529677668E-14	-0.0784548118360867	-4.67628317806601E-14	-0.0792987480590247	-1.55876105935534E-14	-0.0787048670132535	-6.23504423742135E-14	-0.0782672704532116	-4.67628317806601E-14	-0.0787673808075452	0	-0.0791424635732954	-3.11752211871067E-14
0.0088	-0.0786736101161077	-9.35256635613202E-14	-0.0788611514989828	-4.67628317806601E-14	-0.0791737204704413	-1.55876105935534E-14	-0.0789549221904203	0	-0.0785798394246701	-6.23504423742135E-14	-0.0790799497790037	-7.79380529677668E-14	-0.0787673808075452	1.55876105935534E-14	-0.0783610411446492	-4.67628317806601E-14	-0.0789236652932745	-3.11752211871067E-14	-0.0789549221904203	-4.67628317806601E-14
0.0089	-0.0787048670132535	-1.55876105935534E-14	-0.0789861790875662	-3.11752211871067E-14	-0.0792049773675872	-3.11752211871067E-14	-0.0791737204704413	-7.79380529677668E-14	-0.0787361239103994	0	-0.0791424635732954	-7.79380529677668E-14	-0.0787673808075452	-4.67628317806601E-14	-0.0783610411446492	1.55876105935534E-14	-0.0788298946018369	-4.67628317806601E-14	-0.0789549221904203	-4.67628317806601E-14
0.009	-0.0787361239103994	3.11752211871067E-14	-0.0787986377046911	-6.23504423742135E-14	-0.0792049773675872	-7.79380529677668E-14	-0.0791424635732954	-1.55876105935534E-14	-0.0785485825275243	-1.09113274154874E-13	-0.079236234264733	-3.11752211871067E-14	-0.0786423532189618	-6.23504423742135E-14	-0.0783297842475033	-6.23504423742135E-14	-0.0787986377046911	-4.67628317806601E-14	-0.0790486928818579	-7.79380529677668E-14
0.0091	-0.0786423532189618	-9.35256635613202E-14	-0.0788298946018369	-7.79380529677668E-14	-0.0791424635732954	-9.35256635613202E-14	-0.0790486928818579	-9.35256635613202E-14	-0.0786423532189618	-4.67628317806601E-14	-0.0792987480590247	-6.23504423742135E-14	-0.0788611514989828	-1.55876105935534E-14	-0.0784235549389409	-3.11752211871067E-14	-0.0789236652932745	-7.79380529677668E-14	-0.0789549221904203	-3.11752211871067E-14
0.0092	-0.078611096321816	-6.23504423742135E-14	-0.0788298946018369	-4.67628317806601E-14	-0.079236234264733	-3.11752211871067E-14	-0.0791737204704413	-7.79380529677668E-14	-0.0786423532189618	-6.23504423742135E-14	-0.0791737204704413	-9.35256635613202E-14	-0.0787986377046911	-7.79380529677668E-14	-0.0784548118360867	-3.11752211871067E-14	-0.0788924083961286	-6.23504423742135E-14	-0.079017435984712	-4.67628317806601E-14
0.0093	-0.0786423532189618	-1.09113274154874E-13	-0.0788298946018369	-4.67628317806601E-14	-0.0790799497790037	-6.23504423742135E-14	-0.0792049773675872	-4.67628317806601E-14	-0.0786736101161077	-6.23504423742135E-14	-0.0792049773675872	0	-0.078611096321816	-1.09113274154874E-13	-0.0784235549389409	-1.09113274154874E-13	-0.0788611514989828	-6.23504423742135E-14	-0.0789861790875662	-6.23504423742135E-14
0.0094	-0.0786423532189618	-3.11752211871067E-14	-0.0787673808075452	-9.35256635613202E-14	-0.0791112066761496	-6.23504423742135E-14	-0.0790486928818579	-6.23504423742135E-14	-0.078611096321816	-1.55876105935534E-14	-0.0793300049561706	-6.23504423742135E-14	-0.0787986377046911	3.11752211871067E-14	-0.0783610411446492	-9.35256635613202E-14	-0.0787986377046911	-3.11752211871067E-14	-0.0789236652932745	-6.23504423742135E-14
0.0095	-0.0786423532189618	-9.35256635613202E-14	-0.0787673808075452	-4.67628317806601E-14	-0.0791112066761496	0	-0.0792987480590247	-6.23504423742135E-14	-0.0787361239103994	0	-0.079236234264733	-7.79380529677668E-14	-0.0788298946018369	-7.79380529677668E-14	-0.0783610411446492	-4.67628317806601E-14	-0.0789236652932745	-7.79380529677668E-14	-0.0788924083961286	-4.67628317806601E-14
0.0096	-0.0786423532189618	-9.35256635613202E-14	-0.0789549221904203	0	-0.0791112066761496	-9.35256635613202E-14	-0.0793300049561706	-1.55876105935534E-14	-0.0787986377046911	-6.23504423742135E-14	-0.0791112066761496	-9.35256635613202E-14	-0.0786736101161077	-9.35256635613202E-14	-0.078392298041795	-4.67628317806601E-14	-0.0787673808075452	-1.55876105935534E-14	-0.0790799497790037	-3.11752211871067E-14
0.0097	-0.0785485825275243	-4.67628317806601E-14	-0.0787986377046911	-3.11752211871067E-14	-0.079236234264733	-6.23504423742135E-14	-0.0792674911618789	-9.35256635613202E-14	-0.0786736101161077	-6.23504423742135E-14	-0.079236234264733	-9.35256635613202E-14	-0.0787673808075452	-6.23504423742135E-14	-0.0783610411446492	-6.23504423742135E-14	-0.0788924083961286	-7.79380529677668E-14	-0.079017435984712	-6.23504423742135E-14
0.0098	-0.0786423532189618	-7.79380529677668E-14	-0.0787986377046911	-9.35256635613202E-14	-0.0791424635732954	-1.55876105935534E-14	-0.0791112066761496	-1.09113274154874E-13	-0.0786423532189618	-3.11752211871067E-14	-0.0792049773675872	-4.67628317806601E-14	-0.0788924083961286	-9.35256635613202E-14	-0.078392298041795	-4.67628317806601E-14	-0.0788611514989828	-4.67628317806601E-14	-0.0789549221904203	-7.79380529677668E-14
0.0099	-0.0786423532189618	-7.79380529677668E-14	-0.0788298946018369	-9.35256635613202E-14	-0.079236234264733	-6.23504423742135E-14	-0.0789861790875662	-7.79380529677668E-14	-0.078611096321816	-7.79380529677668E-14	-0.0791424635732954	-4.67628317806601E-14	-0.0788298946018369	0	-0.0784860687332326	-4.67628317806601E-14	-0.0789549221904203	-1.09113274154874E-13	-0.0791112066761496	0
0.01	-0.0786736101161077	-7.79380529677668E-14	-0.0788298946018369	-1.55876105935534E-14	-0.0790799497790037	-1.24700884748427E-13	-0.0789549221904203	-6.23504423742135E-14	-0.078611096321816	-7.79380529677668E-14	-0.0790799497790037	-4.67628317806601E-14	-0.0787048670132535	-4.67628317806601E-14	-0.0782672704532116	-7.79380529677668E-14	-0.0787673808075452	0	-0.0791737204704413	-7.79380529677668E-14
0.0101	-0.0786736101161077	-3.11752211871067E-14	-0.0787048670132535	-7.79380529677668E-14	-0.0791112066761496	-7.79380529677668E-14	-0.0789549221904203	-6.23504423742135E-14	-0.0787048670132535	-3.11752211871067E-14	-0.0792049773675872	-7.79380529677668E-14	-0.0788611514989828	-4.67628317806601E-14	-0.0783297842475033	-4.67628317806601E-14	-0.0789549221904203	-1.55876105935534E-14	-0.0789861790875662	-3.11752211871067E-14
0.0102	-0.078611096321816	-1.55876105935534E-14	-0.0788611514989828	-7.79380529677668E-14	-0.0790486928818579	-7.79380529677668E-14	-0.079017435984712	-6.23504423742135E-14	-0.0787048670132535	0	-0.0791112066761496	0	-0.0788924083961286	-6.23504423742135E-14	-0.0785173256303784	-9.35256635613202E-14	-0.0789861790875662	-7.79380529677668E-14	-0.0790799497790037	-1.55876105935534E-14
0.0103	-0.0786423532189618	-6.23504423742135E-14	-0.0788611514989828	1.55876105935534E-14	-0.0791424635732954	-1.55876105935534E-14	-0.079017435984712	0	-0.0787986377046911	-6.23504423742135E-14	-0.0791112066761496	-3.11752211871067E-14	-0.0788298946018369	-4.67628317806601E-14	-0.0784548118360867	-3.11752211871067E-14	-0.0788298946018369	-7.79380529677668E-14	-0.0791112066761496	-4.67628317806601E-14
0.0104	-0.0785485825275243	-9.35256635613202E-14	-0.0787048670132535	-7.79380529677668E-14	-0.0790486928818579	-3.11752211871067E-14	-0.0790799497790037	-3.11752211871067E-14	-0.0785798394246701	-6.23504423742135E-14	-0.0791424635732954	-4.67628317806601E-14	-0.0788924083961286	-6.23504423742135E-14	-0.0782985273503575	-4.67628317806601E-14	-0.0789549221904203	-7.79380529677668E-14	-0.0789861790875662	-7.79380529677668E-14
0.0105	-0.0785485825275243	-1.55876105935534E-14	-0.0787673808075452	-7.79380529677668E-14	-0.079236234264733	-4.67628317806601E-14	-0.0788298946018369	-4.67628317806601E-14	-0.0786736101161077	-1.24700884748427E-13	-0.0791112066761496	-7.79380529677668E-14	-0.0789549221904203	-9.35256635613202E-14	-0.0784548118360867	-3.11752211871067E-14	-0.0789549221904203	-4.67628317806601E-14	-0.0791737204704413	-3.11752211871067E-14
0.0106	-0.0787048670132535	-4.67628317806601E-14	-0.0788298946018369	-4.67628317806601E-14	-0.0792049773675872	-3.11752211871067E-14	-0.0789236652932745	-7.79380529677668E-14	-0.0787048670132535	-3.11752211871067E-14	-0.0790486928818579	-4.67628317806601E-14	-0.0787986377046911	-6.23504423742135E-14	-0.078392298041795	-9.35256635613202E-14	-0.0787986377046911	-1.09113274154874E-13	-0.079236234264733	-6.23504423742135E-14
0.0107	-0.0786423532189618	-6.23504423742135E-14	-0.0787361239103994	-6.23504423742135E-14	-0.0789549221904203	-7.79380529677668E-14	-0.0789549221904203	-6.23504423742135E-14	-0.0786423532189618	-7.79380529677668E-14	-0.0791737204704413	-6.23504423742135E-14	-0.0788298946018369	-6.23504423742135E-14	-0.0783610411446492	0	-0.0789236652932745	-3.11752211871067E-14	-0.0789549221904203	-1.09113274154874E-13
0.0108	-0.0786736101161077	-7.79380529677668E-14	-0.0787361239103994	-7.79380529677668E-14	-0.0791737204704413	-3.11752211871067E-14	-0.0789236652932745	-7.79380529677668E-14	-0.078611096321816	-6.23504423742135E-14	-0.0791112066761496	-6.23504423742135E-14	-0.0789236652932745	-3.11752211871067E-14	-0.0783610411446492	-1.24700884748427E-13	-0.0788924083961286	-7.79380529677668E-14	-0.0790486928818579	-7.79380529677668E-14
0.0109	-0.0786423532189618	-1.09113274154874E-13	-0.0788924083961286	-4.67628317806601E-14	-0.0791737204704413	-1.55876105935534E-14	-0.0788611514989828	-3.11752211871067E-14	-0.0786736101161077	-3.11752211871067E-14	-0.0790486928818579	-7.79380529677668E-14	-0.0788611514989828	-4.67628317806601E-14	-0.0785798394246701	1.55876105935534E-14	-0.0791424635732954	-7.79380529677668E-14	-0.0790486928818579	-9.35256635613202E-14
0.011	-0.0784860687332326	-9.35256635613202E-14	-0.0787673808075452	-1.55876105935534E-14	-0.0791424635732954	-3.11752211871067E-14	-0.0790799497790037	-4.67628317806601E-14	-0.0787361239103994	-7.79380529677668E-14	-0.0790486928818579	-6.23504423742135E-14	-0.0788298946018369	-6.23504423742135E-14	-0.0782985273503575	-4.67628317806601E-14	-0.0788611514989828	0	-0.0790799497790037	-4.67628317806601E-14
0.0111	-0.0785798394246701	-4.67628317806601E-14	-0.0786736101161077	-1.09113274154874E-13	-0.0791737204704413	-4.67628317806601E-14	-0.0787673808075452	-1.09113274154874E-13	-0.0787048670132535	-6.23504423742135E-14	-0.0790486928818579	-9.35256635613202E-14	-0.0787986377046911	-7.79380529677668E-14	-0.0785485825275243	-4.67628317806601E-14	-0.0788298946018369	-6.23504423742135E-14	-0.0789549221904203	-1.09113274154874E-13
0.0112	-0.0787048670132535	-6.23504423742135E-14	-0.0788611514989828	-1.55876105935534E-14	-0.079236234264733	-4.67628317806601E-14	-0.0789549221904203	0	-0.0786423532189618	-6.23504423742135E-14	-0.0789549221904203	-6.23504423742135E-14	-0.0789236652932745	-4.67628317806601E-14	-0.078392298041795	-4.67628317806601E-14	-0.0789549221904203	-9.35256635613202E-14	-0.0789549221904203	-1.55876105935534E-14
0.0113	-0.078611096321816	0	-0.0787048670132535	-6.23504423742135E-14	-0.0791112066761496	-7.79380529677668E-14	-0.0789549221904203	-6.23504423742135E-14	-0.0787361239103994	-4.67628317806601E-14	-0.0791737204704413	-4.67628317806601E-14	-0.0787986377046911	-4.67628317806601E-14	-0.0782985273503575	-3.11752211871067E-14	-0.0789236652932745	-4.67628317806601E-14	-0.0790799497790037	-6.23504423742135E-14
0.0114	-0.078392298041795	-1.24700884748427E-13	-0.0787673808075452	-1.55876105935534E-14	-0.0791424635732954	-4.67628317806601E-14	-0.0789236652932745	-9.35256635613202E-14	-0.0786736101161077	-1.24700884748427E-13	-0.0789861790875662	-4.67628317806601E-14	-0.0787673808075452	-7.79380529677668E-14	-0.0784548118360867	-9.35256635613202E-14	-0.0788924083961286	-1.55876105935534E-14	-0.0791424635732954	1.55876105935534E-14
0.0115	-0.0785798394246701	-4.67628317806601E-14	-0.0787361239103994	-4.67628317806601E-14	-0.0793300049561706	-4.67628317806601E-14	-0.0788298946018369	-6.23504423742135E-14	-0.0786423532189618	0	-0.0791737204704413	-3.11752211871067E-14	-0.0789549221904203	-6.23504423742135E-14	-0.0784548118360867	-7.79380529677668E-14	-0.0790486928818579	-9.35256635613202E-14	-0.079017435984712	-4.67628317806601E-14
0.0116	-0.0785798394246701	-6.23504423742135E-14	-0.0787048670132535	-9.35256635613202E-14	-0.079236234264733	-4.67628317806601E-14	-0.079017435984712	-7.79380529677668E-14	-0.0786736101161077	-3.11752211871067E-14	-0.0791112066761496	-4.67628317806601E-14	-0.0787986377046911	-7.79380529677668E-14	-0.0783610411446492	-1.09113274154874E-13	-0.0789549221904203	-6.23504423742135E-14	-0.0789236652932745	-9.35256635613202E-14
0.0117	-0.0785173256303784	-6.23504423742135E-14	-0.0786423532189618	-7.79380529677668E-14	-0.0791112066761496	-6.23504423742135E-14	-0.0789549221904203	-1.55876105935534E-14	-0.0786736101161077	-9.35256635613202E-14	-0.079236234264733	-7.79380529677668E-14	-0.0788924083961286	-6.23504423742135E-14	-0.0782985273503575	-4.67628317806601E-14	-0.0788924083961286	-7.79380529677668E-14	-0.0790486928818579	-7.79380529677668E-14
0.0118	-0.0785798394246701	-3.11752211871067E-14	-0.0786736101161077	-1.24700884748427E-13	-0.0793300049561706	-6.23504423742135E-14	-0.0787673808075452	-9.35256635613202E-14	-0.0787048670132535	-4.67628317806601E-14	-0.0791424635732954	0	-0.0788611514989828	0	-0.0782985273503575	-1.09113274154874E-13	-0.079017435984712	-6.23504423742135E-14	-0.0791112066761496	-7.79380529677668E-14
0.0119	-0.0786423532189618	-4.67628317806601E-14	-0.0787048670132535	-6.23504423742135E-14	-0.079236234264733	-6.23504423742135E-14	-0.0788298946018369	-7.79380529677668E-14	-0.0787048670132535	-3.11752211871067E-14	-0.0790799497790037	-1.09113274154874E-13	-0.0787673808075452	-4.67628317806601E-14	-0.0785173256303784	-6.23504423742135E-14	-0.079017435984712	-4.67628317806601E-14	-0.0790486928818579	-7.79380529677668E-14
0.012	-0.0785485825275243	-7.79380529677668E-14	-0.0787361239103994	-6.23504423742135E-14	-0.0790799497790037	-6.23504423742135E-14	-0.0788611514989828	-4.67628317806601E-14	-0.0787048670132535	-1.09113274154874E-13	-0.0790799497790037	-6.23504423742135E-14	-0.0787673808075452	-9.35256635613202E-14	-0.078392298041795	-4.67628317806601E-14	-0.0788924083961286	-1.55876105935534E-14	-0.0791112066761496	-9.35256635613202E-14
0.0121	-0.0785798394246701	-6.23504423742135E-14	-0.0787986377046911	-6.23504423742135E-14	-0.0791737204704413	-1.09113274154874E-13	-0.0786736101161077	-9.35256635613202E-14	-0.0786423532189618	0	-0.0791424635732954	0	-0.0787361239103994	-1.09113274154874E-13	-0.0784548118360867	-1.55876105935534E-14	-0.0790486928818579	-4.67628317806601E-14	-0.0790486928818579	0
0.0122	-0.0786423532189618	-1.09113274154874E-13	-0.0787673808075452	-4.67628317806601E-14	-0.0792987480590247	-6.23504423742135E-14	-0.0787986377046911	-7.79380529677668E-14	-0.0787361239103994	-7.79380529677668E-14	-0.0791424635732954	1.55876105935534E-14	-0.0786736101161077	-6.23504423742135E-14	-0.0785173256303784	-9.35256635613202E-14	-0.0789861790875662	-1.55876105935534E-14	-0.0789549221904203	-7.79380529677668E-14
0.0123	-0.0785173256303784	-6.23504423742135E-14	-0.0788298946018369	-6.23504423742135E-14	-0.0791424635732954	-4.67628317806601E-14	-0.0789861790875662	-3.11752211871067E-14	-0.0787673808075452	-4.67628317806601E-14	-0.079017435984712	-7.79380529677668E-14	-0.0786736101161077	-6.23504423742135E-14	-0.0785485825275243	-6.23504423742135E-14	-0.0788924083961286	-9.35256635613202E-14	-0.0789861790875662	-7.79380529677668E-14
0.0124	-0.078392298041795	-7.79380529677668E-14	-0.0787673808075452	-7.79380529677668E-14	-0.0792049773675872	-7.79380529677668E-14	-0.0788611514989828	-3.11752211871067E-14	-0.0787048670132535	-4.67628317806601E-14	-0.0791424635732954	-6.23504423742135E-14	-0.0787986377046911	-6.23504423742135E-14	-0.0784235549389409	-3.11752211871067E-14	-0.0787986377046911	-6.23504423742135E-14	-0.0789549221904203	-6.23504423742135E-14
0.0125	-0.0787361239103994	-4.67628317806601E-14	-0.0787048670132535	-6.23504423742135E-14	-0.0792987480590247	-4.67628317806601E-14	-0.0788924083961286	-6.23504423742135E-14	-0.0787361239103994	-4.67628317806601E-14	-0.0792674911618789	-3.11752211871067E-14	-0.0788298946018369	-6.23504423742135E-14	-0.0785173256303784	-4.67628317806601E-14	-0.0790486928818579	-6.23504423742135E-14	-0.0789236652932745	-4.67628317806601E-14
0.0126	-0.078611096321816	0	-0.0788924083961286	-6.23504423742135E-14	-0.0791424635732954	0	-0.0787361239103994	-4.67628317806601E-14	-0.0787673808075452	-9.35256635613202E-14	-0.0790799497790037	-6.23504423742135E-14	-0.0787673808075452	-7.79380529677668E-14	-0.0785173256303784	-6.23504423742135E-14	-0.0788924083961286	-6.23504423742135E-14	-0.0790799497790037	-3.11752211871067E-14
0.0127	-0.0785173256303784	-7.79380529677668E-14	-0.0787361239103994	-1.55876105935534E-14	-0.0792049773675872	-7.79380529677668E-14	-0.0787986377046911	-9.35256635613202E-14	-0.0788298946018369	-3.11752211871067E-14	-0.0790486928818579	-7.79380529677668E-14	-0.0787361239103994	-1.24700884748427E-13	-0.0784548118360867	-6.23504423742135E-14	-0.0788924083961286	-7.79380529677668E-14	-0.079017435984712	-3.11752211871067E-14
0.0128	-0.0785485825275243	-4.67628317806601E-14	-0.0787986377046911	-7.79380529677668E-14	-0.0793300049561706	-4.67628317806601E-14	-0.0789236652932745	-9.35256635613202E-14	-0.0787361239103994	-3.11752211871067E-14	-0.0791737204704413	-6.23504423742135E-14	-0.0787673808075452	-1.55876105935534E-14	-0.0784860687332326	-3.11752211871067E-14	-0.079017435984712	-4.67628317806601E-14	-0.0788924083961286	-7.79380529677668E-14
0.0129	-0.078611096321816	-4.67628317806601E-14	-0.0787673808075452	-9.35256635613202E-14	-0.0791737204704413	-4.67628317806601E-14	-0.0788298946018369	-3.11752211871067E-14	-0.0787361239103994	-7.79380529677668E-14	-0.0790799497790037	-3.11752211871067E-14	-0.0787673808075452	3.11752211871067E-14	-0.0785485825275243	-7.79380529677668E-14	-0.0789549221904203	-6.23504423742135E-14	-0.0789549221904203	-7.79380529677668E-14
0.013	-0.078611096321816	-1.24700884748427E-13	-0.0788298946018369	-6.23504423742135E-14	-0.0792674911618789	-9.35256635613202E-14	-0.0788611514989828	-6.23504423742135E-14	-0.0787673808075452	-6.23504423742135E-14	-0.0789549221904203	-4.67628317806601E-14	-0.0788611514989828	-1.09113274154874E-13	-0.0785485825275243	-9.35256635613202E-14	-0.0789549221904203	-7.79380529677668E-14	-0.0791112066761496	-6.23504423742135E-14
0.0131	-0.0784235549389409	-4.67628317806601E-14	-0.078611096321816	-6.23504423742135E-14	-0.079236234264733	-4.67628317806601E-14	-0.0787673808075452	0	-0.0786423532189618	-6.23504423742135E-14	-0.0792049773675872	-3.11752211871067E-14	-0.0786736101161077	-6.23504423742135E-14	-0.0786423532189618	3.11752211871067E-14	-0.0789236652932745	-6.23504423742135E-14	-0.0790799497790037	-4.67628317806601E-14
0.0132	-0.0785173256303784	-9.35256635613202E-14	-0.0789549221904203	-1.09113274154874E-13	-0.0793612618533164	-1.24700884748427E-13	-0.0788611514989828	-6.23504423742135E-14	-0.0786736101161077	-9.35256635613202E-14	-0.0791424635732954	-1.55876105935534E-14	-0.0787673808075452	-7.79380529677668E-14	-0.078611096321816	-6.23504423742135E-14	-0.0789861790875662	-6.23504423742135E-14	-0.0791112066761496	-4.67628317806601E-14
0.0133	-0.0785798394246701	-6.23504423742135E-14	-0.0787673808075452	-1.55876105935534E-14	-0.0791737204704413	-6.23504423742135E-14	-0.0787986377046911	-1.55876105935534E-14	-0.0786736101161077	-7.79380529677668E-14	-0.0790799497790037	-6.23504423742135E-14	-0.0784548118360867	-6.23504423742135E-14	-0.0785485825275243	0	-0.0787673808075452	-6.23504423742135E-14	-0.0791737204704413	-3.11752211871067E-14
0.0134	-0.0784548118360867	-6.23504423742135E-14	-0.0786736101161077	-3.11752211871067E-14	-0.0792049773675872	-6.23504423742135E-14	-0.0787048670132535	-6.23504423742135E-14	-0.0785798394246701	-7.79380529677668E-14	-0.0793300049561706	-4.67628317806601E-14	-0.078611096321816	-6.23504423742135E-14	-0.0785485825275243	-4.67628317806601E-14	-0.0789236652932745	-9.35256635613202E-14	-0.0789236652932745	-3.11752211871067E-14
0.0135	-0.0784235549389409	-4.67628317806601E-14	-0.0787048670132535	-7.79380529677668E-14	-0.0791112066761496	-6.23504423742135E-14	-0.0787986377046911	-3.11752211871067E-14	-0.078611096321816	-1.09113274154874E-13	-0.0790486928818579	-6.23504423742135E-14	-0.0787048670132535	-6.23504423742135E-14	-0.078611096321816	-6.23504423742135E-14	-0.0788924083961286	-7.79380529677668E-14	-0.0789861790875662	-9.35256635613202E-14
0.0136	-0.0787048670132535	-6.23504423742135E-14	-0.0787673808075452	-4.67628317806601E-14	-0.0791737204704413	-3.11752211871067E-14	-0.0787673808075452	-3.11752211871067E-14	-0.0787673808075452	-4.67628317806601E-14	-0.0791424635732954	-7.79380529677668E-14	-0.078611096321816	-6.23504423742135E-14	-0.0785798394246701	-6.23504423742135E-14	-0.0788611514989828	-3.11752211871067E-14	-0.0791737204704413	-4.67628317806601E-14
0.0137	-0.0784235549389409	-6.23504423742135E-14	-0.0785798394246701	-7.79380529677668E-14	-0.0790799497790037	-3.11752211871067E-14	-0.0788924083961286	-9.35256635613202E-14	-0.0786423532189618	-9.35256635613202E-14	-0.0791112066761496	-4.67628317806601E-14	-0.0786423532189618	-3.11752211871067E-14	-0.0784860687332326	-3.11752211871067E-14	-0.0788924083961286	-3.11752211871067E-14	-0.0791737204704413	-6.23504423742135E-14
0.0138	-0.0784548118360867	-9.35256635613202E-14	-0.0785798394246701	-6.23504423742135E-14	-0.0790799497790037	-4.67628317806601E-14	-0.0787673808075452	-3.11752211871067E-14	-0.078611096321816	-7.79380529677668E-14	-0.0792049773675872	-9.35256635613202E-14	-0.0787361239103994	-6.23504423742135E-14	-0.0786736101161077	-4.67628317806601E-14	-0.0789549221904203	-6.23504423742135E-14	-0.0790799497790037	-4.67628317806601E-14
0.0139	-0.0785173256303784	-6.23504423742135E-14	-0.0787986377046911	-4.67628317806601E-14	-0.0791737204704413	-6.23504423742135E-14	-0.0788298946018369	-4.67628317806601E-14	-0.0787048670132535	-9.35256635613202E-14	-0.0791112066761496	-6.23504423742135E-14	-0.0785485825275243	-7.79380529677668E-14	-0.0787361239103994	-7.79380529677668E-14	-0.0788924083961286	-7.79380529677668E-14	-0.0789861790875662	-4.67628317806601E-14
0.014	-0.0784235549389409	-7.79380529677668E-14	-0.0785798394246701	-3.11752211871067E-14	-0.0788924083961286	-4.67628317806601E-14	-0.0787986377046911	-4.67628317806601E-14	-0.0788298946018369	-4.67628317806601E-14	-0.0792049773675872	-7.79380529677668E-14	-0.0785173256303784	-7.79380529677668E-14	-0.0785173256303784	-4.67628317806601E-14	-0.0789236652932745	-1.55876105935534E-14	-0.0791112066761496	-9.35256635613202E-14
0.0141	-0.0785485825275243	-7.79380529677668E-14	-0.0786736101161077	-4.67628317806601E-14	-0.0790486928818579	-7.79380529677668E-14	-0.0787673808075452	-9.35256635613202E-14	-0.0787048670132535	0	-0.0791424635732954	-6.23504423742135E-14	-0.0786423532189618	-1.24700884748427E-13	-0.0787673808075452	-6.23504423742135E-14	-0.0789549221904203	-4.67628317806601E-14	-0.0790486928818579	-3.11752211871067E-14
0.0142	-0.078611096321816	-3.11752211871067E-14	-0.0786736101161077	-6.23504423742135E-14	-0.0792674911618789	-3.11752211871067E-14	-0.0787673808075452	-1.55876105935534E-14	-0.0787361239103994	-3.11752211871067E-14	-0.0790799497790037	-9.35256635613202E-14	-0.0787361239103994	-3.11752211871067E-14	-0.0786423532189618	-3.11752211871067E-14	-0.079017435984712	-6.23504423742135E-14	-0.079017435984712	-3.11752211871067E-14
0.0143	-0.0785485825275243	-9.35256635613202E-14	-0.0787048670132535	-3.11752211871067E-14	-0.0789549221904203	-4.67628317806601E-14	-0.0787048670132535	-6.23504423742135E-14	-0.0788298946018369	-3.11752211871067E-14	-0.079236234264733	-4.67628317806601E-14	-0.0785485825275243	-4.67628317806601E-14	-0.0785798394246701	-1.24700884748427E-13	-0.0789236652932745	-6.23504423742135E-14	-0.079017435984712	-4.67628317806601E-14
0.0144	-0.0784860687332326	-4.67628317806601E-14	-0.0786736101161077	-6.23504423742135E-14	-0.0791112066761496	-9.35256635613202E-14	-0.0788298946018369	-4.67628317806601E-14	-0.0787361239103994	-7.79380529677668E-14	-0.0791424635732954	0	-0.0785798394246701	-6.23504423742135E-14	-0.078611096321816	-9.35256635613202E-14	-0.0788611514989828	-7.79380529677668E-14	-0.0789861790875662	-6.23504423742135E-14
0.0145	-0.0785173256303784	-1.09113274154874E-13	-0.0786736101161077	-7.79380529677668E-14	-0.079236234264733	-4.67628317806601E-14	-0.0786736101161077	-4.67628317806601E-14	-0.0787048670132535	-1.55876105935534E-14	-0.079236234264733	-3.11752211871067E-14	-0.0784860687332326	-4.67628317806601E-14	-0.0786423532189618	-6.23504423742135E-14	-0.0788924083961286	-6.23504423742135E-14	-0.0789549221904203	-9.35256635613202E-14
0.0146	-0.0786736101161077	-4.67628317806601E-14	-0.0787048670132535	-4.67628317806601E-14	-0.0792049773675872	-6.23504423742135E-14	-0.0788298946018369	-6.23504423742135E-14	-0.0788924083961286	-9.35256635613202E-14	-0.0791424635732954	-4.67628317806601E-14	-0.0785173256303784	-9.35256635613202E-14	-0.0786423532189618	-3.11752211871067E-14	-0.0788611514989828	-1.09113274154874E-13	-0.0790486928818579	-9.35256635613202E-14
0.0147	-0.0785798394246701	-9.35256635613202E-14	-0.0786736101161077	-4.67628317806601E-14	-0.0791737204704413	-6.23504423742135E-14	-0.0788298946018369	-7.79380529677668E-14	-0.0787361239103994	-9.35256635613202E-14	-0.0791112066761496	-7.79380529677668E-14	-0.0785798394246701	-4.67628317806601E-14	-0.078611096321816	-7.79380529677668E-14	-0.079017435984712	1.55876105935534E-14	-0.0788298946018369	-3.11752211871067E-14
0.0148	-0.0787048670132535	-4.67628317806601E-14	-0.0786423532189618	-6.23504423742135E-14	-0.079236234264733	0	-0.0789236652932745	-6.23504423742135E-14	-0.0787048670132535	-6.23504423742135E-14	-0.0792049773675872	-7.79380529677668E-14	-0.078611096321816	-4.67628317806601E-14	-0.0785798394246701	-7.79380529677668E-14	-0.0789549221904203	-4.67628317806601E-14	-0.0788924083961286	-6.23504423742135E-14
0.0149	-0.0786736101161077	-7.79380529677668E-14	-0.0786736101161077	-6.23504423742135E-14	-0.0792049773675872	-6.23504423742135E-14	-0.0788298946018369	-9.35256635613202E-14	-0.0787986377046911	-6.23504423742135E-14	-0.0792049773675872	-7.79380529677668E-14	-0.0785173256303784	-3.11752211871067E-14	-0.0786736101161077	-9.35256635613202E-14	-0.0788611514989828	-6.23504423742135E-14	-0.0791112066761496	-6.23504423742135E-14
0.015	-0.0785798394246701	-6.23504423742135E-14	-0.0785173256303784	-7.79380529677668E-14	-0.079236234264733	0	-0.079017435984712	-6.23504423742135E-14	-0.0788298946018369	-6.23504423742135E-14	-0.0792049773675872	-7.79380529677668E-14	-0.0783297842475033	-6.23504423742135E-14	-0.078611096321816	-4.67628317806601E-14	-0.0787361239103994	-6.23504423742135E-14	-0.079017435984712	-4.67628317806601E-14
0.0151	-0.0785485825275243	-6.23504423742135E-14	-0.0785798394246701	-1.09113274154874E-13	-0.079236234264733	-3.11752211871067E-14	-0.0787986377046911	-4.67628317806601E-14	-0.0785798394246701	-4.67628317806601E-14	-0.0792987480590247	1.55876105935534E-14	-0.0785485825275243	-7.79380529677668E-14	-0.0786736101161077	-3.11752211871067E-14	-0.079017435984712	-1.09113274154874E-13	-0.0789861790875662	-6.23504423742135E-14
0.0152	-0.0786423532189618	-4.67628317806601E-14	-0.0786423532189618	-7.79380529677668E-14	-0.079236234264733	-1.09113274154874E-13	-0.0789549221904203	-7.79380529677668E-14	-0.0787986377046911	-4.67628317806601E-14	-0.079236234264733	-6.23504423742135E-14	-0.078611096321816	1.55876105935534E-14	-0.0786736101161077	-1.09113274154874E-13	-0.0789549221904203	0	-0.0791112066761496	-1.55876105935534E-14
0.0153	-0.0785173256303784	0	-0.0785798394246701	-6.23504423742135E-14	-0.079236234264733	-7.79380529677668E-14	-0.0789549221904203	-9.35256635613202E-14	-0.0788298946018369	1.55876105935534E-14	-0.079236234264733	-4.67628317806601E-14	-0.0785798394246701	-7.79380529677668E-14	-0.0786423532189618	-6.23504423742135E-14	-0.0788611514989828	-6.23504423742135E-14	-0.0791424635732954	-1.55876105935534E-14
0.0154	-0.0783610411446492	-1.09113274154874E-13	-0.078611096321816	-3.11752211871067E-14	-0.0791737204704413	-4.67628317806601E-14	-0.0788611514989828	-3.11752211871067E-14	-0.078611096321816	0	-0.0792049773675872	0	-0.0784548118360867	-6.23504423742135E-14	-0.078611096321816	-1.55876105935534E-14	-0.0789549221904203	-6.23504423742135E-14	-0.0788924083961286	-6.23504423742135E-14
0.0155	-0.0784548118360867	-3.11752211871067E-14	-0.0787048670132535	-1.55876105935534E-14	-0.0792674911618789	-1.09113274154874E-13	-0.0788611514989828	-6.23504423742135E-14	-0.0787986377046911	-4.67628317806601E-14	-0.0792987480590247	-9.35256635613202E-14	-0.0786736101161077	-7.79380529677668E-14	-0.0787986377046911	-3.11752211871067E-14	-0.0790486928818579	-1.55876105935534E-14	-0.0788924083961286	-7.79380529677668E-14
0.0156	-0.0785798394246701	-4.67628317806601E-14	-0.0786423532189618	-6.23504423742135E-14	-0.0791424635732954	-7.79380529677668E-14	-0.0790799497790037	-6.23504423742135E-14	-0.0786423532189618	-3.11752211871067E-14	-0.0791737204704413	0	-0.0784235549389409	-6.23504423742135E-14	-0.078611096321816	0	-0.0788924083961286	-4.67628317806601E-14	-0.0791112066761496	-6.23504423742135E-14
0.0157	-0.0785798394246701	-7.79380529677668E-14	-0.0785798394246701	-4.67628317806601E-14	-0.0792049773675872	-4.67628317806601E-14	-0.0789549221904203	-7.79380529677668E-14	-0.0785798394246701	-7.79380529677668E-14	-0.0792674911618789	-7.79380529677668E-14	-0.0785173256303784	-3.11752211871067E-14	-0.078611096321816	-4.67628317806601E-14	-0.0788924083961286	-3.11752211871067E-14	-0.0789549221904203	-4.67628317806601E-14
0.0158	-0.0785798394246701	-6.23504423742135E-14	-0.0786736101161077	-4.67628317806601E-14	-0.0791424635732954	-6.23504423742135E-14	-0.0789236652932745	-3.11752211871067E-14	-0.0786736101161077	-4.67628317806601E-14	-0.0793300049561706	-6.23504423742135E-14	-0.0785173256303784	-7.79380529677668E-14	-0.0787048670132535	-4.67628317806601E-14	-0.0789861790875662	-4.67628317806601E-14	-0.0788611514989828	-4.67628317806601E-14
0.0159	-0.0783610411446492	0	-0.078611096321816	-6.23504423742135E-14	-0.0793300049561706	-7.79380529677668E-14	-0.0788611514989828	-6.23504423742135E-14	-0.0786736101161077	-9.35256635613202E-14	-0.0792049773675872	-6.23504423742135E-14	-0.0785798394246701	-9.35256635613202E-14	-0.0788298946018369	-6.23504423742135E-14	-0.0788924083961286	-4.67628317806601E-14	-0.0788924083961286	-7.79380529677668E-14
0.016	-0.0784860687332326	-6.23504423742135E-14	-0.0786736101161077	-7.79380529677668E-14	-0.0792987480590247	-1.55876105935534E-14	-0.0789549221904203	-7.79380529677668E-14	-0.0787361239103994	1.55876105935534E-14	-0.0791112066761496	-6.23504423742135E-14	-0.0784548118360867	-6.23504423742135E-14	-0.0787048670132535	-7.79380529677668E-14	-0.0787986377046911	-6.23504423742135E-14	-0.0788924083961286	-1.09113274154874E-13
0.0161	-0.0782985273503575	-7.79380529677668E-14	-0.0786423532189618	-3.11752211871067E-14	-0.079236234264733	-3.11752211871067E-14	-0.0789549221904203	-7.79380529677668E-14	-0.0786423532189618	-7.79380529677668E-14	-0.0793300049561706	-4.67628317806601E-14	-0.078611096321816	-7.79380529677668E-14	-0.0787673808075452	-4.67628317806601E-14	-0.0788298946018369	-6.23504423742135E-14	-0.0788924083961286	-9.35256635613202E-14
0.0162	-0.0785173256303784	1.55876105935534E-14	-0.0786423532189618	-6.23504423742135E-14	-0.0793300049561706	-9.35256635613202E-14	-0.0789236652932745	-6.23504423742135E-14	-0.0786736101161077	-1.55876105935534E-14	-0.079236234264733	-4.67628317806601E-14	-0.0787048670132535	-6.23504423742135E-14	-0.0787361239103994	-7.79380529677668E-14	-0.0788298946018369	-4.67628317806601E-14	-0.0789549221904203	-3.11752211871067E-14
0.0163	-0.078392298041795	-7.79380529677668E-14	-0.0785798394246701	-1.24700884748427E-13	-0.0793612618533164	-1.55876105935534E-14	-0.079017435984712	-6.23504423742135E-14	-0.0786736101161077	-4.67628317806601E-14	-0.0792987480590247	-6.23504423742135E-14	-0.0785173256303784	-7.79380529677668E-14	-0.0787048670132535	-4.67628317806601E-14	-0.0788298946018369	-6.23504423742135E-14	-0.0791112066761496	-6.23504423742135E-14
0.0164	-0.0783297842475033	-1.09113274154874E-13	-0.078611096321816	-6.23504423742135E-14	-0.079236234264733	-7.79380529677668E-14	-0.0789549221904203	-4.67628317806601E-14	-0.0786736101161077	0	-0.079236234264733	-7.79380529677668E-14	-0.0785798394246701	-4.67628317806601E-14	-0.0787048670132535	-6.23504423742135E-14	-0.0787361239103994	-4.67628317806601E-14	-0.0789549221904203	-6.23504423742135E-14
0.0165	-0.0784860687332326	-6.23504423742135E-14	-0.0785173256303784	-9.35256635613202E-14	-0.0792987480590247	-7.79380529677668E-14	-0.0787986377046911	-6.23504423742135E-14	-0.0785798394246701	-3.11752211871067E-14	-0.0792987480590247	-9.35256635613202E-14	-0.0786736101161077	-9.35256635613202E-14	-0.0787673808075452	-6.23504423742135E-14	-0.0788924083961286	-4.67628317806601E-14	-0.0788611514989828	-3.11752211871067E-14
0.0166	-0.0784235549389409	-3.11752211871067E-14	-0.078611096321816	-4.67628317806601E-14	-0.079455032544754	1.55876105935534E-14	-0.079017435984712	-6.23504423742135E-14	-0.0786423532189618	-4.67628317806601E-14	-0.0792987480590247	-7.79380529677668E-14	-0.0785798394246701	-6.23504423742135E-14	-0.0787048670132535	-7.79380529677668E-14	-0.0788611514989828	-4.67628317806601E-14	-0.0790486928818579	-4.67628317806601E-14
0.0167	-0.0782672704532116	-3.11752211871067E-14	-0.0785173256303784	-4.67628317806601E-14	-0.0792049773675872	-9.35256635613202E-14	-0.0790799497790037	0	-0.0785798394246701	-6.23504423742135E-14	-0.0791112066761496	-4.67628317806601E-14	-0.0786736101161077	0	-0.0786736101161077	-4.67628317806601E-14	-0.0789236652932745	-7.79380529677668E-14	-0.079017435984712	-4.67628317806601E-14
0.0168	-0.078392298041795	-6.23504423742135E-14	-0.0785173256303784	-6.23504423742135E-14	-0.0792987480590247	-9.35256635613202E-14	-0.0789549221904203	-1.55876105935534E-14	-0.0786736101161077	-9.35256635613202E-14	-0.079236234264733	-6.23504423742135E-14	-0.0786423532189618	-1.09113274154874E-13	-0.0786423532189618	-4.67628317806601E-14	-0.0787361239103994	-6.23504423742135E-14	-0.0788924083961286	-9.35256635613202E-14
0.0169	-0.0785173256303784	-6.23504423742135E-14	-0.078611096321816	-3.11752211871067E-14	-0.0793925187504623	-6.23504423742135E-14	-0.0789549221904203	-9.35256635613202E-14	-0.0785798394246701	-4.67628317806601E-14	-0.0791424635732954	-4.67628317806601E-14	-0.0787361239103994	-6.23504423742135E-14	-0.0787986377046911	-6.23504423742135E-14	-0.0788611514989828	-1.09113274154874E-13	-0.0790799497790037	-7.79380529677668E-14
0.017	-0.078392298041795	0	-0.0784548118360867	-4.67628317806601E-14	-0.0793612618533164	-3.11752211871067E-14	-0.0789549221904203	-3.11752211871067E-14	-0.0786423532189618	-1.55876105935534E-14	-0.0792987480590247	-6.23504423742135E-14	-0.0786423532189618	0	-0.0787673808075452	-3.11752211871067E-14	-0.0788924083961286	1.55876105935534E-14	-0.0791112066761496	3.11752211871067E-14
0.0171	-0.0784548118360867	-6.23504423742135E-14	-0.0786423532189618	-7.79380529677668E-14	-0.0792049773675872	-4.67628317806601E-14	-0.0790486928818579	-7.79380529677668E-14	-0.0785798394246701	-3.11752211871067E-14	-0.0794237756476081	-4.67628317806601E-14	-0.0786736101161077	-6.23504423742135E-14	-0.0786423532189618	-3.11752211871067E-14	-0.0788611514989828	-6.23504423742135E-14	-0.0787673808075452	-9.35256635613202E-14
0.0172	-0.0784860687332326	-6.23504423742135E-14	-0.0784548118360867	-7.79380529677668E-14	-0.0793612618533164	-4.67628317806601E-14	-0.079017435984712	-4.67628317806601E-14	-0.0784548118360867	-7.79380529677668E-14	-0.0792049773675872	-7.79380529677668E-14	-0.078611096321816	-7.79380529677668E-14	-0.0787048670132535	-4.67628317806601E-14	-0.0790486928818579	-3.11752211871067E-14	-0.0789236652932745	-9.35256635613202E-14
0.0173	-0.078392298041795	-4.67628317806601E-14	-0.0784548118360867	-4.67628317806601E-14	-0.0793300049561706	-4.67628317806601E-14	-0.0789861790875662	-7.79380529677668E-14	-0.0787048670132535	-3.11752211871067E-14	-0.0791737204704413	-6.23504423742135E-14	-0.0785798394246701	-6.23504423742135E-14	-0.0786423532189618	-7.79380529677668E-14	-0.0789236652932745	-7.79380529677668E-14	-0.0790799497790037	-4.67628317806601E-14
0.0174	-0.0784548118360867	-6.23504423742135E-14	-0.0785173256303784	1.55876105935534E-14	-0.0792987480590247	-6.23504423742135E-14	-0.0789236652932745	-7.79380529677668E-14	-0.0787361239103994	0	-0.0792674911618789	-4.67628317806601E-14	-0.0786736101161077	0	-0.0786423532189618	-7.79380529677668E-14	-0.0788298946018369	-3.11752211871067E-14	-0.0788611514989828	-9.35256635613202E-14
0.0175	-0.0784235549389409	0	-0.0785173256303784	-7.79380529677668E-14	-0.0793612618533164	-3.11752211871067E-14	-0.0789236652932745	-4.67628317806601E-14	-0.0783610411446492	-4.67628317806601E-14	-0.079236234264733	-9.35256635613202E-14	-0.0786736101161077	-3.11752211871067E-14	-0.0786736101161077	-4.67628317806601E-14	-0.0789236652932745	-7.79380529677668E-14	-0.0789549221904203	-4.67628317806601E-14
0.0176	-0.078611096321816	-6.23504423742135E-14	-0.0786423532189618	-6.23504423742135E-14	-0.0794862894418998	-3.11752211871067E-14	-0.0788924083961286	-9.35256635613202E-14	-0.0784235549389409	-7.79380529677668E-14	-0.079236234264733	-3.11752211871067E-14	-0.0786423532189618	-9.35256635613202E-14	-0.0785798394246701	-1.55876105935534E-14	-0.0789236652932745	-3.11752211871067E-14	-0.0791424635732954	0
0.0177	-0.0784548118360867	-7.79380529677668E-14	-0.0784548118360867	-7.79380529677668E-14	-0.079236234264733	-1.09113274154874E-13	-0.0790799497790037	0	-0.0784548118360867	-9.35256635613202E-14	-0.0792049773675872	-7.79380529677668E-14	-0.0785173256303784	-1.09113274154874E-13	-0.0785173256303784	-7.79380529677668E-14	-0.0787673808075452	-7.79380529677668E-14	-0.0788924083961286	-9.35256635613202E-14
0.0178	-0.0785173256303784	-6.23504423742135E-14	-0.0787048670132535	-7.79380529677668E-14	-0.0793300049561706	-7.79380529677668E-14	-0.0789236652932745	-3.11752211871067E-14	-0.0782672704532116	-6.23504423742135E-14	-0.079236234264733	-6.23504423742135E-14	-0.0786736101161077	0	-0.0785798394246701	-3.11752211871067E-14	-0.0789236652932745	-6.23504423742135E-14	-0.0787673808075452	-1.24700884748427E-13
0.0179	-0.0785173256303784	-4.67628317806601E-14	-0.0785485825275243	-7.79380529677668E-14	-0.0793612618533164	-6.23504423742135E-14	-0.0790799497790037	0	-0.0783610411446492	-6.23504423742135E-14	-0.0791737204704413	-3.11752211871067E-14	-0.0786423532189618	-6.23504423742135E-14	-0.0785485825275243	-9.35256635613202E-14	-0.0788298946018369	-7.79380529677668E-14	-0.0789236652932745	-6.23504423742135E-14
0.018	-0.0782985273503575	-9.35256635613202E-14	-0.0783610411446492	-7.79380529677668E-14	-0.0793612618533164	-3.11752211871067E-14	-0.0792049773675872	0	-0.078392298041795	-9.35256635613202E-14	-0.0791424635732954	-9.35256635613202E-14	-0.078611096321816	-3.11752211871067E-14	-0.0787048670132535	-4.67628317806601E-14	-0.0788924083961286	-6.23504423742135E-14	-0.0788611514989828	-6.23504423742135E-14
0.0181	-0.0784235549389409	-9.35256635613202E-14	-0.0784548118360867	-1.24700884748427E-13	-0.0792987480590247	-3.11752211871067E-14	-0.0789236652932745	-6.23504423742135E-14	-0.0782985273503575	-3.11752211871067E-14	-0.079236234264733	-4.67628317806601E-14	-0.0786423532189618	-4.67628317806601E-14	-0.0787048670132535	-4.67628317806601E-14	-0.0789861790875662	-3.11752211871067E-14	-0.0788924083961286	-4.67628317806601E-14
0.0182	-0.0783297842475033	-3.11752211871067E-14	-0.0785485825275243	-6.23504423742135E-14	-0.079455032544754	-9.35256635613202E-14	-0.0790486928818579	-6.23504423742135E-14	-0.0785485825275243	-4.67628317806601E-14	-0.0790799497790037	-3.11752211871067E-14	-0.0786423532189618	0	-0.0786423532189618	-3.11752211871067E-14	-0.0788611514989828	-3.11752211871067E-14	-0.0789236652932745	-6.23504423742135E-14
0.0183	-0.0783297842475033	-6.23504423742135E-14	-0.0786423532189618	-3.11752211871067E-14	-0.0793925187504623	-3.11752211871067E-14	-0.0791424635732954	-6.23504423742135E-14	-0.0782672704532116	-9.35256635613202E-14	-0.0791424635732954	-3.11752211871067E-14	-0.0786423532189618	-3.11752211871067E-14	-0.078611096321816	-1.09113274154874E-13	-0.0787673808075452	-9.35256635613202E-14	-0.0789236652932745	-7.79380529677668E-14
0.0184	-0.0783297842475033	-6.23504423742135E-14	-0.0785485825275243	-3.11752211871067E-14	-0.0794237756476081	-4.67628317806601E-14	-0.0790486928818579	-7.79380529677668E-14	-0.0783297842475033	-6.23504423742135E-14	-0.079236234264733	-7.79380529677668E-14	-0.0785485825275243	-6.23504423742135E-14	-0.0787986377046911	-4.67628317806601E-14	-0.0787986377046911	-4.67628317806601E-14	-0.0788611514989828	-7.79380529677668E-14
0.0185	-0.0783610411446492	-3.11752211871067E-14	-0.0785173256303784	-4.67628317806601E-14	-0.0793300049561706	-7.79380529677668E-14	-0.0789549221904203	-1.55876105935534E-14	-0.0783297842475033	-3.11752211871067E-14	-0.0792049773675872	-6.23504423742135E-14	-0.0787673808075452	-1.55876105935534E-14	-0.078611096321816	-4.67628317806601E-14	-0.0789236652932745	-4.67628317806601E-14	-0.0789861790875662	-6.23504423742135E-14
0.0186	-0.0784548118360867	-1.09113274154874E-13	-0.0785798394246701	-7.79380529677668E-14	-0.0794237756476081	-1.24700884748427E-13	-0.0790486928818579	-6.23504423742135E-14	-0.0784548118360867	-3.11752211871067E-14	-0.0790486928818579	-4.67628317806601E-14	-0.0786423532189618	-3.11752211871067E-14	-0.0786736101161077	-3.11752211871067E-14	-0.0788924083961286	0	-0.079017435984712	-7.79380529677668E-14
0.0187	-0.0783297842475033	-3.11752211871067E-14	-0.0786736101161077	-7.79380529677668E-14	-0.0793300049561706	-6.23504423742135E-14	-0.0790486928818579	-7.79380529677668E-14	-0.0784860687332326	-6.23504423742135E-14	-0.0792049773675872	-7.79380529677668E-14	-0.0785485825275243	-6.23504423742135E-14	-0.0787048670132535	-3.11752211871067E-14	-0.0789236652932745	-6.23504423742135E-14	-0.079017435984712	-4.67628317806601E-14
0.0188	-0.0783297842475033	0	-0.0786423532189618	1.55876105935534E-14	-0.0793612618533164	-6.23504423742135E-14	-0.0787673808075452	-7.79380529677668E-14	-0.0783610411446492	-3.11752211871067E-14	-0.0791737204704413	0	-0.0785798394246701	-9.35256635613202E-14	-0.0785798394246701	-6.23504423742135E-14	-0.0788924083961286	0	-0.0788611514989828	-9.35256635613202E-14
0.0189	-0.0783610411446492	-6.23504423742135E-14	-0.078392298041795	-9.35256635613202E-14	-0.0794862894418998	-3.11752211871067E-14	-0.0789549221904203	0	-0.0782672704532116	-1.09113274154874E-13	-0.0790486928818579	-6.23504423742135E-14	-0.0787048670132535	-7.79380529677668E-14	-0.0786736101161077	-3.11752211871067E-14	-0.0789236652932745	-4.67628317806601E-14	-0.0787361239103994	-7.79380529677668E-14
0.019	-0.0783297842475033	-4.67628317806601E-14	-0.0785485825275243	-7.79380529677668E-14	-0.0794862894418998	-4.67628317806601E-14	-0.0789549221904203	-6.23504423742135E-14	-0.0784860687332326	-7.79380529677668E-14	-0.0791737204704413	-6.23504423742135E-14	-0.0785798394246701	-3.11752211871067E-14	-0.0786423532189618	-6.23504423742135E-14	-0.0789549221904203	-6.23504423742135E-14	-0.0788924083961286	-7.79380529677668E-14
0.0191	-0.0783610411446492	-7.79380529677668E-14	-0.0785485825275243	-9.35256635613202E-14	-0.0793925187504623	-4.67628317806601E-14	-0.079017435984712	-3.11752211871067E-14	-0.0782360135560658	-6.23504423742135E-14	-0.0793300049561706	1.55876105935534E-14	-0.078611096321816	-9.35256635613202E-14	-0.0785798394246701	-4.67628317806601E-14	-0.0789236652932745	-3.11752211871067E-14	-0.0788924083961286	-6.23504423742135E-14
0.0192	-0.0784548118360867	-3.11752211871067E-14	-0.0785485825275243	-6.23504423742135E-14	-0.0794862894418998	-9.35256635613202E-14	-0.0789549221904203	3.11752211871067E-14	-0.0782985273503575	-3.11752211871067E-14	-0.0791737204704413	0	-0.0787361239103994	-9.35256635613202E-14	-0.0785798394246701	-4.67628317806601E-14	-0.0790799497790037	-4.67628317806601E-14	-0.0789861790875662	-1.55876105935534E-14
0.0193	-0.0783297842475033	-1.55876105935534E-14	-0.0785173256303784	-6.23504423742135E-14	-0.0794862894418998	0	-0.079017435984712	-7.79380529677668E-14	-0.0784235549389409	-6.23504423742135E-14	-0.0791424635732954	-1.24700884748427E-13	-0.0784860687332326	-4.67628317806601E-14	-0.0787673808075452	-7.79380529677668E-14	-0.0789549221904203	-3.11752211871067E-14	-0.079017435984712	-3.11752211871067E-14
0.0194	-0.0783610411446492	-1.09113274154874E-13	-0.0784235549389409	-9.35256635613202E-14	-0.0793612618533164	-6.23504423742135E-14	-0.0789549221904203	-4.67628317806601E-14	-0.078392298041795	-4.67628317806601E-14	-0.0792987480590247	-6.23504423742135E-14	-0.0785485825275243	-7.79380529677668E-14	-0.0783610411446492	0	-0.079017435984712	-6.23504423742135E-14	-0.0789549221904203	-4.67628317806601E-14
0.0195	-0.0784235549389409	-3.11752211871067E-14	-0.0785173256303784	-7.79380529677668E-14	-0.0791737204704413	-7.79380529677668E-14	-0.079017435984712	0	-0.0783297842475033	-6.23504423742135E-14	-0.0792674911618789	-1.55876105935534E-14	-0.0787048670132535	-6.23504423742135E-14	-0.078611096321816	-7.79380529677668E-14	-0.0789236652932745	-4.67628317806601E-14	-0.0787673808075452	-6.23504423742135E-14
0.0196	-0.0785173256303784	-3.11752211871067E-14	-0.0785173256303784	0	-0.0793925187504623	-7.79380529677668E-14	-0.0788298946018369	-7.79380529677668E-14	-0.0783610411446492	-7.79380529677668E-14	-0.0791112066761496	-9.35256635613202E-14	-0.0786423532189618	-4.67628317806601E-14	-0.078611096321816	-4.67628317806601E-14	-0.0789549221904203	-3.11752211871067E-14	-0.0789236652932745	-9.35256635613202E-14
0.0197	-0.0784235549389409	-4.67628317806601E-14	-0.0784860687332326	-9.35256635613202E-14	-0.0793612618533164	-4.67628317806601E-14	-0.0790486928818579	-3.11752211871067E-14	-0.0784235549389409	-6.23504423742135E-14	-0.0790486928818579	-9.35256635613202E-14	-0.0786423532189618	-6.23504423742135E-14	-0.0784860687332326	-4.67628317806601E-14	-0.0788924083961286	0	-0.0789861790875662	-4.67628317806601E-14
0.0198	-0.0784235549389409	-3.11752211871067E-14	-0.0784235549389409	-7.79380529677668E-14	-0.0793612618533164	-3.11752211871067E-14	-0.0788924083961286	-6.23504423742135E-14	-0.0783610411446492	-4.67628317806601E-14	-0.0791424635732954	-7.79380529677668E-14	-0.0787986377046911	-6.23504423742135E-14	-0.0786423532189618	-7.79380529677668E-14	-0.0788924083961286	-4.67628317806601E-14	-0.0788924083961286	1.55876105935534E-14
0.0199	-0.0784548118360867	-9.35256635613202E-14	-0.0785485825275243	-3.11752211871067E-14	-0.079455032544754	-4.67628317806601E-14	-0.0789236652932745	-9.35256635613202E-14	-0.0783610411446492	-3.11752211871067E-14	-0.0790799497790037	-7.79380529677668E-14	-0.078611096321816	-4.67628317806601E-14	-0.0786736101161077	-6.23504423742135E-14	-0.0789236652932745	-9.35256635613202E-14	-0.0791737204704413	-4.67628317806601E-14
0.02	-0.0784235549389409	-6.23504423742135E-14	-0.0784235549389409	-4.67628317806601E-14	-0.079455032544754	-6.23504423742135E-14	-0.079017435984712	-6.23504423742135E-14	-0.0784548118360867	-4.67628317806601E-14	-0.0790799497790037	-9.35256635613202E-14	-0.0786736101161077	-4.67628317806601E-14	-0.0784860687332326	-4.67628317806601E-14	-0.0788924083961286	-9.35256635613202E-14	-0.0791112066761496	-7.79380529677668E-14
0.0201	-0.0783297842475033	-1.09113274154874E-13	-0.078392298041795	-6.23504423742135E-14	-0.0794862894418998	-7.79380529677668E-14	-0.0789861790875662	-6.23504423742135E-14	-0.0783610411446492	-4.67628317806601E-14	-0.079236234264733	-1.09113274154874E-13	-0.0786423532189618	0	-0.0785173256303784	-3.11752211871067E-14	-0.0790486928818579	-1.55876105935534E-14	-0.0790486928818579	-4.67628317806601E-14
0.0202	-0.0785173256303784	-6.23504423742135E-14	-0.0786423532189618	-4.67628317806601E-14	-0.0793612618533164	-9.35256635613202E-14	-0.0790799497790037	-1.55876105935534E-14	-0.0783297842475033	-4.67628317806601E-14	-0.0791737204704413	-7.79380529677668E-14	-0.0787361239103994	-9.35256635613202E-14	-0.0787361239103994	-3.11752211871067E-14	-0.0791424635732954	-6.23504423742135E-14	-0.079017435984712	-9.35256635613202E-14
0.0203	-0.0783610411446492	-4.67628317806601E-14	-0.0784860687332326	-9.35256635613202E-14	-0.079455032544754	-7.79380529677668E-14	-0.0789549221904203	-7.79380529677668E-14	-0.0783610411446492	-9.35256635613202E-14	-0.079236234264733	-4.67628317806601E-14	-0.078611096321816	-7.79380529677668E-14	-0.0786423532189618	0	-0.0789236652932745	-4.67628317806601E-14	-0.0791424635732954	-6.23504423742135E-14
0.0204	-0.0783297842475033	-1.09113274154874E-13	-0.0785798394246701	-3.11752211871067E-14	-0.0794237756476081	0	-0.0789549221904203	-1.24700884748427E-13	-0.078392298041795	-9.35256635613202E-14	-0.0792049773675872	-7.79380529677668E-14	-0.0787048670132535	-3.11752211871067E-14	-0.0786736101161077	-1.55876105935534E-14	-0.0789236652932745	-6.23504423742135E-14	-0.0790486928818579	-7.79380529677668E-14
0.0205	-0.078392298041795	-4.67628317806601E-14	-0.0785798394246701	-1.55876105935534E-14	-0.0793612618533164	-7.79380529677668E-14	-0.0788924083961286	-4.67628317806601E-14	-0.0782672704532116	-9.35256635613202E-14	-0.0793300049561706	0	-0.0787986377046911	-3.11752211871067E-14	-0.0786736101161077	-9.35256635613202E-14	-0.0790799497790037	-9.35256635613202E-14	-0.0790799497790037	-7.79380529677668E-14
0.0206	-0.0785173256303784	-9.35256635613202E-14	-0.0786423532189618	-3.11752211871067E-14	-0.079455032544754	-4.67628317806601E-14	-0.0789236652932745	-6.23504423742135E-14	-0.0784860687332326	-7.79380529677668E-14	-0.0792049773675872	-4.67628317806601E-14	-0.0785798394246701	-4.67628317806601E-14	-0.078611096321816	-7.79380529677668E-14	-0.0789861790875662	-4.67628317806601E-14	-0.0790799497790037	-6.23504423742135E-14
0.0207	-0.0784860687332326	-4.67628317806601E-14	-0.0784548118360867	-1.24700884748427E-13	-0.0793925187504623	-4.67628317806601E-14	-0.0790799497790037	-7.79380529677668E-14	-0.0784548118360867	-1.55876105935534E-14	-0.0792674911618789	0	-0.0786423532189618	-7.79380529677668E-14	-0.078611096321816	-9.35256635613202E-14	-0.0789549221904203	-3.11752211871067E-14	-0.0791737204704413	-4.67628317806601E-14
0.0208	-0.0785798394246701	-3.11752211871067E-14	-0.0785173256303784	0	-0.0793300049561706	-4.67628317806601E-14	-0.0787986377046911	-6.23504423742135E-14	-0.0782985273503575	-6.23504423742135E-14	-0.079236234264733	-6.23504423742135E-14	-0.0787986377046911	-6.23504423742135E-14	-0.0786423532189618	-7.79380529677668E-14	-0.079017435984712	-1.09113274154874E-13	-0.0791424635732954	-1.55876105935534E-14
0.0209	-0.0786423532189618	-3.11752211871067E-14	-0.0785798394246701	-7.79380529677668E-14	-0.0794862894418998	-3.11752211871067E-14	-0.0790799497790037	0	-0.0783610411446492	0	-0.0791112066761496	-7.79380529677668E-14	-0.0787048670132535	-6.23504423742135E-14	-0.0785798394246701	-3.11752211871067E-14	-0.0791424635732954	-3.11752211871067E-14	-0.0790799497790037	-4.67628317806601E-14
0.021	-0.0784235549389409	-7.79380529677668E-14	-0.0786736101161077	-7.79380529677668E-14	-0.0795488032361915	-4.67628317806601E-14	-0.0791112066761496	-7.79380529677668E-14	-0.0783610411446492	-7.79380529677668E-14	-0.079236234264733	-4.67628317806601E-14	-0.0786423532189618	-6.23504423742135E-14	-0.0786736101161077	-1.55876105935534E-14	-0.0790486928818579	-7.79380529677668E-14	-0.079236234264733	-7.79380529677668E-14
0.0211	-0.0783297842475033	-7.79380529677668E-14	-0.0785485825275243	0	-0.0793925187504623	-4.67628317806601E-14	-0.0790799497790037	0	-0.078392298041795	-7.79380529677668E-14	-0.0791424635732954	-7.79380529677668E-14	-0.0786736101161077	-7.79380529677668E-14	-0.0785485825275243	-1.24700884748427E-13	-0.0790486928818579	1.55876105935534E-14	-0.0791112066761496	-3.11752211871067E-14
0.0212	-0.0785173256303784	-4.67628317806601E-14	-0.0785798394246701	-7.79380529677668E-14	-0.0794237756476081	-9.35256635613202E-14	-0.0788611514989828	-6.23504423742135E-14	-0.0782672704532116	-1.55876105935534E-14	-0.0792987480590247	-4.67628317806601E-14	-0.0787673808075452	-4.67628317806601E-14	-0.0785173256303784	-6.23504423742135E-14	-0.0791112066761496	-7.79380529677668E-14	-0.0791112066761496	-9.35256635613202E-14
0.0213	-0.0784235549389409	-1.55876105935534E-14	-0.078611096321816	-3.11752211871067E-14	-0.0794862894418998	-6.23504423742135E-14	-0.079017435984712	-1.09113274154874E-13	-0.0782985273503575	-1.4028849534198E-13	-0.079236234264733	-3.11752211871067E-14	-0.0787361239103994	-4.67628317806601E-14	-0.0785173256303784	-7.79380529677668E-14	-0.0790799497790037	-4.67628317806601E-14	-0.0792049773675872	-7.79380529677668E-14
0.0214	-0.078392298041795	-7.79380529677668E-14	-0.0785798394246701	-7.79380529677668E-14	-0.0793612618533164	-4.67628317806601E-14	-0.0790799497790037	-7.79380529677668E-14	-0.0781422428646282	0	-0.0791112066761496	-6.23504423742135E-14	-0.0787048670132535	-6.23504423742135E-14	-0.0785485825275243	-6.23504423742135E-14	-0.0789861790875662	-7.79380529677668E-14	-0.0791424635732954	-7.79380529677668E-14
0.0215	-0.0784860687332326	-4.67628317806601E-14	-0.0785173256303784	-6.23504423742135E-14	-0.0794237756476081	-1.09113274154874E-13	-0.0790486928818579	-3.11752211871067E-14	-0.0782985273503575	0	-0.0792674911618789	-3.11752211871067E-14	-0.0787361239103994	-7.79380529677668E-14	-0.078392298041795	-3.11752211871067E-14	-0.079017435984712	-7.79380529677668E-14	-0.079017435984712	-7.79380529677668E-14
0.0216	-0.0784548118360867	-7.79380529677668E-14	-0.0785798394246701	-6.23504423742135E-14	-0.0793925187504623	-4.67628317806601E-14	-0.0790486928818579	-7.79380529677668E-14	-0.0782047566589199	-6.23504423742135E-14	-0.0792049773675872	-3.11752211871067E-14	-0.0786736101161077	-6.23504423742135E-14	-0.0786736101161077	-9.35256635613202E-14	-0.0789549221904203	-4.67628317806601E-14	-0.0790486928818579	-6.23504423742135E-14
0.0217	-0.0782672704532116	-4.67628317806601E-14	-0.078611096321816	-6.23504423742135E-14	-0.0794862894418998	-9.35256635613202E-14	-0.0791424635732954	-9.35256635613202E-14	-0.0783297842475033	-6.23504423742135E-14	-0.0791737204704413	-9.35256635613202E-14	-0.0788611514989828	-7.79380529677668E-14	-0.078611096321816	-7.79380529677668E-14	-0.0789236652932745	-1.09113274154874E-13	-0.0790486928818579	-4.67628317806601E-14
0.0218	-0.0785485825275243	-3.11752211871067E-14	-0.0783297842475033	-6.23504423742135E-14	-0.0794237756476081	-4.67628317806601E-14	-0.0789549221904203	-7.79380529677668E-14	-0.0781734997617741	-1.55876105935534E-14	-0.0792049773675872	-4.67628317806601E-14	-0.0786423532189618	-7.79380529677668E-14	-0.0784235549389409	-4.67628317806601E-14	-0.079017435984712	-6.23504423742135E-14	-0.0791737204704413	-3.11752211871067E-14
0.0219	-0.0784548118360867	-1.55876105935534E-14	-0.0787361239103994	-4.67628317806601E-14	-0.0793300049561706	-1.09113274154874E-13	-0.079017435984712	-7.79380529677668E-14	-0.0783297842475033	-6.23504423742135E-14	-0.0791737204704413	-9.35256635613202E-14	-0.0787361239103994	-1.09113274154874E-13	-0.0787361239103994	-6.23504423742135E-14	-0.0790799497790037	0	-0.0790799497790037	1.55876105935534E-14
0.022	-0.0783297842475033	-3.11752211871067E-14	-0.078611096321816	-4.67628317806601E-14	-0.0794862894418998	-4.67628317806601E-14	-0.0791112066761496	-3.11752211871067E-14	-0.0782360135560658	-1.55876105935534E-14	-0.0791424635732954	-6.23504423742135E-14	-0.0786423532189618	0	-0.0785798394246701	-7.79380529677668E-14	-0.0789236652932745	-9.35256635613202E-14	-0.0792987480590247	-1.09113274154874E-13
0.0221	-0.0784860687332326	0	-0.0786423532189618	-4.67628317806601E-14	-0.0794237756476081	1.55876105935534E-14	-0.0792049773675872	-9.35256635613202E-14	-0.0782047566589199	-6.23504423742135E-14	-0.0791112066761496	-1.09113274154874E-13	-0.0787048670132535	-7.79380529677668E-14	-0.0785485825275243	-6.23504423742135E-14	-0.0790486928818579	-7.79380529677668E-14	-0.0789549221904203	-6.23504423742135E-14
0.0222	-0.0783297842475033	-1.09113274154874E-13	-0.078611096321816	-4.67628317806601E-14	-0.0794862894418998	-1.55876105935534E-14	-0.0791112066761496	-4.67628317806601E-14	-0.0782360135560658	-6.23504423742135E-14	-0.0791737204704413	-3.11752211871067E-14	-0.0788298946018369	-4.67628317806601E-14	-0.078611096321816	-7.79380529677668E-14	-0.0792049773675872	-1.55876105935534E-14	-0.0792674911618789	-4.67628317806601E-14
0.0223	-0.0784860687332326	-4.67628317806601E-14	-0.0787048670132535	-9.35256635613202E-14	-0.0795175463390457	-1.09113274154874E-13	-0.0791737204704413	-7.79380529677668E-14	-0.0782047566589199	-7.79380529677668E-14	-0.0790799497790037	-6.23504423742135E-14	-0.0787361239103994	-7.79380529677668E-14	-0.0785173256303784	-7.79380529677668E-14	-0.0790486928818579	-3.11752211871067E-14	-0.0791737204704413	-7.79380529677668E-14
0.0224	-0.078392298041795	-6.23504423742135E-14	-0.0785173256303784	-3.11752211871067E-14	-0.0793925187504623	-6.23504423742135E-14	-0.0792049773675872	-4.67628317806601E-14	-0.0782047566589199	-7.79380529677668E-14	-0.0792049773675872	-4.67628317806601E-14	-0.0787986377046911	-3.11752211871067E-14	-0.0785798394246701	-4.67628317806601E-14	-0.0790799497790037	-6.23504423742135E-14	-0.0791424635732954	-7.79380529677668E-14
0.0225	-0.078611096321816	-4.67628317806601E-14	-0.0785798394246701	-9.35256635613202E-14	-0.079455032544754	-4.67628317806601E-14	-0.0791737204704413	-6.23504423742135E-14	-0.0782985273503575	-3.11752211871067E-14	-0.0792674911618789	-7.79380529677668E-14	-0.0789236652932745	-6.23504423742135E-14	-0.0785173256303784	-4.67628317806601E-14	-0.0792049773675872	-4.67628317806601E-14	-0.0791112066761496	-6.23504423742135E-14
0.0226	-0.0785173256303784	-7.79380529677668E-14	-0.0786736101161077	-6.23504423742135E-14	-0.0794237756476081	-7.79380529677668E-14	-0.0791424635732954	-3.11752211871067E-14	-0.0783297842475033	-1.55876105935534E-14	-0.0793300049561706	-3.11752211871067E-14	-0.0787986377046911	-1.09113274154874E-13	-0.0785798394246701	-7.79380529677668E-14	-0.0789861790875662	-1.24700884748427E-13	-0.0790799497790037	-6.23504423742135E-14
0.0227	-0.0784548118360867	-3.11752211871067E-14	-0.078611096321816	-4.67628317806601E-14	-0.0794237756476081	-6.23504423742135E-14	-0.0791112066761496	-6.23504423742135E-14	-0.0782672704532116	-3.11752211871067E-14	-0.0791424635732954	-4.67628317806601E-14	-0.0788298946018369	-7.79380529677668E-14	-0.0785173256303784	-7.79380529677668E-14	-0.0790486928818579	-6.23504423742135E-14	-0.0790799497790037	-7.79380529677668E-14
0.0228	-0.0784860687332326	-6.23504423742135E-14	-0.0785798394246701	-9.35256635613202E-14	-0.0793925187504623	1.55876105935534E-14	-0.0790799497790037	-6.23504423742135E-14	-0.0782672704532116	-4.67628317806601E-14	-0.0792674911618789	-9.35256635613202E-14	-0.0788924083961286	-3.11752211871067E-14	-0.078611096321816	-7.79380529677668E-14	-0.0791424635732954	-7.79380529677668E-14	-0.0789861790875662	-7.79380529677668E-14
0.0229	-0.0785485825275243	-6.23504423742135E-14	-0.0787361239103994	-6.23504423742135E-14	-0.079455032544754	-4.67628317806601E-14	-0.0791112066761496	-6.23504423742135E-14	-0.0781734997617741	-6.23504423742135E-14	-0.0792987480590247	-4.67628317806601E-14	-0.0788924083961286	-3.11752211871067E-14	-0.0787048670132535	-6.23504423742135E-14	-0.0790486928818579	-9.35256635613202E-14	-0.0791112066761496	-3.11752211871067E-14
0.023	-0.0785485825275243	-4.67628317806601E-14	-0.0786423532189618	-4.67628317806601E-14	-0.0794862894418998	-9.35256635613202E-14	-0.0791737204704413	-4.67628317806601E-14	-0.0782672704532116	-3.11752211871067E-14	-0.079236234264733	-4.67628317806601E-14	-0.0787673808075452	-6.23504423742135E-14	-0.0785173256303784	-4.67628317806601E-14	-0.0789549221904203	-6.23504423742135E-14	-0.0791424635732954	-4.67628317806601E-14
0.0231	-0.0784548118360867	-4.67628317806601E-14	-0.078611096321816	0	-0.0793925187504623	-3.11752211871067E-14	-0.0791424635732954	-1.55876105935534E-14	-0.0781734997617741	-6.23504423742135E-14	-0.0793612618533164	-3.11752211871067E-14	-0.0788611514989828	-4.67628317806601E-14	-0.0785485825275243	0	-0.0791112066761496	-4.67628317806601E-14	-0.0792049773675872	-4.67628317806601E-14
0.0232	-0.0784860687332326	-6.23504423742135E-14	-0.0787048670132535	-3.11752211871067E-14	-0.079455032544754	-3.11752211871067E-14	-0.0791112066761496	-6.23504423742135E-14	-0.0781109859674824	-4.67628317806601E-14	-0.0793300049561706	-3.11752211871067E-14	-0.0788298946018369	-7.79380529677668E-14	-0.0787048670132535	-9.35256635613202E-14	-0.0791112066761496	-6.23504423742135E-14	-0.0792049773675872	-9.35256635613202E-14
0.0233	-0.0784548118360867	-4.67628317806601E-14	-0.0787048670132535	-6.23504423742135E-14	-0.079455032544754	-7.79380529677668E-14	-0.0792049773675872	-1.09113274154874E-13	-0.0781422428646282	-9.35256635613202E-14	-0.0791424635732954	-4.67628317806601E-14	-0.0786736101161077	-7.79380529677668E-14	-0.0784860687332326	-7.79380529677668E-14	-0.0790486928818579	-1.55876105935534E-14	-0.0792049773675872	-6.23504423742135E-14
0.0234	-0.0783610411446492	-7.79380529677668E-14	-0.0786736101161077	-9.35256635613202E-14	-0.0794862894418998	-4.67628317806601E-14	-0.079236234264733	-3.11752211871067E-14	-0.0780484721731907	-6.23504423742135E-14	-0.0792987480590247	-1.09113274154874E-13	-0.0787361239103994	-4.67628317806601E-14	-0.0785485825275243	-6.23504423742135E-14	-0.0789549221904203	-6.23504423742135E-14	-0.0791737204704413	-6.23504423742135E-14
0.0235	-0.0784235549389409	-6.23504423742135E-14	-0.0785485825275243	-6.23504423742135E-14	-0.0792987480590247	-3.11752211871067E-14	-0.0790486928818579	-6.23504423742135E-14	-0.0782047566589199	0	-0.0793612618533164	-3.11752211871067E-14	-0.0788298946018369	-6.23504423742135E-14	-0.0787048670132535	-4.67628317806601E-14	-0.0791424635732954	-7.79380529677668E-14	-0.0790486928818579	-4.67628317806601E-14
0.0236	-0.0784860687332326	-7.79380529677668E-14	-0.0787048670132535	-6.23504423742135E-14	-0.079455032544754	-3.11752211871067E-14	-0.0790799497790037	-9.35256635613202E-14	-0.0780172152760448	-9.35256635613202E-14	-0.0793300049561706	-3.11752211871067E-14	-0.078611096321816	-3.11752211871067E-14	-0.0786736101161077	-4.67628317806601E-14	-0.079017435984712	3.11752211871067E-14	-0.0791424635732954	-6.23504423742135E-14
0.0237	-0.0783610411446492	-7.79380529677668E-14	-0.0786736101161077	-3.11752211871067E-14	-0.079455032544754	-3.11752211871067E-14	-0.0793300049561706	-6.23504423742135E-14	-0.0782985273503575	-3.11752211871067E-14	-0.0793612618533164	-3.11752211871067E-14	-0.0787361239103994	-1.55876105935534E-14	-0.0785798394246701	-7.79380529677668E-14	-0.0791424635732954	-4.67628317806601E-14	-0.0792049773675872	-1.55876105935534E-14
0.0238	-0.0785485825275243	-3.11752211871067E-14	-0.0785485825275243	-9.35256635613202E-14	-0.0794237756476081	-3.11752211871067E-14	-0.0790486928818579	-4.67628317806601E-14	-0.0781109859674824	-4.67628317806601E-14	-0.0793612618533164	-4.67628317806601E-14	-0.0787986377046911	0	-0.0784548118360867	-1.24700884748427E-13	-0.0791112066761496	-6.23504423742135E-14	-0.0791112066761496	-3.11752211871067E-14
0.0239	-0.0787048670132535	-4.67628317806601E-14	-0.0786423532189618	-3.11752211871067E-14	-0.0795800601333374	-6.23504423742135E-14	-0.0791737204704413	-4.67628317806601E-14	-0.0780797290703365	-6.23504423742135E-14	-0.0791424635732954	-7.79380529677668E-14	-0.0787673808075452	-4.67628317806601E-14	-0.0786423532189618	-6.23504423742135E-14	-0.0792987480590247	-3.11752211871067E-14	-0.0792674911618789	-4.67628317806601E-14
0.024	-0.0785798394246701	-7.79380529677668E-14	-0.078611096321816	-6.23504423742135E-14	-0.0794862894418998	-7.79380529677668E-14	-0.0790799497790037	-4.67628317806601E-14	-0.0781734997617741	-6.23504423742135E-14	-0.079236234264733	-4.67628317806601E-14	-0.0788298946018369	1.55876105935534E-14	-0.078611096321816	-3.11752211871067E-14	-0.0791112066761496	-7.79380529677668E-14	-0.0792674911618789	-3.11752211871067E-14
0.0241	-0.0785798394246701	-6.23504423742135E-14	-0.078611096321816	-3.11752211871067E-14	-0.0793612618533164	-4.67628317806601E-14	-0.0791737204704413	-4.67628317806601E-14	-0.0780172152760448	-6.23504423742135E-14	-0.0792674911618789	0	-0.0787986377046911	-4.67628317806601E-14	-0.0785798394246701	-7.79380529677668E-14	-0.0792049773675872	-3.11752211871067E-14	-0.0790486928818579	-6.23504423742135E-14
0.0242	-0.0787048670132535	-3.11752211871067E-14	-0.078611096321816	-9.35256635613202E-14	-0.0794862894418998	-4.67628317806601E-14	-0.0791424635732954	-1.55876105935534E-14	-0.0779859583788989	-7.79380529677668E-14	-0.079236234264733	-3.11752211871067E-14	-0.0787673808075452	-4.67628317806601E-14	-0.078611096321816	-4.67628317806601E-14	-0.0791424635732954	0	-0.0791424635732954	-6.23504423742135E-14
0.0243	-0.0784548118360867	-6.23504423742135E-14	-0.0787673808075452	-6.23504423742135E-14	-0.0795488032361915	0	-0.0791424635732954	-7.79380529677668E-14	-0.0780797290703365	-6.23504423742135E-14	-0.0791112066761496	-7.79380529677668E-14	-0.0787673808075452	-4.67628317806601E-14	-0.0785798394246701	-3.11752211871067E-14	-0.0789549221904203	-9.35256635613202E-14	-0.0791737204704413	-1.55876105935534E-14
0.0244	-0.0784860687332326	-6.23504423742135E-14	-0.0786736101161077	-4.67628317806601E-14	-0.079455032544754	-3.11752211871067E-14	-0.0793300049561706	0	-0.0780172152760448	-6.23504423742135E-14	-0.0792049773675872	-4.67628317806601E-14	-0.0787673808075452	-3.11752211871067E-14	-0.0786423532189618	-6.23504423742135E-14	-0.079017435984712	-7.79380529677668E-14	-0.0791112066761496	-4.67628317806601E-14
0.0245	-0.0785173256303784	-3.11752211871067E-14	-0.0785798394246701	-6.23504423742135E-14	-0.0795175463390457	-7.79380529677668E-14	-0.0791424635732954	-4.67628317806601E-14	-0.0778296738931697	-6.23504423742135E-14	-0.079236234264733	-3.11752211871067E-14	-0.0787361239103994	-4.67628317806601E-14	-0.0787048670132535	-4.67628317806601E-14	-0.0790799497790037	0	-0.0791737204704413	-1.55876105935534E-14
0.0246	-0.0785485825275243	-6.23504423742135E-14	-0.0787048670132535	-4.67628317806601E-14	-0.0794862894418998	-4.67628317806601E-14	-0.079236234264733	-9.35256635613202E-14	-0.0778921876874614	-1.4028849534198E-13	-0.0792987480590247	-4.67628317806601E-14	-0.0787673808075452	1.55876105935534E-14	-0.0787361239103994	-6.23504423742135E-14	-0.0790799497790037	-7.79380529677668E-14	-0.0792987480590247	-3.11752211871067E-14
0.0247	-0.0782985273503575	-9.35256635613202E-14	-0.0786423532189618	-3.11752211871067E-14	-0.0795175463390457	-1.24700884748427E-13	-0.0792674911618789	-3.11752211871067E-14	-0.0779859583788989	-4.67628317806601E-14	-0.0792674911618789	-3.11752211871067E-14	-0.0788298946018369	-3.11752211871067E-14	-0.0786423532189618	-7.79380529677668E-14	-0.0790486928818579	-6.23504423742135E-14	-0.0789861790875662	-6.23504423742135E-14
0.0248	-0.0785798394246701	-3.11752211871067E-14	-0.0784860687332326	-3.11752211871067E-14	-0.0793300049561706	-9.35256635613202E-14	-0.0792987480590247	-9.35256635613202E-14	-0.0777359032017321	-3.11752211871067E-14	-0.0793612618533164	-7.79380529677668E-14	-0.0787986377046911	-6.23504423742135E-14	-0.0787048670132535	-7.79380529677668E-14	-0.079017435984712	-6.23504423742135E-14	-0.0790799497790037	-6.23504423742135E-14
0.0249	-0.0785485825275243	-6.23504423742135E-14	-0.0785798394246701	-1.09113274154874E-13	-0.0795175463390457	0	-0.0792049773675872	-4.67628317806601E-14	-0.0778609307903155	-6.23504423742135E-14	-0.0793612618533164	-6.23504423742135E-14	-0.0787048670132535	-6.23504423742135E-14	-0.078611096321816	-9.35256635613202E-14	-0.0790799497790037	-7.79380529677668E-14	-0.0791424635732954	-4.67628317806601E-14
0.025	-0.0785485825275243	-9.35256635613202E-14	-0.0785485825275243	-4.67628317806601E-14	-0.0794237756476081	-3.11752211871067E-14	-0.079236234264733	-6.23504423742135E-14	-0.0780797290703365	4.67628317806601E-14	-0.079236234264733	-4.67628317806601E-14	-0.0788298946018369	-7.79380529677668E-14	-0.0786423532189618	-6.23504423742135E-14	-0.0789236652932745	-6.23504423742135E-14	-0.0790486928818579	-3.11752211871067E-14
0.0251	-0.0784235549389409	0	-0.0785798394246701	-7.79380529677668E-14	-0.0793925187504623	-7.79380529677668E-14	-0.0792674911618789	-3.11752211871067E-14	-0.0778921876874614	0	-0.0793612618533164	-6.23504423742135E-14	-0.0787361239103994	-4.67628317806601E-14	-0.078611096321816	0	-0.079017435984712	0	-0.0789549221904203	-9.35256635613202E-14
0.0252	-0.0785485825275243	-9.35256635613202E-14	-0.0786736101161077	-4.67628317806601E-14	-0.0794237756476081	-7.79380529677668E-14	-0.0791112066761496	-4.67628317806601E-14	-0.0779547014817531	-4.67628317806601E-14	-0.0793612618533164	-6.23504423742135E-14	-0.0787986377046911	-6.23504423742135E-14	-0.0787048670132535	-6.23504423742135E-14	-0.0792987480590247	-1.55876105935534E-14	-0.0791737204704413	-3.11752211871067E-14
0.0253	-0.0785485825275243	-6.23504423742135E-14	-0.0786423532189618	-1.09113274154874E-13	-0.079455032544754	-3.11752211871067E-14	-0.0792049773675872	-6.23504423742135E-14	-0.0778921876874614	-6.23504423742135E-14	-0.0792674911618789	-7.79380529677668E-14	-0.0788298946018369	-6.23504423742135E-14	-0.078611096321816	-6.23504423742135E-14	-0.0790486928818579	0	-0.079017435984712	-4.67628317806601E-14
0.0254	-0.0783297842475033	-3.11752211871067E-14	-0.078611096321816	-1.09113274154874E-13	-0.0794862894418998	-6.23504423742135E-14	-0.0791424635732954	-4.67628317806601E-14	-0.0780484721731907	-6.23504423742135E-14	-0.0792987480590247	-4.67628317806601E-14	-0.0788298946018369	1.55876105935534E-14	-0.078611096321816	-6.23504423742135E-14	-0.0789549221904203	-6.23504423742135E-14	-0.0790799497790037	-4.67628317806601E-14
0.0255	-0.0785173256303784	-7.79380529677668E-14	-0.0786736101161077	1.55876105935534E-14	-0.0792674911618789	-7.79380529677668E-14	-0.0791737204704413	-6.23504423742135E-14	-0.0779234445846072	-6.23504423742135E-14	-0.0793925187504623	-4.67628317806601E-14	-0.0788924083961286	-3.11752211871067E-14	-0.0787048670132535	-4.67628317806601E-14	-0.079236234264733	-7.79380529677668E-14	-0.0791424635732954	-3.11752211871067E-14
0.0256	-0.0784548118360867	-4.67628317806601E-14	-0.078611096321816	-6.23504423742135E-14	-0.0794237756476081	-9.35256635613202E-14	-0.0792987480590247	-3.11752211871067E-14	-0.0778609307903155	-3.11752211871067E-14	-0.0793925187504623	-6.23504423742135E-14	-0.0789236652932745	-3.11752211871067E-14	-0.0785173256303784	-7.79380529677668E-14	-0.079017435984712	-6.23504423742135E-14	-0.0790486928818579	-6.23504423742135E-14
0.0257	-0.0784235549389409	-3.11752211871067E-14	-0.0784548118360867	-7.79380529677668E-14	-0.0795800601333374	0	-0.0793300049561706	-9.35256635613202E-14	-0.0779547014817531	-3.11752211871067E-14	-0.0792049773675872	-6.23504423742135E-14	-0.0788611514989828	-6.23504423742135E-14	-0.0786423532189618	-6.23504423742135E-14	-0.0790486928818579	-7.79380529677668E-14	-0.0789861790875662	-7.79380529677668E-14
0.0258	-0.0785173256303784	-3.11752211871067E-14	-0.0785798394246701	-6.23504423742135E-14	-0.0793300049561706	-6.23504423742135E-14	-0.0792049773675872	-7.79380529677668E-14	-0.0780172152760448	-3.11752211871067E-14	-0.0794237756476081	-6.23504423742135E-14	-0.0788924083961286	-7.79380529677668E-14	-0.0787361239103994	-4.67628317806601E-14	-0.0791424635732954	-4.67628317806601E-14	-0.0790799497790037	-3.11752211871067E-14
0.0259	-0.0784860687332326	-7.79380529677668E-14	-0.0786423532189618	0	-0.0793925187504623	-7.79380529677668E-14	-0.0791424635732954	-3.11752211871067E-14	-0.0780172152760448	-4.67628317806601E-14	-0.0793300049561706	-4.67628317806601E-14	-0.0789236652932745	-7.79380529677668E-14	-0.0787673808075452	1.55876105935534E-14	-0.0791737204704413	-4.67628317806601E-14	-0.0789549221904203	-4.67628317806601E-14
0.026	-0.0785485825275243	-9.35256635613202E-14	-0.0786423532189618	-3.11752211871067E-14	-0.0794862894418998	-4.67628317806601E-14	-0.0792674911618789	0	-0.0779547014817531	-6.23504423742135E-14	-0.0791737204704413	-6.23504423742135E-14	-0.0787048670132535	-7.79380529677668E-14	-0.0785798394246701	-7.79380529677668E-14	-0.0791424635732954	-6.23504423742135E-14	-0.0790799497790037	-9.35256635613202E-14
0.0261	-0.0784548118360867	-6.23504423742135E-14	-0.0786736101161077	-4.67628317806601E-14	-0.0793300049561706	-7.79380529677668E-14	-0.0792049773675872	-9.35256635613202E-14	-0.0779547014817531	-4.67628317806601E-14	-0.079455032544754	-1.09113274154874E-13	-0.0788611514989828	-7.79380529677668E-14	-0.0785485825275243	-7.79380529677668E-14	-0.0792049773675872	-6.23504423742135E-14	-0.0791424635732954	-3.11752211871067E-14
0.0262	-0.0785485825275243	-6.23504423742135E-14	-0.0785798394246701	-6.23504423742135E-14	-0.0793612618533164	-6.23504423742135E-14	-0.0791424635732954	-7.79380529677668E-14	-0.0779234445846072	-4.67628317806601E-14	-0.0793612618533164	-4.67628317806601E-14	-0.0787986377046911	-7.79380529677668E-14	-0.0785798394246701	-6.23504423742135E-14	-0.0791112066761496	-7.79380529677668E-14	-0.0791737204704413	3.11752211871067E-14
0.0263	-0.0782985273503575	-3.11752211871067E-14	-0.0784860687332326	-7.79380529677668E-14	-0.0793925187504623	-9.35256635613202E-14	-0.0792674911618789	-4.67628317806601E-14	-0.0779547014817531	-6.23504423742135E-14	-0.079236234264733	-7.79380529677668E-14	-0.0787986377046911	-6.23504423742135E-14	-0.078611096321816	-4.67628317806601E-14	-0.0790486928818579	-4.67628317806601E-14	-0.0792049773675872	-3.11752211871067E-14
0.0264	-0.0784235549389409	-6.23504423742135E-14	-0.0786423532189618	-3.11752211871067E-14	-0.0793925187504623	-6.23504423742135E-14	-0.0792049773675872	0	-0.0779234445846072	-1.09113274154874E-13	-0.079236234264733	-6.23504423742135E-14	-0.0787986377046911	-9.35256635613202E-14	-0.0785485825275243	-4.67628317806601E-14	-0.0790799497790037	-9.35256635613202E-14	-0.079236234264733	-3.11752211871067E-14
0.0265	-0.0785798394246701	-1.55876105935534E-14	-0.0784548118360867	-6.23504423742135E-14	-0.0792987480590247	-4.67628317806601E-14	-0.0791112066761496	-1.09113274154874E-13	-0.077767160098878	-6.23504423742135E-14	-0.0794862894418998	-3.11752211871067E-14	-0.0788611514989828	-4.67628317806601E-14	-0.0785485825275243	-4.67628317806601E-14	-0.0790799497790037	-6.23504423742135E-14	-0.0789861790875662	-6.23504423742135E-14
0.0266	-0.0784548118360867	-6.23504423742135E-14	-0.078611096321816	-9.35256635613202E-14	-0.0794237756476081	-1.09113274154874E-13	-0.0790486928818579	-4.67628317806601E-14	-0.0778296738931697	-4.67628317806601E-14	-0.0793612618533164	-3.11752211871067E-14	-0.0787361239103994	-6.23504423742135E-14	-0.0787986377046911	0	-0.0791424635732954	-3.11752211871067E-14	-0.0791737204704413	-9.35256635613202E-14
0.0267	-0.0782672704532116	-9.35256635613202E-14	-0.078611096321816	-4.67628317806601E-14	-0.0793612618533164	-4.67628317806601E-14	-0.079236234264733	-6.23504423742135E-14	-0.0779234445846072	0	-0.079236234264733	-4.67628317806601E-14	-0.0786423532189618	-6.23504423742135E-14	-0.0785173256303784	-3.11752211871067E-14	-0.0789861790875662	-3.11752211871067E-14	-0.0791112066761496	-6.23504423742135E-14
0.0268	-0.0784860687332326	-6.23504423742135E-14	-0.0784235549389409	-3.11752211871067E-14	-0.0791737204704413	-6.23504423742135E-14	-0.079236234264733	-6.23504423742135E-14	-0.0778921876874614	1.55876105935534E-14	-0.0792987480590247	-7.79380529677668E-14	-0.0788611514989828	-9.35256635613202E-14	-0.078611096321816	-9.35256635613202E-14	-0.0791424635732954	-7.79380529677668E-14	-0.0787673808075452	-6.23504423742135E-14
0.0269	-0.0784235549389409	-4.67628317806601E-14	-0.0785173256303784	-6.23504423742135E-14	-0.0792674911618789	-3.11752211871067E-14	-0.0792049773675872	-6.23504423742135E-14	-0.0779547014817531	-6.23504423742135E-14	-0.079236234264733	-6.23504423742135E-14	-0.0787673808075452	1.55876105935534E-14	-0.0786736101161077	-1.24700884748427E-13	-0.079236234264733	-4.67628317806601E-14	-0.0791112066761496	-6.23504423742135E-14
0.027	-0.078392298041795	-4.67628317806601E-14	-0.0785798394246701	-7.79380529677668E-14	-0.0794237756476081	-4.67628317806601E-14	-0.0791112066761496	-4.67628317806601E-14	-0.0779547014817531	-6.23504423742135E-14	-0.0791737204704413	-7.79380529677668E-14	-0.0787361239103994	-4.67628317806601E-14	-0.0785798394246701	-3.11752211871067E-14	-0.0790799497790037	-9.35256635613202E-14	-0.0789236652932745	-4.67628317806601E-14
0.0271	-0.0782985273503575	-4.67628317806601E-14	-0.0782985273503575	-9.35256635613202E-14	-0.0792987480590247	-4.67628317806601E-14	-0.0792987480590247	-9.35256635613202E-14	-0.0777359032017321	-1.09113274154874E-13	-0.0793300049561706	-3.11752211871067E-14	-0.0789549221904203	-3.11752211871067E-14	-0.0786423532189618	0	-0.0790799497790037	-3.11752211871067E-14	-0.0789549221904203	-6.23504423742135E-14
0.0272	-0.0785173256303784	-3.11752211871067E-14	-0.0785173256303784	-4.67628317806601E-14	-0.0792987480590247	-7.79380529677668E-14	-0.0792049773675872	-3.11752211871067E-14	-0.0776733894074404	-7.79380529677668E-14	-0.0794237756476081	-3.11752211871067E-14	-0.0788611514989828	-9.35256635613202E-14	-0.0787361239103994	-1.24700884748427E-13	-0.0790799497790037	-9.35256635613202E-14	-0.0791424635732954	0
0.0273	-0.078392298041795	-3.11752211871067E-14	-0.078392298041795	-9.35256635613202E-14	-0.0793300049561706	-3.11752211871067E-14	-0.0792049773675872	-7.79380529677668E-14	-0.0777359032017321	-6.23504423742135E-14	-0.0792674911618789	-6.23504423742135E-14	-0.0787361239103994	-6.23504423742135E-14	-0.0785173256303784	-7.79380529677668E-14	-0.079017435984712	-4.67628317806601E-14	-0.0791112066761496	-4.67628317806601E-14
0.0274	-0.0783297842475033	-4.67628317806601E-14	-0.0785173256303784	-4.67628317806601E-14	-0.0792674911618789	-4.67628317806601E-14	-0.0793612618533164	-6.23504423742135E-14	-0.0778609307903155	-3.11752211871067E-14	-0.0793925187504623	-6.23504423742135E-14	-0.0787673808075452	-9.35256635613202E-14	-0.0786423532189618	-3.11752211871067E-14	-0.079017435984712	-6.23504423742135E-14	-0.0790799497790037	-3.11752211871067E-14
0.0275	-0.0783297842475033	-6.23504423742135E-14	-0.0785173256303784	-4.67628317806601E-14	-0.0792674911618789	-6.23504423742135E-14	-0.0791112066761496	-6.23504423742135E-14	-0.0777984169960238	3.11752211871067E-14	-0.0793612618533164	-3.11752211871067E-14	-0.0787361239103994	-6.23504423742135E-14	-0.0787673808075452	-7.79380529677668E-14	-0.079017435984712	-4.67628317806601E-14	-0.0790486928818579	-3.11752211871067E-14
0.0276	-0.0785173256303784	-4.67628317806601E-14	-0.0785798394246701	-4.67628317806601E-14	-0.0793612618533164	-3.11752211871067E-14	-0.079236234264733	-4.67628317806601E-14	-0.0778609307903155	-9.35256635613202E-14	-0.0793300049561706	-3.11752211871067E-14	-0.0787048670132535	-4.67628317806601E-14	-0.0786423532189618	-6.23504423742135E-14	-0.0790486928818579	-9.35256635613202E-14	-0.0791737204704413	-4.67628317806601E-14
0.0277	-0.0781422428646282	-6.23504423742135E-14	-0.0785485825275243	-4.67628317806601E-14	-0.079236234264733	-6.23504423742135E-14	-0.0794862894418998	-3.11752211871067E-14	-0.0780484721731907	-9.35256635613202E-14	-0.0794237756476081	-3.11752211871067E-14	-0.0787986377046911	-1.09113274154874E-13	-0.078611096321816	-6.23504423742135E-14	-0.0789236652932745	-3.11752211871067E-14	-0.0789549221904203	-9.35256635613202E-14
0.0278	-0.0784235549389409	-3.11752211871067E-14	-0.0785173256303784	-1.55876105935534E-14	-0.0793300049561706	-4.67628317806601E-14	-0.0791737204704413	-6.23504423742135E-14	-0.0779234445846072	-4.67628317806601E-14	-0.0792049773675872	-6.23504423742135E-14	-0.0787048670132535	-3.11752211871067E-14	-0.0786423532189618	-4.67628317806601E-14	-0.0789236652932745	-7.79380529677668E-14	-0.0789549221904203	-9.35256635613202E-14
0.0279	-0.0784235549389409	-9.35256635613202E-14	-0.0784235549389409	-7.79380529677668E-14	-0.079455032544754	-4.67628317806601E-14	-0.0793300049561706	-6.23504423742135E-14	-0.0777046463045863	-6.23504423742135E-14	-0.0792049773675872	-7.79380529677668E-14	-0.0787048670132535	-7.79380529677668E-14	-0.0787673808075452	-9.35256635613202E-14	-0.0791112066761496	-6.23504423742135E-14	-0.079017435984712	-4.67628317806601E-14
0.028	-0.0783610411446492	-6.23504423742135E-14	-0.0784548118360867	-7.79380529677668E-14	-0.0794862894418998	0	-0.0793925187504623	-4.67628317806601E-14	-0.0778921876874614	-9.35256635613202E-14	-0.0792674911618789	-7.79380529677668E-14	-0.078611096321816	-4.67628317806601E-14	-0.0787048670132535	-6.23504423742135E-14	-0.079017435984712	-3.11752211871067E-14	-0.0791112066761496	-9.35256635613202E-14
0.0281	-0.0783297842475033	-9.35256635613202E-14	-0.0782985273503575	-1.09113274154874E-13	-0.0793612618533164	-3.11752211871067E-14	-0.0791737204704413	-9.35256635613202E-14	-0.0777359032017321	-6.23504423742135E-14	-0.0792987480590247	-4.67628317806601E-14	-0.0787048670132535	-3.11752211871067E-14	-0.0787673808075452	-4.67628317806601E-14	-0.0790486928818579	-3.11752211871067E-14	-0.0789236652932745	-6.23504423742135E-14
0.0282	-0.0785485825275243	0	-0.0784235549389409	-7.79380529677668E-14	-0.0793300049561706	-6.23504423742135E-14	-0.0792674911618789	-6.23504423742135E-14	-0.0779547014817531	-3.11752211871067E-14	-0.079455032544754	-4.67628317806601E-14	-0.0787048670132535	-4.67628317806601E-14	-0.0787361239103994	-1.55876105935534E-14	-0.0791112066761496	-4.67628317806601E-14	-0.0790486928818579	-3.11752211871067E-14
0.0283	-0.0783610411446492	-3.11752211871067E-14	-0.0784860687332326	-3.11752211871067E-14	-0.0793300049561706	-9.35256635613202E-14	-0.079236234264733	-3.11752211871067E-14	-0.0777984169960238	-3.11752211871067E-14	-0.079236234264733	-1.55876105935534E-14	-0.0788924083961286	-1.55876105935534E-14	-0.0784860687332326	-7.79380529677668E-14	-0.0790799497790037	-6.23504423742135E-14	-0.0790486928818579	-4.67628317806601E-14
0.0284	-0.0782672704532116	-1.24700884748427E-13	-0.0784548118360867	-6.23504423742135E-14	-0.0793300049561706	-4.67628317806601E-14	-0.0792674911618789	-7.79380529677668E-14	-0.0778921876874614	-7.79380529677668E-14	-0.0793925187504623	0	-0.0787673808075452	-4.67628317806601E-14	-0.0786423532189618	-4.67628317806601E-14	-0.0790799497790037	-3.11752211871067E-14	-0.0789236652932745	-6.23504423742135E-14
0.0285	-0.0784860687332326	0	-0.0784860687332326	-4.67628317806601E-14	-0.0793925187504623	-6.23504423742135E-14	-0.0791737204704413	-6.23504423742135E-14	-0.0778921876874614	-6.23504423742135E-14	-0.0795175463390457	0	-0.0787986377046911	-6.23504423742135E-14	-0.0785798394246701	-4.67628317806601E-14	-0.0792674911618789	-3.11752211871067E-14	-0.0788924083961286	-7.79380529677668E-14
0.0286	-0.0783297842475033	-7.79380529677668E-14	-0.0785485825275243	-7.79380529677668E-14	-0.079455032544754	-4.67628317806601E-14	-0.0792987480590247	-4.67628317806601E-14	-0.0778296738931697	-6.23504423742135E-14	-0.0792987480590247	-3.11752211871067E-14	-0.0787361239103994	-7.79380529677668E-14	-0.0787048670132535	-6.23504423742135E-14	-0.0792049773675872	-4.67628317806601E-14	-0.0789861790875662	-4.67628317806601E-14
0.0287	-0.078392298041795	-7.79380529677668E-14	-0.0785798394246701	-6.23504423742135E-14	-0.0793612618533164	-3.11752211871067E-14	-0.0794862894418998	-1.55876105935534E-14	-0.0779234445846072	-4.67628317806601E-14	-0.0793300049561706	-6.23504423742135E-14	-0.0787048670132535	-4.67628317806601E-14	-0.0786736101161077	-7.79380529677668E-14	-0.0790486928818579	-4.67628317806601E-14	-0.0790799497790037	0
0.0288	-0.078392298041795	0	-0.0786423532189618	-4.67628317806601E-14	-0.0793300049561706	-1.09113274154874E-13	-0.0791424635732954	-3.11752211871067E-14	-0.0777984169960238	-4.67628317806601E-14	-0.0794237756476081	-4.67628317806601E-14	-0.0788298946018369	-6.23504423742135E-14	-0.0785798394246701	-4.67628317806601E-14	-0.0792049773675872	-6.23504423742135E-14	-0.0791112066761496	-3.11752211871067E-14
0.0289	-0.0782360135560658	-6.23504423742135E-14	-0.0784235549389409	-7.79380529677668E-14	-0.0792987480590247	-1.55876105935534E-14	-0.0792987480590247	-1.09113274154874E-13	-0.077767160098878	-4.67628317806601E-14	-0.0793925187504623	-3.11752211871067E-14	-0.0788611514989828	-7.79380529677668E-14	-0.0787361239103994	-4.67628317806601E-14	-0.0791737204704413	-1.55876105935534E-14	-0.0791112066761496	-7.79380529677668E-14
0.029	-0.0782047566589199	-9.35256635613202E-14	-0.0785798394246701	-4.67628317806601E-14	-0.0794237756476081	-6.23504423742135E-14	-0.0792674911618789	-7.79380529677668E-14	-0.0778609307903155	-1.09113274154874E-13	-0.0793300049561706	-4.67628317806601E-14	-0.0787986377046911	0	-0.0786736101161077	-6.23504423742135E-14	-0.0790486928818579	-7.79380529677668E-14	-0.0791112066761496	-3.11752211871067E-14
0.0291	-0.0782985273503575	-4.67628317806601E-14	-0.0784860687332326	-9.35256635613202E-14	-0.079236234264733	-6.23504423742135E-14	-0.0792049773675872	-4.67628317806601E-14	-0.0780484721731907	-4.67628317806601E-14	-0.0793612618533164	-4.67628317806601E-14	-0.0787673808075452	-7.79380529677668E-14	-0.0786423532189618	-4.67628317806601E-14	-0.079017435984712	-9.35256635613202E-14	-0.0789549221904203	-7.79380529677668E-14
0.0292	-0.0782360135560658	-6.23504423742135E-14	-0.0785485825275243	-6.23504423742135E-14	-0.0793612618533164	-9.35256635613202E-14	-0.0791112066761496	-6.23504423742135E-14	-0.0779234445846072	-6.23504423742135E-14	-0.0794237756476081	-7.79380529677668E-14	-0.0788611514989828	-9.35256635613202E-14	-0.0786423532189618	-6.23504423742135E-14	-0.0792049773675872	-3.11752211871067E-14	-0.079017435984712	-6.23504423742135E-14
0.0293	-0.0783297842475033	1.55876105935534E-14	-0.0787048670132535	-7.79380529677668E-14	-0.0793925187504623	0	-0.0792049773675872	-6.23504423742135E-14	-0.0780172152760448	-7.79380529677668E-14	-0.0792987480590247	-1.09113274154874E-13	-0.0787048670132535	-6.23504423742135E-14	-0.078611096321816	-6.23504423742135E-14	-0.0791112066761496	-1.55876105935534E-14	-0.079017435984712	-6.23504423742135E-14
0.0294	-0.078392298041795	0	-0.0784235549389409	-4.67628317806601E-14	-0.0794862894418998	-1.24700884748427E-13	-0.0791737204704413	1.55876105935534E-14	-0.0779234445846072	-7.79380529677668E-14	-0.0793925187504623	-6.23504423742135E-14	-0.0787986377046911	-1.09113274154874E-13	-0.0785485825275243	-4.67628317806601E-14	-0.0791424635732954	-6.23504423742135E-14	-0.0790486928818579	-7.79380529677668E-14
0.0295	-0.0784860687332326	-3.11752211871067E-14	-0.0783610411446492	-7.79380529677668E-14	-0.0791112066761496	-3.11752211871067E-14	-0.0789549221904203	-1.09113274154874E-13	-0.0778921876874614	-9.35256635613202E-14	-0.0795800601333374	-9.35256635613202E-14	-0.0787673808075452	-4.67628317806601E-14	-0.078611096321816	-9.35256635613202E-14	-0.0791424635732954	-7.79380529677668E-14	-0.079017435984712	-1.55876105935534E-14
0.0296	-0.0784235549389409	-6.23504423742135E-14	-0.0785798394246701	-9.35256635613202E-14	-0.079236234264733	-9.35256635613202E-14	-0.0791424635732954	-7.79380529677668E-14	-0.0780797290703365	-6.23504423742135E-14	-0.0793612618533164	-3.11752211871067E-14	-0.0787986377046911	-6.23504423742135E-14	-0.0786423532189618	-3.11752211871067E-14	-0.0792987480590247	-6.23504423742135E-14	-0.0791112066761496	-1.55876105935534E-14
0.0297	-0.0782672704532116	-7.79380529677668E-14	-0.0785798394246701	-3.11752211871067E-14	-0.0793300049561706	-6.23504423742135E-14	-0.0792049773675872	1.55876105935534E-14	-0.0780172152760448	-4.67628317806601E-14	-0.0794237756476081	-6.23504423742135E-14	-0.0787361239103994	-7.79380529677668E-14	-0.0786423532189618	-6.23504423742135E-14	-0.0790486928818579	-3.11752211871067E-14	-0.079236234264733	-6.23504423742135E-14
0.0298	-0.0782985273503575	-6.23504423742135E-14	-0.0785173256303784	-1.09113274154874E-13	-0.0792987480590247	-7.79380529677668E-14	-0.0790799497790037	-4.67628317806601E-14	-0.0778609307903155	-7.79380529677668E-14	-0.0794862894418998	-3.11752211871067E-14	-0.0787048670132535	-6.23504423742135E-14	-0.0785798394246701	-7.79380529677668E-14	-0.0792049773675872	0	-0.0790799497790037	-4.67628317806601E-14
0.0299	-0.078392298041795	-3.11752211871067E-14	-0.078392298041795	-3.11752211871067E-14	-0.0792049773675872	0	-0.0791737204704413	-6.23504423742135E-14	-0.0778921876874614	-9.35256635613202E-14	-0.0794237756476081	-9.35256635613202E-14	-0.0786736101161077	-6.23504423742135E-14	-0.0786736101161077	-9.35256635613202E-14	-0.0791424635732954	0	-0.079017435984712	-1.09113274154874E-13
0.03	-0.0784548118360867	-4.67628317806601E-14	-0.0786423532189618	-9.35256635613202E-14	-0.0792674911618789	-9.35256635613202E-14	-0.0792674911618789	-4.67628317806601E-14	-0.0778921876874614	0	-0.079455032544754	-6.23504423742135E-14	-0.078611096321816	-3.11752211871067E-14	-0.0786736101161077	1.55876105935534E-14	-0.0790799497790037	-1.09113274154874E-13	-0.0792049773675872	-4.67628317806601E-14
0.0301	-0.0782672704532116	-6.23504423742135E-14	-0.0783297842475033	-6.23504423742135E-14	-0.0791737204704413	-1.24700884748427E-13	-0.079236234264733	-3.11752211871067E-14	-0.0778921876874614	-3.11752211871067E-14	-0.0795175463390457	3.11752211871067E-14	-0.0786736101161077	-4.67628317806601E-14	-0.0785173256303784	0	-0.0791737204704413	-4.67628317806601E-14	-0.0789861790875662	-3.11752211871067E-14
0.0302	-0.0783297842475033	0	-0.0785485825275243	-7.79380529677668E-14	-0.0791737204704413	-4.67628317806601E-14	-0.079017435984712	1.55876105935534E-14	-0.0777359032017321	-1.09113274154874E-13	-0.0794862894418998	-3.11752211871067E-14	-0.0787986377046911	-6.23504423742135E-14	-0.0786736101161077	-7.79380529677668E-14	-0.079236234264733	-4.67628317806601E-14	-0.0791112066761496	0
0.0303	-0.0783610411446492	-7.79380529677668E-14	-0.0785798394246701	-6.23504423742135E-14	-0.0793612618533164	-7.79380529677668E-14	-0.0792674911618789	-4.67628317806601E-14	-0.0779234445846072	-1.55876105935534E-14	-0.0793925187504623	-4.67628317806601E-14	-0.0786736101161077	-4.67628317806601E-14	-0.0784548118360867	-9.35256635613202E-14	-0.0791424635732954	0	-0.0791737204704413	-7.79380529677668E-14
0.0304	-0.0783610411446492	-3.11752211871067E-14	-0.0785485825275243	-6.23504423742135E-14	-0.0791112066761496	-6.23504423742135E-14	-0.0792049773675872	-7.79380529677668E-14	-0.0779547014817531	-3.11752211871067E-14	-0.0794237756476081	-9.35256635613202E-14	-0.0786736101161077	-6.23504423742135E-14	-0.0784860687332326	-4.67628317806601E-14	-0.0791737204704413	-6.23504423742135E-14	-0.0790486928818579	-1.09113274154874E-13
0.0305	-0.0783610411446492	-7.79380529677668E-14	-0.0784548118360867	-7.79380529677668E-14	-0.0790486928818579	-3.11752211871067E-14	-0.0791112066761496	-7.79380529677668E-14	-0.0778921876874614	-3.11752211871067E-14	-0.0793612618533164	-9.35256635613202E-14	-0.0787673808075452	-9.35256635613202E-14	-0.0785798394246701	-7.79380529677668E-14	-0.0790486928818579	-3.11752211871067E-14	-0.0790486928818579	-6.23504423742135E-14
0.0306	-0.0784548118360867	-4.67628317806601E-14	-0.0786423532189618	-4.67628317806601E-14	-0.0791112066761496	-4.67628317806601E-14	-0.079236234264733	-6.23504423742135E-14	-0.0779234445846072	0	-0.0793925187504623	-4.67628317806601E-14	-0.0788924083961286	-6.23504423742135E-14	-0.0785485825275243	-7.79380529677668E-14	-0.079236234264733	-6.23504423742135E-14	-0.0791424635732954	-4.67628317806601E-14
0.0307	-0.0784235549389409	-6.23504423742135E-14	-0.0785173256303784	-3.11752211871067E-14	-0.079236234264733	-6.23504423742135E-14	-0.0792674911618789	-4.67628317806601E-14	-0.0779547014817531	-6.23504423742135E-14	-0.0794237756476081	-6.23504423742135E-14	-0.0786736101161077	0	-0.0784860687332326	-3.11752211871067E-14	-0.079236234264733	-3.11752211871067E-14	-0.0791424635732954	-1.55876105935534E-14
0.0308	-0.0782672704532116	-7.79380529677668E-14	-0.0785173256303784	-1.09113274154874E-13	-0.0792049773675872	-4.67628317806601E-14	-0.0791424635732954	-7.79380529677668E-14	-0.0780172152760448	-6.23504423742135E-14	-0.0794237756476081	-1.55876105935534E-14	-0.0787048670132535	-9.35256635613202E-14	-0.0785798394246701	-6.23504423742135E-14	-0.0791112066761496	-4.67628317806601E-14	-0.0790799497790037	-4.67628317806601E-14
0.0309	-0.0786736101161077	-4.67628317806601E-14	-0.0786423532189618	-4.67628317806601E-14	-0.0790799497790037	-4.67628317806601E-14	-0.0792049773675872	-1.55876105935534E-14	-0.0778296738931697	-3.11752211871067E-14	-0.0794237756476081	-9.35256635613202E-14	-0.0787986377046911	-7.79380529677668E-14	-0.0786736101161077	-7.79380529677668E-14	-0.0791424635732954	-4.67628317806601E-14	-0.0790799497790037	-7.79380529677668E-14
0.031	-0.0784860687332326	-9.35256635613202E-14	-0.0787361239103994	-4.67628317806601E-14	-0.0793612618533164	-7.79380529677668E-14	-0.0792049773675872	-6.23504423742135E-14	-0.0779547014817531	-4.67628317806601E-14	-0.0793300049561706	-7.79380529677668E-14	-0.0787673808075452	-3.11752211871067E-14	-0.0785485825275243	-6.23504423742135E-14	-0.0792674911618789	-3.11752211871067E-14	-0.0790799497790037	-7.79380529677668E-14
0.0311	-0.078392298041795	-6.23504423742135E-14	-0.0786736101161077	-3.11752211871067E-14	-0.0790799497790037	-9.35256635613202E-14	-0.0791424635732954	-4.67628317806601E-14	-0.0778921876874614	-9.35256635613202E-14	-0.0794237756476081	-4.67628317806601E-14	-0.0787986377046911	-7.79380529677668E-14	-0.0785485825275243	-3.11752211871067E-14	-0.079236234264733	1.55876105935534E-14	-0.0790799497790037	-3.11752211871067E-14
0.0312	-0.0785173256303784	-6.23504423742135E-14	-0.078611096321816	-4.67628317806601E-14	-0.0792049773675872	0	-0.0791424635732954	-7.79380529677668E-14	-0.0778609307903155	-4.67628317806601E-14	-0.0794862894418998	-7.79380529677668E-14	-0.0787361239103994	-4.67628317806601E-14	-0.0785485825275243	-7.79380529677668E-14	-0.0791424635732954	-6.23504423742135E-14	-0.0790486928818579	-7.79380529677668E-14
0.0313	-0.0782985273503575	-9.35256635613202E-14	-0.0786736101161077	-7.79380529677668E-14	-0.0792049773675872	-6.23504423742135E-14	-0.0792049773675872	-6.23504423742135E-14	-0.0778609307903155	-4.67628317806601E-14	-0.0794862894418998	-1.09113274154874E-13	-0.0787048670132535	-6.23504423742135E-14	-0.0786423532189618	-9.35256635613202E-14	-0.0791112066761496	-1.09113274154874E-13	-0.0791424635732954	-7.79380529677668E-14
0.0314	-0.0782672704532116	-4.67628317806601E-14	-0.078611096321816	-7.79380529677668E-14	-0.0792049773675872	-1.09113274154874E-13	-0.0793612618533164	-3.11752211871067E-14	-0.0779234445846072	-9.35256635613202E-14	-0.0794237756476081	1.55876105935534E-14	-0.0789236652932745	-6.23504423742135E-14	-0.0786423532189618	-4.67628317806601E-14	-0.0790799497790037	-4.67628317806601E-14	-0.0789861790875662	-3.11752211871067E-14
0.0315	-0.0785798394246701	-4.67628317806601E-14	-0.078611096321816	-6.23504423742135E-14	-0.079236234264733	-6.23504423742135E-14	-0.0792049773675872	-4.67628317806601E-14	-0.0777359032017321	-7.79380529677668E-14	-0.0794862894418998	-9.35256635613202E-14	-0.0786423532189618	-6.23504423742135E-14	-0.0785798394246701	-7.79380529677668E-14	-0.0791112066761496	-6.23504423742135E-14	-0.0791424635732954	-1.55876105935534E-14
0.0316	-0.078392298041795	-6.23504423742135E-14	-0.0786423532189618	-6.23504423742135E-14	-0.0791112066761496	-4.67628317806601E-14	-0.0792674911618789	-7.79380529677668E-14	-0.0777984169960238	-6.23504423742135E-14	-0.0795800601333374	-1.55876105935534E-14	-0.0787048670132535	-9.35256635613202E-14	-0.0786423532189618	-6.23504423742135E-14	-0.0791737204704413	-7.79380529677668E-14	-0.0791737204704413	-4.67628317806601E-14
0.0317	-0.0782360135560658	-4.67628317806601E-14	-0.0786423532189618	-7.79380529677668E-14	-0.0791112066761496	-9.35256635613202E-14	-0.0792674911618789	-7.79380529677668E-14	-0.0778921876874614	-3.11752211871067E-14	-0.0793925187504623	0	-0.0787673808075452	1.55876105935534E-14	-0.0785485825275243	-6.23504423742135E-14	-0.0790799497790037	-6.23504423742135E-14	-0.0791112066761496	-4.67628317806601E-14
0.0318	-0.0783297842475033	-9.35256635613202E-14	-0.0784860687332326	-4.67628317806601E-14	-0.0793300049561706	-6.23504423742135E-14	-0.0791737204704413	-4.67628317806601E-14	-0.0776421325102946	-6.23504423742135E-14	-0.079455032544754	-6.23504423742135E-14	-0.0787361239103994	-9.35256635613202E-14	-0.0785173256303784	-6.23504423742135E-14	-0.0791424635732954	-7.79380529677668E-14	-0.0791112066761496	-4.67628317806601E-14
0.0319	-0.0784860687332326	-7.79380529677668E-14	-0.078611096321816	-4.67628317806601E-14	-0.0792049773675872	-4.67628317806601E-14	-0.079236234264733	-6.23504423742135E-14	-0.077767160098878	-6.23504423742135E-14	-0.0794862894418998	-1.09113274154874E-13	-0.0787361239103994	-7.79380529677668E-14	-0.0786736101161077	0	-0.0793300049561706	-1.55876105935534E-14	-0.0791424635732954	-4.67628317806601E-14
0.032	-0.0783610411446492	-7.79380529677668E-14	-0.0787048670132535	-1.55876105935534E-14	-0.0791424635732954	-7.79380529677668E-14	-0.0791737204704413	0	-0.0779234445846072	-1.55876105935534E-14	-0.0793300049561706	-3.11752211871067E-14	-0.0787361239103994	-7.79380529677668E-14	-0.0785173256303784	-7.79380529677668E-14	-0.0791424635732954	-3.11752211871067E-14	-0.079017435984712	-6.23504423742135E-14
0.0321	-0.0783297842475033	-6.23504423742135E-14	-0.078611096321816	-3.11752211871067E-14	-0.079017435984712	-9.35256635613202E-14	-0.0791737204704413	-6.23504423742135E-14	-0.077767160098878	-6.23504423742135E-14	-0.079455032544754	-4.67628317806601E-14	-0.0787361239103994	-4.67628317806601E-14	-0.0786423532189618	-6.23504423742135E-14	-0.0790486928818579	-9.35256635613202E-14	-0.0789861790875662	-7.79380529677668E-14
0.0322	-0.0785485825275243	-6.23504423742135E-14	-0.0786736101161077	-7.79380529677668E-14	-0.0790799497790037	-3.11752211871067E-14	-0.0791737204704413	-9.35256635613202E-14	-0.0777359032017321	-3.11752211871067E-14	-0.0794862894418998	-1.09113274154874E-13	-0.0787986377046911	-6.23504423742135E-14	-0.0786423532189618	1.55876105935534E-14	-0.079236234264733	-7.79380529677668E-14	-0.0791112066761496	-4.67628317806601E-14
0.0323	-0.0785798394246701	-1.55876105935534E-14	-0.0786423532189618	-3.11752211871067E-14	-0.079017435984712	0	-0.0792049773675872	-9.35256635613202E-14	-0.077767160098878	-4.67628317806601E-14	-0.0795175463390457	-6.23504423742135E-14	-0.0787361239103994	-6.23504423742135E-14	-0.0785798394246701	-6.23504423742135E-14	-0.0791424635732954	-3.11752211871067E-14	-0.0790799497790037	-4.67628317806601E-14
0.0324	-0.0784235549389409	-1.55876105935534E-14	-0.0787361239103994	-1.09113274154874E-13	-0.0790486928818579	-4.67628317806601E-14	-0.0792987480590247	0	-0.0777359032017321	-9.35256635613202E-14	-0.0794237756476081	-3.11752211871067E-14	-0.0785798394246701	-1.09113274154874E-13	-0.0785798394246701	-6.23504423742135E-14	-0.0792674911618789	1.55876105935534E-14	-0.0789549221904203	-6.23504423742135E-14
0.0325	-0.078392298041795	-7.79380529677668E-14	-0.0787048670132535	-3.11752211871067E-14	-0.0789549221904203	-6.23504423742135E-14	-0.0791737204704413	-6.23504423742135E-14	-0.0776733894074404	-6.23504423742135E-14	-0.0794862894418998	-3.11752211871067E-14	-0.0787986377046911	-4.67628317806601E-14	-0.0786736101161077	-4.67628317806601E-14	-0.0792049773675872	-1.09113274154874E-13	-0.079017435984712	-6.23504423742135E-14
0.0326	-0.0785485825275243	-4.67628317806601E-14	-0.0787048670132535	-9.35256635613202E-14	-0.0791424635732954	-4.67628317806601E-14	-0.0792987480590247	-3.11752211871067E-14	-0.0777984169960238	-9.35256635613202E-14	-0.0794237756476081	-6.23504423742135E-14	-0.078611096321816	-7.79380529677668E-14	-0.0784235549389409	-9.35256635613202E-14	-0.0790799497790037	-4.67628317806601E-14	-0.0789861790875662	-4.67628317806601E-14
0.0327	-0.0784860687332326	1.55876105935534E-14	-0.078611096321816	-3.11752211871067E-14	-0.0792987480590247	-3.11752211871067E-14	-0.0793925187504623	-7.79380529677668E-14	-0.0776421325102946	-1.55876105935534E-14	-0.0794237756476081	-4.67628317806601E-14	-0.078611096321816	-4.67628317806601E-14	-0.0785798394246701	-1.24700884748427E-13	-0.0791737204704413	-7.79380529677668E-14	-0.0789549221904203	-3.11752211871067E-14
0.0328	-0.0783297842475033	0	-0.0786423532189618	-7.79380529677668E-14	-0.079017435984712	-6.23504423742135E-14	-0.0791737204704413	-6.23504423742135E-14	-0.077767160098878	-3.11752211871067E-14	-0.0793925187504623	-6.23504423742135E-14	-0.0787361239103994	-9.35256635613202E-14	-0.0787361239103994	-3.11752211871067E-14	-0.0791737204704413	-4.67628317806601E-14	-0.0789549221904203	-7.79380529677668E-14
0.0329	-0.0784860687332326	-1.09113274154874E-13	-0.0786736101161077	-3.11752211871067E-14	-0.0791112066761496	-6.23504423742135E-14	-0.0790799497790037	-7.79380529677668E-14	-0.0777359032017321	-3.11752211871067E-14	-0.0793612618533164	-4.67628317806601E-14	-0.0788611514989828	-1.55876105935534E-14	-0.0785485825275243	-3.11752211871067E-14	-0.0791737204704413	-6.23504423742135E-14	-0.0790486928818579	-7.79380529677668E-14
0.033	-0.0784548118360867	-6.23504423742135E-14	-0.0787673808075452	-9.35256635613202E-14	-0.0791737204704413	-6.23504423742135E-14	-0.079236234264733	-7.79380529677668E-14	-0.0777359032017321	-1.55876105935534E-14	-0.0792674911618789	-7.79380529677668E-14	-0.0785798394246701	-6.23504423742135E-14	-0.0786736101161077	-7.79380529677668E-14	-0.0790799497790037	-6.23504423742135E-14	-0.0788924083961286	-7.79380529677668E-14
0.0331	-0.0785173256303784	-3.11752211871067E-14	-0.078611096321816	-6.23504423742135E-14	-0.0789236652932745	-3.11752211871067E-14	-0.0791737204704413	-1.55876105935534E-14	-0.077767160098878	-6.23504423742135E-14	-0.0792674911618789	0	-0.0789236652932745	-6.23504423742135E-14	-0.078611096321816	-6.23504423742135E-14	-0.079236234264733	-3.11752211871067E-14	-0.0787361239103994	-6.23504423742135E-14
0.0332	-0.0784860687332326	-9.35256635613202E-14	-0.078611096321816	-4.67628317806601E-14	-0.0789549221904203	-9.35256635613202E-14	-0.0792049773675872	3.11752211871067E-14	-0.0777359032017321	-3.11752211871067E-14	-0.0793612618533164	-4.67628317806601E-14	-0.0787986377046911	-9.35256635613202E-14	-0.0786423532189618	-9.35256635613202E-14	-0.0790486928818579	-4.67628317806601E-14	-0.0789236652932745	-1.24700884748427E-13
0.0333	-0.0783297842475033	-7.79380529677668E-14	-0.0787048670132535	-7.79380529677668E-14	-0.0790486928818579	-6.23504423742135E-14	-0.0791112066761496	-7.79380529677668E-14	-0.0777046463045863	-4.67628317806601E-14	-0.0794237756476081	-4.67628317806601E-14	-0.0786423532189618	-1.09113274154874E-13	-0.078611096321816	-6.23504423742135E-14	-0.079236234264733	-9.35256635613202E-14	-0.0789236652932745	-3.11752211871067E-14
0.0334	-0.0784548118360867	-9.35256635613202E-14	-0.078611096321816	-4.67628317806601E-14	-0.0791424635732954	-6.23504423742135E-14	-0.0792674911618789	1.55876105935534E-14	-0.077767160098878	-4.67628317806601E-14	-0.0794237756476081	-3.11752211871067E-14	-0.0788611514989828	-6.23504423742135E-14	-0.0786736101161077	-7.79380529677668E-14	-0.0792674911618789	3.11752211871067E-14	-0.0789549221904203	-4.67628317806601E-14
0.0335	-0.0783610411446492	-3.11752211871067E-14	-0.0784235549389409	-7.79380529677668E-14	-0.0789236652932745	-4.67628317806601E-14	-0.0792674911618789	-3.11752211871067E-14	-0.0776421325102946	-7.79380529677668E-14	-0.079455032544754	-4.67628317806601E-14	-0.0788924083961286	-3.11752211871067E-14	-0.0786736101161077	-3.11752211871067E-14	-0.0791737204704413	-7.79380529677668E-14	-0.0787986377046911	-7.79380529677668E-14
0.0336	-0.0784860687332326	-6.23504423742135E-14	-0.0787361239103994	-4.67628317806601E-14	-0.0790799497790037	-3.11752211871067E-14	-0.079236234264733	-3.11752211871067E-14	-0.0776421325102946	-1.55876105935534E-14	-0.079455032544754	-7.79380529677668E-14	-0.0788611514989828	-7.79380529677668E-14	-0.0787048670132535	-7.79380529677668E-14	-0.0792049773675872	-4.67628317806601E-14	-0.0789861790875662	-6.23504423742135E-14
0.0337	-0.078392298041795	-3.11752211871067E-14	-0.0787673808075452	-1.09113274154874E-13	-0.0789861790875662	-6.23504423742135E-14	-0.0793300049561706	-4.67628317806601E-14	-0.0778609307903155	-7.79380529677668E-14	-0.0792987480590247	-7.79380529677668E-14	-0.0787673808075452	-1.55876105935534E-14	-0.0787048670132535	-1.55876105935534E-14	-0.0791112066761496	-7.79380529677668E-14	-0.0789549221904203	0
0.0338	-0.0784860687332326	-4.67628317806601E-14	-0.0786736101161077	-7.79380529677668E-14	-0.0790486928818579	-9.35256635613202E-14	-0.0792987480590247	0	-0.0776421325102946	-4.67628317806601E-14	-0.0793925187504623	-9.35256635613202E-14	-0.0789236652932745	-7.79380529677668E-14	-0.0787048670132535	-3.11752211871067E-14	-0.0791737204704413	-6.23504423742135E-14	-0.0787986377046911	-1.24700884748427E-13
0.0339	-0.0785173256303784	-4.67628317806601E-14	-0.0787361239103994	-4.67628317806601E-14	-0.0791424635732954	1.55876105935534E-14	-0.0791737204704413	-6.23504423742135E-14	-0.077548361818857	-7.79380529677668E-14	-0.0793300049561706	-6.23504423742135E-14	-0.0788298946018369	-6.23504423742135E-14	-0.0787361239103994	-7.79380529677668E-14	-0.079236234264733	-9.35256635613202E-14	-0.0789236652932745	-3.11752211871067E-14
0.034	-0.0783610411446492	-6.23504423742135E-14	-0.0786736101161077	-4.67628317806601E-14	-0.0791112066761496	-7.79380529677668E-14	-0.079236234264733	-6.23504423742135E-14	-0.0777984169960238	-1.55876105935534E-14	-0.0793612618533164	-3.11752211871067E-14	-0.0786423532189618	-6.23504423742135E-14	-0.0785173256303784	-7.79380529677668E-14	-0.0791112066761496	-4.67628317806601E-14	-0.079017435984712	0
0.0341	-0.0784860687332326	-9.35256635613202E-14	-0.0784548118360867	-9.35256635613202E-14	-0.0790486928818579	-3.11752211871067E-14	-0.0792674911618789	-4.67628317806601E-14	-0.0775796187160029	-7.79380529677668E-14	-0.079236234264733	-6.23504423742135E-14	-0.0787673808075452	-4.67628317806601E-14	-0.0787361239103994	-7.79380529677668E-14	-0.0791737204704413	-9.35256635613202E-14	-0.0787673808075452	-1.24700884748427E-13
0.0342	-0.0784235549389409	-7.79380529677668E-14	-0.078611096321816	-6.23504423742135E-14	-0.079017435984712	-4.67628317806601E-14	-0.079236234264733	-3.11752211871067E-14	-0.0776108756131487	-9.35256635613202E-14	-0.0793300049561706	-1.09113274154874E-13	-0.0788924083961286	-7.79380529677668E-14	-0.0786736101161077	-7.79380529677668E-14	-0.0790486928818579	-6.23504423742135E-14	-0.0788611514989828	-4.67628317806601E-14
0.0343	-0.0784548118360867	-7.79380529677668E-14	-0.0786423532189618	-6.23504423742135E-14	-0.0791424635732954	-9.35256635613202E-14	-0.0792049773675872	-3.11752211871067E-14	-0.0777046463045863	-3.11752211871067E-14	-0.0793300049561706	-6.23504423742135E-14	-0.0788298946018369	-6.23504423742135E-14	-0.0786736101161077	-4.67628317806601E-14	-0.0791737204704413	-4.67628317806601E-14	-0.0789549221904203	-6.23504423742135E-14
0.0344	-0.0782672704532116	-3.11752211871067E-14	-0.0785485825275243	-6.23504423742135E-14	-0.0790486928818579	-4.67628317806601E-14	-0.0792674911618789	-7.79380529677668E-14	-0.077767160098878	0	-0.0793925187504623	-6.23504423742135E-14	-0.0787361239103994	-3.11752211871067E-14	-0.078611096321816	-3.11752211871067E-14	-0.079017435984712	0	-0.0789236652932745	-9.35256635613202E-14
0.0345	-0.0782985273503575	-1.09113274154874E-13	-0.0785798394246701	-9.35256635613202E-14	-0.0789236652932745	-6.23504423742135E-14	-0.0791424635732954	-6.23504423742135E-14	-0.0776421325102946	-4.67628317806601E-14	-0.0793300049561706	0	-0.0786736101161077	-6.23504423742135E-14	-0.0786423532189618	-7.79380529677668E-14	-0.0791112066761496	-9.35256635613202E-14	-0.0788611514989828	-6.23504423742135E-14
0.0346	-0.0783297842475033	-7.79380529677668E-14	-0.0787048670132535	-7.79380529677668E-14	-0.0790799497790037	-9.35256635613202E-14	-0.079236234264733	-3.11752211871067E-14	-0.0776421325102946	-6.23504423742135E-14	-0.0793612618533164	-4.67628317806601E-14	-0.0788611514989828	-3.11752211871067E-14	-0.0787361239103994	-4.67628317806601E-14	-0.0791424635732954	-3.11752211871067E-14	-0.079017435984712	-6.23504423742135E-14
0.0347	-0.0783297842475033	0	-0.0786423532189618	-4.67628317806601E-14	-0.0791112066761496	-4.67628317806601E-14	-0.0792049773675872	-3.11752211871067E-14	-0.0777046463045863	-7.79380529677668E-14	-0.0793612618533164	-7.79380529677668E-14	-0.0786736101161077	0	-0.0785485825275243	-4.67628317806601E-14	-0.0788924083961286	-4.67628317806601E-14	-0.0787986377046911	-6.23504423742135E-14
0.0348	-0.078392298041795	-1.55876105935534E-14	-0.0785485825275243	-4.67628317806601E-14	-0.0789861790875662	-3.11752211871067E-14	-0.0790799497790037	-1.09113274154874E-13	-0.0776108756131487	-4.67628317806601E-14	-0.0792987480590247	-6.23504423742135E-14	-0.0787048670132535	-9.35256635613202E-14	-0.0787048670132535	-3.11752211871067E-14	-0.0790486928818579	-7.79380529677668E-14	-0.0788924083961286	-6.23504423742135E-14
0.0349	-0.0784860687332326	-3.11752211871067E-14	-0.0787361239103994	-6.23504423742135E-14	-0.0790799497790037	-4.67628317806601E-14	-0.0791737204704413	-4.67628317806601E-14	-0.0775796187160029	1.55876105935534E-14	-0.0793925187504623	-6.23504423742135E-14	-0.0787673808075452	0	-0.0787986377046911	-3.11752211871067E-14	-0.0791112066761496	-6.23504423742135E-14	-0.0788611514989828	-4.67628317806601E-14
0.035	-0.0783297842475033	-6.23504423742135E-14	-0.0787048670132535	-1.55876105935534E-14	-0.0790799497790037	0	-0.0793925187504623	1.55876105935534E-14	-0.0777359032017321	-1.8705132712264E-13	-0.0793612618533164	-7.79380529677668E-14	-0.0787673808075452	-4.67628317806601E-14	-0.078611096321816	-7.79380529677668E-14	-0.0788924083961286	-7.79380529677668E-14	-0.0789549221904203	-6.23504423742135E-14
0.0351	-0.0781734997617741	-7.79380529677668E-14	-0.0786423532189618	1.55876105935534E-14	-0.0790799497790037	-9.35256635613202E-14	-0.0793300049561706	-3.11752211871067E-14	-0.077767160098878	-9.35256635613202E-14	-0.0793925187504623	-1.55876105935534E-14	-0.0788611514989828	-6.23504423742135E-14	-0.0785485825275243	-1.09113274154874E-13	-0.0789549221904203	-6.23504423742135E-14	-0.0789236652932745	-6.23504423742135E-14
0.0352	-0.0784235549389409	-7.79380529677668E-14	-0.0785485825275243	-9.35256635613202E-14	-0.0790799497790037	-7.79380529677668E-14	-0.0791424635732954	-3.11752211871067E-14	-0.0778296738931697	-3.11752211871067E-14	-0.0794237756476081	-1.55876105935534E-14	-0.0788924083961286	-6.23504423742135E-14	-0.0787048670132535	-3.11752211871067E-14	-0.0789549221904203	0	-0.079017435984712	-3.11752211871067E-14
0.0353	-0.0783610411446492	0	-0.0786423532189618	-4.67628317806601E-14	-0.0791112066761496	-3.11752211871067E-14	-0.0791112066761496	-6.23504423742135E-14	-0.0777046463045863	-6.23504423742135E-14	-0.0794237756476081	-4.67628317806601E-14	-0.0788298946018369	-7.79380529677668E-14	-0.0785798394246701	-6.23504423742135E-14	-0.0789861790875662	-4.67628317806601E-14	-0.0789861790875662	0
0.0354	-0.0782047566589199	-3.11752211871067E-14	-0.0786423532189618	0	-0.0791737204704413	-7.79380529677668E-14	-0.0791424635732954	-7.79380529677668E-14	-0.0778296738931697	-9.35256635613202E-14	-0.079455032544754	-6.23504423742135E-14	-0.0788611514989828	-6.23504423742135E-14	-0.0787673808075452	-3.11752211871067E-14	-0.0787986377046911	-3.11752211871067E-14	-0.0789236652932745	-6.23504423742135E-14
0.0355	-0.0783610411446492	-4.67628317806601E-14	-0.078611096321816	-7.79380529677668E-14	-0.0789236652932745	-7.79380529677668E-14	-0.0791112066761496	-6.23504423742135E-14	-0.0778609307903155	-7.79380529677668E-14	-0.079455032544754	-3.11752211871067E-14	-0.0787986377046911	-3.11752211871067E-14	-0.0786423532189618	-3.11752211871067E-14	-0.0791112066761496	4.67628317806601E-14	-0.0789549221904203	-9.35256635613202E-14
0.0356	-0.078392298041795	-1.55876105935534E-14	-0.078611096321816	-7.79380529677668E-14	-0.079017435984712	-6.23504423742135E-14	-0.0792049773675872	-6.23504423742135E-14	-0.0778296738931697	-4.67628317806601E-14	-0.0793612618533164	-1.09113274154874E-13	-0.0787361239103994	-7.79380529677668E-14	-0.0788298946018369	-3.11752211871067E-14	-0.0790799497790037	-3.11752211871067E-14	-0.0788298946018369	-4.67628317806601E-14
0.0357	-0.0781734997617741	-4.67628317806601E-14	-0.0787361239103994	-6.23504423742135E-14	-0.0790799497790037	-6.23504423742135E-14	-0.0792987480590247	3.11752211871067E-14	-0.0777359032017321	-3.11752211871067E-14	-0.0792674911618789	-6.23504423742135E-14	-0.0787048670132535	-9.35256635613202E-14	-0.0786423532189618	1.55876105935534E-14	-0.0787986377046911	-4.67628317806601E-14	-0.0789236652932745	-1.55876105935534E-14
0.0358	-0.0782985273503575	-1.4028849534198E-13	-0.078611096321816	0	-0.079017435984712	-4.67628317806601E-14	-0.0791112066761496	-4.67628317806601E-14	-0.0778296738931697	-1.09113274154874E-13	-0.0794237756476081	-3.11752211871067E-14	-0.0787673808075452	-9.35256635613202E-14	-0.0786736101161077	-4.67628317806601E-14	-0.0788298946018369	-9.35256635613202E-14	-0.0787361239103994	-6.23504423742135E-14
0.0359	-0.0782672704532116	-6.23504423742135E-14	-0.0785173256303784	-4.67628317806601E-14	-0.0790486928818579	-3.11752211871067E-14	-0.0792987480590247	-9.35256635613202E-14	-0.0777359032017321	-1.55876105935534E-14	-0.0793925187504623	-4.67628317806601E-14	-0.0787986377046911	-6.23504423742135E-14	-0.0787361239103994	-7.79380529677668E-14	-0.0789236652932745	-7.79380529677668E-14	-0.0788298946018369	-4.67628317806601E-14
0.036	-0.0782360135560658	-3.11752211871067E-14	-0.0785798394246701	-9.35256635613202E-14	-0.0791424635732954	-6.23504423742135E-14	-0.0791424635732954	-4.67628317806601E-14	-0.0777359032017321	-7.79380529677668E-14	-0.0794862894418998	-6.23504423742135E-14	-0.0787361239103994	-7.79380529677668E-14	-0.0787673808075452	-6.23504423742135E-14	-0.0789236652932745	-7.79380529677668E-14	-0.0788924083961286	-3.11752211871067E-14
0.0361	-0.0782672704532116	-4.67628317806601E-14	-0.0784548118360867	-9.35256635613202E-14	-0.0791112066761496	-3.11752211871067E-14	-0.079236234264733	-6.23504423742135E-14	-0.077767160098878	-1.4028849534198E-13	-0.0793300049561706	0	-0.0786736101161077	-3.11752211871067E-14	-0.0786423532189618	0	-0.0788924083961286	-3.11752211871067E-14	-0.0786736101161077	-6.23504423742135E-14
0.0362	-0.0783610411446492	-6.23504423742135E-14	-0.0784548118360867	-4.67628317806601E-14	-0.0790799497790037	-4.67628317806601E-14	-0.0791737204704413	-7.79380529677668E-14	-0.0776421325102946	-4.67628317806601E-14	-0.0793925187504623	-1.09113274154874E-13	-0.0787673808075452	-6.23504423742135E-14	-0.0787048670132535	-4.67628317806601E-14	-0.0789236652932745	-9.35256635613202E-14	-0.0787986377046911	-4.67628317806601E-14
0.0363	-0.0782672704532116	-3.11752211871067E-14	-0.0784235549389409	-3.11752211871067E-14	-0.079236234264733	-7.79380529677668E-14	-0.0792674911618789	0	-0.0777984169960238	-3.11752211871067E-14	-0.0794862894418998	-7.79380529677668E-14	-0.0786423532189618	-3.11752211871067E-14	-0.0787673808075452	-4.67628317806601E-14	-0.0788924083961286	-3.11752211871067E-14	-0.0788924083961286	-4.67628317806601E-14
0.0364	-0.0782047566589199	-1.09113274154874E-13	-0.0786423532189618	-1.55876105935534E-14	-0.0791424635732954	-6.23504423742135E-14	-0.0792987480590247	-1.55876105935534E-14	-0.0778609307903155	-3.11752211871067E-14	-0.0795175463390457	-4.67628317806601E-14	-0.0787048670132535	-6.23504423742135E-14	-0.0786736101161077	-4.67628317806601E-14	-0.0788924083961286	-3.11752211871067E-14	-0.0788924083961286	0
0.0365	-0.0784235549389409	-1.09113274154874E-13	-0.0783610411446492	-9.35256635613202E-14	-0.0790799497790037	-3.11752211871067E-14	-0.079236234264733	-7.79380529677668E-14	-0.0778296738931697	-7.79380529677668E-14	-0.0795175463390457	-9.35256635613202E-14	-0.0787986377046911	-9.35256635613202E-14	-0.0787361239103994	-3.11752211871067E-14	-0.0789236652932745	-6.23504423742135E-14	-0.0787673808075452	-7.79380529677668E-14
0.0366	-0.0783297842475033	-6.23504423742135E-14	-0.0785485825275243	-9.35256635613202E-14	-0.0790799497790037	-1.55876105935534E-14	-0.0791424635732954	0	-0.0777359032017321	-6.23504423742135E-14	-0.0793925187504623	-1.09113274154874E-13	-0.0787361239103994	-4.67628317806601E-14	-0.0788611514989828	-3.11752211871067E-14	-0.079017435984712	-6.23504423742135E-14	-0.0788924083961286	-9.35256635613202E-14
0.0367	-0.0782047566589199	-1.24700884748427E-13	-0.0785173256303784	-6.23504423742135E-14	-0.0791737204704413	0	-0.0792049773675872	0	-0.077767160098878	-1.09113274154874E-13	-0.0794237756476081	-9.35256635613202E-14	-0.078611096321816	-9.35256635613202E-14	-0.078611096321816	-4.67628317806601E-14	-0.0788298946018369	-7.79380529677668E-14	-0.0789549221904203	-6.23504423742135E-14
0.0368	-0.0782985273503575	-7.79380529677668E-14	-0.0784235549389409	-4.67628317806601E-14	-0.0791112066761496	-4.67628317806601E-14	-0.0792049773675872	-4.67628317806601E-14	-0.0777046463045863	-6.23504423742135E-14	-0.0795800601333374	-1.55876105935534E-14	-0.0786736101161077	-6.23504423742135E-14	-0.0787048670132535	-7.79380529677668E-14	-0.0789549221904203	-6.23504423742135E-14	-0.0787986377046911	-3.11752211871067E-14
0.0369	-0.0783610411446492	-4.67628317806601E-14	-0.0785173256303784	0	-0.0790799497790037	-9.35256635613202E-14	-0.0791424635732954	-6.23504423742135E-14	-0.0776108756131487	-6.23504423742135E-14	-0.0794237756476081	-1.09113274154874E-13	-0.0788298946018369	-1.55876105935534E-14	-0.0787048670132535	-1.55876105935534E-14	-0.079017435984712	0	-0.0788298946018369	-1.09113274154874E-13
0.037	-0.0783610411446492	-3.11752211871067E-14	-0.078611096321816	-4.67628317806601E-14	-0.0791737204704413	-1.24700884748427E-13	-0.0792674911618789	-6.23504423742135E-14	-0.0776421325102946	-3.11752211871067E-14	-0.0795488032361915	3.11752211871067E-14	-0.0785798394246701	-6.23504423742135E-14	-0.0786736101161077	-6.23504423742135E-14	-0.0788298946018369	-6.23504423742135E-14	-0.0788924083961286	-9.35256635613202E-14
0.0371	-0.0782672704532116	-1.4028849534198E-13	-0.0784860687332326	-6.23504423742135E-14	-0.079236234264733	-4.67628317806601E-14	-0.0792674911618789	-3.11752211871067E-14	-0.0777046463045863	-6.23504423742135E-14	-0.0794237756476081	-9.35256635613202E-14	-0.0787986377046911	-4.67628317806601E-14	-0.0787048670132535	-4.67628317806601E-14	-0.0789861790875662	-4.67628317806601E-14	-0.0787673808075452	-6.23504423742135E-14
0.0372	-0.0782360135560658	-4.67628317806601E-14	-0.0785485825275243	-3.11752211871067E-14	-0.0791737204704413	-3.11752211871067E-14	-0.0792049773675872	-4.67628317806601E-14	-0.0776733894074404	-6.23504423742135E-14	-0.0795800601333374	-3.11752211871067E-14	-0.0788611514989828	0	-0.0786423532189618	-1.55876105935534E-14	-0.0787673808075452	-6.23504423742135E-14	-0.0787361239103994	-1.09113274154874E-13
0.0373	-0.0782985273503575	-6.23504423742135E-14	-0.0785485825275243	-6.23504423742135E-14	-0.0791424635732954	-7.79380529677668E-14	-0.0792049773675872	1.55876105935534E-14	-0.0775796187160029	0	-0.079455032544754	-4.67628317806601E-14	-0.078611096321816	-4.67628317806601E-14	-0.0786736101161077	-7.79380529677668E-14	-0.0788298946018369	-7.79380529677668E-14	-0.0789236652932745	-7.79380529677668E-14
0.0374	-0.0782047566589199	-3.11752211871067E-14	-0.0785173256303784	-9.35256635613202E-14	-0.0792049773675872	-6.23504423742135E-14	-0.079236234264733	-7.79380529677668E-14	-0.0776108756131487	-9.35256635613202E-14	-0.0792987480590247	-6.23504423742135E-14	-0.0785798394246701	-6.23504423742135E-14	-0.0787673808075452	-4.67628317806601E-14	-0.0788611514989828	-4.67628317806601E-14	-0.0788611514989828	-7.79380529677668E-14
0.0375	-0.0782985273503575	-4.67628317806601E-14	-0.0785173256303784	-3.11752211871067E-14	-0.0791424635732954	-7.79380529677668E-14	-0.0791424635732954	-1.55876105935534E-14	-0.0774545911274195	-1.09113274154874E-13	-0.0793612618533164	-7.79380529677668E-14	-0.0786736101161077	-1.09113274154874E-13	-0.0787986377046911	-3.11752211871067E-14	-0.0788924083961286	-6.23504423742135E-14	-0.0788611514989828	-4.67628317806601E-14
0.0376	-0.0782672704532116	-1.09113274154874E-13	-0.0785173256303784	-3.11752211871067E-14	-0.0791424635732954	-1.09113274154874E-13	-0.0791112066761496	-4.67628317806601E-14	-0.0776108756131487	-6.23504423742135E-14	-0.0794862894418998	1.55876105935534E-14	-0.0785798394246701	-7.79380529677668E-14	-0.0787361239103994	-4.67628317806601E-14	-0.0788924083961286	-7.79380529677668E-14	-0.0789236652932745	-6.23504423742135E-14
0.0377	-0.0782672704532116	-4.67628317806601E-14	-0.0785798394246701	-4.67628317806601E-14	-0.079236234264733	-7.79380529677668E-14	-0.079236234264733	-6.23504423742135E-14	-0.0776421325102946	-6.23504423742135E-14	-0.0794862894418998	-1.55876105935534E-14	-0.0786423532189618	-4.67628317806601E-14	-0.0785798394246701	-4.67628317806601E-14	-0.0788611514989828	-7.79380529677668E-14	-0.079017435984712	-1.55876105935534E-14
0.0378	-0.0781422428646282	-1.09113274154874E-13	-0.0785798394246701	-9.35256635613202E-14	-0.079017435984712	0	-0.0791112066761496	-6.23504423742135E-14	-0.0775796187160029	1.55876105935534E-14	-0.0793300049561706	-9.35256635613202E-14	-0.0787361239103994	-6.23504423742135E-14	-0.0786736101161077	-1.24700884748427E-13	-0.0786736101161077	-4.67628317806601E-14	-0.0787048670132535	-4.67628317806601E-14
0.0379	-0.0785173256303784	-3.11752211871067E-14	-0.078611096321816	-9.35256635613202E-14	-0.0792049773675872	-6.23504423742135E-14	-0.0791424635732954	0	-0.0776108756131487	-4.67628317806601E-14	-0.0794862894418998	-9.35256635613202E-14	-0.0786736101161077	-6.23504423742135E-14	-0.0786736101161077	-6.23504423742135E-14	-0.0787673808075452	-1.09113274154874E-13	-0.0788924083961286	-7.79380529677668E-14
0.038	-0.0782985273503575	-3.11752211871067E-14	-0.078611096321816	-9.35256635613202E-14	-0.0790799497790037	-4.67628317806601E-14	-0.0792987480590247	-3.11752211871067E-14	-0.077548361818857	0	-0.0793925187504623	-9.35256635613202E-14	-0.0785798394246701	-6.23504423742135E-14	-0.0786423532189618	-1.55876105935534E-14	-0.0787986377046911	-4.67628317806601E-14	-0.0789549221904203	-4.67628317806601E-14
0.0381	-0.0782360135560658	-9.35256635613202E-14	-0.078611096321816	-4.67628317806601E-14	-0.0791112066761496	-7.79380529677668E-14	-0.0791737204704413	-7.79380529677668E-14	-0.0776421325102946	-7.79380529677668E-14	-0.0793925187504623	-4.67628317806601E-14	-0.0785173256303784	-3.11752211871067E-14	-0.078611096321816	-4.67628317806601E-14	-0.0787673808075452	-4.67628317806601E-14	-0.0788298946018369	-3.11752211871067E-14
0.0382	-0.0784235549389409	-9.35256635613202E-14	-0.078611096321816	-7.79380529677668E-14	-0.0792049773675872	0	-0.0790486928818579	-9.35256635613202E-14	-0.077548361818857	-7.79380529677668E-14	-0.0794862894418998	-6.23504423742135E-14	-0.0786423532189618	-6.23504423742135E-14	-0.0785485825275243	-9.35256635613202E-14	-0.0787673808075452	-3.11752211871067E-14	-0.0788611514989828	-1.09113274154874E-13
0.0383	-0.0783610411446492	0	-0.0786423532189618	-4.67628317806601E-14	-0.0791737204704413	-9.35256635613202E-14	-0.0792049773675872	-7.79380529677668E-14	-0.0775796187160029	-6.23504423742135E-14	-0.0795488032361915	-9.35256635613202E-14	-0.0784860687332326	-3.11752211871067E-14	-0.0787673808075452	-1.55876105935534E-14	-0.0787673808075452	-4.67628317806601E-14	-0.0788924083961286	0
0.0384	-0.0783610411446492	-3.11752211871067E-14	-0.078611096321816	-7.79380529677668E-14	-0.0792674911618789	-6.23504423742135E-14	-0.079236234264733	-4.67628317806601E-14	-0.0776108756131487	-7.79380529677668E-14	-0.0793300049561706	-6.23504423742135E-14	-0.0785173256303784	-7.79380529677668E-14	-0.0786736101161077	-1.55876105935534E-14	-0.0787048670132535	-4.67628317806601E-14	-0.0789236652932745	-7.79380529677668E-14
0.0385	-0.0783610411446492	-9.35256635613202E-14	-0.0784548118360867	-6.23504423742135E-14	-0.079236234264733	-4.67628317806601E-14	-0.0791737204704413	-6.23504423742135E-14	-0.0774858480245653	-4.67628317806601E-14	-0.0793300049561706	-9.35256635613202E-14	-0.0785485825275243	-9.35256635613202E-14	-0.0786736101161077	-6.23504423742135E-14	-0.0786423532189618	-6.23504423742135E-14	-0.0788611514989828	-3.11752211871067E-14
0.0386	-0.0784548118360867	-7.79380529677668E-14	-0.0786423532189618	-3.11752211871067E-14	-0.0791112066761496	-9.35256635613202E-14	-0.0792049773675872	-3.11752211871067E-14	-0.077548361818857	-3.11752211871067E-14	-0.079455032544754	-3.11752211871067E-14	-0.0785173256303784	-4.67628317806601E-14	-0.0786736101161077	-4.67628317806601E-14	-0.0788611514989828	-4.67628317806601E-14	-0.0791112066761496	-6.23504423742135E-14
0.0387	-0.0783297842475033	-6.23504423742135E-14	-0.0784860687332326	-6.23504423742135E-14	-0.0792674911618789	-1.09113274154874E-13	-0.0790799497790037	-9.35256635613202E-14	-0.0777046463045863	-3.11752211871067E-14	-0.079455032544754	-1.55876105935534E-14	-0.0786423532189618	-9.35256635613202E-14	-0.078611096321816	-7.79380529677668E-14	-0.0786736101161077	-3.11752211871067E-14	-0.079017435984712	-3.11752211871067E-14
0.0388	-0.078392298041795	-9.35256635613202E-14	-0.0785173256303784	-1.09113274154874E-13	-0.0792049773675872	-7.79380529677668E-14	-0.0792674911618789	-6.23504423742135E-14	-0.0776108756131487	0	-0.0794237756476081	-4.67628317806601E-14	-0.0785485825275243	-6.23504423742135E-14	-0.078611096321816	-4.67628317806601E-14	-0.078611096321816	0	-0.0788924083961286	-4.67628317806601E-14
0.0389	-0.0784860687332326	-7.79380529677668E-14	-0.0784860687332326	-4.67628317806601E-14	-0.0790799497790037	-6.23504423742135E-14	-0.0790799497790037	-6.23504423742135E-14	-0.0774545911274195	-7.79380529677668E-14	-0.079455032544754	-6.23504423742135E-14	-0.0786736101161077	-6.23504423742135E-14	-0.0785485825275243	-6.23504423742135E-14	-0.0787986377046911	-4.67628317806601E-14	-0.079017435984712	-6.23504423742135E-14
0.039	-0.0783610411446492	-1.55876105935534E-14	-0.078611096321816	-1.09113274154874E-13	-0.0791424635732954	-4.67628317806601E-14	-0.0792049773675872	-7.79380529677668E-14	-0.0776108756131487	-7.79380529677668E-14	-0.0793925187504623	-4.67628317806601E-14	-0.0785485825275243	-3.11752211871067E-14	-0.078611096321816	-7.79380529677668E-14	-0.0787048670132535	-6.23504423742135E-14	-0.0789549221904203	-7.79380529677668E-14
0.0391	-0.0784235549389409	-7.79380529677668E-14	-0.0785485825275243	-6.23504423742135E-14	-0.0791737204704413	-6.23504423742135E-14	-0.0791737204704413	-6.23504423742135E-14	-0.0775796187160029	-4.67628317806601E-14	-0.0793925187504623	-4.67628317806601E-14	-0.0785173256303784	-1.55876105935534E-14	-0.078611096321816	-4.67628317806601E-14	-0.0787048670132535	-6.23504423742135E-14	-0.0789549221904203	-9.35256635613202E-14
0.0392	-0.0784235549389409	-7.79380529677668E-14	-0.0784548118360867	-9.35256635613202E-14	-0.079017435984712	-6.23504423742135E-14	-0.079236234264733	-9.35256635613202E-14	-0.0777046463045863	-6.23504423742135E-14	-0.079236234264733	-9.35256635613202E-14	-0.0787361239103994	-6.23504423742135E-14	-0.0786423532189618	-6.23504423742135E-14	-0.0788298946018369	-4.67628317806601E-14	-0.0788298946018369	-3.11752211871067E-14
0.0393	-0.0783297842475033	-9.35256635613202E-14	-0.0784860687332326	-4.67628317806601E-14	-0.079017435984712	-7.79380529677668E-14	-0.0793300049561706	-4.67628317806601E-14	-0.0776421325102946	-1.55876105935534E-14	-0.079455032544754	-7.79380529677668E-14	-0.0786423532189618	-4.67628317806601E-14	-0.0785798394246701	-3.11752211871067E-14	-0.0787673808075452	-9.35256635613202E-14	-0.0789549221904203	-3.11752211871067E-14
0.0394	-0.0784235549389409	-7.79380529677668E-14	-0.0784860687332326	0	-0.0792049773675872	-6.23504423742135E-14	-0.0792987480590247	-6.23504423742135E-14	-0.0776108756131487	-6.23504423742135E-14	-0.0793612618533164	-1.55876105935534E-14	-0.078611096321816	-9.35256635613202E-14	-0.0785798394246701	-9.35256635613202E-14	-0.0787361239103994	-7.79380529677668E-14	-0.0790799497790037	-7.79380529677668E-14
0.0395	-0.0784860687332326	-1.55876105935534E-14	-0.0785173256303784	-9.35256635613202E-14	-0.079017435984712	-4.67628317806601E-14	-0.0791424635732954	-4.67628317806601E-14	-0.0776733894074404	-7.79380529677668E-14	-0.079455032544754	-6.23504423742135E-14	-0.078611096321816	-7.79380529677668E-14	-0.0785798394246701	-7.79380529677668E-14	-0.0788924083961286	0	-0.0789861790875662	-6.23504423742135E-14
0.0396	-0.0784860687332326	0	-0.0785173256303784	-4.67628317806601E-14	-0.0791424635732954	0	-0.079236234264733	-4.67628317806601E-14	-0.077548361818857	-3.11752211871067E-14	-0.0793300049561706	-7.79380529677668E-14	-0.0785798394246701	-6.23504423742135E-14	-0.0787361239103994	-4.67628317806601E-14	-0.0788611514989828	-1.09113274154874E-13	-0.0789549221904203	-6.23504423742135E-14
0.0397	-0.0783297842475033	-3.11752211871067E-14	-0.0784235549389409	-6.23504423742135E-14	-0.0792674911618789	-6.23504423742135E-14	-0.0793300049561706	-6.23504423742135E-14	-0.077767160098878	-7.79380529677668E-14	-0.0793300049561706	-6.23504423742135E-14	-0.0784860687332326	-7.79380529677668E-14	-0.0786736101161077	-4.67628317806601E-14	-0.0787361239103994	-7.79380529677668E-14	-0.0791112066761496	-9.35256635613202E-14
0.0398	-0.0784548118360867	-6.23504423742135E-14	-0.0783297842475033	-1.09113274154874E-13	-0.0791424635732954	-7.79380529677668E-14	-0.0792049773675872	-7.79380529677668E-14	-0.0777984169960238	-7.79380529677668E-14	-0.0793612618533164	-7.79380529677668E-14	-0.0785798394246701	-6.23504423742135E-14	-0.0784548118360867	-3.11752211871067E-14	-0.0788611514989828	-6.23504423742135E-14	-0.0789549221904203	-7.79380529677668E-14
0.0399	-0.0785485825275243	-4.67628317806601E-14	-0.0784235549389409	-7.79380529677668E-14	-0.0791112066761496	-1.55876105935534E-14	-0.0791737204704413	-6.23504423742135E-14	-0.0776733894074404	-4.67628317806601E-14	-0.0793612618533164	-6.23504423742135E-14	-0.0787048670132535	-3.11752211871067E-14	-0.0787673808075452	0	-0.0787048670132535	-1.24700884748427E-13	-0.0789236652932745	-7.79380529677668E-14
0.04	-0.078392298041795	-4.67628317806601E-14	-0.0785798394246701	0	-0.0791737204704413	-6.23504423742135E-14	-0.0791424635732954	-4.67628317806601E-14	-0.0776733894074404	-9.35256635613202E-14	-0.079455032544754	-4.67628317806601E-14	-0.0785173256303784	-1.55876105935534E-14	-0.0785798394246701	-7.79380529677668E-14	-0.0786736101161077	-3.11752211871067E-14	-0.0791112066761496	-4.67628317806601E-14
0.0401	-0.0784860687332326	-6.23504423742135E-14	-0.0784860687332326	-7.79380529677668E-14	-0.0792049773675872	-9.35256635613202E-14	-0.0793612618533164	-6.23504423742135E-14	-0.077767160098878	-7.79380529677668E-14	-0.0794237756476081	-6.23504423742135E-14	-0.0785798394246701	-1.09113274154874E-13	-0.0785173256303784	-9.35256635613202E-14	-0.0787673808075452	-3.11752211871067E-14	-0.0791112066761496	-3.11752211871067E-14
0.0402	-0.0783297842475033	-6.23504423742135E-14	-0.0783297842475033	-6.23504423742135E-14	-0.0789861790875662	-3.11752211871067E-14	-0.0790799497790037	-3.11752211871067E-14	-0.0777046463045863	-3.11752211871067E-14	-0.0793925187504623	-1.09113274154874E-13	-0.0786423532189618	-6.23504423742135E-14	-0.078611096321816	-4.67628317806601E-14	-0.0787048670132535	-4.67628317806601E-14	-0.0789549221904203	-4.67628317806601E-14
0.0403	-0.0784548118360867	-7.79380529677668E-14	-0.0787048670132535	-3.11752211871067E-14	-0.0790799497790037	-9.35256635613202E-14	-0.0791112066761496	-4.67628317806601E-14	-0.0776421325102946	-6.23504423742135E-14	-0.0793925187504623	-3.11752211871067E-14	-0.078611096321816	-1.55876105935534E-14	-0.0785798394246701	-3.11752211871067E-14	-0.0786423532189618	-6.23504423742135E-14	-0.0791737204704413	-4.67628317806601E-14
0.0404	-0.0782985273503575	-3.11752211871067E-14	-0.0785798394246701	-4.67628317806601E-14	-0.079017435984712	-1.24700884748427E-13	-0.0792987480590247	-6.23504423742135E-14	-0.0778921876874614	-7.79380529677668E-14	-0.0793612618533164	-6.23504423742135E-14	-0.0785173256303784	-6.23504423742135E-14	-0.0785485825275243	-4.67628317806601E-14	-0.0787048670132535	0	-0.0790486928818579	-4.67628317806601E-14
0.0405	-0.0783610411446492	-3.11752211871067E-14	-0.078392298041795	-1.09113274154874E-13	-0.0789549221904203	-7.79380529677668E-14	-0.0791424635732954	-4.67628317806601E-14	-0.0778609307903155	0	-0.079455032544754	-9.35256635613202E-14	-0.0786423532189618	-3.11752211871067E-14	-0.078611096321816	-4.67628317806601E-14	-0.0787048670132535	-3.11752211871067E-14	-0.0788924083961286	-7.79380529677668E-14
0.0406	-0.0785173256303784	-6.23504423742135E-14	-0.0784235549389409	-4.67628317806601E-14	-0.0792049773675872	3.11752211871067E-14	-0.0791737204704413	-6.23504423742135E-14	-0.0776733894074404	-7.79380529677668E-14	-0.079455032544754	1.55876105935534E-14	-0.078611096321816	-6.23504423742135E-14	-0.0785485825275243	-9.35256635613202E-14	-0.0787361239103994	-4.67628317806601E-14	-0.0789861790875662	-7.79380529677668E-14
0.0407	-0.0783610411446492	-6.23504423742135E-14	-0.0784548118360867	-6.23504423742135E-14	-0.0791737204704413	-6.23504423742135E-14	-0.0791737204704413	-7.79380529677668E-14	-0.0778609307903155	-4.67628317806601E-14	-0.079455032544754	-9.35256635613202E-14	-0.078611096321816	-6.23504423742135E-14	-0.0784548118360867	-3.11752211871067E-14	-0.0787361239103994	-3.11752211871067E-14	-0.0791112066761496	-6.23504423742135E-14
0.0408	-0.0784548118360867	-9.35256635613202E-14	-0.078392298041795	-6.23504423742135E-14	-0.0792049773675872	-4.67628317806601E-14	-0.0791112066761496	-4.67628317806601E-14	-0.0777984169960238	-6.23504423742135E-14	-0.0792987480590247	-7.79380529677668E-14	-0.078611096321816	-7.79380529677668E-14	-0.0785798394246701	1.55876105935534E-14	-0.0786423532189618	-6.23504423742135E-14	-0.079017435984712	-6.23504423742135E-14
0.0409	-0.0785485825275243	-6.23504423742135E-14	-0.0784548118360867	-7.79380529677668E-14	-0.0791112066761496	-6.23504423742135E-14	-0.0791112066761496	-3.11752211871067E-14	-0.0776733894074404	-7.79380529677668E-14	-0.079455032544754	-4.67628317806601E-14	-0.0786423532189618	-6.23504423742135E-14	-0.0787048670132535	-4.67628317806601E-14	-0.0788611514989828	-7.79380529677668E-14	-0.0791112066761496	-3.11752211871067E-14
0.041	-0.0784548118360867	-9.35256635613202E-14	-0.0785485825275243	-7.79380529677668E-14	-0.0792674911618789	0	-0.0792674911618789	-6.23504423742135E-14	-0.0778296738931697	-6.23504423742135E-14	-0.0794862894418998	-3.11752211871067E-14	-0.078611096321816	-7.79380529677668E-14	-0.078611096321816	-6.23504423742135E-14	-0.0787361239103994	-4.67628317806601E-14	-0.0792049773675872	-4.67628317806601E-14
0.0411	-0.0783610411446492	-4.67628317806601E-14	-0.078392298041795	-7.79380529677668E-14	-0.0791424635732954	-7.79380529677668E-14	-0.0792987480590247	-3.11752211871067E-14	-0.0777046463045863	-6.23504423742135E-14	-0.0794237756476081	-4.67628317806601E-14	-0.078611096321816	-7.79380529677668E-14	-0.0784548118360867	-7.79380529677668E-14	-0.0787048670132535	-6.23504423742135E-14	-0.079017435984712	-9.35256635613202E-14
0.0412	-0.0785173256303784	-7.79380529677668E-14	-0.0785173256303784	-4.67628317806601E-14	-0.0793612618533164	-1.55876105935534E-14	-0.0791424635732954	-1.55876105935534E-14	-0.0776421325102946	-1.4028849534198E-13	-0.0794862894418998	-4.67628317806601E-14	-0.0785798394246701	-6.23504423742135E-14	-0.0784548118360867	-6.23504423742135E-14	-0.0787673808075452	-4.67628317806601E-14	-0.0790799497790037	-4.67628317806601E-14
0.0413	-0.0785173256303784	0	-0.0784860687332326	-3.11752211871067E-14	-0.079236234264733	-6.23504423742135E-14	-0.0791424635732954	-3.11752211871067E-14	-0.077767160098878	-9.35256635613202E-14	-0.0794862894418998	-7.79380529677668E-14	-0.0786423532189618	-9.35256635613202E-14	-0.0785798394246701	-4.67628317806601E-14	-0.0789236652932745	-4.67628317806601E-14	-0.0791737204704413	-4.67628317806601E-14
0.0414	-0.0783610411446492	-4.67628317806601E-14	-0.0784548118360867	-9.35256635613202E-14	-0.0793925187504623	-6.23504423742135E-14	-0.0791737204704413	-6.23504423742135E-14	-0.077767160098878	-1.55876105935534E-14	-0.0794237756476081	-4.67628317806601E-14	-0.0786736101161077	-6.23504423742135E-14	-0.0786423532189618	-3.11752211871067E-14	-0.0787986377046911	-4.67628317806601E-14	-0.0791112066761496	-1.55876105935534E-14
0.0415	-0.0784860687332326	-7.79380529677668E-14	-0.0785173256303784	0	-0.0792987480590247	-4.67628317806601E-14	-0.0790799497790037	-7.79380529677668E-14	-0.0777984169960238	-7.79380529677668E-14	-0.0794862894418998	-3.11752211871067E-14	-0.0786736101161077	-1.55876105935534E-14	-0.0785173256303784	-3.11752211871067E-14	-0.0787673808075452	-9.35256635613202E-14	-0.0790799497790037	-1.09113274154874E-13
0.0416	-0.0785173256303784	-3.11752211871067E-14	-0.078392298041795	-6.23504423742135E-14	-0.0791737204704413	-4.67628317806601E-14	-0.079236234264733	0	-0.0778609307903155	-3.11752211871067E-14	-0.0795800601333374	-7.79380529677668E-14	-0.0787673808075452	-7.79380529677668E-14	-0.0786423532189618	-4.67628317806601E-14	-0.0787361239103994	-7.79380529677668E-14	-0.0789236652932745	-1.09113274154874E-13
0.0417	-0.0784235549389409	-7.79380529677668E-14	-0.0785485825275243	-9.35256635613202E-14	-0.0794237756476081	-7.79380529677668E-14	-0.0792049773675872	-3.11752211871067E-14	-0.0777984169960238	-3.11752211871067E-14	-0.0794862894418998	0	-0.0787048670132535	-4.67628317806601E-14	-0.0784548118360867	-9.35256635613202E-14	-0.0786423532189618	-6.23504423742135E-14	-0.0791112066761496	-3.11752211871067E-14
0.0418	-0.0785173256303784	-4.67628317806601E-14	-0.0785173256303784	0	-0.0794237756476081	-1.55876105935534E-14	-0.079236234264733	-4.67628317806601E-14	-0.0779234445846072	-7.79380529677668E-14	-0.0794237756476081	-9.35256635613202E-14	-0.0786423532189618	-6.23504423742135E-14	-0.0785485825275243	-6.23504423742135E-14	-0.0785485825275243	-7.79380529677668E-14	-0.0790486928818579	-7.79380529677668E-14
0.0419	-0.0785798394246701	-6.23504423742135E-14	-0.0783610411446492	-9.35256635613202E-14	-0.0792049773675872	-1.09113274154874E-13	-0.0791112066761496	-4.67628317806601E-14	-0.0778921876874614	-7.79380529677668E-14	-0.079455032544754	-3.11752211871067E-14	-0.0787673808075452	-7.79380529677668E-14	-0.0784548118360867	-1.09113274154874E-13	-0.0787673808075452	-4.67628317806601E-14	-0.0789549221904203	-3.11752211871067E-14
0.042	-0.0785485825275243	-4.67628317806601E-14	-0.078611096321816	-3.11752211871067E-14	-0.0793925187504623	-7.79380529677668E-14	-0.0792987480590247	0	-0.0777984169960238	-1.09113274154874E-13	-0.0794862894418998	-7.79380529677668E-14	-0.0787361239103994	0	-0.0783610411446492	-1.55876105935534E-14	-0.0788924083961286	1.55876105935534E-14	-0.0789549221904203	-7.79380529677668E-14
0.0421	-0.078392298041795	-9.35256635613202E-14	-0.0785173256303784	-3.11752211871067E-14	-0.0793925187504623	0	-0.0792987480590247	-4.67628317806601E-14	-0.077767160098878	-6.23504423742135E-14	-0.0793925187504623	-4.67628317806601E-14	-0.078611096321816	-1.09113274154874E-13	-0.0784860687332326	-4.67628317806601E-14	-0.0787048670132535	-4.67628317806601E-14	-0.079017435984712	-6.23504423742135E-14
0.0422	-0.0785798394246701	-6.23504423742135E-14	-0.0784548118360867	-7.79380529677668E-14	-0.0793300049561706	-6.23504423742135E-14	-0.0791112066761496	-7.79380529677668E-14	-0.0779234445846072	-9.35256635613202E-14	-0.0794237756476081	-1.09113274154874E-13	-0.0787361239103994	-9.35256635613202E-14	-0.0785173256303784	-6.23504423742135E-14	-0.0788924083961286	-7.79380529677668E-14	-0.0789549221904203	0
0.0423	-0.078611096321816	-3.11752211871067E-14	-0.0784548118360867	-4.67628317806601E-14	-0.0793612618533164	-7.79380529677668E-14	-0.0792049773675872	-7.79380529677668E-14	-0.0780172152760448	-4.67628317806601E-14	-0.0794237756476081	-6.23504423742135E-14	-0.0787986377046911	1.55876105935534E-14	-0.078392298041795	-6.23504423742135E-14	-0.0787361239103994	-4.67628317806601E-14	-0.0790799497790037	-4.67628317806601E-14
0.0424	-0.0785173256303784	-9.35256635613202E-14	-0.0784548118360867	-3.11752211871067E-14	-0.0792674911618789	-7.79380529677668E-14	-0.0792674911618789	-7.79380529677668E-14	-0.0779234445846072	-1.55876105935534E-14	-0.0793612618533164	0	-0.0787048670132535	-3.11752211871067E-14	-0.0784235549389409	-4.67628317806601E-14	-0.0787048670132535	-4.67628317806601E-14	-0.0790486928818579	-9.35256635613202E-14
0.0425	-0.0785798394246701	-3.11752211871067E-14	-0.0784860687332326	-6.23504423742135E-14	-0.0792049773675872	-7.79380529677668E-14	-0.0791424635732954	-6.23504423742135E-14	-0.0779859583788989	-1.09113274154874E-13	-0.0795175463390457	0	-0.0787361239103994	-7.79380529677668E-14	-0.0784235549389409	-4.67628317806601E-14	-0.0788611514989828	-3.11752211871067E-14	-0.0790486928818579	-9.35256635613202E-14
0.0426	-0.078611096321816	-6.23504423742135E-14	-0.078392298041795	-1.09113274154874E-13	-0.0792987480590247	-6.23504423742135E-14	-0.0789549221904203	-4.67628317806601E-14	-0.0778921876874614	-7.79380529677668E-14	-0.0795488032361915	-6.23504423742135E-14	-0.0787048670132535	-9.35256635613202E-14	-0.0784235549389409	-9.35256635613202E-14	-0.0789549221904203	-3.11752211871067E-14	-0.0789861790875662	-4.67628317806601E-14
0.0427	-0.0785485825275243	-3.11752211871067E-14	-0.0785798394246701	-7.79380529677668E-14	-0.0794862894418998	-4.67628317806601E-14	-0.0791424635732954	-9.35256635613202E-14	-0.0778296738931697	-4.67628317806601E-14	-0.079455032544754	-9.35256635613202E-14	-0.078611096321816	-3.11752211871067E-14	-0.0783610411446492	-1.55876105935534E-14	-0.0787361239103994	-6.23504423742135E-14	-0.0789549221904203	-3.11752211871067E-14
0.0428	-0.0785485825275243	-1.09113274154874E-13	-0.0784548118360867	-3.11752211871067E-14	-0.0793300049561706	-6.23504423742135E-14	-0.0790486928818579	-4.67628317806601E-14	-0.0780484721731907	-3.11752211871067E-14	-0.079455032544754	-9.35256635613202E-14	-0.0787986377046911	-9.35256635613202E-14	-0.0785485825275243	-4.67628317806601E-14	-0.0787048670132535	-4.67628317806601E-14	-0.0790486928818579	-9.35256635613202E-14
0.0429	-0.078611096321816	-4.67628317806601E-14	-0.0783610411446492	-9.35256635613202E-14	-0.0791737204704413	-9.35256635613202E-14	-0.0790799497790037	-6.23504423742135E-14	-0.0777984169960238	-7.79380529677668E-14	-0.0794862894418998	-1.55876105935534E-14	-0.0788298946018369	-6.23504423742135E-14	-0.078611096321816	-6.23504423742135E-14	-0.0788924083961286	-9.35256635613202E-14	-0.0790486928818579	-4.67628317806601E-14
0.043	-0.0784235549389409	-9.35256635613202E-14	-0.0785173256303784	-9.35256635613202E-14	-0.0792987480590247	-4.67628317806601E-14	-0.0790799497790037	-3.11752211871067E-14	-0.0778921876874614	0	-0.0793925187504623	-4.67628317806601E-14	-0.0787048670132535	-7.79380529677668E-14	-0.0785798394246701	-4.67628317806601E-14	-0.0788298946018369	-7.79380529677668E-14	-0.0790486928818579	-7.79380529677668E-14
0.0431	-0.0785485825275243	-4.67628317806601E-14	-0.0785485825275243	-7.79380529677668E-14	-0.0791424635732954	-4.67628317806601E-14	-0.0791737204704413	-1.55876105935534E-14	-0.0780172152760448	-4.67628317806601E-14	-0.0792674911618789	-9.35256635613202E-14	-0.0788611514989828	-9.35256635613202E-14	-0.0784235549389409	-6.23504423742135E-14	-0.0787361239103994	-6.23504423742135E-14	-0.0791737204704413	-4.67628317806601E-14
0.0432	-0.0785485825275243	-6.23504423742135E-14	-0.0784548118360867	-6.23504423742135E-14	-0.0791737204704413	-3.11752211871067E-14	-0.0789236652932745	-7.79380529677668E-14	-0.0778921876874614	-3.11752211871067E-14	-0.0793925187504623	-7.79380529677668E-14	-0.0789236652932745	-4.67628317806601E-14	-0.0785485825275243	-1.55876105935534E-14	-0.0786736101161077	-6.23504423742135E-14	-0.0790799497790037	0
0.0433	-0.0784548118360867	-1.09113274154874E-13	-0.078392298041795	-7.79380529677668E-14	-0.0794237756476081	-6.23504423742135E-14	-0.079017435984712	-3.11752211871067E-14	-0.0778921876874614	-6.23504423742135E-14	-0.079455032544754	-4.67628317806601E-14	-0.0787361239103994	-4.67628317806601E-14	-0.0785485825275243	-3.11752211871067E-14	-0.0787673808075452	-6.23504423742135E-14	-0.0790799497790037	-4.67628317806601E-14
0.0434	-0.0784860687332326	-3.11752211871067E-14	-0.0785798394246701	-9.35256635613202E-14	-0.0793300049561706	-4.67628317806601E-14	-0.079236234264733	-6.23504423742135E-14	-0.0779547014817531	-6.23504423742135E-14	-0.0793300049561706	-6.23504423742135E-14	-0.0788924083961286	-6.23504423742135E-14	-0.0784235549389409	-7.79380529677668E-14	-0.0787361239103994	0	-0.0791112066761496	-6.23504423742135E-14
0.0435	-0.0785485825275243	-4.67628317806601E-14	-0.078392298041795	1.55876105935534E-14	-0.0792049773675872	-7.79380529677668E-14	-0.0790486928818579	-6.23504423742135E-14	-0.0780484721731907	0	-0.079455032544754	-9.35256635613202E-14	-0.0787986377046911	-4.67628317806601E-14	-0.0782985273503575	-1.09113274154874E-13	-0.0787986377046911	-7.79380529677668E-14	-0.0789549221904203	-3.11752211871067E-14
0.0436	-0.0785798394246701	-6.23504423742135E-14	-0.0785485825275243	-7.79380529677668E-14	-0.0793612618533164	-4.67628317806601E-14	-0.079017435984712	-6.23504423742135E-14	-0.0778921876874614	-4.67628317806601E-14	-0.0794862894418998	-3.11752211871067E-14	-0.0788298946018369	-1.09113274154874E-13	-0.0784235549389409	-1.09113274154874E-13	-0.0789549221904203	-4.67628317806601E-14	-0.079017435984712	-1.55876105935534E-14
0.0437	-0.078611096321816	-3.11752211871067E-14	-0.0785173256303784	-6.23504423742135E-14	-0.0793612618533164	-3.11752211871067E-14	-0.079017435984712	-4.67628317806601E-14	-0.0778609307903155	-1.09113274154874E-13	-0.0794237756476081	-6.23504423742135E-14	-0.0787673808075452	-7.79380529677668E-14	-0.0783610411446492	-7.79380529677668E-14	-0.0787048670132535	-3.11752211871067E-14	-0.0790799497790037	-6.23504423742135E-14
0.0438	-0.078611096321816	-7.79380529677668E-14	-0.0784548118360867	-3.11752211871067E-14	-0.079236234264733	-7.79380529677668E-14	-0.079017435984712	-7.79380529677668E-14	-0.0780484721731907	-4.67628317806601E-14	-0.079455032544754	-7.79380529677668E-14	-0.0788611514989828	-4.67628317806601E-14	-0.0785485825275243	-7.79380529677668E-14	-0.0788298946018369	-6.23504423742135E-14	-0.0788924083961286	-6.23504423742135E-14
0.0439	-0.0785798394246701	-3.11752211871067E-14	-0.0785173256303784	-1.24700884748427E-13	-0.079236234264733	-6.23504423742135E-14	-0.0788924083961286	-7.79380529677668E-14	-0.0778921876874614	-4.67628317806601E-14	-0.079455032544754	-6.23504423742135E-14	-0.0787986377046911	-7.79380529677668E-14	-0.0786736101161077	1.55876105935534E-14	-0.0789236652932745	-4.67628317806601E-14	-0.0790799497790037	-3.11752211871067E-14
0.044	-0.0785798394246701	-6.23504423742135E-14	-0.0786736101161077	-4.67628317806601E-14	-0.0793925187504623	-9.35256635613202E-14	-0.0790799497790037	-6.23504423742135E-14	-0.0779859583788989	-9.35256635613202E-14	-0.0793925187504623	-4.67628317806601E-14	-0.0787986377046911	-4.67628317806601E-14	-0.0785173256303784	-7.79380529677668E-14	-0.0786423532189618	-1.09113274154874E-13	-0.079017435984712	-7.79380529677668E-14
0.0441	-0.0785173256303784	-9.35256635613202E-14	-0.0785173256303784	-6.23504423742135E-14	-0.0793300049561706	-3.11752211871067E-14	-0.0791737204704413	-6.23504423742135E-14	-0.0779234445846072	-1.09113274154874E-13	-0.0793612618533164	-4.67628317806601E-14	-0.0786736101161077	-7.79380529677668E-14	-0.0785173256303784	-7.79380529677668E-14	-0.0787361239103994	-7.79380529677668E-14	-0.0789549221904203	-1.55876105935534E-14
0.0442	-0.0785798394246701	-4.67628317806601E-14	-0.0785173256303784	-6.23504423742135E-14	-0.079236234264733	-4.67628317806601E-14	-0.0788924083961286	-9.35256635613202E-14	-0.0779234445846072	-6.23504423742135E-14	-0.079455032544754	0	-0.0787048670132535	-1.24700884748427E-13	-0.0786736101161077	-7.79380529677668E-14	-0.0787673808075452	-3.11752211871067E-14	-0.0790486928818579	-6.23504423742135E-14
0.0443	-0.0786423532189618	-7.79380529677668E-14	-0.0785173256303784	-4.67628317806601E-14	-0.079236234264733	-3.11752211871067E-14	-0.0791112066761496	0	-0.0779547014817531	-3.11752211871067E-14	-0.0795800601333374	-4.67628317806601E-14	-0.0787048670132535	-9.35256635613202E-14	-0.0785173256303784	-7.79380529677668E-14	-0.0787673808075452	-4.67628317806601E-14	-0.0790486928818579	-3.11752211871067E-14
0.0444	-0.0785798394246701	-7.79380529677668E-14	-0.0785485825275243	-7.79380529677668E-14	-0.0793612618533164	-3.11752211871067E-14	-0.0791737204704413	-7.79380529677668E-14	-0.0779547014817531	-6.23504423742135E-14	-0.0795175463390457	-6.23504423742135E-14	-0.0787048670132535	-7.79380529677668E-14	-0.0785485825275243	-9.35256635613202E-14	-0.078611096321816	-4.67628317806601E-14	-0.0788611514989828	-9.35256635613202E-14
0.0445	-0.0786736101161077	-3.11752211871067E-14	-0.0784548118360867	-6.23504423742135E-14	-0.0792049773675872	-7.79380529677668E-14	-0.0789549221904203	-7.79380529677668E-14	-0.0779547014817531	-6.23504423742135E-14	-0.0793300049561706	-6.23504423742135E-14	-0.0787048670132535	-1.55876105935534E-14	-0.0786423532189618	-7.79380529677668E-14	-0.0787673808075452	-3.11752211871067E-14	-0.0789549221904203	-9.35256635613202E-14
0.0446	-0.0786736101161077	-3.11752211871067E-14	-0.0785485825275243	-4.67628317806601E-14	-0.0792674911618789	-4.67628317806601E-14	-0.0789861790875662	-7.79380529677668E-14	-0.0778921876874614	-4.67628317806601E-14	-0.0795800601333374	-4.67628317806601E-14	-0.0786736101161077	-6.23504423742135E-14	-0.0785798394246701	-7.79380529677668E-14	-0.0787048670132535	-6.23504423742135E-14	-0.0790486928818579	-6.23504423742135E-14
0.0447	-0.0786423532189618	-3.11752211871067E-14	-0.0785798394246701	-3.11752211871067E-14	-0.0793612618533164	-3.11752211871067E-14	-0.0790486928818579	-4.67628317806601E-14	-0.0780172152760448	-4.67628317806601E-14	-0.079455032544754	-6.23504423742135E-14	-0.0787048670132535	0	-0.0785485825275243	-6.23504423742135E-14	-0.0786423532189618	-1.55876105935534E-14	-0.0788298946018369	-7.79380529677668E-14
0.0448	-0.0785485825275243	-1.09113274154874E-13	-0.0785798394246701	-6.23504423742135E-14	-0.0791424635732954	-7.79380529677668E-14	-0.0788924083961286	-9.35256635613202E-14	-0.0779547014817531	-4.67628317806601E-14	-0.0792987480590247	-6.23504423742135E-14	-0.0787048670132535	-6.23504423742135E-14	-0.0786423532189618	-6.23504423742135E-14	-0.0787673808075452	-6.23504423742135E-14	-0.0788924083961286	-7.79380529677668E-14
0.0449	-0.0786736101161077	-6.23504423742135E-14	-0.0784548118360867	-1.55876105935534E-14	-0.0793300049561706	-3.11752211871067E-14	-0.0790799497790037	-4.67628317806601E-14	-0.0779859583788989	-6.23504423742135E-14	-0.0794862894418998	-4.67628317806601E-14	-0.0786423532189618	-6.23504423742135E-14	-0.078611096321816	-7.79380529677668E-14	-0.0787361239103994	0	-0.0790486928818579	-1.55876105935534E-14
0.045	-0.0786736101161077	-6.23504423742135E-14	-0.078611096321816	-4.67628317806601E-14	-0.0793925187504623	-3.11752211871067E-14	-0.0789861790875662	-6.23504423742135E-14	-0.0780797290703365	-7.79380529677668E-14	-0.0794862894418998	-6.23504423742135E-14	-0.0786423532189618	-9.35256635613202E-14	-0.0786736101161077	-6.23504423742135E-14	-0.0788298946018369	-4.67628317806601E-14	-0.0791112066761496	-9.35256635613202E-14
0.0451	-0.0785485825275243	-3.11752211871067E-14	-0.0785798394246701	-7.79380529677668E-14	-0.0793612618533164	-4.67628317806601E-14	-0.0791424635732954	-6.23504423742135E-14	-0.0781734997617741	-4.67628317806601E-14	-0.0793925187504623	-3.11752211871067E-14	-0.0785798394246701	-3.11752211871067E-14	-0.0785173256303784	-4.67628317806601E-14	-0.0787048670132535	-1.55876105935534E-14	-0.0790486928818579	-9.35256635613202E-14
0.0452	-0.0788298946018369	-6.23504423742135E-14	-0.0784235549389409	-6.23504423742135E-14	-0.0792987480590247	-1.55876105935534E-14	-0.0790799497790037	-6.23504423742135E-14	-0.0780484721731907	-1.55876105935534E-14	-0.0794862894418998	-7.79380529677668E-14	-0.0787048670132535	-7.79380529677668E-14	-0.0786423532189618	-6.23504423742135E-14	-0.0786736101161077	-1.4028849534198E-13	-0.0789236652932745	-7.79380529677668E-14
0.0453	-0.0786736101161077	0	-0.0784548118360867	-1.4028849534198E-13	-0.0792987480590247	-3.11752211871067E-14	-0.0791737204704413	-7.79380529677668E-14	-0.0780172152760448	-7.79380529677668E-14	-0.079455032544754	-6.23504423742135E-14	-0.0785798394246701	-3.11752211871067E-14	-0.0785485825275243	-3.11752211871067E-14	-0.0787673808075452	-7.79380529677668E-14	-0.0788611514989828	-9.35256635613202E-14
0.0454	-0.0784235549389409	-1.09113274154874E-13	-0.0787361239103994	1.55876105935534E-14	-0.0793612618533164	-9.35256635613202E-14	-0.0791737204704413	-4.67628317806601E-14	-0.0781734997617741	-6.23504423742135E-14	-0.0793300049561706	-4.67628317806601E-14	-0.0785485825275243	-1.09113274154874E-13	-0.0785798394246701	-1.09113274154874E-13	-0.0787673808075452	-3.11752211871067E-14	-0.0790799497790037	-4.67628317806601E-14
0.0455	-0.0786736101161077	-1.55876105935534E-14	-0.0782985273503575	-7.79380529677668E-14	-0.0792049773675872	-7.79380529677668E-14	-0.0791112066761496	-9.35256635613202E-14	-0.0781109859674824	-6.23504423742135E-14	-0.0793612618533164	-1.55876105935534E-14	-0.0785485825275243	-9.35256635613202E-14	-0.078611096321816	-7.79380529677668E-14	-0.0787361239103994	-4.67628317806601E-14	-0.0788611514989828	-1.55876105935534E-14
0.0456	-0.0786423532189618	-6.23504423742135E-14	-0.0784235549389409	-7.79380529677668E-14	-0.0793300049561706	-4.67628317806601E-14	-0.0791424635732954	-3.11752211871067E-14	-0.0781422428646282	-7.79380529677668E-14	-0.0793612618533164	-9.35256635613202E-14	-0.0786423532189618	-4.67628317806601E-14	-0.0786736101161077	-6.23504423742135E-14	-0.0788298946018369	-7.79380529677668E-14	-0.0789236652932745	-6.23504423742135E-14
0.0457	-0.078611096321816	0	-0.078611096321816	-7.79380529677668E-14	-0.0792987480590247	-9.35256635613202E-14	-0.0793300049561706	0	-0.0782047566589199	0	-0.0793612618533164	-6.23504423742135E-14	-0.0785173256303784	-3.11752211871067E-14	-0.0786423532189618	-6.23504423742135E-14	-0.0787673808075452	-9.35256635613202E-14	-0.0791112066761496	-7.79380529677668E-14
0.0458	-0.078611096321816	-4.67628317806601E-14	-0.0785798394246701	0	-0.0792987480590247	-3.11752211871067E-14	-0.079236234264733	-3.11752211871067E-14	-0.0782985273503575	-9.35256635613202E-14	-0.0794237756476081	-4.67628317806601E-14	-0.0786736101161077	-1.55876105935534E-14	-0.078611096321816	-6.23504423742135E-14	-0.0787673808075452	-1.09113274154874E-13	-0.079017435984712	-4.67628317806601E-14
0.0459	-0.0786736101161077	-7.79380529677668E-14	-0.078392298041795	-9.35256635613202E-14	-0.0792674911618789	-6.23504423742135E-14	-0.0791112066761496	-9.35256635613202E-14	-0.0781734997617741	-7.79380529677668E-14	-0.0794237756476081	-9.35256635613202E-14	-0.0785798394246701	-4.67628317806601E-14	-0.078611096321816	-6.23504423742135E-14	-0.0788611514989828	1.55876105935534E-14	-0.079017435984712	-9.35256635613202E-14
0.046	-0.0784235549389409	-7.79380529677668E-14	-0.0785798394246701	-9.35256635613202E-14	-0.0793300049561706	-3.11752211871067E-14	-0.079017435984712	-6.23504423742135E-14	-0.0780797290703365	-4.67628317806601E-14	-0.0793612618533164	-4.67628317806601E-14	-0.078611096321816	-9.35256635613202E-14	-0.078611096321816	-1.09113274154874E-13	-0.0787673808075452	-6.23504423742135E-14	-0.0790799497790037	-9.35256635613202E-14
0.0461	-0.0785798394246701	-6.23504423742135E-14	-0.078611096321816	-7.79380529677668E-14	-0.079455032544754	1.55876105935534E-14	-0.0791112066761496	-6.23504423742135E-14	-0.0780484721731907	-3.11752211871067E-14	-0.0793612618533164	-6.23504423742135E-14	-0.078611096321816	-7.79380529677668E-14	-0.0785798394246701	-1.55876105935534E-14	-0.0787986377046911	-1.09113274154874E-13	-0.0789861790875662	-7.79380529677668E-14
0.0462	-0.0787361239103994	0	-0.078392298041795	-7.79380529677668E-14	-0.0792987480590247	-6.23504423742135E-14	-0.0791112066761496	-7.79380529677668E-14	-0.0780797290703365	-7.79380529677668E-14	-0.0794862894418998	-4.67628317806601E-14	-0.0785798394246701	-7.79380529677668E-14	-0.078611096321816	-6.23504423742135E-14	-0.0789236652932745	-6.23504423742135E-14	-0.0788611514989828	-6.23504423742135E-14
0.0463	-0.0786423532189618	-3.11752211871067E-14	-0.0784548118360867	-6.23504423742135E-14	-0.0793612618533164	-1.09113274154874E-13	-0.0790486928818579	-6.23504423742135E-14	-0.0780484721731907	-1.55876105935534E-14	-0.0794237756476081	-3.11752211871067E-14	-0.0785485825275243	-3.11752211871067E-14	-0.0785798394246701	-4.67628317806601E-14	-0.0789549221904203	-6.23504423742135E-14	-0.0789861790875662	-6.23504423742135E-14
0.0464	-0.0785798394246701	-3.11752211871067E-14	-0.0782985273503575	-7.79380529677668E-14	-0.0793612618533164	-4.67628317806601E-14	-0.079236234264733	-4.67628317806601E-14	-0.0782047566589199	-7.79380529677668E-14	-0.0792674911618789	-9.35256635613202E-14	-0.0784548118360867	-6.23504423742135E-14	-0.0785485825275243	-9.35256635613202E-14	-0.0788924083961286	-6.23504423742135E-14	-0.0789861790875662	-4.67628317806601E-14
0.0465	-0.0786423532189618	-9.35256635613202E-14	-0.0783610411446492	-1.24700884748427E-13	-0.0793300049561706	-4.67628317806601E-14	-0.0792674911618789	-7.79380529677668E-14	-0.0781734997617741	-3.11752211871067E-14	-0.0793612618533164	-4.67628317806601E-14	-0.0785173256303784	-6.23504423742135E-14	-0.0785798394246701	-1.55876105935534E-14	-0.0789861790875662	-4.67628317806601E-14	-0.0788611514989828	-4.67628317806601E-14
0.0466	-0.0786423532189618	-7.79380529677668E-14	-0.0784235549389409	-6.23504423742135E-14	-0.0792987480590247	-4.67628317806601E-14	-0.0791112066761496	0	-0.0780484721731907	-4.67628317806601E-14	-0.0793300049561706	-9.35256635613202E-14	-0.0786736101161077	-9.35256635613202E-14	-0.0787048670132535	-3.11752211871067E-14	-0.0788924083961286	-4.67628317806601E-14	-0.0788611514989828	-3.11752211871067E-14
0.0467	-0.0785485825275243	-6.23504423742135E-14	-0.0784548118360867	-4.67628317806601E-14	-0.0793925187504623	-6.23504423742135E-14	-0.0792987480590247	-7.79380529677668E-14	-0.0781109859674824	-3.11752211871067E-14	-0.0792674911618789	0	-0.0785485825275243	-4.67628317806601E-14	-0.078392298041795	-9.35256635613202E-14	-0.0787673808075452	-9.35256635613202E-14	-0.0790799497790037	-7.79380529677668E-14
0.0468	-0.0786736101161077	-4.67628317806601E-14	-0.078392298041795	-6.23504423742135E-14	-0.0793612618533164	-7.79380529677668E-14	-0.079236234264733	-3.11752211871067E-14	-0.0780797290703365	-7.79380529677668E-14	-0.0793612618533164	-7.79380529677668E-14	-0.0785173256303784	-7.79380529677668E-14	-0.078611096321816	-7.79380529677668E-14	-0.0788924083961286	-1.09113274154874E-13	-0.0788298946018369	-4.67628317806601E-14
0.0469	-0.0787048670132535	-4.67628317806601E-14	-0.0784548118360867	-6.23504423742135E-14	-0.079236234264733	-9.35256635613202E-14	-0.0792049773675872	-3.11752211871067E-14	-0.0780172152760448	-7.79380529677668E-14	-0.0792987480590247	6.23504423742135E-14	-0.078611096321816	-1.09113274154874E-13	-0.0786736101161077	-6.23504423742135E-14	-0.0787986377046911	1.55876105935534E-14	-0.0789549221904203	-6.23504423742135E-14
0.047	-0.0786736101161077	-1.09113274154874E-13	-0.0785173256303784	-4.67628317806601E-14	-0.079236234264733	-4.67628317806601E-14	-0.0793300049561706	-3.11752211871067E-14	-0.0781109859674824	-3.11752211871067E-14	-0.0794237756476081	-7.79380529677668E-14	-0.0785798394246701	-9.35256635613202E-14	-0.0785173256303784	-6.23504423742135E-14	-0.0789236652932745	-6.23504423742135E-14	-0.079017435984712	-7.79380529677668E-14
0.0471	-0.078611096321816	-4.67628317806601E-14	-0.0784548118360867	-4.67628317806601E-14	-0.0794237756476081	-4.67628317806601E-14	-0.079455032544754	-6.23504423742135E-14	-0.0781422428646282	-3.11752211871067E-14	-0.0792674911618789	-6.23504423742135E-14	-0.078392298041795	-6.23504423742135E-14	-0.0784860687332326	-6.23504423742135E-14	-0.0787986377046911	-3.11752211871067E-14	-0.0789549221904203	-6.23504423742135E-14
0.0472	-0.0786423532189618	-9.35256635613202E-14	-0.0782985273503575	-3.11752211871067E-14	-0.0793925187504623	-6.23504423742135E-14	-0.0791737204704413	-6.23504423742135E-14	-0.0779859583788989	-6.23504423742135E-14	-0.079455032544754	-4.67628317806601E-14	-0.0786423532189618	-9.35256635613202E-14	-0.0785173256303784	-4.67628317806601E-14	-0.0787361239103994	-1.55876105935534E-14	-0.0789236652932745	-7.79380529677668E-14
0.0473	-0.0786423532189618	-1.09113274154874E-13	-0.0783297842475033	-6.23504423742135E-14	-0.0792674911618789	-7.79380529677668E-14	-0.0793925187504623	-7.79380529677668E-14	-0.0780484721731907	-1.24700884748427E-13	-0.0795175463390457	-4.67628317806601E-14	-0.0785485825275243	-3.11752211871067E-14	-0.0785485825275243	-6.23504423742135E-14	-0.0788924083961286	-1.55876105935534E-14	-0.0790486928818579	-7.79380529677668E-14
0.0474	-0.0786736101161077	-3.11752211871067E-14	-0.0784860687332326	-1.55876105935534E-14	-0.0793300049561706	-7.79380529677668E-14	-0.079455032544754	-4.67628317806601E-14	-0.0782047566589199	-1.55876105935534E-14	-0.0793925187504623	-6.23504423742135E-14	-0.078392298041795	-4.67628317806601E-14	-0.0784548118360867	-6.23504423742135E-14	-0.0787986377046911	-1.55876105935534E-14	-0.0789549221904203	-3.11752211871067E-14
0.0475	-0.0785173256303784	-1.09113274154874E-13	-0.0783297842475033	-6.23504423742135E-14	-0.0792674911618789	-4.67628317806601E-14	-0.079236234264733	-3.11752211871067E-14	-0.0782047566589199	0	-0.0792674911618789	-6.23504423742135E-14	-0.0785798394246701	-9.35256635613202E-14	-0.0786736101161077	-4.67628317806601E-14	-0.0787673808075452	-4.67628317806601E-14	-0.0788611514989828	-7.79380529677668E-14
0.0476	-0.0787361239103994	-9.35256635613202E-14	-0.0783297842475033	-9.35256635613202E-14	-0.0793300049561706	-7.79380529677668E-14	-0.0791424635732954	-6.23504423742135E-14	-0.0779859583788989	-4.67628317806601E-14	-0.0794862894418998	-7.79380529677668E-14	-0.0785798394246701	0	-0.078611096321816	-4.67628317806601E-14	-0.0787986377046911	-6.23504423742135E-14	-0.0789861790875662	-4.67628317806601E-14
0.0477	-0.0786736101161077	-6.23504423742135E-14	-0.0784235549389409	-4.67628317806601E-14	-0.0793612618533164	-4.67628317806601E-14	-0.0792987480590247	-4.67628317806601E-14	-0.0780172152760448	-6.23504423742135E-14	-0.079455032544754	-4.67628317806601E-14	-0.0784860687332326	-7.79380529677668E-14	-0.0784548118360867	-6.23504423742135E-14	-0.0788611514989828	-6.23504423742135E-14	-0.079017435984712	-6.23504423742135E-14
0.0478	-0.0785173256303784	-9.35256635613202E-14	-0.0782985273503575	-6.23504423742135E-14	-0.0792987480590247	-3.11752211871067E-14	-0.0792049773675872	-4.67628317806601E-14	-0.0781422428646282	-7.79380529677668E-14	-0.0792987480590247	-3.11752211871067E-14	-0.0784548118360867	-1.09113274154874E-13	-0.0785485825275243	-4.67628317806601E-14	-0.078611096321816	-9.35256635613202E-14	-0.0788924083961286	-4.67628317806601E-14
0.0479	-0.0787673808075452	-4.67628317806601E-14	-0.0782672704532116	-4.67628317806601E-14	-0.0793300049561706	-6.23504423742135E-14	-0.0793300049561706	-7.79380529677668E-14	-0.0780484721731907	-7.79380529677668E-14	-0.0793925187504623	-4.67628317806601E-14	-0.078611096321816	0	-0.0786736101161077	-4.67628317806601E-14	-0.0787673808075452	-9.35256635613202E-14	-0.0788611514989828	-1.09113274154874E-13
0.048	-0.0787048670132535	-7.79380529677668E-14	-0.0783297842475033	-4.67628317806601E-14	-0.0791112066761496	-1.4028849534198E-13	-0.0792049773675872	-9.35256635613202E-14	-0.0779547014817531	-7.79380529677668E-14	-0.079455032544754	-9.35256635613202E-14	-0.0784860687332326	-4.67628317806601E-14	-0.0784235549389409	-4.67628317806601E-14	-0.0789549221904203	-3.11752211871067E-14	-0.0789236652932745	-7.79380529677668E-14
0.0481	-0.078611096321816	-6.23504423742135E-14	-0.0783610411446492	-7.79380529677668E-14	-0.079236234264733	-7.79380529677668E-14	-0.0794237756476081	-3.11752211871067E-14	-0.0780484721731907	-7.79380529677668E-14	-0.0793612618533164	-3.11752211871067E-14	-0.0785798394246701	-9.35256635613202E-14	-0.0783610411446492	-9.35256635613202E-14	-0.0788298946018369	-6.23504423742135E-14	-0.0789236652932745	-4.67628317806601E-14
0.0482	-0.0786423532189618	-7.79380529677668E-14	-0.0782985273503575	-6.23504423742135E-14	-0.0792674911618789	-9.35256635613202E-14	-0.0791737204704413	-3.11752211871067E-14	-0.0781109859674824	0	-0.079455032544754	-9.35256635613202E-14	-0.0785798394246701	-1.09113274154874E-13	-0.0785485825275243	-4.67628317806601E-14	-0.0787673808075452	-4.67628317806601E-14	-0.0788924083961286	-4.67628317806601E-14
0.0483	-0.078611096321816	-6.23504423742135E-14	-0.0782672704532116	-4.67628317806601E-14	-0.0792674911618789	0	-0.079236234264733	-7.79380529677668E-14	-0.0781422428646282	0	-0.0795488032361915	-6.23504423742135E-14	-0.0785173256303784	-6.23504423742135E-14	-0.0785173256303784	-6.23504423742135E-14	-0.0788611514989828	-4.67628317806601E-14	-0.0789549221904203	-7.79380529677668E-14
0.0484	-0.0786736101161077	-3.11752211871067E-14	-0.0782360135560658	-7.79380529677668E-14	-0.0792987480590247	-7.79380529677668E-14	-0.0792674911618789	-6.23504423742135E-14	-0.0780797290703365	-3.11752211871067E-14	-0.0793925187504623	0	-0.078611096321816	-7.79380529677668E-14	-0.0784548118360867	-4.67628317806601E-14	-0.0786736101161077	-7.79380529677668E-14	-0.0787673808075452	-6.23504423742135E-14
0.0485	-0.0786736101161077	-3.11752211871067E-14	-0.0783297842475033	-7.79380529677668E-14	-0.0793300049561706	-7.79380529677668E-14	-0.0792987480590247	-4.67628317806601E-14	-0.0780484721731907	-7.79380529677668E-14	-0.0793925187504623	-4.67628317806601E-14	-0.078611096321816	-4.67628317806601E-14	-0.0784860687332326	-6.23504423742135E-14	-0.0787673808075452	-6.23504423742135E-14	-0.0787048670132535	-7.79380529677668E-14
0.0486	-0.0787361239103994	-6.23504423742135E-14	-0.0782360135560658	-4.67628317806601E-14	-0.0793300049561706	-3.11752211871067E-14	-0.0792049773675872	-6.23504423742135E-14	-0.0780797290703365	-6.23504423742135E-14	-0.0795800601333374	-7.79380529677668E-14	-0.0785485825275243	-7.79380529677668E-14	-0.0785485825275243	-9.35256635613202E-14	-0.079017435984712	-6.23504423742135E-14	-0.0788611514989828	-6.23504423742135E-14
0.0487	-0.0786423532189618	-6.23504423742135E-14	-0.0782985273503575	-7.79380529677668E-14	-0.0793612618533164	-7.79380529677668E-14	-0.0791737204704413	-7.79380529677668E-14	-0.0781422428646282	0	-0.0794862894418998	-6.23504423742135E-14	-0.0785173256303784	-1.4028849534198E-13	-0.078392298041795	-4.67628317806601E-14	-0.0788924083961286	4.67628317806601E-14	-0.0789236652932745	-4.67628317806601E-14
0.0488	-0.078611096321816	-4.67628317806601E-14	-0.0782360135560658	-7.79380529677668E-14	-0.079455032544754	0	-0.0791737204704413	-1.55876105935534E-14	-0.0781422428646282	-7.79380529677668E-14	-0.0795175463390457	1.55876105935534E-14	-0.0784235549389409	-1.24700884748427E-13	-0.0785485825275243	-6.23504423742135E-14	-0.0787048670132535	-9.35256635613202E-14	-0.0787361239103994	0
0.0489	-0.0788298946018369	-1.55876105935534E-14	-0.0782672704532116	-7.79380529677668E-14	-0.079236234264733	-6.23504423742135E-14	-0.0791424635732954	-6.23504423742135E-14	-0.0780797290703365	-7.79380529677668E-14	-0.0793925187504623	-7.79380529677668E-14	-0.0785173256303784	-4.67628317806601E-14	-0.0784235549389409	-7.79380529677668E-14	-0.0789549221904203	-9.35256635613202E-14	-0.0788611514989828	-6.23504423742135E-14
0.049	-0.0785173256303784	-4.67628317806601E-14	-0.0782985273503575	-1.55876105935534E-14	-0.0792049773675872	-4.67628317806601E-14	-0.0792674911618789	-6.23504423742135E-14	-0.0781422428646282	-7.79380529677668E-14	-0.0795488032361915	-7.79380529677668E-14	-0.0784548118360867	-6.23504423742135E-14	-0.0785173256303784	-3.11752211871067E-14	-0.0789236652932745	-3.11752211871067E-14	-0.0786736101161077	-7.79380529677668E-14
0.0491	-0.0786423532189618	-1.24700884748427E-13	-0.0783297842475033	-7.79380529677668E-14	-0.0792987480590247	-6.23504423742135E-14	-0.0791737204704413	-3.11752211871067E-14	-0.0781422428646282	-3.11752211871067E-14	-0.0794237756476081	-1.09113274154874E-13	-0.0784548118360867	-6.23504423742135E-14	-0.0783610411446492	-6.23504423742135E-14	-0.0788298946018369	-7.79380529677668E-14	-0.0787673808075452	-9.35256635613202E-14
0.0492	-0.0786736101161077	-4.67628317806601E-14	-0.0782985273503575	-6.23504423742135E-14	-0.0791737204704413	-6.23504423742135E-14	-0.0791112066761496	-4.67628317806601E-14	-0.0781109859674824	-1.55876105935534E-14	-0.0794862894418998	-1.55876105935534E-14	-0.0785485825275243	-7.79380529677668E-14	-0.0782985273503575	-7.79380529677668E-14	-0.079017435984712	-4.67628317806601E-14	-0.0787361239103994	-6.23504423742135E-14
0.0493	-0.0787673808075452	-4.67628317806601E-14	-0.0782360135560658	-4.67628317806601E-14	-0.0792987480590247	-7.79380529677668E-14	-0.079017435984712	-4.67628317806601E-14	-0.0780172152760448	-6.23504423742135E-14	-0.0795175463390457	-6.23504423742135E-14	-0.0787673808075452	-4.67628317806601E-14	-0.0784235549389409	-3.11752211871067E-14	-0.0789549221904203	0	-0.0786736101161077	-6.23504423742135E-14
0.0494	-0.0786423532189618	-3.11752211871067E-14	-0.0784548118360867	-4.67628317806601E-14	-0.0793925187504623	0	-0.0792987480590247	-9.35256635613202E-14	-0.0779859583788989	-6.23504423742135E-14	-0.0795175463390457	-4.67628317806601E-14	-0.0784548118360867	1.55876105935534E-14	-0.078392298041795	-6.23504423742135E-14	-0.0787673808075452	-1.09113274154874E-13	-0.0789236652932745	-6.23504423742135E-14
0.0495	-0.0787048670132535	-4.67628317806601E-14	-0.0782360135560658	0	-0.0792987480590247	-7.79380529677668E-14	-0.0792049773675872	0	-0.0782360135560658	-4.67628317806601E-14	-0.0794862894418998	-3.11752211871067E-14	-0.0784235549389409	-1.09113274154874E-13	-0.0784548118360867	-4.67628317806601E-14	-0.0789236652932745	-9.35256635613202E-14	-0.0787048670132535	-6.23504423742135E-14
0.0496	-0.0788611514989828	-1.09113274154874E-13	-0.0782985273503575	-4.67628317806601E-14	-0.0792049773675872	-6.23504423742135E-14	-0.0791112066761496	-4.67628317806601E-14	-0.0778921876874614	-7.79380529677668E-14	-0.0794237756476081	-4.67628317806601E-14	-0.0785485825275243	-6.23504423742135E-14	-0.0783610411446492	-6.23504423742135E-14	-0.0790486928818579	-7.79380529677668E-14	-0.0787673808075452	-4.67628317806601E-14
0.0497	-0.0787048670132535	0	-0.0782360135560658	-6.23504423742135E-14	-0.0793300049561706	-4.67628317806601E-14	-0.0792987480590247	-7.79380529677668E-14	-0.0780484721731907	0	-0.0794237756476081	-6.23504423742135E-14	-0.078392298041795	-4.67628317806601E-14	-0.0785173256303784	-6.23504423742135E-14	-0.0788924083961286	-3.11752211871067E-14	-0.0787361239103994	-9.35256635613202E-14
0.0498	-0.0786736101161077	-7.79380529677668E-14	-0.0783297842475033	-6.23504423742135E-14	-0.0793925187504623	-6.23504423742135E-14	-0.0791737204704413	-4.67628317806601E-14	-0.0782985273503575	-6.23504423742135E-14	-0.0792987480590247	-7.79380529677668E-14	-0.0784235549389409	-1.09113274154874E-13	-0.0784860687332326	-1.09113274154874E-13	-0.0788924083961286	-4.67628317806601E-14	-0.0787361239103994	-4.67628317806601E-14
0.0499	-0.0787673808075452	-3.11752211871067E-14	-0.0781422428646282	-6.23504423742135E-14	-0.0792049773675872	-4.67628317806601E-14	-0.0791737204704413	-3.11752211871067E-14	-0.0780172152760448	-7.79380529677668E-14	-0.0794862894418998	-4.67628317806601E-14	-0.0785485825275243	-1.55876105935534E-14	-0.0783610411446492	0	-0.0789549221904203	-6.23504423742135E-14	-0.0785485825275243	-7.79380529677668E-14
0.05	-0.0787048670132535	-9.35256635613202E-14	-0.0784235549389409	-7.79380529677668E-14	-0.0795175463390457	-3.11752211871067E-14	-0.0790799497790037	-7.79380529677668E-14	-0.0780484721731907	-1.55876105935534E-14	-0.0794237756476081	-4.67628317806601E-14	-0.0782985273503575	-1.09113274154874E-13	-0.0785485825275243	-9.35256635613202E-14	-0.0789236652932745	-1.55876105935534E-14	-0.0787048670132535	-1.09113274154874E-13
0.0501	-0.0786423532189618	-7.79380529677668E-14	-0.0784235549389409	-1.55876105935534E-14	-0.0793612618533164	-3.11752211871067E-14	-0.079236234264733	-7.79380529677668E-14	-0.0781109859674824	-4.67628317806601E-14	-0.0792049773675872	-4.67628317806601E-14	-0.078392298041795	-1.09113274154874E-13	-0.0785485825275243	-3.11752211871067E-14	-0.0789549221904203	-1.09113274154874E-13	-0.0786736101161077	-6.23504423742135E-14
0.0502	-0.0787048670132535	-4.67628317806601E-14	-0.0781109859674824	-6.23504423742135E-14	-0.0792987480590247	-1.24700884748427E-13	-0.0792674911618789	-3.11752211871067E-14	-0.0781734997617741	-3.11752211871067E-14	-0.0792674911618789	-7.79380529677668E-14	-0.078611096321816	-3.11752211871067E-14	-0.0785173256303784	-6.23504423742135E-14	-0.0789236652932745	-3.11752211871067E-14	-0.0787048670132535	-3.11752211871067E-14
0.0503	-0.0786736101161077	-3.11752211871067E-14	-0.0783610411446492	-6.23504423742135E-14	-0.0793612618533164	-3.11752211871067E-14	-0.0791737204704413	-7.79380529677668E-14	-0.0780172152760448	-7.79380529677668E-14	-0.0794237756476081	-6.23504423742135E-14	-0.0784235549389409	1.55876105935534E-14	-0.0785798394246701	-7.79380529677668E-14	-0.0789236652932745	-9.35256635613202E-14	-0.0788298946018369	-1.4028849534198E-13
0.0504	-0.0787048670132535	-1.55876105935534E-14	-0.0784548118360867	1.55876105935534E-14	-0.0792674911618789	-6.23504423742135E-14	-0.0790799497790037	-9.35256635613202E-14	-0.0779859583788989	-6.23504423742135E-14	-0.0793612618533164	-1.55876105935534E-14	-0.078392298041795	-3.11752211871067E-14	-0.0785798394246701	-3.11752211871067E-14	-0.0789236652932745	-1.09113274154874E-13	-0.0787673808075452	-6.23504423742135E-14
0.0505	-0.0787673808075452	3.11752211871067E-14	-0.0783297842475033	-1.55876105935534E-14	-0.0794237756476081	-4.67628317806601E-14	-0.0791424635732954	-4.67628317806601E-14	-0.0780484721731907	-6.23504423742135E-14	-0.0793612618533164	-4.67628317806601E-14	-0.0784548118360867	-6.23504423742135E-14	-0.0784860687332326	-9.35256635613202E-14	-0.0789549221904203	0	-0.0787986377046911	-4.67628317806601E-14
0.0506	-0.0785798394246701	-6.23504423742135E-14	-0.0783610411446492	-6.23504423742135E-14	-0.0792987480590247	-4.67628317806601E-14	-0.0791737204704413	-4.67628317806601E-14	-0.0780484721731907	-4.67628317806601E-14	-0.0793925187504623	-9.35256635613202E-14	-0.0784235549389409	-4.67628317806601E-14	-0.0785798394246701	-6.23504423742135E-14	-0.0789236652932745	-7.79380529677668E-14	-0.0787361239103994	-1.24700884748427E-13
0.0507	-0.0786423532189618	-7.79380529677668E-14	-0.0784548118360867	-7.79380529677668E-14	-0.0794237756476081	-1.09113274154874E-13	-0.0791112066761496	-4.67628317806601E-14	-0.0779859583788989	-1.09113274154874E-13	-0.0793925187504623	-7.79380529677668E-14	-0.0783610411446492	-6.23504423742135E-14	-0.0786736101161077	-3.11752211871067E-14	-0.0788611514989828	-4.67628317806601E-14	-0.0787673808075452	-7.79380529677668E-14
0.0508	-0.0787048670132535	-7.79380529677668E-14	-0.0783297842475033	-7.79380529677668E-14	-0.0793612618533164	1.55876105935534E-14	-0.0792674911618789	-7.79380529677668E-14	-0.0780172152760448	-4.67628317806601E-14	-0.0792987480590247	-6.23504423742135E-14	-0.0783297842475033	-7.79380529677668E-14	-0.0786736101161077	-4.67628317806601E-14	-0.0788611514989828	-6.23504423742135E-14	-0.0785798394246701	-1.09113274154874E-13
0.0509	-0.0787048670132535	-4.67628317806601E-14	-0.0783297842475033	-6.23504423742135E-14	-0.0793300049561706	-4.67628317806601E-14	-0.0790799497790037	0	-0.0781109859674824	-6.23504423742135E-14	-0.0792987480590247	-4.67628317806601E-14	-0.0784235549389409	-4.67628317806601E-14	-0.0786423532189618	-9.35256635613202E-14	-0.0789549221904203	-6.23504423742135E-14	-0.0787986377046911	-7.79380529677668E-14
0.051	-0.0787048670132535	-4.67628317806601E-14	-0.0785173256303784	-6.23504423742135E-14	-0.0793925187504623	-6.23504423742135E-14	-0.0793300049561706	-4.67628317806601E-14	-0.0780797290703365	-6.23504423742135E-14	-0.0793612618533164	0	-0.0784548118360867	-4.67628317806601E-14	-0.0785485825275243	-6.23504423742135E-14	-0.079017435984712	-9.35256635613202E-14	-0.0787673808075452	-6.23504423742135E-14
0.0511	-0.0787361239103994	-4.67628317806601E-14	-0.0782985273503575	-1.09113274154874E-13	-0.079455032544754	-7.79380529677668E-14	-0.0792049773675872	-3.11752211871067E-14	-0.0781734997617741	-4.67628317806601E-14	-0.0792674911618789	-7.79380529677668E-14	-0.0783610411446492	-4.67628317806601E-14	-0.0785485825275243	-9.35256635613202E-14	-0.0789549221904203	-4.67628317806601E-14	-0.0787048670132535	-7.79380529677668E-14
0.0512	-0.0788611514989828	-3.11752211871067E-14	-0.0783610411446492	-1.24700884748427E-13	-0.0793300049561706	-4.67628317806601E-14	-0.079236234264733	-4.67628317806601E-14	-0.0780797290703365	0	-0.0793300049561706	-3.11752211871067E-14	-0.0785485825275243	-4.67628317806601E-14	-0.0786736101161077	-7.79380529677668E-14	-0.0789549221904203	-3.11752211871067E-14	-0.0787986377046911	-3.11752211871067E-14
0.0513	-0.0787673808075452	-6.23504423742135E-14	-0.078392298041795	-9.35256635613202E-14	-0.0793300049561706	-4.67628317806601E-14	-0.0791424635732954	-4.67628317806601E-14	-0.0780797290703365	-4.67628317806601E-14	-0.0793612618533164	-4.67628317806601E-14	-0.0785798394246701	-9.35256635613202E-14	-0.0786423532189618	0	-0.0791112066761496	-6.23504423742135E-14	-0.0789236652932745	-3.11752211871067E-14
0.0514	-0.0786423532189618	-3.11752211871067E-14	-0.0783610411446492	-6.23504423742135E-14	-0.0793925187504623	-4.67628317806601E-14	-0.0791737204704413	-7.79380529677668E-14	-0.0782672704532116	-6.23504423742135E-14	-0.0793300049561706	-1.09113274154874E-13	-0.0784235549389409	-4.67628317806601E-14	-0.0785485825275243	-6.23504423742135E-14	-0.0788924083961286	-1.55876105935534E-14	-0.0787048670132535	-1.09113274154874E-13
0.0515	-0.0787986377046911	-6.23504423742135E-14	-0.078392298041795	-3.11752211871067E-14	-0.0793300049561706	-9.35256635613202E-14	-0.0791737204704413	-3.11752211871067E-14	-0.0780797290703365	0	-0.0792987480590247	-3.11752211871067E-14	-0.0785798394246701	-4.67628317806601E-14	-0.0787361239103994	-6.23504423742135E-14	-0.0788924083961286	-1.09113274154874E-13	-0.0787048670132535	-7.79380529677668E-14
0.0516	-0.0788298946018369	-6.23504423742135E-14	-0.0783610411446492	-6.23504423742135E-14	-0.0793300049561706	-9.35256635613202E-14	-0.0791737204704413	-6.23504423742135E-14	-0.0781422428646282	-1.55876105935534E-14	-0.079236234264733	-4.67628317806601E-14	-0.0787361239103994	-4.67628317806601E-14	-0.078611096321816	-7.79380529677668E-14	-0.0789549221904203	-4.67628317806601E-14	-0.0788924083961286	-9.35256635613202E-14
0.0517	-0.0786736101161077	-6.23504423742135E-14	-0.0784235549389409	-4.67628317806601E-14	-0.0793612618533164	-3.11752211871067E-14	-0.0792987480590247	1.55876105935534E-14	-0.0781109859674824	-1.55876105935534E-14	-0.0793612618533164	-7.79380529677668E-14	-0.0784860687332326	-3.11752211871067E-14	-0.0785798394246701	-6.23504423742135E-14	-0.0789861790875662	-3.11752211871067E-14	-0.0789236652932745	-4.67628317806601E-14
0.0518	-0.0785485825275243	-9.35256635613202E-14	-0.0785173256303784	-7.79380529677668E-14	-0.0793925187504623	-3.11752211871067E-14	-0.0790799497790037	-9.35256635613202E-14	-0.0781734997617741	-6.23504423742135E-14	-0.0791424635732954	-7.79380529677668E-14	-0.0785798394246701	-3.11752211871067E-14	-0.0785173256303784	-6.23504423742135E-14	-0.0789236652932745	-7.79380529677668E-14	-0.0787673808075452	-9.35256635613202E-14
0.0519	-0.0787048670132535	-9.35256635613202E-14	-0.078392298041795	-6.23504423742135E-14	-0.0793612618533164	-6.23504423742135E-14	-0.0790799497790037	-4.67628317806601E-14	-0.0781109859674824	-9.35256635613202E-14	-0.0793612618533164	-6.23504423742135E-14	-0.0786736101161077	-6.23504423742135E-14	-0.0785485825275243	-7.79380529677668E-14	-0.0791112066761496	-3.11752211871067E-14	-0.0787673808075452	-9.35256635613202E-14
0.052	-0.0788298946018369	0	-0.0783297842475033	-7.79380529677668E-14	-0.0793300049561706	-1.55876105935534E-14	-0.0792987480590247	1.55876105935534E-14	-0.0781734997617741	-4.67628317806601E-14	-0.079455032544754	-3.11752211871067E-14	-0.0785798394246701	-6.23504423742135E-14	-0.0785485825275243	-4.67628317806601E-14	-0.079017435984712	0	-0.0787986377046911	-6.23504423742135E-14
0.0521	-0.078611096321816	-6.23504423742135E-14	-0.0785798394246701	-9.35256635613202E-14	-0.079455032544754	-4.67628317806601E-14	-0.079236234264733	1.55876105935534E-14	-0.0781734997617741	-9.35256635613202E-14	-0.0792987480590247	-4.67628317806601E-14	-0.078611096321816	-6.23504423742135E-14	-0.078392298041795	-7.79380529677668E-14	-0.0789549221904203	-1.55876105935534E-14	-0.0788298946018369	-6.23504423742135E-14
0.0522	-0.0786736101161077	-6.23504423742135E-14	-0.0783610411446492	-3.11752211871067E-14	-0.0793925187504623	-7.79380529677668E-14	-0.0791424635732954	-3.11752211871067E-14	-0.0782047566589199	-7.79380529677668E-14	-0.079236234264733	-6.23504423742135E-14	-0.0786736101161077	-9.35256635613202E-14	-0.0785173256303784	-4.67628317806601E-14	-0.0790486928818579	-1.09113274154874E-13	-0.0788611514989828	-3.11752211871067E-14
0.0523	-0.0787048670132535	-4.67628317806601E-14	-0.0783297842475033	-9.35256635613202E-14	-0.0793925187504623	-3.11752211871067E-14	-0.079236234264733	-9.35256635613202E-14	-0.0779859583788989	-4.67628317806601E-14	-0.0792674911618789	-1.09113274154874E-13	-0.0786423532189618	-6.23504423742135E-14	-0.0786736101161077	0	-0.079017435984712	-1.55876105935534E-14	-0.0787986377046911	-1.55876105935534E-14
0.0524	-0.0786736101161077	-6.23504423742135E-14	-0.0784548118360867	-3.11752211871067E-14	-0.0794862894418998	-4.67628317806601E-14	-0.0791424635732954	-4.67628317806601E-14	-0.0780484721731907	-4.67628317806601E-14	-0.079236234264733	-4.67628317806601E-14	-0.0785798394246701	-6.23504423742135E-14	-0.0785485825275243	-4.67628317806601E-14	-0.079017435984712	-4.67628317806601E-14	-0.0788924083961286	-6.23504423742135E-14
0.0525	-0.0787361239103994	-3.11752211871067E-14	-0.0782360135560658	-9.35256635613202E-14	-0.0794237756476081	-6.23504423742135E-14	-0.0791737204704413	-9.35256635613202E-14	-0.0782047566589199	0	-0.0791424635732954	-4.67628317806601E-14	-0.0787048670132535	-6.23504423742135E-14	-0.0784860687332326	-7.79380529677668E-14	-0.0789549221904203	-1.55876105935534E-14	-0.0788298946018369	-3.11752211871067E-14
0.0526	-0.0787048670132535	-6.23504423742135E-14	-0.0785173256303784	1.55876105935534E-14	-0.0792049773675872	-1.09113274154874E-13	-0.0790799497790037	-6.23504423742135E-14	-0.0780172152760448	-7.79380529677668E-14	-0.079236234264733	-7.79380529677668E-14	-0.0787986377046911	-4.67628317806601E-14	-0.078611096321816	-3.11752211871067E-14	-0.0791112066761496	-6.23504423742135E-14	-0.0788298946018369	-4.67628317806601E-14
0.0527	-0.078611096321816	-9.35256635613202E-14	-0.0785173256303784	-6.23504423742135E-14	-0.0793925187504623	-4.67628317806601E-14	-0.0793300049561706	-6.23504423742135E-14	-0.0782047566589199	-6.23504423742135E-14	-0.0792674911618789	-3.11752211871067E-14	-0.0786423532189618	-3.11752211871067E-14	-0.0784548118360867	-7.79380529677668E-14	-0.0790486928818579	-6.23504423742135E-14	-0.079017435984712	-3.11752211871067E-14
0.0528	-0.0787361239103994	-3.11752211871067E-14	-0.078392298041795	-4.67628317806601E-14	-0.0793612618533164	-7.79380529677668E-14	-0.079236234264733	-1.55876105935534E-14	-0.0781422428646282	-4.67628317806601E-14	-0.079236234264733	-3.11752211871067E-14	-0.078611096321816	-1.09113274154874E-13	-0.0784860687332326	-3.11752211871067E-14	-0.0789549221904203	-6.23504423742135E-14	-0.0788611514989828	-3.11752211871067E-14
0.0529	-0.0788298946018369	-4.67628317806601E-14	-0.0781734997617741	-4.67628317806601E-14	-0.0792674911618789	0	-0.0792987480590247	-7.79380529677668E-14	-0.0782047566589199	-9.35256635613202E-14	-0.0793612618533164	-4.67628317806601E-14	-0.0786423532189618	-9.35256635613202E-14	-0.0787048670132535	0	-0.0789549221904203	-6.23504423742135E-14	-0.0789236652932745	-3.11752211871067E-14
0.053	-0.078611096321816	-6.23504423742135E-14	-0.0784860687332326	-4.67628317806601E-14	-0.079455032544754	0	-0.0791737204704413	0	-0.0779859583788989	-1.09113274154874E-13	-0.0792987480590247	-7.79380529677668E-14	-0.0785798394246701	-7.79380529677668E-14	-0.078611096321816	-4.67628317806601E-14	-0.079017435984712	-1.55876105935534E-14	-0.0789236652932745	-4.67628317806601E-14
0.0531	-0.0787673808075452	-4.67628317806601E-14	-0.0784235549389409	-3.11752211871067E-14	-0.0794237756476081	-3.11752211871067E-14	-0.0792674911618789	-9.35256635613202E-14	-0.0780797290703365	-7.79380529677668E-14	-0.0792674911618789	-6.23504423742135E-14	-0.0787048670132535	-3.11752211871067E-14	-0.0784548118360867	-3.11752211871067E-14	-0.0788611514989828	-6.23504423742135E-14	-0.0789549221904203	-3.11752211871067E-14
0.0532	-0.0787986377046911	-7.79380529677668E-14	-0.0783297842475033	-9.35256635613202E-14	-0.0792987480590247	-4.67628317806601E-14	-0.0793300049561706	-9.35256635613202E-14	-0.0781422428646282	0	-0.0793300049561706	-4.67628317806601E-14	-0.0787361239103994	-4.67628317806601E-14	-0.0785798394246701	-4.67628317806601E-14	-0.0789236652932745	-4.67628317806601E-14	-0.0787361239103994	-3.11752211871067E-14
0.0533	-0.0787986377046911	-7.79380529677668E-14	-0.0784548118360867	-3.11752211871067E-14	-0.0793925187504623	-3.11752211871067E-14	-0.079017435984712	-4.67628317806601E-14	-0.0780484721731907	-6.23504423742135E-14	-0.0792049773675872	-6.23504423742135E-14	-0.0785798394246701	-9.35256635613202E-14	-0.0786423532189618	-4.67628317806601E-14	-0.0789236652932745	-3.11752211871067E-14	-0.0789549221904203	-9.35256635613202E-14
0.0534	-0.0787361239103994	-4.67628317806601E-14	-0.0783610411446492	-6.23504423742135E-14	-0.0794237756476081	-6.23504423742135E-14	-0.0791424635732954	-9.35256635613202E-14	-0.0781734997617741	-4.67628317806601E-14	-0.0792049773675872	-1.4028849534198E-13	-0.0785485825275243	-3.11752211871067E-14	-0.0784235549389409	-6.23504423742135E-14	-0.0789236652932745	-3.11752211871067E-14	-0.0789236652932745	-4.67628317806601E-14
0.0535	-0.0788611514989828	-7.79380529677668E-14	-0.0782672704532116	-6.23504423742135E-14	-0.0793925187504623	-7.79380529677668E-14	-0.0791424635732954	-4.67628317806601E-14	-0.0781734997617741	-3.11752211871067E-14	-0.0792674911618789	-1.55876105935534E-14	-0.0787673808075452	-1.09113274154874E-13	-0.078392298041795	-9.35256635613202E-14	-0.079017435984712	-4.67628317806601E-14	-0.0788298946018369	-3.11752211871067E-14
0.0536	-0.0787361239103994	-9.35256635613202E-14	-0.0782985273503575	-7.79380529677668E-14	-0.0793300049561706	-6.23504423742135E-14	-0.0791112066761496	-6.23504423742135E-14	-0.0780172152760448	-7.79380529677668E-14	-0.0792674911618789	-6.23504423742135E-14	-0.0787361239103994	-6.23504423742135E-14	-0.0785485825275243	-1.24700884748427E-13	-0.0790799497790037	-7.79380529677668E-14	-0.0789549221904203	-6.23504423742135E-14
0.0537	-0.0787361239103994	-4.67628317806601E-14	-0.0784860687332326	-4.67628317806601E-14	-0.079455032544754	-4.67628317806601E-14	-0.0792987480590247	-1.55876105935534E-14	-0.0780484721731907	-3.11752211871067E-14	-0.0793612618533164	-7.79380529677668E-14	-0.078611096321816	-4.67628317806601E-14	-0.0785798394246701	-6.23504423742135E-14	-0.0788924083961286	-3.11752211871067E-14	-0.0789549221904203	-3.11752211871067E-14
0.0538	-0.0787673808075452	-7.79380529677668E-14	-0.0784548118360867	-3.11752211871067E-14	-0.0794237756476081	-4.67628317806601E-14	-0.0793925187504623	-4.67628317806601E-14	-0.0782047566589199	-6.23504423742135E-14	-0.0793300049561706	-3.11752211871067E-14	-0.0786736101161077	-1.09113274154874E-13	-0.0785798394246701	4.67628317806601E-14	-0.0789549221904203	-7.79380529677668E-14	-0.0788611514989828	-4.67628317806601E-14
0.0539	-0.0788611514989828	-3.11752211871067E-14	-0.0782672704532116	-3.11752211871067E-14	-0.0793612618533164	-6.23504423742135E-14	-0.079017435984712	3.11752211871067E-14	-0.0781734997617741	0	-0.0793300049561706	-6.23504423742135E-14	-0.0787673808075452	-3.11752211871067E-14	-0.0785798394246701	-9.35256635613202E-14	-0.0787986377046911	-7.79380529677668E-14	-0.0789861790875662	-7.79380529677668E-14
0.054	-0.0787048670132535	-4.67628317806601E-14	-0.0785798394246701	-6.23504423742135E-14	-0.0793612618533164	-9.35256635613202E-14	-0.0790799497790037	-9.35256635613202E-14	-0.0781422428646282	-7.79380529677668E-14	-0.0795488032361915	-6.23504423742135E-14	-0.0786423532189618	-1.55876105935534E-14	-0.0785798394246701	-4.67628317806601E-14	-0.0790799497790037	-6.23504423742135E-14	-0.0791112066761496	-3.11752211871067E-14
0.0541	-0.0786736101161077	-4.67628317806601E-14	-0.0784235549389409	-3.11752211871067E-14	-0.0795175463390457	-6.23504423742135E-14	-0.0791112066761496	-9.35256635613202E-14	-0.0781422428646282	-4.67628317806601E-14	-0.0793612618533164	0	-0.078611096321816	-7.79380529677668E-14	-0.0784860687332326	-4.67628317806601E-14	-0.0788924083961286	-3.11752211871067E-14	-0.0789236652932745	-7.79380529677668E-14
0.0542	-0.0788298946018369	-3.11752211871067E-14	-0.0784235549389409	-7.79380529677668E-14	-0.0793612618533164	-3.11752211871067E-14	-0.0791424635732954	4.67628317806601E-14	-0.0782360135560658	-3.11752211871067E-14	-0.0792049773675872	-7.79380529677668E-14	-0.0786423532189618	-7.79380529677668E-14	-0.0785798394246701	-7.79380529677668E-14	-0.0790486928818579	-7.79380529677668E-14	-0.0788611514989828	-6.23504423742135E-14
0.0543	-0.0787361239103994	-7.79380529677668E-14	-0.0784235549389409	-6.23504423742135E-14	-0.0793925187504623	-9.35256635613202E-14	-0.0792049773675872	-3.11752211871067E-14	-0.0780797290703365	-6.23504423742135E-14	-0.0793925187504623	-7.79380529677668E-14	-0.078611096321816	-7.79380529677668E-14	-0.0785485825275243	-6.23504423742135E-14	-0.079017435984712	-6.23504423742135E-14	-0.0789861790875662	-9.35256635613202E-14
0.0544	-0.0788611514989828	-6.23504423742135E-14	-0.0783610411446492	-6.23504423742135E-14	-0.0794237756476081	-1.09113274154874E-13	-0.079236234264733	-3.11752211871067E-14	-0.0782047566589199	-6.23504423742135E-14	-0.0793612618533164	-4.67628317806601E-14	-0.0785485825275243	-7.79380529677668E-14	-0.0784548118360867	-4.67628317806601E-14	-0.0790799497790037	-7.79380529677668E-14	-0.079017435984712	-7.79380529677668E-14
0.0545	-0.0787986377046911	-6.23504423742135E-14	-0.0784235549389409	-7.79380529677668E-14	-0.0794237756476081	-3.11752211871067E-14	-0.0792049773675872	1.55876105935534E-14	-0.0782672704532116	-1.55876105935534E-14	-0.0792674911618789	-3.11752211871067E-14	-0.078611096321816	-3.11752211871067E-14	-0.0784235549389409	-4.67628317806601E-14	-0.0790799497790037	-1.55876105935534E-14	-0.0788924083961286	-7.79380529677668E-14
0.0546	-0.0789236652932745	-3.11752211871067E-14	-0.078392298041795	-1.55876105935534E-14	-0.0794237756476081	-4.67628317806601E-14	-0.0792049773675872	-1.09113274154874E-13	-0.0781734997617741	-7.79380529677668E-14	-0.0792987480590247	-1.09113274154874E-13	-0.078611096321816	-9.35256635613202E-14	-0.0785485825275243	-9.35256635613202E-14	-0.0790486928818579	-4.67628317806601E-14	-0.0788298946018369	-4.67628317806601E-14
0.0547	-0.0787361239103994	-9.35256635613202E-14	-0.078392298041795	-4.67628317806601E-14	-0.0794862894418998	-7.79380529677668E-14	-0.0792987480590247	-4.67628317806601E-14	-0.0781734997617741	-6.23504423742135E-14	-0.0794237756476081	-4.67628317806601E-14	-0.0784548118360867	-7.79380529677668E-14	-0.0784860687332326	-3.11752211871067E-14	-0.0790486928818579	-1.24700884748427E-13	-0.0789236652932745	-6.23504423742135E-14
0.0548	-0.0787673808075452	-3.11752211871067E-14	-0.0784860687332326	-7.79380529677668E-14	-0.0794862894418998	-6.23504423742135E-14	-0.079455032544754	-3.11752211871067E-14	-0.0781734997617741	-1.55876105935534E-14	-0.0791424635732954	-1.09113274154874E-13	-0.0786423532189618	-7.79380529677668E-14	-0.0785485825275243	-6.23504423742135E-14	-0.0789236652932745	-9.35256635613202E-14	-0.0787986377046911	-3.11752211871067E-14
0.0549	-0.0789549221904203	-4.67628317806601E-14	-0.078392298041795	-4.67628317806601E-14	-0.0795800601333374	-3.11752211871067E-14	-0.0791112066761496	-7.79380529677668E-14	-0.0781109859674824	-7.79380529677668E-14	-0.0791737204704413	-9.35256635613202E-14	-0.0787361239103994	-4.67628317806601E-14	-0.0785173256303784	-1.09113274154874E-13	-0.0788611514989828	-7.79380529677668E-14	-0.0789549221904203	-4.67628317806601E-14
0.055	-0.0787986377046911	-7.79380529677668E-14	-0.0784235549389409	-7.79380529677668E-14	-0.0795175463390457	0	-0.0791424635732954	-1.09113274154874E-13	-0.0780484721731907	-7.79380529677668E-14	-0.0792987480590247	-9.35256635613202E-14	-0.078611096321816	-6.23504423742135E-14	-0.0785485825275243	-7.79380529677668E-14	-0.0788924083961286	-9.35256635613202E-14	-0.0789236652932745	-7.79380529677668E-14
0.0551	-0.0787673808075452	-1.09113274154874E-13	-0.078392298041795	-4.67628317806601E-14	-0.0795800601333374	-4.67628317806601E-14	-0.0792987480590247	-6.23504423742135E-14	-0.0781734997617741	-3.11752211871067E-14	-0.0792049773675872	-6.23504423742135E-14	-0.0785173256303784	-7.79380529677668E-14	-0.0784548118360867	0	-0.0789236652932745	-6.23504423742135E-14	-0.0789549221904203	-6.23504423742135E-14
0.0552	-0.0788298946018369	-6.23504423742135E-14	-0.0782985273503575	-4.67628317806601E-14	-0.0795800601333374	-7.79380529677668E-14	-0.0792987480590247	-4.67628317806601E-14	-0.0781734997617741	-3.11752211871067E-14	-0.079236234264733	1.55876105935534E-14	-0.078611096321816	-4.67628317806601E-14	-0.0784548118360867	-7.79380529677668E-14	-0.0788298946018369	-1.55876105935534E-14	-0.0789236652932745	-7.79380529677668E-14
0.0553	-0.0789236652932745	-3.11752211871067E-14	-0.0783610411446492	-4.67628317806601E-14	-0.0795175463390457	-6.23504423742135E-14	-0.0792049773675872	-6.23504423742135E-14	-0.0780797290703365	-3.11752211871067E-14	-0.079236234264733	-9.35256635613202E-14	-0.0785485825275243	-9.35256635613202E-14	-0.0785798394246701	-1.55876105935534E-14	-0.079017435984712	-9.35256635613202E-14	-0.0789236652932745	-4.67628317806601E-14
0.0554	-0.0787361239103994	-4.67628317806601E-14	-0.0784548118360867	-6.23504423742135E-14	-0.0794862894418998	-6.23504423742135E-14	-0.0791737204704413	-6.23504423742135E-14	-0.0781734997617741	-4.67628317806601E-14	-0.0790486928818579	-7.79380529677668E-14	-0.0785798394246701	-9.35256635613202E-14	-0.0784235549389409	0	-0.0788298946018369	-9.35256635613202E-14	-0.0791112066761496	-6.23504423742135E-14
0.0555	-0.0786423532189618	-6.23504423742135E-14	-0.0783297842475033	-4.67628317806601E-14	-0.0796425739276291	1.55876105935534E-14	-0.0792049773675872	-1.24700884748427E-13	-0.0781734997617741	-6.23504423742135E-14	-0.0792049773675872	-7.79380529677668E-14	-0.0786736101161077	-1.09113274154874E-13	-0.0784548118360867	-1.4028849534198E-13	-0.0787361239103994	-6.23504423742135E-14	-0.0788611514989828	-4.67628317806601E-14
0.0556	-0.0788924083961286	-4.67628317806601E-14	-0.0782360135560658	-9.35256635613202E-14	-0.0793925187504623	-6.23504423742135E-14	-0.0793925187504623	-3.11752211871067E-14	-0.0782672704532116	-7.79380529677668E-14	-0.0792049773675872	-9.35256635613202E-14	-0.0787361239103994	-1.55876105935534E-14	-0.0785173256303784	-9.35256635613202E-14	-0.079017435984712	-6.23504423742135E-14	-0.079017435984712	0
0.0557	-0.0786736101161077	-6.23504423742135E-14	-0.0784548118360867	-4.67628317806601E-14	-0.0795800601333374	3.11752211871067E-14	-0.0792987480590247	-3.11752211871067E-14	-0.0783297842475033	-3.11752211871067E-14	-0.079236234264733	-9.35256635613202E-14	-0.0787361239103994	-4.67628317806601E-14	-0.078611096321816	-6.23504423742135E-14	-0.0787673808075452	-1.09113274154874E-13	-0.0790799497790037	-1.24700884748427E-13
0.0558	-0.0787986377046911	-9.35256635613202E-14	-0.0784548118360867	-4.67628317806601E-14	-0.0796425739276291	-6.23504423742135E-14	-0.0793300049561706	-9.35256635613202E-14	-0.0780797290703365	0	-0.079236234264733	0	-0.078611096321816	-6.23504423742135E-14	-0.0785798394246701	-4.67628317806601E-14	-0.0787673808075452	-1.24700884748427E-13	-0.0788924083961286	-4.67628317806601E-14
0.0559	-0.0788298946018369	-1.55876105935534E-14	-0.0782047566589199	-6.23504423742135E-14	-0.0795488032361915	-4.67628317806601E-14	-0.0792049773675872	-4.67628317806601E-14	-0.0781422428646282	-1.09113274154874E-13	-0.0792674911618789	-3.11752211871067E-14	-0.0786423532189618	-1.24700884748427E-13	-0.0786423532189618	-4.67628317806601E-14	-0.0789861790875662	-7.79380529677668E-14	-0.0788924083961286	-4.67628317806601E-14
0.056	-0.0787673808075452	-6.23504423742135E-14	-0.0784548118360867	-7.79380529677668E-14	-0.0795800601333374	-4.67628317806601E-14	-0.0792674911618789	-1.09113274154874E-13	-0.0781734997617741	-4.67628317806601E-14	-0.0793300049561706	-1.55876105935534E-14	-0.0785798394246701	-9.35256635613202E-14	-0.078611096321816	-4.67628317806601E-14	-0.0789549221904203	-3.11752211871067E-14	-0.0789861790875662	-4.67628317806601E-14
0.0561	-0.0789236652932745	1.55876105935534E-14	-0.0783610411446492	0	-0.0796738308247749	-3.11752211871067E-14	-0.079236234264733	-6.23504423742135E-14	-0.0780797290703365	-6.23504423742135E-14	-0.0793300049561706	-3.11752211871067E-14	-0.078611096321816	0	-0.0784548118360867	-3.11752211871067E-14	-0.0788298946018369	-7.79380529677668E-14	-0.0790486928818579	-3.11752211871067E-14
0.0562	-0.0789549221904203	-4.67628317806601E-14	-0.0782672704532116	-1.09113274154874E-13	-0.079455032544754	-7.79380529677668E-14	-0.079236234264733	-6.23504423742135E-14	-0.078392298041795	-7.79380529677668E-14	-0.079236234264733	-6.23504423742135E-14	-0.0784860687332326	-6.23504423742135E-14	-0.078611096321816	-7.79380529677668E-14	-0.0788924083961286	-3.11752211871067E-14	-0.0789236652932745	-9.35256635613202E-14
0.0563	-0.0787673808075452	0	-0.0782672704532116	-4.67628317806601E-14	-0.0795488032361915	-6.23504423742135E-14	-0.0791112066761496	-6.23504423742135E-14	-0.0781422428646282	0	-0.0792049773675872	-4.67628317806601E-14	-0.0785798394246701	-6.23504423742135E-14	-0.0784548118360867	-4.67628317806601E-14	-0.0790799497790037	-3.11752211871067E-14	-0.0789549221904203	-4.67628317806601E-14
0.0564	-0.0788924083961286	-3.11752211871067E-14	-0.0784235549389409	-4.67628317806601E-14	-0.0795800601333374	-7.79380529677668E-14	-0.0792049773675872	-7.79380529677668E-14	-0.0782047566589199	-3.11752211871067E-14	-0.0792987480590247	-4.67628317806601E-14	-0.0784235549389409	-9.35256635613202E-14	-0.0783297842475033	-1.09113274154874E-13	-0.0787048670132535	-1.09113274154874E-13	-0.0789549221904203	-6.23504423742135E-14
0.0565	-0.0788924083961286	-7.79380529677668E-14	-0.0783297842475033	-6.23504423742135E-14	-0.0796425739276291	-4.67628317806601E-14	-0.0792674911618789	-6.23504423742135E-14	-0.0782360135560658	-3.11752211871067E-14	-0.0792987480590247	-6.23504423742135E-14	-0.078611096321816	-1.09113274154874E-13	-0.0784235549389409	-7.79380529677668E-14	-0.0787986377046911	-7.79380529677668E-14	-0.0789549221904203	-3.11752211871067E-14
0.0566	-0.0788298946018369	-3.11752211871067E-14	-0.0782360135560658	-9.35256635613202E-14	-0.0794862894418998	-4.67628317806601E-14	-0.0791112066761496	-7.79380529677668E-14	-0.0781734997617741	-6.23504423742135E-14	-0.0792674911618789	-6.23504423742135E-14	-0.078611096321816	-3.11752211871067E-14	-0.0785798394246701	0	-0.079017435984712	-6.23504423742135E-14	-0.079017435984712	-3.11752211871067E-14
0.0567	-0.0787673808075452	-9.35256635613202E-14	-0.0783297842475033	-9.35256635613202E-14	-0.0795175463390457	-9.35256635613202E-14	-0.0791737204704413	-4.67628317806601E-14	-0.0781422428646282	-4.67628317806601E-14	-0.0793925187504623	-3.11752211871067E-14	-0.0783610411446492	0	-0.0783610411446492	-3.11752211871067E-14	-0.0788611514989828	-6.23504423742135E-14	-0.079017435984712	-3.11752211871067E-14
0.0568	-0.0787673808075452	-6.23504423742135E-14	-0.0783297842475033	0	-0.0796113170304832	-3.11752211871067E-14	-0.0791112066761496	0	-0.0782047566589199	-7.79380529677668E-14	-0.0793300049561706	0	-0.0784235549389409	-3.11752211871067E-14	-0.078392298041795	0	-0.0789549221904203	0	-0.0789549221904203	-7.79380529677668E-14
0.0569	-0.0789236652932745	-9.35256635613202E-14	-0.0782985273503575	-1.55876105935534E-14	-0.0793612618533164	-4.67628317806601E-14	-0.0790486928818579	-3.11752211871067E-14	-0.0782672704532116	-6.23504423742135E-14	-0.0793300049561706	-4.67628317806601E-14	-0.0786423532189618	-9.35256635613202E-14	-0.0785798394246701	-6.23504423742135E-14	-0.0787673808075452	-4.67628317806601E-14	-0.0789236652932745	-4.67628317806601E-14
0.057	-0.0787986377046911	-6.23504423742135E-14	-0.0782672704532116	-6.23504423742135E-14	-0.0797988584133583	-6.23504423742135E-14	-0.0790799497790037	-7.79380529677668E-14	-0.0781422428646282	-4.67628317806601E-14	-0.0793300049561706	-3.11752211871067E-14	-0.0785173256303784	1.55876105935534E-14	-0.0784548118360867	0	-0.0789861790875662	-4.67628317806601E-14	-0.0790486928818579	-6.23504423742135E-14
0.0571	-0.0787986377046911	-9.35256635613202E-14	-0.0782985273503575	-7.79380529677668E-14	-0.0794862894418998	-3.11752211871067E-14	-0.0790799497790037	-3.11752211871067E-14	-0.0783610411446492	-1.55876105935534E-14	-0.0793300049561706	-9.35256635613202E-14	-0.0785485825275243	-6.23504423742135E-14	-0.0784548118360867	-4.67628317806601E-14	-0.0790486928818579	-4.67628317806601E-14	-0.0789549221904203	-4.67628317806601E-14
0.0572	-0.0788611514989828	-1.55876105935534E-14	-0.0782985273503575	0	-0.0795488032361915	-4.67628317806601E-14	-0.0790486928818579	-6.23504423742135E-14	-0.0782047566589199	-9.35256635613202E-14	-0.079236234264733	-7.79380529677668E-14	-0.0785798394246701	-4.67628317806601E-14	-0.0784548118360867	-6.23504423742135E-14	-0.0787986377046911	1.55876105935534E-14	-0.0788298946018369	-4.67628317806601E-14
0.0573	-0.0789549221904203	-1.55876105935534E-14	-0.0785485825275243	-7.79380529677668E-14	-0.0795800601333374	-4.67628317806601E-14	-0.0791737204704413	-3.11752211871067E-14	-0.0778609307903155	-1.24700884748427E-13	-0.0794237756476081	-3.11752211871067E-14	-0.078392298041795	-1.55876105935534E-14	-0.0785798394246701	-7.79380529677668E-14	-0.0788611514989828	-1.09113274154874E-13	-0.0789549221904203	-6.23504423742135E-14
0.0574	-0.0788611514989828	-6.23504423742135E-14	-0.078392298041795	-1.55876105935534E-14	-0.0795800601333374	-4.67628317806601E-14	-0.0790486928818579	-1.55876105935534E-14	-0.0782047566589199	-7.79380529677668E-14	-0.0793612618533164	-4.67628317806601E-14	-0.0783610411446492	-4.67628317806601E-14	-0.0784548118360867	-1.55876105935534E-14	-0.0789236652932745	-7.79380529677668E-14	-0.0789549221904203	-6.23504423742135E-14
0.0575	-0.0788611514989828	-7.79380529677668E-14	-0.0783610411446492	-7.79380529677668E-14	-0.0796738308247749	-4.67628317806601E-14	-0.0791424635732954	-7.79380529677668E-14	-0.0782360135560658	-3.11752211871067E-14	-0.0793300049561706	-7.79380529677668E-14	-0.0785798394246701	-1.55876105935534E-14	-0.0784235549389409	-6.23504423742135E-14	-0.0788298946018369	-7.79380529677668E-14	-0.0787986377046911	-4.67628317806601E-14
0.0576	-0.0790486928818579	-4.67628317806601E-14	-0.0782672704532116	-6.23504423742135E-14	-0.0795488032361915	-3.11752211871067E-14	-0.0790799497790037	-7.79380529677668E-14	-0.0782672704532116	4.67628317806601E-14	-0.0794862894418998	-4.67628317806601E-14	-0.0784860687332326	-3.11752211871067E-14	-0.0785173256303784	-3.11752211871067E-14	-0.0788924083961286	-6.23504423742135E-14	-0.079017435984712	-9.35256635613202E-14
0.0577	-0.0789236652932745	-4.67628317806601E-14	-0.0784548118360867	-1.09113274154874E-13	-0.0795488032361915	-7.79380529677668E-14	-0.0791112066761496	0	-0.0781109859674824	-3.11752211871067E-14	-0.079236234264733	-9.35256635613202E-14	-0.0782985273503575	-1.09113274154874E-13	-0.0784548118360867	-7.79380529677668E-14	-0.0788924083961286	-7.79380529677668E-14	-0.0791112066761496	-1.55876105935534E-14
0.0578	-0.0789236652932745	-6.23504423742135E-14	-0.0783297842475033	-7.79380529677668E-14	-0.0794862894418998	-6.23504423742135E-14	-0.0790799497790037	-6.23504423742135E-14	-0.0782360135560658	-7.79380529677668E-14	-0.0792987480590247	-9.35256635613202E-14	-0.0784235549389409	-4.67628317806601E-14	-0.0782985273503575	-9.35256635613202E-14	-0.0788611514989828	-4.67628317806601E-14	-0.0787673808075452	-7.79380529677668E-14
0.0579	-0.0789549221904203	-4.67628317806601E-14	-0.078392298041795	-6.23504423742135E-14	-0.0794862894418998	-6.23504423742135E-14	-0.0790799497790037	-4.67628317806601E-14	-0.0782047566589199	-6.23504423742135E-14	-0.0792987480590247	-4.67628317806601E-14	-0.0784860687332326	-4.67628317806601E-14	-0.0784235549389409	-9.35256635613202E-14	-0.0790486928818579	-4.67628317806601E-14	-0.0788924083961286	-6.23504423742135E-14
0.058	-0.0789236652932745	-3.11752211871067E-14	-0.0783297842475033	-4.67628317806601E-14	-0.0795800601333374	-3.11752211871067E-14	-0.0791112066761496	-1.55876105935534E-14	-0.0782672704532116	-3.11752211871067E-14	-0.0794862894418998	-4.67628317806601E-14	-0.0784235549389409	-7.79380529677668E-14	-0.0783297842475033	-4.67628317806601E-14	-0.0789236652932745	-9.35256635613202E-14	-0.0790486928818579	-4.67628317806601E-14
0.0581	-0.0789549221904203	-7.79380529677668E-14	-0.078392298041795	-4.67628317806601E-14	-0.0795175463390457	-6.23504423742135E-14	-0.0791112066761496	0	-0.0782047566589199	-7.79380529677668E-14	-0.0793612618533164	-1.55876105935534E-14	-0.0783610411446492	-9.35256635613202E-14	-0.0784548118360867	0	-0.0788611514989828	-4.67628317806601E-14	-0.0789236652932745	0
0.0582	-0.0789549221904203	-4.67628317806601E-14	-0.0784235549389409	-6.23504423742135E-14	-0.0794862894418998	-7.79380529677668E-14	-0.0791424635732954	-6.23504423742135E-14	-0.0781422428646282	-1.4028849534198E-13	-0.0792049773675872	-4.67628317806601E-14	-0.0784235549389409	0	-0.078611096321816	-4.67628317806601E-14	-0.0789236652932745	-1.55876105935534E-14	-0.0788924083961286	-4.67628317806601E-14
0.0583	-0.0791112066761496	1.55876105935534E-14	-0.0784235549389409	-4.67628317806601E-14	-0.079455032544754	-1.55876105935534E-14	-0.0791424635732954	-3.11752211871067E-14	-0.078392298041795	-1.55876105935534E-14	-0.0794862894418998	-1.09113274154874E-13	-0.0784235549389409	-7.79380529677668E-14	-0.0785798394246701	-3.11752211871067E-14	-0.0789549221904203	-3.11752211871067E-14	-0.0789236652932745	-9.35256635613202E-14
0.0584	-0.0788298946018369	-6.23504423742135E-14	-0.0782672704532116	1.55876105935534E-14	-0.0795488032361915	-4.67628317806601E-14	-0.0791112066761496	-9.35256635613202E-14	-0.0780797290703365	-1.55876105935534E-14	-0.0792049773675872	-1.55876105935534E-14	-0.0785173256303784	-6.23504423742135E-14	-0.0784235549389409	-6.23504423742135E-14	-0.0789236652932745	-7.79380529677668E-14	-0.0788298946018369	-9.35256635613202E-14
0.0585	-0.0789549221904203	-9.35256635613202E-14	-0.078392298041795	-4.67628317806601E-14	-0.0796425739276291	-4.67628317806601E-14	-0.079017435984712	-1.09113274154874E-13	-0.0782360135560658	-1.24700884748427E-13	-0.079236234264733	-7.79380529677668E-14	-0.078392298041795	-9.35256635613202E-14	-0.0784548118360867	-7.79380529677668E-14	-0.0787986377046911	-4.67628317806601E-14	-0.0788924083961286	-7.79380529677668E-14
0.0586	-0.0790486928818579	0	-0.0784548118360867	-3.11752211871067E-14	-0.0793612618533164	-1.09113274154874E-13	-0.0789549221904203	1.55876105935534E-14	-0.0781734997617741	-6.23504423742135E-14	-0.0793925187504623	-3.11752211871067E-14	-0.0785798394246701	-1.55876105935534E-13	-0.0784235549389409	-7.79380529677668E-14	-0.0788611514989828	-6.23504423742135E-14	-0.0789236652932745	3.11752211871067E-14
0.0587	-0.0788924083961286	-4.67628317806601E-14	-0.0783610411446492	-7.79380529677668E-14	-0.0795488032361915	-9.35256635613202E-14	-0.079017435984712	-6.23504423742135E-14	-0.0781734997617741	-6.23504423742135E-14	-0.0793612618533164	-1.55876105935534E-14	-0.0784860687332326	0	-0.0783297842475033	-1.09113274154874E-13	-0.0791112066761496	-6.23504423742135E-14	-0.0790486928818579	-3.11752211871067E-14
0.0588	-0.0789549221904203	-6.23504423742135E-14	-0.0785173256303784	-4.67628317806601E-14	-0.0796738308247749	0	-0.0791112066761496	-9.35256635613202E-14	-0.0781734997617741	-6.23504423742135E-14	-0.0792674911618789	-4.67628317806601E-14	-0.0783297842475033	-9.35256635613202E-14	-0.0783610411446492	-3.11752211871067E-14	-0.0788924083961286	-7.79380529677668E-14	-0.0789236652932745	-6.23504423742135E-14
0.0589	-0.079017435984712	-4.67628317806601E-14	-0.0784235549389409	-6.23504423742135E-14	-0.079455032544754	-6.23504423742135E-14	-0.0789861790875662	-6.23504423742135E-14	-0.0782672704532116	-4.67628317806601E-14	-0.0793300049561706	-7.79380529677668E-14	-0.0785173256303784	-6.23504423742135E-14	-0.0784548118360867	1.55876105935534E-14	-0.0789549221904203	-6.23504423742135E-14	-0.0787673808075452	-6.23504423742135E-14
0.059	-0.0789236652932745	-9.35256635613202E-14	-0.0782672704532116	-6.23504423742135E-14	-0.0794237756476081	-4.67628317806601E-14	-0.0790486928818579	-7.79380529677668E-14	-0.0781734997617741	-6.23504423742135E-14	-0.079455032544754	-9.35256635613202E-14	-0.078611096321816	-6.23504423742135E-14	-0.0782672704532116	-4.67628317806601E-14	-0.0789236652932745	0	-0.0789236652932745	-9.35256635613202E-14
0.0591	-0.0787986377046911	-1.55876105935534E-14	-0.0785485825275243	-6.23504423742135E-14	-0.0795175463390457	-7.79380529677668E-14	-0.0791424635732954	-3.11752211871067E-14	-0.0781422428646282	-4.67628317806601E-14	-0.0793612618533164	-4.67628317806601E-14	-0.0785485825275243	-3.11752211871067E-14	-0.0783297842475033	-6.23504423742135E-14	-0.0788611514989828	0	-0.0789549221904203	-3.11752211871067E-14
0.0592	-0.0788611514989828	-7.79380529677668E-14	-0.0784235549389409	-1.55876105935534E-14	-0.0794862894418998	-4.67628317806601E-14	-0.0789549221904203	-6.23504423742135E-14	-0.0782985273503575	-1.55876105935534E-14	-0.0793300049561706	-3.11752211871067E-14	-0.0785173256303784	-1.55876105935534E-14	-0.0784235549389409	-7.79380529677668E-14	-0.0789236652932745	-3.11752211871067E-14	-0.0788924083961286	-3.11752211871067E-14
0.0593	-0.0790486928818579	-7.79380529677668E-14	-0.0783610411446492	-3.11752211871067E-14	-0.0794862894418998	-4.67628317806601E-14	-0.0788924083961286	-1.09113274154874E-13	-0.0782985273503575	-6.23504423742135E-14	-0.0793612618533164	-9.35256635613202E-14	-0.0786423532189618	-6.23504423742135E-14	-0.0785173256303784	-4.67628317806601E-14	-0.0789236652932745	-7.79380529677668E-14	-0.0789549221904203	-4.67628317806601E-14
0.0594	-0.0787986377046911	-3.11752211871067E-14	-0.0784860687332326	-4.67628317806601E-14	-0.0794862894418998	-9.35256635613202E-14	-0.0791112066761496	-3.11752211871067E-14	-0.0782672704532116	-7.79380529677668E-14	-0.079455032544754	-4.67628317806601E-14	-0.0782360135560658	-9.35256635613202E-14	-0.0784548118360867	0	-0.0787673808075452	-7.79380529677668E-14	-0.0790799497790037	-4.67628317806601E-14
0.0595	-0.0788924083961286	0	-0.0784860687332326	-6.23504423742135E-14	-0.0795800601333374	-1.55876105935534E-14	-0.0789861790875662	-4.67628317806601E-14	-0.0784548118360867	-4.67628317806601E-14	-0.079236234264733	-7.79380529677668E-14	-0.0784860687332326	-9.35256635613202E-14	-0.0783610411446492	-7.79380529677668E-14	-0.0789236652932745	-6.23504423742135E-14	-0.0790486928818579	-6.23504423742135E-14
0.0596	-0.0789549221904203	-6.23504423742135E-14	-0.0782672704532116	-6.23504423742135E-14	-0.0794237756476081	-3.11752211871067E-14	-0.0788924083961286	-6.23504423742135E-14	-0.0781422428646282	-6.23504423742135E-14	-0.0794237756476081	-6.23504423742135E-14	-0.078611096321816	-6.23504423742135E-14	-0.0785173256303784	-9.35256635613202E-14	-0.0789236652932745	-1.55876105935534E-14	-0.0788611514989828	-3.11752211871067E-14
0.0597	-0.0787361239103994	-6.23504423742135E-14	-0.0784235549389409	-6.23504423742135E-14	-0.0795488032361915	-9.35256635613202E-14	-0.0789236652932745	-4.67628317806601E-14	-0.0783610411446492	0	-0.0793612618533164	-9.35256635613202E-14	-0.0784548118360867	-1.09113274154874E-13	-0.0783297842475033	-3.11752211871067E-14	-0.079017435984712	-4.67628317806601E-14	-0.0789861790875662	-9.35256635613202E-14
0.0598	-0.0788611514989828	-1.09113274154874E-13	-0.0785173256303784	-3.11752211871067E-14	-0.0796425739276291	-6.23504423742135E-14	-0.0790486928818579	-1.55876105935534E-14	-0.0782672704532116	-6.23504423742135E-14	-0.0793300049561706	-6.23504423742135E-14	-0.0785798394246701	0	-0.0784860687332326	0	-0.0788298946018369	-7.79380529677668E-14	-0.0789549221904203	-4.67628317806601E-14
0.0599	-0.0788924083961286	-4.67628317806601E-14	-0.0782985273503575	-4.67628317806601E-14	-0.0794237756476081	-7.79380529677668E-14	-0.0789549221904203	-4.67628317806601E-14	-0.0783610411446492	0	-0.0794237756476081	-1.55876105935534E-14	-0.078611096321816	-4.67628317806601E-14	-0.0784548118360867	-4.67628317806601E-14	-0.0789236652932745	-6.23504423742135E-14	-0.0789236652932745	-4.67628317806601E-14
0.06	-0.0787986377046911	-3.11752211871067E-14	-0.0784548118360867	-9.35256635613202E-14	-0.079455032544754	-9.35256635613202E-14	-0.0788924083961286	-6.23504423742135E-14	-0.0782360135560658	-3.11752211871067E-14	-0.079236234264733	-9.35256635613202E-14	-0.0785798394246701	-1.09113274154874E-13	-0.0784235549389409	-1.24700884748427E-13	-0.0787986377046911	-3.11752211871067E-14	-0.0792987480590247	0
0.0601	-0.0788298946018369	-6.23504423742135E-14	-0.0785485825275243	-3.11752211871067E-14	-0.0794862894418998	-9.35256635613202E-14	-0.079017435984712	-4.67628317806601E-14	-0.0783297842475033	-7.79380529677668E-14	-0.0792049773675872	-9.35256635613202E-14	-0.0785485825275243	-6.23504423742135E-14	-0.0783610411446492	-1.09113274154874E-13	-0.0787986377046911	-6.23504423742135E-14	-0.0788924083961286	-6.23504423742135E-14
0.0602	-0.0789236652932745	-7.79380529677668E-14	-0.0785485825275243	-3.11752211871067E-14	-0.0794862894418998	-1.09113274154874E-13	-0.0787986377046911	-3.11752211871067E-14	-0.0783297842475033	-6.23504423742135E-14	-0.0793300049561706	-4.67628317806601E-14	-0.0785798394246701	-4.67628317806601E-14	-0.0784235549389409	-3.11752211871067E-14	-0.0787986377046911	-6.23504423742135E-14	-0.0789861790875662	-9.35256635613202E-14
0.0603	-0.0788611514989828	-6.23504423742135E-14	-0.078392298041795	-3.11752211871067E-14	-0.0793925187504623	-4.67628317806601E-14	-0.0788611514989828	-9.35256635613202E-14	-0.0782672704532116	-3.11752211871067E-14	-0.0793612618533164	-4.67628317806601E-14	-0.0787048670132535	-4.67628317806601E-14	-0.0785485825275243	-6.23504423742135E-14	-0.0789236652932745	-6.23504423742135E-14	-0.079017435984712	-1.09113274154874E-13
0.0604	-0.0787986377046911	-6.23504423742135E-14	-0.0785173256303784	-4.67628317806601E-14	-0.0795175463390457	-4.67628317806601E-14	-0.0789236652932745	-9.35256635613202E-14	-0.0785173256303784	-4.67628317806601E-14	-0.0794862894418998	-4.67628317806601E-14	-0.0784860687332326	0	-0.0784860687332326	-4.67628317806601E-14	-0.0787986377046911	-4.67628317806601E-14	-0.0788924083961286	-4.67628317806601E-14
0.0605	-0.0789236652932745	-4.67628317806601E-14	-0.0783610411446492	-1.24700884748427E-13	-0.0794862894418998	-7.79380529677668E-14	-0.0789236652932745	-6.23504423742135E-14	-0.0783297842475033	-4.67628317806601E-14	-0.0793925187504623	-3.11752211871067E-14	-0.078611096321816	-6.23504423742135E-14	-0.0783610411446492	-9.35256635613202E-14	-0.0788611514989828	-7.79380529677668E-14	-0.0788611514989828	-3.11752211871067E-14
0.0606	-0.0788298946018369	-6.23504423742135E-14	-0.0785485825275243	-3.11752211871067E-14	-0.0794862894418998	-6.23504423742135E-14	-0.0787673808075452	-3.11752211871067E-14	-0.078392298041795	-7.79380529677668E-14	-0.0793300049561706	-4.67628317806601E-14	-0.0785798394246701	-9.35256635613202E-14	-0.0785485825275243	-4.67628317806601E-14	-0.0789236652932745	-4.67628317806601E-14	-0.0789236652932745	-1.55876105935534E-14
0.0607	-0.0787986377046911	-7.79380529677668E-14	-0.0785173256303784	-3.11752211871067E-14	-0.0795488032361915	0	-0.0789549221904203	-6.23504423742135E-14	-0.0784235549389409	-6.23504423742135E-14	-0.0793925187504623	-3.11752211871067E-14	-0.0784548118360867	-7.79380529677668E-14	-0.0784548118360867	-6.23504423742135E-14	-0.0789549221904203	-4.67628317806601E-14	-0.0788924083961286	-4.67628317806601E-14
0.0608	-0.0788924083961286	-3.11752211871067E-14	-0.0784235549389409	-3.11752211871067E-14	-0.0795175463390457	-4.67628317806601E-14	-0.0789549221904203	0	-0.0784235549389409	-3.11752211871067E-14	-0.0794237756476081	-7.79380529677668E-14	-0.0785173256303784	-6.23504423742135E-14	-0.0784235549389409	-1.55876105935534E-14	-0.0787673808075452	-1.09113274154874E-13	-0.0787986377046911	-7.79380529677668E-14
0.0609	-0.0787673808075452	-4.67628317806601E-14	-0.0785485825275243	-6.23504423742135E-14	-0.079455032544754	-7.79380529677668E-14	-0.0789236652932745	-6.23504423742135E-14	-0.0784860687332326	-4.67628317806601E-14	-0.0794237756476081	-6.23504423742135E-14	-0.0785798394246701	-7.79380529677668E-14	-0.0785173256303784	-7.79380529677668E-14	-0.0789236652932745	-3.11752211871067E-14	-0.0789549221904203	-6.23504423742135E-14
0.061	-0.0788611514989828	-3.11752211871067E-14	-0.0784235549389409	-4.67628317806601E-14	-0.0795175463390457	-9.35256635613202E-14	-0.0789236652932745	-6.23504423742135E-14	-0.0783610411446492	-6.23504423742135E-14	-0.0793925187504623	-4.67628317806601E-14	-0.0785173256303784	-4.67628317806601E-14	-0.0784548118360867	-6.23504423742135E-14	-0.0789861790875662	-4.67628317806601E-14	-0.079017435984712	-4.67628317806601E-14
0.0611	-0.0788924083961286	-4.67628317806601E-14	-0.0785798394246701	-6.23504423742135E-14	-0.0793925187504623	-4.67628317806601E-14	-0.0790486928818579	-6.23504423742135E-14	-0.0782672704532116	-4.67628317806601E-14	-0.0793925187504623	-1.55876105935534E-14	-0.0784548118360867	-7.79380529677668E-14	-0.0784235549389409	-3.11752211871067E-14	-0.0787361239103994	-4.67628317806601E-14	-0.0790486928818579	-4.67628317806601E-14
0.0612	-0.0788611514989828	0	-0.0786423532189618	1.55876105935534E-14	-0.0795175463390457	-4.67628317806601E-14	-0.0787361239103994	-1.09113274154874E-13	-0.0784548118360867	-4.67628317806601E-14	-0.0792049773675872	-4.67628317806601E-14	-0.0785173256303784	-4.67628317806601E-14	-0.0785173256303784	-7.79380529677668E-14	-0.0788924083961286	-6.23504423742135E-14	-0.0788298946018369	-6.23504423742135E-14
0.0613	-0.0788924083961286	-9.35256635613202E-14	-0.0786736101161077	-6.23504423742135E-14	-0.0794862894418998	-3.11752211871067E-14	-0.0788298946018369	-7.79380529677668E-14	-0.0782985273503575	-9.35256635613202E-14	-0.0793612618533164	-9.35256635613202E-14	-0.0785485825275243	-6.23504423742135E-14	-0.0784548118360867	-4.67628317806601E-14	-0.0788611514989828	-6.23504423742135E-14	-0.0790486928818579	-9.35256635613202E-14
0.0614	-0.079017435984712	3.11752211871067E-14	-0.0785798394246701	-4.67628317806601E-14	-0.0796425739276291	-6.23504423742135E-14	-0.0789236652932745	-4.67628317806601E-14	-0.0782985273503575	-4.67628317806601E-14	-0.0792987480590247	-4.67628317806601E-14	-0.0784548118360867	-3.11752211871067E-14	-0.0784235549389409	-7.79380529677668E-14	-0.0788298946018369	-4.67628317806601E-14	-0.0788924083961286	-4.67628317806601E-14
0.0615	-0.0788611514989828	-6.23504423742135E-14	-0.0786423532189618	-4.67628317806601E-14	-0.0795800601333374	0	-0.0787986377046911	-6.23504423742135E-14	-0.0783610411446492	-7.79380529677668E-14	-0.0791424635732954	-3.11752211871067E-14	-0.0784548118360867	-6.23504423742135E-14	-0.0785485825275243	-3.11752211871067E-14	-0.0789236652932745	-7.79380529677668E-14	-0.0791112066761496	-7.79380529677668E-14
0.0616	-0.0788924083961286	-9.35256635613202E-14	-0.0786736101161077	-3.11752211871067E-14	-0.0794862894418998	-4.67628317806601E-14	-0.0788298946018369	-3.11752211871067E-14	-0.0783610411446492	-3.11752211871067E-14	-0.0793300049561706	-4.67628317806601E-14	-0.0785798394246701	-9.35256635613202E-14	-0.0784548118360867	-4.67628317806601E-14	-0.079017435984712	-3.11752211871067E-14	-0.079017435984712	-4.67628317806601E-14
0.0617	-0.0788298946018369	-9.35256635613202E-14	-0.0785173256303784	-6.23504423742135E-14	-0.0794862894418998	-9.35256635613202E-14	-0.0789236652932745	-3.11752211871067E-14	-0.0782672704532116	-6.23504423742135E-14	-0.0794237756476081	-1.55876105935534E-14	-0.0783297842475033	-6.23504423742135E-14	-0.078611096321816	-4.67628317806601E-14	-0.079017435984712	-7.79380529677668E-14	-0.079017435984712	-6.23504423742135E-14
0.0618	-0.0788298946018369	0	-0.0787986377046911	-9.35256635613202E-14	-0.0794862894418998	-4.67628317806601E-14	-0.079017435984712	-3.11752211871067E-14	-0.0784235549389409	-4.67628317806601E-14	-0.0790799497790037	-4.67628317806601E-14	-0.078392298041795	-1.4028849534198E-13	-0.0785485825275243	-7.79380529677668E-14	-0.0789236652932745	-1.55876105935534E-14	-0.0789549221904203	-6.23504423742135E-14
0.0619	-0.0789861790875662	-7.79380529677668E-14	-0.0785173256303784	-6.23504423742135E-14	-0.0794237756476081	-4.67628317806601E-14	-0.0788924083961286	0	-0.0784548118360867	-6.23504423742135E-14	-0.079236234264733	-4.67628317806601E-14	-0.078611096321816	-7.79380529677668E-14	-0.0785798394246701	-6.23504423742135E-14	-0.0788611514989828	-3.11752211871067E-14	-0.0790799497790037	-7.79380529677668E-14
0.062	-0.0789549221904203	-3.11752211871067E-14	-0.0785798394246701	-7.79380529677668E-14	-0.0793925187504623	-9.35256635613202E-14	-0.0789549221904203	-7.79380529677668E-14	-0.0782985273503575	-1.09113274154874E-13	-0.0793612618533164	-7.79380529677668E-14	-0.0784860687332326	-3.11752211871067E-14	-0.0785798394246701	-4.67628317806601E-14	-0.0788924083961286	-6.23504423742135E-14	-0.0791112066761496	-4.67628317806601E-14
0.0621	-0.0788611514989828	-1.55876105935534E-14	-0.0786736101161077	-9.35256635613202E-14	-0.0794862894418998	-7.79380529677668E-14	-0.0787361239103994	-7.79380529677668E-14	-0.0782985273503575	-6.23504423742135E-14	-0.0792049773675872	-6.23504423742135E-14	-0.0785173256303784	-3.11752211871067E-14	-0.078611096321816	-6.23504423742135E-14	-0.0787673808075452	-4.67628317806601E-14	-0.0790799497790037	-6.23504423742135E-14
0.0622	-0.0788924083961286	-7.79380529677668E-14	-0.078611096321816	-7.79380529677668E-14	-0.0795175463390457	-6.23504423742135E-14	-0.0788611514989828	-7.79380529677668E-14	-0.0784235549389409	-9.35256635613202E-14	-0.079236234264733	-6.23504423742135E-14	-0.0785173256303784	-3.11752211871067E-14	-0.0786423532189618	-1.55876105935534E-14	-0.0788298946018369	-3.11752211871067E-14	-0.0789549221904203	-3.11752211871067E-14
0.0623	-0.0789861790875662	0	-0.078611096321816	-3.11752211871067E-14	-0.0795488032361915	-3.11752211871067E-14	-0.0787673808075452	-3.11752211871067E-14	-0.078392298041795	-4.67628317806601E-14	-0.0792674911618789	-3.11752211871067E-14	-0.0784235549389409	-6.23504423742135E-14	-0.0785173256303784	-4.67628317806601E-14	-0.0788924083961286	-4.67628317806601E-14	-0.0791737204704413	-3.11752211871067E-14
0.0624	-0.0787986377046911	-1.09113274154874E-13	-0.0786423532189618	-7.79380529677668E-14	-0.079455032544754	-3.11752211871067E-14	-0.0787673808075452	-1.09113274154874E-13	-0.0784235549389409	-4.67628317806601E-14	-0.0792674911618789	-3.11752211871067E-14	-0.0785485825275243	0	-0.0784860687332326	-1.09113274154874E-13	-0.0787673808075452	-4.67628317806601E-14	-0.0791112066761496	0
0.0625	-0.0790486928818579	-3.11752211871067E-14	-0.078611096321816	-7.79380529677668E-14	-0.079455032544754	-9.35256635613202E-14	-0.0788298946018369	-7.79380529677668E-14	-0.078392298041795	-4.67628317806601E-14	-0.0792987480590247	-6.23504423742135E-14	-0.0784548118360867	-6.23504423742135E-14	-0.0784235549389409	-6.23504423742135E-14	-0.0787673808075452	-4.67628317806601E-14	-0.0789236652932745	-1.09113274154874E-13
0.0626	-0.0790486928818579	-4.67628317806601E-14	-0.0786423532189618	-4.67628317806601E-14	-0.0792674911618789	-6.23504423742135E-14	-0.0787673808075452	-4.67628317806601E-14	-0.078392298041795	-4.67628317806601E-14	-0.0793300049561706	-3.11752211871067E-14	-0.0784548118360867	-6.23504423742135E-14	-0.0784548118360867	-3.11752211871067E-14	-0.0788611514989828	-7.79380529677668E-14	-0.0789549221904203	-6.23504423742135E-14
0.0627	-0.0789236652932745	-3.11752211871067E-14	-0.078611096321816	-6.23504423742135E-14	-0.079455032544754	-4.67628317806601E-14	-0.0788611514989828	0	-0.078392298041795	-1.09113274154874E-13	-0.0793300049561706	-4.67628317806601E-14	-0.0784860687332326	-9.35256635613202E-14	-0.078611096321816	-3.11752211871067E-14	-0.0788611514989828	-6.23504423742135E-14	-0.0791112066761496	0
0.0628	-0.0789236652932745	-7.79380529677668E-14	-0.0787048670132535	-7.79380529677668E-14	-0.0795175463390457	-9.35256635613202E-14	-0.0789549221904203	-6.23504423742135E-14	-0.0782985273503575	-3.11752211871067E-14	-0.0792674911618789	-6.23504423742135E-14	-0.078392298041795	-3.11752211871067E-14	-0.0783610411446492	-7.79380529677668E-14	-0.0789236652932745	-4.67628317806601E-14	-0.0789861790875662	-1.09113274154874E-13
0.0629	-0.0790486928818579	-4.67628317806601E-14	-0.0784860687332326	-6.23504423742135E-14	-0.0793612618533164	-1.09113274154874E-13	-0.0787986377046911	-4.67628317806601E-14	-0.0785485825275243	-9.35256635613202E-14	-0.0792987480590247	-6.23504423742135E-14	-0.0782985273503575	-1.24700884748427E-13	-0.078611096321816	0	-0.0788924083961286	-3.11752211871067E-14	-0.0789549221904203	-7.79380529677668E-14
0.063	-0.0789236652932745	0	-0.0787048670132535	0	-0.0794862894418998	-9.35256635613202E-14	-0.0787673808075452	-6.23504423742135E-14	-0.0784235549389409	-4.67628317806601E-14	-0.0792674911618789	-9.35256635613202E-14	-0.0782985273503575	-9.35256635613202E-14	-0.0786736101161077	-3.11752211871067E-14	-0.0789549221904203	-4.67628317806601E-14	-0.0789549221904203	-4.67628317806601E-14
0.0631	-0.079017435984712	-4.67628317806601E-14	-0.0787361239103994	-3.11752211871067E-14	-0.0796113170304832	1.55876105935534E-14	-0.0788611514989828	-4.67628317806601E-14	-0.0783610411446492	-6.23504423742135E-14	-0.0793300049561706	-7.79380529677668E-14	-0.0784548118360867	-4.67628317806601E-14	-0.0785798394246701	-7.79380529677668E-14	-0.0788298946018369	-1.09113274154874E-13	-0.0791112066761496	3.11752211871067E-14
0.0632	-0.0790486928818579	-3.11752211871067E-14	-0.0785798394246701	-6.23504423742135E-14	-0.0794862894418998	-7.79380529677668E-14	-0.0787673808075452	-4.67628317806601E-14	-0.0785173256303784	0	-0.0791112066761496	-7.79380529677668E-14	-0.0783297842475033	-6.23504423742135E-14	-0.0785485825275243	-6.23504423742135E-14	-0.0789861790875662	-1.55876105935534E-14	-0.0789236652932745	-9.35256635613202E-14
0.0633	-0.0789861790875662	-6.23504423742135E-14	-0.0785798394246701	-3.11752211871067E-14	-0.0793300049561706	-4.67628317806601E-14	-0.0787048670132535	-6.23504423742135E-14	-0.0783297842475033	-4.67628317806601E-14	-0.0793612618533164	-4.67628317806601E-14	-0.0783297842475033	-6.23504423742135E-14	-0.0786423532189618	-3.11752211871067E-14	-0.0789861790875662	-6.23504423742135E-14	-0.0790799497790037	-4.67628317806601E-14
0.0634	-0.0789236652932745	-9.35256635613202E-14	-0.0787673808075452	-3.11752211871067E-14	-0.0795488032361915	-9.35256635613202E-14	-0.0788298946018369	-6.23504423742135E-14	-0.0783610411446492	-7.79380529677668E-14	-0.0792674911618789	-1.24700884748427E-13	-0.0783297842475033	-7.79380529677668E-14	-0.0784235549389409	-1.55876105935534E-14	-0.0789236652932745	-3.11752211871067E-14	-0.0791424635732954	-6.23504423742135E-14
0.0635	-0.0789549221904203	-4.67628317806601E-14	-0.0785485825275243	-6.23504423742135E-14	-0.0793925187504623	-6.23504423742135E-14	-0.0789236652932745	-3.11752211871067E-14	-0.0784860687332326	-6.23504423742135E-14	-0.0792674911618789	-6.23504423742135E-14	-0.0784548118360867	-7.79380529677668E-14	-0.0785798394246701	-7.79380529677668E-14	-0.0789236652932745	-7.79380529677668E-14	-0.0789549221904203	-7.79380529677668E-14
0.0636	-0.0788924083961286	-6.23504423742135E-14	-0.0785485825275243	-6.23504423742135E-14	-0.079236234264733	-6.23504423742135E-14	-0.0787361239103994	-6.23504423742135E-14	-0.0783297842475033	0	-0.0792049773675872	-3.11752211871067E-14	-0.0785173256303784	1.55876105935534E-14	-0.0786736101161077	-4.67628317806601E-14	-0.0788924083961286	-6.23504423742135E-14	-0.0790799497790037	-7.79380529677668E-14
0.0637	-0.0788924083961286	-6.23504423742135E-14	-0.078611096321816	-3.11752211871067E-14	-0.0793612618533164	-3.11752211871067E-14	-0.0787361239103994	-4.67628317806601E-14	-0.0784235549389409	-3.11752211871067E-14	-0.0792674911618789	-7.79380529677668E-14	-0.0782672704532116	-6.23504423742135E-14	-0.078611096321816	-4.67628317806601E-14	-0.0789549221904203	-6.23504423742135E-14	-0.0790486928818579	-4.67628317806601E-14
0.0638	-0.0787361239103994	-7.79380529677668E-14	-0.0786423532189618	-6.23504423742135E-14	-0.0793925187504623	-7.79380529677668E-14	-0.0788924083961286	-7.79380529677668E-14	-0.0784548118360867	-9.35256635613202E-14	-0.079236234264733	-1.55876105935534E-14	-0.0784548118360867	-6.23504423742135E-14	-0.0785798394246701	-4.67628317806601E-14	-0.0788924083961286	-1.55876105935534E-14	-0.0789549221904203	-3.11752211871067E-14
0.0639	-0.0789549221904203	-6.23504423742135E-14	-0.078611096321816	-3.11752211871067E-14	-0.0794237756476081	-4.67628317806601E-14	-0.0786736101161077	-7.79380529677668E-14	-0.0785173256303784	-3.11752211871067E-14	-0.079236234264733	-3.11752211871067E-14	-0.0785798394246701	0	-0.0786736101161077	-7.79380529677668E-14	-0.0787986377046911	-6.23504423742135E-14	-0.0788611514989828	-1.09113274154874E-13
0.064	-0.0788298946018369	-1.09113274154874E-13	-0.078611096321816	-4.67628317806601E-14	-0.0793612618533164	-7.79380529677668E-14	-0.0787048670132535	-4.67628317806601E-14	-0.0782985273503575	-6.23504423742135E-14	-0.0793300049561706	-9.35256635613202E-14	-0.0784235549389409	-6.23504423742135E-14	-0.0787361239103994	-4.67628317806601E-14	-0.0789236652932745	-4.67628317806601E-14	-0.0790486928818579	-7.79380529677668E-14
0.0641	-0.0789236652932745	-7.79380529677668E-14	-0.0786423532189618	-6.23504423742135E-14	-0.0794862894418998	0	-0.0789236652932745	0	-0.0784548118360867	-7.79380529677668E-14	-0.0792987480590247	-7.79380529677668E-14	-0.0782672704532116	-6.23504423742135E-14	-0.0786736101161077	-9.35256635613202E-14	-0.0789549221904203	-1.55876105935534E-14	-0.079017435984712	-4.67628317806601E-14
0.0642	-0.0788924083961286	-3.11752211871067E-14	-0.0784548118360867	-1.09113274154874E-13	-0.0792674911618789	-7.79380529677668E-14	-0.0787361239103994	-6.23504423742135E-14	-0.0785798394246701	-4.67628317806601E-14	-0.0791424635732954	-1.09113274154874E-13	-0.0785173256303784	-6.23504423742135E-14	-0.0786423532189618	-6.23504423742135E-14	-0.0788298946018369	-1.55876105935534E-14	-0.0789236652932745	-7.79380529677668E-14
0.0643	-0.0789549221904203	-9.35256635613202E-14	-0.0785173256303784	-9.35256635613202E-14	-0.0793612618533164	-7.79380529677668E-14	-0.0787673808075452	-7.79380529677668E-14	-0.0784548118360867	-4.67628317806601E-14	-0.0794237756476081	-6.23504423742135E-14	-0.0784235549389409	-3.11752211871067E-14	-0.0787673808075452	-1.55876105935534E-14	-0.0788924083961286	-6.23504423742135E-14	-0.0788924083961286	-3.11752211871067E-14
0.0644	-0.0789549221904203	-7.79380529677668E-14	-0.078611096321816	0	-0.0793300049561706	-7.79380529677668E-14	-0.0788611514989828	0	-0.0784235549389409	-6.23504423742135E-14	-0.0794237756476081	-4.67628317806601E-14	-0.0783610411446492	-4.67628317806601E-14	-0.0785798394246701	-7.79380529677668E-14	-0.0789861790875662	0	-0.0789861790875662	-3.11752211871067E-14
0.0645	-0.0787986377046911	-4.67628317806601E-14	-0.0786736101161077	-3.11752211871067E-14	-0.0793612618533164	-1.24700884748427E-13	-0.0788298946018369	-1.55876105935534E-14	-0.0784235549389409	-6.23504423742135E-14	-0.0792987480590247	-7.79380529677668E-14	-0.0784235549389409	-4.67628317806601E-14	-0.0787048670132535	-4.67628317806601E-14	-0.0787673808075452	-4.67628317806601E-14	-0.0788611514989828	-6.23504423742135E-14
0.0646	-0.0791112066761496	-4.67628317806601E-14	-0.078611096321816	-7.79380529677668E-14	-0.0793300049561706	-6.23504423742135E-14	-0.0787986377046911	-4.67628317806601E-14	-0.0784548118360867	-4.67628317806601E-14	-0.0793300049561706	-1.09113274154874E-13	-0.0784548118360867	-9.35256635613202E-14	-0.0787673808075452	-6.23504423742135E-14	-0.0788924083961286	-7.79380529677668E-14	-0.0790799497790037	-3.11752211871067E-14
0.0647	-0.0788611514989828	-1.09113274154874E-13	-0.0786423532189618	-3.11752211871067E-14	-0.0794237756476081	-4.67628317806601E-14	-0.0787361239103994	-4.67628317806601E-14	-0.0784548118360867	-1.55876105935534E-14	-0.0793612618533164	-6.23504423742135E-14	-0.0785173256303784	-7.79380529677668E-14	-0.0785798394246701	-9.35256635613202E-14	-0.0788611514989828	-4.67628317806601E-14	-0.079017435984712	-4.67628317806601E-14
0.0648	-0.0787673808075452	-1.24700884748427E-13	-0.0786423532189618	-6.23504423742135E-14	-0.0795800601333374	-3.11752211871067E-14	-0.0787673808075452	-9.35256635613202E-14	-0.0785485825275243	-4.67628317806601E-14	-0.0794862894418998	-4.67628317806601E-14	-0.0785173256303784	-6.23504423742135E-14	-0.0787048670132535	-3.11752211871067E-14	-0.0787673808075452	-6.23504423742135E-14	-0.0788298946018369	-1.09113274154874E-13
0.0649	-0.0789861790875662	-7.79380529677668E-14	-0.0784235549389409	-9.35256635613202E-14	-0.0794862894418998	-4.67628317806601E-14	-0.0787986377046911	-6.23504423742135E-14	-0.078611096321816	-6.23504423742135E-14	-0.0793300049561706	-3.11752211871067E-14	-0.0784548118360867	-3.11752211871067E-14	-0.0787986377046911	-6.23504423742135E-14	-0.0786736101161077	-4.67628317806601E-14	-0.0788924083961286	-9.35256635613202E-14
0.065	-0.0788924083961286	-1.55876105935534E-14	-0.0785798394246701	-7.79380529677668E-14	-0.0793612618533164	-1.09113274154874E-13	-0.0788924083961286	-6.23504423742135E-14	-0.0786736101161077	1.55876105935534E-14	-0.079455032544754	-7.79380529677668E-14	-0.0783297842475033	-6.23504423742135E-14	-0.0785485825275243	-6.23504423742135E-14	-0.0789861790875662	-4.67628317806601E-14	-0.079017435984712	-4.67628317806601E-14
0.0651	-0.0787986377046911	-6.23504423742135E-14	-0.0786423532189618	-6.23504423742135E-14	-0.0793925187504623	-4.67628317806601E-14	-0.0788611514989828	-3.11752211871067E-14	-0.0784548118360867	-4.67628317806601E-14	-0.0793300049561706	-6.23504423742135E-14	-0.0785485825275243	-7.79380529677668E-14	-0.0786736101161077	-6.23504423742135E-14	-0.0788611514989828	-3.11752211871067E-14	-0.0789549221904203	-1.55876105935534E-14
0.0652	-0.0788298946018369	-4.67628317806601E-14	-0.078611096321816	-3.11752211871067E-14	-0.0795175463390457	-9.35256635613202E-14	-0.0788298946018369	-6.23504423742135E-14	-0.078392298041795	-6.23504423742135E-14	-0.0792987480590247	-3.11752211871067E-14	-0.0784860687332326	-3.11752211871067E-14	-0.0787361239103994	-3.11752211871067E-14	-0.0787673808075452	0	-0.0788611514989828	-6.23504423742135E-14
0.0653	-0.0789549221904203	-4.67628317806601E-14	-0.0785173256303784	-3.11752211871067E-14	-0.0793612618533164	-4.67628317806601E-14	-0.0787986377046911	-6.23504423742135E-14	-0.0784235549389409	-4.67628317806601E-14	-0.0793612618533164	-4.67628317806601E-14	-0.0784235549389409	-4.67628317806601E-14	-0.0787673808075452	-9.35256635613202E-14	-0.0788298946018369	-6.23504423742135E-14	-0.0790486928818579	-4.67628317806601E-14
0.0654	-0.0787361239103994	-7.79380529677668E-14	-0.078611096321816	-4.67628317806601E-14	-0.0794237756476081	-6.23504423742135E-14	-0.0788611514989828	-9.35256635613202E-14	-0.0783610411446492	-4.67628317806601E-14	-0.0793612618533164	-4.67628317806601E-14	-0.0785485825275243	-4.67628317806601E-14	-0.0788298946018369	-4.67628317806601E-14	-0.0786423532189618	-1.24700884748427E-13	-0.0789861790875662	-3.11752211871067E-14
0.0655	-0.0788611514989828	-7.79380529677668E-14	-0.0786736101161077	-6.23504423742135E-14	-0.0793925187504623	-1.24700884748427E-13	-0.0788924083961286	-7.79380529677668E-14	-0.078392298041795	-3.11752211871067E-14	-0.0793300049561706	-6.23504423742135E-14	-0.0783297842475033	-4.67628317806601E-14	-0.0787361239103994	-4.67628317806601E-14	-0.0787673808075452	-4.67628317806601E-14	-0.0789861790875662	-6.23504423742135E-14
0.0656	-0.0788611514989828	-7.79380529677668E-14	-0.078611096321816	-9.35256635613202E-14	-0.079455032544754	-1.09113274154874E-13	-0.0788611514989828	-4.67628317806601E-14	-0.078392298041795	-7.79380529677668E-14	-0.0792674911618789	-6.23504423742135E-14	-0.0784860687332326	-1.09113274154874E-13	-0.0788924083961286	-9.35256635613202E-14	-0.0789549221904203	-3.11752211871067E-14	-0.0789861790875662	-3.11752211871067E-14
0.0657	-0.0788611514989828	-3.11752211871067E-14	-0.0786423532189618	-3.11752211871067E-14	-0.0794237756476081	-3.11752211871067E-14	-0.0787986377046911	-4.67628317806601E-14	-0.0782985273503575	-6.23504423742135E-14	-0.0794862894418998	-7.79380529677668E-14	-0.0785485825275243	0	-0.0787986377046911	-6.23504423742135E-14	-0.0788611514989828	-4.67628317806601E-14	-0.0789236652932745	-9.35256635613202E-14
0.0658	-0.0788611514989828	-3.11752211871067E-14	-0.0787048670132535	-4.67628317806601E-14	-0.0794862894418998	-9.35256635613202E-14	-0.0788611514989828	-1.09113274154874E-13	-0.0784235549389409	-6.23504423742135E-14	-0.0792987480590247	0	-0.0785173256303784	-1.09113274154874E-13	-0.0787048670132535	-3.11752211871067E-14	-0.0787048670132535	-7.79380529677668E-14	-0.0788924083961286	-4.67628317806601E-14
0.0659	-0.0788611514989828	-1.09113274154874E-13	-0.0787673808075452	-3.11752211871067E-14	-0.0794237756476081	-4.67628317806601E-14	-0.0788611514989828	-9.35256635613202E-14	-0.0784235549389409	-6.23504423742135E-14	-0.0792674911618789	-6.23504423742135E-14	-0.0786736101161077	-4.67628317806601E-14	-0.0788298946018369	-4.67628317806601E-14	-0.0789549221904203	-6.23504423742135E-14	-0.0789549221904203	-4.67628317806601E-14
0.066	-0.0788298946018369	-3.11752211871067E-14	-0.0786423532189618	-3.11752211871067E-14	-0.0794237756476081	-9.35256635613202E-14	-0.0788924083961286	-4.67628317806601E-14	-0.0784235549389409	-3.11752211871067E-14	-0.0793300049561706	-6.23504423742135E-14	-0.0785798394246701	-3.11752211871067E-14	-0.0788924083961286	-3.11752211871067E-14	-0.0787048670132535	-6.23504423742135E-14	-0.0789236652932745	-9.35256635613202E-14
0.0661	-0.0787673808075452	-4.67628317806601E-14	-0.0786423532189618	-9.35256635613202E-14	-0.079455032544754	-1.55876105935534E-14	-0.0789236652932745	-7.79380529677668E-14	-0.0782672704532116	0	-0.0792987480590247	-9.35256635613202E-14	-0.0785798394246701	-9.35256635613202E-14	-0.0788611514989828	-3.11752211871067E-14	-0.0787986377046911	-7.79380529677668E-14	-0.079017435984712	-9.35256635613202E-14
0.0662	-0.0788611514989828	-4.67628317806601E-14	-0.0787361239103994	-9.35256635613202E-14	-0.0794862894418998	-1.09113274154874E-13	-0.0790486928818579	-3.11752211871067E-14	-0.0784235549389409	-6.23504423742135E-14	-0.079236234264733	-6.23504423742135E-14	-0.0785173256303784	-4.67628317806601E-14	-0.0787048670132535	-4.67628317806601E-14	-0.0788611514989828	-3.11752211871067E-14	-0.0789236652932745	-3.11752211871067E-14
0.0663	-0.0790486928818579	-6.23504423742135E-14	-0.0786736101161077	-3.11752211871067E-14	-0.0794862894418998	-6.23504423742135E-14	-0.0788924083961286	0	-0.0783297842475033	-9.35256635613202E-14	-0.0792674911618789	-6.23504423742135E-14	-0.0785485825275243	-6.23504423742135E-14	-0.0789236652932745	-6.23504423742135E-14	-0.0787361239103994	-9.35256635613202E-14	-0.0788924083961286	-6.23504423742135E-14
0.0664	-0.0788611514989828	-4.67628317806601E-14	-0.0788611514989828	0	-0.0794862894418998	-7.79380529677668E-14	-0.079017435984712	-7.79380529677668E-14	-0.0782360135560658	-1.55876105935534E-14	-0.0793300049561706	-6.23504423742135E-14	-0.078392298041795	-4.67628317806601E-14	-0.0787673808075452	-3.11752211871067E-14	-0.0787986377046911	-7.79380529677668E-14	-0.0789236652932745	-9.35256635613202E-14
0.0665	-0.0787986377046911	-7.79380529677668E-14	-0.0788298946018369	-1.09113274154874E-13	-0.0794237756476081	0	-0.0789549221904203	-9.35256635613202E-14	-0.0783297842475033	-6.23504423742135E-14	-0.0792049773675872	-4.67628317806601E-14	-0.0785173256303784	-3.11752211871067E-14	-0.0787673808075452	-7.79380529677668E-14	-0.0787986377046911	0	-0.0789549221904203	-6.23504423742135E-14
0.0666	-0.0788924083961286	-9.35256635613202E-14	-0.0785485825275243	-1.09113274154874E-13	-0.079455032544754	-3.11752211871067E-14	-0.0789549221904203	-7.79380529677668E-14	-0.0784548118360867	-4.67628317806601E-14	-0.0792987480590247	-4.67628317806601E-14	-0.0786736101161077	-1.09113274154874E-13	-0.0789549221904203	-3.11752211871067E-14	-0.0787673808075452	-1.09113274154874E-13	-0.0789549221904203	-4.67628317806601E-14
0.0667	-0.0788611514989828	-3.11752211871067E-14	-0.0787048670132535	-1.55876105935534E-14	-0.079455032544754	-6.23504423742135E-14	-0.0790799497790037	-3.11752211871067E-14	-0.0782672704532116	0	-0.079236234264733	-7.79380529677668E-14	-0.0783610411446492	-9.35256635613202E-14	-0.0788924083961286	-4.67628317806601E-14	-0.0787048670132535	-7.79380529677668E-14	-0.079017435984712	-3.11752211871067E-14
0.0668	-0.0788924083961286	-6.23504423742135E-14	-0.0787673808075452	-9.35256635613202E-14	-0.0795488032361915	1.55876105935534E-14	-0.0791737204704413	-3.11752211871067E-14	-0.0782672704532116	-3.11752211871067E-14	-0.0792674911618789	-4.67628317806601E-14	-0.0784235549389409	0	-0.0787048670132535	-6.23504423742135E-14	-0.0785798394246701	-1.24700884748427E-13	-0.0788924083961286	-7.79380529677668E-14
0.0669	-0.0788924083961286	-7.79380529677668E-14	-0.0786736101161077	-3.11752211871067E-14	-0.0795175463390457	-3.11752211871067E-14	-0.0789236652932745	-9.35256635613202E-14	-0.078392298041795	-4.67628317806601E-14	-0.0793925187504623	-3.11752211871067E-14	-0.078611096321816	-6.23504423742135E-14	-0.0789236652932745	-7.79380529677668E-14	-0.0786423532189618	-1.55876105935534E-14	-0.0788924083961286	-6.23504423742135E-14
0.067	-0.0789236652932745	0	-0.0787361239103994	-7.79380529677668E-14	-0.079455032544754	-4.67628317806601E-14	-0.0788924083961286	-1.09113274154874E-13	-0.078392298041795	-3.11752211871067E-14	-0.0793300049561706	-4.67628317806601E-14	-0.0784548118360867	-4.67628317806601E-14	-0.0787986377046911	-6.23504423742135E-14	-0.0786736101161077	-6.23504423742135E-14	-0.0788611514989828	-7.79380529677668E-14
0.0671	-0.0787673808075452	-6.23504423742135E-14	-0.0787361239103994	-6.23504423742135E-14	-0.0794862894418998	0	-0.0790486928818579	-7.79380529677668E-14	-0.0783297842475033	-4.67628317806601E-14	-0.0792049773675872	-1.55876105935534E-14	-0.0784548118360867	-3.11752211871067E-14	-0.0787673808075452	-7.79380529677668E-14	-0.078611096321816	-4.67628317806601E-14	-0.0789236652932745	-7.79380529677668E-14
0.0672	-0.0788924083961286	-7.79380529677668E-14	-0.078611096321816	-6.23504423742135E-14	-0.0795488032361915	-4.67628317806601E-14	-0.079017435984712	-3.11752211871067E-14	-0.0784235549389409	-4.67628317806601E-14	-0.0791737204704413	-6.23504423742135E-14	-0.0785798394246701	-4.67628317806601E-14	-0.0787048670132535	-6.23504423742135E-14	-0.0786736101161077	-6.23504423742135E-14	-0.0786736101161077	-4.67628317806601E-14
0.0673	-0.0789236652932745	-4.67628317806601E-14	-0.0789236652932745	-4.67628317806601E-14	-0.0794862894418998	-1.55876105935534E-14	-0.0788298946018369	-7.79380529677668E-14	-0.0783610411446492	-4.67628317806601E-14	-0.0792987480590247	-7.79380529677668E-14	-0.078611096321816	-4.67628317806601E-14	-0.0789861790875662	-3.11752211871067E-14	-0.0787361239103994	0	-0.0787673808075452	-9.35256635613202E-14
0.0674	-0.0786736101161077	-1.09113274154874E-13	-0.0786736101161077	-3.11752211871067E-14	-0.0794862894418998	-6.23504423742135E-14	-0.0789236652932745	-7.79380529677668E-14	-0.0783297842475033	-6.23504423742135E-14	-0.0792987480590247	-1.09113274154874E-13	-0.0784548118360867	-3.11752211871067E-14	-0.0786736101161077	-7.79380529677668E-14	-0.0787361239103994	-6.23504423742135E-14	-0.0788298946018369	-6.23504423742135E-14
0.0675	-0.0788924083961286	-6.23504423742135E-14	-0.0788924083961286	-4.67628317806601E-14	-0.0795175463390457	-7.79380529677668E-14	-0.0790799497790037	-9.35256635613202E-14	-0.078392298041795	-6.23504423742135E-14	-0.0793300049561706	-7.79380529677668E-14	-0.0785798394246701	-4.67628317806601E-14	-0.0787986377046911	-6.23504423742135E-14	-0.0786736101161077	-7.79380529677668E-14	-0.0788298946018369	-7.79380529677668E-14
0.0676	-0.0788298946018369	-6.23504423742135E-14	-0.0787048670132535	-7.79380529677668E-14	-0.0794862894418998	-7.79380529677668E-14	-0.0788924083961286	-6.23504423742135E-14	-0.0783297842475033	-6.23504423742135E-14	-0.0793612618533164	-1.55876105935534E-14	-0.0784235549389409	-7.79380529677668E-14	-0.0789861790875662	-4.67628317806601E-14	-0.0787048670132535	-1.09113274154874E-13	-0.0789861790875662	-4.67628317806601E-14
0.0677	-0.0787673808075452	-7.79380529677668E-14	-0.0787048670132535	-7.79380529677668E-14	-0.0794862894418998	-1.55876105935534E-14	-0.079017435984712	-6.23504423742135E-14	-0.0782360135560658	0	-0.0792987480590247	-6.23504423742135E-14	-0.0782985273503575	-1.24700884748427E-13	-0.0789549221904203	-3.11752211871067E-14	-0.0787986377046911	-4.67628317806601E-14	-0.0788924083961286	-6.23504423742135E-14
0.0678	-0.0787673808075452	-6.23504423742135E-14	-0.0787673808075452	-7.79380529677668E-14	-0.0793925187504623	-3.11752211871067E-14	-0.079017435984712	-4.67628317806601E-14	-0.0782672704532116	-6.23504423742135E-14	-0.0792987480590247	-4.67628317806601E-14	-0.0783297842475033	0	-0.0788611514989828	-6.23504423742135E-14	-0.0786423532189618	-6.23504423742135E-14	-0.0786736101161077	-7.79380529677668E-14
0.0679	-0.0787048670132535	-4.67628317806601E-14	-0.0787361239103994	-7.79380529677668E-14	-0.0794862894418998	-6.23504423742135E-14	-0.0789549221904203	-4.67628317806601E-14	-0.0782047566589199	-7.79380529677668E-14	-0.0791737204704413	-6.23504423742135E-14	-0.0784235549389409	1.55876105935534E-14	-0.0789861790875662	-4.67628317806601E-14	-0.0786736101161077	-6.23504423742135E-14	-0.0787986377046911	-1.4028849534198E-13
0.068	-0.0787986377046911	-6.23504423742135E-14	-0.0787673808075452	-3.11752211871067E-14	-0.0794237756476081	-7.79380529677668E-14	-0.0791112066761496	-4.67628317806601E-14	-0.0784860687332326	1.55876105935534E-14	-0.0792674911618789	-7.79380529677668E-14	-0.0783297842475033	-6.23504423742135E-14	-0.0787673808075452	-9.35256635613202E-14	-0.0786423532189618	-9.35256635613202E-14	-0.0789236652932745	-6.23504423742135E-14
0.0681	-0.0788298946018369	-4.67628317806601E-14	-0.078611096321816	-1.09113274154874E-13	-0.0793300049561706	-4.67628317806601E-14	-0.0789861790875662	-4.67628317806601E-14	-0.0782360135560658	-6.23504423742135E-14	-0.079236234264733	-7.79380529677668E-14	-0.0782985273503575	-9.35256635613202E-14	-0.0787673808075452	-1.09113274154874E-13	-0.0786736101161077	-1.24700884748427E-13	-0.0788298946018369	-3.11752211871067E-14
0.0682	-0.0788298946018369	-4.67628317806601E-14	-0.0786423532189618	-9.35256635613202E-14	-0.079455032544754	-4.67628317806601E-14	-0.0790486928818579	-6.23504423742135E-14	-0.0783297842475033	-6.23504423742135E-14	-0.0791112066761496	-1.09113274154874E-13	-0.0782985273503575	-4.67628317806601E-14	-0.0788611514989828	-4.67628317806601E-14	-0.0786736101161077	-3.11752211871067E-14	-0.0788611514989828	-9.35256635613202E-14
0.0683	-0.0789236652932745	-3.11752211871067E-14	-0.0787361239103994	-7.79380529677668E-14	-0.0793300049561706	-6.23504423742135E-14	-0.0789549221904203	-4.67628317806601E-14	-0.0784548118360867	-7.79380529677668E-14	-0.0791424635732954	-1.55876105935534E-14	-0.0784235549389409	-3.11752211871067E-14	-0.0790799497790037	-1.55876105935534E-14	-0.0787673808075452	-3.11752211871067E-14	-0.0789549221904203	-6.23504423742135E-14
0.0684	-0.0787361239103994	-7.79380529677668E-14	-0.0787361239103994	-4.67628317806601E-14	-0.0794862894418998	-3.11752211871067E-14	-0.0791112066761496	-7.79380529677668E-14	-0.0783297842475033	-4.67628317806601E-14	-0.0792674911618789	-6.23504423742135E-14	-0.0782985273503575	0	-0.0787673808075452	-6.23504423742135E-14	-0.0786736101161077	-6.23504423742135E-14	-0.0789236652932745	-6.23504423742135E-14
0.0685	-0.0787361239103994	-9.35256635613202E-14	-0.0788298946018369	-4.67628317806601E-14	-0.0794237756476081	-4.67628317806601E-14	-0.0790799497790037	-4.67628317806601E-14	-0.0784235549389409	-6.23504423742135E-14	-0.0790799497790037	0	-0.0781109859674824	-9.35256635613202E-14	-0.0789236652932745	-1.09113274154874E-13	-0.0785798394246701	-7.79380529677668E-14	-0.0787673808075452	-6.23504423742135E-14
0.0686	-0.0787986377046911	-7.79380529677668E-14	-0.0788611514989828	-9.35256635613202E-14	-0.0793925187504623	-9.35256635613202E-14	-0.0789549221904203	-4.67628317806601E-14	-0.0783610411446492	-6.23504423742135E-14	-0.0792049773675872	-9.35256635613202E-14	-0.0784548118360867	-1.24700884748427E-13	-0.0788298946018369	-4.67628317806601E-14	-0.0787673808075452	-6.23504423742135E-14	-0.0789861790875662	-4.67628317806601E-14
0.0687	-0.0788611514989828	-3.11752211871067E-14	-0.0787361239103994	-6.23504423742135E-14	-0.0793612618533164	-1.55876105935534E-14	-0.0788924083961286	-9.35256635613202E-14	-0.0782985273503575	-7.79380529677668E-14	-0.079236234264733	-4.67628317806601E-14	-0.0782360135560658	-6.23504423742135E-14	-0.0787361239103994	-9.35256635613202E-14	-0.0787361239103994	-3.11752211871067E-14	-0.079017435984712	-3.11752211871067E-14
0.0688	-0.0787048670132535	-3.11752211871067E-14	-0.0789236652932745	-4.67628317806601E-14	-0.0794862894418998	-4.67628317806601E-14	-0.0788924083961286	-1.24700884748427E-13	-0.0782985273503575	-6.23504423742135E-14	-0.079236234264733	-3.11752211871067E-14	-0.0783610411446492	-6.23504423742135E-14	-0.0789236652932745	0	-0.0786736101161077	-4.67628317806601E-14	-0.0789236652932745	-3.11752211871067E-14
0.0689	-0.0788924083961286	-6.23504423742135E-14	-0.0789236652932745	-7.79380529677668E-14	-0.0794237756476081	-6.23504423742135E-14	-0.0791112066761496	-4.67628317806601E-14	-0.0783297842475033	-6.23504423742135E-14	-0.0791112066761496	-1.55876105935534E-14	-0.078392298041795	0	-0.0786423532189618	-4.67628317806601E-14	-0.0786736101161077	-1.55876105935534E-14	-0.0789236652932745	-4.67628317806601E-14
0.069	-0.0787986377046911	-7.79380529677668E-14	-0.078611096321816	-6.23504423742135E-14	-0.0793612618533164	-3.11752211871067E-14	-0.0788298946018369	-3.11752211871067E-14	-0.0784548118360867	-7.79380529677668E-14	-0.079236234264733	-7.79380529677668E-14	-0.0783297842475033	-6.23504423742135E-14	-0.0788298946018369	-6.23504423742135E-14	-0.0786736101161077	-4.67628317806601E-14	-0.0787986377046911	-7.79380529677668E-14
0.0691	-0.0787673808075452	-7.79380529677668E-14	-0.0787673808075452	-6.23504423742135E-14	-0.0793300049561706	-4.67628317806601E-14	-0.079017435984712	-1.55876105935534E-14	-0.0783610411446492	-4.67628317806601E-14	-0.0791737204704413	-3.11752211871067E-14	-0.0782360135560658	-7.79380529677668E-14	-0.0788611514989828	-3.11752211871067E-14	-0.0787048670132535	-7.79380529677668E-14	-0.0789861790875662	-7.79380529677668E-14
0.0692	-0.0787986377046911	-6.23504423742135E-14	-0.0787361239103994	-7.79380529677668E-14	-0.0793925187504623	-6.23504423742135E-14	-0.0790486928818579	-7.79380529677668E-14	-0.078392298041795	-6.23504423742135E-14	-0.0791112066761496	-7.79380529677668E-14	-0.0782047566589199	-4.67628317806601E-14	-0.0786736101161077	-6.23504423742135E-14	-0.0786423532189618	-4.67628317806601E-14	-0.0789549221904203	0
0.0693	-0.0788924083961286	-6.23504423742135E-14	-0.0786736101161077	-3.11752211871067E-14	-0.079455032544754	-6.23504423742135E-14	-0.0789861790875662	-4.67628317806601E-14	-0.0782672704532116	-9.35256635613202E-14	-0.0791424635732954	-6.23504423742135E-14	-0.0784235549389409	-1.09113274154874E-13	-0.0788611514989828	-4.67628317806601E-14	-0.0787986377046911	-3.11752211871067E-14	-0.079017435984712	-6.23504423742135E-14
0.0694	-0.0787673808075452	-6.23504423742135E-14	-0.0787673808075452	-6.23504423742135E-14	-0.0794862894418998	-4.67628317806601E-14	-0.0788924083961286	-1.55876105935534E-14	-0.0782360135560658	-3.11752211871067E-14	-0.0791737204704413	-6.23504423742135E-14	-0.0781422428646282	-7.79380529677668E-14	-0.0787986377046911	-3.11752211871067E-14	-0.0786423532189618	-7.79380529677668E-14	-0.0789236652932745	-7.79380529677668E-14
0.0695	-0.0788298946018369	-1.09113274154874E-13	-0.0789549221904203	-4.67628317806601E-14	-0.0794862894418998	-9.35256635613202E-14	-0.0791737204704413	0	-0.0782672704532116	-1.55876105935534E-14	-0.0790799497790037	-6.23504423742135E-14	-0.0782672704532116	-4.67628317806601E-14	-0.0788611514989828	-6.23504423742135E-14	-0.0786736101161077	-6.23504423742135E-14	-0.0788298946018369	-9.35256635613202E-14
0.0696	-0.0787986377046911	-7.79380529677668E-14	-0.0786423532189618	1.55876105935534E-14	-0.0793612618533164	0	-0.0791424635732954	1.55876105935534E-14	-0.0784235549389409	-4.67628317806601E-14	-0.0790486928818579	-3.11752211871067E-14	-0.078392298041795	-4.67628317806601E-14	-0.0787986377046911	-7.79380529677668E-14	-0.0786736101161077	-6.23504423742135E-14	-0.0788298946018369	-6.23504423742135E-14
0.0697	-0.0787673808075452	-4.67628317806601E-14	-0.0787673808075452	-1.24700884748427E-13	-0.0794237756476081	-6.23504423742135E-14	-0.0789549221904203	-6.23504423742135E-14	-0.0783297842475033	-4.67628317806601E-14	-0.0791424635732954	-3.11752211871067E-14	-0.0782672704532116	-7.79380529677668E-14	-0.0788611514989828	0	-0.0787048670132535	-1.24700884748427E-13	-0.0789236652932745	-7.79380529677668E-14
0.0698	-0.0787986377046911	-3.11752211871067E-14	-0.0788924083961286	1.55876105935534E-14	-0.0793612618533164	-4.67628317806601E-14	-0.0791112066761496	-6.23504423742135E-14	-0.0782672704532116	-3.11752211871067E-14	-0.0791737204704413	-6.23504423742135E-14	-0.0782360135560658	-4.67628317806601E-14	-0.0789549221904203	-3.11752211871067E-14	-0.0785485825275243	-6.23504423742135E-14	-0.0788611514989828	-1.55876105935534E-14
0.0699	-0.0789549221904203	-4.67628317806601E-14	-0.0787048670132535	-3.11752211871067E-14	-0.0793925187504623	-9.35256635613202E-14	-0.0791112066761496	-4.67628317806601E-14	-0.0785173256303784	-4.67628317806601E-14	-0.0791112066761496	-7.79380529677668E-14	-0.0781734997617741	-4.67628317806601E-14	-0.0788924083961286	-6.23504423742135E-14	-0.0786736101161077	-3.11752211871067E-14	-0.0787986377046911	-3.11752211871067E-14
0.07	-0.0787048670132535	-7.79380529677668E-14	-0.0787361239103994	-3.11752211871067E-14	-0.0793925187504623	-6.23504423742135E-14	-0.0789236652932745	-4.67628317806601E-14	-0.0784235549389409	0	-0.0789549221904203	-7.79380529677668E-14	-0.0782360135560658	-6.23504423742135E-14	-0.0787673808075452	-9.35256635613202E-14	-0.0786736101161077	-3.11752211871067E-14	-0.0788924083961286	-7.79380529677668E-14
0.0701	-0.0786423532189618	-9.35256635613202E-14	-0.0787673808075452	-1.09113274154874E-13	-0.0793925187504623	-6.23504423742135E-14	-0.079017435984712	-1.09113274154874E-13	-0.078392298041795	-6.23504423742135E-14	-0.0792987480590247	-6.23504423742135E-14	-0.0782672704532116	-6.23504423742135E-14	-0.0787986377046911	-6.23504423742135E-14	-0.0787986377046911	-7.79380529677668E-14	-0.0788924083961286	-7.79380529677668E-14
0.0702	-0.0786423532189618	-7.79380529677668E-14	-0.0786736101161077	-3.11752211871067E-14	-0.0794862894418998	-4.67628317806601E-14	-0.0791112066761496	-7.79380529677668E-14	-0.078392298041795	-7.79380529677668E-14	-0.079017435984712	-9.35256635613202E-14	-0.078392298041795	-6.23504423742135E-14	-0.0788298946018369	-4.67628317806601E-14	-0.0786423532189618	-1.55876105935534E-14	-0.0787673808075452	-6.23504423742135E-14
0.0703	-0.0787986377046911	-9.35256635613202E-14	-0.0787361239103994	-4.67628317806601E-14	-0.0793925187504623	-3.11752211871067E-14	-0.0789236652932745	-4.67628317806601E-14	-0.0784235549389409	-7.79380529677668E-14	-0.079236234264733	-9.35256635613202E-14	-0.0783610411446492	-9.35256635613202E-14	-0.0789236652932745	-3.11752211871067E-14	-0.0786736101161077	-9.35256635613202E-14	-0.0789549221904203	-4.67628317806601E-14
0.0704	-0.0787361239103994	-6.23504423742135E-14	-0.0787673808075452	0	-0.0793925187504623	-9.35256635613202E-14	-0.0790486928818579	-7.79380529677668E-14	-0.0783610411446492	-4.67628317806601E-14	-0.0791112066761496	-6.23504423742135E-14	-0.0782360135560658	-3.11752211871067E-14	-0.0787361239103994	-6.23504423742135E-14	-0.0785485825275243	-6.23504423742135E-14	-0.0791112066761496	1.55876105935534E-14
0.0705	-0.0786736101161077	-7.79380529677668E-14	-0.0788298946018369	-4.67628317806601E-14	-0.0793925187504623	-1.09113274154874E-13	-0.0791424635732954	-6.23504423742135E-14	-0.0783297842475033	-7.79380529677668E-14	-0.0791112066761496	-6.23504423742135E-14	-0.0782985273503575	-9.35256635613202E-14	-0.0787361239103994	-1.09113274154874E-13	-0.0786423532189618	-7.79380529677668E-14	-0.0788924083961286	-6.23504423742135E-14
0.0706	-0.0788924083961286	0	-0.0787986377046911	-6.23504423742135E-14	-0.0793925187504623	-4.67628317806601E-14	-0.0791112066761496	-1.55876105935534E-14	-0.0785798394246701	-7.79380529677668E-14	-0.0790799497790037	-6.23504423742135E-14	-0.0783297842475033	-6.23504423742135E-14	-0.0789236652932745	-6.23504423742135E-14	-0.0786423532189618	-4.67628317806601E-14	-0.0788924083961286	-9.35256635613202E-14
0.0707	-0.0787673808075452	0	-0.0788611514989828	-7.79380529677668E-14	-0.0793925187504623	-4.67628317806601E-14	-0.0790486928818579	-6.23504423742135E-14	-0.0785798394246701	-1.55876105935534E-14	-0.0791424635732954	-1.09113274154874E-13	-0.0781734997617741	-7.79380529677668E-14	-0.0788924083961286	-4.67628317806601E-14	-0.0786736101161077	-4.67628317806601E-14	-0.0790486928818579	-4.67628317806601E-14
0.0708	-0.0786736101161077	-1.09113274154874E-13	-0.0788924083961286	-9.35256635613202E-14	-0.079455032544754	-6.23504423742135E-14	-0.0791112066761496	-1.09113274154874E-13	-0.0784860687332326	-4.67628317806601E-14	-0.0791424635732954	-1.55876105935534E-14	-0.0782672704532116	-4.67628317806601E-14	-0.0788298946018369	-3.11752211871067E-14	-0.078611096321816	-3.11752211871067E-14	-0.0789236652932745	-3.11752211871067E-14
0.0709	-0.0788298946018369	0	-0.0787673808075452	-6.23504423742135E-14	-0.0793612618533164	-9.35256635613202E-14	-0.0790799497790037	0	-0.078611096321816	-9.35256635613202E-14	-0.0790486928818579	0	-0.0783610411446492	-6.23504423742135E-14	-0.0789549221904203	-3.11752211871067E-14	-0.0786736101161077	-9.35256635613202E-14	-0.0788611514989828	-7.79380529677668E-14
0.071	-0.0788298946018369	-3.11752211871067E-14	-0.0787361239103994	-6.23504423742135E-14	-0.0793300049561706	0	-0.0789236652932745	-4.67628317806601E-14	-0.0784860687332326	-7.79380529677668E-14	-0.0791112066761496	0	-0.0782985273503575	-6.23504423742135E-14	-0.0788611514989828	-4.67628317806601E-14	-0.0787986377046911	-4.67628317806601E-14	-0.079017435984712	-9.35256635613202E-14
0.0711	-0.0787986377046911	-7.79380529677668E-14	-0.0788924083961286	0	-0.0793925187504623	-3.11752211871067E-14	-0.0791737204704413	-4.67628317806601E-14	-0.0783610411446492	-3.11752211871067E-14	-0.0791424635732954	-4.67628317806601E-14	-0.0783297842475033	-6.23504423742135E-14	-0.0787673808075452	-1.09113274154874E-13	-0.0787048670132535	-3.11752211871067E-14	-0.0788924083961286	0
0.0712	-0.0788298946018369	-4.67628317806601E-14	-0.0787986377046911	-7.79380529677668E-14	-0.0794862894418998	-6.23504423742135E-14	-0.0791112066761496	-6.23504423742135E-14	-0.0784548118360867	-7.79380529677668E-14	-0.079017435984712	-9.35256635613202E-14	-0.0783297842475033	0	-0.0790486928818579	-6.23504423742135E-14	-0.0786736101161077	-6.23504423742135E-14	-0.0788924083961286	-7.79380529677668E-14
0.0713	-0.0789236652932745	-7.79380529677668E-14	-0.0787986377046911	-6.23504423742135E-14	-0.0793612618533164	0	-0.079017435984712	-1.55876105935534E-14	-0.0785485825275243	-3.11752211871067E-14	-0.0792049773675872	-6.23504423742135E-14	-0.0782985273503575	-4.67628317806601E-14	-0.0788611514989828	-6.23504423742135E-14	-0.0786423532189618	-4.67628317806601E-14	-0.0789549221904203	-4.67628317806601E-14
0.0714	-0.0787986377046911	-7.79380529677668E-14	-0.0788611514989828	-6.23504423742135E-14	-0.0793300049561706	-3.11752211871067E-14	-0.0789549221904203	-4.67628317806601E-14	-0.078392298041795	-6.23504423742135E-14	-0.0791112066761496	-6.23504423742135E-14	-0.0783297842475033	-7.79380529677668E-14	-0.0788611514989828	-1.09113274154874E-13	-0.0787673808075452	-6.23504423742135E-14	-0.0791112066761496	-3.11752211871067E-14
0.0715	-0.0787673808075452	-1.09113274154874E-13	-0.0789236652932745	-3.11752211871067E-14	-0.079455032544754	-9.35256635613202E-14	-0.0790486928818579	-4.67628317806601E-14	-0.0786736101161077	0	-0.0789549221904203	-6.23504423742135E-14	-0.0784860687332326	-3.11752211871067E-14	-0.0789236652932745	-6.23504423742135E-14	-0.0787048670132535	-7.79380529677668E-14	-0.0788924083961286	-4.67628317806601E-14
0.0716	-0.0788298946018369	-4.67628317806601E-14	-0.0787986377046911	-7.79380529677668E-14	-0.0793612618533164	-4.67628317806601E-14	-0.0789861790875662	-6.23504423742135E-14	-0.0785173256303784	-4.67628317806601E-14	-0.0791112066761496	1.55876105935534E-14	-0.0784860687332326	-7.79380529677668E-14	-0.0789236652932745	-1.09113274154874E-13	-0.0786736101161077	-6.23504423742135E-14	-0.079017435984712	-7.79380529677668E-14
0.0717	-0.0788924083961286	-1.09113274154874E-13	-0.0787986377046911	-4.67628317806601E-14	-0.0793612618533164	-6.23504423742135E-14	-0.0790799497790037	-3.11752211871067E-14	-0.0784548118360867	-6.23504423742135E-14	-0.0791424635732954	-4.67628317806601E-14	-0.0783610411446492	-7.79380529677668E-14	-0.0787986377046911	-3.11752211871067E-14	-0.0787673808075452	-7.79380529677668E-14	-0.0789861790875662	-6.23504423742135E-14
0.0718	-0.0787673808075452	0	-0.0788924083961286	-9.35256635613202E-14	-0.0792674911618789	-1.24700884748427E-13	-0.079017435984712	-7.79380529677668E-14	-0.078392298041795	-6.23504423742135E-14	-0.0789861790875662	-9.35256635613202E-14	-0.0782672704532116	-7.79380529677668E-14	-0.0788924083961286	-4.67628317806601E-14	-0.0786423532189618	-7.79380529677668E-14	-0.0789549221904203	-3.11752211871067E-14
0.0719	-0.0787673808075452	0	-0.0790486928818579	-1.55876105935534E-14	-0.0793925187504623	-9.35256635613202E-14	-0.0789861790875662	-4.67628317806601E-14	-0.0784860687332326	-4.67628317806601E-14	-0.0789549221904203	-4.67628317806601E-14	-0.0783297842475033	-9.35256635613202E-14	-0.0789549221904203	-4.67628317806601E-14	-0.0787986377046911	-1.55876105935534E-14	-0.0789861790875662	-3.11752211871067E-14
0.072	-0.0788611514989828	-9.35256635613202E-14	-0.0788611514989828	-3.11752211871067E-14	-0.0793612618533164	0	-0.0789236652932745	-1.24700884748427E-13	-0.0784235549389409	-7.79380529677668E-14	-0.0792049773675872	-4.67628317806601E-14	-0.0782047566589199	-9.35256635613202E-14	-0.079017435984712	0	-0.0787986377046911	-7.79380529677668E-14	-0.0790799497790037	-7.79380529677668E-14
0.0721	-0.0787673808075452	-4.67628317806601E-14	-0.0789236652932745	-7.79380529677668E-14	-0.079236234264733	0	-0.079017435984712	-4.67628317806601E-14	-0.0782985273503575	-6.23504423742135E-14	-0.0791424635732954	-7.79380529677668E-14	-0.0782360135560658	-6.23504423742135E-14	-0.0789549221904203	-1.55876105935534E-14	-0.0787361239103994	-4.67628317806601E-14	-0.0790799497790037	-1.55876105935534E-14
0.0722	-0.0788611514989828	-1.4028849534198E-13	-0.0788298946018369	-3.11752211871067E-14	-0.0794862894418998	-3.11752211871067E-14	-0.0792049773675872	-3.11752211871067E-14	-0.0784235549389409	-7.79380529677668E-14	-0.079236234264733	-6.23504423742135E-14	-0.0782985273503575	-3.11752211871067E-14	-0.0789549221904203	-1.55876105935534E-14	-0.0787673808075452	-4.67628317806601E-14	-0.079017435984712	-7.79380529677668E-14
0.0723	-0.0787986377046911	0	-0.0788611514989828	-1.09113274154874E-13	-0.0793300049561706	0	-0.0790799497790037	-6.23504423742135E-14	-0.0784548118360867	-4.67628317806601E-14	-0.0791737204704413	-6.23504423742135E-14	-0.078392298041795	0	-0.0790799497790037	-7.79380529677668E-14	-0.0787986377046911	-4.67628317806601E-14	-0.0790799497790037	-4.67628317806601E-14
0.0724	-0.0785798394246701	-1.09113274154874E-13	-0.0788298946018369	-4.67628317806601E-14	-0.0792049773675872	-3.11752211871067E-14	-0.0789549221904203	0	-0.0782985273503575	-6.23504423742135E-14	-0.079017435984712	-6.23504423742135E-14	-0.0782672704532116	-6.23504423742135E-14	-0.0789549221904203	-9.35256635613202E-14	-0.0787361239103994	-1.09113274154874E-13	-0.079017435984712	-9.35256635613202E-14
0.0725	-0.0787361239103994	-3.11752211871067E-14	-0.0789236652932745	-1.24700884748427E-13	-0.0793925187504623	-4.67628317806601E-14	-0.0791424635732954	-6.23504423742135E-14	-0.0782360135560658	-6.23504423742135E-14	-0.0790486928818579	-7.79380529677668E-14	-0.0782047566589199	-9.35256635613202E-14	-0.0788924083961286	-4.67628317806601E-14	-0.0788611514989828	-3.11752211871067E-14	-0.0789236652932745	-3.11752211871067E-14
0.0726	-0.0787986377046911	-4.67628317806601E-14	-0.0788611514989828	-6.23504423742135E-14	-0.0792674911618789	-3.11752211871067E-14	-0.0790486928818579	-4.67628317806601E-14	-0.0785173256303784	0	-0.0790486928818579	-7.79380529677668E-14	-0.0784548118360867	-4.67628317806601E-14	-0.079017435984712	-9.35256635613202E-14	-0.079017435984712	-7.79380529677668E-14	-0.079017435984712	-3.11752211871067E-14
0.0727	-0.0787986377046911	-3.11752211871067E-14	-0.0789549221904203	-4.67628317806601E-14	-0.0792987480590247	-6.23504423742135E-14	-0.0791112066761496	-6.23504423742135E-14	-0.0783297842475033	-3.11752211871067E-14	-0.0791737204704413	-1.55876105935534E-14	-0.0782672704532116	-6.23504423742135E-14	-0.079017435984712	0	-0.0788611514989828	-3.11752211871067E-14	-0.0788611514989828	-1.09113274154874E-13
0.0728	-0.0787048670132535	-4.67628317806601E-14	-0.0788298946018369	-6.23504423742135E-14	-0.0794862894418998	-1.55876105935534E-14	-0.0792049773675872	-4.67628317806601E-14	-0.078392298041795	-9.35256635613202E-14	-0.0791112066761496	3.11752211871067E-14	-0.0782672704532116	-3.11752211871067E-14	-0.0789236652932745	-4.67628317806601E-14	-0.0786736101161077	-1.09113274154874E-13	-0.0789549221904203	-4.67628317806601E-14
0.0729	-0.0787048670132535	-7.79380529677668E-14	-0.0787986377046911	-9.35256635613202E-14	-0.0793300049561706	0	-0.0791112066761496	-4.67628317806601E-14	-0.0786736101161077	-1.55876105935534E-14	-0.0790486928818579	-7.79380529677668E-14	-0.0782672704532116	-4.67628317806601E-14	-0.0791112066761496	-7.79380529677668E-14	-0.0787673808075452	-9.35256635613202E-14	-0.0788298946018369	-6.23504423742135E-14
0.073	-0.0786736101161077	-7.79380529677668E-14	-0.0789236652932745	-3.11752211871067E-14	-0.0793612618533164	-4.67628317806601E-14	-0.0789549221904203	-7.79380529677668E-14	-0.078392298041795	-6.23504423742135E-14	-0.0790799497790037	-6.23504423742135E-14	-0.0783610411446492	-3.11752211871067E-14	-0.0791112066761496	-9.35256635613202E-14	-0.0788924083961286	-6.23504423742135E-14	-0.079017435984712	-7.79380529677668E-14
0.0731	-0.0786736101161077	-6.23504423742135E-14	-0.0788611514989828	-9.35256635613202E-14	-0.0793612618533164	-3.11752211871067E-14	-0.0790799497790037	-4.67628317806601E-14	-0.0783610411446492	-1.24700884748427E-13	-0.0789861790875662	-4.67628317806601E-14	-0.0780797290703365	-6.23504423742135E-14	-0.0789549221904203	-1.55876105935534E-14	-0.0787673808075452	-3.11752211871067E-14	-0.0788924083961286	-4.67628317806601E-14
0.0732	-0.0787986377046911	-3.11752211871067E-14	-0.0789549221904203	-7.79380529677668E-14	-0.0794237756476081	-9.35256635613202E-14	-0.0791737204704413	-4.67628317806601E-14	-0.0785173256303784	-3.11752211871067E-14	-0.0788924083961286	0	-0.0784235549389409	-6.23504423742135E-14	-0.0790799497790037	-4.67628317806601E-14	-0.0788298946018369	-6.23504423742135E-14	-0.0789236652932745	-4.67628317806601E-14
0.0733	-0.0788611514989828	-1.55876105935534E-14	-0.0788611514989828	-3.11752211871067E-14	-0.0793612618533164	-6.23504423742135E-14	-0.0790486928818579	-3.11752211871067E-14	-0.078611096321816	-3.11752211871067E-14	-0.0790799497790037	-7.79380529677668E-14	-0.0782672704532116	-1.55876105935534E-14	-0.0792049773675872	-1.55876105935534E-14	-0.0787361239103994	-4.67628317806601E-14	-0.0790799497790037	-9.35256635613202E-14
0.0734	-0.0787048670132535	-9.35256635613202E-14	-0.0788924083961286	-6.23504423742135E-14	-0.0793925187504623	-3.11752211871067E-14	-0.0791737204704413	-6.23504423742135E-14	-0.078392298041795	-3.11752211871067E-14	-0.0791737204704413	-7.79380529677668E-14	-0.0781422428646282	-4.67628317806601E-14	-0.079017435984712	-7.79380529677668E-14	-0.0787986377046911	-4.67628317806601E-14	-0.0790799497790037	-4.67628317806601E-14
0.0735	-0.0788298946018369	-9.35256635613202E-14	-0.0790486928818579	-3.11752211871067E-14	-0.0793612618533164	-1.09113274154874E-13	-0.0792049773675872	-4.67628317806601E-14	-0.0785173256303784	-9.35256635613202E-14	-0.0791112066761496	-3.11752211871067E-14	-0.0782672704532116	-7.79380529677668E-14	-0.0790486928818579	-7.79380529677668E-14	-0.0788924083961286	-4.67628317806601E-14	-0.079017435984712	0
0.0736	-0.0788298946018369	-6.23504423742135E-14	-0.0787986377046911	-1.55876105935534E-14	-0.0793612618533164	-4.67628317806601E-14	-0.079017435984712	-7.79380529677668E-14	-0.0785173256303784	-3.11752211871067E-14	-0.0791424635732954	0	-0.0784548118360867	-1.09113274154874E-13	-0.0791424635732954	-7.79380529677668E-14	-0.0788611514989828	-3.11752211871067E-14	-0.0788924083961286	-6.23504423742135E-14
0.0737	-0.0787673808075452	-3.11752211871067E-14	-0.0789236652932745	-4.67628317806601E-14	-0.0793300049561706	-7.79380529677668E-14	-0.079017435984712	0	-0.0784548118360867	-9.35256635613202E-14	-0.0792674911618789	-6.23504423742135E-14	-0.0782985273503575	-7.79380529677668E-14	-0.0789861790875662	-6.23504423742135E-14	-0.0788924083961286	-9.35256635613202E-14	-0.0791112066761496	-6.23504423742135E-14
0.0738	-0.0787673808075452	-4.67628317806601E-14	-0.0789236652932745	-4.67628317806601E-14	-0.0793300049561706	-9.35256635613202E-14	-0.0791112066761496	-1.55876105935534E-14	-0.0785173256303784	-4.67628317806601E-14	-0.0791737204704413	-7.79380529677668E-14	-0.0782985273503575	0	-0.0791112066761496	-9.35256635613202E-14	-0.0787048670132535	-1.55876105935534E-14	-0.0789549221904203	-3.11752211871067E-14
0.0739	-0.0787673808075452	-6.23504423742135E-14	-0.0788924083961286	-6.23504423742135E-14	-0.0793612618533164	-1.55876105935534E-14	-0.0790486928818579	-9.35256635613202E-14	-0.078611096321816	-6.23504423742135E-14	-0.0790799497790037	-1.09113274154874E-13	-0.0782985273503575	-1.09113274154874E-13	-0.0791424635732954	-4.67628317806601E-14	-0.0786736101161077	-9.35256635613202E-14	-0.0789236652932745	-4.67628317806601E-14
0.074	-0.0788298946018369	1.55876105935534E-14	-0.0787986377046911	-6.23504423742135E-14	-0.0793300049561706	-6.23504423742135E-14	-0.0790799497790037	-6.23504423742135E-14	-0.0784235549389409	-4.67628317806601E-14	-0.0792049773675872	-6.23504423742135E-14	-0.0782047566589199	-7.79380529677668E-14	-0.079017435984712	-7.79380529677668E-14	-0.0788298946018369	-6.23504423742135E-14	-0.079017435984712	-4.67628317806601E-14
0.0741	-0.0787673808075452	-6.23504423742135E-14	-0.0789236652932745	-4.67628317806601E-14	-0.0792049773675872	-3.11752211871067E-14	-0.0791424635732954	-4.67628317806601E-14	-0.0785485825275243	-6.23504423742135E-14	-0.0791112066761496	-7.79380529677668E-14	-0.0783297842475033	-4.67628317806601E-14	-0.0789549221904203	-9.35256635613202E-14	-0.0788611514989828	-1.55876105935534E-14	-0.0791424635732954	-4.67628317806601E-14
0.0742	-0.0787673808075452	-7.79380529677668E-14	-0.0789861790875662	-1.24700884748427E-13	-0.0794862894418998	-3.11752211871067E-14	-0.0793300049561706	-6.23504423742135E-14	-0.0784548118360867	-6.23504423742135E-14	-0.0789549221904203	-4.67628317806601E-14	-0.0785173256303784	3.11752211871067E-14	-0.0790799497790037	-1.55876105935534E-14	-0.0787048670132535	-4.67628317806601E-14	-0.0789549221904203	-1.55876105935534E-14
0.0743	-0.0788298946018369	3.11752211871067E-14	-0.0787986377046911	0	-0.079236234264733	-6.23504423742135E-14	-0.0791424635732954	-6.23504423742135E-14	-0.0785798394246701	-1.55876105935534E-14	-0.0791737204704413	-3.11752211871067E-14	-0.0784548118360867	3.11752211871067E-14	-0.079017435984712	-4.67628317806601E-14	-0.0787673808075452	-9.35256635613202E-14	-0.0789549221904203	-9.35256635613202E-14
0.0744	-0.0785798394246701	-4.67628317806601E-14	-0.0790486928818579	-6.23504423742135E-14	-0.0794237756476081	-4.67628317806601E-14	-0.0791424635732954	-6.23504423742135E-14	-0.0785173256303784	-4.67628317806601E-14	-0.0791737204704413	-7.79380529677668E-14	-0.0782985273503575	-3.11752211871067E-14	-0.0788924083961286	-9.35256635613202E-14	-0.0788298946018369	-9.35256635613202E-14	-0.0789861790875662	-6.23504423742135E-14
0.0745	-0.0786423532189618	-1.09113274154874E-13	-0.0788298946018369	-1.09113274154874E-13	-0.0794237756476081	-4.67628317806601E-14	-0.0791737204704413	-9.35256635613202E-14	-0.0785485825275243	-3.11752211871067E-14	-0.0790799497790037	-4.67628317806601E-14	-0.0784548118360867	-9.35256635613202E-14	-0.0789236652932745	-4.67628317806601E-14	-0.0786423532189618	-7.79380529677668E-14	-0.0788611514989828	-3.11752211871067E-14
0.0746	-0.0787986377046911	-6.23504423742135E-14	-0.0788611514989828	-3.11752211871067E-14	-0.079455032544754	-9.35256635613202E-14	-0.0791737204704413	-6.23504423742135E-14	-0.0784235549389409	-9.35256635613202E-14	-0.0791112066761496	-3.11752211871067E-14	-0.0783610411446492	-4.67628317806601E-14	-0.0790486928818579	-3.11752211871067E-14	-0.0786736101161077	-1.09113274154874E-13	-0.0791424635732954	-9.35256635613202E-14
0.0747	-0.0787361239103994	-6.23504423742135E-14	-0.0788924083961286	-3.11752211871067E-14	-0.0794237756476081	-6.23504423742135E-14	-0.0790799497790037	-3.11752211871067E-14	-0.0785173256303784	-4.67628317806601E-14	-0.0791112066761496	-6.23504423742135E-14	-0.0783297842475033	-1.09113274154874E-13	-0.0791112066761496	-6.23504423742135E-14	-0.0787048670132535	-6.23504423742135E-14	-0.0790486928818579	-4.67628317806601E-14
0.0748	-0.0787986377046911	-7.79380529677668E-14	-0.0788298946018369	-4.67628317806601E-14	-0.079455032544754	-4.67628317806601E-14	-0.0791424635732954	-4.67628317806601E-14	-0.0784235549389409	-3.11752211871067E-14	-0.0790799497790037	-4.67628317806601E-14	-0.0782360135560658	-1.55876105935534E-13	-0.0791737204704413	-1.55876105935534E-14	-0.0785798394246701	-6.23504423742135E-14	-0.0788298946018369	-1.4028849534198E-13
0.0749	-0.0787986377046911	0	-0.0789236652932745	-4.67628317806601E-14	-0.0794237756476081	-4.67628317806601E-14	-0.0792674911618789	-7.79380529677668E-14	-0.0783297842475033	-6.23504423742135E-14	-0.0791737204704413	-3.11752211871067E-14	-0.0782360135560658	-6.23504423742135E-14	-0.0791112066761496	-3.11752211871067E-14	-0.0788298946018369	-6.23504423742135E-14	-0.0790486928818579	-6.23504423742135E-14
0.075	-0.0787986377046911	-4.67628317806601E-14	-0.0787361239103994	-1.09113274154874E-13	-0.0795488032361915	-6.23504423742135E-14	-0.0790799497790037	-7.79380529677668E-14	-0.0784235549389409	-9.35256635613202E-14	-0.0791737204704413	1.55876105935534E-14	-0.0782672704532116	-6.23504423742135E-14	-0.079017435984712	-9.35256635613202E-14	-0.0787361239103994	-6.23504423742135E-14	-0.0791112066761496	0
0.0751	-0.0788298946018369	-4.67628317806601E-14	-0.0787048670132535	-7.79380529677668E-14	-0.0793612618533164	-3.11752211871067E-14	-0.0791424635732954	-6.23504423742135E-14	-0.0783610411446492	-6.23504423742135E-14	-0.0791737204704413	-7.79380529677668E-14	-0.0783297842475033	-6.23504423742135E-14	-0.0789861790875662	-9.35256635613202E-14	-0.0787361239103994	-4.67628317806601E-14	-0.0790486928818579	-4.67628317806601E-14
0.0752	-0.0788298946018369	-3.11752211871067E-14	-0.0789236652932745	-1.55876105935534E-14	-0.0793612618533164	-7.79380529677668E-14	-0.0792049773675872	-3.11752211871067E-14	-0.0783297842475033	-7.79380529677668E-14	-0.0789236652932745	-9.35256635613202E-14	-0.0782672704532116	-4.67628317806601E-14	-0.0790799497790037	-6.23504423742135E-14	-0.0787048670132535	-4.67628317806601E-14	-0.0790486928818579	-1.55876105935534E-14
0.0753	-0.0788611514989828	-1.55876105935534E-14	-0.0787986377046911	-6.23504423742135E-14	-0.0792987480590247	-7.79380529677668E-14	-0.0792049773675872	-3.11752211871067E-14	-0.0784235549389409	-3.11752211871067E-14	-0.0790486928818579	-9.35256635613202E-14	-0.0785173256303784	-3.11752211871067E-14	-0.0791112066761496	-4.67628317806601E-14	-0.0788611514989828	0	-0.0789861790875662	-9.35256635613202E-14
0.0754	-0.0788298946018369	-1.09113274154874E-13	-0.0787361239103994	-6.23504423742135E-14	-0.0793612618533164	-6.23504423742135E-14	-0.0791424635732954	-3.11752211871067E-14	-0.0783297842475033	-4.67628317806601E-14	-0.0791737204704413	-4.67628317806601E-14	-0.0781109859674824	-9.35256635613202E-14	-0.0789549221904203	-6.23504423742135E-14	-0.0787986377046911	-1.55876105935534E-14	-0.0789861790875662	-6.23504423742135E-14
0.0755	-0.0787986377046911	-6.23504423742135E-14	-0.0787673808075452	-4.67628317806601E-14	-0.0795800601333374	-4.67628317806601E-14	-0.0791424635732954	-6.23504423742135E-14	-0.0784235549389409	-4.67628317806601E-14	-0.0789549221904203	-3.11752211871067E-14	-0.0783610411446492	-4.67628317806601E-14	-0.0789549221904203	-6.23504423742135E-14	-0.0787048670132535	-6.23504423742135E-14	-0.0789549221904203	0
0.0756	-0.0788611514989828	-7.79380529677668E-14	-0.0787048670132535	-6.23504423742135E-14	-0.0795175463390457	0	-0.0791737204704413	-9.35256635613202E-14	-0.0784860687332326	-6.23504423742135E-14	-0.0790486928818579	-7.79380529677668E-14	-0.0784860687332326	0	-0.0789549221904203	-4.67628317806601E-14	-0.0787361239103994	-9.35256635613202E-14	-0.0788924083961286	-1.09113274154874E-13
0.0757	-0.0788298946018369	-4.67628317806601E-14	-0.0786736101161077	-4.67628317806601E-14	-0.079455032544754	-9.35256635613202E-14	-0.0789236652932745	-9.35256635613202E-14	-0.0785173256303784	-7.79380529677668E-14	-0.0790486928818579	-3.11752211871067E-14	-0.0782360135560658	-9.35256635613202E-14	-0.0788298946018369	-1.09113274154874E-13	-0.0787048670132535	-6.23504423742135E-14	-0.0791112066761496	4.67628317806601E-14
0.0758	-0.0787361239103994	-3.11752211871067E-14	-0.0788611514989828	-6.23504423742135E-14	-0.079455032544754	-7.79380529677668E-14	-0.0790799497790037	-3.11752211871067E-14	-0.0782360135560658	-7.79380529677668E-14	-0.0788924083961286	-4.67628317806601E-14	-0.0782672704532116	-6.23504423742135E-14	-0.0789549221904203	-6.23504423742135E-14	-0.0787048670132535	-3.11752211871067E-14	-0.0789549221904203	-3.11752211871067E-14
0.0759	-0.0787986377046911	-7.79380529677668E-14	-0.0788298946018369	-7.79380529677668E-14	-0.0795175463390457	-7.79380529677668E-14	-0.0791424635732954	-4.67628317806601E-14	-0.0783610411446492	-7.79380529677668E-14	-0.0790799497790037	-6.23504423742135E-14	-0.0784548118360867	-3.11752211871067E-14	-0.0788924083961286	-3.11752211871067E-14	-0.0787986377046911	-4.67628317806601E-14	-0.0788611514989828	-6.23504423742135E-14
0.076	-0.0788611514989828	-1.09113274154874E-13	-0.0787361239103994	-4.67628317806601E-14	-0.0793925187504623	-4.67628317806601E-14	-0.0790486928818579	-4.67628317806601E-14	-0.0784548118360867	-7.79380529677668E-14	-0.0789861790875662	-1.55876105935534E-14	-0.0783297842475033	-1.55876105935534E-14	-0.0788611514989828	-6.23504423742135E-14	-0.0788924083961286	-7.79380529677668E-14	-0.079017435984712	-6.23504423742135E-14
0.0761	-0.0787361239103994	-4.67628317806601E-14	-0.0789236652932745	-4.67628317806601E-14	-0.0794862894418998	-7.79380529677668E-14	-0.0790799497790037	-9.35256635613202E-14	-0.0783297842475033	-4.67628317806601E-14	-0.0792049773675872	-4.67628317806601E-14	-0.0782985273503575	-7.79380529677668E-14	-0.0789549221904203	-6.23504423742135E-14	-0.0787361239103994	-6.23504423742135E-14	-0.0791737204704413	-4.67628317806601E-14
0.0762	-0.0787986377046911	-4.67628317806601E-14	-0.0787986377046911	-3.11752211871067E-14	-0.079455032544754	-7.79380529677668E-14	-0.0791737204704413	0	-0.0785485825275243	-3.11752211871067E-14	-0.0789549221904203	-1.55876105935534E-14	-0.0782985273503575	-3.11752211871067E-14	-0.0790486928818579	-3.11752211871067E-14	-0.0786736101161077	-3.11752211871067E-14	-0.079017435984712	-6.23504423742135E-14
0.0763	-0.0789236652932745	-6.23504423742135E-14	-0.0786736101161077	-7.79380529677668E-14	-0.079455032544754	-7.79380529677668E-14	-0.0791112066761496	-7.79380529677668E-14	-0.0785485825275243	-1.55876105935534E-14	-0.0791112066761496	-6.23504423742135E-14	-0.0783297842475033	-1.4028849534198E-13	-0.079017435984712	-6.23504423742135E-14	-0.0787361239103994	-9.35256635613202E-14	-0.0788611514989828	-9.35256635613202E-14
0.0764	-0.0787986377046911	-7.79380529677668E-14	-0.0787361239103994	-6.23504423742135E-14	-0.079455032544754	0	-0.0789549221904203	-3.11752211871067E-14	-0.078392298041795	-7.79380529677668E-14	-0.0791112066761496	-6.23504423742135E-14	-0.0780484721731907	-9.35256635613202E-14	-0.0788924083961286	-3.11752211871067E-14	-0.0788298946018369	-3.11752211871067E-14	-0.0791112066761496	-7.79380529677668E-14
0.0765	-0.0787673808075452	-4.67628317806601E-14	-0.0788298946018369	-4.67628317806601E-14	-0.0794237756476081	-9.35256635613202E-14	-0.0792049773675872	-9.35256635613202E-14	-0.0783297842475033	-6.23504423742135E-14	-0.0789236652932745	-3.11752211871067E-14	-0.0784235549389409	-9.35256635613202E-14	-0.0788298946018369	-6.23504423742135E-14	-0.0788924083961286	0	-0.0788611514989828	-7.79380529677668E-14
0.0766	-0.0787986377046911	-6.23504423742135E-14	-0.0787048670132535	-6.23504423742135E-14	-0.079455032544754	-4.67628317806601E-14	-0.0791112066761496	-9.35256635613202E-14	-0.0783297842475033	-9.35256635613202E-14	-0.0789236652932745	-4.67628317806601E-14	-0.0784548118360867	1.55876105935534E-14	-0.0789549221904203	-9.35256635613202E-14	-0.0787361239103994	-6.23504423742135E-14	-0.0789549221904203	-4.67628317806601E-14
0.0767	-0.0786736101161077	-9.35256635613202E-14	-0.0787048670132535	-7.79380529677668E-14	-0.0794237756476081	-3.11752211871067E-14	-0.0788611514989828	-6.23504423742135E-14	-0.0781734997617741	-1.55876105935534E-14	-0.0790486928818579	-4.67628317806601E-14	-0.0782672704532116	-9.35256635613202E-14	-0.0789549221904203	-4.67628317806601E-14	-0.079017435984712	-6.23504423742135E-14	-0.0791112066761496	-3.11752211871067E-14
0.0768	-0.0788298946018369	-7.79380529677668E-14	-0.0788611514989828	-4.67628317806601E-14	-0.079455032544754	-4.67628317806601E-14	-0.0790486928818579	-6.23504423742135E-14	-0.0782985273503575	0	-0.0789236652932745	-7.79380529677668E-14	-0.0783610411446492	-4.67628317806601E-14	-0.0788298946018369	-6.23504423742135E-14	-0.0788611514989828	-4.67628317806601E-14	-0.0789549221904203	-9.35256635613202E-14
0.0769	-0.0787673808075452	-4.67628317806601E-14	-0.0787986377046911	-3.11752211871067E-14	-0.0795175463390457	-7.79380529677668E-14	-0.079017435984712	-3.11752211871067E-14	-0.0783610411446492	-6.23504423742135E-14	-0.0788924083961286	-7.79380529677668E-14	-0.0783297842475033	-3.11752211871067E-14	-0.0788298946018369	-9.35256635613202E-14	-0.0787986377046911	-7.79380529677668E-14	-0.0788924083961286	-7.79380529677668E-14
0.077	-0.0787673808075452	-9.35256635613202E-14	-0.0788924083961286	-7.79380529677668E-14	-0.0793925187504623	-7.79380529677668E-14	-0.0789549221904203	-4.67628317806601E-14	-0.0783297842475033	-4.67628317806601E-14	-0.0790486928818579	0	-0.0782047566589199	-4.67628317806601E-14	-0.0789236652932745	-6.23504423742135E-14	-0.0787986377046911	-9.35256635613202E-14	-0.0791112066761496	-3.11752211871067E-14
0.0771	-0.0787986377046911	-3.11752211871067E-14	-0.0789861790875662	-1.55876105935534E-14	-0.079455032544754	-3.11752211871067E-14	-0.0790799497790037	-4.67628317806601E-14	-0.0782672704532116	-6.23504423742135E-14	-0.079017435984712	-6.23504423742135E-14	-0.0784235549389409	-7.79380529677668E-14	-0.0787986377046911	-1.55876105935534E-14	-0.0788298946018369	-6.23504423742135E-14	-0.0791112066761496	-4.67628317806601E-14
0.0772	-0.0789236652932745	0	-0.0788298946018369	-6.23504423742135E-14	-0.0793612618533164	-7.79380529677668E-14	-0.0790799497790037	-4.67628317806601E-14	-0.078392298041795	-4.67628317806601E-14	-0.0789236652932745	-3.11752211871067E-14	-0.0784860687332326	-4.67628317806601E-14	-0.0788924083961286	-1.09113274154874E-13	-0.0787673808075452	-4.67628317806601E-14	-0.0788924083961286	-4.67628317806601E-14
0.0773	-0.0788924083961286	-6.23504423742135E-14	-0.0789549221904203	-7.79380529677668E-14	-0.0795175463390457	-1.09113274154874E-13	-0.0790799497790037	-3.11752211871067E-14	-0.0784860687332326	-3.11752211871067E-14	-0.0788924083961286	-9.35256635613202E-14	-0.0785485825275243	-4.67628317806601E-14	-0.079017435984712	-1.55876105935534E-14	-0.0788924083961286	-6.23504423742135E-14	-0.0790486928818579	-1.55876105935534E-14
0.0774	-0.0787986377046911	-3.11752211871067E-14	-0.079017435984712	0	-0.0794862894418998	-4.67628317806601E-14	-0.0790486928818579	-9.35256635613202E-14	-0.0784548118360867	-6.23504423742135E-14	-0.0789549221904203	-4.67628317806601E-14	-0.0782985273503575	-6.23504423742135E-14	-0.0787673808075452	-1.24700884748427E-13	-0.0789236652932745	-4.67628317806601E-14	-0.0790799497790037	-6.23504423742135E-14
0.0775	-0.0787361239103994	-3.11752211871067E-14	-0.0788611514989828	-4.67628317806601E-14	-0.0794862894418998	-4.67628317806601E-14	-0.0791737204704413	-1.24700884748427E-13	-0.0784235549389409	-1.55876105935534E-14	-0.0788611514989828	0	-0.0783610411446492	-7.79380529677668E-14	-0.0789236652932745	-6.23504423742135E-14	-0.0787986377046911	-4.67628317806601E-14	-0.0789236652932745	-7.79380529677668E-14
0.0776	-0.0788611514989828	-6.23504423742135E-14	-0.0789236652932745	-3.11752211871067E-14	-0.079455032544754	-3.11752211871067E-14	-0.0791424635732954	-7.79380529677668E-14	-0.0784548118360867	-6.23504423742135E-14	-0.0788611514989828	-6.23504423742135E-14	-0.0784548118360867	-9.35256635613202E-14	-0.0789549221904203	-1.55876105935534E-14	-0.0788924083961286	-9.35256635613202E-14	-0.0790486928818579	-3.11752211871067E-14
0.0777	-0.0788924083961286	-1.55876105935534E-14	-0.0787986377046911	-4.67628317806601E-14	-0.0795175463390457	-6.23504423742135E-14	-0.0791424635732954	-6.23504423742135E-14	-0.0784235549389409	-6.23504423742135E-14	-0.0789861790875662	-7.79380529677668E-14	-0.0785485825275243	-3.11752211871067E-14	-0.0788298946018369	0	-0.0789861790875662	-4.67628317806601E-14	-0.0790486928818579	-6.23504423742135E-14
0.0778	-0.0787986377046911	-9.35256635613202E-14	-0.0788298946018369	-4.67628317806601E-14	-0.0795175463390457	3.11752211871067E-14	-0.0791424635732954	-7.79380529677668E-14	-0.0783610411446492	-4.67628317806601E-14	-0.0790486928818579	-3.11752211871067E-14	-0.0784548118360867	-7.79380529677668E-14	-0.0787361239103994	-9.35256635613202E-14	-0.0788298946018369	-3.11752211871067E-14	-0.0789549221904203	-4.67628317806601E-14
0.0779	-0.0787986377046911	-4.67628317806601E-14	-0.0789549221904203	-4.67628317806601E-14	-0.0795800601333374	-9.35256635613202E-14	-0.0790486928818579	-7.79380529677668E-14	-0.0783297842475033	-6.23504423742135E-14	-0.0788924083961286	-3.11752211871067E-14	-0.0785173256303784	-4.67628317806601E-14	-0.0788924083961286	-4.67628317806601E-14	-0.0788611514989828	-4.67628317806601E-14	-0.0790799497790037	-7.79380529677668E-14
0.078	-0.0788611514989828	-4.67628317806601E-14	-0.0787673808075452	-9.35256635613202E-14	-0.0793925187504623	-9.35256635613202E-14	-0.0791424635732954	-1.55876105935534E-14	-0.0785485825275243	-4.67628317806601E-14	-0.0787986377046911	-7.79380529677668E-14	-0.0784860687332326	-9.35256635613202E-14	-0.0788924083961286	-1.55876105935534E-14	-0.0790486928818579	-3.11752211871067E-14	-0.0790486928818579	-4.67628317806601E-14
0.0781	-0.0787048670132535	-4.67628317806601E-14	-0.0788298946018369	-1.24700884748427E-13	-0.0794862894418998	-4.67628317806601E-14	-0.0792049773675872	-4.67628317806601E-14	-0.0785485825275243	-1.55876105935534E-14	-0.0790486928818579	-7.79380529677668E-14	-0.0782985273503575	-9.35256635613202E-14	-0.0789236652932745	-9.35256635613202E-14	-0.0789549221904203	-4.67628317806601E-14	-0.0790486928818579	-3.11752211871067E-14
0.0782	-0.0786736101161077	-7.79380529677668E-14	-0.0788611514989828	-6.23504423742135E-14	-0.0795488032361915	-7.79380529677668E-14	-0.0792049773675872	-1.24700884748427E-13	-0.0784235549389409	-7.79380529677668E-14	-0.0788611514989828	-1.55876105935534E-14	-0.0784860687332326	-6.23504423742135E-14	-0.0789549221904203	-4.67628317806601E-14	-0.0789236652932745	-9.35256635613202E-14	-0.0791112066761496	-4.67628317806601E-14
0.0783	-0.0787986377046911	-4.67628317806601E-14	-0.0788298946018369	-7.79380529677668E-14	-0.0794237756476081	-7.79380529677668E-14	-0.0791737204704413	-6.23504423742135E-14	-0.0784548118360867	-6.23504423742135E-14	-0.079017435984712	-6.23504423742135E-14	-0.0784548118360867	-6.23504423742135E-14	-0.0789549221904203	-3.11752211871067E-14	-0.0789861790875662	-6.23504423742135E-14	-0.0791112066761496	-6.23504423742135E-14
0.0784	-0.0786423532189618	-6.23504423742135E-14	-0.0787673808075452	-7.79380529677668E-14	-0.0793925187504623	-9.35256635613202E-14	-0.079236234264733	-6.23504423742135E-14	-0.0783610411446492	-3.11752211871067E-14	-0.0789549221904203	-3.11752211871067E-14	-0.0783610411446492	-4.67628317806601E-14	-0.0789236652932745	-4.67628317806601E-14	-0.0790486928818579	-4.67628317806601E-14	-0.0790486928818579	-6.23504423742135E-14
0.0785	-0.0787986377046911	-3.11752211871067E-14	-0.0788611514989828	-9.35256635613202E-14	-0.079455032544754	0	-0.0790486928818579	-3.11752211871067E-14	-0.0785173256303784	-7.79380529677668E-14	-0.0788298946018369	-6.23504423742135E-14	-0.0782047566589199	-1.09113274154874E-13	-0.0788924083961286	-1.55876105935534E-14	-0.0787361239103994	-4.67628317806601E-14	-0.0790486928818579	-7.79380529677668E-14
0.0786	-0.0787986377046911	-4.67628317806601E-14	-0.0787986377046911	-4.67628317806601E-14	-0.0794237756476081	-7.79380529677668E-14	-0.0791112066761496	-1.09113274154874E-13	-0.0785173256303784	0	-0.0789549221904203	-7.79380529677668E-14	-0.0784548118360867	-6.23504423742135E-14	-0.0789549221904203	-3.11752211871067E-14	-0.0788924083961286	-1.24700884748427E-13	-0.0789236652932745	-6.23504423742135E-14
0.0787	-0.0788611514989828	-4.67628317806601E-14	-0.0788611514989828	-6.23504423742135E-14	-0.079236234264733	-7.79380529677668E-14	-0.0792049773675872	-1.55876105935534E-14	-0.0785485825275243	-1.09113274154874E-13	-0.0789549221904203	0	-0.0782360135560658	-3.11752211871067E-14	-0.0789549221904203	-3.11752211871067E-14	-0.0791112066761496	-1.55876105935534E-14	-0.079017435984712	-4.67628317806601E-14
0.0788	-0.0788298946018369	-4.67628317806601E-14	-0.0788611514989828	-6.23504423742135E-14	-0.079455032544754	-3.11752211871067E-14	-0.0790486928818579	-3.11752211871067E-14	-0.0783297842475033	-3.11752211871067E-14	-0.0789236652932745	0	-0.0782360135560658	-4.67628317806601E-14	-0.0789549221904203	-6.23504423742135E-14	-0.0788611514989828	-4.67628317806601E-14	-0.0791112066761496	-7.79380529677668E-14
0.0789	-0.0787986377046911	-6.23504423742135E-14	-0.0788924083961286	-6.23504423742135E-14	-0.0795800601333374	-3.11752211871067E-14	-0.0791424635732954	-9.35256635613202E-14	-0.078611096321816	-9.35256635613202E-14	-0.0787986377046911	0	-0.078392298041795	-4.67628317806601E-14	-0.0789549221904203	-6.23504423742135E-14	-0.0787986377046911	-4.67628317806601E-14	-0.0791112066761496	-1.55876105935534E-14
0.079	-0.0788298946018369	-4.67628317806601E-14	-0.0787048670132535	-3.11752211871067E-14	-0.0794862894418998	-4.67628317806601E-14	-0.0792049773675872	-4.67628317806601E-14	-0.0785798394246701	-6.23504423742135E-14	-0.0788298946018369	-7.79380529677668E-14	-0.078392298041795	-6.23504423742135E-14	-0.0790486928818579	-4.67628317806601E-14	-0.0789861790875662	-3.11752211871067E-14	-0.0791424635732954	-4.67628317806601E-14
0.0791	-0.0786423532189618	-7.79380529677668E-14	-0.0788611514989828	-4.67628317806601E-14	-0.079455032544754	-4.67628317806601E-14	-0.0789549221904203	-6.23504423742135E-14	-0.0784235549389409	-4.67628317806601E-14	-0.0789549221904203	0	-0.0783610411446492	-7.79380529677668E-14	-0.0788924083961286	-7.79380529677668E-14	-0.0788611514989828	-6.23504423742135E-14	-0.0791737204704413	-7.79380529677668E-14
0.0792	-0.0787048670132535	-4.67628317806601E-14	-0.0787986377046911	-7.79380529677668E-14	-0.0795175463390457	-4.67628317806601E-14	-0.0791737204704413	-3.11752211871067E-14	-0.0784548118360867	-6.23504423742135E-14	-0.0787986377046911	-4.67628317806601E-14	-0.0782672704532116	-6.23504423742135E-14	-0.079017435984712	0	-0.0788298946018369	-3.11752211871067E-14	-0.0790486928818579	-1.09113274154874E-13
0.0793	-0.079017435984712	-7.79380529677668E-14	-0.0787673808075452	-7.79380529677668E-14	-0.0793300049561706	-3.11752211871067E-14	-0.0791424635732954	-4.67628317806601E-14	-0.0785485825275243	-9.35256635613202E-14	-0.0790486928818579	-7.79380529677668E-14	-0.0784548118360867	-1.4028849534198E-13	-0.0789861790875662	-9.35256635613202E-14	-0.0789236652932745	-6.23504423742135E-14	-0.079017435984712	-4.67628317806601E-14
0.0794	-0.0787361239103994	0	-0.0789236652932745	-6.23504423742135E-14	-0.0793925187504623	-4.67628317806601E-14	-0.0790799497790037	0	-0.0785173256303784	-6.23504423742135E-14	-0.0788924083961286	-3.11752211871067E-14	-0.078392298041795	-4.67628317806601E-14	-0.0789236652932745	-3.11752211871067E-14	-0.0788611514989828	-9.35256635613202E-14	-0.0791424635732954	-9.35256635613202E-14
0.0795	-0.0787986377046911	-3.11752211871067E-14	-0.0787673808075452	-4.67628317806601E-14	-0.0794237756476081	-3.11752211871067E-14	-0.0791737204704413	-1.09113274154874E-13	-0.0782360135560658	-6.23504423742135E-14	-0.0789549221904203	-3.11752211871067E-14	-0.0783297842475033	-6.23504423742135E-14	-0.0789549221904203	-7.79380529677668E-14	-0.0787673808075452	-7.79380529677668E-14	-0.0789861790875662	-7.79380529677668E-14
0.0796	-0.0788924083961286	-6.23504423742135E-14	-0.0787986377046911	-3.11752211871067E-14	-0.0794862894418998	-6.23504423742135E-14	-0.0791424635732954	-3.11752211871067E-14	-0.0783610411446492	-9.35256635613202E-14	-0.0787986377046911	-7.79380529677668E-14	-0.0783610411446492	-1.24700884748427E-13	-0.0789549221904203	-7.79380529677668E-14	-0.0789236652932745	1.55876105935534E-14	-0.0789549221904203	1.55876105935534E-14
0.0797	-0.0786736101161077	-4.67628317806601E-14	-0.0787361239103994	-6.23504423742135E-14	-0.0792049773675872	-9.35256635613202E-14	-0.0791737204704413	-7.79380529677668E-14	-0.0784548118360867	-1.55876105935534E-14	-0.0789236652932745	-7.79380529677668E-14	-0.0782360135560658	-4.67628317806601E-14	-0.0789861790875662	0	-0.0789236652932745	-4.67628317806601E-14	-0.0791424635732954	-7.79380529677668E-14
0.0798	-0.078611096321816	-7.79380529677668E-14	-0.0788298946018369	-1.09113274154874E-13	-0.0793612618533164	-1.09113274154874E-13	-0.0792049773675872	-3.11752211871067E-14	-0.0782672704532116	-4.67628317806601E-14	-0.0791112066761496	-3.11752211871067E-14	-0.0782985273503575	-4.67628317806601E-14	-0.0790486928818579	-3.11752211871067E-14	-0.0787048670132535	-7.79380529677668E-14	-0.0789861790875662	-4.67628317806601E-14
0.0799	-0.0788611514989828	-3.11752211871067E-14	-0.0787673808075452	-6.23504423742135E-14	-0.0795488032361915	0	-0.0791424635732954	-7.79380529677668E-14	-0.0784235549389409	-6.23504423742135E-14	-0.0788611514989828	-9.35256635613202E-14	-0.0783297842475033	1.55876105935534E-14	-0.079017435984712	-6.23504423742135E-14	-0.0787673808075452	-6.23504423742135E-14	-0.0789236652932745	-6.23504423742135E-14
0.08	-0.0787673808075452	3.11752211871067E-14	-0.0787361239103994	-3.11752211871067E-14	-0.0794237756476081	-1.55876105935534E-14	-0.0790486928818579	-4.67628317806601E-14	-0.0785485825275243	-3.11752211871067E-14	-0.0789549221904203	-7.79380529677668E-14	-0.0784548118360867	0	-0.0791112066761496	-7.79380529677668E-14	-0.0787673808075452	-3.11752211871067E-14	-0.0792049773675872	-4.67628317806601E-14
0.0801	-0.0787673808075452	-6.23504423742135E-14	-0.0788298946018369	-6.23504423742135E-14	-0.0793925187504623	-3.11752211871067E-14	-0.0791737204704413	-6.23504423742135E-14	-0.0783610411446492	0	-0.0792049773675872	0	-0.0783297842475033	-6.23504423742135E-14	-0.0789549221904203	-6.23504423742135E-14	-0.0788298946018369	-6.23504423742135E-14	-0.0791737204704413	0
0.0802	-0.0789549221904203	0	-0.0788924083961286	-6.23504423742135E-14	-0.0793612618533164	-9.35256635613202E-14	-0.0791737204704413	-1.55876105935534E-14	-0.0785798394246701	-6.23504423742135E-14	-0.0789236652932745	-4.67628317806601E-14	-0.078392298041795	-4.67628317806601E-14	-0.079017435984712	-1.09113274154874E-13	-0.0788611514989828	-9.35256635613202E-14	-0.0790486928818579	-6.23504423742135E-14
0.0803	-0.0787361239103994	-6.23504423742135E-14	-0.0787361239103994	-4.67628317806601E-14	-0.0791737204704413	-6.23504423742135E-14	-0.0790799497790037	-6.23504423742135E-14	-0.0785173256303784	-3.11752211871067E-14	-0.0788924083961286	-7.79380529677668E-14	-0.0783610411446492	-6.23504423742135E-14	-0.0789861790875662	-4.67628317806601E-14	-0.0787986377046911	-7.79380529677668E-14	-0.0789861790875662	-7.79380529677668E-14
0.0804	-0.0788298946018369	-1.24700884748427E-13	-0.0788611514989828	-7.79380529677668E-14	-0.0792987480590247	-6.23504423742135E-14	-0.0791737204704413	-6.23504423742135E-14	-0.0785485825275243	-1.09113274154874E-13	-0.0790486928818579	-6.23504423742135E-14	-0.0782047566589199	-6.23504423742135E-14	-0.0790799497790037	-3.11752211871067E-14	-0.0788298946018369	-3.11752211871067E-14	-0.0790799497790037	-7.79380529677668E-14
0.0805	-0.0787986377046911	0	-0.079017435984712	1.55876105935534E-14	-0.0793925187504623	-3.11752211871067E-14	-0.0791737204704413	-6.23504423742135E-14	-0.0785798394246701	-4.67628317806601E-14	-0.0789549221904203	-7.79380529677668E-14	-0.0782360135560658	-6.23504423742135E-14	-0.0789549221904203	0	-0.0788611514989828	-3.11752211871067E-14	-0.0789861790875662	-6.23504423742135E-14
0.0806	-0.0787361239103994	0	-0.0787986377046911	-1.55876105935534E-14	-0.0794862894418998	1.55876105935534E-14	-0.0791112066761496	-4.67628317806601E-14	-0.0786423532189618	-4.67628317806601E-14	-0.0788298946018369	0	-0.0785798394246701	-3.11752211871067E-14	-0.0791737204704413	-6.23504423742135E-14	-0.0787048670132535	-7.79380529677668E-14	-0.0790799497790037	0
0.0807	-0.0788924083961286	-4.67628317806601E-14	-0.0787986377046911	-6.23504423742135E-14	-0.0793925187504623	-3.11752211871067E-14	-0.0790486928818579	-7.79380529677668E-14	-0.0785173256303784	-4.67628317806601E-14	-0.0789861790875662	-9.35256635613202E-14	-0.0782672704532116	-4.67628317806601E-14	-0.0791112066761496	-6.23504423742135E-14	-0.0787673808075452	-4.67628317806601E-14	-0.0791424635732954	-4.67628317806601E-14
0.0808	-0.078611096321816	-7.79380529677668E-14	-0.0788924083961286	-7.79380529677668E-14	-0.0794237756476081	-6.23504423742135E-14	-0.0791112066761496	-7.79380529677668E-14	-0.0784548118360867	-7.79380529677668E-14	-0.0788298946018369	-7.79380529677668E-14	-0.0782672704532116	-9.35256635613202E-14	-0.0788298946018369	-7.79380529677668E-14	-0.0788924083961286	-1.55876105935534E-14	-0.0790799497790037	-1.55876105935534E-14
0.0809	-0.0787048670132535	-4.67628317806601E-14	-0.0788611514989828	-9.35256635613202E-14	-0.079455032544754	-3.11752211871067E-14	-0.0791112066761496	-6.23504423742135E-14	-0.0784235549389409	-7.79380529677668E-14	-0.0788924083961286	-6.23504423742135E-14	-0.0783610411446492	-9.35256635613202E-14	-0.0791112066761496	-7.79380529677668E-14	-0.0787361239103994	-1.55876105935534E-14	-0.0790486928818579	-7.79380529677668E-14
0.081	-0.0787361239103994	-3.11752211871067E-14	-0.0787986377046911	-7.79380529677668E-14	-0.0793612618533164	-1.24700884748427E-13	-0.0790486928818579	-6.23504423742135E-14	-0.0784860687332326	-9.35256635613202E-14	-0.0791112066761496	1.55876105935534E-14	-0.0783610411446492	-6.23504423742135E-14	-0.0790799497790037	-7.79380529677668E-14	-0.0787673808075452	-9.35256635613202E-14	-0.0791737204704413	-3.11752211871067E-14
0.0811	-0.0788298946018369	-6.23504423742135E-14	-0.0787986377046911	-6.23504423742135E-14	-0.0793925187504623	0	-0.0791737204704413	-3.11752211871067E-14	-0.0784548118360867	0	-0.0789549221904203	-7.79380529677668E-14	-0.0781109859674824	-6.23504423742135E-14	-0.0791112066761496	-6.23504423742135E-14	-0.0789236652932745	0	-0.0792049773675872	-4.67628317806601E-14
0.0812	-0.0786736101161077	-6.23504423742135E-14	-0.0788298946018369	-3.11752211871067E-14	-0.0792674911618789	-1.09113274154874E-13	-0.0791424635732954	-4.67628317806601E-14	-0.0787048670132535	-3.11752211871067E-14	-0.0789236652932745	-6.23504423742135E-14	-0.0783297842475033	-4.67628317806601E-14	-0.0790486928818579	-4.67628317806601E-14	-0.0787361239103994	-6.23504423742135E-14	-0.079017435984712	-3.11752211871067E-14
0.0813	-0.0788924083961286	-6.23504423742135E-14	-0.0787673808075452	-6.23504423742135E-14	-0.0794237756476081	-7.79380529677668E-14	-0.0791424635732954	-3.11752211871067E-14	-0.078611096321816	-3.11752211871067E-14	-0.0790486928818579	-4.67628317806601E-14	-0.0782672704532116	-4.67628317806601E-14	-0.0790799497790037	-9.35256635613202E-14	-0.0787986377046911	0	-0.0791737204704413	-7.79380529677668E-14
0.0814	-0.0787361239103994	-4.67628317806601E-14	-0.0788298946018369	-1.55876105935534E-14	-0.0793300049561706	-6.23504423742135E-14	-0.0791424635732954	-6.23504423742135E-14	-0.0785798394246701	-4.67628317806601E-14	-0.0791737204704413	-1.09113274154874E-13	-0.0782672704532116	-3.11752211871067E-14	-0.0791737204704413	-7.79380529677668E-14	-0.0788298946018369	-3.11752211871067E-14	-0.0791112066761496	-1.55876105935534E-14
0.0815	-0.0788611514989828	-1.55876105935534E-14	-0.0788611514989828	-6.23504423742135E-14	-0.0794237756476081	-4.67628317806601E-14	-0.0792674911618789	-1.09113274154874E-13	-0.078392298041795	-9.35256635613202E-14	-0.0788611514989828	-4.67628317806601E-14	-0.0782985273503575	-6.23504423742135E-14	-0.0791424635732954	-3.11752211871067E-14	-0.0787673808075452	-3.11752211871067E-14	-0.0788924083961286	-7.79380529677668E-14
0.0816	-0.0787986377046911	-6.23504423742135E-14	-0.0787673808075452	-7.79380529677668E-14	-0.0794862894418998	-9.35256635613202E-14	-0.0792049773675872	3.11752211871067E-14	-0.0785173256303784	-4.67628317806601E-14	-0.0788611514989828	-6.23504423742135E-14	-0.0782985273503575	-7.79380529677668E-14	-0.0790486928818579	-7.79380529677668E-14	-0.0787986377046911	-4.67628317806601E-14	-0.079017435984712	-6.23504423742135E-14
0.0817	-0.0787673808075452	-1.24700884748427E-13	-0.0788298946018369	-3.11752211871067E-14	-0.0793612618533164	-1.55876105935534E-14	-0.0790486928818579	-1.09113274154874E-13	-0.0785798394246701	-4.67628317806601E-14	-0.0789861790875662	-9.35256635613202E-14	-0.0782672704532116	-6.23504423742135E-14	-0.0789861790875662	-4.67628317806601E-14	-0.0789236652932745	-3.11752211871067E-14	-0.0790799497790037	-3.11752211871067E-14
0.0818	-0.0786423532189618	-9.35256635613202E-14	-0.0788298946018369	-4.67628317806601E-14	-0.0793612618533164	-6.23504423742135E-14	-0.0791737204704413	-6.23504423742135E-14	-0.0785485825275243	-6.23504423742135E-14	-0.0789861790875662	-6.23504423742135E-14	-0.078392298041795	-3.11752211871067E-14	-0.0791424635732954	0	-0.0786423532189618	-7.79380529677668E-14	-0.0790799497790037	-4.67628317806601E-14
0.0819	-0.0787361239103994	-3.11752211871067E-14	-0.0787986377046911	-6.23504423742135E-14	-0.0795175463390457	-6.23504423742135E-14	-0.0792674911618789	-3.11752211871067E-14	-0.078611096321816	0	-0.0789549221904203	-7.79380529677668E-14	-0.0784548118360867	-1.55876105935534E-14	-0.0791424635732954	0	-0.0787048670132535	-9.35256635613202E-14	-0.0789549221904203	-9.35256635613202E-14
0.082	-0.0787673808075452	-9.35256635613202E-14	-0.0787048670132535	-1.09113274154874E-13	-0.0794237756476081	-1.55876105935534E-14	-0.0791112066761496	0	-0.0786736101161077	-6.23504423742135E-14	-0.0790486928818579	-3.11752211871067E-14	-0.0784235549389409	-4.67628317806601E-14	-0.0791112066761496	-4.67628317806601E-14	-0.0789236652932745	-3.11752211871067E-14	-0.0790799497790037	-7.79380529677668E-14
0.0821	-0.0785173256303784	-1.55876105935534E-14	-0.0788298946018369	-1.55876105935534E-14	-0.0793300049561706	-6.23504423742135E-14	-0.0791112066761496	-7.79380529677668E-14	-0.0785798394246701	-1.55876105935534E-14	-0.0789861790875662	-4.67628317806601E-14	-0.0783610411446492	-9.35256635613202E-14	-0.0790486928818579	-7.79380529677668E-14	-0.0787361239103994	-9.35256635613202E-14	-0.0790486928818579	-6.23504423742135E-14
0.0822	-0.0787986377046911	-6.23504423742135E-14	-0.0789236652932745	-3.11752211871067E-14	-0.0794237756476081	-1.24700884748427E-13	-0.0791737204704413	-7.79380529677668E-14	-0.0785798394246701	-4.67628317806601E-14	-0.0789549221904203	-1.55876105935534E-14	-0.0783297842475033	-6.23504423742135E-14	-0.0792049773675872	-4.67628317806601E-14	-0.0787048670132535	-6.23504423742135E-14	-0.079017435984712	-6.23504423742135E-14
0.0823	-0.0787986377046911	-4.67628317806601E-14	-0.0787986377046911	-4.67628317806601E-14	-0.0793612618533164	-6.23504423742135E-14	-0.0791737204704413	-6.23504423742135E-14	-0.0786736101161077	-4.67628317806601E-14	-0.0789549221904203	-4.67628317806601E-14	-0.0785173256303784	-6.23504423742135E-14	-0.0790486928818579	-7.79380529677668E-14	-0.0789236652932745	-6.23504423742135E-14	-0.079017435984712	-7.79380529677668E-14
0.0824	-0.0787048670132535	-4.67628317806601E-14	-0.0787673808075452	-7.79380529677668E-14	-0.0793925187504623	-6.23504423742135E-14	-0.0791737204704413	-3.11752211871067E-14	-0.078611096321816	-4.67628317806601E-14	-0.0789549221904203	-1.09113274154874E-13	-0.078392298041795	-1.09113274154874E-13	-0.0791112066761496	-6.23504423742135E-14	-0.0788924083961286	-4.67628317806601E-14	-0.0790799497790037	-7.79380529677668E-14
0.0825	-0.0787673808075452	-6.23504423742135E-14	-0.0788924083961286	-4.67628317806601E-14	-0.079455032544754	-4.67628317806601E-14	-0.0793300049561706	-6.23504423742135E-14	-0.0785485825275243	-4.67628317806601E-14	-0.0790799497790037	0	-0.0782360135560658	-7.79380529677668E-14	-0.0790799497790037	-4.67628317806601E-14	-0.0787986377046911	-7.79380529677668E-14	-0.0788924083961286	-3.11752211871067E-14
0.0826	-0.0787673808075452	-4.67628317806601E-14	-0.0788298946018369	-6.23504423742135E-14	-0.0793925187504623	-7.79380529677668E-14	-0.0791737204704413	-7.79380529677668E-14	-0.0786423532189618	-1.55876105935534E-14	-0.0790486928818579	-4.67628317806601E-14	-0.0783297842475033	-1.09113274154874E-13	-0.0791112066761496	-7.79380529677668E-14	-0.0789861790875662	-1.55876105935534E-14	-0.0788924083961286	-9.35256635613202E-14
0.0827	-0.0786423532189618	-1.09113274154874E-13	-0.0787986377046911	-4.67628317806601E-14	-0.079236234264733	-7.79380529677668E-14	-0.0791424635732954	-4.67628317806601E-14	-0.0786423532189618	-3.11752211871067E-14	-0.0789236652932745	-6.23504423742135E-14	-0.078392298041795	-4.67628317806601E-14	-0.0789549221904203	-7.79380529677668E-14	-0.0789236652932745	-4.67628317806601E-14	-0.079017435984712	-1.55876105935534E-14
0.0828	-0.078611096321816	-3.11752211871067E-14	-0.0788611514989828	-3.11752211871067E-14	-0.079455032544754	-3.11752211871067E-14	-0.0791424635732954	-6.23504423742135E-14	-0.078611096321816	-1.55876105935534E-14	-0.0789236652932745	-6.23504423742135E-14	-0.078392298041795	-6.23504423742135E-14	-0.0790799497790037	-7.79380529677668E-14	-0.0788924083961286	0	-0.0790486928818579	-3.11752211871067E-14
0.0829	-0.0786736101161077	-7.79380529677668E-14	-0.0787986377046911	-7.79380529677668E-14	-0.0793612618533164	-9.35256635613202E-14	-0.079236234264733	-9.35256635613202E-14	-0.0785173256303784	-7.79380529677668E-14	-0.0788298946018369	-4.67628317806601E-14	-0.078392298041795	-7.79380529677668E-14	-0.0790799497790037	0	-0.0789236652932745	-6.23504423742135E-14	-0.0789549221904203	-7.79380529677668E-14
0.083	-0.0785798394246701	-4.67628317806601E-14	-0.0787361239103994	-1.09113274154874E-13	-0.0792674911618789	-1.55876105935534E-14	-0.0791424635732954	-1.55876105935534E-14	-0.0786423532189618	-4.67628317806601E-14	-0.0788298946018369	-4.67628317806601E-14	-0.0785173256303784	-6.23504423742135E-14	-0.0789549221904203	-7.79380529677668E-14	-0.0788924083961286	-3.11752211871067E-14	-0.0788924083961286	-9.35256635613202E-14
0.0831	-0.0785173256303784	0	-0.0788924083961286	-3.11752211871067E-14	-0.079455032544754	-6.23504423742135E-14	-0.0792049773675872	-3.11752211871067E-14	-0.0784235549389409	-4.67628317806601E-14	-0.0789549221904203	-3.11752211871067E-14	-0.0782672704532116	-4.67628317806601E-14	-0.0789236652932745	-6.23504423742135E-14	-0.0787986377046911	-6.23504423742135E-14	-0.079017435984712	-9.35256635613202E-14
0.0832	-0.0787048670132535	-7.79380529677668E-14	-0.0788611514989828	-7.79380529677668E-14	-0.0794862894418998	-1.09113274154874E-13	-0.0793300049561706	-4.67628317806601E-14	-0.0785485825275243	-7.79380529677668E-14	-0.0787361239103994	-4.67628317806601E-14	-0.0783297842475033	-7.79380529677668E-14	-0.0789861790875662	-6.23504423742135E-14	-0.0787673808075452	-1.09113274154874E-13	-0.0788924083961286	-1.55876105935534E-14
0.0833	-0.0786423532189618	-4.67628317806601E-14	-0.0786423532189618	-9.35256635613202E-14	-0.079455032544754	-4.67628317806601E-14	-0.0793300049561706	-1.55876105935534E-14	-0.0784860687332326	-3.11752211871067E-14	-0.0789236652932745	-6.23504423742135E-14	-0.0783610411446492	-1.09113274154874E-13	-0.0790486928818579	0	-0.0788298946018369	-6.23504423742135E-14	-0.079017435984712	-6.23504423742135E-14
0.0834	-0.078611096321816	-6.23504423742135E-14	-0.0788611514989828	-3.11752211871067E-14	-0.0793925187504623	-1.55876105935534E-14	-0.0790799497790037	-7.79380529677668E-14	-0.0785173256303784	-6.23504423742135E-14	-0.0788924083961286	-6.23504423742135E-14	-0.0782985273503575	-3.11752211871067E-14	-0.0790486928818579	-3.11752211871067E-14	-0.0789236652932745	-1.09113274154874E-13	-0.0789861790875662	-7.79380529677668E-14
0.0835	-0.0785173256303784	0	-0.0789236652932745	-4.67628317806601E-14	-0.0792674911618789	-9.35256635613202E-14	-0.0792674911618789	-4.67628317806601E-14	-0.0785173256303784	-7.79380529677668E-14	-0.0789236652932745	-4.67628317806601E-14	-0.0785798394246701	-4.67628317806601E-14	-0.0790486928818579	-3.11752211871067E-14	-0.0789549221904203	-6.23504423742135E-14	-0.0788924083961286	-4.67628317806601E-14
0.0836	-0.0785798394246701	-7.79380529677668E-14	-0.0787361239103994	-7.79380529677668E-14	-0.0793925187504623	-1.09113274154874E-13	-0.0791737204704413	-1.09113274154874E-13	-0.0786736101161077	-3.11752211871067E-14	-0.0787986377046911	-3.11752211871067E-14	-0.0785485825275243	-4.67628317806601E-14	-0.0791737204704413	-4.67628317806601E-14	-0.0788611514989828	-4.67628317806601E-14	-0.0789549221904203	-7.79380529677668E-14
0.0837	-0.0785173256303784	-3.11752211871067E-14	-0.0787673808075452	-9.35256635613202E-14	-0.0793612618533164	-9.35256635613202E-14	-0.0791112066761496	-4.67628317806601E-14	-0.078611096321816	0	-0.0787986377046911	-6.23504423742135E-14	-0.0782985273503575	-6.23504423742135E-14	-0.0791112066761496	-4.67628317806601E-14	-0.0788298946018369	-4.67628317806601E-14	-0.0790486928818579	-6.23504423742135E-14
0.0838	-0.078611096321816	-6.23504423742135E-14	-0.0787673808075452	-6.23504423742135E-14	-0.0793300049561706	3.11752211871067E-14	-0.0791737204704413	0	-0.078392298041795	-9.35256635613202E-14	-0.0789549221904203	-6.23504423742135E-14	-0.0783610411446492	-7.79380529677668E-14	-0.0788924083961286	-6.23504423742135E-14	-0.0789236652932745	-7.79380529677668E-14	-0.0789549221904203	-7.79380529677668E-14
0.0839	-0.078611096321816	-4.67628317806601E-14	-0.0787673808075452	-3.11752211871067E-14	-0.079455032544754	0	-0.0793612618533164	-4.67628317806601E-14	-0.0784860687332326	-4.67628317806601E-14	-0.0788298946018369	-3.11752211871067E-14	-0.0784235549389409	-6.23504423742135E-14	-0.0791424635732954	-3.11752211871067E-14	-0.0787673808075452	-3.11752211871067E-14	-0.0788298946018369	-7.79380529677668E-14
0.084	-0.0785485825275243	-3.11752211871067E-14	-0.0787361239103994	-4.67628317806601E-14	-0.0794237756476081	-1.55876105935534E-14	-0.0791424635732954	-3.11752211871067E-14	-0.0785485825275243	-1.55876105935534E-14	-0.0787673808075452	-1.09113274154874E-13	-0.0784548118360867	-9.35256635613202E-14	-0.0792674911618789	-7.79380529677668E-14	-0.0788924083961286	-3.11752211871067E-14	-0.0788924083961286	-7.79380529677668E-14
0.0841	-0.0785485825275243	-9.35256635613202E-14	-0.0787361239103994	-9.35256635613202E-14	-0.0794237756476081	-4.67628317806601E-14	-0.0790486928818579	-9.35256635613202E-14	-0.0785485825275243	1.55876105935534E-14	-0.0788611514989828	-1.09113274154874E-13	-0.0785485825275243	-4.67628317806601E-14	-0.0789236652932745	-3.11752211871067E-14	-0.079017435984712	0	-0.0789861790875662	-1.09113274154874E-13
0.0842	-0.0785485825275243	-4.67628317806601E-14	-0.0787673808075452	-9.35256635613202E-14	-0.0795175463390457	-3.11752211871067E-14	-0.0793612618533164	-9.35256635613202E-14	-0.0786423532189618	-7.79380529677668E-14	-0.0788924083961286	-6.23504423742135E-14	-0.0784235549389409	-6.23504423742135E-14	-0.0791112066761496	-7.79380529677668E-14	-0.0787048670132535	-7.79380529677668E-14	-0.0788924083961286	0
0.0843	-0.0786736101161077	-6.23504423742135E-14	-0.0788298946018369	-1.24700884748427E-13	-0.079455032544754	-3.11752211871067E-14	-0.0791112066761496	-6.23504423742135E-14	-0.0785798394246701	3.11752211871067E-14	-0.0788298946018369	-7.79380529677668E-14	-0.0784548118360867	-7.79380529677668E-14	-0.0790799497790037	-6.23504423742135E-14	-0.0788611514989828	-7.79380529677668E-14	-0.0789549221904203	-7.79380529677668E-14
0.0844	-0.0785173256303784	-3.11752211871067E-14	-0.0787673808075452	-4.67628317806601E-14	-0.0795488032361915	-9.35256635613202E-14	-0.0791737204704413	-4.67628317806601E-14	-0.0785173256303784	0	-0.0789236652932745	-3.11752211871067E-14	-0.078392298041795	-9.35256635613202E-14	-0.0789861790875662	-7.79380529677668E-14	-0.0790486928818579	0	-0.0789236652932745	-1.55876105935534E-14
0.0845	-0.0786423532189618	-4.67628317806601E-14	-0.0787673808075452	-7.79380529677668E-14	-0.0796425739276291	-6.23504423742135E-14	-0.079236234264733	-6.23504423742135E-14	-0.0784548118360867	-7.79380529677668E-14	-0.0788924083961286	-4.67628317806601E-14	-0.0783610411446492	-7.79380529677668E-14	-0.0789549221904203	-4.67628317806601E-14	-0.0787673808075452	-9.35256635613202E-14	-0.0787361239103994	-4.67628317806601E-14
0.0846	-0.0787361239103994	-6.23504423742135E-14	-0.0788611514989828	-3.11752211871067E-14	-0.0796738308247749	-1.55876105935534E-14	-0.0792674911618789	-3.11752211871067E-14	-0.0785485825275243	-4.67628317806601E-14	-0.0787673808075452	-7.79380529677668E-14	-0.0785485825275243	-4.67628317806601E-14	-0.0790799497790037	-4.67628317806601E-14	-0.0787986377046911	-7.79380529677668E-14	-0.0789549221904203	-6.23504423742135E-14
0.0847	-0.0785798394246701	-6.23504423742135E-14	-0.0787673808075452	-6.23504423742135E-14	-0.0794862894418998	-9.35256635613202E-14	-0.0791737204704413	-3.11752211871067E-14	-0.0785798394246701	-3.11752211871067E-14	-0.0789549221904203	-9.35256635613202E-14	-0.0784548118360867	-1.55876105935534E-14	-0.0789236652932745	-6.23504423742135E-14	-0.0787673808075452	-9.35256635613202E-14	-0.0788924083961286	-6.23504423742135E-14
0.0848	-0.0787361239103994	-1.55876105935534E-14	-0.0787986377046911	-1.09113274154874E-13	-0.0794862894418998	-7.79380529677668E-14	-0.0792674911618789	-7.79380529677668E-14	-0.0785173256303784	-6.23504423742135E-14	-0.0789861790875662	-1.55876105935534E-14	-0.0783297842475033	-7.79380529677668E-14	-0.0789861790875662	-4.67628317806601E-14	-0.0787986377046911	-6.23504423742135E-14	-0.0789236652932745	-7.79380529677668E-14
0.0849	-0.0787361239103994	-4.67628317806601E-14	-0.0788924083961286	-6.23504423742135E-14	-0.0796113170304832	-9.35256635613202E-14	-0.0792987480590247	-3.11752211871067E-14	-0.0785798394246701	-3.11752211871067E-14	-0.0787673808075452	-6.23504423742135E-14	-0.0783297842475033	-3.11752211871067E-14	-0.0789549221904203	-4.67628317806601E-14	-0.0787048670132535	-7.79380529677668E-14	-0.0788611514989828	-1.09113274154874E-13
0.085	-0.0787048670132535	-6.23504423742135E-14	-0.0787048670132535	-6.23504423742135E-14	-0.0795488032361915	-3.11752211871067E-14	-0.0790486928818579	-4.67628317806601E-14	-0.0786423532189618	-6.23504423742135E-14	-0.0789549221904203	-7.79380529677668E-14	-0.078392298041795	-3.11752211871067E-14	-0.0789236652932745	-7.79380529677668E-14	-0.0787361239103994	-3.11752211871067E-14	-0.0789861790875662	-7.79380529677668E-14
0.0851	-0.078611096321816	-9.35256635613202E-14	-0.0787361239103994	-6.23504423742135E-14	-0.0795488032361915	-3.11752211871067E-14	-0.0793612618533164	0	-0.0785173256303784	-4.67628317806601E-14	-0.0789236652932745	-3.11752211871067E-14	-0.0783297842475033	-4.67628317806601E-14	-0.0788298946018369	-3.11752211871067E-14	-0.0788298946018369	-6.23504423742135E-14	-0.0788611514989828	-9.35256635613202E-14
0.0852	-0.0785798394246701	-7.79380529677668E-14	-0.0789549221904203	-6.23504423742135E-14	-0.0795800601333374	-6.23504423742135E-14	-0.079236234264733	-4.67628317806601E-14	-0.0785798394246701	-7.79380529677668E-14	-0.0787986377046911	-6.23504423742135E-14	-0.0782672704532116	-6.23504423742135E-14	-0.0788924083961286	0	-0.0787048670132535	-6.23504423742135E-14	-0.0789236652932745	-9.35256635613202E-14
0.0853	-0.0786423532189618	-4.67628317806601E-14	-0.0789236652932745	0	-0.0795488032361915	-1.09113274154874E-13	-0.0792987480590247	-3.11752211871067E-14	-0.078611096321816	-3.11752211871067E-14	-0.0787986377046911	-6.23504423742135E-14	-0.0784548118360867	-4.67628317806601E-14	-0.0790799497790037	0	-0.0786736101161077	-7.79380529677668E-14	-0.0788924083961286	-4.67628317806601E-14
0.0854	-0.0786423532189618	-7.79380529677668E-14	-0.0787986377046911	-6.23504423742135E-14	-0.0794862894418998	-9.35256635613202E-14	-0.0792674911618789	-1.55876105935534E-14	-0.0784860687332326	0	-0.0788298946018369	-6.23504423742135E-14	-0.0783297842475033	-1.55876105935534E-14	-0.0788298946018369	-1.55876105935534E-14	-0.0788298946018369	-3.11752211871067E-14	-0.079017435984712	-4.67628317806601E-14
0.0855	-0.0787048670132535	0	-0.0788924083961286	-7.79380529677668E-14	-0.0795488032361915	-9.35256635613202E-14	-0.0791737204704413	-4.67628317806601E-14	-0.0785485825275243	-3.11752211871067E-14	-0.0787361239103994	-6.23504423742135E-14	-0.078392298041795	-6.23504423742135E-14	-0.0787673808075452	-6.23504423742135E-14	-0.0787673808075452	-3.11752211871067E-14	-0.0789236652932745	-9.35256635613202E-14
0.0856	-0.0786736101161077	-1.55876105935534E-14	-0.0787048670132535	-1.24700884748427E-13	-0.0795488032361915	-3.11752211871067E-14	-0.0792674911618789	1.55876105935534E-14	-0.0786736101161077	-6.23504423742135E-14	-0.0787048670132535	0	-0.0784235549389409	-7.79380529677668E-14	-0.0788611514989828	-4.67628317806601E-14	-0.0787986377046911	-4.67628317806601E-14	-0.0788924083961286	-4.67628317806601E-14
0.0857	-0.078611096321816	-6.23504423742135E-14	-0.0785798394246701	-7.79380529677668E-14	-0.0793925187504623	-4.67628317806601E-14	-0.0791424635732954	-6.23504423742135E-14	-0.0786736101161077	-6.23504423742135E-14	-0.0787048670132535	-4.67628317806601E-14	-0.078392298041795	-3.11752211871067E-14	-0.078611096321816	-9.35256635613202E-14	-0.0787673808075452	-6.23504423742135E-14	-0.0789236652932745	-6.23504423742135E-14
0.0858	-0.0785173256303784	-6.23504423742135E-14	-0.0789236652932745	-7.79380529677668E-14	-0.0795800601333374	-4.67628317806601E-14	-0.0792674911618789	0	-0.0785173256303784	-6.23504423742135E-14	-0.0787673808075452	-3.11752211871067E-14	-0.0783610411446492	-6.23504423742135E-14	-0.0787048670132535	-7.79380529677668E-14	-0.0786423532189618	-6.23504423742135E-14	-0.079017435984712	-6.23504423742135E-14
0.0859	-0.078611096321816	-7.79380529677668E-14	-0.0788924083961286	0	-0.0796425739276291	-3.11752211871067E-14	-0.0793612618533164	0	-0.0784548118360867	-6.23504423742135E-14	-0.0787048670132535	-1.09113274154874E-13	-0.0783610411446492	-7.79380529677668E-14	-0.0786736101161077	-3.11752211871067E-14	-0.0787361239103994	-9.35256635613202E-14	-0.0789861790875662	-4.67628317806601E-14
0.086	-0.078611096321816	-1.55876105935534E-14	-0.0787361239103994	-3.11752211871067E-14	-0.0796113170304832	-6.23504423742135E-14	-0.0791112066761496	-9.35256635613202E-14	-0.078611096321816	-6.23504423742135E-14	-0.0787673808075452	-4.67628317806601E-14	-0.0784235549389409	-7.79380529677668E-14	-0.0787673808075452	-4.67628317806601E-14	-0.0787673808075452	-1.55876105935534E-14	-0.0789236652932745	-4.67628317806601E-14
0.0861	-0.0785485825275243	-4.67628317806601E-14	-0.0788298946018369	-9.35256635613202E-14	-0.0794862894418998	-4.67628317806601E-14	-0.0791737204704413	-9.35256635613202E-14	-0.0785798394246701	-3.11752211871067E-14	-0.0788611514989828	-3.11752211871067E-14	-0.0782985273503575	-4.67628317806601E-14	-0.0787673808075452	0	-0.0787986377046911	-4.67628317806601E-14	-0.0788924083961286	-7.79380529677668E-14
0.0862	-0.0785173256303784	-1.09113274154874E-13	-0.0788611514989828	-9.35256635613202E-14	-0.0796113170304832	-9.35256635613202E-14	-0.0792049773675872	0	-0.0783610411446492	-6.23504423742135E-14	-0.0787673808075452	-6.23504423742135E-14	-0.078392298041795	-4.67628317806601E-14	-0.0786736101161077	0	-0.0787361239103994	-3.11752211871067E-14	-0.0788611514989828	-7.79380529677668E-14
0.0863	-0.0786736101161077	-1.55876105935534E-14	-0.0787048670132535	-4.67628317806601E-14	-0.0795488032361915	-3.11752211871067E-14	-0.0792674911618789	-6.23504423742135E-14	-0.0785173256303784	-7.79380529677668E-14	-0.0788298946018369	-7.79380529677668E-14	-0.0784235549389409	-7.79380529677668E-14	-0.0787986377046911	-4.67628317806601E-14	-0.0787361239103994	-3.11752211871067E-14	-0.0789236652932745	-7.79380529677668E-14
0.0864	-0.0785173256303784	-4.67628317806601E-14	-0.0788298946018369	-6.23504423742135E-14	-0.079455032544754	-7.79380529677668E-14	-0.0789549221904203	-6.23504423742135E-14	-0.078611096321816	-7.79380529677668E-14	-0.0787361239103994	-6.23504423742135E-14	-0.0781422428646282	-6.23504423742135E-14	-0.0788298946018369	-4.67628317806601E-14	-0.0787673808075452	-1.09113274154874E-13	-0.0789549221904203	0
0.0865	-0.0784548118360867	-9.35256635613202E-14	-0.0789549221904203	-7.79380529677668E-14	-0.0795800601333374	-3.11752211871067E-14	-0.0792674911618789	-1.24700884748427E-13	-0.0784548118360867	-1.55876105935534E-14	-0.0788298946018369	-3.11752211871067E-14	-0.0782360135560658	-7.79380529677668E-14	-0.0787048670132535	-6.23504423742135E-14	-0.0787673808075452	-9.35256635613202E-14	-0.0789236652932745	0
0.0866	-0.0785798394246701	-7.79380529677668E-14	-0.0789236652932745	1.55876105935534E-14	-0.0796113170304832	-7.79380529677668E-14	-0.0792674911618789	-4.67628317806601E-14	-0.0785798394246701	-6.23504423742135E-14	-0.0787361239103994	-9.35256635613202E-14	-0.0784235549389409	-6.23504423742135E-14	-0.0786736101161077	-6.23504423742135E-14	-0.0786423532189618	-9.35256635613202E-14	-0.0788924083961286	-7.79380529677668E-14
0.0867	-0.0785173256303784	-6.23504423742135E-14	-0.0787986377046911	-4.67628317806601E-14	-0.0794237756476081	-4.67628317806601E-14	-0.0791112066761496	3.11752211871067E-14	-0.0785798394246701	-6.23504423742135E-14	-0.0787361239103994	-9.35256635613202E-14	-0.0783610411446492	-3.11752211871067E-14	-0.0787986377046911	-7.79380529677668E-14	-0.0787986377046911	-4.67628317806601E-14	-0.0791112066761496	-6.23504423742135E-14
0.0868	-0.0785798394246701	0	-0.0787361239103994	-6.23504423742135E-14	-0.0795488032361915	-3.11752211871067E-14	-0.0791424635732954	-6.23504423742135E-14	-0.0785173256303784	-4.67628317806601E-14	-0.0788611514989828	-6.23504423742135E-14	-0.0784235549389409	-3.11752211871067E-14	-0.0784548118360867	-9.35256635613202E-14	-0.0787048670132535	-9.35256635613202E-14	-0.0790486928818579	-3.11752211871067E-14
0.0869	-0.0785485825275243	-1.09113274154874E-13	-0.0787673808075452	-9.35256635613202E-14	-0.0795800601333374	-4.67628317806601E-14	-0.0793925187504623	-7.79380529677668E-14	-0.0785798394246701	-6.23504423742135E-14	-0.0786736101161077	-3.11752211871067E-14	-0.0783610411446492	-4.67628317806601E-14	-0.0787673808075452	-3.11752211871067E-14	-0.0786736101161077	-4.67628317806601E-14	-0.0790486928818579	-7.79380529677668E-14
0.087	-0.0785798394246701	-4.67628317806601E-14	-0.0787361239103994	-3.11752211871067E-14	-0.0795488032361915	-9.35256635613202E-14	-0.0790799497790037	-3.11752211871067E-14	-0.078611096321816	0	-0.0786423532189618	-4.67628317806601E-14	-0.0786423532189618	-7.79380529677668E-14	-0.0788611514989828	0	-0.0786736101161077	-4.67628317806601E-14	-0.0791112066761496	-6.23504423742135E-14
0.0871	-0.0785173256303784	-1.55876105935534E-14	-0.0788611514989828	-3.11752211871067E-14	-0.0795488032361915	-7.79380529677668E-14	-0.0792674911618789	-3.11752211871067E-14	-0.0786423532189618	-3.11752211871067E-14	-0.0787986377046911	0	-0.0784235549389409	-4.67628317806601E-14	-0.0785173256303784	-4.67628317806601E-14	-0.0787673808075452	-4.67628317806601E-14	-0.0791112066761496	-6.23504423742135E-14
0.0872	-0.0785798394246701	-7.79380529677668E-14	-0.0788924083961286	0	-0.0794862894418998	-1.55876105935534E-14	-0.079236234264733	-4.67628317806601E-14	-0.0785173256303784	-6.23504423742135E-14	-0.0787048670132535	-1.55876105935534E-14	-0.0785485825275243	-9.35256635613202E-14	-0.0787048670132535	-4.67628317806601E-14	-0.0786423532189618	-7.79380529677668E-14	-0.0789236652932745	-1.09113274154874E-13
0.0873	-0.078611096321816	-7.79380529677668E-14	-0.0787673808075452	-6.23504423742135E-14	-0.0796738308247749	-4.67628317806601E-14	-0.0791737204704413	-4.67628317806601E-14	-0.0786423532189618	-1.09113274154874E-13	-0.0787361239103994	-6.23504423742135E-14	-0.0785173256303784	-7.79380529677668E-14	-0.0787673808075452	-4.67628317806601E-14	-0.0786736101161077	-7.79380529677668E-14	-0.0791424635732954	-4.67628317806601E-14
0.0874	-0.0785485825275243	-4.67628317806601E-14	-0.0788924083961286	-9.35256635613202E-14	-0.0795175463390457	-6.23504423742135E-14	-0.0791424635732954	-6.23504423742135E-14	-0.0784235549389409	-1.55876105935534E-14	-0.0786736101161077	-1.09113274154874E-13	-0.078392298041795	-6.23504423742135E-14	-0.0786423532189618	-6.23504423742135E-14	-0.0787361239103994	-9.35256635613202E-14	-0.079017435984712	-6.23504423742135E-14
0.0875	-0.0787048670132535	-3.11752211871067E-14	-0.0788611514989828	-1.24700884748427E-13	-0.0794862894418998	-6.23504423742135E-14	-0.0791737204704413	-7.79380529677668E-14	-0.0785485825275243	-4.67628317806601E-14	-0.0787673808075452	-4.67628317806601E-14	-0.0782672704532116	-9.35256635613202E-14	-0.0786423532189618	-6.23504423742135E-14	-0.0787048670132535	-1.55876105935534E-14	-0.0789549221904203	-4.67628317806601E-14
0.0876	-0.0787048670132535	-4.67628317806601E-14	-0.0788611514989828	-3.11752211871067E-14	-0.0795800601333374	-6.23504423742135E-14	-0.0793300049561706	-4.67628317806601E-14	-0.0785798394246701	-3.11752211871067E-14	-0.0787048670132535	-1.55876105935534E-14	-0.0784235549389409	-9.35256635613202E-14	-0.0788611514989828	-3.11752211871067E-14	-0.078611096321816	-6.23504423742135E-14	-0.0790799497790037	-6.23504423742135E-14
0.0877	-0.0786423532189618	-6.23504423742135E-14	-0.0788298946018369	-3.11752211871067E-14	-0.0794237756476081	-7.79380529677668E-14	-0.0792987480590247	-4.67628317806601E-14	-0.0785798394246701	-3.11752211871067E-14	-0.0787986377046911	-4.67628317806601E-14	-0.0784860687332326	-3.11752211871067E-14	-0.0787048670132535	-4.67628317806601E-14	-0.0787361239103994	-6.23504423742135E-14	-0.0791424635732954	-4.67628317806601E-14
0.0878	-0.0786736101161077	-7.79380529677668E-14	-0.0788298946018369	-6.23504423742135E-14	-0.0795800601333374	-6.23504423742135E-14	-0.0792049773675872	-3.11752211871067E-14	-0.0785173256303784	-7.79380529677668E-14	-0.0788298946018369	-6.23504423742135E-14	-0.0783297842475033	-7.79380529677668E-14	-0.078611096321816	-4.67628317806601E-14	-0.0787048670132535	-4.67628317806601E-14	-0.0790799497790037	-7.79380529677668E-14
0.0879	-0.0785173256303784	-3.11752211871067E-14	-0.0789549221904203	-9.35256635613202E-14	-0.0794862894418998	0	-0.0792987480590247	-6.23504423742135E-14	-0.0785173256303784	-3.11752211871067E-14	-0.0787673808075452	-7.79380529677668E-14	-0.0785173256303784	-9.35256635613202E-14	-0.0787673808075452	-3.11752211871067E-14	-0.0786736101161077	-7.79380529677668E-14	-0.0790486928818579	-7.79380529677668E-14
0.088	-0.078611096321816	-9.35256635613202E-14	-0.0789236652932745	-7.79380529677668E-14	-0.0795175463390457	-6.23504423742135E-14	-0.0791424635732954	-9.35256635613202E-14	-0.0786423532189618	-4.67628317806601E-14	-0.0786736101161077	-4.67628317806601E-14	-0.0784548118360867	-7.79380529677668E-14	-0.078611096321816	-6.23504423742135E-14	-0.0786423532189618	-3.11752211871067E-14	-0.0791424635732954	-3.11752211871067E-14
0.0881	-0.0785173256303784	-3.11752211871067E-14	-0.0787986377046911	-3.11752211871067E-14	-0.0795175463390457	-3.11752211871067E-14	-0.0791424635732954	-6.23504423742135E-14	-0.078611096321816	-4.67628317806601E-14	-0.0787361239103994	-1.09113274154874E-13	-0.0784235549389409	-4.67628317806601E-14	-0.0784548118360867	-4.67628317806601E-14	-0.0789236652932745	-3.11752211871067E-14	-0.0791424635732954	-7.79380529677668E-14
0.0882	-0.0784860687332326	-3.11752211871067E-14	-0.0788924083961286	-1.09113274154874E-13	-0.0797050877219208	-4.67628317806601E-14	-0.0791737204704413	-6.23504423742135E-14	-0.0783297842475033	-3.11752211871067E-14	-0.0788298946018369	-1.55876105935534E-14	-0.0784235549389409	-6.23504423742135E-14	-0.0785798394246701	-1.09113274154874E-13	-0.0787361239103994	1.55876105935534E-14	-0.079017435984712	-6.23504423742135E-14
0.0883	-0.0787048670132535	-3.11752211871067E-14	-0.0788611514989828	-6.23504423742135E-14	-0.0795175463390457	-4.67628317806601E-14	-0.0791737204704413	-9.35256635613202E-14	-0.0785798394246701	-3.11752211871067E-14	-0.0787048670132535	-7.79380529677668E-14	-0.0784548118360867	-4.67628317806601E-14	-0.0786736101161077	-7.79380529677668E-14	-0.0787048670132535	-4.67628317806601E-14	-0.0791112066761496	-7.79380529677668E-14
0.0884	-0.0785173256303784	-7.79380529677668E-14	-0.0787673808075452	-4.67628317806601E-14	-0.0794862894418998	-6.23504423742135E-14	-0.0792049773675872	-3.11752211871067E-14	-0.078611096321816	-3.11752211871067E-14	-0.0788924083961286	-1.24700884748427E-13	-0.0784548118360867	-6.23504423742135E-14	-0.0785173256303784	-4.67628317806601E-14	-0.0787361239103994	-7.79380529677668E-14	-0.0791112066761496	-3.11752211871067E-14
0.0885	-0.0784548118360867	-6.23504423742135E-14	-0.0789549221904203	-3.11752211871067E-14	-0.0795175463390457	-6.23504423742135E-14	-0.0792987480590247	0	-0.078392298041795	-7.79380529677668E-14	-0.0787361239103994	-6.23504423742135E-14	-0.0782985273503575	-6.23504423742135E-14	-0.0786736101161077	-6.23504423742135E-14	-0.0787048670132535	-4.67628317806601E-14	-0.0790486928818579	-9.35256635613202E-14
0.0886	-0.078611096321816	-9.35256635613202E-14	-0.0788611514989828	-4.67628317806601E-14	-0.0794862894418998	-6.23504423742135E-14	-0.0792674911618789	-1.09113274154874E-13	-0.0784548118360867	-9.35256635613202E-14	-0.0787048670132535	-7.79380529677668E-14	-0.0785173256303784	-7.79380529677668E-14	-0.0785798394246701	-3.11752211871067E-14	-0.078611096321816	-9.35256635613202E-14	-0.0790486928818579	-7.79380529677668E-14
0.0887	-0.0786736101161077	-4.67628317806601E-14	-0.0787986377046911	-7.79380529677668E-14	-0.079455032544754	-6.23504423742135E-14	-0.0791424635732954	-3.11752211871067E-14	-0.0785798394246701	-3.11752211871067E-14	-0.0787361239103994	-9.35256635613202E-14	-0.0784235549389409	-6.23504423742135E-14	-0.0785798394246701	-7.79380529677668E-14	-0.0786423532189618	-7.79380529677668E-14	-0.0792049773675872	-1.55876105935534E-14
0.0888	-0.078392298041795	-6.23504423742135E-14	-0.0789549221904203	-4.67628317806601E-14	-0.0795175463390457	-6.23504423742135E-14	-0.0792987480590247	-4.67628317806601E-14	-0.0784860687332326	-4.67628317806601E-14	-0.0787048670132535	-9.35256635613202E-14	-0.0782672704532116	-6.23504423742135E-14	-0.0786423532189618	-4.67628317806601E-14	-0.0787673808075452	-7.79380529677668E-14	-0.0790799497790037	-1.09113274154874E-13
0.0889	-0.0786423532189618	-4.67628317806601E-14	-0.0788611514989828	-3.11752211871067E-14	-0.0795800601333374	-1.55876105935534E-14	-0.0792049773675872	-7.79380529677668E-14	-0.0785485825275243	-3.11752211871067E-14	-0.0787673808075452	-4.67628317806601E-14	-0.0783297842475033	-4.67628317806601E-14	-0.078611096321816	-3.11752211871067E-14	-0.0786736101161077	0	-0.0789861790875662	-1.09113274154874E-13
0.089	-0.078611096321816	-3.11752211871067E-14	-0.0787986377046911	-7.79380529677668E-14	-0.0794862894418998	-6.23504423742135E-14	-0.079236234264733	-7.79380529677668E-14	-0.0784548118360867	-6.23504423742135E-14	-0.0786736101161077	1.55876105935534E-14	-0.0785485825275243	-4.67628317806601E-14	-0.0786736101161077	-6.23504423742135E-14	-0.0787048670132535	-1.24700884748427E-13	-0.0791737204704413	-1.55876105935534E-14
0.0891	-0.0785173256303784	-6.23504423742135E-14	-0.0788924083961286	-7.79380529677668E-14	-0.0795175463390457	-4.67628317806601E-14	-0.0791424635732954	-9.35256635613202E-14	-0.0786423532189618	-6.23504423742135E-14	-0.0787048670132535	-9.35256635613202E-14	-0.0784235549389409	-1.55876105935534E-14	-0.0787361239103994	-4.67628317806601E-14	-0.0786736101161077	-4.67628317806601E-14	-0.0791112066761496	-3.11752211871067E-14
0.0892	-0.0785485825275243	-1.55876105935534E-14	-0.0790486928818579	-6.23504423742135E-14	-0.0794862894418998	-3.11752211871067E-14	-0.0793300049561706	-4.67628317806601E-14	-0.0784548118360867	-4.67628317806601E-14	-0.0787986377046911	-7.79380529677668E-14	-0.0783610411446492	0	-0.0786736101161077	-7.79380529677668E-14	-0.078611096321816	-9.35256635613202E-14	-0.0790799497790037	-6.23504423742135E-14
0.0893	-0.0785173256303784	-4.67628317806601E-14	-0.0788924083961286	-4.67628317806601E-14	-0.0794237756476081	-7.79380529677668E-14	-0.079236234264733	1.55876105935534E-14	-0.0785485825275243	-6.23504423742135E-14	-0.0786423532189618	-3.11752211871067E-14	-0.0784235549389409	-4.67628317806601E-14	-0.0787361239103994	-4.67628317806601E-14	-0.0787361239103994	-4.67628317806601E-14	-0.0791737204704413	-4.67628317806601E-14
0.0894	-0.0786423532189618	-3.11752211871067E-14	-0.0788924083961286	-4.67628317806601E-14	-0.0794862894418998	-4.67628317806601E-14	-0.0791737204704413	-9.35256635613202E-14	-0.0785798394246701	-4.67628317806601E-14	-0.0787673808075452	-6.23504423742135E-14	-0.0782985273503575	-9.35256635613202E-14	-0.0786736101161077	-9.35256635613202E-14	-0.0787048670132535	-3.11752211871067E-14	-0.0791737204704413	-4.67628317806601E-14
0.0895	-0.0785485825275243	-1.55876105935534E-14	-0.0789861790875662	-7.79380529677668E-14	-0.0795175463390457	-6.23504423742135E-14	-0.0792674911618789	-3.11752211871067E-14	-0.0783610411446492	-7.79380529677668E-14	-0.0787048670132535	0	-0.0783610411446492	-7.79380529677668E-14	-0.0786736101161077	-6.23504423742135E-14	-0.0785485825275243	-9.35256635613202E-14	-0.079236234264733	0
0.0896	-0.0787048670132535	-6.23504423742135E-14	-0.0787986377046911	-7.79380529677668E-14	-0.0795800601333374	0	-0.0791424635732954	-1.09113274154874E-13	-0.0784860687332326	-3.11752211871067E-14	-0.078611096321816	-6.23504423742135E-14	-0.0784548118360867	-3.11752211871067E-14	-0.0787673808075452	-4.67628317806601E-14	-0.078611096321816	-1.09113274154874E-13	-0.0790799497790037	-9.35256635613202E-14
0.0897	-0.0786423532189618	-6.23504423742135E-14	-0.0787986377046911	-6.23504423742135E-14	-0.0794862894418998	-4.67628317806601E-14	-0.0790799497790037	-4.67628317806601E-14	-0.078392298041795	-3.11752211871067E-14	-0.0786736101161077	-3.11752211871067E-14	-0.078392298041795	-1.09113274154874E-13	-0.0788611514989828	-1.55876105935534E-14	-0.0787048670132535	-9.35256635613202E-14	-0.0792674911618789	-7.79380529677668E-14
0.0898	-0.0785485825275243	-6.23504423742135E-14	-0.0788924083961286	-7.79380529677668E-14	-0.0795175463390457	-4.67628317806601E-14	-0.0791424635732954	-1.55876105935534E-14	-0.0782985273503575	-7.79380529677668E-14	-0.0786736101161077	-6.23504423742135E-14	-0.0782672704532116	-7.79380529677668E-14	-0.0787361239103994	-6.23504423742135E-14	-0.0786736101161077	-4.67628317806601E-14	-0.0791112066761496	-7.79380529677668E-14
0.0899	-0.078611096321816	-4.67628317806601E-14	-0.0789236652932745	-3.11752211871067E-14	-0.0795175463390457	-9.35256635613202E-14	-0.0792674911618789	-4.67628317806601E-14	-0.0784548118360867	-6.23504423742135E-14	-0.0786423532189618	-4.67628317806601E-14	-0.0783297842475033	-6.23504423742135E-14	-0.0786423532189618	-6.23504423742135E-14	-0.0786423532189618	-4.67628317806601E-14	-0.0791112066761496	-9.35256635613202E-14
0.09	-0.0787048670132535	-6.23504423742135E-14	-0.0787673808075452	-7.79380529677668E-14	-0.0795488032361915	-4.67628317806601E-14	-0.0791112066761496	-4.67628317806601E-14	-0.078611096321816	0	-0.0787048670132535	-6.23504423742135E-14	-0.0784548118360867	-1.09113274154874E-13	-0.0787361239103994	-1.09113274154874E-13	-0.0787986377046911	-6.23504423742135E-14	-0.0790799497790037	0
0.0901	-0.0784548118360867	-3.11752211871067E-14	-0.0789861790875662	-6.23504423742135E-14	-0.0795175463390457	-3.11752211871067E-14	-0.0791424635732954	-6.23504423742135E-14	-0.078392298041795	0	-0.0787673808075452	-7.79380529677668E-14	-0.0783297842475033	-1.55876105935534E-14	-0.0785485825275243	-7.79380529677668E-14	-0.0787673808075452	0	-0.0792987480590247	-6.23504423742135E-14
0.0902	-0.0785485825275243	-7.79380529677668E-14	-0.0788611514989828	-3.11752211871067E-14	-0.0795488032361915	-4.67628317806601E-14	-0.0791424635732954	-7.79380529677668E-14	-0.0785798394246701	-4.67628317806601E-14	-0.0787673808075452	-9.35256635613202E-14	-0.0785485825275243	1.55876105935534E-14	-0.0787048670132535	-4.67628317806601E-14	-0.0788611514989828	0	-0.0790486928818579	-4.67628317806601E-14
0.0903	-0.0787673808075452	-9.35256635613202E-14	-0.0787986377046911	-1.55876105935534E-14	-0.0795488032361915	-3.11752211871067E-14	-0.0791112066761496	-3.11752211871067E-14	-0.0785173256303784	-4.67628317806601E-14	-0.0787361239103994	1.55876105935534E-14	-0.0785485825275243	-4.67628317806601E-14	-0.0787361239103994	-7.79380529677668E-14	-0.0786423532189618	-1.24700884748427E-13	-0.0791424635732954	-7.79380529677668E-14
0.0904	-0.078611096321816	-1.55876105935534E-14	-0.0788298946018369	-7.79380529677668E-14	-0.0794862894418998	-6.23504423742135E-14	-0.0790799497790037	-6.23504423742135E-14	-0.0785173256303784	-6.23504423742135E-14	-0.0787673808075452	-6.23504423742135E-14	-0.0785173256303784	-4.67628317806601E-14	-0.0787673808075452	-9.35256635613202E-14	-0.0787673808075452	-7.79380529677668E-14	-0.079017435984712	-7.79380529677668E-14
0.0905	-0.0786736101161077	-6.23504423742135E-14	-0.0788611514989828	-6.23504423742135E-14	-0.0794237756476081	-4.67628317806601E-14	-0.079236234264733	-4.67628317806601E-14	-0.078392298041795	-9.35256635613202E-14	-0.0787986377046911	-7.79380529677668E-14	-0.0785173256303784	1.55876105935534E-14	-0.0787048670132535	-4.67628317806601E-14	-0.0787673808075452	-3.11752211871067E-14	-0.0791424635732954	-3.11752211871067E-14
0.0906	-0.0787673808075452	-1.55876105935534E-14	-0.0788924083961286	-7.79380529677668E-14	-0.0795800601333374	-7.79380529677668E-14	-0.0791737204704413	-6.23504423742135E-14	-0.0786736101161077	-3.11752211871067E-14	-0.0786736101161077	-3.11752211871067E-14	-0.0785798394246701	-6.23504423742135E-14	-0.0786736101161077	-3.11752211871067E-14	-0.0787986377046911	-7.79380529677668E-14	-0.0791112066761496	-6.23504423742135E-14
0.0907	-0.0786423532189618	-7.79380529677668E-14	-0.0789236652932745	-1.55876105935534E-14	-0.0794862894418998	-4.67628317806601E-14	-0.0789549221904203	-9.35256635613202E-14	-0.0784860687332326	-4.67628317806601E-14	-0.0787986377046911	-6.23504423742135E-14	-0.0785173256303784	-7.79380529677668E-14	-0.0786736101161077	-7.79380529677668E-14	-0.0787986377046911	-4.67628317806601E-14	-0.0791737204704413	-7.79380529677668E-14
0.0908	-0.078611096321816	-4.67628317806601E-14	-0.0790486928818579	-3.11752211871067E-14	-0.0794237756476081	-4.67628317806601E-14	-0.0791112066761496	-7.79380529677668E-14	-0.078611096321816	-3.11752211871067E-14	-0.0788611514989828	-6.23504423742135E-14	-0.078611096321816	-3.11752211871067E-14	-0.0787048670132535	-3.11752211871067E-14	-0.0787673808075452	-6.23504423742135E-14	-0.0792049773675872	-6.23504423742135E-14
0.0909	-0.0785485825275243	-9.35256635613202E-14	-0.079017435984712	0	-0.0794862894418998	-4.67628317806601E-14	-0.079236234264733	-4.67628317806601E-14	-0.0785173256303784	-6.23504423742135E-14	-0.0788611514989828	-1.24700884748427E-13	-0.0787048670132535	-1.55876105935534E-14	-0.0787361239103994	-6.23504423742135E-14	-0.0787361239103994	-6.23504423742135E-14	-0.0791424635732954	-4.67628317806601E-14
0.091	-0.0786423532189618	-7.79380529677668E-14	-0.0789236652932745	-9.35256635613202E-14	-0.0794862894418998	-9.35256635613202E-14	-0.079017435984712	-6.23504423742135E-14	-0.0785173256303784	-6.23504423742135E-14	-0.0787986377046911	-6.23504423742135E-14	-0.0785173256303784	-6.23504423742135E-14	-0.0787673808075452	-1.09113274154874E-13	-0.0787986377046911	1.55876105935534E-14	-0.0793300049561706	-3.11752211871067E-14
0.0911	-0.0786736101161077	-6.23504423742135E-14	-0.0788924083961286	-4.67628317806601E-14	-0.0792049773675872	-1.09113274154874E-13	-0.0792987480590247	-7.79380529677668E-14	-0.0784235549389409	-4.67628317806601E-14	-0.0787986377046911	-6.23504423742135E-14	-0.0785798394246701	-6.23504423742135E-14	-0.078611096321816	-7.79380529677668E-14	-0.0787986377046911	-3.11752211871067E-14	-0.0792987480590247	-4.67628317806601E-14
0.0912	-0.0786423532189618	-4.67628317806601E-14	-0.079017435984712	-7.79380529677668E-14	-0.0794862894418998	3.11752211871067E-14	-0.0790486928818579	-6.23504423742135E-14	-0.0784548118360867	-6.23504423742135E-14	-0.0788924083961286	-4.67628317806601E-14	-0.0785798394246701	-4.67628317806601E-14	-0.078611096321816	-6.23504423742135E-14	-0.0786736101161077	-6.23504423742135E-14	-0.0789549221904203	-7.79380529677668E-14
0.0913	-0.0787986377046911	-7.79380529677668E-14	-0.0788924083961286	-7.79380529677668E-14	-0.0795800601333374	-3.11752211871067E-14	-0.0791424635732954	-6.23504423742135E-14	-0.078392298041795	-9.35256635613202E-14	-0.0788611514989828	-3.11752211871067E-14	-0.0787048670132535	-1.09113274154874E-13	-0.0786736101161077	-3.11752211871067E-14	-0.0786423532189618	-9.35256635613202E-14	-0.0791112066761496	-7.79380529677668E-14
0.0914	-0.0787673808075452	-3.11752211871067E-14	-0.0788924083961286	-6.23504423742135E-14	-0.0793925187504623	0	-0.0790486928818579	-6.23504423742135E-14	-0.0785173256303784	-4.67628317806601E-14	-0.0788298946018369	-7.79380529677668E-14	-0.0785798394246701	-3.11752211871067E-14	-0.0786423532189618	-3.11752211871067E-14	-0.0788298946018369	-4.67628317806601E-14	-0.0791737204704413	-6.23504423742135E-14
0.0915	-0.0787673808075452	-4.67628317806601E-14	-0.0789549221904203	-4.67628317806601E-14	-0.0795488032361915	-6.23504423742135E-14	-0.0789861790875662	-7.79380529677668E-14	-0.0783297842475033	-6.23504423742135E-14	-0.0788298946018369	-9.35256635613202E-14	-0.0786423532189618	-7.79380529677668E-14	-0.0787361239103994	-4.67628317806601E-14	-0.0787986377046911	-3.11752211871067E-14	-0.0791424635732954	-1.55876105935534E-14
0.0916	-0.0787361239103994	-6.23504423742135E-14	-0.0788611514989828	-4.67628317806601E-14	-0.0795488032361915	-7.79380529677668E-14	-0.0791737204704413	-4.67628317806601E-14	-0.0783297842475033	-7.79380529677668E-14	-0.0787673808075452	-7.79380529677668E-14	-0.0785173256303784	-6.23504423742135E-14	-0.0787986377046911	-4.67628317806601E-14	-0.0786736101161077	-3.11752211871067E-14	-0.0791424635732954	-3.11752211871067E-14
0.0917	-0.0787048670132535	-6.23504423742135E-14	-0.0788924083961286	-4.67628317806601E-14	-0.079455032544754	-6.23504423742135E-14	-0.0789861790875662	-4.67628317806601E-14	-0.0784548118360867	-6.23504423742135E-14	-0.0787361239103994	-6.23504423742135E-14	-0.0787361239103994	0	-0.0787361239103994	-6.23504423742135E-14	-0.0787986377046911	-3.11752211871067E-14	-0.0791737204704413	-4.67628317806601E-14
0.0918	-0.0787673808075452	-6.23504423742135E-14	-0.0789236652932745	-4.67628317806601E-14	-0.0794862894418998	-9.35256635613202E-14	-0.0790799497790037	-4.67628317806601E-14	-0.0783610411446492	-1.55876105935534E-14	-0.0787986377046911	-6.23504423742135E-14	-0.0786423532189618	-4.67628317806601E-14	-0.0786423532189618	-4.67628317806601E-14	-0.0787361239103994	-3.11752211871067E-14	-0.0791424635732954	0
0.0919	-0.0787673808075452	-9.35256635613202E-14	-0.0788924083961286	-4.67628317806601E-14	-0.0794862894418998	-1.09113274154874E-13	-0.079017435984712	-7.79380529677668E-14	-0.078392298041795	-4.67628317806601E-14	-0.0787048670132535	-6.23504423742135E-14	-0.0786736101161077	-1.55876105935534E-14	-0.0787048670132535	-7.79380529677668E-14	-0.0788298946018369	0	-0.0791737204704413	1.55876105935534E-14
0.092	-0.0787673808075452	-1.55876105935534E-14	-0.0787986377046911	-7.79380529677668E-14	-0.0795175463390457	-6.23504423742135E-14	-0.0790486928818579	-6.23504423742135E-14	-0.0784548118360867	-4.67628317806601E-14	-0.0785173256303784	-9.35256635613202E-14	-0.0787361239103994	-6.23504423742135E-14	-0.0787361239103994	-3.11752211871067E-14	-0.0788298946018369	-4.67628317806601E-14	-0.0791737204704413	1.55876105935534E-14
0.0921	-0.0787673808075452	-7.79380529677668E-14	-0.0788611514989828	-7.79380529677668E-14	-0.079455032544754	-9.35256635613202E-14	-0.079017435984712	-1.09113274154874E-13	-0.0783610411446492	-3.11752211871067E-14	-0.0787048670132535	-6.23504423742135E-14	-0.078611096321816	-4.67628317806601E-14	-0.0786423532189618	-7.79380529677668E-14	-0.0787361239103994	-6.23504423742135E-14	-0.0792049773675872	0
0.0922	-0.0787048670132535	-4.67628317806601E-14	-0.079017435984712	-6.23504423742135E-14	-0.0795175463390457	-4.67628317806601E-14	-0.079017435984712	-6.23504423742135E-14	-0.0781734997617741	-4.67628317806601E-14	-0.0786423532189618	-6.23504423742135E-14	-0.078611096321816	-4.67628317806601E-14	-0.0786736101161077	-4.67628317806601E-14	-0.0787048670132535	-9.35256635613202E-14	-0.079236234264733	-3.11752211871067E-14
0.0923	-0.0787986377046911	-9.35256635613202E-14	-0.0789549221904203	-4.67628317806601E-14	-0.0795488032361915	-4.67628317806601E-14	-0.0790799497790037	-3.11752211871067E-14	-0.0783610411446492	-3.11752211871067E-14	-0.0786736101161077	-4.67628317806601E-14	-0.0787048670132535	-3.11752211871067E-14	-0.0787361239103994	-4.67628317806601E-14	-0.0788298946018369	-4.67628317806601E-14	-0.0791737204704413	-3.11752211871067E-14
0.0924	-0.0787673808075452	-3.11752211871067E-14	-0.0788924083961286	0	-0.0794237756476081	0	-0.0789549221904203	-1.09113274154874E-13	-0.0783610411446492	-4.67628317806601E-14	-0.0787048670132535	-3.11752211871067E-14	-0.0784860687332326	-9.35256635613202E-14	-0.0787048670132535	-6.23504423742135E-14	-0.0788298946018369	-3.11752211871067E-14	-0.0792049773675872	-9.35256635613202E-14
0.0925	-0.0788611514989828	-6.23504423742135E-14	-0.0790799497790037	-4.67628317806601E-14	-0.0795800601333374	-6.23504423742135E-14	-0.0790799497790037	-1.09113274154874E-13	-0.0782672704532116	-3.11752211871067E-14	-0.0787361239103994	-7.79380529677668E-14	-0.0784548118360867	-6.23504423742135E-14	-0.0788298946018369	-6.23504423742135E-14	-0.0787048670132535	-7.79380529677668E-14	-0.0793300049561706	-3.11752211871067E-14
0.0926	-0.0787986377046911	-4.67628317806601E-14	-0.0790486928818579	0	-0.0796113170304832	0	-0.0790799497790037	-6.23504423742135E-14	-0.078392298041795	-7.79380529677668E-14	-0.0785798394246701	-7.79380529677668E-14	-0.0787361239103994	0	-0.0787361239103994	-7.79380529677668E-14	-0.0785798394246701	-9.35256635613202E-14	-0.0791737204704413	-4.67628317806601E-14
0.0927	-0.0786736101161077	-6.23504423742135E-14	-0.0788611514989828	-7.79380529677668E-14	-0.0794862894418998	-4.67628317806601E-14	-0.0789549221904203	-1.55876105935534E-14	-0.0784548118360867	-4.67628317806601E-14	-0.0786736101161077	-9.35256635613202E-14	-0.078611096321816	-6.23504423742135E-14	-0.0787361239103994	-7.79380529677668E-14	-0.0787361239103994	-7.79380529677668E-14	-0.0790799497790037	-7.79380529677668E-14
0.0928	-0.0786736101161077	-4.67628317806601E-14	-0.0788924083961286	-9.35256635613202E-14	-0.0793925187504623	-7.79380529677668E-14	-0.0789549221904203	-6.23504423742135E-14	-0.0784548118360867	0	-0.078611096321816	-7.79380529677668E-14	-0.0786423532189618	-7.79380529677668E-14	-0.0788611514989828	-9.35256635613202E-14	-0.0787986377046911	-4.67628317806601E-14	-0.0792674911618789	-1.55876105935534E-14
0.0929	-0.0788611514989828	-6.23504423742135E-14	-0.0790486928818579	-3.11752211871067E-14	-0.0795175463390457	-4.67628317806601E-14	-0.0791424635732954	-4.67628317806601E-14	-0.0782985273503575	-6.23504423742135E-14	-0.0786423532189618	-7.79380529677668E-14	-0.078611096321816	-3.11752211871067E-14	-0.0787986377046911	0	-0.0787986377046911	-6.23504423742135E-14	-0.0790799497790037	0
0.093	-0.0788611514989828	-3.11752211871067E-14	-0.0788611514989828	-4.67628317806601E-14	-0.0795175463390457	-9.35256635613202E-14	-0.0789549221904203	-9.35256635613202E-14	-0.0783610411446492	-6.23504423742135E-14	-0.0785798394246701	-6.23504423742135E-14	-0.0787048670132535	-9.35256635613202E-14	-0.0787673808075452	-9.35256635613202E-14	-0.0787361239103994	-6.23504423742135E-14	-0.0791112066761496	-7.79380529677668E-14
0.0931	-0.0787361239103994	-7.79380529677668E-14	-0.0789549221904203	-1.09113274154874E-13	-0.0795175463390457	-6.23504423742135E-14	-0.0787986377046911	-7.79380529677668E-14	-0.0782672704532116	-4.67628317806601E-14	-0.0785485825275243	-3.11752211871067E-14	-0.0785485825275243	-7.79380529677668E-14	-0.0787986377046911	-6.23504423742135E-14	-0.0787986377046911	-4.67628317806601E-14	-0.0792049773675872	-6.23504423742135E-14
0.0932	-0.0786736101161077	-7.79380529677668E-14	-0.0789236652932745	-3.11752211871067E-14	-0.0794862894418998	-1.55876105935534E-14	-0.0790799497790037	-1.24700884748427E-13	-0.0782672704532116	-4.67628317806601E-14	-0.078611096321816	-4.67628317806601E-14	-0.078611096321816	-4.67628317806601E-14	-0.0786736101161077	-6.23504423742135E-14	-0.0787673808075452	-4.67628317806601E-14	-0.0790486928818579	-6.23504423742135E-14
0.0933	-0.0787361239103994	-3.11752211871067E-14	-0.0789549221904203	-1.55876105935534E-14	-0.0795488032361915	-7.79380529677668E-14	-0.0789549221904203	-4.67628317806601E-14	-0.0783297842475033	-4.67628317806601E-14	-0.0785798394246701	0	-0.0787361239103994	-1.55876105935534E-14	-0.0788611514989828	-1.55876105935534E-14	-0.0787673808075452	-6.23504423742135E-14	-0.079017435984712	-1.24700884748427E-13
0.0934	-0.0787986377046911	-3.11752211871067E-14	-0.0788611514989828	-9.35256635613202E-14	-0.0794237756476081	-3.11752211871067E-14	-0.079017435984712	-1.55876105935534E-14	-0.0783297842475033	1.55876105935534E-14	-0.0786736101161077	-3.11752211871067E-14	-0.0786736101161077	-6.23504423742135E-14	-0.0787361239103994	-6.23504423742135E-14	-0.0787048670132535	-1.24700884748427E-13	-0.0791424635732954	-1.55876105935534E-14
0.0935	-0.078611096321816	-1.55876105935534E-14	-0.079017435984712	-4.67628317806601E-14	-0.0793300049561706	-1.24700884748427E-13	-0.0791112066761496	-4.67628317806601E-14	-0.0783610411446492	0	-0.0787361239103994	-9.35256635613202E-14	-0.0786736101161077	-6.23504423742135E-14	-0.0785798394246701	-7.79380529677668E-14	-0.0788611514989828	0	-0.0791737204704413	-4.67628317806601E-14
0.0936	-0.0786736101161077	-9.35256635613202E-14	-0.0789236652932745	-3.11752211871067E-14	-0.0796113170304832	-6.23504423742135E-14	-0.079017435984712	-4.67628317806601E-14	-0.0782985273503575	-6.23504423742135E-14	-0.078611096321816	-3.11752211871067E-14	-0.0786423532189618	-7.79380529677668E-14	-0.0787048670132535	-6.23504423742135E-14	-0.0786736101161077	-6.23504423742135E-14	-0.0791424635732954	-4.67628317806601E-14
0.0937	-0.0786736101161077	-4.67628317806601E-14	-0.0787048670132535	-9.35256635613202E-14	-0.079455032544754	-4.67628317806601E-14	-0.0788924083961286	-3.11752211871067E-14	-0.0783297842475033	-4.67628317806601E-14	-0.0786736101161077	-4.67628317806601E-14	-0.0786423532189618	-1.24700884748427E-13	-0.0787673808075452	-4.67628317806601E-14	-0.0788298946018369	-7.79380529677668E-14	-0.0793300049561706	-4.67628317806601E-14
0.0938	-0.0786423532189618	-3.11752211871067E-14	-0.0788924083961286	-7.79380529677668E-14	-0.0795175463390457	-4.67628317806601E-14	-0.0790486928818579	-4.67628317806601E-14	-0.0783610411446492	-6.23504423742135E-14	-0.0787361239103994	-4.67628317806601E-14	-0.0786423532189618	-4.67628317806601E-14	-0.078611096321816	-6.23504423742135E-14	-0.0788924083961286	-6.23504423742135E-14	-0.0791737204704413	-4.67628317806601E-14
0.0939	-0.0787673808075452	-4.67628317806601E-14	-0.0788611514989828	-4.67628317806601E-14	-0.0795800601333374	-3.11752211871067E-14	-0.0791112066761496	-3.11752211871067E-14	-0.0782360135560658	-4.67628317806601E-14	-0.0785798394246701	-7.79380529677668E-14	-0.0787048670132535	-4.67628317806601E-14	-0.0787361239103994	-3.11752211871067E-14	-0.0787361239103994	-4.67628317806601E-14	-0.0791112066761496	-7.79380529677668E-14
0.094	-0.0787361239103994	-1.55876105935534E-14	-0.0787986377046911	-7.79380529677668E-14	-0.0795175463390457	-4.67628317806601E-14	-0.0790486928818579	-4.67628317806601E-14	-0.0784235549389409	-9.35256635613202E-14	-0.0787673808075452	-4.67628317806601E-14	-0.0787048670132535	-7.79380529677668E-14	-0.0787361239103994	-9.35256635613202E-14	-0.0787048670132535	-7.79380529677668E-14	-0.0792049773675872	-4.67628317806601E-14
0.0941	-0.078611096321816	-9.35256635613202E-14	-0.0787673808075452	-3.11752211871067E-14	-0.0794862894418998	-9.35256635613202E-14	-0.0790799497790037	-4.67628317806601E-14	-0.0782985273503575	-3.11752211871067E-14	-0.0786736101161077	-4.67628317806601E-14	-0.0786423532189618	-4.67628317806601E-14	-0.0787361239103994	-4.67628317806601E-14	-0.0790486928818579	-7.79380529677668E-14	-0.0792049773675872	-6.23504423742135E-14
0.0942	-0.0786423532189618	-7.79380529677668E-14	-0.0788298946018369	-3.11752211871067E-14	-0.0795488032361915	-6.23504423742135E-14	-0.0791737204704413	0	-0.0782047566589199	-9.35256635613202E-14	-0.0785798394246701	-9.35256635613202E-14	-0.0785798394246701	-6.23504423742135E-14	-0.0787986377046911	-3.11752211871067E-14	-0.0787986377046911	-7.79380529677668E-14	-0.0791112066761496	-1.09113274154874E-13
0.0943	-0.0787673808075452	-7.79380529677668E-14	-0.0787986377046911	0	-0.0796738308247749	-7.79380529677668E-14	-0.0789861790875662	-4.67628317806601E-14	-0.0782360135560658	-7.79380529677668E-14	-0.0786423532189618	-7.79380529677668E-14	-0.0785485825275243	-7.79380529677668E-14	-0.0788611514989828	-6.23504423742135E-14	-0.078611096321816	-3.11752211871067E-14	-0.0791737204704413	-6.23504423742135E-14
0.0944	-0.0785485825275243	3.11752211871067E-14	-0.078611096321816	-1.09113274154874E-13	-0.0795175463390457	-3.11752211871067E-14	-0.079017435984712	-7.79380529677668E-14	-0.0784235549389409	-1.55876105935534E-14	-0.0787986377046911	-6.23504423742135E-14	-0.0785485825275243	-4.67628317806601E-14	-0.0786736101161077	-3.11752211871067E-14	-0.0787986377046911	-3.11752211871067E-14	-0.0791424635732954	-6.23504423742135E-14
0.0945	-0.0787361239103994	-7.79380529677668E-14	-0.0786736101161077	-4.67628317806601E-14	-0.0797363446190666	-4.67628317806601E-14	-0.0789236652932745	-1.09113274154874E-13	-0.0782047566589199	-7.79380529677668E-14	-0.0788611514989828	1.55876105935534E-14	-0.0784548118360867	-4.67628317806601E-14	-0.0787361239103994	-7.79380529677668E-14	-0.0787361239103994	-7.79380529677668E-14	-0.0791737204704413	-9.35256635613202E-14
0.0946	-0.0786736101161077	-6.23504423742135E-14	-0.0789236652932745	-6.23504423742135E-14	-0.0796113170304832	-3.11752211871067E-14	-0.0788924083961286	-1.09113274154874E-13	-0.0783297842475033	-3.11752211871067E-14	-0.078611096321816	-4.67628317806601E-14	-0.0784548118360867	1.55876105935534E-14	-0.0788924083961286	-6.23504423742135E-14	-0.0787673808075452	-4.67628317806601E-14	-0.0791424635732954	-7.79380529677668E-14
0.0947	-0.0785173256303784	-6.23504423742135E-14	-0.0786736101161077	-4.67628317806601E-14	-0.0796425739276291	-6.23504423742135E-14	-0.0790799497790037	-6.23504423742135E-14	-0.0784235549389409	-1.55876105935534E-14	-0.0787361239103994	-4.67628317806601E-14	-0.0784548118360867	-9.35256635613202E-14	-0.0786736101161077	-4.67628317806601E-14	-0.0788924083961286	-3.11752211871067E-14	-0.0791424635732954	0
0.0948	-0.0785798394246701	-1.24700884748427E-13	-0.078611096321816	-9.35256635613202E-14	-0.0795488032361915	-6.23504423742135E-14	-0.0791424635732954	-3.11752211871067E-14	-0.0782672704532116	-7.79380529677668E-14	-0.0788298946018369	-3.11752211871067E-14	-0.0784548118360867	-1.09113274154874E-13	-0.0786423532189618	-4.67628317806601E-14	-0.0787986377046911	-6.23504423742135E-14	-0.0790799497790037	-9.35256635613202E-14
0.0949	-0.0784548118360867	-4.67628317806601E-14	-0.0787986377046911	-7.79380529677668E-14	-0.0796113170304832	3.11752211871067E-14	-0.0790799497790037	-6.23504423742135E-14	-0.0782672704532116	-4.67628317806601E-14	-0.0786736101161077	-6.23504423742135E-14	-0.0785798394246701	-1.55876105935534E-14	-0.0786736101161077	-4.67628317806601E-14	-0.0787048670132535	-1.09113274154874E-13	-0.0793300049561706	-6.23504423742135E-14
0.095	-0.0787048670132535	0	-0.0785173256303784	-1.09113274154874E-13	-0.0795488032361915	-6.23504423742135E-14	-0.0790486928818579	-6.23504423742135E-14	-0.0784235549389409	-3.11752211871067E-14	-0.0785485825275243	-3.11752211871067E-14	-0.0785173256303784	-7.79380529677668E-14	-0.0786736101161077	-4.67628317806601E-14	-0.0787986377046911	-1.55876105935534E-14	-0.0790486928818579	-7.79380529677668E-14
0.0951	-0.0785485825275243	-7.79380529677668E-14	-0.0785798394246701	-9.35256635613202E-14	-0.0794862894418998	-9.35256635613202E-14	-0.0789861790875662	-9.35256635613202E-14	-0.0782985273503575	-7.79380529677668E-14	-0.0786736101161077	-1.09113274154874E-13	-0.0785173256303784	-9.35256635613202E-14	-0.078611096321816	-4.67628317806601E-14	-0.0788298946018369	1.55876105935534E-14	-0.079236234264733	-7.79380529677668E-14
0.0952	-0.0785798394246701	-6.23504423742135E-14	-0.0787986377046911	-3.11752211871067E-14	-0.0795488032361915	-7.79380529677668E-14	-0.0789549221904203	-7.79380529677668E-14	-0.0783297842475033	-9.35256635613202E-14	-0.0786736101161077	-6.23504423742135E-14	-0.0784860687332326	-4.67628317806601E-14	-0.0786736101161077	-7.79380529677668E-14	-0.0787986377046911	-6.23504423742135E-14	-0.0790799497790037	-4.67628317806601E-14
0.0953	-0.0787361239103994	0	-0.0786736101161077	-4.67628317806601E-14	-0.0795800601333374	0	-0.0791424635732954	-1.55876105935534E-14	-0.078392298041795	-1.55876105935534E-14	-0.0786423532189618	-4.67628317806601E-14	-0.0784548118360867	-7.79380529677668E-14	-0.0786736101161077	-6.23504423742135E-14	-0.0787048670132535	-4.67628317806601E-14	-0.0790799497790037	-4.67628317806601E-14
0.0954	-0.0786736101161077	-3.11752211871067E-14	-0.0787361239103994	-7.79380529677668E-14	-0.0794862894418998	-3.11752211871067E-14	-0.0789236652932745	-6.23504423742135E-14	-0.0783610411446492	-4.67628317806601E-14	-0.0787673808075452	0	-0.0783610411446492	-6.23504423742135E-14	-0.0786423532189618	-9.35256635613202E-14	-0.0787673808075452	-6.23504423742135E-14	-0.0791112066761496	-9.35256635613202E-14
0.0955	-0.0784860687332326	-9.35256635613202E-14	-0.0787361239103994	-4.67628317806601E-14	-0.0796113170304832	-1.55876105935534E-14	-0.079017435984712	-3.11752211871067E-14	-0.0782672704532116	-9.35256635613202E-14	-0.0787361239103994	-4.67628317806601E-14	-0.0784548118360867	-1.55876105935534E-14	-0.0786423532189618	-7.79380529677668E-14	-0.0788611514989828	-3.11752211871067E-14	-0.0791112066761496	-3.11752211871067E-14
0.0956	-0.0785798394246701	-3.11752211871067E-14	-0.0787986377046911	-7.79380529677668E-14	-0.0796425739276291	0	-0.0791737204704413	-3.11752211871067E-14	-0.0784548118360867	-1.55876105935534E-14	-0.0787986377046911	-4.67628317806601E-14	-0.0785173256303784	-4.67628317806601E-14	-0.0785485825275243	-7.79380529677668E-14	-0.0787048670132535	-3.11752211871067E-14	-0.0792049773675872	-7.79380529677668E-14
0.0957	-0.0787361239103994	-1.55876105935534E-14	-0.0787361239103994	-3.11752211871067E-14	-0.0796425739276291	-6.23504423742135E-14	-0.0790799497790037	1.55876105935534E-14	-0.0784548118360867	-3.11752211871067E-14	-0.0788611514989828	-1.55876105935534E-14	-0.0784860687332326	-3.11752211871067E-14	-0.0787048670132535	-1.09113274154874E-13	-0.0787673808075452	-6.23504423742135E-14	-0.0791424635732954	-7.79380529677668E-14
0.0958	-0.0784548118360867	-6.23504423742135E-14	-0.0787986377046911	-6.23504423742135E-14	-0.0794862894418998	-6.23504423742135E-14	-0.0790799497790037	-4.67628317806601E-14	-0.0782672704532116	-3.11752211871067E-14	-0.0786736101161077	-6.23504423742135E-14	-0.0783610411446492	-6.23504423742135E-14	-0.0787048670132535	-6.23504423742135E-14	-0.0787673808075452	-9.35256635613202E-14	-0.0791737204704413	-3.11752211871067E-14
0.0959	-0.0785173256303784	-4.67628317806601E-14	-0.0788298946018369	-3.11752211871067E-14	-0.0796113170304832	-7.79380529677668E-14	-0.0792049773675872	-6.23504423742135E-14	-0.0784548118360867	-7.79380529677668E-14	-0.0787048670132535	-9.35256635613202E-14	-0.0785173256303784	-6.23504423742135E-14	-0.078611096321816	0	-0.0787673808075452	3.11752211871067E-14	-0.0789861790875662	-6.23504423742135E-14
0.096	-0.078611096321816	-4.67628317806601E-14	-0.0787361239103994	-4.67628317806601E-14	-0.0795488032361915	-6.23504423742135E-14	-0.0791424635732954	-3.11752211871067E-14	-0.0783610411446492	-6.23504423742135E-14	-0.0787361239103994	-4.67628317806601E-14	-0.0785173256303784	-3.11752211871067E-14	-0.0787048670132535	-9.35256635613202E-14	-0.0787361239103994	-6.23504423742135E-14	-0.0790486928818579	-9.35256635613202E-14
0.0961	-0.0784548118360867	-3.11752211871067E-14	-0.0788611514989828	-6.23504423742135E-14	-0.0795488032361915	-6.23504423742135E-14	-0.0789549221904203	-9.35256635613202E-14	-0.0784235549389409	-1.09113274154874E-13	-0.0785798394246701	-7.79380529677668E-14	-0.078392298041795	-6.23504423742135E-14	-0.078611096321816	-4.67628317806601E-14	-0.0787361239103994	-6.23504423742135E-14	-0.0791424635732954	-6.23504423742135E-14
0.0962	-0.0784548118360867	0	-0.0788298946018369	-7.79380529677668E-14	-0.0796113170304832	-4.67628317806601E-14	-0.0791424635732954	-9.35256635613202E-14	-0.0783610411446492	-7.79380529677668E-14	-0.0786736101161077	-7.79380529677668E-14	-0.0784235549389409	-3.11752211871067E-14	-0.0786736101161077	0	-0.0786423532189618	-6.23504423742135E-14	-0.0790486928818579	-4.67628317806601E-14
0.0963	-0.0784548118360867	-1.24700884748427E-13	-0.0787048670132535	-4.67628317806601E-14	-0.0796738308247749	-6.23504423742135E-14	-0.0791737204704413	-4.67628317806601E-14	-0.078392298041795	0	-0.0786736101161077	-3.11752211871067E-14	-0.078392298041795	-6.23504423742135E-14	-0.0787048670132535	0	-0.0787048670132535	-6.23504423742135E-14	-0.0790799497790037	-1.55876105935534E-14
0.0964	-0.0784235549389409	-7.79380529677668E-14	-0.0788298946018369	-7.79380529677668E-14	-0.0794862894418998	-4.67628317806601E-14	-0.0790799497790037	-7.79380529677668E-14	-0.0784548118360867	-3.11752211871067E-14	-0.0786423532189618	-4.67628317806601E-14	-0.0784548118360867	-4.67628317806601E-14	-0.0786423532189618	-6.23504423742135E-14	-0.0787361239103994	-3.11752211871067E-14	-0.0791737204704413	-6.23504423742135E-14
0.0965	-0.0784548118360867	-7.79380529677668E-14	-0.0786736101161077	-6.23504423742135E-14	-0.0796113170304832	-4.67628317806601E-14	-0.0790486928818579	0	-0.0783610411446492	-3.11752211871067E-14	-0.0787361239103994	0	-0.0783297842475033	0	-0.0785798394246701	-6.23504423742135E-14	-0.0785798394246701	-7.79380529677668E-14	-0.0791112066761496	-3.11752211871067E-14
0.0966	-0.0785173256303784	-1.55876105935534E-14	-0.0787361239103994	-1.09113274154874E-13	-0.0795800601333374	-3.11752211871067E-14	-0.079236234264733	-6.23504423742135E-14	-0.0782672704532116	-4.67628317806601E-14	-0.078611096321816	-9.35256635613202E-14	-0.0782360135560658	-9.35256635613202E-14	-0.078611096321816	-7.79380529677668E-14	-0.0787673808075452	-4.67628317806601E-14	-0.0790486928818579	-9.35256635613202E-14
0.0967	-0.0782985273503575	-6.23504423742135E-14	-0.0787673808075452	-7.79380529677668E-14	-0.0795488032361915	-6.23504423742135E-14	-0.0789236652932745	-3.11752211871067E-14	-0.0785485825275243	0	-0.078611096321816	-4.67628317806601E-14	-0.0784235549389409	-4.67628317806601E-14	-0.0788298946018369	-3.11752211871067E-14	-0.0787361239103994	-6.23504423742135E-14	-0.0790799497790037	-6.23504423742135E-14
0.0968	-0.0785173256303784	-4.67628317806601E-14	-0.0788298946018369	-1.55876105935534E-14	-0.0795175463390457	-7.79380529677668E-14	-0.0790799497790037	0	-0.0784235549389409	-7.79380529677668E-14	-0.0787673808075452	-6.23504423742135E-14	-0.0782985273503575	0	-0.0786423532189618	-6.23504423742135E-14	-0.0786736101161077	-3.11752211871067E-14	-0.0790799497790037	-6.23504423742135E-14
0.0969	-0.0782985273503575	1.55876105935534E-14	-0.0788298946018369	-3.11752211871067E-14	-0.079455032544754	-6.23504423742135E-14	-0.0791112066761496	-4.67628317806601E-14	-0.0784235549389409	-4.67628317806601E-14	-0.0786423532189618	-3.11752211871067E-14	-0.0782985273503575	-7.79380529677668E-14	-0.0786423532189618	-1.55876105935534E-14	-0.0786423532189618	-6.23504423742135E-14	-0.0791737204704413	-1.55876105935534E-14
0.097	-0.078392298041795	-1.09113274154874E-13	-0.0787986377046911	-4.67628317806601E-14	-0.0794862894418998	-4.67628317806601E-14	-0.0791112066761496	-9.35256635613202E-14	-0.0784235549389409	-7.79380529677668E-14	-0.078611096321816	-1.09113274154874E-13	-0.0784235549389409	-9.35256635613202E-14	-0.0787048670132535	-9.35256635613202E-14	-0.0787048670132535	-6.23504423742135E-14	-0.0791424635732954	-4.67628317806601E-14
0.0971	-0.0783297842475033	-6.23504423742135E-14	-0.0787986377046911	-6.23504423742135E-14	-0.079455032544754	-3.11752211871067E-14	-0.0790486928818579	-7.79380529677668E-14	-0.0784235549389409	-3.11752211871067E-14	-0.0787048670132535	-4.67628317806601E-14	-0.0782672704532116	-3.11752211871067E-14	-0.0785485825275243	-4.67628317806601E-14	-0.0785798394246701	-7.79380529677668E-14	-0.0792049773675872	-9.35256635613202E-14
0.0972	-0.0782672704532116	-1.09113274154874E-13	-0.0787673808075452	-7.79380529677668E-14	-0.0795175463390457	-3.11752211871067E-14	-0.0791424635732954	-4.67628317806601E-14	-0.0783297842475033	-6.23504423742135E-14	-0.0788298946018369	-1.55876105935534E-14	-0.0782985273503575	-4.67628317806601E-14	-0.0786736101161077	-4.67628317806601E-14	-0.0786736101161077	-4.67628317806601E-14	-0.0791424635732954	-9.35256635613202E-14
0.0973	-0.0782985273503575	-7.79380529677668E-14	-0.0788298946018369	-6.23504423742135E-14	-0.0794862894418998	-3.11752211871067E-14	-0.0790799497790037	-4.67628317806601E-14	-0.0784860687332326	-6.23504423742135E-14	-0.0785798394246701	-7.79380529677668E-14	-0.0784548118360867	-9.35256635613202E-14	-0.078611096321816	-1.55876105935534E-14	-0.0786423532189618	-3.11752211871067E-14	-0.0792674911618789	-4.67628317806601E-14
0.0974	-0.0783610411446492	-7.79380529677668E-14	-0.0786736101161077	-1.09113274154874E-13	-0.0794862894418998	0	-0.079017435984712	-7.79380529677668E-14	-0.0785173256303784	0	-0.0786423532189618	-9.35256635613202E-14	-0.0782985273503575	-7.79380529677668E-14	-0.0786736101161077	-3.11752211871067E-14	-0.0788298946018369	-4.67628317806601E-14	-0.079236234264733	-6.23504423742135E-14
0.0975	-0.0783610411446492	-6.23504423742135E-14	-0.0788924083961286	-4.67628317806601E-14	-0.0793925187504623	-7.79380529677668E-14	-0.0791424635732954	-4.67628317806601E-14	-0.0784235549389409	-6.23504423742135E-14	-0.0787048670132535	-6.23504423742135E-14	-0.0782047566589199	-6.23504423742135E-14	-0.0785485825275243	-4.67628317806601E-14	-0.0787361239103994	-6.23504423742135E-14	-0.0791424635732954	-9.35256635613202E-14
0.0976	-0.078392298041795	-7.79380529677668E-14	-0.0787986377046911	-6.23504423742135E-14	-0.0794237756476081	-4.67628317806601E-14	-0.0790486928818579	-6.23504423742135E-14	-0.0785173256303784	-1.55876105935534E-14	-0.0787048670132535	-3.11752211871067E-14	-0.0783297842475033	-9.35256635613202E-14	-0.0787986377046911	-1.09113274154874E-13	-0.0786423532189618	-6.23504423742135E-14	-0.0791112066761496	-6.23504423742135E-14
0.0977	-0.0783610411446492	-1.55876105935534E-14	-0.0787986377046911	-4.67628317806601E-14	-0.0794237756476081	-4.67628317806601E-14	-0.0790486928818579	-3.11752211871067E-14	-0.0785798394246701	0	-0.0787986377046911	1.55876105935534E-14	-0.0782672704532116	-6.23504423742135E-14	-0.0787361239103994	-1.55876105935534E-14	-0.0787048670132535	-4.67628317806601E-14	-0.0792049773675872	-1.09113274154874E-13
0.0978	-0.0783610411446492	-4.67628317806601E-14	-0.0788924083961286	-6.23504423742135E-14	-0.0792987480590247	-3.11752211871067E-14	-0.0790486928818579	-9.35256635613202E-14	-0.078611096321816	-6.23504423742135E-14	-0.0787361239103994	-1.24700884748427E-13	-0.0781422428646282	-4.67628317806601E-14	-0.0785485825275243	-6.23504423742135E-14	-0.0788611514989828	-6.23504423742135E-14	-0.0792987480590247	-6.23504423742135E-14
0.0979	-0.0782672704532116	-6.23504423742135E-14	-0.0787361239103994	-1.09113274154874E-13	-0.0795175463390457	-9.35256635613202E-14	-0.0792049773675872	-9.35256635613202E-14	-0.0785173256303784	-6.23504423742135E-14	-0.0785798394246701	-1.09113274154874E-13	-0.0782360135560658	-7.79380529677668E-14	-0.0786736101161077	-3.11752211871067E-14	-0.0787361239103994	-3.11752211871067E-14	-0.0789549221904203	-3.11752211871067E-14
0.098	-0.0783297842475033	-9.35256635613202E-14	-0.0787673808075452	-4.67628317806601E-14	-0.0795800601333374	-1.55876105935534E-14	-0.0791424635732954	-6.23504423742135E-14	-0.0785173256303784	-6.23504423742135E-14	-0.0786423532189618	-4.67628317806601E-14	-0.0782047566589199	-3.11752211871067E-14	-0.0787048670132535	-1.24700884748427E-13	-0.0786736101161077	-4.67628317806601E-14	-0.0792674911618789	-1.09113274154874E-13
0.0981	-0.0781734997617741	-6.23504423742135E-14	-0.0787361239103994	-7.79380529677668E-14	-0.079455032544754	-3.11752211871067E-14	-0.0789861790875662	-7.79380529677668E-14	-0.0785173256303784	-7.79380529677668E-14	-0.0787361239103994	-7.79380529677668E-14	-0.0782672704532116	-4.67628317806601E-14	-0.078611096321816	-4.67628317806601E-14	-0.0788298946018369	1.55876105935534E-14	-0.0792987480590247	-4.67628317806601E-14
0.0982	-0.0782985273503575	-3.11752211871067E-14	-0.0787986377046911	0	-0.0795175463390457	-3.11752211871067E-14	-0.0793300049561706	-1.55876105935534E-14	-0.0784235549389409	-7.79380529677668E-14	-0.0788298946018369	-3.11752211871067E-14	-0.0782360135560658	-7.79380529677668E-14	-0.078611096321816	-4.67628317806601E-14	-0.0787048670132535	-6.23504423742135E-14	-0.0790486928818579	-6.23504423742135E-14
0.0983	-0.0782047566589199	-7.79380529677668E-14	-0.0786423532189618	-7.79380529677668E-14	-0.079455032544754	-4.67628317806601E-14	-0.0792987480590247	0	-0.078392298041795	-7.79380529677668E-14	-0.0787048670132535	0	-0.0782047566589199	-1.24700884748427E-13	-0.0788298946018369	-6.23504423742135E-14	-0.0787361239103994	-9.35256635613202E-14	-0.0790799497790037	-7.79380529677668E-14
0.0984	-0.0783297842475033	-6.23504423742135E-14	-0.078611096321816	-7.79380529677668E-14	-0.0794237756476081	-6.23504423742135E-14	-0.0792049773675872	-4.67628317806601E-14	-0.078611096321816	-3.11752211871067E-14	-0.0787673808075452	-1.4028849534198E-13	-0.0781734997617741	-6.23504423742135E-14	-0.0786423532189618	-4.67628317806601E-14	-0.0787048670132535	0	-0.0791424635732954	-1.55876105935534E-14
0.0985	-0.0781422428646282	-3.11752211871067E-14	-0.0787048670132535	-6.23504423742135E-14	-0.079455032544754	-4.67628317806601E-14	-0.0792049773675872	-9.35256635613202E-14	-0.0784548118360867	-4.67628317806601E-14	-0.0787673808075452	-6.23504423742135E-14	-0.0781422428646282	-7.79380529677668E-14	-0.0786736101161077	-6.23504423742135E-14	-0.0787986377046911	-6.23504423742135E-14	-0.0790799497790037	-3.11752211871067E-14
0.0986	-0.0781734997617741	-9.35256635613202E-14	-0.0788611514989828	-3.11752211871067E-14	-0.0794862894418998	-6.23504423742135E-14	-0.0792674911618789	-6.23504423742135E-14	-0.0785485825275243	-4.67628317806601E-14	-0.0787986377046911	-4.67628317806601E-14	-0.0781734997617741	-3.11752211871067E-14	-0.0788924083961286	-1.55876105935534E-14	-0.0786423532189618	-4.67628317806601E-14	-0.0791112066761496	-4.67628317806601E-14
0.0987	-0.0782985273503575	-6.23504423742135E-14	-0.0787673808075452	-4.67628317806601E-14	-0.0794862894418998	-4.67628317806601E-14	-0.0791112066761496	-9.35256635613202E-14	-0.0785798394246701	-3.11752211871067E-14	-0.0787673808075452	-7.79380529677668E-14	-0.0783297842475033	-3.11752211871067E-14	-0.0788611514989828	-6.23504423742135E-14	-0.0787048670132535	-4.67628317806601E-14	-0.0793300049561706	-3.11752211871067E-14
0.0988	-0.0780484721731907	0	-0.0786736101161077	-4.67628317806601E-14	-0.0793925187504623	-6.23504423742135E-14	-0.0791112066761496	-7.79380529677668E-14	-0.078611096321816	-6.23504423742135E-14	-0.0787986377046911	-4.67628317806601E-14	-0.0781422428646282	-6.23504423742135E-14	-0.0785485825275243	-7.79380529677668E-14	-0.0787048670132535	-9.35256635613202E-14	-0.0791112066761496	-9.35256635613202E-14
0.0989	-0.0782047566589199	-7.79380529677668E-14	-0.0789236652932745	-3.11752211871067E-14	-0.0795488032361915	-4.67628317806601E-14	-0.0792987480590247	-3.11752211871067E-14	-0.0785485825275243	3.11752211871067E-14	-0.0788611514989828	-1.55876105935534E-14	-0.0780484721731907	-6.23504423742135E-14	-0.0785485825275243	-6.23504423742135E-14	-0.0788298946018369	3.11752211871067E-14	-0.079236234264733	-6.23504423742135E-14
0.099	-0.0782985273503575	-4.67628317806601E-14	-0.0787048670132535	-7.79380529677668E-14	-0.0795800601333374	-7.79380529677668E-14	-0.0791737204704413	-3.11752211871067E-14	-0.0785485825275243	-7.79380529677668E-14	-0.0787673808075452	-6.23504423742135E-14	-0.0782360135560658	-6.23504423742135E-14	-0.0787986377046911	-6.23504423742135E-14	-0.0787048670132535	-3.11752211871067E-14	-0.0791737204704413	-9.35256635613202E-14
0.0991	-0.0781109859674824	-4.67628317806601E-14	-0.0785798394246701	-7.79380529677668E-14	-0.0793925187504623	-7.79380529677668E-14	-0.079017435984712	-1.09113274154874E-13	-0.0786423532189618	-3.11752211871067E-14	-0.0787673808075452	-4.67628317806601E-14	-0.0782047566589199	-7.79380529677668E-14	-0.0787986377046911	-3.11752211871067E-14	-0.0787048670132535	-9.35256635613202E-14	-0.079236234264733	-7.79380529677668E-14
0.0992	-0.0781422428646282	-3.11752211871067E-14	-0.0787986377046911	-1.55876105935534E-14	-0.0794862894418998	-4.67628317806601E-14	-0.0791737204704413	-6.23504423742135E-14	-0.0784860687332326	-7.79380529677668E-14	-0.0787673808075452	-3.11752211871067E-14	-0.0780797290703365	-6.23504423742135E-14	-0.0787361239103994	-4.67628317806601E-14	-0.0788611514989828	-3.11752211871067E-14	-0.0792049773675872	1.55876105935534E-14
0.0993	-0.0782047566589199	-3.11752211871067E-14	-0.0786736101161077	-4.67628317806601E-14	-0.0795488032361915	-3.11752211871067E-14	-0.0791737204704413	-6.23504423742135E-14	-0.078611096321816	-4.67628317806601E-14	-0.0788611514989828	-6.23504423742135E-14	-0.0782985273503575	-7.79380529677668E-14	-0.0787986377046911	-3.11752211871067E-14	-0.0787673808075452	-4.67628317806601E-14	-0.0791112066761496	-1.09113274154874E-13
0.0994	-0.0781422428646282	-7.79380529677668E-14	-0.078611096321816	-7.79380529677668E-14	-0.0794862894418998	-1.55876105935534E-14	-0.0790799497790037	-4.67628317806601E-14	-0.078611096321816	-6.23504423742135E-14	-0.0788611514989828	-1.55876105935534E-14	-0.0782360135560658	0	-0.0786736101161077	-6.23504423742135E-14	-0.0787361239103994	-9.35256635613202E-14	-0.0790799497790037	-7.79380529677668E-14
0.0995	-0.0780484721731907	-6.23504423742135E-14	-0.0788924083961286	-6.23504423742135E-14	-0.0795800601333374	-4.67628317806601E-14	-0.0789861790875662	-4.67628317806601E-14	-0.0785798394246701	-4.67628317806601E-14	-0.0788924083961286	-1.24700884748427E-13	-0.0781109859674824	-1.09113274154874E-13	-0.0786736101161077	-7.79380529677668E-14	-0.0788298946018369	-3.11752211871067E-14	-0.0791424635732954	-4.67628317806601E-14
0.0996	-0.0781734997617741	-4.67628317806601E-14	-0.0787673808075452	-4.67628317806601E-14	-0.079455032544754	-3.11752211871067E-14	-0.0792049773675872	-4.67628317806601E-14	-0.078611096321816	-3.11752211871067E-14	-0.0787048670132535	-6.23504423742135E-14	-0.0782360135560658	-4.67628317806601E-14	-0.0787048670132535	-6.23504423742135E-14	-0.0787986377046911	-6.23504423742135E-14	-0.0791424635732954	-6.23504423742135E-14
0.0997	-0.0782672704532116	-4.67628317806601E-14	-0.0787361239103994	-4.67628317806601E-14	-0.0795175463390457	-6.23504423742135E-14	-0.0791112066761496	-4.67628317806601E-14	-0.0785798394246701	-3.11752211871067E-14	-0.0789861790875662	-4.67628317806601E-14	-0.0782047566589199	-3.11752211871067E-14	-0.0787673808075452	-1.55876105935534E-14	-0.0787361239103994	-7.79380529677668E-14	-0.0791737204704413	-4.67628317806601E-14
0.0998	-0.0781734997617741	-4.67628317806601E-14	-0.0787986377046911	-6.23504423742135E-14	-0.0794237756476081	-1.24700884748427E-13	-0.0791112066761496	-7.79380529677668E-14	-0.078611096321816	-4.67628317806601E-14	-0.0789236652932745	-1.55876105935534E-14	-0.0782360135560658	-9.35256635613202E-14	-0.0787048670132535	-3.11752211871067E-14	-0.0787986377046911	-4.67628317806601E-14	-0.0791737204704413	-4.67628317806601E-14
0.0999	-0.0782985273503575	-3.11752211871067E-14	-0.0787986377046911	-6.23504423742135E-14	-0.0794862894418998	-6.23504423742135E-14	-0.0790486928818579	-3.11752211871067E-14	-0.0785173256303784	-9.35256635613202E-14	-0.0788298946018369	-7.79380529677668E-14	-0.0782672704532116	-1.55876105935534E-14	-0.0787673808075452	-4.67628317806601E-14	-0.0787673808075452	-7.79380529677668E-14	-0.0790799497790037	-4.67628317806601E-14
0.1	-0.0782985273503575	-1.55876105935534E-14	-0.0786423532189618	-1.55876105935534E-14	-0.0795488032361915	-6.23504423742135E-14	-0.0791737204704413	0	-0.0786423532189618	-1.55876105935534E-14	-0.0788924083961286	-4.67628317806601E-14	-0.0783297842475033	-4.67628317806601E-14	-0.0787048670132535	-6.23504423742135E-14	-0.0787361239103994	-4.67628317806601E-14	-0.0791424635732954	-1.09113274154874E-13
[truncated: 108,999 more rows]
