# Supplementary material for: Reliability of an interneuron response depends on an integrated sensory state
Source: eLife. 2019 Nov 13;8:e50566. doi: 10.7554/eLife.50566 (PMC6894930; doi:10.7554/eLife.50566)
Supplement: Figure 6—source data 1. [file elife-50566-fig6-data1.zip › Figure 6B_10pA ramp_181102AIAGC_Int1_AVL_1-8_CCRampSingle.txt]

	CCRampSingle	CCRampSingle_3
s	V	A
reduce every 10 points with Average of A	reduce every 10 points with Average of "CCRampSingle"	reduce every 10 points with Average of "CCRampSingle_3"
0	-0.0780172152760448	-1.09113274154874E-13
5.5E-4	-0.078173499761774	-5.92329202555028E-14
0.00155	-0.078114111657197	-8.57318582645435E-14
0.00255	-0.0780453464834761	-7.79380529677668E-14
0.00355	-0.0781016088983386	-6.70267255522795E-14
0.00455	-0.0781328657954845	-8.41730972051882E-14
0.00555	-0.078023466655474	-7.94968140271222E-14
0.00655	-0.0781234887263407	-8.26143361458328E-14
0.00755	-0.0780703520011928	-8.41730972051882E-14
0.00855	-0.078098483208624	-8.72906193238988E-14
0.00955	-0.0781578713132011	-7.94968140271222E-14
0.01055	-0.0782578933840678	-7.79380529677668E-14
0.01155	-0.0782047566589199	-8.10555750864775E-14
0.01255	-0.0781672483823449	-9.50844246206755E-14
0.01355	-0.0780703520011927	-7.94968140271222E-14
0.01455	-0.0779359473434656	-7.63792919084115E-14
0.01555	-0.078060974932049	-9.82019467393862E-14
0.01655	-0.078189128210347	-6.39092034335688E-14
0.01755	-0.0781484942440574	-7.17030087303455E-14
0.01855	-0.0782860245914991	-7.32617697897008E-14
0.01955	-0.0781141116571969	-1.01319468858097E-13
0.02055	-0.0781797511412032	-7.17030087303455E-14
0.02155	-0.0783329099372179	-7.48205308490562E-14
0.02255	-0.078301653040072	-8.10555750864775E-14
0.02355	-0.0783204071783596	-6.54679644929241E-14
0.02455	-0.0783766695932221	-8.57318582645435E-14
0.02555	-0.0784798173538034	-7.32617697897008E-14
0.02655	-0.0784048008006534	-9.19669025019648E-14
0.02755	-0.0783047787297866	-6.39092034335688E-14
0.02855	-0.0782891502812137	-8.72906193238989E-14
0.02955	-0.0781109859674824	-7.79380529677668E-14
0.03055	-0.0781703740720595	-6.85854866116348E-14
0.03155	-0.0782453906252095	-8.57318582645435E-14
0.03255	-0.0782078823486345	-8.26143361458328E-14
0.03355	-0.0783266585577887	-9.19669025019649E-14
0.03455	-0.0783485383857908	-7.48205308490562E-14
0.03555	-0.0784048008006534	-7.79380529677668E-14
0.03655	-0.0783766695932221	-8.88493803832542E-14
0.03755	-0.0783079044195012	-6.23504423742135E-14
0.03855	-0.0783110301092158	-9.50844246206756E-14
0.03955	-0.0782954016606429	-7.94968140271222E-14
0.04055	-0.0782172594177783	-7.48205308490562E-14
0.04155	-0.0780953575189094	-6.54679644929241E-14
0.04255	-0.0781860025206324	-8.10555750864775E-14
0.04355	-0.0781391171749136	-9.97607077987415E-14
0.04455	-0.0780828547600511	-6.39092034335688E-14
0.04555	-0.0780203409657594	-9.50844246206755E-14
0.04655	-0.0780578492423344	-9.04081414426095E-14
0.04755	-0.0782391392457804	-8.41730972051882E-14
0.04855	-0.0784079264903679	-8.26143361458328E-14
0.04955	-0.0784860687332326	-7.79380529677668E-14
0.05055	-0.078445434766943	-7.79380529677668E-14
0.05155	-0.0784954458023763	-7.48205308490562E-14
0.05255	-0.078595467873243	-7.63792919084115E-14
0.05355	-0.0786173477012451	-7.48205308490562E-14
0.05455	-0.0786329761498181	-8.88493803832542E-14
0.05555	-0.0785923421835285	-5.76741591961474E-14
0.05655	-0.0785985935629576	-7.79380529677668E-14
0.05755	-0.0785610852863826	-6.23504423742135E-14
0.05855	-0.0785141999406638	-8.57318582645435E-14
0.05955	-0.0785485825275243	-8.41730972051882E-14
0.06055	-0.0784266806286554	-6.85854866116348E-14
0.06155	-0.0782735218326408	-8.26143361458328E-14
0.06255	-0.0782078823486345	-6.70267255522795E-14
0.06355	-0.0781985052794907	-7.01442476709901E-14
0.06455	-0.07827977321207	-9.35256635613202E-14
0.06555	-0.078392298041795	-8.88493803832542E-14
0.06655	-0.0783485383857908	-8.10555750864775E-14
0.06755	-0.0783454126960762	-6.23504423742135E-14
0.06855	-0.07842980631837	-7.79380529677669E-14
0.06955	-0.0784735659743742	-8.72906193238988E-14
0.07055	-0.0786548559778202	-7.17030087303455E-14
0.07155	-0.078648604598391	-8.26143361458328E-14
0.07255	-0.0785735880452409	-8.72906193238988E-14
0.07355	-0.0785267026995222	-7.32617697897008E-14
0.07455	-0.0784923201126617	-7.01442476709901E-14
0.07555	-0.0785298283892368	-8.72906193238988E-14
0.07655	-0.0784110521800825	-8.57318582645435E-14
0.07755	-0.07835478976522	-8.72906193238988E-14
0.07855	-0.0783110301092158	-7.79380529677668E-14
0.07955	-0.0782485163149241	-8.57318582645435E-14
0.08055	-0.0780140895863302	-9.35256635613202E-14
0.08155	-0.0780828547600511	-7.79380529677668E-14
0.08255	-0.0781953795897762	-8.57318582645435E-14
0.08355	-0.0782016309692053	-8.10555750864775E-14
0.08455	-0.0783735439035075	-7.17030087303455E-14
0.08555	-0.0783735439035075	-7.48205308490562E-14
0.08655	-0.0783391613166471	-8.88493803832542E-14
0.08755	-0.0784360576977992	-8.57318582645435E-14
0.08855	-0.0783954237315096	-8.57318582645435E-14
0.08955	-0.0784016751109388	-7.32617697897008E-14
0.09055	-0.0783422870063616	-7.48205308490562E-14
0.09155	-0.0783360356269325	-8.57318582645435E-14
0.09255	-0.0782735218326408	-8.10555750864775E-14
0.09355	-0.0782360135560658	-9.04081414426095E-14
0.09455	-0.0781797511412032	-8.88493803832542E-14
0.09555	-0.0782235107972074	-7.94968140271222E-14
0.09655	-0.0782766475223554	-1.02878229917452E-13
0.09755	-0.0781016088983386	-6.85854866116348E-14
0.09855	-0.078226636486922	-8.57318582645435E-14
0.09955	-0.0782672704532116	-7.01442476709901E-14
0.10055	-0.0783579154549346	-8.57318582645435E-14
0.10155	-0.0784391833875138	-6.07916813148581E-14
0.10255	-0.0785610852863826	-7.63792919084115E-14
0.10355	-0.0783797952829367	-8.57318582645435E-14
0.10455	-0.0784891944229471	-7.17030087303455E-14
0.10555	-0.0784048008006533	-6.85854866116348E-14
0.10655	-0.0783766695932221	-7.79380529677668E-14
0.10755	-0.0781828768309178	-8.72906193238989E-14
0.10855	-0.0782485163149241	-8.41730972051882E-14
0.10955	-0.0781422428646282	-7.17030087303455E-14
0.11055	-0.0781172373469115	-8.41730972051882E-14
0.11155	-0.0781547456234866	-8.88493803832542E-14
0.11255	-0.0781547456234865	-7.94968140271222E-14
0.11355	-0.0780672263114782	-6.70267255522795E-14
0.11455	-0.0781703740720595	-9.19669025019648E-14
0.11555	-0.078151619933772	-7.17030087303455E-14
0.11655	-0.0782453906252095	-8.10555750864775E-14
0.11755	-0.0782453906252095	-6.85854866116348E-14
0.11855	-0.078264144763497	-9.50844246206755E-14
0.11955	-0.0782391392457803	-8.41730972051882E-14
0.12055	-0.0781703740720595	-9.04081414426095E-14
0.12155	-0.078189128210347	-7.94968140271222E-14
0.12255	-0.078189128210347	-8.10555750864775E-14
0.12355	-0.0780703520011928	-5.92329202555028E-14
0.12455	-0.078098483208624	-8.26143361458328E-14
0.12555	-0.0781016088983386	-7.79380529677668E-14
0.12655	-0.0782922759709283	-7.63792919084115E-14
0.12755	-0.078151619933772	-8.26143361458329E-14
0.12855	-0.0781234887263407	-6.23504423742135E-14
0.12955	-0.0781797511412032	-8.26143361458328E-14
0.13055	-0.0781484942440574	-8.41730972051882E-14
0.13155	-0.0781391171749136	-9.04081414426095E-14
0.13255	-0.0781641226926303	-7.79380529677668E-14
0.13355	-0.0781922539000615	-8.88493803832542E-14
0.13455	-0.0781078602777678	-6.54679644929241E-14
0.13555	-0.0780047125171865	-8.41730972051882E-14
0.13655	-0.0779734556200406	-8.88493803832542E-14
0.13755	-0.0780641006217636	-7.32617697897008E-14
0.13855	-0.0780703520011928	-8.10555750864775E-14
0.13955	-0.0781860025206324	-7.17030087303455E-14
0.14055	-0.0781860025206324	-6.07916813148581E-14
0.14155	-0.0781641226926303	-7.01442476709901E-14
0.14255	-0.0781922539000616	-7.63792919084115E-14
0.14355	-0.0782891502812137	-9.35256635613202E-14
0.14455	-0.0781672483823449	-6.07916813148581E-14
0.14555	-0.078060974932049	-9.50844246206755E-14
0.14655	-0.0780953575189094	-7.63792919084115E-14
0.14755	-0.0781297401057699	-8.26143361458328E-14
0.14855	-0.0780140895863302	-7.01442476709901E-14
0.14955	-0.0780484721731906	-8.57318582645435E-14
0.15055	-0.0781578713132011	-5.45566370774368E-14
0.15155	-0.0784266806286554	-7.32617697897008E-14
0.15255	-0.0783610411446492	-7.48205308490562E-14
0.15355	-0.07835478976522	-8.41730972051882E-14
0.15455	-0.0785517082172389	-6.70267255522795E-14
0.15555	-0.0784423090772284	-6.70267255522795E-14
0.15655	-0.0783110301092158	-7.79380529677668E-14
0.15755	-0.0782172594177782	-8.57318582645435E-14
0.15855	-0.0781922539000616	-8.41730972051882E-14
0.15955	-0.0782328878663512	-8.10555750864775E-14
0.16055	-0.0781953795897762	-7.79380529677668E-14
0.16155	-0.0782391392457803	-6.85854866116348E-14
0.16255	-0.0782016309692053	-8.41730972051882E-14
0.16355	-0.0780828547600511	-8.57318582645435E-14
0.16455	-0.0781234887263407	-8.41730972051882E-14
0.16555	-0.0781328657954845	-8.88493803832542E-14
0.16655	-0.0782547676943533	-7.01442476709901E-14
0.16755	-0.0782954016606429	-7.32617697897008E-14
0.16855	-0.0783329099372179	-7.94968140271222E-14
0.16955	-0.0783360356269325	-8.10555750864775E-14
0.17055	-0.07827977321207	-7.48205308490562E-14
0.17155	-0.0783516640755054	-6.39092034335688E-14
0.17255	-0.0783391613166471	-6.39092034335688E-14
0.17355	-0.0782922759709283	-7.63792919084115E-14
0.17455	-0.0781484942440574	-7.32617697897008E-14
0.17555	-0.0781297401057699	-9.19669025019649E-14
0.17655	-0.0781078602777678	-8.10555750864775E-14
0.17755	-0.078060974932049	-7.32617697897008E-14
0.17855	-0.0780547235526198	-7.79380529677668E-14
0.17955	-0.0780922318291948	-8.88493803832542E-14
0.18055	-0.0779890840686135	-7.94968140271222E-14
0.18155	-0.0780297180349031	-8.88493803832542E-14
0.18255	-0.0780828547600511	-7.63792919084115E-14
0.18355	-0.0779453244126093	-7.63792919084115E-14
0.18455	-0.0780953575189094	-7.48205308490562E-14
0.18555	-0.0781203630366261	-8.10555750864775E-14
0.18655	-0.0780328437246177	-7.63792919084115E-14
0.18755	-0.0781234887263407	-7.48205308490562E-14
0.18855	-0.0781703740720595	-7.79380529677668E-14
0.18955	-0.0781266144160553	-7.94968140271222E-14
0.19055	-0.0782516420046387	-7.79380529677668E-14
0.19155	-0.0781484942440574	-7.17030087303455E-14
0.19255	-0.0782828989017845	-6.85854866116348E-14
0.19355	-0.0783829209726512	-7.17030087303455E-14
0.19455	-0.0783391613166471	-6.85854866116348E-14
0.19555	-0.078317281488645	-8.10555750864775E-14
0.19655	-0.0782954016606429	-6.85854866116348E-14
0.19755	-0.0782797732120699	-6.70267255522795E-14
0.19855	-0.0783297842475033	-7.48205308490562E-14
0.19955	-0.0782610190737824	-7.79380529677668E-14
0.20055	-0.0783047787297866	-8.10555750864775E-14
0.20155	-0.07835478976522	-6.85854866116348E-14
0.20255	-0.0784048008006533	-9.04081414426095E-14
0.20355	-0.0783860466623658	-8.10555750864775E-14
0.20455	-0.078445434766943	-7.32617697897008E-14
0.20555	-0.078301653040072	-7.32617697897008E-14
0.20655	-0.0783516640755054	-6.54679644929242E-14
0.20755	-0.0783297842475033	-6.70267255522795E-14
0.20855	-0.0783141557989304	-7.79380529677668E-14
0.20955	-0.0784704402846596	-8.72906193238988E-14
0.21055	-0.0782922759709283	-8.26143361458328E-14
0.21155	-0.0783297842475033	-7.48205308490562E-14
0.21255	-0.0783454126960762	-8.10555750864775E-14
0.21355	-0.0783860466623658	-8.10555750864775E-14
0.21455	-0.0783235328680741	-9.35256635613202E-14
0.21555	-0.0782860245914991	-7.63792919084115E-14
0.21655	-0.078226636486922	-8.72906193238989E-14
0.21755	-0.0783047787297866	-8.57318582645435E-14
0.21855	-0.0784423090772284	-7.17030087303455E-14
0.21955	-0.0783860466623658	-6.39092034335688E-14
0.22055	-0.0785016971818055	-7.32617697897008E-14
0.22155	-0.0785298283892368	-8.26143361458328E-14
0.22255	-0.078317281488645	-9.19669025019648E-14
0.22355	-0.0782391392457803	-5.14391149587261E-14
0.22455	-0.0783360356269325	-7.79380529677668E-14
0.22555	-0.0782453906252095	-8.57318582645435E-14
0.22655	-0.0781234887263407	-8.10555750864775E-14
0.22755	-0.0781047345880532	-7.79380529677668E-14
0.22855	-0.0781266144160553	-7.94968140271222E-14
0.22955	-0.0782110080383491	-7.63792919084115E-14
0.23055	-0.0781766254514887	-7.94968140271222E-14
0.23155	-0.0780953575189094	-8.26143361458328E-14
0.23255	-0.0780328437246177	-8.57318582645435E-14
0.23355	-0.078135991485199	-6.85854866116348E-14
0.23455	-0.0782047566589199	-6.85854866116348E-14
0.23555	-0.0783016530400721	-7.63792919084115E-14
0.23655	-0.0783235328680742	-6.85854866116348E-14
0.23755	-0.0783610411446492	-8.57318582645435E-14
0.23855	-0.0785048228715201	-9.04081414426095E-14
0.23955	-0.078595467873243	-7.32617697897008E-14
0.24055	-0.078573588045241	-6.85854866116348E-14
0.24155	-0.0785048228715201	-5.92329202555028E-14
0.24255	-0.0783985494212242	-7.48205308490562E-14
0.24355	-0.0784485604566575	-7.17030087303455E-14
0.24455	-0.0784516861463721	-7.63792919084115E-14
0.24555	-0.0784985714920909	-7.94968140271222E-14
0.24655	-0.0784516861463721	-8.88493803832542E-14
0.24755	-0.0783829209726512	-7.94968140271222E-14
0.24855	-0.0782485163149241	-9.04081414426095E-14
0.24955	-0.0783766695932221	-7.17030087303455E-14
0.25055	-0.0783141557989304	-7.17030087303455E-14
0.25155	-0.0783485383857908	-7.17030087303455E-14
0.25255	-0.0783079044195012	-7.48205308490562E-14
0.25355	-0.0783266585577887	-8.41730972051882E-14
0.25455	-0.0782235107972074	-8.57318582645435E-14
0.25555	-0.0782203851074928	-6.85854866116348E-14
0.25655	-0.0782328878663512	-8.10555750864775E-14
0.25755	-0.0780891061394803	-7.32617697897008E-14
0.25855	-0.0780797290703365	-7.17030087303455E-14
0.25955	-0.0780297180349031	-7.01442476709901E-14
0.26055	-0.0781172373469115	-8.88493803832542E-14
0.26155	-0.0781172373469115	-8.41730972051882E-14
0.26255	-0.0782297621766366	-7.63792919084115E-14
0.26355	-0.0781547456234865	-9.82019467393862E-14
0.26455	-0.0780734776909073	-8.26143361458328E-14
0.26555	-0.0779109418257489	-9.35256635613202E-14
0.26655	-0.0780297180349031	-6.54679644929241E-14
0.26755	-0.0779828326891844	-7.48205308490562E-14
0.26855	-0.0780641006217636	-8.88493803832542E-14
0.26955	-0.0780297180349031	-8.72906193238989E-14
0.27055	-0.0781391171749136	-6.39092034335688E-14
0.27155	-0.0782141337280637	-9.50844246206755E-14
0.27255	-0.0781703740720595	-7.01442476709901E-14
0.27355	-0.0781266144160553	-6.23504423742135E-14
0.27455	-0.0781453685543428	-8.57318582645435E-14
0.27555	-0.0781766254514886	-9.19669025019648E-14
0.27655	-0.078264144763497	-7.01442476709901E-14
0.27755	-0.078264144763497	-8.10555750864775E-14
0.27855	-0.078135991485199	-7.79380529677668E-14
0.27955	-0.0781985052794907	-6.70267255522795E-14
0.28055	-0.0781953795897762	-9.66431856800309E-14
0.28155	-0.0781953795897761	-9.66431856800309E-14
0.28255	-0.0781328657954844	-7.48205308490562E-14
0.28355	-0.0782516420046387	-8.26143361458328E-14
0.28455	-0.0783047787297866	-7.01442476709901E-14
0.28555	-0.0782860245914991	-6.70267255522795E-14
0.28655	-0.0783110301092158	-6.39092034335688E-14
0.28755	-0.0782703961429262	-8.72906193238988E-14
0.28855	-0.078264144763497	-8.57318582645435E-14
0.28955	-0.0782860245914991	-8.41730972051882E-14
0.29055	-0.0782391392457803	-8.10555750864775E-14
0.29155	-0.0782766475223554	-1.02878229917452E-13
0.29255	-0.0781797511412032	-6.54679644929241E-14
0.29355	-0.0782766475223554	-8.10555750864775E-14
0.29455	-0.0783891723520804	-7.48205308490562E-14
0.29555	-0.0783985494212242	-9.82019467393862E-14
0.29655	-0.0783891723520804	-8.41730972051882E-14
0.29755	-0.0782922759709283	-6.39092034335688E-14
0.29855	-0.0783766695932221	-7.63792919084115E-14
0.29955	-0.0782578933840679	-7.32617697897008E-14
0.30055	-0.0782954016606429	-8.88493803832542E-14
0.30155	-0.0784579375258013	-7.79380529677668E-14
0.30255	-0.0784360576977992	-7.94968140271222E-14
0.30355	-0.0785235770098076	-7.94968140271222E-14
0.30455	-0.0786329761498181	-7.32617697897008E-14
0.30555	-0.0786548559778202	-7.63792919084115E-14
0.30655	-0.078739249600114	-7.48205308490562E-14
0.30755	-0.0786361018395327	-8.41730972051882E-14
0.30855	-0.0787111183926827	-8.72906193238988E-14
0.30955	-0.0785704623555264	-8.10555750864775E-14
0.31055	-0.0784860687332326	-7.63792919084115E-14
0.31155	-0.0784610632155159	-7.63792919084115E-14
0.31255	-0.0784110521800825	-8.41730972051882E-14
0.31355	-0.0782922759709283	-7.48205308490562E-14
0.31455	-0.0781797511412032	-9.82019467393862E-14
0.31555	-0.0781172373469115	-7.79380529677668E-14
0.31655	-0.0781578713132011	-6.54679644929241E-14
0.31755	-0.0782766475223554	-5.76741591961475E-14
0.31855	-0.0783954237315096	-8.57318582645435E-14
0.31955	-0.0783485383857908	-7.94968140271222E-14
0.32055	-0.0783704182137929	-6.85854866116348E-14
0.32155	-0.0782141337280637	-7.63792919084115E-14
0.32255	-0.0782453906252095	-7.01442476709901E-14
0.32355	-0.0781328657954845	-7.01442476709901E-14
0.32455	-0.078098483208624	-8.10555750864775E-14
0.32555	-0.0781016088983386	-9.04081414426095E-14
0.32655	-0.0781922539000616	-6.54679644929241E-14
0.32755	-0.0781578713132011	-8.26143361458328E-14
0.32855	-0.0780703520011927	-6.23504423742135E-14
0.32955	-0.0780766033806219	-7.63792919084115E-14
0.33055	-0.0780672263114782	-8.10555750864775E-14
0.33155	-0.0780703520011928	-9.35256635613202E-14
0.33255	-0.078060974932049	-7.48205308490562E-14
0.33355	-0.0781328657954844	-7.01442476709902E-14
0.33455	-0.0783391613166471	-5.92329202555028E-14
0.33555	-0.0783516640755054	-7.63792919084115E-14
0.33655	-0.0784360576977992	-8.88493803832542E-14
0.33755	-0.0782891502812137	-7.48205308490562E-14
0.33855	-0.0783047787297866	-6.70267255522795E-14
0.33955	-0.0783516640755054	-7.32617697897008E-14
0.34055	-0.0783516640755054	-7.32617697897008E-14
0.34155	-0.0783422870063617	-7.94968140271222E-14
0.34255	-0.0783954237315096	-8.88493803832542E-14
0.34355	-0.0782891502812137	-6.23504423742135E-14
0.34455	-0.0781703740720595	-7.79380529677668E-14
0.34555	-0.0782235107972074	-8.10555750864775E-14
0.34655	-0.0781828768309178	-7.94968140271222E-14
0.34755	-0.0781953795897761	-8.41730972051882E-14
0.34855	-0.0780578492423344	-8.57318582645435E-14
0.34955	-0.0779359473434656	-7.17030087303455E-14
0.35055	-0.0781266144160553	-6.39092034335688E-14
0.35155	-0.078189128210347	-8.57318582645435E-14
0.35255	-0.0780703520011928	-7.63792919084115E-14
0.35355	-0.0781266144160553	-9.19669025019649E-14
0.35455	-0.0780766033806219	-5.61153981367921E-14
0.35555	-0.0781766254514886	-7.01442476709901E-14
0.35655	-0.0782828989017845	-9.19669025019648E-14
0.35755	-0.0783329099372179	-8.88493803832542E-14
0.35855	-0.0782516420046387	-8.10555750864775E-14
0.35955	-0.0782735218326408	-9.35256635613202E-14
0.36055	-0.0781672483823449	-7.63792919084115E-14
0.36155	-0.0782922759709283	-6.85854866116348E-14
0.36255	-0.0782954016606429	-8.10555750864775E-14
0.36355	-0.0781297401057699	-7.17030087303455E-14
0.36455	-0.0777984169960238	-7.17030087303455E-14
0.36555	-0.0779203188948926	-8.26143361458328E-14
0.36655	-0.0779890840686135	-7.94968140271222E-14
0.36755	-0.0779828326891844	-8.10555750864775E-14
0.36855	-0.0779578271714677	-7.01442476709901E-14
0.36955	-0.078007838206901	-8.26143361458328E-14
0.37055	-0.0782078823486345	-6.85854866116348E-14
0.37155	-0.0783235328680741	-6.85854866116348E-14
0.37255	-0.0781047345880532	-6.85854866116348E-14
0.37355	-0.0780203409657594	-7.17030087303455E-14
0.37455	-0.0779859583788989	-9.19669025019648E-14
0.37555	-0.0780672263114782	-8.41730972051882E-14
0.37655	-0.0779765813097552	-7.17030087303455E-14
0.37755	-0.0779578271714677	-8.26143361458328E-14
0.37855	-0.0780047125171865	-6.54679644929241E-14
0.37955	-0.0779984611377573	-8.72906193238988E-14
0.38055	-0.078007838206901	-8.41730972051882E-14
0.38155	-0.078135991485199	-7.48205308490562E-14
0.38255	-0.0781641226926303	-8.57318582645435E-14
0.38355	-0.0779421987228947	-6.85854866116348E-14
0.38455	-0.0781016088983386	-7.48205308490562E-14
0.38555	-0.0781641226926303	-7.79380529677668E-14
0.38655	-0.0781734997617741	-8.88493803832542E-14
0.38755	-0.0781766254514886	-6.85854866116348E-14
0.38855	-0.0782203851074928	-8.26143361458328E-14
0.38955	-0.0781985052794907	-6.54679644929241E-14
0.39055	-0.078151619933772	-6.54679644929241E-14
0.39155	-0.0780203409657594	-7.63792919084115E-14
0.39255	-0.0780390951040469	-8.41730972051882E-14
0.39355	-0.0780172152760448	-7.32617697897008E-14
0.39455	-0.078007838206901	-9.04081414426095E-14
0.39555	-0.0780641006217636	-8.41730972051882E-14
0.39655	-0.0780203409657594	-8.57318582645435E-14
0.39755	-0.0778453023417426	-6.07916813148581E-14
0.39855	-0.0779140675154635	-8.88493803832542E-14
0.39955	-0.0780047125171865	-7.63792919084115E-14
0.40055	-0.0781703740720595	-6.07916813148581E-14
0.40155	-0.0780297180349031	-7.94968140271222E-14
0.40255	-0.0780359694143323	-8.10555750864775E-14
0.40355	-0.077895313377176	-8.57318582645435E-14
0.40455	-0.0780578492423344	-7.63792919084115E-14
0.40555	-0.0781578713132011	-9.04081414426095E-14
0.40655	-0.0780953575189094	-6.23504423742135E-14
0.40755	-0.0780047125171865	-7.17030087303455E-14
0.40855	-0.0780422207937615	-8.41730972051882E-14
0.40955	-0.0781234887263407	-8.57318582645435E-14
0.41055	-0.0781047345880532	-7.01442476709901E-14
0.41155	-0.0780891061394803	-7.17030087303455E-14
0.41255	-0.0781203630366261	-8.57318582645435E-14
0.41355	-0.0779765813097552	-6.39092034335688E-14
0.41455	-0.0780140895863302	-9.50844246206755E-14
0.41555	-0.0781109859674824	-7.01442476709901E-14
0.41655	-0.0781703740720595	-7.63792919084115E-14
0.41755	-0.0780109638966156	-7.79380529677668E-14
0.41855	-0.0782578933840679	-7.63792919084115E-14
0.41955	-0.0782735218326408	-8.72906193238989E-14
0.42055	-0.0782735218326408	-6.07916813148581E-14
0.42155	-0.0783891723520804	-8.10555750864775E-14
0.42255	-0.0783704182137929	-7.01442476709901E-14
0.42355	-0.0783329099372179	-6.07916813148581E-14
0.42455	-0.0784360576977992	-8.26143361458328E-14
0.42555	-0.0784235549389408	-8.57318582645435E-14
0.42655	-0.0783704182137929	-7.63792919084115E-14
0.42755	-0.0781172373469115	-7.79380529677668E-14
0.42855	-0.0780859804497657	-7.17030087303455E-14
0.42955	-0.078226636486922	-8.10555750864775E-14
0.43055	-0.0782172594177782	-5.61153981367921E-14
0.43155	-0.0782172594177782	-9.66431856800309E-14
0.43255	-0.0781922539000616	-9.19669025019649E-14
0.43355	-0.0781547456234865	-6.70267255522795E-14
0.43455	-0.0781828768309178	-6.85854866116348E-14
0.43555	-0.0782516420046387	-8.72906193238988E-14
0.43655	-0.0782735218326408	-7.63792919084115E-14
0.43755	-0.078301653040072	-6.07916813148581E-14
0.43855	-0.0784579375258013	-9.97607077987415E-14
0.43955	-0.0784266806286554	-5.92329202555028E-14
0.44055	-0.0783985494212242	-8.57318582645435E-14
0.44155	-0.0782860245914991	-7.79380529677668E-14
0.44255	-0.0782610190737824	-6.70267255522795E-14
0.44355	-0.0782110080383491	-8.41730972051882E-14
0.44455	-0.0780515978629052	-6.39092034335688E-14
0.44555	-0.0780859804497657	-6.85854866116348E-14
0.44655	-0.0780797290703365	-8.57318582645435E-14
0.44755	-0.0781391171749136	-7.48205308490562E-14
0.44855	-0.0780922318291948	-7.48205308490562E-14
0.44955	-0.0781141116571969	-7.32617697897008E-14
0.45055	-0.0782578933840679	-6.70267255522795E-14
0.45155	-0.0783704182137929	-8.41730972051882E-14
0.45255	-0.0783985494212242	-7.79380529677668E-14
0.45355	-0.07835478976522	-7.17030087303455E-14
0.45455	-0.0783579154549346	-9.19669025019649E-14
0.45555	-0.078301653040072	-7.79380529677668E-14
0.45655	-0.0783454126960762	-5.92329202555028E-14
0.45755	-0.0782547676943533	-7.17030087303455E-14
0.45855	-0.0783391613166471	-9.04081414426095E-14
0.45955	-0.078392298041795	-8.88493803832542E-14
0.46055	-0.0782453906252095	-7.79380529677668E-14
0.46155	-0.0780703520011928	-7.79380529677668E-14
0.46255	-0.0780891061394803	-8.57318582645435E-14
0.46355	-0.0779453244126093	-6.85854866116348E-14
0.46455	-0.0778546794108864	-9.97607077987415E-14
0.46555	-0.0777171490634446	-7.79380529677668E-14
0.46655	-0.0775702416468591	-8.10555750864775E-14
0.46755	-0.0774889737142799	-7.63792919084115E-14
0.46855	-0.0771857818119652	-7.32617697897008E-14
0.46955	-0.0771670276736776	-8.10555750864775E-14
0.47055	-0.0771764047428214	-7.48205308490562E-14
0.47155	-0.0769638578422296	-8.72906193238989E-14
0.47255	-0.0770013661188046	-7.17030087303455E-14
0.47355	-0.0770044918085192	-8.41730972051882E-14
0.47455	-0.0770920111205276	-8.72906193238988E-14
0.47555	-0.0773233121594069	-8.72906193238988E-14
0.47655	-0.0772639240548298	-9.50844246206755E-14
0.47755	-0.0772514212959714	-7.01442476709901E-14
0.47855	-0.0772232900885402	-7.32617697897008E-14
0.47955	-0.0771982845708235	-6.54679644929241E-14
0.48055	-0.0771764047428214	-8.72906193238988E-14
0.48155	-0.0773264378491215	-8.57318582645435E-14
0.48255	-0.0771607762942485	-8.57318582645435E-14
0.48355	-0.0769044697376525	-7.79380529677668E-14
0.48455	-0.0766981742164899	-7.94968140271222E-14
0.48555	-0.0765200099027585	-9.04081414426095E-14
0.48655	-0.076298085933023	-7.01442476709901E-14
0.48755	-0.0763324685198834	-8.10555750864775E-14
0.48855	-0.0762699547255917	-8.57318582645435E-14
0.48955	-0.076463747487896	-5.14391149587261E-14
0.49055	-0.0765450154204752	-7.32617697897008E-14
0.49155	-0.0768450816330754	-8.41730972051882E-14
0.49255	-0.0770232459468067	-9.35256635613202E-14
0.49355	-0.0770545028439526	-7.94968140271222E-14
0.49455	-0.0771889075016797	-8.10555750864775E-14
0.49555	-0.0773014323314048	-8.72906193238988E-14
0.49655	-0.0772983066416902	-8.41730972051882E-14
0.49755	-0.0773545690565527	-7.94968140271222E-14
0.49855	-0.0775171049217112	-8.26143361458328E-14
0.49955	-0.0775702416468591	-7.79380529677668E-14
0.50055	-0.0776702637177258	-7.48205308490562E-14
0.50155	-0.0777015206148717	-9.50844246206755E-14
0.50255	-0.0778359252725989	-7.63792919084115E-14
0.50355	-0.0778828106183176	-8.10555750864775E-14
0.50455	-0.0778890619977468	-7.63792919084115E-14
0.50555	-0.0778515537211718	-6.70267255522795E-14
0.50655	-0.0779265702743218	-6.23504423742135E-14
0.50755	-0.0779453244126093	-5.61153981367921E-14
0.50855	-0.0780172152760448	-7.79380529677668E-14
0.50955	-0.078060974932049	-9.19669025019649E-14
0.51055	-0.0781016088983386	-9.50844246206755E-14
0.51155	-0.0779515757920385	-8.57318582645435E-14
0.51255	-0.0779984611377573	-7.63792919084115E-14
0.51355	-0.0778109197548822	-7.48205308490562E-14
0.51455	-0.0777952913063093	-9.66431856800309E-14
0.51555	-0.0778296738931697	-6.54679644929241E-14
0.51655	-0.0779359473434656	-8.72906193238989E-14
0.51755	-0.0780109638966156	-7.01442476709901E-14
0.51855	-0.0781328657954845	-7.94968140271222E-14
0.51955	-0.0781672483823449	-8.41730972051882E-14
0.52055	-0.0782547676943533	-6.54679644929241E-14
0.52155	-0.0782485163149241	-8.57318582645435E-14
0.52255	-0.0782766475223554	-5.61153981367921E-14
0.52355	-0.0782735218326408	-7.63792919084115E-14
0.52455	-0.0782110080383491	-8.41730972051882E-14
0.52555	-0.0781922539000616	-7.01442476709901E-14
0.52655	-0.0781766254514886	-7.17030087303455E-14
0.52755	-0.0782078823486345	-8.26143361458328E-14
0.52855	-0.0782485163149241	-7.94968140271222E-14
0.52955	-0.078189128210347	-8.26143361458328E-14
0.53055	-0.0780891061394803	-7.01442476709902E-14
0.53155	-0.0780641006217636	-1.09113274154874E-13
0.53255	-0.0779890840686135	-7.63792919084115E-14
0.53355	-0.077879684928603	-7.94968140271222E-14
0.53455	-0.0779515757920385	-5.92329202555028E-14
0.53555	-0.0781141116571969	-7.79380529677668E-14
0.53655	-0.0781860025206324	-7.94968140271222E-14
0.53755	-0.0781297401057699	-8.88493803832542E-14
0.53855	-0.0780484721731906	-8.26143361458328E-14
0.53955	-0.0781266144160553	-6.07916813148581E-14
0.54055	-0.0780484721731907	-8.88493803832542E-14
0.54155	-0.0779984611377573	-8.41730972051882E-14
0.54255	-0.0780109638966156	-8.10555750864775E-14
0.54355	-0.0778984390668906	-8.26143361458328E-14
0.54455	-0.0778703078594593	-7.01442476709901E-14
0.54555	-0.0778453023417426	-8.57318582645435E-14
0.54655	-0.0777765371680217	-7.94968140271222E-14
0.54755	-0.0777796628577363	-9.50844246206755E-14
0.54855	-0.0777108976840155	-7.48205308490562E-14
0.54955	-0.0777108976840155	-7.63792919084115E-14
0.55055	-0.077767160098878	-5.61153981367921E-14
0.55155	-0.077879684928603	-8.10555750864775E-14
0.55255	-0.0780484721731906	-9.35256635613202E-14
0.55355	-0.0780297180349031	-6.54679644929242E-14
0.55455	-0.0781547456234865	-9.66431856800309E-14
0.55555	-0.078135991485199	-6.70267255522795E-14
0.55655	-0.078151619933772	-8.26143361458328E-14
0.55755	-0.0782453906252095	-5.76741591961474E-14
0.55855	-0.0781860025206324	-7.48205308490562E-14
0.55955	-0.0782485163149241	-6.85854866116348E-14
0.56055	-0.078264144763497	-8.88493803832542E-14
0.56155	-0.078226636486922	-6.85854866116348E-14
0.56255	-0.0781860025206324	-8.26143361458328E-14
0.56355	-0.0782453906252095	-8.10555750864775E-14
0.56455	-0.0782047566589199	-8.41730972051882E-14
0.56555	-0.0780547235526198	-7.79380529677668E-14
0.56655	-0.078098483208624	-7.63792919084115E-14
0.56755	-0.0780015868274719	-7.17030087303455E-14
0.56855	-0.0781766254514886	-7.01442476709901E-14
0.56955	-0.0779734556200406	-8.10555750864775E-14
0.57055	-0.0781203630366261	-7.32617697897008E-14
0.57155	-0.0780422207937615	-6.85854866116348E-14
0.57255	-0.0780922318291949	-6.23504423742135E-14
0.57355	-0.0781422428646282	-7.32617697897008E-14
0.57455	-0.0781609970029157	-7.48205308490562E-14
0.57555	-0.0782172594177783	-8.72906193238989E-14
0.57655	-0.0782391392457803	-8.57318582645435E-14
0.57755	-0.0783110301092158	-7.17030087303455E-14
0.57855	-0.0782235107972074	-7.32617697897008E-14
0.57955	-0.0782391392457803	-7.01442476709901E-14
0.58055	-0.0782516420046387	-7.48205308490562E-14
0.58155	-0.0782235107972074	-7.79380529677668E-14
0.58255	-0.0782453906252095	-6.23504423742135E-14
0.58355	-0.0781766254514886	-7.94968140271222E-14
0.58455	-0.0783454126960762	-8.10555750864775E-14
0.58555	-0.07842980631837	-7.17030087303455E-14
0.58655	-0.0784891944229471	-8.57318582645435E-14
0.58755	-0.0783641668343637	-8.26143361458328E-14
0.58855	-0.0783266585577887	-8.26143361458328E-14
0.58955	-0.0782391392457804	-7.01442476709902E-14
0.59055	-0.0782110080383491	-6.54679644929241E-14
0.59155	-0.0781266144160553	-9.35256635613202E-14
0.59255	-0.0782703961429262	-6.85854866116348E-14
0.59355	-0.0782328878663512	-9.19669025019649E-14
0.59455	-0.0781422428646282	-6.85854866116348E-14
0.59555	-0.0782360135560658	-7.63792919084115E-14
0.59655	-0.078098483208624	-8.26143361458328E-14
0.59755	-0.0780328437246177	-7.17030087303455E-14
0.59855	-0.0779828326891844	-9.35256635613202E-14
0.59955	-0.0779078161360343	-7.79380529677668E-14
0.60055	-0.0780015868274719	-7.32617697897008E-14
0.60155	-0.0780297180349031	-9.19669025019649E-14
0.60255	-0.0781297401057699	-8.26143361458328E-14
0.60355	-0.0781078602777678	-8.10555750864775E-14
0.60455	-0.0781672483823449	-7.01442476709901E-14
0.60555	-0.0781985052794907	-8.57318582645435E-14
0.60655	-0.0781109859674824	-6.07916813148581E-14
0.60755	-0.0781578713132011	-7.63792919084115E-14
0.60855	-0.0780828547600511	-8.72906193238989E-14
0.60955	-0.0779828326891844	-8.10555750864775E-14
0.61055	-0.0778859363080322	-8.41730972051882E-14
0.61155	-0.0778765592388884	-6.70267255522795E-14
0.61255	-0.0778671821697447	-7.79380529677668E-14
0.61355	-0.0778234225137405	-7.94968140271222E-14
0.61455	-0.077767160098878	-8.41730972051882E-14
0.61555	-0.0778234225137405	-8.88493803832542E-14
0.61655	-0.0778734335491739	-8.88493803832542E-14
0.61755	-0.0778140454445968	-4.98803538993708E-14
0.61855	-0.0779046904463197	-9.04081414426095E-14
0.61955	-0.0778609307903156	-7.17030087303455E-14
0.62055	-0.0780172152760448	-6.39092034335688E-14
0.62155	-0.0780484721731907	-8.88493803832542E-14
0.62255	-0.0780515978629052	-6.70267255522795E-14
0.62355	-0.0780922318291948	-7.17030087303455E-14
0.62455	-0.0780015868274719	-8.72906193238989E-14
0.62555	-0.078023466655474	-7.63792919084115E-14
0.62655	-0.0779672042406114	-8.41730972051882E-14
0.62755	-0.0780578492423344	-7.32617697897008E-14
0.62855	-0.0779515757920385	-7.94968140271222E-14
0.62955	-0.0779109418257489	-7.01442476709901E-14
0.63055	-0.0778984390668906	-9.50844246206755E-14
0.63155	-0.0779547014817531	-8.57318582645435E-14
0.63255	-0.0780140895863302	-9.04081414426095E-14
0.63355	-0.0779984611377573	-6.54679644929241E-14
0.63455	-0.0781047345880532	-8.26143361458328E-14
0.63555	-0.0782485163149241	-8.88493803832542E-14
0.63655	-0.078189128210347	-8.10555750864775E-14
0.63755	-0.0782078823486345	-8.88493803832542E-14
0.63855	-0.078151619933772	-8.10555750864775E-14
0.63955	-0.0780953575189094	-7.17030087303455E-14
0.64055	-0.0780328437246177	-6.39092034335688E-14
0.64155	-0.078023466655474	-8.41730972051882E-14
0.64255	-0.0780203409657594	-7.63792919084115E-14
0.64355	-0.0780172152760448	-7.01442476709902E-14
0.64455	-0.0780641006217636	-8.72906193238989E-14
0.64555	-0.0780390951040469	-5.76741591961474E-14
0.64655	-0.0779765813097552	-8.41730972051882E-14
0.64755	-0.0779390730331802	-8.41730972051882E-14
0.64855	-0.077970329930326	-7.32617697897008E-14
0.64955	-0.0780766033806219	-8.57318582645435E-14
0.65055	-0.0780859804497657	-8.88493803832542E-14
0.65155	-0.0780828547600511	-8.41730972051882E-14
0.65255	-0.0781203630366261	-7.48205308490562E-14
0.65355	-0.0781016088983386	-9.04081414426095E-14
0.65455	-0.0781016088983386	-7.63792919084115E-14
0.65555	-0.078135991485199	-7.48205308490562E-14
0.65655	-0.0781484942440574	-6.70267255522795E-14
0.65755	-0.0781985052794907	-8.26143361458328E-14
0.65855	-0.0782078823486345	-7.17030087303455E-14
0.65955	-0.0784141778697971	-9.66431856800309E-14
0.66055	-0.0784235549389409	-7.17030087303455E-14
0.66155	-0.0783422870063617	-8.26143361458328E-14
0.66255	-0.0782422649354949	-9.04081414426095E-14
0.66355	-0.0781203630366261	-5.14391149587261E-14
0.66455	-0.078189128210347	-8.26143361458328E-14
0.66555	-0.0782954016606429	-7.63792919084115E-14
0.66655	-0.0782047566589199	-7.32617697897008E-14
0.66755	-0.0782797732120699	-7.32617697897008E-14
0.66855	-0.0782735218326408	-8.26143361458328E-14
0.66955	-0.0783391613166471	-8.72906193238988E-14
0.67055	-0.0784173035595117	-6.39092034335688E-14
0.67155	-0.0783579154549346	-8.26143361458328E-14
0.67255	-0.0783485383857908	-6.23504423742135E-14
0.67355	-0.0784110521800825	-7.63792919084115E-14
0.67455	-0.0782735218326408	-9.35256635613202E-14
0.67555	-0.0783391613166471	-7.01442476709902E-14
0.67655	-0.0783641668343637	-7.94968140271222E-14
0.67755	-0.0783204071783596	-8.88493803832542E-14
0.67855	-0.0782735218326408	-8.41730972051882E-14
0.67955	-0.0781641226926303	-7.94968140271222E-14
0.68055	-0.0781766254514887	-9.04081414426095E-14
0.68155	-0.0781641226926303	-9.97607077987415E-14
0.68255	-0.0781328657954844	-8.41730972051882E-14
0.68355	-0.078226636486922	-7.94968140271222E-14
0.68455	-0.07835478976522	-6.39092034335688E-14
0.68555	-0.0783422870063616	-8.72906193238988E-14
0.68655	-0.0782922759709283	-6.70267255522795E-14
0.68755	-0.0784673145949451	-8.41730972051882E-14
0.68855	-0.0784360576977992	-8.26143361458328E-14
0.68955	-0.0783110301092158	-5.76741591961474E-14
0.69055	-0.0782485163149241	-8.57318582645435E-14
0.69155	-0.0780828547600511	-9.04081414426095E-14
0.69255	-0.0781922539000616	-7.94968140271222E-14
0.69355	-0.0782110080383491	-8.10555750864775E-14
0.69455	-0.0782860245914991	-7.32617697897008E-14
0.69555	-0.0783079044195012	-8.57318582645435E-14
0.69655	-0.0783391613166471	-8.88493803832542E-14
0.69755	-0.0782860245914991	-7.63792919084115E-14
0.69855	-0.0781922539000616	-7.94968140271222E-14
0.69955	-0.0782672704532116	-7.32617697897008E-14
0.70055	-0.0784173035595117	-6.23504423742135E-14
0.70155	-0.0784235549389409	-9.50844246206755E-14
0.70255	-0.0784048008006533	-7.32617697897008E-14
0.70355	-0.0784266806286555	-7.94968140271222E-14
0.70455	-0.0783766695932221	-7.17030087303455E-14
0.70555	-0.0782203851074928	-7.17030087303455E-14
0.70655	-0.0782735218326408	-7.63792919084115E-14
0.70755	-0.0781172373469115	-7.94968140271222E-14
0.70855	-0.0782453906252095	-7.17030087303455E-14
0.70955	-0.078392298041795	-9.35256635613202E-14
0.71055	-0.0785110742509492	-8.26143361458328E-14
0.71155	-0.0783422870063616	-9.04081414426095E-14
0.71255	-0.0782547676943533	-8.10555750864775E-14
0.71355	-0.0783016530400721	-6.70267255522795E-14
0.71455	-0.0783047787297866	-7.94968140271222E-14
0.71555	-0.0783516640755054	-6.85854866116348E-14
0.71655	-0.0782985273503574	-6.70267255522795E-14
0.71755	-0.0783391613166471	-6.39092034335688E-14
0.71855	-0.0784204292492263	-8.88493803832542E-14
0.71955	-0.0784423090772284	-8.57318582645435E-14
0.72055	-0.0784110521800825	-7.94968140271222E-14
0.72155	-0.0784079264903679	-7.79380529677668E-14
0.72255	-0.0782516420046387	-7.17030087303455E-14
0.72355	-0.0782766475223554	-6.39092034335688E-14
0.72455	-0.0781766254514886	-6.70267255522795E-14
0.72555	-0.0781203630366261	-7.79380529677668E-14
0.72655	-0.0781453685543428	-8.57318582645435E-14
0.72755	-0.0780515978629052	-8.26143361458328E-14
0.72855	-0.0779953354480427	-7.79380529677668E-14
0.72955	-0.0779890840686135	-8.41730972051882E-14
0.73055	-0.0780422207937615	-7.79380529677668E-14
0.73155	-0.0781297401057699	-8.10555750864775E-14
0.73255	-0.0780641006217636	-8.10555750864775E-14
0.73355	-0.0783235328680741	-7.94968140271222E-14
0.73455	-0.0783047787297866	-7.63792919084115E-14
0.73555	-0.0782453906252095	-8.10555750864775E-14
0.73655	-0.0780766033806219	-9.19669025019649E-14
0.73755	-0.0781328657954844	-7.32617697897008E-14
0.73855	-0.0780891061394803	-7.32617697897008E-14
0.73955	-0.0780672263114782	-6.70267255522795E-14
0.74055	-0.0780484721731906	-6.85854866116348E-14
0.74155	-0.0779828326891844	-8.10555750864775E-14
0.74255	-0.0781391171749136	-7.01442476709901E-14
0.74355	-0.0782110080383491	-8.10555750864775E-14
0.74455	-0.0782172594177782	-7.63792919084115E-14
0.74555	-0.0781422428646282	-8.88493803832542E-14
0.74655	-0.0781422428646282	-8.26143361458328E-14
0.74755	-0.0780297180349031	-7.94968140271222E-14
0.74855	-0.0779046904463197	-9.82019467393862E-14
0.74955	-0.0779359473434656	-7.32617697897008E-14
0.75055	-0.0781016088983386	-7.01442476709902E-14
0.75155	-0.0781766254514886	-8.72906193238988E-14
0.75255	-0.0782828989017845	-7.79380529677668E-14
0.75355	-0.0782985273503575	-7.48205308490562E-14
0.75455	-0.0783079044195012	-9.19669025019649E-14
0.75555	-0.0782328878663512	-7.94968140271222E-14
0.75655	-0.0783672925240783	-8.26143361458328E-14
0.75755	-0.07827977321207	-7.48205308490562E-14
0.75855	-0.0782453906252095	-5.76741591961475E-14
0.75955	-0.0782735218326408	-8.72906193238988E-14
0.76055	-0.0782235107972074	-8.10555750864775E-14
0.76155	-0.0781828768309178	-6.85854866116348E-14
0.76255	-0.0779015647566051	-7.79380529677668E-14
0.76355	-0.0779797069994698	-8.41730972051882E-14
0.76455	-0.0779359473434656	-7.32617697897008E-14
0.76555	-0.0780734776909073	-9.19669025019648E-14
0.76655	-0.078135991485199	-8.26143361458328E-14
0.76755	-0.0780828547600511	-8.10555750864775E-14
0.76855	-0.0781484942440574	-5.29978760180814E-14
0.76955	-0.0781484942440574	-7.79380529677668E-14
0.77055	-0.0781422428646282	-6.39092034335688E-14
0.77155	-0.0781641226926303	-8.26143361458328E-14
0.77255	-0.0782766475223554	-7.32617697897008E-14
0.77355	-0.0781172373469115	-6.23504423742135E-14
0.77455	-0.0780641006217636	-6.23504423742135E-14
0.77555	-0.0779984611377573	-7.63792919084115E-14
0.77655	-0.0780891061394803	-7.32617697897008E-14
0.77755	-0.0781328657954844	-8.57318582645435E-14
0.77855	-0.0780953575189094	-7.32617697897008E-14
0.77955	-0.078098483208624	-6.85854866116348E-14
0.78055	-0.0780922318291948	-7.32617697897008E-14
0.78155	-0.0782110080383491	-9.35256635613202E-14
0.78255	-0.0782391392457803	-6.85854866116348E-14
0.78355	-0.0782141337280637	-6.85854866116348E-14
0.78455	-0.0783266585577887	-7.32617697897008E-14
0.78555	-0.0785141999406638	-9.82019467393862E-14
0.78655	-0.0783735439035075	-7.17030087303455E-14
0.78755	-0.0784766916640888	-7.94968140271222E-14
0.78855	-0.0783329099372179	-7.01442476709902E-14
0.78955	-0.0781860025206324	-6.23504423742135E-14
0.79055	-0.0780703520011928	-7.94968140271222E-14
0.79155	-0.0780422207937615	-7.48205308490562E-14
0.79255	-0.0781234887263407	-9.82019467393862E-14
0.79355	-0.0780359694143323	-8.41730972051882E-14
0.79455	-0.0780265923451886	-7.17030087303455E-14
0.79555	-0.0781578713132011	-7.79380529677668E-14
0.79655	-0.0780359694143323	-8.57318582645435E-14
0.79755	-0.0780766033806219	-8.41730972051882E-14
0.79855	-0.078023466655474	-6.54679644929242E-14
0.79955	-0.0780422207937615	-9.19669025019649E-14
0.80055	-0.0781703740720595	-5.45566370774368E-14
0.80155	-0.0781828768309178	-7.63792919084115E-14
0.80255	-0.0782047566589199	-8.26143361458328E-14
0.80355	-0.0783079044195012	-8.10555750864775E-14
0.80455	-0.0783235328680741	-7.63792919084115E-14
0.80555	-0.0781547456234866	-7.32617697897008E-14
0.80655	-0.0781141116571969	-6.70267255522795E-14
0.80755	-0.0779672042406114	-6.70267255522795E-14
0.80855	-0.0778546794108864	-7.32617697897008E-14
0.80955	-0.0779421987228948	-8.57318582645435E-14
0.81055	-0.0779203188948926	-8.57318582645435E-14
0.81155	-0.0779515757920385	-7.94968140271222E-14
0.81255	-0.0778921876874614	-7.94968140271222E-14
0.81355	-0.0778327995828843	-8.26143361458328E-14
0.81455	-0.0778077940651676	-8.26143361458328E-14
0.81555	-0.0778015426857384	-8.10555750864775E-14
0.81655	-0.0778202968240259	-6.54679644929241E-14
0.81755	-0.0780328437246177	-7.94968140271222E-14
0.81855	-0.0780265923451886	-7.48205308490562E-14
0.81955	-0.0781797511412032	-8.26143361458328E-14
0.82055	-0.0782047566589199	-6.85854866116348E-14
0.82155	-0.0781734997617741	-8.57318582645435E-14
0.82255	-0.0781578713132011	-7.48205308490562E-14
0.82355	-0.0781578713132011	-7.63792919084115E-14
0.82455	-0.0781985052794907	-7.63792919084115E-14
0.82555	-0.0783141557989304	-9.04081414426095E-14
0.82655	-0.0782297621766366	-8.57318582645435E-14
0.82755	-0.0782391392457803	-8.41730972051882E-14
0.82855	-0.0782172594177783	-8.41730972051882E-14
0.82955	-0.078098483208624	-7.48205308490562E-14
0.83055	-0.0780703520011928	-8.88493803832542E-14
0.83155	-0.0779421987228948	-8.26143361458328E-14
0.83255	-0.0780203409657594	-6.70267255522795E-14
0.83355	-0.0779765813097552	-7.17030087303455E-14
0.83455	-0.0781078602777678	-7.63792919084115E-14
0.83555	-0.0782766475223554	-7.94968140271222E-14
0.83655	-0.0782078823486345	-7.01442476709902E-14
0.83755	-0.0783516640755054	-8.41730972051882E-14
0.83855	-0.0785110742509492	-7.32617697897008E-14
0.83955	-0.0784391833875138	-6.23504423742135E-14
0.84055	-0.0782485163149241	-7.79380529677668E-14
0.84155	-0.0781985052794907	-7.63792919084115E-14
0.84255	-0.0780265923451886	-8.10555750864775E-14
0.84355	-0.0779797069994698	-8.26143361458328E-14
0.84455	-0.078023466655474	-6.07916813148581E-14
0.84555	-0.0781734997617741	-7.63792919084115E-14
0.84655	-0.0780891061394803	-8.88493803832542E-14
0.84755	-0.0779421987228947	-7.79380529677668E-14
0.84855	-0.0780390951040469	-6.85854866116348E-14
0.84955	-0.0778921876874614	-8.57318582645435E-14
0.85055	-0.0781422428646282	-7.01442476709902E-14
0.85155	-0.0783266585577887	-7.94968140271222E-14
0.85255	-0.0783329099372179	-7.48205308490562E-14
0.85355	-0.0783266585577887	-7.63792919084115E-14
0.85455	-0.0784141778697971	-7.94968140271222E-14
0.85555	-0.0782297621766366	-8.72906193238989E-14
0.85655	-0.0782297621766366	-7.63792919084115E-14
0.85755	-0.0782235107972074	-7.63792919084115E-14
0.85855	-0.078264144763497	-7.79380529677668E-14
0.85955	-0.0782328878663512	-9.97607077987415E-14
0.86055	-0.0781828768309178	-6.23504423742135E-14
0.86155	-0.0781078602777678	-7.48205308490562E-14
0.86255	-0.078151619933772	-7.17030087303455E-14
0.86355	-0.0781547456234865	-9.19669025019649E-14
0.86455	-0.0780672263114782	-8.26143361458328E-14
0.86555	-0.0781078602777678	-7.94968140271222E-14
0.86655	-0.0781453685543428	-7.79380529677668E-14
0.86755	-0.0781609970029157	-8.41730972051882E-14
0.86855	-0.0782047566589199	-8.10555750864775E-14
0.86955	-0.0781766254514886	-7.94968140271222E-14
0.87055	-0.0782985273503575	-7.79380529677668E-14
0.87155	-0.0782860245914991	-8.26143361458328E-14
0.87255	-0.0782328878663512	-6.70267255522795E-14
0.87355	-0.0783047787297866	-7.79380529677668E-14
0.87455	-0.078445434766943	-8.72906193238988E-14
0.87555	-0.0783485383857908	-8.41730972051882E-14
0.87655	-0.078392298041795	-8.41730972051882E-14
0.87755	-0.078226636486922	-7.17030087303455E-14
0.87855	-0.0783297842475033	-7.48205308490562E-14
0.87955	-0.0782203851074928	-6.70267255522795E-14
0.88055	-0.0782235107972074	-8.41730972051882E-14
0.88155	-0.0782485163149241	-9.82019467393862E-14
0.88255	-0.0782328878663512	-7.94968140271222E-14
0.88355	-0.0782485163149241	-7.48205308490562E-14
0.88455	-0.0782860245914991	-7.48205308490562E-14
0.88555	-0.0782203851074928	-6.54679644929242E-14
0.88655	-0.0781860025206324	-7.01442476709901E-14
0.88755	-0.0781953795897762	-7.63792919084115E-14
0.88855	-0.0781547456234865	-7.48205308490562E-14
0.88955	-0.0781391171749136	-5.45566370774368E-14
0.89055	-0.0780672263114782	-7.32617697897008E-14
0.89155	-0.0780953575189094	-8.41730972051882E-14
0.89255	-0.078264144763497	-9.19669025019649E-14
0.89355	-0.0782047566589199	-7.79380529677668E-14
0.89455	-0.0782516420046387	-9.35256635613202E-14
0.89555	-0.0781453685543428	-8.26143361458328E-14
0.89655	-0.0780203409657594	-7.63792919084115E-14
0.89755	-0.0779640785508968	-7.17030087303455E-14
0.89855	-0.0779859583788989	-8.88493803832542E-14
0.89955	-0.0781203630366261	-9.04081414426095E-14
0.90055	-0.0780703520011928	-6.39092034335688E-14
0.90155	-0.0780297180349031	-8.26143361458328E-14
0.90255	-0.0780484721731907	-7.17030087303455E-14
0.90355	-0.0781266144160553	-7.63792919084115E-14
0.90455	-0.0782110080383491	-7.32617697897008E-14
0.90555	-0.0781266144160553	-8.72906193238988E-14
0.90655	-0.0781734997617741	-6.70267255522795E-14
0.90755	-0.0782391392457803	-7.79380529677668E-14
0.90855	-0.0782485163149241	-7.48205308490562E-14
0.90955	-0.0782547676943533	-9.50844246206755E-14
0.91055	-0.0782078823486345	-7.32617697897008E-14
0.91155	-0.0782453906252095	-7.17030087303455E-14
0.91255	-0.0782297621766366	-7.01442476709901E-14
0.91355	-0.0781985052794907	-8.57318582645435E-14
0.91455	-0.0782235107972074	-7.63792919084115E-14
0.91555	-0.0781703740720595	-8.41730972051882E-14
0.91655	-0.07827977321207	-7.01442476709901E-14
0.91755	-0.0783860466623658	-7.63792919084115E-14
0.91855	-0.07835478976522	-7.32617697897008E-14
0.91955	-0.0784391833875138	-7.63792919084115E-14
0.92055	-0.0783422870063616	-5.76741591961474E-14
0.92155	-0.0782672704532116	-9.04081414426095E-14
0.92255	-0.0782078823486345	-7.01442476709901E-14
0.92355	-0.0782110080383491	-7.01442476709901E-14
0.92455	-0.0783297842475033	-7.63792919084115E-14
0.92555	-0.0783704182137929	-9.19669025019649E-14
0.92655	-0.0782672704532116	-8.26143361458328E-14
0.92755	-0.0782954016606429	-8.10555750864775E-14
0.92855	-0.0782610190737824	-7.94968140271222E-14
0.92955	-0.0781766254514887	-7.94968140271222E-14
0.93055	-0.0780578492423344	-8.41730972051882E-14
0.93155	-0.0779765813097552	-7.32617697897008E-14
0.93255	-0.0779484501023239	-8.72906193238988E-14
0.93355	-0.0779234445846072	-7.32617697897008E-14
0.93455	-0.0780359694143323	-8.57318582645435E-14
0.93555	-0.0781547456234865	-8.10555750864775E-14
0.93655	-0.0780703520011928	-6.85854866116348E-14
0.93755	-0.0781109859674824	-7.79380529677668E-14
0.93855	-0.0780922318291949	-7.79380529677668E-14
0.93955	-0.0780922318291948	-7.32617697897008E-14
0.94055	-0.0781016088983386	-8.41730972051882E-14
0.94155	-0.0779984611377573	-9.50844246206755E-14
0.94255	-0.0780734776909073	-6.70267255522795E-14
0.94355	-0.0782516420046387	-9.19669025019649E-14
0.94455	-0.0781016088983386	-8.88493803832542E-14
0.94555	-0.0780891061394803	-6.54679644929241E-14
0.94655	-0.0778890619977468	-8.57318582645435E-14
0.94755	-0.0778703078594593	-7.32617697897008E-14
0.94855	-0.0781047345880532	-8.72906193238988E-14
0.94955	-0.0780297180349031	-7.17030087303455E-14
0.95055	-0.0781047345880532	-6.07916813148581E-14
0.95155	-0.0781860025206324	-8.41730972051882E-14
0.95255	-0.0782110080383491	-8.41730972051882E-14
0.95355	-0.0781422428646282	-9.35256635613202E-14
0.95455	-0.0782328878663512	-6.54679644929241E-14
0.95555	-0.0781078602777678	-6.54679644929242E-14
0.95655	-0.078151619933772	-6.54679644929241E-14
0.95755	-0.0780203409657594	-8.57318582645435E-14
0.95855	-0.0780453464834761	-8.10555750864775E-14
0.95955	-0.0780953575189094	-7.94968140271222E-14
0.96055	-0.0780328437246177	-9.19669025019648E-14
0.96155	-0.0780297180349031	-7.32617697897008E-14
0.96255	-0.0780859804497657	-7.94968140271222E-14
0.96355	-0.0780297180349031	-9.35256635613202E-14
0.96455	-0.0780172152760448	-7.79380529677668E-14
0.96555	-0.0780703520011928	-8.88493803832542E-14
0.96655	-0.0779296959640364	-6.70267255522795E-14
0.96755	-0.0780891061394803	-6.70267255522795E-14
0.96855	-0.0779734556200406	-8.88493803832542E-14
0.96955	-0.0780172152760448	-7.48205308490562E-14
0.97055	-0.0781266144160553	-7.63792919084115E-14
0.97155	-0.0781641226926303	-8.26143361458328E-14
0.97255	-0.0780734776909073	-6.70267255522795E-14
0.97355	-0.0781328657954845	-7.32617697897008E-14
0.97455	-0.0781109859674824	-8.57318582645435E-14
0.97555	-0.0780328437246177	-8.88493803832542E-14
0.97655	-0.0780109638966156	-7.63792919084115E-14
0.97755	-0.0779484501023239	-8.10555750864775E-14
0.97855	-0.0780578492423344	-7.32617697897008E-14
0.97955	-0.0780422207937615	-9.82019467393862E-14
0.98055	-0.0781234887263407	-8.26143361458328E-14
0.98155	-0.078114111657197	-9.19669025019648E-14
0.98255	-0.0780766033806219	-8.10555750864775E-14
0.98355	-0.078060974932049	-6.23504423742135E-14
0.98455	-0.0782110080383491	-8.88493803832542E-14
0.98555	-0.0781953795897762	-9.35256635613202E-14
0.98655	-0.0782860245914991	-8.10555750864775E-14
0.98755	-0.0782891502812137	-9.35256635613202E-14
0.98855	-0.0783204071783596	-6.39092034335688E-14
0.98955	-0.0783204071783596	-6.54679644929242E-14
0.99055	-0.0783141557989304	-7.94968140271222E-14
0.99155	-0.0783297842475033	-7.48205308490562E-14
0.99255	-0.0784048008006533	-8.10555750864775E-14
0.99355	-0.0785548339069534	-7.79380529677668E-14
0.99455	-0.0784579375258013	-8.88493803832542E-14
0.99555	-0.0785517082172389	-9.35256635613202E-14
0.99655	-0.0785235770098076	-8.26143361458328E-14
0.99755	-0.0782766475223554	-8.88493803832542E-14
0.99855	-0.078317281488645	-8.72906193238989E-14
0.99955	-0.0783391613166471	-8.57318582645435E-14
1.00055	-0.0782860245914991	-7.01442476709901E-14
1.00155	-0.0783985494212242	-8.26143361458328E-14
1.00255	-0.0783860466623658	-8.26143361458328E-14
1.00355	-0.0783891723520804	-8.57318582645435E-14
1.00455	-0.0784610632155159	-6.39092034335688E-14
1.00555	-0.0782766475223554	-6.54679644929241E-14
1.00655	-0.0782360135560658	-7.79380529677668E-14
1.00755	-0.0781828768309178	-9.19669025019649E-14
1.00855	-0.078023466655474	-8.41730972051882E-14
1.00955	-0.0779828326891844	-8.10555750864775E-14
1.01055	-0.0779359473434656	-9.04081414426095E-14
1.01155	-0.0779046904463197	-7.17030087303455E-14
1.01255	-0.0777890399268801	-7.94968140271222E-14
1.01355	-0.0778890619977468	-7.63792919084115E-14
1.01455	-0.0777484059605905	-8.72906193238989E-14
1.01555	-0.0777484059605905	-7.63792919084115E-14
1.01655	-0.0779672042406114	-9.04081414426095E-14
1.01755	-0.0780422207937615	-7.32617697897008E-14
1.01855	-0.0781234887263407	-7.94968140271221E-14
1.01955	-0.0783204071783596	-8.72906193238988E-14
1.02055	-0.0783422870063616	-7.32617697897008E-14
1.02155	-0.0783641668343637	-8.26143361458328E-14
1.02255	-0.0782110080383491	-7.32617697897008E-14
1.02355	-0.0780453464834761	-6.54679644929241E-14
1.02455	-0.078135991485199	-4.05277875432388E-14
1.02555	-0.0781422428646282	-6.23504423742135E-14
1.02655	-0.0781047345880532	-5.61153981367921E-14
1.02755	-0.0780140895863302	-4.83215928400154E-14
1.02855	-0.0777171490634446	-4.67628317806601E-14
1.02955	-0.0777171490634446	-3.42927433058174E-14
1.03055	-0.0776952692354425	-5.76741591961475E-14
1.03155	-0.0777202747531592	-5.29978760180814E-14
1.03255	-0.0777421545811613	-5.92329202555028E-14
1.03355	-0.0778984390668906	-4.36453096619494E-14
1.03455	-0.0779765813097552	-3.89690264838834E-14
1.03555	-0.0780109638966156	-5.29978760180814E-14
1.03655	-0.0780484721731906	-5.29978760180814E-14
1.03755	-0.0780859804497657	-3.89690264838834E-14
1.03855	-0.077932821653751	-5.45566370774368E-14
1.03955	-0.0779890840686135	-4.83215928400154E-14
1.04055	-0.0780328437246177	-5.14391149587261E-14
1.04155	-0.0778765592388885	-5.14391149587261E-14
1.04255	-0.0778890619977468	-5.14391149587261E-14
1.04355	-0.0779640785508968	-3.27339822464621E-14
1.04455	-0.0778515537211718	-5.61153981367921E-14
1.04555	-0.0779640785508968	-4.36453096619494E-14
1.04655	-0.0778359252725989	-5.92329202555028E-14
1.04755	-0.0778703078594593	-4.67628317806601E-14
1.04855	-0.0778703078594593	-5.76741591961474E-14
1.04955	-0.0778077940651676	-6.07916813148581E-14
1.05055	-0.077970329930326	-2.338141589033E-14
1.05155	-0.078135991485199	-6.07916813148581E-14
1.05255	-0.0780422207937615	-6.54679644929241E-14
1.05355	-0.0780109638966156	-4.52040707213048E-14
1.05455	-0.0780859804497657	-6.39092034335688E-14
1.05555	-0.0780766033806219	-5.61153981367921E-14
1.05655	-0.0780766033806219	-4.67628317806601E-14
1.05755	-0.0780297180349031	-3.27339822464621E-14
1.05855	-0.0780172152760448	-4.67628317806601E-14
1.05955	-0.0780047125171865	-5.14391149587261E-14
1.06055	-0.0779484501023239	-4.52040707213048E-14
1.06155	-0.0779890840686135	-4.67628317806601E-14
1.06255	-0.0779734556200406	-5.45566370774368E-14
1.06355	-0.0780140895863302	-5.92329202555028E-14
1.06455	-0.0779046904463197	-5.45566370774368E-14
1.06555	-0.077842176652028	-4.83215928400154E-14
1.06655	-0.0777421545811613	-5.14391149587261E-14
1.06755	-0.0777952913063093	-5.45566370774368E-14
1.06855	-0.0778390509623134	-4.83215928400154E-14
1.06955	-0.0778265482034551	-4.67628317806601E-14
1.07055	-0.0778140454445968	-2.80576990683961E-14
1.07155	-0.0778140454445968	-2.49401769496854E-14
1.07255	-0.0777546573400197	-2.18226548309747E-14
1.07355	-0.0778327995828843	-2.49401769496854E-14
1.07455	-0.0779140675154635	-2.02638937716194E-14
1.07555	-0.0778327995828843	-3.58515043651727E-14
1.07655	-0.0778140454445968	-3.11752211871067E-15
1.07755	-0.0779046904463197	-2.338141589033E-14
1.07855	-0.0777890399268801	-2.64989380090407E-14
1.07955	-0.0777702857885926	-3.27339822464621E-14
1.08055	-0.0776983949251571	-3.27339822464621E-14
1.08155	-0.0778640564800301	-2.80576990683961E-14
1.08255	-0.0778734335491739	-5.29978760180814E-14
1.08355	-0.0779296959640364	-1.4028849534198E-14
1.08455	-0.0780422207937615	-3.74102654245281E-14
1.08555	-0.0780797290703365	-2.18226548309747E-14
1.08655	-0.0780922318291948	-3.27339822464621E-14
1.08755	-0.0782078823486345	-2.49401769496854E-14
1.08855	-0.0780734776909073	-1.71463716529087E-14
1.08955	-0.0780922318291949	-3.11752211871067E-15
1.09055	-0.0780547235526198	-1.09113274154874E-14
1.09155	-0.0780515978629052	-2.80576990683961E-14
1.09255	-0.0781734997617741	-3.89690264838834E-14
1.09355	-0.0782016309692053	-2.33814158903301E-14
1.09455	-0.0783016530400721	-2.18226548309747E-14
1.09555	-0.078264144763497	-2.80576990683961E-14
1.09655	-0.0781985052794907	-1.8705132712264E-14
1.09755	-0.078007838206901	-2.02638937716194E-14
1.09855	-0.078060974932049	-2.18226548309747E-14
1.09955	-0.0781234887263407	-9.35256635613202E-15
1.10055	-0.0780547235526198	-1.71463716529087E-14
1.10155	-0.0780672263114781	-1.71463716529087E-14
1.10255	-0.0779296959640364	-2.64989380090407E-14
1.10355	-0.0780484721731907	-2.33814158903301E-14
1.10455	-0.0780953575189094	-2.64989380090407E-14
1.10555	-0.0780328437246177	-1.8705132712264E-14
1.10655	-0.0780328437246177	-1.55876105935534E-15
1.10755	-0.0779797069994698	-3.74102654245281E-14
1.10855	-0.0780891061394803	-2.18226548309747E-14
1.10955	-0.0780953575189094	-3.74102654245281E-14
1.11055	-0.0780515978629052	-2.49401769496854E-14
1.11155	-0.077970329930326	-1.4028849534198E-14
1.11255	-0.078007838206901	-2.64989380090407E-14
1.11355	-0.0780797290703365	-1.55876105935534E-14
1.11455	-0.0780109638966156	-4.83215928400154E-14
1.11555	-0.0779578271714677	-2.18226548309747E-14
1.11655	-0.0780547235526198	-9.35256635613202E-15
1.11755	-0.0781109859674824	1.55876105935534E-15
1.11855	-0.0781641226926303	1.71463716529087E-14
1.11955	-0.0781922539000616	6.23504423742135E-15
1.12055	-0.078098483208624	1.4028849534198E-14
1.12155	-0.0780734776909073	1.4028849534198E-14
1.12255	-0.0781953795897762	1.24700884748427E-14
1.12355	-0.0781985052794907	7.79380529677668E-15
1.12455	-0.0780859804497657	1.24700884748427E-14
1.12555	-0.0780297180349031	2.18226548309747E-14
1.12655	-0.0780422207937615	6.23504423742135E-15
1.12755	-0.0780766033806219	2.96164601277514E-14
1.12855	-0.0780515978629052	9.35256635613202E-15
1.12955	-0.0778828106183176	1.71463716529087E-14
1.13055	-0.0778140454445968	7.79380529677668E-15
1.13155	-0.0777359032017322	3.11752211871067E-15
1.13255	-0.077767160098878	2.64989380090407E-14
1.13355	-0.0778765592388885	2.338141589033E-14
1.13455	-0.0779672042406114	1.09113274154874E-14
1.13555	-0.0780828547600511	1.55876105935534E-14
1.13655	-0.0779765813097552	2.338141589033E-14
1.13755	-0.0779140675154635	1.71463716529087E-14
1.13855	-0.077879684928603	1.24700884748427E-14
1.13955	-0.0778109197548822	6.23504423742135E-15
1.14055	-0.0778202968240259	2.80576990683961E-14
1.14155	-0.0778484280314572	1.4028849534198E-14
1.14255	-0.0778234225137405	1.09113274154874E-14
1.14355	-0.0778546794108864	1.8705132712264E-14
1.14455	-0.0778265482034551	1.4028849534198E-14
1.14555	-0.0779515757920385	1.71463716529087E-14
1.14655	-0.0777952913063093	1.55876105935534E-14
1.14755	-0.0778234225137405	7.79380529677668E-15
1.14855	-0.0776827664765842	1.4028849534198E-14
1.14955	-0.077729651822303	1.71463716529087E-14
1.15055	-0.0777234004428738	2.80576990683961E-14
1.15155	-0.0778765592388885	3.27339822464621E-14
1.15255	-0.0780766033806219	6.23504423742135E-15
1.15355	-0.0779984611377573	2.33814158903301E-14
1.15455	-0.0780766033806219	2.96164601277514E-14
1.15555	-0.0779609528611823	1.8705132712264E-14
1.15655	-0.0778265482034551	1.71463716529087E-14
1.15755	-0.077857805100601	1.71463716529087E-14
1.15855	-0.0778453023417426	2.49401769496854E-14
1.15955	-0.0777359032017321	-1.26217744835362E-30
1.16055	-0.0777484059605905	1.71463716529087E-14
1.16155	-0.0777265261325884	2.02638937716194E-14
1.16255	-0.0776108756131488	1.55876105935534E-14
1.16355	-0.0776515095794383	-1.55876105935534E-15
1.16455	-0.0775733673365737	2.18226548309747E-14
1.16555	-0.0775327333702841	3.27339822464621E-14
1.16655	-0.0775733673365737	4.36453096619494E-14
1.16755	-0.077510853542282	6.54679644929241E-14
1.16855	-0.0775733673365737	3.58515043651727E-14
1.16955	-0.0776296297514363	4.05277875432388E-14
1.17055	-0.0776515095794383	6.07916813148581E-14
1.17155	-0.0775796187160029	3.42927433058174E-14
1.17255	-0.0774420883685611	4.52040707213048E-14
1.17355	-0.0774889737142799	4.83215928400154E-14
1.17455	-0.0774077057817007	4.05277875432388E-14
1.17555	-0.077382700263984	3.27339822464621E-14
1.17655	-0.0775327333702841	3.11752211871067E-14
1.17755	-0.0775389847497133	3.74102654245281E-14
1.17855	-0.0775264819908549	4.98803538993708E-14
1.17955	-0.0774233342302736	4.05277875432388E-14
1.18055	-0.0775233563011404	2.80576990683961E-14
1.18155	-0.0775514875085716	4.83215928400154E-14
1.18255	-0.07756399026743	5.14391149587261E-14
1.18355	-0.077435836989132	6.39092034335688E-14
1.18455	-0.0776171269925779	4.20865486025941E-14
1.18555	-0.0777609087194488	4.67628317806601E-14
1.18655	-0.0778296738931697	3.58515043651727E-14
1.18755	-0.0778734335491739	5.92329202555028E-14
1.18855	-0.0778484280314572	4.36453096619494E-14
1.18955	-0.0778077940651676	6.70267255522795E-14
1.19055	-0.0777515316503051	5.92329202555028E-14
1.19155	-0.0776952692354425	4.20865486025941E-14
1.19255	-0.0777515316503051	3.27339822464621E-14
1.19355	-0.0775514875085716	4.52040707213048E-14
1.19455	-0.0775046021628528	4.67628317806601E-14
1.19555	-0.0775702416468591	4.05277875432388E-14
1.19655	-0.077548361818857	4.36453096619494E-14
1.19755	-0.0775764930262883	4.52040707213048E-14
1.19855	-0.0775546131982862	3.27339822464621E-14
1.19955	-0.0774827223348507	4.36453096619494E-14
1.20055	-0.0775733673365737	6.07916813148581E-14
1.20155	-0.0775671159571445	2.49401769496854E-14
1.20255	-0.0775264819908549	4.52040707213048E-14
1.20355	-0.0774108314714153	4.67628317806601E-14
1.20455	-0.0774139571611299	5.76741591961475E-14
1.20555	-0.0773858259536986	5.14391149587261E-14
1.20655	-0.077473345265707	5.76741591961475E-14
1.20755	-0.0774983507834237	4.36453096619494E-14
1.20855	-0.0774952250937091	4.83215928400154E-14
1.20955	-0.0774483397479903	2.96164601277514E-14
1.21055	-0.0774639681965632	4.20865486025941E-14
1.21155	-0.0774514654377049	5.61153981367921E-14
1.21255	-0.0773733231948403	8.72906193238988E-14
1.21355	-0.0772858038828319	1.09113274154874E-13
1.21455	-0.0773139350902631	6.85854866116348E-14
1.21555	-0.0773389406079798	9.04081414426095E-14
1.21655	-0.0773670718154111	8.72906193238989E-14
1.21755	-0.0773764488845549	1.04436990976808E-13
1.21855	-0.0774170828508444	7.79380529677668E-14
1.21955	-0.0773608204359819	7.79380529677668E-14
1.22055	-0.0774170828508444	7.63792919084115E-14
1.22155	-0.077307683710834	8.26143361458328E-14
1.22255	-0.0772451699165423	1.09113274154874E-13
1.22355	-0.0771951588811089	6.39092034335688E-14
1.22455	-0.0771138909485297	9.66431856800309E-14
1.22555	-0.0772795525034027	8.72906193238989E-14
1.22655	-0.0771982845708235	8.10555750864775E-14
1.22755	-0.0771201423279589	7.48205308490562E-14
1.22855	-0.0771732790531068	8.88493803832542E-14
1.22955	-0.0770857597410984	8.57318582645435E-14
1.23055	-0.0769638578422296	8.41730972051882E-14
1.23155	-0.0769200981862254	7.17030087303455E-14
1.23255	-0.0770795083616693	8.10555750864775E-14
1.23355	-0.0771201423279589	8.26143361458328E-14
1.23455	-0.0772264157782548	8.72906193238988E-14
1.23555	-0.0772764268136881	7.94968140271222E-14
1.23655	-0.077270175434259	7.94968140271222E-14
1.23755	-0.0772357928473985	8.88493803832542E-14
1.23855	-0.0773608204359819	9.50844246206755E-14
1.23955	-0.0772858038828319	9.04081414426095E-14
1.24055	-0.0773545690565528	8.41730972051882E-14
1.24155	-0.0773514433668382	8.26143361458328E-14
1.24255	-0.077435836989132	8.26143361458328E-14
1.24355	-0.0773014323314048	7.79380529677668E-14
1.24455	-0.0772326671576839	7.48205308490562E-14
1.24555	-0.0773326892285507	8.72906193238988E-14
1.24655	-0.0773639461256965	8.26143361458328E-14
1.24755	-0.0773952030228423	7.94968140271222E-14
1.24855	-0.0772951809519756	7.63792919084115E-14
1.24955	-0.0773326892285507	9.04081414426095E-14
1.25055	-0.0774014544022715	8.72906193238989E-14
1.25155	-0.077420208540559	7.79380529677668E-14
1.25255	-0.0773670718154111	7.32617697897008E-14
1.25355	-0.0774077057817007	8.57318582645435E-14
1.25455	-0.0774920994039945	9.82019467393862E-14
1.25555	-0.0774045800919861	7.79380529677668E-14
1.25655	-0.0773014323314048	9.19669025019649E-14
1.25755	-0.0772514212959714	7.94968140271222E-14
1.25855	-0.0772326671576839	9.04081414426095E-14
1.25955	-0.0773045580211194	1.01319468858097E-13
1.26055	-0.0772295414679693	1.09113274154874E-13
1.26155	-0.077179530432536	1.12230796273584E-13
1.26255	-0.077142022155961	9.50844246206755E-14
1.26355	-0.0771607762942485	1.10672035214229E-13
1.26455	-0.0772139130193964	9.97607077987415E-14
1.26555	-0.0770982624999568	1.1690707945165E-13
1.26655	-0.077088885430813	1.10672035214229E-13
1.26755	-0.077217038709111	1.07554513095518E-13
1.26855	-0.0772576726754006	1.04436990976808E-13
1.26955	-0.0771826561222506	1.10672035214229E-13
1.27055	-0.0773108094005485	1.18465840511006E-13
1.27155	-0.077382700263984	9.50844246206755E-14
1.27255	-0.0773170607799777	1.1690707945165E-13
1.27355	-0.0772045359502526	1.15348318392295E-13
1.27455	-0.0771951588811089	1.04436990976808E-13
1.27555	-0.0773295635388361	1.05995752036163E-13
1.27655	-0.0772326671576839	1.07554513095518E-13
1.27755	-0.0771326450868172	1.01319468858097E-13
1.27855	-0.077126393707388	1.12230796273584E-13
1.27955	-0.0772232900885402	1.27818406867138E-13
1.28055	-0.0771826561222505	9.50844246206755E-14
1.28155	-0.0771076395691005	1.04436990976808E-13
1.28255	-0.0771170166382443	9.50844246206756E-14
1.28355	-0.0771013881896714	1.32494690045204E-13
1.28455	-0.0771482735353901	1.09113274154874E-13
1.28555	-0.0771920331913943	1.02878229917452E-13
1.28655	-0.0772639240548298	9.97607077987415E-14
1.28755	-0.0772482956062569	1.04436990976808E-13
1.28855	-0.077051377154238	1.18465840511006E-13
1.28955	-0.076976360601088	1.04436990976808E-13
1.29055	-0.0769794862908025	1.10672035214229E-13
1.29155	-0.0768919669787941	9.50844246206755E-14
1.29255	-0.0768419559433608	1.1690707945165E-13
1.29355	-0.0768106990462149	1.09113274154874E-13
1.29455	-0.0767825678387837	9.97607077987415E-14
1.29555	-0.0767450595622086	1.18465840511006E-13
1.29655	-0.0767294311136357	1.15348318392295E-13
1.29755	-0.0767763164593545	1.07554513095518E-13
1.29855	-0.0767856935284983	1.02878229917452E-13
1.29955	-0.0767231797342065	1.10672035214229E-13
1.30055	-0.0767325568033503	1.32494690045204E-13
1.30155	-0.0768732128405066	9.50844246206755E-14
1.30255	-0.077013868877663	1.04436990976808E-13
1.30355	-0.0769451037039421	9.35256635613202E-14
1.30455	-0.0771295193971026	1.09113274154874E-13
1.30555	-0.0771357707765318	1.24700884748427E-13
1.30655	-0.0772139130193964	1.35612212163914E-13
1.30755	-0.0771482735353901	1.41847256401336E-13
1.30855	-0.0771576506045339	1.52758583816823E-13
1.30955	-0.0770951368102422	1.18465840511006E-13
1.31055	-0.0770732569822401	1.52758583816823E-13
1.31155	-0.0769919890496609	1.43406017460691E-13
1.31255	-0.0770013661188046	1.48082300638757E-13
1.31355	-0.0768950926685087	1.51199822757468E-13
1.31455	-0.0769138468067962	1.46523539579402E-13
1.31555	-0.076960732152515	1.57434866994889E-13
1.31655	-0.0769826119805171	1.34053451104559E-13
1.31755	-0.0770357487056651	1.4028849534198E-13
1.31855	-0.0771607762942485	1.44964778520046E-13
1.31955	-0.0771232680176735	1.57434866994889E-13
1.32055	-0.0771295193971026	1.38729734282625E-13
1.32155	-0.0771326450868172	1.43406017460691E-13
1.32255	-0.077126393707388	1.605523891136E-13
1.32355	-0.0772420442268277	1.51199822757468E-13
1.32455	-0.0771045138793859	1.55876105935534E-13
1.32555	-0.0769732349113733	1.44964778520046E-13
1.32655	-0.0770326230159505	1.52758583816823E-13
1.32755	-0.0770607542233818	1.3717097322327E-13
1.32855	-0.0771607762942485	1.44964778520046E-13
1.32955	-0.0770576285336671	1.51199822757468E-13
1.33055	-0.0769888633599463	1.49641061698112E-13
1.33155	-0.0768950926685087	1.48082300638757E-13
1.33255	-0.0770013661188046	1.41847256401336E-13
1.33355	-0.0770388743953797	1.55876105935534E-13
1.33455	-0.0771513992251047	1.49641061698112E-13
1.33555	-0.0770107431879484	1.52758583816823E-13
1.33655	-0.0770576285336672	1.49641061698112E-13
1.33755	-0.0771451478456755	1.34053451104559E-13
1.33855	-0.0771857818119652	1.49641061698112E-13
1.33955	-0.0772295414679694	1.52758583816823E-13
1.34055	-0.0772232900885402	1.48082300638757E-13
1.34155	-0.077088885430813	1.38729734282625E-13
1.34255	-0.0771076395691005	1.52758583816823E-13
1.34355	-0.0772826781931173	1.29377167926493E-13
1.34455	-0.0771482735353901	1.44964778520046E-13
1.34555	-0.0770826340513839	1.32494690045204E-13
1.34655	-0.0771326450868172	1.32494690045204E-13
1.34755	-0.0771357707765318	1.46523539579402E-13
1.34855	-0.0770732569822401	1.41847256401336E-13
1.34955	-0.0770638799130963	1.49641061698112E-13
1.35055	-0.0771295193971026	1.52758583816823E-13
1.35155	-0.0771670276736776	1.55876105935534E-13
1.35255	-0.0772451699165423	1.38729734282625E-13
1.35355	-0.0773483176771236	1.71463716529087E-13
1.35455	-0.0774139571611299	1.76139999707153E-13
1.35555	-0.0775796187160029	1.6366991123231E-13
1.35655	-0.0775139792319966	1.79257521825864E-13
1.35755	-0.0774452140582757	1.8393380500393E-13
1.35855	-0.0774702195759924	1.8393380500393E-13
1.35955	-0.0774327112994174	1.71463716529087E-13
1.36055	-0.0773639461256965	1.76139999707153E-13
1.36155	-0.0772607983651152	1.66787433351021E-13
1.36255	-0.0771357707765318	1.69904955469732E-13
1.36355	-0.0769919890496609	1.74581238647798E-13
1.36455	-0.0769326009450838	1.76139999707153E-13
1.36555	-0.0769669835319442	1.74581238647798E-13
1.36655	-0.0770013661188046	1.66787433351021E-13
1.36755	-0.0769357266347983	1.80816282885219E-13
1.36855	-0.0771513992251047	1.93286371360062E-13
1.36955	-0.0771670276736776	1.71463716529087E-13
1.37055	-0.0771701533633922	1.82375043944574E-13
1.37155	-0.0771513992251047	1.77698760766508E-13
1.37255	-0.0771232680176734	1.8705132712264E-13
1.37355	-0.0771076395691005	1.68346194410376E-13
1.37455	-0.077126393707388	1.80816282885219E-13
1.37555	-0.0770951368102422	1.71463716529087E-13
1.37655	-0.0771232680176734	1.69904955469732E-13
1.37755	-0.0771857818119652	1.62111150172955E-13
1.37855	-0.0771889075016797	1.74581238647798E-13
1.37955	-0.0771639019839631	1.69904955469732E-13
1.38055	-0.0771513992251047	1.71463716529087E-13
1.38155	-0.076885715599365	1.62111150172955E-13
1.38255	-0.0769544807730859	1.82375043944574E-13
1.38355	-0.0771201423279589	1.8393380500393E-13
1.38455	-0.0771607762942485	1.68346194410376E-13
1.38555	-0.0771982845708235	1.88610088181996E-13
1.38655	-0.0771889075016797	1.66787433351021E-13
1.38755	-0.0772045359502527	1.8393380500393E-13
1.38855	-0.0770638799130963	1.55876105935534E-13
1.38955	-0.0771076395691005	1.93286371360062E-13
1.39055	-0.0769888633599463	1.76139999707153E-13
1.39155	-0.0768638357713629	1.57434866994889E-13
1.39255	-0.0769513550833713	1.73022477588442E-13
1.39355	-0.0770107431879484	1.71463716529087E-13
1.39455	-0.0768732128405067	1.71463716529087E-13
1.39555	-0.0769576064628004	1.82375043944574E-13
1.39655	-0.0768575843919337	1.55876105935534E-13
1.39755	-0.0769075954273671	1.76139999707153E-13
1.39855	-0.0769326009450838	1.69904955469732E-13
1.39955	-0.0769388523245129	1.55876105935534E-13
1.40055	-0.0770013661188046	2.0731522089426E-13
1.40155	-0.0769826119805171	2.04197698775549E-13
1.40255	-0.0770607542233817	1.99521415597483E-13
1.40355	-0.0769513550833713	2.1043274301297E-13
1.40455	-0.0769951147393755	2.04197698775549E-13
1.40555	-0.0771138909485297	2.08873981953615E-13
1.40655	-0.0771732790531068	2.04197698775549E-13
1.40755	-0.0771232680176735	2.08873981953615E-13
1.40855	-0.0770607542233817	1.99521415597483E-13
1.40955	-0.0769357266347983	1.99521415597483E-13
1.41055	-0.0769419780142275	2.01080176656838E-13
1.41155	-0.0769669835319442	2.02638937716194E-13
1.41255	-0.0769013440479379	2.19785309369102E-13
1.41355	-0.0768607100816483	2.04197698775549E-13
1.41455	-0.0768794642199358	1.85492566063285E-13
1.41555	-0.0769419780142275	2.0731522089426E-13
1.41655	-0.076960732152515	1.93286371360062E-13
1.41755	-0.0768950926685087	1.96403893478772E-13
1.41855	-0.0768388302536462	2.01080176656838E-13
1.41955	-0.0769669835319442	2.11991504072326E-13
1.42055	-0.0768294531845024	1.91727610300706E-13
1.42155	-0.0768794642199358	2.02638937716194E-13
1.42255	-0.0768700871507921	2.08873981953615E-13
1.42355	-0.0767731907696399	2.04197698775549E-13
1.42455	-0.0766481631810565	1.8705132712264E-13
1.42555	-0.076795070597642	2.05756459834904E-13
1.42655	-0.0767888192182128	1.91727610300706E-13
1.42755	-0.0767888192182128	2.24461592547168E-13
1.42855	-0.0767075512856336	1.94845132419417E-13
1.42955	-0.0768106990462149	2.13550265131681E-13
1.43055	-0.076666917319344	2.13550265131681E-13
1.43155	-0.0766825457679169	2.01080176656838E-13
1.43255	-0.0766544145604857	2.05756459834904E-13
1.43355	-0.0768513330125045	2.1043274301297E-13
1.43455	-0.0767825678387837	1.99521415597483E-13
1.43555	-0.0768669614610775	2.05756459834904E-13
1.43655	-0.0768419559433608	2.04197698775549E-13
1.43755	-0.0768982183582233	2.0731522089426E-13
1.43855	-0.0768169504256441	2.16667787250392E-13
1.43955	-0.07684820732279	2.08873981953615E-13
1.44055	-0.0767731907696399	2.16667787250392E-13
1.44155	-0.0768388302536462	2.05756459834904E-13
1.44255	-0.0769482293936567	2.0731522089426E-13
1.44355	-0.0770013661188046	2.02638937716194E-13
1.44455	-0.0771889075016797	2.0731522089426E-13
1.44555	-0.0772514212959714	2.08873981953615E-13
1.44655	-0.0772420442268277	2.05756459834904E-13
1.44755	-0.0771232680176734	2.32255397843945E-13
1.44855	-0.0769826119805171	2.36931681022011E-13
1.44955	-0.0768982183582233	2.43166725259432E-13
1.45055	-0.0771201423279589	2.35372919962656E-13
1.45155	-0.0772107873296818	2.19785309369102E-13
1.45255	-0.0772639240548298	2.46284247378143E-13
1.45355	-0.0772139130193964	2.29137875725235E-13
1.45455	-0.0772420442268277	2.29137875725235E-13
1.45555	-0.0773420662976944	2.32255397843945E-13
1.45655	-0.0771764047428214	2.3069663678459E-13
1.45755	-0.0769794862908025	2.32255397843945E-13
1.45855	-0.0769638578422296	2.35372919962656E-13
1.45955	-0.0770076174982338	2.29137875725235E-13
1.46055	-0.0769388523245129	2.3069663678459E-13
1.46155	-0.0769576064628004	2.35372919962656E-13
1.46255	-0.0769263495656546	2.26020353606524E-13
1.46355	-0.0768263274947879	2.43166725259432E-13
1.46455	-0.0769638578422296	2.29137875725235E-13
1.46555	-0.0768013219770712	2.35372919962656E-13
1.46655	-0.076960732152515	2.29137875725234E-13
1.46755	-0.076960732152515	2.27579114665879E-13
1.46855	-0.0770451257748088	2.22902831487813E-13
1.46955	-0.076870087150792	2.32255397843945E-13
1.47055	-0.0769419780142275	2.49401769496854E-13
1.47155	-0.0770076174982338	2.1043274301297E-13
1.47255	-0.0769107211170817	2.40049203140722E-13
1.47355	-0.0769075954273671	2.3069663678459E-13
1.47455	-0.0769107211170817	2.38490442081367E-13
1.47555	-0.0770607542233817	2.13550265131681E-13
1.47655	-0.0770951368102422	2.35372919962656E-13
1.47755	-0.0770201202570921	2.3069663678459E-13
1.47855	-0.07692322387594	2.3069663678459E-13
1.47955	-0.0769357266347983	2.38490442081366E-13
1.48055	-0.0768763385302212	2.11991504072326E-13
1.48155	-0.0768482073227899	2.41607964200077E-13
1.48255	-0.076960732152515	2.32255397843945E-13
1.48355	-0.0769482293936567	2.16667787250392E-13
1.48455	-0.0769513550833713	2.32255397843945E-13
1.48555	-0.0770763826719547	2.16667787250392E-13
1.48655	-0.0769826119805171	2.49401769496854E-13
1.48755	-0.0770076174982338	2.26020353606524E-13
1.48855	-0.0769294752553692	2.18226548309747E-13
1.48955	-0.0768419559433608	2.47843008437499E-13
1.49055	-0.0768732128405066	2.41607964200077E-13
1.49155	-0.0768200761153587	2.3069663678459E-13
1.49255	-0.0769075954273671	2.27579114665879E-13
1.49355	-0.0768513330125045	2.32255397843945E-13
1.49455	-0.0769013440479379	2.69665663268473E-13
1.49555	-0.0768888412890796	2.74341946446539E-13
1.49655	-0.07684820732279	2.5719557479363E-13
1.49755	-0.0767731907696399	2.66548141149763E-13
1.49855	-0.076832578874217	2.66548141149763E-13
1.49955	-0.0768232018050733	2.7745946856525E-13
1.50055	-0.0768544587022191	2.79018229624605E-13
1.50155	-0.0769013440479379	2.69665663268473E-13
1.50255	-0.0769638578422296	2.83694512802671E-13
1.50355	-0.0768138247359295	2.52519291615565E-13
1.50455	-0.0768357045639316	2.72783185387184E-13
1.50555	-0.076757562321067	2.79018229624605E-13
1.50655	-0.0767325568033503	2.63430619031052E-13
1.50755	-0.0767731907696399	2.7745946856525E-13
1.50855	-0.0766950485267753	2.7745946856525E-13
1.50955	-0.0767012999062045	2.5407805267492E-13
1.51055	-0.0766825457679169	2.55636813734275E-13
1.51155	-0.0767169283547774	2.89929557040093E-13
1.51255	-0.0767138026650628	2.71224424327829E-13
1.51355	-0.0768169504256441	2.58754335852986E-13
1.51455	-0.0767731907696399	2.83694512802671E-13
1.51555	-0.0767325568033503	2.74341946446539E-13
1.51655	-0.0765731466279065	2.55636813734275E-13
1.51755	-0.0766325347324836	2.64989380090407E-13
1.51855	-0.0765887750764794	2.66548141149763E-13
1.51955	-0.0767012999062045	2.47843008437498E-13
1.52055	-0.076757562321067	2.74341946446539E-13
1.52155	-0.0766762943884878	2.63430619031052E-13
1.52255	-0.0767012999062045	2.72783185387184E-13
1.52355	-0.0767106769753482	2.74341946446539E-13
1.52455	-0.0767544366313524	2.64989380090407E-13
1.52555	-0.0768575843919337	2.79018229624605E-13
1.52655	-0.0767981962873566	2.69665663268473E-13
1.52755	-0.0766137805941961	2.57195574793631E-13
1.52855	-0.076704425595919	2.68106902209118E-13
1.52955	-0.0767981962873566	2.72783185387184E-13
1.53055	-0.0767513109416378	2.61871857971697E-13
1.53155	-0.0768044476667858	2.50960530556209E-13
1.53255	-0.0768388302536462	2.63430619031052E-13
1.53355	-0.0768075733565004	2.83694512802671E-13
1.53455	-0.0769357266347983	2.64989380090407E-13
1.53555	-0.0770326230159505	2.69665663268473E-13
1.53655	-0.0769857376702317	2.71224424327829E-13
1.53755	-0.077051377154238	2.50960530556209E-13
1.53855	-0.0771013881896714	2.85253273862027E-13
1.53955	-0.0770326230159505	2.79018229624605E-13
1.54055	-0.0770107431879484	2.74341946446539E-13
1.54155	-0.07699824042909	3.03958406574291E-13
1.54255	-0.0771482735353901	2.85253273862027E-13
1.54355	-0.0769107211170817	2.99282123396225E-13
1.54455	-0.0769451037039421	2.96164601277514E-13
1.54555	-0.0768075733565003	3.05517167633646E-13
1.54655	-0.0768607100816483	2.93047079158803E-13
1.54755	-0.0768544587022191	3.0084088445558E-13
1.54855	-0.0767075512856336	2.80576990683961E-13
1.54955	-0.0767325568033503	2.94605840218159E-13
1.55055	-0.0768013219770712	3.05517167633646E-13
1.55155	-0.0767794421490691	2.86812034921382E-13
1.55255	-0.0768013219770712	2.94605840218159E-13
1.55355	-0.0767356824930649	3.03958406574291E-13
1.55455	-0.0766419118016273	2.97723362336869E-13
1.55555	-0.0766106549044815	2.96164601277514E-13
1.55655	-0.0766106549044815	3.05517167633646E-13
1.55755	-0.076682545767917	2.97723362336869E-13
1.55855	-0.0765637695587627	2.94605840218159E-13
1.55955	-0.0765856493867648	2.93047079158803E-13
1.56055	-0.076591900766194	2.93047079158803E-13
1.56155	-0.0766356604221982	2.94605840218159E-13
1.56255	-0.0766419118016274	2.96164601277514E-13
1.56355	-0.0767075512856336	3.07075928693001E-13
1.56455	-0.076554392489619	2.97723362336869E-13
1.56555	-0.0765325126616169	2.99282123396225E-13
1.56655	-0.0766044035250523	3.05517167633646E-13
1.56755	-0.0766356604221982	3.13310972930423E-13
1.56855	-0.0765575181793336	2.99282123396225E-13
1.56955	-0.0764606217981814	3.08634689752357E-13
1.57055	-0.0766044035250523	3.0084088445558E-13
1.57155	-0.0766325347324836	3.02399645514935E-13
1.57255	-0.0765512667999044	3.13310972930423E-13
1.57355	-0.076426239211321	2.99282123396225E-13
1.57455	-0.0763324685198834	3.14869733989778E-13
1.57555	-0.0763668511067438	2.82135751743316E-13
1.57655	-0.0763480969684563	3.05517167633646E-13
1.57755	-0.0763293428301688	2.94605840218159E-13
1.57855	-0.0764012336936043	3.11752211871067E-13
1.57955	-0.0763512226581709	2.91488318099448E-13
1.58055	-0.076335594209598	2.97723362336869E-13
1.58155	-0.0763856052450314	2.89929557040093E-13
1.58255	-0.0765075071439002	2.96164601277514E-13
1.58355	-0.076538764041046	3.2422230034591E-13
1.58455	-0.0764887530056127	2.83694512802671E-13
1.58555	-0.0766075292147669	3.05517167633646E-13
1.58655	-0.0766169062839107	2.97723362336869E-13
1.58755	-0.076682545767917	3.10193450811712E-13
1.58855	-0.076720054044492	3.32016105642687E-13
1.58955	-0.0766950485267753	3.50721238354951E-13
1.59055	-0.0765887750764794	3.55397521533017E-13
1.59155	-0.0765856493867648	3.46044955176885E-13
1.59255	-0.0766794200782024	3.30457344583331E-13
1.59355	-0.0765168842130439	3.36692388820753E-13
1.59455	-0.0765575181793335	3.42927433058174E-13
1.59555	-0.0764449933496085	3.4760371623624E-13
1.59655	-0.0764168621421772	3.27339822464621E-13
1.59755	-0.0762949602433084	3.46044955176885E-13
1.59855	-0.0763605997273147	3.58515043651727E-13
1.59955	-0.0764731245570397	3.46044955176885E-13
1.60055	-0.0764793759364689	3.39809910939463E-13
1.60155	-0.0764668731776106	3.4760371623624E-13
1.60255	-0.0765512667999044	3.46044955176885E-13
1.60355	-0.0765137585233293	3.33574866702042E-13
1.60455	-0.0765200099027585	3.49162477295595E-13
1.60555	-0.0764293649010356	3.35133627761397E-13
1.60655	-0.0763824795553168	3.42927433058174E-13
1.60755	-0.0765325126616169	3.39809910939463E-13
1.60855	-0.0765637695587627	3.33574866702042E-13
1.60955	-0.076426239211321	3.42927433058174E-13
1.61055	-0.0763637254170293	3.58515043651727E-13
1.61155	-0.0763324685198834	3.46044955176885E-13
1.61255	-0.0764356162804647	3.52279999414306E-13
1.61355	-0.076298085933023	3.32016105642687E-13
1.61455	-0.0762855831741646	3.35133627761397E-13
1.61555	-0.0763480969684563	3.41368671998819E-13
1.61655	-0.0763574740376001	3.58515043651727E-13
1.61755	-0.0765043814541856	3.55397521533017E-13
1.61855	-0.0764043593833189	3.44486194117529E-13
1.61955	-0.076335594209598	3.50721238354951E-13
1.62055	-0.0763918566244605	3.46044955176885E-13
1.62155	-0.0765075071439002	3.4760371623624E-13
1.62255	-0.0764981300747564	3.42927433058174E-13
1.62355	-0.0764481190393231	3.67867610007859E-13
1.62455	-0.0765075071439002	3.30457344583331E-13
1.62555	-0.0765262612821877	3.44486194117529E-13
1.62655	-0.0764981300747564	3.44486194117529E-13
1.62755	-0.0764168621421772	3.38251149880108E-13
1.62855	-0.0765418897307606	3.46044955176885E-13
1.62955	-0.0765075071439002	3.28898583523976E-13
1.63055	-0.0764606217981814	3.56956282592372E-13
1.63155	-0.0765512667999044	3.32016105642687E-13
1.63255	-0.0764668731776106	3.67867610007859E-13
1.63355	-0.0764950043850418	3.60073804711083E-13
1.63455	-0.0766012778353377	3.46044955176885E-13
1.63555	-0.0766700430090586	3.67867610007859E-13
1.63655	-0.0766169062839107	3.63191326829793E-13
1.63755	-0.0766575402502003	3.58515043651727E-13
1.63855	-0.0765293869719023	3.7098513212657E-13
1.63955	-0.0766481631810565	3.81896459542057E-13
1.64055	-0.0765325126616169	3.72543893185926E-13
1.64155	-0.0763793538656022	3.80337698482702E-13
1.64255	-0.0765075071439002	3.58515043651727E-13
1.64355	-0.076410610762748	3.61632565770438E-13
1.64455	-0.0763918566244605	3.67867610007859E-13
1.64555	-0.076410610762748	3.74102654245281E-13
1.64655	-0.0763699767964584	3.67867610007859E-13
1.64755	-0.0764387419701793	3.56956282592372E-13
1.64855	-0.0765106328336148	3.64750087889149E-13
1.64955	-0.0765043814541856	3.81896459542057E-13
1.65055	-0.076554392489619	3.63191326829793E-13
1.65155	-0.0763981080038897	3.74102654245281E-13
1.65255	-0.0764481190393231	3.77220176363991E-13
1.65355	-0.0764231135216064	3.63191326829793E-13
1.65455	-0.076629409042769	3.61632565770438E-13
1.65555	-0.0765606438690481	3.74102654245281E-13
1.65655	-0.0763668511067439	3.64750087889149E-13
1.65755	-0.0764199878318918	3.83455220601413E-13
1.65855	-0.0763512226581709	3.85013981660768E-13
1.65955	-0.0763480969684563	3.49162477295595E-13
1.66055	-0.0762668290358771	3.4760371623624E-13
1.66155	-0.0763512226581709	3.88131503779479E-13
1.66255	-0.0763449712787418	3.52279999414306E-13
1.66355	-0.0761855611032979	3.80337698482702E-13
1.66455	-0.0762386978284459	3.4760371623624E-13
1.66555	-0.0763168400713105	3.66308848948504E-13
1.66655	-0.0764762502467543	3.67867610007859E-13
1.66755	-0.076463747487896	3.75661415304636E-13
1.66855	-0.0763574740376001	3.61632565770438E-13
1.66955	-0.0763574740376001	3.69426371067215E-13
1.67055	-0.0764231135216064	3.74102654245281E-13
1.67155	-0.0764356162804647	3.66308848948504E-13
1.67255	-0.0765106328336148	3.61632565770438E-13
1.67355	-0.076501255764471	3.67867610007859E-13
1.67455	-0.0764887530056127	3.7098513212657E-13
1.67555	-0.0765231355924731	3.58515043651727E-13
1.67655	-0.0764074850730335	3.72543893185925E-13
1.67755	-0.0763012116227376	3.78778937423347E-13
1.67855	-0.0763074630021667	3.81896459542058E-13
1.67955	-0.0762574519667334	3.61632565770438E-13
1.68055	-0.0762355721387313	3.72543893185926E-13
1.68155	-0.0763887309347459	3.58515043651727E-13
1.68255	-0.0764418676598939	3.83455220601413E-13
1.68355	-0.0764231135216064	4.22424247085296E-13
1.68455	-0.0765637695587627	3.943665480169E-13
1.68555	-0.0766169062839107	4.08395397551098E-13
1.68655	-0.0765075071439002	3.97484070135611E-13
1.68755	-0.0764887530056127	3.943665480169E-13
1.68855	-0.0763918566244605	4.20865486025941E-13
1.68955	-0.0763480969684563	4.16189202847875E-13
1.69055	-0.0763137143815959	3.97484070135611E-13
1.69155	-0.0762418235181604	3.99042831194966E-13
1.69255	-0.0761511785164375	3.95925309076256E-13
1.69355	-0.0761543042061521	4.11512919669809E-13
1.69455	-0.0762949602433084	3.92807786957545E-13
1.69555	-0.0763293428301688	4.09954158610453E-13
1.69655	-0.0763605997273147	4.06836636491743E-13
1.69755	-0.076260577656448	3.99042831194966E-13
1.69855	-0.0761886867930125	4.02160353313677E-13
1.69955	-0.0762293207593021	4.13071680729164E-13
1.70055	-0.0760824133427166	3.99042831194966E-13
1.70155	-0.0759980197204228	3.97484070135611E-13
1.70255	-0.0761136702398625	4.11512919669809E-13
1.70355	-0.0762699547255917	4.11512919669809E-13
1.70455	-0.0763105886918813	4.11512919669809E-13
1.70555	-0.0762730804153063	3.99042831194966E-13
1.70655	-0.0761793097238687	4.13071680729164E-13
1.70755	-0.0761574298958666	4.20865486025941E-13
1.70855	-0.0762512005873042	4.11512919669809E-13
1.70955	-0.0764293649010356	3.86572742720123E-13
1.71055	-0.0763262171404542	4.02160353313677E-13
1.71155	-0.0763074630021667	3.9124902589819E-13
1.71255	-0.0762887088638792	3.99042831194966E-13
1.71355	-0.0762043152415854	3.95925309076256E-13
1.71455	-0.0761074188604333	3.97484070135611E-13
1.71555	-0.0761199216192916	3.99042831194966E-13
1.71655	-0.0761011674810041	4.16189202847875E-13
1.71755	-0.0761386757575791	4.09954158610454E-13
1.71855	-0.0762793317947355	4.19306724966586E-13
1.71955	-0.0761636812752958	4.06836636491743E-13
1.72055	-0.0761668069650104	4.00601592254321E-13
1.72155	-0.0762105666210146	4.08395397551098E-13
1.72255	-0.0762105666210146	4.06836636491743E-13
1.72355	-0.0761574298958666	4.1463044178852E-13
1.72455	-0.0760605335147145	4.11512919669809E-13
1.72555	-0.0761668069650104	4.03719114373032E-13
1.72655	-0.0760605335147145	4.20865486025941E-13
1.72755	-0.0759948940307082	3.92807786957545E-13
1.72855	-0.0760261509278541	4.03719114373032E-13
1.72955	-0.0760824133427166	4.20865486025941E-13
1.73055	-0.0758854948906977	4.31776813441428E-13
1.73155	-0.0758886205804123	4.27100530263362E-13
1.73255	-0.0760011454101374	4.11512919669809E-13
1.73355	-0.0760324023072832	4.50481946153692E-13
1.73455	-0.0760386536867124	4.25541769204007E-13
1.73555	-0.0760449050661416	4.39570618738205E-13
1.73655	-0.0759698885129915	4.44246901916271E-13
1.73755	-0.0758979976495561	4.23983008144652E-13
1.73855	-0.0759573857541332	4.45805662975626E-13
1.73955	-0.0759292545467019	4.1774796390723E-13
1.74055	-0.0759792655821353	4.33335574500784E-13
1.74155	-0.0760355279969978	4.44246901916271E-13
1.74255	-0.0760324023072832	4.19306724966586E-13
1.74355	-0.0759542600644186	4.34894335560139E-13
1.74455	-0.0758948719598415	4.16189202847875E-13
1.74555	-0.0757385874741122	4.31776813441428E-13
1.74655	-0.0756323140238163	4.36453096619494E-13
1.74755	-0.0756760736798205	4.1463044178852E-13
1.74855	-0.0757760957506873	4.47364424034982E-13
1.74955	-0.0757229590255393	4.25541769204007E-13
1.75055	-0.0757948498889748	4.28659291322718E-13
1.75155	-0.0759167517878436	4.30218052382073E-13
1.75255	-0.0759573857541332	4.22424247085296E-13
1.75355	-0.0760261509278541	4.1774796390723E-13
1.75455	-0.0760511564455708	4.3801185767885E-13
1.75555	-0.0760261509278541	4.4112937979756E-13
1.75655	-0.076169932654725	4.45805662975626E-13
1.75755	-0.0761011674810041	4.28659291322718E-13
1.75855	-0.076116795929577	4.31776813441428E-13
1.75955	-0.0761886867930125	4.19306724966586E-13
1.76055	-0.0762293207593021	4.25541769204007E-13
1.76155	-0.0762230693798729	4.44246901916271E-13
1.76255	-0.0762543262770188	4.1774796390723E-13
1.76355	-0.0762512005873042	4.25541769204007E-13
1.76455	-0.076169932654725	4.19306724966586E-13
1.76555	-0.0762011895518708	4.27100530263362E-13
1.76655	-0.0760386536867124	4.22424247085296E-13
1.76755	-0.0761292986884354	4.53599468272403E-13
1.76855	-0.07613242437815	4.19306724966586E-13
1.76955	-0.0761636812752958	4.45805662975626E-13
1.77055	-0.0763262171404542	4.20865486025941E-13
1.77155	-0.0763230914507397	4.39570618738205E-13
1.77255	-0.0762668290358771	4.30218052382073E-13
1.77355	-0.0761011674810041	4.33335574500784E-13
1.77455	-0.0760511564455708	4.36453096619494E-13
1.77555	-0.0761199216192916	4.31776813441428E-13
1.77655	-0.0761074188604333	4.4112937979756E-13
1.77755	-0.075913626098129	4.4112937979756E-13
1.77855	-0.0759011233392707	4.6451079568789E-13
1.77955	-0.0758948719598415	4.52040707213048E-13
1.78055	-0.0760167738587103	4.69187078865956E-13
1.78155	-0.0760386536867124	4.44246901916271E-13
1.78255	-0.0759417573055603	4.73863362044022E-13
1.78355	-0.0760073967895666	4.6451079568789E-13
1.78455	-0.0761574298958666	4.50481946153692E-13
1.78555	-0.0761918124827271	4.6139327356918E-13
1.78655	-0.0761136702398625	4.48923185094337E-13
1.78755	-0.0761136702398625	4.56716990391114E-13
1.78855	-0.0761230473090062	4.67628317806601E-13
1.78955	-0.0762324464490167	4.55158229331758E-13
1.79055	-0.0762168180004438	4.70745839925312E-13
1.79155	-0.0761136702398625	4.58275751450469E-13
1.79255	-0.0761855611032979	4.58275751450469E-13
1.79355	-0.0761886867930125	4.56716990391114E-13
1.79455	-0.0761355500678646	4.48923185094337E-13
1.79555	-0.0759792655821353	4.47364424034982E-13
1.79655	-0.0758729921318394	4.58275751450469E-13
1.79755	-0.0757604673021143	4.69187078865956E-13
1.79855	-0.0758573636832665	4.39570618738205E-13
1.79955	-0.0759355059261311	4.55158229331758E-13
1.80055	-0.0760136481689957	4.67628317806601E-13
1.80155	-0.0760105224792811	4.58275751450469E-13
1.80255	-0.0761386757575792	4.58275751450469E-13
1.80355	-0.0761636812752958	4.50481946153692E-13
1.80455	-0.0762261950695875	4.62952034628535E-13
1.80555	-0.0761949381724417	4.6451079568789E-13
1.80655	-0.0762261950695875	4.52040707213048E-13
1.80755	-0.076244949207875	4.62952034628535E-13
1.80855	-0.0762386978284459	4.50481946153692E-13
1.80955	-0.0762543262770188	4.4112937979756E-13
1.81055	-0.076244949207875	4.69187078865956E-13
1.81155	-0.0762043152415854	4.47364424034982E-13
1.81255	-0.0760855390324312	4.70745839925312E-13
1.81355	-0.0760605335147145	4.50481946153692E-13
1.81455	-0.0761418014472937	4.50481946153692E-13
1.81555	-0.07613242437815	4.55158229331758E-13
1.81655	-0.0762418235181604	4.42688140856916E-13
1.81755	-0.0763168400713105	4.62952034628535E-13
1.81855	-0.0762699547255917	4.69187078865956E-13
1.81955	-0.0763387198993126	4.34894335560139E-13
1.82055	-0.0762386978284459	4.73863362044022E-13
1.82155	-0.0761511785164375	4.36453096619494E-13
1.82255	-0.0762543262770188	4.69187078865956E-13
1.82355	-0.0762637033461625	4.72304600984667E-13
1.82455	-0.0760386536867124	4.92568494756286E-13
1.82555	-0.0761793097238687	4.83215928400154E-13
1.82655	-0.0761543042061521	4.92568494756286E-13
1.82755	-0.0762574519667334	4.8789221157822E-13
1.82855	-0.0762762061050209	4.67628317806601E-13
1.82955	-0.0761886867930125	4.86333450518865E-13
1.83055	-0.0762168180004438	4.75422123103378E-13
1.83155	-0.0762136923107292	4.6451079568789E-13
1.83255	-0.0763043373124521	4.81657167340799E-13
1.83355	-0.0760636592044291	4.91009733696931E-13
1.83455	-0.0761042931707187	4.76980884162733E-13
1.83555	-0.0760949161015749	4.92568494756286E-13
1.83655	-0.0761449271370083	4.58275751450469E-13
1.83755	-0.0761918124827271	4.97244777934352E-13
1.83855	-0.0760730362735729	4.81657167340799E-13
1.83955	-0.0760699105838583	4.89450972637576E-13
1.84055	-0.0760542821352853	4.89450972637576E-13
1.84155	-0.076004271099852	4.75422123103378E-13
1.84255	-0.0761074188604333	4.86333450518865E-13
1.84355	-0.0761042931707187	4.83215928400154E-13
1.84455	-0.0760667848941437	4.92568494756286E-13
1.84555	-0.0759855169615645	4.75422123103378E-13
1.84655	-0.0759480086849895	4.80098406281444E-13
1.84755	-0.0758636150626956	4.98803538993708E-13
1.84855	-0.0759917683409937	4.83215928400154E-13
1.84955	-0.0758542379935519	4.70745839925312E-13
1.85055	-0.0759167517878436	5.09714866409195E-13
1.85155	-0.0760292766175687	4.67628317806601E-13
1.85255	-0.0759698885129916	4.80098406281444E-13
1.85355	-0.076004271099852	4.8789221157822E-13
1.85455	-0.0760230252381395	4.86333450518865E-13
1.85555	-0.0760073967895666	4.73863362044022E-13
1.85655	-0.0759761398924207	4.98803538993708E-13
1.85755	-0.076004271099852	4.86333450518865E-13
1.85855	-0.0760511564455708	5.05038583231129E-13
1.85955	-0.0761011674810041	4.56716990391114E-13
1.86055	-0.075951134374704	4.8789221157822E-13
1.86155	-0.0758729921318394	4.8477468945951E-13
1.86255	-0.0759198774775582	4.8789221157822E-13
1.86355	-0.075822981096406	4.75422123103378E-13
1.86455	-0.0757792214404019	4.75422123103378E-13
1.86555	-0.0757042048872518	4.91009733696931E-13
1.86655	-0.0756979535078226	4.76980884162733E-13
1.86755	-0.0757354617843977	4.86333450518865E-13
1.86855	-0.0758073526478331	4.83215928400154E-13
1.86955	-0.0758792435112686	4.76980884162733E-13
1.87055	-0.0758979976495561	4.89450972637576E-13
1.87155	-0.0759323802364165	5.17508671705972E-13
1.87255	-0.0759573857541332	5.34655043358881E-13
1.87355	-0.0759011233392707	5.28419999121459E-13
1.87455	-0.0759542600644186	5.17508671705972E-13
1.87555	-0.075876117821554	5.25302477002748E-13
1.87655	-0.076004271099852	5.40890087596302E-13
1.87755	-0.075966762823277	5.1127362746855E-13
1.87855	-0.0760230252381395	5.17508671705972E-13
1.87955	-0.0759417573055603	5.14391149587261E-13
1.88055	-0.0758979976495561	5.17508671705972E-13
1.88155	-0.0758542379935519	5.09714866409195E-13
1.88255	-0.0758948719598415	5.17508671705972E-13
1.88355	-0.0758698664421248	5.3465504335888E-13
1.88455	-0.0759355059261311	5.09714866409195E-13
1.88555	-0.0759230031672728	5.23743715943393E-13
1.88655	-0.0759355059261311	5.20626193824682E-13
1.88755	-0.0759323802364165	5.23743715943393E-13
1.88855	-0.0759886426512791	5.29978760180814E-13
1.88955	-0.0759105004084144	5.36213804418236E-13
1.89055	-0.0758604893729811	5.1127362746855E-13
1.89155	-0.0759011233392707	5.23743715943393E-13
1.89255	-0.0757729700609727	5.19067432765327E-13
1.89355	-0.0757948498889748	5.33096282299525E-13
1.89455	-0.0757323360946831	5.19067432765327E-13
1.89555	-0.0756479424723893	5.12832388527906E-13
1.89655	-0.0756291883341018	5.19067432765327E-13
1.89755	-0.0755635488500955	5.01921061112418E-13
1.89855	-0.0755385433323788	5.15949910646616E-13
1.89955	-0.0755354176426642	5.17508671705972E-13
1.90055	-0.0754885322969454	5.19067432765327E-13
1.90155	-0.0755729259192392	5.15949910646616E-13
1.90255	-0.075619811264958	5.23743715943393E-13
1.90355	-0.0756448167826747	5.06597344290484E-13
1.90455	-0.075785472819831	5.23743715943393E-13
1.90555	-0.0758104783375477	5.42448848655657E-13
1.90655	-0.0757823471301164	5.20626193824682E-13
1.90755	-0.0757260847152539	5.3465504335888E-13
1.90855	-0.0757292104049685	5.01921061112418E-13
1.90955	-0.0757917241992602	5.3153752124017E-13
1.91055	-0.075694827818108	5.09714866409195E-13
1.91155	-0.0756823250592497	5.17508671705972E-13
1.91255	-0.0756354397135309	5.34655043358881E-13
1.91355	-0.0757042048872518	5.22184954884038E-13
1.91455	-0.0756010571266705	4.91009733696931E-13
1.91555	-0.0754635267792287	5.17508671705972E-13
1.91655	-0.0755072864352329	5.25302477002748E-13
1.91755	-0.0756354397135309	5.28419999121459E-13
1.91855	-0.0756479424723893	5.65830264545987E-13
1.91955	-0.0755541717809517	5.51801415011789E-13
1.92055	-0.0756260626443872	5.50242653952434E-13
1.92155	-0.075582302988383	5.53360176071145E-13
1.92255	-0.0757229590255393	5.67389025605343E-13
1.92355	-0.0757292104049685	5.58036459249211E-13
1.92455	-0.0757635929918289	5.48683892893078E-13
1.92555	-0.0758261067861206	5.56477698189855E-13
1.92655	-0.0756791993695351	5.50242653952434E-13
1.92755	-0.0755510460912371	5.53360176071145E-13
1.92855	-0.0755916800575267	5.48683892893079E-13
1.92955	-0.0756135598855288	5.44007609715013E-13
1.93055	-0.0754979093660892	5.48683892893079E-13
1.93155	-0.0754666524689433	5.44007609715013E-13
1.93255	-0.0756041828163851	5.48683892893079E-13
1.93355	-0.0756791993695351	5.51801415011789E-13
1.93455	-0.0757417131638268	5.68947786664698E-13
1.93555	-0.0759573857541332	5.42448848655657E-13
1.93655	-0.0760011454101374	5.36213804418236E-13
1.93755	-0.0760292766175687	5.67389025605342E-13
1.93855	-0.0759636371335624	5.65830264545987E-13
1.93955	-0.0760386536867124	5.42448848655657E-13
1.94055	-0.0761292986884354	5.53360176071145E-13
1.94155	-0.0760699105838583	5.42448848655657E-13
1.94255	-0.0761261729987208	5.50242653952434E-13
1.94355	-0.0760511564455708	5.51801415011789E-13
1.94455	-0.0758667407524102	5.65830264545987E-13
1.94555	-0.0759073747186998	5.39331326536946E-13
1.94655	-0.0759480086849894	5.51801415011789E-13
1.94755	-0.0759261288569874	5.64271503486632E-13
1.94855	-0.0760386536867124	5.40890087596302E-13
1.94955	-0.0760230252381395	5.58036459249211E-13
1.95055	-0.076004271099852	5.5803645924921E-13
1.95155	-0.0760730362735729	5.42448848655657E-13
1.95255	-0.0760355279969978	5.47125131833723E-13
1.95355	-0.0760761619632874	5.44007609715012E-13
1.95455	-0.0761668069650104	5.44007609715012E-13
1.95555	-0.0761918124827271	5.59595220308566E-13
1.95655	-0.0761949381724417	5.65830264545987E-13
1.95755	-0.0761793097238687	5.56477698189855E-13
1.95855	-0.0761761840341542	5.61153981367921E-13
1.95955	-0.0762230693798729	5.28419999121459E-13
1.96055	-0.0761136702398625	5.61153981367921E-13
1.96155	-0.0759761398924207	5.42448848655657E-13
1.96255	-0.0759542600644186	5.61153981367921E-13
1.96355	-0.0759542600644186	5.3153752124017E-13
1.96455	-0.0759480086849895	5.56477698189855E-13
1.96555	-0.0759980197204228	5.84535397258251E-13
1.96655	-0.0759292545467019	5.92329202555028E-13
1.96755	-0.0760292766175687	5.95446724673739E-13
1.96855	-0.0760980417912895	5.76741591961475E-13
1.96955	-0.0760980417912895	5.87652919376962E-13
1.97055	-0.0760261509278541	5.92329202555028E-13
1.97155	-0.0762011895518708	5.87652919376962E-13
1.97255	-0.076079287653002	5.87652919376962E-13
1.97355	-0.0761042931707187	6.03240529970515E-13
1.97455	-0.0759823912718499	5.82976636198896E-13
1.97555	-0.0759730142027061	5.76741591961475E-13
1.97655	-0.0758261067861206	5.84535397258251E-13
1.97755	-0.0757323360946831	5.82976636198896E-13
1.97855	-0.075710456266681	5.98564246792449E-13
1.97955	-0.0756917021283935	5.98564246792449E-13
1.98055	-0.075582302988383	5.86094158317607E-13
1.98155	-0.0754322698820829	5.73624069842764E-13
1.98255	-0.0753978872952225	5.76741591961475E-13
1.98355	-0.0754135157437954	6.11034335267292E-13
1.98455	-0.0756666966106768	5.76741591961475E-13
1.98555	-0.0755635488500955	5.82976636198896E-13
1.98655	-0.0756166855752434	5.93887963614383E-13
1.98755	-0.0757698443712581	5.92329202555028E-13
1.98855	-0.0758417352346935	5.93887963614383E-13
1.98955	-0.0758917462701269	5.87652919376962E-13
1.99055	-0.0757042048872518	5.92329202555028E-13
1.99155	-0.075657319541533	5.82976636198896E-13
1.99255	-0.0757323360946831	5.98564246792449E-13
1.99355	-0.0756823250592497	5.7830035302083E-13
1.99455	-0.0756041828163851	5.81417875139541E-13
1.99555	-0.0755166635043767	5.84535397258251E-13
[truncated: 15,004 more rows]
