# Supplementary material for: Reliability of an interneuron response depends on an integrated sensory state
Source: eLife. 2019 Nov 13;8:e50566. doi: 10.7554/eLife.50566 (PMC6894930; doi:10.7554/eLife.50566)
Supplement: Figure 6—source data 1. [file elife-50566-fig6-data1.zip › Figure 6B_5pA ramp_181102AIAGC_Int1_AVL_1-10_CCRampSingle.txt]

	CCRampSingle	CCRampSingle_3
s	V	A
reduce every 10 points with Average of A	reduce every 10 points with Average of "CCRampSingle"	reduce every 10 points with Average of "CCRampSingle_3"
0	-0.0776421325102946	-7.79380529677668E-14
5.5E-4	-0.0777827885474509	-9.35256635613202E-14
0.00155	-0.0777577830297342	-7.79380529677668E-14
0.00255	-0.0777077719943009	-7.94968140271222E-14
0.00355	-0.0775952471645758	-8.10555750864775E-14
0.00455	-0.0774327112994174	-7.63792919084115E-14
0.00555	-0.0773233121594069	-8.26143361458328E-14
0.00655	-0.0772639240548298	-5.61153981367921E-14
0.00755	-0.0774264599199882	-8.88493803832542E-14
0.00855	-0.0775827444057175	-7.63792919084115E-14
0.00955	-0.0774389626788466	-7.94968140271222E-14
0.01055	-0.0774420883685611	-6.70267255522795E-14
0.01155	-0.0775171049217112	-8.10555750864775E-14
0.01255	-0.0775796187160029	-7.48205308490562E-14
0.01355	-0.0774952250937091	-8.72906193238989E-14
0.01455	-0.0774889737142799	-7.63792919084115E-14
0.01555	-0.0774983507834237	-7.32617697897008E-14
0.01655	-0.0777702857885926	-8.10555750864775E-14
0.01755	-0.0776983949251571	-7.79380529677668E-14
0.01855	-0.0778202968240259	-8.72906193238989E-14
0.01955	-0.077970329930326	-7.32617697897008E-14
0.02055	-0.077970329930326	-7.32617697897008E-14
0.02155	-0.0778390509623134	-9.50844246206755E-14
0.02255	-0.0779109418257489	-6.07916813148581E-14
0.02355	-0.077879684928603	-8.26143361458328E-14
0.02455	-0.0777202747531592	-7.79380529677668E-14
0.02555	-0.0777640344091634	-7.79380529677668E-14
0.02655	-0.0777484059605905	-7.79380529677668E-14
0.02755	-0.0776890178560134	-6.85854866116348E-14
0.02855	-0.0777390288914467	-7.32617697897008E-14
0.02955	-0.0776171269925779	-9.35256635613202E-14
0.03055	-0.0776827664765842	-7.32617697897008E-14
0.03155	-0.0777077719943009	-8.72906193238989E-14
0.03255	-0.0775296076805695	-8.10555750864775E-14
0.03355	-0.0776546352691529	-7.01442476709901E-14
0.03455	-0.0776983949251571	-8.26143361458328E-14
0.03555	-0.077879684928603	-7.79380529677668E-14
0.03655	-0.0778671821697447	-7.32617697897008E-14
0.03755	-0.0778359252725988	-8.26143361458328E-14
0.03855	-0.0780172152760448	-6.07916813148581E-14
0.03955	-0.0778921876874614	-7.01442476709901E-14
0.04055	-0.0779203188948927	-8.10555750864775E-14
0.04155	-0.0779578271714677	-9.04081414426095E-14
0.04255	-0.0777921656165947	-5.76741591961474E-14
0.04355	-0.0777609087194488	-7.01442476709902E-14
0.04455	-0.0776921435457279	-8.10555750864775E-14
0.04555	-0.0776171269925779	-8.26143361458328E-14
0.04655	-0.077473345265707	-8.10555750864775E-14
0.04755	-0.0775671159571446	-6.54679644929241E-14
0.04855	-0.0776265040617217	-8.10555750864775E-14
0.04955	-0.0776952692354425	-8.41730972051882E-14
0.05055	-0.0778640564800301	-8.10555750864775E-14
0.05155	-0.0778140454445968	-7.63792919084115E-14
0.05255	-0.0779359473434656	-6.85854866116348E-14
0.05355	-0.0779828326891844	-8.88493803832542E-14
0.05455	-0.0778546794108864	-6.23504423742135E-14
0.05555	-0.0779984611377573	-6.54679644929241E-14
0.05655	-0.0779672042406114	-6.23504423742135E-14
0.05755	-0.0778171711343113	-8.26143361458328E-14
0.05855	-0.0778265482034551	-7.63792919084115E-14
0.05955	-0.0777984169960238	-7.79380529677668E-14
0.06055	-0.0777015206148717	-7.01442476709902E-14
0.06155	-0.0775702416468591	-7.32617697897008E-14
0.06255	-0.0774764709554216	-8.26143361458328E-14
0.06355	-0.0774483397479903	-9.04081414426095E-14
0.06455	-0.0775202306114258	-7.63792919084115E-14
0.06555	-0.0774952250937091	-8.41730972051882E-14
0.06655	-0.0774983507834237	-7.32617697897008E-14
0.06755	-0.0775139792319966	-7.79380529677668E-14
0.06855	-0.0774983507834237	-8.26143361458328E-14
0.06955	-0.0774827223348507	-7.32617697897008E-14
0.07055	-0.0777452802708759	-7.32617697897008E-14
0.07155	-0.07756399026743	-6.70267255522795E-14
0.07255	-0.0773952030228423	-7.01442476709902E-14
0.07355	-0.077435836989132	-7.01442476709902E-14
0.07455	-0.0772764268136881	-8.26143361458328E-14
0.07555	-0.0772858038828319	-8.10555750864775E-14
0.07655	-0.0773952030228423	-8.26143361458328E-14
0.07755	-0.0773108094005486	-7.32617697897008E-14
0.07855	-0.0771482735353901	-7.94968140271222E-14
0.07955	-0.0772076616399672	-7.01442476709901E-14
0.08055	-0.0771982845708235	-9.19669025019649E-14
0.08155	-0.0772733011239735	-8.57318582645435E-14
0.08255	-0.0772357928473985	-9.19669025019648E-14
0.08355	-0.0772482956062569	-6.23504423742135E-14
0.08455	-0.077270175434259	-8.88493803832542E-14
0.08555	-0.0773608204359819	-6.70267255522795E-14
0.08655	-0.0773014323314048	-7.79380529677668E-14
0.08755	-0.0774889737142799	-6.70267255522795E-14
0.08855	-0.0775546131982862	-7.32617697897008E-14
0.08955	-0.0776577609588675	-7.17030087303455E-14
0.09055	-0.0777015206148717	-8.26143361458328E-14
0.09155	-0.0777234004428738	-8.10555750864775E-14
0.09255	-0.077676515097155	-8.26143361458328E-14
0.09355	-0.0776577609588675	-4.98803538993708E-14
0.09455	-0.0776233783720071	-6.70267255522795E-14
0.09555	-0.0777108976840155	-9.35256635613202E-14
0.09655	-0.0777265261325884	-7.48205308490562E-14
0.09755	-0.0777796628577363	-8.57318582645435E-14
0.09855	-0.077804668375453	-8.26143361458329E-14
0.09955	-0.0778734335491739	-5.45566370774368E-14
0.10055	-0.0778703078594593	-8.10555750864775E-14
0.10155	-0.077842176652028	-8.41730972051882E-14
0.10255	-0.0779203188948926	-7.63792919084115E-14
0.10355	-0.0779171932051781	-6.07916813148581E-14
0.10455	-0.0778890619977468	-8.41730972051882E-14
0.10555	-0.0779109418257489	-7.32617697897008E-14
0.10655	-0.0780578492423344	-6.07916813148581E-14
0.10755	-0.0780547235526198	-8.10555750864775E-14
0.10855	-0.0781047345880532	-8.26143361458328E-14
0.10955	-0.078135991485199	-7.17030087303455E-14
0.11055	-0.0782141337280637	-8.41730972051882E-14
0.11155	-0.0781797511412032	-7.17030087303455E-14
0.11255	-0.0782141337280637	-6.85854866116348E-14
0.11355	-0.0782360135560658	-9.97607077987415E-14
0.11455	-0.0782016309692053	-6.54679644929242E-14
0.11555	-0.0781578713132011	-7.63792919084115E-14
0.11655	-0.0782391392457803	-5.76741591961474E-14
0.11755	-0.0783829209726512	-7.17030087303455E-14
0.11855	-0.0784673145949451	-9.66431856800309E-14
0.11955	-0.078301653040072	-6.54679644929241E-14
0.12055	-0.0783704182137929	-7.01442476709902E-14
0.12155	-0.0783610411446492	-6.70267255522795E-14
0.12255	-0.0783985494212242	-7.17030087303455E-14
0.12355	-0.0781953795897762	-7.01442476709901E-14
0.12455	-0.0781578713132011	-9.04081414426095E-14
0.12555	-0.0781734997617741	-7.94968140271222E-14
0.12655	-0.0782360135560658	-9.04081414426095E-14
0.12755	-0.0782516420046387	-7.32617697897008E-14
0.12855	-0.0780953575189094	-7.32617697897008E-14
0.12955	-0.077895313377176	-8.88493803832542E-14
0.13055	-0.0780047125171865	-8.41730972051882E-14
0.13155	-0.0779797069994698	-8.26143361458328E-14
0.13255	-0.0780797290703365	-9.19669025019648E-14
0.13355	-0.0780265923451886	-6.07916813148581E-14
0.13455	-0.0780453464834761	-5.29978760180814E-14
0.13555	-0.0781703740720595	-8.72906193238989E-14
0.13655	-0.0781578713132011	-7.48205308490562E-14
0.13755	-0.0780359694143323	-7.01442476709902E-14
0.13855	-0.0779953354480427	-5.92329202555028E-14
0.13955	-0.0780766033806219	-8.10555750864775E-14
0.14055	-0.0779109418257489	-8.26143361458328E-14
0.14155	-0.0778265482034551	-7.48205308490562E-14
0.14255	-0.0776733894074404	-8.26143361458328E-14
0.14355	-0.0776296297514362	-6.70267255522795E-14
0.14455	-0.0776671380280113	-9.50844246206755E-14
0.14555	-0.0775702416468591	-6.54679644929241E-14
0.14655	-0.0774764709554216	-7.94968140271222E-14
0.14755	-0.0775171049217112	-9.04081414426095E-14
0.14855	-0.0775264819908549	-9.35256635613202E-14
0.14955	-0.0775014764731383	-6.70267255522795E-14
0.15055	-0.07763900682058	-9.04081414426095E-14
0.15155	-0.0776233783720071	-7.63792919084115E-14
0.15255	-0.0776421325102946	-8.41730972051882E-14
0.15355	-0.0776421325102946	-7.48205308490562E-14
0.15455	-0.0777015206148717	-7.01442476709901E-14
0.15555	-0.0775202306114258	-7.01442476709901E-14
0.15655	-0.077601498544005	-8.57318582645435E-14
0.15755	-0.0776452582000092	-8.26143361458328E-14
0.15855	-0.0777765371680218	-8.57318582645435E-14
0.15955	-0.0776702637177259	-8.26143361458328E-14
0.16055	-0.0776265040617217	-7.94968140271222E-14
0.16155	-0.0776171269925779	-7.01442476709901E-14
0.16255	-0.0775046021628528	-7.79380529677668E-14
0.16355	-0.0774139571611299	-7.48205308490562E-14
0.16455	-0.0774545911274195	-1.05995752036163E-13
0.16555	-0.0775577388880008	-8.26143361458328E-14
0.16655	-0.0776108756131487	-7.94968140271222E-14
0.16755	-0.0776858921662988	-9.19669025019648E-14
0.16855	-0.0776515095794384	-8.10555750864775E-14
0.16955	-0.0775702416468591	-7.01442476709902E-14
0.17055	-0.0777077719943009	-6.85854866116348E-14
0.17155	-0.0778265482034551	-7.48205308490561E-14
0.17255	-0.0778515537211718	-7.17030087303455E-14
0.17355	-0.0776983949251571	-8.41730972051882E-14
0.17455	-0.077420208540559	-6.70267255522795E-14
0.17555	-0.0774420883685612	-8.88493803832542E-14
0.17655	-0.0775452361291425	-7.79380529677668E-14
0.17755	-0.0773952030228423	-5.14391149587261E-14
0.17855	-0.0773139350902632	-7.32617697897008E-14
0.17955	-0.0772107873296818	-8.10555750864775E-14
0.18055	-0.0772983066416902	-8.26143361458328E-14
0.18155	-0.0774014544022715	-7.32617697897008E-14
0.18255	-0.0774389626788465	-8.72906193238988E-14
0.18355	-0.0775733673365737	-7.01442476709901E-14
0.18455	-0.0772983066416902	-8.10555750864775E-14
0.18555	-0.077307683710834	-7.63792919084115E-14
0.18655	-0.077382700263984	-7.32617697897008E-14
0.18755	-0.0773889516434132	-8.10555750864775E-14
0.18855	-0.0774327112994174	-7.17030087303455E-14
0.18955	-0.0774483397479903	-7.01442476709901E-14
0.19055	-0.0770388743953797	-8.88493803832542E-14
0.19155	-0.0764387419701793	-7.79380529677668E-14
0.19255	-0.075822981096406	-7.17030087303455E-14
0.19355	-0.0754322698820829	-7.48205308490562E-14
0.19455	-0.0754385212615121	-7.79380529677668E-14
0.19555	-0.0756791993695351	-8.88493803832542E-14
0.19655	-0.0757448388535414	-9.50844246206755E-14
0.19755	-0.0757542159226852	-8.10555750864775E-14
0.19855	-0.0757323360946831	-7.79380529677668E-14
0.19955	-0.0760699105838583	-5.61153981367921E-14
0.20055	-0.0764699988673252	-8.72906193238989E-14
0.20155	-0.0766950485267753	-8.72906193238988E-14
0.20255	-0.0767513109416378	-6.23504423742135E-14
0.20355	-0.0769013440479379	-9.04081414426095E-14
0.20455	-0.0769075954273671	-8.72906193238988E-14
0.20555	-0.0768950926685087	-6.07916813148581E-14
0.20655	-0.0770920111205276	-8.26143361458328E-14
0.20755	-0.0773108094005485	-6.23504423742135E-14
0.20855	-0.0774233342302736	-7.94968140271222E-14
0.20955	-0.0772451699165423	-8.72906193238989E-14
0.21055	-0.0771232680176735	-7.17030087303455E-14
0.21155	-0.0770263716365213	-6.23504423742135E-14
0.21255	-0.0771013881896714	-9.19669025019648E-14
0.21355	-0.0771326450868172	-6.70267255522795E-14
0.21455	-0.0772670497445444	-6.85854866116348E-14
0.21555	-0.0773326892285506	-9.04081414426095E-14
0.21655	-0.0775608645777154	-7.01442476709901E-14
0.21755	-0.0776358811308654	-6.70267255522795E-14
0.21855	-0.0776671380280113	-8.10555750864775E-14
0.21955	-0.0777452802708759	-5.61153981367921E-14
0.22055	-0.0776483838897238	-6.85854866116348E-14
0.22155	-0.0775171049217112	-7.48205308490562E-14
0.22255	-0.0775827444057175	-5.92329202555028E-14
0.22355	-0.0774983507834237	-7.32617697897008E-14
0.22455	-0.077435836989132	-7.17030087303455E-14
0.22555	-0.0773608204359819	-8.57318582645435E-14
0.22655	-0.0772295414679693	-7.63792919084115E-14
0.22755	-0.0772639240548298	-7.17030087303455E-14
0.22855	-0.0772826781931173	-8.26143361458328E-14
0.22955	-0.0772983066416902	-6.85854866116348E-14
0.23055	-0.0773233121594069	-8.88493803832542E-14
0.23155	-0.0772107873296818	-7.01442476709901E-14
0.23255	-0.0773764488845549	-8.10555750864775E-14
0.23355	-0.0774295856097028	-7.32617697897008E-14
0.23455	-0.0773233121594069	-6.07916813148581E-14
0.23555	-0.0772889295725464	-7.32617697897008E-14
0.23655	-0.0772389185371131	-6.85854866116348E-14
0.23755	-0.0771982845708235	-8.26143361458328E-14
0.23855	-0.0772420442268277	-4.83215928400154E-14
0.23955	-0.0772670497445444	-8.88493803832542E-14
0.24055	-0.0771170166382443	-7.63792919084115E-14
0.24155	-0.0771201423279589	-8.41730972051882E-14
0.24255	-0.0772232900885402	-8.57318582645435E-14
0.24355	-0.0770357487056651	-8.57318582645435E-14
0.24455	-0.0770107431879484	-7.94968140271222E-14
0.24555	-0.0770232459468067	-7.17030087303455E-14
0.24655	-0.0771857818119651	-6.70267255522795E-14
0.24755	-0.0773389406079798	-8.26143361458328E-14
0.24855	-0.0773545690565528	-7.32617697897008E-14
0.24955	-0.0774858480245653	-6.39092034335688E-14
0.25055	-0.0775577388880008	-8.41730972051882E-14
0.25155	-0.0775577388880008	-7.79380529677668E-14
0.25255	-0.0774670938862778	-7.63792919084115E-14
0.25355	-0.0775233563011404	-8.10555750864775E-14
0.25455	-0.0775296076805695	-7.17030087303455E-14
0.25555	-0.0776077499234342	-6.70267255522795E-14
0.25655	-0.0777546573400196	-7.17030087303455E-14
0.25755	-0.0776296297514363	-8.10555750864775E-14
0.25855	-0.0777421545811613	-8.41730972051882E-14
0.25955	-0.0777202747531592	-6.85854866116348E-14
0.26055	-0.0776171269925779	-6.85854866116348E-14
0.26155	-0.0776452582000092	-8.57318582645435E-14
0.26255	-0.0775452361291425	-7.32617697897008E-14
0.26355	-0.0774858480245653	-8.41730972051882E-14
0.26455	-0.0774108314714153	-6.23504423742135E-14
0.26555	-0.0777265261325884	-7.01442476709901E-14
0.26655	-0.0777452802708759	-6.39092034335688E-14
0.26755	-0.077692143545728	-7.79380529677668E-14
0.26855	-0.07763900682058	-7.63792919084115E-14
0.26955	-0.0776077499234341	-6.85854866116348E-14
0.27055	-0.0776671380280113	-7.79380529677668E-14
0.27155	-0.0776421325102946	-7.79380529677668E-14
0.27255	-0.0777640344091634	-7.63792919084115E-14
0.27355	-0.0778265482034551	-6.54679644929242E-14
0.27455	-0.0778515537211718	-9.19669025019648E-14
0.27555	-0.0778640564800301	-6.85854866116348E-14
0.27655	-0.0778828106183176	-7.01442476709901E-14
0.27755	-0.0779078161360343	-8.41730972051882E-14
0.27855	-0.0777046463045863	-8.10555750864775E-14
0.27955	-0.0775546131982862	-8.10555750864775E-14
0.28055	-0.0775827444057175	-8.10555750864775E-14
0.28155	-0.0774514654377049	-6.85854866116348E-14
0.28255	-0.077435836989132	-7.48205308490562E-14
0.28355	-0.0775452361291425	-7.17030087303455E-14
0.28455	-0.0776421325102946	-7.01442476709901E-14
0.28555	-0.0776546352691529	-7.32617697897008E-14
0.28655	-0.0777046463045863	-9.04081414426095E-14
0.28755	-0.0778265482034551	-9.35256635613202E-14
0.28855	-0.077842176652028	-4.83215928400154E-14
0.28955	-0.0777765371680217	-7.17030087303455E-14
0.29055	-0.0777640344091634	-7.63792919084115E-14
0.29155	-0.0778828106183176	-8.10555750864775E-14
0.29255	-0.0778640564800301	-8.10555750864775E-14
0.29355	-0.077842176652028	-7.63792919084115E-14
0.29455	-0.0776858921662988	-5.92329202555028E-14
0.29555	-0.0777202747531592	-7.01442476709902E-14
0.29655	-0.0777827885474509	-8.57318582645435E-14
0.29755	-0.0776702637177258	-8.10555750864775E-14
0.29855	-0.0777108976840155	-7.17030087303455E-14
0.29955	-0.0778015426857384	-7.32617697897008E-14
0.30055	-0.0778765592388885	-9.35256635613202E-14
0.30155	-0.0777421545811613	-7.32617697897008E-14
0.30255	-0.0777484059605905	-6.39092034335688E-14
0.30355	-0.0776796407868696	-7.32617697897008E-14
0.30455	-0.0776608866485821	-7.48205308490562E-14
0.30555	-0.0775827444057175	-8.88493803832542E-14
0.30655	-0.0775702416468591	-7.94968140271222E-14
0.30755	-0.0775546131982862	-9.50844246206755E-14
0.30855	-0.0775983728542904	-7.01442476709902E-14
0.30955	-0.077510853542282	-6.39092034335688E-14
0.31055	-0.0775233563011404	-8.41730972051882E-14
0.31155	-0.0774764709554216	-7.63792919084115E-14
0.31255	-0.0773139350902632	-8.57318582645435E-14
0.31355	-0.0774389626788465	-8.41730972051882E-14
0.31455	-0.0775046021628528	-7.94968140271222E-14
0.31555	-0.0774420883685611	-7.48205308490562E-14
0.31655	-0.0777202747531592	-7.48205308490562E-14
0.31755	-0.0777577830297342	-8.72906193238988E-14
0.31855	-0.0777952913063093	-8.88493803832542E-14
0.31955	-0.0778109197548822	-7.32617697897008E-14
0.32055	-0.0777390288914467	-7.17030087303455E-14
0.32155	-0.0777171490634446	-7.63792919084115E-14
0.32255	-0.0776202526822925	-8.72906193238988E-14
0.32355	-0.0775733673365737	-6.07916813148581E-14
0.32455	-0.0775827444057175	-7.01442476709901E-14
0.32555	-0.0776577609588675	-9.97607077987415E-14
0.32655	-0.0775452361291425	-7.79380529677668E-14
0.32755	-0.07756399026743	-8.57318582645435E-14
0.32855	-0.0775139792319966	-6.70267255522795E-14
0.32955	-0.07756399026743	-7.32617697897008E-14
0.33055	-0.077473345265707	-9.04081414426095E-14
0.33155	-0.0774389626788466	-6.07916813148581E-14
0.33255	-0.0774483397479903	-7.32617697897008E-14
0.33355	-0.077548361818857	-7.32617697897008E-14
0.33455	-0.0775046021628528	-8.72906193238989E-14
0.33555	-0.0773795745742694	-7.63792919084115E-14
0.33655	-0.077435836989132	-7.63792919084115E-14
0.33755	-0.0775921214748612	-7.63792919084115E-14
0.33855	-0.0777077719943009	-6.54679644929241E-14
0.33955	-0.0778234225137405	-6.07916813148581E-14
0.34055	-0.077932821653751	-9.66431856800309E-14
0.34155	-0.0778984390668906	-7.01442476709901E-14
0.34255	-0.0779203188948927	-7.63792919084115E-14
0.34355	-0.0778671821697447	-8.26143361458328E-14
0.34455	-0.0779984611377573	-7.17030087303455E-14
0.34555	-0.0779984611377573	-8.10555750864775E-14
0.34655	-0.0780422207937615	-6.54679644929242E-14
0.34755	-0.0780109638966156	-1.01319468858097E-13
0.34855	-0.0778796849286031	-6.54679644929241E-14
0.34955	-0.0778796849286031	-7.48205308490562E-14
0.35055	-0.0778453023417426	-7.17030087303455E-14
0.35155	-0.0777921656165947	-7.48205308490562E-14
0.35255	-0.0777484059605905	-8.72906193238989E-14
0.35355	-0.077601498544005	-8.41730972051882E-14
0.35455	-0.0777234004428738	-7.48205308490562E-14
0.35555	-0.077729651822303	-6.85854866116348E-14
0.35655	-0.0777515316503051	-6.70267255522795E-14
0.35755	-0.0777171490634446	-7.32617697897008E-14
0.35855	-0.0778077940651676	-8.10555750864775E-14
0.35955	-0.0779453244126093	-7.79380529677668E-14
0.36055	-0.0778640564800301	-8.57318582645435E-14
0.36155	-0.0778671821697447	-7.48205308490562E-14
0.36255	-0.0778234225137405	-8.10555750864775E-14
0.36355	-0.077804668375453	-7.79380529677668E-14
0.36455	-0.0777702857885926	-7.63792919084115E-14
0.36555	-0.0777359032017321	-9.04081414426095E-14
0.36655	-0.0777734114783072	-6.54679644929241E-14
0.36755	-0.0778765592388884	-8.10555750864775E-14
0.36855	-0.0778828106183177	-5.92329202555028E-14
0.36955	-0.0778890619977468	-7.94968140271222E-14
0.37055	-0.0780359694143323	-9.82019467393862E-14
0.37155	-0.0778515537211718	-7.01442476709901E-14
0.37255	-0.0778453023417426	-7.32617697897008E-14
0.37355	-0.0778703078594593	-7.17030087303455E-14
0.37455	-0.077895313377176	-7.63792919084115E-14
0.37555	-0.07771402337373	-9.19669025019648E-14
0.37655	-0.0777359032017322	-8.57318582645435E-14
0.37755	-0.07756399026743	-5.76741591961474E-14
0.37855	-0.0774764709554216	-8.26143361458328E-14
0.37955	-0.0773858259536986	-7.48205308490562E-14
0.38055	-0.0773670718154111	-8.88493803832542E-14
0.38155	-0.0773920773331278	-8.10555750864775E-14
0.38255	-0.0774795966451362	-5.29978760180814E-14
0.38355	-0.0776796407868696	-7.17030087303455E-14
0.38455	-0.0776983949251571	-9.19669025019648E-14
0.38555	-0.0777734114783072	-6.23504423742135E-14
0.38655	-0.0777171490634446	-6.39092034335688E-14
0.38755	-0.0778734335491739	-7.17030087303455E-14
0.38855	-0.0778234225137405	-7.17030087303455E-14
0.38955	-0.0776827664765842	-6.39092034335688E-14
0.39055	-0.0775671159571446	-6.07916813148581E-14
0.39155	-0.0777234004428738	-9.04081414426095E-14
0.39255	-0.0776796407868696	-7.48205308490562E-14
0.39355	-0.0776671380280113	-8.57318582645435E-14
0.39455	-0.0775452361291425	-7.01442476709901E-14
0.39555	-0.0776421325102946	-7.63792919084115E-14
0.39655	-0.0775452361291425	-7.79380529677668E-14
0.39755	-0.0776140013028633	-7.32617697897008E-14
0.39855	-0.0773201864696923	-8.41730972051882E-14
0.39955	-0.0773952030228424	-6.54679644929241E-14
0.40055	-0.077382700263984	-9.04081414426095E-14
0.40155	-0.0773264378491215	-9.19669025019649E-14
0.40255	-0.0773576947462673	-7.79380529677668E-14
0.40355	-0.0771857818119651	-8.26143361458328E-14
0.40455	-0.0772826781931173	-7.32617697897008E-14
0.40555	-0.0773576947462673	-7.48205308490562E-14
0.40655	-0.0773326892285506	-8.57318582645435E-14
0.40755	-0.0773045580211194	-8.10555750864775E-14
0.40855	-0.0773701975051257	-8.88493803832542E-14
0.40955	-0.0774389626788466	-7.32617697897008E-14
0.41055	-0.0773920773331278	-7.79380529677668E-14
0.41155	-0.0773420662976944	-7.79380529677669E-14
0.41255	-0.0772607983651152	-8.72906193238989E-14
0.41355	-0.0773014323314048	-7.17030087303455E-14
0.41455	-0.0773983287125569	-1.01319468858097E-13
0.41555	-0.0774327112994174	-6.23504423742135E-14
0.41655	-0.0774295856097028	-6.70267255522795E-14
0.41755	-0.0775389847497133	-9.04081414426095E-14
0.41855	-0.0776483838897238	-5.61153981367921E-14
0.41955	-0.0776640123382967	-8.88493803832542E-14
0.42055	-0.0777234004428738	-7.94968140271222E-14
0.42155	-0.0776671380280113	-7.79380529677668E-14
0.42255	-0.0776108756131487	-6.07916813148581E-14
0.42355	-0.0777327775120175	-5.92329202555028E-14
0.42455	-0.0775889957851466	-7.48205308490562E-14
0.42555	-0.0777359032017321	-7.79380529677668E-14
0.42655	-0.0777046463045863	-7.01442476709901E-14
0.42755	-0.0778484280314572	-8.57318582645435E-14
0.42855	-0.0778453023417426	-7.94968140271222E-14
0.42955	-0.07756399026743	-8.57318582645435E-14
0.43055	-0.077676515097155	-7.32617697897008E-14
0.43155	-0.0778359252725989	-8.41730972051882E-14
0.43255	-0.0777046463045863	-6.70267255522795E-14
0.43355	-0.0778796849286031	-5.76741591961474E-14
0.43455	-0.0780015868274719	-1.04436990976808E-13
0.43555	-0.0778077940651676	-7.94968140271222E-14
0.43655	-0.0777984169960238	-8.41730972051882E-14
0.43755	-0.0778015426857384	-6.85854866116348E-14
0.43855	-0.0778828106183176	-6.23504423742135E-14
0.43955	-0.0776733894074404	-6.54679644929241E-14
0.44055	-0.0775546131982862	-7.01442476709902E-14
0.44155	-0.0774514654377049	-8.26143361458328E-14
0.44255	-0.0773670718154111	-8.57318582645435E-14
0.44355	-0.0773608204359819	-7.48205308490562E-14
0.44455	-0.0773764488845549	-7.63792919084115E-14
0.44555	-0.0772889295725465	-5.76741591961474E-14
0.44655	-0.0773014323314048	-1.01319468858097E-13
0.44755	-0.0772701754342589	-7.32617697897008E-14
0.44855	-0.0773014323314048	-6.39092034335688E-14
0.44955	-0.0773889516434132	-9.19669025019648E-14
0.45055	-0.0774045800919861	-8.10555750864775E-14
0.45155	-0.0774045800919861	-9.35256635613202E-14
0.45255	-0.0774108314714153	-7.32617697897008E-14
0.45355	-0.0775296076805695	-6.70267255522795E-14
0.45455	-0.0775264819908549	-7.94968140271222E-14
0.45555	-0.0775796187160029	-6.54679644929242E-14
0.45655	-0.0775202306114258	-7.79380529677668E-14
0.45755	-0.0774858480245653	-8.26143361458328E-14
0.45855	-0.0775983728542904	-6.70267255522795E-14
0.45955	-0.0773889516434132	-7.17030087303455E-14
0.46055	-0.0774545911274195	-7.17030087303455E-14
0.46155	-0.0775046021628528	-6.85854866116348E-14
0.46255	-0.0774795966451362	-9.04081414426095E-14
0.46355	-0.0775046021628528	-6.23504423742135E-14
0.46455	-0.0774420883685611	-1.01319468858097E-13
0.46555	-0.0776233783720071	-6.39092034335688E-14
0.46655	-0.077692143545728	-7.17030087303455E-14
0.46755	-0.0777108976840155	-8.26143361458328E-14
0.46855	-0.0776483838897238	-7.17030087303455E-14
0.46955	-0.0778546794108864	-7.94968140271222E-14
0.47055	-0.0778390509623134	-7.94968140271222E-14
0.47155	-0.0777546573400197	-7.01442476709901E-14
0.47255	-0.0777859142371655	-6.85854866116348E-14
0.47355	-0.0776733894074404	-7.32617697897008E-14
0.47455	-0.0777546573400197	-7.79380529677669E-14
0.47555	-0.0778234225137405	-8.41730972051882E-14
0.47655	-0.0777546573400197	-9.35256635613202E-14
0.47755	-0.0777827885474509	-7.32617697897008E-14
0.47855	-0.0776608866485821	-6.39092034335688E-14
0.47955	-0.0777577830297342	-9.04081414426095E-14
0.48055	-0.0775702416468591	-7.48205308490562E-14
0.48155	-0.0775421104394279	-7.17030087303455E-14
0.48255	-0.0776265040617217	-9.97607077987415E-14
0.48355	-0.077676515097155	-5.76741591961475E-14
0.48455	-0.0776296297514362	-8.57318582645435E-14
0.48555	-0.0776327554411508	-8.88493803832542E-14
0.48655	-0.0775014764731383	-7.63792919084115E-14
0.48755	-0.0774795966451362	-7.17030087303455E-14
0.48855	-0.0775171049217112	-5.14391149587261E-14
0.48955	-0.0775014764731383	-7.32617697897008E-14
0.49055	-0.0774577168171341	-7.94968140271222E-14
0.49155	-0.0776108756131487	-8.72906193238989E-14
0.49255	-0.0775327333702841	-5.45566370774368E-14
0.49355	-0.0776233783720071	-9.19669025019648E-14
0.49455	-0.0775827444057175	-6.85854866116348E-14
0.49555	-0.0773608204359819	-6.54679644929241E-14
0.49655	-0.0773920773331278	-8.88493803832542E-14
0.49755	-0.0772951809519756	-9.04081414426095E-14
0.49855	-0.0772482956062568	-6.07916813148581E-14
0.49955	-0.0772420442268277	-7.48205308490562E-14
0.50055	-0.0773264378491215	-9.19669025019649E-14
0.50155	-0.0772326671576839	-5.29978760180814E-14
0.50255	-0.077307683710834	-7.48205308490562E-14
0.50355	-0.077382700263984	-7.63792919084115E-14
0.50455	-0.077473345265707	-8.57318582645435E-14
0.50555	-0.0774608425068487	-6.23504423742135E-14
0.50655	-0.0774264599199882	-8.72906193238989E-14
0.50755	-0.0775233563011404	-8.26143361458328E-14
0.50855	-0.0776046242337196	-7.79380529677668E-14
0.50955	-0.077420208540559	-7.17030087303455E-14
0.51055	-0.0774827223348507	-6.54679644929242E-14
0.51155	-0.0773795745742694	-6.70267255522795E-14
0.51255	-0.0774233342302736	-7.17030087303455E-14
0.51355	-0.0774702195759924	-7.79380529677668E-14
0.51455	-0.0775389847497133	-8.26143361458328E-14
0.51555	-0.0775921214748612	-7.01442476709901E-14
0.51655	-0.0775608645777154	-7.32617697897008E-14
0.51755	-0.0776327554411508	-7.48205308490562E-14
0.51855	-0.077692143545728	-8.88493803832542E-14
0.51955	-0.0776577609588675	-8.41730972051882E-14
0.52055	-0.0778578051006009	-7.01442476709901E-14
0.52155	-0.0777515316503051	-6.85854866116348E-14
0.52255	-0.0778765592388885	-8.57318582645435E-14
0.52355	-0.0777452802708759	-5.92329202555028E-14
0.52455	-0.0776827664765842	-8.41730972051882E-14
0.52555	-0.0776827664765842	-7.63792919084115E-14
0.52655	-0.0775577388880008	-6.85854866116348E-14
0.52755	-0.0774139571611299	-7.94968140271222E-14
0.52855	-0.0773045580211194	-6.85854866116348E-14
0.52955	-0.0772889295725465	-9.35256635613202E-14
0.53055	-0.077254546985686	-8.88493803832542E-14
0.53155	-0.0774045800919861	-8.41730972051882E-14
0.53255	-0.0773795745742694	-7.94968140271222E-14
0.53355	-0.0774764709554216	-6.54679644929241E-14
0.53455	-0.0775233563011404	-7.48205308490562E-14
0.53555	-0.0775952471645758	-7.48205308490562E-14
0.53655	-0.0775452361291424	-8.88493803832542E-14
0.53755	-0.0775264819908549	-7.79380529677668E-14
0.53855	-0.07756399026743	-6.39092034335688E-14
0.53955	-0.0774827223348507	-7.63792919084115E-14
0.54055	-0.0774045800919861	-7.94968140271222E-14
0.54155	-0.0774295856097028	-7.01442476709901E-14
0.54255	-0.0774639681965632	-8.88493803832542E-14
0.54355	-0.077548361818857	-7.94968140271222E-14
0.54455	-0.0776296297514362	-8.10555750864775E-14
0.54555	-0.0776140013028633	-8.72906193238989E-14
0.54655	-0.0775389847497133	-7.79380529677668E-14
0.54755	-0.0774983507834237	-8.10555750864775E-14
0.54855	-0.0775421104394279	-7.32617697897008E-14
0.54955	-0.077382700263984	-8.57318582645435E-14
0.55055	-0.0773983287125569	-7.32617697897008E-14
0.55155	-0.0773670718154111	-7.79380529677668E-14
0.55255	-0.0775546131982862	-7.17030087303455E-14
0.55355	-0.0775514875085716	-7.17030087303455E-14
0.55455	-0.0775014764731383	-7.94968140271222E-14
0.55555	-0.0774014544022715	-6.39092034335688E-14
0.55655	-0.0774452140582757	-8.26143361458328E-14
0.55755	-0.0774014544022715	-7.32617697897008E-14
0.55855	-0.077420208540559	-5.92329202555028E-14
0.55955	-0.0773045580211194	-8.26143361458328E-14
0.56055	-0.0772670497445444	-6.70267255522795E-14
0.56155	-0.0774170828508445	-8.88493803832542E-14
0.56255	-0.077420208540559	-7.63792919084115E-14
0.56355	-0.0774983507834237	-8.10555750864775E-14
0.56455	-0.0775827444057175	-8.88493803832542E-14
0.56555	-0.07756399026743	-8.26143361458328E-14
0.56655	-0.0775671159571445	-7.01442476709901E-14
0.56755	-0.0777046463045863	-7.63792919084115E-14
0.56855	-0.0777046463045863	-8.10555750864775E-14
0.56955	-0.0776265040617217	-7.01442476709901E-14
0.57055	-0.0774608425068486	-7.79380529677668E-14
0.57155	-0.0773108094005486	-7.79380529677668E-14
0.57255	-0.077254546985686	-7.01442476709901E-14
0.57355	-0.0770638799130963	-6.70267255522795E-14
0.57455	-0.0771889075016797	-9.35256635613202E-14
0.57555	-0.077179530432536	-6.54679644929241E-14
0.57655	-0.0771670276736776	-8.57318582645435E-14
0.57755	-0.0771576506045339	-8.10555750864775E-14
0.57855	-0.0770826340513839	-8.57318582645435E-14
0.57955	-0.0770482514645234	-6.85854866116348E-14
0.58055	-0.077088885430813	-7.32617697897008E-14
0.58155	-0.0769326009450838	-8.26143361458328E-14
0.58255	-0.0768388302536462	-7.32617697897008E-14
0.58355	-0.0770420000850942	-6.23504423742135E-14
0.58455	-0.077088885430813	-7.32617697897008E-14
0.58555	-0.0773326892285507	-9.66431856800309E-14
0.58655	-0.0774045800919861	-6.54679644929241E-14
0.58755	-0.0774264599199882	-8.41730972051882E-14
0.58855	-0.077382700263984	-7.01442476709902E-14
0.58955	-0.0774170828508444	-7.32617697897008E-14
0.59055	-0.0774108314714153	-7.63792919084115E-14
0.59155	-0.077345191987409	-7.01442476709902E-14
0.59255	-0.077420208540559	-8.10555750864775E-14
0.59355	-0.0773326892285507	-7.63792919084115E-14
0.59455	-0.0772764268136881	-7.63792919084115E-14
0.59555	-0.0771826561222506	-7.63792919084115E-14
0.59655	-0.0773233121594069	-8.88493803832542E-14
0.59755	-0.0772826781931173	-7.01442476709901E-14
0.59855	-0.0774295856097028	-7.63792919084115E-14
0.59955	-0.0774545911274195	-6.54679644929242E-14
0.60055	-0.0774920994039945	-8.41730972051882E-14
0.60155	-0.0774139571611299	-7.94968140271222E-14
0.60255	-0.0775389847497133	-6.85854866116348E-14
0.60355	-0.0775827444057175	-8.72906193238988E-14
0.60455	-0.0776515095794383	-6.23504423742135E-14
0.60555	-0.0775764930262883	-9.35256635613202E-14
0.60655	-0.0774952250937091	-5.92329202555028E-14
0.60755	-0.0772764268136881	-7.63792919084115E-14
0.60855	-0.0773483176771236	-7.94968140271222E-14
0.60955	-0.0773264378491215	-9.35256635613202E-14
0.61055	-0.0772045359502527	-6.39092034335688E-14
0.61155	-0.0771982845708235	-8.26143361458328E-14
0.61255	-0.077217038709111	-8.41730972051882E-14
0.61355	-0.0771764047428214	-7.32617697897008E-14
0.61455	-0.0771138909485297	-6.85854866116348E-14
0.61555	-0.0772670497445444	-8.10555750864775E-14
0.61655	-0.077254546985686	-7.94968140271222E-14
0.61755	-0.0773514433668382	-8.57318582645435E-14
0.61855	-0.0773670718154111	-7.63792919084115E-14
0.61955	-0.077345191987409	-8.88493803832542E-14
0.62055	-0.0775077278525674	-8.26143361458328E-14
0.62155	-0.0774983507834237	-6.85854866116348E-14
0.62255	-0.0773483176771236	-6.07916813148581E-14
0.62355	-0.0771951588811089	-7.32617697897008E-14
0.62455	-0.0770545028439526	-8.57318582645435E-14
0.62555	-0.0770451257748088	-7.94968140271222E-14
0.62655	-0.0769794862908025	-7.94968140271222E-14
0.62755	-0.0769669835319442	-8.10555750864775E-14
0.62855	-0.0769544807730858	-7.63792919084115E-14
0.62955	-0.0769482293936567	-8.10555750864775E-14
0.63055	-0.0768794642199358	-9.35256635613202E-14
0.63155	-0.0768888412890796	-7.94968140271222E-14
0.63255	-0.0770044918085192	-6.70267255522795E-14
0.63355	-0.0771701533633922	-7.48205308490562E-14
0.63455	-0.0773733231948403	-7.63792919084115E-14
0.63555	-0.0773889516434132	-8.57318582645435E-14
0.63655	-0.0773764488845548	-7.48205308490562E-14
0.63755	-0.0774233342302736	-8.72906193238989E-14
0.63855	-0.0772951809519756	-6.54679644929241E-14
0.63955	-0.0772326671576839	-6.70267255522795E-14
0.64055	-0.0772639240548298	-8.10555750864775E-14
0.64155	-0.0771857818119652	-7.17030087303455E-14
0.64255	-0.0773701975051257	-7.32617697897008E-14
0.64355	-0.0774389626788466	-7.48205308490562E-14
0.64455	-0.0773358149182652	-9.50844246206755E-14
0.64555	-0.0773389406079798	-7.17030087303455E-14
0.64655	-0.0772045359502527	-7.48205308490562E-14
0.64755	-0.0771295193971026	-7.17030087303455E-14
0.64855	-0.0770263716365213	-6.07916813148581E-14
0.64955	-0.0771107652588151	-8.57318582645435E-14
0.65055	-0.0771732790531068	-6.39092034335688E-14
0.65155	-0.077088885430813	-7.63792919084115E-14
0.65255	-0.0770201202570921	-7.63792919084115E-14
0.65355	-0.0771639019839631	-6.23504423742135E-14
0.65455	-0.0770076174982338	-8.26143361458328E-14
0.65555	-0.0768075733565003	-6.07916813148581E-14
0.65655	-0.0768638357713629	-8.10555750864775E-14
0.65755	-0.0767606880107816	-7.63792919084115E-14
0.65855	-0.0765762723176211	-8.88493803832542E-14
0.65955	-0.0766231576633398	-6.54679644929241E-14
0.66055	-0.0764825016261835	-7.79380529677668E-14
0.66155	-0.0764074850730335	-9.19669025019648E-14
0.66255	-0.0762699547255917	-8.26143361458328E-14
0.66355	-0.0764168621421772	-7.94968140271222E-14
0.66455	-0.0764731245570397	-8.57318582645435E-14
0.66555	-0.0763199657610251	-8.10555750864775E-14
0.66655	-0.0763856052450314	-7.94968140271222E-14
0.66755	-0.0765668952484773	-8.41730972051882E-14
0.66855	-0.0765887750764794	-6.70267255522795E-14
0.66955	-0.0767075512856336	-7.17030087303455E-14
0.67055	-0.0767138026650628	-8.41730972051882E-14
0.67155	-0.0768357045639316	-5.76741591961474E-14
0.67255	-0.0767888192182128	-6.39092034335688E-14
0.67355	-0.0768169504256441	-5.76741591961474E-14
0.67455	-0.0768263274947879	-8.26143361458328E-14
0.67555	-0.0769138468067962	-7.32617697897008E-14
0.67655	-0.0768575843919337	-8.57318582645435E-14
0.67755	-0.0767169283547774	-7.94968140271222E-14
0.67855	-0.0766794200782024	-7.79380529677668E-14
0.67955	-0.0765137585233294	-8.57318582645435E-14
0.68055	-0.0766137805941961	-7.94968140271222E-14
0.68155	-0.0766856714576315	-7.94968140271222E-14
0.68255	-0.0766887971473461	-7.79380529677668E-14
0.68355	-0.0768575843919337	-6.85854866116348E-14
0.68455	-0.0769044697376525	-9.19669025019649E-14
0.68555	-0.0770763826719547	-8.72906193238988E-14
0.68655	-0.0770451257748088	-6.85854866116348E-14
0.68755	-0.076832578874217	-8.57318582645435E-14
0.68855	-0.0768419559433608	-7.01442476709902E-14
0.68955	-0.0770263716365213	-9.35256635613202E-14
0.69055	-0.0769451037039421	-6.85854866116348E-14
0.69155	-0.0771951588811089	-7.48205308490562E-14
0.69255	-0.0772951809519756	-9.04081414426095E-14
0.69355	-0.077292055262261	-6.23504423742135E-14
0.69455	-0.0772357928473985	-7.94968140271222E-14
0.69555	-0.077217038709111	-6.54679644929241E-14
0.69655	-0.0773858259536986	-8.26143361458328E-14
0.69755	-0.0772858038828319	-8.72906193238989E-14
0.69855	-0.0771951588811089	-6.54679644929241E-14
0.69955	-0.077217038709111	-8.57318582645435E-14
0.70055	-0.0773045580211194	-6.07916813148581E-14
0.70155	-0.0772889295725465	-9.04081414426095E-14
0.70255	-0.0774077057817007	-6.70267255522795E-14
0.70355	-0.0775296076805695	-8.10555750864775E-14
0.70455	-0.0774889737142799	-6.23504423742135E-14
0.70555	-0.0774889737142799	-7.17030087303455E-14
0.70655	-0.0773920773331278	-8.57318582645435E-14
0.70755	-0.0771701533633922	-8.57318582645435E-14
0.70855	-0.0772357928473985	-7.48205308490562E-14
0.70955	-0.0771920331913943	-7.32617697897008E-14
0.71055	-0.0773545690565527	-6.70267255522795E-14
0.71155	-0.0774233342302736	-9.50844246206755E-14
0.71255	-0.0775452361291425	-8.10555750864775E-14
0.71355	-0.0774014544022715	-6.39092034335688E-14
0.71455	-0.0774108314714153	-8.26143361458328E-14
0.71555	-0.0774014544022715	-8.57318582645435E-14
0.71655	-0.0774483397479903	-6.07916813148581E-14
0.71755	-0.0774483397479903	-7.17030087303455E-14
0.71855	-0.0775389847497133	-8.26143361458328E-14
0.71955	-0.0777452802708759	-8.10555750864775E-14
0.72055	-0.0777452802708759	-8.26143361458328E-14
0.72155	-0.0776421325102946	-6.07916813148581E-14
0.72255	-0.0775264819908549	-8.57318582645435E-14
0.72355	-0.0774389626788465	-8.26143361458328E-14
0.72455	-0.077435836989132	-6.39092034335688E-14
0.72555	-0.0775264819908549	-8.10555750864775E-14
0.72655	-0.0774608425068487	-7.79380529677668E-14
0.72755	-0.0774608425068486	-8.26143361458328E-14
0.72855	-0.0772858038828319	-7.79380529677668E-14
0.72955	-0.0772045359502527	-8.26143361458328E-14
0.73055	-0.0770951368102422	-9.19669025019648E-14
0.73155	-0.0770920111205276	-6.07916813148581E-14
0.73255	-0.0773764488845548	-8.10555750864775E-14
0.73355	-0.0772451699165423	-6.54679644929242E-14
0.73455	-0.0774077057817007	-9.04081414426095E-14
0.73555	-0.0774389626788466	-8.57318582645435E-14
0.73655	-0.0775671159571445	-6.70267255522795E-14
0.73755	-0.0774514654377049	-6.70267255522795E-14
0.73855	-0.0776202526822925	-6.07916813148581E-14
0.73955	-0.0774514654377049	-7.94968140271222E-14
0.74055	-0.0774795966451362	-6.85854866116348E-14
0.74155	-0.0776077499234342	-8.26143361458328E-14
0.74255	-0.0776358811308654	-9.19669025019649E-14
0.74355	-0.0774452140582757	-9.04081414426095E-14
0.74455	-0.0771138909485297	-7.17030087303455E-14
0.74555	-0.0771045138793859	-6.70267255522795E-14
0.74655	-0.0770576285336672	-7.32617697897008E-14
0.74755	-0.0771451478456755	-8.88493803832542E-14
0.74855	-0.0772139130193964	-8.26143361458328E-14
0.74955	-0.0774045800919861	-7.17030087303455E-14
0.75055	-0.0775452361291425	-6.70267255522795E-14
0.75155	-0.0775577388880008	-8.26143361458328E-14
0.75255	-0.0775952471645758	-7.94968140271222E-14
0.75355	-0.0774702195759924	-7.79380529677668E-14
0.75455	-0.0775139792319966	-7.79380529677668E-14
0.75555	-0.077548361818857	-6.54679644929241E-14
0.75655	-0.077435836989132	-7.79380529677668E-14
0.75755	-0.0774077057817007	-7.63792919084115E-14
0.75855	-0.077601498544005	-7.63792919084115E-14
0.75955	-0.0776358811308654	-8.41730972051882E-14
0.76055	-0.0776796407868696	-6.23504423742135E-14
0.76155	-0.0777015206148717	-7.48205308490562E-14
0.76255	-0.0776858921662988	-8.10555750864775E-14
0.76355	-0.0775764930262883	-8.72906193238988E-14
0.76455	-0.0773983287125569	-7.79380529677668E-14
0.76555	-0.0774264599199882	-7.32617697897008E-14
0.76655	-0.077292055262261	-7.17030087303455E-14
0.76755	-0.0773670718154111	-7.79380529677668E-14
0.76855	-0.077292055262261	-7.17030087303455E-14
0.76955	-0.0773764488845549	-7.79380529677668E-14
0.77055	-0.0774014544022715	-7.48205308490562E-14
0.77155	-0.0772576726754006	-7.01442476709901E-14
0.77255	-0.0772389185371131	-6.54679644929241E-14
0.77355	-0.0771607762942485	-7.01442476709901E-14
0.77455	-0.0773295635388361	-7.79380529677668E-14
0.77555	-0.0774795966451362	-7.32617697897008E-14
0.77655	-0.0773858259536986	-8.72906193238988E-14
0.77755	-0.0773733231948403	-6.39092034335688E-14
0.77855	-0.0773514433668382	-8.41730972051882E-14
0.77955	-0.0773545690565527	-7.17030087303455E-14
0.78055	-0.0770795083616692	-9.19669025019649E-14
0.78155	-0.0769857376702317	-7.32617697897008E-14
0.78255	-0.0770388743953797	-8.10555750864775E-14
0.78355	-0.0770044918085192	-6.39092034335688E-14
0.78455	-0.0769294752553692	-6.85854866116348E-14
0.78555	-0.0770294973262359	-9.66431856800309E-14
0.78655	-0.076960732152515	-6.85854866116348E-14
0.78755	-0.0769576064628004	-6.54679644929242E-14
0.78855	-0.0768232018050733	-6.70267255522795E-14
0.78955	-0.0768950926685087	-6.70267255522795E-14
0.79055	-0.0769544807730858	-8.10555750864775E-14
0.79155	-0.0769138468067962	-9.35256635613202E-14
0.79255	-0.0767544366313524	-8.26143361458328E-14
0.79355	-0.0767669393902107	-8.41730972051882E-14
0.79455	-0.0767513109416378	-7.79380529677668E-14
0.79555	-0.0766231576633398	-6.85854866116348E-14
0.79655	-0.0764793759364689	-9.19669025019649E-14
0.79755	-0.0764825016261835	-8.72906193238988E-14
0.79855	-0.0764137364524626	-6.85854866116348E-14
0.79955	-0.0765887750764794	-8.57318582645435E-14
0.80055	-0.0767638137004962	-7.32617697897008E-14
0.80155	-0.0767356824930649	-8.26143361458328E-14
0.80255	-0.0768075733565003	-7.32617697897008E-14
0.80355	-0.0768544587022191	-7.17030087303455E-14
0.80455	-0.0767231797342066	-7.48205308490562E-14
0.80555	-0.0767075512856336	-6.54679644929241E-14
0.80655	-0.0768388302536462	-7.79380529677668E-14
0.80755	-0.076832578874217	-8.41730972051882E-14
0.80855	-0.076870087150792	-6.54679644929241E-14
0.80955	-0.0769013440479379	-7.79380529677668E-14
0.81055	-0.0769732349113734	-7.32617697897008E-14
0.81155	-0.07699824042909	-8.26143361458328E-14
0.81255	-0.0771920331913943	-7.94968140271222E-14
0.81355	-0.0771701533633922	-7.48205308490562E-14
0.81455	-0.0772295414679693	-7.48205308490562E-14
0.81555	-0.077217038709111	-8.88493803832542E-14
0.81655	-0.0772514212959714	-6.85854866116348E-14
0.81755	-0.0772764268136881	-9.19669025019648E-14
0.81855	-0.0773108094005486	-7.48205308490562E-14
0.81955	-0.0773795745742694	-7.17030087303455E-14
0.82055	-0.0772951809519757	-7.32617697897008E-14
0.82155	-0.0772764268136881	-7.94968140271222E-14
0.82255	-0.0772451699165423	-6.54679644929241E-14
0.82355	-0.0769357266347983	-7.79380529677668E-14
0.82455	-0.0768294531845024	-7.17030087303455E-14
0.82555	-0.0770326230159505	-8.10555750864775E-14
0.82655	-0.077088885430813	-7.94968140271222E-14
0.82755	-0.0770451257748088	-7.32617697897008E-14
0.82855	-0.0768607100816483	-7.17030087303455E-14
0.82955	-0.0769013440479379	-7.17030087303455E-14
0.83055	-0.0769263495656546	-7.63792919084115E-14
0.83155	-0.0769982404290901	-8.72906193238989E-14
0.83255	-0.0769294752553692	-8.57318582645435E-14
0.83355	-0.0769451037039421	-6.70267255522795E-14
0.83455	-0.0769857376702317	-7.32617697897008E-14
0.83555	-0.0769982404290901	-7.32617697897008E-14
0.83655	-0.0770169945673776	-7.79380529677668E-14
0.83755	-0.0768357045639316	-6.54679644929242E-14
0.83855	-0.0769513550833713	-6.39092034335688E-14
0.83955	-0.076976360601088	-7.32617697897008E-14
0.84055	-0.0770357487056651	-8.88493803832542E-14
0.84155	-0.077013868877663	-6.54679644929242E-14
0.84255	-0.0770951368102422	-9.50844246206755E-14
0.84355	-0.0769794862908025	-8.26143361458328E-14
0.84455	-0.0769732349113734	-7.48205308490562E-14
0.84555	-0.0769294752553692	-6.39092034335688E-14
0.84655	-0.0769107211170817	-7.63792919084115E-14
0.84755	-0.0769169724965108	-8.57318582645435E-14
0.84855	-0.0769544807730858	-7.79380529677668E-14
0.84955	-0.0770857597410984	-7.01442476709902E-14
0.85055	-0.0771826561222506	-7.79380529677668E-14
0.85155	-0.0772045359502526	-7.32617697897008E-14
0.85255	-0.0773264378491215	-6.85854866116348E-14
0.85355	-0.0773889516434132	-7.48205308490562E-14
0.85455	-0.0772889295725465	-7.17030087303455E-14
0.85555	-0.0772295414679693	-7.01442476709902E-14
0.85655	-0.0771576506045339	-7.17030087303455E-14
0.85755	-0.0770732569822401	-9.19669025019649E-14
0.85855	-0.077254546985686	-7.63792919084115E-14
0.85955	-0.0772764268136881	-7.63792919084115E-14
0.86055	-0.0772045359502526	-7.32617697897008E-14
0.86155	-0.077051377154238	-5.76741591961474E-14
0.86255	-0.0769669835319442	-7.94968140271222E-14
0.86355	-0.0770982624999568	-9.04081414426095E-14
0.86455	-0.0770107431879484	-7.17030087303455E-14
0.86555	-0.077142022155961	-6.85854866116348E-14
0.86655	-0.0773014323314048	-6.85854866116348E-14
0.86755	-0.0773639461256965	-8.41730972051882E-14
0.86855	-0.0774139571611299	-8.10555750864775E-14
0.86955	-0.0775233563011404	-7.63792919084115E-14
0.87055	-0.0775546131982862	-6.39092034335688E-14
0.87155	-0.0774952250937091	-7.32617697897008E-14
0.87255	-0.0775202306114258	-6.54679644929241E-14
0.87355	-0.0775983728542904	-7.79380529677668E-14
0.87455	-0.0775952471645758	-6.85854866116348E-14
0.87555	-0.077751531650305	-8.72906193238988E-14
0.87655	-0.0777046463045863	-7.32617697897008E-14
0.87755	-0.0777984169960238	-8.26143361458328E-14
0.87855	-0.0777577830297342	-8.26143361458328E-14
0.87955	-0.0776358811308654	-7.63792919084115E-14
0.88055	-0.0775139792319966	-8.57318582645435E-14
0.88155	-0.0776358811308654	-8.26143361458328E-14
0.88255	-0.0776358811308654	-7.48205308490562E-14
0.88355	-0.0776858921662988	-6.39092034335688E-14
0.88455	-0.0776640123382967	-8.26143361458328E-14
0.88555	-0.0776733894074405	-6.39092034335688E-14
0.88655	-0.0777546573400197	-8.41730972051882E-14
0.88755	-0.0777484059605905	-6.85854866116348E-14
0.88855	-0.0777702857885926	-8.10555750864775E-14
0.88955	-0.0777234004428738	-8.26143361458328E-14
0.89055	-0.0777921656165947	-6.23504423742135E-14
0.89155	-0.0777171490634447	-6.85854866116348E-14
0.89255	-0.0778484280314572	-8.72906193238988E-14
0.89355	-0.0776890178560134	-8.88493803832542E-14
0.89455	-0.0774920994039945	-7.79380529677668E-14
0.89555	-0.0775171049217112	-7.79380529677668E-14
0.89655	-0.0774952250937091	-9.50844246206755E-14
0.89755	-0.0773233121594069	-8.10555750864775E-14
0.89855	-0.077254546985686	-8.72906193238989E-14
0.89955	-0.0773576947462673	-6.70267255522795E-14
0.90055	-0.0775702416468591	-6.23504423742135E-14
0.90155	-0.0776327554411508	-7.48205308490561E-14
0.90255	-0.0776827664765842	-9.35256635613202E-14
0.90355	-0.0776858921662988	-8.26143361458328E-14
0.90455	-0.0774577168171341	-8.41730972051882E-14
0.90555	-0.0775608645777154	-5.61153981367921E-14
0.90655	-0.0775171049217112	-7.01442476709901E-14
0.90755	-0.0774045800919861	-7.94968140271222E-14
0.90855	-0.0775264819908549	-8.26143361458328E-14
0.90955	-0.0772951809519756	-6.70267255522795E-14
0.91055	-0.0773795745742694	-7.79380529677668E-14
0.91155	-0.0774139571611299	-7.63792919084115E-14
0.91255	-0.0771482735353901	-6.39092034335688E-14
0.91355	-0.0772295414679693	-8.57318582645435E-14
0.91455	-0.077142022155961	-7.32617697897008E-14
0.91555	-0.0771482735353901	-7.63792919084115E-14
0.91655	-0.0770920111205276	-6.07916813148581E-14
0.91755	-0.0770857597410984	-8.41730972051882E-14
0.91855	-0.0771451478456755	-7.79380529677668E-14
0.91955	-0.0772295414679693	-6.85854866116348E-14
0.92055	-0.0773483176771236	-7.94968140271222E-14
0.92155	-0.0773014323314048	-7.79380529677668E-14
0.92255	-0.0772670497445444	-5.29978760180814E-14
0.92355	-0.0772295414679693	-8.72906193238988E-14
0.92455	-0.0771764047428214	-6.39092034335688E-14
0.92555	-0.077254546985686	-7.94968140271222E-14
0.92655	-0.0771701533633922	-7.48205308490562E-14
0.92755	-0.0771388964662464	-9.19669025019648E-14
0.92855	-0.0771545249148193	-7.32617697897008E-14
0.92955	-0.0770482514645234	-7.17030087303455E-14
0.93055	-0.0771451478456755	-8.10555750864775E-14
0.93155	-0.0770763826719547	-7.94968140271222E-14
0.93255	-0.0771326450868172	-7.94968140271222E-14
0.93355	-0.0771826561222506	-6.23504423742135E-14
0.93455	-0.0772045359502527	-9.19669025019649E-14
0.93555	-0.0771513992251047	-7.17030087303455E-14
0.93655	-0.0772607983651152	-6.85854866116348E-14
0.93755	-0.0772514212959714	-7.94968140271222E-14
0.93855	-0.0772733011239735	-5.61153981367921E-14
0.93955	-0.0774514654377049	-6.39092034335688E-14
0.94055	-0.0774795966451362	-7.63792919084115E-14
0.94155	-0.0775858700954321	-8.88493803832542E-14
0.94255	-0.0776358811308654	-6.70267255522795E-14
0.94355	-0.0774858480245653	-9.35256635613202E-14
0.94455	-0.0774202085405591	-7.79380529677668E-14
0.94555	-0.077510853542282	-7.17030087303455E-14
0.94655	-0.0771982845708235	-8.88493803832542E-14
0.94755	-0.0773701975051257	-6.70267255522795E-14
0.94855	-0.0772889295725465	-9.50844246206755E-14
0.94955	-0.0774045800919861	-6.39092034335688E-14
0.95055	-0.0775764930262883	-9.82019467393862E-14
0.95155	-0.0775077278525674	-8.72906193238989E-14
0.95255	-0.0774233342302736	-6.70267255522795E-14
0.95355	-0.0772920552622611	-7.63792919084115E-14
0.95455	-0.0773358149182653	-8.10555750864775E-14
0.95555	-0.0774327112994174	-5.92329202555028E-14
0.95655	-0.0774077057817007	-7.63792919084115E-14
0.95755	-0.0773514433668382	-7.32617697897008E-14
0.95855	-0.0772858038828319	-8.57318582645435E-14
0.95955	-0.0772826781931173	-9.19669025019649E-14
0.96055	-0.077254546985686	-8.72906193238988E-14
0.96155	-0.0772264157782548	-8.10555750864775E-14
0.96255	-0.0771576506045339	-7.79380529677669E-14
0.96355	-0.076885715599365	-7.48205308490562E-14
0.96455	-0.0770169945673775	-9.82019467393862E-14
0.96555	-0.077179530432536	-7.79380529677668E-14
0.96655	-0.077142022155961	-6.07916813148581E-14
0.96755	-0.0772858038828319	-7.01442476709901E-14
0.96855	-0.0774764709554216	-8.41730972051882E-14
0.96955	-0.0774295856097028	-7.01442476709901E-14
0.97055	-0.0774670938862778	-7.94968140271222E-14
0.97155	-0.0772451699165423	-7.17030087303455E-14
0.97255	-0.0772045359502526	-7.17030087303455E-14
0.97355	-0.0770357487056651	-8.10555750864775E-14
0.97455	-0.0769263495656546	-7.01442476709901E-14
0.97555	-0.0769669835319442	-9.19669025019649E-14
0.97655	-0.0769857376702317	-5.92329202555028E-14
0.97755	-0.0769544807730859	-9.04081414426095E-14
0.97855	-0.0769169724965108	-7.63792919084115E-14
0.97955	-0.077051377154238	-8.88493803832542E-14
0.98055	-0.0769451037039421	-9.19669025019649E-14
0.98155	-0.0770357487056651	-7.32617697897008E-14
0.98255	-0.0770701312925255	-7.48205308490562E-14
0.98355	-0.0770763826719547	-7.79380529677668E-14
0.98455	-0.0768294531845024	-9.35256635613202E-14
0.98555	-0.0765231355924731	-7.48205308490562E-14
0.98655	-0.0765356383513315	-6.85854866116348E-14
0.98755	-0.0762136923107292	-8.57318582645435E-14
0.98855	-0.0762762061050209	-5.92329202555028E-14
0.98955	-0.0764324905907501	-8.88493803832542E-14
0.99055	-0.0764918786953273	-6.85854866116348E-14
0.99155	-0.0764606217981814	-8.41730972051882E-14
0.99255	-0.0767638137004962	-8.72906193238988E-14
0.99355	-0.0767450595622086	-6.23504423742135E-14
0.99455	-0.0767513109416378	-8.26143361458328E-14
0.99555	-0.0766544145604857	-7.48205308490562E-14
0.99655	-0.0767419338724941	-7.79380529677668E-14
0.99755	-0.0768982183582233	-9.35256635613202E-14
0.99855	-0.0769138468067962	-7.01442476709901E-14
0.99955	-0.0769451037039421	-8.41730972051882E-14
1.00055	-0.0771639019839631	-7.79380529677668E-14
1.00155	-0.0773764488845548	-8.57318582645435E-14
1.00255	-0.0773045580211194	-6.39092034335688E-14
1.00355	-0.0774077057817007	-7.17030087303455E-14
1.00455	-0.0774920994039945	-9.19669025019649E-14
1.00555	-0.0774264599199882	-6.70267255522795E-14
1.00655	-0.077435836989132	-7.79380529677668E-14
1.00755	-0.077307683710834	-7.32617697897008E-14
1.00855	-0.0772482956062568	-9.19669025019649E-14
1.00955	-0.0772607983651152	-7.48205308490562E-14
1.01055	-0.0772733011239735	-8.10555750864775E-14
1.01155	-0.0772232900885402	-8.10555750864775E-14
1.01255	-0.0772232900885402	-8.26143361458328E-14
1.01355	-0.0772357928473985	-6.85854866116348E-14
1.01455	-0.0773108094005485	-8.41730972051882E-14
1.01555	-0.0773576947462673	-8.72906193238988E-14
1.01655	-0.0774514654377049	-5.45566370774368E-14
1.01755	-0.077548361818857	-9.19669025019649E-14
1.01855	-0.0775671159571445	-8.26143361458328E-14
1.01955	-0.0776983949251571	-7.01442476709902E-14
1.02055	-0.0776733894074405	-8.10555750864775E-14
1.02155	-0.0777765371680218	-7.17030087303455E-14
1.02255	-0.0776827664765842	-7.17030087303455E-14
1.02355	-0.077382700263984	-9.50844246206755E-14
1.02455	-0.077254546985686	-5.61153981367921E-14
1.02555	-0.0773545690565528	-7.48205308490562E-14
1.02655	-0.0773045580211194	-8.26143361458328E-14
1.02755	-0.0772826781931173	-8.26143361458328E-14
1.02855	-0.0771138909485297	-8.26143361458328E-14
1.02955	-0.0770232459468067	-7.01442476709902E-14
1.03055	-0.0768732128405066	-9.04081414426095E-14
1.03155	-0.0769044697376525	-8.41730972051882E-14
1.03255	-0.077126393707388	-7.32617697897008E-14
1.03355	-0.0771451478456755	-5.61153981367921E-14
1.03455	-0.0772514212959714	-8.26143361458328E-14
1.03555	-0.0773358149182652	-7.79380529677668E-14
1.03655	-0.0773014323314048	-7.17030087303455E-14
1.03755	-0.0773670718154111	-8.41730972051882E-14
1.03855	-0.0772607983651152	-7.01442476709901E-14
1.03955	-0.0773233121594069	-5.92329202555028E-14
1.04055	-0.0773608204359819	-8.10555750864775E-14
1.04155	-0.0772670497445444	-7.17030087303455E-14
1.04255	-0.0774108314714153	-9.50844246206755E-14
1.04355	-0.0773670718154111	-8.57318582645435E-14
1.04455	-0.0772357928473985	-8.88493803832542E-14
1.04555	-0.0769638578422296	-7.48205308490562E-14
1.04655	-0.0768638357713629	-8.72906193238989E-14
1.04755	-0.076832578874217	-6.07916813148581E-14
1.04855	-0.0765637695587627	-4.98803538993708E-14
1.04955	-0.0768888412890796	-3.27339822464621E-14
1.05055	-0.0770388743953797	-6.23504423742135E-14
1.05155	-0.0769075954273671	-5.61153981367921E-14
1.05255	-0.0769513550833713	-3.11752211871067E-14
1.05355	-0.0770982624999568	-5.61153981367921E-14
1.05455	-0.0770044918085192	-5.61153981367921E-14
1.05555	-0.0771451478456756	-4.52040707213048E-14
1.05655	-0.0771170166382443	-3.74102654245281E-14
1.05755	-0.07692322387594	-4.36453096619494E-14
1.05855	-0.0771013881896714	-6.07916813148581E-14
1.05955	-0.076960732152515	-4.05277875432388E-14
1.06055	-0.077051377154238	-4.83215928400154E-14
1.06155	-0.0772295414679693	-4.83215928400154E-14
1.06255	-0.0772107873296818	-5.29978760180814E-14
1.06355	-0.0771045138793859	-4.20865486025941E-14
1.06455	-0.0769701092216588	-6.70267255522795E-14
1.06555	-0.0770670056028109	-5.45566370774368E-14
1.06655	-0.077088885430813	-1.09113274154874E-14
1.06755	-0.0773170607799777	-6.54679644929241E-14
1.06855	-0.0771295193971026	-4.52040707213048E-14
1.06955	-0.077217038709111	-5.14391149587261E-14
1.07055	-0.0772326671576839	-4.98803538993708E-14
1.07155	-0.0770607542233818	-4.83215928400154E-14
1.07255	-0.0770326230159505	-4.67628317806601E-14
1.07355	-0.0771170166382443	-4.20865486025941E-14
1.07455	-0.0771951588811089	-5.14391149587261E-14
1.07555	-0.0772201643988256	-5.45566370774368E-14
1.07655	-0.0771513992251047	-5.45566370774368E-14
1.07755	-0.0771295193971026	-4.05277875432387E-14
1.07855	-0.077217038709111	-6.23504423742135E-14
1.07955	-0.0769701092216588	-5.76741591961475E-14
1.08055	-0.0767731907696399	-2.80576990683961E-14
1.08155	-0.0766356604221982	-4.52040707213048E-14
1.08255	-0.0766981742164899	-4.52040707213048E-14
1.08355	-0.076870087150792	-3.74102654245281E-14
1.08455	-0.0769169724965108	-5.61153981367921E-14
1.08555	-0.0769701092216588	-6.70267255522795E-14
1.08655	-0.0769576064628004	-4.05277875432388E-14
1.08755	-0.0771482735353901	-4.36453096619494E-14
1.08855	-0.0770951368102422	-2.64989380090407E-14
1.08955	-0.0771107652588151	-3.74102654245281E-14
1.09055	-0.0770826340513838	-3.58515043651727E-14
1.09155	-0.0771857818119652	-6.07916813148581E-14
1.09255	-0.0771357707765318	-4.98803538993708E-14
1.09355	-0.0768450816330754	-5.92329202555028E-14
1.09455	-0.0765637695587627	-4.67628317806601E-14
1.09555	-0.076501255764471	-4.83215928400154E-14
1.09655	-0.0766481631810565	-5.45566370774368E-14
1.09755	-0.0767075512856336	-5.61153981367921E-14
1.09855	-0.076870087150792	-5.29978760180814E-14
1.09955	-0.07692322387594	-2.64989380090407E-14
1.10055	-0.0770857597410984	-5.61153981367921E-14
1.10155	-0.0773108094005486	-3.27339822464621E-14
1.10255	-0.0773139350902631	-6.70267255522795E-14
1.10355	-0.0772764268136881	-4.20865486025941E-14
1.10455	-0.0772076616399673	-4.52040707213048E-14
1.10555	-0.0772201643988256	-2.49401769496854E-14
1.10655	-0.0771232680176734	-5.29978760180814E-14
1.10755	-0.0770951368102422	-5.29978760180814E-14
1.10855	-0.076976360601088	-2.96164601277514E-14
1.10955	-0.0767669393902107	-5.29978760180814E-14
1.11055	-0.0767012999062045	-4.36453096619494E-14
1.11155	-0.0768357045639316	-3.58515043651727E-14
1.11255	-0.0768263274947879	-5.45566370774368E-14
1.11355	-0.0769576064628004	-4.83215928400154E-14
1.11455	-0.076960732152515	-5.45566370774368E-14
1.11555	-0.0770857597410984	-4.20865486025941E-14
1.11655	-0.077163901983963	-4.52040707213048E-14
1.11755	-0.0772639240548298	-5.76741591961474E-14
1.11855	-0.0773420662976944	-3.89690264838834E-14
1.11955	-0.0772014102605381	-4.05277875432388E-14
1.12055	-0.0773483176771236	-4.36453096619494E-14
1.12155	-0.0772232900885402	-5.45566370774368E-14
1.12255	-0.0771764047428214	-5.45566370774368E-14
1.12355	-0.0771670276736776	-4.36453096619494E-14
1.12455	-0.0771357707765318	-2.64989380090407E-14
1.12555	-0.0773108094005486	-4.67628317806601E-14
1.12655	-0.077382700263984	-6.07916813148581E-14
1.12755	-0.0773483176771236	-5.29978760180814E-14
1.12855	-0.0775139792319966	-3.89690264838834E-14
1.12955	-0.0775889957851466	-5.45566370774368E-14
1.13055	-0.0776483838897238	-4.67628317806601E-14
1.13155	-0.0776108756131488	-5.29978760180814E-14
1.13255	-0.0775296076805695	-4.98803538993708E-14
1.13355	-0.0777171490634446	-3.89690264838834E-14
1.13455	-0.0777984169960238	-6.07916813148581E-14
1.13555	-0.0779890840686135	-4.20865486025941E-14
1.13655	-0.0781078602777678	-4.98803538993708E-14
1.13755	-0.0781391171749136	-3.11752211871067E-14
1.13855	-0.0780140895863302	-4.98803538993708E-14
1.13955	-0.0778202968240259	-4.20865486025941E-14
1.14055	-0.0778671821697447	-3.27339822464621E-14
1.14155	-0.0776733894074404	-1.8705132712264E-14
1.14255	-0.0775796187160029	-3.27339822464621E-14
1.14355	-0.0775702416468591	-1.09113274154874E-14
1.14455	-0.0775139792319966	-3.58515043651727E-14
1.14555	-0.0774858480245653	-1.24700884748427E-14
1.14655	-0.0775046021628528	-3.74102654245281E-14
1.14755	-0.0775983728542904	-9.35256635613202E-15
1.14855	-0.0774889737142799	-2.80576990683961E-14
1.14955	-0.0773358149182652	-2.02638937716194E-14
1.15055	-0.0776358811308654	-2.80576990683961E-14
1.15155	-0.0776890178560133	-1.8705132712264E-14
1.15255	-0.0777421545811613	-2.80576990683961E-14
1.15355	-0.0778453023417426	-6.23504423742135E-15
1.15455	-0.0779203188948927	-2.18226548309747E-14
1.15555	-0.0778890619977468	-4.67628317806601E-15
1.15655	-0.0779359473434656	1.55876105935533E-15
1.15755	-0.0780015868274719	-2.49401769496854E-14
1.15855	-0.0778265482034551	-2.80576990683961E-14
1.15955	-0.0776171269925779	-2.80576990683961E-14
1.16055	-0.0773670718154111	-1.24700884748427E-14
1.16155	-0.0774952250937091	-2.49401769496854E-14
1.16255	-0.0773608204359819	-2.338141589033E-14
1.16355	-0.0773264378491215	-3.58515043651727E-14
1.16455	-0.0773545690565528	-2.338141589033E-14
1.16555	-0.0772576726754006	-2.02638937716194E-14
1.16655	-0.0773045580211194	-1.71463716529087E-14
1.16755	-0.0773576947462673	-1.4028849534198E-14
1.16855	-0.0774545911274195	-3.42927433058174E-14
1.16955	-0.0772357928473985	-1.24700884748427E-14
1.17055	-0.077142022155961	-2.80576990683961E-14
1.17155	-0.0771639019839631	-1.8705132712264E-14
1.17255	-0.0771201423279589	-1.09113274154874E-14
1.17355	-0.0770044918085192	-6.23504423742135E-15
1.17455	-0.0770169945673776	-2.96164601277514E-14
1.17555	-0.0770545028439526	-1.09113274154874E-14
1.17655	-0.0771732790531068	-2.49401769496854E-14
1.17755	-0.0770701312925255	-3.89690264838834E-14
1.17855	-0.0769513550833713	-1.71463716529087E-14
1.17955	-0.0767544366313524	-3.58515043651727E-14
1.18055	-0.0767825678387837	-2.96164601277514E-14
1.18155	-0.076666917319344	-3.11752211871067E-14
1.18255	-0.0766981742164899	-2.02638937716194E-14
1.18355	-0.0768075733565004	0
1.18455	-0.0770638799130963	-3.27339822464621E-14
1.18555	-0.0771764047428214	-1.71463716529087E-14
1.18655	-0.0770294973262359	-1.55876105935534E-14
1.18755	-0.0769826119805171	-1.8705132712264E-14
1.18855	-0.0768388302536462	-4.67628317806601E-15
1.18955	-0.0768950926685087	-2.338141589033E-14
1.19055	-0.0768919669787941	-1.55876105935534E-15
1.19155	-0.0767481852519232	-3.27339822464621E-14
1.19255	-0.07699824042909	-1.4028849534198E-14
1.19355	-0.076795070597642	-2.49401769496854E-14
1.19455	-0.076720054044492	-2.18226548309747E-14
1.19555	-0.0766950485267753	-2.49401769496854E-14
1.19655	-0.076629409042769	-7.79380529677668E-15
1.19755	-0.0766356604221982	-3.11752211871067E-14
1.19855	-0.0767388081827795	-2.49401769496854E-14
1.19955	-0.0767138026650628	-2.64989380090407E-14
1.20055	-0.076960732152515	-1.55876105935534E-14
1.20155	-0.0770826340513839	-2.64989380090407E-14
1.20255	-0.0770294973262359	-1.71463716529087E-14
1.20355	-0.0771201423279589	-2.02638937716194E-14
1.20455	-0.0770795083616693	-1.24700884748427E-14
1.20555	-0.0770326230159505	-1.71463716529087E-14
1.20655	-0.0770701312925255	-2.49401769496854E-14
1.20755	-0.0771201423279589	-1.71463716529087E-14
1.20855	-0.077179530432536	-1.55876105935534E-14
1.20955	-0.0771357707765318	-2.338141589033E-14
1.21055	-0.0771826561222506	-1.24700884748427E-14
1.21155	-0.0771826561222506	-1.8705132712264E-14
1.21255	-0.0772107873296818	-2.64989380090407E-14
1.21355	-0.0772076616399673	-1.55876105935534E-15
1.21455	-0.0771388964662464	-2.49401769496854E-14
1.21555	-0.0772389185371131	-1.4028849534198E-14
1.21655	-0.0772639240548298	-7.79380529677668E-15
1.21755	-0.0773045580211194	-2.96164601277514E-14
1.21855	-0.0773201864696923	-1.24700884748427E-14
1.21955	-0.0772701754342589	-2.02638937716194E-14
1.22055	-0.0771889075016798	-6.23504423742135E-15
1.22155	-0.0772232900885402	-2.02638937716194E-14
1.22255	-0.0771357707765318	-2.64989380090407E-14
1.22355	-0.0772045359502526	-1.71463716529087E-14
1.22455	-0.0771013881896714	-1.55876105935534E-14
1.22555	-0.0771607762942485	-2.338141589033E-14
1.22655	-0.0770482514645234	-1.24700884748427E-14
1.22755	-0.0769075954273671	-7.79380529677668E-15
1.22855	-0.0769826119805171	-1.24700884748427E-14
1.22955	-0.0769732349113734	-2.96164601277514E-14
1.23055	-0.0771013881896714	-2.80576990683961E-14
1.23155	-0.0770732569822401	-2.80576990683961E-14
1.23255	-0.077126393707388	-1.4028849534198E-14
1.23355	-0.0772576726754006	-1.09113274154874E-14
1.23455	-0.0772264157782548	-2.80576990683961E-14
1.23555	-0.0774452140582757	1.4028849534198E-14
1.23655	-0.0772639240548298	1.4028849534198E-14
1.23755	-0.0772139130193964	1.09113274154874E-14
1.23855	-0.0772264157782548	1.09113274154874E-14
1.23955	-0.0771513992251047	2.49401769496854E-14
1.24055	-0.077179530432536	1.8705132712264E-14
1.24155	-0.0771982845708235	1.71463716529087E-14
1.24255	-0.0773326892285507	1.8705132712264E-14
1.24355	-0.0772451699165423	4.67628317806601E-15
1.24455	-0.0771982845708235	1.4028849534198E-14
1.24555	-0.0770482514645234	2.02638937716194E-14
1.24655	-0.0766700430090586	2.80576990683961E-14
1.24755	-0.0763418455890272	-3.11752211871067E-15
1.24855	-0.076260577656448	1.55876105935534E-14
1.24955	-0.0764387419701793	9.35256635613202E-15
1.25055	-0.0762855831741646	1.09113274154874E-14
1.25155	-0.0764168621421772	3.27339822464621E-14
1.25255	-0.0764293649010356	3.58515043651727E-14
1.25355	-0.0765231355924731	2.18226548309747E-14
1.25455	-0.0765731466279065	-3.11752211871067E-15
1.25555	-0.0764825016261835	2.02638937716194E-14
1.25655	-0.0766200319736252	2.02638937716194E-14
1.25755	-0.0766419118016273	-7.79380529677668E-15
1.25855	-0.0765575181793335	2.02638937716194E-14
1.25955	-0.0767450595622086	2.02638937716194E-14
1.26055	-0.0767794421490691	1.55876105935534E-15
1.26155	-0.0767919449079274	2.18226548309747E-14
1.26255	-0.0767419338724941	2.49401769496854E-14
1.26355	-0.0766794200782024	2.02638937716194E-14
1.26455	-0.0769013440479379	-1.55876105935534E-15
1.26555	-0.076795070597642	3.74102654245281E-14
1.26655	-0.076720054044492	1.71463716529087E-14
1.26755	-0.0768138247359295	2.02638937716194E-14
1.26855	-0.0768419559433608	2.80576990683961E-14
1.26955	-0.0769701092216588	1.71463716529087E-14
1.27055	-0.0769919890496609	1.8705132712264E-14
1.27155	-0.0771670276736776	1.55876105935534E-14
1.27255	-0.0771201423279589	4.20865486025941E-14
1.27355	-0.0772264157782548	1.24700884748427E-14
1.27455	-0.0769888633599463	2.49401769496854E-14
1.27555	-0.077088885430813	2.338141589033E-14
1.27655	-0.07692322387594	1.24700884748427E-14
1.27755	-0.0769857376702317	3.11752211871067E-14
1.27855	-0.0768607100816483	-3.11752211871067E-15
1.27955	-0.0768357045639316	2.18226548309747E-14
1.28055	-0.0768607100816483	2.96164601277514E-14
1.28155	-0.0767544366313524	2.18226548309747E-14
1.28255	-0.0768200761153587	9.35256635613202E-15
1.28355	-0.076960732152515	2.18226548309747E-14
1.28455	-0.0769857376702317	7.79380529677668E-15
1.28555	-0.0770388743953797	2.80576990683961E-14
1.28655	-0.0770826340513839	1.55876105935534E-15
1.28755	-0.0769826119805171	1.55876105935534E-14
1.28855	-0.0766794200782024	3.11752211871067E-14
1.28955	-0.0767606880107816	2.18226548309747E-14
1.29055	-0.0767888192182128	1.09113274154874E-14
1.29155	-0.0767794421490691	3.27339822464621E-14
1.29255	-0.0768919669787941	3.11752211871067E-15
1.29355	-0.0769263495656546	4.67628317806601E-15
1.29455	-0.076704425595919	1.24700884748427E-14
1.29555	-0.0766825457679169	6.23504423742135E-15
1.29655	-0.0766044035250523	1.55876105935534E-14
1.29755	-0.076591900766194	2.02638937716194E-14
1.29855	-0.0767075512856336	1.55876105935534E-14
1.29955	-0.0767388081827795	1.4028849534198E-14
1.30055	-0.0768825899096504	2.338141589033E-14
1.30155	-0.0769513550833713	1.71463716529087E-14
1.30255	-0.0768982183582233	2.49401769496854E-14
1.30355	-0.0771482735353901	2.64989380090407E-14
1.30455	-0.077051377154238	4.67628317806601E-15
1.30555	-0.0770232459468067	2.96164601277514E-14
1.30655	-0.0771670276736776	9.35256635613202E-15
1.30755	-0.0771482735353901	9.35256635613202E-15
1.30855	-0.0771076395691005	2.18226548309747E-14
1.30955	-0.0770732569822401	2.80576990683961E-14
1.31055	-0.0771607762942485	1.4028849534198E-14
1.31155	-0.0769888633599463	3.11752211871068E-15
1.31255	-0.0769294752553692	2.02638937716194E-14
1.31355	-0.0767794421490691	9.35256635613202E-15
1.31455	-0.0766325347324836	1.55876105935534E-14
1.31555	-0.0768232018050733	1.8705132712264E-14
1.31655	-0.0769138468067962	1.8705132712264E-14
1.31755	-0.0770326230159505	2.02638937716194E-14
1.31855	-0.077013868877663	2.18226548309747E-14
1.31955	-0.0768763385302212	9.35256635613202E-15
1.32055	-0.0768575843919337	7.79380529677668E-15
1.32155	-0.0767544366313524	1.8705132712264E-14
1.32255	-0.0770263716365213	2.18226548309747E-14
1.32355	-0.0769013440479379	1.71463716529087E-14
1.32455	-0.0768919669787942	2.18226548309747E-14
1.32555	-0.0769294752553692	1.4028849534198E-14
1.32655	-0.0770169945673776	1.24700884748427E-14
1.32755	-0.0770732569822401	3.11752211871067E-15
1.32855	-0.0768419559433608	1.55876105935534E-15
1.32955	-0.076870087150792	3.11752211871067E-14
1.33055	-0.076720054044492	4.05277875432388E-14
1.33155	-0.0764137364524626	4.36453096619494E-14
1.33255	-0.0763949823141751	5.29978760180814E-14
1.33355	-0.0764231135216064	5.45566370774368E-14
1.33455	-0.0765075071439002	4.05277875432388E-14
1.33555	-0.0766075292147669	4.52040707213048E-14
1.33655	-0.0766450374913419	5.29978760180814E-14
1.33755	-0.0766637916296294	4.67628317806601E-14
1.33855	-0.0766387861119128	4.67628317806601E-14
1.33955	-0.0766356604221982	4.36453096619494E-14
1.34055	-0.0766419118016273	4.83215928400154E-14
1.34155	-0.0765200099027585	6.07916813148581E-14
1.34255	-0.0767888192182128	4.52040707213048E-14
1.34355	-0.0767263054239211	4.98803538993708E-14
1.34455	-0.0767231797342065	4.36453096619494E-14
1.34555	-0.076426239211321	3.42927433058174E-14
1.34655	-0.0764512447290376	5.61153981367921E-14
1.34755	-0.0763637254170293	4.52040707213048E-14
1.34855	-0.0763574740376001	4.36453096619494E-14
1.34955	-0.0763137143815959	4.67628317806601E-14
1.35055	-0.0763262171404542	6.23504423742135E-14
1.35155	-0.0763574740376001	2.64989380090407E-14
1.35255	-0.0763543483478855	4.67628317806601E-14
1.35355	-0.0765200099027585	4.36453096619494E-14
1.35455	-0.0766450374913419	4.67628317806601E-14
1.35555	-0.0767169283547774	4.67628317806601E-14
1.35655	-0.0767763164593545	4.20865486025941E-14
1.35755	-0.0769388523245129	4.67628317806601E-14
1.35855	-0.077051377154238	3.11752211871067E-14
1.35955	-0.0769419780142275	4.52040707213048E-14
1.36055	-0.0769794862908025	6.23504423742135E-14
1.36155	-0.0769701092216588	3.42927433058174E-14
1.36255	-0.0769576064628004	4.83215928400154E-14
1.36355	-0.0768575843919337	3.27339822464621E-14
1.36455	-0.0768732128405066	4.20865486025941E-14
1.36555	-0.07699824042909	3.89690264838834E-14
1.36655	-0.0767700650799253	4.83215928400154E-14
1.36755	-0.076885715599365	5.61153981367921E-14
1.36855	-0.0769075954273671	2.96164601277514E-14
1.36955	-0.0769044697376525	4.83215928400154E-14
1.37055	-0.0771451478456755	4.98803538993708E-14
1.37155	-0.0771388964662464	4.52040707213047E-14
1.37255	-0.0771013881896713	6.07916813148581E-14
1.37355	-0.0771732790531068	6.07916813148581E-14
1.37455	-0.0769075954273671	2.49401769496854E-14
1.37555	-0.0769294752553692	4.52040707213048E-14
1.37655	-0.0770451257748088	3.89690264838834E-14
1.37755	-0.0768794642199358	5.92329202555028E-14
1.37855	-0.0767356824930649	4.36453096619494E-14
1.37955	-0.0767700650799253	3.74102654245281E-14
1.38055	-0.0766356604221982	4.52040707213048E-14
1.38155	-0.0765887750764794	5.29978760180814E-14
1.38255	-0.0766325347324836	3.42927433058174E-14
1.38355	-0.0767388081827795	5.45566370774368E-14
1.38455	-0.0767638137004962	5.14391149587261E-14
1.38555	-0.0765887750764794	4.83215928400154E-14
1.38655	-0.076666917319344	5.29978760180814E-14
1.38755	-0.0767075512856336	4.36453096619494E-14
1.38855	-0.0766919228370607	6.23504423742135E-14
1.38955	-0.0766544145604857	4.67628317806601E-14
1.39055	-0.076538764041046	4.98803538993708E-14
1.39155	-0.0765762723176211	4.20865486025941E-14
1.39255	-0.0765481411101898	5.14391149587261E-14
1.39355	-0.076501255764471	4.05277875432388E-14
1.39455	-0.0765168842130439	4.36453096619494E-14
1.39555	-0.0762668290358771	2.18226548309747E-14
1.39655	-0.0762418235181604	6.39092034335688E-14
1.39755	-0.0763293428301688	3.58515043651727E-14
1.39855	-0.0762637033461625	5.14391149587261E-14
1.39955	-0.0764137364524626	4.20865486025941E-14
1.40055	-0.0764950043850418	2.80576990683961E-14
1.40155	-0.0763137143815959	4.98803538993708E-14
1.40255	-0.0765950264559086	3.89690264838834E-14
1.40355	-0.0765981521456231	5.61153981367921E-14
1.40455	-0.0766637916296295	4.98803538993708E-14
1.40555	-0.0765418897307606	6.39092034335688E-14
1.40655	-0.0764856273158981	6.70267255522795E-14
1.40755	-0.0764731245570398	6.39092034335688E-14
1.40855	-0.076538764041046	4.83215928400154E-14
1.40955	-0.0766044035250523	5.45566370774368E-14
1.41055	-0.0765481411101898	4.83215928400154E-14
1.41155	-0.076554392489619	4.05277875432388E-14
1.41255	-0.0766981742164899	4.98803538993708E-14
1.41355	-0.0764825016261835	3.89690264838834E-14
1.41455	-0.0765293869719023	4.20865486025941E-14
1.41555	-0.0764199878318918	4.05277875432387E-14
1.41655	-0.0764168621421772	3.74102654245281E-14
1.41755	-0.0766481631810565	5.92329202555028E-14
1.41855	-0.0766981742164899	4.20865486025941E-14
1.41955	-0.0768669614610775	4.52040707213048E-14
1.42055	-0.0767294311136357	4.98803538993708E-14
1.42155	-0.0767106769753482	5.61153981367921E-14
1.42255	-0.0766262833530544	5.61153981367921E-14
1.42355	-0.0767419338724941	8.10555750864775E-14
1.42455	-0.076682545767917	7.48205308490562E-14
1.42555	-0.0765700209381919	8.26143361458328E-14
1.42655	-0.076538764041046	8.10555750864775E-14
1.42755	-0.0763105886918813	8.10555750864775E-14
1.42855	-0.0763418455890272	7.48205308490562E-14
1.42955	-0.0764231135216064	8.41730972051882E-14
1.43055	-0.0764043593833189	6.85854866116348E-14
1.43155	-0.0764043593833189	7.63792919084115E-14
1.43255	-0.0764293649010356	8.57318582645435E-14
1.43355	-0.0763262171404542	9.04081414426095E-14
1.43455	-0.0763293428301688	9.66431856800309E-14
1.43555	-0.0765856493867648	7.48205308490562E-14
1.43655	-0.0765762723176211	8.26143361458328E-14
1.43755	-0.076373102486173	1.05995752036163E-13
1.43855	-0.0763918566244605	8.41730972051882E-14
1.43955	-0.0763324685198834	8.41730972051882E-14
1.44055	-0.0764012336936043	9.19669025019649E-14
1.44155	-0.0765231355924731	8.72906193238988E-14
1.44255	-0.0764699988673252	7.79380529677668E-14
1.44355	-0.0764574961084668	9.66431856800309E-14
1.44455	-0.0762512005873042	9.35256635613202E-14
1.44555	-0.0762074409313	6.85854866116348E-14
1.44655	-0.0762074409313	8.72906193238988E-14
1.44755	-0.0760355279969978	8.41730972051882E-14
1.44855	-0.0760824133427166	9.04081414426095E-14
1.44955	-0.0761292986884354	1.04436990976808E-13
1.45055	-0.076335594209598	8.41730972051882E-14
1.45155	-0.0764293649010356	7.01442476709901E-14
1.45255	-0.0765137585233294	7.48205308490561E-14
1.45355	-0.076554392489619	1.01319468858097E-13
1.45455	-0.0766044035250523	8.41730972051882E-14
1.45555	-0.0766762943884878	9.50844246206755E-14
1.45655	-0.0767263054239211	8.72906193238988E-14
1.45755	-0.0766512888707711	9.66431856800309E-14
1.45855	-0.0766325347324836	8.26143361458328E-14
1.45955	-0.0766856714576315	7.48205308490562E-14
1.46055	-0.0766262833530544	7.94968140271222E-14
1.46155	-0.0764699988673252	8.57318582645435E-14
1.46255	-0.0764356162804647	8.57318582645435E-14
1.46355	-0.0764762502467543	8.72906193238988E-14
1.46455	-0.0765637695587627	9.35256635613202E-14
1.46555	-0.0766575402502003	7.32617697897008E-14
1.46655	-0.0765825236970502	9.82019467393862E-14
1.46755	-0.076720054044492	9.50844246206755E-14
1.46855	-0.0767169283547774	8.10555750864775E-14
1.46955	-0.0766200319736252	8.88493803832542E-14
1.47055	-0.0765887750764794	8.88493803832542E-14
1.47155	-0.0766137805941961	9.19669025019649E-14
1.47255	-0.0767231797342066	8.10555750864775E-14
1.47355	-0.0766606659399149	7.79380529677668E-14
1.47455	-0.0766887971473461	1.01319468858097E-13
1.47555	-0.076554392489619	7.79380529677668E-14
1.47655	-0.0765356383513314	9.04081414426095E-14
1.47755	-0.0764199878318918	8.41730972051882E-14
1.47855	-0.076538764041046	7.17030087303455E-14
1.47955	-0.0764825016261835	8.72906193238989E-14
1.48055	-0.0763918566244605	9.35256635613202E-14
1.48155	-0.0762949602433084	8.72906193238988E-14
1.48255	-0.0764043593833189	8.41730972051882E-14
1.48355	-0.0763637254170293	9.19669025019649E-14
1.48455	-0.076335594209598	8.26143361458328E-14
1.48555	-0.0763137143815959	9.04081414426095E-14
1.48655	-0.0764293649010356	9.19669025019648E-14
1.48755	-0.0764356162804647	8.26143361458328E-14
1.48855	-0.0764543704187522	8.41730972051882E-14
1.48955	-0.0763199657610251	8.57318582645435E-14
1.49055	-0.0762730804153063	9.82019467393862E-14
1.49155	-0.0763949823141751	7.01442476709901E-14
1.49255	-0.0765293869719023	8.10555750864775E-14
1.49355	-0.0766731686987732	8.88493803832542E-14
1.49455	-0.0765700209381919	8.41730972051882E-14
1.49555	-0.0766356604221982	8.88493803832542E-14
1.49655	-0.0766419118016273	7.48205308490562E-14
1.49755	-0.0765981521456232	6.85854866116348E-14
1.49855	-0.0765262612821877	9.66431856800309E-14
1.49955	-0.0765950264559086	9.19669025019649E-14
1.50055	-0.0766919228370607	7.94968140271222E-14
1.50155	-0.0768200761153587	8.72906193238989E-14
1.50255	-0.076795070597642	8.72906193238989E-14
1.50355	-0.0768450816330754	9.04081414426095E-14
1.50455	-0.0769888633599463	1.01319468858097E-13
1.50555	-0.0770670056028109	9.04081414426095E-14
1.50655	-0.0770951368102422	9.04081414426095E-14
1.50755	-0.0771357707765318	8.57318582645435E-14
1.50855	-0.0770732569822401	7.94968140271222E-14
1.50955	-0.0770451257748088	1.04436990976808E-13
1.51055	-0.0770357487056651	9.50844246206755E-14
1.51155	-0.0770107431879484	7.63792919084115E-14
1.51255	-0.0768044476667858	9.19669025019648E-14
1.51355	-0.0767231797342065	8.10555750864775E-14
1.51455	-0.0766575402502003	8.41730972051882E-14
1.51555	-0.076704425595919	8.57318582645435E-14
1.51655	-0.0765700209381919	6.70267255522795E-14
1.51755	-0.0766856714576315	1.12230796273584E-13
1.51855	-0.0766575402502003	1.05995752036163E-13
1.51955	-0.0766981742164899	1.1690707945165E-13
1.52055	-0.0767169283547774	9.97607077987415E-14
1.52155	-0.0766981742164899	1.05995752036163E-13
1.52255	-0.0766575402502003	1.21583362629716E-13
1.52355	-0.076516884213044	1.18465840511006E-13
1.52455	-0.0765668952484773	9.97607077987415E-14
1.52555	-0.0765200099027585	9.97607077987415E-14
1.52655	-0.0764918786953273	1.21583362629716E-13
1.52755	-0.0763981080038897	1.05995752036163E-13
1.52855	-0.0763074630021667	1.05995752036163E-13
1.52955	-0.0762855831741646	1.07554513095518E-13
1.53055	-0.0762261950695875	9.66431856800309E-14
1.53155	-0.0761574298958667	1.01319468858097E-13
1.53255	-0.0762230693798729	1.1690707945165E-13
1.53355	-0.0762574519667334	1.10672035214229E-13
1.53455	-0.0762168180004438	9.66431856800309E-14
1.53555	-0.0761418014472937	1.1378955733294E-13
1.53655	-0.07613242437815	1.20024601570361E-13
1.53755	-0.076079287653002	1.07554513095518E-13
1.53855	-0.0760105224792812	1.18465840511006E-13
1.53955	-0.0760574078249999	1.07554513095518E-13
1.54055	-0.0762355721387313	1.02878229917452E-13
1.54155	-0.0764449933496085	1.10672035214229E-13
1.54255	-0.0764950043850418	1.15348318392295E-13
1.54355	-0.0765762723176211	9.97607077987415E-14
1.54455	-0.0765325126616169	1.23142123689072E-13
1.54555	-0.0764574961084668	1.10672035214229E-13
1.54655	-0.0763918566244605	1.1690707945165E-13
1.54755	-0.0763137143815959	8.10555750864775E-14
1.54855	-0.0762011895518708	1.15348318392295E-13
1.54955	-0.0762668290358771	1.09113274154874E-13
1.55055	-0.0762762061050209	1.15348318392295E-13
1.55155	-0.0763918566244605	1.09113274154874E-13
1.55255	-0.0766200319736253	9.82019467393862E-14
1.55355	-0.0764543704187522	9.19669025019649E-14
1.55455	-0.0765075071439002	1.20024601570361E-13
1.55555	-0.0765137585233293	9.66431856800309E-14
1.55655	-0.0766919228370607	1.29377167926493E-13
1.55755	-0.0767450595622086	1.1690707945165E-13
1.55855	-0.0767263054239211	1.04436990976808E-13
1.55955	-0.0767356824930649	9.66431856800309E-14
1.56055	-0.0767856935284983	1.18465840511006E-13
1.56155	-0.0768075733565003	1.21583362629716E-13
1.56255	-0.0766481631810565	9.66431856800309E-14
1.56355	-0.076591900766194	1.1378955733294E-13
1.56455	-0.0765887750764794	1.04436990976808E-13
1.56555	-0.076591900766194	1.01319468858097E-13
1.56655	-0.0765418897307606	1.04436990976808E-13
1.56755	-0.0766731686987732	1.23142123689072E-13
1.56855	-0.0765950264559086	1.12230796273584E-13
1.56955	-0.0766950485267753	1.10672035214229E-13
1.57055	-0.0766887971473461	1.07554513095518E-13
1.57155	-0.0765825236970502	1.07554513095518E-13
1.57255	-0.0765700209381919	1.24700884748427E-13
1.57355	-0.0765700209381919	1.12230796273584E-13
1.57455	-0.0765606438690481	1.09113274154874E-13
1.57555	-0.0765325126616169	1.1690707945165E-13
1.57655	-0.0765887750764794	9.50844246206755E-14
1.57755	-0.0764825016261835	1.23142123689072E-13
1.57855	-0.0765450154204752	9.66431856800309E-14
1.57955	-0.0765075071439002	1.05995752036163E-13
1.58055	-0.0764699988673252	1.10672035214229E-13
1.58155	-0.0764699988673252	1.09113274154874E-13
1.58255	-0.0765200099027585	1.09113274154874E-13
1.58355	-0.0764856273158981	1.27818406867138E-13
1.58455	-0.076576272317621	1.10672035214229E-13
1.58555	-0.0764512447290377	1.1378955733294E-13
1.58655	-0.0764324905907501	1.12230796273584E-13
1.58755	-0.0765231355924731	9.82019467393862E-14
1.58855	-0.076463747487896	1.18465840511006E-13
1.58955	-0.0765293869719023	1.23142123689072E-13
1.59055	-0.0765637695587627	1.23142123689072E-13
1.59155	-0.0765981521456231	1.18465840511006E-13
1.59255	-0.076591900766194	1.02878229917452E-13
1.59355	-0.0763480969684563	1.15348318392295E-13
1.59455	-0.0763574740376001	9.82019467393862E-14
1.59555	-0.0764481190393231	1.1378955733294E-13
1.59655	-0.076538764041046	1.10672035214229E-13
1.59755	-0.0765356383513315	1.05995752036163E-13
1.59855	-0.0765575181793335	1.05995752036163E-13
1.59955	-0.0764981300747564	1.18465840511006E-13
1.60055	-0.0766637916296294	1.18465840511006E-13
1.60155	-0.0766856714576315	9.04081414426095E-14
1.60255	-0.0767419338724941	1.1690707945165E-13
1.60355	-0.0767513109416378	1.05995752036163E-13
1.60455	-0.0765981521456232	1.18465840511006E-13
1.60555	-0.0765481411101898	1.09113274154874E-13
1.60655	-0.0765668952484773	1.18465840511006E-13
1.60755	-0.0763543483478855	1.04436990976808E-13
1.60855	-0.0764074850730335	9.50844246206755E-14
1.60955	-0.076426239211321	9.97607077987415E-14
1.61055	-0.0763293428301688	1.05995752036163E-13
1.61155	-0.0763668511067439	1.02878229917452E-13
1.61255	-0.07628245748445	1.52758583816823E-13
1.61355	-0.0763105886918813	1.51199822757468E-13
1.61455	-0.076388730934746	1.32494690045204E-13
1.61555	-0.0763949823141751	1.41847256401336E-13
1.61655	-0.0763824795553168	1.43406017460691E-13
1.61755	-0.0764043593833189	1.51199822757468E-13
1.61855	-0.0761199216192916	1.57434866994889E-13
1.61955	-0.076169932654725	1.3717097322327E-13
1.62055	-0.0762418235181604	1.49641061698112E-13
1.62155	-0.0762230693798729	1.29377167926493E-13
1.62255	-0.076298085933023	1.57434866994889E-13
1.62355	-0.0763449712787417	1.57434866994889E-13
1.62455	-0.0764699988673252	1.32494690045204E-13
1.62555	-0.0765793980073356	1.24700884748427E-13
1.62655	-0.0766981742164899	1.55876105935534E-13
1.62755	-0.0765325126616169	1.55876105935534E-13
1.62855	-0.0765512667999044	1.46523539579402E-13
1.62955	-0.0767888192182128	1.35612212163914E-13
1.63055	-0.0767638137004962	1.46523539579402E-13
1.63155	-0.0766575402502003	1.55876105935534E-13
1.63255	-0.076704425595919	1.51199822757468E-13
1.63355	-0.0767419338724941	1.49641061698112E-13
1.63455	-0.0767106769753482	1.41847256401336E-13
1.63555	-0.0767481852519232	1.30935928985848E-13
1.63655	-0.0767669393902108	1.46523539579402E-13
1.63755	-0.0766981742164899	1.3717097322327E-13
1.63855	-0.0767450595622086	1.46523539579402E-13
1.63955	-0.0768263274947879	1.46523539579402E-13
1.64055	-0.0766981742164899	1.43406017460691E-13
1.64155	-0.0766356604221982	1.3717097322327E-13
1.64255	-0.076554392489619	1.43406017460691E-13
1.64355	-0.0766731686987732	1.46523539579402E-13
1.64455	-0.0766575402502003	1.32494690045204E-13
1.64555	-0.076704425595919	1.58993628054244E-13
1.64655	-0.0766700430090586	1.3717097322327E-13
1.64755	-0.0765731466279065	1.43406017460691E-13
1.64855	-0.0766919228370607	1.46523539579402E-13
1.64955	-0.0765950264559086	1.3717097322327E-13
1.65055	-0.0765950264559086	1.38729734282625E-13
1.65155	-0.0766637916296294	1.49641061698112E-13
1.65255	-0.0766700430090586	1.41847256401336E-13
1.65355	-0.0766575402502003	1.62111150172955E-13
1.65455	-0.076832578874217	1.46523539579402E-13
1.65555	-0.076666917319344	1.52758583816823E-13
1.65655	-0.0766762943884878	1.48082300638757E-13
1.65755	-0.0767669393902107	1.58993628054244E-13
1.65855	-0.076704425595919	1.35612212163914E-13
1.65955	-0.0767356824930649	1.4028849534198E-13
1.66055	-0.0768732128405066	1.6366991123231E-13
1.66155	-0.0768794642199358	1.43406017460691E-13
1.66255	-0.0769263495656546	1.46523539579402E-13
1.66355	-0.0769013440479379	1.43406017460691E-13
1.66455	-0.0769638578422296	1.43406017460691E-13
1.66555	-0.0770107431879484	1.41847256401336E-13
1.66655	-0.0771920331913943	1.52758583816823E-13
1.66755	-0.077126393707388	1.49641061698112E-13
1.66855	-0.0771013881896714	1.46523539579402E-13
1.66955	-0.0772201643988256	1.52758583816823E-13
1.67055	-0.0772795525034027	1.57434866994889E-13
1.67155	-0.0772264157782548	1.32494690045204E-13
1.67255	-0.0772639240548298	1.65228672291666E-13
1.67355	-0.0770169945673776	1.49641061698112E-13
1.67455	-0.0770044918085192	1.3717097322327E-13
1.67555	-0.0770638799130963	1.43406017460691E-13
1.67655	-0.0770545028439526	1.27818406867138E-13
1.67755	-0.0770013661188046	1.57434866994889E-13
1.67855	-0.0768732128405066	1.43406017460691E-13
1.67955	-0.0770169945673776	1.43406017460691E-13
1.68055	-0.0769544807730859	1.43406017460691E-13
1.68155	-0.076960732152515	1.46523539579402E-13
1.68255	-0.0770076174982338	1.49641061698112E-13
1.68355	-0.0771045138793859	1.65228672291666E-13
1.68455	-0.0772201643988256	1.34053451104559E-13
1.68555	-0.0772451699165423	1.48082300638757E-13
1.68655	-0.0772858038828319	1.41847256401336E-13
1.68755	-0.0772764268136881	1.38729734282625E-13
1.68855	-0.0773108094005485	1.44964778520046E-13
1.68955	-0.0772014102605381	1.51199822757468E-13
1.69055	-0.077217038709111	1.48082300638757E-13
1.69155	-0.0772389185371131	1.605523891136E-13
1.69255	-0.0772389185371131	1.35612212163914E-13
1.69355	-0.0772107873296818	1.54317344876178E-13
1.69455	-0.077126393707388	1.55876105935534E-13
1.69555	-0.0770169945673776	1.4028849534198E-13
1.69655	-0.07699824042909	1.51199822757468E-13
1.69755	-0.0770920111205276	1.29377167926493E-13
1.69855	-0.0771607762942485	1.41847256401336E-13
1.69955	-0.0770576285336672	1.54317344876178E-13
1.70055	-0.0770607542233817	1.68346194410376E-13
1.70155	-0.0771857818119651	1.35612212163914E-13
1.70255	-0.0772639240548298	1.44964778520046E-13
1.70355	-0.0771951588811089	1.51199822757468E-13
1.70455	-0.0772701754342589	1.52758583816823E-13
1.70555	-0.0772889295725465	1.58993628054244E-13
1.70655	-0.0772733011239735	1.68346194410376E-13
1.70755	-0.077254546985686	1.82375043944574E-13
1.70855	-0.0773608204359819	1.71463716529087E-13
1.70955	-0.0772764268136881	1.69904955469732E-13
1.71055	-0.0772983066416902	1.94845132419417E-13
1.71155	-0.0774452140582757	1.66787433351021E-13
1.71255	-0.0774420883685611	1.6366991123231E-13
1.71355	-0.0773264378491215	1.77698760766508E-13
1.71455	-0.0773545690565527	1.76139999707153E-13
1.71555	-0.0772232900885402	1.69904955469732E-13
1.71655	-0.077051377154238	1.88610088181996E-13
1.71755	-0.0771857818119652	1.74581238647798E-13
1.71855	-0.0772482956062569	1.6366991123231E-13
1.71955	-0.0772076616399673	1.8705132712264E-13
1.72055	-0.0772858038828319	1.80816282885219E-13
1.72155	-0.077254546985686	1.65228672291666E-13
1.72255	-0.0772139130193964	1.8393380500393E-13
1.72355	-0.077126393707388	1.82375043944574E-13
1.72455	-0.0769888633599463	1.68346194410376E-13
1.72555	-0.0769326009450838	1.8705132712264E-13
1.72655	-0.0769482293936567	1.66787433351021E-13
1.72755	-0.0768794642199358	1.66787433351021E-13
1.72855	-0.0769982404290901	1.80816282885219E-13
1.72955	-0.0770326230159505	1.57434866994889E-13
1.73055	-0.0768232018050733	1.73022477588442E-13
1.73155	-0.0768106990462149	1.73022477588442E-13
1.73255	-0.0768638357713629	1.71463716529087E-13
1.73355	-0.0768419559433608	1.82375043944574E-13
1.73455	-0.0770388743953797	1.8705132712264E-13
1.73555	-0.0770201202570922	1.54317344876178E-13
1.73655	-0.0770107431879484	1.77698760766508E-13
1.73755	-0.0770420000850942	1.8393380500393E-13
1.73855	-0.0771357707765318	1.79257521825864E-13
1.73955	-0.0770795083616693	1.80816282885219E-13
1.74055	-0.0770638799130963	1.80816282885219E-13
1.74155	-0.0769576064628004	1.57434866994889E-13
1.74255	-0.0769951147393755	1.71463716529087E-13
1.74355	-0.0767919449079274	1.69904955469732E-13
1.74455	-0.0768607100816483	1.76139999707153E-13
1.74555	-0.0767825678387837	1.82375043944574E-13
1.74655	-0.0766950485267753	1.55876105935534E-13
1.74755	-0.0767544366313524	1.79257521825864E-13
1.74855	-0.0766856714576315	1.605523891136E-13
1.74955	-0.0766981742164899	1.77698760766508E-13
1.75055	-0.0768482073227899	1.74581238647798E-13
1.75155	-0.0768919669787942	1.77698760766508E-13
1.75255	-0.0768232018050733	1.79257521825864E-13
1.75355	-0.0767825678387837	1.8705132712264E-13
1.75455	-0.076795070597642	1.71463716529087E-13
1.75555	-0.0768700871507921	1.6366991123231E-13
1.75655	-0.0768638357713629	1.85492566063285E-13
1.75755	-0.0768763385302212	1.65228672291666E-13
1.75855	-0.0767388081827795	1.55876105935534E-13
1.75955	-0.0767481852519232	1.74581238647798E-13
1.76055	-0.0766887971473461	1.69904955469732E-13
1.76155	-0.076591900766194	1.605523891136E-13
1.76255	-0.0766950485267753	1.73022477588442E-13
1.76355	-0.0765200099027585	1.66787433351021E-13
1.76455	-0.0764606217981814	1.88610088181996E-13
1.76555	-0.0765637695587627	1.65228672291666E-13
1.76655	-0.0765168842130439	1.68346194410376E-13
1.76755	-0.0768013219770712	1.77698760766508E-13
1.76855	-0.0767856935284983	1.65228672291666E-13
1.76955	-0.076795070597642	1.80816282885219E-13
1.77055	-0.0768044476667858	1.76139999707153E-13
1.77155	-0.0769044697376525	1.8393380500393E-13
1.77255	-0.076960732152515	1.73022477588442E-13
1.77355	-0.077088885430813	1.69904955469732E-13
1.77455	-0.0769732349113733	1.57434866994889E-13
1.77555	-0.0769200981862254	1.74581238647798E-13
1.77655	-0.0770169945673776	1.62111150172955E-13
1.77755	-0.077088885430813	1.71463716529087E-13
1.77855	-0.0768638357713629	1.79257521825864E-13
1.77955	-0.0768106990462149	1.66787433351021E-13
1.78055	-0.076554392489619	1.71463716529087E-13
1.78155	-0.0766700430090586	1.73022477588442E-13
1.78255	-0.0764574961084668	1.55876105935534E-13
1.78355	-0.0763449712787418	1.88610088181996E-13
1.78455	-0.0765293869719023	1.54317344876178E-13
1.78555	-0.0767981962873566	1.77698760766508E-13
1.78655	-0.0767481852519232	1.68346194410376E-13
1.78755	-0.0767138026650628	1.68346194410376E-13
1.78855	-0.0766356604221982	1.76139999707153E-13
1.78955	-0.0765168842130439	1.88610088181996E-13
1.79055	-0.0764512447290377	1.8393380500393E-13
1.79155	-0.0764512447290377	1.68346194410376E-13
1.79255	-0.0764887530056127	1.6366991123231E-13
1.79355	-0.0763605997273147	1.74581238647798E-13
1.79455	-0.0764950043850418	1.80816282885219E-13
1.79555	-0.0765293869719023	1.68346194410376E-13
1.79655	-0.0763262171404542	1.73022477588442E-13
1.79755	-0.0763418455890272	1.66787433351021E-13
1.79855	-0.0764574961084668	1.66787433351021E-13
1.79955	-0.0765231355924731	1.80816282885219E-13
1.80055	-0.0766231576633398	1.93286371360062E-13
1.80155	-0.0764793759364689	2.11991504072326E-13
1.80255	-0.0765887750764794	1.97962654538128E-13
1.80355	-0.0763918566244605	2.02638937716194E-13
1.80455	-0.0764418676598939	2.0731522089426E-13
1.80555	-0.0762699547255917	1.91727610300706E-13
1.80655	-0.0761980638621563	2.24461592547168E-13
1.80755	-0.0762887088638792	2.1043274301297E-13
1.80855	-0.0762949602433084	2.1043274301297E-13
1.80955	-0.0764137364524626	1.97962654538128E-13
1.81055	-0.0763012116227376	1.99521415597483E-13
1.81155	-0.0763668511067439	2.1043274301297E-13
1.81255	-0.0763074630021667	1.99521415597483E-13
1.81355	-0.0762418235181605	1.96403893478772E-13
1.81455	-0.0761855611032979	2.11991504072326E-13
1.81555	-0.07628245748445	2.04197698775549E-13
1.81655	-0.0764418676598939	1.96403893478772E-13
1.81755	-0.0766012778353377	2.05756459834904E-13
1.81855	-0.0767606880107816	2.08873981953615E-13
1.81955	-0.0767325568033503	2.29137875725235E-13
1.82055	-0.0768669614610775	1.73022477588442E-13
1.82155	-0.0769482293936567	2.18226548309747E-13
1.82255	-0.0770420000850942	2.11991504072326E-13
1.82355	-0.0769763606010879	2.15109026191036E-13
1.82455	-0.0769357266347983	2.02638937716194E-13
1.82555	-0.07684820732279	2.0731522089426E-13
1.82655	-0.0768169504256441	1.99521415597483E-13
1.82755	-0.0766731686987732	2.01080176656838E-13
1.82855	-0.076757562321067	1.91727610300706E-13
1.82955	-0.0766512888707711	2.08873981953615E-13
1.83055	-0.0766450374913419	1.97962654538128E-13
1.83155	-0.0766637916296294	2.01080176656838E-13
1.83255	-0.0766606659399149	2.13550265131681E-13
1.83355	-0.0768419559433608	2.29137875725234E-13
1.83455	-0.0768763385302212	1.99521415597483E-13
1.83555	-0.0768013219770712	2.08873981953615E-13
1.83655	-0.076832578874217	1.96403893478772E-13
1.83755	-0.0767856935284983	1.97962654538128E-13
1.83855	-0.0766637916296294	2.11991504072326E-13
1.83955	-0.0766200319736252	2.15109026191036E-13
1.84055	-0.0767169283547774	2.11991504072326E-13
1.84155	-0.0767263054239211	1.96403893478772E-13
1.84255	-0.076591900766194	2.1043274301297E-13
1.84355	-0.0764449933496085	1.91727610300706E-13
1.84455	-0.0763512226581709	2.0731522089426E-13
1.84555	-0.076260577656448	2.21344070428458E-13
1.84655	-0.0763793538656022	1.96403893478772E-13
1.84755	-0.0762168180004438	1.99521415597483E-13
1.84855	-0.0761824354135833	2.1043274301297E-13
1.84955	-0.0762105666210146	2.02638937716194E-13
1.85055	-0.0761230473090062	2.05756459834904E-13
1.85155	-0.0761042931707187	1.82375043944574E-13
1.85255	-0.0762168180004438	2.02638937716194E-13
1.85355	-0.0761761840341542	1.90168849241351E-13
1.85455	-0.0763262171404543	2.08873981953615E-13
1.85555	-0.0762730804153063	2.15109026191036E-13
1.85655	-0.0763137143815959	1.8705132712264E-13
1.85755	-0.0764043593833189	2.29137875725234E-13
1.85855	-0.0765950264559086	2.08873981953615E-13
1.85955	-0.0766231576633398	2.05756459834904E-13
1.86055	-0.0766731686987732	2.1043274301297E-13
1.86155	-0.0764981300747564	1.90168849241351E-13
1.86255	-0.0765668952484773	2.16667787250392E-13
1.86355	-0.0763981080038897	2.04197698775549E-13
1.86455	-0.0765450154204752	2.11991504072326E-13
1.86555	-0.0764418676598939	2.05756459834904E-13
1.86655	-0.0764668731776106	1.93286371360062E-13
1.86755	-0.0766106549044815	2.04197698775549E-13
1.86855	-0.0765981521456231	2.11991504072326E-13
1.86955	-0.0766856714576315	2.0731522089426E-13
1.87055	-0.0767981962873566	1.93286371360062E-13
1.87155	-0.0767450595622086	1.99521415597483E-13
1.87255	-0.0766575402502003	2.08873981953615E-13
1.87355	-0.0765981521456232	2.18226548309747E-13
1.87455	-0.0764231135216064	1.91727610300706E-13
1.87555	-0.0764137364524626	2.05756459834904E-13
1.87655	-0.0762637033461625	2.02638937716194E-13
1.87755	-0.0762699547255917	2.08873981953615E-13
1.87855	-0.0760824133427166	2.04197698775549E-13
1.87955	-0.0760480307558562	1.97962654538128E-13
1.88055	-0.0760636592044291	2.02638937716194E-13
1.88155	-0.0760855390324312	1.97962654538128E-13
1.88255	-0.0760449050661416	2.02638937716194E-13
1.88355	-0.0761011674810041	2.05756459834904E-13
1.88455	-0.0760605335147145	1.99521415597483E-13
1.88555	-0.0759823912718499	2.15109026191036E-13
1.88655	-0.0760855390324312	2.13550265131681E-13
1.88755	-0.0760324023072833	2.02638937716194E-13
1.88855	-0.0760105224792812	1.93286371360062E-13
1.88955	-0.0760449050661416	2.19785309369102E-13
1.89055	-0.0760699105838583	1.94845132419417E-13
1.89155	-0.0760324023072832	1.97962654538128E-13
1.89255	-0.0760980417912895	2.01080176656838E-13
1.89355	-0.0761292986884354	1.85492566063285E-13
1.89455	-0.0762105666210146	2.32255397843945E-13
1.89555	-0.076116795929577	2.27579114665879E-13
1.89655	-0.0762136923107292	2.26020353606524E-13
1.89755	-0.0761793097238687	2.35372919962656E-13
1.89855	-0.0761668069650104	2.338141589033E-13
1.89955	-0.076244949207875	2.24461592547168E-13
1.90055	-0.0762918345535938	2.41607964200077E-13
1.90155	-0.0763699767964584	2.32255397843945E-13
1.90255	-0.0761949381724417	2.36931681022011E-13
1.90355	-0.0762011895518709	2.18226548309747E-13
1.90455	-0.0763199657610251	2.41607964200077E-13
1.90555	-0.0761980638621562	2.27579114665879E-13
1.90655	-0.0761730583444396	2.41607964200077E-13
1.90755	-0.0760511564455708	2.32255397843945E-13
1.90855	-0.0760574078249999	2.26020353606524E-13
1.90955	-0.0761918124827271	2.24461592547169E-13
1.91055	-0.0762730804153063	2.19785309369102E-13
1.91155	-0.0761511785164375	2.3069663678459E-13
1.91255	-0.0762168180004438	2.27579114665879E-13
1.91355	-0.0762136923107292	2.38490442081367E-13
1.91455	-0.076244949207875	2.24461592547169E-13
1.91555	-0.0761074188604333	2.16667787250392E-13
1.91655	-0.0761074188604333	2.50960530556209E-13
1.91755	-0.0762574519667334	2.21344070428458E-13
1.91855	-0.0762574519667334	2.29137875725235E-13
1.91955	-0.0763856052450314	2.22902831487813E-13
1.92055	-0.0763605997273147	2.32255397843945E-13
1.92155	-0.0761886867930125	2.26020353606524E-13
1.92255	-0.0762011895518708	2.35372919962656E-13
1.92355	-0.0762824574844501	2.3069663678459E-13
1.92455	-0.0762043152415854	2.24461592547168E-13
1.92555	-0.075951134374704	2.29137875725235E-13
1.92655	-0.0757260847152539	2.26020353606524E-13
1.92755	-0.0756823250592497	2.26020353606524E-13
1.92855	-0.0757698443712581	2.47843008437499E-13
1.92955	-0.0758198554066915	2.18226548309747E-13
1.93055	-0.0757354617843977	2.36931681022011E-13
1.93155	-0.0758073526478331	2.26020353606524E-13
1.93255	-0.0758448609244081	2.19785309369102E-13
1.93355	-0.075822981096406	2.27579114665879E-13
1.93455	-0.0758448609244081	2.18226548309747E-13
1.93555	-0.0758167297169769	2.27579114665879E-13
1.93655	-0.0759261288569874	2.21344070428458E-13
1.93755	-0.0759480086849895	2.35372919962656E-13
1.93855	-0.075913626098129	2.43166725259433E-13
1.93955	-0.0760136481689957	2.32255397843945E-13
1.94055	-0.0760855390324312	2.47843008437499E-13
1.94155	-0.0759261288569874	2.32255397843945E-13
1.94255	-0.0760167738587103	2.38490442081367E-13
1.94355	-0.0758917462701269	2.27579114665879E-13
1.94455	-0.0760574078249999	2.36931681022011E-13
1.94555	-0.0758604893729811	2.29137875725235E-13
1.94655	-0.075747964543256	2.3069663678459E-13
1.94755	-0.0756510681621039	2.21344070428458E-13
1.94855	-0.0756479424723893	2.18226548309747E-13
1.94955	-0.0755666745398101	2.36931681022011E-13
1.95055	-0.0755541717809517	2.40049203140722E-13
1.95155	-0.0754979093660892	2.3069663678459E-13
1.95255	-0.0756479424723893	2.19785309369102E-13
1.95355	-0.0756917021283935	2.24461592547168E-13
1.95455	-0.0758104783375477	2.46284247378143E-13
1.95555	-0.0757698443712581	2.3069663678459E-13
1.95655	-0.0758604893729811	2.338141589033E-13
1.95755	-0.0759980197204228	2.36931681022011E-13
1.95855	-0.0760324023072832	2.38490442081367E-13
1.95955	-0.0761011674810041	2.22902831487813E-13
1.96055	-0.0761730583444396	2.338141589033E-13
1.96155	-0.0761042931707187	2.22902831487813E-13
1.96255	-0.0760855390324312	2.19785309369102E-13
1.96355	-0.076094916101575	2.33814158903301E-13
1.96455	-0.07613242437815	2.18226548309747E-13
1.96555	-0.0760511564455707	2.29137875725235E-13
1.96655	-0.0759855169615645	2.40049203140722E-13
1.96755	-0.0762168180004438	2.47843008437499E-13
1.96855	-0.0763043373124521	2.27579114665879E-13
1.96955	-0.0763012116227376	2.22902831487813E-13
1.97055	-0.0762949602433084	2.44725486318788E-13
1.97155	-0.0760886647221458	2.3069663678459E-13
1.97255	-0.0761949381724417	2.46284247378143E-13
1.97355	-0.0761980638621563	2.35372919962656E-13
1.97455	-0.0763043373124521	2.40049203140722E-13
1.97555	-0.0764387419701793	2.15109026191036E-13
1.97655	-0.0762699547255917	2.3069663678459E-13
1.97755	-0.0761480528267229	2.33814158903301E-13
1.97855	-0.0762074409313	2.38490442081367E-13
1.97955	-0.0761730583444396	2.338141589033E-13
1.98055	-0.0762418235181604	2.29137875725235E-13
1.98155	-0.0762855831741646	2.27579114665879E-13
1.98255	-0.0764043593833189	2.19785309369102E-13
1.98355	-0.0763418455890272	2.35372919962656E-13
1.98455	-0.0764981300747564	2.21344070428458E-13
1.98555	-0.0766575402502003	2.22902831487813E-13
1.98655	-0.076795070597642	2.22902831487813E-13
1.98755	-0.0767419338724941	2.40049203140722E-13
1.98855	-0.0766731686987732	2.57195574793631E-13
1.98955	-0.076501255764471	2.80576990683961E-13
1.99055	-0.0766106549044815	2.69665663268473E-13
1.99155	-0.0764543704187522	2.69665663268473E-13
1.99255	-0.0763887309347459	2.61871857971697E-13
1.99355	-0.0762261950695875	2.61871857971697E-13
1.99455	-0.0760824133427166	2.72783185387184E-13
1.99555	-0.0761480528267229	2.52519291615565E-13
[truncated: 15,004 more rows]
