# Supplementary material for: Reliability of an interneuron response depends on an integrated sensory state
Source: eLife. 2019 Nov 13;8:e50566. doi: 10.7554/eLife.50566 (PMC6894930; doi:10.7554/eLife.50566)
Supplement: Figure 6—source data 1. [file elife-50566-fig6-data1.zip › Figure 6C_190911AIAGC5_Imaging_5-2.txt]

	CCIV-2pA_GC	CCIV-2pA_GC_3	CCIV-2pA_GC_4	CCIV-2pA_GC_5	CCIV-2pA_GC_6	CCIV-2pA_GC_7	CCIV-2pA_GC_8	CCIV-2pA_GC_9	CCIV-2pA_GC_10	CCIV-2pA_GC_11	CCIV-2pA_GC_12	CCIV-2pA_GC_13	CCIV-2pA_GC_14	CCIV-2pA_GC_15	CCIV-2pA_GC_16	CCIV-2pA_GC_17	CCIV-2pA_GC_18	CCIV-2pA_GC_19	CCIV-2pA_GC_20	CCIV-2pA_GC_21
s	V	A	V	A	V	A	V	A	V	A	V	A	V	A	V	A	V	A	V	A
Time	Vmon-1	Imon-1	Vmon-1	Imon-1	Vmon-1	Imon-1	Vmon-1	Imon-1	Vmon-1	Imon-1	Vmon-1	Imon-1	Vmon-1	Imon-1	Vmon-1	Imon-1	Vmon-1	Imon-1	Vmon-1	Imon-1
0.005	-0.056950066599741	-1.4028849534198E-13	-0.0610447201258476	-6.23504423742135E-14	-0.0633889874117864	-4.67628317806601E-14	-0.0692027702809147	-9.35256635613202E-14	-0.0683275771608309	-1.09113274154874E-13	-0.0715470375668536	-1.09113274154874E-13	-0.0723597168926457	-6.23504423742135E-14	-0.0747977548700221	-7.79380529677668E-14	-0.0753291221215016	-1.24700884748427E-13	-0.0757354617843977	-6.23504423742135E-14
0.0051	-0.0570750941883244	-1.24700884748427E-13	-0.0612010046115768	-7.79380529677668E-14	-0.0635140150003698	-1.55876105935534E-13	-0.0692965409723523	-4.67628317806601E-14	-0.0682963202636851	-1.71463716529087E-13	-0.071672065155437	-7.79380529677668E-14	-0.0724847444812291	-1.24700884748427E-13	-0.0748602686643138	-6.23504423742135E-14	-0.075235351430064	-1.24700884748427E-13	-0.0757042048872518	-6.23504423742135E-14
0.0052	-0.0571063510854703	-3.11752211871067E-14	-0.0611384908172851	1.55876105935534E-14	-0.0635765287946615	-4.67628317806601E-14	-0.0692340271780606	-9.35256635613202E-14	-0.0683275771608309	-1.09113274154874E-13	-0.0717658358468745	-9.35256635613202E-14	-0.0724847444812291	-4.67628317806601E-14	-0.0749227824586055	-9.35256635613202E-14	-0.075235351430064	-1.09113274154874E-13	-0.0757667186815435	-6.23504423742135E-14
0.0053	-0.0571376079826161	-3.11752211871067E-14	-0.061169747714431	-9.35256635613202E-14	-0.0635452718975157	-7.79380529677668E-14	-0.069359054766644	-3.11752211871067E-14	-0.0683588340579768	-9.35256635613202E-14	-0.0717345789497287	-6.23504423742135E-14	-0.0724222306869374	-1.09113274154874E-13	-0.0746414703842929	-1.24700884748427E-13	-0.075235351430064	-1.4028849534198E-13	-0.0758917462701269	-3.11752211871067E-14
0.0054	-0.057168864879762	-9.35256635613202E-14	-0.061169747714431	-3.11752211871067E-14	-0.0635765287946615	-4.67628317806601E-14	-0.0692340271780606	-6.23504423742135E-14	-0.0684838616465602	-7.79380529677668E-14	-0.0716095513611453	-1.24700884748427E-13	-0.0723284599954999	-1.55876105935534E-13	-0.0748915255614597	-1.8705132712264E-13	-0.0752040945329182	-1.24700884748427E-13	-0.0757667186815435	-6.23504423742135E-14
0.0055	-0.0573251493654912	-6.23504423742135E-14	-0.0613572890973061	-1.24700884748427E-13	-0.0635140150003698	-1.09113274154874E-13	-0.069359054766644	-1.24700884748427E-13	-0.0683275771608309	-6.23504423742135E-14	-0.0716408082582911	-1.24700884748427E-13	-0.0723597168926457	-1.4028849534198E-13	-0.0748915255614597	0	-0.075235351430064	-9.35256635613202E-14	-0.0756416910929601	-9.35256635613202E-14
0.0056	-0.0572938924683454	-6.23504423742135E-14	-0.061169747714431	-7.79380529677668E-14	-0.0634202443089323	-1.4028849534198E-13	-0.0692652840752064	-1.55876105935534E-14	-0.0683900909551226	-1.09113274154874E-13	-0.0716095513611453	-1.24700884748427E-13	-0.0725785151726667	0	-0.074829011767168	-1.8705132712264E-13	-0.0753603790186474	-1.09113274154874E-13	-0.0754228928129391	-1.4028849534198E-13
0.0057	-0.0569188097025952	-1.24700884748427E-13	-0.0613572890973061	-6.23504423742135E-14	-0.063482758103224	-9.35256635613202E-14	-0.0694840823552274	-1.4028849534198E-13	-0.0682963202636851	-1.24700884748427E-13	-0.0715782944639994	-1.09113274154874E-13	-0.0724534875840833	-4.67628317806601E-14	-0.0746727272814387	-4.67628317806601E-14	-0.0751728376357723	-6.23504423742135E-14	-0.0755791772986684	-1.24700884748427E-13
0.0058	-0.0571063510854703	-1.55876105935534E-13	-0.0612010046115768	-1.09113274154874E-13	-0.0632952167203489	-9.35256635613202E-14	-0.0694215685609357	-6.23504423742135E-14	-0.0682650633665392	-9.35256635613202E-14	-0.0716095513611453	-9.35256635613202E-14	-0.0726097720698125	-7.79380529677668E-14	-0.0746727272814387	-1.4028849534198E-13	-0.0751728376357723	-1.55876105935534E-13	-0.0757042048872518	-1.09113274154874E-13
0.0059	-0.057168864879762	-7.79380529677668E-14	-0.0613885459944519	-1.09113274154874E-13	-0.0633889874117864	-1.4028849534198E-13	-0.0692340271780606	-1.71463716529087E-13	-0.0683588340579768	-1.09113274154874E-13	-0.0717033220525828	-1.09113274154874E-13	-0.0723909737897916	-3.11752211871067E-14	-0.0749227824586055	-9.35256635613202E-14	-0.0751415807386265	-1.09113274154874E-13	-0.0756104341958142	-6.23504423742135E-14
0.006	-0.0569188097025952	-3.11752211871067E-14	-0.0612635184058685	-9.35256635613202E-14	-0.0635140150003698	-6.23504423742135E-14	-0.0692965409723523	-1.8705132712264E-13	-0.0682963202636851	-1.24700884748427E-13	-0.071672065155437	-1.09113274154874E-13	-0.0723909737897916	-1.24700884748427E-13	-0.0747664979728763	-1.55876105935534E-14	-0.075235351430064	-6.23504423742135E-14	-0.0756729479901059	-7.79380529677668E-14
0.0061	-0.0571376079826161	-1.71463716529087E-13	-0.0614198028915978	-1.24700884748427E-13	-0.0634202443089323	-1.55876105935534E-14	-0.0692965409723523	-1.09113274154874E-13	-0.0682963202636851	-7.79380529677668E-14	-0.0715157806697077	-1.24700884748427E-13	-0.0724222306869374	-2.18226548309747E-13	-0.0747664979728763	-1.24700884748427E-13	-0.0752666083272099	-6.23504423742135E-14	-0.0754854066072308	-6.23504423742135E-14
0.0062	-0.0569188097025952	4.67628317806601E-14	-0.0612635184058685	-9.35256635613202E-14	-0.0634202443089323	-9.35256635613202E-14	-0.0691715133837689	-1.09113274154874E-13	-0.0682963202636851	-7.79380529677668E-14	-0.0716095513611453	-6.23504423742135E-14	-0.0724534875840833	-1.24700884748427E-13	-0.0747977548700221	-1.55876105935534E-13	-0.075235351430064	-1.09113274154874E-13	-0.075454149710085	-1.71463716529087E-13
0.0063	-0.0571063510854703	-1.71463716529087E-13	-0.0612635184058685	-1.8705132712264E-13	-0.0635140150003698	-7.79380529677668E-14	-0.0692652840752064	-9.35256635613202E-14	-0.0683900909551226	-9.35256635613202E-14	-0.0715470375668536	-1.4028849534198E-13	-0.072297203098354	-9.35256635613202E-14	-0.0748915255614597	-7.79380529677668E-14	-0.0752040945329182	-1.71463716529087E-13	-0.075454149710085	-6.23504423742135E-14
0.0064	-0.056950066599741	-3.11752211871067E-14	-0.0613572890973061	-3.11752211871067E-14	-0.063482758103224	-9.35256635613202E-14	-0.0692652840752064	-1.55876105935534E-14	-0.0682338064693934	-4.67628317806601E-14	-0.0714845237725619	-1.4028849534198E-13	-0.0723284599954999	-1.24700884748427E-13	-0.0747039841785846	-6.23504423742135E-14	-0.0750165531500431	-6.23504423742135E-14	-0.0757354617843977	-7.79380529677668E-14
0.0065	-0.0571063510854703	-1.09113274154874E-13	-0.0612947753030144	-7.79380529677668E-14	-0.0634202443089323	-4.67628317806601E-14	-0.0692027702809147	-1.24700884748427E-13	-0.0683588340579768	-1.24700884748427E-13	-0.0714220099782702	-1.4028849534198E-13	-0.0726097720698125	-1.24700884748427E-13	-0.0749540393557514	-6.23504423742135E-14	-0.0751728376357723	-1.4028849534198E-13	-0.0755791772986684	1.55876105935534E-14
0.0066	-0.0571063510854703	-4.67628317806601E-14	-0.0612635184058685	-3.11752211871067E-14	-0.0634515012060781	-1.24700884748427E-13	-0.0692652840752064	-1.24700884748427E-13	-0.0683588340579768	-9.35256635613202E-14	-0.0715470375668536	-9.35256635613202E-14	-0.072516001378375	-4.67628317806601E-14	-0.0749852962528972	0	-0.0751103238414806	-9.35256635613202E-14	-0.0753291221215016	-1.8705132712264E-13
0.0067	-0.057168864879762	-9.35256635613202E-14	-0.0612322615087227	-1.4028849534198E-13	-0.0633264736174947	-1.55876105935534E-13	-0.0692027702809147	-1.09113274154874E-13	-0.0682338064693934	-1.55876105935534E-13	-0.0713907530811243	-4.67628317806601E-14	-0.0723597168926457	-7.79380529677668E-14	-0.0748602686643138	-1.4028849534198E-13	-0.0751103238414806	-6.23504423742135E-14	-0.0755479204015225	-9.35256635613202E-14
0.0068	-0.0571376079826161	-6.23504423742135E-14	-0.0612322615087227	-9.35256635613202E-14	-0.0634515012060781	-1.24700884748427E-13	-0.0692340271780606	-1.4028849534198E-13	-0.0681712926751017	-1.4028849534198E-13	-0.0713282392868326	-1.09113274154874E-13	-0.0723597168926457	-1.09113274154874E-13	-0.0747977548700221	-7.79380529677668E-14	-0.0752666083272099	-9.35256635613202E-14	-0.0753916359157933	-3.11752211871067E-14
0.0069	-0.0571376079826161	-1.24700884748427E-13	-0.0612635184058685	-1.55876105935534E-13	-0.0633889874117864	-3.11752211871067E-14	-0.0692340271780606	-1.55876105935534E-14	-0.0682650633665392	-4.67628317806601E-14	-0.0715782944639994	-9.35256635613202E-14	-0.0724847444812291	-1.24700884748427E-13	-0.0749540393557514	-1.71463716529087E-13	-0.0752040945329182	1.55876105935534E-14	-0.0754228928129391	-9.35256635613202E-14
0.007	-0.0572001217769078	-1.55876105935534E-13	-0.0612635184058685	-9.35256635613202E-14	-0.0633577305146406	-1.24700884748427E-13	-0.0690777426923313	-7.79380529677668E-14	-0.068515118543706	-3.11752211871067E-14	-0.0712969823896868	-7.79380529677668E-14	-0.0723597168926457	-9.35256635613202E-14	-0.0749540393557514	-7.79380529677668E-14	-0.0751103238414806	-7.79380529677668E-14	-0.0754228928129391	-1.09113274154874E-13
0.0071	-0.0571063510854703	-7.79380529677668E-14	-0.0614510597887436	-3.11752211871067E-14	-0.0636077856918074	-1.09113274154874E-13	-0.0692652840752064	-1.09113274154874E-13	-0.0684526047494143	1.55876105935534E-14	-0.0714845237725619	-1.09113274154874E-13	-0.0724222306869374	-9.35256635613202E-14	-0.0749540393557514	-9.35256635613202E-14	-0.0750790669443348	-1.24700884748427E-13	-0.0752666083272099	-1.24700884748427E-13
0.0072	-0.0572313786740537	-1.09113274154874E-13	-0.0612322615087227	-6.23504423742135E-14	-0.0635140150003698	-4.67628317806601E-14	-0.0692965409723523	0	-0.068515118543706	-1.24700884748427E-13	-0.0713907530811243	-3.11752211871067E-14	-0.0723597168926457	-4.67628317806601E-14	-0.0749227824586055	-9.35256635613202E-14	-0.0749852962528972	-1.09113274154874E-13	-0.0755166635043767	-1.09113274154874E-13
0.0073	-0.0570438372911786	-1.09113274154874E-13	-0.0614510597887436	-1.55876105935534E-13	-0.0634202443089323	-1.4028849534198E-13	-0.0692027702809147	-1.24700884748427E-13	-0.0684526047494143	-1.4028849534198E-13	-0.0713594961839785	-1.4028849534198E-13	-0.0722659462012082	-1.55876105935534E-13	-0.0747664979728763	-1.09113274154874E-13	-0.0751728376357723	-1.24700884748427E-13	-0.0756416910929601	3.11752211871067E-14
0.0074	-0.0571376079826161	-7.79380529677668E-14	-0.0614198028915978	-6.23504423742135E-14	-0.0633577305146406	-1.71463716529087E-13	-0.0691715133837689	-1.09113274154874E-13	-0.0684213478522685	-9.35256635613202E-14	-0.071453266875416	-7.79380529677668E-14	-0.0723284599954999	-6.23504423742135E-14	-0.0747977548700221	-1.4028849534198E-13	-0.0751728376357723	-3.11752211871067E-14	-0.0755791772986684	-4.67628317806601E-14
0.0075	-0.0571376079826161	-1.09113274154874E-13	-0.0612010046115768	-1.24700884748427E-13	-0.0634202443089323	-6.23504423742135E-14	-0.0691715133837689	-4.67628317806601E-14	-0.0682025495722475	-1.09113274154874E-13	-0.0714845237725619	-9.35256635613202E-14	-0.0723909737897916	-1.09113274154874E-13	-0.0748915255614597	-9.35256635613202E-14	-0.0750165531500431	-1.09113274154874E-13	-0.0756104341958142	-1.4028849534198E-13
0.0076	-0.0572313786740537	-3.11752211871067E-14	-0.0614510597887436	-1.09113274154874E-13	-0.0635140150003698	0	-0.0692027702809147	-1.71463716529087E-13	-0.0683588340579768	-1.55876105935534E-13	-0.0713282392868326	-1.4028849534198E-13	-0.0722346893040623	-6.23504423742135E-14	-0.074829011767168	-9.35256635613202E-14	-0.0751728376357723	-1.09113274154874E-13	-0.0754228928129391	-1.09113274154874E-13
0.0077	-0.0570750941883244	-1.09113274154874E-13	-0.0613885459944519	-1.09113274154874E-13	-0.0634515012060781	-4.67628317806601E-14	-0.0692340271780606	-1.24700884748427E-13	-0.0683900909551226	-4.67628317806601E-14	-0.0712969823896868	-1.24700884748427E-13	-0.0723284599954999	-9.35256635613202E-14	-0.0749852962528972	-7.79380529677668E-14	-0.0751415807386265	-6.23504423742135E-14	-0.0757354617843977	-1.71463716529087E-13
0.0078	-0.0569813234968869	-1.55876105935534E-13	-0.0612947753030144	-7.79380529677668E-14	-0.0633264736174947	-1.55876105935534E-13	-0.0692340271780606	-7.79380529677668E-14	-0.0683588340579768	-1.24700884748427E-13	-0.0714220099782702	-6.23504423742135E-14	-0.0722034324069165	-7.79380529677668E-14	-0.0748602686643138	-6.23504423742135E-14	-0.0750165531500431	-4.67628317806601E-14	-0.0754854066072308	-4.67628317806601E-14
0.0079	-0.0572001217769078	-7.79380529677668E-14	-0.0613572890973061	-1.24700884748427E-13	-0.0633264736174947	-1.4028849534198E-13	-0.0692965409723523	-1.09113274154874E-13	-0.0685776323379977	-1.09113274154874E-13	-0.0713282392868326	-6.23504423742135E-14	-0.0723909737897916	-1.09113274154874E-13	-0.0751415807386265	-1.55876105935534E-14	-0.0751103238414806	-1.24700884748427E-13	-0.0755166635043767	-1.4028849534198E-13
0.008	-0.0569813234968869	-6.23504423742135E-14	-0.0613572890973061	-6.23504423742135E-14	-0.0633889874117864	-1.24700884748427E-13	-0.0692027702809147	-6.23504423742135E-14	-0.0683900909551226	-4.67628317806601E-14	-0.0713594961839785	-7.79380529677668E-14	-0.0722034324069165	-3.11752211871067E-14	-0.0749227824586055	-6.23504423742135E-14	-0.0751415807386265	-7.79380529677668E-14	-0.0753916359157933	-1.4028849534198E-13
0.0081	-0.0572313786740537	-1.09113274154874E-13	-0.0613572890973061	-9.35256635613202E-14	-0.0633577305146406	-6.23504423742135E-14	-0.069140256486623	-1.09113274154874E-13	-0.0683275771608309	-1.24700884748427E-13	-0.0715470375668536	-4.67628317806601E-14	-0.0723284599954999	-7.79380529677668E-14	-0.0751415807386265	-1.55876105935534E-13	-0.0749540393557514	-1.09113274154874E-13	-0.075454149710085	-1.24700884748427E-13
0.0082	-0.0572313786740537	-4.67628317806601E-14	-0.0613260322001602	-9.35256635613202E-14	-0.0634202443089323	-7.79380529677668E-14	-0.0692027702809147	-1.4028849534198E-13	-0.0684526047494143	-1.55876105935534E-13	-0.071453266875416	-6.23504423742135E-14	-0.0721409186126248	-3.11752211871067E-14	-0.0750165531500431	-1.24700884748427E-13	-0.0750478100471889	-1.24700884748427E-13	-0.0754228928129391	-9.35256635613202E-14
0.0083	-0.0571063510854703	-7.79380529677668E-14	-0.0616073442744729	-1.24700884748427E-13	-0.0632952167203489	-9.35256635613202E-14	-0.069359054766644	-6.23504423742135E-14	-0.0683275771608309	-6.23504423742135E-14	-0.0715157806697077	-1.24700884748427E-13	-0.0722034324069165	-9.35256635613202E-14	-0.0747977548700221	-1.09113274154874E-13	-0.0749540393557514	-1.4028849534198E-13	-0.0753916359157933	-9.35256635613202E-14
0.0084	-0.0571376079826161	-1.24700884748427E-13	-0.0613260322001602	0	-0.0634202443089323	-1.09113274154874E-13	-0.0690777426923313	-7.79380529677668E-14	-0.0683900909551226	-1.24700884748427E-13	-0.0716095513611453	-6.23504423742135E-14	-0.0723284599954999	-1.4028849534198E-13	-0.0749227824586055	-1.55876105935534E-13	-0.0750478100471889	-9.35256635613202E-14	-0.0753603790186474	-6.23504423742135E-14
0.0085	-0.0573251493654912	-1.24700884748427E-13	-0.0613885459944519	-1.24700884748427E-13	-0.063482758103224	-3.11752211871067E-14	-0.0690152288980396	-1.71463716529087E-13	-0.0684526047494143	-6.23504423742135E-14	-0.071672065155437	-3.11752211871067E-14	-0.0721096617154789	-9.35256635613202E-14	-0.0747977548700221	-2.02638937716194E-13	-0.0750478100471889	1.55876105935534E-14	-0.0752978652243557	-7.79380529677668E-14
0.0086	-0.0570750941883244	-6.23504423742135E-14	-0.0614823166858895	-1.4028849534198E-13	-0.0634202443089323	-7.79380529677668E-14	-0.0690152288980396	-6.23504423742135E-14	-0.0683900909551226	-1.09113274154874E-13	-0.0715157806697077	-9.35256635613202E-14	-0.0722659462012082	-1.09113274154874E-13	-0.0749227824586055	-9.35256635613202E-14	-0.075235351430064	-4.67628317806601E-14	-0.075454149710085	-9.35256635613202E-14
0.0087	-0.0570750941883244	-7.79380529677668E-14	-0.0613572890973061	0	-0.0634202443089323	-4.67628317806601E-14	-0.0690464857951855	-1.09113274154874E-13	-0.0685463754408519	-7.79380529677668E-14	-0.071672065155437	-1.55876105935534E-13	-0.072297203098354	-6.23504423742135E-14	-0.0750165531500431	0	-0.0751103238414806	-6.23504423742135E-14	-0.0753291221215016	-1.09113274154874E-13
0.0088	-0.0571376079826161	-7.79380529677668E-14	-0.061576087377327	-1.4028849534198E-13	-0.0634202443089323	-1.09113274154874E-13	-0.0689214582066021	-1.24700884748427E-13	-0.0683588340579768	-7.79380529677668E-14	-0.0715157806697077	-3.11752211871067E-14	-0.0722659462012082	-3.11752211871067E-14	-0.0748915255614597	-1.09113274154874E-13	-0.0751415807386265	-1.4028849534198E-13	-0.0754854066072308	-7.79380529677668E-14
0.0089	-0.0572313786740537	-6.23504423742135E-14	-0.0616073442744729	-4.67628317806601E-14	-0.0633889874117864	-7.79380529677668E-14	-0.0689214582066021	-4.67628317806601E-14	-0.0684213478522685	-1.24700884748427E-13	-0.071672065155437	-1.8705132712264E-13	-0.0722034324069165	-9.35256635613202E-14	-0.0750478100471889	-1.24700884748427E-13	-0.0750790669443348	-1.24700884748427E-13	-0.0754228928129391	-7.79380529677668E-14
0.009	-0.0573251493654912	-6.23504423742135E-14	-0.0613260322001602	-1.09113274154874E-13	-0.0632952167203489	-1.24700884748427E-13	-0.0691089995894772	-7.79380529677668E-14	-0.0685463754408519	-9.35256635613202E-14	-0.0717033220525828	-4.67628317806601E-14	-0.0722346893040623	-7.79380529677668E-14	-0.0750165531500431	-6.23504423742135E-14	-0.0750790669443348	-9.35256635613202E-14	-0.0753603790186474	-1.09113274154874E-13
0.0091	-0.0572001217769078	-7.79380529677668E-14	-0.0614823166858895	-2.18226548309747E-13	-0.063482758103224	-6.23504423742135E-14	-0.068733916823727	-9.35256635613202E-14	-0.0686088892351436	-1.09113274154874E-13	-0.0716095513611453	3.11752211871067E-14	-0.0721409186126248	-1.24700884748427E-13	-0.0751103238414806	-6.23504423742135E-14	-0.0751103238414806	-1.09113274154874E-13	-0.0754854066072308	-1.71463716529087E-13
0.0092	-0.0572626355711995	-1.24700884748427E-13	-0.0614510597887436	-9.35256635613202E-14	-0.0635140150003698	-4.67628317806601E-14	-0.0688589444123104	-1.71463716529087E-13	-0.068515118543706	-9.35256635613202E-14	-0.071672065155437	-7.79380529677668E-14	-0.0722034324069165	-1.09113274154874E-13	-0.0749852962528972	-9.35256635613202E-14	-0.0750790669443348	-1.55876105935534E-14	-0.0753916359157933	-4.67628317806601E-14
0.0093	-0.0572313786740537	-4.67628317806601E-14	-0.0615135735830353	-4.67628317806601E-14	-0.0634515012060781	-4.67628317806601E-14	-0.0688276875151645	-4.67628317806601E-14	-0.0684213478522685	-7.79380529677668E-14	-0.0718283496411662	-9.35256635613202E-14	-0.0722034324069165	-7.79380529677668E-14	-0.0749227824586055	-1.24700884748427E-13	-0.0750790669443348	-1.24700884748427E-13	-0.0753291221215016	-1.4028849534198E-13
0.0094	-0.057168864879762	-9.35256635613202E-14	-0.061576087377327	-7.79380529677668E-14	-0.0637015563832449	-7.79380529677668E-14	-0.0688589444123104	-1.4028849534198E-13	-0.0684526047494143	-1.71463716529087E-13	-0.0717033220525828	-1.55876105935534E-14	-0.0723284599954999	-1.24700884748427E-13	-0.0751103238414806	-1.55876105935534E-13	-0.0751103238414806	-6.23504423742135E-14	-0.0752978652243557	-1.55876105935534E-13
0.0095	-0.0571063510854703	-6.23504423742135E-14	-0.0615448304801812	-1.09113274154874E-13	-0.0635765287946615	-7.79380529677668E-14	-0.0688589444123104	-7.79380529677668E-14	-0.0683275771608309	-9.35256635613202E-14	-0.0717345789497287	-1.24700884748427E-13	-0.0721409186126248	-1.09113274154874E-13	-0.0750478100471889	-4.67628317806601E-14	-0.0751728376357723	-1.55876105935534E-13	-0.075454149710085	-4.67628317806601E-14
0.0096	-0.0572626355711995	-7.79380529677668E-14	-0.0613572890973061	-7.79380529677668E-14	-0.0635452718975157	-9.35256635613202E-14	-0.068733916823727	-1.4028849534198E-13	-0.0684213478522685	-7.79380529677668E-14	-0.0717345789497287	-9.35256635613202E-14	-0.0722346893040623	-1.24700884748427E-13	-0.0750790669443348	-1.55876105935534E-13	-0.0751728376357723	-3.11752211871067E-14	-0.0753603790186474	-9.35256635613202E-14
0.0097	-0.0572626355711995	-6.23504423742135E-14	-0.0614510597887436	-9.35256635613202E-14	-0.0635452718975157	-9.35256635613202E-14	-0.0688589444123104	-6.23504423742135E-14	-0.0684526047494143	-7.79380529677668E-14	-0.0716095513611453	-7.79380529677668E-14	-0.0721409186126248	-9.35256635613202E-14	-0.074829011767168	-1.09113274154874E-13	-0.0753291221215016	-7.79380529677668E-14	-0.0752666083272099	-2.02638937716194E-13
0.0098	-0.0572626355711995	-4.67628317806601E-14	-0.0615448304801812	-3.11752211871067E-14	-0.0636702994860991	-3.11752211871067E-14	-0.0685463754408519	-9.35256635613202E-14	-0.0686088892351436	-1.55876105935534E-14	-0.0717658358468745	-9.35256635613202E-14	-0.0719533772297496	-1.09113274154874E-13	-0.0748602686643138	-1.8705132712264E-13	-0.0750790669443348	-3.11752211871067E-14	-0.0752978652243557	-1.24700884748427E-13
0.0099	-0.0572626355711995	-1.24700884748427E-13	-0.0613885459944519	-9.35256635613202E-14	-0.0636390425889532	-1.4028849534198E-13	-0.0689214582066021	-1.8705132712264E-13	-0.0685463754408519	-6.23504423742135E-14	-0.0717033220525828	-9.35256635613202E-14	-0.0720471479211872	-1.55876105935534E-13	-0.0746727272814387	-9.35256635613202E-14	-0.0751415807386265	-2.338141589033E-13	-0.0752978652243557	-7.79380529677668E-14
0.01	-0.0573251493654912	0	-0.0613885459944519	-7.79380529677668E-14	-0.0636077856918074	-4.67628317806601E-14	-0.0687026599265811	-3.11752211871067E-14	-0.0687651737208728	-9.35256635613202E-14	-0.0717970927440204	-7.79380529677668E-14	-0.0720158910240414	-1.55876105935534E-14	-0.0750165531500431	-1.09113274154874E-13	-0.0750790669443348	-1.4028849534198E-13	-0.0754228928129391	-1.55876105935534E-14
0.0101	-0.0572626355711995	-1.4028849534198E-13	-0.0612947753030144	-1.09113274154874E-13	-0.0636702994860991	-3.11752211871067E-14	-0.0688902013094562	-1.55876105935534E-13	-0.0686401461322894	-7.79380529677668E-14	-0.071672065155437	-7.79380529677668E-14	-0.0722659462012082	-7.79380529677668E-14	-0.0747664979728763	-1.55876105935534E-14	-0.0750790669443348	-1.24700884748427E-13	-0.0752666083272099	-9.35256635613202E-14
0.0102	-0.0571063510854703	-1.09113274154874E-13	-0.0614198028915978	-7.79380529677668E-14	-0.0635452718975157	-6.23504423742135E-14	-0.0688902013094562	3.11752211871067E-14	-0.0685463754408519	-9.35256635613202E-14	-0.0716095513611453	-1.4028849534198E-13	-0.0723597168926457	-6.23504423742135E-14	-0.0748602686643138	-1.4028849534198E-13	-0.0750478100471889	-6.23504423742135E-14	-0.0752040945329182	-1.4028849534198E-13
0.0103	-0.0571063510854703	-9.35256635613202E-14	-0.0615135735830353	3.11752211871067E-14	-0.0635140150003698	-1.09113274154874E-13	-0.0688276875151645	-9.35256635613202E-14	-0.0686088892351436	-9.35256635613202E-14	-0.0716095513611453	-1.09113274154874E-13	-0.0722034324069165	-6.23504423742135E-14	-0.0746414703842929	-7.79380529677668E-14	-0.0750790669443348	-1.09113274154874E-13	-0.075235351430064	-1.24700884748427E-13
0.0104	-0.0572001217769078	-6.23504423742135E-14	-0.0613885459944519	-1.24700884748427E-13	-0.0635140150003698	-1.09113274154874E-13	-0.0689527151037479	-4.67628317806601E-14	-0.0686401461322894	-3.11752211871067E-14	-0.0715470375668536	-1.55876105935534E-13	-0.0722659462012082	-1.09113274154874E-13	-0.0747352410757304	-1.55876105935534E-13	-0.075235351430064	-4.67628317806601E-14	-0.0753916359157933	-7.79380529677668E-14
0.0105	-0.057168864879762	-4.67628317806601E-14	-0.0613572890973061	-1.09113274154874E-13	-0.0635140150003698	-6.23504423742135E-14	-0.0689527151037479	-6.23504423742135E-14	-0.0686401461322894	-7.79380529677668E-14	-0.0716408082582911	-9.35256635613202E-14	-0.0724222306869374	-9.35256635613202E-14	-0.0746727272814387	-1.24700884748427E-13	-0.0753603790186474	-9.35256635613202E-14	-0.0752666083272099	-4.67628317806601E-14
0.0106	-0.0570125803940327	-9.35256635613202E-14	-0.0613260322001602	0	-0.0637328132803908	-1.24700884748427E-13	-0.0689527151037479	-1.09113274154874E-13	-0.0685776323379977	-1.24700884748427E-13	-0.0717970927440204	-4.67628317806601E-14	-0.072297203098354	-4.67628317806601E-14	-0.0747039841785846	-9.35256635613202E-14	-0.0752978652243557	-7.79380529677668E-14	-0.0752978652243557	-1.24700884748427E-13
0.0107	-0.0570750941883244	-1.55876105935534E-13	-0.0614510597887436	-7.79380529677668E-14	-0.0637015563832449	-3.11752211871067E-14	-0.0688902013094562	-9.35256635613202E-14	-0.068733916823727	-9.35256635613202E-14	-0.0717033220525828	-9.35256635613202E-14	-0.0724534875840833	-9.35256635613202E-14	-0.0745164427957095	-1.55876105935534E-13	-0.0753603790186474	-7.79380529677668E-14	-0.0751415807386265	-1.24700884748427E-13
0.0108	-0.0571063510854703	-6.23504423742135E-14	-0.0614510597887436	-6.23504423742135E-14	-0.0637640701775366	-3.11752211871067E-14	-0.0689214582066021	-6.23504423742135E-14	-0.0686714030294353	0	-0.0717033220525828	-4.67628317806601E-14	-0.0723284599954999	-1.4028849534198E-13	-0.0747039841785846	-3.11752211871067E-14	-0.0753291221215016	-1.4028849534198E-13	-0.0752666083272099	-1.8705132712264E-13
0.0109	-0.0571063510854703	-9.35256635613202E-14	-0.0614198028915978	-6.23504423742135E-14	-0.0635140150003698	-9.35256635613202E-14	-0.0688902013094562	-1.09113274154874E-13	-0.0686401461322894	-9.35256635613202E-14	-0.0716408082582911	-1.09113274154874E-13	-0.0724534875840833	-7.79380529677668E-14	-0.0746727272814387	0	-0.0752978652243557	-1.55876105935534E-13	-0.0753916359157933	-1.55876105935534E-14
0.011	-0.0572001217769078	-1.09113274154874E-13	-0.0613260322001602	-7.79380529677668E-14	-0.0636702994860991	-1.55876105935534E-13	-0.0688276875151645	-7.79380529677668E-14	-0.068733916823727	-1.55876105935534E-13	-0.071672065155437	-9.35256635613202E-14	-0.0725472582755208	-3.11752211871067E-14	-0.0746414703842929	-1.55876105935534E-13	-0.0753291221215016	-6.23504423742135E-14	-0.0753291221215016	-1.55876105935534E-13
0.0111	-0.0571376079826161	-4.67628317806601E-14	-0.0613572890973061	-1.09113274154874E-13	-0.0635140150003698	-1.24700884748427E-13	-0.0688276875151645	-9.35256635613202E-14	-0.0686714030294353	-6.23504423742135E-14	-0.0716095513611453	-1.4028849534198E-13	-0.0726097720698125	-1.4028849534198E-13	-0.0747039841785846	0	-0.0754228928129391	-9.35256635613202E-14	-0.0753603790186474	-1.24700884748427E-13
0.0112	-0.0571063510854703	-9.35256635613202E-14	-0.0614198028915978	-9.35256635613202E-14	-0.0637640701775366	-9.35256635613202E-14	-0.0690777426923313	-6.23504423742135E-14	-0.0686088892351436	-1.24700884748427E-13	-0.0716095513611453	-9.35256635613202E-14	-0.0724222306869374	-1.09113274154874E-13	-0.0744851858985636	-7.79380529677668E-14	-0.075235351430064	-7.79380529677668E-14	-0.0753916359157933	-3.11752211871067E-14
0.0113	-0.0571063510854703	-9.35256635613202E-14	-0.0613885459944519	-6.23504423742135E-14	-0.0636702994860991	-3.11752211871067E-14	-0.0689214582066021	0	-0.068733916823727	-1.4028849534198E-13	-0.0717345789497287	-4.67628317806601E-14	-0.0725785151726667	-1.55876105935534E-13	-0.0747352410757304	-1.09113274154874E-13	-0.0752978652243557	-1.71463716529087E-13	-0.0753291221215016	-1.4028849534198E-13
0.0114	-0.0572313786740537	-9.35256635613202E-14	-0.0613885459944519	-1.4028849534198E-13	-0.0636077856918074	-9.35256635613202E-14	-0.0689527151037479	-1.4028849534198E-13	-0.0686714030294353	-4.67628317806601E-14	-0.0717658358468745	-9.35256635613202E-14	-0.0725472582755208	-4.67628317806601E-14	-0.074610213487147	-1.55876105935534E-14	-0.0754228928129391	-9.35256635613202E-14	-0.0753603790186474	-1.4028849534198E-13
0.0115	-0.057168864879762	-3.11752211871067E-14	-0.0612322615087227	-1.09113274154874E-13	-0.0637015563832449	-6.23504423742135E-14	-0.0689527151037479	-1.4028849534198E-13	-0.0687026599265811	-1.4028849534198E-13	-0.0717970927440204	-9.35256635613202E-14	-0.0723909737897916	-1.24700884748427E-13	-0.0746414703842929	-1.4028849534198E-13	-0.075235351430064	-9.35256635613202E-14	-0.0753291221215016	-1.09113274154874E-13
0.0116	-0.0570750941883244	-1.24700884748427E-13	-0.0612322615087227	-9.35256635613202E-14	-0.0634515012060781	-1.4028849534198E-13	-0.0690152288980396	-1.24700884748427E-13	-0.068733916823727	-9.35256635613202E-14	-0.0719221203326038	-4.67628317806601E-14	-0.0726410289669584	-1.24700884748427E-13	-0.0745789565900012	-7.79380529677668E-14	-0.0752040945329182	-2.02638937716194E-13	-0.0752666083272099	-1.09113274154874E-13
0.0117	-0.057168864879762	-1.09113274154874E-13	-0.0614510597887436	-7.79380529677668E-14	-0.0635452718975157	-1.55876105935534E-13	-0.0688902013094562	-6.23504423742135E-14	-0.068733916823727	-7.79380529677668E-14	-0.0718596065383121	-4.67628317806601E-14	-0.0725785151726667	-7.79380529677668E-14	-0.074829011767168	-1.4028849534198E-13	-0.0752040945329182	-7.79380529677668E-14	-0.0751415807386265	-9.35256635613202E-14
0.0118	-0.0572001217769078	0	-0.0613572890973061	-1.09113274154874E-13	-0.0636390425889532	-4.67628317806601E-14	-0.0689839720008938	-1.4028849534198E-13	-0.0686714030294353	-4.67628317806601E-14	-0.0717970927440204	-1.55876105935534E-13	-0.0723284599954999	-1.71463716529087E-13	-0.0747664979728763	-7.79380529677668E-14	-0.0751728376357723	-4.67628317806601E-14	-0.0752978652243557	-1.24700884748427E-13
0.0119	-0.0570125803940327	-1.09113274154874E-13	-0.0613885459944519	-4.67628317806601E-14	-0.0636390425889532	-9.35256635613202E-14	-0.0689214582066021	-9.35256635613202E-14	-0.0686088892351436	-1.09113274154874E-13	-0.0718283496411662	-1.24700884748427E-13	-0.0723909737897916	-1.24700884748427E-13	-0.074829011767168	-9.35256635613202E-14	-0.0752666083272099	-9.35256635613202E-14	-0.0753916359157933	-7.79380529677668E-14
0.012	-0.0571063510854703	-1.4028849534198E-13	-0.0616386011716187	-4.67628317806601E-14	-0.0636390425889532	-4.67628317806601E-14	-0.0690464857951855	-6.23504423742135E-14	-0.0687651737208728	-9.35256635613202E-14	-0.0718283496411662	-1.09113274154874E-13	-0.0722659462012082	-7.79380529677668E-14	-0.0747664979728763	-9.35256635613202E-14	-0.075235351430064	-9.35256635613202E-14	-0.0753291221215016	-6.23504423742135E-14
0.0121	-0.056950066599741	3.11752211871067E-14	-0.0610759770229934	-1.4028849534198E-13	-0.0635452718975157	-1.09113274154874E-13	-0.0685776323379977	-1.09113274154874E-13	-0.0686401461322894	-4.67628317806601E-14	-0.071672065155437	-7.79380529677668E-14	-0.0724222306869374	-1.09113274154874E-13	-0.0747352410757304	-1.71463716529087E-13	-0.0753291221215016	-4.67628317806601E-14	-0.0753916359157933	-6.23504423742135E-14
0.0122	-0.056950066599741	-1.09113274154874E-13	-0.0612322615087227	-2.02638937716194E-13	-0.0636077856918074	-1.09113274154874E-13	-0.0689214582066021	-1.09113274154874E-13	-0.0686401461322894	-1.09113274154874E-13	-0.0719533772297496	-1.24700884748427E-13	-0.0723909737897916	-7.79380529677668E-14	-0.0747039841785846	-7.79380529677668E-14	-0.0751728376357723	-9.35256635613202E-14	-0.0753916359157933	-1.4028849534198E-13
0.0123	-0.056950066599741	-1.09113274154874E-13	-0.061169747714431	-4.67628317806601E-14	-0.0635140150003698	-1.24700884748427E-13	-0.0689214582066021	-7.79380529677668E-14	-0.0686088892351436	-6.23504423742135E-14	-0.0718283496411662	-1.09113274154874E-13	-0.0724222306869374	-9.35256635613202E-14	-0.0747352410757304	-1.24700884748427E-13	-0.0751415807386265	-1.24700884748427E-13	-0.0753291221215016	-1.09113274154874E-13
0.0124	-0.0570125803940327	-7.79380529677668E-14	-0.0614510597887436	-9.35256635613202E-14	-0.063482758103224	-7.79380529677668E-14	-0.0690464857951855	-4.67628317806601E-14	-0.0686401461322894	-9.35256635613202E-14	-0.0718596065383121	-9.35256635613202E-14	-0.0722346893040623	-4.67628317806601E-14	-0.074829011767168	-1.09113274154874E-13	-0.075235351430064	-9.35256635613202E-14	-0.0753291221215016	-1.24700884748427E-13
0.0125	-0.0571376079826161	3.11752211871067E-14	-0.0613572890973061	0	-0.0634515012060781	-7.79380529677668E-14	-0.0689839720008938	-6.23504423742135E-14	-0.0686401461322894	-7.79380529677668E-14	-0.0717658358468745	-1.09113274154874E-13	-0.0724534875840833	-2.18226548309747E-13	-0.0747664979728763	-9.35256635613202E-14	-0.0751415807386265	-3.11752211871067E-14	-0.0754228928129391	-9.35256635613202E-14
0.0126	-0.0569188097025952	-1.09113274154874E-13	-0.0612635184058685	-7.79380529677668E-14	-0.0632952167203489	-1.4028849534198E-13	-0.0690777426923313	-1.09113274154874E-13	-0.0685463754408519	-1.24700884748427E-13	-0.0718596065383121	-1.71463716529087E-13	-0.0723597168926457	3.11752211871067E-14	-0.0747977548700221	-6.23504423742135E-14	-0.0752666083272099	-9.35256635613202E-14	-0.0751728376357723	-1.4028849534198E-13
0.0127	-0.0570125803940327	-1.09113274154874E-13	-0.0615448304801812	-1.09113274154874E-13	-0.0634515012060781	-9.35256635613202E-14	-0.069140256486623	-7.79380529677668E-14	-0.0686401461322894	-6.23504423742135E-14	-0.0718283496411662	-6.23504423742135E-14	-0.0723909737897916	-6.23504423742135E-14	-0.074829011767168	-4.67628317806601E-14	-0.0752666083272099	-3.11752211871067E-14	-0.0752978652243557	-1.09113274154874E-13
0.0128	-0.0569188097025952	-6.23504423742135E-14	-0.0613260322001602	-7.79380529677668E-14	-0.0633577305146406	1.55876105935534E-14	-0.0690777426923313	-7.79380529677668E-14	-0.068733916823727	-1.24700884748427E-13	-0.0717033220525828	-9.35256635613202E-14	-0.0723597168926457	-9.35256635613202E-14	-0.0746727272814387	-1.24700884748427E-13	-0.0752978652243557	-1.55876105935534E-13	-0.0754228928129391	-9.35256635613202E-14
0.0129	-0.0568875528054493	-1.09113274154874E-13	-0.0613885459944519	-6.23504423742135E-14	-0.0631076753374737	-1.55876105935534E-13	-0.0689527151037479	-1.8705132712264E-13	-0.0686088892351436	-3.11752211871067E-14	-0.0719221203326038	-6.23504423742135E-14	-0.0723909737897916	-7.79380529677668E-14	-0.074829011767168	-1.55876105935534E-13	-0.075235351430064	-9.35256635613202E-14	-0.0753291221215016	-7.79380529677668E-14
0.013	-0.0568562959083035	0	-0.0615135735830353	-7.79380529677668E-14	-0.063263959823203	-7.79380529677668E-14	-0.0690777426923313	-1.4028849534198E-13	-0.0687964306180187	-3.11752211871067E-14	-0.0719221203326038	-6.23504423742135E-14	-0.0724534875840833	-1.09113274154874E-13	-0.0746727272814387	-7.79380529677668E-14	-0.075235351430064	-1.09113274154874E-13	-0.0753916359157933	-9.35256635613202E-14
0.0131	-0.0568250390111576	-1.4028849534198E-13	-0.0613260322001602	-7.79380529677668E-14	-0.0632952167203489	0	-0.069140256486623	-4.67628317806601E-14	-0.068733916823727	-4.67628317806601E-14	-0.0717658358468745	-1.4028849534198E-13	-0.0721096617154789	-7.79380529677668E-14	-0.0746727272814387	-1.09113274154874E-13	-0.0751415807386265	-1.55876105935534E-13	-0.0752666083272099	-1.24700884748427E-13
0.0132	-0.0569188097025952	-3.11752211871067E-14	-0.0612322615087227	-1.24700884748427E-13	-0.0635140150003698	-4.67628317806601E-14	-0.0689527151037479	-1.55876105935534E-13	-0.0682650633665392	-1.4028849534198E-13	-0.0718596065383121	-1.09113274154874E-13	-0.072297203098354	-2.338141589033E-13	-0.0746414703842929	-1.8705132712264E-13	-0.0750165531500431	-1.09113274154874E-13	-0.0753603790186474	-7.79380529677668E-14
0.0133	-0.0570438372911786	-3.11752211871067E-14	-0.0612635184058685	-7.79380529677668E-14	-0.0633889874117864	0	-0.0690464857951855	-1.09113274154874E-13	-0.0686088892351436	-2.02638937716194E-13	-0.0717970927440204	-1.09113274154874E-13	-0.0724534875840833	-7.79380529677668E-14	-0.0744539290014178	-9.35256635613202E-14	-0.0751728376357723	-7.79380529677668E-14	-0.0752978652243557	-1.4028849534198E-13
0.0134	-0.0570125803940327	0	-0.0613260322001602	-6.23504423742135E-14	-0.0632952167203489	-1.55876105935534E-13	-0.0691089995894772	-7.79380529677668E-14	-0.0685776323379977	0	-0.0717033220525828	-1.24700884748427E-13	-0.072297203098354	-4.67628317806601E-14	-0.0746414703842929	-1.24700884748427E-13	-0.075235351430064	-6.23504423742135E-14	-0.0753291221215016	-1.24700884748427E-13
0.0135	-0.056950066599741	-1.09113274154874E-13	-0.0613885459944519	-7.79380529677668E-14	-0.0632952167203489	-1.24700884748427E-13	-0.0692340271780606	-7.79380529677668E-14	-0.0686401461322894	-4.67628317806601E-14	-0.0718908634354579	-1.4028849534198E-13	-0.0724534875840833	-6.23504423742135E-14	-0.0744851858985636	-6.23504423742135E-14	-0.0753291221215016	-7.79380529677668E-14	-0.0752666083272099	-1.55876105935534E-14
0.0136	-0.0569813234968869	-9.35256635613202E-14	-0.0614198028915978	1.55876105935534E-14	-0.0634202443089323	1.55876105935534E-14	-0.0690464857951855	-6.23504423742135E-14	-0.0686401461322894	-4.67628317806601E-14	-0.0715470375668536	-9.35256635613202E-14	-0.0722659462012082	-7.79380529677668E-14	-0.0747039841785846	-1.09113274154874E-13	-0.0752666083272099	6.23504423742135E-14	-0.0752978652243557	-1.71463716529087E-13
0.0137	-0.0569188097025952	-1.55876105935534E-13	-0.0613572890973061	-1.4028849534198E-13	-0.0635140150003698	0	-0.069140256486623	-7.79380529677668E-14	-0.0686714030294353	-1.09113274154874E-13	-0.0717345789497287	-1.24700884748427E-13	-0.0723909737897916	-1.55876105935534E-13	-0.0746727272814387	1.55876105935534E-14	-0.075235351430064	-9.35256635613202E-14	-0.075235351430064	-6.23504423742135E-14
0.0138	-0.0567625252168659	-1.55876105935534E-13	-0.0615448304801812	-6.23504423742135E-14	-0.0634515012060781	-4.67628317806601E-14	-0.0690152288980396	-1.24700884748427E-13	-0.0685776323379977	-7.79380529677668E-14	-0.0717658358468745	1.55876105935534E-14	-0.0723284599954999	-9.35256635613202E-14	-0.0747664979728763	-4.67628317806601E-14	-0.0750478100471889	-1.55876105935534E-13	-0.0752978652243557	-1.24700884748427E-13
0.0139	-0.0568250390111576	-2.338141589033E-13	-0.0614510597887436	-4.67628317806601E-14	-0.0635140150003698	-1.55876105935534E-13	-0.0690777426923313	-1.55876105935534E-13	-0.0685776323379977	-9.35256635613202E-14	-0.0715470375668536	-6.23504423742135E-14	-0.0723909737897916	-9.35256635613202E-14	-0.0746414703842929	-9.35256635613202E-14	-0.0752978652243557	-1.09113274154874E-13	-0.0754854066072308	-6.23504423742135E-14
0.014	-0.0568250390111576	-7.79380529677668E-14	-0.0612947753030144	-1.09113274154874E-13	-0.0633889874117864	-7.79380529677668E-14	-0.0690777426923313	-7.79380529677668E-14	-0.0686714030294353	-9.35256635613202E-14	-0.0716095513611453	-1.71463716529087E-13	-0.0723284599954999	-1.09113274154874E-13	-0.0747039841785846	-1.71463716529087E-13	-0.0751103238414806	-6.23504423742135E-14	-0.075235351430064	-7.79380529677668E-14
0.0141	-0.0568562959083035	-1.55876105935534E-14	-0.0613260322001602	-1.4028849534198E-13	-0.0633264736174947	-1.09113274154874E-13	-0.0691715133837689	-1.24700884748427E-13	-0.0686401461322894	-4.67628317806601E-14	-0.0715157806697077	-9.35256635613202E-14	-0.072297203098354	-1.24700884748427E-13	-0.0744851858985636	-1.24700884748427E-13	-0.0751728376357723	-1.24700884748427E-13	-0.0753603790186474	-1.55876105935534E-13
0.0142	-0.0568562959083035	-7.79380529677668E-14	-0.0613572890973061	-7.79380529677668E-14	-0.0632952167203489	-1.24700884748427E-13	-0.0689527151037479	-6.23504423742135E-14	-0.0686401461322894	-6.23504423742135E-14	-0.0716095513611453	-1.09113274154874E-13	-0.0723909737897916	-9.35256635613202E-14	-0.074610213487147	-1.24700884748427E-13	-0.0750790669443348	-6.23504423742135E-14	-0.0755166635043767	-4.67628317806601E-14
0.0143	-0.0567937821140118	-7.79380529677668E-14	-0.0613572890973061	-6.23504423742135E-14	-0.0633577305146406	-1.24700884748427E-13	-0.0689527151037479	-7.79380529677668E-14	-0.068733916823727	-1.71463716529087E-13	-0.0717033220525828	-4.67628317806601E-14	-0.072297203098354	-1.09113274154874E-13	-0.0747352410757304	-9.35256635613202E-14	-0.0751103238414806	-1.09113274154874E-13	-0.0754228928129391	-1.24700884748427E-13
0.0144	-0.0568250390111576	-1.4028849534198E-13	-0.0612322615087227	-1.24700884748427E-13	-0.063263959823203	-9.35256635613202E-14	-0.0688589444123104	-1.4028849534198E-13	-0.0686088892351436	0	-0.0717033220525828	1.55876105935534E-14	-0.0723284599954999	-3.11752211871067E-14	-0.074610213487147	-3.11752211871067E-14	-0.0751103238414806	-4.67628317806601E-14	-0.0753916359157933	-9.35256635613202E-14
0.0145	-0.056950066599741	3.11752211871067E-14	-0.0613260322001602	-3.11752211871067E-14	-0.0632014460289113	-1.09113274154874E-13	-0.0688589444123104	-4.67628317806601E-14	-0.0686088892351436	-9.35256635613202E-14	-0.071672065155437	-1.8705132712264E-13	-0.0723909737897916	-4.67628317806601E-14	-0.074610213487147	-6.23504423742135E-14	-0.0752666083272099	-3.11752211871067E-14	-0.0753291221215016	-1.09113274154874E-13
0.0146	-0.056950066599741	-7.79380529677668E-14	-0.0614198028915978	-7.79380529677668E-14	-0.0631701891317654	-1.55876105935534E-13	-0.0688902013094562	-9.35256635613202E-14	-0.0687026599265811	-1.24700884748427E-13	-0.071672065155437	3.11752211871067E-14	-0.0723284599954999	-6.23504423742135E-14	-0.0747352410757304	-6.23504423742135E-14	-0.0749540393557514	-6.23504423742135E-14	-0.0754228928129391	-1.09113274154874E-13
0.0147	-0.0569188097025952	-7.79380529677668E-14	-0.0614198028915978	-1.09113274154874E-13	-0.0633264736174947	-1.24700884748427E-13	-0.0690464857951855	-1.09113274154874E-13	-0.0686088892351436	-1.24700884748427E-13	-0.0717658358468745	-1.4028849534198E-13	-0.0724222306869374	-9.35256635613202E-14	-0.0745789565900012	-1.4028849534198E-13	-0.0751415807386265	-7.79380529677668E-14	-0.075235351430064	-9.35256635613202E-14
0.0148	-0.0570438372911786	-1.24700884748427E-13	-0.0615448304801812	-3.11752211871067E-14	-0.0631076753374737	-6.23504423742135E-14	-0.0689527151037479	-6.23504423742135E-14	-0.0686714030294353	-1.71463716529087E-13	-0.0715782944639994	-9.35256635613202E-14	-0.0724222306869374	-1.4028849534198E-13	-0.0747977548700221	-1.24700884748427E-13	-0.0752978652243557	-4.67628317806601E-14	-0.0753916359157933	-1.55876105935534E-13
0.0149	-0.0569188097025952	-1.55876105935534E-14	-0.0612947753030144	-9.35256635613202E-14	-0.0631701891317654	-7.79380529677668E-14	-0.0690777426923313	-9.35256635613202E-14	-0.0686714030294353	-4.67628317806601E-14	-0.0716095513611453	-9.35256635613202E-14	-0.0724222306869374	-1.24700884748427E-13	-0.0746414703842929	-3.11752211871067E-14	-0.075235351430064	-9.35256635613202E-14	-0.0754854066072308	-6.23504423742135E-14
0.015	-0.0570125803940327	-9.35256635613202E-14	-0.0615448304801812	-1.09113274154874E-13	-0.0632952167203489	-1.09113274154874E-13	-0.0690152288980396	-6.23504423742135E-14	-0.0687964306180187	-3.11752211871067E-14	-0.0717033220525828	-1.09113274154874E-13	-0.0722034324069165	-9.35256635613202E-14	-0.0747039841785846	-4.67628317806601E-14	-0.0750790669443348	-1.09113274154874E-13	-0.0753291221215016	-1.24700884748427E-13
0.0151	-0.0569813234968869	-6.23504423742135E-14	-0.0616073442744729	0	-0.0632327029260571	-7.79380529677668E-14	-0.0691089995894772	-1.24700884748427E-13	-0.0687964306180187	-6.23504423742135E-14	-0.0715782944639994	-6.23504423742135E-14	-0.0723597168926457	-1.71463716529087E-13	-0.0746727272814387	-9.35256635613202E-14	-0.0752666083272099	-1.4028849534198E-13	-0.0753603790186474	-9.35256635613202E-14
0.0152	-0.0570438372911786	-4.67628317806601E-14	-0.0617011149659104	-7.79380529677668E-14	-0.0631389322346196	-1.09113274154874E-13	-0.0689527151037479	-9.35256635613202E-14	-0.068733916823727	-9.35256635613202E-14	-0.0717345789497287	-7.79380529677668E-14	-0.0722346893040623	-7.79380529677668E-14	-0.0747039841785846	-1.24700884748427E-13	-0.0751728376357723	-6.23504423742135E-14	-0.0754228928129391	-2.02638937716194E-13
0.0153	-0.0568562959083035	-9.35256635613202E-14	-0.0614510597887436	-7.79380529677668E-14	-0.0632327029260571	-1.55876105935534E-13	-0.0690152288980396	-1.4028849534198E-13	-0.0688589444123104	-9.35256635613202E-14	-0.071672065155437	-1.09113274154874E-13	-0.0723909737897916	-7.79380529677668E-14	-0.074829011767168	-3.11752211871067E-14	-0.0751728376357723	-1.09113274154874E-13	-0.0753291221215016	-4.67628317806601E-14
0.0154	-0.0570750941883244	0	-0.0615448304801812	-1.24700884748427E-13	-0.0632014460289113	-6.23504423742135E-14	-0.0690152288980396	-1.55876105935534E-14	-0.068733916823727	-4.67628317806601E-14	-0.0717033220525828	-1.24700884748427E-13	-0.0726097720698125	-9.35256635613202E-14	-0.0747352410757304	-1.09113274154874E-13	-0.075235351430064	-1.55876105935534E-14	-0.0754228928129391	-7.79380529677668E-14
0.0155	-0.0570750941883244	-9.35256635613202E-14	-0.061576087377327	-9.35256635613202E-14	-0.0631701891317654	-7.79380529677668E-14	-0.0689214582066021	-4.67628317806601E-14	-0.0684838616465602	-1.71463716529087E-13	-0.0718596065383121	-6.23504423742135E-14	-0.0723284599954999	-6.23504423742135E-14	-0.0746414703842929	-2.02638937716194E-13	-0.075235351430064	-9.35256635613202E-14	-0.0755791772986684	-4.67628317806601E-14
0.0156	-0.0570750941883244	-7.79380529677668E-14	-0.0615448304801812	-7.79380529677668E-14	-0.0633577305146406	-7.79380529677668E-14	-0.0690777426923313	-7.79380529677668E-14	-0.0685776323379977	-2.18226548309747E-13	-0.0717345789497287	-7.79380529677668E-14	-0.0723909737897916	-1.55876105935534E-13	-0.0746727272814387	-4.67628317806601E-14	-0.075235351430064	-1.24700884748427E-13	-0.0752978652243557	0
0.0157	-0.056950066599741	-7.79380529677668E-14	-0.0614198028915978	-3.11752211871067E-14	-0.0632014460289113	-6.23504423742135E-14	-0.0689214582066021	-4.67628317806601E-14	-0.0687026599265811	-1.09113274154874E-13	-0.0718596065383121	-1.4028849534198E-13	-0.0725472582755208	-1.09113274154874E-13	-0.0747977548700221	0	-0.0752666083272099	-9.35256635613202E-14	-0.0753291221215016	-1.4028849534198E-13
0.0158	-0.0570438372911786	-1.09113274154874E-13	-0.0614823166858895	-9.35256635613202E-14	-0.063263959823203	-6.23504423742135E-14	-0.0691089995894772	-1.24700884748427E-13	-0.0686088892351436	-9.35256635613202E-14	-0.0718596065383121	-1.24700884748427E-13	-0.0723909737897916	0	-0.0746727272814387	-9.35256635613202E-14	-0.0752666083272099	-9.35256635613202E-14	-0.0752666083272099	-1.71463716529087E-13
0.0159	-0.0570750941883244	-9.35256635613202E-14	-0.0614823166858895	-7.79380529677668E-14	-0.0632327029260571	-7.79380529677668E-14	-0.069140256486623	0	-0.0686088892351436	-6.23504423742135E-14	-0.0717033220525828	-9.35256635613202E-14	-0.0724534875840833	-1.8705132712264E-13	-0.0747352410757304	-1.4028849534198E-13	-0.0749852962528972	-7.79380529677668E-14	-0.0753291221215016	-1.24700884748427E-13
0.016	-0.057168864879762	-9.35256635613202E-14	-0.0616073442744729	-6.23504423742135E-14	-0.0632327029260571	-6.23504423742135E-14	-0.0690464857951855	-9.35256635613202E-14	-0.0686714030294353	-7.79380529677668E-14	-0.0718596065383121	-6.23504423742135E-14	-0.0723909737897916	-1.09113274154874E-13	-0.0746727272814387	-4.67628317806601E-14	-0.0752978652243557	-1.55876105935534E-13	-0.0751728376357723	-9.35256635613202E-14
0.0161	-0.0570750941883244	-9.35256635613202E-14	-0.0616698580687646	-9.35256635613202E-14	-0.063263959823203	-9.35256635613202E-14	-0.0690464857951855	-1.71463716529087E-13	-0.0686714030294353	-7.79380529677668E-14	-0.0718283496411662	-3.11752211871067E-14	-0.0724222306869374	-1.24700884748427E-13	-0.0747039841785846	-1.09113274154874E-13	-0.0752978652243557	3.11752211871067E-14	-0.0752978652243557	-1.4028849534198E-13
0.0162	-0.0571376079826161	-1.4028849534198E-13	-0.0616073442744729	-1.09113274154874E-13	-0.0632327029260571	-7.79380529677668E-14	-0.0690777426923313	-1.24700884748427E-13	-0.0686088892351436	-7.79380529677668E-14	-0.0718283496411662	-1.4028849534198E-13	-0.0723909737897916	-1.4028849534198E-13	-0.0746414703842929	-1.09113274154874E-13	-0.0753291221215016	-9.35256635613202E-14	-0.0752978652243557	3.11752211871067E-14
0.0163	-0.0572001217769078	-6.23504423742135E-14	-0.0617323718630563	-9.35256635613202E-14	-0.0633889874117864	-6.23504423742135E-14	-0.0690464857951855	-6.23504423742135E-14	-0.0686714030294353	-1.09113274154874E-13	-0.0718283496411662	-7.79380529677668E-14	-0.0723284599954999	-1.24700884748427E-13	-0.0745164427957095	-7.79380529677668E-14	-0.0753291221215016	-9.35256635613202E-14	-0.0754228928129391	-1.09113274154874E-13
0.0164	-0.057168864879762	-6.23504423742135E-14	-0.0616386011716187	-3.11752211871067E-14	-0.0633889874117864	-7.79380529677668E-14	-0.0691715133837689	-6.23504423742135E-14	-0.0685776323379977	-1.24700884748427E-13	-0.0717345789497287	-6.23504423742135E-14	-0.0723597168926457	-4.67628317806601E-14	-0.0746727272814387	-9.35256635613202E-14	-0.0751415807386265	-1.4028849534198E-13	-0.0753291221215016	-9.35256635613202E-14
0.0165	-0.0572313786740537	-1.71463716529087E-13	-0.0616073442744729	-9.35256635613202E-14	-0.063263959823203	-9.35256635613202E-14	-0.0690777426923313	-1.55876105935534E-13	-0.0685463754408519	-1.4028849534198E-13	-0.0717970927440204	-1.71463716529087E-13	-0.0723284599954999	-9.35256635613202E-14	-0.074610213487147	-9.35256635613202E-14	-0.0753916359157933	-1.4028849534198E-13	-0.0751728376357723	-9.35256635613202E-14
0.0166	-0.0570750941883244	-9.35256635613202E-14	-0.061576087377327	-9.35256635613202E-14	-0.0633889874117864	-1.24700884748427E-13	-0.0689527151037479	-4.67628317806601E-14	-0.0686401461322894	-1.55876105935534E-14	-0.0717658358468745	-1.55876105935534E-13	-0.072297203098354	-3.11752211871067E-14	-0.0747352410757304	-7.79380529677668E-14	-0.0753916359157933	-7.79380529677668E-14	-0.0753916359157933	-9.35256635613202E-14
0.0167	-0.0569188097025952	-1.55876105935534E-13	-0.061794885657348	-9.35256635613202E-14	-0.0633264736174947	-6.23504423742135E-14	-0.0691089995894772	-9.35256635613202E-14	-0.0686401461322894	-6.23504423742135E-14	-0.0715470375668536	-9.35256635613202E-14	-0.0723597168926457	-1.24700884748427E-13	-0.0747664979728763	-9.35256635613202E-14	-0.075235351430064	-1.09113274154874E-13	-0.0752666083272099	-9.35256635613202E-14
0.0168	-0.0569188097025952	-1.09113274154874E-13	-0.0615135735830353	-1.09113274154874E-13	-0.0634515012060781	-1.24700884748427E-13	-0.0689839720008938	-9.35256635613202E-14	-0.0687026599265811	-1.09113274154874E-13	-0.0719221203326038	-1.55876105935534E-13	-0.0724222306869374	-6.23504423742135E-14	-0.0746414703842929	-9.35256635613202E-14	-0.0753603790186474	-1.09113274154874E-13	-0.0751728376357723	-9.35256635613202E-14
0.0169	-0.0571376079826161	-6.23504423742135E-14	-0.0617011149659104	-1.24700884748427E-13	-0.0632952167203489	-7.79380529677668E-14	-0.0691715133837689	-1.4028849534198E-13	-0.0686401461322894	-1.09113274154874E-13	-0.0717970927440204	-6.23504423742135E-14	-0.0723909737897916	-6.23504423742135E-14	-0.0745789565900012	-7.79380529677668E-14	-0.075235351430064	-7.79380529677668E-14	-0.0753603790186474	-6.23504423742135E-14
0.017	-0.0570750941883244	-4.67628317806601E-14	-0.0615448304801812	-6.23504423742135E-14	-0.0633264736174947	-7.79380529677668E-14	-0.069140256486623	-3.11752211871067E-14	-0.0688276875151645	-1.09113274154874E-13	-0.0719221203326038	-7.79380529677668E-14	-0.0722346893040623	-1.24700884748427E-13	-0.074610213487147	-1.4028849534198E-13	-0.0752666083272099	-6.23504423742135E-14	-0.0751415807386265	-1.09113274154874E-13
0.0171	-0.0570125803940327	-9.35256635613202E-14	-0.061794885657348	-9.35256635613202E-14	-0.0633577305146406	-1.71463716529087E-13	-0.069140256486623	-1.24700884748427E-13	-0.068515118543706	-6.23504423742135E-14	-0.0719221203326038	0	-0.0722346893040623	-2.18226548309747E-13	-0.074829011767168	0	-0.0753291221215016	-9.35256635613202E-14	-0.0751728376357723	-7.79380529677668E-14
0.0172	-0.057168864879762	-9.35256635613202E-14	-0.0618261425544938	3.11752211871067E-14	-0.0633889874117864	-7.79380529677668E-14	-0.0690777426923313	-1.09113274154874E-13	-0.0686088892351436	-1.55876105935534E-13	-0.0717033220525828	-1.24700884748427E-13	-0.072297203098354	-1.24700884748427E-13	-0.0748915255614597	-3.11752211871067E-14	-0.0753916359157933	-1.09113274154874E-13	-0.0754854066072308	0
0.0173	-0.0571376079826161	-3.11752211871067E-14	-0.0618261425544938	-9.35256635613202E-14	-0.0633577305146406	-9.35256635613202E-14	-0.0692027702809147	-1.09113274154874E-13	-0.068515118543706	-1.09113274154874E-13	-0.0717658358468745	-2.02638937716194E-13	-0.0721409186126248	-6.23504423742135E-14	-0.074829011767168	1.55876105935534E-14	-0.0753916359157933	-1.24700884748427E-13	-0.075235351430064	-6.23504423742135E-14
0.0174	-0.0570750941883244	-9.35256635613202E-14	-0.0618261425544938	-7.79380529677668E-14	-0.0635765287946615	-1.09113274154874E-13	-0.0689527151037479	-3.11752211871067E-14	-0.0684526047494143	-6.23504423742135E-14	-0.0716095513611453	-6.23504423742135E-14	-0.0723597168926457	-7.79380529677668E-14	-0.0749227824586055	-1.55876105935534E-13	-0.0753291221215016	-9.35256635613202E-14	-0.0751728376357723	-2.02638937716194E-13
0.0175	-0.057168864879762	-9.35256635613202E-14	-0.0620136839373689	-4.67628317806601E-14	-0.0634515012060781	1.55876105935534E-14	-0.0691089995894772	-1.71463716529087E-13	-0.068515118543706	-4.67628317806601E-14	-0.0717345789497287	-1.09113274154874E-13	-0.0721096617154789	-4.67628317806601E-14	-0.0746727272814387	-9.35256635613202E-14	-0.0753603790186474	-9.35256635613202E-14	-0.0751728376357723	-1.24700884748427E-13
0.0176	-0.0572313786740537	-1.55876105935534E-14	-0.0617323718630563	-1.09113274154874E-13	-0.0633577305146406	-1.55876105935534E-13	-0.069140256486623	0	-0.068515118543706	-4.67628317806601E-14	-0.0717345789497287	-6.23504423742135E-14	-0.0721409186126248	-9.35256635613202E-14	-0.0749540393557514	-1.55876105935534E-13	-0.0752978652243557	-1.09113274154874E-13	-0.0752040945329182	-6.23504423742135E-14
0.0177	-0.0570750941883244	-9.35256635613202E-14	-0.0617636287602021	-1.4028849534198E-13	-0.0634515012060781	-9.35256635613202E-14	-0.0690152288980396	-7.79380529677668E-14	-0.068515118543706	-1.09113274154874E-13	-0.0718908634354579	-6.23504423742135E-14	-0.0721721755097706	-9.35256635613202E-14	-0.0747977548700221	-3.11752211871067E-14	-0.0753603790186474	-1.09113274154874E-13	-0.0752666083272099	-9.35256635613202E-14
0.0178	-0.0572626355711995	-1.4028849534198E-13	-0.0617636287602021	-1.09113274154874E-13	-0.0634515012060781	-9.35256635613202E-14	-0.0690464857951855	-1.24700884748427E-13	-0.0684526047494143	-1.71463716529087E-13	-0.0717658358468745	-6.23504423742135E-14	-0.0721096617154789	-7.79380529677668E-14	-0.074610213487147	-2.18226548309747E-13	-0.0753291221215016	-6.23504423742135E-14	-0.0750165531500431	-6.23504423742135E-14
0.0179	-0.057168864879762	0	-0.0617636287602021	-7.79380529677668E-14	-0.0634515012060781	-1.4028849534198E-13	-0.0692027702809147	-4.67628317806601E-14	-0.0683900909551226	-1.09113274154874E-13	-0.0718908634354579	-9.35256635613202E-14	-0.072297203098354	-4.67628317806601E-14	-0.0747039841785846	-7.79380529677668E-14	-0.0752978652243557	-1.55876105935534E-13	-0.0752666083272099	-1.09113274154874E-13
0.018	-0.0572001217769078	-1.09113274154874E-13	-0.0616698580687646	-1.24700884748427E-13	-0.0633577305146406	-1.24700884748427E-13	-0.0689527151037479	-6.23504423742135E-14	-0.0684213478522685	-6.23504423742135E-14	-0.0718283496411662	-6.23504423742135E-14	-0.0721721755097706	-6.23504423742135E-14	-0.0749540393557514	-7.79380529677668E-14	-0.075235351430064	-1.4028849534198E-13	-0.0751415807386265	-1.09113274154874E-13
0.0181	-0.0570750941883244	-1.4028849534198E-13	-0.061794885657348	-6.23504423742135E-14	-0.0633889874117864	-1.09113274154874E-13	-0.0688589444123104	-1.4028849534198E-13	-0.0686401461322894	-7.79380529677668E-14	-0.0718283496411662	-9.35256635613202E-14	-0.0722659462012082	-1.55876105935534E-13	-0.0748915255614597	-6.23504423742135E-14	-0.0751728376357723	-1.24700884748427E-13	-0.0752040945329182	-9.35256635613202E-14
0.0182	-0.0572938924683454	-6.23504423742135E-14	-0.0617636287602021	-1.55876105935534E-14	-0.0634515012060781	0	-0.0690464857951855	-1.09113274154874E-13	-0.0684213478522685	-4.67628317806601E-14	-0.0717970927440204	-9.35256635613202E-14	-0.0721409186126248	-7.79380529677668E-14	-0.074829011767168	-1.09113274154874E-13	-0.0751415807386265	-1.8705132712264E-13	-0.0751415807386265	-9.35256635613202E-14
0.0183	-0.0570750941883244	-6.23504423742135E-14	-0.0616698580687646	-1.24700884748427E-13	-0.0634515012060781	-3.11752211871067E-14	-0.069140256486623	-9.35256635613202E-14	-0.0682963202636851	-1.4028849534198E-13	-0.0717970927440204	-1.55876105935534E-13	-0.0720784048183331	-4.67628317806601E-14	-0.0748915255614597	-1.09113274154874E-13	-0.0751103238414806	-1.09113274154874E-13	-0.0751103238414806	-1.24700884748427E-13
0.0184	-0.0571063510854703	-2.18226548309747E-13	-0.0618573994516397	-9.35256635613202E-14	-0.063263959823203	-1.4028849534198E-13	-0.0690464857951855	-4.67628317806601E-14	-0.0683900909551226	-1.09113274154874E-13	-0.0717345789497287	-1.09113274154874E-13	-0.0720784048183331	-1.24700884748427E-13	-0.0747352410757304	-1.24700884748427E-13	-0.0749227824586055	-1.4028849534198E-13	-0.0751728376357723	-9.35256635613202E-14
0.0185	-0.0572001217769078	-1.4028849534198E-13	-0.0617011149659104	0	-0.0633889874117864	-9.35256635613202E-14	-0.0688276875151645	-9.35256635613202E-14	-0.0683900909551226	-9.35256635613202E-14	-0.0718283496411662	-1.09113274154874E-13	-0.0721096617154789	-1.09113274154874E-13	-0.074610213487147	-1.71463716529087E-13	-0.0750165531500431	-6.23504423742135E-14	-0.0750478100471889	-1.4028849534198E-13
0.0186	-0.0571063510854703	-3.11752211871067E-14	-0.061794885657348	-1.24700884748427E-13	-0.0633889874117864	-9.35256635613202E-14	-0.0689214582066021	-1.55876105935534E-13	-0.0682338064693934	-6.23504423742135E-14	-0.0717658358468745	-3.11752211871067E-14	-0.0721721755097706	-6.23504423742135E-14	-0.0747977548700221	-9.35256635613202E-14	-0.0750478100471889	-7.79380529677668E-14	-0.0751728376357723	-1.71463716529087E-13
0.0187	-0.0571063510854703	-1.09113274154874E-13	-0.0618573994516397	-9.35256635613202E-14	-0.0633889874117864	-7.79380529677668E-14	-0.0688902013094562	-1.09113274154874E-13	-0.0682338064693934	-1.71463716529087E-13	-0.0717033220525828	-1.09113274154874E-13	-0.0722346893040623	-6.23504423742135E-14	-0.0749540393557514	-4.67628317806601E-14	-0.0750165531500431	-9.35256635613202E-14	-0.0750790669443348	-6.23504423742135E-14
0.0188	-0.0572001217769078	-9.35256635613202E-14	-0.0617323718630563	-1.55876105935534E-13	-0.0634202443089323	-1.09113274154874E-13	-0.0689214582066021	-6.23504423742135E-14	-0.0682963202636851	-3.11752211871067E-14	-0.0717033220525828	-9.35256635613202E-14	-0.0721096617154789	-4.67628317806601E-14	-0.0748915255614597	-6.23504423742135E-14	-0.0750790669443348	-7.79380529677668E-14	-0.0751415807386265	-7.79380529677668E-14
0.0189	-0.0571063510854703	-6.23504423742135E-14	-0.0618886563487855	-4.67628317806601E-14	-0.0631701891317654	-4.67628317806601E-14	-0.0687964306180187	-1.4028849534198E-13	-0.0682650633665392	-3.11752211871067E-14	-0.0717345789497287	-4.67628317806601E-14	-0.0721096617154789	-1.55876105935534E-13	-0.0748915255614597	-9.35256635613202E-14	-0.0750478100471889	-1.24700884748427E-13	-0.0751728376357723	-6.23504423742135E-14
0.019	-0.0571376079826161	-1.4028849534198E-13	-0.0619824270402231	-3.11752211871067E-14	-0.0633577305146406	-7.79380529677668E-14	-0.0687964306180187	-6.23504423742135E-14	-0.0681087788808099	-9.35256635613202E-14	-0.0718908634354579	-4.67628317806601E-14	-0.0720471479211872	-1.24700884748427E-13	-0.0748915255614597	-1.09113274154874E-13	-0.0748915255614597	-1.55876105935534E-13	-0.0751728376357723	-6.23504423742135E-14
0.0191	-0.0573251493654912	-1.09113274154874E-13	-0.0618573994516397	-7.79380529677668E-14	-0.0632952167203489	-6.23504423742135E-14	-0.0688902013094562	-1.09113274154874E-13	-0.0682338064693934	-1.24700884748427E-13	-0.0718283496411662	-4.67628317806601E-14	-0.0719846341268955	-4.67628317806601E-14	-0.074829011767168	-1.4028849534198E-13	-0.0748915255614597	-1.4028849534198E-13	-0.0751728376357723	-1.24700884748427E-13
0.0192	-0.0572313786740537	-6.23504423742135E-14	-0.0616698580687646	-1.4028849534198E-13	-0.063263959823203	-9.35256635613202E-14	-0.0688276875151645	-1.4028849534198E-13	-0.0681087788808099	-6.23504423742135E-14	-0.0718283496411662	-9.35256635613202E-14	-0.0721096617154789	-1.24700884748427E-13	-0.0745789565900012	-1.55876105935534E-13	-0.0749852962528972	-7.79380529677668E-14	-0.0750790669443348	-9.35256635613202E-14
0.0193	-0.0571063510854703	-7.79380529677668E-14	-0.0618573994516397	-2.338141589033E-13	-0.0633889874117864	-7.79380529677668E-14	-0.0688902013094562	-1.24700884748427E-13	-0.0682650633665392	-1.4028849534198E-13	-0.0719846341268955	-4.67628317806601E-14	-0.0721096617154789	-9.35256635613202E-14	-0.0746727272814387	-1.8705132712264E-13	-0.0750165531500431	-1.09113274154874E-13	-0.0751415807386265	-1.24700884748427E-13
0.0194	-0.0570750941883244	-1.55876105935534E-13	-0.0617011149659104	1.55876105935534E-14	-0.0630764184403279	-3.11752211871067E-14	-0.0690464857951855	-3.11752211871067E-14	-0.0682963202636851	-3.11752211871067E-14	-0.0718283496411662	-7.79380529677668E-14	-0.0720471479211872	-1.4028849534198E-13	-0.0746414703842929	-1.55876105935534E-13	-0.0751415807386265	-7.79380529677668E-14	-0.0750478100471889	-1.24700884748427E-13
0.0195	-0.0570438372911786	-1.71463716529087E-13	-0.061794885657348	-1.24700884748427E-13	-0.063263959823203	-1.71463716529087E-13	-0.0688902013094562	-9.35256635613202E-14	-0.0681712926751017	-1.4028849534198E-13	-0.071672065155437	-1.71463716529087E-13	-0.0720471479211872	-7.79380529677668E-14	-0.0747039841785846	-9.35256635613202E-14	-0.0750478100471889	-4.67628317806601E-14	-0.0751415807386265	-7.79380529677668E-14
0.0196	-0.057168864879762	-1.09113274154874E-13	-0.0616073442744729	-9.35256635613202E-14	-0.0632014460289113	-1.55876105935534E-14	-0.0688276875151645	-1.71463716529087E-13	-0.0682650633665392	-7.79380529677668E-14	-0.0717658358468745	-1.55876105935534E-13	-0.0721721755097706	-4.67628317806601E-14	-0.0746727272814387	-3.11752211871067E-14	-0.0751103238414806	-9.35256635613202E-14	-0.0752040945329182	-1.09113274154874E-13
0.0197	-0.0572001217769078	-6.23504423742135E-14	-0.0616073442744729	-1.55876105935534E-13	-0.0633264736174947	-7.79380529677668E-14	-0.0690464857951855	-9.35256635613202E-14	-0.0681400357779558	-9.35256635613202E-14	-0.0717970927440204	-7.79380529677668E-14	-0.072297203098354	-9.35256635613202E-14	-0.0747039841785846	-1.09113274154874E-13	-0.074829011767168	-1.09113274154874E-13	-0.0751728376357723	-6.23504423742135E-14
0.0198	-0.057168864879762	-9.35256635613202E-14	-0.0616386011716187	-7.79380529677668E-14	-0.0633264736174947	0	-0.069140256486623	-3.11752211871067E-14	-0.0682025495722475	-1.24700884748427E-13	-0.0718908634354579	-7.79380529677668E-14	-0.0721409186126248	-3.11752211871067E-14	-0.0745789565900012	-1.4028849534198E-13	-0.0750478100471889	-1.24700884748427E-13	-0.075235351430064	-7.79380529677668E-14
0.0199	-0.0572001217769078	-7.79380529677668E-14	-0.0615135735830353	-1.09113274154874E-13	-0.0633577305146406	-1.55876105935534E-14	-0.069140256486623	0	-0.0681087788808099	-9.35256635613202E-14	-0.0717658358468745	-1.4028849534198E-13	-0.0721721755097706	-1.55876105935534E-13	-0.0747039841785846	-7.79380529677668E-14	-0.0751103238414806	1.55876105935534E-14	-0.0749540393557514	-9.35256635613202E-14
0.02	-0.0572626355711995	-3.11752211871067E-14	-0.0615448304801812	-7.79380529677668E-14	-0.063263959823203	-6.23504423742135E-14	-0.0691089995894772	-1.4028849534198E-13	-0.0681712926751017	-6.23504423742135E-14	-0.0718908634354579	-6.23504423742135E-14	-0.0720471479211872	-7.79380529677668E-14	-0.0745164427957095	-4.67628317806601E-14	-0.0749227824586055	-1.55876105935534E-13	-0.0750790669443348	-2.02638937716194E-13
0.0201	-0.0571063510854703	-1.55876105935534E-13	-0.0614823166858895	-1.55876105935534E-14	-0.0633577305146406	-1.71463716529087E-13	-0.0691089995894772	-1.4028849534198E-13	-0.0680462650865182	-3.11752211871067E-14	-0.0717970927440204	-9.35256635613202E-14	-0.072297203098354	-1.24700884748427E-13	-0.0745789565900012	-1.4028849534198E-13	-0.0749540393557514	-9.35256635613202E-14	-0.0750165531500431	-4.67628317806601E-14
0.0202	-0.0572001217769078	-1.09113274154874E-13	-0.061576087377327	-9.35256635613202E-14	-0.0634202443089323	-9.35256635613202E-14	-0.0689214582066021	-4.67628317806601E-14	-0.0681400357779558	-9.35256635613202E-14	-0.0719221203326038	-7.79380529677668E-14	-0.0722034324069165	-1.55876105935534E-14	-0.0743914152071261	-1.4028849534198E-13	-0.0751103238414806	-1.09113274154874E-13	-0.0751415807386265	-9.35256635613202E-14
0.0203	-0.0572313786740537	-7.79380529677668E-14	-0.061576087377327	-3.11752211871067E-14	-0.0634515012060781	-7.79380529677668E-14	-0.0691715133837689	-9.35256635613202E-14	-0.0681712926751017	-7.79380529677668E-14	-0.0719221203326038	-7.79380529677668E-14	-0.0722659462012082	-9.35256635613202E-14	-0.0745476996928553	-1.09113274154874E-13	-0.0749540393557514	-4.67628317806601E-14	-0.0750790669443348	-4.67628317806601E-14
0.0204	-0.0571063510854703	-1.09113274154874E-13	-0.061576087377327	3.11752211871067E-14	-0.0632014460289113	-6.23504423742135E-14	-0.0693277978694981	-7.79380529677668E-14	-0.0681712926751017	-1.55876105935534E-13	-0.0718908634354579	-3.11752211871067E-14	-0.0723597168926457	-6.23504423742135E-14	-0.0746414703842929	-3.11752211871067E-14	-0.0749227824586055	-6.23504423742135E-14	-0.0753291221215016	-7.79380529677668E-14
0.0205	-0.0570438372911786	-1.55876105935534E-13	-0.0617636287602021	-7.79380529677668E-14	-0.0633577305146406	-1.4028849534198E-13	-0.0690464857951855	-1.09113274154874E-13	-0.0680462650865182	-1.09113274154874E-13	-0.0719221203326038	-9.35256635613202E-14	-0.072297203098354	-9.35256635613202E-14	-0.0745789565900012	-6.23504423742135E-14	-0.0748915255614597	-1.24700884748427E-13	-0.0751728376357723	1.55876105935534E-14
0.0206	-0.0573251493654912	-1.24700884748427E-13	-0.0616073442744729	-6.23504423742135E-14	-0.0632014460289113	-1.24700884748427E-13	-0.0689839720008938	-1.71463716529087E-13	-0.0681400357779558	-7.79380529677668E-14	-0.0718283496411662	-1.09113274154874E-13	-0.0721409186126248	-1.09113274154874E-13	-0.0745164427957095	-1.09113274154874E-13	-0.0750478100471889	-1.24700884748427E-13	-0.0751728376357723	-9.35256635613202E-14
0.0207	-0.0572313786740537	1.55876105935534E-14	-0.0616073442744729	-1.09113274154874E-13	-0.0634515012060781	-6.23504423742135E-14	-0.068733916823727	-7.79380529677668E-14	-0.0681712926751017	-7.79380529677668E-14	-0.0718283496411662	-9.35256635613202E-14	-0.0724222306869374	-1.4028849534198E-13	-0.0744539290014178	-1.09113274154874E-13	-0.0750165531500431	-6.23504423742135E-14	-0.0751728376357723	-1.71463716529087E-13
0.0208	-0.0572001217769078	-1.8705132712264E-13	-0.0617011149659104	-6.23504423742135E-14	-0.0632327029260571	-1.55876105935534E-14	-0.0688902013094562	-2.02638937716194E-13	-0.0682963202636851	-7.79380529677668E-14	-0.0717970927440204	-1.4028849534198E-13	-0.0721721755097706	-1.09113274154874E-13	-0.0744539290014178	-1.4028849534198E-13	-0.0752040945329182	-4.67628317806601E-14	-0.0753603790186474	-9.35256635613202E-14
0.0209	-0.057168864879762	-9.35256635613202E-14	-0.0617011149659104	-4.67628317806601E-14	-0.0632014460289113	-1.4028849534198E-13	-0.0689839720008938	-6.23504423742135E-14	-0.0682338064693934	-6.23504423742135E-14	-0.071672065155437	-9.35256635613202E-14	-0.0723597168926457	-9.35256635613202E-14	-0.0745789565900012	-1.24700884748427E-13	-0.0752666083272099	-1.24700884748427E-13	-0.0753916359157933	-6.23504423742135E-14
0.021	-0.0570438372911786	-1.09113274154874E-13	-0.0616386011716187	-6.23504423742135E-14	-0.063263959823203	-1.4028849534198E-13	-0.0691089995894772	-3.11752211871067E-14	-0.0679837512922265	-1.4028849534198E-13	-0.0718596065383121	-1.24700884748427E-13	-0.0723284599954999	-6.23504423742135E-14	-0.0745164427957095	-7.79380529677668E-14	-0.0750790669443348	-7.79380529677668E-14	-0.075235351430064	-1.4028849534198E-13
0.0211	-0.0570750941883244	-7.79380529677668E-14	-0.061794885657348	-1.4028849534198E-13	-0.063263959823203	-7.79380529677668E-14	-0.0690152288980396	-6.23504423742135E-14	-0.0681712926751017	-2.02638937716194E-13	-0.0718596065383121	0	-0.0722659462012082	-1.09113274154874E-13	-0.0745164427957095	-1.8705132712264E-13	-0.0751103238414806	-1.24700884748427E-13	-0.0754854066072308	-9.35256635613202E-14
0.0212	-0.0571063510854703	-1.09113274154874E-13	-0.0616698580687646	-7.79380529677668E-14	-0.0632952167203489	-9.35256635613202E-14	-0.0690777426923313	-4.67628317806601E-14	-0.0683588340579768	-3.11752211871067E-14	-0.0718283496411662	-9.35256635613202E-14	-0.0723597168926457	-1.55876105935534E-13	-0.0746727272814387	-7.79380529677668E-14	-0.0748915255614597	-1.4028849534198E-13	-0.0753603790186474	-9.35256635613202E-14
0.0213	-0.0570438372911786	-9.35256635613202E-14	-0.0614198028915978	-1.4028849534198E-13	-0.0632014460289113	-1.24700884748427E-13	-0.0691715133837689	-4.67628317806601E-14	-0.0682025495722475	-3.11752211871067E-14	-0.0719533772297496	-1.09113274154874E-13	-0.072297203098354	-4.67628317806601E-14	-0.0745789565900012	-3.11752211871067E-14	-0.0749227824586055	-1.8705132712264E-13	-0.0753291221215016	-1.09113274154874E-13
0.0214	-0.0571376079826161	-1.09113274154874E-13	-0.0615448304801812	-1.09113274154874E-13	-0.063263959823203	-9.35256635613202E-14	-0.069140256486623	-1.09113274154874E-13	-0.0682338064693934	-1.8705132712264E-13	-0.071672065155437	-1.09113274154874E-13	-0.0723909737897916	-7.79380529677668E-14	-0.0745789565900012	-1.09113274154874E-13	-0.0748915255614597	-7.79380529677668E-14	-0.075454149710085	-1.09113274154874E-13
0.0215	-0.0570750941883244	-6.23504423742135E-14	-0.0616386011716187	-7.79380529677668E-14	-0.0633264736174947	-1.09113274154874E-13	-0.069140256486623	-1.24700884748427E-13	-0.0681400357779558	-1.55876105935534E-13	-0.0715157806697077	-9.35256635613202E-14	-0.072297203098354	-4.67628317806601E-14	-0.0745476996928553	-2.02638937716194E-13	-0.0752666083272099	-4.67628317806601E-14	-0.0752978652243557	-1.09113274154874E-13
0.0216	-0.056950066599741	-1.24700884748427E-13	-0.061576087377327	-6.23504423742135E-14	-0.0632952167203489	-4.67628317806601E-14	-0.069140256486623	-1.55876105935534E-13	-0.0681087788808099	-1.55876105935534E-13	-0.071672065155437	-9.35256635613202E-14	-0.0723909737897916	-9.35256635613202E-14	-0.0743601583099802	-3.11752211871067E-14	-0.0751728376357723	-1.55876105935534E-14	-0.0752978652243557	-7.79380529677668E-14
0.0217	-0.0569188097025952	-7.79380529677668E-14	-0.0616386011716187	-1.09113274154874E-13	-0.0633577305146406	-1.09113274154874E-13	-0.0690777426923313	-1.24700884748427E-13	-0.0681712926751017	-9.35256635613202E-14	-0.0717033220525828	-7.79380529677668E-14	-0.0724534875840833	-7.79380529677668E-14	-0.0746414703842929	-1.24700884748427E-13	-0.0751103238414806	-1.24700884748427E-13	-0.0753291221215016	-1.55876105935534E-13
0.0218	-0.0572001217769078	-7.79380529677668E-14	-0.0616073442744729	-9.35256635613202E-14	-0.0633577305146406	-1.55876105935534E-13	-0.0692652840752064	-1.09113274154874E-13	-0.0680775219836641	-1.55876105935534E-13	-0.0716408082582911	-4.67628317806601E-14	-0.0722346893040623	-7.79380529677668E-14	-0.0745789565900012	-6.23504423742135E-14	-0.0751415807386265	-1.09113274154874E-13	-0.0751415807386265	-1.09113274154874E-13
0.0219	-0.0568875528054493	-1.24700884748427E-13	-0.0615448304801812	-6.23504423742135E-14	-0.0631389322346196	-1.24700884748427E-13	-0.0691715133837689	-4.67628317806601E-14	-0.0681087788808099	-9.35256635613202E-14	-0.0716095513611453	-1.71463716529087E-13	-0.0723284599954999	-1.71463716529087E-13	-0.0746727272814387	-9.35256635613202E-14	-0.0748915255614597	-2.02638937716194E-13	-0.0753291221215016	-6.23504423742135E-14
0.022	-0.0571063510854703	-9.35256635613202E-14	-0.0616073442744729	-1.09113274154874E-13	-0.0633577305146406	-1.4028849534198E-13	-0.0692027702809147	-7.79380529677668E-14	-0.0682338064693934	-9.35256635613202E-14	-0.0717658358468745	-7.79380529677668E-14	-0.0726097720698125	-6.23504423742135E-14	-0.0746727272814387	-4.67628317806601E-14	-0.0749540393557514	-1.55876105935534E-13	-0.0752666083272099	-4.67628317806601E-14
0.0221	-0.0571063510854703	-7.79380529677668E-14	-0.0615135735830353	-1.24700884748427E-13	-0.0635765287946615	-3.11752211871067E-14	-0.0692652840752064	-9.35256635613202E-14	-0.0682338064693934	-6.23504423742135E-14	-0.0717345789497287	-1.55876105935534E-14	-0.0724222306869374	-6.23504423742135E-14	-0.0745789565900012	-9.35256635613202E-14	-0.0750165531500431	-9.35256635613202E-14	-0.0751103238414806	-1.24700884748427E-13
0.0222	-0.0572313786740537	-4.67628317806601E-14	-0.0613885459944519	-1.55876105935534E-13	-0.0636702994860991	-1.09113274154874E-13	-0.0690777426923313	-9.35256635613202E-14	-0.0682025495722475	-9.35256635613202E-14	-0.071672065155437	-1.24700884748427E-13	-0.0724222306869374	-6.23504423742135E-14	-0.0746727272814387	-1.4028849534198E-13	-0.0749540393557514	-1.4028849534198E-13	-0.0748915255614597	-2.02638937716194E-13
0.0223	-0.0570750941883244	-3.11752211871067E-14	-0.0615135735830353	-9.35256635613202E-14	-0.063482758103224	0	-0.0692340271780606	-9.35256635613202E-14	-0.0681400357779558	-3.11752211871067E-14	-0.0717033220525828	-1.09113274154874E-13	-0.0726097720698125	-1.24700884748427E-13	-0.0744226721042719	-1.09113274154874E-13	-0.074829011767168	-1.09113274154874E-13	-0.0750790669443348	-9.35256635613202E-14
0.0224	-0.0570750941883244	-1.55876105935534E-13	-0.0615448304801812	-3.11752211871067E-14	-0.0634515012060781	-1.09113274154874E-13	-0.0691715133837689	-1.55876105935534E-14	-0.0681712926751017	-1.09113274154874E-13	-0.0716095513611453	-1.24700884748427E-13	-0.0727035427612501	6.23504423742135E-14	-0.0746414703842929	-1.71463716529087E-13	-0.0749227824586055	-6.23504423742135E-14	-0.0751728376357723	0
0.0225	-0.0571063510854703	-6.23504423742135E-14	-0.0616073442744729	-6.23504423742135E-14	-0.0635765287946615	-1.4028849534198E-13	-0.0692652840752064	-1.71463716529087E-13	-0.0681712926751017	-1.09113274154874E-13	-0.0717033220525828	-7.79380529677668E-14	-0.0726722858641042	-9.35256635613202E-14	-0.074610213487147	0	-0.0749227824586055	-1.24700884748427E-13	-0.0750478100471889	0
0.0226	-0.057168864879762	-6.23504423742135E-14	-0.061576087377327	-1.4028849534198E-13	-0.0633889874117864	-1.4028849534198E-13	-0.0692965409723523	-7.79380529677668E-14	-0.0681087788808099	-7.79380529677668E-14	-0.0717345789497287	-4.67628317806601E-14	-0.0723909737897916	-1.71463716529087E-13	-0.0747039841785846	-1.09113274154874E-13	-0.0749852962528972	-3.11752211871067E-14	-0.0752666083272099	-4.67628317806601E-14
0.0227	-0.0572313786740537	-9.35256635613202E-14	-0.061576087377327	-4.67628317806601E-14	-0.0632952167203489	-1.4028849534198E-13	-0.0694528254580815	-7.79380529677668E-14	-0.0681712926751017	-9.35256635613202E-14	-0.0716408082582911	-1.24700884748427E-13	-0.0723909737897916	-1.24700884748427E-13	-0.0746727272814387	-9.35256635613202E-14	-0.0749852962528972	-7.79380529677668E-14	-0.0751415807386265	0
0.0228	-0.0572313786740537	-1.55876105935534E-14	-0.0616073442744729	-7.79380529677668E-14	-0.0635452718975157	-7.79380529677668E-14	-0.0693903116637898	-1.09113274154874E-13	-0.0681087788808099	-4.67628317806601E-14	-0.0717658358468745	-1.09113274154874E-13	-0.0724534875840833	-6.23504423742135E-14	-0.0745789565900012	-1.55876105935534E-13	-0.0748602686643138	-1.55876105935534E-13	-0.0750790669443348	-1.24700884748427E-13
0.0229	-0.0570750941883244	-1.24700884748427E-13	-0.0616386011716187	-6.23504423742135E-14	-0.063482758103224	1.55876105935534E-14	-0.0692965409723523	-9.35256635613202E-14	-0.0680462650865182	-1.71463716529087E-13	-0.0717658358468745	-7.79380529677668E-14	-0.0724534875840833	-9.35256635613202E-14	-0.0747352410757304	-9.35256635613202E-14	-0.0748602686643138	-1.71463716529087E-13	-0.0749540393557514	-1.09113274154874E-13
0.023	-0.0571376079826161	-9.35256635613202E-14	-0.0616698580687646	-1.09113274154874E-13	-0.0635140150003698	-6.23504423742135E-14	-0.0692965409723523	-1.09113274154874E-13	-0.0680775219836641	-1.09113274154874E-13	-0.0717033220525828	-9.35256635613202E-14	-0.0724534875840833	-9.35256635613202E-14	-0.0746727272814387	-9.35256635613202E-14	-0.0750165531500431	-4.67628317806601E-14	-0.0747352410757304	-1.24700884748427E-13
0.0231	-0.0571063510854703	-6.23504423742135E-14	-0.061576087377327	-4.67628317806601E-14	-0.063482758103224	-4.67628317806601E-14	-0.069359054766644	-9.35256635613202E-14	-0.0682338064693934	-1.09113274154874E-13	-0.0717345789497287	-4.67628317806601E-14	-0.0723597168926457	-9.35256635613202E-14	-0.0747039841785846	-1.09113274154874E-13	-0.0751103238414806	-6.23504423742135E-14	-0.0749540393557514	-1.24700884748427E-13
0.0232	-0.056950066599741	-1.55876105935534E-13	-0.0617011149659104	-1.55876105935534E-13	-0.0634515012060781	-4.67628317806601E-14	-0.0693277978694981	-4.67628317806601E-14	-0.0680150081893724	-3.11752211871067E-14	-0.0717658358468745	-1.24700884748427E-13	-0.0725785151726667	-9.35256635613202E-14	-0.0746414703842929	-4.67628317806601E-14	-0.0749540393557514	-6.23504423742135E-14	-0.0749227824586055	0
0.0233	-0.0570125803940327	-3.11752211871067E-14	-0.0616698580687646	-4.67628317806601E-14	-0.063482758103224	-9.35256635613202E-14	-0.0694528254580815	-1.24700884748427E-13	-0.0679524943950807	-1.24700884748427E-13	-0.0717345789497287	-1.24700884748427E-13	-0.0725472582755208	-4.67628317806601E-14	-0.0745476996928553	-1.55876105935534E-13	-0.0749227824586055	-1.24700884748427E-13	-0.0751103238414806	-9.35256635613202E-14
0.0234	-0.0569813234968869	-1.4028849534198E-13	-0.0616073442744729	-1.09113274154874E-13	-0.063263959823203	-1.09113274154874E-13	-0.0692652840752064	-6.23504423742135E-14	-0.0680150081893724	-3.11752211871067E-14	-0.0717033220525828	-1.4028849534198E-13	-0.0723284599954999	-7.79380529677668E-14	-0.0745789565900012	-1.09113274154874E-13	-0.0751103238414806	-9.35256635613202E-14	-0.0748915255614597	-9.35256635613202E-14
0.0235	-0.0569188097025952	-4.67628317806601E-14	-0.0616073442744729	-6.23504423742135E-14	-0.0632952167203489	-1.4028849534198E-13	-0.0692652840752064	-1.24700884748427E-13	-0.0677962099093514	-1.24700884748427E-13	-0.0717345789497287	-3.11752211871067E-14	-0.0723597168926457	-1.4028849534198E-13	-0.0747039841785846	-6.23504423742135E-14	-0.0750165531500431	-7.79380529677668E-14	-0.0748915255614597	-1.24700884748427E-13
0.0236	-0.056950066599741	-1.24700884748427E-13	-0.0616698580687646	-9.35256635613202E-14	-0.063482758103224	-6.23504423742135E-14	-0.0692965409723523	-1.55876105935534E-13	-0.0678587237036431	-1.4028849534198E-13	-0.0717345789497287	-1.4028849534198E-13	-0.0724534875840833	-9.35256635613202E-14	-0.0747039841785846	-1.09113274154874E-13	-0.0750165531500431	-1.71463716529087E-13	-0.0747977548700221	-1.24700884748427E-13
0.0237	-0.056950066599741	-6.23504423742135E-14	-0.0615448304801812	-1.55876105935534E-13	-0.0633264736174947	3.11752211871067E-14	-0.069359054766644	-6.23504423742135E-14	-0.0679212374979348	-4.67628317806601E-14	-0.0718283496411662	-4.67628317806601E-14	-0.0725785151726667	-6.23504423742135E-14	-0.0745164427957095	-9.35256635613202E-14	-0.0750790669443348	-1.4028849534198E-13	-0.0748915255614597	-1.4028849534198E-13
0.0238	-0.057168864879762	-7.79380529677668E-14	-0.0617011149659104	-1.09113274154874E-13	-0.0633889874117864	-9.35256635613202E-14	-0.0692965409723523	-9.35256635613202E-14	-0.0679524943950807	-6.23504423742135E-14	-0.0717033220525828	-1.24700884748427E-13	-0.0726097720698125	-1.09113274154874E-13	-0.0747039841785846	-1.71463716529087E-13	-0.0750478100471889	-1.09113274154874E-13	-0.0747664979728763	-9.35256635613202E-14
0.0239	-0.0570750941883244	-9.35256635613202E-14	-0.0615448304801812	-4.67628317806601E-14	-0.0632952167203489	-6.23504423742135E-14	-0.0692652840752064	-1.24700884748427E-13	-0.0679212374979348	-7.79380529677668E-14	-0.0718283496411662	-4.67628317806601E-14	-0.0724847444812291	-7.79380529677668E-14	-0.0744539290014178	-4.67628317806601E-14	-0.0750478100471889	-1.09113274154874E-13	-0.0746727272814387	-1.4028849534198E-13
0.024	-0.0571376079826161	-1.4028849534198E-13	-0.0615135735830353	-1.24700884748427E-13	-0.063263959823203	-1.24700884748427E-13	-0.0695153392523733	-6.23504423742135E-14	-0.0679212374979348	-9.35256635613202E-14	-0.0718283496411662	-6.23504423742135E-14	-0.0724534875840833	-2.02638937716194E-13	-0.0745789565900012	-1.4028849534198E-13	-0.0749540393557514	-4.67628317806601E-14	-0.0749540393557514	-4.67628317806601E-14
0.0241	-0.0570750941883244	-6.23504423742135E-14	-0.0616386011716187	-7.79380529677668E-14	-0.0633264736174947	-9.35256635613202E-14	-0.0694528254580815	-9.35256635613202E-14	-0.0680150081893724	-4.67628317806601E-14	-0.0717345789497287	-1.24700884748427E-13	-0.0726410289669584	-7.79380529677668E-14	-0.0746727272814387	-7.79380529677668E-14	-0.0751415807386265	-1.4028849534198E-13	-0.0749227824586055	-1.55876105935534E-14
0.0242	-0.0571063510854703	-4.67628317806601E-14	-0.0616698580687646	-7.79380529677668E-14	-0.0633577305146406	0	-0.0692965409723523	-9.35256635613202E-14	-0.0681400357779558	-7.79380529677668E-14	-0.0718283496411662	-7.79380529677668E-14	-0.0723597168926457	-1.24700884748427E-13	-0.0747039841785846	-7.79380529677668E-14	-0.0750165531500431	-9.35256635613202E-14	-0.0748602686643138	-6.23504423742135E-14
0.0243	-0.0572313786740537	-9.35256635613202E-14	-0.0616698580687646	-1.09113274154874E-13	-0.0633264736174947	-1.4028849534198E-13	-0.0692965409723523	-9.35256635613202E-14	-0.0681087788808099	3.11752211871067E-14	-0.0717345789497287	-6.23504423742135E-14	-0.0725472582755208	-9.35256635613202E-14	-0.0748602686643138	-6.23504423742135E-14	-0.0751415807386265	-1.4028849534198E-13	-0.0749540393557514	-1.55876105935534E-13
0.0244	-0.0570750941883244	-4.67628317806601E-14	-0.0616386011716187	-6.23504423742135E-14	-0.0632952167203489	-7.79380529677668E-14	-0.0691089995894772	-1.55876105935534E-13	-0.0682650633665392	-7.79380529677668E-14	-0.0717970927440204	-2.18226548309747E-13	-0.0723909737897916	-1.09113274154874E-13	-0.0745476996928553	-9.35256635613202E-14	-0.0750478100471889	-6.23504423742135E-14	-0.0749540393557514	-6.23504423742135E-14
0.0245	-0.056950066599741	-1.09113274154874E-13	-0.0615448304801812	-6.23504423742135E-14	-0.063263959823203	-9.35256635613202E-14	-0.069359054766644	-1.24700884748427E-13	-0.0680775219836641	-9.35256635613202E-14	-0.0717345789497287	-6.23504423742135E-14	-0.0724534875840833	-1.71463716529087E-13	-0.0747352410757304	-1.09113274154874E-13	-0.0750790669443348	-1.24700884748427E-13	-0.0747352410757304	-1.8705132712264E-13
0.0246	-0.0571376079826161	-9.35256635613202E-14	-0.0615448304801812	-4.67628317806601E-14	-0.0631389322346196	-1.09113274154874E-13	-0.0693277978694981	-4.67628317806601E-14	-0.0680775219836641	-1.4028849534198E-13	-0.071672065155437	-1.09113274154874E-13	-0.0725785151726667	-4.67628317806601E-14	-0.0747039841785846	-1.09113274154874E-13	-0.075235351430064	-1.09113274154874E-13	-0.074829011767168	-1.71463716529087E-13
0.0247	-0.0571063510854703	-1.09113274154874E-13	-0.0615135735830353	-1.24700884748427E-13	-0.0632014460289113	-1.09113274154874E-13	-0.0693277978694981	-1.24700884748427E-13	-0.0680150081893724	-1.55876105935534E-13	-0.0717345789497287	-1.09113274154874E-13	-0.0724222306869374	-1.55876105935534E-13	-0.074829011767168	-7.79380529677668E-14	-0.0753291221215016	-1.09113274154874E-13	-0.074829011767168	-7.79380529677668E-14
0.0248	-0.0571063510854703	-3.11752211871067E-14	-0.0616073442744729	-1.09113274154874E-13	-0.0632327029260571	-9.35256635613202E-14	-0.0695153392523733	-6.23504423742135E-14	-0.0681087788808099	-1.24700884748427E-13	-0.0717033220525828	-3.11752211871067E-14	-0.0723909737897916	-9.35256635613202E-14	-0.0746727272814387	-1.24700884748427E-13	-0.0750478100471889	-1.09113274154874E-13	-0.0747039841785846	-1.4028849534198E-13
0.0249	-0.0572938924683454	-9.35256635613202E-14	-0.0616698580687646	-3.11752211871067E-14	-0.0631389322346196	-1.24700884748427E-13	-0.0694215685609357	-7.79380529677668E-14	-0.0682650633665392	-7.79380529677668E-14	-0.0717033220525828	-6.23504423742135E-14	-0.0723909737897916	-2.02638937716194E-13	-0.0747039841785846	-1.09113274154874E-13	-0.0750790669443348	-1.71463716529087E-13	-0.0746727272814387	-9.35256635613202E-14
0.025	-0.0572313786740537	-4.67628317806601E-14	-0.0617323718630563	-6.23504423742135E-14	-0.0629201339545986	-1.09113274154874E-13	-0.0694528254580815	-1.4028849534198E-13	-0.0681087788808099	-7.79380529677668E-14	-0.0717345789497287	-1.55876105935534E-14	-0.072297203098354	-7.79380529677668E-14	-0.0744851858985636	-6.23504423742135E-14	-0.0751728376357723	-1.09113274154874E-13	-0.0745164427957095	-1.24700884748427E-13
0.0251	-0.0572313786740537	-7.79380529677668E-14	-0.0617323718630563	-1.55876105935534E-13	-0.0631389322346196	-7.79380529677668E-14	-0.0695153392523733	0	-0.0681400357779558	-1.24700884748427E-13	-0.0716408082582911	-1.09113274154874E-13	-0.0722346893040623	-1.09113274154874E-13	-0.0746414703842929	-1.71463716529087E-13	-0.0751415807386265	-6.23504423742135E-14	-0.074610213487147	-1.24700884748427E-13
0.0252	-0.057168864879762	-1.09113274154874E-13	-0.0616386011716187	-7.79380529677668E-14	-0.0629826477488903	-1.55876105935534E-14	-0.0693903116637898	-7.79380529677668E-14	-0.0681712926751017	-1.24700884748427E-13	-0.0715782944639994	-7.79380529677668E-14	-0.0722034324069165	-7.79380529677668E-14	-0.0746414703842929	-1.55876105935534E-14	-0.0750165531500431	-1.09113274154874E-13	-0.0747039841785846	-9.35256635613202E-14
0.0253	-0.057168864879762	-9.35256635613202E-14	-0.0616073442744729	-9.35256635613202E-14	-0.0628888770574528	-9.35256635613202E-14	-0.0695153392523733	-1.4028849534198E-13	-0.0680775219836641	-7.79380529677668E-14	-0.0716095513611453	-3.11752211871067E-14	-0.0722034324069165	-9.35256635613202E-14	-0.0745789565900012	-7.79380529677668E-14	-0.0752040945329182	-6.23504423742135E-14	-0.0746414703842929	-1.09113274154874E-13
0.0254	-0.0572001217769078	-2.02638937716194E-13	-0.0615135735830353	-1.55876105935534E-13	-0.0631389322346196	-9.35256635613202E-14	-0.0694215685609357	-4.67628317806601E-14	-0.0681087788808099	-1.09113274154874E-13	-0.0716095513611453	-9.35256635613202E-14	-0.0721409186126248	1.55876105935534E-14	-0.0746727272814387	-1.09113274154874E-13	-0.0752040945329182	-4.67628317806601E-14	-0.0747352410757304	-7.79380529677668E-14
0.0255	-0.0572001217769078	-6.23504423742135E-14	-0.0614198028915978	-7.79380529677668E-14	-0.0629513908517445	-6.23504423742135E-14	-0.069359054766644	-1.09113274154874E-13	-0.0682025495722475	-1.09113274154874E-13	-0.0715782944639994	-7.79380529677668E-14	-0.0722346893040623	-9.35256635613202E-14	-0.0747039841785846	-7.79380529677668E-14	-0.0753291221215016	-4.67628317806601E-14	-0.0744539290014178	-1.09113274154874E-13
0.0256	-0.0572313786740537	-9.35256635613202E-14	-0.061576087377327	-7.79380529677668E-14	-0.0630764184403279	-6.23504423742135E-14	-0.069359054766644	-1.4028849534198E-13	-0.0681712926751017	0	-0.0716095513611453	-1.09113274154874E-13	-0.0722034324069165	-1.55876105935534E-14	-0.074610213487147	-6.23504423742135E-14	-0.0751728376357723	-6.23504423742135E-14	-0.0747039841785846	-1.71463716529087E-13
0.0257	-0.0572313786740537	-6.23504423742135E-14	-0.0616698580687646	-1.09113274154874E-13	-0.063045161543182	-1.09113274154874E-13	-0.0693903116637898	-6.23504423742135E-14	-0.0681087788808099	-1.4028849534198E-13	-0.0714220099782702	-7.79380529677668E-14	-0.0722034324069165	-6.23504423742135E-14	-0.0747352410757304	-7.79380529677668E-14	-0.0752666083272099	-1.24700884748427E-13	-0.0746414703842929	-4.67628317806601E-14
0.0258	-0.0571376079826161	0	-0.0614198028915978	-1.09113274154874E-13	-0.0631389322346196	-1.24700884748427E-13	-0.0692965409723523	-3.11752211871067E-14	-0.0682650633665392	-7.79380529677668E-14	-0.0715157806697077	-9.35256635613202E-14	-0.0722034324069165	-1.24700884748427E-13	-0.0747352410757304	-9.35256635613202E-14	-0.075235351430064	-1.09113274154874E-13	-0.0746727272814387	-1.4028849534198E-13
0.0259	-0.0570438372911786	-1.4028849534198E-13	-0.0615448304801812	-9.35256635613202E-14	-0.0631701891317654	0	-0.0692652840752064	-1.4028849534198E-13	-0.0681712926751017	-4.67628317806601E-14	-0.0716095513611453	-1.24700884748427E-13	-0.0721721755097706	-7.79380529677668E-14	-0.0746727272814387	-1.24700884748427E-13	-0.0751415807386265	-1.8705132712264E-13	-0.0747039841785846	-3.11752211871067E-14
0.026	-0.057168864879762	-9.35256635613202E-14	-0.0615135735830353	-9.35256635613202E-14	-0.0631076753374737	-9.35256635613202E-14	-0.0692652840752064	-1.24700884748427E-13	-0.0683900909551226	-1.71463716529087E-13	-0.0716095513611453	-3.11752211871067E-14	-0.0721096617154789	-6.23504423742135E-14	-0.0746414703842929	-9.35256635613202E-14	-0.0751103238414806	-7.79380529677668E-14	-0.0746727272814387	-1.8705132712264E-13
0.0261	-0.057168864879762	-7.79380529677668E-14	-0.0615448304801812	-1.24700884748427E-13	-0.0632014460289113	-9.35256635613202E-14	-0.0692652840752064	-7.79380529677668E-14	-0.0682025495722475	-6.23504423742135E-14	-0.0716095513611453	-3.11752211871067E-14	-0.0720471479211872	-1.09113274154874E-13	-0.0747977548700221	-9.35256635613202E-14	-0.075235351430064	-1.09113274154874E-13	-0.074610213487147	-4.67628317806601E-14
0.0262	-0.0572313786740537	-4.67628317806601E-14	-0.0615448304801812	-3.11752211871067E-14	-0.063263959823203	-4.67628317806601E-14	-0.069140256486623	-6.23504423742135E-14	-0.0681712926751017	-9.35256635613202E-14	-0.0715157806697077	-1.09113274154874E-13	-0.0721409186126248	-9.35256635613202E-14	-0.0747352410757304	-1.4028849534198E-13	-0.0752666083272099	-6.23504423742135E-14	-0.0746727272814387	-1.4028849534198E-13
0.0263	-0.0572001217769078	-6.23504423742135E-14	-0.0614510597887436	-3.11752211871067E-14	-0.0631701891317654	-3.11752211871067E-14	-0.069140256486623	-6.23504423742135E-14	-0.0682963202636851	-1.09113274154874E-13	-0.0715470375668536	-9.35256635613202E-14	-0.0720158910240414	-7.79380529677668E-14	-0.0748915255614597	-1.4028849534198E-13	-0.075235351430064	-6.23504423742135E-14	-0.0747352410757304	-1.24700884748427E-13
0.0264	-0.0572313786740537	-7.79380529677668E-14	-0.0616073442744729	-7.79380529677668E-14	-0.063045161543182	-1.55876105935534E-13	-0.0692340271780606	-1.24700884748427E-13	-0.0682025495722475	-6.23504423742135E-14	-0.0715157806697077	-1.24700884748427E-13	-0.0720784048183331	-7.79380529677668E-14	-0.0748915255614597	-6.23504423742135E-14	-0.075235351430064	-1.24700884748427E-13	-0.0745164427957095	-1.24700884748427E-13
0.0265	-0.0572938924683454	-9.35256635613202E-14	-0.0615448304801812	-1.55876105935534E-14	-0.0631076753374737	-7.79380529677668E-14	-0.0689527151037479	-7.79380529677668E-14	-0.0682963202636851	-1.09113274154874E-13	-0.0717033220525828	-7.79380529677668E-14	-0.0720158910240414	-1.55876105935534E-13	-0.0746727272814387	-1.24700884748427E-13	-0.0750478100471889	-1.09113274154874E-13	-0.0747664979728763	-2.18226548309747E-13
0.0266	-0.0572001217769078	-9.35256635613202E-14	-0.0617011149659104	-1.4028849534198E-13	-0.0631076753374737	-1.55876105935534E-13	-0.0690464857951855	-1.09113274154874E-13	-0.0683275771608309	-9.35256635613202E-14	-0.0715470375668536	-3.11752211871067E-14	-0.0721409186126248	-1.24700884748427E-13	-0.0747039841785846	-1.09113274154874E-13	-0.0751103238414806	-1.09113274154874E-13	-0.0744851858985636	-6.23504423742135E-14
0.0267	-0.0573251493654912	-1.4028849534198E-13	-0.0616073442744729	-1.55876105935534E-14	-0.0630764184403279	-1.55876105935534E-14	-0.0692027702809147	-4.67628317806601E-14	-0.0683588340579768	-9.35256635613202E-14	-0.0717033220525828	-1.71463716529087E-13	-0.0720784048183331	3.11752211871067E-14	-0.0747977548700221	-1.55876105935534E-13	-0.0752978652243557	-1.09113274154874E-13	-0.074610213487147	-1.4028849534198E-13
0.0268	-0.057168864879762	-3.11752211871067E-14	-0.0616073442744729	-1.4028849534198E-13	-0.0633264736174947	-1.09113274154874E-13	-0.0692340271780606	1.55876105935534E-14	-0.0683588340579768	-9.35256635613202E-14	-0.0716408082582911	-3.11752211871067E-14	-0.0721096617154789	-9.35256635613202E-14	-0.0747352410757304	-3.11752211871067E-14	-0.0752040945329182	-7.79380529677668E-14	-0.074610213487147	-6.23504423742135E-14
0.0269	-0.0572313786740537	-9.35256635613202E-14	-0.0614823166858895	-3.11752211871067E-14	-0.063482758103224	0	-0.069359054766644	-6.23504423742135E-14	-0.0682963202636851	-7.79380529677668E-14	-0.071672065155437	-1.4028849534198E-13	-0.0719221203326038	-9.35256635613202E-14	-0.0745476996928553	-1.24700884748427E-13	-0.075235351430064	-9.35256635613202E-14	-0.0746727272814387	-9.35256635613202E-14
0.027	-0.057387663159783	-7.79380529677668E-14	-0.0616073442744729	-9.35256635613202E-14	-0.0633264736174947	-9.35256635613202E-14	-0.069359054766644	-7.79380529677668E-14	-0.0682338064693934	-4.67628317806601E-14	-0.0715470375668536	-1.24700884748427E-13	-0.0719846341268955	-7.79380529677668E-14	-0.0747352410757304	-1.55876105935534E-13	-0.0752666083272099	-6.23504423742135E-14	-0.0745789565900012	-6.23504423742135E-14
0.0271	-0.0571376079826161	-7.79380529677668E-14	-0.0616698580687646	-9.35256635613202E-14	-0.0632952167203489	-1.55876105935534E-13	-0.0692027702809147	-1.09113274154874E-13	-0.0683275771608309	-1.55876105935534E-13	-0.0713594961839785	-1.09113274154874E-13	-0.0722659462012082	-3.11752211871067E-14	-0.0744851858985636	-9.35256635613202E-14	-0.075235351430064	-1.55876105935534E-13	-0.074610213487147	-1.4028849534198E-13
0.0272	-0.0573564062626371	-7.79380529677668E-14	-0.0616386011716187	-4.67628317806601E-14	-0.063263959823203	-9.35256635613202E-14	-0.0692652840752064	-1.09113274154874E-13	-0.0682338064693934	-9.35256635613202E-14	-0.0715782944639994	-1.55876105935534E-13	-0.0723284599954999	-7.79380529677668E-14	-0.0745164427957095	-7.79380529677668E-14	-0.0753291221215016	-1.09113274154874E-13	-0.0747039841785846	-1.09113274154874E-13
0.0273	-0.0572001217769078	-6.23504423742135E-14	-0.0616073442744729	-6.23504423742135E-14	-0.0633889874117864	-9.35256635613202E-14	-0.0692027702809147	-7.79380529677668E-14	-0.0682025495722475	-1.4028849534198E-13	-0.0717033220525828	-3.11752211871067E-14	-0.0722346893040623	-3.11752211871067E-14	-0.0746414703842929	-6.23504423742135E-14	-0.0753291221215016	-6.23504423742135E-14	-0.074829011767168	-4.67628317806601E-14
0.0274	-0.0572313786740537	-1.24700884748427E-13	-0.0616073442744729	-9.35256635613202E-14	-0.0632014460289113	-9.35256635613202E-14	-0.0692340271780606	-9.35256635613202E-14	-0.0682338064693934	-1.55876105935534E-13	-0.0715782944639994	1.55876105935534E-14	-0.0722034324069165	-1.4028849534198E-13	-0.0747977548700221	3.11752211871067E-14	-0.0753291221215016	-1.4028849534198E-13	-0.0747664979728763	-7.79380529677668E-14
0.0275	-0.0571376079826161	-9.35256635613202E-14	-0.0617323718630563	-7.79380529677668E-14	-0.0636077856918074	-4.67628317806601E-14	-0.069140256486623	-7.79380529677668E-14	-0.0680775219836641	-4.67628317806601E-14	-0.0717345789497287	-1.09113274154874E-13	-0.0722346893040623	-6.23504423742135E-14	-0.0746727272814387	-6.23504423742135E-14	-0.0752666083272099	-1.24700884748427E-13	-0.0747352410757304	-1.8705132712264E-13
0.0276	-0.0572001217769078	-1.24700884748427E-13	-0.0616698580687646	-1.09113274154874E-13	-0.0633889874117864	0	-0.0692027702809147	-1.09113274154874E-13	-0.0683275771608309	-1.09113274154874E-13	-0.0715782944639994	-1.8705132712264E-13	-0.0722346893040623	-4.67628317806601E-14	-0.074610213487147	-1.4028849534198E-13	-0.0753916359157933	-1.55876105935534E-13	-0.0747039841785846	-6.23504423742135E-14
0.0277	-0.0571063510854703	-9.35256635613202E-14	-0.0616386011716187	-4.67628317806601E-14	-0.0633889874117864	-1.55876105935534E-13	-0.0692340271780606	-6.23504423742135E-14	-0.0682025495722475	0	-0.0716408082582911	-1.4028849534198E-13	-0.0721721755097706	-1.4028849534198E-13	-0.0747039841785846	-6.23504423742135E-14	-0.0751728376357723	-6.23504423742135E-14	-0.0745476996928553	-1.8705132712264E-13
0.0278	-0.0572626355711995	-7.79380529677668E-14	-0.0616698580687646	-1.09113274154874E-13	-0.063482758103224	-7.79380529677668E-14	-0.0692965409723523	-3.11752211871067E-14	-0.0682963202636851	-7.79380529677668E-14	-0.0714220099782702	-7.79380529677668E-14	-0.0722659462012082	-9.35256635613202E-14	-0.0747352410757304	-1.24700884748427E-13	-0.0751415807386265	-9.35256635613202E-14	-0.074610213487147	-1.8705132712264E-13
0.0279	-0.0572001217769078	-4.67628317806601E-14	-0.0616073442744729	-7.79380529677668E-14	-0.0633577305146406	-1.09113274154874E-13	-0.069140256486623	-7.79380529677668E-14	-0.0681712926751017	-6.23504423742135E-14	-0.0717033220525828	-1.24700884748427E-13	-0.0722034324069165	-1.24700884748427E-13	-0.0745789565900012	-9.35256635613202E-14	-0.0752666083272099	-1.24700884748427E-13	-0.0745476996928553	-4.67628317806601E-14
0.028	-0.057168864879762	-9.35256635613202E-14	-0.0618261425544938	-4.67628317806601E-14	-0.0632327029260571	-1.55876105935534E-13	-0.0690152288980396	-1.55876105935534E-13	-0.0683275771608309	-1.71463716529087E-13	-0.0717033220525828	-6.23504423742135E-14	-0.0721721755097706	-1.24700884748427E-13	-0.0747352410757304	-9.35256635613202E-14	-0.075235351430064	-6.23504423742135E-14	-0.0745476996928553	-7.79380529677668E-14
0.0281	-0.057168864879762	-4.67628317806601E-14	-0.0618573994516397	-7.79380529677668E-14	-0.0633264736174947	-1.8705132712264E-13	-0.0690777426923313	-9.35256635613202E-14	-0.0683275771608309	-6.23504423742135E-14	-0.0717345789497287	-4.67628317806601E-14	-0.0721721755097706	-4.67628317806601E-14	-0.074610213487147	-3.11752211871067E-14	-0.0752978652243557	-1.71463716529087E-13	-0.0746414703842929	-9.35256635613202E-14
0.0282	-0.0569188097025952	-9.35256635613202E-14	-0.061794885657348	-6.23504423742135E-14	-0.0632014460289113	-1.09113274154874E-13	-0.0690464857951855	-6.23504423742135E-14	-0.0682650633665392	-7.79380529677668E-14	-0.0717345789497287	-7.79380529677668E-14	-0.0720471479211872	-1.4028849534198E-13	-0.0746414703842929	-9.35256635613202E-14	-0.075235351430064	-1.24700884748427E-13	-0.0745476996928553	-6.23504423742135E-14
0.0283	-0.0571063510854703	-7.79380529677668E-14	-0.0620449408345148	-3.11752211871067E-14	-0.0633264736174947	-9.35256635613202E-14	-0.0691715133837689	-7.79380529677668E-14	-0.0683275771608309	-7.79380529677668E-14	-0.0718908634354579	-9.35256635613202E-14	-0.0720471479211872	-7.79380529677668E-14	-0.0748602686643138	-1.24700884748427E-13	-0.0751728376357723	-1.09113274154874E-13	-0.0745476996928553	-1.4028849534198E-13
0.0284	-0.0572001217769078	-7.79380529677668E-14	-0.0617636287602021	-1.09113274154874E-13	-0.0633577305146406	-3.11752211871067E-14	-0.0692652840752064	-1.55876105935534E-14	-0.0682650633665392	-7.79380529677668E-14	-0.071672065155437	-9.35256635613202E-14	-0.0721409186126248	-1.09113274154874E-13	-0.0745164427957095	-3.11752211871067E-14	-0.0750790669443348	-6.23504423742135E-14	-0.0746727272814387	-9.35256635613202E-14
0.0285	-0.0571063510854703	-4.67628317806601E-14	-0.0619511701430772	-1.24700884748427E-13	-0.063263959823203	0	-0.069359054766644	-7.79380529677668E-14	-0.0682963202636851	-1.24700884748427E-13	-0.0717033220525828	-1.4028849534198E-13	-0.0719846341268955	-1.09113274154874E-13	-0.0747352410757304	-1.55876105935534E-13	-0.0752978652243557	-1.8705132712264E-13	-0.0745476996928553	-1.55876105935534E-13
0.0286	-0.057168864879762	-3.11752211871067E-14	-0.0618886563487855	-9.35256635613202E-14	-0.063263959823203	-1.09113274154874E-13	-0.069359054766644	-6.23504423742135E-14	-0.0682338064693934	-7.79380529677668E-14	-0.071672065155437	-3.11752211871067E-14	-0.0720471479211872	-6.23504423742135E-14	-0.0747039841785846	-3.11752211871067E-14	-0.0752978652243557	-7.79380529677668E-14	-0.0744851858985636	-1.09113274154874E-13
0.0287	-0.0571063510854703	-6.23504423742135E-14	-0.0619199132459314	-1.09113274154874E-13	-0.0634202443089323	-1.4028849534198E-13	-0.0693903116637898	-4.67628317806601E-14	-0.0683275771608309	-6.23504423742135E-14	-0.0717345789497287	-1.24700884748427E-13	-0.0720158910240414	-1.4028849534198E-13	-0.0747352410757304	-1.4028849534198E-13	-0.0752666083272099	-9.35256635613202E-14	-0.0746414703842929	-6.23504423742135E-14
0.0288	-0.0572313786740537	-6.23504423742135E-14	-0.0615448304801812	-1.71463716529087E-13	-0.0633264736174947	-4.67628317806601E-14	-0.0692340271780606	-1.24700884748427E-13	-0.0681087788808099	-9.35256635613202E-14	-0.0715782944639994	-6.23504423742135E-14	-0.0720471479211872	-7.79380529677668E-14	-0.0747039841785846	-6.23504423742135E-14	-0.0753291221215016	-6.23504423742135E-14	-0.0745476996928553	-4.67628317806601E-14
0.0289	-0.0571376079826161	-4.67628317806601E-14	-0.0618886563487855	-1.09113274154874E-13	-0.0634515012060781	-1.24700884748427E-13	-0.0692027702809147	-1.4028849534198E-13	-0.0682963202636851	-9.35256635613202E-14	-0.0718596065383121	-7.79380529677668E-14	-0.0718596065383121	-6.23504423742135E-14	-0.0746414703842929	-1.71463716529087E-13	-0.075235351430064	-7.79380529677668E-14	-0.074610213487147	-9.35256635613202E-14
0.029	-0.0571376079826161	-1.09113274154874E-13	-0.0618261425544938	4.67628317806601E-14	-0.0633577305146406	-7.79380529677668E-14	-0.0696091099438108	-9.35256635613202E-14	-0.0681087788808099	-4.67628317806601E-14	-0.0716095513611453	-6.23504423742135E-14	-0.0720158910240414	-1.8705132712264E-13	-0.0745789565900012	-1.09113274154874E-13	-0.0751728376357723	-1.71463716529087E-13	-0.0745476996928553	-1.4028849534198E-13
0.0291	-0.057168864879762	-1.24700884748427E-13	-0.0617323718630563	-1.8705132712264E-13	-0.063263959823203	-1.4028849534198E-13	-0.0695153392523733	0	-0.0679524943950807	-1.8705132712264E-13	-0.0719533772297496	-1.55876105935534E-13	-0.0719221203326038	-6.23504423742135E-14	-0.074829011767168	-9.35256635613202E-14	-0.0752666083272099	-1.24700884748427E-13	-0.0744851858985636	-1.09113274154874E-13
0.0292	-0.0570125803940327	-3.11752211871067E-14	-0.0617636287602021	-1.4028849534198E-13	-0.063263959823203	-7.79380529677668E-14	-0.0692965409723523	-1.24700884748427E-13	-0.0679524943950807	-1.71463716529087E-13	-0.0718908634354579	-6.23504423742135E-14	-0.0718908634354579	-7.79380529677668E-14	-0.0747352410757304	-6.23504423742135E-14	-0.0753603790186474	-7.79380529677668E-14	-0.0746727272814387	-1.09113274154874E-13
0.0293	-0.0572626355711995	-7.79380529677668E-14	-0.0618261425544938	-4.67628317806601E-14	-0.0634202443089323	-6.23504423742135E-14	-0.069359054766644	-9.35256635613202E-14	-0.0681712926751017	-1.09113274154874E-13	-0.0718283496411662	-6.23504423742135E-14	-0.0718283496411662	-9.35256635613202E-14	-0.0747352410757304	-9.35256635613202E-14	-0.0751415807386265	-9.35256635613202E-14	-0.0747352410757304	-4.67628317806601E-14
0.0294	-0.0571376079826161	-3.11752211871067E-14	-0.0617323718630563	-1.09113274154874E-13	-0.0632952167203489	-9.35256635613202E-14	-0.069359054766644	-7.79380529677668E-14	-0.0681087788808099	-3.11752211871067E-14	-0.0718283496411662	-9.35256635613202E-14	-0.0718596065383121	-1.09113274154874E-13	-0.074610213487147	-7.79380529677668E-14	-0.0750478100471889	-1.24700884748427E-13	-0.074610213487147	-1.4028849534198E-13
0.0295	-0.0572626355711995	-9.35256635613202E-14	-0.0616386011716187	-1.4028849534198E-13	-0.0633577305146406	-7.79380529677668E-14	-0.0693277978694981	-1.09113274154874E-13	-0.0682338064693934	-9.35256635613202E-14	-0.0718908634354579	-7.79380529677668E-14	-0.0720471479211872	-7.79380529677668E-14	-0.0745789565900012	-1.24700884748427E-13	-0.0751728376357723	-1.4028849534198E-13	-0.0745164427957095	-1.4028849534198E-13
0.0296	-0.057168864879762	-1.09113274154874E-13	-0.061794885657348	-4.67628317806601E-14	-0.063263959823203	-6.23504423742135E-14	-0.0693903116637898	-1.71463716529087E-13	-0.0682025495722475	-7.79380529677668E-14	-0.0717345789497287	-4.67628317806601E-14	-0.0718283496411662	-4.67628317806601E-14	-0.0746727272814387	-7.79380529677668E-14	-0.0751728376357723	0	-0.0746414703842929	-7.79380529677668E-14
0.0297	-0.056950066599741	-1.09113274154874E-13	-0.0616386011716187	-1.24700884748427E-13	-0.0633264736174947	-1.24700884748427E-13	-0.0693903116637898	-1.24700884748427E-13	-0.0682650633665392	-1.09113274154874E-13	-0.0718283496411662	-1.8705132712264E-13	-0.0719533772297496	-1.4028849534198E-13	-0.0746727272814387	-9.35256635613202E-14	-0.0752978652243557	-7.79380529677668E-14	-0.0746414703842929	-1.24700884748427E-13
0.0298	-0.0570438372911786	-1.24700884748427E-13	-0.0618261425544938	-6.23504423742135E-14	-0.0634202443089323	-1.55876105935534E-13	-0.069359054766644	-1.24700884748427E-13	-0.0684213478522685	-6.23504423742135E-14	-0.0719221203326038	-6.23504423742135E-14	-0.0720471479211872	-6.23504423742135E-14	-0.0747039841785846	-7.79380529677668E-14	-0.0751415807386265	-1.4028849534198E-13	-0.0747352410757304	-1.09113274154874E-13
0.0299	-0.0571376079826161	-6.23504423742135E-14	-0.0618261425544938	-1.55876105935534E-14	-0.0632327029260571	-3.11752211871067E-14	-0.0692965409723523	-7.79380529677668E-14	-0.0683275771608309	-6.23504423742135E-14	-0.0717970927440204	-1.09113274154874E-13	-0.0721409186126248	-9.35256635613202E-14	-0.0747352410757304	-7.79380529677668E-14	-0.0749540393557514	-7.79380529677668E-14	-0.0747977548700221	0
0.03	-0.057168864879762	-7.79380529677668E-14	-0.0617323718630563	-7.79380529677668E-14	-0.0632952167203489	-1.55876105935534E-13	-0.0693903116637898	-1.09113274154874E-13	-0.0682963202636851	-1.4028849534198E-13	-0.0720471479211872	-9.35256635613202E-14	-0.0720471479211872	-1.24700884748427E-13	-0.074610213487147	-1.24700884748427E-13	-0.075235351430064	-1.24700884748427E-13	-0.074610213487147	-1.55876105935534E-13
0.0301	-0.057168864879762	-3.11752211871067E-14	-0.0616386011716187	-1.24700884748427E-13	-0.0633264736174947	-6.23504423742135E-14	-0.069359054766644	-7.79380529677668E-14	-0.0684213478522685	-9.35256635613202E-14	-0.0720471479211872	-4.67628317806601E-14	-0.0719221203326038	-1.09113274154874E-13	-0.0747039841785846	-7.79380529677668E-14	-0.074829011767168	-3.11752211871067E-14	-0.0747039841785846	-1.71463716529087E-13
0.0302	-0.0572626355711995	-6.23504423742135E-14	-0.0617011149659104	-1.24700884748427E-13	-0.0632952167203489	-6.23504423742135E-14	-0.0693277978694981	-1.24700884748427E-13	-0.0684526047494143	-7.79380529677668E-14	-0.0717970927440204	-1.55876105935534E-13	-0.0720158910240414	-1.24700884748427E-13	-0.0746727272814387	-9.35256635613202E-14	-0.0750790669443348	-1.71463716529087E-13	-0.0747664979728763	-1.09113274154874E-13
0.0303	-0.0570750941883244	-1.4028849534198E-13	-0.0616073442744729	0	-0.0631701891317654	-1.4028849534198E-13	-0.0695465961495191	-1.24700884748427E-13	-0.0685463754408519	-7.79380529677668E-14	-0.0719221203326038	-1.4028849534198E-13	-0.0719533772297496	-4.67628317806601E-14	-0.0746727272814387	-1.24700884748427E-13	-0.0751415807386265	-6.23504423742135E-14	-0.0746727272814387	-1.24700884748427E-13
0.0304	-0.057168864879762	-1.24700884748427E-13	-0.0616386011716187	-7.79380529677668E-14	-0.0632327029260571	-4.67628317806601E-14	-0.0692652840752064	1.55876105935534E-14	-0.068515118543706	-4.67628317806601E-14	-0.0718908634354579	-1.09113274154874E-13	-0.0719221203326038	-1.4028849534198E-13	-0.0747039841785846	-9.35256635613202E-14	-0.0750478100471889	-9.35256635613202E-14	-0.0747664979728763	-1.4028849534198E-13
0.0305	-0.0571063510854703	-7.79380529677668E-14	-0.0617323718630563	-6.23504423742135E-14	-0.0633264736174947	0	-0.0694528254580815	-1.8705132712264E-13	-0.0683588340579768	-1.4028849534198E-13	-0.0719533772297496	0	-0.0718908634354579	-1.55876105935534E-13	-0.0747352410757304	-3.11752211871067E-14	-0.0751103238414806	-1.4028849534198E-13	-0.0745476996928553	-1.4028849534198E-13
0.0306	-0.0571063510854703	-1.24700884748427E-13	-0.0617011149659104	-6.23504423742135E-14	-0.0633889874117864	0	-0.0693903116637898	-4.67628317806601E-14	-0.0682963202636851	-1.71463716529087E-13	-0.0718596065383121	-3.11752211871067E-14	-0.0717658358468745	-9.35256635613202E-14	-0.074829011767168	-7.79380529677668E-14	-0.0751728376357723	-1.09113274154874E-13	-0.0745789565900012	-2.02638937716194E-13
0.0307	-0.056950066599741	-9.35256635613202E-14	-0.0618261425544938	-1.24700884748427E-13	-0.0633889874117864	-1.09113274154874E-13	-0.069359054766644	-7.79380529677668E-14	-0.0684526047494143	-7.79380529677668E-14	-0.0719533772297496	-7.79380529677668E-14	-0.0719221203326038	-9.35256635613202E-14	-0.0747352410757304	-3.11752211871067E-14	-0.0751103238414806	-7.79380529677668E-14	-0.0746727272814387	0
0.0308	-0.056950066599741	-7.79380529677668E-14	-0.0620136839373689	-4.67628317806601E-14	-0.063482758103224	-7.79380529677668E-14	-0.0694215685609357	-1.24700884748427E-13	-0.0685463754408519	-4.67628317806601E-14	-0.0720471479211872	-6.23504423742135E-14	-0.0717345789497287	-1.09113274154874E-13	-0.0746727272814387	-7.79380529677668E-14	-0.0752040945329182	-3.11752211871067E-14	-0.0745789565900012	-1.55876105935534E-13
0.0309	-0.0571376079826161	-1.24700884748427E-13	-0.0618573994516397	-4.67628317806601E-14	-0.0633889874117864	-1.09113274154874E-13	-0.0694840823552274	-6.23504423742135E-14	-0.0685776323379977	-4.67628317806601E-14	-0.0720784048183331	-4.67628317806601E-14	-0.0717033220525828	-1.4028849534198E-13	-0.0746727272814387	-1.4028849534198E-13	-0.0751415807386265	-1.09113274154874E-13	-0.0745789565900012	-1.09113274154874E-13
0.031	-0.0570438372911786	-1.55876105935534E-14	-0.0617636287602021	-1.4028849534198E-13	-0.0633889874117864	-1.8705132712264E-13	-0.069359054766644	-7.79380529677668E-14	-0.0685776323379977	-1.09113274154874E-13	-0.0720158910240414	-1.24700884748427E-13	-0.0719846341268955	-9.35256635613202E-14	-0.074829011767168	-7.79380529677668E-14	-0.0750478100471889	-1.24700884748427E-13	-0.0747352410757304	-9.35256635613202E-14
0.0311	-0.0572001217769078	-1.09113274154874E-13	-0.0618886563487855	-1.8705132712264E-13	-0.0634515012060781	-1.09113274154874E-13	-0.0693903116637898	-1.4028849534198E-13	-0.0684213478522685	-1.24700884748427E-13	-0.0719846341268955	-7.79380529677668E-14	-0.0717345789497287	-3.11752211871067E-14	-0.0747352410757304	-6.23504423742135E-14	-0.0751103238414806	-1.09113274154874E-13	-0.0747664979728763	-7.79380529677668E-14
0.0312	-0.0572001217769078	-6.23504423742135E-14	-0.0616698580687646	-1.09113274154874E-13	-0.0634515012060781	-7.79380529677668E-14	-0.0694215685609357	-1.24700884748427E-13	-0.0686088892351436	-9.35256635613202E-14	-0.0719221203326038	-9.35256635613202E-14	-0.0718908634354579	-9.35256635613202E-14	-0.0746414703842929	-1.55876105935534E-13	-0.0750478100471889	-7.79380529677668E-14	-0.0746727272814387	-4.67628317806601E-14
0.0313	-0.0572001217769078	0	-0.0617636287602021	-1.09113274154874E-13	-0.063263959823203	-1.09113274154874E-13	-0.069359054766644	-1.24700884748427E-13	-0.0687026599265811	-1.55876105935534E-14	-0.0720471479211872	-1.71463716529087E-13	-0.0719221203326038	-9.35256635613202E-14	-0.074610213487147	-1.8705132712264E-13	-0.0749227824586055	-1.71463716529087E-13	-0.0747977548700221	-1.24700884748427E-13
0.0314	-0.0572313786740537	-1.09113274154874E-13	-0.0617636287602021	-9.35256635613202E-14	-0.063482758103224	-1.24700884748427E-13	-0.0692965409723523	-1.24700884748427E-13	-0.0686088892351436	-1.09113274154874E-13	-0.0720471479211872	-1.09113274154874E-13	-0.0719221203326038	4.67628317806601E-14	-0.0747352410757304	-1.09113274154874E-13	-0.0750790669443348	-6.23504423742135E-14	-0.0749540393557514	-7.79380529677668E-14
0.0315	-0.057168864879762	-7.79380529677668E-14	-0.061794885657348	-4.67628317806601E-14	-0.0632952167203489	-1.09113274154874E-13	-0.069359054766644	-1.09113274154874E-13	-0.0686088892351436	-2.338141589033E-13	-0.0718596065383121	-1.09113274154874E-13	-0.0718908634354579	-1.55876105935534E-13	-0.0747977548700221	3.11752211871067E-14	-0.0750790669443348	-9.35256635613202E-14	-0.0747039841785846	-1.24700884748427E-13
0.0316	-0.0570750941883244	-6.23504423742135E-14	-0.0616698580687646	-7.79380529677668E-14	-0.0631701891317654	-1.24700884748427E-13	-0.0693903116637898	-1.09113274154874E-13	-0.0688276875151645	-6.23504423742135E-14	-0.0718596065383121	-1.24700884748427E-13	-0.0719533772297496	-1.09113274154874E-13	-0.0747039841785846	-9.35256635613202E-14	-0.0748915255614597	-7.79380529677668E-14	-0.0746727272814387	-1.8705132712264E-13
0.0317	-0.0571063510854703	-9.35256635613202E-14	-0.0618261425544938	-7.79380529677668E-14	-0.0633889874117864	-1.4028849534198E-13	-0.0692965409723523	-7.79380529677668E-14	-0.0686401461322894	-3.11752211871067E-14	-0.0717970927440204	-1.24700884748427E-13	-0.0719533772297496	-1.09113274154874E-13	-0.0746414703842929	-1.09113274154874E-13	-0.0748602686643138	-1.24700884748427E-13	-0.0747977548700221	-1.24700884748427E-13
0.0318	-0.0570750941883244	-7.79380529677668E-14	-0.0618573994516397	-6.23504423742135E-14	-0.0632014460289113	1.55876105935534E-14	-0.0694528254580815	-1.4028849534198E-13	-0.0687964306180187	-1.4028849534198E-13	-0.0719533772297496	-6.23504423742135E-14	-0.0721096617154789	-6.23504423742135E-14	-0.0745789565900012	-1.24700884748427E-13	-0.0750165531500431	-4.67628317806601E-14	-0.0748602686643138	-6.23504423742135E-14
0.0319	-0.0571376079826161	-3.11752211871067E-14	-0.0617011149659104	-7.79380529677668E-14	-0.0632952167203489	-3.11752211871067E-14	-0.0693903116637898	-3.11752211871067E-14	-0.068733916823727	-3.11752211871067E-14	-0.0718596065383121	-4.67628317806601E-14	-0.0720471479211872	-1.4028849534198E-13	-0.0744539290014178	-1.4028849534198E-13	-0.0750165531500431	0	-0.0747977548700221	-9.35256635613202E-14
0.032	-0.0571063510854703	1.55876105935534E-14	-0.0618261425544938	-1.09113274154874E-13	-0.0632952167203489	-6.23504423742135E-14	-0.069359054766644	-7.79380529677668E-14	-0.0687964306180187	-1.55876105935534E-13	-0.0719221203326038	-9.35256635613202E-14	-0.0720158910240414	-9.35256635613202E-14	-0.0743914152071261	-1.09113274154874E-13	-0.0751103238414806	-3.11752211871067E-14	-0.0747664979728763	-1.09113274154874E-13
0.0321	-0.0572001217769078	-4.67628317806601E-14	-0.0617011149659104	-6.23504423742135E-14	-0.0632014460289113	-1.24700884748427E-13	-0.069359054766644	-1.09113274154874E-13	-0.0686088892351436	-1.71463716529087E-13	-0.0719846341268955	-6.23504423742135E-14	-0.0719846341268955	-1.55876105935534E-14	-0.0745476996928553	-3.11752211871067E-14	-0.0750478100471889	-1.09113274154874E-13	-0.0748602686643138	-6.23504423742135E-14
0.0322	-0.0572001217769078	-7.79380529677668E-14	-0.0616386011716187	-9.35256635613202E-14	-0.0633264736174947	-7.79380529677668E-14	-0.0694215685609357	-1.55876105935534E-14	-0.0685463754408519	-1.4028849534198E-13	-0.0719533772297496	-9.35256635613202E-14	-0.0721721755097706	-1.24700884748427E-13	-0.0745476996928553	-1.55876105935534E-14	-0.0750790669443348	-1.24700884748427E-13	-0.0747977548700221	-9.35256635613202E-14
0.0323	-0.057168864879762	-9.35256635613202E-14	-0.0617636287602021	-1.4028849534198E-13	-0.0633264736174947	-9.35256635613202E-14	-0.0692965409723523	-4.67628317806601E-14	-0.0687026599265811	-9.35256635613202E-14	-0.0718908634354579	-1.09113274154874E-13	-0.0720471479211872	-1.55876105935534E-14	-0.0745164427957095	-9.35256635613202E-14	-0.0751103238414806	-7.79380529677668E-14	-0.0746727272814387	-1.71463716529087E-13
0.0324	-0.0572313786740537	-7.79380529677668E-14	-0.0617323718630563	-6.23504423742135E-14	-0.0633577305146406	-9.35256635613202E-14	-0.0692652840752064	-1.55876105935534E-13	-0.0686714030294353	-6.23504423742135E-14	-0.0719846341268955	-1.55876105935534E-13	-0.0720784048183331	-9.35256635613202E-14	-0.0744226721042719	-1.24700884748427E-13	-0.0751728376357723	-6.23504423742135E-14	-0.0747352410757304	-1.09113274154874E-13
0.0325	-0.0572313786740537	-3.11752211871067E-14	-0.0617636287602021	-1.09113274154874E-13	-0.0632952167203489	-9.35256635613202E-14	-0.0691715133837689	-1.4028849534198E-13	-0.0686088892351436	-1.55876105935534E-14	-0.0718596065383121	-3.11752211871067E-14	-0.0718908634354579	-9.35256635613202E-14	-0.0744226721042719	-2.02638937716194E-13	-0.0751415807386265	-6.23504423742135E-14	-0.074829011767168	-7.79380529677668E-14
0.0326	-0.0570125803940327	-1.24700884748427E-13	-0.0617323718630563	-3.11752211871067E-14	-0.0636077856918074	-4.67628317806601E-14	-0.0692027702809147	-6.23504423742135E-14	-0.0686401461322894	-9.35256635613202E-14	-0.0722346893040623	-6.23504423742135E-14	-0.0721409186126248	-1.24700884748427E-13	-0.0742976445156885	-1.09113274154874E-13	-0.0749852962528972	-1.24700884748427E-13	-0.0747039841785846	-1.09113274154874E-13
0.0327	-0.057168864879762	-1.55876105935534E-13	-0.0617636287602021	-1.09113274154874E-13	-0.0633889874117864	-4.67628317806601E-14	-0.0692027702809147	-7.79380529677668E-14	-0.068515118543706	-9.35256635613202E-14	-0.0721721755097706	-1.55876105935534E-14	-0.0720158910240414	-7.79380529677668E-14	-0.0742976445156885	-1.24700884748427E-13	-0.0750478100471889	-1.55876105935534E-13	-0.0747664979728763	-9.35256635613202E-14
0.0328	-0.0568875528054493	-4.67628317806601E-14	-0.061576087377327	-1.24700884748427E-13	-0.0633264736174947	-2.18226548309747E-13	-0.0692027702809147	-1.24700884748427E-13	-0.0686401461322894	-9.35256635613202E-14	-0.0719533772297496	-2.02638937716194E-13	-0.0719221203326038	-1.55876105935534E-13	-0.0742976445156885	-4.67628317806601E-14	-0.0750478100471889	-1.4028849534198E-13	-0.0746727272814387	-4.67628317806601E-14
0.0329	-0.0569188097025952	-1.09113274154874E-13	-0.061794885657348	-7.79380529677668E-14	-0.0633577305146406	-7.79380529677668E-14	-0.0691715133837689	-1.24700884748427E-13	-0.0684838616465602	-7.79380529677668E-14	-0.0721096617154789	-1.24700884748427E-13	-0.0718908634354579	-1.09113274154874E-13	-0.0743289014128344	-9.35256635613202E-14	-0.0750478100471889	-1.09113274154874E-13	-0.0746727272814387	-1.55876105935534E-13
0.033	-0.0570750941883244	-7.79380529677668E-14	-0.0616073442744729	-4.67628317806601E-14	-0.0633264736174947	-7.79380529677668E-14	-0.069359054766644	-4.67628317806601E-14	-0.0684526047494143	-9.35256635613202E-14	-0.0720784048183331	-1.09113274154874E-13	-0.0720471479211872	-1.55876105935534E-14	-0.0742038738242509	-9.35256635613202E-14	-0.0749540393557514	-3.11752211871067E-14	-0.0747352410757304	-6.23504423742135E-14
0.0331	-0.0570125803940327	-6.23504423742135E-14	-0.0616386011716187	-1.55876105935534E-13	-0.0633264736174947	-7.79380529677668E-14	-0.0692027702809147	-1.09113274154874E-13	-0.0684526047494143	-9.35256635613202E-14	-0.0720784048183331	-7.79380529677668E-14	-0.0722034324069165	-3.11752211871067E-14	-0.0742351307213968	-7.79380529677668E-14	-0.0748602686643138	-1.71463716529087E-13	-0.0747664979728763	-1.24700884748427E-13
0.0332	-0.0571063510854703	-1.09113274154874E-13	-0.0617323718630563	-7.79380529677668E-14	-0.0634202443089323	-4.67628317806601E-14	-0.0691089995894772	-1.24700884748427E-13	-0.0683588340579768	-6.23504423742135E-14	-0.0718908634354579	-1.71463716529087E-13	-0.072297203098354	-1.09113274154874E-13	-0.0743289014128344	-9.35256635613202E-14	-0.0749227824586055	-1.24700884748427E-13	-0.0748602686643138	-3.11752211871067E-14
0.0333	-0.0570125803940327	-6.23504423742135E-14	-0.0616386011716187	-1.4028849534198E-13	-0.0634515012060781	-4.67628317806601E-14	-0.0693277978694981	-7.79380529677668E-14	-0.0683588340579768	-1.09113274154874E-13	-0.0718908634354579	-1.24700884748427E-13	-0.0722034324069165	-4.67628317806601E-14	-0.0743914152071261	-9.35256635613202E-14	-0.0750790669443348	-3.11752211871067E-14	-0.0747664979728763	-4.67628317806601E-14
0.0334	-0.0569188097025952	-1.09113274154874E-13	-0.0616073442744729	-6.23504423742135E-14	-0.063482758103224	-6.23504423742135E-14	-0.069359054766644	-6.23504423742135E-14	-0.0684526047494143	-7.79380529677668E-14	-0.0720158910240414	-1.09113274154874E-13	-0.0722346893040623	-1.09113274154874E-13	-0.0743914152071261	-3.11752211871067E-14	-0.0749540393557514	-6.23504423742135E-14	-0.074829011767168	-1.24700884748427E-13
0.0335	-0.056950066599741	-3.11752211871067E-14	-0.0616698580687646	-6.23504423742135E-14	-0.0636077856918074	-1.24700884748427E-13	-0.0694215685609357	-1.09113274154874E-13	-0.0685463754408519	-6.23504423742135E-14	-0.0720784048183331	-3.11752211871067E-14	-0.0719846341268955	-1.8705132712264E-13	-0.0742351307213968	-1.55876105935534E-14	-0.0748915255614597	-1.24700884748427E-13	-0.0748602686643138	-1.24700884748427E-13
0.0336	-0.0568875528054493	-1.24700884748427E-13	-0.0616073442744729	-1.24700884748427E-13	-0.0635140150003698	-1.24700884748427E-13	-0.0694528254580815	-3.11752211871067E-14	-0.0684526047494143	-9.35256635613202E-14	-0.0719846341268955	-4.67628317806601E-14	-0.0720158910240414	-9.35256635613202E-14	-0.0742976445156885	-1.4028849534198E-13	-0.0749540393557514	-1.24700884748427E-13	-0.0747352410757304	-9.35256635613202E-14
0.0337	-0.056950066599741	-4.67628317806601E-14	-0.0616386011716187	-7.79380529677668E-14	-0.0634202443089323	-1.55876105935534E-13	-0.0696716237381025	-6.23504423742135E-14	-0.0685776323379977	-1.8705132712264E-13	-0.0719221203326038	-9.35256635613202E-14	-0.0720158910240414	-4.67628317806601E-14	-0.0742663876185427	-9.35256635613202E-14	-0.0751728376357723	-9.35256635613202E-14	-0.0748915255614597	-1.09113274154874E-13
0.0338	-0.0567937821140118	-6.23504423742135E-14	-0.0617636287602021	-6.23504423742135E-14	-0.0634515012060781	-9.35256635613202E-14	-0.0695153392523733	-3.11752211871067E-14	-0.0684213478522685	-4.67628317806601E-14	-0.0719221203326038	-1.24700884748427E-13	-0.0718908634354579	-1.4028849534198E-13	-0.0743601583099802	-3.11752211871067E-14	-0.0748915255614597	-6.23504423742135E-14	-0.0749540393557514	-9.35256635613202E-14
0.0339	-0.056950066599741	-1.09113274154874E-13	-0.0616698580687646	-3.11752211871067E-14	-0.0634202443089323	-9.35256635613202E-14	-0.0694840823552274	-9.35256635613202E-14	-0.0683900909551226	-6.23504423742135E-14	-0.0719846341268955	-9.35256635613202E-14	-0.0722346893040623	-1.4028849534198E-13	-0.0743914152071261	-4.67628317806601E-14	-0.074829011767168	-1.24700884748427E-13	-0.0750165531500431	-7.79380529677668E-14
0.034	-0.0569813234968869	-9.35256635613202E-14	-0.0616698580687646	-1.24700884748427E-13	-0.063263959823203	-1.4028849534198E-13	-0.0693903116637898	-1.24700884748427E-13	-0.0686088892351436	-1.24700884748427E-13	-0.0719533772297496	-9.35256635613202E-14	-0.0719221203326038	-9.35256635613202E-14	-0.0744539290014178	-7.79380529677668E-14	-0.074829011767168	-1.55876105935534E-13	-0.0749540393557514	-7.79380529677668E-14
0.0341	-0.0570125803940327	-4.67628317806601E-14	-0.0617636287602021	-9.35256635613202E-14	-0.0633889874117864	-1.55876105935534E-13	-0.069359054766644	-1.8705132712264E-13	-0.0683900909551226	-1.24700884748427E-13	-0.0721096617154789	-1.24700884748427E-13	-0.0719533772297496	-1.55876105935534E-13	-0.0742976445156885	-9.35256635613202E-14	-0.074829011767168	-6.23504423742135E-14	-0.0748602686643138	-1.4028849534198E-13
0.0342	-0.0571376079826161	-9.35256635613202E-14	-0.061794885657348	-4.67628317806601E-14	-0.0633264736174947	-4.67628317806601E-14	-0.0694528254580815	-9.35256635613202E-14	-0.0684213478522685	-1.09113274154874E-13	-0.0720784048183331	-3.11752211871067E-14	-0.0721721755097706	-6.23504423742135E-14	-0.0743914152071261	-1.4028849534198E-13	-0.0750165531500431	-4.67628317806601E-14	-0.074829011767168	-1.09113274154874E-13
0.0343	-0.0570438372911786	-9.35256635613202E-14	-0.0617636287602021	-9.35256635613202E-14	-0.0633889874117864	-7.79380529677668E-14	-0.0694215685609357	-3.11752211871067E-14	-0.0682963202636851	-9.35256635613202E-14	-0.0717970927440204	-6.23504423742135E-14	-0.0718908634354579	-7.79380529677668E-14	-0.0743914152071261	-1.4028849534198E-13	-0.0749227824586055	-1.4028849534198E-13	-0.0747977548700221	-1.09113274154874E-13
0.0344	-0.0568562959083035	-1.55876105935534E-13	-0.0617636287602021	-1.09113274154874E-13	-0.0633889874117864	-1.09113274154874E-13	-0.0692965409723523	-1.4028849534198E-13	-0.0683900909551226	-1.24700884748427E-13	-0.0718596065383121	-1.4028849534198E-13	-0.0721409186126248	-1.55876105935534E-13	-0.0744226721042719	-4.67628317806601E-14	-0.0750478100471889	-1.4028849534198E-13	-0.0750790669443348	-3.11752211871067E-14
0.0345	-0.0569813234968869	-1.24700884748427E-13	-0.0616698580687646	-1.24700884748427E-13	-0.0633889874117864	-9.35256635613202E-14	-0.069359054766644	-1.09113274154874E-13	-0.0683900909551226	-7.79380529677668E-14	-0.0719533772297496	-7.79380529677668E-14	-0.0720158910240414	-7.79380529677668E-14	-0.0744226721042719	-1.09113274154874E-13	-0.0747977548700221	-3.11752211871067E-14	-0.0747977548700221	0
0.0346	-0.0568875528054493	-6.23504423742135E-14	-0.0617323718630563	-1.4028849534198E-13	-0.0633264736174947	-9.35256635613202E-14	-0.0692027702809147	-7.79380529677668E-14	-0.0684838616465602	-9.35256635613202E-14	-0.0718283496411662	-6.23504423742135E-14	-0.0719533772297496	-1.24700884748427E-13	-0.0744226721042719	-1.09113274154874E-13	-0.0749540393557514	-1.4028849534198E-13	-0.0748915255614597	-1.55876105935534E-13
0.0347	-0.0569188097025952	-1.24700884748427E-13	-0.0618573994516397	-7.79380529677668E-14	-0.0632014460289113	-9.35256635613202E-14	-0.0693903116637898	-7.79380529677668E-14	-0.0684526047494143	-6.23504423742135E-14	-0.0720471479211872	-9.35256635613202E-14	-0.0719533772297496	-9.35256635613202E-14	-0.0742663876185427	-9.35256635613202E-14	-0.0748915255614597	-9.35256635613202E-14	-0.0747664979728763	-9.35256635613202E-14
0.0348	-0.0570125803940327	-7.79380529677668E-14	-0.0618261425544938	-7.79380529677668E-14	-0.0632327029260571	-9.35256635613202E-14	-0.0694215685609357	-6.23504423742135E-14	-0.0682650633665392	-1.24700884748427E-13	-0.0719533772297496	-1.24700884748427E-13	-0.0718596065383121	-9.35256635613202E-14	-0.0742351307213968	-1.4028849534198E-13	-0.0749852962528972	-3.11752211871067E-14	-0.0748915255614597	-7.79380529677668E-14
0.0349	-0.0568875528054493	-6.23504423742135E-14	-0.0619199132459314	-9.35256635613202E-14	-0.0633577305146406	-9.35256635613202E-14	-0.0694215685609357	-7.79380529677668E-14	-0.0683275771608309	-1.55876105935534E-13	-0.0720471479211872	-6.23504423742135E-14	-0.0720158910240414	-1.4028849534198E-13	-0.0742663876185427	-1.4028849534198E-13	-0.0748915255614597	-7.79380529677668E-14	-0.0748915255614597	-3.11752211871067E-14
0.035	-0.0569188097025952	-7.79380529677668E-14	-0.0619511701430772	-4.67628317806601E-14	-0.0634202443089323	-6.23504423742135E-14	-0.0696091099438108	-4.67628317806601E-14	-0.0682963202636851	-6.23504423742135E-14	-0.0720471479211872	-7.79380529677668E-14	-0.0721096617154789	-3.11752211871067E-14	-0.0744226721042719	-4.67628317806601E-14	-0.074829011767168	-1.09113274154874E-13	-0.0748602686643138	-1.09113274154874E-13
0.0351	-0.0569813234968869	-9.35256635613202E-14	-0.0616698580687646	-1.55876105935534E-13	-0.0631701891317654	-3.11752211871067E-14	-0.0693277978694981	1.55876105935534E-14	-0.0683900909551226	-7.79380529677668E-14	-0.0720784048183331	-6.23504423742135E-14	-0.0718283496411662	-3.11752211871067E-14	-0.0743601583099802	-6.23504423742135E-14	-0.0749540393557514	-1.24700884748427E-13	-0.0749227824586055	-9.35256635613202E-14
0.0352	-0.0568562959083035	-9.35256635613202E-14	-0.0619199132459314	-1.24700884748427E-13	-0.0633577305146406	-1.55876105935534E-13	-0.0694215685609357	-1.55876105935534E-13	-0.0683900909551226	-1.24700884748427E-13	-0.0719846341268955	-7.79380529677668E-14	-0.0717658358468745	-1.8705132712264E-13	-0.0743914152071261	-1.09113274154874E-13	-0.0749227824586055	-9.35256635613202E-14	-0.0749227824586055	-9.35256635613202E-14
0.0353	-0.0568562959083035	-1.24700884748427E-13	-0.0618573994516397	-3.11752211871067E-14	-0.063482758103224	-7.79380529677668E-14	-0.0695153392523733	-1.4028849534198E-13	-0.0686714030294353	-3.11752211871067E-14	-0.0718596065383121	-1.24700884748427E-13	-0.0719846341268955	-1.09113274154874E-13	-0.0744226721042719	-4.67628317806601E-14	-0.0748915255614597	-6.23504423742135E-14	-0.0748602686643138	-7.79380529677668E-14
0.0354	-0.0568250390111576	-3.11752211871067E-14	-0.0618261425544938	-1.09113274154874E-13	-0.0634202443089323	0	-0.0693903116637898	-7.79380529677668E-14	-0.0685463754408519	-6.23504423742135E-14	-0.0719533772297496	-1.09113274154874E-13	-0.0718596065383121	-6.23504423742135E-14	-0.0743289014128344	-7.79380529677668E-14	-0.0749227824586055	-7.79380529677668E-14	-0.0749540393557514	-1.4028849534198E-13
0.0355	-0.0569188097025952	-7.79380529677668E-14	-0.0620136839373689	-1.24700884748427E-13	-0.0636077856918074	-1.24700884748427E-13	-0.0693277978694981	-1.24700884748427E-13	-0.0685776323379977	-1.4028849534198E-13	-0.0719846341268955	-7.79380529677668E-14	-0.0720158910240414	-1.09113274154874E-13	-0.0744226721042719	-1.09113274154874E-13	-0.0749227824586055	-9.35256635613202E-14	-0.0748915255614597	-7.79380529677668E-14
0.0356	-0.0568562959083035	-4.67628317806601E-14	-0.0617323718630563	-9.35256635613202E-14	-0.0635140150003698	-4.67628317806601E-14	-0.0692340271780606	-1.24700884748427E-13	-0.0686401461322894	-1.24700884748427E-13	-0.0718596065383121	-4.67628317806601E-14	-0.0718596065383121	-7.79380529677668E-14	-0.0744539290014178	-6.23504423742135E-14	-0.0748602686643138	-6.23504423742135E-14	-0.0749227824586055	-1.09113274154874E-13
0.0357	-0.0570750941883244	-3.11752211871067E-14	-0.0617636287602021	-2.18226548309747E-13	-0.0633889874117864	-1.24700884748427E-13	-0.0692652840752064	-7.79380529677668E-14	-0.0683900909551226	-1.4028849534198E-13	-0.0719846341268955	-1.24700884748427E-13	-0.0717970927440204	-9.35256635613202E-14	-0.0746414703842929	-6.23504423742135E-14	-0.0747977548700221	-1.71463716529087E-13	-0.0749227824586055	-6.23504423742135E-14
0.0358	-0.056950066599741	0	-0.0617323718630563	-9.35256635613202E-14	-0.0633577305146406	-1.4028849534198E-13	-0.069359054766644	-6.23504423742135E-14	-0.0684838616465602	-9.35256635613202E-14	-0.0718596065383121	-4.67628317806601E-14	-0.0718283496411662	-2.02638937716194E-13	-0.0744226721042719	-6.23504423742135E-14	-0.0747977548700221	-1.55876105935534E-13	-0.0750478100471889	-1.71463716529087E-13
0.0359	-0.0569188097025952	-1.4028849534198E-13	-0.061794885657348	-1.4028849534198E-13	-0.0633889874117864	-1.24700884748427E-13	-0.0695153392523733	-7.79380529677668E-14	-0.068515118543706	-1.24700884748427E-13	-0.0717658358468745	-1.55876105935534E-13	-0.0716408082582911	-1.09113274154874E-13	-0.0742976445156885	-2.18226548309747E-13	-0.0747039841785846	-1.55876105935534E-14	-0.0749227824586055	-3.11752211871067E-14
0.036	-0.057168864879762	-1.09113274154874E-13	-0.0617636287602021	-4.67628317806601E-14	-0.0632952167203489	-1.09113274154874E-13	-0.0692340271780606	-1.24700884748427E-13	-0.0684526047494143	-3.11752211871067E-14	-0.0719221203326038	-7.79380529677668E-14	-0.0717345789497287	-6.23504423742135E-14	-0.0745476996928553	-1.55876105935534E-13	-0.0747352410757304	-7.79380529677668E-14	-0.0749540393557514	-9.35256635613202E-14
0.0361	-0.0568875528054493	-3.11752211871067E-14	-0.0620136839373689	-1.24700884748427E-13	-0.063263959823203	-9.35256635613202E-14	-0.069140256486623	-1.09113274154874E-13	-0.0685776323379977	-9.35256635613202E-14	-0.0717658358468745	-6.23504423742135E-14	-0.0717970927440204	-7.79380529677668E-14	-0.0742976445156885	0	-0.0747664979728763	-7.79380529677668E-14	-0.0748915255614597	-1.4028849534198E-13
0.0362	-0.056950066599741	-1.8705132712264E-13	-0.0618886563487855	1.55876105935534E-14	-0.0633889874117864	0	-0.0691715133837689	-1.09113274154874E-13	-0.0686401461322894	-7.79380529677668E-14	-0.0716095513611453	-2.02638937716194E-13	-0.071672065155437	-7.79380529677668E-14	-0.0744539290014178	-1.4028849534198E-13	-0.0748915255614597	-6.23504423742135E-14	-0.0747977548700221	-1.24700884748427E-13
0.0363	-0.0570438372911786	-1.09113274154874E-13	-0.0618261425544938	-1.24700884748427E-13	-0.0633264736174947	-7.79380529677668E-14	-0.069359054766644	-1.24700884748427E-13	-0.0686714030294353	-1.09113274154874E-13	-0.0717970927440204	-9.35256635613202E-14	-0.0715782944639994	-6.23504423742135E-14	-0.0745476996928553	-7.79380529677668E-14	-0.0748915255614597	-3.11752211871067E-14	-0.0747352410757304	-1.55876105935534E-13
0.0364	-0.0571376079826161	-4.67628317806601E-14	-0.0620136839373689	-7.79380529677668E-14	-0.0633577305146406	-1.4028849534198E-13	-0.0695153392523733	0	-0.0684838616465602	-9.35256635613202E-14	-0.0717345789497287	-1.55876105935534E-14	-0.0717970927440204	-1.24700884748427E-13	-0.0744539290014178	-1.09113274154874E-13	-0.0748915255614597	-1.09113274154874E-13	-0.0747977548700221	-9.35256635613202E-14
0.0365	-0.0572001217769078	-6.23504423742135E-14	-0.0617011149659104	-9.35256635613202E-14	-0.0635765287946615	-9.35256635613202E-14	-0.069359054766644	-9.35256635613202E-14	-0.0685776323379977	-6.23504423742135E-14	-0.0717345789497287	-1.24700884748427E-13	-0.0719221203326038	-4.67628317806601E-14	-0.0743914152071261	-1.09113274154874E-13	-0.0747977548700221	-1.24700884748427E-13	-0.074829011767168	-3.11752211871067E-14
0.0366	-0.057168864879762	-1.4028849534198E-13	-0.0617011149659104	-1.8705132712264E-13	-0.0634202443089323	3.11752211871067E-14	-0.0692652840752064	-1.4028849534198E-13	-0.0686714030294353	-9.35256635613202E-14	-0.0717658358468745	-1.4028849534198E-13	-0.0715782944639994	-4.67628317806601E-14	-0.0745789565900012	-6.23504423742135E-14	-0.074829011767168	-1.55876105935534E-13	-0.0748602686643138	-4.67628317806601E-14
0.0367	-0.057168864879762	-1.24700884748427E-13	-0.0617011149659104	-7.79380529677668E-14	-0.0634202443089323	-1.09113274154874E-13	-0.0693903116637898	-1.71463716529087E-13	-0.0685776323379977	-1.4028849534198E-13	-0.0717658358468745	-9.35256635613202E-14	-0.0716095513611453	-1.4028849534198E-13	-0.0742038738242509	-1.4028849534198E-13	-0.0750790669443348	-4.67628317806601E-14	-0.0745476996928553	-1.4028849534198E-13
0.0368	-0.0570750941883244	0	-0.0617323718630563	-9.35256635613202E-14	-0.0635140150003698	-1.55876105935534E-13	-0.0692652840752064	-3.11752211871067E-14	-0.0688276875151645	-4.67628317806601E-14	-0.071672065155437	-1.09113274154874E-13	-0.0719221203326038	-7.79380529677668E-14	-0.0743914152071261	-1.71463716529087E-13	-0.0749227824586055	-3.11752211871067E-14	-0.0747039841785846	-2.02638937716194E-13
0.0369	-0.057168864879762	-1.24700884748427E-13	-0.0616386011716187	-6.23504423742135E-14	-0.0635452718975157	-7.79380529677668E-14	-0.0692652840752064	-9.35256635613202E-14	-0.0685776323379977	-7.79380529677668E-14	-0.0716408082582911	-9.35256635613202E-14	-0.0717658358468745	-3.11752211871067E-14	-0.0744539290014178	-4.67628317806601E-14	-0.0747664979728763	-1.4028849534198E-13	-0.0750478100471889	-3.11752211871067E-14
0.037	-0.0570750941883244	-1.55876105935534E-13	-0.0618886563487855	-6.23504423742135E-14	-0.0635452718975157	-6.23504423742135E-14	-0.0692340271780606	-9.35256635613202E-14	-0.0687651737208728	-1.4028849534198E-13	-0.0716408082582911	-9.35256635613202E-14	-0.0717033220525828	-1.24700884748427E-13	-0.0744851858985636	-1.09113274154874E-13	-0.0748915255614597	-1.71463716529087E-13	-0.074829011767168	1.55876105935534E-14
0.0371	-0.0571063510854703	-1.09113274154874E-13	-0.0619511701430772	-3.11752211871067E-14	-0.063482758103224	-1.09113274154874E-13	-0.0692340271780606	-9.35256635613202E-14	-0.0687964306180187	-7.79380529677668E-14	-0.0716095513611453	-4.67628317806601E-14	-0.0717033220525828	-1.24700884748427E-13	-0.0744539290014178	-6.23504423742135E-14	-0.0749227824586055	-6.23504423742135E-14	-0.0747977548700221	-1.24700884748427E-13
0.0372	-0.0570438372911786	-1.4028849534198E-13	-0.061794885657348	-4.67628317806601E-14	-0.0633264736174947	-1.24700884748427E-13	-0.069140256486623	-1.24700884748427E-13	-0.0688276875151645	-1.4028849534198E-13	-0.0717033220525828	-7.79380529677668E-14	-0.071672065155437	-1.09113274154874E-13	-0.0744226721042719	-9.35256635613202E-14	-0.0749852962528972	-7.79380529677668E-14	-0.0747664979728763	-1.24700884748427E-13
0.0373	-0.057168864879762	-4.67628317806601E-14	-0.0618261425544938	-6.23504423742135E-14	-0.0635140150003698	-1.55876105935534E-13	-0.0692340271780606	-1.4028849534198E-13	-0.0688902013094562	-7.79380529677668E-14	-0.0719221203326038	-7.79380529677668E-14	-0.0717345789497287	-9.35256635613202E-14	-0.0743289014128344	-6.23504423742135E-14	-0.0749540393557514	-4.67628317806601E-14	-0.074829011767168	-1.4028849534198E-13
0.0374	-0.0572313786740537	-7.79380529677668E-14	-0.0618573994516397	-7.79380529677668E-14	-0.0635140150003698	-4.67628317806601E-14	-0.069359054766644	-9.35256635613202E-14	-0.0688589444123104	-7.79380529677668E-14	-0.0718283496411662	-3.11752211871067E-14	-0.0718283496411662	-1.24700884748427E-13	-0.0743601583099802	-9.35256635613202E-14	-0.0749540393557514	-9.35256635613202E-14	-0.0747664979728763	-1.09113274154874E-13
0.0375	-0.0571063510854703	-7.79380529677668E-14	-0.0617636287602021	-1.09113274154874E-13	-0.0635140150003698	-4.67628317806601E-14	-0.069140256486623	-7.79380529677668E-14	-0.068733916823727	-1.4028849534198E-13	-0.0717970927440204	-1.24700884748427E-13	-0.0715470375668536	-3.11752211871067E-14	-0.0743601583099802	-6.23504423742135E-14	-0.0748915255614597	-7.79380529677668E-14	-0.0747352410757304	-6.23504423742135E-14
0.0376	-0.057168864879762	-1.4028849534198E-13	-0.0618573994516397	-1.24700884748427E-13	-0.0633264736174947	-9.35256635613202E-14	-0.0691715133837689	-1.55876105935534E-13	-0.0687651737208728	-1.24700884748427E-13	-0.0717970927440204	-1.24700884748427E-13	-0.0718908634354579	-1.09113274154874E-13	-0.0743914152071261	-1.09113274154874E-13	-0.0749852962528972	-9.35256635613202E-14	-0.0748915255614597	-7.79380529677668E-14
0.0377	-0.0571376079826161	-1.24700884748427E-13	-0.0618886563487855	-7.79380529677668E-14	-0.063482758103224	-1.09113274154874E-13	-0.0692652840752064	-1.4028849534198E-13	-0.0688276875151645	-7.79380529677668E-14	-0.0718596065383121	-6.23504423742135E-14	-0.0717970927440204	4.67628317806601E-14	-0.0743289014128344	-9.35256635613202E-14	-0.0749540393557514	-1.09113274154874E-13	-0.0748602686643138	-9.35256635613202E-14
0.0378	-0.057168864879762	-9.35256635613202E-14	-0.0617011149659104	-4.67628317806601E-14	-0.0635140150003698	-6.23504423742135E-14	-0.0693277978694981	-7.79380529677668E-14	-0.0686714030294353	-1.09113274154874E-13	-0.0718283496411662	-1.24700884748427E-13	-0.0717658358468745	-1.4028849534198E-13	-0.0743601583099802	-4.67628317806601E-14	-0.0751415807386265	-9.35256635613202E-14	-0.0748602686643138	-4.67628317806601E-14
0.0379	-0.0572626355711995	-3.11752211871067E-14	-0.0618261425544938	-9.35256635613202E-14	-0.0635765287946615	-4.67628317806601E-14	-0.069140256486623	-4.67628317806601E-14	-0.0686088892351436	-1.24700884748427E-13	-0.0721409186126248	-1.09113274154874E-13	-0.0719533772297496	-1.24700884748427E-13	-0.0742976445156885	-1.24700884748427E-13	-0.0748915255614597	-7.79380529677668E-14	-0.0748602686643138	-4.67628317806601E-14
0.038	-0.0571063510854703	-1.09113274154874E-13	-0.0618573994516397	-9.35256635613202E-14	-0.0636390425889532	-9.35256635613202E-14	-0.0693277978694981	-1.24700884748427E-13	-0.0687964306180187	-1.8705132712264E-13	-0.0719221203326038	-1.55876105935534E-14	-0.0717658358468745	-7.79380529677668E-14	-0.0743914152071261	-9.35256635613202E-14	-0.0752666083272099	-9.35256635613202E-14	-0.0747664979728763	-1.55876105935534E-13
0.0381	-0.0570750941883244	-1.8705132712264E-13	-0.0616073442744729	-9.35256635613202E-14	-0.0634515012060781	-7.79380529677668E-14	-0.0691715133837689	-1.24700884748427E-13	-0.0687026599265811	-9.35256635613202E-14	-0.0719221203326038	-7.79380529677668E-14	-0.0717970927440204	-1.09113274154874E-13	-0.0743601583099802	-9.35256635613202E-14	-0.0752978652243557	-1.09113274154874E-13	-0.0747352410757304	-9.35256635613202E-14
0.0382	-0.057168864879762	-6.23504423742135E-14	-0.0618886563487855	-1.71463716529087E-13	-0.0637953270746825	-1.24700884748427E-13	-0.0692340271780606	-6.23504423742135E-14	-0.0688276875151645	-1.55876105935534E-14	-0.0719533772297496	-1.09113274154874E-13	-0.0717970927440204	-7.79380529677668E-14	-0.0742976445156885	-1.4028849534198E-13	-0.0752666083272099	-7.79380529677668E-14	-0.0747664979728763	-4.67628317806601E-14
0.0383	-0.0571063510854703	-1.09113274154874E-13	-0.061794885657348	-3.11752211871067E-14	-0.0636390425889532	-1.55876105935534E-14	-0.0692652840752064	0	-0.0686714030294353	-9.35256635613202E-14	-0.0718283496411662	-1.8705132712264E-13	-0.0719221203326038	-1.4028849534198E-13	-0.0744226721042719	-9.35256635613202E-14	-0.0751415807386265	-1.55876105935534E-14	-0.0747664979728763	-1.55876105935534E-13
0.0384	-0.0570750941883244	-2.02638937716194E-13	-0.0618573994516397	-9.35256635613202E-14	-0.0636077856918074	-1.09113274154874E-13	-0.069359054766644	-6.23504423742135E-14	-0.0686088892351436	-1.24700884748427E-13	-0.0718908634354579	-7.79380529677668E-14	-0.0720471479211872	-3.11752211871067E-14	-0.0743601583099802	1.55876105935534E-14	-0.0751103238414806	-2.18226548309747E-13	-0.0748602686643138	-1.09113274154874E-13
0.0385	-0.0569188097025952	-9.35256635613202E-14	-0.0619511701430772	-7.79380529677668E-14	-0.0635765287946615	-1.55876105935534E-13	-0.069359054766644	-4.67628317806601E-14	-0.068733916823727	-1.09113274154874E-13	-0.0720158910240414	-3.11752211871067E-14	-0.0721096617154789	-1.09113274154874E-13	-0.0744851858985636	-1.24700884748427E-13	-0.0753603790186474	-1.55876105935534E-13	-0.074829011767168	-3.11752211871067E-14
0.0386	-0.0571063510854703	-6.23504423742135E-14	-0.0618886563487855	-4.67628317806601E-14	-0.0636390425889532	-7.79380529677668E-14	-0.0692965409723523	-9.35256635613202E-14	-0.0685776323379977	-3.11752211871067E-14	-0.0718596065383121	-6.23504423742135E-14	-0.0717970927440204	-1.4028849534198E-13	-0.0742038738242509	-4.67628317806601E-14	-0.075235351430064	-1.09113274154874E-13	-0.0750165531500431	-7.79380529677668E-14
0.0387	-0.0570750941883244	-4.67628317806601E-14	-0.0617636287602021	-1.09113274154874E-13	-0.0636077856918074	-1.24700884748427E-13	-0.069359054766644	-7.79380529677668E-14	-0.0686401461322894	-1.09113274154874E-13	-0.0718283496411662	-1.8705132712264E-13	-0.0718596065383121	-1.4028849534198E-13	-0.0742976445156885	-1.71463716529087E-13	-0.0750478100471889	-1.55876105935534E-13	-0.0749540393557514	-1.24700884748427E-13
0.0388	-0.0572938924683454	0	-0.0619199132459314	-2.02638937716194E-13	-0.0635140150003698	-1.71463716529087E-13	-0.0692965409723523	-1.09113274154874E-13	-0.0686401461322894	-9.35256635613202E-14	-0.0722034324069165	-7.79380529677668E-14	-0.0717033220525828	-1.24700884748427E-13	-0.0743289014128344	-1.24700884748427E-13	-0.0751415807386265	-1.55876105935534E-13	-0.0748915255614597	-1.09113274154874E-13
0.0389	-0.0572001217769078	-9.35256635613202E-14	-0.061794885657348	-3.11752211871067E-14	-0.0635452718975157	-6.23504423742135E-14	-0.0693277978694981	-7.79380529677668E-14	-0.0686714030294353	-1.24700884748427E-13	-0.0718596065383121	0	-0.0718908634354579	-1.09113274154874E-13	-0.0742663876185427	-7.79380529677668E-14	-0.0751728376357723	-1.24700884748427E-13	-0.0748602686643138	-1.24700884748427E-13
0.039	-0.0572001217769078	-1.09113274154874E-13	-0.0619824270402231	-6.23504423742135E-14	-0.0634515012060781	-4.67628317806601E-14	-0.069359054766644	-1.09113274154874E-13	-0.068733916823727	-7.79380529677668E-14	-0.0720158910240414	-1.8705132712264E-13	-0.0717970927440204	-1.09113274154874E-13	-0.0742038738242509	-1.09113274154874E-13	-0.0750790669443348	-6.23504423742135E-14	-0.0749227824586055	-1.55876105935534E-13
0.0391	-0.0571376079826161	-6.23504423742135E-14	-0.061794885657348	-7.79380529677668E-14	-0.0635140150003698	-1.09113274154874E-13	-0.0693277978694981	-7.79380529677668E-14	-0.068733916823727	-4.67628317806601E-14	-0.0721409186126248	-1.09113274154874E-13	-0.0720471479211872	-4.67628317806601E-14	-0.0742976445156885	-1.09113274154874E-13	-0.0750478100471889	-1.55876105935534E-13	-0.0748602686643138	-4.67628317806601E-14
0.0392	-0.0571063510854703	-9.35256635613202E-14	-0.0618886563487855	-1.09113274154874E-13	-0.0636702994860991	-9.35256635613202E-14	-0.0692652840752064	-7.79380529677668E-14	-0.068733916823727	-1.4028849534198E-13	-0.0719533772297496	-4.67628317806601E-14	-0.0718908634354579	-4.67628317806601E-14	-0.0742663876185427	-7.79380529677668E-14	-0.075235351430064	-6.23504423742135E-14	-0.0747664979728763	-1.24700884748427E-13
0.0393	-0.0571063510854703	-9.35256635613202E-14	-0.0618573994516397	-4.67628317806601E-14	-0.0637328132803908	-3.11752211871067E-14	-0.0693277978694981	-1.4028849534198E-13	-0.068733916823727	-1.09113274154874E-13	-0.0719846341268955	-1.09113274154874E-13	-0.0719846341268955	-1.4028849534198E-13	-0.0742351307213968	-1.4028849534198E-13	-0.0750478100471889	-9.35256635613202E-14	-0.0748602686643138	-9.35256635613202E-14
0.0394	-0.0569813234968869	-4.67628317806601E-14	-0.0619824270402231	-4.67628317806601E-14	-0.0637015563832449	-6.23504423742135E-14	-0.0693903116637898	-9.35256635613202E-14	-0.0686714030294353	-1.4028849534198E-13	-0.0719221203326038	-1.4028849534198E-13	-0.0719221203326038	-1.55876105935534E-13	-0.0743601583099802	-9.35256635613202E-14	-0.0749227824586055	-1.55876105935534E-13	-0.0749852962528972	-3.11752211871067E-14
0.0395	-0.057168864879762	-1.4028849534198E-13	-0.0617636287602021	-9.35256635613202E-14	-0.0635452718975157	-6.23504423742135E-14	-0.0694528254580815	-4.67628317806601E-14	-0.0687026599265811	-9.35256635613202E-14	-0.0717658358468745	-1.55876105935534E-13	-0.0718596065383121	-2.02638937716194E-13	-0.0741726169271051	-1.24700884748427E-13	-0.0750478100471889	-4.67628317806601E-14	-0.0749540393557514	-4.67628317806601E-14
0.0396	-0.0568250390111576	-4.67628317806601E-14	-0.0617636287602021	-1.55876105935534E-13	-0.0636077856918074	-1.09113274154874E-13	-0.0694215685609357	-1.24700884748427E-13	-0.0686088892351436	-1.09113274154874E-13	-0.0718283496411662	-1.8705132712264E-13	-0.0718596065383121	-7.79380529677668E-14	-0.0743289014128344	-1.4028849534198E-13	-0.0750478100471889	-6.23504423742135E-14	-0.0749540393557514	-1.09113274154874E-13
0.0397	-0.0568562959083035	-1.09113274154874E-13	-0.0619511701430772	0	-0.0637015563832449	-1.24700884748427E-13	-0.0693277978694981	-1.55876105935534E-13	-0.0686401461322894	-1.24700884748427E-13	-0.0718596065383121	-9.35256635613202E-14	-0.0719533772297496	-7.79380529677668E-14	-0.0745476996928553	-4.67628317806601E-14	-0.0749540393557514	-9.35256635613202E-14	-0.0747664979728763	-1.8705132712264E-13
0.0398	-0.0567937821140118	-1.09113274154874E-13	-0.0618886563487855	0	-0.0637328132803908	-6.23504423742135E-14	-0.069359054766644	-1.71463716529087E-13	-0.0688276875151645	-6.23504423742135E-14	-0.0715782944639994	-7.79380529677668E-14	-0.0719221203326038	-6.23504423742135E-14	-0.0742663876185427	-1.09113274154874E-13	-0.0749852962528972	-1.24700884748427E-13	-0.0749227824586055	-7.79380529677668E-14
0.0399	-0.0569188097025952	-7.79380529677668E-14	-0.0620136839373689	-3.11752211871067E-14	-0.0637640701775366	-6.23504423742135E-14	-0.0694528254580815	-9.35256635613202E-14	-0.0684213478522685	-9.35256635613202E-14	-0.0718596065383121	-1.09113274154874E-13	-0.0718596065383121	-7.79380529677668E-14	-0.0743289014128344	-1.09113274154874E-13	-0.0749852962528972	-1.24700884748427E-13	-0.075235351430064	0
0.04	-0.0568250390111576	3.11752211871067E-14	-0.0620136839373689	-1.09113274154874E-13	-0.0637640701775366	-1.55876105935534E-14	-0.069359054766644	-7.79380529677668E-14	-0.068515118543706	-1.55876105935534E-13	-0.0717658358468745	-3.11752211871067E-14	-0.0717970927440204	-1.8705132712264E-13	-0.0742976445156885	-1.4028849534198E-13	-0.0748602686643138	-1.71463716529087E-13	-0.0751103238414806	-6.23504423742135E-14
0.0401	-0.0568562959083035	-9.35256635613202E-14	-0.0620136839373689	-1.24700884748427E-13	-0.0637015563832449	-9.35256635613202E-14	-0.0697341375323942	-3.11752211871067E-14	-0.0683588340579768	-1.09113274154874E-13	-0.0718596065383121	-1.4028849534198E-13	-0.0719221203326038	-1.8705132712264E-13	-0.0742976445156885	-9.35256635613202E-14	-0.0751415807386265	-6.23504423742135E-14	-0.0749227824586055	-1.55876105935534E-13
0.0402	-0.0569188097025952	-1.24700884748427E-13	-0.0619199132459314	-1.4028849534198E-13	-0.0638578408689742	-1.24700884748427E-13	-0.0695153392523733	-3.11752211871067E-14	-0.068515118543706	-3.11752211871067E-14	-0.0719533772297496	-3.11752211871067E-14	-0.0721409186126248	-9.35256635613202E-14	-0.0742976445156885	-4.67628317806601E-14	-0.0750165531500431	0	-0.0751415807386265	-1.24700884748427E-13
0.0403	-0.0568875528054493	-7.79380529677668E-14	-0.0620449408345148	-7.79380529677668E-14	-0.0637953270746825	-1.55876105935534E-14	-0.0694840823552274	-1.24700884748427E-13	-0.0685463754408519	-6.23504423742135E-14	-0.0717970927440204	-4.67628317806601E-14	-0.0720471479211872	-4.67628317806601E-14	-0.0744226721042719	-6.23504423742135E-14	-0.0749852962528972	-9.35256635613202E-14	-0.0749227824586055	-9.35256635613202E-14
0.0404	-0.0567312683197201	-9.35256635613202E-14	-0.0619199132459314	-9.35256635613202E-14	-0.0637953270746825	-4.67628317806601E-14	-0.0694528254580815	-1.24700884748427E-13	-0.0686088892351436	-6.23504423742135E-14	-0.0717658358468745	-2.02638937716194E-13	-0.0718596065383121	-1.71463716529087E-13	-0.0742663876185427	-4.67628317806601E-14	-0.0749852962528972	-9.35256635613202E-14	-0.0747664979728763	-2.02638937716194E-13
0.0405	-0.0568250390111576	-1.24700884748427E-13	-0.0619199132459314	-1.8705132712264E-13	-0.0637328132803908	-1.09113274154874E-13	-0.0692965409723523	-1.24700884748427E-13	-0.0686088892351436	1.55876105935534E-14	-0.0719221203326038	-6.23504423742135E-14	-0.0719221203326038	-9.35256635613202E-14	-0.0742663876185427	-9.35256635613202E-14	-0.0750165531500431	-1.55876105935534E-13	-0.0749227824586055	-1.09113274154874E-13
0.0406	-0.0567937821140118	-7.79380529677668E-14	-0.0620761977316606	-6.23504423742135E-14	-0.0637953270746825	-1.24700884748427E-13	-0.0695153392523733	-1.09113274154874E-13	-0.0686401461322894	0	-0.0717658358468745	-7.79380529677668E-14	-0.0720158910240414	-1.4028849534198E-13	-0.0743289014128344	-1.09113274154874E-13	-0.0750790669443348	-6.23504423742135E-14	-0.0750165531500431	-7.79380529677668E-14
0.0407	-0.0567312683197201	-6.23504423742135E-14	-0.0620761977316606	-1.09113274154874E-13	-0.0637328132803908	-7.79380529677668E-14	-0.0693903116637898	-4.67628317806601E-14	-0.0687026599265811	-9.35256635613202E-14	-0.0717658358468745	-9.35256635613202E-14	-0.0721096617154789	-1.09113274154874E-13	-0.0744226721042719	-1.09113274154874E-13	-0.0750790669443348	-7.79380529677668E-14	-0.0750165531500431	-3.11752211871067E-14
0.0408	-0.0567312683197201	-9.35256635613202E-14	-0.0619511701430772	-6.23504423742135E-14	-0.0637015563832449	-1.55876105935534E-13	-0.0695153392523733	-6.23504423742135E-14	-0.0687026599265811	-7.79380529677668E-14	-0.0717345789497287	-9.35256635613202E-14	-0.0720784048183331	-9.35256635613202E-14	-0.0744851858985636	-3.11752211871067E-14	-0.0751103238414806	-6.23504423742135E-14	-0.0750165531500431	-1.4028849534198E-13
0.0409	-0.0567625252168659	-1.09113274154874E-13	-0.0619199132459314	-1.09113274154874E-13	-0.0637953270746825	0	-0.0692965409723523	-9.35256635613202E-14	-0.0686714030294353	-9.35256635613202E-14	-0.0716095513611453	-2.02638937716194E-13	-0.0720471479211872	-9.35256635613202E-14	-0.0743914152071261	-6.23504423742135E-14	-0.0748915255614597	-1.55876105935534E-13	-0.0752040945329182	-9.35256635613202E-14
0.041	-0.0568250390111576	-6.23504423742135E-14	-0.0619199132459314	-7.79380529677668E-14	-0.0635765287946615	-6.23504423742135E-14	-0.0694840823552274	-1.24700884748427E-13	-0.0687026599265811	-1.24700884748427E-13	-0.0715782944639994	-7.79380529677668E-14	-0.0719533772297496	-7.79380529677668E-14	-0.0743289014128344	-1.4028849534198E-13	-0.0750165531500431	-1.71463716529087E-13	-0.0751415807386265	-1.71463716529087E-13
0.0411	-0.0568250390111576	-9.35256635613202E-14	-0.0620449408345148	-7.79380529677668E-14	-0.0637328132803908	-1.09113274154874E-13	-0.0694215685609357	-4.67628317806601E-14	-0.0686714030294353	-1.09113274154874E-13	-0.0718283496411662	-9.35256635613202E-14	-0.0720784048183331	-7.79380529677668E-14	-0.0741413600299592	-1.24700884748427E-13	-0.0751728376357723	-3.11752211871067E-14	-0.0750790669443348	-1.09113274154874E-13
0.0412	-0.0568562959083035	-1.55876105935534E-14	-0.0621074546288065	-6.23504423742135E-14	-0.0635452718975157	-1.55876105935534E-14	-0.0693903116637898	-1.24700884748427E-13	-0.0687964306180187	-1.09113274154874E-13	-0.071672065155437	-9.35256635613202E-14	-0.0722659462012082	-7.79380529677668E-14	-0.0743601583099802	-1.09113274154874E-13	-0.0749852962528972	-7.79380529677668E-14	-0.0750165531500431	-1.4028849534198E-13
0.0413	-0.0568562959083035	-6.23504423742135E-14	-0.0620761977316606	-4.67628317806601E-14	-0.0636077856918074	-1.71463716529087E-13	-0.0692965409723523	-3.11752211871067E-14	-0.0687026599265811	-3.11752211871067E-14	-0.071672065155437	-1.4028849534198E-13	-0.0721096617154789	-1.71463716529087E-13	-0.0743289014128344	-7.79380529677668E-14	-0.0749540393557514	-1.4028849534198E-13	-0.0750790669443348	-2.18226548309747E-13
0.0414	-0.0567625252168659	-1.4028849534198E-13	-0.0619511701430772	-1.4028849534198E-13	-0.0636390425889532	-9.35256635613202E-14	-0.069359054766644	-6.23504423742135E-14	-0.0685776323379977	-6.23504423742135E-14	-0.0717658358468745	0	-0.0721096617154789	-1.24700884748427E-13	-0.0743601583099802	-1.4028849534198E-13	-0.0749540393557514	-1.24700884748427E-13	-0.0748915255614597	-1.24700884748427E-13
0.0415	-0.0567937821140118	-1.09113274154874E-13	-0.0619199132459314	-1.24700884748427E-13	-0.0636390425889532	-7.79380529677668E-14	-0.0694215685609357	-9.35256635613202E-14	-0.0687651737208728	-1.24700884748427E-13	-0.0717658358468745	-7.79380529677668E-14	-0.0719221203326038	-1.09113274154874E-13	-0.0744226721042719	-9.35256635613202E-14	-0.0749540393557514	-1.09113274154874E-13	-0.0750790669443348	-9.35256635613202E-14
0.0416	-0.0567312683197201	-1.4028849534198E-13	-0.0618261425544938	-1.09113274154874E-13	-0.0637015563832449	-6.23504423742135E-14	-0.0692965409723523	-4.67628317806601E-14	-0.0687026599265811	-1.55876105935534E-13	-0.0717033220525828	-1.09113274154874E-13	-0.0720158910240414	-1.4028849534198E-13	-0.0743601583099802	-1.09113274154874E-13	-0.0749227824586055	-7.79380529677668E-14	-0.0750165531500431	-7.79380529677668E-14
0.0417	-0.0567312683197201	-7.79380529677668E-14	-0.0621074546288065	-1.09113274154874E-13	-0.0635765287946615	-7.79380529677668E-14	-0.0692340271780606	-1.55876105935534E-13	-0.068733916823727	-6.23504423742135E-14	-0.0717658358468745	-9.35256635613202E-14	-0.0721409186126248	-9.35256635613202E-14	-0.0743289014128344	-1.24700884748427E-13	-0.0750478100471889	-1.09113274154874E-13	-0.0748915255614597	-1.4028849534198E-13
0.0418	-0.0568250390111576	-9.35256635613202E-14	-0.0617636287602021	-3.11752211871067E-14	-0.0635140150003698	-1.09113274154874E-13	-0.0692340271780606	-7.79380529677668E-14	-0.0685776323379977	-1.09113274154874E-13	-0.0718908634354579	-1.24700884748427E-13	-0.0719533772297496	-1.4028849534198E-13	-0.0743914152071261	-7.79380529677668E-14	-0.0748602686643138	-9.35256635613202E-14	-0.0749227824586055	-7.79380529677668E-14
0.0419	-0.0565749838339908	-6.23504423742135E-14	-0.0619824270402231	-1.4028849534198E-13	-0.0636077856918074	-4.67628317806601E-14	-0.0693277978694981	-9.35256635613202E-14	-0.0684526047494143	-1.4028849534198E-13	-0.0718283496411662	-4.67628317806601E-14	-0.0719221203326038	-1.24700884748427E-13	-0.0742351307213968	-1.24700884748427E-13	-0.0748915255614597	-9.35256635613202E-14	-0.0748915255614597	-1.24700884748427E-13
0.042	-0.0566062407311367	-1.24700884748427E-13	-0.0620136839373689	-4.67628317806601E-14	-0.0636390425889532	-4.67628317806601E-14	-0.0692965409723523	-1.55876105935534E-14	-0.0685776323379977	-7.79380529677668E-14	-0.0717658358468745	-1.4028849534198E-13	-0.0720784048183331	-7.79380529677668E-14	-0.0745476996928553	-7.79380529677668E-14	-0.0749227824586055	-3.11752211871067E-14	-0.0750790669443348	-1.09113274154874E-13
0.0421	-0.0567625252168659	-1.55876105935534E-14	-0.0618886563487855	-7.79380529677668E-14	-0.0635140150003698	-6.23504423742135E-14	-0.0691715133837689	-6.23504423742135E-14	-0.0684838616465602	1.55876105935534E-14	-0.0717658358468745	-4.67628317806601E-14	-0.0721096617154789	0	-0.0745164427957095	-7.79380529677668E-14	-0.074829011767168	-9.35256635613202E-14	-0.0749540393557514	-1.24700884748427E-13
0.0422	-0.0567000114225742	0	-0.0619511701430772	-1.09113274154874E-13	-0.0635452718975157	-9.35256635613202E-14	-0.0690777426923313	-1.4028849534198E-13	-0.0686088892351436	-9.35256635613202E-14	-0.0717033220525828	-9.35256635613202E-14	-0.0721096617154789	-1.4028849534198E-13	-0.0742351307213968	-4.67628317806601E-14	-0.0748915255614597	-4.67628317806601E-14	-0.0748915255614597	-1.09113274154874E-13
0.0423	-0.0567625252168659	-7.79380529677668E-14	-0.0618886563487855	-9.35256635613202E-14	-0.063482758103224	-1.55876105935534E-13	-0.0690464857951855	-1.09113274154874E-13	-0.0686088892351436	-1.09113274154874E-13	-0.0718596065383121	-7.79380529677668E-14	-0.0719533772297496	0	-0.0742976445156885	-2.18226548309747E-13	-0.0748915255614597	-1.09113274154874E-13	-0.0749540393557514	-7.79380529677668E-14
0.0424	-0.0566687545254284	-9.35256635613202E-14	-0.061794885657348	-1.09113274154874E-13	-0.0636077856918074	-3.11752211871067E-14	-0.0690777426923313	-3.11752211871067E-14	-0.0687026599265811	-4.67628317806601E-14	-0.0718596065383121	0	-0.0721409186126248	-1.55876105935534E-13	-0.0742663876185427	-1.09113274154874E-13	-0.0748915255614597	-1.4028849534198E-13	-0.0747039841785846	-1.09113274154874E-13
0.0425	-0.0567937821140118	-7.79380529677668E-14	-0.0618573994516397	-1.09113274154874E-13	-0.0636390425889532	-3.11752211871067E-14	-0.069140256486623	-6.23504423742135E-14	-0.0685463754408519	-1.24700884748427E-13	-0.0716408082582911	-1.55876105935534E-13	-0.0720158910240414	-9.35256635613202E-14	-0.0743289014128344	-4.67628317806601E-14	-0.0747352410757304	-1.09113274154874E-13	-0.0747664979728763	-1.24700884748427E-13
0.0426	-0.0566687545254284	-7.79380529677668E-14	-0.0618886563487855	-9.35256635613202E-14	-0.0634515012060781	-9.35256635613202E-14	-0.0692340271780606	-6.23504423742135E-14	-0.0686401461322894	-1.55876105935534E-13	-0.0717345789497287	-1.24700884748427E-13	-0.0720471479211872	-1.24700884748427E-13	-0.0743601583099802	-9.35256635613202E-14	-0.0747977548700221	-1.24700884748427E-13	-0.0747664979728763	-7.79380529677668E-14
0.0427	-0.0567312683197201	-9.35256635613202E-14	-0.0617636287602021	-3.11752211871067E-14	-0.0634202443089323	-9.35256635613202E-14	-0.0692340271780606	-1.09113274154874E-13	-0.068515118543706	-4.67628317806601E-14	-0.0717658358468745	-9.35256635613202E-14	-0.0721409186126248	-6.23504423742135E-14	-0.0741726169271051	-1.24700884748427E-13	-0.0747977548700221	-9.35256635613202E-14	-0.0748602686643138	-7.79380529677668E-14
0.0428	-0.0566687545254284	-9.35256635613202E-14	-0.0617323718630563	-1.24700884748427E-13	-0.0635765287946615	-6.23504423742135E-14	-0.0692340271780606	-9.35256635613202E-14	-0.0685463754408519	-1.09113274154874E-13	-0.0718283496411662	-1.24700884748427E-13	-0.0722034324069165	-4.67628317806601E-14	-0.0744226721042719	-9.35256635613202E-14	-0.0747664979728763	-9.35256635613202E-14	-0.0749227824586055	-1.55876105935534E-14
0.0429	-0.0566687545254284	-7.79380529677668E-14	-0.0617323718630563	-7.79380529677668E-14	-0.0633889874117864	1.55876105935534E-14	-0.0692965409723523	-9.35256635613202E-14	-0.0687026599265811	-6.23504423742135E-14	-0.0717970927440204	-6.23504423742135E-14	-0.0720471479211872	-6.23504423742135E-14	-0.0743914152071261	-6.23504423742135E-14	-0.074829011767168	-7.79380529677668E-14	-0.0748915255614597	-1.24700884748427E-13
0.043	-0.0566687545254284	-9.35256635613202E-14	-0.0617011149659104	-9.35256635613202E-14	-0.0634515012060781	-1.24700884748427E-13	-0.0692965409723523	-7.79380529677668E-14	-0.0686088892351436	-7.79380529677668E-14	-0.0718908634354579	-9.35256635613202E-14	-0.0721096617154789	-2.02638937716194E-13	-0.0745164427957095	-7.79380529677668E-14	-0.0748915255614597	-9.35256635613202E-14	-0.0749852962528972	-6.23504423742135E-14
0.0431	-0.0567312683197201	-1.09113274154874E-13	-0.0617636287602021	-4.67628317806601E-14	-0.0634515012060781	-1.09113274154874E-13	-0.0692340271780606	-9.35256635613202E-14	-0.068733916823727	-7.79380529677668E-14	-0.0717658358468745	-7.79380529677668E-14	-0.0722346893040623	-7.79380529677668E-14	-0.0744539290014178	-1.09113274154874E-13	-0.0748915255614597	-9.35256635613202E-14	-0.0748602686643138	-6.23504423742135E-14
0.0432	-0.0566374976282825	-1.55876105935534E-14	-0.0617011149659104	-9.35256635613202E-14	-0.063482758103224	-3.11752211871067E-14	-0.0690152288980396	-1.4028849534198E-13	-0.0687964306180187	-9.35256635613202E-14	-0.0717658358468745	-1.4028849534198E-13	-0.072297203098354	-9.35256635613202E-14	-0.0742976445156885	-1.71463716529087E-13	-0.0749540393557514	-7.79380529677668E-14	-0.0749227824586055	-9.35256635613202E-14
0.0433	-0.0567937821140118	-1.24700884748427E-13	-0.061794885657348	-1.24700884748427E-13	-0.063482758103224	-1.09113274154874E-13	-0.0689527151037479	-1.71463716529087E-13	-0.0689214582066021	-7.79380529677668E-14	-0.0717345789497287	-1.4028849534198E-13	-0.072297203098354	-7.79380529677668E-14	-0.0742663876185427	-1.09113274154874E-13	-0.074829011767168	-1.71463716529087E-13	-0.0747977548700221	-7.79380529677668E-14
0.0434	-0.0567312683197201	-4.67628317806601E-14	-0.061794885657348	1.55876105935534E-14	-0.0635452718975157	1.55876105935534E-14	-0.0691715133837689	-9.35256635613202E-14	-0.0688276875151645	-7.79380529677668E-14	-0.071672065155437	-7.79380529677668E-14	-0.0723597168926457	-9.35256635613202E-14	-0.0747039841785846	-6.23504423742135E-14	-0.0748915255614597	-1.55876105935534E-13	-0.074829011767168	-1.4028849534198E-13
0.0435	-0.0567000114225742	-7.79380529677668E-14	-0.0616073442744729	-9.35256635613202E-14	-0.0634202443089323	-7.79380529677668E-14	-0.0692027702809147	-3.11752211871067E-14	-0.0687651737208728	-7.79380529677668E-14	-0.0718908634354579	-6.23504423742135E-14	-0.0722346893040623	-4.67628317806601E-14	-0.0743601583099802	-4.67628317806601E-14	-0.0749227824586055	-9.35256635613202E-14	-0.074829011767168	-9.35256635613202E-14
0.0436	-0.0567000114225742	-7.79380529677668E-14	-0.0617636287602021	-7.79380529677668E-14	-0.0635765287946615	-1.71463716529087E-13	-0.0689839720008938	-4.67628317806601E-14	-0.0687964306180187	-1.71463716529087E-13	-0.0717970927440204	-4.67628317806601E-14	-0.0721096617154789	-9.35256635613202E-14	-0.0743289014128344	-1.55876105935534E-13	-0.0748602686643138	-1.24700884748427E-13	-0.0748602686643138	-7.79380529677668E-14
0.0437	-0.0566374976282825	-7.79380529677668E-14	-0.0616698580687646	-9.35256635613202E-14	-0.0635452718975157	-9.35256635613202E-14	-0.0690777426923313	-1.4028849534198E-13	-0.0687964306180187	-7.79380529677668E-14	-0.0717033220525828	-1.4028849534198E-13	-0.0719533772297496	-1.09113274154874E-13	-0.0742351307213968	-1.4028849534198E-13	-0.0748915255614597	-1.09113274154874E-13	-0.0749227824586055	-9.35256635613202E-14
0.0438	-0.0565749838339908	-7.79380529677668E-14	-0.0618261425544938	-7.79380529677668E-14	-0.063482758103224	-6.23504423742135E-14	-0.0688902013094562	-4.67628317806601E-14	-0.0687964306180187	-9.35256635613202E-14	-0.071672065155437	-1.09113274154874E-13	-0.0721409186126248	-1.24700884748427E-13	-0.0744226721042719	-1.4028849534198E-13	-0.0750790669443348	-7.79380529677668E-14	-0.0749227824586055	-1.24700884748427E-13
0.0439	-0.056543726936845	-7.79380529677668E-14	-0.061794885657348	3.11752211871067E-14	-0.0636390425889532	-4.67628317806601E-14	-0.0689839720008938	-1.71463716529087E-13	-0.0687651737208728	-6.23504423742135E-14	-0.0718908634354579	-3.11752211871067E-14	-0.0722659462012082	-9.35256635613202E-14	-0.0742663876185427	-1.55876105935534E-14	-0.074829011767168	-1.24700884748427E-13	-0.0749227824586055	-9.35256635613202E-14
0.044	-0.0567000114225742	-1.4028849534198E-13	-0.0618261425544938	-6.23504423742135E-14	-0.0637953270746825	-1.55876105935534E-14	-0.0690464857951855	-6.23504423742135E-14	-0.0687964306180187	-1.24700884748427E-13	-0.0719533772297496	6.23504423742135E-14	-0.0721409186126248	-7.79380529677668E-14	-0.0742976445156885	-9.35256635613202E-14	-0.0751103238414806	-9.35256635613202E-14	-0.074829011767168	-7.79380529677668E-14
0.0441	-0.0567312683197201	0	-0.061794885657348	-6.23504423742135E-14	-0.0635452718975157	0	-0.069140256486623	-3.11752211871067E-14	-0.0688902013094562	-3.11752211871067E-14	-0.0717033220525828	-3.11752211871067E-14	-0.0721096617154789	-6.23504423742135E-14	-0.0744539290014178	-1.71463716529087E-13	-0.0750165531500431	-3.11752211871067E-14	-0.0749852962528972	-1.24700884748427E-13
0.0442	-0.0565749838339908	-7.79380529677668E-14	-0.0618886563487855	-1.4028849534198E-13	-0.0636702994860991	-1.09113274154874E-13	-0.0691089995894772	-3.11752211871067E-14	-0.0690152288980396	-6.23504423742135E-14	-0.071672065155437	-2.02638937716194E-13	-0.0722346893040623	-1.24700884748427E-13	-0.0743914152071261	0	-0.0748915255614597	-1.71463716529087E-13	-0.0751415807386265	-9.35256635613202E-14
0.0443	-0.0566062407311367	-6.23504423742135E-14	-0.0619199132459314	-3.11752211871067E-14	-0.0637640701775366	-7.79380529677668E-14	-0.0690777426923313	-6.23504423742135E-14	-0.0689214582066021	-6.23504423742135E-14	-0.0718596065383121	-1.4028849534198E-13	-0.0718908634354579	-1.24700884748427E-13	-0.0743601583099802	0	-0.0748602686643138	-2.02638937716194E-13	-0.0752040945329182	-1.55876105935534E-14
0.0444	-0.056543726936845	-6.23504423742135E-14	-0.0617011149659104	-4.67628317806601E-14	-0.0635140150003698	-1.24700884748427E-13	-0.0689839720008938	-1.09113274154874E-13	-0.0689527151037479	-1.09113274154874E-13	-0.0717345789497287	0	-0.0722034324069165	-4.67628317806601E-14	-0.0745164427957095	-1.4028849534198E-13	-0.074829011767168	-9.35256635613202E-14	-0.0751728376357723	-6.23504423742135E-14
0.0445	-0.0564812131425533	-1.24700884748427E-13	-0.061794885657348	-1.24700884748427E-13	-0.0638578408689742	-1.09113274154874E-13	-0.0690152288980396	-1.09113274154874E-13	-0.0688589444123104	-1.71463716529087E-13	-0.0716095513611453	-1.09113274154874E-13	-0.0720471479211872	-9.35256635613202E-14	-0.0744226721042719	-9.35256635613202E-14	-0.0747664979728763	-1.09113274154874E-13	-0.0749227824586055	-7.79380529677668E-14
0.0446	-0.0566687545254284	-7.79380529677668E-14	-0.0618573994516397	-7.79380529677668E-14	-0.0636702994860991	-4.67628317806601E-14	-0.0690777426923313	-4.67628317806601E-14	-0.0688902013094562	-1.09113274154874E-13	-0.0718283496411662	-1.09113274154874E-13	-0.0721721755097706	-1.24700884748427E-13	-0.0742976445156885	-6.23504423742135E-14	-0.0747977548700221	-1.09113274154874E-13	-0.0750165531500431	-1.55876105935534E-13
0.0447	-0.0566062407311367	-3.11752211871067E-14	-0.0618573994516397	-3.11752211871067E-14	-0.0637015563832449	-1.24700884748427E-13	-0.0690152288980396	0	-0.0688589444123104	-7.79380529677668E-14	-0.0717033220525828	-1.09113274154874E-13	-0.0722346893040623	-4.67628317806601E-14	-0.0744539290014178	-1.55876105935534E-13	-0.0749227824586055	-4.67628317806601E-14	-0.0748602686643138	-1.24700884748427E-13
0.0448	-0.056543726936845	-1.09113274154874E-13	-0.0618261425544938	-9.35256635613202E-14	-0.0635452718975157	-1.4028849534198E-13	-0.0689839720008938	-1.24700884748427E-13	-0.0688276875151645	-1.09113274154874E-13	-0.0717658358468745	-6.23504423742135E-14	-0.0720784048183331	-1.24700884748427E-13	-0.0744539290014178	-7.79380529677668E-14	-0.0747977548700221	-3.11752211871067E-14	-0.0749540393557514	-1.4028849534198E-13
0.0449	-0.056543726936845	-1.24700884748427E-13	-0.0618886563487855	-1.09113274154874E-13	-0.0635452718975157	-1.4028849534198E-13	-0.0688902013094562	-1.55876105935534E-13	-0.0689214582066021	-6.23504423742135E-14	-0.0718283496411662	-1.4028849534198E-13	-0.0721721755097706	-1.24700884748427E-13	-0.0742663876185427	-1.71463716529087E-13	-0.0748602686643138	-1.09113274154874E-13	-0.0750165531500431	-3.11752211871067E-14
0.045	-0.0565124700396991	-1.09113274154874E-13	-0.0619199132459314	0	-0.0635765287946615	-6.23504423742135E-14	-0.0688902013094562	-9.35256635613202E-14	-0.0689527151037479	-9.35256635613202E-14	-0.0715782944639994	-1.24700884748427E-13	-0.0721721755097706	1.55876105935534E-14	-0.0744539290014178	-7.79380529677668E-14	-0.074829011767168	-9.35256635613202E-14	-0.0749852962528972	-6.23504423742135E-14
0.0451	-0.0567312683197201	-3.11752211871067E-14	-0.061794885657348	-6.23504423742135E-14	-0.0636077856918074	-9.35256635613202E-14	-0.0688902013094562	-1.09113274154874E-13	-0.0688589444123104	-1.09113274154874E-13	-0.0717033220525828	-1.4028849534198E-13	-0.0722346893040623	-1.4028849534198E-13	-0.0743601583099802	-4.67628317806601E-14	-0.074829011767168	-1.4028849534198E-13	-0.0750478100471889	-3.11752211871067E-14
0.0452	-0.0567312683197201	-4.67628317806601E-14	-0.0620761977316606	-6.23504423742135E-14	-0.0635765287946615	-9.35256635613202E-14	-0.0690464857951855	-7.79380529677668E-14	-0.068733916823727	-7.79380529677668E-14	-0.0717658358468745	-4.67628317806601E-14	-0.0721096617154789	-7.79380529677668E-14	-0.0744226721042719	-1.55876105935534E-13	-0.074829011767168	-1.24700884748427E-13	-0.0751103238414806	-1.09113274154874E-13
0.0453	-0.0566687545254284	-1.24700884748427E-13	-0.0618886563487855	-1.4028849534198E-13	-0.0635765287946615	-7.79380529677668E-14	-0.0690464857951855	-4.67628317806601E-14	-0.0688902013094562	-1.09113274154874E-13	-0.0715470375668536	-9.35256635613202E-14	-0.0722346893040623	-1.24700884748427E-13	-0.0744539290014178	-4.67628317806601E-14	-0.0747039841785846	-1.09113274154874E-13	-0.0750478100471889	-1.09113274154874E-13
0.0454	-0.0566374976282825	-1.24700884748427E-13	-0.0620449408345148	-1.09113274154874E-13	-0.0635765287946615	-4.67628317806601E-14	-0.0690464857951855	-7.79380529677668E-14	-0.0689214582066021	-4.67628317806601E-14	-0.0717658358468745	-6.23504423742135E-14	-0.0722034324069165	-6.23504423742135E-14	-0.0744539290014178	-9.35256635613202E-14	-0.0747352410757304	-1.24700884748427E-13	-0.0750478100471889	-9.35256635613202E-14
0.0455	-0.0566687545254284	-9.35256635613202E-14	-0.0618261425544938	-1.24700884748427E-13	-0.0636077856918074	-1.55876105935534E-13	-0.0691089995894772	-3.11752211871067E-14	-0.0689214582066021	-1.24700884748427E-13	-0.0715470375668536	-6.23504423742135E-14	-0.0722034324069165	-9.35256635613202E-14	-0.0743601583099802	-7.79380529677668E-14	-0.0750478100471889	-4.67628317806601E-14	-0.0751728376357723	-7.79380529677668E-14
0.0456	-0.0566687545254284	-1.55876105935534E-14	-0.0617636287602021	-2.02638937716194E-13	-0.0635140150003698	-4.67628317806601E-14	-0.0690464857951855	-1.4028849534198E-13	-0.0690464857951855	-1.09113274154874E-13	-0.0715782944639994	-9.35256635613202E-14	-0.0721096617154789	-9.35256635613202E-14	-0.0743914152071261	-1.4028849534198E-13	-0.0746727272814387	-6.23504423742135E-14	-0.0751728376357723	-7.79380529677668E-14
0.0457	-0.0567312683197201	-9.35256635613202E-14	-0.0618261425544938	-7.79380529677668E-14	-0.0635140150003698	-9.35256635613202E-14	-0.069359054766644	-4.67628317806601E-14	-0.0687964306180187	-6.23504423742135E-14	-0.0714845237725619	-1.09113274154874E-13	-0.0722346893040623	-9.35256635613202E-14	-0.0744539290014178	-3.11752211871067E-14	-0.0747977548700221	-2.02638937716194E-13	-0.0750790669443348	-1.4028849534198E-13
0.0458	-0.0567625252168659	-6.23504423742135E-14	-0.0618573994516397	-6.23504423742135E-14	-0.0636390425889532	-7.79380529677668E-14	-0.0692340271780606	-1.55876105935534E-14	-0.0687964306180187	-1.8705132712264E-13	-0.0715470375668536	-1.71463716529087E-13	-0.0721096617154789	-9.35256635613202E-14	-0.0743914152071261	-6.23504423742135E-14	-0.0747977548700221	-1.24700884748427E-13	-0.0751103238414806	-1.09113274154874E-13
0.0459	-0.0567000114225742	-9.35256635613202E-14	-0.0618886563487855	-1.09113274154874E-13	-0.0636390425889532	-9.35256635613202E-14	-0.0690464857951855	-1.8705132712264E-13	-0.0689214582066021	-9.35256635613202E-14	-0.0716095513611453	-6.23504423742135E-14	-0.0719846341268955	-9.35256635613202E-14	-0.0743289014128344	-1.09113274154874E-13	-0.0748915255614597	-1.8705132712264E-13	-0.0751728376357723	-1.24700884748427E-13
0.046	-0.0565749838339908	-1.55876105935534E-13	-0.0619824270402231	-3.11752211871067E-14	-0.0637953270746825	-3.11752211871067E-14	-0.0692027702809147	-1.71463716529087E-13	-0.068733916823727	-6.23504423742135E-14	-0.0716095513611453	-6.23504423742135E-14	-0.0720784048183331	-1.55876105935534E-13	-0.0744851858985636	-1.24700884748427E-13	-0.0748915255614597	0	-0.0751103238414806	-1.4028849534198E-13
0.0461	-0.0567312683197201	-1.4028849534198E-13	-0.0618573994516397	-6.23504423742135E-14	-0.0637953270746825	-7.79380529677668E-14	-0.0690464857951855	-4.67628317806601E-14	-0.0688902013094562	-7.79380529677668E-14	-0.0714845237725619	-9.35256635613202E-14	-0.072297203098354	-7.79380529677668E-14	-0.0744539290014178	-1.55876105935534E-14	-0.0748602686643138	-1.09113274154874E-13	-0.0750165531500431	-1.55876105935534E-13
0.0462	-0.0567625252168659	-3.11752211871067E-14	-0.0618261425544938	-7.79380529677668E-14	-0.0637015563832449	-1.55876105935534E-13	-0.0692965409723523	-9.35256635613202E-14	-0.0689214582066021	0	-0.071453266875416	-1.24700884748427E-13	-0.0720158910240414	-6.23504423742135E-14	-0.0744539290014178	-4.67628317806601E-14	-0.074829011767168	-1.4028849534198E-13	-0.0750478100471889	-1.09113274154874E-13
0.0463	-0.0567625252168659	1.55876105935534E-14	-0.0617636287602021	-6.23504423742135E-14	-0.0635452718975157	-1.24700884748427E-13	-0.0689839720008938	-1.09113274154874E-13	-0.0688276875151645	-6.23504423742135E-14	-0.0714845237725619	-1.4028849534198E-13	-0.0721721755097706	-9.35256635613202E-14	-0.074610213487147	-1.4028849534198E-13	-0.074829011767168	-4.67628317806601E-14	-0.0750790669443348	-9.35256635613202E-14
0.0464	-0.0568562959083035	-9.35256635613202E-14	-0.0620449408345148	-7.79380529677668E-14	-0.0636077856918074	-1.4028849534198E-13	-0.0691089995894772	-1.55876105935534E-13	-0.0687964306180187	-1.09113274154874E-13	-0.0714845237725619	-1.55876105935534E-13	-0.0719221203326038	-3.11752211871067E-14	-0.0744539290014178	-6.23504423742135E-14	-0.0747977548700221	-1.09113274154874E-13	-0.0750790669443348	-7.79380529677668E-14
0.0465	-0.0566687545254284	-1.24700884748427E-13	-0.0618573994516397	-7.79380529677668E-14	-0.0636390425889532	-6.23504423742135E-14	-0.069140256486623	-9.35256635613202E-14	-0.0688589444123104	-7.79380529677668E-14	-0.0715157806697077	-3.11752211871067E-14	-0.0722034324069165	-1.24700884748427E-13	-0.0745164427957095	-1.09113274154874E-13	-0.074829011767168	-1.55876105935534E-13	-0.0750478100471889	-1.09113274154874E-13
0.0466	-0.0569188097025952	-9.35256635613202E-14	-0.0618573994516397	-7.79380529677668E-14	-0.0636390425889532	-4.67628317806601E-14	-0.0688276875151645	-1.09113274154874E-13	-0.0690464857951855	-4.67628317806601E-14	-0.071672065155437	-6.23504423742135E-14	-0.0721409186126248	-7.79380529677668E-14	-0.0747352410757304	-4.67628317806601E-14	-0.0746414703842929	-3.11752211871067E-14	-0.0750790669443348	-1.09113274154874E-13
0.0467	-0.0567937821140118	-3.11752211871067E-14	-0.061794885657348	-4.67628317806601E-14	-0.0637328132803908	-7.79380529677668E-14	-0.0690152288980396	-7.79380529677668E-14	-0.0689214582066021	-1.24700884748427E-13	-0.071453266875416	-7.79380529677668E-14	-0.072297203098354	-4.67628317806601E-14	-0.0746727272814387	-9.35256635613202E-14	-0.0747352410757304	-1.55876105935534E-13	-0.0750478100471889	-9.35256635613202E-14
0.0468	-0.056950066599741	-7.79380529677668E-14	-0.0618886563487855	-1.24700884748427E-13	-0.0637015563832449	-6.23504423742135E-14	-0.0690152288980396	-6.23504423742135E-14	-0.0689214582066021	-3.11752211871067E-14	-0.0713282392868326	-1.4028849534198E-13	-0.0721409186126248	-9.35256635613202E-14	-0.0746414703842929	-1.4028849534198E-13	-0.074829011767168	-1.55876105935534E-14	-0.0749540393557514	-1.24700884748427E-13
0.0469	-0.0570125803940327	-1.09113274154874E-13	-0.0620761977316606	-4.67628317806601E-14	-0.0636702994860991	-1.24700884748427E-13	-0.0690464857951855	-1.24700884748427E-13	-0.0687964306180187	-1.24700884748427E-13	-0.071453266875416	-1.4028849534198E-13	-0.0722346893040623	-1.4028849534198E-13	-0.0747977548700221	-9.35256635613202E-14	-0.0747664979728763	-6.23504423742135E-14	-0.0749227824586055	-1.24700884748427E-13
0.047	-0.0570750941883244	-9.35256635613202E-14	-0.0619511701430772	-3.11752211871067E-14	-0.0637015563832449	-1.24700884748427E-13	-0.069140256486623	-6.23504423742135E-14	-0.0689214582066021	-6.23504423742135E-14	-0.0713907530811243	1.55876105935534E-14	-0.0721409186126248	-6.23504423742135E-14	-0.0748602686643138	0	-0.0748602686643138	-9.35256635613202E-14	-0.0748602686643138	-7.79380529677668E-14
0.0471	-0.0570125803940327	-1.55876105935534E-13	-0.0618886563487855	-2.02638937716194E-13	-0.0635765287946615	-4.67628317806601E-14	-0.069140256486623	-6.23504423742135E-14	-0.0687964306180187	-4.67628317806601E-14	-0.0713907530811243	-1.24700884748427E-13	-0.0720784048183331	-1.4028849534198E-13	-0.0747039841785846	-7.79380529677668E-14	-0.0747352410757304	-1.09113274154874E-13	-0.0748915255614597	-1.09113274154874E-13
0.0472	-0.0567625252168659	-2.02638937716194E-13	-0.0620449408345148	-4.67628317806601E-14	-0.0636390425889532	-1.09113274154874E-13	-0.0690152288980396	-9.35256635613202E-14	-0.0689839720008938	-1.24700884748427E-13	-0.0715470375668536	-7.79380529677668E-14	-0.072297203098354	-9.35256635613202E-14	-0.074610213487147	-9.35256635613202E-14	-0.0748915255614597	-1.09113274154874E-13	-0.0749852962528972	-1.55876105935534E-13
0.0473	-0.0567625252168659	-1.24700884748427E-13	-0.0617636287602021	-4.67628317806601E-14	-0.0635140150003698	-1.09113274154874E-13	-0.069140256486623	-7.79380529677668E-14	-0.0688589444123104	-7.79380529677668E-14	-0.071453266875416	-1.24700884748427E-13	-0.072297203098354	-4.67628317806601E-14	-0.0747352410757304	-1.24700884748427E-13	-0.0749540393557514	1.55876105935534E-14	-0.0753603790186474	-7.79380529677668E-14
0.0474	-0.0567312683197201	-9.35256635613202E-14	-0.061794885657348	-1.09113274154874E-13	-0.0635765287946615	-7.79380529677668E-14	-0.0690152288980396	-4.67628317806601E-14	-0.0690464857951855	-6.23504423742135E-14	-0.071672065155437	-4.67628317806601E-14	-0.0721409186126248	-1.55876105935534E-13	-0.0747039841785846	-4.67628317806601E-14	-0.0749227824586055	-9.35256635613202E-14	-0.0749852962528972	-1.55876105935534E-14
0.0475	-0.0567312683197201	-9.35256635613202E-14	-0.0618573994516397	-9.35256635613202E-14	-0.0636702994860991	-3.11752211871067E-14	-0.0690152288980396	-1.09113274154874E-13	-0.0690464857951855	-1.09113274154874E-13	-0.0715782944639994	-3.11752211871067E-14	-0.0720471479211872	-2.02638937716194E-13	-0.0747664979728763	-1.09113274154874E-13	-0.074829011767168	-1.4028849534198E-13	-0.0750165531500431	-2.338141589033E-13
0.0476	-0.0568562959083035	-9.35256635613202E-14	-0.0618886563487855	-6.23504423742135E-14	-0.0636390425889532	-4.67628317806601E-14	-0.0690464857951855	-1.24700884748427E-13	-0.0689839720008938	-6.23504423742135E-14	-0.0717033220525828	-1.24700884748427E-13	-0.0720158910240414	-2.02638937716194E-13	-0.0746414703842929	-7.79380529677668E-14	-0.0750165531500431	-9.35256635613202E-14	-0.0749852962528972	-1.09113274154874E-13
0.0477	-0.0566374976282825	-7.79380529677668E-14	-0.0619511701430772	3.11752211871067E-14	-0.0635765287946615	-4.67628317806601E-14	-0.069140256486623	-9.35256635613202E-14	-0.0688902013094562	-9.35256635613202E-14	-0.0715782944639994	-9.35256635613202E-14	-0.0721096617154789	-7.79380529677668E-14	-0.0746727272814387	-1.24700884748427E-13	-0.0749540393557514	-9.35256635613202E-14	-0.0749852962528972	-6.23504423742135E-14
0.0478	-0.0567625252168659	-6.23504423742135E-14	-0.0620136839373689	-7.79380529677668E-14	-0.0636390425889532	-6.23504423742135E-14	-0.0690464857951855	-4.67628317806601E-14	-0.0688276875151645	-1.09113274154874E-13	-0.0715782944639994	-9.35256635613202E-14	-0.0720471479211872	-4.67628317806601E-14	-0.0747977548700221	-1.09113274154874E-13	-0.0749852962528972	-1.4028849534198E-13	-0.0750478100471889	-1.4028849534198E-13
0.0479	-0.0567000114225742	0	-0.0619511701430772	-1.24700884748427E-13	-0.0637328132803908	-7.79380529677668E-14	-0.0689527151037479	-1.09113274154874E-13	-0.0689527151037479	-1.09113274154874E-13	-0.071453266875416	-1.4028849534198E-13	-0.0720158910240414	-9.35256635613202E-14	-0.0745789565900012	-4.67628317806601E-14	-0.0750478100471889	-7.79380529677668E-14	-0.0751103238414806	-9.35256635613202E-14
0.048	-0.0569188097025952	-1.55876105935534E-13	-0.061794885657348	-1.4028849534198E-13	-0.0637015563832449	-1.4028849534198E-13	-0.0690464857951855	-1.09113274154874E-13	-0.0689527151037479	-1.55876105935534E-14	-0.071453266875416	-1.09113274154874E-13	-0.0720471479211872	-9.35256635613202E-14	-0.0747039841785846	-9.35256635613202E-14	-0.0750165531500431	-6.23504423742135E-14	-0.0750478100471889	-9.35256635613202E-14
0.0481	-0.0567312683197201	-1.09113274154874E-13	-0.0618573994516397	-9.35256635613202E-14	-0.0636077856918074	-9.35256635613202E-14	-0.0689214582066021	-6.23504423742135E-14	-0.0690464857951855	-1.09113274154874E-13	-0.0715782944639994	-6.23504423742135E-14	-0.0718283496411662	-1.24700884748427E-13	-0.0747352410757304	-4.67628317806601E-14	-0.0748915255614597	-1.09113274154874E-13	-0.0750165531500431	-1.4028849534198E-13
0.0482	-0.0567312683197201	-7.79380529677668E-14	-0.0618261425544938	-3.11752211871067E-14	-0.0636390425889532	-7.79380529677668E-14	-0.0691089995894772	-1.24700884748427E-13	-0.0690777426923313	-9.35256635613202E-14	-0.0716095513611453	-1.55876105935534E-14	-0.0719846341268955	-7.79380529677668E-14	-0.0746727272814387	-9.35256635613202E-14	-0.0751415807386265	-1.55876105935534E-13	-0.0749852962528972	-6.23504423742135E-14
0.0483	-0.0568250390111576	-1.09113274154874E-13	-0.0619824270402231	-9.35256635613202E-14	-0.0636390425889532	-7.79380529677668E-14	-0.0688902013094562	-7.79380529677668E-14	-0.0688902013094562	-4.67628317806601E-14	-0.0715470375668536	-9.35256635613202E-14	-0.0722346893040623	-9.35256635613202E-14	-0.0747664979728763	-7.79380529677668E-14	-0.0751103238414806	-1.09113274154874E-13	-0.0750790669443348	-9.35256635613202E-14
0.0484	-0.0566687545254284	-6.23504423742135E-14	-0.0618261425544938	-4.67628317806601E-14	-0.0637328132803908	-1.09113274154874E-13	-0.0689839720008938	-9.35256635613202E-14	-0.0690152288980396	-1.55876105935534E-13	-0.0716408082582911	-1.24700884748427E-13	-0.072297203098354	-3.11752211871067E-14	-0.0747352410757304	-1.09113274154874E-13	-0.0749227824586055	-1.4028849534198E-13	-0.0749540393557514	-7.79380529677668E-14
0.0485	-0.0566687545254284	-1.24700884748427E-13	-0.0619824270402231	-9.35256635613202E-14	-0.0637015563832449	-1.09113274154874E-13	-0.069140256486623	-4.67628317806601E-14	-0.0690464857951855	0	-0.0716095513611453	-4.67628317806601E-14	-0.0720158910240414	-7.79380529677668E-14	-0.0747352410757304	-4.67628317806601E-14	-0.0749540393557514	-1.24700884748427E-13	-0.0749227824586055	-1.24700884748427E-13
0.0486	-0.0569188097025952	-3.11752211871067E-14	-0.0620449408345148	1.55876105935534E-14	-0.0637015563832449	-4.67628317806601E-14	-0.0689527151037479	-9.35256635613202E-14	-0.0689839720008938	-1.24700884748427E-13	-0.0719221203326038	-4.67628317806601E-14	-0.0723284599954999	-1.09113274154874E-13	-0.0747664979728763	-1.09113274154874E-13	-0.0750478100471889	-1.09113274154874E-13	-0.0749540393557514	-1.09113274154874E-13
0.0487	-0.0568250390111576	4.67628317806601E-14	-0.0620136839373689	-7.79380529677668E-14	-0.0637015563832449	-1.24700884748427E-13	-0.0690464857951855	-1.55876105935534E-13	-0.0690777426923313	-1.09113274154874E-13	-0.0714845237725619	-4.67628317806601E-14	-0.0722034324069165	-6.23504423742135E-14	-0.0748915255614597	-1.4028849534198E-13	-0.0750165531500431	-1.09113274154874E-13	-0.0750478100471889	-6.23504423742135E-14
0.0488	-0.0567625252168659	-1.55876105935534E-13	-0.0618261425544938	-1.09113274154874E-13	-0.0638265839718283	-6.23504423742135E-14	-0.0690152288980396	-1.4028849534198E-13	-0.0687651737208728	-1.71463716529087E-13	-0.0715470375668536	-1.24700884748427E-13	-0.0720158910240414	-1.4028849534198E-13	-0.0747977548700221	-1.24700884748427E-13	-0.0749540393557514	-1.55876105935534E-13	-0.0751415807386265	-1.24700884748427E-13
0.0489	-0.0567000114225742	-1.24700884748427E-13	-0.0619199132459314	-1.8705132712264E-13	-0.0637640701775366	0	-0.0692027702809147	-1.24700884748427E-13	-0.0689527151037479	-1.24700884748427E-13	-0.0716408082582911	-1.24700884748427E-13	-0.0723597168926457	-9.35256635613202E-14	-0.0747977548700221	-1.24700884748427E-13	-0.0750790669443348	-1.09113274154874E-13	-0.0749852962528972	-3.11752211871067E-14
0.049	-0.0567937821140118	-6.23504423742135E-14	-0.0618573994516397	-7.79380529677668E-14	-0.0636390425889532	-1.4028849534198E-13	-0.0690464857951855	-6.23504423742135E-14	-0.0689214582066021	-4.67628317806601E-14	-0.0717033220525828	-7.79380529677668E-14	-0.0721721755097706	-1.55876105935534E-14	-0.0748602686643138	-1.09113274154874E-13	-0.0751728376357723	-6.23504423742135E-14	-0.0749540393557514	-1.24700884748427E-13
0.0491	-0.0567000114225742	-1.09113274154874E-13	-0.0618573994516397	-7.79380529677668E-14	-0.0638265839718283	-1.55876105935534E-13	-0.0691715133837689	-1.09113274154874E-13	-0.0688276875151645	-3.11752211871067E-14	-0.0716095513611453	-3.11752211871067E-14	-0.0720784048183331	-1.24700884748427E-13	-0.0747039841785846	-6.23504423742135E-14	-0.0751415807386265	-1.55876105935534E-14	-0.0747664979728763	-1.8705132712264E-13
0.0492	-0.0567937821140118	-6.23504423742135E-14	-0.0618886563487855	-1.09113274154874E-13	-0.0638578408689742	-6.23504423742135E-14	-0.0691089995894772	-6.23504423742135E-14	-0.0688276875151645	-1.71463716529087E-13	-0.071672065155437	-1.24700884748427E-13	-0.0722346893040623	-1.09113274154874E-13	-0.0747352410757304	-1.8705132712264E-13	-0.0750478100471889	-1.24700884748427E-13	-0.0747664979728763	-1.4028849534198E-13
0.0493	-0.0566687545254284	-4.67628317806601E-14	-0.0618886563487855	-4.67628317806601E-14	-0.0638265839718283	-6.23504423742135E-14	-0.0690777426923313	-6.23504423742135E-14	-0.0689214582066021	-7.79380529677668E-14	-0.0717658358468745	-7.79380529677668E-14	-0.0720784048183331	-1.24700884748427E-13	-0.0747039841785846	-9.35256635613202E-14	-0.0750790669443348	-1.24700884748427E-13	-0.0750790669443348	-1.09113274154874E-13
0.0494	-0.056543726936845	-2.02638937716194E-13	-0.0618261425544938	-1.09113274154874E-13	-0.0637640701775366	-7.79380529677668E-14	-0.0692027702809147	-7.79380529677668E-14	-0.0690152288980396	-1.09113274154874E-13	-0.0717345789497287	-6.23504423742135E-14	-0.0720158910240414	-1.55876105935534E-13	-0.074610213487147	-3.11752211871067E-14	-0.0750165531500431	-1.4028849534198E-13	-0.0750478100471889	0
0.0495	-0.0567000114225742	-3.11752211871067E-14	-0.0619511701430772	-7.79380529677668E-14	-0.0637953270746825	-1.4028849534198E-13	-0.0692652840752064	-1.09113274154874E-13	-0.0689839720008938	0	-0.0717970927440204	-1.24700884748427E-13	-0.0720158910240414	-6.23504423742135E-14	-0.0745789565900012	-1.24700884748427E-13	-0.0752040945329182	-9.35256635613202E-14	-0.0749540393557514	-6.23504423742135E-14
0.0496	-0.0565749838339908	-3.11752211871067E-14	-0.0618573994516397	-7.79380529677668E-14	-0.0636702994860991	-1.24700884748427E-13	-0.0692965409723523	-7.79380529677668E-14	-0.0689839720008938	-9.35256635613202E-14	-0.0720158910240414	-9.35256635613202E-14	-0.0721721755097706	-7.79380529677668E-14	-0.0745476996928553	-1.09113274154874E-13	-0.0751728376357723	-3.11752211871067E-14	-0.0749540393557514	-1.09113274154874E-13
0.0497	-0.0567000114225742	-1.09113274154874E-13	-0.0618886563487855	-1.09113274154874E-13	-0.0637015563832449	-1.24700884748427E-13	-0.0690777426923313	-1.24700884748427E-13	-0.0688902013094562	-1.09113274154874E-13	-0.0717033220525828	-9.35256635613202E-14	-0.0722346893040623	3.11752211871067E-14	-0.074610213487147	-9.35256635613202E-14	-0.0751103238414806	-1.24700884748427E-13	-0.0751728376357723	-7.79380529677668E-14
0.0498	-0.0566687545254284	-9.35256635613202E-14	-0.0618573994516397	-6.23504423742135E-14	-0.0637640701775366	-6.23504423742135E-14	-0.069140256486623	-9.35256635613202E-14	-0.0691715133837689	-9.35256635613202E-14	-0.0717345789497287	-1.71463716529087E-13	-0.0722346893040623	-3.11752211871067E-14	-0.0747039841785846	1.55876105935534E-14	-0.0752040945329182	-6.23504423742135E-14	-0.0750790669443348	-1.4028849534198E-13
0.0499	-0.0564499562454074	-1.09113274154874E-13	-0.0619199132459314	-9.35256635613202E-14	-0.0637328132803908	-6.23504423742135E-14	-0.0692340271780606	-9.35256635613202E-14	-0.0688902013094562	-3.11752211871067E-14	-0.071672065155437	-1.71463716529087E-13	-0.0721721755097706	-7.79380529677668E-14	-0.0747664979728763	-6.23504423742135E-14	-0.0751415807386265	-7.79380529677668E-14	-0.0750478100471889	-4.67628317806601E-14
0.05	-0.0566374976282825	-1.4028849534198E-13	-0.0616386011716187	-9.35256635613202E-14	-0.0638578408689742	-6.23504423742135E-14	-0.0692027702809147	-6.23504423742135E-14	-0.0690777426923313	-1.55876105935534E-13	-0.0716095513611453	-2.02638937716194E-13	-0.0721409186126248	-9.35256635613202E-14	-0.074829011767168	-1.09113274154874E-13	-0.0751103238414806	-1.24700884748427E-13	-0.0750478100471889	-9.35256635613202E-14
0.0501	-0.0565749838339908	1.55876105935534E-14	-0.0620449408345148	-1.4028849534198E-13	-0.06388909776612	-4.67628317806601E-14	-0.0692027702809147	-1.4028849534198E-13	-0.0690152288980396	-4.67628317806601E-14	-0.0718283496411662	-6.23504423742135E-14	-0.0720471479211872	-1.4028849534198E-13	-0.0749227824586055	4.67628317806601E-14	-0.0752040945329182	-7.79380529677668E-14	-0.0750478100471889	-1.09113274154874E-13
0.0502	-0.0566374976282825	-4.67628317806601E-14	-0.061794885657348	-6.23504423742135E-14	-0.0636702994860991	-7.79380529677668E-14	-0.0691715133837689	-1.55876105935534E-13	-0.069140256486623	-9.35256635613202E-14	-0.0717345789497287	-7.79380529677668E-14	-0.072297203098354	-1.71463716529087E-13	-0.0747977548700221	-1.4028849534198E-13	-0.0751103238414806	-6.23504423742135E-14	-0.0752040945329182	-6.23504423742135E-14
0.0503	-0.0565749838339908	-7.79380529677668E-14	-0.0617636287602021	-1.55876105935534E-13	-0.0637640701775366	-1.24700884748427E-13	-0.069140256486623	-7.79380529677668E-14	-0.0690777426923313	-4.67628317806601E-14	-0.0719533772297496	-4.67628317806601E-14	-0.072297203098354	4.67628317806601E-14	-0.0746414703842929	-1.4028849534198E-13	-0.0750790669443348	-9.35256635613202E-14	-0.0753291221215016	-6.23504423742135E-14
0.0504	-0.0566062407311367	-9.35256635613202E-14	-0.061794885657348	-1.24700884748427E-13	-0.0637328132803908	-9.35256635613202E-14	-0.0691715133837689	-7.79380529677668E-14	-0.0690152288980396	-4.67628317806601E-14	-0.0718908634354579	-6.23504423742135E-14	-0.0720784048183331	-1.09113274154874E-13	-0.0746727272814387	-7.79380529677668E-14	-0.0750165531500431	-1.4028849534198E-13	-0.0751728376357723	-1.09113274154874E-13
0.0505	-0.0567000114225742	-9.35256635613202E-14	-0.0617011149659104	-6.23504423742135E-14	-0.06388909776612	-2.02638937716194E-13	-0.0692340271780606	-3.11752211871067E-14	-0.0689527151037479	-1.09113274154874E-13	-0.0718596065383121	-9.35256635613202E-14	-0.0721409186126248	-1.8705132712264E-13	-0.0747039841785846	-3.11752211871067E-14	-0.0749540393557514	-1.55876105935534E-13	-0.0751728376357723	-1.09113274154874E-13
0.0506	-0.0566687545254284	-7.79380529677668E-14	-0.0616698580687646	-1.55876105935534E-13	-0.0637640701775366	0	-0.0692652840752064	-1.09113274154874E-13	-0.0690777426923313	-1.8705132712264E-13	-0.0718283496411662	-1.8705132712264E-13	-0.0722034324069165	-1.55876105935534E-13	-0.0745164427957095	-7.79380529677668E-14	-0.0751103238414806	-7.79380529677668E-14	-0.0752666083272099	-1.8705132712264E-13
0.0507	-0.0569188097025952	-4.67628317806601E-14	-0.0617011149659104	-1.4028849534198E-13	-0.0637015563832449	-1.8705132712264E-13	-0.0692027702809147	-1.09113274154874E-13	-0.0690777426923313	-7.79380529677668E-14	-0.0718596065383121	-1.24700884748427E-13	-0.0722034324069165	-3.11752211871067E-14	-0.0746414703842929	-1.8705132712264E-13	-0.0750478100471889	0	-0.0752666083272099	-7.79380529677668E-14
0.0508	-0.0567312683197201	-7.79380529677668E-14	-0.0617011149659104	-7.79380529677668E-14	-0.06388909776612	-1.24700884748427E-13	-0.0692027702809147	-9.35256635613202E-14	-0.0691089995894772	-6.23504423742135E-14	-0.0718908634354579	-6.23504423742135E-14	-0.0722034324069165	-1.24700884748427E-13	-0.0747352410757304	-7.79380529677668E-14	-0.0749540393557514	-7.79380529677668E-14	-0.0753291221215016	-9.35256635613202E-14
0.0509	-0.0567937821140118	-1.8705132712264E-13	-0.0619199132459314	-3.11752211871067E-14	-0.0637640701775366	0	-0.0693277978694981	-9.35256635613202E-14	-0.0689527151037479	-1.24700884748427E-13	-0.0717970927440204	-1.09113274154874E-13	-0.0721409186126248	-6.23504423742135E-14	-0.0747977548700221	-1.55876105935534E-14	-0.0748602686643138	-1.55876105935534E-13	-0.0752040945329182	-1.09113274154874E-13
0.051	-0.0567000114225742	-1.4028849534198E-13	-0.0618261425544938	-4.67628317806601E-14	-0.0637015563832449	-1.24700884748427E-13	-0.0690777426923313	-1.4028849534198E-13	-0.0689527151037479	-1.55876105935534E-13	-0.0719221203326038	-1.09113274154874E-13	-0.0722346893040623	-6.23504423742135E-14	-0.074829011767168	-7.79380529677668E-14	-0.0749540393557514	-6.23504423742135E-14	-0.0751728376357723	-1.4028849534198E-13
0.0511	-0.0567937821140118	-7.79380529677668E-14	-0.0617323718630563	-7.79380529677668E-14	-0.0635765287946615	-1.09113274154874E-13	-0.0692652840752064	-9.35256635613202E-14	-0.069140256486623	-7.79380529677668E-14	-0.0717033220525828	-1.55876105935534E-13	-0.0724222306869374	-4.67628317806601E-14	-0.074610213487147	-7.79380529677668E-14	-0.0752040945329182	-6.23504423742135E-14	-0.0753603790186474	-1.09113274154874E-13
0.0512	-0.0567625252168659	0	-0.0618573994516397	-1.09113274154874E-13	-0.0636702994860991	-1.55876105935534E-13	-0.0692965409723523	-7.79380529677668E-14	-0.0690777426923313	-9.35256635613202E-14	-0.0717033220525828	-2.02638937716194E-13	-0.0722034324069165	-6.23504423742135E-14	-0.0745164427957095	-9.35256635613202E-14	-0.074829011767168	-7.79380529677668E-14	-0.0752666083272099	-9.35256635613202E-14
0.0513	-0.0567312683197201	-1.09113274154874E-13	-0.0616386011716187	-6.23504423742135E-14	-0.0636702994860991	-7.79380529677668E-14	-0.0693277978694981	-1.09113274154874E-13	-0.0690777426923313	-1.24700884748427E-13	-0.0718596065383121	-7.79380529677668E-14	-0.0722346893040623	-1.4028849534198E-13	-0.0747039841785846	-1.4028849534198E-13	-0.0748915255614597	-1.71463716529087E-13	-0.0753291221215016	-9.35256635613202E-14
0.0514	-0.0567937821140118	-7.79380529677668E-14	-0.061576087377327	-1.55876105935534E-13	-0.0636077856918074	-9.35256635613202E-14	-0.0692652840752064	-1.09113274154874E-13	-0.069140256486623	-4.67628317806601E-14	-0.0718283496411662	1.55876105935534E-14	-0.0724534875840833	-9.35256635613202E-14	-0.0745476996928553	-6.23504423742135E-14	-0.0749227824586055	-1.09113274154874E-13	-0.0752978652243557	-2.18226548309747E-13
0.0515	-0.0568250390111576	-1.24700884748427E-13	-0.0617011149659104	-1.09113274154874E-13	-0.0638265839718283	-1.09113274154874E-13	-0.0692652840752064	-9.35256635613202E-14	-0.069140256486623	-1.09113274154874E-13	-0.0717658358468745	-1.09113274154874E-13	-0.0722659462012082	1.55876105935534E-14	-0.0746414703842929	-9.35256635613202E-14	-0.0750478100471889	-4.67628317806601E-14	-0.0751415807386265	-1.09113274154874E-13
0.0516	-0.0569813234968869	-6.23504423742135E-14	-0.0617323718630563	1.55876105935534E-14	-0.0638265839718283	0	-0.0692652840752064	-7.79380529677668E-14	-0.0691089995894772	-9.35256635613202E-14	-0.0718908634354579	-9.35256635613202E-14	-0.0723284599954999	-1.71463716529087E-13	-0.0745789565900012	-9.35256635613202E-14	-0.0748602686643138	-9.35256635613202E-14	-0.0752978652243557	-1.09113274154874E-13
0.0517	-0.0568875528054493	-9.35256635613202E-14	-0.0617636287602021	-1.24700884748427E-13	-0.0637640701775366	-6.23504423742135E-14	-0.0694215685609357	-6.23504423742135E-14	-0.0691089995894772	-9.35256635613202E-14	-0.0718596065383121	1.55876105935534E-14	-0.0723909737897916	-9.35256635613202E-14	-0.0744539290014178	-9.35256635613202E-14	-0.0748602686643138	-1.55876105935534E-13	-0.075235351430064	-7.79380529677668E-14
0.0518	-0.0568250390111576	-1.55876105935534E-13	-0.0617011149659104	-9.35256635613202E-14	-0.0637953270746825	-9.35256635613202E-14	-0.0690464857951855	-6.23504423742135E-14	-0.0689527151037479	-1.24700884748427E-13	-0.071672065155437	-9.35256635613202E-14	-0.072297203098354	-6.23504423742135E-14	-0.0746414703842929	-7.79380529677668E-14	-0.0749227824586055	-3.11752211871067E-14	-0.0752978652243557	-1.09113274154874E-13
0.0519	-0.0567000114225742	-7.79380529677668E-14	-0.0617011149659104	-1.09113274154874E-13	-0.0637015563832449	-7.79380529677668E-14	-0.069140256486623	-1.8705132712264E-13	-0.0690152288980396	-1.4028849534198E-13	-0.0716408082582911	-1.09113274154874E-13	-0.0726410289669584	-9.35256635613202E-14	-0.0747664979728763	-3.11752211871067E-14	-0.0748915255614597	-1.24700884748427E-13	-0.075235351430064	-6.23504423742135E-14
0.052	-0.0568250390111576	-1.09113274154874E-13	-0.0617011149659104	-1.4028849534198E-13	-0.0635765287946615	-1.55876105935534E-13	-0.0691715133837689	-4.67628317806601E-14	-0.0689214582066021	-1.09113274154874E-13	-0.0717033220525828	-1.55876105935534E-13	-0.0724222306869374	-1.55876105935534E-14	-0.0746414703842929	-7.79380529677668E-14	-0.0748602686643138	-1.09113274154874E-13	-0.075235351430064	-7.79380529677668E-14
0.0521	-0.0567312683197201	-3.11752211871067E-14	-0.061794885657348	-1.09113274154874E-13	-0.0636390425889532	-1.4028849534198E-13	-0.0692027702809147	-1.09113274154874E-13	-0.0691715133837689	-4.67628317806601E-14	-0.0717033220525828	-3.11752211871067E-14	-0.0723909737897916	-1.55876105935534E-13	-0.0747664979728763	-1.24700884748427E-13	-0.0747664979728763	-1.4028849534198E-13	-0.0753603790186474	-7.79380529677668E-14
0.0522	-0.0566374976282825	-9.35256635613202E-14	-0.061794885657348	-3.11752211871067E-14	-0.0636077856918074	-6.23504423742135E-14	-0.0692340271780606	-4.67628317806601E-14	-0.069140256486623	-4.67628317806601E-14	-0.0718596065383121	-9.35256635613202E-14	-0.0722659462012082	-1.4028849534198E-13	-0.0748602686643138	-9.35256635613202E-14	-0.0747977548700221	-1.24700884748427E-13	-0.0753603790186474	-3.11752211871067E-14
0.0523	-0.0567625252168659	-2.02638937716194E-13	-0.0616073442744729	-9.35256635613202E-14	-0.0635140150003698	-1.55876105935534E-14	-0.0692652840752064	-9.35256635613202E-14	-0.0690777426923313	-9.35256635613202E-14	-0.0719533772297496	-1.55876105935534E-14	-0.0723597168926457	-1.09113274154874E-13	-0.074610213487147	-1.24700884748427E-13	-0.0746727272814387	-7.79380529677668E-14	-0.0753916359157933	-1.24700884748427E-13
0.0524	-0.0566687545254284	1.55876105935534E-14	-0.0617011149659104	-1.09113274154874E-13	-0.0636702994860991	-1.24700884748427E-13	-0.0692027702809147	-9.35256635613202E-14	-0.0690464857951855	-1.09113274154874E-13	-0.0718908634354579	-4.67628317806601E-14	-0.072297203098354	-1.09113274154874E-13	-0.074829011767168	-9.35256635613202E-14	-0.0748915255614597	-7.79380529677668E-14	-0.0753916359157933	-7.79380529677668E-14
0.0525	-0.0567312683197201	-9.35256635613202E-14	-0.0617636287602021	-7.79380529677668E-14	-0.0636390425889532	-4.67628317806601E-14	-0.0692965409723523	-4.67628317806601E-14	-0.0690464857951855	-1.4028849534198E-13	-0.0717345789497287	-9.35256635613202E-14	-0.0723597168926457	-1.55876105935534E-13	-0.0749227824586055	-6.23504423742135E-14	-0.0746727272814387	-1.24700884748427E-13	-0.0754228928129391	-1.24700884748427E-13
0.0526	-0.0568250390111576	-4.67628317806601E-14	-0.0617011149659104	-6.23504423742135E-14	-0.0635140150003698	-6.23504423742135E-14	-0.0693277978694981	-3.11752211871067E-14	-0.0693277978694981	-1.4028849534198E-13	-0.0719221203326038	-1.4028849534198E-13	-0.072297203098354	-4.67628317806601E-14	-0.074610213487147	-7.79380529677668E-14	-0.0747664979728763	-4.67628317806601E-14	-0.0755479204015225	-1.24700884748427E-13
0.0527	-0.0567000114225742	-4.67628317806601E-14	-0.0615135735830353	-1.4028849534198E-13	-0.0636702994860991	-1.09113274154874E-13	-0.0691715133837689	-1.4028849534198E-13	-0.0690464857951855	0	-0.0718596065383121	-4.67628317806601E-14	-0.072297203098354	-4.67628317806601E-14	-0.0748915255614597	-1.4028849534198E-13	-0.0748602686643138	-7.79380529677668E-14	-0.0755166635043767	0
0.0528	-0.0567312683197201	-1.09113274154874E-13	-0.0617323718630563	-1.24700884748427E-13	-0.0635140150003698	-7.79380529677668E-14	-0.0692652840752064	-1.24700884748427E-13	-0.069140256486623	-1.24700884748427E-13	-0.0717033220525828	-1.09113274154874E-13	-0.0723909737897916	-1.09113274154874E-13	-0.0747977548700221	-1.09113274154874E-13	-0.0748915255614597	-9.35256635613202E-14	-0.0756729479901059	-9.35256635613202E-14
0.0529	-0.0567937821140118	-1.4028849534198E-13	-0.0616386011716187	-4.67628317806601E-14	-0.0636077856918074	-7.79380529677668E-14	-0.0692652840752064	-1.09113274154874E-13	-0.0689839720008938	-1.24700884748427E-13	-0.0717345789497287	-9.35256635613202E-14	-0.0722346893040623	-7.79380529677668E-14	-0.0747352410757304	-1.09113274154874E-13	-0.0748915255614597	-4.67628317806601E-14	-0.0753916359157933	-9.35256635613202E-14
0.053	-0.0567312683197201	-3.11752211871067E-14	-0.0616698580687646	-1.09113274154874E-13	-0.06388909776612	0	-0.069140256486623	-6.23504423742135E-14	-0.0690777426923313	-9.35256635613202E-14	-0.0719221203326038	-1.09113274154874E-13	-0.0723909737897916	-1.24700884748427E-13	-0.0746727272814387	-1.09113274154874E-13	-0.0747977548700221	-7.79380529677668E-14	-0.0756104341958142	-1.24700884748427E-13
0.0531	-0.0566062407311367	-9.35256635613202E-14	-0.0616386011716187	-1.09113274154874E-13	-0.0636390425889532	-4.67628317806601E-14	-0.0692027702809147	-1.09113274154874E-13	-0.0690777426923313	-1.09113274154874E-13	-0.0715782944639994	-4.67628317806601E-14	-0.0723284599954999	-4.67628317806601E-14	-0.0746727272814387	-9.35256635613202E-14	-0.0747039841785846	-1.24700884748427E-13	-0.0755791772986684	-9.35256635613202E-14
0.0532	-0.0567625252168659	-1.24700884748427E-13	-0.0616073442744729	-4.67628317806601E-14	-0.0637015563832449	-1.09113274154874E-13	-0.069140256486623	-1.4028849534198E-13	-0.0690777426923313	-9.35256635613202E-14	-0.0715470375668536	-2.02638937716194E-13	-0.0723597168926457	-1.09113274154874E-13	-0.0746727272814387	-1.24700884748427E-13	-0.0747977548700221	-7.79380529677668E-14	-0.075454149710085	-9.35256635613202E-14
0.0533	-0.0566687545254284	-6.23504423742135E-14	-0.0617323718630563	-1.09113274154874E-13	-0.0636390425889532	-7.79380529677668E-14	-0.0691089995894772	-1.71463716529087E-13	-0.0691089995894772	-4.67628317806601E-14	-0.0713907530811243	-9.35256635613202E-14	-0.0723597168926457	-1.24700884748427E-13	-0.0747664979728763	-6.23504423742135E-14	-0.0747977548700221	0	-0.075454149710085	-1.24700884748427E-13
0.0534	-0.0564499562454074	-9.35256635613202E-14	-0.0616386011716187	-6.23504423742135E-14	-0.0637640701775366	-1.24700884748427E-13	-0.0692027702809147	-1.09113274154874E-13	-0.0692340271780606	-7.79380529677668E-14	-0.0714845237725619	-9.35256635613202E-14	-0.0723284599954999	-1.55876105935534E-14	-0.074829011767168	1.55876105935534E-14	-0.074829011767168	-1.71463716529087E-13	-0.0755479204015225	-7.79380529677668E-14
0.0535	-0.0567000114225742	-1.71463716529087E-13	-0.0614510597887436	-1.4028849534198E-13	-0.0636702994860991	-6.23504423742135E-14	-0.0690152288980396	-6.23504423742135E-14	-0.0690777426923313	-1.09113274154874E-13	-0.0716095513611453	-7.79380529677668E-14	-0.0723909737897916	-1.24700884748427E-13	-0.0749540393557514	-4.67628317806601E-14	-0.0746414703842929	-6.23504423742135E-14	-0.0754854066072308	-1.24700884748427E-13
0.0536	-0.0566374976282825	-1.55876105935534E-14	-0.0615448304801812	-1.09113274154874E-13	-0.0635765287946615	-1.24700884748427E-13	-0.0689839720008938	-7.79380529677668E-14	-0.0689839720008938	-1.24700884748427E-13	-0.0717658358468745	-1.55876105935534E-14	-0.0722659462012082	-6.23504423742135E-14	-0.0747977548700221	-4.67628317806601E-14	-0.0747352410757304	-7.79380529677668E-14	-0.0755166635043767	-1.09113274154874E-13
0.0537	-0.0566374976282825	-1.09113274154874E-13	-0.061576087377327	0	-0.0637328132803908	-7.79380529677668E-14	-0.0692340271780606	-1.09113274154874E-13	-0.0691089995894772	-1.24700884748427E-13	-0.0717658358468745	-4.67628317806601E-14	-0.0723284599954999	-1.24700884748427E-13	-0.0747664979728763	-1.4028849534198E-13	-0.0747352410757304	-1.24700884748427E-13	-0.0754228928129391	-9.35256635613202E-14
0.0538	-0.0570438372911786	-4.67628317806601E-14	-0.0616073442744729	-1.55876105935534E-14	-0.0637328132803908	-6.23504423742135E-14	-0.0689527151037479	-3.11752211871067E-14	-0.0689527151037479	-9.35256635613202E-14	-0.071672065155437	-1.55876105935534E-13	-0.0722034324069165	-6.23504423742135E-14	-0.0747664979728763	-9.35256635613202E-14	-0.0746414703842929	-3.11752211871067E-14	-0.0753916359157933	-1.09113274154874E-13
0.0539	-0.0566062407311367	-3.11752211871067E-14	-0.0616073442744729	-1.24700884748427E-13	-0.0636702994860991	-6.23504423742135E-14	-0.0690152288980396	-1.24700884748427E-13	-0.0690152288980396	-1.09113274154874E-13	-0.0717033220525828	-1.4028849534198E-13	-0.0720471479211872	-1.09113274154874E-13	-0.074829011767168	-1.8705132712264E-13	-0.0746414703842929	-1.09113274154874E-13	-0.0756104341958142	-6.23504423742135E-14
0.054	-0.056543726936845	-2.02638937716194E-13	-0.0615448304801812	-7.79380529677668E-14	-0.0636077856918074	-1.09113274154874E-13	-0.068733916823727	-1.55876105935534E-13	-0.069140256486623	-1.09113274154874E-13	-0.0715782944639994	-9.35256635613202E-14	-0.0721721755097706	-1.4028849534198E-13	-0.0748915255614597	-7.79380529677668E-14	-0.0746414703842929	-1.09113274154874E-13	-0.0755166635043767	-9.35256635613202E-14
0.0541	-0.0566687545254284	-1.09113274154874E-13	-0.0616386011716187	-1.09113274154874E-13	-0.06388909776612	-1.55876105935534E-13	-0.0688902013094562	-1.4028849534198E-13	-0.0690464857951855	-4.67628317806601E-14	-0.0715782944639994	-1.09113274154874E-13	-0.0721721755097706	-4.67628317806601E-14	-0.0750165531500431	-7.79380529677668E-14	-0.0746414703842929	-1.09113274154874E-13	-0.0757042048872518	-3.11752211871067E-14
0.0542	-0.0566062407311367	-3.11752211871067E-14	-0.0616698580687646	0	-0.0638265839718283	3.11752211871067E-14	-0.0690152288980396	-7.79380529677668E-14	-0.0690152288980396	-1.09113274154874E-13	-0.0717033220525828	-7.79380529677668E-14	-0.072297203098354	-7.79380529677668E-14	-0.0748602686643138	-3.11752211871067E-14	-0.0747977548700221	0	-0.0756729479901059	-1.24700884748427E-13
0.0543	-0.0565749838339908	-6.23504423742135E-14	-0.0616073442744729	-7.79380529677668E-14	-0.0638265839718283	-9.35256635613202E-14	-0.0688589444123104	0	-0.0689214582066021	-1.4028849534198E-13	-0.0717345789497287	-6.23504423742135E-14	-0.0722346893040623	-6.23504423742135E-14	-0.074829011767168	-1.4028849534198E-13	-0.074829011767168	-7.79380529677668E-14	-0.0753916359157933	-1.09113274154874E-13
0.0544	-0.056543726936845	-6.23504423742135E-14	-0.0616073442744729	-9.35256635613202E-14	-0.0637640701775366	-1.4028849534198E-13	-0.0689214582066021	-1.4028849534198E-13	-0.0689527151037479	-1.24700884748427E-13	-0.0717658358468745	-9.35256635613202E-14	-0.0722346893040623	-9.35256635613202E-14	-0.0746727272814387	-1.4028849534198E-13	-0.0748915255614597	-4.67628317806601E-14	-0.0756104341958142	-1.24700884748427E-13
0.0545	-0.0567625252168659	-7.79380529677668E-14	-0.0616073442744729	-1.09113274154874E-13	-0.0638578408689742	-1.24700884748427E-13	-0.0688276875151645	-7.79380529677668E-14	-0.0690464857951855	-6.23504423742135E-14	-0.071672065155437	-6.23504423742135E-14	-0.0722346893040623	-1.24700884748427E-13	-0.0749227824586055	-1.55876105935534E-13	-0.0747039841785846	-7.79380529677668E-14	-0.0756416910929601	0
0.0546	-0.0566374976282825	1.55876105935534E-14	-0.0616698580687646	-1.24700884748427E-13	-0.0638265839718283	-1.24700884748427E-13	-0.0689839720008938	-7.79380529677668E-14	-0.0689527151037479	-1.24700884748427E-13	-0.0717658358468745	-7.79380529677668E-14	-0.0724222306869374	-7.79380529677668E-14	-0.0749227824586055	-3.11752211871067E-14	-0.0745789565900012	-1.8705132712264E-13	-0.0756104341958142	-1.24700884748427E-13
0.0547	-0.0567000114225742	-7.79380529677668E-14	-0.0616073442744729	-9.35256635613202E-14	-0.0637953270746825	-6.23504423742135E-14	-0.0688589444123104	-3.11752211871067E-14	-0.0690777426923313	-1.09113274154874E-13	-0.0716408082582911	-6.23504423742135E-14	-0.0722346893040623	-7.79380529677668E-14	-0.074829011767168	-1.09113274154874E-13	-0.0748602686643138	-1.09113274154874E-13	-0.0755166635043767	-9.35256635613202E-14
0.0548	-0.0568250390111576	-9.35256635613202E-14	-0.0618261425544938	-6.23504423742135E-14	-0.0637328132803908	-6.23504423742135E-14	-0.0687964306180187	-1.09113274154874E-13	-0.069140256486623	-6.23504423742135E-14	-0.0715782944639994	-9.35256635613202E-14	-0.072297203098354	-1.09113274154874E-13	-0.074829011767168	-1.4028849534198E-13	-0.0751103238414806	3.11752211871067E-14	-0.0756416910929601	-4.67628317806601E-14
0.0549	-0.0565749838339908	-7.79380529677668E-14	-0.0617011149659104	-6.23504423742135E-14	-0.0637640701775366	-1.09113274154874E-13	-0.0690152288980396	-9.35256635613202E-14	-0.0692340271780606	-1.09113274154874E-13	-0.0715470375668536	-1.24700884748427E-13	-0.0723909737897916	-6.23504423742135E-14	-0.0748602686643138	-9.35256635613202E-14	-0.0747977548700221	-3.11752211871067E-14	-0.0755479204015225	-7.79380529677668E-14
0.055	-0.0565124700396991	-1.55876105935534E-13	-0.0617636287602021	-7.79380529677668E-14	-0.0638265839718283	-1.4028849534198E-13	-0.0688589444123104	-6.23504423742135E-14	-0.0690152288980396	-7.79380529677668E-14	-0.0716408082582911	-9.35256635613202E-14	-0.0722346893040623	-1.24700884748427E-13	-0.0746727272814387	-3.11752211871067E-14	-0.074829011767168	-1.8705132712264E-13	-0.075454149710085	-1.4028849534198E-13
0.0551	-0.056543726936845	-1.8705132712264E-13	-0.0617636287602021	-7.79380529677668E-14	-0.0638265839718283	-9.35256635613202E-14	-0.0687964306180187	-4.67628317806601E-14	-0.0690464857951855	-1.4028849534198E-13	-0.0717345789497287	-7.79380529677668E-14	-0.0724222306869374	-1.09113274154874E-13	-0.0746727272814387	-1.24700884748427E-13	-0.0748602686643138	-1.71463716529087E-13	-0.0755479204015225	-1.55876105935534E-13
0.0552	-0.0565749838339908	-7.79380529677668E-14	-0.0619511701430772	-6.23504423742135E-14	-0.0638578408689742	-3.11752211871067E-14	-0.0689527151037479	-9.35256635613202E-14	-0.0688276875151645	-1.55876105935534E-13	-0.0716095513611453	-9.35256635613202E-14	-0.0723597168926457	-6.23504423742135E-14	-0.0747977548700221	-9.35256635613202E-14	-0.0748602686643138	-1.24700884748427E-13	-0.0753916359157933	-9.35256635613202E-14
0.0553	-0.0567312683197201	-1.55876105935534E-14	-0.0618261425544938	-1.24700884748427E-13	-0.0638578408689742	-1.4028849534198E-13	-0.0688276875151645	-4.67628317806601E-14	-0.0688589444123104	-1.55876105935534E-13	-0.0716095513611453	-9.35256635613202E-14	-0.0723597168926457	-1.4028849534198E-13	-0.0747352410757304	-4.67628317806601E-14	-0.0746727272814387	-7.79380529677668E-14	-0.0756416910929601	-7.79380529677668E-14
0.0554	-0.0566062407311367	-4.67628317806601E-14	-0.061794885657348	-6.23504423742135E-14	-0.0639203546632659	-7.79380529677668E-14	-0.0689839720008938	-1.4028849534198E-13	-0.0690464857951855	-7.79380529677668E-14	-0.071453266875416	-1.09113274154874E-13	-0.0722659462012082	-4.67628317806601E-14	-0.0746727272814387	-1.4028849534198E-13	-0.0747039841785846	-2.338141589033E-13	-0.0756729479901059	-1.24700884748427E-13
0.0555	-0.0567312683197201	-4.67628317806601E-14	-0.0618261425544938	-7.79380529677668E-14	-0.06388909776612	-1.4028849534198E-13	-0.0690464857951855	-7.79380529677668E-14	-0.0689839720008938	0	-0.0714845237725619	-1.71463716529087E-13	-0.0722346893040623	-1.09113274154874E-13	-0.0747352410757304	-1.09113274154874E-13	-0.0749227824586055	-9.35256635613202E-14	-0.0755791772986684	-4.67628317806601E-14
0.0556	-0.0565749838339908	-6.23504423742135E-14	-0.0618261425544938	-1.09113274154874E-13	-0.0639203546632659	-3.11752211871067E-14	-0.0688902013094562	-9.35256635613202E-14	-0.0690464857951855	-6.23504423742135E-14	-0.0715782944639994	-6.23504423742135E-14	-0.0723284599954999	-9.35256635613202E-14	-0.0747039841785846	-9.35256635613202E-14	-0.0748915255614597	0	-0.0755166635043767	-1.24700884748427E-13
0.0557	-0.056543726936845	-7.79380529677668E-14	-0.0618573994516397	-9.35256635613202E-14	-0.0637640701775366	-1.4028849534198E-13	-0.0688589444123104	-1.4028849534198E-13	-0.0687964306180187	-1.09113274154874E-13	-0.071453266875416	-3.11752211871067E-14	-0.0723909737897916	-1.55876105935534E-14	-0.0747977548700221	-7.79380529677668E-14	-0.0748915255614597	-1.09113274154874E-13	-0.0753603790186474	-1.71463716529087E-13
0.0558	-0.0567000114225742	-3.11752211871067E-14	-0.061794885657348	-1.24700884748427E-13	-0.0639516115604117	-1.24700884748427E-13	-0.0687026599265811	-6.23504423742135E-14	-0.0688902013094562	-1.8705132712264E-13	-0.0715157806697077	-9.35256635613202E-14	-0.0725785151726667	0	-0.0747039841785846	-7.79380529677668E-14	-0.0747977548700221	-6.23504423742135E-14	-0.0755479204015225	-1.24700884748427E-13
0.0559	-0.0566062407311367	-4.67628317806601E-14	-0.0618261425544938	-7.79380529677668E-14	-0.0638578408689742	-4.67628317806601E-14	-0.0688589444123104	-1.55876105935534E-13	-0.0690464857951855	-9.35256635613202E-14	-0.0715470375668536	-1.09113274154874E-13	-0.0722034324069165	-6.23504423742135E-14	-0.0745164427957095	-1.24700884748427E-13	-0.074829011767168	-1.55876105935534E-13	-0.0753916359157933	-1.09113274154874E-13
0.056	-0.0563561855539699	-6.23504423742135E-14	-0.0619199132459314	-1.09113274154874E-13	-0.0637640701775366	-1.09113274154874E-13	-0.0688276875151645	-9.35256635613202E-14	-0.0688276875151645	-9.35256635613202E-14	-0.0715157806697077	-1.4028849534198E-13	-0.0722659462012082	-2.18226548309747E-13	-0.0746414703842929	-1.71463716529087E-13	-0.0748602686643138	-9.35256635613202E-14	-0.0756104341958142	-9.35256635613202E-14
0.0561	-0.0565124700396991	-1.4028849534198E-13	-0.0620761977316606	-4.67628317806601E-14	-0.0638578408689742	-1.09113274154874E-13	-0.0689214582066021	-7.79380529677668E-14	-0.0690777426923313	-1.55876105935534E-13	-0.071453266875416	-7.79380529677668E-14	-0.0723909737897916	-9.35256635613202E-14	-0.0745164427957095	-3.11752211871067E-14	-0.0748915255614597	-9.35256635613202E-14	-0.0756416910929601	-3.11752211871067E-14
0.0562	-0.0566374976282825	-6.23504423742135E-14	-0.0619824270402231	-1.55876105935534E-14	-0.0639203546632659	-9.35256635613202E-14	-0.0688276875151645	-6.23504423742135E-14	-0.0689214582066021	-1.55876105935534E-14	-0.0715470375668536	-1.71463716529087E-13	-0.0723909737897916	-6.23504423742135E-14	-0.0744851858985636	-7.79380529677668E-14	-0.0749227824586055	-3.11752211871067E-14	-0.075454149710085	-6.23504423742135E-14
0.0563	-0.0566374976282825	-6.23504423742135E-14	-0.0619824270402231	-1.8705132712264E-13	-0.0639203546632659	0	-0.0688276875151645	-1.4028849534198E-13	-0.0691089995894772	-4.67628317806601E-14	-0.0716095513611453	-4.67628317806601E-14	-0.0723909737897916	-1.09113274154874E-13	-0.0746727272814387	-6.23504423742135E-14	-0.0750478100471889	-6.23504423742135E-14	-0.0755166635043767	-1.71463716529087E-13
0.0564	-0.0567000114225742	-4.67628317806601E-14	-0.0619199132459314	-6.23504423742135E-14	-0.06388909776612	-1.09113274154874E-13	-0.0687026599265811	-6.23504423742135E-14	-0.0688589444123104	-1.4028849534198E-13	-0.0715157806697077	-1.09113274154874E-13	-0.072516001378375	-6.23504423742135E-14	-0.0747352410757304	-3.11752211871067E-14	-0.0750478100471889	-9.35256635613202E-14	-0.0755791772986684	-3.11752211871067E-14
0.0565	-0.0566687545254284	-1.4028849534198E-13	-0.0619824270402231	-7.79380529677668E-14	-0.0638265839718283	-1.4028849534198E-13	-0.0687651737208728	-1.55876105935534E-13	-0.0689214582066021	-6.23504423742135E-14	-0.0716095513611453	-9.35256635613202E-14	-0.0723597168926457	-1.55876105935534E-13	-0.0746414703842929	-1.4028849534198E-13	-0.0749852962528972	-1.4028849534198E-13	-0.0757042048872518	-1.09113274154874E-13
0.0566	-0.0566062407311367	-9.35256635613202E-14	-0.0620136839373689	-1.09113274154874E-13	-0.0637640701775366	-9.35256635613202E-14	-0.0687651737208728	-4.67628317806601E-14	-0.0688589444123104	-1.8705132712264E-13	-0.071453266875416	-1.24700884748427E-13	-0.0724222306869374	-9.35256635613202E-14	-0.0743601583099802	-1.24700884748427E-13	-0.0749540393557514	-1.4028849534198E-13	-0.0755479204015225	-4.67628317806601E-14
0.0567	-0.0567937821140118	-9.35256635613202E-14	-0.0621074546288065	-7.79380529677668E-14	-0.0637953270746825	-1.09113274154874E-13	-0.0687964306180187	-3.11752211871067E-14	-0.0687964306180187	-1.09113274154874E-13	-0.0715157806697077	-1.4028849534198E-13	-0.0723909737897916	-7.79380529677668E-14	-0.0745476996928553	-1.09113274154874E-13	-0.0750165531500431	-7.79380529677668E-14	-0.0755166635043767	-6.23504423742135E-14
0.0568	-0.0566374976282825	-7.79380529677668E-14	-0.0620761977316606	-7.79380529677668E-14	-0.0637953270746825	-4.67628317806601E-14	-0.0687964306180187	-1.24700884748427E-13	-0.0689214582066021	-4.67628317806601E-14	-0.0713907530811243	-1.09113274154874E-13	-0.0724222306869374	-9.35256635613202E-14	-0.0745164427957095	-4.67628317806601E-14	-0.0749540393557514	-1.09113274154874E-13	-0.0757042048872518	-1.09113274154874E-13
0.0569	-0.0566374976282825	-1.24700884748427E-13	-0.0620136839373689	-1.09113274154874E-13	-0.0637015563832449	-9.35256635613202E-14	-0.0688276875151645	-6.23504423742135E-14	-0.0691089995894772	-3.11752211871067E-14	-0.0715470375668536	-7.79380529677668E-14	-0.0723909737897916	-1.09113274154874E-13	-0.0746414703842929	-6.23504423742135E-14	-0.0750478100471889	-7.79380529677668E-14	-0.0755791772986684	-6.23504423742135E-14
0.057	-0.0567937821140118	-3.11752211871067E-14	-0.0621387115259524	-1.09113274154874E-13	-0.0635765287946615	-9.35256635613202E-14	-0.0688276875151645	-3.11752211871067E-14	-0.0689214582066021	-1.09113274154874E-13	-0.0716408082582911	-4.67628317806601E-14	-0.0723909737897916	-6.23504423742135E-14	-0.0747352410757304	-6.23504423742135E-14	-0.0750165531500431	-1.55876105935534E-13	-0.0756104341958142	-1.4028849534198E-13
0.0571	-0.0567625252168659	-1.24700884748427E-13	-0.0621387115259524	-7.79380529677668E-14	-0.0637640701775366	-1.09113274154874E-13	-0.0688902013094562	-1.4028849534198E-13	-0.0690152288980396	-1.09113274154874E-13	-0.0716095513611453	-6.23504423742135E-14	-0.0724222306869374	-1.09113274154874E-13	-0.074610213487147	-6.23504423742135E-14	-0.0751415807386265	-7.79380529677668E-14	-0.0755791772986684	-1.55876105935534E-14
0.0572	-0.0566687545254284	-7.79380529677668E-14	-0.0620136839373689	-9.35256635613202E-14	-0.0637640701775366	-7.79380529677668E-14	-0.068733916823727	-9.35256635613202E-14	-0.0690777426923313	-6.23504423742135E-14	-0.0715470375668536	-1.24700884748427E-13	-0.0724847444812291	-9.35256635613202E-14	-0.0745789565900012	-1.71463716529087E-13	-0.0751103238414806	1.55876105935534E-14	-0.0755791772986684	-1.09113274154874E-13
0.0573	-0.0567000114225742	-1.4028849534198E-13	-0.0620136839373689	-1.24700884748427E-13	-0.0639516115604117	-6.23504423742135E-14	-0.0688276875151645	-1.09113274154874E-13	-0.0690464857951855	-4.67628317806601E-14	-0.0715470375668536	-1.09113274154874E-13	-0.0724534875840833	-1.24700884748427E-13	-0.0744539290014178	-6.23504423742135E-14	-0.0750478100471889	-1.55876105935534E-13	-0.0757979755786894	-1.55876105935534E-14
0.0574	-0.0567000114225742	-7.79380529677668E-14	-0.0620761977316606	-9.35256635613202E-14	-0.0637640701775366	-3.11752211871067E-14	-0.068733916823727	-3.11752211871067E-14	-0.0688589444123104	-1.24700884748427E-13	-0.071453266875416	-1.24700884748427E-13	-0.0725472582755208	-1.4028849534198E-13	-0.0745476996928553	-1.4028849534198E-13	-0.0749852962528972	-1.4028849534198E-13	-0.0756104341958142	-9.35256635613202E-14
0.0575	-0.0566374976282825	-1.55876105935534E-13	-0.0620761977316606	-4.67628317806601E-14	-0.0636077856918074	-1.71463716529087E-13	-0.0687026599265811	-1.24700884748427E-13	-0.0688276875151645	-2.02638937716194E-13	-0.071672065155437	-1.24700884748427E-13	-0.0725785151726667	-6.23504423742135E-14	-0.0746414703842929	-6.23504423742135E-14	-0.0750478100471889	-1.4028849534198E-13	-0.0757979755786894	-2.18226548309747E-13
0.0576	-0.0566062407311367	-9.35256635613202E-14	-0.0620136839373689	-6.23504423742135E-14	-0.0636702994860991	-1.24700884748427E-13	-0.068733916823727	-1.4028849534198E-13	-0.0689527151037479	-7.79380529677668E-14	-0.0716095513611453	-4.67628317806601E-14	-0.0726722858641042	-7.79380529677668E-14	-0.0746414703842929	-6.23504423742135E-14	-0.0751415807386265	-4.67628317806601E-14	-0.0757979755786894	-3.11752211871067E-14
0.0577	-0.0565749838339908	-7.79380529677668E-14	-0.0622012253202441	-1.09113274154874E-13	-0.0637640701775366	-3.11752211871067E-14	-0.0687651737208728	-3.11752211871067E-14	-0.0688276875151645	3.11752211871067E-14	-0.0717033220525828	-4.67628317806601E-14	-0.0726410289669584	-1.4028849534198E-13	-0.0744539290014178	-1.4028849534198E-13	-0.0750478100471889	1.55876105935534E-14	-0.0757979755786894	-9.35256635613202E-14
0.0578	-0.0566687545254284	-4.67628317806601E-14	-0.0624512804974109	1.55876105935534E-14	-0.0635765287946615	-6.23504423742135E-14	-0.0685463754408519	-7.79380529677668E-14	-0.0687651737208728	-1.24700884748427E-13	-0.071453266875416	-1.4028849534198E-13	-0.0725785151726667	-1.09113274154874E-13	-0.0746414703842929	-1.24700884748427E-13	-0.0751103238414806	-9.35256635613202E-14	-0.0756729479901059	-1.4028849534198E-13
0.0579	-0.0566687545254284	-9.35256635613202E-14	-0.0623262529088275	-3.11752211871067E-14	-0.0637328132803908	-9.35256635613202E-14	-0.0687026599265811	-1.24700884748427E-13	-0.0688276875151645	-7.79380529677668E-14	-0.0715782944639994	-1.4028849534198E-13	-0.0725472582755208	-1.24700884748427E-13	-0.074829011767168	1.55876105935534E-14	-0.0750165531500431	-1.09113274154874E-13	-0.0755479204015225	-2.18226548309747E-13
0.058	-0.0567937821140118	-7.79380529677668E-14	-0.0622637391145358	-1.4028849534198E-13	-0.0635765287946615	-9.35256635613202E-14	-0.0687651737208728	-9.35256635613202E-14	-0.0687964306180187	-7.79380529677668E-14	-0.0715157806697077	-7.79380529677668E-14	-0.0726097720698125	-1.09113274154874E-13	-0.0746727272814387	-7.79380529677668E-14	-0.0750165531500431	-1.55876105935534E-13	-0.0755479204015225	-1.4028849534198E-13
0.0581	-0.0566062407311367	3.11752211871067E-14	-0.0621387115259524	-6.23504423742135E-14	-0.0637015563832449	-1.09113274154874E-13	-0.0687026599265811	-6.23504423742135E-14	-0.0688589444123104	-1.09113274154874E-13	-0.0715470375668536	-4.67628317806601E-14	-0.0726097720698125	-4.67628317806601E-14	-0.0747664979728763	-1.09113274154874E-13	-0.0748915255614597	-1.24700884748427E-13	-0.0755479204015225	-1.24700884748427E-13
0.0582	-0.0568250390111576	-1.24700884748427E-13	-0.0621699684230982	-1.09113274154874E-13	-0.0635140150003698	-6.23504423742135E-14	-0.0687964306180187	-1.24700884748427E-13	-0.0688589444123104	-4.67628317806601E-14	-0.0715470375668536	-3.11752211871067E-14	-0.0725785151726667	-1.24700884748427E-13	-0.0746727272814387	-6.23504423742135E-14	-0.0748915255614597	-9.35256635613202E-14	-0.0755166635043767	-7.79380529677668E-14
0.0583	-0.0565749838339908	-1.09113274154874E-13	-0.0621699684230982	-1.55876105935534E-13	-0.0634202443089323	-1.71463716529087E-13	-0.0685776323379977	-7.79380529677668E-14	-0.0688902013094562	-9.35256635613202E-14	-0.0717033220525828	-9.35256635613202E-14	-0.072297203098354	-1.4028849534198E-13	-0.0746727272814387	-1.4028849534198E-13	-0.0750478100471889	-9.35256635613202E-14	-0.0756104341958142	-3.11752211871067E-14
0.0584	-0.0567000114225742	-1.24700884748427E-13	-0.0621074546288065	-3.11752211871067E-14	-0.0633577305146406	-1.4028849534198E-13	-0.0686088892351436	-1.55876105935534E-13	-0.0688276875151645	-3.11752211871067E-14	-0.0715782944639994	-6.23504423742135E-14	-0.0722346893040623	-1.55876105935534E-13	-0.0747039841785846	-6.23504423742135E-14	-0.0750478100471889	-6.23504423742135E-14	-0.0755479204015225	-1.09113274154874E-13
0.0585	-0.0566687545254284	4.67628317806601E-14	-0.0624512804974109	-9.35256635613202E-14	-0.063482758103224	-4.67628317806601E-14	-0.0688276875151645	-6.23504423742135E-14	-0.0689214582066021	-1.24700884748427E-13	-0.0717033220525828	-1.4028849534198E-13	-0.0723284599954999	-7.79380529677668E-14	-0.0747039841785846	-7.79380529677668E-14	-0.0749852962528972	-3.11752211871067E-14	-0.0756416910929601	-1.09113274154874E-13
0.0586	-0.0567000114225742	-9.35256635613202E-14	-0.0622949960116816	-1.55876105935534E-14	-0.0635140150003698	-3.11752211871067E-14	-0.0686714030294353	-3.11752211871067E-14	-0.0689527151037479	-4.67628317806601E-14	-0.0717658358468745	-6.23504423742135E-14	-0.072297203098354	-9.35256635613202E-14	-0.0745789565900012	-6.23504423742135E-14	-0.0750478100471889	-1.24700884748427E-13	-0.0756416910929601	-7.79380529677668E-14
0.0587	-0.0567937821140118	-9.35256635613202E-14	-0.0623262529088275	-1.24700884748427E-13	-0.063482758103224	-9.35256635613202E-14	-0.0686714030294353	-1.24700884748427E-13	-0.0688276875151645	-7.79380529677668E-14	-0.0716095513611453	-4.67628317806601E-14	-0.0723909737897916	-4.67628317806601E-14	-0.0747352410757304	-1.55876105935534E-13	-0.0750478100471889	-1.55876105935534E-13	-0.0755791772986684	-2.338141589033E-13
0.0588	-0.0567312683197201	-4.67628317806601E-14	-0.0621387115259524	-7.79380529677668E-14	-0.0634515012060781	-1.4028849534198E-13	-0.0685776323379977	-1.09113274154874E-13	-0.069140256486623	-1.24700884748427E-13	-0.0717345789497287	-1.71463716529087E-13	-0.0723909737897916	-6.23504423742135E-14	-0.0745476996928553	-1.24700884748427E-13	-0.0750478100471889	-7.79380529677668E-14	-0.0755479204015225	-7.79380529677668E-14
0.0589	-0.0565749838339908	-1.4028849534198E-13	-0.0621074546288065	-1.24700884748427E-13	-0.0634202443089323	-4.67628317806601E-14	-0.0686714030294353	-4.67628317806601E-14	-0.0688902013094562	-1.55876105935534E-14	-0.071672065155437	-3.11752211871067E-14	-0.0722346893040623	-1.09113274154874E-13	-0.0745476996928553	-1.8705132712264E-13	-0.0751728376357723	-9.35256635613202E-14	-0.0756729479901059	-1.55876105935534E-14
0.059	-0.0564499562454074	-1.8705132712264E-13	-0.0620761977316606	-1.09113274154874E-13	-0.0634202443089323	-6.23504423742135E-14	-0.0686401461322894	-7.79380529677668E-14	-0.0690152288980396	-1.24700884748427E-13	-0.0716408082582911	-1.71463716529087E-13	-0.072297203098354	-1.55876105935534E-13	-0.0744226721042719	-1.09113274154874E-13	-0.0751415807386265	-4.67628317806601E-14	-0.0757354617843977	-7.79380529677668E-14
0.0591	-0.056543726936845	-9.35256635613202E-14	-0.0621699684230982	-7.79380529677668E-14	-0.0635452718975157	-4.67628317806601E-14	-0.0685463754408519	-9.35256635613202E-14	-0.0688902013094562	-1.09113274154874E-13	-0.0717658358468745	-1.09113274154874E-13	-0.072297203098354	-9.35256635613202E-14	-0.0745476996928553	-9.35256635613202E-14	-0.0750165531500431	-1.4028849534198E-13	-0.0758292324758352	-7.79380529677668E-14
0.0592	-0.0565749838339908	1.55876105935534E-14	-0.0620761977316606	-6.23504423742135E-14	-0.0634515012060781	-9.35256635613202E-14	-0.0685463754408519	-1.55876105935534E-13	-0.0689527151037479	-1.09113274154874E-13	-0.071672065155437	-3.11752211871067E-14	-0.0724847444812291	-6.23504423742135E-14	-0.0744851858985636	-1.55876105935534E-13	-0.0750165531500431	-1.09113274154874E-13	-0.0755791772986684	-4.67628317806601E-14
0.0593	-0.0565749838339908	-6.23504423742135E-14	-0.0621387115259524	-9.35256635613202E-14	-0.0635140150003698	-1.09113274154874E-13	-0.0686401461322894	-1.09113274154874E-13	-0.0689527151037479	-9.35256635613202E-14	-0.0717658358468745	-7.79380529677668E-14	-0.0722659462012082	-1.09113274154874E-13	-0.0745476996928553	-7.79380529677668E-14	-0.0750478100471889	-1.09113274154874E-13	-0.0755791772986684	-1.4028849534198E-13
0.0594	-0.056543726936845	-9.35256635613202E-14	-0.0622949960116816	-1.09113274154874E-13	-0.063482758103224	-1.09113274154874E-13	-0.0686714030294353	-9.35256635613202E-14	-0.0688902013094562	-6.23504423742135E-14	-0.0715782944639994	-7.79380529677668E-14	-0.0721721755097706	-1.09113274154874E-13	-0.0743914152071261	-7.79380529677668E-14	-0.0749540393557514	-9.35256635613202E-14	-0.0755166635043767	-1.4028849534198E-13
0.0595	-0.056543726936845	-9.35256635613202E-14	-0.0620136839373689	-1.55876105935534E-14	-0.0632952167203489	-1.4028849534198E-13	-0.0687026599265811	-9.35256635613202E-14	-0.0689839720008938	-6.23504423742135E-14	-0.071672065155437	-2.02638937716194E-13	-0.0724534875840833	-1.24700884748427E-13	-0.0744226721042719	-1.09113274154874E-13	-0.0749852962528972	-1.09113274154874E-13	-0.0757667186815435	-1.09113274154874E-13
0.0596	-0.0565124700396991	-7.79380529677668E-14	-0.0621387115259524	-1.55876105935534E-14	-0.0633577305146406	-1.09113274154874E-13	-0.0686401461322894	-1.09113274154874E-13	-0.0688589444123104	-1.09113274154874E-13	-0.0717658358468745	-6.23504423742135E-14	-0.0723284599954999	-3.11752211871067E-14	-0.0744226721042719	-4.67628317806601E-14	-0.0750165531500431	-9.35256635613202E-14	-0.0757354617843977	-7.79380529677668E-14
0.0597	-0.0565124700396991	-9.35256635613202E-14	-0.0622637391145358	-9.35256635613202E-14	-0.0634515012060781	-3.11752211871067E-14	-0.0686088892351436	-4.67628317806601E-14	-0.0690152288980396	-1.09113274154874E-13	-0.0717970927440204	3.11752211871067E-14	-0.0722346893040623	-1.09113274154874E-13	-0.0743289014128344	-1.4028849534198E-13	-0.0752666083272099	-6.23504423742135E-14	-0.0756729479901059	-1.09113274154874E-13
0.0598	-0.0566374976282825	-7.79380529677668E-14	-0.0620136839373689	0	-0.0634202443089323	-6.23504423742135E-14	-0.0686088892351436	-9.35256635613202E-14	-0.0687964306180187	-3.11752211871067E-14	-0.0719533772297496	-9.35256635613202E-14	-0.0723284599954999	-1.09113274154874E-13	-0.0743601583099802	-1.55876105935534E-13	-0.0748915255614597	-9.35256635613202E-14	-0.0756104341958142	-7.79380529677668E-14
0.0599	-0.0566374976282825	-4.67628317806601E-14	-0.0621699684230982	-1.55876105935534E-13	-0.063482758103224	-1.55876105935534E-13	-0.0683900909551226	-1.4028849534198E-13	-0.0689527151037479	-9.35256635613202E-14	-0.0718908634354579	-9.35256635613202E-14	-0.0723597168926457	-4.67628317806601E-14	-0.0743914152071261	-9.35256635613202E-14	-0.0750790669443348	-9.35256635613202E-14	-0.0755791772986684	-1.4028849534198E-13
0.06	-0.0565749838339908	-1.24700884748427E-13	-0.0622012253202441	-1.4028849534198E-13	-0.0635765287946615	-6.23504423742135E-14	-0.0684526047494143	-1.09113274154874E-13	-0.0690152288980396	-6.23504423742135E-14	-0.0718283496411662	-1.71463716529087E-13	-0.072297203098354	-9.35256635613202E-14	-0.0743601583099802	-6.23504423742135E-14	-0.0749227824586055	-9.35256635613202E-14	-0.0756729479901059	-2.02638937716194E-13
0.0601	-0.056543726936845	-1.24700884748427E-13	-0.0621074546288065	-6.23504423742135E-14	-0.063482758103224	-1.55876105935534E-14	-0.0685463754408519	-9.35256635613202E-14	-0.0688902013094562	-1.8705132712264E-13	-0.0717345789497287	-1.09113274154874E-13	-0.072297203098354	-1.55876105935534E-13	-0.0743601583099802	-1.09113274154874E-13	-0.0749540393557514	-1.55876105935534E-13	-0.0756416910929601	-6.23504423742135E-14
0.0602	-0.0567000114225742	-1.09113274154874E-13	-0.0622012253202441	-1.09113274154874E-13	-0.0633889874117864	-9.35256635613202E-14	-0.0686088892351436	-1.55876105935534E-14	-0.0688589444123104	-1.55876105935534E-13	-0.0718283496411662	-1.4028849534198E-13	-0.072297203098354	-3.11752211871067E-14	-0.0743289014128344	-1.09113274154874E-13	-0.0748915255614597	-4.67628317806601E-14	-0.0758292324758352	-3.11752211871067E-14
0.0603	-0.0566687545254284	-3.11752211871067E-14	-0.0622324822173899	3.11752211871067E-14	-0.0634515012060781	-9.35256635613202E-14	-0.0685776323379977	-7.79380529677668E-14	-0.0688276875151645	-1.24700884748427E-13	-0.0719846341268955	-3.11752211871067E-14	-0.0722346893040623	-7.79380529677668E-14	-0.0742976445156885	-1.24700884748427E-13	-0.0751103238414806	-6.23504423742135E-14	-0.0757667186815435	-4.67628317806601E-14
0.0604	-0.0568250390111576	-6.23504423742135E-14	-0.0621387115259524	-6.23504423742135E-14	-0.0633264736174947	-1.09113274154874E-13	-0.0687026599265811	-1.09113274154874E-13	-0.068733916823727	-1.09113274154874E-13	-0.0717658358468745	-4.67628317806601E-14	-0.0724222306869374	-9.35256635613202E-14	-0.0743601583099802	-9.35256635613202E-14	-0.0750165531500431	-3.11752211871067E-14	-0.0757042048872518	-6.23504423742135E-14
0.0605	-0.0565749838339908	-1.09113274154874E-13	-0.0622324822173899	-1.09113274154874E-13	-0.063482758103224	-7.79380529677668E-14	-0.0686714030294353	0	-0.0689214582066021	-9.35256635613202E-14	-0.0719533772297496	-1.8705132712264E-13	-0.0724534875840833	-3.11752211871067E-14	-0.0744851858985636	-7.79380529677668E-14	-0.0749540393557514	-7.79380529677668E-14	-0.0757979755786894	-1.09113274154874E-13
0.0606	-0.0566374976282825	-1.09113274154874E-13	-0.0621387115259524	-6.23504423742135E-14	-0.0634515012060781	-6.23504423742135E-14	-0.0685463754408519	-6.23504423742135E-14	-0.0688902013094562	1.55876105935534E-14	-0.0720158910240414	-7.79380529677668E-14	-0.0722659462012082	-7.79380529677668E-14	-0.0744226721042719	-9.35256635613202E-14	-0.0751728376357723	-7.79380529677668E-14	-0.0757979755786894	-7.79380529677668E-14
0.0607	-0.0566062407311367	-7.79380529677668E-14	-0.0622637391145358	-1.4028849534198E-13	-0.0634515012060781	-7.79380529677668E-14	-0.0684526047494143	-2.02638937716194E-13	-0.0690152288980396	-9.35256635613202E-14	-0.0717658358468745	-1.55876105935534E-13	-0.0723909737897916	-1.4028849534198E-13	-0.0743289014128344	-1.55876105935534E-13	-0.0750790669443348	-6.23504423742135E-14	-0.0758917462701269	-4.67628317806601E-14
0.0608	-0.0565124700396991	-1.09113274154874E-13	-0.0622949960116816	-7.79380529677668E-14	-0.0634515012060781	-9.35256635613202E-14	-0.0686401461322894	-7.79380529677668E-14	-0.0687651737208728	-6.23504423742135E-14	-0.0718596065383121	-1.09113274154874E-13	-0.072297203098354	-7.79380529677668E-14	-0.0742663876185427	-7.79380529677668E-14	-0.0750478100471889	-9.35256635613202E-14	-0.0756729479901059	-1.24700884748427E-13
0.0609	-0.0564499562454074	-1.4028849534198E-13	-0.0621387115259524	-4.67628317806601E-14	-0.0633577305146406	-7.79380529677668E-14	-0.0685463754408519	-4.67628317806601E-14	-0.0687026599265811	-1.4028849534198E-13	-0.0720158910240414	1.55876105935534E-14	-0.0723284599954999	-1.8705132712264E-13	-0.0742663876185427	-3.11752211871067E-14	-0.0750478100471889	-1.55876105935534E-13	-0.0759230031672728	-1.71463716529087E-13
0.061	-0.0565749838339908	-9.35256635613202E-14	-0.0621074546288065	-1.24700884748427E-13	-0.0634515012060781	-1.4028849534198E-13	-0.0685776323379977	-1.09113274154874E-13	-0.0688902013094562	-7.79380529677668E-14	-0.0719846341268955	-9.35256635613202E-14	-0.0724534875840833	-4.67628317806601E-14	-0.0742351307213968	-7.79380529677668E-14	-0.0750790669443348	-1.55876105935534E-13	-0.0758292324758352	-3.11752211871067E-14
0.0611	-0.0564186993482616	-7.79380529677668E-14	-0.0623262529088275	-4.67628317806601E-14	-0.0634515012060781	-1.09113274154874E-13	-0.0686401461322894	-7.79380529677668E-14	-0.0687964306180187	0	-0.0718596065383121	-1.24700884748427E-13	-0.0723597168926457	-1.55876105935534E-14	-0.0741726169271051	-1.4028849534198E-13	-0.0751415807386265	-4.67628317806601E-14	-0.0757979755786894	-1.4028849534198E-13
0.0612	-0.0563561855539699	-1.24700884748427E-13	-0.0623887667031192	-6.23504423742135E-14	-0.0634515012060781	-9.35256635613202E-14	-0.068515118543706	-6.23504423742135E-14	-0.0688902013094562	-1.24700884748427E-13	-0.0721096617154789	-1.09113274154874E-13	-0.0723909737897916	-1.09113274154874E-13	-0.0743914152071261	-9.35256635613202E-14	-0.0749540393557514	-1.8705132712264E-13	-0.0756729479901059	-7.79380529677668E-14
0.0613	-0.0565749838339908	-1.09113274154874E-13	-0.0622949960116816	-6.23504423742135E-14	-0.063263959823203	-1.8705132712264E-13	-0.0686088892351436	-1.24700884748427E-13	-0.0688276875151645	-6.23504423742135E-14	-0.0718908634354579	-4.67628317806601E-14	-0.0724534875840833	-4.67628317806601E-14	-0.0742038738242509	-6.23504423742135E-14	-0.0750165531500431	-6.23504423742135E-14	-0.0757354617843977	-1.24700884748427E-13
0.0614	-0.056543726936845	0	-0.0622949960116816	-1.09113274154874E-13	-0.0634515012060781	-1.4028849534198E-13	-0.0685463754408519	-3.11752211871067E-14	-0.0688589444123104	-7.79380529677668E-14	-0.0720471479211872	-2.02638937716194E-13	-0.0724222306869374	-9.35256635613202E-14	-0.0743914152071261	-7.79380529677668E-14	-0.0748915255614597	-7.79380529677668E-14	-0.0756416910929601	-9.35256635613202E-14
0.0615	-0.056543726936845	-9.35256635613202E-14	-0.0624512804974109	-6.23504423742135E-14	-0.063263959823203	-7.79380529677668E-14	-0.0686401461322894	-1.24700884748427E-13	-0.0688589444123104	-1.4028849534198E-13	-0.0719533772297496	-9.35256635613202E-14	-0.0723597168926457	-1.09113274154874E-13	-0.0744226721042719	-9.35256635613202E-14	-0.0751103238414806	-1.09113274154874E-13	-0.0757042048872518	-9.35256635613202E-14
0.0616	-0.0564186993482616	-4.67628317806601E-14	-0.0624825373945567	-6.23504423742135E-14	-0.0633889874117864	-9.35256635613202E-14	-0.068515118543706	-7.79380529677668E-14	-0.0688902013094562	-1.09113274154874E-13	-0.0718283496411662	-1.55876105935534E-13	-0.0725472582755208	-7.79380529677668E-14	-0.0742976445156885	-1.09113274154874E-13	-0.0750478100471889	-7.79380529677668E-14	-0.0757042048872518	-9.35256635613202E-14
0.0617	-0.056543726936845	-1.24700884748427E-13	-0.0624512804974109	-9.35256635613202E-14	-0.0632327029260571	-9.35256635613202E-14	-0.0685463754408519	-9.35256635613202E-14	-0.0688902013094562	-9.35256635613202E-14	-0.0720158910240414	-7.79380529677668E-14	-0.0723597168926457	-1.09113274154874E-13	-0.0744226721042719	-9.35256635613202E-14	-0.0748915255614597	-1.24700884748427E-13	-0.0756729479901059	-6.23504423742135E-14
0.0618	-0.0567312683197201	-6.23504423742135E-14	-0.0623575098059733	-1.55876105935534E-13	-0.0633889874117864	-9.35256635613202E-14	-0.0686088892351436	-7.79380529677668E-14	-0.068733916823727	-4.67628317806601E-14	-0.0720471479211872	-1.09113274154874E-13	-0.0723597168926457	-1.09113274154874E-13	-0.0745164427957095	-7.79380529677668E-14	-0.0749540393557514	-1.71463716529087E-13	-0.0755791772986684	-1.71463716529087E-13
0.0619	-0.0564186993482616	3.11752211871067E-14	-0.0625763080859943	-1.4028849534198E-13	-0.0633264736174947	-7.79380529677668E-14	-0.0683900909551226	-1.4028849534198E-13	-0.0687964306180187	-1.24700884748427E-13	-0.0720471479211872	-7.79380529677668E-14	-0.0723909737897916	-1.24700884748427E-13	-0.0743601583099802	-9.35256635613202E-14	-0.0749227824586055	-7.79380529677668E-14	-0.0757354617843977	-1.24700884748427E-13
0.062	-0.056543726936845	-1.4028849534198E-13	-0.0626075649831401	0	-0.0633264736174947	-1.4028849534198E-13	-0.0686088892351436	-1.4028849534198E-13	-0.068733916823727	-1.09113274154874E-13	-0.0720471479211872	-1.55876105935534E-13	-0.0724847444812291	-1.24700884748427E-13	-0.0742038738242509	-1.24700884748427E-13	-0.0748915255614597	-1.09113274154874E-13	-0.0758292324758352	-4.67628317806601E-14
0.0621	-0.056543726936845	-6.23504423742135E-14	-0.0622324822173899	-7.79380529677668E-14	-0.0632014460289113	-1.24700884748427E-13	-0.0685463754408519	-3.11752211871067E-14	-0.068733916823727	-7.79380529677668E-14	-0.0718596065383121	-1.4028849534198E-13	-0.0723597168926457	-3.11752211871067E-14	-0.0744226721042719	-1.09113274154874E-13	-0.0748915255614597	-1.09113274154874E-13	-0.0757042048872518	-9.35256635613202E-14
0.0622	-0.0565749838339908	-1.55876105935534E-14	-0.0623575098059733	-1.8705132712264E-13	-0.0632327029260571	-1.09113274154874E-13	-0.0684526047494143	-1.55876105935534E-13	-0.0688589444123104	-4.67628317806601E-14	-0.0719533772297496	-1.09113274154874E-13	-0.072297203098354	-1.55876105935534E-13	-0.0743914152071261	-6.23504423742135E-14	-0.0750478100471889	-4.67628317806601E-14	-0.0756729479901059	-1.4028849534198E-13
0.0623	-0.0564186993482616	-1.09113274154874E-13	-0.0622949960116816	-7.79380529677668E-14	-0.0630764184403279	-6.23504423742135E-14	-0.0687964306180187	-9.35256635613202E-14	-0.0688589444123104	-3.11752211871067E-14	-0.0721409186126248	-7.79380529677668E-14	-0.0724534875840833	-1.09113274154874E-13	-0.0743289014128344	-1.55876105935534E-13	-0.0750790669443348	-1.4028849534198E-13	-0.0757354617843977	-1.8705132712264E-13
0.0624	-0.0565124700396991	-4.67628317806601E-14	-0.062420023600265	-6.23504423742135E-14	-0.0633889874117864	-1.4028849534198E-13	-0.0688589444123104	3.11752211871067E-14	-0.0688902013094562	-6.23504423742135E-14	-0.0719221203326038	-1.09113274154874E-13	-0.0723909737897916	-9.35256635613202E-14	-0.0743601583099802	-7.79380529677668E-14	-0.0749540393557514	-6.23504423742135E-14	-0.0756104341958142	-1.24700884748427E-13
0.0625	-0.0563874424511157	-1.09113274154874E-13	-0.0623575098059733	-6.23504423742135E-14	-0.0632327029260571	-3.11752211871067E-14	-0.0689214582066021	-7.79380529677668E-14	-0.0685463754408519	-1.24700884748427E-13	-0.0718283496411662	-7.79380529677668E-14	-0.0726097720698125	-6.23504423742135E-14	-0.0742351307213968	-6.23504423742135E-14	-0.0749540393557514	-1.09113274154874E-13	-0.0757042048872518	-9.35256635613202E-14
0.0626	-0.0564499562454074	-9.35256635613202E-14	-0.062420023600265	-1.24700884748427E-13	-0.0634202443089323	-1.09113274154874E-13	-0.0686401461322894	-1.09113274154874E-13	-0.068733916823727	-1.4028849534198E-13	-0.0720784048183331	-6.23504423742135E-14	-0.0726097720698125	-1.55876105935534E-14	-0.0742663876185427	-1.09113274154874E-13	-0.0749540393557514	-1.4028849534198E-13	-0.0757354617843977	-9.35256635613202E-14
0.0627	-0.0565124700396991	-6.23504423742135E-14	-0.0624512804974109	-7.79380529677668E-14	-0.0632327029260571	-1.55876105935534E-14	-0.0689839720008938	-1.4028849534198E-13	-0.0688276875151645	-1.09113274154874E-13	-0.0720471479211872	-6.23504423742135E-14	-0.0725785151726667	-1.24700884748427E-13	-0.0742976445156885	-4.67628317806601E-14	-0.0749227824586055	-1.24700884748427E-13	-0.0755791772986684	-7.79380529677668E-14
0.0628	-0.0563561855539699	-1.24700884748427E-13	-0.0622324822173899	-7.79380529677668E-14	-0.0632327029260571	-1.24700884748427E-13	-0.0686088892351436	-9.35256635613202E-14	-0.0686401461322894	-4.67628317806601E-14	-0.0719533772297496	-1.24700884748427E-13	-0.0724534875840833	-9.35256635613202E-14	-0.0744539290014178	-7.79380529677668E-14	-0.0749227824586055	-9.35256635613202E-14	-0.0757042048872518	-9.35256635613202E-14
0.0629	-0.0563561855539699	-1.4028849534198E-13	-0.0624825373945567	-1.09113274154874E-13	-0.0633264736174947	-6.23504423742135E-14	-0.0685776323379977	-2.338141589033E-13	-0.0686714030294353	-1.24700884748427E-13	-0.0721409186126248	-4.67628317806601E-14	-0.0724534875840833	-1.24700884748427E-13	-0.0743914152071261	-1.55876105935534E-14	-0.0751728376357723	-9.35256635613202E-14	-0.0756416910929601	-6.23504423742135E-14
0.063	-0.0564499562454074	-4.67628317806601E-14	-0.0622012253202441	-7.79380529677668E-14	-0.0632327029260571	-1.24700884748427E-13	-0.0689214582066021	-9.35256635613202E-14	-0.0688276875151645	-1.71463716529087E-13	-0.0719846341268955	-1.09113274154874E-13	-0.0725785151726667	-9.35256635613202E-14	-0.0744226721042719	-1.71463716529087E-13	-0.074829011767168	-1.24700884748427E-13	-0.0756416910929601	-1.24700884748427E-13
0.0631	-0.0565124700396991	-6.23504423742135E-14	-0.0622949960116816	-1.24700884748427E-13	-0.0633889874117864	-1.24700884748427E-13	-0.068733916823727	-7.79380529677668E-14	-0.0686401461322894	-4.67628317806601E-14	-0.0720158910240414	-1.09113274154874E-13	-0.0725785151726667	-4.67628317806601E-14	-0.0745476996928553	-6.23504423742135E-14	-0.0749540393557514	-1.24700884748427E-13	-0.0757354617843977	-4.67628317806601E-14
0.0632	-0.0563561855539699	-9.35256635613202E-14	-0.0622637391145358	-7.79380529677668E-14	-0.0633577305146406	-1.09113274154874E-13	-0.0685463754408519	-1.24700884748427E-13	-0.068515118543706	-1.55876105935534E-13	-0.0720471479211872	-1.09113274154874E-13	-0.0724222306869374	-1.09113274154874E-13	-0.0743601583099802	-9.35256635613202E-14	-0.0750165531500431	-7.79380529677668E-14	-0.0756416910929601	-6.23504423742135E-14
0.0633	-0.0566062407311367	-7.79380529677668E-14	-0.0622637391145358	-1.4028849534198E-13	-0.0632952167203489	-6.23504423742135E-14	-0.0688276875151645	-1.09113274154874E-13	-0.0686401461322894	-1.09113274154874E-13	-0.0720471479211872	-6.23504423742135E-14	-0.0725472582755208	-7.79380529677668E-14	-0.0743914152071261	-9.35256635613202E-14	-0.0748915255614597	-1.09113274154874E-13	-0.0756104341958142	-1.09113274154874E-13
0.0634	-0.0563874424511157	0	-0.0622949960116816	-7.79380529677668E-14	-0.0632327029260571	-1.24700884748427E-13	-0.0686088892351436	-3.11752211871067E-14	-0.068733916823727	-7.79380529677668E-14	-0.0720158910240414	-7.79380529677668E-14	-0.072516001378375	-7.79380529677668E-14	-0.074610213487147	-1.09113274154874E-13	-0.0750165531500431	-7.79380529677668E-14	-0.0758292324758352	-6.23504423742135E-14
0.0635	-0.0564499562454074	-1.24700884748427E-13	-0.0623887667031192	-3.11752211871067E-14	-0.0632952167203489	-1.09113274154874E-13	-0.0685776323379977	-1.4028849534198E-13	-0.068733916823727	-4.67628317806601E-14	-0.0720784048183331	-1.24700884748427E-13	-0.0726097720698125	-1.55876105935534E-13	-0.0746414703842929	-4.67628317806601E-14	-0.0750790669443348	-1.24700884748427E-13	-0.0757354617843977	-7.79380529677668E-14
0.0636	-0.0563874424511157	-1.4028849534198E-13	-0.0622324822173899	-7.79380529677668E-14	-0.063263959823203	-6.23504423742135E-14	-0.0687651737208728	-1.4028849534198E-13	-0.0686401461322894	-4.67628317806601E-14	-0.0719846341268955	-1.24700884748427E-13	-0.072516001378375	-1.09113274154874E-13	-0.0746727272814387	-6.23504423742135E-14	-0.0750165531500431	-7.79380529677668E-14	-0.0758917462701269	-1.09113274154874E-13
0.0637	-0.0563561855539699	-1.09113274154874E-13	-0.0623887667031192	-1.4028849534198E-13	-0.0631701891317654	-1.09113274154874E-13	-0.068733916823727	-9.35256635613202E-14	-0.0685776323379977	-6.23504423742135E-14	-0.0721096617154789	-1.24700884748427E-13	-0.0726410289669584	-7.79380529677668E-14	-0.0745789565900012	-7.79380529677668E-14	-0.0749852962528972	-9.35256635613202E-14	-0.0757042048872518	-7.79380529677668E-14
0.0638	-0.0562624148625323	-6.23504423742135E-14	-0.0623887667031192	-1.09113274154874E-13	-0.0631076753374737	-1.24700884748427E-13	-0.0688902013094562	-4.67628317806601E-14	-0.0685776323379977	-1.4028849534198E-13	-0.0721096617154789	-1.09113274154874E-13	-0.0723909737897916	-7.79380529677668E-14	-0.0747664979728763	-1.24700884748427E-13	-0.0752978652243557	-7.79380529677668E-14	-0.0757667186815435	-1.24700884748427E-13
0.0639	-0.0564499562454074	-1.09113274154874E-13	-0.0623262529088275	-6.23504423742135E-14	-0.0632014460289113	-1.09113274154874E-13	-0.068733916823727	-6.23504423742135E-14	-0.0687964306180187	-7.79380529677668E-14	-0.0722346893040623	-7.79380529677668E-14	-0.0723597168926457	-1.24700884748427E-13	-0.0745789565900012	-9.35256635613202E-14	-0.0748915255614597	-7.79380529677668E-14	-0.0756416910929601	-4.67628317806601E-14
0.064	-0.0564186993482616	-7.79380529677668E-14	-0.0623887667031192	-9.35256635613202E-14	-0.0632327029260571	-3.11752211871067E-14	-0.0686088892351436	-9.35256635613202E-14	-0.0686714030294353	-3.11752211871067E-14	-0.0720784048183331	-6.23504423742135E-14	-0.0725785151726667	-1.24700884748427E-13	-0.0747352410757304	-1.24700884748427E-13	-0.0748602686643138	-1.71463716529087E-13	-0.0758917462701269	-1.09113274154874E-13
0.0641	-0.0563874424511157	-9.35256635613202E-14	-0.0623887667031192	-3.11752211871067E-14	-0.0630764184403279	-1.09113274154874E-13	-0.0686088892351436	-1.24700884748427E-13	-0.0686401461322894	-6.23504423742135E-14	-0.0721409186126248	-7.79380529677668E-14	-0.0723909737897916	-9.35256635613202E-14	-0.0745476996928553	-1.09113274154874E-13	-0.0749540393557514	-1.24700884748427E-13	-0.0758292324758352	-7.79380529677668E-14
0.0642	-0.0562311579653865	-1.4028849534198E-13	-0.0624825373945567	-9.35256635613202E-14	-0.0630764184403279	-1.71463716529087E-13	-0.0685463754408519	-1.09113274154874E-13	-0.0688589444123104	-1.24700884748427E-13	-0.0718908634354579	-1.24700884748427E-13	-0.072516001378375	-9.35256635613202E-14	-0.0745789565900012	-1.4028849534198E-13	-0.074829011767168	-1.09113274154874E-13	-0.0757354617843977	-9.35256635613202E-14
0.0643	-0.0562936717596782	-1.4028849534198E-13	-0.0622949960116816	-7.79380529677668E-14	-0.0632014460289113	-4.67628317806601E-14	-0.0686088892351436	-6.23504423742135E-14	-0.0686401461322894	-1.24700884748427E-13	-0.0721096617154789	-1.4028849534198E-13	-0.0725472582755208	-4.67628317806601E-14	-0.074610213487147	-1.4028849534198E-13	-0.0748602686643138	-9.35256635613202E-14	-0.0757042048872518	-1.4028849534198E-13
0.0644	-0.056324928656824	-7.79380529677668E-14	-0.0622637391145358	-1.8705132712264E-13	-0.0631701891317654	1.55876105935534E-14	-0.0686088892351436	-1.4028849534198E-13	-0.0687964306180187	-1.09113274154874E-13	-0.0721721755097706	0	-0.0723909737897916	-1.24700884748427E-13	-0.0745789565900012	-7.79380529677668E-14	-0.0749227824586055	-4.67628317806601E-14	-0.0756729479901059	-1.71463716529087E-13
0.0645	-0.0561999010682406	-3.11752211871067E-14	-0.0623262529088275	-3.11752211871067E-14	-0.0632952167203489	-6.23504423742135E-14	-0.0686401461322894	-4.67628317806601E-14	-0.0686401461322894	-9.35256635613202E-14	-0.0720784048183331	-7.79380529677668E-14	-0.0725472582755208	-1.09113274154874E-13	-0.0747352410757304	-1.24700884748427E-13	-0.074829011767168	-1.09113274154874E-13	-0.0756729479901059	-3.11752211871067E-14
0.0646	-0.056324928656824	-1.4028849534198E-13	-0.0622637391145358	-1.09113274154874E-13	-0.063263959823203	-9.35256635613202E-14	-0.068733916823727	-6.23504423742135E-14	-0.0686714030294353	-9.35256635613202E-14	-0.0720158910240414	-6.23504423742135E-14	-0.0724534875840833	-6.23504423742135E-14	-0.0745476996928553	-1.09113274154874E-13	-0.0747977548700221	-1.4028849534198E-13	-0.0756729479901059	-1.09113274154874E-13
0.0647	-0.0562624148625323	-6.23504423742135E-14	-0.0621699684230982	-1.4028849534198E-13	-0.0632014460289113	-1.4028849534198E-13	-0.0687651737208728	-1.55876105935534E-14	-0.0687964306180187	-1.4028849534198E-13	-0.0721409186126248	-9.35256635613202E-14	-0.0721096617154789	-1.24700884748427E-13	-0.0746414703842929	-1.09113274154874E-13	-0.0748915255614597	-9.35256635613202E-14	-0.0755479204015225	-1.71463716529087E-13
0.0648	-0.0562936717596782	-6.23504423742135E-14	-0.0620761977316606	-6.23504423742135E-14	-0.0633889874117864	-1.09113274154874E-13	-0.0688589444123104	-4.67628317806601E-14	-0.0687651737208728	-9.35256635613202E-14	-0.0720784048183331	-7.79380529677668E-14	-0.0723909737897916	-1.24700884748427E-13	-0.0747039841785846	3.11752211871067E-14	-0.0749852962528972	-9.35256635613202E-14	-0.0756416910929601	-9.35256635613202E-14
0.0649	-0.0563561855539699	-7.79380529677668E-14	-0.0621387115259524	-6.23504423742135E-14	-0.063482758103224	1.55876105935534E-14	-0.0685776323379977	-1.24700884748427E-13	-0.0689527151037479	0	-0.0722346893040623	-6.23504423742135E-14	-0.0722034324069165	-4.67628317806601E-14	-0.0747039841785846	-1.24700884748427E-13	-0.0749540393557514	-6.23504423742135E-14	-0.0756104341958142	-7.79380529677668E-14
0.065	-0.0561999010682406	-4.67628317806601E-14	-0.0621074546288065	-4.67628317806601E-14	-0.063482758103224	-1.09113274154874E-13	-0.068733916823727	-1.55876105935534E-13	-0.0688902013094562	-7.79380529677668E-14	-0.0722346893040623	0	-0.0723284599954999	-9.35256635613202E-14	-0.0746727272814387	-1.09113274154874E-13	-0.0750478100471889	-1.4028849534198E-13	-0.0756416910929601	-9.35256635613202E-14
0.0651	-0.0563561855539699	0	-0.0621699684230982	-1.4028849534198E-13	-0.0634202443089323	-1.24700884748427E-13	-0.0686401461322894	-1.55876105935534E-14	-0.0688276875151645	-1.71463716529087E-13	-0.0722034324069165	-1.24700884748427E-13	-0.0722034324069165	-4.67628317806601E-14	-0.0745164427957095	-6.23504423742135E-14	-0.0749540393557514	-7.79380529677668E-14	-0.0756104341958142	-1.24700884748427E-13
0.0652	-0.0563874424511157	-4.67628317806601E-14	-0.0622324822173899	-7.79380529677668E-14	-0.0634515012060781	-1.55876105935534E-13	-0.068733916823727	-7.79380529677668E-14	-0.0688276875151645	-1.24700884748427E-13	-0.0721721755097706	-1.09113274154874E-13	-0.0721721755097706	-1.4028849534198E-13	-0.0747039841785846	-1.4028849534198E-13	-0.0746414703842929	-9.35256635613202E-14	-0.0753916359157933	-7.79380529677668E-14
0.0653	-0.0562311579653865	-1.55876105935534E-13	-0.0621387115259524	-3.11752211871067E-14	-0.0635140150003698	-7.79380529677668E-14	-0.0686088892351436	-4.67628317806601E-14	-0.0689214582066021	-7.79380529677668E-14	-0.072297203098354	-6.23504423742135E-14	-0.0720784048183331	-6.23504423742135E-14	-0.074610213487147	-9.35256635613202E-14	-0.0751415807386265	-1.55876105935534E-13	-0.075454149710085	-1.4028849534198E-13
0.0654	-0.0562936717596782	-1.24700884748427E-13	-0.0622012253202441	-3.11752211871067E-14	-0.0635140150003698	-1.4028849534198E-13	-0.0686401461322894	-1.09113274154874E-13	-0.0686401461322894	-9.35256635613202E-14	-0.0723909737897916	-9.35256635613202E-14	-0.0722659462012082	-1.24700884748427E-13	-0.0747352410757304	-1.24700884748427E-13	-0.0750165531500431	3.11752211871067E-14	-0.0756104341958142	-6.23504423742135E-14
0.0655	-0.0563874424511157	-1.24700884748427E-13	-0.0621387115259524	-1.09113274154874E-13	-0.0634202443089323	-7.79380529677668E-14	-0.0685776323379977	-1.24700884748427E-13	-0.0685463754408519	-2.18226548309747E-13	-0.0723909737897916	-4.67628317806601E-14	-0.0722034324069165	0	-0.0746727272814387	-4.67628317806601E-14	-0.0750165531500431	-1.24700884748427E-13	-0.0757667186815435	-6.23504423742135E-14
0.0656	-0.0561373872739489	-1.24700884748427E-13	-0.0622324822173899	-1.09113274154874E-13	-0.0634202443089323	-1.09113274154874E-13	-0.0686401461322894	-1.4028849534198E-13	-0.068733916823727	-7.79380529677668E-14	-0.0723597168926457	-4.67628317806601E-14	-0.0720784048183331	-4.67628317806601E-14	-0.0747977548700221	-1.09113274154874E-13	-0.0750790669443348	-1.09113274154874E-13	-0.075454149710085	-1.09113274154874E-13
0.0657	-0.056324928656824	-1.09113274154874E-13	-0.0622012253202441	-4.67628317806601E-14	-0.0633577305146406	-1.4028849534198E-13	-0.0687964306180187	-3.11752211871067E-14	-0.068733916823727	-9.35256635613202E-14	-0.0722034324069165	-1.24700884748427E-13	-0.0720784048183331	-1.09113274154874E-13	-0.0747039841785846	-4.67628317806601E-14	-0.0750478100471889	-6.23504423742135E-14	-0.0754854066072308	-1.71463716529087E-13
0.0658	-0.0563874424511157	0	-0.0621074546288065	-6.23504423742135E-14	-0.0634202443089323	-1.09113274154874E-13	-0.0686714030294353	-9.35256635613202E-14	-0.0688589444123104	-1.55876105935534E-14	-0.0724534875840833	-1.24700884748427E-13	-0.0722034324069165	-3.11752211871067E-14	-0.0747977548700221	-1.24700884748427E-13	-0.0750790669443348	-9.35256635613202E-14	-0.0755479204015225	-1.09113274154874E-13
0.0659	-0.0562624148625323	-1.55876105935534E-14	-0.0621699684230982	-1.09113274154874E-13	-0.0633889874117864	0	-0.0689214582066021	-9.35256635613202E-14	-0.0688276875151645	-6.23504423742135E-14	-0.0724222306869374	-3.11752211871067E-14	-0.0720158910240414	-6.23504423742135E-14	-0.0747039841785846	-1.71463716529087E-13	-0.075235351430064	-9.35256635613202E-14	-0.075454149710085	-7.79380529677668E-14
0.066	-0.0563561855539699	-6.23504423742135E-14	-0.0622012253202441	-6.23504423742135E-14	-0.0633264736174947	-9.35256635613202E-14	-0.0686401461322894	-7.79380529677668E-14	-0.0689214582066021	-9.35256635613202E-14	-0.0723909737897916	-4.67628317806601E-14	-0.0721409186126248	-1.55876105935534E-13	-0.0746414703842929	-1.09113274154874E-13	-0.0751103238414806	-1.09113274154874E-13	-0.0754228928129391	-1.4028849534198E-13
0.0661	-0.0563561855539699	-7.79380529677668E-14	-0.0621699684230982	-7.79380529677668E-14	-0.0633889874117864	-7.79380529677668E-14	-0.0687026599265811	-1.4028849534198E-13	-0.0688589444123104	-4.67628317806601E-14	-0.0724222306869374	-1.24700884748427E-13	-0.0719533772297496	-9.35256635613202E-14	-0.0745789565900012	-1.4028849534198E-13	-0.0751415807386265	-9.35256635613202E-14	-0.075454149710085	-9.35256635613202E-14
0.0662	-0.0563874424511157	-1.24700884748427E-13	-0.0620761977316606	-1.09113274154874E-13	-0.0632952167203489	-4.67628317806601E-14	-0.0686401461322894	-9.35256635613202E-14	-0.0685776323379977	-1.71463716529087E-13	-0.0723909737897916	-1.55876105935534E-14	-0.0721409186126248	-3.11752211871067E-14	-0.0747352410757304	-4.67628317806601E-14	-0.0750478100471889	-6.23504423742135E-14	-0.0754228928129391	-1.09113274154874E-13
0.0663	-0.056324928656824	-1.24700884748427E-13	-0.0622012253202441	-7.79380529677668E-14	-0.0633889874117864	-4.67628317806601E-14	-0.0687026599265811	-7.79380529677668E-14	-0.0687964306180187	-1.8705132712264E-13	-0.0724222306869374	-1.55876105935534E-13	-0.0722346893040623	-9.35256635613202E-14	-0.0745789565900012	-3.11752211871067E-14	-0.0749540393557514	-1.09113274154874E-13	-0.0755166635043767	-1.24700884748427E-13
0.0664	-0.0564812131425533	-1.09113274154874E-13	-0.0620761977316606	-9.35256635613202E-14	-0.0632014460289113	-1.24700884748427E-13	-0.0687651737208728	-6.23504423742135E-14	-0.0687651737208728	-4.67628317806601E-14	-0.072297203098354	-6.23504423742135E-14	-0.0719533772297496	-6.23504423742135E-14	-0.0745476996928553	-7.79380529677668E-14	-0.0750790669443348	-1.09113274154874E-13	-0.075454149710085	-3.11752211871067E-14
0.0665	-0.0564499562454074	0	-0.0621699684230982	-1.09113274154874E-13	-0.0634202443089323	-1.24700884748427E-13	-0.0685776323379977	-1.09113274154874E-13	-0.068733916823727	-1.09113274154874E-13	-0.0722346893040623	-2.338141589033E-13	-0.0720784048183331	-9.35256635613202E-14	-0.0744851858985636	-9.35256635613202E-14	-0.0751728376357723	-7.79380529677668E-14	-0.0754228928129391	-1.24700884748427E-13
0.0666	-0.056324928656824	-7.79380529677668E-14	-0.0621699684230982	-4.67628317806601E-14	-0.0635452718975157	4.67628317806601E-14	-0.0685463754408519	-1.24700884748427E-13	-0.0687651737208728	-7.79380529677668E-14	-0.0722659462012082	-1.71463716529087E-13	-0.0722346893040623	-4.67628317806601E-14	-0.0746414703842929	-9.35256635613202E-14	-0.0752666083272099	-1.55876105935534E-14	-0.0754228928129391	-9.35256635613202E-14
0.0667	-0.0563561855539699	-1.09113274154874E-13	-0.0622012253202441	-1.09113274154874E-13	-0.0634515012060781	-3.11752211871067E-14	-0.0688589444123104	-9.35256635613202E-14	-0.0688276875151645	-1.4028849534198E-13	-0.0721721755097706	-9.35256635613202E-14	-0.0720784048183331	-3.11752211871067E-14	-0.0743914152071261	-4.67628317806601E-14	-0.075235351430064	-1.24700884748427E-13	-0.075454149710085	-9.35256635613202E-14
0.0668	-0.0562311579653865	-9.35256635613202E-14	-0.0620761977316606	-1.09113274154874E-13	-0.063482758103224	-6.23504423742135E-14	-0.0686714030294353	0	-0.0688589444123104	-3.11752211871067E-14	-0.0723597168926457	-9.35256635613202E-14	-0.0719533772297496	-1.71463716529087E-13	-0.0747039841785846	-6.23504423742135E-14	-0.075235351430064	-9.35256635613202E-14	-0.0753916359157933	-1.4028849534198E-13
0.0669	-0.0564499562454074	-9.35256635613202E-14	-0.0622637391145358	-1.4028849534198E-13	-0.0634515012060781	-1.09113274154874E-13	-0.0686714030294353	-1.4028849534198E-13	-0.0688276875151645	-9.35256635613202E-14	-0.072297203098354	-3.11752211871067E-14	-0.0719533772297496	-1.4028849534198E-13	-0.0747977548700221	3.11752211871067E-14	-0.0749540393557514	-1.4028849534198E-13	-0.0756416910929601	-9.35256635613202E-14
0.067	-0.0563561855539699	-9.35256635613202E-14	-0.0620761977316606	-7.79380529677668E-14	-0.0632327029260571	-1.4028849534198E-13	-0.0687651737208728	-6.23504423742135E-14	-0.0690152288980396	-9.35256635613202E-14	-0.0723284599954999	-9.35256635613202E-14	-0.0721409186126248	-6.23504423742135E-14	-0.0745476996928553	-4.67628317806601E-14	-0.075235351430064	-1.4028849534198E-13	-0.0755791772986684	-1.55876105935534E-14
0.0671	-0.0563874424511157	-7.79380529677668E-14	-0.0620136839373689	-1.09113274154874E-13	-0.0632952167203489	-1.55876105935534E-13	-0.0688276875151645	-1.24700884748427E-13	-0.0691089995894772	-1.4028849534198E-13	-0.072297203098354	-9.35256635613202E-14	-0.0717345789497287	-1.4028849534198E-13	-0.0745789565900012	-9.35256635613202E-14	-0.0753603790186474	-4.67628317806601E-14	-0.0754854066072308	-1.09113274154874E-13
0.0672	-0.0562311579653865	-1.24700884748427E-13	-0.0621699684230982	-9.35256635613202E-14	-0.0634202443089323	-1.09113274154874E-13	-0.0688589444123104	-3.11752211871067E-14	-0.0690152288980396	-3.11752211871067E-14	-0.0722659462012082	-9.35256635613202E-14	-0.0718908634354579	-9.35256635613202E-14	-0.0745789565900012	-1.09113274154874E-13	-0.0752666083272099	-1.09113274154874E-13	-0.075454149710085	-1.55876105935534E-13
0.0673	-0.056324928656824	-1.4028849534198E-13	-0.0621699684230982	-4.67628317806601E-14	-0.0631389322346196	-3.11752211871067E-14	-0.0686401461322894	-6.23504423742135E-14	-0.068733916823727	-1.8705132712264E-13	-0.0721409186126248	-1.4028849534198E-13	-0.0718596065383121	-7.79380529677668E-14	-0.0745164427957095	-1.09113274154874E-13	-0.075235351430064	-1.55876105935534E-13	-0.0754228928129391	-4.67628317806601E-14
0.0674	-0.0565749838339908	-9.35256635613202E-14	-0.0623575098059733	-4.67628317806601E-14	-0.0633264736174947	-2.02638937716194E-13	-0.0686401461322894	-1.71463716529087E-13	-0.0689839720008938	-2.338141589033E-13	-0.072297203098354	-9.35256635613202E-14	-0.0720471479211872	-9.35256635613202E-14	-0.0744226721042719	-6.23504423742135E-14	-0.075235351430064	-9.35256635613202E-14	-0.075454149710085	-9.35256635613202E-14
0.0675	-0.0564499562454074	6.23504423742135E-14	-0.0623575098059733	-4.67628317806601E-14	-0.0633264736174947	-3.11752211871067E-14	-0.0686401461322894	-7.79380529677668E-14	-0.0689214582066021	-4.67628317806601E-14	-0.0722034324069165	-1.55876105935534E-13	-0.0719221203326038	-9.35256635613202E-14	-0.0745476996928553	-9.35256635613202E-14	-0.0751415807386265	-9.35256635613202E-14	-0.0755479204015225	-7.79380529677668E-14
0.0676	-0.0564499562454074	-9.35256635613202E-14	-0.0621074546288065	-1.4028849534198E-13	-0.0633577305146406	-9.35256635613202E-14	-0.0688276875151645	-6.23504423742135E-14	-0.0688589444123104	-1.09113274154874E-13	-0.0723909737897916	-1.55876105935534E-14	-0.0718908634354579	-1.55876105935534E-13	-0.0744226721042719	-7.79380529677668E-14	-0.0752978652243557	-1.09113274154874E-13	-0.0756416910929601	-9.35256635613202E-14
0.0677	-0.0564186993482616	-1.24700884748427E-13	-0.0620449408345148	-1.24700884748427E-13	-0.0634202443089323	-9.35256635613202E-14	-0.0687651737208728	-4.67628317806601E-14	-0.0688589444123104	-9.35256635613202E-14	-0.0724222306869374	-6.23504423742135E-14	-0.0719221203326038	-7.79380529677668E-14	-0.0745164427957095	-1.55876105935534E-13	-0.075235351430064	-4.67628317806601E-14	-0.0755791772986684	-9.35256635613202E-14
0.0678	-0.0563561855539699	-1.4028849534198E-13	-0.0621699684230982	-1.09113274154874E-13	-0.0633889874117864	-9.35256635613202E-14	-0.0688589444123104	-6.23504423742135E-14	-0.068733916823727	-3.11752211871067E-14	-0.0722034324069165	-1.4028849534198E-13	-0.0719221203326038	-3.11752211871067E-14	-0.0745476996928553	-3.11752211871067E-14	-0.0752978652243557	-1.09113274154874E-13	-0.0753603790186474	-1.71463716529087E-13
0.0679	-0.0564812131425533	-7.79380529677668E-14	-0.0622012253202441	-7.79380529677668E-14	-0.0633889874117864	-9.35256635613202E-14	-0.0686714030294353	-1.4028849534198E-13	-0.0688276875151645	-7.79380529677668E-14	-0.0724222306869374	-9.35256635613202E-14	-0.0719221203326038	-6.23504423742135E-14	-0.0743289014128344	-1.24700884748427E-13	-0.0751728376357723	-9.35256635613202E-14	-0.0755791772986684	-1.8705132712264E-13
0.068	-0.0565124700396991	-1.4028849534198E-13	-0.0620761977316606	-7.79380529677668E-14	-0.063263959823203	-9.35256635613202E-14	-0.0686714030294353	-1.55876105935534E-13	-0.0688276875151645	-1.55876105935534E-13	-0.0722659462012082	-4.67628317806601E-14	-0.0720784048183331	-1.09113274154874E-13	-0.0744226721042719	-9.35256635613202E-14	-0.0753603790186474	-1.24700884748427E-13	-0.0754228928129391	-6.23504423742135E-14
0.0681	-0.0563874424511157	-1.24700884748427E-13	-0.0621387115259524	-1.4028849534198E-13	-0.0633889874117864	-1.24700884748427E-13	-0.0685776323379977	-7.79380529677668E-14	-0.0688902013094562	-7.79380529677668E-14	-0.0721721755097706	-1.4028849534198E-13	-0.0720471479211872	-6.23504423742135E-14	-0.0743601583099802	-9.35256635613202E-14	-0.075454149710085	-3.11752211871067E-14	-0.0754228928129391	-1.09113274154874E-13
0.0682	-0.056324928656824	-7.79380529677668E-14	-0.0620449408345148	-7.79380529677668E-14	-0.0633889874117864	-9.35256635613202E-14	-0.0687651737208728	-1.24700884748427E-13	-0.0687964306180187	-6.23504423742135E-14	-0.0723909737897916	-9.35256635613202E-14	-0.0720158910240414	-1.09113274154874E-13	-0.0742663876185427	-1.24700884748427E-13	-0.075235351430064	-1.55876105935534E-13	-0.0755791772986684	-1.4028849534198E-13
0.0683	-0.056324928656824	-1.4028849534198E-13	-0.0620449408345148	-7.79380529677668E-14	-0.0633577305146406	-1.09113274154874E-13	-0.0687651737208728	-1.55876105935534E-14	-0.0689527151037479	-1.4028849534198E-13	-0.0723597168926457	0	-0.0721096617154789	-1.55876105935534E-13	-0.0743914152071261	-6.23504423742135E-14	-0.075235351430064	-1.8705132712264E-13	-0.0756104341958142	-4.67628317806601E-14
0.0684	-0.0563874424511157	-9.35256635613202E-14	-0.0620761977316606	-1.09113274154874E-13	-0.063263959823203	-1.4028849534198E-13	-0.0690152288980396	0	-0.0687964306180187	-1.55876105935534E-14	-0.0724222306869374	-1.09113274154874E-13	-0.0720471479211872	-9.35256635613202E-14	-0.0741413600299592	-4.67628317806601E-14	-0.0753291221215016	-9.35256635613202E-14	-0.0755166635043767	-1.24700884748427E-13
0.0685	-0.0563874424511157	-1.09113274154874E-13	-0.0621074546288065	-6.23504423742135E-14	-0.0633889874117864	-4.67628317806601E-14	-0.068733916823727	-9.35256635613202E-14	-0.0688902013094562	-1.09113274154874E-13	-0.072297203098354	-1.09113274154874E-13	-0.0720784048183331	-9.35256635613202E-14	-0.0742351307213968	-1.8705132712264E-13	-0.0753291221215016	-7.79380529677668E-14	-0.0756729479901059	-9.35256635613202E-14
0.0686	-0.0564186993482616	-6.23504423742135E-14	-0.0620761977316606	-7.79380529677668E-14	-0.0633889874117864	-3.11752211871067E-14	-0.0686401461322894	-1.55876105935534E-13	-0.0688589444123104	-1.4028849534198E-13	-0.0723909737897916	-9.35256635613202E-14	-0.0720471479211872	-1.09113274154874E-13	-0.0744539290014178	-6.23504423742135E-14	-0.0753603790186474	-9.35256635613202E-14	-0.0755791772986684	-4.67628317806601E-14
0.0687	-0.0561686441710948	-7.79380529677668E-14	-0.0621699684230982	0	-0.0634515012060781	-1.24700884748427E-13	-0.068733916823727	-1.55876105935534E-13	-0.0687964306180187	-7.79380529677668E-14	-0.072516001378375	-7.79380529677668E-14	-0.0721409186126248	-1.24700884748427E-13	-0.0745164427957095	4.67628317806601E-14	-0.0752978652243557	-3.11752211871067E-14	-0.0755791772986684	-7.79380529677668E-14
0.0688	-0.0563874424511157	-1.55876105935534E-13	-0.0621074546288065	-6.23504423742135E-14	-0.0636077856918074	-7.79380529677668E-14	-0.0687026599265811	-1.24700884748427E-13	-0.0688589444123104	-1.09113274154874E-13	-0.0722659462012082	-4.67628317806601E-14	-0.0720158910240414	-9.35256635613202E-14	-0.0744226721042719	-1.24700884748427E-13	-0.0752666083272099	-1.4028849534198E-13	-0.0756416910929601	-1.55876105935534E-13
0.0689	-0.0563874424511157	0	-0.0618886563487855	-9.35256635613202E-14	-0.0634515012060781	-4.67628317806601E-14	-0.068733916823727	-1.24700884748427E-13	-0.0689527151037479	-9.35256635613202E-14	-0.0723284599954999	-2.02638937716194E-13	-0.0720158910240414	-1.55876105935534E-13	-0.0744539290014178	-1.09113274154874E-13	-0.0753916359157933	-1.09113274154874E-13	-0.0755166635043767	-1.4028849534198E-13
0.069	-0.0564499562454074	-6.23504423742135E-14	-0.0617636287602021	-1.71463716529087E-13	-0.0636077856918074	-1.09113274154874E-13	-0.0686714030294353	-1.09113274154874E-13	-0.0690464857951855	-3.11752211871067E-14	-0.0724534875840833	-1.09113274154874E-13	-0.0721096617154789	-6.23504423742135E-14	-0.0744539290014178	-9.35256635613202E-14	-0.0751415807386265	-1.4028849534198E-13	-0.0757042048872518	-1.55876105935534E-13
0.0691	-0.0564186993482616	-9.35256635613202E-14	-0.0620449408345148	-1.4028849534198E-13	-0.0633264736174947	-9.35256635613202E-14	-0.0689214582066021	-7.79380529677668E-14	-0.0688902013094562	-6.23504423742135E-14	-0.0724847444812291	-6.23504423742135E-14	-0.0719221203326038	-1.09113274154874E-13	-0.0744226721042719	-1.24700884748427E-13	-0.0752666083272099	-1.4028849534198E-13	-0.0757042048872518	0
0.0692	-0.0564186993482616	-6.23504423742135E-14	-0.061794885657348	-4.67628317806601E-14	-0.0634202443089323	-2.18226548309747E-13	-0.068733916823727	-7.79380529677668E-14	-0.0688902013094562	-2.02638937716194E-13	-0.072516001378375	-1.24700884748427E-13	-0.0720158910240414	-1.4028849534198E-13	-0.0742351307213968	-1.55876105935534E-13	-0.0752040945329182	-7.79380529677668E-14	-0.0756416910929601	-3.11752211871067E-14
0.0693	-0.0564499562454074	-7.79380529677668E-14	-0.0616073442744729	-1.4028849534198E-13	-0.063482758103224	-1.09113274154874E-13	-0.0687964306180187	-7.79380529677668E-14	-0.0688589444123104	-1.09113274154874E-13	-0.0724222306869374	-6.23504423742135E-14	-0.0720158910240414	-4.67628317806601E-14	-0.0742663876185427	-1.09113274154874E-13	-0.0750790669443348	-1.24700884748427E-13	-0.0757979755786894	-6.23504423742135E-14
0.0694	-0.056324928656824	-9.35256635613202E-14	-0.0618261425544938	-1.24700884748427E-13	-0.0632327029260571	-6.23504423742135E-14	-0.0687026599265811	-1.24700884748427E-13	-0.0687964306180187	-1.8705132712264E-13	-0.0724222306869374	-9.35256635613202E-14	-0.0720784048183331	-7.79380529677668E-14	-0.0743601583099802	-7.79380529677668E-14	-0.0750478100471889	-1.24700884748427E-13	-0.0756104341958142	-1.24700884748427E-13
0.0695	-0.0563874424511157	-9.35256635613202E-14	-0.0619824270402231	0	-0.0633264736174947	-1.09113274154874E-13	-0.068733916823727	-1.4028849534198E-13	-0.0689527151037479	-4.67628317806601E-14	-0.0724222306869374	-9.35256635613202E-14	-0.0721409186126248	-7.79380529677668E-14	-0.0743601583099802	-9.35256635613202E-14	-0.0750790669443348	-7.79380529677668E-14	-0.0757979755786894	-1.09113274154874E-13
0.0696	-0.0563874424511157	-6.23504423742135E-14	-0.0620136839373689	1.55876105935534E-14	-0.063482758103224	-1.55876105935534E-14	-0.0687026599265811	-6.23504423742135E-14	-0.0688276875151645	-1.71463716529087E-13	-0.0723597168926457	-1.09113274154874E-13	-0.0720158910240414	-9.35256635613202E-14	-0.0743914152071261	-9.35256635613202E-14	-0.0752666083272099	-4.67628317806601E-14	-0.0756104341958142	-7.79380529677668E-14
0.0697	-0.0564499562454074	-1.09113274154874E-13	-0.0621074546288065	-6.23504423742135E-14	-0.0633264736174947	-7.79380529677668E-14	-0.0687026599265811	-3.11752211871067E-14	-0.0689214582066021	-1.09113274154874E-13	-0.0725472582755208	-4.67628317806601E-14	-0.0719221203326038	-1.4028849534198E-13	-0.0743914152071261	-7.79380529677668E-14	-0.0750478100471889	-1.09113274154874E-13	-0.0757979755786894	-7.79380529677668E-14
0.0698	-0.0564499562454074	-1.09113274154874E-13	-0.0618573994516397	-6.23504423742135E-14	-0.0632952167203489	-1.4028849534198E-13	-0.0685463754408519	-1.24700884748427E-13	-0.0688276875151645	-9.35256635613202E-14	-0.0723284599954999	-1.4028849534198E-13	-0.0718283496411662	-1.71463716529087E-13	-0.0744539290014178	-6.23504423742135E-14	-0.0751728376357723	-7.79380529677668E-14	-0.0757979755786894	-3.11752211871067E-14
0.0699	-0.0564499562454074	-6.23504423742135E-14	-0.0618261425544938	-2.338141589033E-13	-0.0632014460289113	-1.09113274154874E-13	-0.0686401461322894	-1.8705132712264E-13	-0.0688589444123104	-4.67628317806601E-14	-0.0723909737897916	-1.09113274154874E-13	-0.0719533772297496	-1.24700884748427E-13	-0.0745164427957095	-1.24700884748427E-13	-0.0751728376357723	-3.11752211871067E-14	-0.0756104341958142	-1.55876105935534E-13
0.07	-0.0564499562454074	-1.24700884748427E-13	-0.0618886563487855	-1.24700884748427E-13	-0.0632952167203489	-7.79380529677668E-14	-0.0686401461322894	-9.35256635613202E-14	-0.0688902013094562	-6.23504423742135E-14	-0.0724534875840833	-4.67628317806601E-14	-0.0719221203326038	-4.67628317806601E-14	-0.0745164427957095	-9.35256635613202E-14	-0.0750790669443348	-7.79380529677668E-14	-0.0758292324758352	-2.338141589033E-13
0.0701	-0.0563561855539699	-9.35256635613202E-14	-0.0619511701430772	0	-0.0632327029260571	-9.35256635613202E-14	-0.0684838616465602	-1.09113274154874E-13	-0.0689214582066021	-9.35256635613202E-14	-0.0724847444812291	-7.79380529677668E-14	-0.0721409186126248	-7.79380529677668E-14	-0.0743914152071261	-1.4028849534198E-13	-0.0752666083272099	-4.67628317806601E-14	-0.0757354617843977	-4.67628317806601E-14
0.0702	-0.0563874424511157	-7.79380529677668E-14	-0.0618886563487855	-4.67628317806601E-14	-0.063263959823203	-4.67628317806601E-14	-0.0685776323379977	-1.09113274154874E-13	-0.0688589444123104	-7.79380529677668E-14	-0.072297203098354	-7.79380529677668E-14	-0.0720158910240414	-4.67628317806601E-14	-0.0742663876185427	-1.55876105935534E-13	-0.0752040945329182	-6.23504423742135E-14	-0.0757979755786894	-1.09113274154874E-13
0.0703	-0.0564812131425533	-1.24700884748427E-13	-0.0618886563487855	-9.35256635613202E-14	-0.0631701891317654	-1.4028849534198E-13	-0.0686714030294353	-1.24700884748427E-13	-0.0687964306180187	-1.55876105935534E-13	-0.0723597168926457	-1.8705132712264E-13	-0.0721096617154789	-1.8705132712264E-13	-0.0744226721042719	-4.67628317806601E-14	-0.0752666083272099	-7.79380529677668E-14	-0.0756729479901059	-1.09113274154874E-13
0.0704	-0.0562936717596782	-7.79380529677668E-14	-0.0619511701430772	-7.79380529677668E-14	-0.0633577305146406	-9.35256635613202E-14	-0.0686401461322894	1.55876105935534E-14	-0.0688276875151645	-1.09113274154874E-13	-0.0723909737897916	-4.67628317806601E-14	-0.0717970927440204	-1.55876105935534E-13	-0.0743914152071261	-7.79380529677668E-14	-0.0752978652243557	-6.23504423742135E-14	-0.0757667186815435	-7.79380529677668E-14
0.0705	-0.056324928656824	-1.55876105935534E-13	-0.0622012253202441	-4.67628317806601E-14	-0.0632327029260571	-7.79380529677668E-14	-0.0686714030294353	-4.67628317806601E-14	-0.0689527151037479	-7.79380529677668E-14	-0.0723597168926457	-9.35256635613202E-14	-0.0718908634354579	-1.09113274154874E-13	-0.0743289014128344	-1.24700884748427E-13	-0.075235351430064	-1.24700884748427E-13	-0.0755791772986684	-9.35256635613202E-14
0.0706	-0.0565124700396991	-9.35256635613202E-14	-0.0619824270402231	-6.23504423742135E-14	-0.0633889874117864	-1.09113274154874E-13	-0.0685776323379977	-1.4028849534198E-13	-0.0688589444123104	-7.79380529677668E-14	-0.072516001378375	-9.35256635613202E-14	-0.0719533772297496	-6.23504423742135E-14	-0.0742663876185427	-1.09113274154874E-13	-0.075235351430064	-1.09113274154874E-13	-0.0755791772986684	-2.02638937716194E-13
0.0707	-0.0563561855539699	-4.67628317806601E-14	-0.0619511701430772	-9.35256635613202E-14	-0.0633264736174947	-9.35256635613202E-14	-0.0684213478522685	-1.4028849534198E-13	-0.0688589444123104	-1.24700884748427E-13	-0.0724222306869374	-4.67628317806601E-14	-0.0720471479211872	-4.67628317806601E-14	-0.0742351307213968	-1.4028849534198E-13	-0.0752040945329182	-1.55876105935534E-14	-0.0757354617843977	-1.09113274154874E-13
0.0708	-0.0562936717596782	-4.67628317806601E-14	-0.0620449408345148	-1.71463716529087E-13	-0.063263959823203	-7.79380529677668E-14	-0.0685776323379977	-9.35256635613202E-14	-0.0690464857951855	-9.35256635613202E-14	-0.0724534875840833	-1.09113274154874E-13	-0.0718283496411662	-1.09113274154874E-13	-0.0741726169271051	-7.79380529677668E-14	-0.0751415807386265	-1.24700884748427E-13	-0.0754854066072308	-3.11752211871067E-14
0.0709	-0.0562624148625323	-1.24700884748427E-13	-0.0617323718630563	-9.35256635613202E-14	-0.0633264736174947	-7.79380529677668E-14	-0.0685463754408519	-7.79380529677668E-14	-0.0689527151037479	-6.23504423742135E-14	-0.0723597168926457	-1.09113274154874E-13	-0.0719221203326038	-1.8705132712264E-13	-0.0741726169271051	-1.24700884748427E-13	-0.0749852962528972	-1.55876105935534E-13	-0.0757042048872518	-4.67628317806601E-14
0.071	-0.0562936717596782	-3.11752211871067E-14	-0.0620136839373689	-1.24700884748427E-13	-0.0632952167203489	-6.23504423742135E-14	-0.0684526047494143	-7.79380529677668E-14	-0.0688276875151645	-1.09113274154874E-13	-0.0724847444812291	-9.35256635613202E-14	-0.0720784048183331	-4.67628317806601E-14	-0.0742976445156885	-3.11752211871067E-14	-0.0751415807386265	-9.35256635613202E-14	-0.0758292324758352	-3.11752211871067E-14
0.0711	-0.0562311579653865	-9.35256635613202E-14	-0.0618573994516397	0	-0.0632327029260571	-1.24700884748427E-13	-0.0687026599265811	-1.09113274154874E-13	-0.0687651737208728	-1.24700884748427E-13	-0.0725785151726667	-7.79380529677668E-14	-0.0718283496411662	-3.11752211871067E-14	-0.0742663876185427	0	-0.0752040945329182	-4.67628317806601E-14	-0.0755791772986684	-6.23504423742135E-14
0.0712	-0.0560436165825113	-1.24700884748427E-13	-0.0616698580687646	-9.35256635613202E-14	-0.0631389322346196	-1.71463716529087E-13	-0.0686714030294353	-1.55876105935534E-14	-0.0687026599265811	-1.09113274154874E-13	-0.0723909737897916	-6.23504423742135E-14	-0.0720471479211872	-7.79380529677668E-14	-0.0742351307213968	-7.79380529677668E-14	-0.0751415807386265	-6.23504423742135E-14	-0.0757354617843977	-1.4028849534198E-13
0.0713	-0.0561686441710948	-1.55876105935534E-13	-0.0617011149659104	-1.71463716529087E-13	-0.0631389322346196	-7.79380529677668E-14	-0.0686401461322894	-9.35256635613202E-14	-0.0687651737208728	-9.35256635613202E-14	-0.0725785151726667	-1.4028849534198E-13	-0.0720471479211872	-4.67628317806601E-14	-0.0742663876185427	-1.4028849534198E-13	-0.0752040945329182	-6.23504423742135E-14	-0.0757979755786894	-4.67628317806601E-14
0.0714	-0.0559811027882196	-4.67628317806601E-14	-0.061794885657348	0	-0.0634515012060781	-4.67628317806601E-14	-0.068515118543706	-6.23504423742135E-14	-0.0689214582066021	-6.23504423742135E-14	-0.0724534875840833	-6.23504423742135E-14	-0.0721096617154789	-1.24700884748427E-13	-0.0743601583099802	-6.23504423742135E-14	-0.0750790669443348	-1.09113274154874E-13	-0.0757042048872518	-1.24700884748427E-13
0.0715	-0.0560748734796572	-1.55876105935534E-13	-0.061794885657348	-4.67628317806601E-14	-0.0632952167203489	-3.11752211871067E-14	-0.0687651737208728	-1.55876105935534E-13	-0.0690152288980396	-3.11752211871067E-14	-0.0724847444812291	-1.4028849534198E-13	-0.0721096617154789	-7.79380529677668E-14	-0.0741101031328134	-1.55876105935534E-13	-0.075235351430064	-6.23504423742135E-14	-0.0757042048872518	-1.8705132712264E-13
0.0716	-0.0560123596853655	-4.67628317806601E-14	-0.0618573994516397	-1.09113274154874E-13	-0.0632327029260571	-1.09113274154874E-13	-0.0688276875151645	-1.55876105935534E-14	-0.0689214582066021	-7.79380529677668E-14	-0.0726097720698125	-6.23504423742135E-14	-0.0721096617154789	-1.4028849534198E-13	-0.0743289014128344	-1.24700884748427E-13	-0.0750478100471889	-7.79380529677668E-14	-0.0756729479901059	-1.24700884748427E-13
0.0717	-0.0561061303768031	-1.09113274154874E-13	-0.0618573994516397	-4.67628317806601E-14	-0.0633577305146406	-9.35256635613202E-14	-0.068733916823727	1.55876105935534E-14	-0.0690152288980396	-1.09113274154874E-13	-0.0723909737897916	-4.67628317806601E-14	-0.0720158910240414	-4.67628317806601E-14	-0.0740788462356675	-1.09113274154874E-13	-0.0750165531500431	-1.4028849534198E-13	-0.0756104341958142	-1.71463716529087E-13
0.0718	-0.0560436165825113	-4.67628317806601E-14	-0.0618573994516397	-6.23504423742135E-14	-0.0633577305146406	-6.23504423742135E-14	-0.0687026599265811	-1.4028849534198E-13	-0.0688902013094562	-6.23504423742135E-14	-0.0724222306869374	-1.4028849534198E-13	-0.0722034324069165	-1.24700884748427E-13	-0.0742038738242509	-1.09113274154874E-13	-0.0751103238414806	-7.79380529677668E-14	-0.0755791772986684	-1.55876105935534E-14
0.0719	-0.0560123596853655	-9.35256635613202E-14	-0.0617636287602021	-7.79380529677668E-14	-0.0634515012060781	-9.35256635613202E-14	-0.0687026599265811	-9.35256635613202E-14	-0.0690464857951855	-1.71463716529087E-13	-0.0726097720698125	-6.23504423742135E-14	-0.0720784048183331	-1.09113274154874E-13	-0.0740788462356675	-6.23504423742135E-14	-0.0750478100471889	-9.35256635613202E-14	-0.0756104341958142	-7.79380529677668E-14
0.072	-0.0562624148625323	-4.67628317806601E-14	-0.0618261425544938	-1.24700884748427E-13	-0.0634515012060781	-1.4028849534198E-13	-0.068733916823727	-1.4028849534198E-13	-0.0689527151037479	-4.67628317806601E-14	-0.0724847444812291	-6.23504423742135E-14	-0.0720471479211872	-1.71463716529087E-13	-0.0741413600299592	-1.55876105935534E-13	-0.0748915255614597	-2.02638937716194E-13	-0.0756416910929601	-1.09113274154874E-13
0.0721	-0.0562311579653865	-1.55876105935534E-14	-0.0617636287602021	-1.24700884748427E-13	-0.063263959823203	-9.35256635613202E-14	-0.0688276875151645	-3.11752211871067E-14	-0.0689527151037479	-9.35256635613202E-14	-0.0725472582755208	-1.55876105935534E-13	-0.0720784048183331	-1.09113274154874E-13	-0.0742038738242509	-1.55876105935534E-14	-0.0748602686643138	-1.55876105935534E-13	-0.0757354617843977	-4.67628317806601E-14
0.0722	-0.0563874424511157	-1.55876105935534E-14	-0.0616386011716187	-7.79380529677668E-14	-0.0631701891317654	-1.4028849534198E-13	-0.0687026599265811	-4.67628317806601E-14	-0.0690777426923313	-1.09113274154874E-13	-0.0723909737897916	-1.55876105935534E-13	-0.0722034324069165	-7.79380529677668E-14	-0.0743289014128344	-4.67628317806601E-14	-0.0749540393557514	-1.09113274154874E-13	-0.0757667186815435	-3.11752211871067E-14
0.0723	-0.0561686441710948	-4.67628317806601E-14	-0.0617323718630563	-1.4028849534198E-13	-0.0633264736174947	-9.35256635613202E-14	-0.068733916823727	-6.23504423742135E-14	-0.0689214582066021	-1.09113274154874E-13	-0.0723284599954999	-2.02638937716194E-13	-0.0721409186126248	-6.23504423742135E-14	-0.0740475893385217	-1.24700884748427E-13	-0.0749540393557514	-9.35256635613202E-14	-0.0756416910929601	0
0.0724	-0.0562624148625323	-2.02638937716194E-13	-0.0617636287602021	-1.09113274154874E-13	-0.0633264736174947	-9.35256635613202E-14	-0.0688902013094562	-1.09113274154874E-13	-0.0688902013094562	-1.55876105935534E-13	-0.0724222306869374	-9.35256635613202E-14	-0.0722659462012082	-9.35256635613202E-14	-0.0740788462356675	-1.8705132712264E-13	-0.0748915255614597	-4.67628317806601E-14	-0.0755479204015225	-1.24700884748427E-13
0.0725	-0.0562311579653865	-7.79380529677668E-14	-0.061794885657348	-9.35256635613202E-14	-0.0632327029260571	-4.67628317806601E-14	-0.068733916823727	-6.23504423742135E-14	-0.0688589444123104	-9.35256635613202E-14	-0.0723909737897916	-9.35256635613202E-14	-0.0721721755097706	-1.24700884748427E-13	-0.0740788462356675	-1.24700884748427E-13	-0.0750790669443348	-9.35256635613202E-14	-0.0756416910929601	-1.4028849534198E-13
0.0726	-0.0561061303768031	-7.79380529677668E-14	-0.061794885657348	-4.67628317806601E-14	-0.0633264736174947	-1.24700884748427E-13	-0.0687964306180187	-1.55876105935534E-13	-0.0686714030294353	-1.55876105935534E-13	-0.0725472582755208	-7.79380529677668E-14	-0.0722034324069165	-7.79380529677668E-14	-0.0740163324413758	-7.79380529677668E-14	-0.0748915255614597	-6.23504423742135E-14	-0.0757042048872518	-7.79380529677668E-14
0.0727	-0.0562311579653865	-1.4028849534198E-13	-0.0617636287602021	-1.55876105935534E-13	-0.0632952167203489	-1.09113274154874E-13	-0.068733916823727	-1.09113274154874E-13	-0.0688276875151645	-1.4028849534198E-13	-0.0724222306869374	-1.09113274154874E-13	-0.0723284599954999	-3.11752211871067E-14	-0.0739538186470841	-7.79380529677668E-14	-0.0751415807386265	-9.35256635613202E-14	-0.0757354617843977	-1.24700884748427E-13
0.0728	-0.0562311579653865	-1.24700884748427E-13	-0.061794885657348	-1.09113274154874E-13	-0.0633264736174947	0	-0.068733916823727	-1.4028849534198E-13	-0.0690152288980396	-6.23504423742135E-14	-0.0724847444812291	-1.24700884748427E-13	-0.0722346893040623	-9.35256635613202E-14	-0.0740163324413758	-6.23504423742135E-14	-0.074829011767168	-4.67628317806601E-14	-0.0756104341958142	-7.79380529677668E-14
0.0729	-0.0561373872739489	-4.67628317806601E-14	-0.0618573994516397	-7.79380529677668E-14	-0.0634202443089323	-7.79380529677668E-14	-0.0687651737208728	-4.67628317806601E-14	-0.0688902013094562	-3.11752211871067E-14	-0.0723284599954999	-3.11752211871067E-14	-0.0721409186126248	-1.4028849534198E-13	-0.0739538186470841	-4.67628317806601E-14	-0.0751103238414806	-1.09113274154874E-13	-0.0756104341958142	-6.23504423742135E-14
0.073	-0.0561061303768031	-1.24700884748427E-13	-0.0617636287602021	-1.09113274154874E-13	-0.0632952167203489	-9.35256635613202E-14	-0.0686714030294353	-7.79380529677668E-14	-0.068733916823727	-7.79380529677668E-14	-0.0724222306869374	-2.02638937716194E-13	-0.072297203098354	-1.09113274154874E-13	-0.0740163324413758	-1.24700884748427E-13	-0.0749227824586055	-4.67628317806601E-14	-0.0756729479901059	-6.23504423742135E-14
0.0731	-0.0561061303768031	-1.09113274154874E-13	-0.0618261425544938	-7.79380529677668E-14	-0.0632327029260571	-1.55876105935534E-13	-0.068733916823727	-7.79380529677668E-14	-0.0689839720008938	-1.55876105935534E-13	-0.0722346893040623	-9.35256635613202E-14	-0.0722346893040623	-9.35256635613202E-14	-0.07398507554423	-7.79380529677668E-14	-0.0748915255614597	-6.23504423742135E-14	-0.0755791772986684	-1.09113274154874E-13
0.0732	-0.0561999010682406	-1.09113274154874E-13	-0.061794885657348	-9.35256635613202E-14	-0.0633889874117864	-1.09113274154874E-13	-0.0686714030294353	-9.35256635613202E-14	-0.0686714030294353	-1.09113274154874E-13	-0.0723909737897916	-1.24700884748427E-13	-0.0722346893040623	-1.71463716529087E-13	-0.0740163324413758	-1.24700884748427E-13	-0.074829011767168	-1.55876105935534E-13	-0.0757354617843977	-9.35256635613202E-14
0.0733	-0.0561686441710948	0	-0.0618261425544938	-1.09113274154874E-13	-0.0632952167203489	-9.35256635613202E-14	-0.0688276875151645	-6.23504423742135E-14	-0.0686714030294353	-1.24700884748427E-13	-0.0723909737897916	0	-0.0721721755097706	-6.23504423742135E-14	-0.0742351307213968	-1.24700884748427E-13	-0.0748915255614597	-1.24700884748427E-13	-0.0756104341958142	-3.11752211871067E-14
0.0734	-0.0562311579653865	-6.23504423742135E-14	-0.061794885657348	-9.35256635613202E-14	-0.0633264736174947	-1.4028849534198E-13	-0.0686714030294353	-4.67628317806601E-14	-0.0686714030294353	-7.79380529677668E-14	-0.0723597168926457	-9.35256635613202E-14	-0.0721096617154789	-1.4028849534198E-13	-0.0741413600299592	-7.79380529677668E-14	-0.0747977548700221	3.11752211871067E-14	-0.0757042048872518	-1.09113274154874E-13
0.0735	-0.0562311579653865	-1.55876105935534E-14	-0.0617011149659104	-1.24700884748427E-13	-0.0632952167203489	-1.24700884748427E-13	-0.068515118543706	-1.8705132712264E-13	-0.0686714030294353	-1.09113274154874E-13	-0.072297203098354	-1.55876105935534E-13	-0.0722346893040623	-1.4028849534198E-13	-0.0742663876185427	-7.79380529677668E-14	-0.0749227824586055	-1.4028849534198E-13	-0.0755166635043767	-6.23504423742135E-14
0.0736	-0.0559498458910738	-1.09113274154874E-13	-0.0617636287602021	-1.24700884748427E-13	-0.0632327029260571	-1.8705132712264E-13	-0.0686401461322894	-9.35256635613202E-14	-0.0686714030294353	-7.79380529677668E-14	-0.0722034324069165	1.55876105935534E-14	-0.0721409186126248	-6.23504423742135E-14	-0.0742038738242509	-1.09113274154874E-13	-0.0748915255614597	-7.79380529677668E-14	-0.0756729479901059	-9.35256635613202E-14
0.0737	-0.0561999010682406	-1.71463716529087E-13	-0.0617323718630563	-1.09113274154874E-13	-0.0632327029260571	-4.67628317806601E-14	-0.0685776323379977	0	-0.0687964306180187	-4.67628317806601E-14	-0.0723909737897916	-1.24700884748427E-13	-0.0721096617154789	-1.09113274154874E-13	-0.0743289014128344	-1.24700884748427E-13	-0.0747039841785846	-7.79380529677668E-14	-0.0757042048872518	-1.09113274154874E-13
0.0738	-0.0561061303768031	-3.11752211871067E-14	-0.0617011149659104	-6.23504423742135E-14	-0.0632014460289113	-6.23504423742135E-14	-0.0687026599265811	-9.35256635613202E-14	-0.0686714030294353	-9.35256635613202E-14	-0.072297203098354	-1.24700884748427E-13	-0.072297203098354	-1.4028849534198E-13	-0.0743289014128344	-9.35256635613202E-14	-0.0748602686643138	-1.24700884748427E-13	-0.0757042048872518	-6.23504423742135E-14
0.0739	-0.0561061303768031	-7.79380529677668E-14	-0.061576087377327	-1.09113274154874E-13	-0.0632952167203489	-7.79380529677668E-14	-0.0685463754408519	-7.79380529677668E-14	-0.0687651737208728	-1.09113274154874E-13	-0.0723284599954999	-6.23504423742135E-14	-0.0722659462012082	-1.55876105935534E-14	-0.0743601583099802	-9.35256635613202E-14	-0.0748915255614597	-6.23504423742135E-14	-0.0757667186815435	-7.79380529677668E-14
0.074	-0.0561061303768031	-1.09113274154874E-13	-0.0617011149659104	-1.55876105935534E-13	-0.0631389322346196	-3.11752211871067E-14	-0.0686401461322894	-1.09113274154874E-13	-0.0689214582066021	0	-0.072297203098354	-9.35256635613202E-14	-0.0721721755097706	-1.4028849534198E-13	-0.0743289014128344	-1.24700884748427E-13	-0.0748602686643138	-1.24700884748427E-13	-0.0757979755786894	-1.24700884748427E-13
0.0741	-0.0562624148625323	-7.79380529677668E-14	-0.061794885657348	-1.09113274154874E-13	-0.0632327029260571	-7.79380529677668E-14	-0.0687026599265811	-7.79380529677668E-14	-0.0690464857951855	-4.67628317806601E-14	-0.0720471479211872	-1.4028849534198E-13	-0.0721721755097706	-3.11752211871067E-14	-0.0742351307213968	-1.4028849534198E-13	-0.0748602686643138	-9.35256635613202E-14	-0.0757667186815435	-3.11752211871067E-14
0.0742	-0.0561999010682406	-4.67628317806601E-14	-0.0617323718630563	-1.09113274154874E-13	-0.0631701891317654	-7.79380529677668E-14	-0.0686088892351436	-9.35256635613202E-14	-0.0690464857951855	-1.24700884748427E-13	-0.072297203098354	-1.55876105935534E-13	-0.0724222306869374	-1.24700884748427E-13	-0.0742351307213968	-1.4028849534198E-13	-0.074829011767168	-1.24700884748427E-13	-0.0757979755786894	-1.09113274154874E-13
0.0743	-0.0560748734796572	-7.79380529677668E-14	-0.0616698580687646	-1.09113274154874E-13	-0.0628576201603069	-1.4028849534198E-13	-0.0686401461322894	-7.79380529677668E-14	-0.0690152288980396	-7.79380529677668E-14	-0.0723284599954999	-6.23504423742135E-14	-0.072297203098354	-4.67628317806601E-14	-0.0741101031328134	-7.79380529677668E-14	-0.0747352410757304	-4.67628317806601E-14	-0.0756416910929601	-1.55876105935534E-13
0.0744	-0.0562936717596782	-9.35256635613202E-14	-0.0616073442744729	-7.79380529677668E-14	-0.0631701891317654	-1.4028849534198E-13	-0.0685776323379977	-1.09113274154874E-13	-0.0690152288980396	-4.67628317806601E-14	-0.0721096617154789	-7.79380529677668E-14	-0.0722034324069165	-1.55876105935534E-13	-0.0741726169271051	-1.09113274154874E-13	-0.0747039841785846	-1.24700884748427E-13	-0.0757667186815435	-1.55876105935534E-13
0.0745	-0.0560748734796572	-9.35256635613202E-14	-0.0616698580687646	-6.23504423742135E-14	-0.0633264736174947	-3.11752211871067E-14	-0.0686714030294353	-1.09113274154874E-13	-0.0689527151037479	-9.35256635613202E-14	-0.0723909737897916	-4.67628317806601E-14	-0.0721409186126248	-1.4028849534198E-13	-0.0741726169271051	-4.67628317806601E-14	-0.0748602686643138	-1.09113274154874E-13	-0.0755791772986684	-1.24700884748427E-13
0.0746	-0.0561686441710948	-7.79380529677668E-14	-0.0617323718630563	-1.4028849534198E-13	-0.0632327029260571	0	-0.0688276875151645	-9.35256635613202E-14	-0.0691715133837689	-1.4028849534198E-13	-0.0723597168926457	-6.23504423742135E-14	-0.0722034324069165	-1.4028849534198E-13	-0.0742976445156885	-9.35256635613202E-14	-0.0746727272814387	-4.67628317806601E-14	-0.0757042048872518	-1.24700884748427E-13
0.0747	-0.0561999010682406	-9.35256635613202E-14	-0.061794885657348	-1.09113274154874E-13	-0.0633577305146406	-9.35256635613202E-14	-0.0687964306180187	-7.79380529677668E-14	-0.0688902013094562	-1.24700884748427E-13	-0.0723909737897916	-1.24700884748427E-13	-0.0723284599954999	-6.23504423742135E-14	-0.0743914152071261	-9.35256635613202E-14	-0.0746727272814387	-1.24700884748427E-13	-0.0755166635043767	-6.23504423742135E-14
0.0748	-0.0562624148625323	-9.35256635613202E-14	-0.0616386011716187	-9.35256635613202E-14	-0.0632014460289113	-7.79380529677668E-14	-0.0688589444123104	-7.79380529677668E-14	-0.0690152288980396	-1.55876105935534E-13	-0.0723909737897916	-3.11752211871067E-14	-0.0722659462012082	-1.55876105935534E-14	-0.0744226721042719	-4.67628317806601E-14	-0.0746414703842929	-7.79380529677668E-14	-0.0756416910929601	-1.8705132712264E-13
0.0749	-0.0562311579653865	-6.23504423742135E-14	-0.0617636287602021	-9.35256635613202E-14	-0.063263959823203	-1.09113274154874E-13	-0.0688902013094562	-9.35256635613202E-14	-0.0688589444123104	-6.23504423742135E-14	-0.0722346893040623	-1.24700884748427E-13	-0.0722346893040623	-1.4028849534198E-13	-0.0743914152071261	-1.09113274154874E-13	-0.074610213487147	-1.4028849534198E-13	-0.0756729479901059	-1.09113274154874E-13
0.075	-0.0564812131425533	-7.79380529677668E-14	-0.0616698580687646	-1.24700884748427E-13	-0.063263959823203	-9.35256635613202E-14	-0.0688276875151645	-9.35256635613202E-14	-0.0688276875151645	-1.4028849534198E-13	-0.0722346893040623	-1.09113274154874E-13	-0.0722034324069165	-9.35256635613202E-14	-0.0742663876185427	-1.4028849534198E-13	-0.0747664979728763	-6.23504423742135E-14	-0.0756104341958142	-1.24700884748427E-13
0.0751	-0.0563874424511157	-9.35256635613202E-14	-0.0617011149659104	-9.35256635613202E-14	-0.0631389322346196	-1.24700884748427E-13	-0.0687026599265811	-1.8705132712264E-13	-0.0690152288980396	-1.09113274154874E-13	-0.0723597168926457	-7.79380529677668E-14	-0.0721409186126248	-1.24700884748427E-13	-0.0742663876185427	-1.4028849534198E-13	-0.0746727272814387	0	-0.0756729479901059	-1.24700884748427E-13
0.0752	-0.0561686441710948	-9.35256635613202E-14	-0.0618261425544938	-6.23504423742135E-14	-0.0631076753374737	-1.24700884748427E-13	-0.068733916823727	-1.09113274154874E-13	-0.0689527151037479	-3.11752211871067E-14	-0.0722346893040623	-6.23504423742135E-14	-0.0721096617154789	-1.55876105935534E-13	-0.0742351307213968	-1.55876105935534E-13	-0.0747664979728763	-1.09113274154874E-13	-0.0755791772986684	-9.35256635613202E-14
0.0753	-0.0563561855539699	-1.4028849534198E-13	-0.0617636287602021	-4.67628317806601E-14	-0.0632014460289113	-4.67628317806601E-14	-0.0688902013094562	-1.55876105935534E-13	-0.0689214582066021	-1.09113274154874E-13	-0.0723284599954999	-1.24700884748427E-13	-0.0722346893040623	-6.23504423742135E-14	-0.0741726169271051	-1.24700884748427E-13	-0.0747352410757304	-4.67628317806601E-14	-0.0756729479901059	-1.09113274154874E-13
0.0754	-0.0564499562454074	-7.79380529677668E-14	-0.0617323718630563	-1.4028849534198E-13	-0.0633264736174947	-7.79380529677668E-14	-0.0688276875151645	-1.55876105935534E-14	-0.0688902013094562	-9.35256635613202E-14	-0.0723284599954999	-7.79380529677668E-14	-0.072297203098354	-4.67628317806601E-14	-0.0741101031328134	-1.71463716529087E-13	-0.0746727272814387	-9.35256635613202E-14	-0.0756104341958142	-4.67628317806601E-14
0.0755	-0.0562936717596782	-1.55876105935534E-14	-0.061576087377327	-6.23504423742135E-14	-0.0633264736174947	-4.67628317806601E-14	-0.0687651737208728	-1.09113274154874E-13	-0.0689214582066021	-9.35256635613202E-14	-0.072297203098354	-1.4028849534198E-13	-0.0722346893040623	-1.24700884748427E-13	-0.0741726169271051	-1.24700884748427E-13	-0.0747664979728763	-1.4028849534198E-13	-0.0756729479901059	-1.24700884748427E-13
0.0756	-0.0562936717596782	-1.8705132712264E-13	-0.0618261425544938	-1.55876105935534E-13	-0.0633577305146406	-7.79380529677668E-14	-0.068733916823727	-1.09113274154874E-13	-0.0691089995894772	-3.11752211871067E-14	-0.0722034324069165	-4.67628317806601E-14	-0.0722034324069165	-1.24700884748427E-13	-0.0743601583099802	-7.79380529677668E-14	-0.0746727272814387	-9.35256635613202E-14	-0.0755479204015225	-1.55876105935534E-13
0.0757	-0.0563874424511157	-1.09113274154874E-13	-0.061794885657348	0	-0.063263959823203	-7.79380529677668E-14	-0.0688589444123104	-1.09113274154874E-13	-0.0687964306180187	-1.09113274154874E-13	-0.0722034324069165	0	-0.0721721755097706	-6.23504423742135E-14	-0.0741726169271051	-1.55876105935534E-14	-0.0748602686643138	-1.24700884748427E-13	-0.0757042048872518	-1.55876105935534E-14
0.0758	-0.0564812131425533	-7.79380529677668E-14	-0.0616073442744729	-9.35256635613202E-14	-0.0632327029260571	-1.24700884748427E-13	-0.0687964306180187	-3.11752211871067E-14	-0.0689839720008938	-1.4028849534198E-13	-0.0722346893040623	-9.35256635613202E-14	-0.0723284599954999	0	-0.0741726169271051	-9.35256635613202E-14	-0.074610213487147	-9.35256635613202E-14	-0.0756104341958142	-9.35256635613202E-14
0.0759	-0.0564186993482616	-9.35256635613202E-14	-0.0616698580687646	-1.8705132712264E-13	-0.063263959823203	-1.24700884748427E-13	-0.0687964306180187	-1.4028849534198E-13	-0.0689839720008938	-7.79380529677668E-14	-0.0723909737897916	-1.8705132712264E-13	-0.0722034324069165	-7.79380529677668E-14	-0.0740788462356675	-1.4028849534198E-13	-0.0747352410757304	-9.35256635613202E-14	-0.0755791772986684	-1.24700884748427E-13
0.076	-0.056324928656824	-9.35256635613202E-14	-0.0617011149659104	-7.79380529677668E-14	-0.0633889874117864	-6.23504423742135E-14	-0.0687026599265811	-1.55876105935534E-14	-0.0688276875151645	-7.79380529677668E-14	-0.0719846341268955	0	-0.0722346893040623	-1.4028849534198E-13	-0.0743601583099802	-1.09113274154874E-13	-0.0747039841785846	-6.23504423742135E-14	-0.0756729479901059	-1.09113274154874E-13
0.0761	-0.0564186993482616	-1.09113274154874E-13	-0.0617323718630563	-7.79380529677668E-14	-0.063263959823203	-9.35256635613202E-14	-0.0688589444123104	-9.35256635613202E-14	-0.0689527151037479	-7.79380529677668E-14	-0.0722659462012082	-1.09113274154874E-13	-0.0721721755097706	-1.09113274154874E-13	-0.0742351307213968	-6.23504423742135E-14	-0.0746414703842929	-1.24700884748427E-13	-0.0756104341958142	-6.23504423742135E-14
0.0762	-0.0564186993482616	-9.35256635613202E-14	-0.0614510597887436	-9.35256635613202E-14	-0.0633889874117864	-4.67628317806601E-14	-0.0688589444123104	-3.11752211871067E-14	-0.0689527151037479	-9.35256635613202E-14	-0.0721721755097706	1.55876105935534E-14	-0.0723284599954999	-1.24700884748427E-13	-0.0741726169271051	-1.09113274154874E-13	-0.074829011767168	-1.09113274154874E-13	-0.0755479204015225	-7.79380529677668E-14
0.0763	-0.0564499562454074	-9.35256635613202E-14	-0.0616386011716187	-6.23504423742135E-14	-0.0633577305146406	-6.23504423742135E-14	-0.0688276875151645	-1.09113274154874E-13	-0.0691089995894772	-1.4028849534198E-13	-0.0722346893040623	-9.35256635613202E-14	-0.0722659462012082	-1.24700884748427E-13	-0.0741413600299592	-1.09113274154874E-13	-0.0747977548700221	-7.79380529677668E-14	-0.0755791772986684	-9.35256635613202E-14
0.0764	-0.0563561855539699	-7.79380529677668E-14	-0.0616073442744729	-9.35256635613202E-14	-0.0633264736174947	-1.4028849534198E-13	-0.0689214582066021	-1.55876105935534E-13	-0.0688902013094562	-3.11752211871067E-14	-0.0720471479211872	-9.35256635613202E-14	-0.072297203098354	-6.23504423742135E-14	-0.0741101031328134	-1.09113274154874E-13	-0.0745789565900012	-1.4028849534198E-13	-0.0755479204015225	-1.09113274154874E-13
0.0765	-0.0562311579653865	-1.09113274154874E-13	-0.0616073442744729	-4.67628317806601E-14	-0.0633577305146406	-1.09113274154874E-13	-0.0688902013094562	-6.23504423742135E-14	-0.069140256486623	-1.24700884748427E-13	-0.0721721755097706	-1.71463716529087E-13	-0.0722659462012082	-4.67628317806601E-14	-0.0742038738242509	-9.35256635613202E-14	-0.074829011767168	-3.11752211871067E-14	-0.0755791772986684	-1.09113274154874E-13
0.0766	-0.056324928656824	-1.09113274154874E-13	-0.061576087377327	-9.35256635613202E-14	-0.063263959823203	-1.4028849534198E-13	-0.0689527151037479	-7.79380529677668E-14	-0.0689527151037479	-6.23504423742135E-14	-0.0721409186126248	-4.67628317806601E-14	-0.0722034324069165	-1.55876105935534E-13	-0.0742038738242509	-3.11752211871067E-14	-0.0747664979728763	-6.23504423742135E-14	-0.0757667186815435	-9.35256635613202E-14
0.0767	-0.0564499562454074	-1.09113274154874E-13	-0.0616073442744729	-7.79380529677668E-14	-0.0631389322346196	-7.79380529677668E-14	-0.0686714030294353	-1.4028849534198E-13	-0.0689527151037479	-1.8705132712264E-13	-0.0722034324069165	-1.55876105935534E-13	-0.0722034324069165	-1.24700884748427E-13	-0.0740475893385217	-1.24700884748427E-13	-0.0746727272814387	-1.4028849534198E-13	-0.0758292324758352	3.11752211871067E-14
0.0768	-0.056324928656824	-7.79380529677668E-14	-0.0616073442744729	-9.35256635613202E-14	-0.063263959823203	-1.09113274154874E-13	-0.0689527151037479	-1.09113274154874E-13	-0.0688276875151645	-1.4028849534198E-13	-0.0722659462012082	-9.35256635613202E-14	-0.072297203098354	-9.35256635613202E-14	-0.0740475893385217	-2.02638937716194E-13	-0.0747039841785846	-9.35256635613202E-14	-0.0757354617843977	-6.23504423742135E-14
0.0769	-0.0563874424511157	-6.23504423742135E-14	-0.0617323718630563	-9.35256635613202E-14	-0.0633264736174947	-1.09113274154874E-13	-0.068733916823727	-4.67628317806601E-14	-0.0689527151037479	-6.23504423742135E-14	-0.0723284599954999	-9.35256635613202E-14	-0.0722034324069165	-1.55876105935534E-14	-0.0741726169271051	-7.79380529677668E-14	-0.0746414703842929	-1.09113274154874E-13	-0.0756104341958142	-1.8705132712264E-13
0.077	-0.0561999010682406	-6.23504423742135E-14	-0.0615448304801812	-4.67628317806601E-14	-0.0634515012060781	-6.23504423742135E-14	-0.0688902013094562	-1.4028849534198E-13	-0.0690152288980396	-3.11752211871067E-14	-0.0722034324069165	-7.79380529677668E-14	-0.0722034324069165	-9.35256635613202E-14	-0.0740788462356675	-1.55876105935534E-13	-0.0746727272814387	-6.23504423742135E-14	-0.0758292324758352	-1.09113274154874E-13
0.0771	-0.0564186993482616	-1.55876105935534E-13	-0.0616073442744729	-9.35256635613202E-14	-0.0634202443089323	-4.67628317806601E-14	-0.0687026599265811	4.67628317806601E-14	-0.0689527151037479	-6.23504423742135E-14	-0.0722034324069165	-1.4028849534198E-13	-0.0721409186126248	-1.4028849534198E-13	-0.0741101031328134	-7.79380529677668E-14	-0.0745789565900012	-7.79380529677668E-14	-0.0755791772986684	-1.55876105935534E-14
0.0772	-0.0563561855539699	0	-0.061576087377327	-1.09113274154874E-13	-0.0632952167203489	-6.23504423742135E-14	-0.0688589444123104	-7.79380529677668E-14	-0.0691715133837689	-1.55876105935534E-13	-0.0721096617154789	-4.67628317806601E-14	-0.0721096617154789	-1.4028849534198E-13	-0.0740788462356675	-9.35256635613202E-14	-0.0746727272814387	-1.55876105935534E-13	-0.0756416910929601	-9.35256635613202E-14
0.0773	-0.0564499562454074	-1.09113274154874E-13	-0.0615448304801812	-7.79380529677668E-14	-0.063482758103224	-1.09113274154874E-13	-0.0689527151037479	-7.79380529677668E-14	-0.0690152288980396	-7.79380529677668E-14	-0.0723284599954999	-1.09113274154874E-13	-0.0720784048183331	-9.35256635613202E-14	-0.0739538186470841	-1.09113274154874E-13	-0.0750478100471889	-4.67628317806601E-14	-0.0755479204015225	-9.35256635613202E-14
0.0774	-0.0562936717596782	-7.79380529677668E-14	-0.0616386011716187	-9.35256635613202E-14	-0.0637328132803908	-4.67628317806601E-14	-0.0689527151037479	-1.09113274154874E-13	-0.0691089995894772	-1.4028849534198E-13	-0.0724534875840833	-4.67628317806601E-14	-0.0722346893040623	-3.11752211871067E-14	-0.0741726169271051	-6.23504423742135E-14	-0.0747039841785846	-3.11752211871067E-14	-0.0757042048872518	-9.35256635613202E-14
0.0775	-0.0561999010682406	-1.8705132712264E-13	-0.0615448304801812	-7.79380529677668E-14	-0.0634515012060781	-7.79380529677668E-14	-0.0689527151037479	-6.23504423742135E-14	-0.0689527151037479	-1.4028849534198E-13	-0.0723284599954999	-1.09113274154874E-13	-0.0721721755097706	-3.11752211871067E-14	-0.0740163324413758	-7.79380529677668E-14	-0.0747977548700221	-1.4028849534198E-13	-0.0756416910929601	-6.23504423742135E-14
0.0776	-0.056324928656824	-9.35256635613202E-14	-0.061576087377327	-6.23504423742135E-14	-0.0634202443089323	-1.09113274154874E-13	-0.0690464857951855	-7.79380529677668E-14	-0.069140256486623	-1.55876105935534E-13	-0.0721721755097706	-1.24700884748427E-13	-0.0723597168926457	-7.79380529677668E-14	-0.0741413600299592	-6.23504423742135E-14	-0.0746727272814387	-2.02638937716194E-13	-0.0756729479901059	-9.35256635613202E-14
0.0777	-0.0562936717596782	-3.11752211871067E-14	-0.0616386011716187	-6.23504423742135E-14	-0.0636077856918074	-1.55876105935534E-13	-0.0688902013094562	-3.11752211871067E-14	-0.0690777426923313	-4.67628317806601E-14	-0.0722034324069165	-1.09113274154874E-13	-0.0723284599954999	-9.35256635613202E-14	-0.0740163324413758	-4.67628317806601E-14	-0.074829011767168	-4.67628317806601E-14	-0.0756416910929601	-7.79380529677668E-14
0.0778	-0.056324928656824	-7.79380529677668E-14	-0.0616073442744729	-7.79380529677668E-14	-0.0636702994860991	-4.67628317806601E-14	-0.0688589444123104	-2.02638937716194E-13	-0.0690464857951855	-1.09113274154874E-13	-0.0721096617154789	-7.79380529677668E-14	-0.0721409186126248	-1.24700884748427E-13	-0.0740788462356675	-1.55876105935534E-13	-0.0747352410757304	-1.24700884748427E-13	-0.0756729479901059	-1.4028849534198E-13
0.0779	-0.0562624148625323	-9.35256635613202E-14	-0.0617011149659104	-1.24700884748427E-13	-0.0633889874117864	-1.24700884748427E-13	-0.0688902013094562	-1.09113274154874E-13	-0.0690152288980396	-4.67628317806601E-14	-0.0723909737897916	-6.23504423742135E-14	-0.0723284599954999	-1.09113274154874E-13	-0.0740788462356675	-4.67628317806601E-14	-0.0746727272814387	-9.35256635613202E-14	-0.0756729479901059	-4.67628317806601E-14
0.078	-0.0562936717596782	-1.24700884748427E-13	-0.0617011149659104	-3.11752211871067E-14	-0.0635140150003698	-2.02638937716194E-13	-0.0689527151037479	0	-0.0688589444123104	-1.4028849534198E-13	-0.0723284599954999	-3.11752211871067E-14	-0.0722346893040623	-7.79380529677668E-14	-0.0741101031328134	-1.09113274154874E-13	-0.0744539290014178	-1.24700884748427E-13	-0.0758292324758352	-4.67628317806601E-14
0.0781	-0.0564186993482616	-3.11752211871067E-14	-0.0613885459944519	-9.35256635613202E-14	-0.063482758103224	-3.11752211871067E-14	-0.0688276875151645	-6.23504423742135E-14	-0.0689214582066021	-1.24700884748427E-13	-0.0723597168926457	-7.79380529677668E-14	-0.0722346893040623	-9.35256635613202E-14	-0.07398507554423	-6.23504423742135E-14	-0.0746727272814387	-2.02638937716194E-13	-0.0757354617843977	-9.35256635613202E-14
0.0782	-0.0561999010682406	-6.23504423742135E-14	-0.0617011149659104	-1.24700884748427E-13	-0.0632327029260571	-1.55876105935534E-13	-0.0689214582066021	-1.09113274154874E-13	-0.0691089995894772	-6.23504423742135E-14	-0.072297203098354	-9.35256635613202E-14	-0.0723284599954999	-1.24700884748427E-13	-0.0741726169271051	-4.67628317806601E-14	-0.0747977548700221	-3.11752211871067E-14	-0.0757979755786894	-1.71463716529087E-13
0.0783	-0.0561999010682406	-9.35256635613202E-14	-0.0616386011716187	-3.11752211871067E-14	-0.0633577305146406	-1.24700884748427E-13	-0.0689214582066021	-7.79380529677668E-14	-0.0691715133837689	-1.55876105935534E-14	-0.0722659462012082	-9.35256635613202E-14	-0.0723284599954999	-1.55876105935534E-14	-0.0741101031328134	-9.35256635613202E-14	-0.0746414703842929	-1.24700884748427E-13	-0.0756416910929601	-1.24700884748427E-13
0.0784	-0.0561686441710948	-1.09113274154874E-13	-0.0616386011716187	-1.09113274154874E-13	-0.0633577305146406	-7.79380529677668E-14	-0.068733916823727	-1.09113274154874E-13	-0.0691089995894772	-1.09113274154874E-13	-0.0721096617154789	-1.24700884748427E-13	-0.072297203098354	-1.09113274154874E-13	-0.0741101031328134	-2.02638937716194E-13	-0.0748602686643138	-1.55876105935534E-13	-0.0757354617843977	-1.4028849534198E-13
0.0785	-0.0561686441710948	-7.79380529677668E-14	-0.061576087377327	-1.09113274154874E-13	-0.0633577305146406	-6.23504423742135E-14	-0.0688589444123104	-1.24700884748427E-13	-0.0689214582066021	-1.4028849534198E-13	-0.0722346893040623	-9.35256635613202E-14	-0.0723597168926457	-9.35256635613202E-14	-0.0739225617499383	-1.09113274154874E-13	-0.0747977548700221	-4.67628317806601E-14	-0.0757354617843977	-7.79380529677668E-14
0.0786	-0.0563874424511157	-3.11752211871067E-14	-0.0617011149659104	-9.35256635613202E-14	-0.0634515012060781	-6.23504423742135E-14	-0.068733916823727	-1.09113274154874E-13	-0.069140256486623	-1.24700884748427E-13	-0.0721721755097706	-7.79380529677668E-14	-0.0722659462012082	-6.23504423742135E-14	-0.0738600479556466	-1.09113274154874E-13	-0.0747977548700221	-1.24700884748427E-13	-0.0756104341958142	-4.67628317806601E-14
0.0787	-0.0563874424511157	0	-0.0616386011716187	-9.35256635613202E-14	-0.0634515012060781	-1.09113274154874E-13	-0.0689839720008938	-1.09113274154874E-13	-0.0688589444123104	-7.79380529677668E-14	-0.0720471479211872	-1.24700884748427E-13	-0.0723909737897916	-4.67628317806601E-14	-0.0737975341613549	-1.55876105935534E-13	-0.0747977548700221	-1.09113274154874E-13	-0.0756729479901059	-1.09113274154874E-13
0.0788	-0.0564186993482616	-4.67628317806601E-14	-0.0613885459944519	-1.55876105935534E-13	-0.0633577305146406	-6.23504423742135E-14	-0.0689527151037479	0	-0.0690152288980396	-1.09113274154874E-13	-0.0722034324069165	-1.71463716529087E-13	-0.0723597168926457	-6.23504423742135E-14	-0.0739538186470841	-1.24700884748427E-13	-0.074829011767168	-7.79380529677668E-14	-0.0755166635043767	-9.35256635613202E-14
0.0789	-0.0560748734796572	-9.35256635613202E-14	-0.0616073442744729	-2.18226548309747E-13	-0.0634202443089323	-1.55876105935534E-13	-0.0691089995894772	-3.11752211871067E-14	-0.0690777426923313	-6.23504423742135E-14	-0.0721409186126248	-7.79380529677668E-14	-0.0724534875840833	-1.09113274154874E-13	-0.0740475893385217	-1.55876105935534E-14	-0.0747977548700221	-1.24700884748427E-13	-0.0755791772986684	-1.09113274154874E-13
0.079	-0.0563874424511157	-1.55876105935534E-13	-0.0615135735830353	-7.79380529677668E-14	-0.0633889874117864	-1.09113274154874E-13	-0.0692027702809147	-1.09113274154874E-13	-0.0688589444123104	-9.35256635613202E-14	-0.0722346893040623	-9.35256635613202E-14	-0.0726410289669584	0	-0.0740163324413758	-4.67628317806601E-14	-0.0748915255614597	-1.09113274154874E-13	-0.0756416910929601	-1.09113274154874E-13
0.0791	-0.0563874424511157	-4.67628317806601E-14	-0.0615448304801812	-6.23504423742135E-14	-0.0634202443089323	-6.23504423742135E-14	-0.0691089995894772	-6.23504423742135E-14	-0.0688902013094562	-1.55876105935534E-13	-0.0721409186126248	-9.35256635613202E-14	-0.0724222306869374	-6.23504423742135E-14	-0.0740163324413758	-1.4028849534198E-13	-0.0747977548700221	-1.4028849534198E-13	-0.0755479204015225	-4.67628317806601E-14
0.0792	-0.056543726936845	-3.11752211871067E-14	-0.0614510597887436	-1.09113274154874E-13	-0.0634515012060781	-9.35256635613202E-14	-0.0693277978694981	-9.35256635613202E-14	-0.0688589444123104	-1.09113274154874E-13	-0.0721096617154789	-7.79380529677668E-14	-0.0722659462012082	-1.8705132712264E-13	-0.0737975341613549	-9.35256635613202E-14	-0.0748915255614597	-7.79380529677668E-14	-0.0755479204015225	-1.4028849534198E-13
0.0793	-0.0564812131425533	-7.79380529677668E-14	-0.0614510597887436	-1.09113274154874E-13	-0.0634515012060781	-4.67628317806601E-14	-0.0692340271780606	-9.35256635613202E-14	-0.0689214582066021	-6.23504423742135E-14	-0.0721721755097706	-1.24700884748427E-13	-0.0723909737897916	-1.55876105935534E-13	-0.0737350203670632	-9.35256635613202E-14	-0.0747977548700221	-4.67628317806601E-14	-0.0757042048872518	-4.67628317806601E-14
0.0794	-0.0563561855539699	-6.23504423742135E-14	-0.0613885459944519	-7.79380529677668E-14	-0.063482758103224	-1.24700884748427E-13	-0.0691089995894772	-1.4028849534198E-13	-0.0687964306180187	-1.09113274154874E-13	-0.0721721755097706	-9.35256635613202E-14	-0.072297203098354	-9.35256635613202E-14	-0.0738600479556466	-6.23504423742135E-14	-0.0746414703842929	-1.55876105935534E-13	-0.0756729479901059	-9.35256635613202E-14
0.0795	-0.0566062407311367	-9.35256635613202E-14	-0.0615448304801812	-1.4028849534198E-13	-0.0635140150003698	-1.09113274154874E-13	-0.0692965409723523	-7.79380529677668E-14	-0.0689527151037479	-1.09113274154874E-13	-0.0721409186126248	-7.79380529677668E-14	-0.0721721755097706	-7.79380529677668E-14	-0.0739538186470841	-9.35256635613202E-14	-0.0748915255614597	-1.09113274154874E-13	-0.0753916359157933	-6.23504423742135E-14
0.0796	-0.0563561855539699	-9.35256635613202E-14	-0.0614510597887436	-3.11752211871067E-14	-0.0635140150003698	-1.09113274154874E-13	-0.0690464857951855	-1.09113274154874E-13	-0.0689527151037479	-9.35256635613202E-14	-0.0721409186126248	-7.79380529677668E-14	-0.072297203098354	-6.23504423742135E-14	-0.0740475893385217	-6.23504423742135E-14	-0.0747039841785846	-1.09113274154874E-13	-0.0755166635043767	-1.71463716529087E-13
0.0797	-0.0564499562454074	-1.55876105935534E-13	-0.0615448304801812	-1.24700884748427E-13	-0.0635452718975157	-7.79380529677668E-14	-0.0690777426923313	-1.24700884748427E-13	-0.0690777426923313	-4.67628317806601E-14	-0.0719533772297496	-7.79380529677668E-14	-0.0723284599954999	-6.23504423742135E-14	-0.0739538186470841	-6.23504423742135E-14	-0.0747352410757304	-1.4028849534198E-13	-0.0756416910929601	-9.35256635613202E-14
0.0798	-0.056324928656824	-6.23504423742135E-14	-0.0616698580687646	-6.23504423742135E-14	-0.0635452718975157	-1.09113274154874E-13	-0.0690777426923313	-1.24700884748427E-13	-0.0690152288980396	0	-0.0721409186126248	-1.09113274154874E-13	-0.0723909737897916	-9.35256635613202E-14	-0.0739225617499383	-1.8705132712264E-13	-0.0745476996928553	-1.24700884748427E-13	-0.0755791772986684	-3.11752211871067E-14
0.0799	-0.0565124700396991	-9.35256635613202E-14	-0.0614198028915978	-7.79380529677668E-14	-0.0634202443089323	-3.11752211871067E-14	-0.069140256486623	-7.79380529677668E-14	-0.0690464857951855	-7.79380529677668E-14	-0.072297203098354	-9.35256635613202E-14	-0.0721096617154789	-9.35256635613202E-14	-0.0741413600299592	-1.09113274154874E-13	-0.0745164427957095	-1.4028849534198E-13	-0.0758917462701269	-3.11752211871067E-14
0.08	-0.056543726936845	-3.11752211871067E-14	-0.0614198028915978	-1.24700884748427E-13	-0.0635140150003698	-9.35256635613202E-14	-0.0692340271780606	-1.09113274154874E-13	-0.0692027702809147	-1.55876105935534E-13	-0.0722659462012082	-1.09113274154874E-13	-0.0724534875840833	-7.79380529677668E-14	-0.0738913048527924	-9.35256635613202E-14	-0.0746414703842929	-1.09113274154874E-13	-0.0756416910929601	-4.67628317806601E-14
0.0801	-0.0563874424511157	-9.35256635613202E-14	-0.0614823166858895	-1.4028849534198E-13	-0.0635452718975157	-9.35256635613202E-14	-0.0690464857951855	-6.23504423742135E-14	-0.0691715133837689	-3.11752211871067E-14	-0.0720784048183331	-7.79380529677668E-14	-0.0723284599954999	-4.67628317806601E-14	-0.0738600479556466	-1.09113274154874E-13	-0.0747664979728763	0	-0.0757354617843977	-1.09113274154874E-13
0.0802	-0.0563874424511157	-1.4028849534198E-13	-0.0615448304801812	-3.11752211871067E-14	-0.0634515012060781	-9.35256635613202E-14	-0.0690464857951855	-1.55876105935534E-13	-0.0690777426923313	-4.67628317806601E-14	-0.0721096617154789	-1.24700884748427E-13	-0.0722346893040623	-1.24700884748427E-13	-0.0739538186470841	-1.09113274154874E-13	-0.0747664979728763	0	-0.0758604893729811	-1.09113274154874E-13
0.0803	-0.0564812131425533	-1.4028849534198E-13	-0.0616698580687646	-6.23504423742135E-14	-0.0635452718975157	-1.24700884748427E-13	-0.0689527151037479	-9.35256635613202E-14	-0.0690777426923313	-1.4028849534198E-13	-0.0720784048183331	-9.35256635613202E-14	-0.0722346893040623	-1.24700884748427E-13	-0.0737975341613549	-7.79380529677668E-14	-0.0747664979728763	-6.23504423742135E-14	-0.0757979755786894	-1.55876105935534E-14
0.0804	-0.0564499562454074	-1.09113274154874E-13	-0.0614198028915978	-1.4028849534198E-13	-0.063482758103224	-4.67628317806601E-14	-0.0690777426923313	-9.35256635613202E-14	-0.0691089995894772	-1.24700884748427E-13	-0.0720471479211872	0	-0.072297203098354	-9.35256635613202E-14	-0.073766277264209	-1.09113274154874E-13	-0.0747977548700221	-9.35256635613202E-14	-0.0756416910929601	-1.55876105935534E-13
0.0805	-0.056543726936845	-1.09113274154874E-13	-0.0615448304801812	-1.09113274154874E-13	-0.0634202443089323	-4.67628317806601E-14	-0.0690464857951855	-3.11752211871067E-14	-0.0690777426923313	-1.24700884748427E-13	-0.0720784048183331	-9.35256635613202E-14	-0.072297203098354	-7.79380529677668E-14	-0.0740475893385217	1.55876105935534E-14	-0.0748602686643138	-1.24700884748427E-13	-0.0757354617843977	-1.24700884748427E-13
0.0806	-0.0566687545254284	-7.79380529677668E-14	-0.0614510597887436	-9.35256635613202E-14	-0.0633577305146406	-9.35256635613202E-14	-0.0690464857951855	-1.09113274154874E-13	-0.0692027702809147	-1.09113274154874E-13	-0.072297203098354	-1.55876105935534E-14	-0.0723284599954999	-6.23504423742135E-14	-0.0738287910585007	-4.67628317806601E-14	-0.0748915255614597	-1.24700884748427E-13	-0.0756416910929601	-9.35256635613202E-14
0.0807	-0.056543726936845	-9.35256635613202E-14	-0.0615448304801812	-1.4028849534198E-13	-0.0634515012060781	-7.79380529677668E-14	-0.0691089995894772	-6.23504423742135E-14	-0.069140256486623	-7.79380529677668E-14	-0.0722034324069165	-4.67628317806601E-14	-0.0720784048183331	-9.35256635613202E-14	-0.0741413600299592	-9.35256635613202E-14	-0.074829011767168	-1.09113274154874E-13	-0.0756104341958142	-1.4028849534198E-13
0.0808	-0.056543726936845	-9.35256635613202E-14	-0.061576087377327	-1.55876105935534E-14	-0.0633889874117864	-7.79380529677668E-14	-0.0689214582066021	-6.23504423742135E-14	-0.0689527151037479	-1.09113274154874E-13	-0.072297203098354	-7.79380529677668E-14	-0.0722659462012082	-1.71463716529087E-13	-0.0739225617499383	-3.11752211871067E-14	-0.0747664979728763	-1.24700884748427E-13	-0.0758917462701269	-1.09113274154874E-13
0.0809	-0.0564499562454074	-1.4028849534198E-13	-0.0615448304801812	-6.23504423742135E-14	-0.0634515012060781	-9.35256635613202E-14	-0.0690152288980396	-1.71463716529087E-13	-0.0692652840752064	-1.24700884748427E-13	-0.0723597168926457	-1.09113274154874E-13	-0.0721721755097706	-9.35256635613202E-14	-0.0738913048527924	-1.71463716529087E-13	-0.074829011767168	-1.24700884748427E-13	-0.0758292324758352	-6.23504423742135E-14
0.081	-0.056324928656824	-1.09113274154874E-13	-0.0616386011716187	-9.35256635613202E-14	-0.0633889874117864	-9.35256635613202E-14	-0.0689839720008938	-7.79380529677668E-14	-0.0690777426923313	-6.23504423742135E-14	-0.0723284599954999	-9.35256635613202E-14	-0.0719533772297496	-9.35256635613202E-14	-0.0738600479556466	-6.23504423742135E-14	-0.074829011767168	-1.09113274154874E-13	-0.0757979755786894	-6.23504423742135E-14
0.0811	-0.056543726936845	-1.09113274154874E-13	-0.061576087377327	-1.09113274154874E-13	-0.0633889874117864	-4.67628317806601E-14	-0.0688276875151645	-9.35256635613202E-14	-0.0689214582066021	-1.55876105935534E-13	-0.0721409186126248	-1.55876105935534E-14	-0.0723284599954999	-9.35256635613202E-14	-0.0738913048527924	-1.09113274154874E-13	-0.0746727272814387	-7.79380529677668E-14	-0.0758917462701269	-3.11752211871067E-14
0.0812	-0.0563874424511157	-6.23504423742135E-14	-0.0613885459944519	-1.71463716529087E-13	-0.0633889874117864	-1.09113274154874E-13	-0.0688589444123104	-1.24700884748427E-13	-0.0690777426923313	-1.24700884748427E-13	-0.0722346893040623	-9.35256635613202E-14	-0.0721096617154789	-3.11752211871067E-14	-0.0737975341613549	-1.24700884748427E-13	-0.0747977548700221	-7.79380529677668E-14	-0.0759230031672728	-7.79380529677668E-14
0.0813	-0.0564186993482616	-9.35256635613202E-14	-0.0614823166858895	-9.35256635613202E-14	-0.0633264736174947	-1.24700884748427E-13	-0.0691715133837689	-7.79380529677668E-14	-0.0692027702809147	0	-0.0721096617154789	-1.24700884748427E-13	-0.0721721755097706	-9.35256635613202E-14	-0.073766277264209	-7.79380529677668E-14	-0.0747352410757304	-4.67628317806601E-14	-0.0757667186815435	-1.55876105935534E-13
0.0814	-0.0563561855539699	-1.55876105935534E-13	-0.0615448304801812	-3.11752211871067E-14	-0.0633264736174947	-9.35256635613202E-14	-0.0689527151037479	-3.11752211871067E-14	-0.0690152288980396	-9.35256635613202E-14	-0.0721409186126248	-1.24700884748427E-13	-0.0722346893040623	-4.67628317806601E-14	-0.0739538186470841	-7.79380529677668E-14	-0.0747664979728763	-9.35256635613202E-14	-0.0760167738587103	-1.71463716529087E-13
0.0815	-0.056324928656824	-1.24700884748427E-13	-0.0615135735830353	-4.67628317806601E-14	-0.0634202443089323	0	-0.0690152288980396	-7.79380529677668E-14	-0.0691715133837689	-7.79380529677668E-14	-0.0720784048183331	-1.55876105935534E-14	-0.0721409186126248	-9.35256635613202E-14	-0.0738600479556466	-4.67628317806601E-14	-0.0747977548700221	-6.23504423742135E-14	-0.0760167738587103	-1.24700884748427E-13
0.0816	-0.0562311579653865	-7.79380529677668E-14	-0.0613885459944519	-1.24700884748427E-13	-0.0634202443089323	-4.67628317806601E-14	-0.0688902013094562	-7.79380529677668E-14	-0.0691715133837689	1.55876105935534E-14	-0.0722346893040623	-7.79380529677668E-14	-0.0721409186126248	-1.09113274154874E-13	-0.0738913048527924	-1.24700884748427E-13	-0.0747352410757304	-1.8705132712264E-13	-0.0758917462701269	-1.4028849534198E-13
0.0817	-0.0562311579653865	-9.35256635613202E-14	-0.0615135735830353	-6.23504423742135E-14	-0.0633889874117864	-4.67628317806601E-14	-0.0691089995894772	-1.24700884748427E-13	-0.0690464857951855	-1.09113274154874E-13	-0.0722034324069165	-7.79380529677668E-14	-0.0721096617154789	-3.11752211871067E-14	-0.073766277264209	-1.4028849534198E-13	-0.0747977548700221	-1.4028849534198E-13	-0.0758917462701269	-1.09113274154874E-13
0.0818	-0.0563874424511157	-9.35256635613202E-14	-0.061576087377327	-7.79380529677668E-14	-0.0634202443089323	-1.24700884748427E-13	-0.0690152288980396	-1.4028849534198E-13	-0.0690777426923313	-1.24700884748427E-13	-0.0721721755097706	-9.35256635613202E-14	-0.0721721755097706	-1.24700884748427E-13	-0.0738600479556466	-1.09113274154874E-13	-0.0748602686643138	-1.09113274154874E-13	-0.0758917462701269	-1.24700884748427E-13
0.0819	-0.0563874424511157	6.23504423742135E-14	-0.0614510597887436	-7.79380529677668E-14	-0.0634515012060781	-7.79380529677668E-14	-0.0690152288980396	-3.11752211871067E-14	-0.0689839720008938	-9.35256635613202E-14	-0.0721721755097706	-9.35256635613202E-14	-0.0722034324069165	-6.23504423742135E-14	-0.0738287910585007	-3.11752211871067E-14	-0.0748602686643138	-7.79380529677668E-14	-0.0757667186815435	-1.09113274154874E-13
0.082	-0.0561999010682406	-9.35256635613202E-14	-0.0614510597887436	-6.23504423742135E-14	-0.0632952167203489	-4.67628317806601E-14	-0.0690464857951855	-7.79380529677668E-14	-0.0689214582066021	-1.09113274154874E-13	-0.0720784048183331	-1.24700884748427E-13	-0.0721721755097706	-3.11752211871067E-14	-0.0740163324413758	-1.24700884748427E-13	-0.0749227824586055	-6.23504423742135E-14	-0.0758604893729811	-6.23504423742135E-14
0.0821	-0.056324928656824	-1.71463716529087E-13	-0.0615135735830353	-6.23504423742135E-14	-0.0634202443089323	-1.09113274154874E-13	-0.0690777426923313	0	-0.0687964306180187	-1.24700884748427E-13	-0.0720158910240414	-9.35256635613202E-14	-0.0721409186126248	-1.4028849534198E-13	-0.0738287910585007	-9.35256635613202E-14	-0.0747977548700221	-1.09113274154874E-13	-0.0757979755786894	-1.09113274154874E-13
0.0822	-0.0562936717596782	0	-0.0615448304801812	-9.35256635613202E-14	-0.0633577305146406	-1.24700884748427E-13	-0.069140256486623	-1.09113274154874E-13	-0.068733916823727	-1.55876105935534E-13	-0.0720158910240414	-9.35256635613202E-14	-0.0722346893040623	-1.24700884748427E-13	-0.0738287910585007	-9.35256635613202E-14	-0.0747664979728763	-1.09113274154874E-13	-0.0759542600644186	-4.67628317806601E-14
0.0823	-0.0562936717596782	-9.35256635613202E-14	-0.0614198028915978	-1.09113274154874E-13	-0.0633264736174947	-1.4028849534198E-13	-0.0689527151037479	-7.79380529677668E-14	-0.0688276875151645	-1.55876105935534E-13	-0.0721096617154789	-1.55876105935534E-14	-0.0722034324069165	-1.24700884748427E-13	-0.0738287910585007	-1.24700884748427E-13	-0.074829011767168	-1.09113274154874E-13	-0.0758292324758352	-1.09113274154874E-13
0.0824	-0.0561999010682406	-1.24700884748427E-13	-0.0616073442744729	-1.24700884748427E-13	-0.063263959823203	-1.09113274154874E-13	-0.0691715133837689	-1.55876105935534E-13	-0.0688276875151645	-4.67628317806601E-14	-0.0720784048183331	-1.24700884748427E-13	-0.0721409186126248	-1.09113274154874E-13	-0.0739225617499383	-9.35256635613202E-14	-0.0747977548700221	-1.24700884748427E-13	-0.0757667186815435	-1.24700884748427E-13
0.0825	-0.0562624148625323	-7.79380529677668E-14	-0.0614823166858895	-4.67628317806601E-14	-0.0633264736174947	-7.79380529677668E-14	-0.0688902013094562	-4.67628317806601E-14	-0.0689527151037479	-1.09113274154874E-13	-0.0718908634354579	-1.09113274154874E-13	-0.072297203098354	-6.23504423742135E-14	-0.0738600479556466	-7.79380529677668E-14	-0.0747352410757304	-1.8705132712264E-13	-0.0757042048872518	-1.4028849534198E-13
0.0826	-0.056324928656824	-6.23504423742135E-14	-0.0615448304801812	-4.67628317806601E-14	-0.063263959823203	-6.23504423742135E-14	-0.0689214582066021	-6.23504423742135E-14	-0.0687964306180187	-9.35256635613202E-14	-0.0720784048183331	-7.79380529677668E-14	-0.0721721755097706	-9.35256635613202E-14	-0.0739538186470841	-1.24700884748427E-13	-0.0748915255614597	-1.09113274154874E-13	-0.0759230031672728	-1.4028849534198E-13
0.0827	-0.0564186993482616	-3.11752211871067E-14	-0.0613572890973061	-1.09113274154874E-13	-0.0634202443089323	-1.09113274154874E-13	-0.0690464857951855	-1.24700884748427E-13	-0.0689214582066021	-1.55876105935534E-13	-0.072297203098354	-4.67628317806601E-14	-0.0723284599954999	-7.79380529677668E-14	-0.07398507554423	-3.11752211871067E-14	-0.0748915255614597	-6.23504423742135E-14	-0.0759230031672728	-1.55876105935534E-14
0.0828	-0.056324928656824	-7.79380529677668E-14	-0.0612322615087227	-1.8705132712264E-13	-0.063263959823203	-6.23504423742135E-14	-0.0689527151037479	-4.67628317806601E-14	-0.0686714030294353	-1.55876105935534E-13	-0.0721409186126248	-6.23504423742135E-14	-0.0722659462012082	-4.67628317806601E-14	-0.0737350203670632	-1.09113274154874E-13	-0.0747039841785846	-9.35256635613202E-14	-0.0758604893729811	1.55876105935534E-14
0.0829	-0.0563874424511157	-6.23504423742135E-14	-0.0613885459944519	-1.09113274154874E-13	-0.0633264736174947	-9.35256635613202E-14	-0.0689527151037479	-9.35256635613202E-14	-0.0687964306180187	-1.4028849534198E-13	-0.0720158910240414	-1.24700884748427E-13	-0.0722346893040623	-1.4028849534198E-13	-0.07398507554423	-1.8705132712264E-13	-0.074829011767168	-1.24700884748427E-13	-0.0760480307558562	-1.4028849534198E-13
0.083	-0.0564499562454074	-1.09113274154874E-13	-0.0612010046115768	-3.11752211871067E-14	-0.0633889874117864	-1.55876105935534E-13	-0.0689527151037479	-7.79380529677668E-14	-0.0686714030294353	-9.35256635613202E-14	-0.0722659462012082	-1.4028849534198E-13	-0.0722346893040623	-1.09113274154874E-13	-0.0738600479556466	-7.79380529677668E-14	-0.0749540393557514	-9.35256635613202E-14	-0.0761105445501479	-4.67628317806601E-14
0.0831	-0.056324928656824	-7.79380529677668E-14	-0.0612635184058685	-1.24700884748427E-13	-0.0633264736174947	-6.23504423742135E-14	-0.0689214582066021	-6.23504423742135E-14	-0.0686714030294353	-9.35256635613202E-14	-0.0719221203326038	-4.67628317806601E-14	-0.0722034324069165	-1.09113274154874E-13	-0.0740163324413758	-1.09113274154874E-13	-0.074829011767168	-3.11752211871067E-14	-0.0757042048872518	-1.4028849534198E-13
0.0832	-0.0562311579653865	-1.55876105935534E-13	-0.0613885459944519	-4.67628317806601E-14	-0.0633577305146406	-1.24700884748427E-13	-0.0690152288980396	-3.11752211871067E-14	-0.0686714030294353	-1.09113274154874E-13	-0.0722034324069165	-1.71463716529087E-13	-0.0724534875840833	-7.79380529677668E-14	-0.0739538186470841	-7.79380529677668E-14	-0.0747977548700221	-1.09113274154874E-13	-0.0758292324758352	-1.55876105935534E-13
0.0833	-0.0563561855539699	-1.24700884748427E-13	-0.0614510597887436	-3.11752211871067E-14	-0.0633889874117864	-1.09113274154874E-13	-0.0690777426923313	-6.23504423742135E-14	-0.0685463754408519	-9.35256635613202E-14	-0.0720158910240414	-9.35256635613202E-14	-0.0722346893040623	-6.23504423742135E-14	-0.0738600479556466	-9.35256635613202E-14	-0.0746727272814387	-1.24700884748427E-13	-0.0756416910929601	-6.23504423742135E-14
0.0834	-0.0562311579653865	-1.55876105935534E-14	-0.0612322615087227	-6.23504423742135E-14	-0.0635140150003698	0	-0.0688276875151645	-1.4028849534198E-13	-0.0685776323379977	-1.09113274154874E-13	-0.0720158910240414	-1.24700884748427E-13	-0.0724222306869374	-1.71463716529087E-13	-0.0739538186470841	-1.09113274154874E-13	-0.0747039841785846	-1.8705132712264E-13	-0.0758292324758352	-9.35256635613202E-14
0.0835	-0.0563874424511157	-7.79380529677668E-14	-0.0613260322001602	-1.24700884748427E-13	-0.0634515012060781	-9.35256635613202E-14	-0.0689527151037479	-7.79380529677668E-14	-0.0686088892351436	-9.35256635613202E-14	-0.0721096617154789	-1.24700884748427E-13	-0.0723597168926457	-3.11752211871067E-14	-0.0739538186470841	-1.4028849534198E-13	-0.0747039841785846	-1.4028849534198E-13	-0.0757979755786894	-6.23504423742135E-14
0.0836	-0.056324928656824	-4.67628317806601E-14	-0.0612947753030144	-1.09113274154874E-13	-0.0633577305146406	-1.55876105935534E-13	-0.0690777426923313	-6.23504423742135E-14	-0.068733916823727	-4.67628317806601E-14	-0.0720158910240414	-3.11752211871067E-14	-0.072297203098354	-1.09113274154874E-13	-0.0738287910585007	-1.09113274154874E-13	-0.0746727272814387	-6.23504423742135E-14	-0.0757354617843977	-1.09113274154874E-13
0.0837	-0.0562624148625323	-1.55876105935534E-13	-0.0613260322001602	-1.09113274154874E-13	-0.0634202443089323	-1.55876105935534E-13	-0.0690152288980396	-4.67628317806601E-14	-0.0689214582066021	4.67628317806601E-14	-0.0722346893040623	-1.24700884748427E-13	-0.0722659462012082	-7.79380529677668E-14	-0.0738287910585007	-7.79380529677668E-14	-0.0746414703842929	-1.24700884748427E-13	-0.0757354617843977	-6.23504423742135E-14
0.0838	-0.0562311579653865	-1.24700884748427E-13	-0.0613260322001602	-4.67628317806601E-14	-0.063263959823203	-9.35256635613202E-14	-0.0689839720008938	-1.24700884748427E-13	-0.0688276875151645	-1.71463716529087E-13	-0.0721721755097706	-1.09113274154874E-13	-0.0722346893040623	-1.55876105935534E-13	-0.0737350203670632	-1.4028849534198E-13	-0.0748915255614597	-7.79380529677668E-14	-0.0756416910929601	-3.11752211871067E-14
0.0839	-0.056324928656824	-7.79380529677668E-14	-0.0610759770229934	-1.09113274154874E-13	-0.0633889874117864	-1.24700884748427E-13	-0.0690464857951855	-7.79380529677668E-14	-0.0687026599265811	-1.8705132712264E-13	-0.0720471479211872	-6.23504423742135E-14	-0.072297203098354	-1.71463716529087E-13	-0.073766277264209	-1.4028849534198E-13	-0.0747039841785846	-3.11752211871067E-14	-0.0757042048872518	-1.4028849534198E-13
0.084	-0.0562311579653865	-7.79380529677668E-14	-0.0611072339201393	-1.71463716529087E-13	-0.0634202443089323	-7.79380529677668E-14	-0.0691089995894772	-7.79380529677668E-14	-0.0686714030294353	-1.55876105935534E-13	-0.0719533772297496	-1.4028849534198E-13	-0.0723284599954999	-1.09113274154874E-13	-0.0739538186470841	0	-0.0748915255614597	-1.09113274154874E-13	-0.0755479204015225	-4.67628317806601E-14
0.0841	-0.0562624148625323	-1.4028849534198E-13	-0.0612322615087227	-4.67628317806601E-14	-0.0634202443089323	-1.24700884748427E-13	-0.0690464857951855	-4.67628317806601E-14	-0.0687026599265811	-4.67628317806601E-14	-0.0720471479211872	-7.79380529677668E-14	-0.0722346893040623	0	-0.0738600479556466	-3.11752211871067E-14	-0.0747977548700221	-1.4028849534198E-13	-0.0756729479901059	-1.8705132712264E-13
0.0842	-0.0562311579653865	-7.79380529677668E-14	-0.0613885459944519	-3.11752211871067E-14	-0.0631389322346196	-1.09113274154874E-13	-0.0689214582066021	-1.24700884748427E-13	-0.0686401461322894	-6.23504423742135E-14	-0.0720784048183331	-3.11752211871067E-14	-0.0721721755097706	-1.55876105935534E-13	-0.0740788462356675	-1.09113274154874E-13	-0.0747664979728763	-1.09113274154874E-13	-0.0756416910929601	-6.23504423742135E-14
0.0843	-0.0561373872739489	-1.4028849534198E-13	-0.0612322615087227	-4.67628317806601E-14	-0.0632014460289113	-1.55876105935534E-13	-0.0691715133837689	-1.4028849534198E-13	-0.0686088892351436	-1.4028849534198E-13	-0.0720471479211872	-4.67628317806601E-14	-0.0721721755097706	-1.71463716529087E-13	-0.0738600479556466	-4.67628317806601E-14	-0.0747352410757304	-1.24700884748427E-13	-0.0755791772986684	0
0.0844	-0.056324928656824	-3.11752211871067E-14	-0.0611072339201393	-1.4028849534198E-13	-0.0632952167203489	-9.35256635613202E-14	-0.0689527151037479	-4.67628317806601E-14	-0.0686401461322894	-7.79380529677668E-14	-0.0718908634354579	-1.09113274154874E-13	-0.0722659462012082	-6.23504423742135E-14	-0.0740475893385217	-1.55876105935534E-13	-0.0746727272814387	-1.55876105935534E-13	-0.0757667186815435	-9.35256635613202E-14
0.0845	-0.0562936717596782	-9.35256635613202E-14	-0.061169747714431	-1.24700884748427E-13	-0.0632952167203489	-6.23504423742135E-14	-0.0692652840752064	-7.79380529677668E-14	-0.0687026599265811	-1.24700884748427E-13	-0.0719533772297496	-1.09113274154874E-13	-0.0721721755097706	-3.11752211871067E-14	-0.0741413600299592	0	-0.0747664979728763	-1.09113274154874E-13	-0.0757354617843977	-4.67628317806601E-14
0.0846	-0.0563561855539699	-1.55876105935534E-13	-0.0612010046115768	-6.23504423742135E-14	-0.0632327029260571	-1.4028849534198E-13	-0.0690777426923313	1.55876105935534E-14	-0.0687964306180187	1.55876105935534E-14	-0.0719533772297496	-6.23504423742135E-14	-0.0720158910240414	-1.55876105935534E-13	-0.0740163324413758	-1.09113274154874E-13	-0.0748602686643138	1.55876105935534E-14	-0.0757979755786894	-1.09113274154874E-13
0.0847	-0.0563561855539699	-1.55876105935534E-14	-0.0612010046115768	-7.79380529677668E-14	-0.063045161543182	-1.24700884748427E-13	-0.069140256486623	-1.09113274154874E-13	-0.0685776323379977	-1.24700884748427E-13	-0.0720158910240414	-3.11752211871067E-14	-0.0721721755097706	-1.09113274154874E-13	-0.0739225617499383	-7.79380529677668E-14	-0.0748602686643138	-9.35256635613202E-14	-0.0760480307558562	-4.67628317806601E-14
0.0848	-0.0561999010682406	-9.35256635613202E-14	-0.0612947753030144	-7.79380529677668E-14	-0.063045161543182	-1.4028849534198E-13	-0.069140256486623	-1.09113274154874E-13	-0.0686401461322894	-1.55876105935534E-13	-0.0719533772297496	-6.23504423742135E-14	-0.0720471479211872	-4.67628317806601E-14	-0.0740475893385217	-1.24700884748427E-13	-0.0750165531500431	-7.79380529677668E-14	-0.0757979755786894	-1.09113274154874E-13
0.0849	-0.0562311579653865	-1.55876105935534E-13	-0.0612322615087227	-3.11752211871067E-14	-0.0631701891317654	-7.79380529677668E-14	-0.0692652840752064	-1.24700884748427E-13	-0.0686401461322894	-7.79380529677668E-14	-0.0720471479211872	-1.24700884748427E-13	-0.0720784048183331	-1.09113274154874E-13	-0.0740788462356675	-1.24700884748427E-13	-0.0749227824586055	-1.24700884748427E-13	-0.0757354617843977	-1.55876105935534E-13
0.085	-0.0562311579653865	-9.35256635613202E-14	-0.0612010046115768	-1.24700884748427E-13	-0.0631701891317654	0	-0.0690464857951855	-1.09113274154874E-13	-0.0684838616465602	-1.4028849534198E-13	-0.0720471479211872	-1.09113274154874E-13	-0.0721721755097706	-1.24700884748427E-13	-0.0737975341613549	-9.35256635613202E-14	-0.0749227824586055	-1.55876105935534E-14	-0.0756416910929601	-1.24700884748427E-13
0.0851	-0.0563561855539699	-6.23504423742135E-14	-0.0613572890973061	-7.79380529677668E-14	-0.063263959823203	-9.35256635613202E-14	-0.0692652840752064	-9.35256635613202E-14	-0.0686088892351436	-1.24700884748427E-13	-0.0719846341268955	-6.23504423742135E-14	-0.0722034324069165	-1.55876105935534E-14	-0.0739225617499383	-1.09113274154874E-13	-0.074829011767168	-1.71463716529087E-13	-0.0757979755786894	-1.4028849534198E-13
0.0852	-0.0563561855539699	-6.23504423742135E-14	-0.0613885459944519	-3.11752211871067E-14	-0.0631389322346196	-4.67628317806601E-14	-0.0691089995894772	-1.09113274154874E-13	-0.0683900909551226	-1.09113274154874E-13	-0.0720471479211872	-6.23504423742135E-14	-0.0720471479211872	-1.71463716529087E-13	-0.0738600479556466	-1.24700884748427E-13	-0.0748602686643138	-1.24700884748427E-13	-0.0758917462701269	-7.79380529677668E-14
0.0853	-0.0564186993482616	-1.09113274154874E-13	-0.0612322615087227	-1.24700884748427E-13	-0.0630764184403279	-1.24700884748427E-13	-0.069140256486623	-9.35256635613202E-14	-0.0684526047494143	-1.55876105935534E-13	-0.0720784048183331	-9.35256635613202E-14	-0.0722346893040623	-1.09113274154874E-13	-0.0738913048527924	-4.67628317806601E-14	-0.0750165531500431	-7.79380529677668E-14	-0.0759230031672728	-1.55876105935534E-14
0.0854	-0.0562624148625323	-1.09113274154874E-13	-0.061169747714431	-1.71463716529087E-13	-0.0632014460289113	-7.79380529677668E-14	-0.0690464857951855	-1.24700884748427E-13	-0.0684213478522685	-6.23504423742135E-14	-0.0719221203326038	-7.79380529677668E-14	-0.0720158910240414	-7.79380529677668E-14	-0.0740475893385217	-3.11752211871067E-14	-0.0748602686643138	-6.23504423742135E-14	-0.0758604893729811	-4.67628317806601E-14
0.0855	-0.056324928656824	-1.4028849534198E-13	-0.0612635184058685	-9.35256635613202E-14	-0.0632327029260571	0	-0.0689527151037479	-1.71463716529087E-13	-0.0686088892351436	-4.67628317806601E-14	-0.0719533772297496	-1.4028849534198E-13	-0.0721096617154789	-1.24700884748427E-13	-0.0741413600299592	-3.11752211871067E-14	-0.075235351430064	-1.55876105935534E-13	-0.076079287653002	-1.24700884748427E-13
0.0856	-0.0562624148625323	-3.11752211871067E-14	-0.0613260322001602	-4.67628317806601E-14	-0.0631389322346196	-1.09113274154874E-13	-0.0692652840752064	0	-0.0687964306180187	-4.67628317806601E-14	-0.0720158910240414	-3.11752211871067E-14	-0.0720158910240414	-1.09113274154874E-13	-0.0739538186470841	-1.4028849534198E-13	-0.0748602686643138	-9.35256635613202E-14	-0.0758292324758352	-9.35256635613202E-14
0.0857	-0.0563874424511157	-9.35256635613202E-14	-0.0612322615087227	-6.23504423742135E-14	-0.063045161543182	-1.55876105935534E-13	-0.0691089995894772	-6.23504423742135E-14	-0.0688589444123104	-3.11752211871067E-14	-0.0719221203326038	-1.09113274154874E-13	-0.0719846341268955	-6.23504423742135E-14	-0.0741101031328134	-1.24700884748427E-13	-0.0749540393557514	-1.55876105935534E-13	-0.0760480307558562	-1.4028849534198E-13
0.0858	-0.0562936717596782	-1.24700884748427E-13	-0.0613885459944519	-6.23504423742135E-14	-0.0632014460289113	-1.4028849534198E-13	-0.0692027702809147	-1.09113274154874E-13	-0.0687026599265811	-3.11752211871067E-14	-0.0717658358468745	-3.11752211871067E-14	-0.0722034324069165	-1.09113274154874E-13	-0.0738913048527924	-6.23504423742135E-14	-0.0749227824586055	-1.55876105935534E-13	-0.0759230031672728	0
0.0859	-0.0563561855539699	-4.67628317806601E-14	-0.0612947753030144	-6.23504423742135E-14	-0.0631701891317654	-1.24700884748427E-13	-0.0691089995894772	-6.23504423742135E-14	-0.0686088892351436	-1.24700884748427E-13	-0.0719533772297496	-2.02638937716194E-13	-0.0720471479211872	1.55876105935534E-14	-0.0739538186470841	-2.18226548309747E-13	-0.0749227824586055	-9.35256635613202E-14	-0.0759230031672728	-1.55876105935534E-13
0.086	-0.0565749838339908	-1.09113274154874E-13	-0.0610759770229934	-1.8705132712264E-13	-0.0632014460289113	-1.4028849534198E-13	-0.069140256486623	-1.4028849534198E-13	-0.0687026599265811	-9.35256635613202E-14	-0.0718596065383121	3.11752211871067E-14	-0.0721721755097706	-1.71463716529087E-13	-0.0738600479556466	-1.24700884748427E-13	-0.0750478100471889	-9.35256635613202E-14	-0.0758292324758352	-1.71463716529087E-13
0.0861	-0.0562624148625323	-6.23504423742135E-14	-0.0612635184058685	-6.23504423742135E-14	-0.0632014460289113	-4.67628317806601E-14	-0.0692340271780606	-1.55876105935534E-13	-0.0687026599265811	-1.24700884748427E-13	-0.0717033220525828	-1.55876105935534E-13	-0.0721721755097706	-4.67628317806601E-14	-0.0738287910585007	-9.35256635613202E-14	-0.0750165531500431	-1.09113274154874E-13	-0.0758604893729811	-7.79380529677668E-14
0.0862	-0.0562311579653865	-1.24700884748427E-13	-0.0613572890973061	-7.79380529677668E-14	-0.063263959823203	-7.79380529677668E-14	-0.0691089995894772	-7.79380529677668E-14	-0.0688589444123104	-6.23504423742135E-14	-0.0717658358468745	-1.24700884748427E-13	-0.0721096617154789	-1.24700884748427E-13	-0.0739225617499383	-1.09113274154874E-13	-0.0749852962528972	-4.67628317806601E-14	-0.0758604893729811	-1.24700884748427E-13
0.0863	-0.0562311579653865	-1.24700884748427E-13	-0.0613885459944519	-4.67628317806601E-14	-0.0633264736174947	-4.67628317806601E-14	-0.0690777426923313	-1.24700884748427E-13	-0.0688276875151645	-6.23504423742135E-14	-0.0717970927440204	-4.67628317806601E-14	-0.0719221203326038	-7.79380529677668E-14	-0.0740163324413758	-6.23504423742135E-14	-0.0750790669443348	-1.24700884748427E-13	-0.0758917462701269	-9.35256635613202E-14
0.0864	-0.0561686441710948	-9.35256635613202E-14	-0.0612322615087227	-6.23504423742135E-14	-0.0631389322346196	-7.79380529677668E-14	-0.069140256486623	-1.4028849534198E-13	-0.0687964306180187	-1.09113274154874E-13	-0.0717970927440204	-7.79380529677668E-14	-0.0721096617154789	-7.79380529677668E-14	-0.0737975341613549	-6.23504423742135E-14	-0.0751103238414806	-7.79380529677668E-14	-0.0758292324758352	-1.24700884748427E-13
0.0865	-0.056324928656824	-7.79380529677668E-14	-0.0612322615087227	-7.79380529677668E-14	-0.0633577305146406	-1.71463716529087E-13	-0.0689527151037479	-1.09113274154874E-13	-0.068733916823727	-1.09113274154874E-13	-0.0718596065383121	0	-0.0718908634354579	-7.79380529677668E-14	-0.0740163324413758	-1.4028849534198E-13	-0.0751103238414806	-3.11752211871067E-14	-0.0759230031672728	-7.79380529677668E-14
0.0866	-0.0564186993482616	1.55876105935534E-14	-0.0611384908172851	-1.09113274154874E-13	-0.0631701891317654	-1.09113274154874E-13	-0.0690152288980396	-1.09113274154874E-13	-0.0688276875151645	-7.79380529677668E-14	-0.0718283496411662	-6.23504423742135E-14	-0.0719533772297496	-1.24700884748427E-13	-0.073766277264209	-4.67628317806601E-14	-0.0751415807386265	-7.79380529677668E-14	-0.0758292324758352	-7.79380529677668E-14
0.0867	-0.0562936717596782	-9.35256635613202E-14	-0.0612947753030144	-6.23504423742135E-14	-0.0633264736174947	-1.55876105935534E-13	-0.069140256486623	-4.67628317806601E-14	-0.0688902013094562	-9.35256635613202E-14	-0.0719533772297496	-1.09113274154874E-13	-0.0720158910240414	-9.35256635613202E-14	-0.0737975341613549	-1.24700884748427E-13	-0.0751103238414806	-7.79380529677668E-14	-0.0758604893729811	-1.24700884748427E-13
0.0868	-0.0562311579653865	-9.35256635613202E-14	-0.0611072339201393	0	-0.0634202443089323	-7.79380529677668E-14	-0.0691089995894772	-9.35256635613202E-14	-0.0687964306180187	-1.09113274154874E-13	-0.0718596065383121	-4.67628317806601E-14	-0.0721409186126248	-7.79380529677668E-14	-0.07398507554423	-9.35256635613202E-14	-0.0749227824586055	-9.35256635613202E-14	-0.0758917462701269	-7.79380529677668E-14
0.0869	-0.0562624148625323	-1.8705132712264E-13	-0.0610447201258476	-1.55876105935534E-13	-0.0632014460289113	-3.11752211871067E-14	-0.0690464857951855	-1.09113274154874E-13	-0.068733916823727	-7.79380529677668E-14	-0.0718283496411662	-1.4028849534198E-13	-0.0719846341268955	-4.67628317806601E-14	-0.0738913048527924	-1.24700884748427E-13	-0.0749540393557514	-1.09113274154874E-13	-0.0760480307558562	-1.09113274154874E-13
0.087	-0.0563561855539699	-1.24700884748427E-13	-0.0610447201258476	-6.23504423742135E-14	-0.0631701891317654	-1.55876105935534E-13	-0.0690152288980396	-3.11752211871067E-14	-0.0687964306180187	-1.24700884748427E-13	-0.0719221203326038	-6.23504423742135E-14	-0.0721096617154789	-1.24700884748427E-13	-0.0738600479556466	-7.79380529677668E-14	-0.0748602686643138	-1.09113274154874E-13	-0.0760167738587103	-7.79380529677668E-14
0.0871	-0.056324928656824	-3.11752211871067E-14	-0.061169747714431	-7.79380529677668E-14	-0.0632327029260571	-1.09113274154874E-13	-0.069140256486623	-9.35256635613202E-14	-0.068733916823727	-6.23504423742135E-14	-0.0718596065383121	-6.23504423742135E-14	-0.0720158910240414	-3.11752211871067E-14	-0.073766277264209	-1.24700884748427E-13	-0.0749852962528972	-1.24700884748427E-13	-0.0760167738587103	-3.11752211871067E-14
0.0872	-0.056324928656824	-2.02638937716194E-13	-0.0612322615087227	0	-0.0631076753374737	0	-0.0692965409723523	1.55876105935534E-14	-0.0687026599265811	-1.4028849534198E-13	-0.0719221203326038	-7.79380529677668E-14	-0.0721096617154789	-1.55876105935534E-13	-0.0738287910585007	-1.09113274154874E-13	-0.0747977548700221	-9.35256635613202E-14	-0.0759542600644186	-1.4028849534198E-13
0.0873	-0.0564499562454074	-3.11752211871067E-14	-0.0611384908172851	-9.35256635613202E-14	-0.063263959823203	-1.55876105935534E-13	-0.0690777426923313	1.55876105935534E-14	-0.0685776323379977	-1.09113274154874E-13	-0.0717658358468745	-9.35256635613202E-14	-0.0720784048183331	-3.11752211871067E-14	-0.0737037634699173	-1.24700884748427E-13	-0.0747977548700221	-3.11752211871067E-14	-0.0757667186815435	-1.4028849534198E-13
0.0874	-0.0563561855539699	-9.35256635613202E-14	-0.0611384908172851	-1.24700884748427E-13	-0.0633577305146406	-6.23504423742135E-14	-0.0689527151037479	-2.18226548309747E-13	-0.0688276875151645	-1.24700884748427E-13	-0.0717345789497287	-1.55876105935534E-13	-0.0721409186126248	-1.24700884748427E-13	-0.0737975341613549	-6.23504423742135E-14	-0.0747039841785846	-1.09113274154874E-13	-0.0757667186815435	-1.71463716529087E-13
0.0875	-0.0561999010682406	-1.09113274154874E-13	-0.0610759770229934	-1.09113274154874E-13	-0.0632327029260571	-6.23504423742135E-14	-0.0688589444123104	-1.24700884748427E-13	-0.0688902013094562	-3.11752211871067E-14	-0.0718596065383121	-7.79380529677668E-14	-0.0719533772297496	-9.35256635613202E-14	-0.0739538186470841	-9.35256635613202E-14	-0.0747977548700221	-4.67628317806601E-14	-0.0757042048872518	-1.09113274154874E-13
0.0876	-0.0560748734796572	-7.79380529677668E-14	-0.0609196925372641	-9.35256635613202E-14	-0.0631389322346196	-1.24700884748427E-13	-0.0688589444123104	-9.35256635613202E-14	-0.0689214582066021	-7.79380529677668E-14	-0.0717970927440204	-6.23504423742135E-14	-0.0721721755097706	-4.67628317806601E-14	-0.0738600479556466	-3.11752211871067E-14	-0.074829011767168	-7.79380529677668E-14	-0.0758917462701269	0
0.0877	-0.0562624148625323	-1.24700884748427E-13	-0.0608884356401183	-1.4028849534198E-13	-0.063263959823203	-1.4028849534198E-13	-0.0688589444123104	-7.79380529677668E-14	-0.0687964306180187	-9.35256635613202E-14	-0.0720158910240414	-6.23504423742135E-14	-0.0719533772297496	-1.09113274154874E-13	-0.0737975341613549	-1.09113274154874E-13	-0.0747977548700221	-6.23504423742135E-14	-0.0758292324758352	-6.23504423742135E-14
0.0878	-0.056324928656824	-6.23504423742135E-14	-0.0611384908172851	-1.4028849534198E-13	-0.0632952167203489	-6.23504423742135E-14	-0.0688902013094562	-7.79380529677668E-14	-0.0688589444123104	-2.18226548309747E-13	-0.0721409186126248	0	-0.0721721755097706	-1.55876105935534E-13	-0.0738600479556466	-1.24700884748427E-13	-0.0747977548700221	-1.09113274154874E-13	-0.0757979755786894	-1.24700884748427E-13
0.0879	-0.0562311579653865	-7.79380529677668E-14	-0.0611072339201393	3.11752211871067E-14	-0.0632952167203489	-1.4028849534198E-13	-0.0690464857951855	-4.67628317806601E-14	-0.0689214582066021	-3.11752211871067E-14	-0.0720158910240414	-7.79380529677668E-14	-0.0721409186126248	-7.79380529677668E-14	-0.0737975341613549	-1.09113274154874E-13	-0.0747039841785846	-7.79380529677668E-14	-0.0757667186815435	-6.23504423742135E-14
0.088	-0.0563874424511157	-4.67628317806601E-14	-0.0612322615087227	-3.11752211871067E-14	-0.0633264736174947	-1.24700884748427E-13	-0.0691089995894772	-3.11752211871067E-14	-0.0687964306180187	-1.24700884748427E-13	-0.0720471479211872	-7.79380529677668E-14	-0.0720158910240414	-1.55876105935534E-13	-0.0736725065727715	-7.79380529677668E-14	-0.0747664979728763	-1.4028849534198E-13	-0.0758292324758352	-7.79380529677668E-14
0.0881	-0.0562624148625323	-7.79380529677668E-14	-0.0610447201258476	-1.24700884748427E-13	-0.0634202443089323	-1.24700884748427E-13	-0.0689214582066021	-1.24700884748427E-13	-0.0689527151037479	-1.09113274154874E-13	-0.0720784048183331	-9.35256635613202E-14	-0.0720158910240414	-1.8705132712264E-13	-0.073766277264209	-7.79380529677668E-14	-0.0749227824586055	-4.67628317806601E-14	-0.0758292324758352	-4.67628317806601E-14
0.0882	-0.0562311579653865	-1.09113274154874E-13	-0.0609822063315558	-1.24700884748427E-13	-0.0634202443089323	-7.79380529677668E-14	-0.0689214582066021	-1.24700884748427E-13	-0.0688276875151645	-7.79380529677668E-14	-0.0719221203326038	-1.24700884748427E-13	-0.0718908634354579	-9.35256635613202E-14	-0.0738287910585007	-1.09113274154874E-13	-0.0749852962528972	-6.23504423742135E-14	-0.0758292324758352	-1.09113274154874E-13
0.0883	-0.0562624148625323	-1.09113274154874E-13	-0.0609822063315558	-1.4028849534198E-13	-0.0631389322346196	-1.55876105935534E-13	-0.0689527151037479	-7.79380529677668E-14	-0.0687651737208728	-1.55876105935534E-13	-0.0717345789497287	-9.35256635613202E-14	-0.0720158910240414	-9.35256635613202E-14	-0.0738287910585007	-1.24700884748427E-13	-0.0749227824586055	-9.35256635613202E-14	-0.0757979755786894	-9.35256635613202E-14
0.0884	-0.0561373872739489	-1.4028849534198E-13	-0.0610447201258476	-4.67628317806601E-14	-0.0632327029260571	-1.24700884748427E-13	-0.0688902013094562	-1.09113274154874E-13	-0.0688902013094562	-7.79380529677668E-14	-0.0719533772297496	-9.35256635613202E-14	-0.0721409186126248	-7.79380529677668E-14	-0.0737975341613549	-3.11752211871067E-14	-0.0751415807386265	-1.4028849534198E-13	-0.0758604893729811	-6.23504423742135E-14
0.0885	-0.0561373872739489	-6.23504423742135E-14	-0.0611384908172851	-6.23504423742135E-14	-0.0631076753374737	-3.11752211871067E-14	-0.0689839720008938	-7.79380529677668E-14	-0.0687651737208728	-6.23504423742135E-14	-0.0720471479211872	-6.23504423742135E-14	-0.0721096617154789	-4.67628317806601E-14	-0.0737975341613549	-1.09113274154874E-13	-0.0750478100471889	-9.35256635613202E-14	-0.0757354617843977	-6.23504423742135E-14
0.0886	-0.0561686441710948	-3.11752211871067E-14	-0.06095094943441	-7.79380529677668E-14	-0.0631701891317654	-7.79380529677668E-14	-0.0690464857951855	-4.67628317806601E-14	-0.0690152288980396	-1.55876105935534E-13	-0.0719846341268955	-1.55876105935534E-14	-0.0721409186126248	-1.09113274154874E-13	-0.0737350203670632	-9.35256635613202E-14	-0.0749540393557514	-1.4028849534198E-13	-0.0758292324758352	-1.24700884748427E-13
0.0887	-0.0560436165825113	-9.35256635613202E-14	-0.0611072339201393	-1.55876105935534E-13	-0.0630764184403279	-3.11752211871067E-14	-0.0689839720008938	-6.23504423742135E-14	-0.0687964306180187	1.55876105935534E-14	-0.0721409186126248	-1.09113274154874E-13	-0.0721721755097706	-9.35256635613202E-14	-0.073766277264209	-1.4028849534198E-13	-0.0749852962528972	-1.24700884748427E-13	-0.0757354617843977	-9.35256635613202E-14
0.0888	-0.0562624148625323	-9.35256635613202E-14	-0.061169747714431	-6.23504423742135E-14	-0.0631076753374737	-7.79380529677668E-14	-0.0690777426923313	-1.71463716529087E-13	-0.0690152288980396	-7.79380529677668E-14	-0.0720784048183331	-1.09113274154874E-13	-0.0719846341268955	-7.79380529677668E-14	-0.0738287910585007	-6.23504423742135E-14	-0.0747977548700221	-1.09113274154874E-13	-0.0759230031672728	-1.09113274154874E-13
0.0889	-0.0562936717596782	1.55876105935534E-14	-0.06095094943441	-1.09113274154874E-13	-0.063263959823203	-1.4028849534198E-13	-0.0689527151037479	-1.09113274154874E-13	-0.0689839720008938	-1.8705132712264E-13	-0.0719846341268955	-6.23504423742135E-14	-0.0720784048183331	-1.24700884748427E-13	-0.0739225617499383	-1.09113274154874E-13	-0.0748602686643138	-1.09113274154874E-13	-0.0758604893729811	-3.11752211871067E-14
0.089	-0.0561061303768031	-7.79380529677668E-14	-0.0610134632287017	-1.09113274154874E-13	-0.063263959823203	-3.11752211871067E-14	-0.0688589444123104	-1.4028849534198E-13	-0.0688902013094562	-1.09113274154874E-13	-0.0721096617154789	-7.79380529677668E-14	-0.0721721755097706	-6.23504423742135E-14	-0.0735162220870422	-1.09113274154874E-13	-0.0749227824586055	-1.09113274154874E-13	-0.0758917462701269	-1.09113274154874E-13
0.0891	-0.056324928656824	-1.4028849534198E-13	-0.0609822063315558	-6.23504423742135E-14	-0.063263959823203	-4.67628317806601E-14	-0.0689214582066021	-1.4028849534198E-13	-0.0688589444123104	-6.23504423742135E-14	-0.0719533772297496	-1.09113274154874E-13	-0.0718283496411662	-7.79380529677668E-14	-0.0736412496756256	-2.02638937716194E-13	-0.0749852962528972	-3.11752211871067E-14	-0.0757667186815435	-1.55876105935534E-13
0.0892	-0.0561686441710948	-4.67628317806601E-14	-0.0610134632287017	-1.4028849534198E-13	-0.0632327029260571	-7.79380529677668E-14	-0.0689214582066021	-3.11752211871067E-14	-0.0688589444123104	-1.24700884748427E-13	-0.0720784048183331	-9.35256635613202E-14	-0.0722346893040623	-7.79380529677668E-14	-0.0737037634699173	-1.09113274154874E-13	-0.074829011767168	-6.23504423742135E-14	-0.0757667186815435	-1.09113274154874E-13
0.0893	-0.0561373872739489	-1.24700884748427E-13	-0.0608259218458266	-7.79380529677668E-14	-0.0632327029260571	-1.55876105935534E-13	-0.0690464857951855	-7.79380529677668E-14	-0.0689527151037479	-9.35256635613202E-14	-0.0720784048183331	-9.35256635613202E-14	-0.0721409186126248	-1.09113274154874E-13	-0.0736412496756256	-7.79380529677668E-14	-0.0750478100471889	-9.35256635613202E-14	-0.0756729479901059	-6.23504423742135E-14
0.0894	-0.0560748734796572	-1.24700884748427E-13	-0.0608259218458266	-1.09113274154874E-13	-0.063263959823203	-6.23504423742135E-14	-0.0690464857951855	-1.09113274154874E-13	-0.0688589444123104	-1.55876105935534E-14	-0.0720471479211872	-1.71463716529087E-13	-0.0720158910240414	-7.79380529677668E-14	-0.0736099927784798	-1.24700884748427E-13	-0.0748602686643138	-1.09113274154874E-13	-0.0760167738587103	-9.35256635613202E-14
0.0895	-0.0562311579653865	-7.79380529677668E-14	-0.0609196925372641	-7.79380529677668E-14	-0.0634202443089323	-6.23504423742135E-14	-0.0690777426923313	-6.23504423742135E-14	-0.0687964306180187	-1.09113274154874E-13	-0.0721096617154789	-1.4028849534198E-13	-0.0720784048183331	-1.4028849534198E-13	-0.0734849651898964	-1.24700884748427E-13	-0.074829011767168	-1.4028849534198E-13	-0.0759230031672728	0
0.0896	-0.0561999010682406	-6.23504423742135E-14	-0.0609822063315558	-4.67628317806601E-14	-0.063482758103224	-1.09113274154874E-13	-0.0690152288980396	-9.35256635613202E-14	-0.0689527151037479	-9.35256635613202E-14	-0.0720471479211872	-6.23504423742135E-14	-0.0721096617154789	-9.35256635613202E-14	-0.0737037634699173	-7.79380529677668E-14	-0.0749540393557514	-4.67628317806601E-14	-0.0758604893729811	-1.09113274154874E-13
0.0897	-0.0560748734796572	-3.11752211871067E-14	-0.06095094943441	-9.35256635613202E-14	-0.0631701891317654	-7.79380529677668E-14	-0.0688589444123104	-2.02638937716194E-13	-0.0688589444123104	-3.11752211871067E-14	-0.0722034324069165	-1.55876105935534E-13	-0.0720471479211872	-9.35256635613202E-14	-0.0736412496756256	-1.09113274154874E-13	-0.0749227824586055	-9.35256635613202E-14	-0.0758292324758352	-9.35256635613202E-14
0.0898	-0.0561999010682406	-1.55876105935534E-13	-0.0608259218458266	-6.23504423742135E-14	-0.0633577305146406	-1.55876105935534E-13	-0.0687651737208728	-1.09113274154874E-13	-0.0688902013094562	-1.09113274154874E-13	-0.0721096617154789	-1.09113274154874E-13	-0.072297203098354	-7.79380529677668E-14	-0.0737975341613549	-3.11752211871067E-14	-0.0747039841785846	-1.09113274154874E-13	-0.0757667186815435	-1.4028849534198E-13
0.0899	-0.0562311579653865	-4.67628317806601E-14	-0.0607634080515349	-9.35256635613202E-14	-0.0633577305146406	-7.79380529677668E-14	-0.0689214582066021	-1.09113274154874E-13	-0.0688276875151645	-1.4028849534198E-13	-0.0718596065383121	-9.35256635613202E-14	-0.0721409186126248	-6.23504423742135E-14	-0.0735474789841881	-1.24700884748427E-13	-0.074829011767168	-1.09113274154874E-13	-0.0759542600644186	-4.67628317806601E-14
0.09	-0.0562936717596782	-1.24700884748427E-13	-0.0607008942572432	-1.09113274154874E-13	-0.0633264736174947	-4.67628317806601E-14	-0.0689214582066021	-7.79380529677668E-14	-0.0688276875151645	-1.71463716529087E-13	-0.0718908634354579	-1.4028849534198E-13	-0.0720471479211872	-1.4028849534198E-13	-0.0736412496756256	-1.09113274154874E-13	-0.0747977548700221	-9.35256635613202E-14	-0.0759542600644186	-3.11752211871067E-14
0.0901	-0.0562311579653865	-9.35256635613202E-14	-0.06095094943441	-9.35256635613202E-14	-0.0631701891317654	-1.4028849534198E-13	-0.0688589444123104	-4.67628317806601E-14	-0.0687026599265811	-1.24700884748427E-13	-0.0720471479211872	-1.09113274154874E-13	-0.0722034324069165	-1.09113274154874E-13	-0.0736412496756256	-4.67628317806601E-14	-0.0747977548700221	-9.35256635613202E-14	-0.076079287653002	-7.79380529677668E-14
0.0902	-0.0561686441710948	-4.67628317806601E-14	-0.06095094943441	1.55876105935534E-14	-0.0632327029260571	-1.24700884748427E-13	-0.0687964306180187	-9.35256635613202E-14	-0.0687651737208728	-1.4028849534198E-13	-0.0719533772297496	-3.11752211871067E-14	-0.0720158910240414	-1.4028849534198E-13	-0.0736099927784798	-9.35256635613202E-14	-0.074610213487147	-1.71463716529087E-13	-0.076079287653002	-3.11752211871067E-14
0.0903	-0.056324928656824	-1.4028849534198E-13	-0.0608571787429724	-3.11752211871067E-14	-0.0633577305146406	-9.35256635613202E-14	-0.0688589444123104	-1.09113274154874E-13	-0.0688589444123104	-3.11752211871067E-14	-0.0720471479211872	-1.09113274154874E-13	-0.0720471479211872	-1.09113274154874E-13	-0.0737350203670632	-1.4028849534198E-13	-0.0747664979728763	-3.11752211871067E-14	-0.0760480307558562	-1.4028849534198E-13
0.0904	-0.056324928656824	-4.67628317806601E-14	-0.0611072339201393	-1.24700884748427E-13	-0.0630139046460362	-3.11752211871067E-14	-0.068733916823727	-9.35256635613202E-14	-0.0688276875151645	-1.55876105935534E-14	-0.0720784048183331	-1.24700884748427E-13	-0.0720158910240414	-1.09113274154874E-13	-0.0737037634699173	0	-0.0747352410757304	-9.35256635613202E-14	-0.0760167738587103	-1.4028849534198E-13
0.0905	-0.0562311579653865	-7.79380529677668E-14	-0.0610134632287017	0	-0.0631076753374737	-1.8705132712264E-13	-0.0686714030294353	-1.09113274154874E-13	-0.0689214582066021	-4.67628317806601E-14	-0.0720158910240414	-9.35256635613202E-14	-0.0720784048183331	-1.24700884748427E-13	-0.0737037634699173	-7.79380529677668E-14	-0.074829011767168	-7.79380529677668E-14	-0.076079287653002	-1.55876105935534E-13
0.0906	-0.0562936717596782	-1.24700884748427E-13	-0.0608259218458266	-1.09113274154874E-13	-0.0632014460289113	-6.23504423742135E-14	-0.0688276875151645	-1.55876105935534E-13	-0.0689214582066021	-7.79380529677668E-14	-0.0721409186126248	-1.09113274154874E-13	-0.0718596065383121	-1.55876105935534E-14	-0.0737037634699173	-1.55876105935534E-13	-0.0747039841785846	-6.23504423742135E-14	-0.0761105445501479	-4.67628317806601E-14
0.0907	-0.0561373872739489	-7.79380529677668E-14	-0.0608884356401183	-1.71463716529087E-13	-0.0633264736174947	-7.79380529677668E-14	-0.0689527151037479	-4.67628317806601E-14	-0.0687964306180187	-1.09113274154874E-13	-0.0719221203326038	-3.11752211871067E-14	-0.0721721755097706	-1.4028849534198E-13	-0.0737975341613549	-1.55876105935534E-13	-0.074610213487147	-1.55876105935534E-13	-0.0760480307558562	-1.4028849534198E-13
0.0908	-0.056324928656824	-1.24700884748427E-13	-0.06095094943441	-7.79380529677668E-14	-0.0631701891317654	-1.24700884748427E-13	-0.0688589444123104	-4.67628317806601E-14	-0.0688902013094562	-7.79380529677668E-14	-0.0719533772297496	-1.4028849534198E-13	-0.0722034324069165	-3.11752211871067E-14	-0.0736412496756256	-9.35256635613202E-14	-0.0747664979728763	-1.09113274154874E-13	-0.0762043152415854	-4.67628317806601E-14
0.0909	-0.0561999010682406	-1.55876105935534E-14	-0.0608259218458266	-1.09113274154874E-13	-0.0631076753374737	-9.35256635613202E-14	-0.0687964306180187	-1.4028849534198E-13	-0.0689214582066021	-1.09113274154874E-13	-0.0721721755097706	-4.67628317806601E-14	-0.0721721755097706	-4.67628317806601E-14	-0.073766277264209	-1.24700884748427E-13	-0.0747039841785846	-7.79380529677668E-14	-0.0761105445501479	-9.35256635613202E-14
0.091	-0.0562311579653865	-1.09113274154874E-13	-0.0609822063315558	-1.09113274154874E-13	-0.0633577305146406	-9.35256635613202E-14	-0.0689527151037479	-1.71463716529087E-13	-0.0687026599265811	-9.35256635613202E-14	-0.0720158910240414	-9.35256635613202E-14	-0.0723597168926457	-1.24700884748427E-13	-0.0737975341613549	-6.23504423742135E-14	-0.0746727272814387	-6.23504423742135E-14	-0.0759542600644186	-1.4028849534198E-13
0.0911	-0.056324928656824	-1.4028849534198E-13	-0.060732151154389	-7.79380529677668E-14	-0.0631701891317654	-7.79380529677668E-14	-0.0688276875151645	-7.79380529677668E-14	-0.0688589444123104	-1.55876105935534E-13	-0.0719846341268955	-1.4028849534198E-13	-0.0723597168926457	-9.35256635613202E-14	-0.0738287910585007	-1.4028849534198E-13	-0.0745476996928553	-1.24700884748427E-13	-0.0761418014472937	-1.24700884748427E-13
0.0912	-0.0562311579653865	-1.09113274154874E-13	-0.06095094943441	-1.09113274154874E-13	-0.0632014460289113	-7.79380529677668E-14	-0.0687964306180187	-1.09113274154874E-13	-0.0688589444123104	-1.4028849534198E-13	-0.0719846341268955	-1.55876105935534E-13	-0.0722346893040623	-1.09113274154874E-13	-0.0736412496756256	-1.09113274154874E-13	-0.0746414703842929	-1.4028849534198E-13	-0.0758292324758352	-7.79380529677668E-14
0.0913	-0.0562624148625323	-1.24700884748427E-13	-0.0609822063315558	-6.23504423742135E-14	-0.0633264736174947	0	-0.0688902013094562	-1.24700884748427E-13	-0.0688589444123104	-6.23504423742135E-14	-0.0720471479211872	-4.67628317806601E-14	-0.0721721755097706	-1.55876105935534E-13	-0.0739225617499383	-1.4028849534198E-13	-0.0745789565900012	-9.35256635613202E-14	-0.0760167738587103	-1.8705132712264E-13
0.0914	-0.0561999010682406	-1.09113274154874E-13	-0.0608259218458266	-6.23504423742135E-14	-0.0632327029260571	-4.67628317806601E-14	-0.0688589444123104	-7.79380529677668E-14	-0.0688589444123104	-4.67628317806601E-14	-0.0721721755097706	-9.35256635613202E-14	-0.0722659462012082	-7.79380529677668E-14	-0.0738600479556466	-6.23504423742135E-14	-0.0746727272814387	-1.24700884748427E-13	-0.0758292324758352	-4.67628317806601E-14
0.0915	-0.0562624148625323	-9.35256635613202E-14	-0.0608571787429724	-9.35256635613202E-14	-0.0632327029260571	-7.79380529677668E-14	-0.0687964306180187	-1.09113274154874E-13	-0.0687964306180187	-9.35256635613202E-14	-0.0720158910240414	-7.79380529677668E-14	-0.0721721755097706	-6.23504423742135E-14	-0.073766277264209	-1.55876105935534E-13	-0.0746414703842929	-6.23504423742135E-14	-0.0757979755786894	-1.09113274154874E-13
0.0916	-0.0561061303768031	-1.09113274154874E-13	-0.0610134632287017	-1.55876105935534E-13	-0.063263959823203	-1.4028849534198E-13	-0.0688902013094562	-1.4028849534198E-13	-0.0687651737208728	-1.4028849534198E-13	-0.0722346893040623	-6.23504423742135E-14	-0.0721409186126248	-9.35256635613202E-14	-0.0737975341613549	-1.24700884748427E-13	-0.0745476996928553	-1.24700884748427E-13	-0.0759542600644186	-1.4028849534198E-13
0.0917	-0.0562936717596782	-1.24700884748427E-13	-0.0607634080515349	-3.11752211871067E-14	-0.0633889874117864	-1.24700884748427E-13	-0.0687964306180187	-6.23504423742135E-14	-0.0688902013094562	-1.09113274154874E-13	-0.0721096617154789	-9.35256635613202E-14	-0.0722034324069165	-1.4028849534198E-13	-0.0737975341613549	-1.71463716529087E-13	-0.074610213487147	-1.24700884748427E-13	-0.0758604893729811	3.11752211871067E-14
0.0918	-0.0563874424511157	-1.55876105935534E-14	-0.0608259218458266	-7.79380529677668E-14	-0.0635452718975157	0	-0.0688589444123104	-1.8705132712264E-13	-0.0689214582066021	-7.79380529677668E-14	-0.0721409186126248	-1.71463716529087E-13	-0.0721721755097706	-9.35256635613202E-14	-0.0737037634699173	-6.23504423742135E-14	-0.074610213487147	-7.79380529677668E-14	-0.0759230031672728	-1.09113274154874E-13
0.0919	-0.0561999010682406	-1.09113274154874E-13	-0.0607634080515349	-1.09113274154874E-13	-0.0635140150003698	-1.55876105935534E-14	-0.068733916823727	-7.79380529677668E-14	-0.0685776323379977	-1.09113274154874E-13	-0.0720471479211872	-7.79380529677668E-14	-0.0721721755097706	-6.23504423742135E-14	-0.0738287910585007	-1.8705132712264E-13	-0.0745789565900012	-1.09113274154874E-13	-0.0758917462701269	-9.35256635613202E-14
0.092	-0.0562936717596782	-9.35256635613202E-14	-0.0608259218458266	-1.24700884748427E-13	-0.0633577305146406	-9.35256635613202E-14	-0.0686401461322894	-9.35256635613202E-14	-0.0689839720008938	-9.35256635613202E-14	-0.0721409186126248	-3.11752211871067E-14	-0.0722346893040623	-1.4028849534198E-13	-0.0740163324413758	0	-0.0745789565900012	-9.35256635613202E-14	-0.0757667186815435	-1.4028849534198E-13
0.0921	-0.0563561855539699	-4.67628317806601E-14	-0.0608571787429724	-6.23504423742135E-14	-0.0634515012060781	-3.11752211871067E-14	-0.068733916823727	-1.24700884748427E-13	-0.0688589444123104	-4.67628317806601E-14	-0.0721096617154789	-1.09113274154874E-13	-0.0720471479211872	-9.35256635613202E-14	-0.0737975341613549	-1.24700884748427E-13	-0.0747039841785846	-4.67628317806601E-14	-0.0757354617843977	-1.4028849534198E-13
0.0922	-0.0563561855539699	-6.23504423742135E-14	-0.0608884356401183	-3.11752211871067E-14	-0.0635452718975157	1.55876105935534E-14	-0.068733916823727	0	-0.0688589444123104	-1.09113274154874E-13	-0.0722346893040623	-9.35256635613202E-14	-0.072297203098354	-3.11752211871067E-14	-0.0737975341613549	-1.8705132712264E-13	-0.0746414703842929	-4.67628317806601E-14	-0.0758917462701269	-1.4028849534198E-13
0.0923	-0.0561686441710948	-7.79380529677668E-14	-0.0607634080515349	-1.24700884748427E-13	-0.0633577305146406	-7.79380529677668E-14	-0.0686714030294353	-3.11752211871067E-14	-0.0688589444123104	-1.09113274154874E-13	-0.0721409186126248	-9.35256635613202E-14	-0.0722346893040623	-9.35256635613202E-14	-0.0738287910585007	-1.4028849534198E-13	-0.0747039841785846	-2.02638937716194E-13	-0.0758604893729811	-6.23504423742135E-14
0.0924	-0.056324928656824	-1.24700884748427E-13	-0.0608884356401183	-6.23504423742135E-14	-0.063263959823203	-1.71463716529087E-13	-0.0685776323379977	-1.4028849534198E-13	-0.0688902013094562	-7.79380529677668E-14	-0.0722346893040623	-1.24700884748427E-13	-0.072297203098354	-1.24700884748427E-13	-0.0738287910585007	-6.23504423742135E-14	-0.0747664979728763	-3.11752211871067E-14	-0.0758917462701269	-1.4028849534198E-13
0.0925	-0.0559811027882196	-7.79380529677668E-14	-0.0608571787429724	-1.4028849534198E-13	-0.063482758103224	-6.23504423742135E-14	-0.0683588340579768	-1.09113274154874E-13	-0.0690464857951855	-7.79380529677668E-14	-0.072297203098354	-7.79380529677668E-14	-0.0723597168926457	-4.67628317806601E-14	-0.0737975341613549	-9.35256635613202E-14	-0.0746727272814387	-7.79380529677668E-14	-0.0757979755786894	-9.35256635613202E-14
0.0926	-0.0561686441710948	-9.35256635613202E-14	-0.0608884356401183	-3.11752211871067E-14	-0.0634202443089323	-1.55876105935534E-14	-0.0686088892351436	-2.02638937716194E-13	-0.0690464857951855	-1.09113274154874E-13	-0.0721409186126248	-1.24700884748427E-13	-0.0722659462012082	-1.4028849534198E-13	-0.073766277264209	-7.79380529677668E-14	-0.0747039841785846	-1.8705132712264E-13	-0.0757042048872518	-7.79380529677668E-14
0.0927	-0.0564186993482616	-6.23504423742135E-14	-0.06095094943441	-6.23504423742135E-14	-0.0633577305146406	-4.67628317806601E-14	-0.0683900909551226	0	-0.0689214582066021	-9.35256635613202E-14	-0.0722346893040623	-1.09113274154874E-13	-0.0722659462012082	-1.24700884748427E-13	-0.0736725065727715	-1.4028849534198E-13	-0.0747352410757304	-9.35256635613202E-14	-0.0757354617843977	-1.09113274154874E-13
0.0928	-0.0562624148625323	0	-0.0608259218458266	-6.23504423742135E-14	-0.0632952167203489	-1.09113274154874E-13	-0.0683900909551226	-7.79380529677668E-14	-0.0690152288980396	-9.35256635613202E-14	-0.0722659462012082	-4.67628317806601E-14	-0.072297203098354	-1.55876105935534E-13	-0.0738913048527924	-4.67628317806601E-14	-0.0747039841785846	-1.24700884748427E-13	-0.0758604893729811	-1.09113274154874E-13
0.0929	-0.0561373872739489	-7.79380529677668E-14	-0.0609196925372641	-9.35256635613202E-14	-0.0632952167203489	-9.35256635613202E-14	-0.0683900909551226	-7.79380529677668E-14	-0.0689214582066021	-1.09113274154874E-13	-0.0723284599954999	-9.35256635613202E-14	-0.0721721755097706	-9.35256635613202E-14	-0.0738287910585007	-6.23504423742135E-14	-0.0747664979728763	-3.11752211871067E-14	-0.0755791772986684	-1.09113274154874E-13
0.093	-0.0562311579653865	-7.79380529677668E-14	-0.06095094943441	-4.67628317806601E-14	-0.0631701891317654	-7.79380529677668E-14	-0.0683588340579768	-1.4028849534198E-13	-0.0690464857951855	-1.4028849534198E-13	-0.0721409186126248	-1.4028849534198E-13	-0.0723284599954999	-7.79380529677668E-14	-0.0738287910585007	-1.24700884748427E-13	-0.074829011767168	-3.11752211871067E-14	-0.0756104341958142	-9.35256635613202E-14
0.0931	-0.0561686441710948	-7.79380529677668E-14	-0.0610447201258476	-6.23504423742135E-14	-0.0632014460289113	-1.4028849534198E-13	-0.0683900909551226	-4.67628317806601E-14	-0.069140256486623	-9.35256635613202E-14	-0.0722034324069165	-9.35256635613202E-14	-0.0723284599954999	-1.09113274154874E-13	-0.0739538186470841	-1.09113274154874E-13	-0.0745476996928553	-1.09113274154874E-13	-0.0755791772986684	-6.23504423742135E-14
0.0932	-0.056324928656824	-1.09113274154874E-13	-0.0609196925372641	-1.09113274154874E-13	-0.0632014460289113	-6.23504423742135E-14	-0.0685776323379977	-7.79380529677668E-14	-0.0691715133837689	-4.67628317806601E-14	-0.0721721755097706	-4.67628317806601E-14	-0.0724847444812291	-7.79380529677668E-14	-0.0738600479556466	-3.11752211871067E-14	-0.0747039841785846	-1.55876105935534E-13	-0.0757354617843977	-7.79380529677668E-14
0.0933	-0.0562311579653865	-1.4028849534198E-13	-0.06095094943441	-1.55876105935534E-13	-0.0632014460289113	-6.23504423742135E-14	-0.0683588340579768	-6.23504423742135E-14	-0.0690464857951855	-1.09113274154874E-13	-0.0722346893040623	-1.55876105935534E-13	-0.0723284599954999	-6.23504423742135E-14	-0.073766277264209	-1.09113274154874E-13	-0.0747977548700221	0	-0.0758604893729811	-3.11752211871067E-14
0.0934	-0.0562624148625323	-7.79380529677668E-14	-0.0609196925372641	-1.24700884748427E-13	-0.0632327029260571	-3.11752211871067E-14	-0.0684213478522685	-1.4028849534198E-13	-0.0690777426923313	-7.79380529677668E-14	-0.0722346893040623	0	-0.072516001378375	-7.79380529677668E-14	-0.0740163324413758	-1.09113274154874E-13	-0.0747977548700221	-7.79380529677668E-14	-0.0756416910929601	-7.79380529677668E-14
0.0935	-0.0562311579653865	-1.09113274154874E-13	-0.0610759770229934	-4.67628317806601E-14	-0.0632014460289113	-3.11752211871067E-14	-0.0683275771608309	-1.09113274154874E-13	-0.069140256486623	-9.35256635613202E-14	-0.0722659462012082	-2.18226548309747E-13	-0.0723284599954999	-1.09113274154874E-13	-0.0739225617499383	-7.79380529677668E-14	-0.0747664979728763	-9.35256635613202E-14	-0.0755166635043767	-2.49401769496854E-13
0.0936	-0.0562624148625323	-1.24700884748427E-13	-0.0610759770229934	1.55876105935534E-14	-0.0633264736174947	-7.79380529677668E-14	-0.0683900909551226	-9.35256635613202E-14	-0.0690464857951855	-1.24700884748427E-13	-0.0721096617154789	-6.23504423742135E-14	-0.0723909737897916	-1.09113274154874E-13	-0.0739225617499383	-9.35256635613202E-14	-0.0747039841785846	-1.09113274154874E-13	-0.0757042048872518	-7.79380529677668E-14
0.0937	-0.0561373872739489	-6.23504423742135E-14	-0.06095094943441	-1.24700884748427E-13	-0.0632952167203489	-4.67628317806601E-14	-0.0684213478522685	-7.79380529677668E-14	-0.0690777426923313	-1.4028849534198E-13	-0.0723284599954999	-9.35256635613202E-14	-0.0722034324069165	-1.09113274154874E-13	-0.07398507554423	-7.79380529677668E-14	-0.0748602686643138	-1.24700884748427E-13	-0.0757042048872518	-1.24700884748427E-13
0.0938	-0.056324928656824	-1.8705132712264E-13	-0.0609196925372641	-1.24700884748427E-13	-0.0633264736174947	-1.24700884748427E-13	-0.0684838616465602	-7.79380529677668E-14	-0.069140256486623	-9.35256635613202E-14	-0.0722034324069165	0	-0.0722034324069165	-1.55876105935534E-13	-0.0738913048527924	-1.09113274154874E-13	-0.0749540393557514	4.67628317806601E-14	-0.0756416910929601	-6.23504423742135E-14
0.0939	-0.0561999010682406	-6.23504423742135E-14	-0.06095094943441	-3.11752211871067E-14	-0.0633264736174947	-6.23504423742135E-14	-0.0682650633665392	-1.55876105935534E-14	-0.0691715133837689	-1.24700884748427E-13	-0.0721721755097706	-1.09113274154874E-13	-0.0723909737897916	-6.23504423742135E-14	-0.0740788462356675	-9.35256635613202E-14	-0.0749227824586055	-3.11752211871067E-14	-0.0757042048872518	-3.11752211871067E-14
0.094	-0.0562311579653865	-1.55876105935534E-13	-0.0610134632287017	-1.09113274154874E-13	-0.0634515012060781	-3.11752211871067E-14	-0.0683900909551226	-1.55876105935534E-13	-0.0690777426923313	-1.24700884748427E-13	-0.0721409186126248	-9.35256635613202E-14	-0.0722346893040623	-7.79380529677668E-14	-0.0740475893385217	-6.23504423742135E-14	-0.0750478100471889	-1.4028849534198E-13	-0.0756416910929601	-7.79380529677668E-14
0.0941	-0.056324928656824	-9.35256635613202E-14	-0.0611072339201393	-6.23504423742135E-14	-0.0635452718975157	0	-0.0683275771608309	-1.24700884748427E-13	-0.0691715133837689	-1.71463716529087E-13	-0.0722034324069165	-1.4028849534198E-13	-0.0722659462012082	-2.02638937716194E-13	-0.0740788462356675	-1.4028849534198E-13	-0.0748602686643138	-9.35256635613202E-14	-0.0757354617843977	-1.4028849534198E-13
0.0942	-0.0563561855539699	-3.11752211871067E-14	-0.0611384908172851	0	-0.0635140150003698	-6.23504423742135E-14	-0.0681400357779558	-6.23504423742135E-14	-0.069140256486623	-9.35256635613202E-14	-0.0722659462012082	-6.23504423742135E-14	-0.0723284599954999	-1.09113274154874E-13	-0.0739538186470841	-9.35256635613202E-14	-0.074829011767168	-1.55876105935534E-13	-0.0756416910929601	-7.79380529677668E-14
0.0943	-0.0561061303768031	-9.35256635613202E-14	-0.0611072339201393	-1.24700884748427E-13	-0.0635765287946615	-1.09113274154874E-13	-0.0682338064693934	-9.35256635613202E-14	-0.069140256486623	-7.79380529677668E-14	-0.072297203098354	-1.4028849534198E-13	-0.0722659462012082	-6.23504423742135E-14	-0.0741726169271051	-9.35256635613202E-14	-0.074610213487147	-1.71463716529087E-13	-0.0755791772986684	-1.8705132712264E-13
0.0944	-0.0564499562454074	-1.71463716529087E-13	-0.0610759770229934	-3.11752211871067E-14	-0.0635140150003698	-1.4028849534198E-13	-0.0682963202636851	-6.23504423742135E-14	-0.069140256486623	-3.11752211871067E-14	-0.0722034324069165	-4.67628317806601E-14	-0.0721721755097706	-1.8705132712264E-13	-0.0738600479556466	-7.79380529677668E-14	-0.0749227824586055	-9.35256635613202E-14	-0.0757667186815435	-1.24700884748427E-13
0.0945	-0.0561999010682406	-4.67628317806601E-14	-0.061169747714431	-1.4028849534198E-13	-0.0637328132803908	-1.24700884748427E-13	-0.0682025495722475	0	-0.0691715133837689	-6.23504423742135E-14	-0.0722034324069165	-4.67628317806601E-14	-0.0722034324069165	-3.11752211871067E-14	-0.0739225617499383	-1.09113274154874E-13	-0.074829011767168	-6.23504423742135E-14	-0.0756729479901059	-6.23504423742135E-14
0.0946	-0.0562936717596782	-9.35256635613202E-14	-0.061169747714431	-9.35256635613202E-14	-0.0634202443089323	-1.09113274154874E-13	-0.0682025495722475	-1.4028849534198E-13	-0.0691089995894772	-6.23504423742135E-14	-0.0722034324069165	-1.24700884748427E-13	-0.0722659462012082	-7.79380529677668E-14	-0.0739225617499383	-1.4028849534198E-13	-0.0745789565900012	-1.24700884748427E-13	-0.0756416910929601	-1.55876105935534E-13
0.0947	-0.0562624148625323	-7.79380529677668E-14	-0.0611072339201393	-1.09113274154874E-13	-0.0633264736174947	-1.8705132712264E-13	-0.0683275771608309	-9.35256635613202E-14	-0.0690464857951855	-1.24700884748427E-13	-0.072297203098354	-3.11752211871067E-14	-0.0721409186126248	-1.4028849534198E-13	-0.0738913048527924	-1.24700884748427E-13	-0.0747664979728763	-1.24700884748427E-13	-0.0757354617843977	-6.23504423742135E-14
0.0948	-0.0562311579653865	-9.35256635613202E-14	-0.0610759770229934	-1.55876105935534E-13	-0.0634202443089323	-1.71463716529087E-13	-0.0680775219836641	-3.11752211871067E-14	-0.0692340271780606	-1.4028849534198E-13	-0.0720471479211872	-6.23504423742135E-14	-0.0722034324069165	-1.09113274154874E-13	-0.0738600479556466	-1.09113274154874E-13	-0.0747664979728763	-6.23504423742135E-14	-0.0757979755786894	-3.11752211871067E-14
0.0949	-0.0562936717596782	-6.23504423742135E-14	-0.0611384908172851	-4.67628317806601E-14	-0.0634515012060781	-7.79380529677668E-14	-0.0683275771608309	-1.4028849534198E-13	-0.0692965409723523	-1.55876105935534E-14	-0.0721721755097706	-1.71463716529087E-13	-0.0722659462012082	-4.67628317806601E-14	-0.0738600479556466	-1.55876105935534E-13	-0.0748915255614597	-1.09113274154874E-13	-0.0756729479901059	-9.35256635613202E-14
0.095	-0.0563561855539699	-1.09113274154874E-13	-0.0612010046115768	-4.67628317806601E-14	-0.0635765287946615	-4.67628317806601E-14	-0.0682650633665392	-3.11752211871067E-14	-0.0692652840752064	-3.11752211871067E-14	-0.0721721755097706	-1.24700884748427E-13	-0.0722659462012082	-1.09113274154874E-13	-0.0739538186470841	-7.79380529677668E-14	-0.0748602686643138	-4.67628317806601E-14	-0.0757042048872518	-1.55876105935534E-13
0.0951	-0.0562624148625323	-7.79380529677668E-14	-0.0612635184058685	-6.23504423742135E-14	-0.0635140150003698	-6.23504423742135E-14	-0.0683275771608309	-1.55876105935534E-13	-0.0692965409723523	-1.4028849534198E-13	-0.0721409186126248	-9.35256635613202E-14	-0.0720471479211872	-1.55876105935534E-13	-0.0738600479556466	-1.55876105935534E-14	-0.0747664979728763	-1.09113274154874E-13	-0.0757979755786894	-9.35256635613202E-14
0.0952	-0.0562311579653865	0	-0.0612322615087227	-9.35256635613202E-14	-0.0635765287946615	-1.24700884748427E-13	-0.0681400357779558	-1.09113274154874E-13	-0.069359054766644	-1.55876105935534E-14	-0.072297203098354	-4.67628317806601E-14	-0.0720784048183331	-1.09113274154874E-13	-0.0739538186470841	-9.35256635613202E-14	-0.0746727272814387	-1.24700884748427E-13	-0.0757667186815435	-7.79380529677668E-14
0.0953	-0.056324928656824	-1.71463716529087E-13	-0.0612322615087227	-1.09113274154874E-13	-0.0635452718975157	-9.35256635613202E-14	-0.0680462650865182	-9.35256635613202E-14	-0.0692652840752064	-1.24700884748427E-13	-0.0722659462012082	-4.67628317806601E-14	-0.0721721755097706	-7.79380529677668E-14	-0.0739225617499383	-1.09113274154874E-13	-0.0748602686643138	-1.55876105935534E-13	-0.0757042048872518	-1.71463716529087E-13
0.0954	-0.056324928656824	0	-0.0612010046115768	-7.79380529677668E-14	-0.0635140150003698	-1.09113274154874E-13	-0.0679837512922265	-1.24700884748427E-13	-0.0692652840752064	-1.24700884748427E-13	-0.072297203098354	-9.35256635613202E-14	-0.0722346893040623	-7.79380529677668E-14	-0.0740163324413758	-7.79380529677668E-14	-0.074829011767168	-3.11752211871067E-14	-0.0757354617843977	-1.24700884748427E-13
0.0955	-0.0562936717596782	-1.09113274154874E-13	-0.061169747714431	-1.71463716529087E-13	-0.0634515012060781	-1.4028849534198E-13	-0.0681400357779558	-4.67628317806601E-14	-0.0693277978694981	-7.79380529677668E-14	-0.0721721755097706	-1.4028849534198E-13	-0.0721409186126248	-1.09113274154874E-13	-0.0738287910585007	-7.79380529677668E-14	-0.0748602686643138	-6.23504423742135E-14	-0.0755791772986684	-1.09113274154874E-13
0.0956	-0.0563561855539699	-1.55876105935534E-13	-0.0610759770229934	-1.24700884748427E-13	-0.063482758103224	-1.24700884748427E-13	-0.0680775219836641	-3.11752211871067E-14	-0.0692027702809147	-1.09113274154874E-13	-0.072297203098354	-1.24700884748427E-13	-0.0722346893040623	-1.4028849534198E-13	-0.0738913048527924	-1.8705132712264E-13	-0.0747352410757304	-7.79380529677668E-14	-0.0757354617843977	-1.4028849534198E-13
0.0957	-0.0561686441710948	-6.23504423742135E-14	-0.0611384908172851	-1.4028849534198E-13	-0.063263959823203	-9.35256635613202E-14	-0.0680775219836641	-7.79380529677668E-14	-0.0692965409723523	-9.35256635613202E-14	-0.0721721755097706	-7.79380529677668E-14	-0.0721409186126248	-7.79380529677668E-14	-0.073766277264209	-1.55876105935534E-13	-0.0747039841785846	-1.4028849534198E-13	-0.0755791772986684	3.11752211871067E-14
0.0958	-0.0563561855539699	-7.79380529677668E-14	-0.061169747714431	-1.24700884748427E-13	-0.0635140150003698	-1.24700884748427E-13	-0.0681400357779558	-1.09113274154874E-13	-0.0692652840752064	-1.8705132712264E-13	-0.0723284599954999	-1.55876105935534E-13	-0.0722034324069165	-9.35256635613202E-14	-0.0739538186470841	-1.24700884748427E-13	-0.0747039841785846	-1.8705132712264E-13	-0.0756416910929601	-1.4028849534198E-13
0.0959	-0.0562624148625323	-4.67628317806601E-14	-0.0612010046115768	-3.11752211871067E-14	-0.0634515012060781	-3.11752211871067E-14	-0.0681087788808099	-9.35256635613202E-14	-0.0689839720008938	-1.24700884748427E-13	-0.0720784048183331	-6.23504423742135E-14	-0.0720784048183331	-9.35256635613202E-14	-0.0738913048527924	1.55876105935534E-14	-0.0747352410757304	-7.79380529677668E-14	-0.0755791772986684	-3.11752211871067E-14
0.096	-0.0564499562454074	-6.23504423742135E-14	-0.0610759770229934	-1.24700884748427E-13	-0.0635452718975157	-1.55876105935534E-13	-0.0681087788808099	-1.24700884748427E-13	-0.0692027702809147	-1.09113274154874E-13	-0.0722659462012082	-1.24700884748427E-13	-0.0721096617154789	-1.4028849534198E-13	-0.0737350203670632	-1.09113274154874E-13	-0.0747977548700221	-1.24700884748427E-13	-0.0754854066072308	-1.71463716529087E-13
0.0961	-0.0563561855539699	-6.23504423742135E-14	-0.061169747714431	-1.55876105935534E-13	-0.0633889874117864	-6.23504423742135E-14	-0.0682338064693934	-9.35256635613202E-14	-0.0690777426923313	-3.11752211871067E-14	-0.0724534875840833	0	-0.0720784048183331	0	-0.0740163324413758	-1.24700884748427E-13	-0.0747039841785846	-3.11752211871067E-14	-0.0755791772986684	-1.09113274154874E-13
0.0962	-0.0564499562454074	-9.35256635613202E-14	-0.061169747714431	0	-0.0633889874117864	-1.4028849534198E-13	-0.0680775219836641	-3.11752211871067E-14	-0.0692027702809147	-7.79380529677668E-14	-0.072297203098354	-3.11752211871067E-14	-0.0721096617154789	-1.24700884748427E-13	-0.0739225617499383	0	-0.0746727272814387	-1.4028849534198E-13	-0.0756104341958142	-9.35256635613202E-14
0.0963	-0.0562936717596782	-7.79380529677668E-14	-0.0611072339201393	-7.79380529677668E-14	-0.0634515012060781	-3.11752211871067E-14	-0.0678274668064973	-1.8705132712264E-13	-0.0692965409723523	-9.35256635613202E-14	-0.0723597168926457	-1.71463716529087E-13	-0.0721409186126248	-1.09113274154874E-13	-0.0739538186470841	-1.09113274154874E-13	-0.0747352410757304	-7.79380529677668E-14	-0.0754854066072308	-7.79380529677668E-14
0.0964	-0.0563874424511157	-1.09113274154874E-13	-0.0610447201258476	-1.09113274154874E-13	-0.0634202443089323	4.67628317806601E-14	-0.0680775219836641	-2.02638937716194E-13	-0.0691089995894772	-1.24700884748427E-13	-0.0723909737897916	-1.24700884748427E-13	-0.0721409186126248	-6.23504423742135E-14	-0.0738600479556466	-1.4028849534198E-13	-0.0745789565900012	-1.24700884748427E-13	-0.075454149710085	-1.55876105935534E-13
0.0965	-0.0564499562454074	-7.79380529677668E-14	-0.06095094943441	-1.09113274154874E-13	-0.063482758103224	-7.79380529677668E-14	-0.0681712926751017	-7.79380529677668E-14	-0.0691715133837689	-9.35256635613202E-14	-0.0724534875840833	-1.24700884748427E-13	-0.0720158910240414	-1.09113274154874E-13	-0.0739538186470841	-1.24700884748427E-13	-0.074829011767168	-1.55876105935534E-13	-0.0755479204015225	-6.23504423742135E-14
0.0966	-0.056543726936845	0	-0.0611072339201393	-7.79380529677668E-14	-0.0633577305146406	-1.24700884748427E-13	-0.0681400357779558	0	-0.0692340271780606	-6.23504423742135E-14	-0.0725785151726667	-1.09113274154874E-13	-0.0719221203326038	-1.09113274154874E-13	-0.0740163324413758	-3.11752211871067E-14	-0.0747664979728763	-4.67628317806601E-14	-0.0757354617843977	0
0.0967	-0.0566062407311367	-7.79380529677668E-14	-0.0610447201258476	0	-0.0633889874117864	-1.4028849534198E-13	-0.0681087788808099	-7.79380529677668E-14	-0.0692652840752064	-6.23504423742135E-14	-0.0723284599954999	-9.35256635613202E-14	-0.0718596065383121	-9.35256635613202E-14	-0.0739225617499383	-1.09113274154874E-13	-0.0746414703842929	-1.71463716529087E-13	-0.0755791772986684	-7.79380529677668E-14
0.0968	-0.0565749838339908	-9.35256635613202E-14	-0.0608884356401183	-1.24700884748427E-13	-0.0633577305146406	-6.23504423742135E-14	-0.0679524943950807	-1.24700884748427E-13	-0.0692027702809147	-6.23504423742135E-14	-0.0722659462012082	-1.09113274154874E-13	-0.0718908634354579	-9.35256635613202E-14	-0.0738600479556466	-9.35256635613202E-14	-0.074829011767168	-1.09113274154874E-13	-0.0757042048872518	-1.09113274154874E-13
0.0969	-0.0564812131425533	-1.4028849534198E-13	-0.0610447201258476	-1.55876105935534E-13	-0.0634515012060781	-1.09113274154874E-13	-0.0680462650865182	-9.35256635613202E-14	-0.0690464857951855	-9.35256635613202E-14	-0.072297203098354	-1.71463716529087E-13	-0.0720784048183331	-3.11752211871067E-14	-0.0738287910585007	-1.09113274154874E-13	-0.0750790669443348	1.55876105935534E-14	-0.0755791772986684	-1.4028849534198E-13
0.097	-0.0564499562454074	-9.35256635613202E-14	-0.0611072339201393	-1.55876105935534E-14	-0.063482758103224	-7.79380529677668E-14	-0.0681400357779558	-1.09113274154874E-13	-0.069140256486623	-1.55876105935534E-13	-0.0723909737897916	-4.67628317806601E-14	-0.0721096617154789	3.11752211871067E-14	-0.0739225617499383	-1.55876105935534E-13	-0.074829011767168	-4.67628317806601E-14	-0.0754854066072308	-1.4028849534198E-13
0.0971	-0.0563874424511157	-1.55876105935534E-13	-0.0610447201258476	-9.35256635613202E-14	-0.0635140150003698	-4.67628317806601E-14	-0.0681087788808099	-7.79380529677668E-14	-0.0691089995894772	-9.35256635613202E-14	-0.0721721755097706	-7.79380529677668E-14	-0.0721409186126248	-1.24700884748427E-13	-0.0738600479556466	-9.35256635613202E-14	-0.0749540393557514	-1.4028849534198E-13	-0.0755791772986684	-2.02638937716194E-13
0.0972	-0.0564499562454074	-1.55876105935534E-13	-0.0610759770229934	-6.23504423742135E-14	-0.0634202443089323	-9.35256635613202E-14	-0.0679524943950807	-9.35256635613202E-14	-0.0692340271780606	-9.35256635613202E-14	-0.0723284599954999	-6.23504423742135E-14	-0.0719533772297496	-7.79380529677668E-14	-0.0739225617499383	-3.11752211871067E-14	-0.0748915255614597	-1.09113274154874E-13	-0.0755791772986684	-4.67628317806601E-14
0.0973	-0.0566374976282825	-9.35256635613202E-14	-0.061169747714431	-1.09113274154874E-13	-0.0633577305146406	-1.24700884748427E-13	-0.0680462650865182	-1.4028849534198E-13	-0.0690777426923313	-6.23504423742135E-14	-0.0722659462012082	-1.55876105935534E-14	-0.0717970927440204	-1.55876105935534E-13	-0.0738600479556466	-9.35256635613202E-14	-0.074829011767168	-1.4028849534198E-13	-0.0755791772986684	-1.24700884748427E-13
0.0974	-0.0564499562454074	-3.11752211871067E-14	-0.0611072339201393	-7.79380529677668E-14	-0.0635452718975157	-6.23504423742135E-14	-0.0681087788808099	-9.35256635613202E-14	-0.0692652840752064	-9.35256635613202E-14	-0.0726722858641042	-6.23504423742135E-14	-0.0718596065383121	-1.8705132712264E-13	-0.0737975341613549	-1.4028849534198E-13	-0.0751103238414806	-3.11752211871067E-14	-0.0757667186815435	-1.09113274154874E-13
0.0975	-0.0566687545254284	-1.55876105935534E-13	-0.0611072339201393	-9.35256635613202E-14	-0.0635765287946615	-7.79380529677668E-14	-0.0681087788808099	-3.11752211871067E-14	-0.0690777426923313	-7.79380529677668E-14	-0.0723597168926457	1.55876105935534E-14	-0.0718908634354579	-6.23504423742135E-14	-0.07398507554423	-1.24700884748427E-13	-0.0750165531500431	-6.23504423742135E-14	-0.0756729479901059	-7.79380529677668E-14
0.0976	-0.0566687545254284	3.11752211871067E-14	-0.0611384908172851	-1.71463716529087E-13	-0.0636077856918074	-6.23504423742135E-14	-0.0680775219836641	-9.35256635613202E-14	-0.0692027702809147	-1.09113274154874E-13	-0.072516001378375	-1.55876105935534E-13	-0.0718908634354579	-1.09113274154874E-13	-0.0738287910585007	-3.11752211871067E-14	-0.0750165531500431	-1.8705132712264E-13	-0.0756416910929601	-4.67628317806601E-14
0.0977	-0.0565749838339908	-1.09113274154874E-13	-0.0611384908172851	-3.11752211871067E-14	-0.0635452718975157	-7.79380529677668E-14	-0.0681712926751017	-9.35256635613202E-14	-0.0692652840752064	-1.24700884748427E-13	-0.072516001378375	-9.35256635613202E-14	-0.0718908634354579	-7.79380529677668E-14	-0.0738913048527924	-1.8705132712264E-13	-0.0751103238414806	-1.55876105935534E-13	-0.0756729479901059	-7.79380529677668E-14
0.0978	-0.0565749838339908	-1.55876105935534E-13	-0.0611072339201393	-1.4028849534198E-13	-0.0636077856918074	-1.4028849534198E-13	-0.0680775219836641	-3.11752211871067E-14	-0.069140256486623	-7.79380529677668E-14	-0.0722659462012082	-6.23504423742135E-14	-0.0719221203326038	-4.67628317806601E-14	-0.0738600479556466	-1.09113274154874E-13	-0.0751103238414806	-9.35256635613202E-14	-0.0757042048872518	-1.4028849534198E-13
0.0979	-0.0567937821140118	-9.35256635613202E-14	-0.0611384908172851	-1.24700884748427E-13	-0.0634202443089323	-1.4028849534198E-13	-0.0680775219836641	-1.55876105935534E-13	-0.069140256486623	-7.79380529677668E-14	-0.0723284599954999	-1.55876105935534E-13	-0.0719533772297496	-6.23504423742135E-14	-0.0740475893385217	-9.35256635613202E-14	-0.0750790669443348	-7.79380529677668E-14	-0.0755791772986684	-1.4028849534198E-13
0.098	-0.0564186993482616	-4.67628317806601E-14	-0.0610759770229934	3.11752211871067E-14	-0.0635140150003698	-1.24700884748427E-13	-0.0681087788808099	-7.79380529677668E-14	-0.0690464857951855	-1.24700884748427E-13	-0.0722659462012082	-4.67628317806601E-14	-0.0718908634354579	-3.11752211871067E-14	-0.0740788462356675	-1.55876105935534E-14	-0.0749852962528972	-4.67628317806601E-14	-0.0755791772986684	-1.09113274154874E-13
0.0981	-0.0565124700396991	-1.55876105935534E-13	-0.0610134632287017	-1.8705132712264E-13	-0.0634515012060781	-7.79380529677668E-14	-0.0680775219836641	-4.67628317806601E-14	-0.0689214582066021	-1.24700884748427E-13	-0.0723284599954999	-9.35256635613202E-14	-0.0720471479211872	-9.35256635613202E-14	-0.0739225617499383	-7.79380529677668E-14	-0.0750790669443348	-1.4028849534198E-13	-0.0756416910929601	-7.79380529677668E-14
0.0982	-0.0564812131425533	-9.35256635613202E-14	-0.0609822063315558	-6.23504423742135E-14	-0.0637328132803908	-7.79380529677668E-14	-0.0679524943950807	-7.79380529677668E-14	-0.0690464857951855	-1.24700884748427E-13	-0.0722346893040623	-1.4028849534198E-13	-0.0719221203326038	-9.35256635613202E-14	-0.0738913048527924	-1.09113274154874E-13	-0.0749852962528972	-1.4028849534198E-13	-0.075454149710085	-4.67628317806601E-14
0.0983	-0.0566374976282825	-6.23504423742135E-14	-0.06095094943441	-1.4028849534198E-13	-0.0636390425889532	-4.67628317806601E-14	-0.0681400357779558	-7.79380529677668E-14	-0.0692340271780606	-4.67628317806601E-14	-0.0723284599954999	-3.11752211871067E-14	-0.0720471479211872	-6.23504423742135E-14	-0.073766277264209	-1.8705132712264E-13	-0.0751728376357723	-9.35256635613202E-14	-0.0755479204015225	-1.24700884748427E-13
0.0984	-0.0563561855539699	-7.79380529677668E-14	-0.0611072339201393	-7.79380529677668E-14	-0.0635765287946615	-1.24700884748427E-13	-0.0680775219836641	-9.35256635613202E-14	-0.069140256486623	-4.67628317806601E-14	-0.0721721755097706	-6.23504423742135E-14	-0.0718283496411662	-6.23504423742135E-14	-0.073766277264209	-9.35256635613202E-14	-0.0751728376357723	-4.67628317806601E-14	-0.0755166635043767	-1.55876105935534E-13
0.0985	-0.0564812131425533	-1.09113274154874E-13	-0.06095094943441	-3.11752211871067E-14	-0.0637328132803908	-7.79380529677668E-14	-0.0680775219836641	-1.09113274154874E-13	-0.0690777426923313	-1.8705132712264E-13	-0.0722346893040623	-1.55876105935534E-13	-0.0720784048183331	-9.35256635613202E-14	-0.0736725065727715	-9.35256635613202E-14	-0.0750165531500431	-9.35256635613202E-14	-0.0756104341958142	-9.35256635613202E-14
0.0986	-0.0567000114225742	-6.23504423742135E-14	-0.0610447201258476	-7.79380529677668E-14	-0.0637015563832449	-6.23504423742135E-14	-0.0680775219836641	-7.79380529677668E-14	-0.0691089995894772	-1.09113274154874E-13	-0.072297203098354	-9.35256635613202E-14	-0.0719533772297496	-6.23504423742135E-14	-0.0737975341613549	-1.09113274154874E-13	-0.0752040945329182	-1.24700884748427E-13	-0.0755479204015225	-1.09113274154874E-13
0.0987	-0.056543726936845	-4.67628317806601E-14	-0.06095094943441	-4.67628317806601E-14	-0.0635765287946615	-1.4028849534198E-13	-0.0681400357779558	-1.55876105935534E-14	-0.069140256486623	-9.35256635613202E-14	-0.0722659462012082	-7.79380529677668E-14	-0.0719846341268955	-1.24700884748427E-13	-0.0736725065727715	-3.11752211871067E-14	-0.0751728376357723	-1.09113274154874E-13	-0.0754854066072308	-1.4028849534198E-13
0.0988	-0.0565749838339908	-6.23504423742135E-14	-0.0609196925372641	-1.09113274154874E-13	-0.0636077856918074	-1.09113274154874E-13	-0.0681087788808099	-9.35256635613202E-14	-0.0691089995894772	-4.67628317806601E-14	-0.0722659462012082	-9.35256635613202E-14	-0.0720471479211872	-1.09113274154874E-13	-0.0738913048527924	-9.35256635613202E-14	-0.0751728376357723	-9.35256635613202E-14	-0.0755166635043767	-9.35256635613202E-14
0.0989	-0.0565749838339908	-7.79380529677668E-14	-0.06095094943441	-1.09113274154874E-13	-0.0637015563832449	-4.67628317806601E-14	-0.0681087788808099	-1.09113274154874E-13	-0.0691089995894772	-1.09113274154874E-13	-0.0722659462012082	-3.11752211871067E-14	-0.0719846341268955	-6.23504423742135E-14	-0.0737037634699173	-9.35256635613202E-14	-0.0752040945329182	-7.79380529677668E-14	-0.0753291221215016	-1.24700884748427E-13
[truncated: 159,010 more rows]
