# Supplementary material for: Reliability of an interneuron response depends on an integrated sensory state
Source: eLife. 2019 Nov 13;8:e50566. doi: 10.7554/eLife.50566 (PMC6894930; doi:10.7554/eLife.50566)
Supplement: Figure 6—source data 1. [file elife-50566-fig6-data1.zip › Figure S6A_150917AIAGC5_6_E-1_7_IV-long.txt]

	IV-long	IV-long_4	IV-long_6	IV-long_8	IV-long_10	IV-long_12	IV-long_14	IV-long_16	IV-long_18	IV-long_20	IV-long_22	IV-long_24	IV-long_26	IV-long_28	IV-long_30	IV-long_32	IV-long_34	IV-long_36
s	A	A	A	A	A	A	A	A	A	A	A	A	A	A	A	A	A	A
reduce every 5 points with Average of A	reduce every 5 points with Average of "IV-long"	reduce every 5 points with Average of "IV-long_4"	reduce every 5 points with Average of "IV-long_6"	reduce every 5 points with Average of "IV-long_8"	reduce every 5 points with Average of "IV-long_10"	reduce every 5 points with Average of "IV-long_12"	reduce every 5 points with Average of "IV-long_14"	reduce every 5 points with Average of "IV-long_16"	reduce every 5 points with Average of "IV-long_18"	reduce every 5 points with Average of "IV-long_20"	reduce every 5 points with Average of "IV-long_22"	reduce every 5 points with Average of "IV-long_24"	reduce every 5 points with Average of "IV-long_26"	reduce every 5 points with Average of "IV-long_28"	reduce every 5 points with Average of "IV-long_30"	reduce every 5 points with Average of "IV-long_32"	reduce every 5 points with Average of "IV-long_34"	reduce every 5 points with Average of "IV-long_36"
0.00504	7.79380529677668E-13	-4.30218052382073E-13	1.43406017460691E-13	1.7832226519025E-12	1.55876105935534E-13	3.36692388820752E-13	5.48683892893078E-13	-5.48683892893078E-13	9.16551502900937E-13	5.17508671705971E-13	7.10795043066033E-13	2.05756459834904E-13	1.45900035155659E-12	3.03646654362419E-12	1.0225472549371E-12	1.90792353665093E-12	2.49401769496854E-14	1.76451751919024E-12
0.00514	-4.30218052382073E-13	4.98803538993707E-14	8.72906193238988E-14	5.92329202555027E-13	1.34676955528301E-12	2.09497486377357E-12	2.55636813734275E-13	1.7520474307154E-12	5.29978760180814E-13	-8.72906193238988E-13	1.65852176715408E-12	1.25947893595911E-12	6.60914689166662E-13	1.17842336087263E-12	1.7832226519025E-12	-1.8705132712264E-13	1.50888070545596E-12	8.97846370188673E-13
0.00524	1.25947893595911E-12	-3.7410265424528E-13	2.12615008496068E-12	-7.73145485440246E-13	1.1971284935849E-12	1.73957734224055E-12	2.22591079275942E-12	-6.29739467979555E-13	5.61153981367921E-13	8.60436104764145E-13	1.27818406867137E-12	5.48683892893078E-13	1.88921840393867E-12	9.04081414426095E-13	1.78945769613992E-12	6.0479929102987E-13	8.72906193238988E-13	1.09113274154873E-12
0.00534	1.54629097088049E-12	1.95156884631288E-12	1.81439787308961E-12	-8.10555750864774E-13	1.43406017460691E-12	4.42688140856915E-13	1.07866265307389E-12	2.93047079158803E-12	2.18226548309747E-12	4.36453096619494E-13	5.61153981367921E-13	1.96403893478772E-12	-5.48683892893078E-13	-2.3069663678459E-13	8.97846370188673E-13	1.228303714772E-12	9.91372033749993E-13	5.54918937130499E-13
0.00544	1.15971822816037E-12	-3.42927433058174E-13	-3.2422230034591E-13	1.03501734341194E-12	1.68346194410376E-12	4.36453096619494E-14	-7.48205308490561E-13	8.91611325951252E-13	9.60196812562886E-13	1.33429946680817E-12	-7.10795043066033E-13	1.05995752036163E-13	7.79380529677668E-13	6.92089910353769E-13	-8.8537628171383E-13	4.36453096619494E-13	7.48205308490561E-13	4.92568494756286E-13
0.00554	-1.43406017460691E-13	2.11991504072326E-13	1.45900035155659E-12	2.69353911056602E-12	8.41730972051881E-13	5.23743715943393E-13	1.49641061698112E-13	2.26955610242137E-12	6.48444600691819E-13	1.09736778578616E-12	1.34676955528301E-12	-8.16790795102196E-13	-1.12230796273584E-13	1.93909875783804E-12	-3.99042831194966E-13	-9.47726724088044E-13	4.98803538993707E-14	1.47770548426886E-12
0.00564	1.14724813968553E-12	1.94533380207546E-12	1.30935928985848E-12	3.61632565770438E-13	7.41970264253139E-13	3.49162477295595E-13	-7.04559998828611E-13	8.91611325951252E-13	6.79619821878926E-13	1.68346194410376E-13	5.79859114080185E-13	-5.98564246792449E-13	1.12230796273584E-13	1.87674831546382E-12	1.13477805121068E-12	-7.10795043066033E-13	9.91372033749993E-13	2.05132955411162E-12
0.00574	1.50888070545596E-12	7.54440352727982E-13	8.79141237476409E-13	1.24700884748427E-12	9.22786547138358E-13	1.04125238764936E-12	3.7410265424528E-14	1.99521415597483E-13	2.8057699068396E-13	5.98564246792449E-13	3.99042831194966E-13	1.62734654596697E-12	6.92089910353769E-13	6.23504423742133E-15	1.42782513036949E-12	1.99521415597483E-12	2.49401769496854E-14	1.65852176715408E-12
0.00584	1.42159008613207E-12	7.85615573915089E-13	2.94917592430029E-12	-1.80816282885219E-13	1.19089344934748E-12	7.4197026425314E-13	6.42209556454398E-13	2.63118866819181E-12	-4.11512919669808E-13	6.60914689166662E-13	6.85854866116347E-14	8.47966016289302E-13	1.30935928985848E-12	2.58754335852986E-12	1.54629097088049E-12	7.04559998828611E-13	-1.47147044003144E-12	1.29065415714622E-12
0.00594	2.21344070428458E-12	7.66910441202825E-13	1.65852176715408E-12	4.73863362044022E-13	-3.42927433058174E-13	2.8057699068396E-13	1.23453875900943E-12	4.67628317806601E-13	9.2902159137578E-13	2.17603043886005E-12	8.72906193238988E-13	1.92039362512577E-12	4.30218052382073E-13	1.97027397902514E-12	5.17508671705971E-13	-3.11752211871067E-13	1.42782513036949E-12	1.73957734224055E-12
0.00604	1.25324389172169E-12	-1.8705132712264E-13	8.10555750864774E-13	9.72666901037729E-13	3.55397521533016E-13	-6.85854866116347E-14	2.28202619089621E-12	3.55397521533016E-13	1.80816282885219E-12	1.92039362512577E-12	1.72710725376571E-12	1.45900035155659E-12	1.109837874261E-12	1.99521415597483E-13	1.27818406867137E-12	-2.43166725259432E-13	3.16740247261004E-12	9.97607077987414E-14
0.00614	1.96403893478772E-12	1.17842336087263E-12	2.99282123396224E-13	-1.4901755727437E-12	1.97027397902514E-12	5.36213804418235E-13	7.54440352727982E-13	1.04125238764936E-12	3.01152636667451E-12	4.55158229331758E-13	5.92329202555027E-13	1.109837874261E-12	1.82063291732703E-12	-3.17987256108488E-13	-3.49162477295595E-13	1.24700884748427E-13	8.29260883577038E-13	8.04320706627353E-13
0.00624	1.01631221069968E-12	1.67099185562892E-12	1.49641061698112E-13	-2.99282123396224E-13	1.01007716646226E-12	1.29688920138364E-12	1.01631221069968E-12	6.17269379504713E-13	2.08250477529873E-12	-6.23504423742134E-14	1.07866265307389E-12	-3.2422230034591E-13	7.17030087303454E-13	2.27579114665879E-12	8.72906193238988E-14	1.63358159020439E-12	3.55397521533016E-13	9.04081414426094E-13
0.00634	-1.2844191129088E-12	1.72087220952829E-12	1.68346194410376E-12	2.5127228276808E-12	1.1971284935849E-12	8.10555750864774E-13	5.61153981367921E-13	1.90168849241351E-12	1.25947893595911E-12	1.19089344934748E-12	1.74581238647798E-13	-5.92329202555027E-13	4.73863362044022E-13	1.80816282885219E-12	6.54679644929241E-13	2.36931681022011E-13	3.49162477295595E-13	-1.09736778578616E-12
0.00644	6.67149733404083E-13	8.60436104764145E-13	4.80098406281443E-13	1.97650902326257E-12	-8.23025839339617E-13	2.09497486377357E-12	1.93286371360062E-13	3.86572742720123E-13	1.70840212105345E-12	-1.03501734341194E-12	8.72906193238988E-13	-2.86812034921382E-13	1.37794477647012E-12	9.35256635613201E-14	-3.11752211871067E-14	1.55876105935534E-13	7.79380529677668E-13	3.08634689752356E-12
0.00654	1.25947893595911E-12	7.54440352727982E-13	1.20336353782232E-12	-9.10316458663516E-13	5.29978760180814E-13	1.60864141325471E-12	5.48683892893078E-13	-8.04320706627353E-13	7.48205308490561E-13	-6.23504423742134E-13	4.98803538993708E-14	3.05517167633646E-13	1.37794477647012E-12	9.91372033749993E-13	1.68346194410376E-12	1.55876105935534E-12	2.49401769496854E-13	3.05517167633646E-13
0.00664	1.63358159020439E-12	1.18465840511005E-12	7.79380529677668E-13	-7.04559998828611E-13	6.29739467979555E-13	-4.67628317806601E-13	1.59617132477986E-12	-1.49641061698112E-13	3.2422230034591E-13	1.37170973223269E-12	2.05756459834904E-13	7.35735220015718E-13	1.25947893595911E-12	-6.35974512216977E-13	7.85615573915089E-13	-1.24700884748427E-14	8.72906193238988E-13	1.48394052850628E-12
0.00674	2.00768424444967E-12	5.86094158317606E-13	-4.48923185094337E-13	7.48205308490561E-13	7.73145485440246E-13	9.91372033749993E-13	8.04320706627353E-13	7.66910441202825E-13	1.99521415597483E-12	7.29500175778297E-13	3.66620601160375E-12	3.2422230034591E-13	1.4028849534198E-12	1.8705132712264E-13	3.7410265424528E-14	1.55876105935534E-12	1.04748743188679E-12	4.80098406281443E-13
0.00684	-4.61393273569179E-13	8.04320706627353E-13	-6.23504423742134E-14	2.36931681022011E-13	1.26571398019653E-12	1.4901755727437E-12	2.43166725259432E-13	2.27579114665879E-12	2.11991504072326E-12	1.9578038905503E-12	1.0225472549371E-12	1.41535504189464E-12	1.9578038905503E-12	1.12854300697326E-12	9.04081414426094E-13	1.39664990918238E-12	1.62111150172955E-13	-2.40049203140722E-12
0.00694	1.34053451104559E-12	-1.24700884748427E-14	3.49162477295595E-13	1.11607291849842E-12	2.36931681022011E-13	1.74581238647798E-12	1.12854300697326E-12	2.05756459834904E-13	9.35256635613201E-13	1.65852176715408E-12	1.92039362512577E-12	1.45276530731917E-12	7.17030087303454E-13	1.21583362629716E-12	9.97607077987414E-13	1.05995752036163E-12	-3.74102654245281E-14	-8.10555750864775E-14
0.00704	9.41491679850622E-13	1.58993628054244E-12	3.80337698482702E-13	1.35923964375785E-12	5.73624069842763E-13	4.98803538993707E-14	3.61632565770438E-13	3.05517167633646E-13	1.74581238647798E-13	-7.66910441202825E-13	1.68969698834118E-12	-1.53382088240565E-12	1.27818406867137E-12	1.26571398019653E-12	1.05995752036163E-13	1.62734654596697E-12	1.48394052850628E-12	6.29739467979555E-13
0.00714	8.79141237476409E-13	3.11752211871067E-12	3.80337698482702E-13	6.48444600691819E-13	9.60196812562886E-13	1.26571398019653E-12	3.99042831194966E-13	1.05995752036163E-12	-9.35256635613201E-14	-2.93047079158803E-13	-1.68346194410376E-13	2.99282123396224E-13	3.17987256108488E-13	8.79141237476409E-13	-2.49401769496854E-13	7.54440352727982E-13	1.21583362629716E-12	9.97607077987414E-14
0.00724	1.33429946680817E-12	7.48205308490561E-13	1.40911999765722E-12	7.04559998828611E-13	-2.49401769496854E-14	1.72710725376571E-12	-3.55397521533016E-13	-5.05038583231129E-13	1.35923964375785E-12	-4.55158229331758E-13	-9.10316458663515E-13	1.70840212105345E-12	1.45900035155659E-12	1.60864141325471E-12	1.83310300580187E-12	2.4254322083569E-12	1.47770548426886E-12	1.61487645749213E-12
0.00734	1.12854300697326E-12	8.54201060526724E-13	-6.48444600691819E-13	2.19473557157231E-12	1.55876105935534E-13	-4.73863362044022E-13	3.55397521533016E-13	-3.30457344583331E-13	3.42927433058174E-13	1.03501734341194E-12	2.43166725259432E-13	2.39425698716979E-12	4.23983008144651E-13	1.27818406867137E-12	5.36213804418235E-13	7.66910441202825E-13	-6.85854866116347E-13	7.54440352727982E-13
0.00744	1.06619256459905E-12	1.228303714772E-12	-1.80192778461477E-12	2.86812034921382E-13	1.21583362629716E-12	8.91611325951252E-13	1.18465840511005E-12	1.109837874261E-12	1.8705132712264E-14	1.40911999765722E-12	4.42688140856915E-13	2.55636813734275E-13	6.79619821878926E-13	3.36692388820752E-13	8.47966016289302E-13	-2.68106902209118E-13	1.20959858205974E-12	1.2844191129088E-12
0.00754	2.36931681022011E-13	1.05372247612421E-12	9.16551502900937E-13	3.7410265424528E-13	8.72906193238988E-13	8.3549592781446E-13	2.05756459834904E-13	2.82447503955187E-12	1.78945769613992E-12	1.58370123630502E-12	8.79141237476409E-13	2.219675748522E-12	5.1127362746855E-13	5.48683892893078E-13	1.63358159020439E-12	-8.10555750864774E-14	6.11034335267291E-13	1.24700884748427E-14
0.00764	6.92089910353769E-13	2.16979539462263E-12	6.67149733404083E-13	2.68106902209118E-13	-6.23504423742134E-14	8.29260883577038E-13	2.8057699068396E-13	9.97607077987414E-13	4.73863362044022E-13	-2.11991504072326E-13	2.78706477412734E-12	1.60240636901728E-12	9.35256635613201E-13	8.23025839339617E-13	-1.55876105935534E-13	-2.74341946446539E-13	-6.85854866116347E-14	-3.7410265424528E-13
0.00774	7.23265131540876E-13	4.86333450518865E-13	-1.68346194410376E-13	1.13477805121068E-12	-5.05038583231129E-13	1.97027397902514E-12	3.7410265424528E-13	1.0225472549371E-12	2.1323851291981E-12	1.72087220952829E-12	1.109837874261E-12	7.35735220015718E-13	1.57123114783018E-12	1.68346194410376E-12	-4.11512919669808E-13	-1.74581238647798E-13	4.86333450518865E-13	2.219675748522E-12
0.00784	6.54679644929241E-13	2.1323851291981E-12	-1.27818406867137E-12	2.38178689869495E-12	-3.11752211871067E-14	1.11607291849842E-12	7.41970264253139E-13	1.21583362629716E-12	1.53382088240565E-12	5.42448848655657E-13	8.16790795102196E-13	2.18226548309747E-13	8.16790795102196E-13	1.13477805121068E-12	-1.55876105935534E-13	-7.04559998828611E-13	9.35256635613201E-14	3.30457344583331E-13
0.00794	6.85854866116347E-13	2.10744495224841E-12	-1.06619256459905E-12	-9.35256635613201E-14	1.228303714772E-12	1.24700884748427E-14	1.06619256459905E-12	1.8705132712264E-13	-4.30218052382073E-13	-3.67867610007859E-13	-2.61871857971696E-13	4.48923185094337E-13	7.85615573915089E-13	2.11991504072326E-13	1.38417982070754E-12	-1.07866265307389E-12	2.74341946446539E-13	1.97650902326256E-12
0.00804	9.60196812562886E-13	1.18465840511005E-12	-5.67389025605342E-13	5.98564246792449E-13	1.49641061698112E-13	1.05995752036163E-12	2.09497486377357E-12	1.62111150172955E-13	2.06379964258646E-12	3.49162477295595E-13	7.9185061815251E-13	8.23025839339617E-13	1.37794477647012E-12	1.96403893478772E-12	1.02878229917452E-12	8.79141237476409E-13	3.99042831194966E-13	1.41535504189464E-12
0.00814	6.67149733404083E-13	4.98803538993707E-14	3.80337698482702E-13	-4.23983008144651E-13	9.16551502900937E-13	2.48778265073112E-12	-1.01007716646226E-12	5.92329202555027E-13	-1.8705132712264E-14	4.48923185094336E-13	4.1774796390723E-13	2.96788105701256E-12	1.32182937833332E-12	1.12854300697326E-12	-8.60436104764145E-13	4.55158229331758E-13	4.1774796390723E-13	5.92329202555027E-13
0.00824	1.88921840393867E-12	-4.48923185094337E-13	3.86572742720123E-13	-1.90168849241351E-12	7.35735220015718E-13	1.36547468799527E-12	3.11752211871067E-14	1.14724813968553E-12	8.23025839339617E-13	1.49641061698112E-12	1.0225472549371E-12	1.37170973223269E-12	1.228303714772E-12	-9.66431856800308E-13	3.05517167633646E-13	9.85136989512572E-13	2.08873981953615E-12	2.30073132360847E-12
0.00834	1.47770548426886E-12	2.93047079158803E-13	-2.49401769496854E-14	3.7410265424528E-13	-6.48444600691819E-13	1.17218831663521E-12	1.63981663444181E-12	1.21583362629716E-12	9.41491679850622E-13	1.39664990918238E-12	4.67628317806601E-13	1.109837874261E-12	-5.92329202555027E-13	-1.02878229917452E-12	3.92807786957544E-13	2.61871857971696E-13	3.2422230034591E-13	5.73624069842763E-13
0.00844	1.22206867053458E-12	7.04559998828611E-13	-7.35735220015718E-13	1.73334229800313E-12	-7.10795043066033E-13	2.02638937716194E-12	1.29688920138364E-12	5.29978760180814E-13	1.25947893595911E-12	3.05517167633646E-13	1.89545344817609E-12	7.98085662389932E-13	7.60675396965403E-13	1.60864141325471E-12	-7.29500175778297E-13	8.10555750864774E-13	-1.8705132712264E-13	-7.85615573915089E-13
0.00854	3.55397521533016E-13	3.42927433058174E-13	-2.23838088123426E-12	1.17842336087263E-12	1.55876105935534E-13	6.85854866116347E-14	1.11607291849842E-12	1.74581238647798E-13	-1.74581238647798E-13	-1.57123114783018E-12	6.42209556454398E-13	-1.80816282885219E-13	5.73624069842763E-13	3.04270158786161E-12	-7.9185061815251E-13	9.2902159137578E-13	3.11752211871067E-14	1.18465840511005E-13
0.00864	9.35256635613201E-13	1.67099185562892E-12	1.8705132712264E-14	8.41730972051881E-13	1.12230796273584E-12	1.48394052850628E-12	5.42448848655657E-13	1.62734654596697E-12	8.29260883577038E-13	-1.04748743188679E-12	9.16551502900937E-13	-6.79619821878926E-13	-4.23983008144651E-13	1.29065415714622E-12	1.20959858205974E-12	3.11752211871067E-14	5.36213804418235E-13	1.6959320325786E-12
0.00874	1.45276530731917E-12	8.66671149001566E-13	-2.68106902209118E-13	-6.48444600691819E-13	-1.43406017460691E-13	7.98085662389932E-13	-5.54918937130499E-13	4.98803538993707E-13	-1.05995752036163E-13	-4.80098406281443E-13	4.80098406281443E-13	3.99042831194966E-13	-1.30935928985848E-13	-1.30935928985848E-13	-1.00384212222484E-12	4.55158229331758E-13	4.61393273569179E-13	1.51511574969339E-12
0.00884	2.33190654479558E-12	1.109837874261E-12	6.9832495459119E-13	-3.7410265424528E-13	7.98085662389932E-13	2.05756459834904E-13	-1.24700884748427E-14	-1.01631221069968E-12	5.67389025605342E-13	2.13862017343552E-12	-2.05756459834904E-13	1.26571398019653E-12	-5.67389025605342E-13	1.15348318392295E-12	5.61153981367921E-14	1.92039362512577E-12	-1.04125238764936E-12	5.79859114080185E-13
0.00894	2.05756459834904E-12	1.12854300697326E-12	2.03262442139936E-12	-1.109837874261E-12	2.99282123396224E-13	1.59617132477986E-12	1.35300459952043E-12	9.35256635613201E-13	1.7520474307154E-12	9.97607077987414E-13	-4.30218052382073E-13	1.71463716529087E-12	4.73863362044022E-13	5.42448848655657E-13	3.30457344583331E-13	6.54679644929241E-13	1.109837874261E-12	-4.92568494756286E-13
0.00904	1.30935928985848E-12	2.36931681022011E-13	9.66431856800308E-13	3.2422230034591E-13	9.97607077987415E-13	6.79619821878926E-13	9.10316458663516E-13	9.22786547138358E-13	8.23025839339617E-13	1.36547468799527E-12	9.85136989512572E-13	3.7410265424528E-14	1.52135079393081E-12	5.86094158317606E-13	3.36692388820752E-13	-1.04125238764936E-12	2.60624849124212E-12	8.72906193238988E-14
0.00914	1.47147044003144E-12	-4.42688140856915E-13	2.61871857971696E-13	3.67867610007859E-13	6.85854866116347E-13	8.16790795102196E-13	1.6647568113915E-12	2.92423574735061E-12	1.24077380324685E-12	3.61632565770438E-13	1.34053451104559E-12	9.2902159137578E-13	8.41730972051881E-13	8.10555750864774E-13	8.66671149001566E-13	-3.49162477295595E-13	1.90168849241351E-12	5.61153981367921E-14
0.00924	1.25324389172169E-12	2.23838088123426E-12	-1.35923964375785E-12	-4.80098406281443E-13	-5.86094158317606E-13	8.8537628171383E-13	1.56499610359276E-12	1.2844191129088E-12	4.42688140856915E-13	-3.30457344583331E-13	1.93286371360062E-13	1.24700884748427E-14	1.72087220952829E-12	1.77698760766508E-12	8.47966016289302E-13	9.10316458663516E-13	6.23504423742133E-15	6.85854866116347E-13
0.00934	-8.97846370188673E-13	9.60196812562886E-13	-9.78901945275151E-13	8.10555750864774E-13	2.11991504072326E-13	1.13477805121068E-12	1.04125238764936E-12	3.49162477295595E-12	1.03501734341194E-12	-3.92807786957544E-13	-5.23743715943392E-13	-6.23504423742134E-13	8.29260883577038E-13	2.67483397785375E-12	6.17269379504713E-13	1.81439787308961E-12	5.36213804418235E-13	5.29978760180814E-13
0.00944	-3.42927433058174E-13	-1.55876105935534E-13	-3.55397521533016E-13	1.04748743188679E-12	2.18850052733489E-12	1.94533380207546E-12	1.40911999765722E-12	-7.10795043066033E-13	5.67389025605342E-13	5.36213804418235E-13	-2.49401769496854E-14	1.44653026308175E-12	1.55876105935534E-13	7.23265131540875E-13	1.22206867053458E-12	1.9578038905503E-12	9.97607077987415E-14	8.04320706627353E-13
0.00954	1.52135079393081E-12	5.48683892893078E-13	-6.85854866116348E-14	-5.23743715943393E-13	9.2902159137578E-13	1.83310300580187E-12	4.98803538993707E-13	5.54918937130499E-13	-6.29739467979555E-13	-2.43166725259432E-13	5.61153981367921E-14	5.98564246792449E-13	1.16595327239779E-12	1.30935928985848E-12	7.79380529677668E-13	1.13477805121068E-12	1.27818406867137E-12	1.97027397902514E-12
0.00964	3.11128707447325E-12	1.1971284935849E-12	1.17842336087263E-12	-9.7890194527515E-13	-2.86812034921382E-13	2.02638937716194E-12	3.42927433058174E-13	1.93286371360062E-12	5.79859114080185E-13	9.7890194527515E-13	1.09736778578616E-12	-2.18226548309747E-13	1.30312424562106E-12	-4.30218052382073E-13	6.60914689166662E-13	1.8705132712264E-14	1.37170973223269E-12	2.02015433292451E-12
0.00974	1.67099185562892E-12	-5.36213804418235E-13	2.18226548309747E-13	-1.70840212105345E-12	1.41535504189464E-12	2.20097061580973E-12	1.80816282885219E-13	1.65852176715408E-12	1.50888070545596E-12	4.1774796390723E-13	8.47966016289302E-13	1.24700884748427E-12	2.41296211988206E-12	-1.8705132712264E-14	-1.62111150172955E-13	7.23265131540875E-13	9.97607077987414E-14	1.228303714772E-12
0.00984	2.61871857971696E-13	1.49641061698112E-13	2.06379964258646E-12	7.04559998828611E-13	1.9578038905503E-12	-3.11752211871067E-13	2.13862017343552E-12	3.08634689752356E-12	5.61153981367921E-13	4.80098406281443E-13	1.37170973223269E-13	1.18465840511005E-12	8.10555750864774E-14	1.39664990918238E-12	2.49401769496854E-13	6.42209556454398E-13	9.2902159137578E-13	4.80098406281443E-13
0.00994	4.42688140856915E-13	1.12230796273584E-12	4.30218052382073E-13	-3.11752211871067E-13	5.29978760180814E-13	8.29260883577038E-13	8.41730972051881E-13	1.49641061698112E-13	8.10555750864774E-14	1.6959320325786E-12	1.55876105935534E-13	6.23504423742134E-13	6.0479929102987E-13	1.47147044003144E-12	1.27194902443395E-12	6.48444600691819E-13	-6.85854866116348E-14	-8.72906193238988E-13
0.01004	8.72906193238988E-14	1.4028849534198E-12	5.86094158317606E-13	1.23453875900943E-12	1.55876105935534E-13	3.20481273803457E-12	-3.99042831194966E-13	-5.79859114080185E-13	-1.55876105935534E-13	9.47726724088044E-13	-8.29260883577038E-13	1.13477805121068E-12	1.44029521884433E-12	5.29978760180814E-13	5.05038583231129E-13	7.04559998828611E-13	5.23743715943393E-13	1.30935928985848E-13
0.01014	-6.85854866116347E-13	8.23025839339617E-13	1.09736778578616E-12	2.58130831429244E-12	3.86572742720123E-13	1.22206867053458E-12	1.24700884748427E-13	-1.68346194410376E-13	1.20336353782232E-12	7.48205308490561E-13	1.4901755727437E-12	-1.8705132712264E-13	2.18226548309747E-13	1.24700884748427E-12	4.23983008144651E-13	1.12230796273584E-13	3.86572742720123E-13	1.58370123630502E-12
0.01024	7.73145485440246E-13	9.2902159137578E-13	8.10555750864774E-14	-4.676283178066E-13	1.53382088240565E-12	1.56499610359276E-12	6.29739467979555E-13	1.7520474307154E-12	1.36547468799527E-12	-5.86094158317606E-13	1.83310300580187E-12	4.30218052382073E-13	4.23983008144651E-13	8.79141237476409E-13	8.29260883577038E-13	1.80192778461477E-12	1.43406017460691E-13	1.45276530731917E-12
0.01034	1.99521415597483E-12	2.50648778344338E-12	9.41491679850622E-13	-8.41730972051881E-13	1.14724813968553E-12	1.15971822816037E-12	7.48205308490561E-14	-7.54440352727982E-13	5.36213804418235E-13	2.49401769496854E-13	1.45276530731917E-12	8.60436104764145E-13	-2.11991504072326E-13	-6.67149733404084E-13	1.53382088240565E-12	1.7520474307154E-12	2.49401769496854E-13	-8.47966016289302E-13
0.01044	1.18465840511005E-12	1.92662866936319E-12	4.80098406281443E-13	-1.04125238764936E-12	2.93047079158803E-13	2.219675748522E-12	1.53382088240565E-12	-1.68346194410376E-13	1.34676955528301E-12	1.17218831663521E-12	-8.04320706627353E-13	4.23983008144651E-13	6.42209556454398E-13	3.99042831194966E-13	1.18465840511005E-13	1.39041486494496E-12	2.49401769496854E-13	4.73863362044022E-13
0.01054	1.09736778578616E-12	1.12230796273584E-13	1.39664990918238E-12	-1.58993628054244E-12	7.9185061815251E-13	3.49162477295595E-13	-3.11752211871067E-14	8.66671149001566E-13	2.92423574735061E-12	1.14101309544811E-12	8.85376281713831E-13	1.54629097088049E-12	1.07242760883647E-12	8.29260883577038E-13	-3.30457344583331E-13	-6.9832495459119E-13	9.78901945275151E-13	-3.36692388820752E-13
0.01064	2.93047079158803E-13	-3.7410265424528E-13	1.06619256459905E-12	5.86094158317606E-13	7.10795043066033E-13	8.72906193238988E-13	1.62734654596697E-12	3.36692388820752E-13	2.33190654479558E-12	2.61871857971696E-13	1.35300459952043E-12	1.35923964375785E-12	9.60196812562886E-13	1.1971284935849E-12	7.66910441202825E-13	4.1774796390723E-13	1.80192778461477E-12	-8.60436104764145E-13
0.01074	1.05372247612421E-12	8.72906193238988E-14	1.34676955528301E-12	5.1127362746855E-13	4.92568494756286E-13	1.96403893478772E-12	8.97846370188673E-13	8.79141237476409E-13	8.72906193238988E-13	6.35974512216977E-13	1.71463716529087E-12	7.73145485440246E-13	1.3717097322327E-13	-4.36453096619494E-13	1.85180813851414E-12	1.55876105935534E-12	3.11752211871067E-13	1.47147044003144E-12
0.01084	7.29500175778297E-13	9.35256635613201E-13	1.32182937833332E-12	2.40049203140722E-12	1.09736778578616E-12	1.93286371360062E-13	2.43166725259432E-13	2.19473557157231E-12	-5.29978760180814E-13	-2.49401769496854E-13	5.61153981367921E-13	1.18465840511005E-13	-1.62111150172955E-13	1.52758583816823E-12	8.72906193238987E-14	2.15732530614778E-12	8.60436104764145E-13	1.29688920138364E-12
0.01094	1.78945769613992E-12	2.08250477529873E-12	-3.11752211871067E-14	7.35735220015718E-13	1.30935928985848E-12	1.18465840511005E-12	2.68106902209118E-13	2.4254322083569E-12	1.13477805121068E-12	-3.30457344583331E-13	4.98803538993707E-13	6.29739467979555E-13	-3.05517167633646E-13	1.99521415597483E-13	5.23743715943393E-13	1.20336353782232E-12	5.54918937130499E-13	1.80816282885219E-12
0.01104	2.08873981953615E-12	1.88298335970124E-12	7.60675396965404E-13	2.05756459834904E-13	7.17030087303454E-13	9.53961768325465E-13	6.29739467979555E-13	1.37794477647012E-12	2.01391928868709E-12	9.60196812562886E-13	2.79329981836476E-12	1.58993628054244E-12	8.41730972051881E-13	1.06619256459905E-12	4.42688140856915E-13	1.32182937833332E-12	-1.8705132712264E-14	-5.92329202555027E-13
0.01114	2.18226548309747E-12	-4.92568494756286E-13	1.55876105935534E-13	-6.17269379504713E-13	1.16595327239779E-12	8.72906193238988E-13	4.92568494756286E-13	1.67099185562892E-12	2.89929557040092E-12	1.54005592664307E-12	1.84557309427672E-12	1.68346194410376E-12	3.80337698482702E-13	8.41730972051881E-13	-4.48923185094337E-13	2.56260318158017E-12	1.47147044003144E-12	-2.99282123396224E-13
0.01124	1.97650902326257E-12	8.54201060526724E-13	1.2844191129088E-12	6.23504423742134E-15	-1.03501734341194E-12	7.79380529677668E-13	-9.35256635613201E-14	1.09113274154873E-12	1.109837874261E-12	-5.73624069842763E-13	-1.05995752036163E-12	4.98803538993707E-14	1.97027397902514E-12	-1.93286371360062E-13	1.07242760883647E-12	1.22206867053458E-12	1.94533380207546E-12	6.54679644929241E-13
0.01134	9.72666901037729E-13	2.10120990801099E-12	1.74581238647798E-13	2.99282123396224E-13	-1.12230796273584E-13	-1.62111150172955E-13	1.14724813968553E-12	7.10795043066033E-13	6.9832495459119E-13	1.55876105935534E-13	1.51511574969339E-12	-1.8705132712264E-14	2.86812034921382E-13	1.30935928985848E-12	2.63118866819181E-12	-5.67389025605342E-13	4.73863362044022E-13	6.29739467979555E-13
0.01144	4.48923185094336E-13	1.15971822816037E-12	1.43406017460691E-13	8.10555750864774E-14	-8.97846370188673E-13	1.73334229800313E-12	3.74102654245281E-14	6.9832495459119E-13	-1.05995752036163E-13	7.79380529677668E-13	1.88921840393867E-12	-3.42927433058174E-13	-4.61393273569179E-13	2.03885946563678E-12	5.98564246792449E-13	-2.18226548309747E-13	-1.67722689986634E-12	-8.72906193238988E-14
0.01154	-4.23983008144651E-13	4.23983008144651E-13	8.72906193238988E-13	-3.2422230034591E-13	5.36213804418235E-13	1.09113274154873E-12	-7.23265131540876E-13	2.1323851291981E-12	-6.35974512216977E-13	1.29688920138364E-12	-4.98803538993707E-13	2.19473557157231E-12	1.4028849534198E-12	1.99521415597483E-13	3.55397521533016E-13	7.73145485440246E-13	-2.68106902209118E-13	4.80098406281443E-13
0.01164	2.55636813734275E-13	8.91611325951252E-13	5.42448848655657E-13	1.8705132712264E-14	-7.17030087303454E-13	8.79141237476409E-13	6.23504423742134E-14	8.16790795102196E-13	1.06619256459905E-12	4.30218052382073E-13	-5.17508671705971E-13	1.4901755727437E-12	1.52758583816823E-12	5.23743715943393E-13	-1.8705132712264E-14	2.93670583582545E-12	4.73863362044022E-13	6.54679644929241E-13
0.01174	1.26571398019653E-12	1.54005592664307E-12	-4.98803538993707E-14	-5.23743715943393E-13	2.25708601394652E-12	2.30073132360847E-12	3.67867610007859E-13	1.35923964375785E-12	5.67389025605342E-13	1.0225472549371E-12	5.29978760180814E-13	1.42782513036949E-12	5.05038583231129E-13	1.09113274154873E-12	4.80098406281443E-13	2.74341946446539E-13	3.61632565770438E-13	1.01007716646226E-12
0.01184	2.11367999648583E-12	5.36213804418235E-13	-6.79619821878926E-13	1.80816282885219E-13	1.30935928985848E-13	9.22786547138358E-13	1.05995752036163E-13	3.67867610007859E-13	2.01391928868709E-12	1.55876105935534E-13	2.63118866819181E-12	1.30935928985848E-12	4.98803538993707E-13	1.12230796273584E-12	2.02638937716194E-12	3.80337698482702E-13	1.94533380207546E-12	5.48683892893078E-13
0.01194	1.25947893595911E-12	1.228303714772E-12	5.05038583231128E-13	-1.43406017460691E-13	5.29978760180814E-13	1.11607291849842E-12	1.17842336087263E-12	7.60675396965403E-13	2.38802194293237E-12	-2.11991504072326E-13	1.51511574969339E-12	4.67628317806601E-13	-3.11752211871067E-13	-1.30935928985848E-13	1.93286371360062E-13	2.93047079158803E-13	-9.97607077987414E-14	1.36547468799527E-12
0.01204	-6.23504423742134E-14	9.72666901037729E-13	1.20959858205974E-12	-7.48205308490561E-14	1.2844191129088E-12	7.79380529677668E-13	-2.61871857971696E-13	1.37794477647012E-12	2.93047079158803E-13	-8.72906193238987E-14	1.97027397902514E-12	1.06619256459905E-12	7.35735220015718E-13	-1.12854300697326E-12	2.50648778344338E-12	2.49401769496854E-13	2.86812034921382E-13	3.2422230034591E-13
0.01214	1.62111150172955E-12	1.48394052850628E-12	-9.47726724088044E-13	9.47726724088044E-13	7.04559998828611E-13	-1.36547468799527E-12	9.10316458663516E-13	1.39041486494496E-12	1.44653026308175E-12	1.47770548426886E-12	-2.55636813734275E-13	2.1323851291981E-12	-4.42688140856915E-13	2.00768424444967E-12	1.4901755727437E-12	8.29260883577038E-13	1.02878229917452E-12	-1.23453875900943E-12
0.01224	1.56499610359276E-12	2.59377840276728E-12	-1.24700884748427E-13	8.04320706627353E-13	1.59617132477986E-12	3.05517167633646E-13	2.05756459834904E-12	6.85854866116347E-13	-8.72906193238988E-13	1.33429946680817E-12	-9.10316458663516E-13	1.92662866936319E-12	1.58993628054244E-12	1.05995752036163E-12	1.00384212222484E-12	3.92807786957544E-13	3.05517167633646E-13	1.39664990918238E-12
0.01234	4.48923185094337E-13	2.27579114665879E-12	9.41491679850622E-13	7.54440352727982E-13	1.8705132712264E-14	-2.49401769496854E-13	8.04320706627353E-13	9.41491679850622E-13	1.53382088240565E-12	8.97846370188673E-13	1.15348318392295E-12	1.70840212105345E-12	1.97650902326256E-12	1.10360283002358E-12	4.86333450518865E-13	1.15348318392295E-12	4.11512919669808E-13	1.72710725376571E-12
0.01244	9.85136989512572E-13	1.81439787308961E-12	1.55252601511791E-12	1.3155943340959E-12	1.09113274154873E-12	1.74581238647798E-12	9.97607077987415E-14	8.85376281713831E-13	2.16356035038521E-12	-3.2422230034591E-13	1.6647568113915E-12	-1.04748743188679E-12	1.35300459952043E-12	1.228303714772E-12	6.23504423742134E-14	2.24461592547168E-12	1.43406017460691E-13	9.85136989512572E-13
0.01254	3.61632565770438E-13	1.45900035155659E-12	2.34437663327042E-12	2.43166725259432E-13	1.83310300580187E-12	1.88298335970124E-12	-5.1127362746855E-13	1.42159008613207E-12	8.60436104764145E-13	-4.86333450518864E-13	8.16790795102196E-13	6.11034335267291E-13	4.42688140856915E-13	1.39041486494496E-12	1.53382088240565E-12	8.29260883577038E-13	-6.67149733404083E-13	-4.98803538993707E-14
0.01264	2.35061167750784E-12	1.49641061698112E-12	1.16595327239779E-12	-3.36692388820752E-13	1.27818406867137E-12	-6.23504423742134E-13	1.39664990918238E-12	2.22591079275942E-12	9.60196812562886E-13	3.11752211871067E-14	-5.54918937130499E-13	-1.17842336087263E-12	-2.3069663678459E-13	3.11752211871067E-13	3.36692388820752E-13	1.62111150172955E-13	1.52135079393081E-12	1.73957734224055E-12
0.01274	6.60914689166662E-13	8.97846370188673E-13	4.67628317806601E-13	-4.36453096619494E-14	-1.49641061698112E-13	-6.23504423742134E-14	9.91372033749993E-13	4.42688140856915E-13	1.09736778578616E-12	-1.49641061698112E-13	8.29260883577038E-13	5.92329202555027E-13	1.55876105935534E-13	1.21583362629716E-12	1.03501734341194E-12	3.49162477295595E-13	-3.67867610007859E-13	1.92662866936319E-12
0.01284	1.14101309544811E-12	2.01391928868709E-12	1.53382088240565E-12	2.86812034921382E-13	1.4901755727437E-12	3.42927433058174E-13	2.74341946446539E-13	-2.8057699068396E-13	9.2902159137578E-13	-6.0479929102987E-13	1.43406017460691E-12	3.45421450753142E-12	-1.93286371360062E-13	2.18226548309747E-13	1.77698760766508E-12	-9.35256635613201E-14	1.52758583816823E-12	1.35923964375785E-12
0.01294	7.10795043066033E-13	6.42209556454398E-13	1.77698760766508E-12	8.41730972051881E-13	7.4197026425314E-13	1.70840212105345E-12	1.80816282885219E-13	5.61153981367921E-14	1.15971822816037E-12	2.03262442139936E-12	6.92089910353769E-13	8.72906193238988E-13	2.8930605261635E-12	1.03501734341194E-12	1.39664990918238E-12	1.2844191129088E-12	1.30312424562106E-12	1.82686796156445E-12
0.01304	-2.49401769496854E-13	9.47726724088044E-13	1.30935928985848E-12	-3.49162477295595E-13	-7.60675396965403E-13	1.34676955528301E-12	1.47770548426886E-12	2.01391928868709E-12	-3.30457344583331E-13	1.16595327239779E-12	1.05995752036163E-13	7.54440352727982E-13	1.56499610359276E-12	1.62111150172955E-13	1.12854300697326E-12	1.32182937833332E-12	-1.16595327239779E-12	2.24461592547168E-13
0.01314	1.44653026308175E-12	1.26571398019653E-12	1.20959858205974E-12	-3.55397521533016E-13	-5.79859114080185E-13	1.68346194410376E-13	4.55158229331758E-13	4.80098406281443E-13	9.60196812562886E-13	2.3069663678459E-13	-1.09113274154873E-12	-8.10555750864774E-13	1.72710725376571E-12	1.75828247495282E-12	7.23265131540876E-13	-8.8537628171383E-13	1.37170973223269E-13	1.33429946680817E-12
0.01324	1.50264566121854E-12	1.52135079393081E-12	-1.37170973223269E-13	6.42209556454398E-13	2.63118866819181E-12	3.49162477295595E-13	2.18850052733489E-12	9.47726724088044E-13	-2.49401769496854E-13	4.30218052382073E-13	-1.12230796273584E-13	9.66431856800308E-13	7.9185061815251E-13	1.3155943340959E-12	-6.23504423742134E-13	1.109837874261E-12	4.98803538993707E-13	1.51511574969339E-12
0.01334	1.19089344934748E-12	3.447979463294E-12	1.6647568113915E-12	-1.8705132712264E-13	3.46668459600627E-12	4.48923185094336E-13	1.20959858205974E-12	7.23265131540876E-13	5.1127362746855E-13	-1.04125238764936E-12	3.86572742720123E-13	1.75828247495282E-12	2.35684672174527E-12	2.09497486377357E-12	-3.55397521533016E-13	1.32182937833332E-12	7.48205308490561E-13	1.3155943340959E-12
0.01344	7.4197026425314E-13	1.77698760766508E-12	2.05756459834904E-12	-1.34676955528301E-12	2.02638937716194E-12	1.14724813968553E-12	1.54005592664307E-12	-1.24700884748427E-12	3.09881698599841E-12	-3.42927433058174E-13	1.17218831663521E-12	1.52758583816823E-12	-3.7410265424528E-13	1.19089344934748E-12	1.8705132712264E-13	1.46523539579402E-12	2.60624849124212E-12	4.05277875432387E-13
0.01354	2.36931681022011E-13	5.48683892893078E-13	1.63358159020439E-12	1.17842336087263E-12	1.22206867053458E-12	4.36453096619494E-13	7.79380529677668E-13	2.17603043886005E-12	1.67099185562892E-12	-1.8705132712264E-14	2.29449627937105E-12	2.96788105701256E-12	-6.85854866116348E-14	-1.12854300697326E-12	3.30457344583331E-13	1.04748743188679E-12	9.91372033749993E-13	4.61393273569179E-13
0.01364	-1.18465840511005E-12	5.42448848655657E-13	3.49162477295595E-13	1.50888070545596E-12	1.36547468799527E-12	-3.67867610007859E-13	5.92329202555027E-13	2.15109026191036E-12	1.47147044003144E-12	-1.8705132712264E-14	2.35684672174527E-12	1.05995752036163E-13	5.79859114080185E-13	1.30312424562106E-12	-6.23504423742134E-14	-6.85854866116348E-14	-1.26571398019653E-12	2.23838088123426E-12
0.01374	7.10795043066033E-13	8.29260883577038E-13	4.1774796390723E-13	9.41491679850622E-13	8.41730972051881E-13	1.44653026308175E-12	1.16595327239779E-12	1.3717097322327E-13	-5.17508671705971E-13	1.59617132477986E-12	1.16595327239779E-12	-4.11512919669808E-13	1.80816282885219E-13	1.06619256459905E-12	3.36692388820752E-13	1.45276530731917E-12	1.70840212105345E-12	1.43406017460691E-12
0.01384	6.79619821878926E-13	3.42927433058174E-13	3.2422230034591E-13	7.60675396965403E-13	1.70216707681603E-12	4.11512919669808E-13	1.50888070545596E-12	2.31943645632074E-12	1.30935928985848E-13	-3.7410265424528E-14	1.49641061698112E-13	2.3069663678459E-12	1.85804318275156E-12	9.35256635613201E-13	1.24077380324685E-12	2.3069663678459E-13	-3.11752211871067E-13	1.24700884748427E-14
0.01394	2.03262442139936E-12	1.65228672291665E-12	5.86094158317606E-13	-8.04320706627353E-13	1.49641061698112E-12	6.85854866116347E-14	1.21583362629716E-12	2.07003468682389E-12	1.21583362629716E-12	7.98085662389932E-13	-3.67867610007859E-13	5.48683892893078E-13	2.11367999648583E-12	2.48778265073112E-12	1.45900035155659E-12	1.7520474307154E-12	5.73624069842763E-13	3.61632565770438E-13
0.01404	1.97027397902514E-12	2.00768424444967E-12	2.19473557157231E-12	2.40049203140722E-12	2.49401769496854E-12	6.92089910353769E-13	1.32182937833332E-12	2.8057699068396E-13	2.18226548309747E-13	2.18226548309747E-13	1.12230796273584E-13	-4.36453096619494E-14	7.23265131540876E-13	1.1971284935849E-12	3.30457344583331E-13	2.66236388937891E-12	1.68969698834118E-12	8.54201060526724E-13
0.01414	5.86094158317606E-13	8.3549592781446E-13	1.36547468799527E-12	4.55158229331758E-13	5.54918937130499E-13	8.60436104764145E-13	-3.55397521533016E-13	5.42448848655657E-13	1.35923964375785E-12	2.11991504072326E-13	1.46523539579401E-12	1.58993628054244E-12	-1.24700884748427E-13	1.05995752036163E-12	2.18226548309747E-13	8.8537628171383E-13	1.8705132712264E-13	2.02638937716194E-12
0.01424	-1.62111150172955E-13	9.72666901037729E-13	1.99521415597483E-12	-3.11752211871067E-14	5.73624069842763E-13	1.87674831546382E-12	1.46523539579402E-12	2.11991504072326E-13	3.92807786957544E-13	1.42159008613207E-12	8.72906193238988E-13	4.42688140856915E-13	4.05277875432387E-13	-2.49401769496854E-14	1.55252601511791E-12	6.85854866116347E-13	2.18226548309747E-13	6.42209556454398E-13
0.01434	8.04320706627353E-13	9.7890194527515E-13	9.47726724088044E-13	9.53961768325465E-13	2.82447503955187E-12	-1.55876105935533E-13	3.92807786957544E-13	1.62111150172955E-13	2.43166725259432E-13	1.228303714772E-12	1.92662866936319E-12	6.42209556454398E-13	1.05995752036163E-12	5.98564246792449E-13	3.92807786957544E-13	-1.68346194410376E-13	7.48205308490561E-14	1.08489769731131E-12
0.01444	9.66431856800308E-13	1.01007716646226E-12	1.17218831663521E-12	7.48205308490561E-14	7.85615573915089E-13	1.24700884748427E-14	1.12230796273584E-12	6.0479929102987E-13	9.35256635613201E-13	8.60436104764145E-13	7.17030087303454E-13	1.39664990918238E-12	4.61393273569179E-13	1.72710725376571E-12	3.7410265424528E-14	5.17508671705971E-13	5.17508671705971E-13	-2.61871857971696E-13
0.01454	1.37794477647012E-12	8.60436104764145E-13	2.31943645632074E-12	2.68106902209118E-13	5.79859114080185E-13	1.60864141325471E-12	2.17603043886005E-12	2.53142796039306E-12	4.05277875432387E-13	1.20336353782232E-12	-1.05995752036163E-13	6.0479929102987E-13	5.36213804418235E-13	8.97846370188673E-13	5.23743715943393E-13	1.33429946680817E-12	1.15971822816037E-12	-4.98803538993707E-14
0.01464	2.65612884514149E-12	-5.17508671705971E-13	1.82686796156445E-12	-5.29978760180814E-13	-2.99282123396224E-13	4.80098406281443E-13	-6.85854866116347E-13	-1.8705132712264E-13	5.86094158317606E-13	7.10795043066033E-13	1.60240636901728E-12	2.15732530614778E-12	1.07242760883647E-12	1.72087220952829E-12	8.41730972051881E-13	-2.24461592547168E-13	1.09736778578616E-12	1.01631221069968E-12
0.01474	2.0450945098742E-12	1.64605167867923E-12	6.92089910353769E-13	-5.05038583231129E-13	9.47726724088044E-13	1.61487645749213E-12	6.11034335267291E-13	1.41535504189464E-12	8.16790795102196E-13	1.89545344817609E-12	-8.10555750864774E-13	-1.75828247495282E-12	8.16790795102196E-13	1.17842336087263E-12	5.79859114080185E-13	6.67149733404083E-13	1.42782513036949E-12	1.15348318392295E-12
0.01484	3.14246229566036E-12	2.08873981953615E-12	2.38802194293237E-12	5.98564246792449E-13	1.09736778578616E-12	1.32182937833332E-12	9.22786547138359E-13	4.1774796390723E-13	1.77075256342766E-12	5.61153981367921E-14	9.60196812562886E-13	1.08489769731131E-12	8.97846370188673E-13	1.53382088240565E-12	1.50888070545596E-12	5.98564246792449E-13	-6.85854866116347E-13	3.36692388820752E-13
0.01494	4.11512919669808E-13	1.27818406867137E-12	1.22206867053458E-12	1.25947893595911E-12	-6.23504423742133E-15	2.73718442022797E-12	-7.23265131540875E-13	-1.39664990918238E-12	1.52758583816823E-12	1.32182937833332E-12	1.09113274154873E-12	3.42927433058174E-13	9.78901945275151E-13	1.67099185562892E-12	1.41535504189464E-12	6.23504423742131E-15	3.55397521533016E-13	1.7520474307154E-12
0.01504	7.29500175778297E-13	9.72666901037729E-13	-9.16551502900937E-13	-4.36453096619494E-14	1.45900035155659E-12	-5.05038583231128E-13	9.10316458663516E-13	-2.61871857971696E-13	6.85854866116348E-14	6.35974512216977E-13	1.29065415714622E-12	6.29739467979555E-13	1.8705132712264E-14	-2.99282123396224E-13	1.93909875783804E-12	1.48394052850628E-12	1.98897911173741E-12	4.48923185094337E-13
0.01514	1.109837874261E-12	1.37170973223269E-12	1.06619256459905E-12	1.07866265307389E-12	6.11034335267291E-13	1.24700884748427E-13	1.4901755727437E-12	1.2844191129088E-12	2.03885946563678E-12	1.48394052850628E-12	6.23504423742134E-13	7.48205308490561E-13	5.29978760180814E-13	-7.41970264253139E-13	1.33429946680817E-12	4.98803538993708E-14	1.37170973223269E-13	1.73957734224055E-12
0.01524	1.90792353665093E-12	1.24700884748427E-14	6.48444600691819E-13	-3.42927433058174E-13	3.92807786957544E-13	-1.49641061698112E-13	1.62111150172955E-12	-8.8537628171383E-13	-7.98085662389932E-13	1.62734654596697E-12	9.91372033749993E-13	9.22786547138358E-13	1.72710725376571E-12	4.98803538993707E-13	1.18465840511005E-12	8.3549592781446E-13	8.16790795102196E-13	-5.98564246792449E-13
0.01534	1.44653026308175E-12	1.01631221069968E-12	8.16790795102196E-13	2.11991504072326E-13	1.36547468799527E-12	2.53142796039306E-12	2.0450945098742E-12	4.05277875432387E-13	-4.42688140856915E-13	1.41535504189464E-12	1.20959858205974E-12	1.80192778461477E-12	1.17218831663521E-12	3.17987256108488E-13	-5.54918937130499E-13	3.11752211871067E-13	-9.72666901037729E-13	9.60196812562886E-13
0.01544	1.29688920138364E-12	1.11607291849842E-12	1.04125238764936E-12	1.49641061698112E-13	7.85615573915089E-13	1.38417982070754E-12	6.60914689166662E-13	4.676283178066E-13	1.54005592664307E-12	-3.11752211871067E-14	1.05995752036163E-13	1.55252601511791E-12	1.84557309427672E-12	0	-4.1774796390723E-13	9.91372033749993E-13	1.21583362629716E-12	4.86333450518865E-13
0.01554	5.1127362746855E-13	1.3717097322327E-12	3.17987256108488E-13	6.17269379504713E-13	1.51511574969339E-12	5.73624069842763E-13	1.35300459952043E-12	5.17508671705971E-13	1.21583362629716E-12	5.61153981367921E-13	4.23983008144651E-13	1.24700884748427E-14	7.23265131540876E-13	1.91415858088835E-12	-9.41491679850622E-13	1.90792353665093E-12	5.29978760180814E-13	-1.74581238647798E-13
0.01564	1.97650902326257E-12	7.85615573915089E-13	8.8537628171383E-13	6.23504423742134E-13	-9.97607077987414E-14	-3.11752211871067E-13	5.73624069842763E-13	1.78945769613992E-12	1.24700884748427E-13	5.17508671705971E-13	2.18226548309747E-12	6.54679644929241E-13	1.5774661920676E-12	6.79619821878926E-13	8.8537628171383E-13	7.98085662389932E-13	4.61393273569179E-13	9.91372033749993E-13
0.01574	9.22786547138358E-13	1.62734654596697E-12	1.51511574969339E-12	8.16790795102195E-13	-5.1127362746855E-13	-4.42688140856915E-13	1.59617132477986E-12	2.34437663327042E-12	2.30073132360847E-12	5.92329202555027E-13	1.82063291732703E-12	6.48444600691819E-13	3.7410265424528E-14	7.66910441202825E-13	1.98897911173741E-12	1.05372247612421E-12	1.5774661920676E-12	8.8537628171383E-13
0.01584	1.41535504189464E-12	1.25324389172169E-12	1.15348318392295E-12	-5.1127362746855E-13	1.04748743188679E-12	-9.7890194527515E-13	1.03501734341194E-12	-4.05277875432387E-13	2.41296211988206E-12	9.78901945275151E-13	2.41296211988206E-12	1.93909875783804E-12	8.23025839339617E-13	2.18850052733489E-12	2.23214583699684E-12	4.61393273569179E-13	1.92662866936319E-12	1.5774661920676E-12
0.01594	5.54918937130499E-13	1.19089344934748E-12	-1.03501734341194E-12	7.04559998828611E-13	1.44029521884433E-12	4.48923185094337E-13	1.8705132712264E-12	5.23743715943393E-13	1.80192778461477E-12	1.2844191129088E-12	3.11752211871067E-14	2.49401769496854E-13	1.32806442257075E-12	3.99042831194966E-13	5.1127362746855E-13	8.72906193238988E-14	1.68346194410376E-12	2.30073132360847E-12
0.01604	1.07866265307389E-12	1.38417982070754E-12	2.99282123396224E-13	8.66671149001566E-13	1.8393380500393E-12	6.67149733404083E-13	1.4901755727437E-12	1.01631221069968E-12	7.73145485440246E-13	6.73384777641505E-13	2.05756459834904E-13	1.26571398019653E-12	8.10555750864774E-13	7.04559998828611E-13	-7.48205308490561E-14	2.39425698716979E-12	3.11752211871067E-13	2.11991504072326E-13
0.01614	2.17603043886005E-12	5.98564246792449E-13	1.15971822816037E-12	-6.23504423742134E-14	2.00768424444967E-12	1.06619256459905E-12	-2.05756459834904E-13	3.7410265424528E-13	-9.22786547138358E-13	2.55636813734275E-13	1.68346194410376E-13	2.05756459834904E-12	4.30218052382073E-13	2.57507327005501E-12	-9.35256635613201E-14	5.79859114080185E-13	-9.85136989512572E-13	-4.36453096619494E-13
0.01624	7.60675396965403E-13	3.03023149938677E-12	1.06619256459905E-12	2.11991504072326E-13	1.82686796156445E-12	1.67722689986634E-12	-6.73384777641505E-13	1.12854300697326E-12	4.11512919669808E-13	7.73145485440246E-13	-9.22786547138358E-13	6.29739467979555E-13	1.40911999765722E-12	1.20336353782232E-12	-3.49162477295595E-13	1.55252601511791E-12	2.48778265073112E-12	-3.42927433058174E-13
0.01634	1.80192778461477E-12	1.50264566121854E-12	6.79619821878926E-13	5.79859114080185E-13	-3.61632565770438E-13	7.48205308490561E-13	-6.48444600691819E-13	3.42927433058174E-13	9.41491679850622E-13	3.36692388820752E-13	1.45276530731917E-12	6.23504423742134E-14	-7.73145485440246E-13	9.2902159137578E-13	1.24700884748427E-13	-3.17987256108488E-13	1.34053451104559E-12	4.23983008144651E-13
0.01644	2.10744495224841E-12	1.01007716646226E-12	6.17269379504713E-13	-3.86572742720123E-13	1.42159008613207E-12	5.73624069842763E-13	8.97846370188673E-13	1.37170973223269E-13	1.37794477647012E-12	4.11512919669808E-13	1.14101309544811E-12	1.60864141325471E-12	-7.48205308490561E-13	-7.10795043066033E-13	2.19473557157231E-12	1.49641061698112E-13	1.05372247612421E-12	1.20336353782232E-12
0.01654	1.22206867053458E-12	7.48205308490561E-14	9.16551502900937E-13	-4.48923185094336E-13	5.36213804418235E-13	1.81439787308961E-12	8.16790795102196E-13	2.33190654479558E-12	6.29739467979555E-13	2.49401769496854E-14	1.62734654596697E-12	1.01007716646226E-12	-2.8057699068396E-13	7.66910441202825E-13	2.06379964258646E-12	1.83310300580187E-12	-7.48205308490561E-13	7.10795043066033E-13
0.01664	5.67389025605342E-13	3.99042831194966E-13	1.68346194410376E-12	-2.3069663678459E-13	-1.00384212222484E-12	1.72087220952829E-12	-1.43406017460691E-13	2.43166725259432E-13	1.16595327239779E-12	8.29260883577038E-13	1.80816282885219E-13	1.14101309544811E-12	1.53382088240565E-12	2.338141589033E-12	2.73718442022797E-12	-1.73334229800313E-12	-3.55397521533016E-13	7.48205308490561E-13
0.01674	1.12230796273584E-13	-2.49401769496854E-14	-1.32182937833332E-12	-6.29739467979555E-13	1.44653026308175E-12	9.04081414426094E-13	-6.23504423742134E-14	-8.10555750864774E-14	1.62111150172955E-13	-2.99282123396224E-13	-3.17987256108488E-13	-2.68106902209118E-13	3.99042831194966E-12	6.92089910353769E-13	9.22786547138358E-13	-1.05372247612421E-12	2.93047079158803E-13	-1.8705132712264E-13
0.01684	3.30457344583331E-13	9.16551502900937E-13	2.11991504072326E-13	-1.24700884748427E-14	1.09736778578616E-12	-6.42209556454398E-13	2.99282123396224E-13	4.80098406281443E-13	-3.80337698482702E-13	1.17218831663521E-12	1.05995752036163E-12	1.04125238764936E-12	9.60196812562886E-13	4.30218052382073E-13	4.1774796390723E-13	1.11607291849842E-12	-9.78901945275151E-13	1.24700884748427E-13
0.01694	1.96403893478772E-12	1.50264566121854E-12	8.54201060526724E-13	-1.12230796273584E-12	1.3155943340959E-12	8.41730972051881E-13	1.49641061698112E-13	9.47726724088044E-13	-3.80337698482702E-13	1.65852176715408E-12	1.59617132477986E-12	2.75588955294023E-12	4.86333450518865E-13	-1.05995752036163E-12	1.02878229917452E-12	1.8705132712264E-12	6.35974512216977E-13	1.11607291849842E-12
0.01704	1.40911999765722E-12	3.17987256108488E-13	1.14101309544811E-12	2.08873981953615E-12	1.7832226519025E-12	2.94294088006287E-12	1.24077380324685E-12	1.02878229917452E-12	1.45900035155659E-12	2.28826123513363E-12	1.15348318392295E-12	1.67722689986634E-12	3.11752211871067E-13	2.24461592547168E-13	-1.0097419586829E-29	1.44653026308175E-12	1.09113274154873E-12	-6.85854866116348E-14
0.01714	-3.11752211871067E-14	1.96403893478772E-12	8.79141237476409E-13	4.11512919669808E-13	8.79141237476409E-13	1.82686796156445E-12	8.29260883577038E-13	-1.24700884748427E-14	2.68106902209118E-12	9.85136989512572E-13	1.84557309427672E-12	8.04320706627353E-13	1.35923964375785E-12	1.7520474307154E-12	1.09736778578616E-12	1.38417982070754E-12	2.11367999648583E-12	5.48683892893078E-13
0.01724	8.04320706627353E-13	8.47966016289302E-13	9.2902159137578E-13	7.54440352727982E-13	1.12230796273584E-12	9.97607077987415E-13	5.67389025605342E-13	5.73624069842763E-13	1.35923964375785E-12	-1.41535504189464E-12	5.98564246792449E-13	5.05038583231128E-13	1.33429946680817E-12	-9.97607077987414E-14	2.08873981953615E-12	-5.36213804418235E-13	8.3549592781446E-13	1.73334229800313E-12
0.01734	1.85804318275156E-12	6.67149733404083E-13	3.30457344583331E-13	-1.8705132712264E-14	-3.05517167633646E-13	-1.80816282885219E-13	1.45276530731917E-12	3.49162477295595E-13	1.11607291849842E-12	5.54918937130499E-13	1.03501734341194E-12	1.88298335970124E-12	6.79619821878926E-13	2.49401769496854E-14	2.11991504072326E-12	-2.18226548309747E-13	-6.35974512216977E-13	2.43166725259432E-13
0.01744	4.86333450518865E-13	1.26571398019653E-12	3.36692388820752E-13	-1.08489769731131E-12	1.53382088240565E-12	0	2.35684672174527E-12	6.11034335267291E-13	1.73957734224055E-12	1.74581238647798E-12	5.98564246792449E-13	5.29978760180814E-13	9.10316458663516E-13	2.11991504072326E-13	1.68969698834118E-12	1.27818406867137E-12	1.34053451104559E-12	-6.85854866116348E-13
0.01754	6.92089910353769E-13	1.15348318392295E-12	1.3155943340959E-12	-9.16551502900937E-13	1.21583362629716E-12	3.36692388820752E-13	1.39664990918238E-12	1.75828247495282E-12	1.49641061698112E-13	-2.18226548309747E-13	6.42209556454398E-13	1.07242760883647E-12	6.92089910353769E-13	4.11512919669808E-13	1.93286371360062E-13	-1.93286371360062E-13	1.45276530731917E-12	-2.11991504072326E-13
0.01764	2.07003468682389E-12	4.30218052382073E-13	-5.17508671705971E-13	0	2.43166725259432E-13	9.91372033749993E-13	-5.42448848655657E-13	7.4197026425314E-13	7.85615573915089E-13	4.98803538993707E-14	-6.35974512216977E-13	-1.02878229917452E-12	1.92662866936319E-12	8.41730972051881E-13	-5.67389025605342E-13	1.75828247495282E-12	2.3069663678459E-13	6.48444600691819E-13
0.01774	2.63118866819181E-12	2.84318017226413E-12	1.14101309544811E-12	4.98803538993707E-13	1.71463716529087E-12	1.37170973223269E-13	1.24700884748427E-14	9.72666901037729E-13	7.54440352727982E-13	3.11752211871067E-14	-5.67389025605342E-13	1.39664990918238E-12	8.72906193238988E-13	1.94533380207546E-12	-3.05517167633646E-13	6.67149733404083E-13	1.5774661920676E-12	1.07866265307389E-12
0.01784	6.23504423742134E-13	1.37170973223269E-12	6.23504423742134E-13	2.30073132360847E-12	9.78901945275151E-13	1.05995752036163E-12	4.48923185094337E-13	1.13477805121068E-12	1.01007716646226E-12	-4.55158229331758E-13	-3.05517167633646E-13	1.58993628054244E-12	-7.10795043066033E-13	1.80192778461477E-12	-1.80816282885219E-13	1.55876105935534E-13	1.04125238764936E-12	1.14101309544811E-12
0.01794	-5.61153981367921E-14	1.27818406867137E-12	2.31943645632074E-12	8.29260883577038E-13	6.54679644929241E-13	1.74581238647798E-12	1.25324389172169E-12	-2.55636813734275E-13	2.12615008496068E-12	1.24700884748427E-14	1.63358159020439E-12	2.18226548309747E-13	3.7410265424528E-14	1.61487645749213E-12	2.36308176598269E-12	-9.16551502900937E-13	3.99042831194966E-13	-6.42209556454398E-13
0.01804	1.92039362512577E-12	1.19089344934748E-12	-6.79619821878926E-13	1.14724813968553E-12	1.15971822816037E-12	1.51511574969339E-12	1.90168849241351E-12	8.41730972051881E-13	2.43166725259432E-13	9.41491679850622E-13	1.60864141325471E-12	3.30457344583331E-13	5.54918937130499E-13	1.0225472549371E-12	2.43166725259432E-13	1.13477805121068E-12	3.05517167633646E-13	4.30218052382072E-13
0.01814	1.37170973223269E-12	3.30457344583331E-13	1.15971822816037E-12	-6.23504423742134E-14	1.12230796273584E-13	1.19089344934748E-12	4.05277875432387E-13	2.86812034921382E-13	-6.48444600691819E-13	5.48683892893078E-13	7.60675396965404E-13	1.22206867053458E-12	3.30457344583331E-13	-4.36453096619494E-13	3.7410265424528E-14	-7.35735220015718E-13	7.9185061815251E-13	1.49641061698112E-13
0.01824	6.60914689166662E-13	1.55252601511791E-12	2.15732530614778E-12	6.17269379504713E-13	1.90168849241351E-12	-6.85854866116347E-13	2.36931681022011E-13	-2.61871857971696E-13	1.2844191129088E-12	-1.24700884748427E-14	1.7520474307154E-12	6.79619821878926E-13	1.45900035155659E-12	-8.72906193238988E-14	1.74581238647798E-12	3.11752211871067E-13	9.78901945275151E-13	1.04125238764936E-12
0.01834	1.25324389172169E-12	5.1127362746855E-13	4.11512919669808E-13	7.17030087303454E-13	2.29449627937105E-12	1.79569274037735E-12	-1.09736778578616E-12	1.94533380207546E-12	1.37794477647012E-12	-7.79380529677668E-13	4.36453096619494E-14	-3.49162477295595E-13	1.83310300580187E-12	-1.99521415597483E-13	2.61871857971696E-13	8.72906193238988E-13	-1.68346194410376E-13	-8.60436104764145E-13
0.01844	2.219675748522E-12	1.46523539579402E-12	-1.05995752036163E-13	1.25324389172169E-12	2.07626973106131E-12	1.95156884631288E-12	-9.04081414426094E-13	2.00768424444967E-12	6.54679644929241E-13	-6.23504423742134E-14	1.35300459952043E-12	6.54679644929241E-13	8.10555750864774E-13	3.17987256108488E-13	3.11752211871067E-14	1.4028849534198E-12	-4.36453096619494E-13	-9.04081414426094E-13
0.01854	1.13477805121068E-12	1.03501734341194E-12	1.80192778461477E-12	-5.67389025605342E-13	2.66859893361633E-12	1.72087220952829E-12	9.91372033749993E-13	7.48205308490561E-14	9.22786547138358E-13	3.61632565770438E-13	9.41491679850622E-13	2.18226548309747E-13	8.91611325951252E-13	3.80337698482702E-13	1.08489769731131E-12	7.29500175778297E-13	8.16790795102196E-13	6.85854866116347E-13
0.01864	1.3155943340959E-12	1.35300459952043E-12	2.41296211988206E-12	1.07242760883647E-12	3.11752211871067E-13	1.46523539579402E-12	-8.10555750864775E-14	-8.72906193238988E-14	5.23743715943393E-13	9.10316458663516E-13	-9.35256635613201E-14	2.86812034921382E-13	1.62111150172955E-13	-3.11752211871067E-14	-5.79859114080185E-13	2.55636813734275E-13	1.77698760766508E-12	1.74581238647798E-13
0.01874	8.91611325951252E-13	-7.73145485440246E-13	7.17030087303454E-13	3.05517167633646E-12	7.66910441202825E-13	9.22786547138358E-13	1.24700884748427E-14	1.09113274154873E-12	6.17269379504713E-13	-4.23983008144651E-13	9.35256635613201E-14	1.77698760766508E-12	-1.51511574969339E-12	1.21583362629716E-12	4.67628317806601E-13	8.47966016289302E-13	1.6959320325786E-12	1.30935928985848E-13
0.01884	1.59617132477986E-12	-4.05277875432387E-13	1.80816282885219E-13	4.92568494756286E-13	8.04320706627353E-13	1.4901755727437E-12	2.92423574735061E-12	8.3549592781446E-13	1.22206867053458E-12	1.17218831663521E-12	7.10795043066033E-13	1.76451751919024E-12	6.23504423742134E-13	-1.49641061698112E-13	3.54150512685532E-12	-1.18465840511005E-13	6.35974512216977E-13	1.58993628054244E-12
0.01894	1.03501734341194E-12	8.72906193238988E-13	1.29065415714622E-12	6.23504423742134E-13	-6.35974512216977E-13	2.22591079275942E-12	1.14724813968553E-12	-2.36931681022011E-13	-3.30457344583331E-13	1.98897911173741E-12	7.73145485440246E-13	9.47726724088044E-13	7.79380529677668E-13	7.60675396965403E-13	1.22206867053458E-12	1.99521415597483E-13	7.85615573915089E-13	6.92089910353769E-13
0.01904	6.0479929102987E-13	1.89545344817609E-12	-8.60436104764145E-13	-6.23504423742134E-14	2.28826123513363E-12	1.32182937833332E-12	1.53382088240565E-12	1.40911999765722E-12	1.12854300697326E-12	5.48683892893078E-13	-3.7410265424528E-14	-3.55397521533016E-13	1.44653026308175E-12	1.37170973223269E-12	1.05372247612421E-12	1.36547468799527E-12	-5.86094158317606E-13	2.93047079158803E-13
0.01914	5.79859114080185E-13	-2.43166725259432E-13	-3.30457344583331E-13	-1.30312424562106E-12	2.71224424327828E-12	1.55876105935534E-12	2.49401769496854E-13	7.98085662389932E-13	2.08250477529873E-12	5.67389025605342E-13	2.93047079158803E-13	1.1971284935849E-12	2.45660742954401E-12	7.23265131540876E-13	-1.05372247612421E-12	3.01776141091193E-12	-1.1971284935849E-12	-1.8705132712264E-13
0.01924	-1.93286371360062E-13	-9.91372033749993E-13	6.92089910353769E-13	1.24700884748427E-14	2.70600919904086E-12	1.43406017460691E-12	-8.72906193238988E-14	1.80816282885219E-12	2.45037238530659E-12	1.04748743188679E-12	1.20959858205974E-12	1.2844191129088E-12	-4.30218052382073E-13	1.09736778578616E-12	1.228303714772E-12	1.20959858205974E-12	1.39664990918238E-12	-8.10555750864774E-13
0.01934	6.29739467979555E-13	5.1127362746855E-13	2.47531256225627E-12	1.17218831663521E-12	1.67722689986634E-12	1.109837874261E-12	1.6959320325786E-12	1.62111150172955E-12	8.8537628171383E-13	-4.1774796390723E-13	2.55636813734275E-13	1.35923964375785E-12	1.8705132712264E-13	7.79380529677668E-13	1.46523539579402E-12	-1.20959858205974E-12	3.74102654245281E-14	1.58993628054244E-12
0.01944	6.35974512216977E-13	5.79859114080185E-13	1.98897911173741E-12	5.67389025605342E-13	-2.86812034921382E-13	2.05756459834904E-12	1.39041486494496E-12	-1.80816282885219E-13	3.86572742720123E-13	-2.10120990801099E-12	3.55397521533016E-13	2.55636813734275E-13	-1.42159008613207E-12	1.04748743188679E-12	6.42209556454398E-13	1.60864141325471E-12	1.0225472549371E-12	1.0225472549371E-12
0.01954	8.91611325951252E-13	1.05995752036163E-13	1.32806442257075E-12	1.11607291849842E-12	1.17842336087263E-12	1.74581238647798E-12	1.80816282885219E-12	-4.98803538993707E-13	8.79141237476409E-13	-1.15971822816037E-12	-3.36692388820752E-13	6.85854866116347E-14	-8.10555750864774E-13	3.2422230034591E-13	5.92329202555027E-13	9.47726724088044E-13	5.98564246792449E-13	4.36453096619494E-14
0.01964	2.35061167750785E-12	1.32806442257075E-12	6.48444600691819E-13	7.10795043066033E-13	1.3155943340959E-12	1.07242760883647E-12	4.61393273569179E-13	1.1971284935849E-12	9.41491679850622E-13	1.32182937833332E-12	1.37170973223269E-12	8.3549592781446E-13	-3.30457344583331E-13	5.48683892893078E-13	9.10316458663516E-13	1.30935928985848E-13	8.79141237476409E-13	-3.80337698482702E-13
0.01974	-6.29739467979555E-13	1.80816282885219E-13	4.61393273569179E-13	-4.1774796390723E-13	1.21583362629716E-12	8.8537628171383E-13	8.10555750864774E-14	6.67149733404083E-13	1.47147044003144E-12	2.58754335852986E-12	1.12230796273584E-12	1.35300459952043E-12	-1.15971822816037E-12	-5.05038583231129E-13	1.32806442257075E-12	8.8537628171383E-13	1.35300459952043E-12	-1.74581238647798E-13
0.01984	1.20959858205974E-12	1.70216707681603E-12	-1.24700884748427E-14	-1.26571398019653E-12	1.15971822816037E-12	9.35256635613201E-13	1.60864141325471E-12	1.16595327239779E-12	5.48683892893078E-13	3.7410265424528E-14	1.68969698834118E-12	8.10555750864775E-14	8.3549592781446E-13	2.74341946446539E-13	3.7410265424528E-14	-1.09736778578616E-12	1.19089344934748E-12	1.43406017460691E-13
0.01994	2.18226548309747E-13	6.35974512216977E-13	8.8537628171383E-13	-1.30935928985848E-13	2.23838088123426E-12	2.00768424444967E-12	7.66910441202825E-13	9.35256635613201E-13	1.99521415597483E-13	6.42209556454398E-13	1.93286371360062E-13	-5.23743715943393E-13	6.35974512216977E-13	3.86572742720123E-13	-8.23025839339617E-13	-1.72710725376571E-12	-2.93047079158803E-13	-5.23743715943393E-13
0.02004	1.16595327239779E-12	6.92089910353769E-13	5.61153981367921E-14	1.45276530731917E-12	6.60914689166662E-13	6.23504423742134E-13	2.11991504072326E-12	4.1774796390723E-13	1.96403893478772E-12	-1.13477805121068E-12	5.29978760180814E-13	9.04081414426094E-13	1.08489769731131E-12	2.76212459717765E-12	2.58130831429243E-12	5.86094158317606E-13	-7.60675396965404E-13	3.61632565770438E-13
0.02014	5.67389025605342E-13	1.26571398019653E-12	1.70840212105345E-12	4.86333450518865E-13	1.05372247612421E-12	2.32567150055816E-12	8.10555750864774E-14	6.11034335267291E-13	7.17030087303454E-13	1.3155943340959E-12	4.36453096619494E-13	1.94533380207546E-12	-6.60914689166662E-13	2.25708601394653E-12	1.87674831546382E-12	1.45900035155659E-12	-6.79619821878926E-13	1.37170973223269E-12
0.02024	4.23983008144651E-13	9.85136989512572E-13	1.55252601511791E-12	-7.48205308490561E-14	1.33429946680817E-12	2.47531256225627E-12	1.98897911173741E-12	-1.01631221069968E-12	1.32182937833332E-12	2.49401769496854E-13	-6.54679644929241E-13	1.73334229800313E-12	2.05756459834904E-13	3.61632565770438E-13	8.16790795102195E-13	7.35735220015718E-13	9.47726724088044E-13	1.08489769731131E-12
0.02034	2.49401769496854E-12	2.64989380090407E-12	8.54201060526724E-13	1.74581238647798E-13	7.98085662389932E-13	1.72087220952829E-12	1.81439787308961E-12	1.41535504189464E-12	3.10505203023583E-12	1.72710725376571E-12	-1.39664990918238E-12	1.56499610359276E-12	5.48683892893078E-13	4.55158229331758E-13	5.42448848655657E-13	8.72906193238988E-13	1.18465840511005E-12	1.33429946680817E-12
0.02044	1.30935928985848E-12	1.56499610359276E-12	-3.42927433058174E-13	9.78901945275151E-13	-1.99521415597483E-13	1.29065415714622E-12	-3.05517167633646E-13	9.60196812562886E-13	1.04125238764936E-12	6.0479929102987E-13	-3.7410265424528E-14	1.05372247612421E-12	1.55876105935534E-13	-3.99042831194966E-13	1.90168849241351E-12	-1.93286371360062E-13	1.61487645749213E-12	1.06619256459905E-12
0.02054	3.55397521533016E-13	-1.48394052850628E-12	6.42209556454398E-13	4.98803538993708E-14	6.17269379504713E-13	8.10555750864774E-13	6.85854866116347E-14	6.23504423742134E-14	6.92089910353769E-13	4.36453096619494E-14	1.93286371360062E-12	-6.85854866116348E-14	1.37170973223269E-13	-1.24700884748427E-13	1.75828247495282E-12	6.29739467979555E-13	9.10316458663516E-13	6.29739467979555E-13
0.02064	-4.30218052382073E-13	1.47147044003144E-12	1.52758583816823E-12	7.23265131540875E-13	9.2902159137578E-13	2.52519291615564E-12	1.81439787308961E-12	2.26332105818395E-12	7.48205308490561E-14	7.66910441202825E-13	1.22206867053458E-12	-8.04320706627353E-13	1.50888070545596E-12	6.29739467979555E-13	1.228303714772E-12	1.47147044003144E-12	-4.11512919669808E-13	-4.11512919669808E-13
0.02074	7.48205308490561E-13	1.13477805121068E-12	2.24461592547168E-13	1.47147044003144E-12	7.04559998828611E-13	-3.30457344583331E-13	2.8057699068396E-13	3.7410265424528E-13	4.1774796390723E-13	-2.55636813734275E-13	-4.1774796390723E-13	8.91611325951252E-13	-4.1774796390723E-13	8.72906193238988E-13	1.71463716529087E-12	8.54201060526724E-13	3.92807786957544E-13	1.51511574969339E-12
0.02084	-8.60436104764145E-13	1.228303714772E-12	8.60436104764145E-13	1.19089344934748E-12	1.92662866936319E-12	4.73863362044022E-13	4.73863362044022E-13	5.36213804418235E-13	8.23025839339617E-13	6.92089910353769E-13	6.85854866116347E-13	1.63358159020439E-12	7.10795043066033E-13	1.29688920138364E-12	5.1127362746855E-13	2.94294088006287E-12	3.7410265424528E-14	2.23214583699684E-12
0.02094	6.23504423742134E-14	2.5127228276808E-12	9.35256635613201E-13	1.77075256342766E-12	8.3549592781446E-13	3.87196247143865E-12	8.41730972051881E-13	-3.92807786957544E-13	2.36931681022011E-13	1.03501734341194E-12	2.02638937716194E-12	2.86812034921382E-13	3.36692388820752E-13	2.17603043886005E-12	-3.7410265424528E-14	-3.55397521533016E-13	1.12230796273584E-13	1.109837874261E-12
0.02104	-2.68106902209118E-13	-2.61871857971696E-13	5.05038583231128E-13	1.55876105935533E-13	1.18465840511005E-13	1.15971822816037E-12	1.29688920138364E-12	-6.23504423742129E-15	1.58993628054244E-12	2.8057699068396E-13	1.93286371360062E-13	2.05132955411162E-12	-1.78945769613992E-12	9.47726724088044E-13	9.85136989512572E-13	1.11607291849842E-12	2.23838088123426E-12	8.3549592781446E-13
0.02114	9.60196812562886E-13	3.67867610007859E-13	-3.99042831194966E-13	-1.18465840511005E-12	3.7410265424528E-14	8.10555750864774E-14	1.77075256342766E-12	1.6959320325786E-12	1.80816282885219E-12	2.49401769496854E-14	1.4028849534198E-12	5.36213804418235E-13	1.80816282885219E-13	2.49401769496854E-13	6.23504423742134E-13	3.7410265424528E-13	1.45276530731917E-12	4.36453096619494E-14
0.02124	8.04320706627353E-13	6.60914689166662E-13	-2.93047079158803E-13	2.8057699068396E-13	9.35256635613201E-13	2.41919716411948E-12	1.00384212222484E-12	8.3549592781446E-13	1.30312424562106E-12	9.10316458663516E-13	2.93047079158803E-13	4.80098406281443E-13	4.67628317806601E-13	-7.35735220015718E-13	1.45900035155659E-12	-1.24700884748427E-14	2.99282123396224E-13	-5.42448848655657E-13
0.02134	6.9832495459119E-13	1.48394052850628E-12	9.7890194527515E-13	1.68969698834118E-12	8.3549592781446E-13	1.37170973223269E-12	1.88298335970124E-12	1.59617132477986E-12	3.11752211871067E-13	5.29978760180814E-13	3.17987256108488E-13	9.16551502900937E-13	4.1774796390723E-13	5.29978760180814E-13	-5.79859114080185E-13	-1.44653026308175E-12	1.12230796273584E-12	1.36547468799527E-12
0.02144	3.80337698482702E-13	2.51895787191822E-12	1.52135079393081E-12	2.19473557157231E-12	1.6959320325786E-12	1.85804318275156E-12	7.9185061815251E-13	-1.8705132712264E-14	1.41535504189464E-12	4.23983008144651E-13	1.68346194410376E-12	-3.49162477295595E-13	3.36692388820752E-13	3.2422230034591E-13	-6.29739467979555E-13	8.10555750864774E-13	1.43406017460691E-13	1.00384212222484E-12
0.02154	8.79141237476409E-13	5.54918937130499E-13	3.04893663209904E-12	1.88298335970124E-12	-1.24077380324685E-12	5.92329202555027E-13	1.44029521884433E-12	1.19089344934748E-12	-5.05038583231129E-13	4.67628317806601E-13	2.27579114665879E-12	2.68106902209118E-12	-5.42448848655657E-13	6.29739467979555E-13	1.70216707681603E-12	9.7890194527515E-13	1.18465840511005E-13	1.42159008613207E-12
0.02164	5.79859114080185E-13	-6.23504423742134E-14	1.25324389172169E-12	1.99521415597483E-12	9.66431856800308E-13	5.36213804418235E-13	1.05372247612421E-12	8.23025839339617E-13	4.73863362044022E-13	-6.67149733404083E-13	4.11512919669808E-13	1.7520474307154E-12	-1.72087220952829E-12	1.32182937833332E-12	2.05756459834904E-13	1.98897911173741E-12	1.45276530731917E-12	-3.7410265424528E-13
0.02174	3.30457344583331E-12	1.03501734341194E-12	-3.2422230034591E-13	1.79569274037735E-12	1.77698760766508E-12	2.58130831429243E-12	-2.11991504072326E-13	3.92807786957544E-13	-5.92329202555027E-13	7.29500175778297E-13	-3.86572742720123E-13	4.61393273569179E-13	-8.54201060526724E-13	8.10555750864774E-13	1.58993628054244E-12	1.58370123630502E-12	1.34676955528301E-12	7.17030087303454E-13
0.02184	7.79380529677668E-13	1.7832226519025E-12	2.12615008496068E-12	-3.36692388820752E-13	1.52135079393081E-12	1.35923964375785E-12	1.75828247495282E-12	8.8537628171383E-13	1.36547468799527E-12	1.20959858205974E-12	-1.18465840511005E-12	1.14101309544811E-12	-1.45276530731917E-12	8.16790795102196E-13	2.08873981953615E-12	-1.0097419586829E-29	1.89545344817609E-12	1.65228672291666E-12
0.02194	6.85854866116347E-13	1.24700884748427E-12	2.49401769496854E-14	-1.99521415597483E-13	-2.49401769496854E-14	-6.92089910353769E-13	1.55252601511791E-12	5.79859114080185E-13	1.72087220952829E-12	1.5774661920676E-12	8.66671149001566E-13	2.14485521767294E-12	8.8537628171383E-13	5.92329202555027E-13	1.57123114783018E-12	1.04125238764936E-12	1.79569274037735E-12	4.98803538993708E-14
0.02204	4.23983008144651E-13	2.99282123396224E-13	7.04559998828611E-13	-3.7410265424528E-13	2.18226548309747E-13	1.54629097088049E-12	2.11991504072326E-13	1.68969698834118E-12	1.56499610359276E-12	5.42448848655657E-13	2.05756459834904E-12	1.45276530731917E-12	1.30312424562106E-12	4.92568494756286E-13	1.24700884748427E-14	1.8705132712264E-12	3.17987256108488E-13	8.29260883577038E-13
0.02214	-5.79859114080185E-13	6.9832495459119E-13	-7.9185061815251E-13	5.1127362746855E-13	1.20336353782232E-12	5.73624069842763E-13	1.30935928985848E-12	2.44413734106917E-12	2.11991504072326E-12	1.67722689986634E-12	1.71463716529087E-12	9.72666901037729E-13	-5.36213804418235E-13	3.67867610007859E-13	-8.91611325951252E-13	1.34676955528301E-12	-6.85854866116348E-14	7.35735220015718E-13
0.02224	1.63981663444181E-12	2.4254322083569E-12	7.98085662389932E-13	3.07387680904872E-12	1.80816282885219E-13	1.54629097088049E-12	2.74341946446539E-13	6.23504423742134E-13	-4.73863362044022E-13	9.85136989512572E-13	5.23743715943393E-13	-5.23743715943393E-13	-8.91611325951252E-13	2.05756459834904E-12	2.8057699068396E-13	-1.15348318392295E-12	4.11512919669808E-13	3.05517167633646E-13
0.02234	1.22206867053458E-12	1.58993628054244E-12	1.04125238764936E-12	2.99282123396224E-13	3.11752211871067E-14	5.86094158317606E-13	7.60675396965404E-13	9.91372033749993E-13	-8.79141237476409E-13	-6.67149733404083E-13	-4.73863362044022E-13	1.24077380324685E-12	-1.00384212222484E-12	2.44413734106917E-12	-2.55636813734275E-13	-1.04125238764936E-12	-1.80816282885219E-13	9.53961768325465E-13
0.02244	6.73384777641505E-13	9.72666901037729E-13	7.66910441202825E-13	-9.22786547138358E-13	-2.18226548309747E-13	-1.74581238647798E-13	1.52135079393081E-12	7.98085662389932E-13	1.80192778461477E-12	1.58993628054244E-12	4.11512919669808E-13	4.48923185094337E-13	-2.99282123396224E-12	1.34676955528301E-12	1.93286371360062E-13	1.78945769613992E-12	2.49401769496854E-13	1.17842336087263E-12
0.02254	1.5774661920676E-12	6.23504423742134E-14	1.76451751919024E-12	-1.32806442257075E-12	1.37170973223269E-12	9.22786547138358E-13	1.0225472549371E-12	-5.61153981367921E-13	1.74581238647798E-13	-4.30218052382073E-13	2.05756459834904E-13	1.25324389172169E-12	-2.38802194293237E-12	1.32806442257075E-12	8.16790795102196E-13	1.35300459952043E-12	1.72710725376571E-12	-1.24700884748427E-14
0.02264	9.78901945275151E-13	-1.07866265307389E-12	1.08489769731131E-12	9.41491679850622E-13	5.67389025605342E-13	8.16790795102195E-13	1.22206867053458E-12	2.91176565887577E-12	5.17508671705971E-13	3.30457344583331E-13	1.52758583816823E-12	1.58370123630502E-12	-5.29978760180814E-13	2.12615008496068E-12	1.54005592664307E-12	1.37794477647012E-12	3.17987256108488E-12	8.72906193238988E-13
0.02274	9.10316458663516E-13	2.10744495224841E-12	1.75828247495282E-12	1.55876105935534E-12	5.98564246792449E-13	-1.52135079393081E-12	6.79619821878926E-13	1.01631221069968E-12	1.38417982070754E-12	7.23265131540875E-13	1.45900035155659E-12	1.24700884748427E-12	-2.55636813734275E-13	4.1774796390723E-13	2.71224424327828E-12	8.8537628171383E-13	1.29688920138364E-12	-5.67389025605342E-13
0.02284	6.29739467979555E-13	7.35735220015718E-13	2.93047079158803E-13	5.73624069842763E-13	4.1774796390723E-13	1.37794477647012E-12	1.27818406867137E-12	2.41919716411948E-12	1.55876105935533E-13	3.11752211871067E-14	1.26571398019653E-12	1.29065415714622E-12	-3.55397521533016E-13	5.54918937130499E-13	1.09113274154873E-12	-1.12230796273584E-13	6.11034335267291E-13	9.7890194527515E-13
0.02294	6.48444600691819E-13	2.44413734106917E-12	-1.60240636901728E-12	1.34676955528301E-12	5.29978760180814E-13	2.5127228276808E-12	7.73145485440246E-13	2.36931681022011E-13	7.48205308490561E-13	-4.61393273569179E-13	1.27194902443395E-12	6.42209556454398E-13	4.36453096619494E-14	7.85615573915089E-13	-3.05517167633646E-13	-7.60675396965403E-13	-8.72906193238988E-14	2.99282123396224E-13
0.02304	8.10555750864774E-13	1.50888070545596E-12	-1.8705132712264E-13	4.11512919669808E-13	2.219675748522E-12	1.32806442257075E-12	-2.24461592547168E-13	6.0479929102987E-13	-1.05372247612421E-12	1.88921840393867E-12	2.11991504072326E-13	3.36692388820752E-13	3.55397521533016E-13	2.93047079158803E-13	1.43406017460691E-13	-8.29260883577038E-13	-3.11752211871067E-14	3.36692388820752E-13
0.02314	8.91611325951251E-13	-2.68106902209118E-13	-1.0097419586829E-29	9.2902159137578E-13	2.57507327005501E-12	1.50888070545596E-12	6.48444600691819E-13	3.80337698482702E-13	-1.30935928985848E-13	1.80816282885219E-13	1.21583362629716E-12	1.80816282885219E-13	-9.72666901037729E-13	1.60240636901728E-12	2.49401769496854E-13	1.05995752036163E-13	-9.85136989512572E-13	1.44653026308175E-12
0.02324	-1.37170973223269E-13	9.04081414426094E-13	2.38802194293237E-12	1.59617132477986E-12	1.92662866936319E-12	1.15971822816037E-12	5.67389025605342E-13	-8.23025839339617E-13	1.62111150172955E-13	1.29688920138364E-12	-2.05756459834904E-13	1.07242760883647E-12	-1.33429946680817E-12	1.20336353782232E-12	1.30312424562106E-12	3.86572742720123E-13	8.41730972051881E-13	1.80192778461477E-12
0.02334	2.93670583582545E-12	1.02878229917452E-12	1.27194902443395E-12	-2.05756459834904E-13	1.24700884748427E-13	2.56260318158017E-12	1.36547468799527E-12	3.36692388820752E-13	1.05372247612421E-12	3.30457344583331E-13	-4.36453096619493E-14	2.10120990801099E-12	1.19089344934748E-12	4.98803538993707E-13	1.36547468799527E-12	6.42209556454398E-13	2.1635603503852E-12	1.0225472549371E-12
0.02344	4.80098406281443E-13	-5.1127362746855E-13	5.73624069842763E-13	2.49401769496854E-13	4.73863362044022E-13	9.66431856800308E-13	9.04081414426094E-13	1.40911999765722E-12	1.27818406867137E-12	1.58993628054244E-12	1.8705132712264E-12	1.60864141325471E-12	9.10316458663516E-13	3.61632565770438E-13	2.16979539462263E-12	-7.35735220015718E-13	2.48778265073111E-12	-4.1774796390723E-13
0.02354	1.68346194410376E-12	8.23025839339617E-13	9.91372033749993E-13	1.32182937833332E-12	1.02878229917452E-12	1.85804318275156E-12	6.0479929102987E-13	9.91372033749993E-13	1.8393380500393E-12	1.52135079393081E-12	6.17269379504713E-13	6.23504423742134E-13	1.49641061698112E-12	2.61871857971696E-13	1.20959858205974E-12	-1.54005592664307E-12	4.98803538993707E-13	-2.86812034921382E-13
0.02364	1.67099185562892E-12	5.61153981367921E-13	6.35974512216977E-13	1.37170973223269E-12	1.24700884748427E-14	6.29739467979555E-13	9.47726724088044E-13	1.20336353782232E-12	2.99282123396224E-13	1.30312424562106E-12	1.99521415597483E-12	1.35923964375785E-12	1.05372247612421E-12	7.98085662389932E-13	-4.73863362044022E-13	-9.22786547138358E-13	7.4197026425314E-13	8.79141237476409E-13
0.02374	-1.12230796273584E-12	1.8393380500393E-12	1.55876105935534E-13	9.60196812562886E-13	1.8705132712264E-14	4.61393273569179E-13	1.74581238647798E-12	6.54679644929241E-13	-4.67628317806601E-13	1.32182937833332E-12	4.11512919669808E-13	-8.8537628171383E-13	2.02015433292451E-12	7.23265131540875E-13	1.99521415597483E-13	-1.27818406867137E-12	6.67149733404083E-13	2.99282123396224E-13
0.02384	1.37170973223269E-12	3.99042831194966E-13	4.48923185094337E-13	1.93286371360062E-13	1.12854300697326E-12	1.27194902443395E-12	3.11752211871067E-13	1.71463716529087E-12	-2.93047079158803E-13	1.79569274037735E-12	1.4028849534198E-12	2.86812034921382E-13	2.99282123396224E-13	4.61393273569179E-13	1.52135079393081E-12	8.10555750864774E-14	-2.74341946446539E-13	1.12854300697326E-12
0.02394	-3.92807786957544E-13	1.14101309544811E-12	2.18226548309747E-12	4.36453096619494E-13	1.8393380500393E-12	5.79859114080185E-13	1.0225472549371E-12	-1.8705132712264E-14	4.73863362044022E-13	4.61393273569179E-13	1.70216707681603E-12	7.66910441202825E-13	7.48205308490561E-14	-1.30935928985848E-13	2.24461592547168E-13	-4.36453096619494E-13	2.3069663678459E-13	9.97607077987414E-14
0.02404	2.23838088123426E-12	7.23265131540875E-13	9.41491679850622E-13	6.48444600691819E-13	2.61248353547954E-12	1.3155943340959E-12	8.47966016289302E-13	-4.36453096619494E-14	1.45900035155659E-12	-5.05038583231128E-13	-7.66910441202825E-13	2.82447503955187E-12	-1.80816282885219E-13	-5.17508671705971E-13	1.32806442257075E-12	2.99282123396224E-13	-2.49401769496854E-14	4.1774796390723E-13
0.02414	1.30312424562106E-12	2.43166725259432E-13	1.45900035155659E-12	1.80816282885219E-13	2.43166725259432E-13	7.29500175778297E-13	5.73624069842763E-13	1.48394052850628E-12	8.72906193238988E-14	7.41970264253139E-13	1.35300459952043E-12	6.0479929102987E-13	3.86572742720123E-13	-4.11512919669808E-13	1.15971822816037E-12	-6.9832495459119E-13	2.16356035038521E-12	-6.23504423742134E-13
0.02424	1.12230796273584E-13	4.1774796390723E-13	1.32182937833332E-12	1.00384212222484E-12	-2.11991504072326E-13	1.07242760883647E-12	4.61393273569179E-13	1.90168849241351E-12	5.05038583231129E-13	2.48778265073111E-12	1.98897911173741E-12	1.87674831546382E-12	4.98803538993707E-14	1.40911999765722E-12	1.44029521884433E-12	3.55397521533016E-13	8.3549592781446E-13	1.24700884748427E-14
0.02434	1.15971822816037E-12	7.54440352727982E-13	8.66671149001566E-13	-1.22206867053458E-12	1.43406017460691E-13	-4.98803538993707E-14	1.52135079393081E-12	4.36453096619494E-13	1.60864141325471E-12	9.41491679850622E-13	2.41919716411948E-12	1.77698760766508E-12	3.42927433058174E-13	1.04125238764936E-12	-1.24700884748427E-14	-1.19089344934748E-12	9.10316458663516E-13	-3.86572742720123E-13
0.02444	2.46284247378143E-12	1.8393380500393E-12	5.1127362746855E-13	1.22206867053458E-12	8.91611325951252E-13	2.68106902209118E-13	-4.80098406281443E-13	5.67389025605342E-13	-6.23504423742133E-15	7.35735220015718E-13	1.42159008613207E-12	1.04748743188679E-12	-2.24461592547168E-13	1.4028849534198E-12	6.54679644929241E-13	-6.85854866116348E-14	1.30935928985848E-12	1.49641061698112E-12
0.02454	1.29065415714622E-12	2.03885946563678E-12	6.42209556454398E-13	2.26332105818395E-12	7.98085662389932E-13	-1.30935928985848E-13	7.60675396965403E-13	8.29260883577038E-13	4.36453096619494E-14	-6.85854866116348E-14	2.68106902209118E-13	-1.05995752036163E-12	-6.73384777641505E-13	-2.55636813734275E-13	1.83310300580187E-12	-1.6959320325786E-12	-6.35974512216977E-13	6.0479929102987E-13
0.02464	2.55636813734275E-13	-7.17030087303454E-13	-1.12230796273584E-13	1.65228672291666E-12	9.72666901037729E-13	7.23265131540876E-13	1.30312424562106E-12	9.04081414426094E-13	1.24700884748427E-12	-2.18226548309747E-13	8.72906193238988E-14	2.48154760649369E-12	1.51511574969339E-12	-4.98803538993707E-14	1.3155943340959E-12	2.68106902209118E-13	1.18465840511005E-12	4.23983008144651E-13
0.02474	5.36213804418235E-13	-2.11991504072326E-13	1.49641061698112E-12	6.23504423742134E-13	2.54389804886791E-12	1.59617132477986E-12	1.24077380324685E-12	-7.54440352727982E-13	1.09113274154873E-12	1.32806442257075E-12	1.26571398019653E-12	1.74581238647798E-12	1.62111150172955E-13	1.24700884748427E-13	7.9185061815251E-13	1.33429946680817E-12	1.99521415597483E-13	1.13477805121068E-12
0.02484	7.41970264253139E-13	1.80192778461477E-12	1.83310300580187E-12	-1.07866265307389E-12	2.34437663327042E-12	4.36453096619494E-13	-4.30218052382073E-13	-6.23504423742134E-15	-5.36213804418235E-13	9.41491679850622E-13	-2.49401769496854E-14	1.02878229917452E-12	6.23504423742137E-15	-2.3069663678459E-13	-4.55158229331758E-13	1.05995752036163E-12	7.04559998828611E-13	1.01007716646226E-12
0.02494	2.60624849124212E-12	6.85854866116347E-13	1.16595327239779E-12	8.3549592781446E-13	-2.8057699068396E-13	2.99282123396224E-13	7.79380529677668E-13	9.04081414426094E-13	9.47726724088044E-13	1.25947893595911E-12	7.48205308490561E-13	6.9832495459119E-13	-1.08489769731131E-12	-4.73863362044022E-13	1.97027397902514E-12	6.79619821878926E-13	1.06619256459905E-12	1.43406017460691E-12
0.02504	2.67483397785376E-12	7.54440352727982E-13	1.09113274154873E-12	1.59617132477986E-12	7.48205308490561E-14	5.92329202555027E-13	1.8705132712264E-12	-3.7410265424528E-14	1.62734654596697E-12	2.71224424327828E-12	1.63358159020439E-12	2.93047079158803E-13	-4.30218052382072E-13	8.29260883577038E-13	5.42448848655657E-13	5.86094158317606E-13	2.27579114665879E-12	6.85854866116348E-14
0.02514	6.17269379504713E-13	4.92568494756286E-13	4.23983008144651E-13	-4.92568494756286E-13	0	2.68106902209118E-13	8.91611325951252E-13	9.53961768325465E-13	1.16595327239779E-12	1.7520474307154E-12	1.58370123630502E-12	1.17842336087263E-12	3.67867610007859E-13	3.12375716294809E-12	6.35974512216977E-13	-9.85136989512572E-13	-3.7410265424528E-14	-1.18465840511005E-13
0.02524	1.42159008613207E-12	1.63358159020439E-12	-7.85615573915089E-13	2.0450945098742E-12	1.59617132477986E-12	9.72666901037729E-13	8.60436104764145E-13	-6.35974512216977E-13	1.18465840511005E-13	-3.55397521533016E-13	5.79859114080185E-13	4.42688140856915E-13	6.73384777641505E-13	2.78706477412734E-12	4.73863362044022E-13	-1.04125238764936E-12	1.37170973223269E-12	8.79141237476409E-13
0.02534	-5.98564246792449E-13	7.85615573915089E-13	2.36931681022011E-13	5.6115398136792E-14	2.01391928868709E-12	7.29500175778297E-13	1.37170973223269E-12	2.07003468682389E-12	2.15109026191036E-12	-8.72906193238988E-14	1.30935928985848E-12	1.43406017460691E-13	6.17269379504713E-13	1.55876105935534E-12	-3.36692388820752E-13	-1.74581238647798E-13	2.18226548309747E-13	1.98274406749999E-12
0.02544	1.228303714772E-12	1.29065415714622E-12	5.54918937130499E-13	-4.48923185094337E-13	1.20336353782232E-12	2.11991504072326E-13	-1.93286371360062E-13	1.49641061698112E-12	-3.99042831194966E-13	5.17508671705971E-13	3.36692388820752E-13	2.00768424444967E-12	-1.47147044003144E-12	8.29260883577038E-13	2.93047079158803E-13	7.9185061815251E-13	-3.2422230034591E-13	2.07626973106131E-12
0.02554	1.52135079393081E-12	1.60864141325471E-12	2.64365875666665E-12	5.1127362746855E-13	1.10360283002358E-12	2.87435539345124E-12	3.86572742720123E-13	1.14101309544811E-12	4.42688140856915E-13	3.2422230034591E-13	4.98803538993707E-13	-7.4197026425314E-13	-5.1127362746855E-13	-5.42448848655657E-13	1.22206867053458E-12	2.74341946446539E-13	8.29260883577038E-13	8.60436104764145E-13
0.02564	2.64365875666665E-12	1.18465840511005E-13	1.37170973223269E-12	-1.8705132712264E-12	1.25324389172169E-12	1.01631221069968E-12	4.30218052382073E-13	5.92329202555027E-13	1.60240636901728E-12	1.54629097088049E-12	2.28826123513363E-12	3.11752211871067E-13	-3.7410265424528E-14	1.56499610359276E-12	4.98803538993707E-13	-6.29739467979555E-13	2.7745946856525E-12	9.22786547138358E-13
0.02574	2.3069663678459E-13	-1.05995752036163E-13	5.92329202555027E-13	1.17842336087263E-12	1.70840212105345E-12	6.23504423742134E-14	1.99521415597483E-13	5.23743715943393E-13	1.24700884748427E-13	1.08489769731131E-12	2.26332105818395E-12	1.75828247495282E-12	-5.86094158317606E-13	1.82686796156445E-12	8.54201060526724E-13	-3.2422230034591E-13	2.08873981953615E-12	-5.42448848655657E-13
0.02584	2.37555185445753E-12	-6.35974512216977E-13	6.29739467979555E-13	-1.55876105935534E-13	1.57123114783018E-12	1.01631221069968E-12	8.10555750864774E-14	1.55252601511791E-12	1.07242760883647E-12	7.60675396965403E-13	1.27194902443395E-12	2.24461592547168E-13	-6.0479929102987E-13	1.44029521884433E-12	6.23504423742134E-14	-2.93047079158803E-13	7.29500175778297E-13	-1.55876105935534E-13
0.02594	1.52758583816823E-12	1.24077380324685E-12	-2.93047079158803E-13	-5.36213804418235E-13	-8.72906193238988E-14	1.54005592664307E-12	2.78706477412734E-12	1.47770548426886E-12	1.05995752036163E-12	4.73863362044022E-13	1.74581238647798E-13	1.80816282885219E-12	-1.55876105935534E-13	1.26571398019653E-12	3.42927433058174E-13	-5.54918937130499E-13	-1.81439787308961E-12	7.9185061815251E-13
0.02604	-4.73863362044022E-13	1.60240636901728E-12	1.09736778578616E-12	2.99282123396224E-12	-2.49401769496854E-13	2.3069663678459E-13	1.42159008613207E-12	1.54629097088049E-12	4.86333450518865E-13	-1.24700884748427E-13	4.98803538993707E-14	1.43406017460691E-13	-7.73145485440246E-13	1.44653026308175E-12	-5.92329202555027E-13	-5.79859114080185E-13	1.55876105935534E-12	-3.11752211871067E-13
0.02614	1.8705132712264E-12	1.84557309427672E-12	5.05038583231129E-13	6.54679644929241E-13	5.48683892893078E-13	1.16595327239779E-12	2.68106902209118E-13	-1.07866265307389E-12	3.61632565770438E-13	1.43406017460691E-13	-1.26571398019653E-12	1.88921840393867E-12	-5.1127362746855E-13	1.20959858205974E-12	1.05995752036163E-12	1.55876105935533E-13	3.42927433058174E-13	1.09736778578616E-12
0.02624	2.73094937599055E-12	1.5774661920676E-12	1.38417982070754E-12	8.66671149001566E-13	7.98085662389932E-13	1.97027397902514E-12	-2.01948391736579E-29	-1.32806442257075E-12	2.48778265073111E-12	3.42927433058174E-13	1.98274406749999E-12	1.26571398019653E-12	-1.62111150172955E-13	1.71463716529087E-12	6.60914689166662E-13	4.61393273569179E-13	1.09113274154873E-12	2.11991504072326E-12
0.02634	1.77075256342766E-12	7.54440352727982E-13	2.8057699068396E-13	3.74102654245281E-14	1.8705132712264E-13	1.24077380324685E-12	1.63358159020439E-12	1.0225472549371E-12	2.23838088123426E-12	1.86427822698898E-12	1.79569274037735E-12	-5.1127362746855E-13	-4.80098406281443E-13	1.8705132712264E-13	-5.61153981367921E-14	2.68106902209118E-13	8.8537628171383E-13	3.99042831194966E-13
0.02644	1.05372247612421E-12	1.48394052850628E-12	7.73145485440246E-13	-1.62734654596697E-12	4.05277875432387E-13	1.00384212222484E-12	2.15732530614778E-12	1.95156884631288E-12	9.53961768325465E-13	8.10555750864774E-13	1.68969698834118E-12	2.61871857971696E-13	1.3717097322327E-13	9.97607077987414E-14	5.23743715943393E-13	-7.4197026425314E-13	1.98897911173741E-12	9.41491679850622E-13
0.02654	1.40911999765722E-12	1.85804318275156E-12	3.30457344583331E-13	2.36308176598269E-12	1.99521415597483E-13	1.46523539579402E-12	-1.43406017460691E-13	4.98803538993707E-13	1.04125238764936E-12	1.44029521884433E-12	1.62111150172955E-12	6.54679644929241E-13	-3.11752211871067E-14	9.47726724088044E-13	1.26571398019653E-12	1.05995752036163E-13	1.24700884748427E-13	-2.05756459834904E-13
0.02664	1.34676955528301E-12	1.18465840511005E-13	6.29739467979555E-13	1.05995752036163E-12	-5.36213804418235E-13	1.29065415714622E-12	1.26571398019653E-12	-4.98803538993707E-14	6.85854866116347E-13	4.48923185094337E-13	8.8537628171383E-13	1.07866265307389E-12	4.61393273569179E-13	1.13477805121068E-12	4.98803538993707E-13	3.7410265424528E-13	5.61153981367921E-14	7.35735220015718E-13
0.02674	1.09113274154873E-12	1.73334229800313E-12	1.17218831663521E-12	1.90168849241351E-12	1.90168849241351E-12	1.30312424562106E-12	1.42782513036949E-12	-6.23504423742134E-13	6.42209556454398E-13	6.9832495459119E-13	7.4197026425314E-13	-5.86094158317606E-13	1.50888070545596E-12	1.87674831546382E-12	2.55636813734275E-13	-3.55397521533016E-13	-5.61153981367921E-14	9.2902159137578E-13
0.02684	1.1971284935849E-12	1.53382088240565E-12	8.79141237476409E-13	8.8537628171383E-13	8.29260883577038E-13	1.35923964375785E-12	8.72906193238988E-13	1.4028849534198E-12	6.17269379504713E-13	-1.24700884748427E-14	5.86094158317606E-13	-1.8705132712264E-14	1.60240636901728E-12	1.95156884631288E-12	-2.11991504072326E-13	1.16595327239779E-12	1.12230796273584E-12	1.34053451104559E-12
0.02694	1.34053451104559E-12	1.25324389172169E-12	5.36213804418235E-13	2.07003468682389E-12	1.63981663444181E-12	2.76835964141507E-12	1.15971822816037E-12	1.45276530731917E-12	8.91611325951252E-13	1.60240636901728E-12	-8.72906193238988E-14	5.1127362746855E-13	1.8705132712264E-13	5.92329202555027E-13	1.0225472549371E-12	1.8705132712264E-14	1.11607291849842E-12	7.35735220015718E-13
0.02704	1.80192778461477E-12	1.48394052850628E-12	1.96403893478772E-12	1.49641061698112E-13	4.61393273569179E-13	-9.97607077987415E-14	9.2902159137578E-13	6.9832495459119E-13	1.58993628054244E-12	7.73145485440246E-13	1.40911999765722E-12	2.69353911056602E-12	1.74581238647798E-13	8.8537628171383E-13	7.9185061815251E-13	-3.17987256108488E-13	1.49641061698112E-13	-1.30935928985848E-13
0.02714	3.04270158786161E-12	2.21344070428458E-12	9.22786547138358E-13	-3.36692388820752E-13	1.35923964375785E-12	2.64365875666665E-12	3.17987256108488E-13	8.04320706627353E-13	8.97846370188673E-13	3.30457344583331E-13	1.95156884631288E-12	1.12230796273584E-12	-2.61871857971696E-13	-7.54440352727982E-13	1.43406017460691E-13	-6.73384777641505E-13	7.73145485440246E-13	4.48923185094336E-13
0.02724	2.13862017343552E-12	6.11034335267291E-13	2.68106902209118E-13	6.23504423742134E-15	-8.10555750864774E-14	1.40911999765722E-12	6.85854866116347E-13	-3.55397521533016E-13	2.38178689869495E-12	1.58370123630502E-12	1.35300459952043E-12	9.53961768325465E-13	2.85565026073897E-12	2.93670583582545E-12	1.42159008613207E-12	-3.42927433058174E-13	7.35735220015718E-13	1.06619256459905E-12
0.02734	5.48683892893078E-13	1.21583362629716E-12	1.17218831663521E-12	2.55636813734275E-13	7.48205308490561E-13	-7.04559998828611E-13	1.35923964375785E-12	1.27194902443395E-12	1.79569274037735E-12	1.24077380324685E-12	1.04125238764936E-12	2.61248353547954E-12	1.25947893595911E-12	2.09497486377357E-12	5.36213804418235E-13	3.86572742720123E-13	1.15348318392295E-12	3.61632565770438E-13
0.02744	3.2422230034591E-13	1.08489769731131E-12	2.16979539462263E-12	1.32182937833332E-12	8.72906193238988E-13	1.65852176715408E-12	2.35061167750785E-12	1.3717097322327E-12	4.1774796390723E-13	2.219675748522E-12	6.73384777641505E-13	1.15971822816037E-12	8.47966016289302E-13	6.23504423742134E-14	1.98897911173741E-12	5.54918937130499E-13	1.21583362629716E-12	6.42209556454398E-13
0.02754	9.91372033749993E-13	7.48205308490561E-14	1.0225472549371E-12	1.97650902326256E-12	-1.04748743188679E-12	2.07003468682389E-12	9.2902159137578E-13	8.10555750864774E-13	1.12230796273584E-13	-3.92807786957544E-13	-6.0479929102987E-13	4.98803538993707E-14	1.54005592664307E-12	3.17363751684746E-12	2.74341946446539E-13	5.48683892893078E-13	1.68969698834118E-12	-5.1127362746855E-13
0.02764	6.67149733404083E-13	1.65228672291666E-12	-8.91611325951252E-13	6.60914689166662E-13	1.60864141325471E-12	6.9832495459119E-13	1.62111150172955E-13	4.11512919669808E-13	7.48205308490561E-13	4.61393273569179E-13	-2.36931681022011E-13	1.74581238647798E-13	1.93909875783804E-12	1.85804318275156E-12	-1.60240636901728E-12	2.05756459834904E-13	8.47966016289302E-13	7.23265131540876E-13
0.02774	6.35974512216977E-13	1.10360283002358E-12	5.86094158317606E-13	1.37170973223269E-13	9.04081414426094E-13	9.16551502900937E-13	-6.23504423742134E-14	2.18226548309747E-13	4.05277875432387E-13	9.35256635613201E-13	2.07003468682389E-12	1.51511574969339E-12	2.20097061580973E-12	3.2422230034591E-13	5.42448848655657E-13	8.97846370188673E-13	1.58370123630502E-12	1.59617132477986E-12
0.02784	1.40911999765722E-12	1.01007716646226E-12	1.59617132477986E-12	5.54918937130499E-13	1.4901755727437E-12	1.0225472549371E-12	2.74341946446539E-13	8.10555750864774E-13	2.56260318158017E-12	8.41730972051881E-13	2.72471433175313E-12	1.20959858205974E-12	1.07242760883647E-12	8.72906193238988E-13	4.30218052382073E-13	1.57123114783018E-12	8.41730972051881E-13	1.05372247612421E-12
0.02794	1.55876105935534E-12	9.7890194527515E-13	8.72906193238988E-13	5.86094158317606E-13	9.60196812562886E-13	9.91372033749993E-13	1.5774661920676E-12	1.35300459952043E-12	5.86094158317606E-13	2.49401769496854E-13	1.8705132712264E-12	1.1971284935849E-12	6.85854866116348E-14	1.87674831546382E-12	8.79141237476409E-13	-1.24700884748427E-13	2.338141589033E-12	1.60864141325471E-12
0.02804	1.07866265307389E-12	-4.03896783473158E-29	1.62111150172955E-13	-3.11752211871067E-13	3.49162477295595E-13	6.29739467979555E-13	1.65228672291666E-12	3.80337698482702E-13	1.49641061698112E-12	-1.39664990918238E-12	4.30218052382072E-13	-3.7410265424528E-13	7.04559998828611E-13	1.32182937833332E-12	1.51511574969339E-12	3.11752211871067E-13	5.79859114080185E-13	-1.8705132712264E-14
0.02814	5.92329202555027E-13	2.53766300463049E-12	-2.68106902209118E-13	9.04081414426094E-13	9.47726724088044E-13	8.47966016289302E-13	1.60240636901728E-12	8.29260883577038E-13	7.54440352727982E-13	1.09736778578616E-12	2.74341946446539E-13	1.12230796273584E-12	4.36453096619494E-13	1.35300459952043E-12	-4.98803538993707E-14	7.23265131540875E-13	1.07242760883647E-12	5.42448848655657E-13
0.02824	1.23453875900943E-12	1.62734654596697E-12	1.42159008613207E-12	6.73384777641505E-13	6.54679644929241E-13	2.05756459834904E-13	-6.23504423742134E-14	2.36308176598269E-12	1.51511574969339E-12	1.24700884748426E-14	-3.05517167633646E-13	2.09497486377357E-12	1.36547468799527E-12	2.18226548309747E-12	2.05132955411162E-12	1.59617132477986E-12	1.27194902443395E-12	7.41970264253139E-13
0.02834	1.04125238764936E-12	1.16595327239779E-12	6.92089910353769E-13	7.10795043066033E-13	3.55397521533016E-13	4.23983008144651E-13	-2.49401769496853E-14	9.85136989512572E-13	2.49401769496854E-13	1.37170973223269E-13	2.13862017343552E-12	1.11607291849842E-12	-5.54918937130499E-13	1.04125238764936E-12	1.02878229917452E-12	1.51511574969339E-12	1.32806442257075E-12	5.1127362746855E-13
0.02844	3.99042831194966E-13	7.35735220015718E-13	5.73624069842763E-13	4.98803538993707E-13	1.58993628054244E-12	2.5127228276808E-12	3.86572742720123E-13	-2.61871857971696E-13	8.3549592781446E-13	-1.68346194410376E-13	4.36453096619494E-13	1.09736778578616E-12	-5.73624069842763E-13	1.24700884748427E-13	-1.3717097322327E-13	-4.92568494756286E-13	1.97027397902514E-12	1.109837874261E-12
0.02854	1.13477805121068E-12	2.93047079158803E-13	1.7832226519025E-12	1.84557309427672E-12	1.97027397902514E-12	1.40911999765722E-12	1.18465840511005E-13	1.47770548426886E-12	1.7832226519025E-12	-3.36692388820752E-13	1.32182937833332E-12	2.49401769496854E-13	5.42448848655657E-13	1.72087220952829E-12	1.01007716646226E-12	1.04748743188679E-12	1.80816282885219E-13	1.68346194410376E-12
0.02864	6.35974512216977E-13	-3.80337698482702E-13	6.54679644929241E-13	9.85136989512572E-13	6.79619821878926E-13	1.05995752036163E-12	1.49641061698112E-13	4.98803538993707E-13	9.22786547138358E-13	3.49162477295595E-13	2.35061167750784E-12	6.42209556454398E-13	7.60675396965403E-13	1.45900035155659E-12	2.11991504072326E-13	1.18465840511005E-13	9.47726724088044E-13	7.10795043066033E-13
0.02874	-9.35256635613201E-14	-7.48205308490561E-14	1.52758583816823E-12	5.29978760180814E-13	8.04320706627353E-13	2.1323851291981E-12	2.09497486377357E-12	2.02015433292451E-12	9.7890194527515E-13	-1.49641061698112E-13	5.23743715943393E-13	3.49162477295595E-13	1.24077380324685E-12	8.60436104764145E-13	2.39425698716979E-12	1.08489769731131E-12	2.01391928868709E-12	3.80337698482702E-13
0.02884	1.71463716529087E-12	4.42688140856915E-13	4.42688140856915E-13	-1.14724813968553E-12	1.12230796273584E-12	4.676283178066E-13	8.91611325951252E-13	1.67722689986634E-12	1.30935928985848E-12	1.92039362512577E-12	1.81439787308961E-12	1.70840212105345E-12	8.3549592781446E-13	1.81439787308961E-12	2.35061167750785E-12	3.30457344583331E-13	8.3549592781446E-13	-4.36453096619493E-14
0.02894	8.91611325951252E-13	1.14724813968553E-12	1.19089344934748E-12	1.51511574969339E-12	1.62111150172955E-13	-2.8057699068396E-13	1.8393380500393E-12	2.16979539462263E-12	-1.14724813968553E-12	2.78082972988992E-12	1.43406017460691E-13	1.24700884748427E-12	8.66671149001566E-13	1.4901755727437E-12	1.05372247612421E-12	-6.85854866116348E-14	1.60240636901728E-12	2.50648778344338E-12
0.02904	7.23265131540876E-13	-1.24700884748426E-14	1.30935928985848E-13	1.03501734341194E-12	-1.12230796273584E-13	1.34053451104559E-12	9.16551502900937E-13	6.48444600691819E-13	2.32567150055816E-12	5.67389025605342E-13	5.61153981367921E-13	5.86094158317606E-13	1.62111150172955E-12	1.54629097088049E-12	1.56499610359276E-12	8.79141237476409E-13	1.39041486494496E-12	1.68346194410376E-12
0.02914	7.60675396965403E-13	1.19089344934748E-12	4.61393273569179E-13	1.30935928985848E-13	1.46523539579402E-12	-9.35256635613201E-14	-6.35974512216977E-13	1.35300459952043E-12	1.09736778578616E-12	1.29065415714622E-12	1.68346194410376E-12	-9.10316458663516E-13	1.80816282885219E-13	8.54201060526724E-13	6.17269379504713E-13	4.23983008144651E-13	1.109837874261E-12	1.54005592664307E-12
0.02924	4.36453096619494E-13	1.18465840511005E-12	8.54201060526724E-13	1.04748743188679E-12	1.52758583816823E-12	2.08873981953615E-12	2.24461592547168E-13	2.18226548309747E-12	1.24077380324685E-12	1.36547468799527E-12	4.55158229331758E-13	1.24700884748427E-13	2.49401769496854E-14	1.0225472549371E-12	9.10316458663516E-13	-7.35735220015718E-13	1.01631221069968E-12	8.04320706627353E-13
0.02934	6.11034335267291E-13	1.39664990918238E-12	5.86094158317606E-13	2.49401769496854E-14	1.94533380207546E-12	1.77075256342766E-12	1.6959320325786E-12	9.41491679850622E-13	2.10120990801099E-12	1.73334229800313E-12	1.81439787308961E-12	4.1774796390723E-13	1.38417982070754E-12	7.23265131540875E-13	-3.2422230034591E-13	2.74341946446539E-13	1.8705132712264E-14	1.04125238764936E-12
0.02944	1.1971284935849E-12	1.04125238764936E-12	8.3549592781446E-13	9.97607077987415E-14	2.02015433292451E-12	1.95156884631288E-12	9.47726724088044E-13	7.4197026425314E-13	9.22786547138359E-13	1.16595327239779E-12	2.00768424444967E-12	7.29500175778297E-13	2.24461592547168E-13	-3.36692388820752E-13	1.1971284935849E-12	-3.7410265424528E-13	-3.7410265424528E-13	1.21583362629716E-12
0.02954	1.72087220952829E-12	7.17030087303454E-13	2.49401769496854E-13	9.66431856800308E-13	2.02638937716194E-12	1.7520474307154E-12	7.79380529677668E-13	-6.85854866116347E-13	3.2422230034591E-13	6.79619821878926E-13	1.109837874261E-12	1.01007716646226E-12	-4.48923185094337E-13	6.92089910353769E-13	1.23453875900943E-12	6.17269379504713E-13	1.41535504189464E-12	-7.85615573915089E-13
0.02964	1.32182937833332E-12	5.79859114080185E-13	-4.42688140856915E-13	7.85615573915089E-13	-6.73384777641505E-13	-5.1127362746855E-13	1.02878229917452E-12	1.93286371360062E-13	-2.49401769496854E-14	1.30935928985848E-12	1.79569274037735E-12	1.44653026308175E-12	-8.16790795102196E-13	2.55636813734275E-13	8.60436104764145E-13	5.48683892893078E-13	6.0479929102987E-13	-1.10360283002358E-12
0.02974	1.24077380324685E-12	-1.43406017460691E-13	-7.66910441202825E-13	1.65852176715408E-12	2.73094937599055E-12	2.52519291615564E-12	6.54679644929241E-13	1.53382088240565E-12	8.29260883577038E-13	6.35974512216977E-13	8.72906193238988E-13	6.67149733404083E-13	-2.68106902209118E-13	-1.05995752036163E-12	2.99282123396224E-13	4.30218052382073E-13	1.09113274154873E-12	1.49641061698112E-13
0.02984	3.80337698482702E-13	3.36692388820752E-13	-8.97846370188673E-13	8.29260883577038E-13	1.78945769613992E-12	1.02878229917452E-12	9.10316458663516E-13	2.56260318158017E-12	4.98803538993707E-13	-1.74581238647798E-13	-1.8705132712264E-13	1.8393380500393E-12	1.08489769731131E-12	6.54679644929241E-13	1.25324389172169E-12	1.60240636901728E-12	1.12230796273584E-13	1.22206867053458E-12
0.02994	1.45276530731917E-12	1.09736778578616E-12	1.76451751919024E-12	5.98564246792449E-13	1.8393380500393E-12	1.90168849241351E-12	8.54201060526724E-13	1.47770548426886E-12	4.86333450518865E-13	6.35974512216977E-13	7.23265131540875E-13	3.05517167633646E-13	-5.79859114080185E-13	1.27818406867137E-12	3.55397521533016E-13	3.49162477295595E-13	1.34053451104559E-12	1.98897911173741E-12
0.03004	1.228303714772E-12	-1.29065415714622E-12	3.1861076053223E-12	2.36931681022011E-13	1.88298335970124E-12	8.97846370188673E-13	9.35256635613201E-13	2.38802194293237E-12	2.37555185445753E-12	-1.74581238647798E-13	-4.11512919669808E-13	1.98274406749999E-12	-1.35300459952043E-12	1.24700884748427E-14	1.74581238647798E-12	-6.23504423742134E-13	1.24077380324685E-12	1.97027397902514E-12
0.03014	1.77075256342766E-12	4.36453096619494E-14	-1.05995752036163E-13	4.98803538993707E-14	1.14101309544811E-12	4.676283178066E-13	5.67389025605342E-13	4.1774796390723E-13	7.85615573915089E-13	7.9185061815251E-13	1.18465840511005E-12	9.97607077987415E-14	1.8705132712264E-14	5.98564246792449E-13	1.22206867053458E-12	9.7890194527515E-13	5.36213804418235E-13	8.91611325951252E-13
0.03024	1.44029521884433E-12	1.09113274154873E-12	-1.16595327239779E-12	1.72710725376571E-12	4.98803538993707E-13	9.66431856800308E-13	-3.55397521533016E-13	6.9832495459119E-13	-4.48923185094337E-13	1.41535504189464E-12	1.228303714772E-12	1.8705132712264E-13	2.11991504072326E-13	-3.36692388820752E-13	1.05372247612421E-12	0	1.88298335970124E-12	-9.60196812562886E-13
0.03034	6.42209556454398E-13	1.18465840511005E-12	-7.23265131540876E-13	2.1323851291981E-12	6.35974512216977E-13	6.48444600691819E-13	1.72710725376571E-12	7.10795043066033E-13	1.36547468799527E-12	1.8705132712264E-14	6.17269379504713E-13	-1.12230796273584E-13	-1.09736778578616E-12	9.91372033749993E-13	8.97846370188673E-13	5.23743715943393E-13	1.16595327239779E-12	2.05756459834904E-13
0.03044	-3.11752211871067E-13	8.16790795102196E-13	2.36931681022011E-13	1.18465840511005E-12	6.0479929102987E-13	-6.85854866116348E-13	1.81439787308961E-12	1.12854300697326E-12	-2.36931681022011E-13	1.70840212105345E-12	1.3155943340959E-12	3.7410265424528E-13	1.30935928985848E-13	-4.11512919669808E-13	2.14485521767294E-12	1.97027397902514E-12	-1.49641061698112E-13	-5.61153981367921E-13
0.03054	-7.79380529677668E-13	1.49641061698112E-13	1.06619256459905E-12	3.36692388820752E-13	1.52135079393081E-12	-2.24461592547168E-13	2.61871857971696E-13	1.47770548426886E-12	1.21583362629716E-12	8.16790795102196E-13	1.22206867053458E-12	4.11512919669808E-13	4.36453096619494E-13	4.73863362044022E-13	2.03885946563678E-12	1.95156884631288E-12	-1.68346194410376E-13	1.21583362629716E-12
0.03064	1.70840212105345E-12	2.36308176598269E-12	1.07866265307389E-12	8.60436104764145E-13	2.36931681022011E-12	3.80337698482702E-13	3.01152636667451E-12	1.24700884748427E-12	1.37170973223269E-13	-2.49401769496854E-13	-1.80816282885219E-13	6.85854866116347E-14	-5.98564246792449E-13	1.79569274037735E-12	1.88298335970124E-12	5.23743715943393E-13	1.65228672291665E-12	8.91611325951252E-13
0.03074	1.82063291732703E-12	1.04125238764936E-12	2.08873981953615E-12	4.55158229331758E-13	9.16551502900937E-13	3.31080849007073E-12	8.3549592781446E-13	8.47966016289302E-13	2.03885946563678E-12	4.92568494756286E-13	1.7832226519025E-12	2.36308176598269E-12	-4.61393273569179E-13	6.60914689166662E-13	-6.67149733404083E-13	-1.47770548426886E-12	1.33429946680817E-12	4.55158229331758E-13
0.03084	1.32182937833332E-12	3.7410265424528E-14	6.23504423742134E-14	9.16551502900937E-13	3.55397521533016E-13	1.11607291849842E-12	-1.05995752036163E-13	2.18226548309747E-13	1.01631221069968E-12	4.36453096619494E-14	1.97650902326257E-12	4.1774796390723E-13	-1.41535504189464E-12	4.23983008144651E-13	6.79619821878926E-13	5.05038583231129E-13	2.40672707564464E-12	9.22786547138358E-13
0.03094	1.33429946680817E-12	9.53961768325465E-13	1.89545344817609E-12	1.01631221069968E-12	1.33429946680817E-12	2.49401769496854E-13	8.91611325951252E-13	7.85615573915089E-13	4.98803538993707E-14	-2.05756459834904E-13	8.97846370188673E-13	-8.72906193238989E-14	-1.55876105935534E-13	-1.22206867053458E-12	2.53142796039306E-12	8.97846370188673E-13	-1.8705132712264E-13	3.36692388820752E-13
0.03104	1.37170973223269E-12	6.23504423742134E-14	1.46523539579402E-12	9.04081414426094E-13	2.86812034921382E-13	5.92329202555027E-13	7.73145485440246E-13	2.61871857971696E-13	1.39041486494496E-12	8.10555750864774E-14	1.05372247612421E-12	2.16356035038521E-12	-1.06619256459905E-12	2.43166725259432E-13	4.80098406281443E-13	-7.98085662389932E-13	-7.66910441202825E-13	-9.97607077987414E-14
0.03114	4.86333450518865E-13	6.0479929102987E-13	9.53961768325465E-13	6.85854866116347E-13	1.09113274154873E-12	-1.24700884748427E-14	3.99042831194966E-13	-8.54201060526724E-13	4.11512919669808E-13	1.15971822816037E-12	5.98564246792449E-13	6.60914689166662E-13	-4.1774796390723E-13	1.29065415714622E-12	2.05756459834904E-13	1.33429946680817E-12	2.74341946446539E-13	-6.79619821878926E-13
0.03124	8.54201060526724E-13	1.30935928985848E-12	9.60196812562886E-13	-4.48923185094337E-13	2.16979539462263E-12	5.48683892893078E-13	4.42688140856915E-13	1.09736778578616E-12	9.91372033749993E-13	4.98803538993707E-14	1.78945769613992E-12	1.38417982070754E-12	-5.48683892893078E-13	9.47726724088044E-13	1.7832226519025E-12	1.42159008613207E-12	-4.36453096619494E-13	2.24461592547168E-13
0.03134	4.1774796390723E-13	1.62111150172955E-13	-2.05756459834904E-13	2.05756459834904E-13	1.7520474307154E-12	8.3549592781446E-13	8.66671149001566E-13	1.24077380324685E-12	1.54005592664307E-12	1.03501734341194E-12	1.68346194410376E-13	8.10555750864774E-13	-1.21583362629716E-12	1.42782513036949E-12	3.99042831194966E-13	1.82063291732703E-12	4.86333450518865E-13	1.24077380324685E-12
0.03144	1.50264566121854E-12	1.88298335970124E-12	1.70840212105345E-12	1.30935928985848E-12	1.4901755727437E-12	1.36547468799527E-12	1.80816282885219E-13	8.66671149001566E-13	3.86572742720123E-13	1.29065415714622E-12	7.66910441202825E-13	-9.35256635613201E-13	-1.12230796273584E-12	4.67628317806601E-13	2.49401769496854E-13	1.09113274154873E-12	8.47966016289302E-13	3.11752211871067E-13
0.03154	-4.98803538993707E-13	1.70840212105345E-12	8.16790795102196E-13	1.55876105935534E-13	1.81439787308961E-12	3.49162477295595E-13	1.54629097088049E-12	1.228303714772E-12	2.70600919904086E-12	5.42448848655657E-13	8.3549592781446E-13	1.38417982070754E-12	-8.47966016289302E-13	4.1774796390723E-13	1.57123114783018E-12	-1.43406017460691E-13	1.90168849241351E-12	-2.43166725259432E-13
0.03164	1.50888070545596E-12	1.04125238764936E-12	5.23743715943393E-13	3.2422230034591E-13	6.67149733404083E-13	1.61487645749213E-12	8.8537628171383E-13	1.37170973223269E-13	2.61871857971696E-13	8.47966016289302E-13	-1.10360283002358E-12	1.55252601511791E-12	1.15971822816037E-12	1.80816282885219E-13	2.73094937599055E-12	9.10316458663516E-13	2.45660742954401E-12	2.99282123396224E-13
0.03174	1.8705132712264E-12	2.58754335852986E-12	7.10795043066033E-13	2.8057699068396E-13	3.49162477295595E-13	1.30312424562106E-12	1.8705132712264E-14	1.01631221069968E-12	1.93286371360062E-13	-1.18465840511005E-13	2.36931681022011E-12	9.22786547138358E-13	3.11752211871067E-13	-8.8537628171383E-13	2.61871857971696E-13	1.15971822816037E-12	1.68346194410376E-12	1.86427822698898E-12
0.03184	8.41730972051881E-13	-3.49162477295595E-13	-6.17269379504713E-13	2.05756459834904E-13	1.46523539579402E-12	6.17269379504713E-13	1.33429946680817E-12	1.04125238764936E-12	6.79619821878926E-13	5.17508671705971E-13	1.70216707681603E-12	2.38178689869495E-12	5.23743715943393E-13	-4.61393273569179E-13	1.56499610359276E-12	7.9185061815251E-13	1.06619256459905E-12	9.10316458663516E-13
0.03194	1.7520474307154E-12	-1.25947893595911E-12	5.67389025605342E-13	9.47726724088044E-13	1.15971822816037E-12	1.43406017460691E-13	3.7410265424528E-13	-3.55397521533016E-13	-5.36213804418235E-13	2.39425698716979E-12	9.47726724088044E-13	1.70216707681603E-12	1.33429946680817E-12	2.49401769496854E-13	8.41730972051881E-13	1.90792353665093E-12	-4.42688140856915E-13	-7.17030087303454E-13
0.03204	1.54629097088049E-12	-9.35256635613201E-13	1.77698760766508E-12	-2.18226548309747E-13	1.04748743188679E-12	2.86812034921382E-13	6.0479929102987E-13	1.17218831663521E-12	9.47726724088044E-13	1.62734654596697E-12	6.9832495459119E-13	1.8393380500393E-12	2.68106902209118E-13	9.41491679850622E-13	-5.36213804418235E-13	1.3155943340959E-12	-3.80337698482702E-13	4.36453096619494E-14
0.03214	1.8705132712264E-14	1.58370123630502E-12	8.16790795102196E-13	1.32806442257075E-12	2.4254322083569E-12	6.92089910353769E-13	-5.73624069842763E-13	1.67099185562892E-12	1.17218831663521E-12	-1.12230796273584E-13	-3.99042831194966E-13	1.67099185562892E-12	7.10795043066033E-13	9.10316458663516E-13	5.92329202555027E-13	1.97650902326257E-12	1.11607291849842E-12	5.92329202555027E-13
0.03224	7.79380529677668E-13	1.74581238647798E-12	8.91611325951252E-13	9.22786547138358E-13	1.19089344934748E-12	7.66910441202825E-13	3.67867610007859E-13	1.64605167867923E-12	2.23214583699684E-12	9.72666901037729E-13	6.48444600691819E-13	-5.29978760180814E-13	1.12230796273584E-12	8.66671149001566E-13	2.02015433292451E-12	1.58993628054244E-12	2.43166725259432E-12	7.29500175778297E-13
0.03234	1.94533380207546E-12	2.06379964258646E-12	1.32182937833332E-12	1.51511574969339E-12	-3.55397521533016E-13	1.96403893478772E-12	-9.10316458663516E-13	1.04748743188679E-12	8.10555750864774E-14	-2.2508509697091E-12	5.05038583231129E-13	1.84557309427672E-12	-8.16790795102196E-13	7.60675396965404E-13	1.91415858088835E-12	1.77698760766508E-12	4.86333450518865E-13	2.00144920021225E-12
0.03244	1.35923964375785E-12	6.42209556454398E-13	1.59617132477986E-12	1.25947893595911E-12	-7.85615573915089E-13	1.48394052850628E-12	-4.80098406281443E-13	2.11367999648583E-12	9.72666901037729E-13	-3.86572742720123E-13	1.04748743188679E-12	-1.05995752036163E-13	-2.93047079158803E-13	-6.35974512216977E-13	3.42927433058174E-13	8.04320706627353E-13	8.66671149001566E-13	-7.48205308490561E-14
0.03254	1.06619256459905E-12	1.23453875900943E-12	1.35300459952043E-12	5.86094158317606E-13	1.22206867053458E-12	6.48444600691819E-13	1.4901755727437E-12	3.11752211871067E-13	7.60675396965403E-13	6.67149733404083E-13	1.78945769613992E-12	9.60196812562886E-13	8.41730972051881E-13	-7.98085662389932E-13	2.24461592547168E-13	9.97607077987414E-14	4.80098406281443E-13	3.61632565770438E-13
0.03264	1.27194902443395E-12	-7.29500175778297E-13	-2.93047079158803E-13	3.17987256108488E-13	2.03262442139936E-12	3.2422230034591E-13	5.86094158317606E-13	-1.24700884748427E-13	2.49401769496854E-14	8.41730972051881E-13	-4.55158229331758E-13	1.58993628054244E-12	1.4028849534198E-12	1.7520474307154E-12	5.67389025605342E-13	4.11512919669808E-13	5.73624069842763E-13	1.13477805121068E-12
0.03274	1.72087220952829E-12	3.2422230034591E-13	1.34676955528301E-12	-1.74581238647798E-13	5.61153981367921E-13	1.09113274154873E-12	1.39041486494496E-12	7.66910441202825E-13	1.39664990918238E-12	9.60196812562886E-13	6.79619821878926E-13	1.29065415714622E-12	1.19089344934748E-12	1.59617132477986E-12	2.8057699068396E-13	1.24700884748427E-13	5.48683892893078E-13	8.91611325951252E-13
0.03284	-3.17987256108488E-13	1.35923964375785E-12	9.41491679850622E-13	1.12854300697326E-12	1.6959320325786E-12	7.98085662389932E-13	-5.61153981367921E-13	8.66671149001566E-13	2.07626973106131E-12	3.80337698482702E-13	1.4028849534198E-12	8.91611325951252E-13	3.7410265424528E-14	4.67628317806601E-13	-1.97027397902514E-12	2.29449627937105E-12	-9.97607077987414E-14	3.42927433058174E-13
0.03294	1.38417982070754E-12	2.49401769496854E-12	9.16551502900937E-13	-6.60914689166662E-13	2.23214583699684E-12	1.24700884748427E-14	-2.18226548309747E-13	5.67389025605342E-13	5.61153981367921E-14	1.228303714772E-12	-3.30457344583331E-13	1.61487645749213E-12	3.11752211871067E-13	1.37170973223269E-12	1.74581238647797E-13	1.93286371360062E-12	1.13477805121068E-12	1.38417982070754E-12
0.03304	8.66671149001566E-13	2.0450945098742E-12	2.74341946446539E-12	3.17987256108488E-13	4.98803538993707E-14	1.74581238647798E-13	6.0479929102987E-13	1.73334229800313E-12	2.13862017343552E-12	-4.80098406281443E-13	1.20336353782232E-12	9.7890194527515E-13	-1.34053451104559E-12	6.11034335267291E-13	1.42782513036949E-12	3.42927433058174E-13	1.20959858205974E-12	1.6959320325786E-12
0.03314	1.44029521884433E-12	1.07866265307389E-12	3.17987256108488E-13	1.09113274154873E-12	9.16551502900937E-13	9.72666901037729E-13	2.31943645632074E-12	5.23743715943393E-13	1.42159008613207E-12	1.13477805121068E-12	2.33190654479558E-12	9.60196812562886E-13	-1.58370123630502E-12	-7.66910441202825E-13	2.00144920021225E-12	1.10360283002358E-12	1.56499610359276E-12	1.45276530731917E-12
0.03324	1.35300459952043E-12	1.71463716529087E-12	1.24700884748427E-13	3.7410265424528E-14	-4.36453096619494E-14	1.70216707681603E-12	2.49401769496854E-12	-3.36692388820752E-13	2.91176565887577E-12	8.10555750864774E-14	1.99521415597483E-12	4.11512919669808E-13	-3.36692388820752E-13	8.60436104764145E-13	2.91800070311319E-12	6.73384777641505E-13	-4.36453096619494E-14	1.37170973223269E-12
0.03334	1.04125238764936E-12	1.21583362629716E-12	1.47770548426886E-12	2.3069663678459E-13	1.74581238647798E-12	9.60196812562886E-13	-3.86572742720123E-13	1.23453875900943E-12	2.68106902209118E-13	-3.11752211871067E-14	2.68106902209118E-12	5.29978760180814E-13	6.79619821878926E-13	1.37170973223269E-12	2.58130831429244E-12	-6.29739467979555E-13	1.228303714772E-12	1.78945769613992E-12
0.03344	2.02015433292451E-12	1.2844191129088E-12	-3.17987256108488E-13	-3.99042831194966E-13	1.70216707681603E-12	4.42688140856915E-13	-1.37170973223269E-13	8.04320706627353E-13	-4.42688140856915E-13	-6.0479929102987E-13	1.40911999765722E-12	1.09736778578616E-12	1.20959858205974E-12	-9.97607077987414E-13	-1.7520474307154E-12	-6.85854866116348E-14	3.92807786957544E-13	1.99521415597483E-13
0.03354	-6.85854866116347E-13	1.37170973223269E-12	1.81439787308961E-12	1.55252601511791E-12	4.86333450518865E-13	6.60914689166662E-13	5.61153981367921E-13	2.93047079158803E-13	1.25324389172169E-12	7.85615573915089E-13	3.2422230034591E-13	1.51511574969339E-12	3.42927433058174E-13	1.93286371360062E-13	6.0479929102987E-13	1.53382088240565E-12	-1.01631221069968E-12	6.9832495459119E-13
0.03364	1.37794477647012E-12	2.03262442139936E-12	1.57123114783018E-12	-4.36453096619494E-14	5.67389025605342E-13	7.04559998828611E-13	1.20336353782232E-12	1.55252601511791E-12	1.72710725376571E-12	5.36213804418235E-13	4.05277875432387E-13	1.54629097088049E-12	-3.67867610007859E-13	6.79619821878926E-13	1.80192778461477E-12	1.32806442257075E-12	1.21583362629716E-12	1.13477805121068E-12
0.03374	1.50264566121854E-12	-1.8705132712264E-13	1.05995752036163E-12	4.55158229331758E-13	2.15732530614778E-12	1.05372247612421E-12	1.29688920138364E-12	-5.92329202555027E-13	2.50025273920596E-12	1.94533380207546E-12	5.23743715943393E-13	3.06140672057388E-12	-1.54629097088049E-12	2.39425698716979E-12	4.98803538993707E-13	-1.43406017460691E-13	1.58993628054244E-12	2.05756459834904E-13
0.03384	1.43406017460691E-13	-1.15348318392295E-12	1.52135079393081E-12	1.93286371360062E-13	1.4028849534198E-12	2.76835964141507E-12	1.07242760883647E-12	-6.73384777641505E-13	1.72710725376571E-12	4.80098406281443E-13	4.80098406281443E-13	6.11034335267291E-13	-7.60675396965403E-13	1.82686796156445E-12	2.64989380090407E-12	-5.05038583231129E-13	1.7832226519025E-12	2.26332105818395E-12
0.03394	2.10120990801099E-12	4.92568494756286E-13	6.23504423742134E-13	-6.23504423742134E-14	5.61153981367921E-13	6.48444600691819E-13	1.03501734341194E-12	-1.12230796273584E-13	1.70216707681603E-12	-3.61632565770438E-13	5.98564246792449E-13	1.17218831663521E-12	4.98803538993707E-13	1.228303714772E-12	9.2902159137578E-13	1.55876105935534E-13	-7.48205308490561E-13	2.35061167750785E-12
0.03404	1.6959320325786E-12	7.54440352727982E-13	1.34053451104559E-12	1.10360283002358E-12	8.54201060526724E-13	-4.86333450518865E-13	1.26571398019653E-12	-7.48205308490561E-14	2.16979539462263E-12	7.85615573915089E-13	9.85136989512572E-13	3.34198371125784E-12	1.12230796273584E-13	7.98085662389932E-13	2.05756459834904E-13	1.55876105935534E-13	-6.29739467979555E-13	1.57123114783018E-12
0.03414	9.04081414426094E-13	1.81439787308961E-12	1.55876105935534E-13	2.93047079158803E-13	1.33429946680817E-12	7.17030087303454E-13	7.4197026425314E-13	2.15732530614778E-12	1.37794477647012E-12	-7.73145485440246E-13	1.93286371360062E-12	1.05372247612421E-12	4.73863362044022E-13	-7.48205308490561E-14	1.24077380324685E-12	8.23025839339617E-13	-3.7410265424528E-14	7.85615573915089E-13
0.03424	9.47726724088044E-13	5.67389025605342E-13	-3.61632565770438E-13	6.23504423742134E-15	1.228303714772E-12	-4.98803538993707E-14	-4.30218052382073E-13	6.79619821878926E-13	1.72710725376571E-12	-6.23504423742131E-15	-1.24700884748427E-13	-1.62111150172955E-13	5.29978760180814E-13	6.17269379504713E-13	5.61153981367921E-14	1.05995752036163E-13	-8.47966016289302E-13	1.39664990918238E-12
0.03434	-7.35735220015718E-13	1.85180813851414E-12	1.73957734224055E-12	3.11752211871067E-14	1.72710725376571E-12	1.62111150172955E-13	-5.67389025605342E-13	4.92568494756286E-13	-3.7410265424528E-13	1.94533380207546E-12	7.85615573915089E-13	2.55636813734275E-13	-5.86094158317606E-13	9.2902159137578E-13	1.75828247495282E-12	1.00384212222484E-12	5.54918937130499E-13	1.82686796156445E-12
0.03444	2.67483397785376E-12	2.0450945098742E-12	7.17030087303454E-13	1.63981663444181E-12	7.48205308490561E-13	5.23743715943393E-13	6.73384777641505E-13	1.53382088240565E-12	1.60240636901728E-12	5.67389025605342E-13	7.79380529677668E-13	2.02638937716194E-12	-7.17030087303454E-13	6.23504423742132E-15	1.7832226519025E-12	1.43406017460691E-13	1.93909875783804E-12	1.29688920138364E-12
0.03454	7.17030087303454E-13	1.3155943340959E-12	3.0676417648113E-12	2.76835964141508E-12	1.80192778461477E-12	1.4028849534198E-12	8.66671149001566E-13	4.92568494756286E-13	1.94533380207546E-12	5.36213804418235E-13	1.02878229917452E-12	1.61487645749213E-12	8.10555750864774E-13	3.36692388820752E-13	2.55636813734275E-13	3.86572742720123E-13	7.60675396965403E-13	1.99521415597483E-12
0.03464	1.15348318392295E-12	1.0225472549371E-12	1.98274406749999E-12	1.96403893478772E-12	2.7745946856525E-12	1.3155943340959E-12	2.22591079275942E-12	9.35256635613201E-14	6.35974512216977E-13	2.05756459834904E-13	3.7410265424528E-14	2.02638937716194E-12	2.11991504072326E-13	2.05756459834904E-13	2.93047079158803E-13	7.85615573915089E-13	1.14101309544811E-12	7.98085662389932E-13
0.03474	1.24700884748427E-13	-3.61632565770438E-13	8.66671149001566E-13	4.11512919669809E-13	1.24700884748427E-13	8.10555750864774E-14	1.71463716529087E-12	5.67389025605342E-13	1.68969698834118E-12	3.7410265424528E-13	9.10316458663516E-13	9.53961768325465E-13	7.9185061815251E-13	1.43406017460691E-12	4.61393273569179E-13	1.74581238647798E-13	-3.80337698482702E-13	1.35300459952043E-12
0.03484	1.39664990918238E-12	6.29739467979555E-13	5.54918937130499E-13	-8.72906193238988E-13	-6.23504423742134E-14	1.30935928985848E-12	3.49162477295595E-13	4.92568494756286E-13	8.97846370188673E-13	2.50648778344338E-12	7.60675396965403E-13	1.48394052850628E-12	1.43406017460691E-13	1.18465840511005E-13	1.01007716646226E-12	-9.47726724088044E-13	1.39041486494496E-12	1.45900035155659E-12
0.03494	1.06619256459905E-12	6.29739467979555E-13	-4.36453096619493E-14	3.11752211871067E-14	9.35256635613201E-13	9.35256635613201E-13	9.47726724088044E-13	1.73957734224055E-12	1.49641061698112E-12	2.3069663678459E-12	1.62734654596697E-12	1.68969698834118E-12	1.87674831546382E-12	1.42782513036949E-12	1.109837874261E-12	9.10316458663516E-13	7.66910441202825E-13	1.50888070545596E-12
0.03504	6.73384777641505E-13	5.98564246792449E-13	2.11991504072326E-13	7.9185061815251E-13	2.46284247378143E-12	4.98803538993707E-13	1.40911999765722E-12	1.44029521884433E-12	3.36692388820752E-13	-3.99042831194966E-13	1.30935928985848E-12	2.36931681022011E-13	1.64605167867923E-12	-6.85854866116348E-14	-1.93286371360062E-13	6.29739467979555E-13	2.74341946446539E-13	2.09497486377357E-12
0.03514	1.37170973223269E-13	4.67628317806601E-13	4.36453096619494E-14	2.68106902209118E-13	2.17603043886005E-12	4.92568494756286E-13	-1.01631221069968E-12	4.92568494756286E-13	1.21583362629716E-12	-1.29688920138364E-12	1.90792353665093E-12	1.45900035155659E-12	5.86094158317606E-13	1.04748743188679E-12	7.85615573915089E-13	-2.49401769496854E-14	-9.22786547138358E-13	1.78945769613992E-12
0.03524	9.53961768325465E-13	1.4028849534198E-12	1.64605167867923E-12	1.68346194410376E-13	2.18226548309747E-13	1.24700884748427E-14	-5.61153981367921E-14	-9.91372033749993E-13	1.73334229800313E-12	-4.36453096619494E-14	6.23504423742134E-13	5.73624069842763E-13	1.01007716646226E-12	1.29688920138364E-12	2.61871857971696E-13	1.03501734341194E-12	4.11512919669808E-13	1.4901755727437E-12
0.03534	1.46523539579401E-12	1.109837874261E-12	1.86427822698898E-12	4.98803538993707E-13	1.07866265307389E-12	1.43406017460691E-12	-9.53961768325465E-13	-3.36692388820752E-13	2.13862017343552E-12	4.05277875432387E-13	1.04748743188679E-12	7.48205308490561E-14	-1.05995752036163E-13	1.08489769731131E-12	6.42209556454398E-13	1.27194902443395E-12	1.92039362512577E-12	9.04081414426094E-13
0.03544	1.67722689986634E-12	5.05038583231128E-13	2.10744495224841E-12	5.42448848655657E-13	2.11991504072326E-13	4.73863362044022E-13	5.86094158317606E-13	7.98085662389932E-13	3.09881698599841E-12	6.42209556454398E-13	9.66431856800308E-13	2.18850052733489E-12	-2.18226548309747E-13	-2.8057699068396E-13	1.04748743188679E-12	1.11607291849842E-12	4.36453096619494E-14	1.39041486494496E-12
0.03554	9.78901945275151E-13	1.44029521884433E-12	3.67867610007859E-13	8.10555750864774E-14	1.40911999765722E-12	8.72906193238988E-13	-8.72906193238988E-14	1.27194902443395E-12	-8.79141237476409E-13	2.07003468682389E-12	6.79619821878926E-13	1.72087220952829E-12	-2.86812034921382E-13	1.32806442257075E-12	1.58370123630502E-12	6.0479929102987E-13	9.16551502900937E-13	-6.29739467979555E-13
0.03564	1.10360283002358E-12	1.42159008613207E-12	7.79380529677668E-13	1.17842336087263E-12	8.10555750864774E-13	3.19234264955973E-12	1.30935928985848E-13	4.23983008144651E-13	5.29978760180814E-13	5.23743715943393E-13	9.47726724088044E-13	6.67149733404083E-13	1.05995752036163E-12	4.48923185094337E-13	6.0479929102987E-13	1.80816282885219E-13	1.55252601511791E-12	-6.23504423742133E-15
0.03574	5.05038583231129E-13	1.20336353782232E-12	-5.23743715943393E-13	7.04559998828611E-13	-9.66431856800308E-13	1.25324389172169E-12	-6.48444600691819E-13	7.79380529677668E-13	3.86572742720123E-13	4.36453096619494E-13	1.39041486494496E-12	4.55158229331758E-13	1.47147044003144E-12	7.79380529677668E-13	1.80816282885219E-13	-9.53961768325465E-13	-7.85615573915089E-13	1.50888070545596E-12
0.03584	-1.99521415597483E-13	1.0225472549371E-12	3.05517167633646E-13	-5.98564246792449E-13	1.72087220952829E-12	1.07866265307389E-12	-1.55876105935534E-12	4.61393273569179E-13	1.93286371360062E-12	5.98564246792449E-13	2.32567150055816E-12	1.00384212222484E-12	2.07626973106131E-12	4.11512919669808E-13	-3.11752211871067E-14	8.72906193238988E-14	-5.67389025605342E-13	3.30457344583331E-13
0.03594	1.62734654596697E-12	5.67389025605342E-13	2.01391928868709E-12	-3.74102654245281E-13	1.74581238647798E-12	1.12230796273584E-12	1.09736778578616E-12	1.37794477647012E-12	2.12615008496068E-12	-5.54918937130499E-13	1.55252601511791E-12	7.66910441202825E-13	-8.29260883577038E-13	2.06379964258646E-12	2.55013309310533E-12	1.88921840393867E-12	3.61632565770438E-13	1.36547468799527E-12
0.03604	-1.99521415597483E-13	4.92568494756286E-13	-3.11752211871067E-13	1.63358159020439E-12	1.14724813968553E-12	8.60436104764145E-13	2.49401769496854E-13	1.84557309427672E-12	4.73863362044022E-13	-1.99521415597483E-13	9.16551502900937E-13	-2.61871857971696E-13	-8.10555750864774E-13	2.18850052733489E-12	2.2508509697091E-12	1.44029521884433E-12	1.18465840511005E-13	1.04748743188679E-12
0.03614	4.36453096619494E-13	-6.73384777641505E-13	1.15348318392295E-12	2.40672707564464E-12	1.58993628054244E-12	1.50264566121854E-12	6.0479929102987E-13	-8.3549592781446E-13	-1.99521415597483E-13	-5.42448848655657E-13	-1.99521415597483E-13	1.12230796273584E-13	-8.72906193238988E-14	1.79569274037735E-12	1.8705132712264E-12	4.1774796390723E-13	6.54679644929241E-13	1.18465840511005E-12
0.03624	6.23504423742134E-13	-1.24700884748427E-13	1.73334229800313E-12	8.66671149001566E-13	8.41730972051881E-13	1.79569274037735E-12	1.5774661920676E-12	-7.9185061815251E-13	1.37170973223269E-12	4.23983008144651E-13	2.18226548309747E-12	1.92039362512577E-12	7.41970264253139E-13	4.92568494756286E-13	3.7410265424528E-13	1.92662866936319E-12	6.11034335267291E-13	1.01007716646226E-12
0.03634	1.37794477647012E-12	2.85565026073897E-12	7.85615573915089E-13	1.25324389172169E-12	3.42927433058174E-13	3.7410265424528E-13	1.74581238647798E-13	1.05995752036163E-13	1.53382088240565E-12	3.32327857854557E-12	1.39041486494496E-12	1.63358159020439E-12	8.54201060526724E-13	-6.0479929102987E-13	8.10555750864774E-13	1.65852176715408E-12	-1.55876105935534E-13	2.49401769496853E-14
0.03644	2.13862017343552E-12	3.92807786957544E-13	8.29260883577038E-13	2.05756459834904E-13	6.67149733404083E-13	2.68106902209118E-13	8.41730972051881E-13	1.34676955528301E-12	6.67149733404083E-13	2.03262442139936E-12	5.79859114080185E-13	6.73384777641505E-13	-3.61632565770438E-13	-1.3717097322327E-13	4.05277875432387E-13	-6.35974512216977E-13	1.38417982070754E-12	8.72906193238988E-14
0.03654	1.73334229800313E-12	6.11034335267291E-13	9.47726724088044E-13	-2.86812034921382E-13	1.34676955528301E-12	1.05995752036163E-13	2.26332105818395E-12	4.73863362044022E-13	8.91611325951252E-13	9.53961768325465E-13	1.87674831546382E-12	-2.07003468682389E-12	4.23983008144651E-13	9.35256635613201E-14	-1.05995752036163E-13	-8.47966016289302E-13	4.86333450518865E-13	1.2844191129088E-12
0.03664	2.4254322083569E-12	1.47147044003144E-12	5.23743715943393E-13	2.93047079158803E-13	2.23838088123426E-12	7.73145485440246E-13	-3.11752211871067E-14	1.24700884748427E-13	-4.30218052382073E-13	-3.49162477295595E-13	-5.61153981367921E-14	9.35256635613201E-14	2.11991504072326E-13	-2.49401769496854E-14	2.55013309310533E-12	2.18226548309747E-13	-9.7890194527515E-13	1.79569274037735E-12
0.03674	1.17842336087263E-12	2.53142796039306E-12	1.05372247612421E-12	9.22786547138358E-13	1.18465840511005E-12	-4.30218052382072E-13	8.29260883577038E-13	1.228303714772E-12	1.24700884748427E-12	1.09736778578616E-12	4.92568494756286E-13	-5.1127362746855E-13	1.58993628054244E-12	1.72710725376571E-12	1.51511574969339E-12	1.02878229917452E-12	-1.0225472549371E-12	9.35256635613201E-13
0.03684	4.11512919669808E-13	1.81439787308961E-12	6.48444600691819E-13	9.04081414426094E-13	9.91372033749993E-13	5.17508671705971E-13	2.18226548309747E-13	8.72906193238988E-13	4.92568494756286E-13	-9.97607077987414E-13	2.17603043886005E-12	1.53382088240565E-12	2.49401769496853E-14	5.79859114080185E-13	8.16790795102196E-13	1.32806442257075E-12	1.6647568113915E-12	1.35923964375785E-12
0.03694	2.02638937716194E-12	-7.79380529677668E-13	6.42209556454398E-13	2.69353911056602E-12	5.6115398136792E-14	1.7832226519025E-12	1.97027397902514E-12	-3.80337698482702E-13	1.45900035155659E-12	-7.23265131540875E-13	4.55158229331758E-13	1.42159008613207E-12	-4.98803538993707E-14	1.30935928985848E-13	1.58993628054244E-12	-2.18226548309747E-13	6.17269379504713E-13	1.51511574969339E-12
0.03704	2.40672707564464E-12	1.50888070545596E-12	2.10744495224841E-12	1.8393380500393E-12	1.30312424562106E-12	1.24700884748427E-12	5.23743715943393E-13	1.07866265307389E-12	7.41970264253139E-13	2.16979539462263E-12	-4.30218052382073E-13	1.02878229917452E-12	1.05372247612421E-12	-3.11752211871067E-13	2.68106902209118E-13	6.23504423742134E-14	1.05372247612421E-12	3.36692388820752E-13
0.03714	2.02015433292451E-12	9.47726724088044E-13	7.10795043066033E-13	-1.41535504189464E-12	1.55252601511791E-12	6.11034335267291E-13	9.7890194527515E-13	4.42688140856915E-13	-5.61153981367921E-14	-2.18226548309747E-13	9.97607077987414E-14	3.42303928634432E-12	4.42688140856915E-13	-8.91611325951252E-13	1.07242760883647E-12	6.23504423742134E-14	7.23265131540875E-13	4.36453096619494E-13
0.03724	9.22786547138358E-13	8.04320706627353E-13	-1.08489769731131E-12	1.17218831663521E-12	1.12854300697326E-12	4.86333450518865E-13	1.85804318275156E-12	1.95156884631288E-12	1.24077380324685E-12	-1.8705132712264E-14	1.228303714772E-12	1.7520474307154E-12	1.68346194410376E-13	-3.11752211871067E-14	2.05756459834904E-13	8.72906193238988E-13	3.11752211871067E-13	-8.66671149001566E-13
0.03734	8.04320706627353E-13	2.37555185445753E-12	3.49162477295595E-13	2.36931681022011E-13	2.00144920021225E-12	-9.72666901037729E-13	-3.42927433058174E-13	2.26332105818395E-12	1.3155943340959E-12	9.97607077987415E-13	1.7520474307154E-12	-4.55158229331758E-13	7.9185061815251E-13	1.49641061698112E-12	-9.66431856800308E-13	6.23504423742134E-13	5.48683892893078E-13	-1.93286371360062E-13
0.03744	1.42782513036949E-12	-5.86094158317606E-13	1.01007716646226E-12	1.05372247612421E-12	3.05517167633646E-13	3.80337698482702E-13	1.43406017460691E-13	1.9578038905503E-12	5.54918937130499E-13	-1.43406017460691E-13	1.00384212222484E-12	-1.49641061698112E-13	1.06619256459905E-12	2.7745946856525E-12	1.15348318392295E-12	6.11034335267291E-13	5.73624069842763E-13	8.04320706627353E-13
0.03754	2.49401769496854E-12	6.48444600691819E-13	1.6647568113915E-12	1.14101309544811E-12	1.33429946680817E-12	7.17030087303454E-13	1.21583362629716E-12	7.41970264253139E-13	2.11991504072326E-13	4.11512919669808E-13	4.86333450518865E-13	-1.93286371360062E-13	-2.49401769496854E-14	7.98085662389931E-13	5.42448848655657E-13	1.15348318392295E-12	5.05038583231129E-13	1.34053451104559E-12
0.03764	1.55252601511791E-12	5.17508671705971E-13	1.74581238647798E-12	8.47966016289302E-13	1.92662866936319E-12	9.53961768325465E-13	-8.10555750864774E-13	-1.01007716646226E-12	-5.1127362746855E-13	-2.3069663678459E-13	-6.11034335267291E-13	7.48205308490561E-13	-6.85854866116347E-14	7.48205308490561E-13	1.04748743188679E-12	1.50888070545596E-12	2.49401769496854E-13	6.73384777641505E-13
0.03774	1.44029521884433E-12	-1.05995752036163E-13	-9.97607077987414E-14	5.54918937130499E-13	2.61871857971696E-13	1.42159008613207E-12	1.24700884748427E-12	2.49401769496853E-14	1.58993628054244E-12	9.10316458663516E-13	1.68969698834118E-12	1.35300459952043E-12	-1.82686796156445E-12	6.79619821878926E-13	2.26955610242137E-12	8.29260883577038E-13	1.51511574969339E-12	7.41970264253139E-13
0.03784	1.92039362512577E-12	6.85854866116347E-13	8.10555750864774E-13	-2.86812034921382E-13	-5.98564246792449E-13	1.94533380207546E-12	7.73145485440246E-13	2.52519291615564E-12	1.32806442257075E-12	2.12615008496068E-12	1.92662866936319E-12	-1.109837874261E-12	2.49401769496854E-14	1.15348318392295E-12	2.13862017343552E-12	-1.42782513036949E-12	9.47726724088044E-13	-4.48923185094337E-13
0.03794	1.3717097322327E-12	3.86572742720123E-13	-7.35735220015718E-13	-3.2422230034591E-13	2.08250477529873E-12	1.20959858205974E-12	3.7410265424528E-13	1.96403893478772E-12	6.42209556454398E-13	1.50264566121854E-12	4.23983008144651E-13	6.0479929102987E-13	-2.68106902209118E-13	3.49162477295595E-13	1.88921840393867E-12	-3.36692388820752E-13	3.99042831194966E-13	-1.24700884748427E-13
0.03804	7.17030087303454E-13	2.74341946446539E-13	1.59617132477986E-12	5.61153981367921E-13	1.27818406867137E-12	8.04320706627353E-13	4.86333450518865E-13	2.96164601277514E-12	2.36931681022011E-13	9.04081414426094E-13	7.54440352727982E-13	-4.48923185094337E-13	4.67628317806601E-13	-1.70216707681603E-12	-2.93047079158803E-13	6.67149733404083E-13	-1.99521415597483E-13	5.1127362746855E-13
0.03814	8.04320706627353E-13	2.46284247378143E-12	2.2508509697091E-12	4.73863362044022E-13	2.57507327005501E-12	3.2422230034591E-13	-1.15971822816037E-12	1.05995752036163E-12	1.4901755727437E-12	5.92329202555027E-13	9.97607077987414E-13	6.85854866116348E-14	3.80337698482702E-13	1.41535504189464E-12	-5.86094158317606E-13	5.73624069842763E-13	2.43166725259432E-13	1.91415858088835E-12
0.03824	6.92089910353769E-13	1.93286371360062E-12	7.10795043066033E-13	4.48923185094337E-13	-5.73624069842763E-13	-3.99042831194966E-13	3.11752211871067E-13	3.2422230034591E-13	2.36308176598269E-12	1.02878229917452E-12	1.73957734224055E-12	5.36213804418235E-13	-8.60436104764145E-13	1.12854300697326E-12	1.85180813851414E-12	1.93286371360062E-13	4.80098406281443E-13	1.51511574969339E-12
0.03834	4.23983008144651E-13	3.55397521533016E-13	5.23743715943393E-13	2.18226548309747E-13	-1.77075256342766E-12	1.18465840511005E-13	1.37794477647012E-12	-5.36213804418235E-13	2.43166725259432E-13	2.45037238530659E-12	9.85136989512572E-13	1.01007716646226E-12	-6.54679644929241E-13	1.27818406867137E-12	1.44653026308175E-12	1.37170973223269E-13	5.79859114080185E-13	8.60436104764145E-13
0.03844	1.109837874261E-12	2.14485521767294E-12	5.92329202555027E-13	1.34676955528301E-12	1.109837874261E-12	7.48205308490561E-13	1.82686796156445E-12	-1.51511574969339E-12	1.35923964375785E-12	1.15971822816037E-12	-9.04081414426095E-13	1.1971284935849E-12	-5.98564246792449E-13	1.64605167867923E-12	1.93286371360062E-13	4.42688140856915E-13	1.99521415597483E-13	6.11034335267291E-13
0.03854	2.10120990801099E-12	1.8705132712264E-13	1.39664990918238E-12	6.85854866116347E-14	1.05372247612421E-12	4.36453096619494E-13	2.18226548309747E-12	1.73957734224055E-12	-2.86812034921382E-13	1.97027397902514E-12	-8.29260883577038E-13	1.70216707681603E-12	-6.48444600691819E-13	1.92662866936319E-12	1.64605167867923E-12	5.79859114080185E-13	-4.73863362044022E-13	1.90168849241351E-12
0.03864	1.7832226519025E-12	1.01631221069968E-12	7.29500175778297E-13	-3.2422230034591E-13	-9.72666901037729E-13	3.86572742720123E-13	6.42209556454398E-13	5.79859114080185E-13	1.35300459952043E-12	2.05132955411162E-12	7.66910441202825E-13	9.72666901037729E-13	8.3549592781446E-13	5.54918937130499E-13	2.11991504072326E-12	6.54679644929241E-13	1.62111150172955E-13	8.60436104764145E-13
0.03874	1.62734654596697E-12	9.85136989512572E-13	1.43406017460691E-12	1.24700884748427E-12	-1.24700884748427E-14	-2.36931681022011E-13	1.15348318392295E-12	1.98274406749999E-12	2.36931681022011E-13	4.23983008144651E-13	1.01007716646226E-12	1.8705132712264E-12	1.85804318275156E-12	1.91415858088835E-12	1.43406017460691E-13	-1.62111150172955E-13	1.06619256459905E-12	-4.36453096619493E-14
0.03884	2.36931681022011E-13	2.07626973106131E-12	1.62111150172955E-12	8.66671149001566E-13	1.54005592664307E-12	6.23504423742134E-14	-2.86812034921382E-13	2.23214583699684E-12	6.67149733404083E-13	6.0479929102987E-13	6.9832495459119E-13	1.42159008613207E-12	1.77698760766508E-12	5.48683892893078E-13	6.35974512216977E-13	-9.97607077987414E-14	3.11752211871067E-14	1.40911999765722E-12
0.03894	-4.42688140856915E-13	7.29500175778297E-13	7.9185061815251E-13	2.83694512802671E-12	-5.61153981367921E-14	-3.30457344583331E-13	1.18465840511005E-13	-2.99282123396224E-13	-2.43166725259432E-13	4.05277875432387E-13	-4.92568494756286E-13	-2.61871857971696E-13	-2.219675748522E-12	2.8057699068396E-13	-1.8705132712264E-13	-8.66671149001566E-13	6.23504423742134E-15	-6.60914689166662E-13
0.03904	5.36213804418235E-13	8.47966016289302E-13	5.05038583231129E-13	-2.74341946446539E-13	1.44029521884433E-12	-4.48923185094337E-13	1.03501734341194E-12	3.42927433058174E-13	1.01007716646226E-12	-9.85136989512572E-13	3.99042831194966E-13	4.42688140856915E-13	-2.49401769496854E-14	1.67722689986634E-12	6.85854866116347E-14	-5.05038583231129E-13	-4.98803538993707E-14	1.92039362512577E-12
0.03914	1.88921840393867E-12	1.63981663444181E-12	1.92662866936319E-12	1.11607291849842E-12	-3.7410265424528E-14	1.88298335970124E-12	2.18226548309747E-12	2.95541096853772E-12	1.4028849534198E-12	2.90553061463834E-12	1.45276530731917E-12	-4.98803538993707E-14	-3.7410265424528E-13	1.27194902443395E-12	-2.86812034921382E-13	2.11991504072326E-12	-1.8705132712264E-14	6.0479929102987E-13
0.03924	1.17842336087263E-12	-2.36931681022011E-13	1.07242760883647E-12	1.78945769613992E-12	5.1127362746855E-13	8.60436104764145E-13	2.24461592547168E-12	6.23504423742129E-15	1.73957734224055E-12	1.27194902443395E-12	1.4028849534198E-12	1.55876105935534E-12	-1.03501734341194E-12	3.55397521533016E-13	2.61248353547954E-12	-2.55636813734275E-13	2.27579114665879E-12	2.43166725259432E-12
0.03934	1.61487645749213E-12	1.24700884748427E-13	1.52135079393081E-12	-2.06379964258646E-12	1.5774661920676E-12	1.74581238647798E-12	1.92039362512577E-12	2.40672707564464E-12	1.47770548426886E-12	1.65852176715408E-12	1.15971822816037E-12	1.17218831663521E-12	-1.14101309544811E-12	7.35735220015718E-13	9.91372033749993E-13	3.92807786957544E-13	7.79380529677668E-13	-1.62111150172955E-13
0.03944	3.2733982246462E-12	7.98085662389932E-13	1.74581238647798E-12	9.04081414426094E-13	2.49401769496853E-14	2.49401769496854E-14	2.05756459834904E-13	3.55397521533016E-13	-5.61153981367921E-14	1.2844191129088E-12	1.02878229917452E-12	1.25324389172169E-12	1.12230796273584E-13	6.9832495459119E-13	4.30218052382073E-13	4.67628317806601E-13	8.72906193238988E-14	-5.36213804418235E-13
0.03954	6.42209556454398E-13	3.30457344583331E-13	4.92568494756286E-13	2.08873981953615E-12	1.13477805121068E-12	1.71463716529087E-12	8.3549592781446E-13	1.20959858205974E-12	1.76451751919024E-12	-1.37170973223269E-13	2.66859893361633E-12	-2.93047079158803E-13	2.22591079275942E-12	4.92568494756286E-13	3.67867610007859E-13	-6.48444600691819E-13	9.35256635613201E-13	4.92568494756286E-13
0.03964	-1.04125238764936E-12	2.03885946563678E-12	5.1127362746855E-13	2.88059043768866E-12	9.60196812562886E-13	2.19473557157231E-12	-2.3069663678459E-13	8.23025839339617E-13	-6.60914689166662E-13	8.60436104764145E-13	8.16790795102196E-13	-4.30218052382073E-13	-3.49162477295595E-13	-2.36931681022011E-13	3.11752211871067E-14	2.74341946446539E-13	3.42927433058174E-13	-5.54918937130499E-13
0.03974	5.73624069842763E-13	1.26571398019653E-12	2.47531256225627E-12	1.85804318275156E-12	1.21583362629716E-12	1.67722689986634E-12	5.42448848655657E-13	1.06619256459905E-12	4.36453096619494E-14	7.10795043066033E-13	5.42448848655657E-13	1.21583362629716E-12	3.05517167633646E-13	7.9185061815251E-13	2.49401769496854E-13	3.80337698482702E-13	2.93047079158803E-13	1.09736778578616E-12
0.03984	1.37170973223269E-12	6.29739467979555E-13	-6.85854866116347E-13	1.68969698834118E-12	1.58993628054244E-12	1.96403893478772E-12	9.35256635613201E-14	7.60675396965404E-13	1.52758583816823E-12	5.29978760180814E-13	1.24700884748427E-12	3.30457344583331E-13	7.54440352727982E-13	8.60436104764145E-13	-4.03896783473158E-29	9.91372033749993E-13	-5.6115398136792E-14	2.72471433175313E-12
0.03994	3.99042831194966E-13	8.41730972051881E-13	1.49641061698112E-13	1.07242760883647E-12	7.98085662389932E-13	1.17842336087263E-12	8.04320706627353E-13	-1.54629097088049E-12	2.93047079158803E-13	3.05517167633646E-13	2.8057699068396E-13	1.70840212105345E-12	-2.49401769496854E-14	-5.48683892893078E-13	1.71463716529087E-12	3.86572742720123E-13	-2.49401769496854E-13	1.44029521884433E-12
0.04004	2.07626973106131E-12	-4.80098406281443E-13	9.60196812562886E-13	-5.73624069842763E-13	1.39664990918238E-12	4.92568494756286E-13	2.53142796039306E-12	-1.19089344934748E-12	1.97650902326256E-12	4.36453096619494E-13	7.54440352727982E-13	5.54918937130499E-13	-3.55397521533016E-13	-9.16551502900937E-13	-5.42448848655657E-13	8.91611325951252E-13	1.51511574969339E-12	5.67389025605342E-13
0.04014	2.26955610242137E-12	2.02015433292451E-12	1.07866265307389E-12	6.35974512216977E-13	4.23983008144651E-13	1.65852176715408E-12	1.20336353782232E-12	1.99521415597483E-12	1.27818406867137E-12	1.4901755727437E-12	9.10316458663516E-13	4.61393273569179E-13	-4.92568494756286E-13	1.02878229917452E-12	4.11512919669809E-13	1.18465840511005E-13	-5.61153981367921E-14	1.19089344934748E-12
0.04024	8.10555750864774E-13	1.25324389172169E-12	-1.93286371360062E-13	2.18226548309747E-13	8.54201060526724E-13	6.54679644929241E-13	2.34437663327042E-12	3.04893663209904E-12	4.73863362044022E-13	8.23025839339617E-13	1.36547468799527E-12	1.56499610359276E-12	1.36547468799527E-12	7.98085662389932E-13	1.3155943340959E-12	-8.16790795102196E-13	4.92568494756286E-13	9.47726724088044E-13
0.04034	2.49401769496854E-13	2.69353911056602E-12	5.61153981367921E-13	2.61871857971696E-13	1.07866265307389E-12	1.17218831663521E-12	1.01007716646226E-12	3.01152636667451E-12	1.44653026308175E-12	4.42688140856915E-13	1.65228672291666E-12	2.43166725259432E-13	1.38417982070754E-12	1.99521415597483E-12	-5.05038583231128E-13	6.17269379504713E-13	4.55158229331758E-13	3.30457344583331E-13
0.04044	7.35735220015718E-13	1.95156884631288E-12	3.7410265424528E-13	3.36692388820752E-13	6.73384777641505E-13	1.60864141325471E-12	4.1774796390723E-13	1.48394052850628E-12	-6.85854866116347E-14	1.06619256459905E-12	7.4197026425314E-13	1.72710725376571E-12	7.85615573915089E-13	7.66910441202825E-13	2.24461592547168E-13	1.99521415597483E-13	6.23504423742134E-13	-3.42927433058174E-13
0.04054	1.5774661920676E-12	1.01631221069968E-12	7.10795043066033E-13	1.3155943340959E-12	9.35256635613201E-14	2.03262442139936E-12	-3.36692388820752E-13	8.04320706627353E-13	-1.43406017460691E-13	-6.23504423742137E-15	1.45276530731917E-12	1.43406017460691E-12	9.66431856800308E-13	1.4901755727437E-12	4.42688140856915E-13	2.02638937716194E-12	-9.53961768325465E-13	1.55252601511791E-12
0.04064	4.61393273569179E-13	9.97607077987414E-14	4.11512919669808E-13	-3.92807786957544E-13	8.16790795102195E-13	1.30935928985848E-12	1.32806442257075E-12	2.05132955411162E-12	1.85804318275156E-12	1.43406017460691E-12	3.49162477295595E-13	1.02878229917452E-12	-8.8537628171383E-13	7.66910441202825E-13	3.16740247261004E-12	1.25324389172169E-12	-1.03501734341194E-12	1.50888070545596E-12
0.04074	1.35300459952043E-12	2.05756459834904E-13	-8.60436104764145E-13	-3.2422230034591E-13	2.19473557157231E-12	9.35256635613201E-13	8.54201060526724E-13	4.67628317806601E-13	9.22786547138358E-13	-6.0479929102987E-13	6.60914689166662E-13	3.04893663209904E-12	-2.68106902209118E-13	-1.12230796273584E-12	8.23025839339617E-13	4.1774796390723E-13	2.06379964258646E-12	2.36931681022011E-13
0.04084	2.2508509697091E-12	4.05277875432387E-13	2.4254322083569E-12	-2.93047079158803E-13	1.22206867053458E-12	1.65852176715408E-12	1.11607291849842E-12	3.11752211871067E-14	4.36453096619494E-13	2.68106902209118E-13	-6.23504423742134E-14	1.46523539579401E-12	-7.54440352727982E-13	-3.42927433058174E-13	7.35735220015718E-13	7.23265131540875E-13	1.85804318275156E-12	1.47147044003144E-12
0.04094	2.30073132360848E-12	2.72471433175313E-12	8.3549592781446E-13	1.00384212222484E-12	2.43166725259432E-13	1.68346194410376E-12	0	1.50264566121854E-12	6.54679644929241E-13	1.60240636901728E-12	4.80098406281443E-13	7.85615573915089E-13	3.7410265424528E-13	3.92807786957544E-13	1.75828247495282E-12	8.47966016289302E-13	1.02878229917452E-12	2.55636813734275E-13
0.04104	1.2844191129088E-12	1.60864141325471E-12	1.21583362629716E-12	-2.24461592547168E-13	1.17218831663521E-12	7.10795043066033E-13	-2.55636813734275E-13	1.78945769613992E-12	1.32182937833332E-12	-1.24700884748427E-14	1.50264566121854E-12	1.27818406867137E-12	-1.03501734341194E-12	2.09497486377357E-12	-5.1127362746855E-13	-1.24700884748427E-14	9.35256635613201E-14	1.09113274154873E-12
0.04114	2.00144920021225E-12	2.63118866819181E-12	-9.35256635613201E-14	1.15971822816037E-12	1.18465840511005E-12	7.48205308490561E-13	9.7890194527515E-13	1.09736778578616E-12	1.63981663444181E-12	6.17269379504713E-13	1.63358159020439E-12	-4.98803538993707E-14	1.19089344934748E-12	9.22786547138358E-13	-9.53961768325465E-13	7.35735220015718E-13	-5.42448848655657E-13	4.55158229331758E-13
0.04124	1.20959858205974E-12	1.22206867053458E-12	4.11512919669808E-13	1.74581238647798E-12	2.73718442022797E-12	2.86812034921382E-13	2.02015433292451E-12	9.66431856800308E-13	-8.60436104764145E-13	-1.68346194410376E-13	6.23504423742134E-13	1.11607291849842E-12	-6.11034335267291E-13	-1.15971822816037E-12	1.45900035155659E-12	6.73384777641505E-13	5.79859114080185E-13	1.54629097088049E-12
0.04134	6.23504423742134E-13	7.60675396965403E-13	3.7410265424528E-13	1.20336353782232E-12	2.02015433292451E-12	2.51895787191822E-12	1.72087220952829E-12	2.06379964258646E-12	-1.30312424562106E-12	-1.4028849534198E-12	6.11034335267291E-13	2.67483397785375E-12	-1.05995752036163E-13	-1.01631221069968E-12	1.34676955528301E-12	1.54005592664307E-12	-8.04320706627353E-13	3.42927433058174E-13
0.04144	8.10555750864774E-14	8.79141237476409E-13	-1.62111150172955E-13	1.04125238764936E-12	1.2844191129088E-12	3.67867610007859E-13	4.05277875432387E-13	8.10555750864774E-14	-1.94533380207546E-12	1.27818406867137E-12	1.8705132712264E-14	2.40672707564464E-12	8.10555750864774E-14	5.98564246792449E-13	3.99042831194966E-13	8.29260883577038E-13	-5.29978760180814E-13	7.48205308490561E-13
0.04154	1.29065415714622E-12	2.74341946446539E-13	9.7890194527515E-13	4.1774796390723E-13	-2.36931681022011E-13	1.68969698834118E-12	3.30457344583331E-13	-5.36213804418235E-13	1.6647568113915E-12	1.30935928985848E-12	-1.01631221069968E-12	1.23453875900943E-12	9.35256635613201E-14	1.03501734341194E-12	-2.68106902209118E-13	3.49162477295595E-13	1.93909875783804E-12	1.46523539579401E-12
0.04164	1.27818406867137E-12	5.1127362746855E-13	6.42209556454398E-13	1.16595327239779E-12	7.66910441202825E-13	6.17269379504713E-13	1.82063291732703E-12	6.29739467979555E-13	1.12854300697326E-12	2.46907751801885E-12	5.67389025605342E-13	1.07866265307389E-12	6.92089910353769E-13	-9.22786547138358E-13	7.85615573915089E-13	8.16790795102196E-13	2.05132955411162E-12	1.04125238764936E-12
0.04174	2.01391928868709E-12	6.54679644929241E-13	1.20959858205974E-12	-2.99282123396224E-13	2.99282123396224E-13	1.42159008613207E-12	2.07626973106131E-12	1.48394052850628E-12	1.6647568113915E-12	1.64605167867923E-12	3.72855645397796E-12	1.25324389172169E-12	-7.9185061815251E-13	1.10360283002358E-12	1.47147044003144E-12	7.73145485440246E-13	2.55636813734275E-13	7.60675396965404E-13
0.04184	3.36692388820752E-13	-7.48205308490561E-14	2.3069663678459E-13	1.32806442257075E-12	-1.3717097322327E-13	1.49641061698112E-12	7.23265131540876E-13	7.66910441202825E-13	-3.49162477295595E-13	1.77698760766508E-12	1.43406017460691E-12	1.91415858088835E-12	2.49401769496854E-14	2.6000134470047E-12	-6.0479929102987E-13	-3.7410265424528E-13	1.39041486494496E-12	2.08873981953615E-12
0.04194	7.98085662389932E-13	5.79859114080185E-13	1.81439787308961E-12	1.15971822816037E-12	-1.80816282885219E-13	1.68346194410376E-12	-1.74581238647798E-13	1.09113274154873E-12	1.76451751919024E-12	-1.34676955528301E-12	1.40911999765722E-12	9.04081414426094E-13	7.79380529677668E-13	1.96403893478772E-12	1.58370123630502E-12	-1.65852176715408E-12	3.7410265424528E-13	8.60436104764145E-13
0.04204	2.99282123396224E-13	6.60914689166662E-13	8.10555750864774E-14	5.29978760180814E-13	9.22786547138358E-13	2.05756459834904E-13	3.05517167633646E-13	2.25708601394653E-12	5.36213804418235E-13	-5.36213804418235E-13	6.23504423742134E-13	-9.35256635613201E-14	1.27194902443395E-12	6.0479929102987E-13	1.35923964375785E-12	6.11034335267291E-13	9.04081414426094E-13	5.42448848655657E-13
0.04214	1.45900035155659E-12	1.29065415714622E-12	1.48394052850628E-12	6.35974512216977E-13	1.54629097088049E-12	5.79859114080185E-13	5.61153981367921E-14	6.79619821878926E-13	1.99521415597483E-13	8.79141237476409E-13	2.13862017343552E-12	1.63981663444181E-12	5.42448848655657E-13	1.27194902443395E-12	4.11512919669808E-13	2.1323851291981E-12	-3.2422230034591E-13	3.11752211871066E-14
0.04224	8.54201060526724E-13	1.68346194410376E-12	1.79569274037735E-12	2.31943645632074E-12	7.98085662389932E-13	1.37170973223269E-12	1.22206867053458E-12	8.97846370188673E-13	2.63118866819181E-12	1.25324389172169E-12	2.23838088123426E-12	2.07626973106131E-12	6.54679644929241E-13	-1.109837874261E-12	2.5127228276808E-12	1.84557309427672E-12	2.05756459834904E-12	1.21583362629716E-12
0.04234	1.70216707681603E-12	1.59617132477986E-12	2.23838088123426E-12	2.93047079158803E-13	1.09736778578616E-12	1.65852176715408E-12	2.18226548309747E-13	1.82686796156445E-12	1.82686796156445E-12	8.10555750864774E-13	-8.72906193238988E-13	1.52135079393081E-12	4.42688140856915E-13	-7.79380529677668E-13	1.41535504189464E-12	6.9832495459119E-13	2.37555185445753E-12	1.02878229917452E-12
0.04244	2.96164601277514E-12	8.79141237476409E-13	-2.3069663678459E-13	2.00144920021225E-12	5.29978760180814E-13	6.0479929102987E-13	4.55158229331758E-13	-8.8537628171383E-13	1.88298335970124E-12	2.05756459834904E-12	2.24461592547168E-13	1.80816282885219E-13	4.86333450518865E-13	7.48205308490561E-14	6.17269379504713E-13	-1.07242760883647E-12	1.43406017460691E-12	4.73863362044022E-13
0.04254	9.2902159137578E-13	5.05038583231128E-13	1.04125238764936E-12	1.04125238764936E-12	7.10795043066033E-13	-2.86812034921382E-13	1.21583362629716E-12	-2.18226548309747E-13	2.86812034921382E-13	2.01391928868709E-12	1.27818406867137E-12	1.36547468799527E-12	5.42448848655657E-13	1.27194902443395E-12	1.07866265307389E-12	-6.85854866116347E-13	-7.60675396965404E-13	-5.17508671705971E-13
0.04264	-4.676283178066E-13	1.3155943340959E-12	1.74581238647798E-12	1.62734654596697E-12	9.16551502900937E-13	4.36453096619494E-14	6.9832495459119E-13	2.58130831429243E-12	1.63981663444181E-12	-1.93286371360062E-13	2.17603043886005E-12	1.58993628054244E-12	3.42927433058174E-13	1.43406017460691E-12	3.49162477295595E-13	4.86333450518865E-13	-6.85854866116347E-13	4.48923185094337E-13
0.04274	2.49401769496854E-14	1.58370123630502E-12	1.11607291849842E-12	2.11991504072326E-12	1.22206867053458E-12	2.00768424444967E-12	1.39041486494496E-12	3.7410265424528E-13	1.12854300697326E-12	6.9832495459119E-13	4.23983008144651E-13	6.11034335267291E-13	1.44653026308175E-12	9.22786547138358E-13	1.19089344934748E-12	1.21583362629716E-12	3.55397521533016E-13	1.02878229917452E-12
0.04284	1.13477805121068E-12	6.9832495459119E-13	8.41730972051881E-13	1.65228672291666E-12	6.67149733404084E-13	2.11991504072326E-12	9.04081414426095E-13	1.63981663444181E-12	3.11752211871067E-14	1.64605167867923E-12	5.73624069842763E-13	7.23265131540875E-13	9.66431856800308E-13	-8.41730972051881E-13	5.48683892893078E-13	8.91611325951252E-13	6.48444600691819E-13	3.32327857854557E-12
0.04294	1.55252601511791E-12	1.62734654596697E-12	-2.24461592547168E-13	2.02638937716194E-12	-3.49162477295595E-13	1.30312424562106E-12	3.30457344583331E-13	-4.36453096619494E-13	8.41730972051881E-13	-2.49401769496854E-14	5.29978760180814E-13	1.3155943340959E-12	1.12230796273584E-12	1.39664990918238E-12	1.30935928985848E-12	1.32806442257075E-12	1.44653026308175E-12	1.50264566121854E-12
0.04304	3.00529132243709E-12	6.54679644929241E-13	3.2422230034591E-12	5.86094158317606E-13	-4.48923185094337E-13	1.89545344817609E-12	1.25947893595911E-12	2.07003468682389E-12	9.60196812562886E-13	3.36692388820752E-13	1.34676955528301E-12	2.51895787191822E-12	1.35923964375785E-12	-1.35300459952043E-12	8.60436104764145E-13	3.36692388820752E-13	9.16551502900937E-13	3.92807786957544E-13
0.04314	8.72906193238988E-13	7.85615573915089E-13	8.72906193238988E-13	-9.53961768325465E-13	5.36213804418235E-13	6.17269379504713E-13	1.21583362629716E-12	2.58130831429243E-12	2.15109026191036E-12	2.93047079158803E-13	2.08250477529873E-12	1.08489769731131E-12	3.17987256108488E-13	6.29739467979555E-13	1.3155943340959E-12	2.93047079158803E-13	1.1971284935849E-12	1.49641061698112E-13
0.04324	-1.62111150172955E-13	-4.23983008144651E-13	2.73094937599055E-12	1.49641061698112E-12	1.63981663444181E-12	-4.42688140856915E-13	1.53382088240565E-12	5.92329202555027E-13	1.25324389172169E-12	1.14724813968553E-12	2.31320141208332E-12	9.66431856800308E-13	6.85854866116347E-14	1.98274406749999E-12	-6.17269379504713E-13	8.04320706627353E-13	5.17508671705971E-13	-5.61153981367921E-14
0.04334	2.99282123396224E-13	9.41491679850622E-13	1.80816282885219E-13	5.98564246792449E-13	-1.04125238764936E-12	3.2422230034591E-13	1.52135079393081E-12	-8.60436104764145E-13	7.73145485440246E-13	9.2902159137578E-13	1.37794477647012E-12	4.36453096619494E-13	8.79141237476409E-13	2.20097061580973E-12	7.66910441202825E-13	-3.55397521533016E-13	-2.8057699068396E-13	-8.54201060526724E-13
0.04344	1.24700884748427E-13	2.73094937599055E-12	4.36453096619494E-13	1.82063291732703E-12	5.54918937130499E-13	1.07866265307389E-12	-1.43406017460691E-13	2.13862017343552E-12	2.18850052733489E-12	-2.93047079158803E-13	-6.23504423742134E-15	1.15348318392295E-12	7.98085662389932E-13	2.1323851291981E-12	1.40911999765722E-12	1.32806442257075E-12	9.97607077987414E-13	-1.05995752036163E-13
0.04354	1.78945769613992E-12	8.29260883577038E-13	1.24700884748427E-14	2.36931681022011E-13	9.85136989512572E-13	9.2902159137578E-13	1.25324389172169E-12	4.36453096619493E-14	2.60624849124212E-12	4.92568494756286E-13	1.22206867053458E-12	2.8057699068396E-13	1.96403893478772E-12	-1.68346194410376E-13	4.03896783473158E-29	1.11607291849842E-12	1.09736778578616E-12	4.03896783473158E-29
0.04364	5.67389025605342E-13	2.27579114665879E-12	1.34676955528301E-12	-9.66431856800308E-13	5.61153981367921E-13	1.91415858088835E-12	1.04748743188679E-12	1.03501734341194E-12	3.05517167633646E-13	3.7410265424528E-13	1.49641061698112E-12	7.04559998828611E-13	1.77698760766508E-12	2.3069663678459E-13	8.23025839339617E-13	4.36453096619494E-14	1.61487645749213E-12	6.29739467979555E-13
0.04374	6.9832495459119E-13	2.9803511454874E-12	-3.55397521533016E-13	-1.43406017460691E-12	1.5774661920676E-12	8.47966016289302E-13	1.37170973223269E-12	6.48444600691819E-13	1.24700884748427E-12	-7.48205308490561E-14	1.58370123630502E-12	1.50888070545596E-12	1.4901755727437E-12	1.65228672291665E-12	2.27579114665879E-12	8.97846370188673E-13	7.66910441202825E-13	-1.01631221069968E-12
0.04384	1.96403893478772E-12	1.32182937833332E-12	7.98085662389932E-13	2.68106902209118E-13	7.9185061815251E-13	8.85376281713831E-13	-2.43166725259432E-13	4.86333450518865E-13	4.98803538993707E-14	2.49401769496854E-13	5.17508671705971E-13	2.34437663327042E-12	1.73957734224055E-12	1.1971284935849E-12	3.99042831194966E-13	1.8705132712264E-14	6.0479929102987E-13	-4.30218052382073E-13
0.04394	1.63981663444181E-12	6.17269379504713E-13	7.98085662389932E-13	1.43406017460691E-13	3.42927433058174E-13	3.30457344583331E-13	3.30457344583331E-13	-4.98803538993707E-13	2.15732530614778E-12	1.02878229917452E-12	1.76451751919024E-12	6.11034335267291E-13	5.79859114080185E-13	1.6959320325786E-12	1.1971284935849E-12	7.48205308490561E-14	1.23453875900943E-12	6.85854866116347E-14
0.04404	1.78945769613992E-12	7.4197026425314E-13	1.27818406867137E-12	7.23265131540875E-13	6.48444600691819E-13	4.73863362044022E-13	2.00144920021225E-12	1.62111150172955E-12	1.87674831546382E-12	1.47770548426886E-12	1.30312424562106E-12	1.45900035155659E-12	-2.05756459834904E-13	-7.79380529677668E-13	7.29500175778297E-13	5.48683892893078E-13	1.45276530731917E-12	6.11034335267291E-13
0.04414	-3.49162477295595E-13	1.41535504189464E-12	9.10316458663516E-13	8.16790795102196E-13	1.08489769731131E-12	1.34053451104559E-12	6.0479929102987E-13	2.86812034921382E-13	1.99521415597483E-13	9.85136989512572E-13	9.66431856800308E-13	1.67722689986634E-12	-9.97607077987415E-14	1.63358159020439E-12	1.30935928985848E-12	1.68346194410376E-13	1.0225472549371E-12	3.55397521533016E-13
0.04424	7.79380529677668E-13	1.12230796273584E-12	6.17269379504713E-13	1.13477805121068E-12	-4.11512919669808E-13	6.29739467979555E-13	1.63981663444181E-12	5.42448848655657E-13	6.9832495459119E-13	2.05756459834904E-13	-9.35256635613201E-13	1.63358159020439E-12	2.08873981953615E-12	1.39664990918238E-12	1.49641061698112E-12	1.98274406749999E-12	1.49641061698112E-13	5.86094158317606E-13
0.04434	9.60196812562886E-13	1.18465840511005E-12	-3.99042831194966E-13	8.60436104764145E-13	2.0450945098742E-12	-8.16790795102196E-13	6.11034335267291E-13	1.15348318392295E-12	1.5774661920676E-12	6.85854866116347E-13	1.228303714772E-12	1.83310300580187E-12	1.68969698834118E-12	1.78945769613992E-12	7.17030087303454E-13	3.61632565770438E-13	1.88921840393867E-12	1.44029521884433E-12
0.04444	4.30218052382073E-13	2.10744495224841E-12	2.61871857971696E-13	5.54918937130499E-13	1.64605167867923E-12	4.30218052382073E-13	2.86812034921382E-13	7.73145485440246E-13	2.03262442139936E-12	1.45900035155659E-12	1.81439787308961E-12	2.03885946563678E-12	1.70216707681603E-12	1.24700884748427E-12	3.55397521533016E-13	8.8537628171383E-13	1.67722689986634E-12	1.08489769731131E-12
0.04454	8.91611325951252E-13	2.14485521767294E-12	2.6000134470047E-12	-1.55876105935534E-12	-3.11752211871067E-14	1.13477805121068E-12	-3.7410265424528E-13	-1.09736778578616E-12	1.56499610359276E-12	3.11752211871067E-14	2.63118866819181E-12	2.1323851291981E-12	2.1323851291981E-12	-1.37794477647012E-12	-5.29978760180814E-13	-4.98803538993708E-14	2.05756459834904E-12	1.4901755727437E-12
0.04464	1.75828247495282E-12	1.5774661920676E-12	2.02015433292451E-12	9.22786547138358E-13	1.1971284935849E-12	1.35300459952043E-12	1.37170973223269E-12	5.17508671705971E-13	7.79380529677668E-13	-4.80098406281443E-13	1.44653026308175E-12	-6.85854866116347E-14	-4.48923185094337E-13	1.77698760766508E-12	3.92807786957544E-13	-1.18465840511005E-12	1.21583362629716E-12	1.13477805121068E-12
0.04474	1.96403893478772E-12	1.5774661920676E-12	-7.9185061815251E-13	1.58370123630502E-12	1.12854300697326E-12	1.34676955528301E-12	5.67389025605342E-13	1.9578038905503E-12	-3.7410265424528E-13	-2.55636813734275E-13	-2.49401769496854E-14	-6.29739467979555E-13	-3.11752211871067E-13	1.63981663444181E-12	6.9832495459119E-13	4.36453096619494E-13	-1.1971284935849E-12	-6.85854866116347E-14
0.04484	1.39041486494496E-12	-1.0097419586829E-29	-3.99042831194966E-13	7.35735220015718E-13	-3.86572742720123E-13	6.23504423742134E-15	1.08489769731131E-12	1.30935928985848E-13	1.44653026308175E-12	1.39664990918238E-12	2.07003468682389E-12	1.36547468799527E-12	5.73624069842763E-13	5.73624069842763E-13	6.0479929102987E-13	6.73384777641505E-13	-1.09113274154873E-12	6.67149733404083E-13
0.04494	7.29500175778297E-13	7.35735220015718E-13	2.36931681022011E-13	1.46523539579402E-12	2.49401769496854E-13	1.41535504189464E-12	4.23983008144651E-13	2.03885946563678E-12	1.90792353665093E-12	5.17508671705971E-13	8.66671149001566E-13	9.16551502900937E-13	3.2422230034591E-13	1.67099185562892E-12	1.73957734224055E-12	2.0450945098742E-12	6.60914689166662E-13	-8.8537628171383E-13
0.04504	7.85615573915089E-13	1.82686796156445E-12	1.48394052850628E-12	1.59617132477986E-12	8.72906193238988E-13	1.39664990918238E-12	-1.24700884748427E-13	3.0676417648113E-12	1.73334229800313E-12	6.85854866116347E-14	-1.14724813968553E-12	1.32806442257075E-12	1.07242760883647E-12	7.98085662389932E-13	9.97607077987414E-13	8.29260883577038E-13	1.06619256459905E-12	6.23504423742134E-13
0.04514	1.00384212222484E-12	8.60436104764145E-13	1.07866265307389E-12	1.01631221069968E-12	1.85804318275156E-12	1.14724813968553E-12	6.11034335267291E-13	1.38417982070754E-12	2.24461592547168E-12	7.9185061815251E-13	6.9832495459119E-13	8.85376281713831E-13	1.30312424562106E-12	1.38417982070754E-12	-4.98803538993707E-14	6.54679644929241E-13	1.6959320325786E-12	1.58370123630502E-12
0.04524	1.56499610359276E-12	-1.62111150172955E-13	1.7520474307154E-12	1.07866265307389E-12	2.22591079275942E-12	1.65228672291666E-12	5.92329202555027E-13	1.35923964375785E-12	1.04125238764936E-12	2.11367999648583E-12	9.35256635613201E-13	-3.30457344583331E-13	9.60196812562886E-13	1.12230796273584E-12	1.84557309427672E-12	-3.86572742720123E-13	-4.92568494756286E-13	1.43406017460691E-13
0.04534	-3.36692388820752E-13	2.18226548309747E-12	8.10555750864774E-13	2.36931681022011E-13	8.41730972051881E-13	1.52135079393081E-12	5.73624069842763E-13	1.59617132477986E-12	1.49641061698112E-12	5.05038583231129E-13	6.11034335267291E-13	1.15971822816037E-12	8.91611325951252E-13	-9.10316458663516E-13	-2.05756459834904E-13	1.47770548426886E-12	6.60914689166662E-13	1.60240636901728E-12
0.04544	6.42209556454398E-13	1.29065415714622E-12	5.42448848655657E-13	1.03501734341194E-12	6.23504423742134E-14	1.42782513036949E-12	1.55252601511791E-12	1.01007716646226E-12	1.46523539579402E-12	1.62111150172955E-13	4.92568494756286E-13	7.29500175778297E-13	4.42688140856915E-13	1.03501734341194E-12	1.41535504189464E-12	-2.05756459834904E-13	1.4028849534198E-12	4.55158229331758E-13
0.04554	1.11607291849842E-12	-1.74581238647798E-13	-2.49401769496854E-13	2.11991504072326E-13	3.67867610007859E-13	5.86094158317606E-13	2.40049203140722E-12	1.27194902443395E-12	6.67149733404084E-13	1.47770548426886E-12	-6.85854866116347E-14	1.30935928985848E-13	1.43406017460691E-13	-4.73863362044022E-13	3.30457344583331E-13	-5.6115398136792E-14	2.55636813734275E-13	7.35735220015718E-13
0.04564	2.72471433175313E-12	2.61871857971696E-13	1.45276530731917E-12	-8.23025839339617E-13	8.8537628171383E-13	-7.17030087303454E-13	1.13477805121068E-12	-3.36692388820752E-13	-1.05995752036163E-13	1.80816282885219E-12	9.41491679850622E-13	8.23025839339617E-13	1.88298335970124E-12	1.73957734224055E-12	2.03262442139936E-12	3.09881698599841E-12	6.92089910353769E-13	2.33190654479558E-12
0.04574	7.66910441202825E-13	1.68346194410376E-13	7.79380529677668E-13	-4.55158229331758E-13	1.67099185562892E-12	9.35256635613201E-13	1.26571398019653E-12	1.34676955528301E-12	1.49641061698112E-13	1.02878229917452E-12	2.11991504072326E-13	1.01007716646226E-12	1.20336353782232E-12	2.61871857971696E-12	6.48444600691819E-13	5.42448848655657E-13	6.73384777641505E-13	-1.24700884748427E-13
0.04584	2.16979539462263E-12	2.03885946563678E-12	1.09736778578616E-12	1.1971284935849E-12	2.79953486260218E-12	1.29065415714622E-12	-1.12230796273584E-13	1.54629097088049E-12	3.67867610007859E-13	1.80816282885219E-13	4.55158229331758E-13	-2.43166725259432E-13	-9.35256635613201E-14	9.60196812562886E-13	-1.26571398019653E-12	2.19473557157231E-12	1.6959320325786E-12	-1.01007716646226E-12
0.04594	1.36547468799527E-12	1.34676955528301E-12	1.53382088240565E-12	2.36308176598269E-12	2.35061167750785E-12	9.91372033749993E-13	-7.48205308490561E-13	4.23983008144651E-13	1.55252601511791E-12	5.29978760180814E-13	7.9185061815251E-13	1.30312424562106E-12	1.53382088240565E-12	1.03501734341194E-12	3.99042831194966E-13	1.63358159020439E-12	1.7832226519025E-12	1.09113274154873E-12
0.04604	9.35256635613201E-13	8.47966016289302E-13	8.29260883577038E-13	8.16790795102196E-13	1.49641061698112E-12	4.67628317806601E-13	3.17987256108488E-13	4.23983008144651E-13	7.17030087303454E-13	2.99282123396224E-13	1.07242760883647E-12	6.0479929102987E-13	1.95156884631288E-12	-6.23504423742129E-15	-5.79859114080185E-13	1.27818406867137E-12	-2.99282123396224E-13	1.7520474307154E-12
0.04614	-7.48205308490561E-14	6.48444600691819E-13	8.3549592781446E-13	1.17842336087263E-12	-3.86572742720123E-13	6.29739467979555E-13	1.54629097088049E-12	1.09736778578616E-12	1.25947893595911E-12	6.42209556454398E-13	2.23214583699684E-12	1.54629097088049E-12	-1.18465840511005E-13	9.60196812562886E-13	2.45660742954401E-12	1.34676955528301E-12	3.11752211871067E-13	1.8705132712264E-12
0.04624	4.73863362044022E-13	7.98085662389932E-13	7.9185061815251E-13	8.97846370188673E-13	-4.11512919669808E-13	9.22786547138358E-13	1.63981663444181E-12	-8.47966016289302E-13	5.67389025605342E-13	1.37170973223269E-12	4.36453096619494E-14	2.8057699068396E-13	1.83310300580187E-12	-3.11752211871067E-13	1.37170973223269E-12	-5.29978760180814E-13	1.68346194410376E-13	9.16551502900937E-13
0.04634	1.85180813851414E-12	-4.36453096619494E-14	9.10316458663516E-13	1.01007716646226E-12	-1.12230796273584E-13	1.67722689986634E-12	1.5774661920676E-12	-1.11607291849842E-12	3.2422230034591E-13	1.23453875900943E-12	1.51511574969339E-12	8.41730972051881E-13	-1.12230796273584E-13	2.93047079158803E-13	1.78945769613992E-12	1.74581238647798E-13	-3.61632565770438E-13	9.22786547138358E-13
0.04644	5.05038583231129E-13	1.03501734341194E-12	-1.39664990918238E-12	2.81823999531445E-12	-5.73624069842763E-13	-6.29739467979555E-13	2.86812034921382E-13	1.09736778578616E-12	1.80192778461477E-12	6.42209556454398E-13	2.18226548309747E-12	1.63981663444181E-12	2.63742371242923E-12	2.219675748522E-12	1.109837874261E-12	4.05277875432387E-13	1.63358159020439E-12	4.48923185094336E-13
0.04654	1.01631221069968E-12	1.95156884631288E-12	-4.05277875432387E-13	1.56499610359276E-12	2.12615008496068E-12	1.63358159020439E-12	1.87674831546382E-12	1.7832226519025E-12	-3.42927433058174E-13	3.2422230034591E-13	-1.68346194410376E-13	-2.86812034921382E-13	1.35923964375785E-12	4.676283178066E-13	4.92568494756286E-13	9.2902159137578E-13	4.86333450518865E-13	1.08489769731131E-12
0.04664	1.57123114783018E-12	9.47726724088044E-13	1.80192778461477E-12	-8.10555750864774E-14	2.46284247378143E-12	2.19473557157231E-12	4.55158229331758E-13	1.98274406749999E-12	3.08011185328614E-12	-5.61153981367921E-13	9.35256635613201E-14	1.50888070545596E-12	1.72710725376571E-12	1.00384212222484E-12	4.80098406281443E-13	1.72087220952829E-12	9.66431856800308E-13	-2.74341946446539E-13
0.04674	6.23504423742134E-13	8.16790795102195E-13	2.93047079158803E-12	-5.54918937130499E-13	1.85804318275156E-12	1.58993628054244E-12	1.57123114783018E-12	3.2422230034591E-13	1.56499610359276E-12	5.98564246792449E-13	6.85854866116347E-13	9.2902159137578E-13	7.54440352727982E-13	1.24700884748427E-13	7.60675396965404E-13	4.80098406281443E-13	3.99042831194966E-13	1.25324389172169E-12
0.04684	1.36547468799527E-12	2.43166725259432E-12	4.73863362044022E-13	5.98564246792449E-13	-2.8057699068396E-13	1.47770548426886E-12	-3.99042831194966E-13	1.2844191129088E-12	1.62111150172955E-12	1.63981663444181E-12	1.109837874261E-12	1.82063291732703E-12	3.05517167633646E-13	3.11752211871067E-14	-3.67867610007859E-13	8.91611325951252E-13	9.35256635613201E-14	1.18465840511005E-12
0.04694	2.33190654479558E-12	5.17508671705971E-13	7.04559998828611E-13	2.29449627937105E-12	2.11991504072326E-13	2.38178689869495E-12	8.47966016289302E-13	1.65228672291666E-12	1.07242760883647E-12	-1.67099185562892E-12	5.79859114080185E-13	1.26571398019653E-12	-6.35974512216977E-13	2.49401769496854E-14	-2.99282123396224E-13	5.79859114080185E-13	2.20097061580973E-12	3.70361627702828E-12
0.04704	1.73334229800313E-12	-4.67628317806601E-13	6.29739467979555E-13	2.28826123513363E-12	1.228303714772E-12	9.91372033749993E-13	5.61153981367921E-13	3.92807786957544E-13	-7.9185061815251E-13	1.24077380324685E-12	2.99282123396224E-13	8.16790795102196E-13	3.92807786957544E-13	1.32806442257075E-12	7.29500175778297E-13	-6.29739467979555E-13	1.03501734341194E-12	2.6000134470047E-12
0.04714	1.77698760766508E-12	9.41491679850622E-13	3.67867610007859E-13	-5.48683892893078E-13	1.5774661920676E-12	-1.25947893595911E-12	1.4901755727437E-12	1.55252601511791E-12	1.44653026308175E-12	1.84557309427672E-12	8.72906193238988E-14	-8.72906193238988E-14	9.91372033749993E-13	-2.49401769496854E-14	2.03885946563678E-12	1.20336353782232E-12	-1.18465840511005E-12	1.55876105935533E-13
0.04724	3.11752211871067E-14	3.2422230034591E-13	5.54918937130499E-13	-6.85854866116348E-14	1.18465840511005E-12	2.10120990801099E-12	1.26571398019653E-12	1.27818406867137E-12	1.93286371360062E-13	1.13477805121068E-12	8.60436104764145E-13	2.11367999648583E-12	6.92089910353769E-13	1.13477805121068E-12	7.85615573915089E-13	9.53961768325465E-13	1.95156884631288E-12	-6.23504423742133E-15
0.04734	9.7890194527515E-13	1.73957734224055E-12	2.55636813734275E-13	1.13477805121068E-12	1.51511574969339E-12	1.1971284935849E-12	9.47726724088044E-13	-7.41970264253139E-13	1.49641061698112E-12	2.06379964258646E-12	-1.80816282885219E-13	-2.43166725259432E-13	-3.7410265424528E-14	1.47770548426886E-12	9.41491679850622E-13	2.03262442139936E-12	3.17987256108488E-13	1.05995752036163E-12
0.04744	1.96403893478772E-12	1.50264566121854E-12	1.32806442257075E-12	4.73863362044022E-13	9.10316458663516E-13	8.72906193238988E-14	-1.37170973223269E-13	1.48394052850628E-12	1.7832226519025E-12	1.05995752036163E-12	5.42448848655657E-13	1.33429946680817E-12	1.8705132712264E-14	-6.23504423742134E-14	2.49401769496854E-13	1.32182937833332E-12	1.87674831546382E-12	4.55158229331758E-13
0.04754	3.92807786957544E-13	1.27194902443395E-12	1.76451751919024E-12	-1.15971822816037E-12	-5.61153981367921E-14	2.20097061580973E-12	1.21583362629716E-12	4.05277875432387E-13	-9.04081414426094E-13	-6.35974512216977E-13	1.06619256459905E-12	7.17030087303454E-13	-1.8705132712264E-13	5.98564246792449E-13	-3.7410265424528E-13	1.45276530731917E-12	1.04748743188679E-12	1.68346194410376E-12
0.04764	2.06379964258646E-12	-4.73863362044022E-13	2.54389804886791E-12	-3.11752211871067E-14	-3.11752211871067E-13	1.4901755727437E-12	2.39425698716979E-12	-2.05756459834904E-13	1.17218831663521E-12	2.03262442139936E-12	1.80192778461477E-12	3.08634689752356E-12	1.12230796273584E-12	-3.55397521533016E-13	9.85136989512572E-13	6.79619821878926E-13	2.55636813734275E-13	1.76451751919024E-12
0.04774	7.60675396965404E-13	1.27818406867137E-12	9.41491679850622E-13	2.36308176598269E-12	-5.61153981367921E-14	1.35300459952043E-12	1.36547468799527E-12	2.43166725259432E-13	-2.93047079158803E-13	1.13477805121068E-12	-8.72906193238988E-14	1.80816282885219E-13	-2.43166725259432E-13	5.29978760180814E-13	2.88682548192608E-12	3.30457344583331E-13	1.12230796273584E-12	1.42782513036949E-12
0.04784	1.67722689986634E-12	4.23983008144651E-13	-7.4197026425314E-13	1.58993628054244E-12	7.79380529677668E-13	-6.79619821878926E-13	2.84318017226413E-12	1.09113274154873E-12	1.60240636901728E-12	1.73334229800313E-12	2.02015433292451E-12	4.86333450518865E-13	7.79380529677668E-13	7.41970264253139E-13	1.55876105935533E-13	7.23265131540876E-13	1.18465840511005E-13	4.98803538993707E-13
0.04794	1.58370123630502E-12	8.72906193238988E-14	2.62495362395438E-12	6.11034335267291E-13	1.6959320325786E-12	-2.11991504072326E-12	1.74581238647798E-13	6.67149733404083E-13	2.24461592547168E-12	1.74581238647798E-13	1.57123114783018E-12	1.04125238764936E-12	9.97607077987414E-13	1.8705132712264E-13	-1.05995752036163E-12	1.04748743188679E-12	4.23983008144651E-13	-8.79141237476409E-13
0.04804	7.41970264253139E-13	1.80816282885219E-12	1.89545344817609E-12	1.78945769613992E-12	1.70216707681603E-12	2.18226548309747E-13	1.93286371360062E-13	1.72710725376571E-12	9.85136989512572E-13	3.61632565770438E-13	-1.25324389172169E-12	1.02878229917452E-12	1.04748743188679E-12	1.5774661920676E-12	8.8537628171383E-13	1.60864141325471E-12	5.23743715943393E-13	1.12230796273584E-12
0.04814	1.12230796273584E-12	1.65852176715408E-12	9.91372033749993E-13	1.45276530731917E-12	3.42927433058174E-13	1.68969698834118E-12	1.88298335970124E-12	1.6959320325786E-12	2.48778265073112E-12	3.30457344583331E-13	7.23265131540875E-13	7.41970264253139E-13	1.65228672291665E-12	1.03501734341194E-12	7.66910441202825E-13	1.04748743188679E-12	1.37170973223269E-12	-3.74102654245281E-14
0.04824	8.54201060526724E-13	7.9185061815251E-13	2.72471433175313E-12	1.59617132477986E-12	1.04125238764936E-12	2.17603043886005E-12	-1.99521415597483E-13	8.10555750864774E-14	1.62734654596697E-12	7.10795043066033E-13	1.17218831663521E-12	1.7520474307154E-12	-4.36453096619494E-14	-5.05038583231128E-13	1.35923964375785E-12	2.93047079158803E-13	5.54918937130499E-13	1.25947893595911E-12
0.04834	4.23983008144651E-13	-5.98564246792449E-13	7.85615573915089E-13	2.24461592547168E-13	1.20959858205974E-12	1.58993628054244E-12	1.57123114783018E-12	1.6647568113915E-12	-4.67628317806601E-13	1.35923964375785E-12	2.05132955411162E-12	1.59617132477986E-12	2.3069663678459E-13	-3.2422230034591E-13	1.72710725376571E-12	1.59617132477986E-12	-1.05995752036163E-13	5.73624069842763E-13
0.04844	2.05756459834904E-12	9.78901945275151E-13	-1.8705132712264E-14	-1.33429946680817E-12	2.23838088123426E-12	1.25324389172169E-12	7.29500175778297E-13	2.22591079275942E-12	7.35735220015718E-13	-3.80337698482702E-13	7.98085662389931E-13	1.17218831663521E-12	1.10360283002358E-12	1.05995752036163E-12	1.47770548426886E-12	5.17508671705971E-13	1.29065415714622E-12	1.38417982070754E-12
0.04854	1.46523539579402E-12	-2.49401769496854E-14	3.11752211871067E-13	1.16595327239779E-12	1.61487645749213E-12	2.38178689869495E-12	-3.11752211871067E-14	1.46523539579402E-12	-4.86333450518865E-13	1.48394052850628E-12	7.79380529677668E-13	1.109837874261E-12	9.2902159137578E-13	1.35300459952043E-12	2.3069663678459E-13	-1.47147044003144E-12	1.49641061698112E-13	1.42782513036949E-12
0.04864	1.61487645749213E-12	1.30312424562106E-12	1.37794477647012E-12	5.48683892893078E-13	1.00384212222484E-12	6.48444600691819E-13	6.0479929102987E-13	1.17842336087263E-12	6.0479929102987E-13	2.03885946563678E-12	1.52758583816823E-12	1.72710725376571E-12	1.01007716646226E-12	-2.8057699068396E-13	4.80098406281443E-13	7.73145485440246E-13	-1.19089344934748E-12	1.51511574969339E-12
0.04874	1.17842336087263E-12	1.4901755727437E-12	1.02878229917452E-12	-3.7410265424528E-13	1.18465840511005E-12	1.71463716529087E-12	1.7520474307154E-12	1.27818406867137E-12	1.68346194410376E-12	1.47770548426886E-12	2.52519291615564E-12	9.10316458663516E-13	2.07003468682388E-12	2.18226548309747E-13	4.11512919669808E-13	4.98803538993707E-14	1.35300459952043E-12	-9.41491679850622E-13
0.04884	-5.23743715943393E-13	2.93047079158803E-12	3.7410265424528E-14	7.48205308490561E-13	2.09497486377357E-12	-6.85854866116347E-13	7.54440352727982E-13	2.28202619089621E-12	1.05995752036163E-13	2.12615008496068E-12	-1.70840212105345E-12	-5.98564246792449E-13	1.81439787308961E-12	4.36453096619494E-13	6.85854866116347E-14	4.42688140856915E-13	6.85854866116347E-13	6.11034335267291E-13
0.04894	1.68969698834118E-12	1.14101309544811E-12	1.52758583816823E-12	2.10120990801099E-12	1.97027397902514E-12	6.42209556454398E-13	1.05995752036163E-13	2.65612884514149E-12	8.8537628171383E-13	7.66910441202825E-13	1.59617132477986E-12	1.72710725376571E-12	1.02878229917452E-12	-2.49401769496854E-14	2.74341946446539E-13	4.48923185094337E-13	1.50888070545596E-12	7.48205308490561E-13
0.04904	4.73863362044022E-13	4.05277875432387E-13	2.02638937716194E-12	7.85615573915089E-13	-7.85615573915089E-13	5.54918937130499E-13	1.30935928985848E-12	6.48444600691819E-13	6.11034335267291E-13	2.86812034921382E-13	1.59617132477986E-12	1.2844191129088E-12	1.76451751919024E-12	-3.80337698482702E-13	1.52135079393081E-12	4.48923185094337E-13	4.11512919669808E-13	1.35923964375785E-12
0.04914	5.48683892893078E-13	1.29065415714622E-12	2.10744495224841E-12	-8.60436104764145E-13	-3.55397521533016E-13	1.35300459952043E-12	2.20097061580973E-12	6.29739467979555E-13	2.05756459834904E-12	-1.93286371360062E-13	-3.30457344583331E-13	-8.47966016289302E-13	8.04320706627353E-13	1.39041486494496E-12	6.9832495459119E-13	1.63358159020439E-12	1.00384212222484E-12	1.7832226519025E-12
0.04924	9.91372033749993E-13	8.79141237476409E-13	4.73863362044022E-13	7.29500175778297E-13	1.51511574969339E-12	2.05132955411162E-12	1.29065415714622E-12	1.11607291849842E-12	4.98803538993707E-13	6.92089910353769E-13	4.36453096619494E-13	2.15732530614778E-12	2.74341946446539E-13	1.50264566121854E-12	1.26571398019653E-12	2.55636813734275E-13	4.55158229331758E-13	1.34676955528301E-12
0.04934	1.72087220952829E-12	-1.06619256459905E-12	-5.79859114080185E-13	2.74341946446539E-13	2.86812034921382E-12	3.99042831194966E-13	1.82686796156445E-12	4.73863362044022E-13	-4.55158229331758E-13	8.16790795102196E-13	1.44653026308175E-12	8.54201060526724E-13	2.68106902209118E-12	9.66431856800308E-13	1.40911999765722E-12	-2.93047079158803E-13	6.23504423742134E-14	9.41491679850622E-13
0.04944	2.93047079158803E-13	-1.12854300697326E-12	-8.10555750864774E-14	1.99521415597483E-13	2.36931681022011E-13	6.79619821878926E-13	1.58993628054244E-12	8.47966016289302E-13	2.11991504072326E-13	1.96403893478772E-12	1.21583362629716E-12	1.72087220952829E-12	9.91372033749993E-13	3.36692388820752E-13	2.3069663678459E-13	2.83694512802671E-12	-1.01631221069968E-12	3.42927433058174E-13
0.04954	-5.17508671705971E-13	1.21583362629716E-12	9.60196812562886E-13	-1.62111150172955E-12	5.73624069842763E-13	6.11034335267291E-13	8.16790795102196E-13	1.30312424562106E-12	6.48444600691819E-13	3.11752211871067E-13	4.80098406281443E-13	1.75828247495282E-12	1.10360283002358E-12	1.75828247495282E-12	-1.05372247612421E-12	1.8393380500393E-12	7.04559998828611E-13	8.72906193238988E-14
0.04964	6.79619821878926E-13	1.77075256342766E-12	8.29260883577038E-13	-4.73863362044022E-13	1.53382088240565E-12	1.54005592664307E-12	-5.86094158317606E-13	2.64365875666665E-12	1.09736778578616E-12	1.6647568113915E-12	-1.37170973223269E-13	-3.80337698482702E-13	9.22786547138358E-13	1.81439787308961E-12	-1.05995752036163E-13	1.15348318392295E-12	-1.43406017460691E-13	2.68106902209118E-13
0.04974	1.61487645749213E-12	2.30073132360847E-12	1.03501734341194E-12	4.36453096619494E-13	2.22591079275942E-12	1.59617132477986E-12	2.99282123396224E-13	3.36692388820752E-13	3.2422230034591E-13	-5.92329202555027E-13	-1.8705132712264E-13	1.52135079393081E-12	-7.85615573915089E-13	-1.73334229800313E-12	1.37170973223269E-12	2.68106902209118E-13	1.52135079393081E-12	2.74341946446539E-13
0.04984	-4.98803538993707E-14	9.91372033749993E-13	-5.05038583231129E-13	1.46523539579401E-12	-3.05517167633646E-13	7.04559998828611E-13	2.73718442022797E-12	3.36692388820752E-13	9.41491679850622E-13	-5.23743715943393E-13	1.20336353782232E-12	1.04748743188679E-12	1.62111150172955E-13	-9.97607077987415E-13	2.06379964258646E-12	1.93286371360062E-13	1.32806442257075E-12	1.82686796156445E-12
0.04994	1.48394052850628E-12	-6.0479929102987E-13	1.04125238764936E-12	7.60675396965404E-13	1.24077380324685E-12	1.10360283002358E-12	1.81439787308961E-12	2.43166725259432E-13	-5.05038583231129E-13	8.41730972051881E-13	2.91176565887577E-12	8.66671149001566E-13	1.89545344817609E-12	1.02878229917452E-12	1.78945769613992E-12	2.18226548309747E-13	7.48205308490561E-14	5.54918937130499E-13
0.05004	5.36213804418235E-13	9.10316458663516E-13	5.98564246792449E-13	-1.55876105935534E-12	1.79569274037735E-12	2.18850052733489E-12	1.34676955528301E-12	1.16595327239779E-12	-1.27818406867137E-12	1.58370123630502E-12	2.49401769496854E-13	3.17987256108488E-13	1.64605167867923E-12	1.70840212105345E-12	9.66431856800308E-13	4.42688140856915E-13	5.17508671705971E-13	-6.85854866116348E-14
0.05014	2.76835964141507E-12	2.05756459834904E-13	-6.79619821878926E-13	-9.22786547138358E-13	2.47531256225627E-12	7.66910441202825E-13	3.99042831194966E-13	1.87674831546382E-12	-4.80098406281443E-13	-1.49641061698112E-13	8.41730972051881E-13	7.60675396965404E-13	1.73957734224055E-12	1.35300459952043E-12	1.08489769731131E-12	4.55158229331758E-13	1.25947893595911E-12	2.84941521650155E-12
0.05024	1.02878229917452E-12	9.60196812562886E-13	1.49641061698112E-12	2.3069663678459E-13	1.94533380207546E-12	4.05277875432387E-13	-6.85854866116347E-14	2.00768424444967E-12	1.20336353782232E-12	1.03501734341194E-12	1.05995752036163E-12	1.3155943340959E-12	1.22206867053458E-12	4.55158229331758E-13	2.03262442139936E-12	2.38802194293237E-12	1.49641061698112E-13	9.91372033749993E-13
0.05034	1.44653026308175E-12	5.79859114080185E-13	6.42209556454398E-13	-1.18465840511005E-13	1.58370123630502E-12	2.08250477529873E-12	1.04748743188679E-12	1.27194902443395E-12	1.12230796273584E-13	1.94533380207546E-12	-3.17987256108488E-13	1.3155943340959E-12	-1.30935928985848E-13	2.61871857971696E-13	9.16551502900937E-13	2.38178689869495E-12	8.66671149001566E-13	9.10316458663516E-13
0.05044	1.109837874261E-12	9.22786547138358E-13	1.07866265307389E-12	-5.61153981367921E-13	1.90792353665093E-12	3.8283171617767E-12	1.47770548426886E-12	-1.30935928985848E-13	-6.85854866116347E-13	8.91611325951252E-13	-5.42448848655657E-13	1.4901755727437E-12	1.42782513036949E-12	4.05277875432387E-13	4.05277875432387E-13	-4.98803538993707E-13	1.6959320325786E-12	-7.85615573915089E-13
0.05054	1.74581238647798E-12	1.65852176715408E-12	8.79141237476409E-13	8.60436104764145E-13	1.47770548426886E-12	2.74341946446539E-12	1.96403893478772E-12	6.54679644929241E-13	7.85615573915089E-13	3.17987256108488E-13	-4.73863362044022E-13	1.80816282885219E-13	1.85804318275156E-12	1.20959858205974E-12	2.41296211988206E-12	-2.86812034921382E-13	1.67099185562892E-12	1.56499610359276E-12
0.05064	7.35735220015718E-13	-1.24700884748427E-14	1.59617132477986E-12	-1.70216707681603E-12	1.43406017460691E-13	4.98803538993707E-13	1.29688920138364E-12	2.20720566004715E-12	2.21344070428458E-12	1.12854300697326E-12	3.67867610007859E-13	1.22206867053458E-12	3.55397521533016E-13	-1.8705132712264E-14	8.97846370188673E-13	-1.12230796273584E-13	4.36453096619494E-14	3.24845804769652E-12
0.05074	1.90168849241351E-12	1.18465840511005E-13	1.35923964375785E-12	-3.7410265424528E-14	2.68106902209118E-13	-5.42448848655657E-13	1.20336353782232E-12	1.50888070545596E-12	-4.1774796390723E-13	8.23025839339617E-13	9.97607077987414E-13	8.91611325951252E-13	2.26955610242137E-12	7.60675396965403E-13	1.0225472549371E-12	1.09736778578616E-12	4.48923185094336E-13	8.66671149001566E-13
0.05084	3.2733982246462E-12	8.23025839339617E-13	-1.24700884748427E-13	-2.01391928868709E-12	1.22206867053458E-12	9.47726724088044E-13	1.18465840511005E-13	1.17842336087263E-12	8.72906193238988E-13	6.35974512216977E-13	1.01007716646226E-12	1.58370123630502E-12	8.54201060526724E-13	6.35974512216977E-13	1.90168849241351E-12	5.42448848655657E-13	6.54679644929241E-13	9.97607077987414E-14
0.05094	8.79141237476409E-13	1.38417982070754E-12	1.24700884748427E-13	-2.18226548309747E-13	1.5774661920676E-12	1.18465840511005E-12	9.97607077987415E-14	2.51895787191822E-12	-2.36931681022011E-13	1.25324389172169E-12	8.72906193238988E-13	1.14101309544811E-12	1.38417982070754E-12	9.35256635613201E-13	9.47726724088044E-13	-9.04081414426094E-13	4.676283178066E-13	1.73334229800313E-12
0.05104	1.63358159020439E-12	2.20097061580973E-12	4.42688140856915E-13	-6.54679644929241E-13	5.54918937130499E-13	6.54679644929241E-13	7.10795043066033E-13	6.17269379504713E-13	5.61153981367921E-13	1.29688920138364E-12	-1.10360283002358E-12	-8.16790795102196E-13	1.00384212222484E-12	7.73145485440246E-13	2.83071008378929E-12	1.80192778461477E-12	9.53961768325465E-13	-3.17987256108488E-13
0.05114	5.29978760180814E-13	1.1971284935849E-12	6.42209556454398E-13	1.37170973223269E-12	8.60436104764145E-13	-8.3549592781446E-13	2.03262442139936E-12	-1.8705132712264E-14	1.92039362512577E-12	3.67867610007859E-13	-5.61153981367921E-13	1.81439787308961E-12	5.92329202555027E-13	7.35735220015718E-13	1.42159008613207E-12	2.43166725259432E-13	1.37170973223269E-13	1.15971822816037E-12
0.05124	-8.72906193238988E-13	2.00144920021225E-12	1.27818406867137E-12	1.72710725376571E-12	3.01776141091193E-12	-2.43166725259432E-13	6.48444600691819E-13	-2.36931681022011E-13	1.47147044003144E-12	6.67149733404083E-13	-3.7410265424528E-13	1.82063291732703E-12	-9.22786547138358E-13	1.09113274154873E-12	6.9832495459119E-13	-2.86812034921382E-13	1.97027397902514E-12	8.23025839339617E-13
0.05134	8.3549592781446E-13	2.00144920021225E-12	1.07242760883647E-12	2.49401769496854E-13	1.04125238764936E-12	9.72666901037729E-13	1.84557309427672E-12	8.72906193238988E-14	2.49401769496854E-13	1.10360283002358E-12	5.79859114080185E-13	1.14724813968553E-12	2.49401769496854E-13	1.109837874261E-12	1.43406017460691E-12	8.8537628171383E-13	1.86427822698898E-12	1.18465840511005E-12
0.05144	2.02638937716194E-12	5.23743715943393E-13	2.18850052733489E-12	-1.55876105935534E-13	-3.92807786957544E-13	1.54005592664307E-12	1.92039362512577E-12	7.60675396965403E-13	1.109837874261E-12	1.03501734341194E-12	-1.25947893595911E-12	2.59377840276728E-12	1.18465840511005E-12	-2.86812034921382E-13	7.79380529677668E-13	-4.05277875432387E-13	9.04081414426094E-13	1.36547468799527E-12
0.05154	1.8705132712264E-13	6.35974512216977E-13	1.18465840511005E-12	7.60675396965404E-13	6.92089910353769E-13	9.47726724088044E-13	6.42209556454398E-13	2.05756459834904E-12	1.37794477647012E-12	8.10555750864774E-13	-1.60864141325471E-12	1.3717097322327E-12	1.7832226519025E-12	1.35300459952043E-12	1.16595327239779E-12	6.23504423742134E-15	1.62111150172955E-12	1.228303714772E-12
0.05164	1.50888070545596E-12	1.45276530731917E-12	-2.37555185445753E-12	-6.54679644929241E-13	1.05372247612421E-12	1.35923964375785E-12	2.68106902209118E-13	2.12615008496068E-12	1.96403893478772E-12	8.3549592781446E-13	1.99521415597483E-13	1.37170973223269E-13	2.02015433292451E-12	1.04748743188679E-12	2.0450945098742E-12	-7.17030087303454E-13	1.52135079393081E-12	6.11034335267291E-13
0.05174	8.23025839339617E-13	1.109837874261E-12	3.2422230034591E-13	2.05756459834904E-13	2.0450945098742E-12	1.13477805121068E-12	-9.78901945275151E-13	1.83310300580187E-12	8.29260883577038E-13	1.80192778461477E-12	-4.98803538993707E-13	-1.93286371360062E-13	-1.18465840511005E-13	1.08489769731131E-12	6.73384777641505E-13	4.98803538993707E-14	-6.85854866116347E-13	7.29500175778297E-13
0.05184	5.54918937130499E-13	1.07866265307389E-12	9.10316458663516E-13	-5.42448848655657E-13	2.65612884514149E-12	8.3549592781446E-13	-2.74341946446539E-13	1.49641061698112E-13	9.10316458663516E-13	6.17269379504713E-13	-1.39664990918238E-12	1.25324389172169E-12	2.05756459834904E-13	3.61632565770438E-13	1.62734654596697E-12	6.29739467979555E-13	1.24700884748427E-14	1.37170973223269E-13
0.05194	1.8705132712264E-13	1.82063291732703E-12	9.53961768325465E-13	8.16790795102196E-13	2.11991504072326E-13	-1.74581238647798E-13	1.61487645749213E-12	-3.49162477295595E-13	8.47966016289302E-13	3.61632565770438E-13	-2.43166725259432E-13	1.19089344934748E-12	4.80098406281443E-13	6.85854866116347E-14	-1.62111150172955E-13	8.04320706627353E-13	3.42927433058174E-13	1.0225472549371E-12
0.05204	1.04125238764936E-12	-7.48205308490561E-13	9.97607077987414E-13	1.02878229917452E-12	1.42159008613207E-12	1.16595327239779E-12	4.61393273569179E-13	1.55876105935534E-13	1.49641061698112E-12	1.62734654596697E-12	-1.43406017460691E-13	1.14724813968553E-12	-2.24461592547168E-13	1.09113274154873E-12	1.39664990918238E-12	2.11367999648583E-12	5.29978760180814E-13	1.09113274154873E-12
0.05214	1.93909875783804E-12	-1.7832226519025E-12	7.73145485440246E-13	1.47147044003144E-12	1.59617132477986E-12	-3.11752211871067E-14	2.14485521767294E-12	6.9832495459119E-13	-3.80337698482702E-13	6.48444600691819E-13	-1.0225472549371E-12	8.72906193238988E-13	-5.29978760180814E-13	-4.30218052382073E-13	1.32182937833332E-12	1.34676955528301E-12	3.36692388820752E-13	1.33429946680817E-12
0.05224	2.00144920021225E-12	4.98803538993707E-13	8.04320706627353E-13	2.2508509697091E-12	1.65852176715408E-12	1.93909875783804E-12	-6.23504423742134E-13	-2.55636813734275E-13	1.68346194410376E-13	1.0225472549371E-12	-1.93286371360062E-13	3.67867610007859E-13	-4.98803538993707E-14	1.99521415597483E-13	2.35061167750785E-12	9.97607077987415E-13	1.45900035155659E-12	2.00768424444967E-12
0.05234	8.29260883577038E-13	2.83694512802671E-12	-9.53961768325465E-13	2.93047079158803E-13	1.42782513036949E-12	7.9185061815251E-13	2.12615008496068E-12	2.05132955411162E-12	8.10555750864774E-13	2.76212459717765E-12	-2.18226548309747E-13	2.86812034921382E-13	2.22591079275942E-12	1.8705132712264E-13	1.01631221069968E-12	8.79141237476409E-13	1.27194902443395E-12	1.55252601511791E-12
0.05244	4.30218052382073E-13	7.35735220015718E-13	-8.41730972051881E-13	-1.05995752036163E-13	1.01631221069968E-12	2.93047079158803E-13	-4.73863362044022E-13	-1.58370123630502E-12	2.58130831429243E-12	3.55397521533016E-13	1.53382088240565E-12	1.12230796273584E-13	1.36547468799527E-12	-3.7410265424528E-14	7.48205308490561E-13	-4.61393273569179E-13	8.47966016289302E-13	1.60864141325471E-12
0.05254	3.30457344583331E-13	-3.05517167633646E-13	1.70216707681603E-12	-1.17842336087263E-12	1.71463716529087E-12	7.17030087303454E-13	-3.61632565770438E-13	1.62111150172955E-13	1.60240636901728E-12	-2.49401769496853E-14	1.01007716646226E-12	6.11034335267291E-13	1.18465840511005E-13	-9.85136989512572E-13	-4.98803538993708E-14	9.72666901037729E-13	9.66431856800308E-13	1.72710725376571E-12
0.05264	5.61153981367921E-13	3.86572742720123E-13	7.9185061815251E-13	4.80098406281443E-13	1.38417982070754E-12	2.71224424327828E-12	1.07866265307389E-12	1.90792353665093E-12	0	2.27579114665879E-12	8.04320706627353E-13	-3.7410265424528E-13	9.04081414426094E-13	1.30312424562106E-12	6.0479929102987E-13	1.39664990918238E-12	1.51511574969339E-12	6.54679644929241E-13
0.05274	6.42209556454398E-13	8.10555750864774E-13	1.06619256459905E-12	1.40911999765722E-12	1.228303714772E-12	1.109837874261E-12	8.72906193238988E-14	5.17508671705971E-13	-7.29500175778297E-13	-5.23743715943393E-13	-9.10316458663516E-13	-3.80337698482702E-13	-8.47966016289302E-13	1.72087220952829E-12	2.11367999648583E-12	1.21583362629716E-12	1.09113274154873E-12	6.29739467979555E-13
0.05284	8.60436104764145E-13	1.06619256459905E-12	4.92568494756286E-13	1.109837874261E-12	1.16595327239779E-12	7.17030087303454E-13	2.86812034921382E-13	-6.29739467979555E-13	2.3069663678459E-13	-7.35735220015718E-13	-1.12230796273584E-12	6.73384777641505E-13	8.72906193238988E-13	1.18465840511005E-13	1.67099185562892E-12	1.34053451104559E-12	1.1971284935849E-12	1.62111150172955E-12
0.05294	3.38562902091979E-12	4.36453096619494E-14	-9.16551502900937E-13	3.99042831194966E-13	1.43406017460691E-13	7.73145485440246E-13	1.68346194410376E-12	1.4901755727437E-12	2.82447503955187E-12	2.10120990801099E-12	2.86812034921382E-13	1.67722689986634E-12	1.08489769731131E-12	1.07866265307389E-12	1.65228672291666E-12	6.73384777641505E-13	7.17030087303454E-13	5.67389025605342E-13
0.05304	1.27818406867137E-12	1.09736778578616E-12	-2.74341946446539E-13	6.73384777641505E-13	9.16551502900937E-13	1.57123114783018E-12	1.8705132712264E-14	-1.80816282885219E-13	-1.43406017460691E-13	2.88059043768866E-12	-1.18465840511005E-13	3.38562902091979E-12	-2.61871857971696E-13	3.42927433058174E-13	9.04081414426094E-13	1.51511574969339E-12	1.16595327239779E-12	6.73384777641505E-13
0.05314	-1.68346194410376E-13	1.17218831663521E-12	-1.24700884748427E-14	1.17218831663521E-12	5.48683892893078E-13	1.5774661920676E-12	9.35256635613201E-13	2.45037238530659E-12	1.53382088240565E-12	1.34676955528301E-12	2.18226548309747E-13	9.97607077987414E-14	1.33429946680817E-12	1.44029521884433E-12	1.14724813968553E-12	1.05995752036163E-13	1.2844191129088E-12	8.8537628171383E-13
0.05324	1.228303714772E-12	2.01391928868709E-12	-1.58370123630502E-12	1.8705132712264E-13	9.66431856800308E-13	2.67483397785375E-12	3.7410265424528E-13	1.109837874261E-12	1.32182937833332E-12	-2.55636813734275E-13	2.49401769496854E-14	-9.72666901037729E-13	1.68969698834118E-12	-1.65852176715408E-12	-3.05517167633646E-13	-1.72087220952829E-12	-3.42927433058174E-13	1.80192778461477E-12
0.05334	4.36453096619494E-14	2.51895787191822E-12	-6.23504423742134E-14	-2.05756459834904E-13	1.12230796273584E-12	1.94533380207546E-12	-5.86094158317606E-13	1.32806442257075E-12	-2.36931681022011E-13	1.8705132712264E-12	1.17218831663521E-12	5.36213804418235E-13	-2.8057699068396E-13	1.4901755727437E-12	1.55252601511791E-12	-7.29500175778297E-13	-3.55397521533016E-13	1.22206867053458E-12
0.05344	4.61393273569179E-13	1.47770548426886E-12	1.24700884748427E-13	3.49162477295595E-13	3.2422230034591E-13	3.55397521533016E-13	-6.85854866116347E-14	1.11607291849842E-12	8.72906193238988E-14	1.38417982070754E-12	4.1774796390723E-13	1.13477805121068E-12	2.43166725259432E-13	2.41296211988206E-12	1.59617132477986E-12	5.98564246792449E-13	-3.80337698482702E-13	1.39664990918238E-12
0.05354	-3.11752211871067E-14	1.67099185562892E-12	6.23504423742133E-15	8.54201060526724E-13	1.39664990918238E-12	-1.24700884748427E-13	6.79619821878926E-13	-9.97607077987414E-13	2.33190654479558E-12	1.25324389172169E-12	3.05517167633646E-13	1.24700884748427E-12	1.56499610359276E-12	1.11607291849842E-12	8.72906193238988E-13	7.23265131540875E-13	5.42448848655657E-13	1.84557309427672E-12
0.05364	1.57123114783018E-12	5.79859114080184E-13	6.73384777641505E-13	-2.52435489670724E-30	9.35256635613201E-13	2.61871857971696E-13	7.60675396965403E-13	-1.05995752036163E-13	-4.92568494756286E-13	2.11991504072326E-13	1.55876105935534E-13	1.44029521884433E-12	-4.23983008144651E-13	1.77698760766508E-12	1.39664990918238E-12	4.48923185094337E-13	1.68969698834118E-12	5.79859114080185E-13
0.05374	2.99282123396224E-12	-1.12230796273584E-13	7.17030087303454E-13	8.72906193238988E-14	3.49162477295595E-13	4.55158229331758E-13	1.32182937833332E-12	-5.1127362746855E-13	-4.42688140856915E-13	1.03501734341194E-12	-4.86333450518864E-13	-1.99521415597483E-13	-6.85854866116347E-14	-2.61871857971696E-13	1.74581238647798E-13	3.61632565770438E-13	3.55397521533016E-13	1.19089344934748E-12
0.05384	6.42209556454398E-13	9.10316458663516E-13	1.55876105935534E-13	-1.97027397902514E-12	1.18465840511005E-12	2.72471433175313E-12	1.0225472549371E-12	-1.29688920138364E-12	9.04081414426094E-13	7.85615573915089E-13	9.10316458663516E-13	1.58370123630502E-12	2.05756459834904E-13	-1.05995752036163E-13	9.60196812562886E-13	1.93286371360062E-13	2.49401769496854E-13	1.37170973223269E-13
0.05394	-6.54679644929241E-13	1.01631221069968E-12	-1.93286371360062E-13	-9.72666901037729E-13	-4.92568494756286E-13	1.94533380207546E-12	6.67149733404083E-13	1.14101309544811E-12	3.80337698482702E-13	1.06619256459905E-12	1.24700884748427E-12	-2.3069663678459E-13	1.03501734341194E-12	-4.73863362044022E-13	1.67722689986634E-12	2.55636813734275E-13	1.32182937833332E-12	-4.86333450518865E-13
0.05404	2.37555185445753E-12	5.42448848655657E-13	1.93286371360062E-13	9.53961768325465E-13	1.48394052850628E-12	1.10360283002358E-12	8.72906193238988E-13	6.79619821878926E-13	-9.91372033749993E-13	-4.676283178066E-13	-6.42209556454398E-13	3.92807786957544E-13	1.04125238764936E-12	3.2422230034591E-13	-4.676283178066E-13	4.36453096619494E-13	4.36453096619494E-13	9.85136989512572E-13
0.05414	2.11367999648583E-12	2.73718442022797E-12	6.17269379504713E-13	-7.60675396965403E-13	1.24077380324685E-12	1.5774661920676E-12	2.61871857971696E-13	1.18465840511005E-12	9.04081414426094E-13	-1.32182937833332E-12	1.8393380500393E-12	1.81439787308961E-12	5.42448848655657E-13	1.9578038905503E-12	2.18226548309747E-12	-1.05372247612421E-12	1.60864141325471E-12	5.79859114080185E-13
0.05424	1.80816282885219E-12	1.80192778461477E-12	2.00144920021225E-12	2.99282123396224E-13	2.61871857971696E-13	-2.93047079158803E-13	1.0225472549371E-12	9.22786547138358E-13	8.97846370188673E-13	1.20336353782232E-12	1.29065415714622E-12	5.1127362746855E-13	5.05038583231129E-13	6.9832495459119E-13	2.43166725259432E-13	1.27818406867137E-12	-6.11034335267291E-13	1.02878229917452E-12
0.05434	1.05372247612421E-12	3.92807786957544E-13	9.53961768325465E-13	1.11607291849842E-12	8.8537628171383E-13	-5.86094158317606E-13	4.61393273569179E-13	-1.62111150172955E-13	1.07866265307389E-12	-3.61632565770438E-13	-3.42927433058174E-13	1.70216707681603E-12	-4.30218052382073E-13	5.23743715943393E-13	1.54005592664307E-12	3.13622725142293E-12	2.43166725259432E-13	8.8537628171383E-13
0.05444	1.33429946680817E-12	-4.36453096619494E-14	6.67149733404083E-13	-9.7890194527515E-13	-1.49641061698112E-13	1.53382088240565E-12	3.7410265424528E-13	2.52519291615564E-12	1.07242760883647E-12	1.14101309544811E-12	-3.11752211871067E-14	9.85136989512572E-13	-4.48923185094337E-13	6.29739467979555E-13	2.31943645632074E-12	1.27194902443395E-12	5.86094158317606E-13	4.61393273569179E-13
0.05454	1.03501734341194E-12	4.05277875432387E-13	1.42782513036949E-12	-1.62111150172955E-13	-1.01631221069968E-12	5.67389025605342E-13	1.44029521884433E-12	1.39664990918238E-12	5.1127362746855E-13	-6.11034335267291E-13	6.85854866116348E-14	1.45900035155659E-12	5.29978760180814E-13	1.02878229917452E-12	1.82686796156445E-12	1.67099185562892E-12	1.65852176715408E-12	-3.67867610007859E-13
0.05464	1.65228672291666E-12	1.81439787308961E-12	1.55876105935534E-12	8.8537628171383E-13	2.35061167750784E-12	4.98803538993707E-13	1.37794477647012E-12	-2.43166725259432E-13	1.45900035155659E-12	-3.36692388820752E-13	2.17603043886005E-12	1.25947893595911E-12	3.05517167633646E-13	-4.05277875432387E-13	8.72906193238988E-13	7.79380529677668E-13	8.47966016289302E-13	3.99042831194966E-13
0.05474	9.66431856800308E-13	8.29260883577038E-13	1.2844191129088E-12	2.36931681022011E-13	2.30073132360847E-12	7.54440352727982E-13	1.02878229917452E-12	9.97607077987414E-13	-3.2422230034591E-13	1.77075256342766E-12	6.23504423742134E-14	-9.2902159137578E-13	1.42782513036949E-12	-6.23504423742134E-13	3.67867610007859E-13	4.67628317806601E-13	1.36547468799527E-12	1.46523539579402E-12
0.05484	1.23453875900943E-12	7.85615573915089E-13	1.55876105935534E-12	6.73384777641505E-13	2.14485521767294E-12	-3.11752211871067E-13	-7.60675396965403E-13	6.29739467979555E-13	1.45276530731917E-12	-7.85615573915089E-13	4.23983008144651E-13	3.67867610007859E-13	-1.62111150172955E-13	1.39664990918238E-12	4.36453096619494E-14	8.60436104764145E-13	5.42448848655657E-13	6.17269379504713E-13
0.05494	1.93286371360062E-12	2.86812034921382E-13	1.60864141325471E-12	1.24700884748427E-13	1.63981663444181E-12	1.09736778578616E-12	8.72906193238988E-14	1.42159008613207E-12	1.12230796273584E-13	3.17987256108488E-13	1.68969698834118E-12	-1.11607291849842E-12	6.92089910353769E-13	6.42209556454398E-13	8.91611325951252E-13	1.12230796273584E-12	1.5774661920676E-12	1.68969698834118E-12
0.05504	1.82686796156445E-12	1.07242760883647E-12	3.86572742720123E-13	1.75828247495282E-12	1.05372247612421E-12	-1.43406017460691E-13	1.20336353782232E-12	-6.85854866116348E-14	2.10744495224841E-12	1.17218831663521E-12	8.10555750864774E-13	7.73145485440246E-13	2.11991504072326E-12	2.8930605261635E-12	4.36453096619494E-14	2.93047079158803E-13	1.27194902443395E-12	-3.2422230034591E-13
0.05514	2.3069663678459E-13	1.43406017460691E-12	1.17842336087263E-12	-2.49401769496854E-13	8.66671149001566E-13	8.54201060526724E-13	2.88059043768866E-12	3.99042831194966E-13	1.26571398019653E-12	3.92807786957544E-13	3.42927433058174E-13	1.61487645749213E-12	1.03501734341194E-12	1.29688920138364E-12	7.10795043066033E-13	1.43406017460691E-12	1.65228672291665E-12	8.8537628171383E-13
0.05524	9.66431856800308E-13	7.23265131540875E-13	1.70216707681603E-12	-3.17363751684746E-12	-3.2422230034591E-13	1.07866265307389E-12	2.53142796039306E-12	-7.17030087303454E-13	1.48394052850628E-12	1.95156884631288E-12	6.85854866116347E-14	1.30935928985848E-13	3.99042831194966E-13	4.48923185094337E-13	-2.68106902209118E-13	1.17842336087263E-12	1.44653026308175E-12	4.42688140856915E-13
0.05534	1.97650902326256E-12	2.18850052733489E-12	1.23453875900943E-12	-9.53961768325465E-13	5.79859114080185E-13	8.66671149001566E-13	1.23453875900943E-12	-1.8705132712264E-14	1.50888070545596E-12	9.53961768325465E-13	1.7832226519025E-12	8.47966016289302E-13	1.25947893595911E-12	6.9832495459119E-13	1.32806442257075E-12	1.83310300580187E-12	-6.23504423742134E-14	-5.48683892893078E-13
0.05544	1.84557309427672E-12	1.8705132712264E-14	1.16595327239779E-12	2.24461592547168E-13	1.56499610359276E-12	4.73863362044022E-13	-4.55158229331758E-13	7.48205308490561E-14	5.79859114080185E-13	1.55252601511791E-12	7.41970264253139E-13	8.60436104764145E-13	9.7890194527515E-13	9.2902159137578E-13	-1.84557309427672E-12	2.18226548309747E-13	2.11367999648583E-12	1.58993628054244E-12
0.05554	1.11607291849842E-12	1.18465840511005E-12	9.47726724088044E-13	1.63358159020439E-12	2.11991504072326E-13	1.47147044003144E-12	2.36931681022011E-12	1.58993628054244E-12	3.17987256108488E-13	-5.98564246792449E-13	-6.60914689166662E-13	-1.21583362629716E-12	8.41730972051881E-13	7.54440352727982E-13	7.29500175778297E-13	-6.35974512216977E-13	9.2902159137578E-13	2.0450945098742E-12
0.05564	1.21583362629716E-12	1.65852176715408E-12	-1.30935928985848E-13	6.48444600691819E-13	1.56499610359276E-12	-4.36453096619494E-13	-5.61153981367921E-13	1.30312424562106E-12	4.36453096619494E-14	1.24700884748427E-14	-8.04320706627353E-13	2.36931681022011E-13	-1.2844191129088E-12	7.98085662389932E-13	9.60196812562886E-13	5.61153981367921E-14	-1.24700884748427E-14	1.62734654596697E-12
0.05574	7.23265131540875E-13	4.98803538993707E-14	5.36213804418235E-13	-9.97607077987414E-13	1.05372247612421E-12	1.54005592664307E-12	1.72710725376571E-12	7.60675396965403E-13	6.85854866116347E-13	1.93286371360062E-13	4.92568494756286E-13	1.17218831663521E-12	5.42448848655657E-13	8.97846370188673E-13	1.93909875783804E-12	1.5774661920676E-12	-7.4197026425314E-13	1.63981663444181E-12
0.05584	5.48683892893078E-13	2.18226548309747E-13	2.00768424444967E-12	-5.48683892893078E-13	5.98564246792449E-13	1.73957734224055E-12	1.109837874261E-12	5.1127362746855E-13	1.34053451104559E-12	1.0225472549371E-12	-4.98803538993707E-13	7.29500175778297E-13	1.01007716646226E-12	9.04081414426094E-13	1.71463716529087E-12	2.66236388937891E-12	7.35735220015718E-13	1.17218831663521E-12
0.05594	1.5774661920676E-12	-7.48205308490561E-14	1.10360283002358E-12	-4.05277875432387E-13	-4.36453096619494E-14	2.24461592547168E-13	8.3549592781446E-13	-1.61487645749213E-12	1.14724813968553E-12	1.77698760766508E-12	7.54440352727982E-13	1.95156884631288E-12	9.7890194527515E-13	2.01391928868709E-12	1.8705132712264E-14	8.66671149001566E-13	3.29210335735847E-12	3.92807786957544E-13
0.05604	1.89545344817609E-12	-8.54201060526724E-13	-1.93286371360062E-13	-2.16979539462263E-12	-1.26571398019653E-12	6.29739467979555E-13	8.79141237476409E-13	-1.37170973223269E-13	7.48205308490561E-13	1.57123114783018E-12	8.54201060526724E-13	1.19089344934748E-12	-1.62111150172955E-13	2.67483397785375E-12	2.61871857971696E-13	-5.42448848655657E-13	1.34053451104559E-12	-1.05995752036163E-13
0.05614	2.89929557040092E-12	7.79380529677668E-13	1.20336353782232E-12	-9.97607077987414E-14	-1.8705132712264E-13	1.98274406749999E-12	1.52758583816823E-12	4.80098406281443E-13	2.07003468682389E-12	-5.48683892893078E-13	1.05995752036163E-12	9.41491679850622E-13	1.44653026308175E-12	8.91611325951252E-13	7.48205308490561E-14	1.41535504189464E-12	1.63358159020439E-12	1.55876105935533E-13
0.05624	2.90553061463834E-12	4.86333450518865E-13	9.66431856800308E-13	1.05995752036163E-12	8.8537628171383E-13	1.73334229800313E-12	-9.72666901037729E-13	9.35256635613201E-13	7.48205308490561E-14	1.98897911173741E-12	6.48444600691819E-13	-6.0479929102987E-13	3.86572742720123E-13	7.23265131540875E-13	1.34053451104559E-12	8.66671149001566E-13	-3.67867610007859E-13	2.86812034921382E-13
0.05634	1.00384212222484E-12	2.32567150055816E-12	6.23504423742134E-15	5.17508671705971E-13	1.27194902443395E-12	8.60436104764145E-13	8.29260883577038E-13	1.91415858088835E-12	4.73863362044022E-13	9.91372033749993E-13	8.10555750864774E-14	7.98085662389932E-13	9.78901945275151E-13	1.26571398019653E-12	1.17842336087263E-12	2.68106902209118E-13	-1.33429946680817E-12	3.17987256108488E-13
0.05644	1.01007716646226E-12	5.67389025605342E-13	5.98564246792449E-13	-1.18465840511005E-13	1.45900035155659E-12	1.3155943340959E-12	2.53142796039306E-12	4.92568494756286E-13	4.86333450518865E-13	-1.02878229917452E-12	4.05277875432387E-13	1.47770548426886E-12	1.3155943340959E-12	3.80337698482702E-13	3.86572742720123E-13	1.07866265307389E-12	-1.05995752036163E-13	3.08634689752356E-12
0.05654	2.18850052733489E-12	9.41491679850622E-13	1.39664990918238E-12	-3.11752211871067E-14	1.92662866936319E-12	1.97650902326257E-12	2.24461592547168E-13	5.92329202555027E-13	3.67867610007859E-13	8.72906193238988E-14	3.92807786957544E-13	2.49401769496853E-14	5.29978760180814E-13	9.35256635613201E-14	4.80098406281443E-13	2.11367999648583E-12	2.61871857971696E-13	9.60196812562886E-13
0.05664	6.11034335267291E-13	9.91372033749993E-13	-1.74581238647798E-13	6.23504423742134E-13	2.20720566004715E-12	4.80098406281443E-13	4.23983008144651E-13	2.20097061580973E-12	1.72710725376571E-12	1.24077380324685E-12	-2.3069663678459E-13	1.49641061698112E-12	2.36931681022011E-13	-3.7410265424528E-13	1.1971284935849E-12	9.60196812562886E-13	2.14485521767294E-12	1.09736778578616E-12
0.05674	5.54918937130499E-13	-5.48683892893078E-13	1.35923964375785E-12	8.29260883577038E-13	8.10555750864774E-13	3.49162477295595E-13	1.32806442257075E-12	-6.60914689166662E-13	2.17603043886005E-12	1.27194902443395E-12	8.66671149001566E-13	4.1774796390723E-13	1.34676955528301E-12	-1.74581238647798E-13	1.2844191129088E-12	6.54679644929241E-13	1.27818406867137E-12	2.93047079158803E-13
0.05684	-7.85615573915089E-13	9.97607077987414E-13	9.97607077987414E-13	1.43406017460691E-13	1.62111150172955E-13	4.1774796390723E-13	1.70216707681603E-12	8.8537628171383E-13	1.27818406867137E-12	1.05995752036163E-13	-4.86333450518865E-13	2.40049203140722E-12	1.24700884748427E-13	8.91611325951252E-13	1.49641061698112E-13	5.17508671705971E-13	1.29688920138364E-12	-5.54918937130499E-13
0.05694	1.93909875783804E-12	2.93047079158803E-13	8.29260883577038E-13	-2.93047079158803E-13	-3.17987256108488E-13	6.35974512216977E-13	1.93286371360062E-12	2.36308176598269E-12	1.20336353782232E-12	1.37170973223269E-12	2.52519291615564E-12	-4.73863362044022E-13	1.23453875900943E-12	1.15348318392295E-12	-5.61153981367921E-13	3.67867610007859E-13	6.73384777641505E-13	7.98085662389932E-13
0.05704	2.68106902209118E-12	1.30935928985848E-12	8.79141237476409E-13	7.66910441202825E-13	4.42688140856915E-13	-3.7410265424528E-14	7.54440352727982E-13	2.10120990801099E-12	1.24700884748427E-13	1.35923964375785E-12	7.85615573915089E-13	-1.04748743188679E-12	1.63358159020439E-12	2.45037238530659E-12	-9.47726724088044E-13	-3.42927433058174E-13	-1.62111150172955E-13	1.77698760766508E-12
0.05714	2.58754335852986E-12	1.23453875900943E-12	-1.05995752036163E-13	1.70216707681603E-12	1.21583362629716E-12	3.61632565770438E-13	8.16790795102196E-13	6.23504423742134E-14	6.42209556454398E-13	-4.05277875432387E-13	1.37794477647012E-12	1.53382088240565E-12	7.60675396965403E-13	1.21583362629716E-12	-2.11991504072326E-13	-3.36692388820752E-13	1.55876105935534E-13	6.35974512216977E-13
0.05724	5.86094158317606E-13	-1.12230796273584E-13	1.70216707681603E-12	-6.23504423742132E-15	5.54918937130499E-13	6.48444600691819E-13	8.97846370188673E-13	6.23504423742134E-13	8.29260883577038E-13	-3.67867610007859E-13	7.85615573915089E-13	1.14724813968553E-12	7.41970264253139E-13	-3.7410265424528E-13	-2.05756459834904E-13	-1.12230796273584E-13	1.13477805121068E-12	1.15348318392295E-12
0.05734	-6.67149733404083E-13	1.91415858088835E-12	-8.91611325951252E-13	-2.55636813734275E-13	1.97650902326257E-12	2.08873981953615E-12	8.16790795102196E-13	2.49401769496854E-14	2.48778265073111E-12	1.35300459952043E-12	1.63358159020439E-12	3.24845804769652E-12	8.23025839339617E-13	-3.80337698482702E-13	7.54440352727982E-13	1.05995752036163E-13	-4.30218052382073E-13	1.26571398019653E-12
0.05744	-4.42688140856915E-13	2.3069663678459E-13	8.10555750864774E-13	-6.42209556454398E-13	8.10555750864774E-13	-1.24700884748427E-13	1.38417982070754E-12	-8.54201060526724E-13	2.84318017226413E-12	1.30312424562106E-12	1.43406017460691E-13	1.14101309544811E-12	2.99282123396224E-13	6.54679644929241E-13	2.1323851291981E-12	2.58754335852986E-12	1.51511574969339E-12	1.55876105935534E-13
0.05754	1.57123114783018E-12	3.36692388820752E-13	1.6959320325786E-12	-1.15971822816037E-12	3.17987256108488E-13	1.43406017460691E-13	7.98085662389932E-13	1.15971822816037E-12	1.12854300697326E-12	1.52135079393081E-12	-6.23504423742134E-14	1.33429946680817E-12	-6.23504423742132E-15	1.52758583816823E-12	1.20336353782232E-12	9.53961768325465E-13	1.36547468799527E-12	-9.35256635613201E-14
0.05764	3.49162477295595E-13	7.54440352727982E-13	1.12854300697326E-12	2.86812034921382E-13	9.97607077987415E-14	1.18465840511005E-13	7.85615573915089E-13	1.52135079393081E-12	6.54679644929241E-13	-1.99521415597483E-13	2.83694512802671E-12	2.36931681022011E-13	-3.55397521533016E-13	2.05756459834904E-13	1.97027397902514E-12	2.43166725259432E-13	4.92568494756286E-13	-1.3155943340959E-12
0.05774	1.89545344817609E-12	1.55876105935534E-12	4.676283178066E-13	-8.72906193238988E-14	-7.10795043066033E-13	7.04559998828611E-13	8.79141237476409E-13	3.80961202906444E-12	4.1774796390723E-13	-1.30935928985848E-13	1.54005592664307E-12	-1.6647568113915E-12	8.41730972051881E-13	1.01631221069968E-12	-5.61153981367921E-14	-1.30935928985848E-13	-6.67149733404083E-13	1.37170973223269E-12
0.05784	4.92568494756286E-13	2.67483397785376E-12	1.85804318275156E-12	2.07626973106131E-12	1.37170973223269E-12	1.09736778578616E-12	2.11991504072326E-13	1.51511574969339E-12	-1.80816282885219E-13	1.70216707681603E-12	1.05372247612421E-12	2.11991504072326E-13	1.61487645749213E-12	1.06619256459905E-12	1.07242760883647E-12	-8.16790795102196E-13	-1.29688920138364E-12	2.49401769496854E-13
0.05794	1.47147044003144E-12	4.42688140856915E-13	2.93047079158803E-13	2.63118866819181E-12	6.9832495459119E-13	1.30935928985848E-13	1.37170973223269E-12	1.60864141325471E-12	1.20959858205974E-12	-2.86812034921382E-13	1.29688920138364E-12	2.34437663327042E-12	1.43406017460691E-13	8.3549592781446E-13	1.21583362629716E-12	3.7410265424528E-14	5.54918937130499E-13	6.23504423742134E-13
0.05804	2.61871857971696E-12	1.68346194410376E-13	3.99042831194966E-13	5.1127362746855E-13	1.97027397902514E-12	-2.49401769496854E-14	7.48205308490561E-13	-9.35256635613201E-13	7.4197026425314E-13	-1.24700884748427E-14	1.45276530731917E-12	4.98803538993707E-13	8.10555750864774E-13	-1.43406017460691E-13	7.60675396965403E-13	1.37170973223269E-13	1.01631221069968E-12	1.27194902443395E-12
0.05814	-5.29978760180814E-13	9.72666901037729E-13	1.89545344817609E-12	-5.67389025605342E-13	7.73145485440246E-13	-1.55876105935534E-13	-6.23504423742134E-13	-1.109837874261E-12	1.6959320325786E-12	6.23504423742134E-13	2.61871857971696E-13	-6.23504423742134E-13	1.24700884748427E-14	9.22786547138358E-13	-9.85136989512572E-13	2.40672707564464E-12	7.4197026425314E-13	9.72666901037729E-13
0.05824	5.05038583231129E-13	4.48923185094337E-13	1.90792353665093E-12	1.39664990918238E-12	1.32182937833332E-12	3.49162477295595E-13	8.72906193238988E-14	-1.55876105935533E-13	8.54201060526724E-13	-2.11991504072326E-13	4.36453096619494E-13	1.93909875783804E-12	2.06379964258646E-12	2.24461592547168E-13	1.05995752036163E-12	1.87674831546382E-12	1.21583362629716E-12	7.73145485440246E-13
0.05834	8.47966016289302E-13	1.15971822816037E-12	1.09736778578616E-12	1.8705132712264E-13	9.35256635613201E-13	9.53961768325465E-13	6.11034335267291E-13	2.36931681022011E-12	2.10744495224841E-12	-9.47726724088044E-13	2.48778265073111E-12	2.73718442022797E-12	3.2422230034591E-13	7.60675396965404E-13	5.23743715943393E-13	8.29260883577038E-13	1.74581238647798E-12	2.99282123396224E-13
0.05844	3.7410265424528E-13	1.7832226519025E-12	1.22206867053458E-12	1.97027397902514E-12	-2.18226548309747E-13	9.41491679850622E-13	1.68969698834118E-12	4.92568494756286E-13	1.76451751919024E-12	3.49162477295595E-13	7.98085662389932E-13	1.34053451104559E-12	2.09497486377357E-12	1.37170973223269E-12	2.15109026191036E-12	7.35735220015718E-13	-1.14724813968553E-12	2.49401769496854E-13
0.05854	1.42782513036949E-12	8.16790795102196E-13	1.35300459952043E-12	5.42448848655657E-13	1.12854300697326E-12	2.02638937716194E-12	1.41535504189464E-12	1.46523539579402E-12	7.73145485440246E-13	1.40911999765722E-12	1.4028849534198E-12	-1.5774661920676E-12	1.6959320325786E-12	3.11128707447325E-12	6.85854866116347E-13	-1.25324389172169E-12	8.10555750864774E-13	-7.23265131540875E-13
0.05864	1.04748743188679E-12	9.2902159137578E-13	5.1127362746855E-13	2.0450945098742E-12	6.23504423742134E-13	1.0225472549371E-12	5.48683892893078E-13	1.95156884631288E-12	8.60436104764145E-13	-3.80337698482702E-13	4.23983008144651E-13	4.86333450518865E-13	1.05372247612421E-12	1.8705132712264E-12	-2.68106902209118E-13	-4.73863362044022E-13	3.99042831194966E-13	2.23838088123426E-12
0.05874	1.25947893595911E-12	2.219675748522E-12	1.30935928985848E-12	1.15971822816037E-12	1.7520474307154E-12	-7.10795043066033E-13	1.21583362629716E-12	1.48394052850628E-12	2.99905627819966E-12	6.35974512216977E-13	-9.04081414426094E-13	9.04081414426094E-13	1.57123114783018E-12	1.09736778578616E-12	6.23504423742134E-13	1.12854300697326E-12	6.54679644929241E-13	2.3069663678459E-12
0.05884	1.35300459952043E-12	1.9578038905503E-12	5.23743715943393E-13	1.37794477647012E-12	1.8705132712264E-12	9.04081414426094E-13	8.54201060526724E-13	8.10555750864774E-13	2.23838088123426E-12	7.60675396965404E-13	1.13477805121068E-12	1.08489769731131E-12	1.8705132712264E-13	4.98803538993707E-14	8.8537628171383E-13	1.95156884631288E-12	-8.85376281713831E-13	2.35684672174527E-12
0.05894	1.109837874261E-12	1.32182937833332E-12	4.1774796390723E-13	4.67628317806601E-13	2.338141589033E-12	1.86427822698898E-12	-3.67867610007859E-13	2.55636813734275E-13	6.73384777641505E-13	1.01631221069968E-12	6.85854866116347E-13	1.80816282885219E-13	6.85854866116347E-13	7.79380529677668E-13	1.29065415714622E-12	1.4901755727437E-12	1.80816282885219E-13	5.67389025605342E-13
0.05904	3.49162477295595E-13	8.10555750864774E-13	2.43166725259432E-12	4.23983008144651E-13	1.33429946680817E-12	3.9156077811006E-12	1.15348318392295E-12	1.79569274037735E-12	1.09736778578616E-12	-3.42927433058174E-13	5.92329202555027E-13	2.18850052733489E-12	1.82686796156445E-12	-2.43166725259432E-13	2.11991504072326E-12	9.41491679850622E-13	1.73334229800313E-12	7.85615573915089E-13
0.05914	6.11034335267291E-13	2.86812034921382E-13	5.92329202555027E-13	1.18465840511005E-13	6.35974512216977E-13	1.3717097322327E-13	6.54679644929241E-13	1.50264566121854E-12	1.42782513036949E-12	1.19089344934748E-12	2.22591079275942E-12	9.47726724088044E-13	4.05277875432387E-13	1.58370123630502E-12	7.17030087303454E-13	6.23504423742134E-15	1.68346194410376E-12	1.09736778578616E-12
0.05924	1.68969698834118E-12	1.12230796273584E-12	8.85376281713831E-13	1.27194902443395E-12	2.93047079158803E-13	-3.92807786957544E-13	2.07003468682389E-12	4.55158229331758E-13	-1.43406017460691E-13	5.54918937130499E-13	2.74341946446539E-12	6.67149733404084E-13	-8.29260883577038E-13	1.58993628054244E-12	5.42448848655657E-13	1.29065415714622E-12	-9.60196812562886E-13	1.43406017460691E-13
0.05934	4.30218052382073E-13	1.85180813851414E-12	1.20336353782232E-12	6.23504423742134E-13	1.109837874261E-12	1.54629097088049E-12	4.73863362044022E-13	1.85180813851414E-12	9.04081414426094E-13	-7.04559998828611E-13	-3.80337698482702E-13	4.67628317806601E-13	2.36308176598269E-12	2.8057699068396E-13	7.23265131540876E-13	1.10360283002358E-12	-6.0479929102987E-13	-1.99521415597483E-13
0.05944	1.65228672291666E-12	1.30312424562106E-12	-1.40911999765722E-12	1.04125238764936E-12	1.40911999765722E-12	4.23983008144651E-13	-2.8057699068396E-13	1.67099185562892E-12	1.19089344934748E-12	-3.86572742720123E-13	-9.41491679850622E-13	9.53961768325465E-13	8.66671149001566E-13	5.61153981367921E-13	1.02878229917452E-12	2.68106902209118E-13	3.11752211871067E-13	5.92329202555027E-13
0.05954	2.00144920021225E-12	9.04081414426094E-13	9.35256635613201E-14	1.14724813968553E-12	1.21583362629716E-12	4.42688140856915E-13	4.36453096619494E-14	2.05132955411162E-12	-9.35256635613201E-14	5.23743715943393E-13	7.9185061815251E-13	1.80192778461477E-12	6.29739467979555E-13	2.86812034921382E-13	3.61632565770438E-13	2.49401769496854E-13	-1.01631221069968E-12	2.48154760649369E-12
0.05964	2.38802194293237E-12	1.68346194410376E-12	6.67149733404083E-13	1.7520474307154E-12	1.84557309427672E-12	2.11991504072326E-13	1.10360283002358E-12	9.97607077987414E-13	8.41730972051881E-13	-9.41491679850622E-13	1.04125238764936E-12	1.00384212222484E-12	4.86333450518865E-13	-4.61393273569179E-13	8.72906193238988E-14	6.48444600691819E-13	-2.74341946446539E-13	1.1971284935849E-12
0.05974	7.98085662389932E-13	-6.73384777641505E-13	1.32182937833332E-12	-1.4028849534198E-12	1.60240636901728E-12	7.98085662389932E-13	1.47147044003144E-12	9.7890194527515E-13	1.77075256342766E-12	-4.36453096619494E-13	8.16790795102196E-13	-4.80098406281443E-13	6.60914689166662E-13	6.92089910353769E-13	4.98803538993708E-14	1.46523539579402E-12	2.01391928868709E-12	1.24700884748427E-12
0.05984	-6.48444600691819E-13	8.66671149001566E-13	2.46284247378143E-12	-4.61393273569179E-13	1.5774661920676E-12	1.89545344817609E-12	3.17987256108488E-13	1.05372247612421E-12	-7.66910441202825E-13	1.07866265307389E-12	1.01631221069968E-12	1.4901755727437E-12	-3.61632565770438E-13	9.04081414426094E-13	1.07866265307389E-12	6.35974512216977E-13	5.86094158317606E-13	-1.30935928985848E-12
0.05994	9.22786547138358E-13	3.99042831194966E-13	1.86427822698898E-12	2.8057699068396E-13	5.92329202555027E-13	2.03262442139936E-12	1.73334229800313E-12	-6.0479929102987E-13	2.43166725259432E-13	5.42448848655657E-13	-1.24700884748427E-14	2.43166725259432E-13	4.676283178066E-13	1.4901755727437E-12	1.05372247612421E-12	-1.24077380324685E-12	9.10316458663516E-13	5.29978760180814E-13
0.06004	3.01152636667451E-12	7.66910441202825E-13	4.23983008144651E-13	1.10360283002358E-12	7.79380529677668E-13	2.38178689869495E-12	1.35923964375785E-12	-4.11512919669809E-13	1.27194902443395E-12	-1.24700884748427E-14	1.228303714772E-12	1.74581238647798E-13	7.9185061815251E-13	1.57123114783018E-12	1.56499610359276E-12	3.7410265424528E-13	6.35974512216977E-13	1.30935928985848E-12
0.06014	9.72666901037729E-13	1.09736778578616E-12	1.77075256342766E-12	1.58370123630502E-12	2.33190654479558E-12	4.80098406281443E-13	7.98085662389932E-13	1.42159008613207E-12	6.0479929102987E-13	1.49641061698112E-13	1.8705132712264E-13	7.48205308490561E-13	1.83310300580187E-12	1.46523539579402E-12	5.79859114080185E-13	2.11367999648583E-12	8.3549592781446E-13	1.93909875783804E-12
0.06024	1.48394052850628E-12	6.9832495459119E-13	7.48205308490561E-14	1.37170973223269E-12	1.11607291849842E-12	-5.54918937130499E-13	4.61393273569179E-13	2.90553061463834E-12	8.41730972051881E-13	5.23743715943393E-13	1.80816282885219E-12	2.24461592547168E-13	-1.99521415597483E-13	2.24461592547168E-13	1.80816282885219E-13	1.54005592664307E-12	2.11991504072326E-13	6.29739467979555E-13
0.06034	4.98803538993707E-14	3.80337698482702E-13	-3.7410265424528E-13	1.24700884748427E-12	8.60436104764145E-13	6.92089910353769E-13	1.92662866936319E-12	1.79569274037735E-12	1.44653026308175E-12	-3.11752211871067E-13	1.72087220952829E-12	2.18226548309747E-13	8.23025839339617E-13	3.42927433058174E-13	1.228303714772E-12	5.48683892893078E-13	1.10360283002358E-12	1.24700884748427E-12
0.06044	-9.35256635613201E-14	2.64365875666665E-12	-6.92089910353769E-13	8.79141237476409E-13	1.38417982070754E-12	7.54440352727982E-13	2.05756459834904E-13	7.9185061815251E-13	2.15732530614778E-12	-1.80816282885219E-13	1.22206867053458E-12	4.1774796390723E-13	1.43406017460691E-12	3.30457344583331E-13	1.8705132712264E-14	-4.73863362044022E-13	8.54201060526724E-13	1.47770548426886E-12
0.06054	1.54629097088049E-12	1.11607291849842E-12	7.17030087303454E-13	2.74341946446539E-13	1.55252601511791E-12	1.59617132477986E-12	-6.17269379504713E-13	7.48205308490561E-13	2.8057699068396E-13	5.67389025605342E-13	4.67628317806601E-13	-1.12230796273584E-13	6.73384777641505E-13	1.34676955528301E-12	1.29065415714622E-12	1.74581238647798E-12	2.19473557157231E-12	6.23504423742134E-14
0.06064	1.65228672291666E-12	1.14101309544811E-12	3.09258194176098E-12	8.10555750864774E-14	8.54201060526724E-13	1.6959320325786E-12	1.01007716646226E-12	1.80192778461477E-12	1.23453875900943E-12	1.50888070545596E-12	1.20336353782232E-12	9.7890194527515E-13	9.41491679850622E-13	4.86333450518865E-13	9.35256635613201E-13	1.01631221069968E-12	2.68106902209118E-13	3.11752211871067E-13
0.06074	1.23453875900943E-12	6.85854866116347E-13	1.34053451104559E-12	4.11512919669808E-13	1.42782513036949E-12	2.41919716411948E-12	2.43790229683174E-12	5.73624069842763E-13	4.48923185094337E-13	9.47726724088044E-13	2.17603043886005E-12	1.01631221069968E-12	-2.05756459834904E-13	7.60675396965403E-13	9.60196812562886E-13	8.60436104764145E-13	-6.85854866116347E-13	1.68346194410376E-12
0.06084	1.27818406867137E-12	1.65228672291666E-12	1.14101309544811E-12	2.02015433292451E-12	1.99521415597483E-13	5.05038583231128E-13	-8.10555750864773E-14	-5.79859114080185E-13	-1.03501734341194E-12	1.18465840511005E-13	-4.36453096619494E-14	-1.12230796273584E-12	-3.67867610007859E-13	6.29739467979555E-13	1.24700884748427E-12	6.79619821878926E-13	5.17508671705971E-13	4.92568494756286E-13
0.06094	4.98803538993707E-13	1.42782513036949E-12	2.26955610242137E-12	3.34198371125784E-12	2.68106902209118E-13	-1.82063291732703E-12	5.73624069842763E-13	1.68346194410376E-12	1.05372247612421E-12	-7.23265131540875E-13	1.62111150172955E-13	-4.30218052382073E-13	1.24700884748427E-12	1.52758583816823E-12	-6.17269379504713E-13	1.88921840393867E-12	1.27194902443395E-12	1.10360283002358E-12
0.06104	5.36213804418235E-13	4.98803538993707E-14	1.20959858205974E-12	7.35735220015718E-13	9.97607077987414E-13	4.86333450518865E-13	-1.93286371360062E-13	1.38417982070754E-12	1.63981663444181E-12	-9.97607077987414E-14	5.36213804418235E-13	1.51511574969339E-12	1.88298335970124E-12	6.42209556454398E-13	-2.18226548309747E-13	8.60436104764145E-13	1.55876105935534E-12	6.85854866116348E-14
0.06114	-6.11034335267291E-13	-4.11512919669808E-13	4.23983008144651E-13	-4.80098406281443E-13	1.71463716529087E-12	2.68106902209118E-13	1.56499610359276E-12	1.20959858205974E-12	1.61487645749213E-12	1.80192778461477E-12	2.62495362395438E-12	2.06379964258646E-12	2.08250477529873E-12	-6.17269379504713E-13	1.75828247495282E-12	1.84557309427672E-12	1.17842336087263E-12	1.15971822816037E-12
0.06124	-2.68106902209118E-13	9.35256635613201E-13	7.73145485440246E-13	1.77698760766508E-12	1.29688920138364E-12	2.10744495224841E-12	1.36547468799527E-12	-8.97846370188673E-13	6.29739467979555E-13	5.42448848655657E-13	1.44653026308175E-12	8.04320706627353E-13	-2.55636813734275E-13	1.32806442257075E-12	4.36453096619494E-14	7.35735220015718E-13	1.04125238764936E-12	3.11752211871067E-13
0.06134	7.17030087303454E-13	1.45900035155659E-12	1.07866265307389E-12	-5.29978760180814E-13	1.90792353665093E-12	4.25230016992135E-12	1.38417982070754E-12	5.98564246792449E-13	4.61393273569179E-13	3.49162477295595E-13	1.41535504189464E-12	-5.79859114080185E-13	1.24700884748427E-14	4.92568494756286E-13	9.53961768325465E-13	-1.72710725376571E-12	-7.48205308490561E-14	1.30935928985848E-13
0.06144	3.22975291498425E-12	5.98564246792449E-13	2.41296211988206E-12	6.85854866116347E-13	1.4028849534198E-12	1.54005592664307E-12	1.95156884631288E-12	6.60914689166662E-13	5.67389025605342E-13	8.3549592781446E-13	1.97650902326256E-12	6.79619821878926E-13	6.73384777641505E-13	1.30312424562106E-12	6.23504423742135E-15	3.7410265424528E-14	1.12230796273584E-13	9.35256635613201E-13
0.06154	1.65228672291666E-12	8.54201060526724E-13	3.61632565770438E-13	2.09497486377357E-12	8.47966016289302E-13	2.49401769496854E-14	2.01391928868709E-12	6.29739467979555E-13	-2.11991504072326E-13	9.91372033749993E-13	2.33190654479558E-12	1.26571398019653E-12	1.2844191129088E-12	2.40672707564464E-12	7.04559998828611E-13	1.24077380324685E-12	1.51511574969339E-12	3.30457344583331E-13
0.06164	1.49641061698112E-12	-2.8057699068396E-13	2.05132955411162E-12	7.9185061815251E-13	5.6115398136792E-14	3.17987256108488E-13	6.11034335267291E-13	6.42209556454398E-13	-1.15971822816037E-12	7.29500175778297E-13	1.54629097088049E-12	7.48205308490561E-13	1.12854300697326E-12	3.25469309193394E-12	4.61393273569179E-13	1.73957734224055E-12	6.54679644929241E-13	9.97607077987414E-13
0.06174	6.29739467979555E-13	1.14724813968553E-12	7.85615573915089E-13	2.1323851291981E-12	2.43166725259432E-13	-5.05038583231129E-13	1.12230796273584E-12	7.48205308490561E-13	1.95156884631288E-12	4.80098406281443E-13	6.23504423742134E-14	1.90168849241351E-12	3.05517167633646E-12	-4.67628317806601E-13	-4.30218052382073E-13	2.03885946563678E-12	1.45900035155659E-12	1.62111150172955E-12
0.06184	1.95156884631288E-12	2.64365875666665E-12	1.24700884748427E-12	7.41970264253139E-13	5.48683892893078E-13	1.34676955528301E-12	-7.54440352727982E-13	1.23453875900943E-12	8.72906193238988E-14	1.8705132712264E-14	1.42782513036949E-12	6.35974512216977E-13	1.26571398019653E-12	6.73384777641505E-13	5.29978760180814E-13	1.46523539579402E-12	3.20481273803457E-12	1.15971822816037E-12
0.06194	5.79859114080185E-13	1.04125238764936E-12	8.54201060526724E-13	1.55876105935534E-13	2.15732530614778E-12	9.47726724088044E-13	9.16551502900937E-13	8.41730972051881E-13	3.92807786957544E-13	1.22206867053458E-12	8.23025839339617E-13	1.62111150172955E-13	1.93286371360062E-13	-1.93286371360062E-13	7.54440352727982E-13	1.77075256342766E-12	1.5774661920676E-12	4.80098406281443E-13
0.06204	9.66431856800308E-13	8.23025839339617E-13	8.23025839339617E-13	2.43166725259432E-13	1.3155943340959E-12	3.17363751684746E-12	-5.29978760180814E-13	5.36213804418235E-13	-7.4197026425314E-13	-4.05277875432387E-13	1.90168849241351E-12	9.97607077987414E-13	1.67722689986634E-12	5.73624069842763E-13	1.32806442257075E-12	1.40911999765722E-12	1.70216707681603E-12	-2.3069663678459E-13
0.06214	1.05995752036163E-12	1.9578038905503E-12	1.05995752036163E-13	6.29739467979555E-13	-9.16551502900937E-13	1.59617132477986E-12	1.4901755727437E-12	1.93286371360062E-13	-6.17269379504713E-13	5.17508671705971E-13	1.37794477647012E-12	1.12230796273584E-12	1.01007716646226E-12	4.73863362044022E-13	2.0450945098742E-12	-2.05756459834904E-13	4.73863362044022E-13	5.48683892893078E-13
0.06224	2.94917592430029E-12	1.77075256342766E-12	3.86572742720123E-13	8.16790795102196E-13	7.66910441202825E-13	1.46523539579402E-12	2.71224424327828E-12	3.49162477295595E-13	1.40911999765722E-12	1.43406017460691E-12	1.6647568113915E-12	1.07866265307389E-12	2.02638937716194E-12	1.63981663444181E-12	1.25324389172169E-12	-2.24461592547168E-13	-8.29260883577038E-13	7.41970264253139E-13
0.06234	1.93909875783804E-12	1.46523539579401E-12	6.79619821878926E-13	6.9832495459119E-13	4.86333450518865E-13	5.73624069842763E-13	2.48154760649369E-12	9.22786547138358E-13	5.17508671705971E-13	1.25324389172169E-12	1.52758583816823E-12	1.24700884748427E-12	1.80816282885219E-13	1.60240636901728E-12	5.54918937130499E-13	3.11752211871067E-13	1.3155943340959E-12	1.60240636901728E-12
0.06244	1.10360283002358E-12	1.75828247495282E-12	4.11512919669808E-13	1.49641061698112E-12	1.25324389172169E-12	1.25324389172169E-12	1.14724813968553E-12	3.80337698482702E-13	5.23743715943393E-13	4.61393273569179E-13	5.73624069842763E-13	8.97846370188673E-13	1.67722689986634E-12	3.55397521533016E-13	1.05995752036163E-13	2.43166725259432E-13	9.60196812562886E-13	8.79141237476409E-13
0.06254	-5.79859114080185E-13	2.15109026191036E-12	5.61153981367921E-13	1.1971284935849E-12	1.47147044003144E-12	1.4028849534198E-12	2.61871857971696E-13	2.11991504072326E-12	5.54918937130499E-13	3.99042831194966E-13	-3.11752211871067E-14	-2.49401769496854E-14	1.71463716529087E-12	6.0479929102987E-13	4.86333450518865E-13	9.41491679850622E-13	3.30457344583331E-13	-1.24077380324685E-12
0.06264	3.61632565770438E-13	7.85615573915089E-13	8.16790795102196E-13	1.14724813968553E-12	1.80192778461477E-12	1.44029521884433E-12	-5.61153981367921E-13	1.60864141325471E-12	1.25324389172169E-12	1.58370123630502E-12	7.9185061815251E-13	1.38417982070754E-12	6.29739467979555E-13	-1.43406017460691E-13	3.99042831194966E-13	8.72906193238988E-13	7.66910441202825E-13	1.01631221069968E-12
0.06274	1.89545344817609E-12	6.35974512216977E-13	1.65228672291666E-12	7.79380529677668E-13	-6.79619821878926E-13	9.41491679850622E-13	1.80192778461477E-12	2.37555185445753E-12	-1.43406017460691E-13	1.49641061698112E-12	2.74965450870281E-12	1.15348318392295E-12	1.37794477647012E-12	1.49641061698112E-13	1.93286371360062E-13	1.68969698834118E-12	1.17218831663521E-12	3.11752211871067E-12
0.06284	8.60436104764145E-13	2.7184792875157E-12	8.3549592781446E-13	7.54440352727982E-13	1.22206867053458E-12	1.03501734341194E-12	1.57123114783018E-12	-1.05995752036163E-13	5.61153981367921E-14	1.80816282885219E-13	2.37555185445753E-12	1.18465840511005E-12	1.4901755727437E-12	1.6647568113915E-12	7.79380529677668E-13	1.2844191129088E-12	1.81439787308961E-12	6.60914689166662E-13
0.06294	1.73957734224055E-12	-5.92329202555027E-13	1.02878229917452E-12	-4.36453096619494E-13	2.74341946446539E-13	1.36547468799527E-12	2.16979539462263E-12	-4.73863362044022E-13	-8.23025839339617E-13	1.51511574969339E-12	8.23025839339617E-13	1.53382088240565E-12	-2.74341946446539E-13	1.98897911173741E-12	2.72471433175313E-12	-1.228303714772E-12	8.91611325951252E-13	2.18226548309747E-13
0.06304	1.23453875900943E-12	1.36547468799527E-12	-8.79141237476409E-13	-1.68969698834118E-12	2.24461592547168E-13	1.58993628054244E-12	1.42782513036949E-12	3.36692388820752E-13	-3.99042831194966E-13	7.29500175778297E-13	9.2902159137578E-13	-8.23025839339617E-13	1.60240636901728E-12	1.22206867053458E-12	3.17987256108488E-13	3.11752211871067E-13	1.1971284935849E-12	-4.36453096619494E-13
0.06314	1.16595327239779E-12	8.16790795102196E-13	-1.12230796273584E-13	-4.23983008144651E-13	3.92807786957544E-13	9.7890194527515E-13	1.08489769731131E-12	5.36213804418235E-13	1.01007716646226E-12	7.85615573915089E-13	9.66431856800308E-13	1.84557309427672E-12	7.98085662389932E-13	1.07242760883647E-12	-4.42688140856915E-13	2.86812034921382E-13	1.0225472549371E-12	-3.11752211871068E-14
0.06324	1.47147044003144E-12	1.46523539579402E-12	1.30935928985848E-12	-2.61871857971696E-13	1.50264566121854E-12	5.92329202555027E-13	4.73863362044022E-13	-6.23504423742135E-15	1.12230796273584E-12	3.11752211871067E-13	-1.18465840511005E-12	-1.14724813968553E-12	6.92089910353769E-13	1.81439787308961E-12	2.68106902209118E-13	2.23838088123426E-12	5.05038583231129E-13	1.86427822698898E-12
0.06334	7.29500175778297E-13	1.97027397902514E-12	1.8705132712264E-13	-5.54918937130499E-13	1.71463716529087E-12	1.05372247612421E-12	8.60436104764145E-13	1.74581238647798E-12	9.22786547138358E-13	1.24700884748427E-13	3.67867610007859E-13	1.30312424562106E-12	1.85804318275156E-12	1.99521415597483E-13	-1.18465840511006E-13	1.10360283002358E-12	3.06140672057388E-12	8.47966016289302E-13
0.06344	8.60436104764145E-13	2.00144920021225E-12	1.228303714772E-12	-8.91611325951252E-13	1.22206867053458E-12	1.22206867053458E-12	1.71463716529087E-12	7.9185061815251E-13	8.47966016289302E-13	8.91611325951252E-13	7.48205308490561E-13	5.86094158317606E-13	1.5774661920676E-12	-1.3155943340959E-12	1.00384212222484E-12	5.86094158317606E-13	4.48923185094337E-13	2.26955610242137E-12
0.06354	6.85854866116347E-14	1.94533380207546E-12	1.05995752036163E-12	-1.8705132712264E-14	7.23265131540876E-13	1.94533380207546E-12	-1.33429946680817E-12	2.49401769496854E-13	6.48444600691819E-13	2.07003468682389E-12	1.11607291849842E-12	1.65228672291666E-12	7.17030087303454E-13	-6.85854866116347E-13	1.37170973223269E-12	1.8705132712264E-13	9.72666901037729E-13	5.98564246792449E-13
0.06364	2.8930605261635E-12	1.89545344817609E-12	1.40911999765722E-12	6.29739467979555E-13	5.36213804418235E-13	1.92039362512577E-12	-5.05038583231129E-13	1.47147044003144E-12	-1.17218831663521E-12	-3.49162477295595E-13	-1.12230796273584E-13	-3.05517167633646E-13	4.23983008144651E-13	9.2902159137578E-13	1.30935928985848E-12	7.9185061815251E-13	1.67099185562892E-12	1.72710725376571E-12
0.06374	1.12230796273584E-12	3.92807786957544E-13	3.30457344583331E-13	-3.30457344583331E-13	1.2844191129088E-12	1.8705132712264E-13	9.16551502900937E-13	1.10360283002358E-12	-1.62111150172955E-13	4.05277875432387E-13	9.97607077987414E-14	-3.2422230034591E-13	9.2902159137578E-13	1.50264566121854E-12	1.90168849241351E-12	-6.0479929102987E-13	-2.61871857971696E-13	1.02878229917452E-12
0.06384	2.32567150055816E-12	2.45660742954401E-12	6.67149733404083E-13	-1.41535504189464E-12	2.01391928868709E-12	-5.98564246792449E-13	1.94533380207546E-12	6.0479929102987E-13	-4.36453096619494E-14	1.04125238764936E-12	2.68106902209118E-13	1.80816282885219E-12	2.55636813734275E-13	7.79380529677668E-13	1.57123114783018E-12	1.93286371360062E-12	1.11607291849842E-12	1.79569274037735E-12
0.06394	1.51511574969339E-12	4.05277875432387E-13	1.24077380324685E-12	-7.35735220015718E-13	1.21583362629716E-12	1.109837874261E-12	5.36213804418235E-13	-5.86094158317606E-13	1.9578038905503E-12	1.45900035155659E-12	-1.20336353782232E-12	1.89545344817609E-12	2.02015433292451E-12	1.87674831546382E-12	1.93286371360062E-12	8.91611325951252E-13	-6.48444600691819E-13	1.81439787308961E-12
0.06404	8.47966016289302E-13	2.01391928868709E-12	-1.8705132712264E-13	1.07242760883647E-12	1.41535504189464E-12	1.18465840511005E-13	7.85615573915089E-13	3.21728282650941E-12	1.33429946680817E-12	3.7410265424528E-13	2.86812034921382E-13	3.86572742720123E-13	1.15971822816037E-12	3.99042831194966E-13	-8.60436104764145E-13	4.42688140856915E-13	1.94533380207546E-12	1.26571398019653E-12
0.06414	5.86094158317606E-13	2.39425698716979E-12	2.47531256225627E-12	1.49641061698112E-13	6.0479929102987E-13	2.55636813734275E-13	8.23025839339617E-13	2.66859893361633E-12	9.10316458663516E-13	4.80098406281443E-13	2.10120990801099E-12	7.9185061815251E-13	1.22206867053458E-12	4.86333450518865E-13	4.86333450518865E-13	6.85854866116347E-13	2.36308176598269E-12	1.49641061698112E-12
0.06424	6.67149733404083E-13	1.62111150172955E-13	1.27818406867137E-12	-1.60864141325471E-12	1.68346194410376E-13	-3.74102654245281E-13	-8.04320706627353E-13	6.54679644929241E-13	1.59617132477986E-12	-1.64605167867923E-12	9.72666901037729E-13	5.86094158317606E-13	3.92807786957544E-13	-7.73145485440246E-13	9.22786547138358E-13	-1.12230796273584E-13	1.15348318392295E-12	1.20959858205974E-12
0.06434	-9.53961768325465E-13	4.98803538993707E-14	1.99521415597483E-12	-7.79380529677668E-13	1.50888070545596E-12	1.68346194410376E-12	1.60864141325471E-12	3.7410265424528E-13	5.6115398136792E-14	1.13477805121068E-12	1.80192778461477E-12	1.01007716646226E-12	1.4901755727437E-12	9.72666901037729E-13	1.93909875783804E-12	1.17842336087263E-12	1.39041486494496E-12	4.98803538993707E-13
0.06444	2.50648778344338E-12	4.61393273569179E-13	-1.74581238647798E-13	-8.54201060526724E-13	1.09736778578616E-12	1.3155943340959E-12	1.77075256342766E-12	8.60436104764145E-13	-1.17218831663521E-12	1.15348318392295E-12	1.4028849534198E-12	1.42159008613207E-12	1.34053451104559E-12	1.78945769613992E-12	2.91800070311319E-12	-8.72906193238988E-13	2.20720566004715E-12	-6.85854866116348E-14
0.06454	1.54005592664307E-12	1.8705132712264E-14	-1.06619256459905E-12	-8.54201060526724E-13	1.40911999765722E-12	-4.42688140856915E-13	5.61153981367921E-14	5.42448848655657E-13	1.92039362512577E-12	3.99042831194966E-13	2.20097061580973E-12	-9.66431856800308E-13	1.24700884748427E-13	2.37555185445753E-12	6.85854866116347E-13	8.97846370188673E-13	2.24461592547168E-13	2.49401769496854E-14
0.06464	1.48394052850628E-12	4.42688140856915E-13	9.7890194527515E-13	-5.36213804418235E-13	1.85180813851414E-12	-9.16551502900937E-13	1.59617132477986E-12	5.67389025605342E-13	3.36692388820752E-13	9.53961768325465E-13	8.23025839339617E-13	2.03885946563678E-12	1.72710725376571E-12	1.58993628054244E-12	-3.11752211871067E-13	-4.55158229331758E-13	1.54005592664307E-12	1.34053451104559E-12
0.06474	9.60196812562886E-13	1.11607291849842E-12	1.63358159020439E-12	-9.35256635613201E-14	2.76835964141507E-12	-6.79619821878926E-13	1.12854300697326E-12	8.16790795102196E-13	1.95156884631288E-12	-1.00384212222484E-12	-1.04748743188679E-12	-3.7410265424528E-14	2.15109026191036E-12	1.38417982070754E-12	3.02399645514935E-12	1.34676955528301E-12	6.54679644929241E-13	1.37170973223269E-12
0.06484	-9.2902159137578E-13	1.20336353782232E-12	5.05038583231129E-13	2.93047079158803E-13	2.02638937716194E-12	3.86572742720123E-13	3.42927433058174E-13	1.75828247495282E-12	2.47531256225627E-12	2.49401769496854E-13	3.17987256108488E-13	1.01007716646226E-12	2.16979539462263E-12	1.71463716529087E-12	1.23453875900943E-12	2.03262442139936E-12	5.1127362746855E-13	-3.05517167633646E-13
0.06494	2.61871857971696E-13	9.53961768325465E-13	3.60385556922953E-12	9.16551502900937E-13	2.31943645632074E-12	1.12230796273584E-12	6.42209556454398E-13	2.43790229683174E-12	-1.24700884748427E-14	1.67722689986634E-12	1.20959858205974E-12	2.43166725259432E-13	1.48394052850628E-12	-2.24461592547168E-13	1.45900035155659E-12	1.3717097322327E-13	2.28202619089621E-12	1.76451751919024E-12
0.06504	1.62734654596697E-12	1.20959858205974E-12	1.7520474307154E-12	-2.35684672174527E-12	1.89545344817609E-12	1.35300459952043E-12	1.02878229917452E-12	-8.66671149001566E-13	2.3069663678459E-13	-8.72906193238988E-14	2.43166725259432E-12	-1.05995752036163E-13	6.85854866116347E-13	6.9832495459119E-13	1.8393380500393E-12	1.17842336087263E-12	4.55158229331758E-13	4.80098406281443E-13
0.06514	8.54201060526724E-13	1.79569274037735E-12	7.98085662389932E-13	-1.61487645749213E-12	1.25324389172169E-12	4.30218052382073E-13	9.47726724088044E-13	1.73334229800313E-12	1.24700884748427E-12	7.98085662389932E-13	2.28826123513363E-12	2.16979539462263E-12	1.80816282885219E-13	2.50648778344338E-12	3.92807786957544E-13	1.00384212222484E-12	4.676283178066E-13	9.04081414426094E-13
0.06524	2.01391928868709E-12	1.0225472549371E-12	9.16551502900937E-13	-1.24700884748427E-13	1.23453875900943E-12	2.16356035038521E-12	2.38802194293237E-12	-4.80098406281443E-13	-8.79141237476409E-13	1.49641061698112E-12	2.93047079158803E-13	1.45900035155659E-12	-6.85854866116348E-14	3.92807786957544E-13	2.38178689869495E-12	8.66671149001566E-13	2.10744495224841E-12	-7.10795043066033E-13
0.06534	4.80098406281443E-13	3.80337698482702E-13	-1.30935928985848E-12	6.73384777641505E-13	4.23983008144651E-13	5.61153981367921E-14	1.35300459952043E-12	3.67867610007859E-13	1.26571398019653E-12	1.88921840393867E-12	1.20959858205974E-12	4.36453096619494E-13	2.9803511454874E-12	3.11752211871067E-13	4.11512919669808E-13	1.04125238764936E-12	-1.24700884748427E-13	2.49401769496854E-13
0.06544	1.12230796273584E-12	7.48205308490561E-14	-8.72906193238988E-14	-8.79141237476409E-13	5.36213804418235E-13	3.7410265424528E-13	1.05995752036163E-13	-1.23453875900943E-12	8.54201060526724E-13	7.48205308490561E-13	1.32806442257075E-12	1.05372247612421E-12	1.47770548426886E-12	1.04748743188679E-12	2.05756459834904E-13	-1.49641061698112E-13	8.72906193238988E-13	9.97607077987414E-13
0.06554	-2.36931681022011E-13	5.79859114080185E-13	4.61393273569179E-13	3.05517167633646E-13	1.85804318275156E-12	2.61871857971696E-13	-5.17508671705971E-13	1.25947893595911E-12	2.58754335852986E-12	1.63981663444181E-12	3.7410265424528E-14	-2.05756459834904E-13	2.16979539462263E-12	6.85854866116347E-13	-2.36931681022011E-13	1.54629097088049E-12	1.60240636901728E-12	1.74581238647798E-13
0.06564	7.17030087303454E-13	2.37555185445753E-12	1.61487645749213E-12	1.0097419586829E-29	1.63358159020439E-12	-5.73624069842763E-13	6.29739467979555E-13	2.81200495107702E-12	1.48394052850628E-12	6.23504423742134E-14	1.12230796273584E-12	9.16551502900937E-13	5.05038583231129E-13	-2.49401769496854E-14	2.68106902209118E-13	4.86333450518865E-13	8.47966016289302E-13	1.47147044003144E-12
0.06574	8.3549592781446E-13	1.36547468799527E-12	3.19234264955973E-12	9.91372033749993E-13	7.66910441202825E-13	7.73145485440246E-13	4.42688140856915E-13	1.36547468799527E-12	9.97607077987414E-13	1.45276530731917E-12	1.49641061698112E-12	5.42448848655657E-13	5.54918937130499E-13	5.42448848655657E-13	1.38417982070754E-12	9.41491679850622E-13	1.88921840393867E-12	2.17603043886005E-12
0.06584	4.61393273569179E-13	8.3549592781446E-13	1.02878229917452E-12	3.92807786957544E-13	4.30218052382073E-13	1.30312424562106E-12	1.20336353782232E-12	6.29739467979555E-13	1.59617132477986E-12	-5.23743715943393E-13	1.64605167867923E-12	6.54679644929241E-13	1.19089344934748E-12	1.45276530731917E-12	1.92039362512577E-12	9.47726724088044E-13	1.34053451104559E-12	1.2844191129088E-12
0.06594	1.67099185562892E-12	1.24077380324685E-12	1.22206867053458E-12	-2.52435489670724E-30	9.2902159137578E-13	-1.43406017460691E-13	1.24077380324685E-12	1.27194902443395E-12	-9.53961768325465E-13	1.54629097088049E-12	5.05038583231129E-13	8.29260883577038E-13	1.12230796273584E-12	1.15348318392295E-12	-4.92568494756286E-13	-5.05038583231128E-13	3.22975291498425E-12	-9.97607077987414E-14
0.06604	3.05517167633646E-13	-6.79619821878926E-13	5.23743715943393E-13	-1.30935928985848E-13	1.4901755727437E-12	-9.16551502900937E-13	1.07242760883647E-12	-6.23504423742134E-13	5.05038583231129E-13	1.24700884748427E-13	6.79619821878926E-13	5.29978760180814E-13	6.17269379504713E-13	1.8393380500393E-12	7.79380529677668E-13	-1.62111150172955E-13	1.6647568113915E-12	8.47966016289302E-13
0.06614	5.92329202555027E-13	1.03501734341194E-12	-2.93047079158803E-13	-2.55636813734275E-13	1.71463716529087E-12	2.74341946446539E-13	7.60675396965404E-13	2.86812034921382E-13	7.60675396965403E-13	4.55158229331758E-13	7.85615573915089E-13	1.22206867053458E-12	1.32806442257075E-12	8.04320706627353E-13	1.8705132712264E-13	1.43406017460691E-13	-1.49641061698112E-13	-1.54629097088049E-12
0.06624	5.42448848655657E-13	1.60240636901728E-12	9.91372033749993E-13	-8.29260883577038E-13	1.30935928985848E-12	-1.55876105935534E-13	-6.85854866116347E-14	2.21344070428458E-12	2.24461592547168E-12	2.18226548309747E-13	-1.49641061698112E-13	-3.11752211871067E-14	2.58754335852986E-12	1.109837874261E-12	-6.29739467979555E-13	1.34676955528301E-12	1.8705132712264E-12	-2.8057699068396E-13
0.06634	-6.23504423742134E-14	2.17603043886005E-12	1.73957734224055E-12	2.38802194293237E-12	1.45900035155659E-12	7.54440352727982E-13	2.61871857971696E-13	-3.99042831194966E-13	1.86427822698898E-12	1.228303714772E-12	1.53382088240565E-12	3.49162477295595E-13	6.85854866116348E-14	4.36453096619494E-13	1.49641061698112E-13	1.86427822698898E-12	7.98085662389932E-13	2.49401769496854E-13
0.06644	1.01007716646226E-12	9.47726724088044E-13	2.20097061580973E-12	-2.49401769496854E-14	1.25947893595911E-12	7.35735220015718E-13	1.33429946680817E-12	2.11991504072326E-13	1.56499610359276E-12	6.85854866116348E-14	1.42159008613207E-12	8.54201060526724E-13	-1.68969698834118E-12	-1.50888070545596E-12	1.32806442257075E-12	-9.2902159137578E-13	1.5774661920676E-12	1.39041486494496E-12
0.06654	1.12230796273584E-12	2.36931681022011E-13	1.34053451104559E-12	-6.23504423742131E-15	4.55158229331758E-13	1.81439787308961E-12	3.12999220718551E-12	8.72906193238988E-13	1.228303714772E-12	1.07866265307389E-12	1.46523539579402E-12	1.45276530731917E-12	8.3549592781446E-13	2.01391928868709E-12	1.63981663444181E-12	1.25324389172169E-12	-7.60675396965403E-13	9.85136989512572E-13
0.06664	1.22206867053458E-12	-5.23743715943393E-13	-5.23743715943393E-13	1.68969698834118E-12	1.47770548426886E-12	2.18850052733489E-12	-2.68106902209118E-13	-3.11752211871067E-13	2.18226548309747E-13	3.61632565770438E-13	7.41970264253139E-13	2.15109026191036E-12	2.08250477529873E-12	2.03262442139936E-12	3.80337698482702E-13	1.68346194410376E-13	-7.10795043066033E-13	-1.62111150172955E-13
0.06674	1.81439787308961E-12	2.01391928868709E-12	-2.74341946446539E-13	-9.7890194527515E-13	7.48205308490561E-14	1.44653026308175E-12	-9.97607077987415E-14	1.01007716646226E-12	-2.49401769496854E-14	-2.99282123396224E-13	-6.23504423742134E-14	1.0225472549371E-12	9.2902159137578E-13	2.14485521767294E-12	2.02015433292451E-12	-4.55158229331758E-13	5.29978760180814E-13	9.85136989512572E-13
0.06684	1.228303714772E-12	2.24461592547168E-13	2.61871857971696E-13	-4.67628317806601E-13	1.07866265307389E-12	-1.16595327239779E-12	1.32806442257075E-12	1.27194902443395E-12	-4.61393273569179E-13	9.10316458663516E-13	8.60436104764145E-13	8.79141237476409E-13	9.91372033749993E-13	6.85854866116347E-13	1.41535504189464E-12	1.109837874261E-12	-1.32182937833332E-12	-1.1971284935849E-12
0.06694	1.51511574969339E-12	2.74341946446539E-13	-6.23504423742133E-14	-1.17218831663521E-12	2.36931681022011E-13	-1.18465840511005E-12	3.36692388820752E-13	4.1774796390723E-13	1.98274406749999E-12	1.40911999765722E-12	1.13477805121068E-12	1.44653026308175E-12	7.60675396965403E-13	4.48923185094337E-13	-7.23265131540875E-13	1.17218831663521E-12	1.24700884748427E-12	-7.60675396965403E-13
0.06704	1.72710725376571E-12	1.20959858205974E-12	2.15109026191036E-12	3.7410265424528E-14	5.36213804418235E-13	1.04748743188679E-12	1.68969698834118E-12	1.94533380207546E-12	1.82686796156445E-12	1.03501734341194E-12	-2.18226548309747E-13	1.05372247612421E-12	1.47770548426886E-12	8.16790795102195E-13	1.06619256459905E-12	9.47726724088044E-13	1.14724813968553E-12	-2.68106902209118E-13
0.06714	-1.17218831663521E-12	1.75828247495282E-12	1.62111150172955E-13	9.22786547138358E-13	1.77698760766508E-12	3.09881698599841E-12	1.10360283002358E-12	9.72666901037729E-13	1.61487645749213E-12	1.88298335970124E-12	3.49162477295595E-13	2.05756459834904E-13	2.49401769496854E-13	9.66431856800308E-13	6.35974512216977E-13	9.35256635613201E-13	1.42159008613207E-12	-1.55876105935534E-13
0.06724	1.92662866936319E-12	2.32567150055816E-12	2.21344070428458E-12	1.03501734341194E-12	1.49641061698112E-13	1.42782513036949E-12	1.07866265307389E-12	-3.86572742720123E-13	9.66431856800308E-13	1.02878229917452E-12	1.42159008613207E-12	1.06619256459905E-12	-1.13477805121068E-12	-3.42927433058174E-13	1.94533380207546E-12	6.23504423742134E-13	1.55876105935534E-12	1.62111150172955E-12
0.06734	1.8705132712264E-12	2.18226548309747E-13	-9.35256635613201E-14	3.30457344583331E-13	1.01631221069968E-12	-8.10555750864774E-13	1.65228672291666E-12	-4.92568494756286E-13	5.92329202555027E-13	1.78945769613992E-12	7.23265131540876E-13	1.13477805121068E-12	-1.05995752036163E-13	-1.19089344934748E-12	2.25708601394653E-12	-2.61871857971696E-13	1.34053451104559E-12	4.61393273569179E-13
0.06744	2.69977415480344E-12	1.50264566121854E-12	-3.36692388820752E-13	2.49401769496854E-13	1.89545344817609E-12	2.219675748522E-12	1.98274406749999E-12	6.73384777641505E-13	6.73384777641505E-13	1.45276530731917E-12	-2.68106902209118E-13	1.74581238647798E-13	6.60914689166662E-13	7.41970264253139E-13	1.70840212105345E-12	9.66431856800308E-13	5.98564246792449E-13	5.61153981367921E-14
0.06754	1.92662866936319E-12	1.05995752036163E-12	1.39664990918238E-12	-5.54918937130499E-13	9.97607077987414E-14	5.48683892893078E-13	1.61487645749213E-12	1.56499610359276E-12	1.39041486494496E-12	6.11034335267291E-13	7.98085662389932E-13	1.51511574969339E-12	-2.49401769496854E-14	3.86572742720123E-13	7.66910441202825E-13	8.29260883577039E-13	2.49401769496854E-13	1.58993628054244E-12
0.06764	1.16595327239779E-12	1.68346194410376E-13	3.67867610007859E-13	-9.60196812562886E-13	4.86333450518865E-13	-3.55397521533016E-13	3.2422230034591E-13	2.86812034921382E-13	1.16595327239779E-12	1.96403893478772E-12	5.1127362746855E-13	2.01391928868709E-12	2.49401769496854E-14	5.05038583231128E-13	-3.92807786957544E-13	-1.18465840511005E-13	-3.2422230034591E-13	3.49162477295595E-13
0.06774	1.72710725376571E-12	1.14724813968553E-12	1.15971822816037E-12	6.85854866116347E-14	6.29739467979555E-13	6.42209556454398E-13	1.80816282885219E-13	2.05756459834904E-13	3.61632565770438E-13	-6.23504423742134E-13	-1.30935928985848E-13	5.86094158317606E-13	-7.85615573915089E-13	4.36453096619494E-13	-2.43166725259432E-13	3.61632565770438E-13	-1.25947893595911E-12	1.03501734341194E-12
0.06784	7.10795043066033E-13	9.2902159137578E-13	4.23983008144651E-13	1.24700884748427E-14	2.36931681022011E-12	4.36453096619494E-13	2.03885946563678E-12	1.35300459952043E-12	1.19089344934748E-12	9.47726724088044E-13	-3.7410265424528E-13	1.73334229800313E-12	-8.3549592781446E-13	1.91415858088835E-12	1.88921840393867E-12	6.11034335267291E-13	7.9185061815251E-13	1.16595327239779E-12
0.06794	-1.88921840393867E-12	1.109837874261E-12	9.2902159137578E-13	3.92807786957544E-13	2.39425698716979E-12	3.80337698482702E-13	1.8393380500393E-12	1.01631221069968E-12	8.41730972051881E-13	6.73384777641505E-13	1.02878229917452E-12	1.21583362629716E-12	4.23983008144651E-13	6.73384777641505E-13	1.63358159020439E-12	1.60864141325471E-12	9.53961768325465E-13	-6.35974512216977E-13
0.06804	2.11991504072326E-13	1.50264566121854E-12	5.23743715943393E-13	1.36547468799527E-12	-3.2422230034591E-13	1.78945769613992E-12	2.85565026073897E-12	-5.61153981367921E-13	2.02015433292451E-12	-7.48205308490561E-14	8.29260883577038E-13	4.36453096619494E-13	0	5.67389025605342E-13	1.88921840393867E-12	3.55397521533016E-13	-6.85854866116347E-13	3.05517167633646E-13
0.06814	1.40911999765722E-12	7.41970264253139E-13	-8.66671149001566E-13	1.24700884748427E-14	-4.36453096619494E-14	3.11752211871067E-14	2.34437663327042E-12	7.98085662389932E-13	4.73863362044022E-13	-2.61871857971696E-13	2.7184792875157E-12	2.10744495224841E-12	1.16595327239779E-12	4.48923185094336E-13	-3.30457344583331E-13	1.27194902443395E-12	1.07242760883647E-12	2.32567150055816E-12
0.06824	1.41535504189464E-12	7.04559998828611E-13	8.23025839339617E-13	-3.11752211871067E-13	-3.42927433058174E-13	1.08489769731131E-12	7.10795043066033E-13	1.99521415597483E-12	1.20959858205974E-12	1.29688920138364E-12	4.55158229331758E-13	1.9578038905503E-12	5.67389025605342E-13	1.39664990918238E-12	1.73334229800313E-12	1.01007716646226E-12	8.3549592781446E-13	-6.23504423742134E-13
0.06834	1.65852176715408E-12	5.23743715943393E-13	4.1774796390723E-13	6.17269379504713E-13	1.18465840511005E-13	1.33429946680817E-12	7.10795043066033E-13	2.18850052733489E-12	1.9578038905503E-12	8.3549592781446E-13	8.79141237476409E-13	8.16790795102195E-13	5.48683892893078E-13	-3.42927433058174E-13	4.80098406281443E-13	5.48683892893078E-13	-6.92089910353769E-13	-2.99282123396224E-13
0.06844	5.42448848655657E-13	7.85615573915089E-13	9.97607077987414E-13	5.79859114080185E-13	2.76212459717765E-12	1.24077380324685E-12	-1.68346194410376E-13	1.34053451104559E-12	1.35300459952043E-12	-2.93047079158803E-13	7.98085662389932E-13	-4.36453096619494E-14	5.86094158317606E-13	2.08250477529873E-12	1.18465840511006E-13	-2.43166725259432E-13	1.71463716529087E-12	1.35300459952043E-12
0.06854	-1.68346194410376E-13	6.60914689166662E-13	2.56260318158017E-12	-1.24700884748427E-12	1.07242760883647E-12	9.16551502900937E-13	-4.86333450518864E-13	-5.79859114080185E-13	3.29210335735847E-12	1.24700884748427E-13	-6.85854866116348E-14	-1.74581238647798E-13	-9.78901945275151E-13	2.76212459717765E-12	-1.43406017460691E-13	-6.35974512216977E-13	1.0225472549371E-12	-1.99521415597483E-13
0.06864	6.17269379504713E-13	5.79859114080185E-13	7.98085662389932E-13	1.70840212105345E-12	2.07003468682389E-12	1.08489769731131E-12	2.23838088123426E-12	-3.86572742720123E-13	1.27194902443395E-12	1.04748743188679E-12	5.61153981367921E-14	9.22786547138358E-13	1.20959858205974E-12	1.67722689986634E-12	9.85136989512572E-13	2.21344070428458E-12	7.41970264253139E-13	6.35974512216977E-13
0.06874	6.92089910353769E-13	5.67389025605342E-13	1.50264566121854E-12	2.37555185445753E-12	5.05038583231129E-13	-5.98564246792449E-13	4.55158229331758E-13	1.62111150172955E-13	2.23838088123426E-12	-1.04125238764936E-12	1.05995752036163E-12	2.36308176598269E-12	3.86572742720123E-13	2.88059043768866E-12	5.23743715943393E-13	6.23504423742134E-13	2.38802194293237E-12	1.10360283002358E-12
0.06884	7.60675396965403E-13	1.55876105935534E-13	8.91611325951252E-13	-5.29978760180814E-13	1.37794477647012E-12	1.80192778461477E-12	2.16356035038521E-12	6.11034335267291E-13	1.67099185562892E-12	1.92662866936319E-12	1.0225472549371E-12	2.09497486377357E-12	-5.29978760180814E-13	5.48683892893078E-13	1.75828247495282E-12	7.60675396965403E-13	1.73957734224055E-12	8.41730972051881E-13
0.06894	7.79380529677668E-13	1.57123114783018E-12	3.17987256108488E-13	-1.26571398019653E-12	2.5127228276808E-12	-6.23504423742134E-14	1.65228672291666E-12	6.85854866116347E-13	-3.80337698482702E-13	6.60914689166662E-13	5.48683892893078E-13	4.05277875432387E-13	4.98803538993707E-14	-7.85615573915089E-13	2.18226548309747E-13	-5.29978760180814E-13	9.53961768325465E-13	3.42927433058174E-13
0.06904	1.47770548426886E-12	2.01391928868709E-12	7.9185061815251E-13	2.99282123396224E-13	7.41970264253139E-13	2.00768424444967E-12	8.41730972051881E-13	1.16595327239779E-12	-2.8057699068396E-13	1.65228672291665E-12	-1.05372247612421E-12	9.66431856800308E-13	7.17030087303454E-13	1.97650902326256E-12	-4.98803538993707E-14	-4.73863362044022E-13	9.41491679850622E-13	7.54440352727982E-13
0.06914	1.77075256342766E-12	1.10360283002358E-12	7.35735220015718E-13	1.88921840393867E-12	6.23504423742133E-15	4.61393273569179E-13	1.02878229917452E-12	1.77075256342766E-12	2.10120990801099E-12	-1.80816282885219E-13	1.3155943340959E-12	1.109837874261E-12	4.86333450518865E-13	4.05277875432387E-13	-8.79141237476409E-13	6.73384777641505E-13	2.8057699068396E-13	-1.49641061698112E-13
0.06924	1.15348318392295E-12	5.05038583231128E-13	-1.24700884748427E-14	-2.68106902209118E-13	1.07242760883647E-12	1.07866265307389E-12	-8.91611325951252E-13	8.79141237476409E-13	2.39425698716979E-12	6.54679644929241E-13	1.36547468799527E-12	1.00384212222484E-12	-7.9185061815251E-13	1.93286371360062E-13	-7.4197026425314E-13	9.60196812562886E-13	1.2844191129088E-12	1.30312424562106E-12
0.06934	-1.05995752036163E-13	-6.85854866116347E-13	3.86572742720123E-13	1.15348318392295E-12	1.14724813968553E-12	7.79380529677668E-13	2.93047079158803E-13	1.24700884748427E-12	1.20959858205974E-12	-1.14724813968553E-12	-1.93286371360062E-13	-9.97607077987414E-14	-4.73863362044022E-13	1.228303714772E-12	1.09113274154873E-12	1.9578038905503E-12	1.01007716646226E-12	2.43166725259432E-13
0.06944	3.67867610007859E-13	1.12230796273584E-12	2.50648778344338E-12	1.54629097088049E-12	2.16979539462263E-12	2.55636813734275E-13	1.27818406867137E-12	5.05038583231129E-13	-3.80337698482702E-13	-1.20336353782232E-12	1.49641061698112E-13	-3.42927433058174E-13	2.6000134470047E-12	-2.3069663678459E-13	2.29449627937105E-12	3.61632565770438E-13	1.50888070545596E-12	9.85136989512572E-13
0.06954	1.25947893595911E-12	1.90168849241351E-12	1.04748743188679E-12	2.17603043886005E-12	9.04081414426095E-13	2.22591079275942E-12	8.60436104764145E-13	-1.30935928985848E-13	3.80337698482702E-13	-1.43406017460691E-13	1.74581238647798E-13	8.97846370188673E-13	-9.7890194527515E-13	1.98897911173741E-12	1.57123114783018E-12	1.42782513036949E-12	1.37794477647012E-12	1.72087220952829E-12
0.06964	1.93909875783804E-12	-1.04125238764936E-12	1.01631221069968E-12	1.08489769731131E-12	4.30218052382073E-13	6.11034335267291E-13	2.90553061463834E-12	1.05995752036163E-12	1.15971822816037E-12	1.4028849534198E-12	8.8537628171383E-13	2.86812034921382E-12	2.3069663678459E-13	6.92089910353769E-13	-1.74581238647798E-13	2.15732530614778E-12	8.60436104764145E-13	-6.23504423742137E-15
0.06974	1.35300459952043E-12	5.36213804418235E-13	7.54440352727982E-13	2.23838088123426E-12	4.23983008144651E-13	1.17842336087263E-12	1.20336353782232E-12	9.04081414426094E-13	1.00384212222484E-12	1.18465840511005E-13	7.85615573915089E-13	1.50264566121854E-12	5.61153981367921E-13	1.05995752036163E-13	1.15348318392295E-12	1.29688920138364E-12	1.12854300697326E-12	7.35735220015718E-13
0.06984	7.66910441202825E-13	8.54201060526724E-13	2.61871857971696E-13	-4.42688140856915E-13	1.49641061698112E-13	1.99521415597483E-12	1.62734654596697E-12	1.13477805121068E-12	1.73334229800313E-12	1.57123114783018E-12	1.33429946680817E-12	-3.05517167633646E-13	8.79141237476409E-13	-4.61393273569179E-13	6.29739467979555E-13	-6.11034335267291E-13	7.04559998828611E-13	8.47966016289302E-13
0.06994	5.92329202555027E-13	1.43406017460691E-13	-1.18465840511005E-13	-3.7410265424528E-13	1.7520474307154E-12	1.53382088240565E-12	2.36931681022011E-12	1.77075256342766E-12	1.00384212222484E-12	-5.36213804418235E-13	-8.8537628171383E-13	4.73863362044022E-13	1.46523539579402E-12	9.22786547138358E-13	1.43406017460691E-13	-1.74581238647798E-13	3.42927433058174E-13	6.23504423742134E-14
0.07004	4.80098406281443E-13	3.00529132243709E-12	7.23265131540875E-13	1.49641061698112E-12	2.45037238530659E-12	2.10744495224841E-12	-4.30218052382073E-13	1.45900035155659E-12	1.39664990918238E-12	-6.73384777641505E-13	2.11991504072326E-13	1.19089344934748E-12	7.35735220015718E-13	3.09258194176098E-12	2.43166725259432E-12	5.29978760180814E-13	-4.86333450518864E-13	1.32806442257075E-12
0.07014	1.99521415597483E-13	7.04559998828611E-13	1.80816282885219E-13	1.93909875783804E-12	8.72906193238988E-13	1.23453875900943E-12	6.73384777641505E-13	9.47726724088044E-13	1.15348318392295E-12	-4.23983008144651E-13	-4.05277875432387E-13	1.35923964375785E-12	8.10555750864774E-13	1.95156884631288E-12	1.02878229917452E-12	1.30935928985848E-12	5.17508671705971E-13	1.55876105935534E-13
0.07024	6.29739467979555E-13	1.98274406749999E-12	1.20336353782232E-12	1.3155943340959E-12	-1.30935928985848E-13	-4.73863362044022E-13	5.1127362746855E-13	5.92329202555027E-13	1.76451751919024E-12	4.55158229331758E-13	3.67867610007859E-13	1.45276530731917E-12	1.6959320325786E-12	1.37170973223269E-12	1.50888070545596E-12	1.90792353665093E-12	2.06379964258646E-12	4.36453096619494E-13
0.07034	1.60240636901728E-12	1.24700884748427E-13	1.41535504189464E-12	3.17987256108488E-13	1.4901755727437E-12	6.9832495459119E-13	5.48683892893078E-13	6.11034335267291E-13	8.66671149001566E-13	3.34198371125784E-12	1.27818406867137E-12	6.48444600691819E-13	1.34053451104559E-12	1.24700884748427E-14	3.04270158786161E-12	2.07003468682389E-12	4.80098406281443E-13	3.99042831194966E-13
0.07044	1.9578038905503E-12	-1.59617132477986E-12	1.4028849534198E-12	3.86572742720123E-13	1.43406017460691E-12	6.42209556454398E-13	1.62734654596697E-12	-5.1127362746855E-13	6.11034335267291E-13	2.00144920021225E-12	2.49401769496854E-14	1.71463716529087E-12	4.92568494756286E-13	-6.67149733404083E-13	-1.05995752036163E-13	4.1774796390723E-13	-2.43166725259432E-13	1.34676955528301E-12
0.07054	2.93047079158803E-13	1.58993628054244E-12	1.03501734341194E-12	8.72906193238988E-13	4.676283178066E-13	1.62734654596697E-12	1.11607291849842E-12	3.49162477295595E-13	6.35974512216977E-13	-7.85615573915089E-13	8.60436104764145E-13	1.7832226519025E-12	-3.30457344583331E-13	5.1127362746855E-13	1.12230796273584E-13	6.9832495459119E-13	8.3549592781446E-13	-7.48205308490561E-13
0.07064	1.05995752036163E-12	1.13477805121068E-12	-7.73145485440246E-13	5.61153981367921E-14	1.09736778578616E-12	1.80192778461477E-12	1.32182937833332E-12	2.03885946563678E-12	7.48205308490561E-14	2.24461592547168E-13	1.17842336087263E-12	-3.67867610007859E-13	2.17603043886005E-12	-7.10795043066033E-13	1.06619256459905E-12	1.05995752036163E-12	4.61393273569179E-13	-1.44029521884433E-12
0.07074	1.58993628054244E-12	1.12230796273584E-12	-2.61871857971696E-13	2.24461592547168E-13	1.6959320325786E-12	2.74341946446539E-13	-4.86333450518865E-13	8.60436104764145E-13	-8.72906193238988E-14	-1.43406017460691E-13	3.55397521533016E-13	1.25324389172169E-12	-1.24700884748427E-13	2.0450945098742E-12	5.17508671705971E-13	1.62111150172955E-13	7.04559998828611E-13	1.94533380207546E-12
0.07084	1.73334229800313E-12	2.08873981953615E-12	-2.99282123396224E-13	9.22786547138358E-13	6.60914689166662E-13	1.03501734341194E-12	-6.11034335267291E-13	5.79859114080185E-13	3.30457344583331E-13	1.98897911173741E-12	7.04559998828611E-13	5.17508671705971E-13	1.14724813968553E-12	2.18850052733489E-12	2.64989380090407E-12	6.79619821878926E-13	1.42782513036949E-12	3.02399645514935E-12
0.07094	4.42688140856915E-13	-3.11752211871067E-13	-5.23743715943393E-13	1.25947893595911E-12	1.44653026308175E-12	-9.41491679850622E-13	1.93286371360062E-12	4.48923185094337E-13	1.2844191129088E-12	-4.61393273569179E-13	-9.53961768325465E-13	3.16740247261004E-12	9.16551502900937E-13	1.12854300697326E-12	1.16595327239779E-12	1.29688920138364E-12	-7.10795043066033E-13	3.55397521533016E-13
0.07104	-6.48444600691819E-13	1.94533380207546E-12	1.47770548426886E-12	2.29449627937105E-12	9.04081414426094E-13	4.1774796390723E-13	1.87674831546382E-12	-1.25324389172169E-12	-7.48205308490561E-13	5.86094158317606E-13	3.36692388820752E-13	1.05372247612421E-12	-1.0225472549371E-12	-6.23504423742134E-13	1.61487645749213E-12	2.06379964258646E-12	8.60436104764145E-13	2.37555185445753E-12
0.07114	8.97846370188673E-13	2.55636813734275E-13	1.98274406749999E-12	-9.53961768325465E-13	1.95156884631288E-12	9.97607077987414E-13	2.17603043886005E-12	3.61632565770438E-13	6.42209556454398E-13	1.109837874261E-12	1.58993628054244E-12	2.49401769496854E-14	5.17508671705971E-13	2.49401769496854E-13	1.43406017460691E-12	8.29260883577038E-13	1.70216707681603E-12	1.76451751919024E-12
0.07124	6.35974512216977E-13	-9.53961768325465E-13	4.86333450518865E-13	5.29978760180814E-13	9.10316458663516E-13	1.78945769613992E-12	2.02638937716194E-12	3.13622725142293E-12	1.39041486494496E-12	1.25324389172169E-12	8.97846370188673E-13	4.1774796390723E-13	6.23504423742134E-14	-1.18465840511005E-12	5.61153981367921E-13	6.42209556454398E-13	1.53382088240565E-12	1.29688920138364E-12
0.07134	1.82063291732703E-12	1.109837874261E-12	-1.79569274037735E-12	1.35300459952043E-12	5.36213804418235E-13	1.37794477647012E-12	3.86572742720123E-13	8.41730972051881E-13	9.47726724088044E-13	1.51511574969339E-12	2.55636813734275E-13	6.73384777641505E-13	1.49641061698112E-12	1.55876105935534E-13	3.36692388820752E-13	4.05277875432387E-13	-2.68106902209118E-13	1.93286371360062E-13
0.07144	-1.12230796273584E-13	2.0450945098742E-12	-1.24700884748427E-14	1.98897911173741E-12	1.94533380207546E-12	1.09113274154873E-12	1.30312424562106E-12	1.49641061698112E-13	9.41491679850622E-13	-6.35974512216977E-13	-1.01007716646226E-12	7.9185061815251E-13	7.66910441202825E-13	6.67149733404083E-13	7.48205308490561E-13	7.17030087303454E-13	4.05277875432387E-13	1.34053451104559E-12
0.07154	9.35256635613201E-14	1.58993628054244E-12	1.41535504189464E-12	1.09113274154873E-12	3.42927433058174E-13	3.05517167633646E-13	1.18465840511005E-13	9.66431856800308E-13	1.68346194410376E-12	8.10555750864774E-14	1.74581238647798E-12	1.15348318392295E-12	0	1.55876105935534E-12	-1.04748743188679E-12	1.55252601511791E-12	6.23504423742134E-14	2.08873981953615E-12
0.07164	8.3549592781446E-13	8.29260883577038E-13	-3.92807786957544E-13	6.17269379504713E-13	-6.23504423742135E-15	1.40911999765722E-12	1.40911999765722E-12	9.60196812562886E-13	5.73624069842763E-13	4.98803538993708E-14	5.29978760180814E-13	1.64605167867923E-12	-7.41970264253139E-13	1.38417982070754E-12	9.47726724088044E-13	-1.25947893595911E-12	9.53961768325465E-13	1.99521415597483E-12
0.07174	1.88921840393867E-12	8.72906193238988E-14	-1.20336353782232E-12	4.98803538993707E-14	9.22786547138358E-13	9.22786547138358E-13	9.47726724088044E-13	4.30218052382073E-13	1.73957734224055E-12	-3.36692388820752E-13	-1.68346194410376E-13	4.23983008144651E-13	-2.18226548309747E-13	2.24461592547168E-13	1.35923964375785E-12	1.53382088240565E-12	2.49401769496854E-13	9.97607077987415E-13
0.07184	7.79380529677668E-13	1.35923964375785E-12	1.64605167867923E-12	1.01007716646226E-12	1.6647568113915E-12	1.29688920138364E-12	3.55397521533016E-13	-5.36213804418235E-13	9.41491679850622E-13	-1.30935928985848E-13	4.11512919669808E-13	1.44029521884433E-12	-5.42448848655657E-13	6.48444600691819E-13	2.39425698716979E-12	1.98274406749999E-12	2.11991504072326E-12	3.67867610007859E-13
0.07194	1.02878229917452E-12	6.79619821878926E-13	2.58130831429243E-12	1.8705132712264E-14	1.2844191129088E-12	-1.58370123630502E-12	1.93909875783804E-12	-9.35256635613201E-14	9.04081414426094E-13	2.26955610242137E-12	-7.17030087303454E-13	7.98085662389932E-13	8.60436104764145E-13	-6.79619821878926E-13	1.88298335970124E-12	1.24077380324685E-12	1.7520474307154E-12	5.86094158317606E-13
0.07204	-8.16790795102196E-13	5.29978760180814E-13	1.03501734341194E-12	-1.37170973223269E-13	6.79619821878926E-13	1.01007716646226E-12	-7.79380529677668E-13	1.09736778578616E-12	6.17269379504713E-13	1.109837874261E-12	6.42209556454398E-13	3.31704353430815E-12	1.10360283002358E-12	4.36453096619494E-13	2.86812034921382E-13	1.5774661920676E-12	1.46523539579402E-12	1.1971284935849E-12
0.07214	-3.05517167633646E-13	1.6959320325786E-12	9.35256635613201E-13	4.98803538993707E-13	-3.11752211871067E-14	2.60624849124212E-12	-6.35974512216977E-13	1.80816282885219E-13	7.9185061815251E-13	1.09736778578616E-12	2.3069663678459E-12	9.04081414426094E-13	1.92039362512577E-12	2.86812034921382E-13	-1.2844191129088E-12	1.53382088240565E-12	2.30073132360847E-12	1.96403893478772E-12
0.07224	1.17842336087263E-12	8.10555750864774E-13	1.59617132477986E-12	2.37555185445753E-12	-4.98803538993707E-14	1.71463716529087E-12	1.8705132712264E-14	2.3069663678459E-13	8.54201060526724E-13	2.99282123396224E-13	7.23265131540875E-13	9.10316458663516E-13	-2.49401769496854E-13	2.51895787191822E-12	-8.97846370188673E-13	-1.04748743188679E-12	-8.10555750864774E-13	2.64365875666665E-12
0.07234	1.38417982070754E-12	2.50025273920596E-12	-1.68346194410376E-13	8.16790795102196E-13	1.59617132477986E-12	2.61871857971696E-13	7.35735220015718E-13	2.86812034921382E-13	-9.60196812562886E-13	4.23983008144651E-13	-3.7410265424528E-13	1.27194902443395E-12	-1.12230796273584E-13	5.92329202555027E-13	1.10360283002358E-12	8.47966016289302E-13	-1.8705132712264E-14	3.11752211871067E-13
0.07244	-3.61632565770438E-13	1.00384212222484E-12	-1.68346194410376E-13	-1.43406017460691E-13	2.1323851291981E-12	2.68106902209118E-13	9.22786547138358E-13	1.32182937833332E-12	4.61393273569179E-13	3.2422230034591E-13	3.80337698482702E-13	2.2508509697091E-12	-1.72710725376571E-12	1.05995752036163E-12	1.09113274154873E-12	-1.99521415597483E-13	4.86333450518865E-13	1.20336353782232E-12
0.07254	1.90792353665093E-12	4.80098406281443E-13	6.35974512216977E-13	9.2902159137578E-13	1.27818406867137E-12	1.44029521884433E-12	4.23983008144651E-13	2.43166725259432E-13	1.68346194410376E-12	7.29500175778297E-13	5.79859114080185E-13	1.92039362512577E-12	5.92329202555027E-13	1.81439787308961E-12	2.16356035038521E-12	1.55876105935534E-12	3.03023149938677E-12	8.91611325951252E-13
0.07264	7.29500175778297E-13	1.18465840511005E-13	2.47531256225627E-12	-2.05756459834904E-13	5.1127362746855E-13	1.05372247612421E-12	2.02015433292451E-12	-1.01007716646226E-12	-2.86812034921382E-13	2.43166725259432E-13	9.16551502900937E-13	9.7890194527515E-13	-2.49401769496853E-14	2.45037238530659E-12	1.60864141325471E-12	1.24700884748427E-12	2.56883822581759E-12	6.60914689166662E-13
0.07274	9.85136989512572E-13	4.92568494756286E-13	1.80816282885219E-13	4.48923185094337E-13	-3.92807786957544E-13	1.3155943340959E-12	2.68106902209118E-13	6.17269379504713E-13	-6.85854866116347E-13	9.35256635613201E-13	-3.05517167633646E-13	2.36931681022011E-12	2.49401769496854E-13	-4.67628317806601E-13	2.23838088123426E-12	7.41970264253139E-13	1.62734654596697E-12	1.17218831663521E-12
0.07284	8.3549592781446E-13	3.86572742720123E-13	-1.80192778461477E-12	1.43406017460691E-12	1.07866265307389E-12	3.42927433058174E-13	1.63358159020439E-12	9.7890194527515E-13	9.7890194527515E-13	-4.55158229331758E-13	1.40911999765722E-12	6.11034335267291E-13	1.53382088240565E-12	1.74581238647798E-13	2.86812034921382E-13	5.61153981367921E-13	1.13477805121068E-12	1.30312424562106E-12
0.07294	2.01948391736579E-29	1.38417982070754E-12	1.48394052850628E-12	6.85854866116347E-13	8.79141237476409E-13	1.87674831546382E-12	5.79859114080185E-13	2.45037238530659E-12	1.06619256459905E-12	2.34437663327042E-12	1.63981663444181E-12	-1.27194902443395E-12	-8.10555750864774E-14	6.11034335267291E-13	2.86812034921382E-13	9.85136989512572E-13	-1.24700884748427E-14	2.49401769496854E-13
0.07304	3.7410265424528E-14	2.95541096853771E-12	-4.61393273569179E-13	-6.23504423742134E-13	2.54389804886791E-12	6.60914689166662E-13	1.18465840511005E-13	-1.8705132712264E-13	7.73145485440246E-13	6.35974512216977E-13	1.93909875783804E-12	1.24700884748427E-12	1.25324389172169E-12	1.15348318392295E-12	1.15348318392295E-12	1.228303714772E-12	-4.86333450518865E-13	5.1127362746855E-13
0.07314	3.99042831194966E-13	1.11607291849842E-12	4.36453096619494E-14	8.3549592781446E-13	9.72666901037729E-13	-1.18465840511005E-13	3.67867610007859E-13	-4.92568494756286E-13	3.55397521533016E-13	4.05277875432387E-13	3.92807786957544E-13	3.86572742720123E-13	8.16790795102196E-13	1.34676955528301E-12	4.23983008144651E-13	1.35923964375785E-12	7.29500175778297E-13	1.48394052850628E-12
0.07324	1.07866265307389E-12	1.4901755727437E-12	1.06619256459905E-12	6.42209556454398E-13	4.1774796390723E-13	4.1774796390723E-13	4.61393273569179E-13	-2.49401769496854E-13	5.67389025605342E-13	8.79141237476409E-13	1.24700884748427E-12	3.40433415363205E-12	-3.7410265424528E-14	5.86094158317606E-13	1.45900035155659E-12	6.42209556454398E-13	3.11752211871067E-13	2.47531256225627E-12
0.07334	1.10360283002358E-12	1.72710725376571E-12	2.03885946563678E-12	1.88921840393867E-12	5.23743715943393E-13	3.17987256108488E-13	6.48444600691819E-13	6.23504423742137E-15	2.02015433292451E-12	1.49641061698112E-12	-6.79619821878926E-13	2.39425698716979E-12	-2.3069663678459E-13	7.79380529677668E-13	1.55252601511791E-12	2.99282123396224E-13	-3.11752211871067E-13	2.74341946446539E-13
0.07344	-4.23983008144651E-13	1.06619256459905E-12	1.59617132477986E-12	1.8705132712264E-14	3.11752211871067E-14	1.27194902443395E-12	2.14485521767294E-12	-1.70840212105345E-12	1.19089344934748E-12	2.93670583582545E-12	-3.17987256108488E-13	-2.24461592547168E-13	-3.61632565770438E-13	8.60436104764145E-13	4.36453096619494E-13	1.42782513036949E-12	2.21344070428458E-12	-9.2902159137578E-13
0.07354	-1.24700884748427E-13	2.00144920021225E-12	1.63358159020439E-12	1.27194902443395E-12	6.35974512216977E-13	1.34676955528301E-12	2.20720566004715E-12	-8.23025839339617E-13	6.42209556454398E-13	1.20959858205974E-12	2.49401769496854E-14	8.66671149001566E-13	7.79380529677668E-13	7.79380529677668E-13	1.12230796273584E-13	9.91372033749993E-13	1.12854300697326E-12	6.23504423742134E-14
0.07364	1.76451751919024E-12	1.07866265307389E-12	1.24700884748427E-12	1.32182937833332E-12	-3.7410265424528E-13	2.11367999648583E-12	1.8705132712264E-13	8.04320706627353E-13	8.79141237476409E-13	3.61632565770438E-13	1.9578038905503E-12	1.01631221069968E-12	1.80816282885219E-12	5.29978760180814E-13	-5.92329202555027E-13	9.47726724088044E-13	-8.3549592781446E-13	2.11367999648583E-12
0.07374	1.85180813851414E-12	1.53382088240565E-12	9.66431856800308E-13	1.03501734341194E-12	-6.23504423742134E-15	1.62734654596697E-12	8.29260883577038E-13	1.68346194410376E-12	4.23983008144651E-13	1.24700884748427E-14	2.99282123396224E-13	-1.32182937833332E-12	6.92089910353769E-13	2.6000134470047E-12	1.25947893595911E-12	1.13477805121068E-12	6.9832495459119E-13	1.30935928985848E-12
0.07384	3.42927433058174E-13	1.55252601511791E-12	1.58370123630502E-12	1.68969698834118E-12	6.73384777641505E-13	6.17269379504713E-13	-6.23504423742134E-14	1.37794477647012E-12	2.18226548309747E-13	-1.05995752036163E-12	1.12854300697326E-12	1.19089344934748E-12	1.65852176715408E-12	1.57123114783018E-12	3.99042831194966E-13	9.35256635613201E-14	1.93286371360062E-13	3.14869733989778E-12
0.07394	1.95156884631288E-12	1.4901755727437E-12	2.55636813734275E-13	4.36453096619494E-13	2.00768424444967E-12	6.23504423742134E-13	1.54005592664307E-12	5.92329202555027E-13	1.29065415714622E-12	1.94533380207546E-12	-1.37170973223269E-13	2.10120990801099E-12	1.39041486494496E-12	1.16595327239779E-12	1.25324389172169E-12	1.54629097088049E-12	3.11752211871067E-13	1.63358159020439E-12
0.07404	1.55876105935534E-13	7.9185061815251E-13	-5.05038583231129E-13	3.80337698482702E-13	2.52519291615564E-12	3.80337698482702E-13	9.10316458663516E-13	-4.86333450518865E-13	2.2508509697091E-12	2.05756459834904E-12	-2.74341946446539E-13	3.14246229566036E-12	-6.29739467979555E-13	1.12230796273584E-12	3.86572742720123E-13	5.79859114080185E-13	9.53961768325465E-13	-5.79859114080185E-13
0.07414	2.49401769496854E-13	4.30218052382073E-13	7.54440352727982E-13	-7.98085662389932E-13	2.19473557157231E-12	1.46523539579402E-12	1.6647568113915E-12	-4.42688140856915E-13	1.44653026308175E-12	1.52758583816823E-12	-6.42209556454398E-13	2.07003468682389E-12	1.49641061698112E-13	3.92807786957544E-13	2.05132955411162E-12	1.68346194410376E-12	8.10555750864774E-13	7.48205308490561E-14
0.07424	1.14101309544811E-12	-2.55636813734275E-13	1.52135079393081E-12	-8.91611325951252E-13	-3.11752211871067E-14	1.5774661920676E-12	6.11034335267291E-13	1.24700884748427E-13	1.17842336087263E-12	1.49641061698112E-12	8.97846370188673E-13	2.07003468682389E-12	2.24461592547168E-12	1.32182937833332E-12	5.73624069842763E-13	1.25324389172169E-12	1.98274406749999E-12	-3.11752211871067E-14
0.07434	6.9832495459119E-13	7.48205308490561E-13	1.11607291849842E-12	-8.79141237476409E-13	-2.28202619089621E-12	1.24700884748427E-12	2.36931681022011E-13	9.41491679850622E-13	1.56499610359276E-12	-2.99282123396224E-13	4.07771893127356E-12	-1.43406017460691E-13	4.23983008144651E-13	8.23025839339617E-13	9.352566356132E-14	1.60864141325471E-12	1.0225472549371E-12	4.92568494756286E-13
0.07444	-2.8057699068396E-13	1.82686796156445E-12	1.24077380324685E-12	6.23504423742133E-15	6.0479929102987E-13	1.52758583816823E-12	2.01391928868709E-12	2.08250477529873E-12	8.3549592781446E-13	4.23983008144651E-13	1.88298335970124E-12	-1.53382088240565E-12	9.72666901037729E-13	-4.67628317806601E-13	-1.4901755727437E-12	3.92807786957544E-13	6.54679644929241E-13	2.05756459834904E-13
0.07454	3.30457344583331E-13	1.97650902326256E-12	-1.59617132477986E-12	1.47147044003144E-12	7.23265131540875E-13	-8.72906193238988E-13	-3.11752211871067E-14	1.12230796273584E-12	2.47531256225627E-12	2.99282123396224E-13	1.40911999765722E-12	1.33429946680817E-12	2.31943645632074E-12	1.30312424562106E-12	3.92807786957544E-13	-5.36213804418235E-13	-1.24700884748427E-14	3.36692388820752E-13
0.07464	2.6000134470047E-12	-6.23504423742134E-13	-5.48683892893078E-13	1.18465840511005E-12	8.79141237476409E-13	-1.43406017460691E-13	1.04748743188679E-12	4.36453096619494E-14	1.43406017460691E-13	-1.14101309544811E-12	3.36692388820752E-13	1.1971284935849E-12	1.76451751919024E-12	3.42927433058174E-13	1.45900035155659E-12	2.93047079158803E-13	-1.12230796273584E-12	2.13862017343552E-12
0.07474	1.89545344817609E-12	2.36931681022011E-13	9.35256635613201E-14	-4.30218052382073E-13	1.4901755727437E-12	1.09736778578616E-12	-9.35256635613201E-14	1.68346194410376E-13	5.17508671705971E-13	5.1127362746855E-13	9.60196812562886E-13	1.89545344817609E-12	1.96403893478772E-12	-4.1774796390723E-13	-7.35735220015718E-13	-1.02878229917452E-12	1.27818406867137E-12	-1.05995752036163E-13
0.07484	6.29739467979555E-13	1.09113274154873E-12	1.8705132712264E-12	8.79141237476409E-13	-2.68106902209118E-13	1.05995752036163E-12	-3.7410265424528E-13	1.75828247495282E-12	8.04320706627353E-13	7.73145485440246E-13	4.11512919669808E-13	9.66431856800308E-13	1.09113274154873E-12	9.10316458663516E-13	-4.98803538993707E-13	8.60436104764145E-13	6.29739467979555E-13	7.60675396965403E-13
0.07494	5.17508671705971E-13	-8.72906193238988E-14	9.04081414426094E-13	1.40911999765722E-12	-5.61153981367921E-14	2.03885946563678E-12	1.13477805121068E-12	-3.36692388820752E-13	7.79380529677668E-13	9.78901945275151E-13	-5.79859114080185E-13	2.74341946446539E-13	-1.20336353782232E-12	1.30935928985848E-13	7.29500175778297E-13	2.03262442139936E-12	1.46523539579401E-12	2.18850052733489E-12
0.07504	1.17218831663521E-12	7.23265131540875E-13	1.01007716646226E-12	2.86812034921382E-13	1.30312424562106E-12	1.42782513036949E-12	1.70216707681603E-12	-6.92089910353769E-13	9.66431856800308E-13	8.3549592781446E-13	1.85180813851414E-12	9.16551502900937E-13	-1.03501734341194E-12	-4.98803538993706E-14	1.8705132712264E-12	1.18465840511005E-12	2.18850052733489E-12	1.18465840511005E-13
0.07514	4.05277875432387E-13	2.28826123513363E-12	1.8705132712264E-14	3.80337698482702E-13	1.09113274154873E-12	1.24700884748427E-12	1.33429946680817E-12	1.65852176715408E-12	8.10555750864774E-13	1.61487645749213E-12	2.91800070311319E-12	4.98803538993707E-13	7.98085662389932E-13	2.46284247378143E-12	1.98274406749999E-12	4.36453096619494E-13	1.20336353782232E-12	1.68346194410376E-13
0.07524	2.92423574735061E-12	9.41491679850622E-13	1.2844191129088E-12	-3.67867610007859E-13	9.72666901037729E-13	2.03885946563678E-12	3.67867610007859E-13	8.16790795102196E-13	1.15348318392295E-12	2.36931681022011E-13	1.15348318392295E-12	5.36213804418235E-13	1.98274406749999E-12	1.42159008613207E-12	1.09736778578616E-12	4.30218052382072E-13	-3.74102654245281E-14	1.13477805121068E-12
0.07534	4.36453096619494E-13	9.66431856800308E-13	1.50264566121854E-12	1.34053451104559E-12	1.67722689986634E-12	-1.93286371360062E-13	6.0479929102987E-13	5.61153981367921E-14	1.29688920138364E-12	-3.11752211871067E-14	1.93286371360062E-12	-4.05277875432387E-13	1.46523539579402E-12	5.05038583231129E-13	1.18465840511005E-12	-1.01007716646226E-12	3.67867610007859E-13	2.6000134470047E-12
0.07544	1.52135079393081E-12	3.17987256108488E-13	1.90792353665093E-12	1.63981663444181E-12	4.73863362044022E-13	-5.79859114080185E-13	1.52135079393081E-12	1.8705132712264E-14	3.74102654245281E-14	7.23265131540876E-13	1.12230796273584E-13	9.47726724088044E-13	-3.7410265424528E-14	7.48205308490561E-13	8.10555750864774E-14	8.72906193238988E-14	-9.35256635613201E-14	4.80098406281443E-13
0.07554	2.28202619089621E-12	-6.60914689166662E-13	1.10360283002358E-12	7.54440352727982E-13	6.54679644929241E-13	-1.18465840511006E-13	1.14101309544811E-12	-6.85854866116347E-14	1.79569274037735E-12	2.18226548309747E-12	1.12230796273584E-13	2.31320141208332E-12	9.91372033749993E-13	-2.99282123396224E-13	-2.11991504072326E-13	8.23025839339617E-13	2.49401769496853E-14	1.58370123630502E-12
0.07564	9.85136989512572E-13	2.49401769496854E-14	2.3069663678459E-13	-9.2902159137578E-13	3.7410265424528E-13	2.40049203140722E-12	1.63358159020439E-12	2.18226548309747E-13	2.0450945098742E-12	-2.49401769496854E-13	5.86094158317606E-13	1.43406017460691E-12	7.48205308490561E-14	-1.24700884748427E-13	6.0479929102987E-13	2.8057699068396E-12	2.36308176598269E-12	4.86333450518865E-13
0.07574	6.67149733404083E-13	5.61153981367921E-13	2.95541096853772E-12	-9.66431856800308E-13	1.04748743188679E-12	3.08011185328614E-12	-1.93286371360062E-13	1.12854300697326E-12	8.54201060526724E-13	1.49641061698112E-13	9.16551502900937E-13	6.23504423742133E-15	6.11034335267291E-13	-6.85854866116347E-14	5.98564246792449E-13	1.16595327239779E-12	7.54440352727982E-13	1.109837874261E-12
0.07584	6.85854866116348E-14	7.17030087303454E-13	1.55876105935534E-12	8.29260883577038E-13	2.09497486377357E-12	1.09113274154873E-12	8.3549592781446E-13	4.55158229331758E-13	-1.30935928985848E-13	1.0225472549371E-12	2.64365875666665E-12	1.57123114783018E-12	1.04125238764936E-12	4.73863362044022E-13	-8.29260883577038E-13	4.61393273569179E-13	1.15348318392295E-12	3.36692388820752E-13
0.07594	2.59377840276728E-12	7.79380529677668E-13	5.54918937130499E-13	8.10555750864774E-13	1.20336353782232E-12	7.54440352727982E-13	1.68346194410376E-12	2.16356035038521E-12	1.17842336087263E-12	1.8705132712264E-14	1.80192778461477E-12	1.21583362629716E-12	1.5774661920676E-12	1.56499610359276E-12	1.7832226519025E-12	5.1127362746855E-13	1.25947893595911E-12	1.14724813968553E-12
0.07604	8.23025839339617E-13	1.8705132712264E-14	6.54679644929241E-13	1.35300459952043E-12	7.35735220015718E-13	6.23504423742134E-13	2.26332105818395E-12	8.60436104764145E-13	1.01631221069968E-12	-8.04320706627353E-13	1.04125238764936E-12	1.99521415597483E-13	7.29500175778297E-13	5.86094158317606E-13	4.11512919669808E-13	-9.47726724088044E-13	7.23265131540875E-13	-5.61153981367921E-14
0.07614	3.86572742720123E-13	1.93909875783804E-12	5.1127362746855E-13	1.17842336087263E-12	7.85615573915089E-13	9.91372033749993E-13	7.29500175778297E-13	8.60436104764145E-13	5.92329202555027E-13	-3.67867610007859E-13	-4.48923185094337E-13	3.05517167633646E-13	2.12615008496068E-12	7.29500175778297E-13	3.55397521533016E-13	-6.23504423742134E-14	1.24700884748427E-13	7.9185061815251E-13
0.07624	1.97650902326256E-12	1.65852176715408E-12	8.60436104764145E-13	7.35735220015718E-13	3.36692388820752E-13	1.11607291849842E-12	-1.08489769731131E-12	1.19089344934748E-12	1.13477805121068E-12	1.58370123630502E-12	4.23983008144651E-13	1.60864141325471E-12	2.36931681022011E-13	-5.29978760180814E-13	5.54918937130499E-13	5.61153981367921E-14	1.05372247612421E-12	7.48205308490561E-13
0.07634	2.51895787191822E-12	1.55876105935534E-13	4.61393273569179E-13	1.03501734341194E-12	1.8393380500393E-12	4.55158229331758E-13	-2.99282123396224E-13	1.34053451104559E-12	8.16790795102196E-13	1.33429946680817E-12	-6.11034335267291E-13	-2.3069663678459E-13	1.09736778578616E-12	7.23265131540875E-13	4.05277875432387E-13	1.09736778578616E-12	1.13477805121068E-12	4.05277875432387E-13
0.07644	1.04748743188679E-12	1.01007716646226E-12	-5.92329202555027E-13	2.3069663678459E-13	2.3069663678459E-12	1.35300459952043E-12	7.17030087303454E-13	5.61153981367921E-13	7.9185061815251E-13	3.42927433058174E-13	1.44653026308175E-12	1.30312424562106E-12	-1.8705132712264E-14	5.05038583231129E-13	1.50264566121854E-12	1.27818406867137E-12	8.91611325951252E-13	-2.86812034921382E-13
0.07654	5.54918937130499E-13	9.97607077987414E-13	3.1861076053223E-12	-1.21583362629716E-12	4.80098406281443E-13	1.30312424562106E-12	5.29978760180814E-13	1.109837874261E-12	2.15732530614778E-12	4.05277875432387E-13	1.58993628054244E-12	-3.2422230034591E-13	1.39664990918238E-12	4.55158229331758E-13	2.51895787191822E-12	2.49401769496854E-14	1.16595327239779E-12	8.66671149001566E-13
0.07664	6.42209556454398E-13	4.30218052382073E-13	1.33429946680817E-12	1.2844191129088E-12	-7.48205308490561E-13	7.10795043066033E-13	1.59617132477986E-12	-2.36931681022011E-13	1.58993628054244E-12	6.23504423742133E-15	6.67149733404083E-13	-3.49162477295595E-13	5.61153981367921E-13	1.72710725376571E-12	4.92568494756286E-13	-5.92329202555027E-13	7.9185061815251E-13	1.45900035155659E-12
0.07674	1.78945769613992E-12	3.61632565770438E-13	1.93286371360062E-13	3.55397521533016E-13	5.42448848655657E-13	1.62111150172955E-13	5.48683892893078E-13	-2.93047079158803E-13	-4.98803538993707E-14	1.05372247612421E-12	1.21583362629716E-12	9.04081414426094E-13	4.73863362044022E-13	1.55252601511791E-12	1.04748743188679E-12	8.29260883577038E-13	3.55397521533016E-13	1.04748743188679E-12
0.07684	1.8705132712264E-12	1.85180813851414E-12	9.16551502900937E-13	1.18465840511005E-13	9.60196812562887E-13	-8.10555750864774E-13	1.30935928985848E-12	1.60864141325471E-12	1.52135079393081E-12	-2.74341946446539E-13	9.2902159137578E-13	-5.61153981367921E-14	1.64605167867923E-12	1.33429946680817E-12	1.12230796273584E-13	8.10555750864774E-14	1.27194902443395E-12	1.5774661920676E-12
0.07694	1.01631221069968E-12	1.60240636901728E-12	-6.67149733404083E-13	1.30935928985848E-13	-2.55636813734275E-13	1.4028849534198E-12	1.8705132712264E-13	2.16979539462263E-12	1.56499610359276E-12	6.17269379504713E-13	-2.99282123396224E-13	9.97607077987414E-14	1.17842336087263E-12	1.39664990918238E-12	1.8705132712264E-13	7.54440352727982E-13	1.34676955528301E-12	3.05517167633646E-13
0.07704	2.35061167750785E-12	1.81439787308961E-12	-9.10316458663516E-13	-5.29978760180814E-13	2.83694512802671E-12	-8.10555750864774E-14	-5.42448848655657E-13	5.92329202555027E-13	1.58370123630502E-12	9.97607077987415E-14	-2.43166725259432E-13	7.79380529677668E-13	1.01631221069968E-12	-2.8057699068396E-13	2.43790229683174E-12	4.48923185094337E-13	2.05756459834904E-13	1.62734654596697E-12
0.07714	1.07242760883647E-12	2.34437663327042E-12	-2.8057699068396E-13	-5.67389025605342E-13	2.4254322083569E-12	-1.49641061698112E-13	-9.85136989512572E-13	-5.86094158317606E-13	1.84557309427672E-12	-3.11752211871067E-14	-1.35300459952043E-12	7.29500175778297E-13	1.65852176715408E-12	7.9185061815251E-13	-1.55876105935534E-13	8.91611325951252E-13	7.41970264253139E-13	1.65228672291666E-12
0.07724	4.05277875432387E-13	-7.85615573915089E-13	2.02638937716194E-12	7.9185061815251E-13	1.08489769731131E-12	1.01631221069968E-12	4.86333450518865E-13	2.05756459834904E-13	2.2508509697091E-12	1.63358159020439E-12	-2.36931681022011E-13	1.67099185562892E-12	2.61871857971696E-13	4.92568494756286E-13	7.60675396965403E-13	-3.7410265424528E-13	9.2902159137578E-13	-1.24700884748427E-13
0.07734	1.77075256342766E-12	1.24700884748427E-14	4.92568494756286E-13	-9.41491679850622E-13	6.17269379504713E-13	1.72087220952829E-12	1.34676955528301E-12	1.42782513036949E-12	6.85854866116347E-13	1.20336353782232E-12	2.17603043886005E-12	1.4901755727437E-12	8.8537628171383E-13	-9.66431856800308E-13	2.48778265073112E-12	-1.43406017460691E-13	3.30457344583331E-13	-3.17987256108488E-13
0.07744	1.73957734224055E-12	8.10555750864774E-13	2.15732530614778E-12	1.12230796273584E-12	8.8537628171383E-13	1.19089344934748E-12	3.29210335735847E-12	2.06379964258646E-12	1.62734654596697E-12	1.18465840511005E-12	1.62111150172955E-13	-4.1774796390723E-13	1.55876105935533E-13	9.04081414426094E-13	2.00768424444967E-12	1.12230796273584E-13	3.92807786957544E-13	-4.55158229331758E-13
0.07754	4.42688140856915E-13	1.00384212222484E-12	-6.48444600691819E-13	1.26571398019653E-12	1.12230796273584E-12	-1.40911999765722E-12	1.93286371360062E-12	2.06379964258646E-12	3.42927433058174E-13	-2.93047079158803E-13	1.10360283002358E-12	9.85136989512572E-13	4.1774796390723E-13	7.29500175778297E-13	3.11752211871068E-14	4.55158229331758E-13	8.72906193238988E-13	6.35974512216977E-13
0.07764	6.85854866116347E-13	1.5774661920676E-12	7.35735220015718E-13	1.38417982070754E-12	1.17842336087263E-12	-5.1127362746855E-13	1.23453875900943E-12	1.62111150172955E-13	8.41730972051881E-13	3.92807786957544E-13	1.47147044003144E-12	1.01631221069968E-12	2.58130831429243E-12	1.01007716646226E-12	-6.73384777641505E-13	5.92329202555027E-13	6.73384777641505E-13	3.7410265424528E-13
0.07774	5.23743715943393E-13	5.98564246792449E-13	1.33429946680817E-12	7.9185061815251E-13	2.28202619089621E-12	9.41491679850622E-13	5.17508671705971E-13	4.61393273569179E-13	2.40672707564464E-12	1.4901755727437E-12	5.61153981367921E-13	9.91372033749993E-13	9.85136989512572E-13	9.85136989512572E-13	-2.18226548309747E-13	1.98274406749999E-12	1.05372247612421E-12	1.42159008613207E-12
0.07784	1.109837874261E-12	1.21583362629716E-12	6.29739467979555E-13	-6.54679644929241E-13	2.20720566004715E-12	6.23504423742134E-13	9.97607077987414E-14	6.17269379504713E-13	2.00144920021225E-12	2.86812034921382E-13	6.79619821878926E-13	9.2902159137578E-13	1.3155943340959E-12	-4.23983008144651E-13	1.15348318392295E-12	8.54201060526724E-13	2.15732530614778E-12	2.13862017343552E-12
0.07794	9.2902159137578E-13	6.29739467979555E-13	-5.36213804418235E-13	-1.80816282885219E-13	1.26571398019653E-12	1.44029521884433E-12	5.05038583231129E-13	-6.9832495459119E-13	-3.7410265424528E-14	-1.55876105935534E-13	1.8705132712264E-13	3.55397521533016E-13	1.10360283002358E-12	-4.67628317806601E-13	7.4197026425314E-13	-2.99282123396224E-13	2.63118866819181E-12	1.24700884748427E-13
0.07804	-2.3069663678459E-13	5.61153981367921E-14	4.23983008144651E-13	1.09736778578616E-12	1.55252601511791E-12	1.18465840511005E-12	3.99042831194966E-13	-6.0479929102987E-13	-8.10555750864774E-14	2.05756459834904E-13	1.44029521884433E-12	-5.36213804418235E-13	-4.30218052382073E-13	-5.42448848655657E-13	1.109837874261E-12	-5.6115398136792E-14	9.7890194527515E-13	8.54201060526724E-13
0.07814	3.86572742720123E-13	6.79619821878926E-13	2.3069663678459E-12	1.14724813968553E-12	1.109837874261E-12	1.33429946680817E-12	1.29065415714622E-12	2.18226548309747E-13	-1.05372247612421E-12	3.7410265424528E-13	1.91415858088835E-12	1.93286371360062E-13	6.11034335267291E-13	1.14724813968553E-12	4.676283178066E-13	1.65852176715408E-12	-4.11512919669808E-13	4.61393273569179E-13
0.07824	1.77698760766508E-12	1.08489769731131E-12	1.49641061698112E-12	7.79380529677668E-13	-1.24700884748427E-13	6.17269379504713E-13	4.73863362044022E-13	6.54679644929241E-13	1.14724813968553E-12	1.7520474307154E-12	7.54440352727982E-13	3.2422230034591E-13	1.37170973223269E-12	1.65228672291665E-12	7.29500175778297E-13	1.93909875783804E-12	7.23265131540876E-13	-1.55876105935534E-13
0.07834	2.1323851291981E-12	7.48205308490561E-13	-8.16790795102196E-13	9.41491679850622E-13	-1.33429946680817E-12	-1.06619256459905E-12	2.63742371242923E-12	1.20959858205974E-12	2.11991504072326E-12	6.73384777641505E-13	4.36453096619493E-14	-2.8057699068396E-13	1.34053451104559E-12	9.53961768325465E-13	1.76451751919024E-12	7.04559998828611E-13	1.19089344934748E-12	1.1971284935849E-12
0.07844	4.30218052382073E-13	6.29739467979555E-13	2.38802194293237E-12	1.08489769731131E-12	8.91611325951252E-13	1.45276530731917E-12	1.47147044003144E-12	7.17030087303454E-13	2.43790229683174E-12	6.9832495459119E-13	1.24700884748427E-12	7.35735220015718E-13	1.55876105935534E-12	7.85615573915089E-13	-5.05038583231129E-13	1.77698760766508E-12	2.28826123513363E-12	1.99521415597483E-13
0.07854	9.97607077987414E-13	1.25947893595911E-12	1.14101309544811E-12	1.09113274154873E-12	1.79569274037735E-12	1.49641061698112E-12	4.676283178066E-13	1.40911999765722E-12	1.8705132712264E-14	5.61153981367921E-13	-8.10555750864774E-14	-4.48923185094337E-13	1.34053451104559E-12	1.4028849534198E-12	4.80098406281443E-13	1.58993628054244E-12	2.32567150055816E-12	1.17218831663521E-12
0.07864	3.30457344583331E-13	1.65228672291666E-12	5.29978760180814E-13	1.01007716646226E-12	3.2422230034591E-12	2.09497486377357E-12	-1.37794477647012E-12	8.16790795102195E-13	1.11607291849842E-12	3.80337698482702E-13	1.4901755727437E-12	1.6959320325786E-12	9.2902159137578E-13	-6.29739467979555E-13	-8.66671149001566E-13	6.73384777641505E-13	6.67149733404083E-13	1.18465840511005E-12
0.07874	5.79859114080185E-13	4.05277875432387E-13	1.45276530731917E-12	1.43406017460691E-13	2.20720566004715E-12	7.54440352727982E-13	1.56499610359276E-12	1.39664990918238E-12	1.77075256342766E-12	1.10360283002358E-12	4.48923185094337E-13	1.45900035155659E-12	9.04081414426094E-13	8.54201060526724E-13	1.76451751919024E-12	1.36547468799527E-12	1.42782513036949E-12	4.05277875432387E-13
0.07884	1.67099185562892E-12	-1.15971822816037E-12	1.29688920138364E-12	-3.11752211871067E-14	5.92329202555027E-13	1.25947893595911E-12	1.80192778461477E-12	2.1323851291981E-12	1.74581238647798E-13	1.58993628054244E-12	1.59617132477986E-12	1.03501734341194E-12	-7.85615573915089E-13	-7.48205308490561E-14	2.08250477529873E-12	-1.8705132712264E-14	5.42448848655657E-13	1.14724813968553E-12
0.07894	2.06379964258646E-12	4.30218052382073E-13	1.24700884748427E-13	-6.42209556454398E-13	1.39664990918238E-12	-4.48923185094336E-13	2.62495362395438E-12	1.20336353782232E-12	1.15348318392295E-12	4.61393273569179E-13	1.8705132712264E-14	2.49401769496854E-13	5.17508671705971E-13	4.92568494756286E-13	8.85376281713831E-13	-2.49401769496854E-13	4.42688140856915E-13	1.50264566121854E-12
0.07904	1.80816282885219E-12	4.05277875432387E-13	3.11752211871067E-14	4.30218052382073E-13	9.72666901037729E-13	4.23983008144651E-13	6.67149733404083E-13	9.72666901037729E-13	1.46523539579401E-12	9.04081414426094E-13	-3.36692388820752E-13	2.61871857971696E-13	7.41970264253139E-13	1.3155943340959E-12	-2.49401769496854E-14	2.24461592547168E-13	1.40911999765722E-12	7.35735220015718E-13
0.07914	-1.20959858205974E-12	-5.67389025605342E-13	2.70600919904086E-12	1.98897911173741E-12	6.85854866116347E-14	1.29688920138364E-12	9.60196812562886E-13	7.85615573915089E-13	2.36308176598269E-12	2.3069663678459E-13	1.44029521884433E-12	-3.86572742720123E-13	1.34676955528301E-12	9.7890194527515E-13	-6.79619821878926E-13	3.86572742720123E-13	1.27194902443395E-12	-6.60914689166662E-13
0.07924	1.12230796273584E-13	1.11607291849842E-12	3.67867610007859E-13	1.23453875900943E-12	1.89545344817609E-12	1.30935928985848E-13	9.97607077987414E-13	6.60914689166662E-13	8.72906193238988E-13	3.42927433058174E-13	6.23504423742127E-15	1.02878229917452E-12	1.1971284935849E-12	6.17269379504713E-13	-4.98803538993708E-14	2.46284247378143E-12	1.12854300697326E-12	9.7890194527515E-13
0.07934	1.55252601511791E-12	4.73863362044022E-13	2.3069663678459E-13	9.35256635613201E-13	1.95156884631288E-12	1.228303714772E-12	-2.8057699068396E-13	8.91611325951252E-13	1.3155943340959E-12	2.18226548309747E-13	9.2902159137578E-13	1.27194902443395E-12	-6.23504423742134E-14	-1.13477805121068E-12	1.02878229917452E-12	4.80098406281443E-13	9.04081414426094E-13	1.84557309427672E-12
0.07944	7.54440352727982E-13	9.66431856800308E-13	1.43406017460691E-12	1.24700884748427E-14	1.44653026308175E-12	2.38802194293237E-12	5.6115398136792E-14	6.85854866116347E-13	7.17030087303454E-13	8.91611325951252E-13	6.0479929102987E-13	2.7745946856525E-12	5.67389025605342E-13	-4.80098406281443E-13	8.66671149001566E-13	2.11991504072326E-13	1.30935928985848E-13	1.49641061698112E-12
0.07954	1.80192778461477E-12	1.7520474307154E-12	1.38417982070754E-12	1.4901755727437E-12	2.12615008496068E-12	1.25324389172169E-12	-1.37170973223269E-13	-7.48205308490561E-14	8.23025839339617E-13	-1.43406017460691E-13	1.3155943340959E-12	2.43166725259432E-13	9.16551502900937E-13	1.30312424562106E-12	1.25947893595911E-12	1.93286371360062E-12	9.91372033749993E-13	-7.98085662389932E-13
0.07964	1.90168849241351E-12	-2.08250477529873E-12	1.60864141325471E-12	8.91611325951252E-13	9.97607077987415E-13	8.04320706627353E-13	3.77220176363991E-12	4.05277875432387E-13	1.32806442257075E-12	1.80816282885219E-12	-4.55158229331758E-13	1.35923964375785E-12	1.18465840511005E-13	9.91372033749993E-13	1.44653026308175E-12	-3.11752211871067E-13	8.29260883577038E-13	1.14101309544811E-12
0.07974	1.58370123630502E-12	4.05277875432387E-13	-1.64605167867923E-12	9.41491679850622E-13	8.47966016289302E-13	2.45660742954401E-12	1.29065415714622E-12	2.74341946446539E-13	2.03885946563678E-12	1.87051327122641E-14	1.2844191129088E-12	2.3069663678459E-12	-5.92329202555027E-13	2.6000134470047E-12	1.76451751919024E-12	3.17987256108488E-13	1.32182937833332E-12	1.44029521884433E-12
0.07984	1.52135079393081E-12	1.12230796273584E-13	-6.60914689166662E-13	1.90168849241351E-12	3.30457344583331E-13	1.20336353782232E-12	1.26571398019653E-12	2.55636813734275E-13	1.42782513036949E-12	7.73145485440246E-13	7.29500175778297E-13	4.86333450518865E-13	1.34676955528301E-12	7.10795043066033E-13	5.36213804418235E-13	4.92568494756286E-13	6.0479929102987E-13	9.35256635613201E-13
0.07994	1.41535504189464E-12	2.00144920021225E-12	2.26955610242137E-12	1.42159008613207E-12	2.60624849124212E-12	6.73384777641505E-13	1.18465840511005E-12	2.38802194293237E-12	7.60675396965403E-13	-6.73384777641505E-13	1.12230796273584E-13	2.61871857971696E-13	2.64989380090407E-12	-3.49162477295595E-13	-8.72906193238988E-13	1.42159008613207E-12	1.94533380207546E-12	2.3069663678459E-13
0.08004	9.47726724088044E-13	1.38417982070754E-12	3.12999220718551E-12	8.10555750864774E-14	2.44413734106917E-12	4.30218052382073E-13	1.26571398019653E-12	2.23838088123426E-12	1.29065415714622E-12	7.48205308490561E-14	-1.03501734341194E-12	-1.18465840511005E-13	1.08489769731131E-12	9.2902159137578E-13	3.42927433058174E-13	1.55876105935534E-12	2.19473557157231E-12	5.36213804418235E-13
0.08014	2.6000134470047E-12	1.74581238647798E-13	1.26571398019653E-12	1.3717097322327E-12	2.01391928868709E-12	1.93286371360062E-12	9.60196812562886E-13	1.42159008613207E-12	2.78706477412734E-12	1.60864141325471E-12	1.4028849534198E-12	1.6647568113915E-12	2.8057699068396E-13	-4.80098406281443E-13	-2.74341946446539E-13	6.73384777641505E-13	3.86572742720123E-13	1.52758583816823E-12
0.08024	2.08873981953615E-12	7.48205308490561E-14	1.93286371360062E-12	6.60914689166662E-13	1.05995752036163E-12	1.29065415714622E-12	3.05517167633646E-13	1.88921840393867E-12	8.04320706627353E-13	7.35735220015718E-13	1.35300459952043E-12	9.72666901037729E-13	1.73334229800313E-12	3.67867610007859E-13	1.36547468799527E-12	-9.97607077987415E-14	1.90168849241351E-12	5.42448848655657E-13
0.08034	1.97027397902514E-12	3.99042831194966E-13	1.09113274154873E-12	1.4028849534198E-12	1.18465840511005E-13	1.6647568113915E-12	1.24077380324685E-12	5.61153981367921E-13	4.61393273569179E-13	-1.24700884748427E-13	9.97607077987415E-13	8.54201060526724E-13	2.43166725259432E-13	1.109837874261E-12	1.44029521884433E-12	3.99042831194966E-13	1.41535504189464E-12	1.80816282885219E-12
0.08044	1.25947893595911E-12	-3.61632565770438E-13	5.23743715943393E-13	2.49401769496854E-14	1.13477805121068E-12	1.4028849534198E-12	2.2508509697091E-12	4.23983008144651E-13	4.1774796390723E-13	1.67099185562892E-12	1.84557309427672E-12	2.00144920021225E-12	-4.05277875432387E-13	2.35684672174527E-12	1.42782513036949E-12	-1.62111150172955E-13	-5.61153981367921E-13	1.98274406749999E-12
0.08054	3.67867610007859E-13	-2.3069663678459E-13	-2.74341946446539E-13	-9.72666901037729E-13	2.22591079275942E-12	4.11512919669808E-13	1.70216707681603E-12	2.93047079158803E-13	5.48683892893078E-13	1.4901755727437E-12	1.05995752036163E-13	4.1774796390723E-13	5.79859114080185E-13	1.05995752036163E-13	1.07866265307389E-12	2.20720566004715E-12	1.05995752036163E-12	-7.48205308490561E-14
0.08064	1.57123114783018E-12	-7.23265131540875E-13	6.17269379504713E-13	6.29739467979555E-13	1.25324389172169E-12	-4.61393273569179E-13	1.109837874261E-12	1.43406017460691E-12	1.34053451104559E-12	1.09736778578616E-12	1.65852176715408E-12	8.66671149001566E-13	2.03885946563678E-12	1.22206867053458E-12	1.36547468799527E-12	1.39664990918238E-12	1.68969698834118E-12	6.48444600691819E-13
0.08074	1.20959858205974E-12	9.72666901037729E-13	1.86427822698898E-12	1.38417982070754E-12	1.47147044003144E-12	5.42448848655657E-13	1.55876105935534E-13	1.01007716646226E-12	1.26571398019653E-12	1.99521415597483E-13	6.79619821878926E-13	1.4901755727437E-12	1.39041486494496E-12	3.80337698482702E-13	2.36931681022011E-13	2.86812034921382E-13	8.47966016289302E-13	1.72087220952829E-12
0.08084	7.66910441202825E-13	2.11991504072326E-12	7.41970264253139E-13	-1.18465840511005E-13	1.6959320325786E-12	1.63981663444181E-12	9.60196812562886E-13	1.04748743188679E-12	1.35300459952043E-12	-7.9185061815251E-13	-1.24077380324685E-12	3.80337698482702E-13	4.05277875432387E-13	5.79859114080185E-13	-5.36213804418235E-13	1.32806442257075E-12	1.77698760766508E-12	1.21583362629716E-12
0.08094	1.76451751919024E-12	-5.61153981367921E-13	1.24077380324685E-12	6.29739467979555E-13	1.62734654596697E-12	1.93909875783804E-12	1.54005592664307E-12	2.05756459834904E-13	1.83310300580187E-12	2.05756459834904E-13	5.42448848655657E-13	2.41919716411948E-12	-3.42927433058174E-13	-6.23504423742134E-13	1.12230796273584E-12	1.42782513036949E-12	1.67099185562892E-12	1.38417982070754E-12
0.08104	1.93286371360062E-13	1.88298335970124E-12	3.11752211871067E-13	5.86094158317606E-13	8.47966016289302E-13	5.86094158317606E-13	1.05372247612421E-12	2.61871857971696E-13	1.68969698834118E-12	-1.09736778578616E-12	5.98564246792449E-13	1.90792353665093E-12	4.98803538993707E-13	-5.92329202555027E-13	1.13477805121068E-12	1.58370123630502E-12	7.60675396965403E-13	7.79380529677668E-13
0.08114	1.15971822816037E-12	-7.48205308490561E-13	3.11752211871067E-13	-1.99521415597483E-13	4.73863362044022E-13	1.32806442257075E-12	2.48778265073111E-12	2.24461592547168E-13	2.15109026191036E-12	-5.42448848655657E-13	2.30073132360847E-12	2.1635603503852E-12	4.42688140856915E-13	1.16595327239779E-12	1.2844191129088E-12	5.05038583231129E-13	6.23504423742141E-15	1.48394052850628E-12
0.08124	7.23265131540875E-13	1.12230796273584E-13	9.41491679850622E-13	1.22206867053458E-12	1.18465840511005E-13	2.20720566004715E-12	2.78706477412734E-12	-7.48205308490561E-13	-3.67867610007859E-13	6.60914689166662E-13	1.24077380324685E-12	3.11752211871067E-12	4.1774796390723E-13	1.93286371360062E-12	1.89545344817609E-12	-4.05277875432387E-13	2.99282123396224E-13	5.61153981367921E-13
0.08134	3.23598795922168E-12	1.36547468799527E-12	1.01007716646226E-12	2.05132955411162E-12	6.60914689166662E-13	4.05277875432387E-13	1.65852176715408E-12	1.8705132712264E-13	1.08489769731131E-12	2.86812034921382E-13	4.55158229331758E-13	5.79859114080185E-13	6.54679644929241E-13	-1.12230796273584E-13	-5.61153981367921E-14	1.14101309544811E-12	1.50888070545596E-12	1.60240636901728E-12
0.08144	1.55876105935534E-12	6.29739467979555E-13	-1.18465840511005E-13	1.62734654596697E-12	9.22786547138358E-13	8.85376281713831E-13	1.75828247495282E-12	3.08634689752356E-12	1.7520474307154E-12	-2.3069663678459E-13	3.55397521533016E-13	1.12230796273584E-13	1.89545344817609E-12	5.98564246792449E-13	7.79380529677668E-13	9.22786547138358E-13	5.79859114080185E-13	6.35974512216977E-13
0.08154	-9.91372033749993E-13	1.30935928985848E-12	-5.17508671705971E-13	1.29688920138364E-12	1.39664990918238E-12	2.28202619089621E-12	8.41730972051881E-13	1.21583362629716E-12	1.27194902443395E-12	5.73624069842763E-13	-1.20959858205974E-12	6.92089910353769E-13	1.34053451104559E-12	8.60436104764145E-13	4.05277875432387E-13	2.19473557157231E-12	2.27579114665879E-12	1.30935928985848E-13
0.08164	1.41535504189464E-12	1.63358159020439E-12	1.1971284935849E-12	7.35735220015718E-13	1.18465840511005E-13	1.6959320325786E-12	1.6647568113915E-12	-1.9578038905503E-12	1.82686796156445E-12	-1.09113274154873E-12	2.41296211988206E-12	1.41535504189464E-12	1.30935928985848E-13	9.22786547138358E-13	1.06619256459905E-12	1.44653026308175E-12	2.16979539462263E-12	1.12230796273584E-12
0.08174	8.91611325951252E-13	6.92089910353769E-13	1.38417982070754E-12	5.29978760180814E-13	1.41535504189464E-12	2.67483397785375E-12	2.18226548309747E-12	3.2422230034591E-13	6.17269379504713E-13	7.17030087303454E-13	1.30935928985848E-13	5.73624069842763E-13	0	-4.05277875432387E-13	1.7520474307154E-12	-1.49641061698112E-13	7.17030087303454E-13	7.85615573915089E-13
0.08184	2.58754335852986E-12	4.98803538993707E-14	1.38417982070754E-12	1.99521415597483E-13	1.35923964375785E-12	1.90792353665093E-12	1.6647568113915E-12	1.74581238647798E-13	1.2844191129088E-12	8.54201060526724E-13	2.86812034921382E-13	8.16790795102196E-13	2.05756459834904E-13	7.17030087303454E-13	5.48683892893078E-13	2.55636813734275E-13	6.67149733404083E-13	-5.1127362746855E-13
0.08194	2.70600919904086E-12	3.30457344583331E-13	3.11752211871067E-14	9.35256635613201E-13	-3.11752211871067E-14	-3.05517167633646E-13	1.55252601511791E-12	9.78901945275151E-13	7.48205308490561E-13	1.55876105935534E-12	1.17218831663521E-12	8.8537628171383E-13	1.80192778461477E-12	-4.92568494756286E-13	-1.37170973223269E-13	-1.32806442257075E-12	-1.4028849534198E-12	9.47726724088044E-13
0.08204	9.10316458663516E-13	5.86094158317606E-13	1.3717097322327E-13	1.12854300697326E-12	1.53382088240565E-12	9.35256635613201E-14	1.7832226519025E-12	1.14724813968553E-12	-4.55158229331758E-13	3.61632565770438E-13	9.04081414426094E-13	9.16551502900937E-13	2.05132955411162E-12	-1.99521415597483E-13	8.79141237476409E-13	9.60196812562886E-13	-4.61393273569179E-13	7.73145485440246E-13
0.08214	1.93286371360062E-12	1.37170973223269E-13	-7.60675396965403E-13	2.59377840276728E-12	1.62111150172955E-12	8.16790795102196E-13	-2.24461592547168E-13	2.09497486377357E-12	2.15732530614778E-12	1.48394052850628E-12	8.91611325951252E-13	2.43166725259432E-13	2.41296211988206E-12	4.42688140856915E-13	8.97846370188673E-13	1.36547468799527E-12	1.1971284935849E-12	1.43406017460691E-13
0.08224	8.66671149001566E-13	9.97607077987415E-13	-9.85136989512572E-13	9.60196812562886E-13	1.5774661920676E-12	9.85136989512572E-13	-1.18465840511005E-13	5.23743715943393E-13	1.55876105935534E-12	7.85615573915089E-13	1.09736778578616E-12	1.19089344934748E-12	-3.86572742720123E-13	1.32182937833332E-12	5.29978760180814E-13	2.338141589033E-12	1.24700884748427E-12	8.3549592781446E-13
0.08234	-7.73145485440246E-13	1.9578038905503E-12	1.82063291732703E-12	8.16790795102196E-13	9.47726724088044E-13	1.0225472549371E-12	8.54201060526724E-13	1.58993628054244E-12	1.228303714772E-12	3.99042831194966E-13	8.3549592781446E-13	7.29500175778297E-13	-8.23025839339617E-13	5.42448848655657E-13	-2.99282123396224E-13	1.93909875783804E-12	1.70216707681603E-12	1.86427822698898E-12
0.08244	1.85180813851414E-12	1.34053451104559E-12	2.5127228276808E-12	7.79380529677668E-13	6.85854866116347E-13	1.70840212105345E-12	-9.35256635613201E-14	3.2422230034591E-13	4.11512919669808E-13	-2.49401769496854E-13	1.67722689986634E-12	2.88682548192608E-12	1.93286371360062E-13	-2.68106902209118E-13	8.91611325951252E-13	1.25947893595911E-12	-3.17987256108488E-13	1.94533380207546E-12
0.08254	1.50888070545596E-12	7.04559998828611E-13	6.17269379504713E-13	1.11607291849842E-12	1.48394052850628E-12	7.9185061815251E-13	1.08489769731131E-12	4.86333450518865E-13	4.42688140856915E-13	-4.48923185094337E-13	-1.08489769731131E-12	1.13477805121068E-12	2.10744495224841E-12	8.72906193238988E-13	6.29739467979555E-13	1.05995752036163E-13	5.23743715943393E-13	1.01007716646226E-12
0.08264	-4.48923185094336E-13	1.52758583816823E-12	8.3549592781446E-13	1.58993628054244E-12	3.61632565770438E-13	1.39041486494496E-12	8.41730972051881E-13	1.68969698834118E-12	5.54918937130499E-13	9.97607077987414E-14	1.58993628054244E-12	1.21583362629716E-12	9.60196812562886E-13	-4.36453096619494E-14	3.7410265424528E-13	8.10555750864774E-14	7.73145485440246E-13	1.17842336087263E-12
0.08274	3.2422230034591E-13	-1.17218831663521E-12	6.35974512216977E-13	-8.72906193238988E-13	1.25947893595911E-12	-8.72906193238988E-14	4.98803538993707E-13	2.3069663678459E-13	8.54201060526724E-13	1.68346194410376E-12	9.35256635613201E-14	8.41730972051881E-13	4.42688140856915E-13	1.14101309544811E-12	1.73957734224055E-12	8.54201060526724E-13	-1.60240636901728E-12	-6.85854866116347E-13
0.08284	2.31943645632074E-12	2.74341946446539E-13	-8.66671149001566E-13	-3.42927433058174E-13	8.10555750864774E-14	1.8705132712264E-14	-4.92568494756286E-13	1.30935928985848E-12	2.36931681022011E-13	1.85180813851414E-12	1.04748743188679E-12	1.52758583816823E-12	1.8705132712264E-12	1.87674831546382E-12	3.36692388820752E-13	8.41730972051881E-13	1.23453875900943E-12	3.92807786957544E-13
0.08294	1.62111150172955E-12	1.05372247612421E-12	9.22786547138358E-13	7.98085662389932E-13	1.30935928985848E-12	3.99042831194966E-13	-6.79619821878926E-13	1.0225472549371E-12	2.07626973106131E-12	1.49641061698112E-12	2.19473557157231E-12	8.79141237476409E-13	2.2508509697091E-12	1.17842336087263E-12	-7.10795043066033E-13	1.87674831546382E-12	2.86812034921382E-13	1.21583362629716E-12
0.08304	-6.48444600691819E-13	1.32182937833332E-12	2.09497486377357E-12	1.228303714772E-12	2.53142796039306E-12	6.92089910353769E-13	-2.49401769496853E-14	3.36692388820752E-13	2.86812034921382E-13	-4.1774796390723E-13	-1.59617132477986E-12	9.16551502900937E-13	1.09113274154873E-12	1.92662866936319E-12	1.24700884748427E-12	4.55158229331758E-13	2.16356035038521E-12	1.98897911173741E-12
0.08314	-1.8705132712264E-14	3.86572742720123E-13	1.55252601511791E-12	9.85136989512572E-13	2.07003468682389E-12	1.33429946680817E-12	4.86333450518864E-13	4.98803538993707E-13	2.21344070428458E-12	8.79141237476409E-13	1.26571398019653E-12	1.06619256459905E-12	3.11752211871067E-14	4.86333450518864E-13	2.38802194293237E-12	5.86094158317606E-13	5.48683892893078E-13	2.88682548192608E-12
0.08324	1.85180813851414E-12	7.23265131540876E-13	1.98897911173741E-12	8.60436104764145E-13	6.60914689166662E-13	9.2902159137578E-13	1.83310300580187E-12	1.29065415714622E-12	2.18226548309747E-12	6.9832495459119E-13	1.51511574969339E-12	1.44653026308175E-12	1.34676955528301E-12	7.60675396965403E-13	2.46907751801885E-12	1.05995752036163E-12	7.17030087303454E-13	1.58370123630502E-12
0.08334	4.92568494756286E-13	-1.24700884748427E-14	1.14101309544811E-12	-1.09736778578616E-12	-2.86812034921382E-13	1.48394052850628E-12	2.38178689869495E-12	6.0479929102987E-13	4.48923185094337E-13	-6.48444600691819E-13	-7.04559998828611E-13	6.29739467979555E-13	9.04081414426094E-13	1.83310300580187E-12	2.86812034921382E-13	9.53961768325465E-13	1.27818406867137E-12	5.05038583231129E-13
0.08344	-1.18465840511005E-13	1.29065415714622E-12	1.109837874261E-12	4.36453096619493E-14	1.05372247612421E-12	9.91372033749993E-13	7.9185061815251E-13	-1.24700884748427E-13	-3.55397521533016E-13	1.93286371360062E-12	-1.73334229800313E-12	-6.42209556454398E-13	1.73957734224055E-12	1.01007716646226E-12	6.79619821878926E-13	9.60196812562886E-13	-1.24700884748427E-13	4.92568494756286E-13
0.08354	3.30457344583331E-13	-8.72906193238988E-14	4.98803538993707E-14	1.74581238647797E-13	9.66431856800308E-13	-1.93286371360062E-13	1.79569274037735E-12	5.42448848655657E-13	2.00144920021225E-12	2.61871857971696E-12	1.01631221069968E-12	5.1127362746855E-13	9.78901945275151E-13	-1.01007716646226E-12	6.35974512216977E-13	-1.30935928985848E-13	-2.3069663678459E-13	2.55636813734275E-13
0.08364	8.72906193238988E-13	7.85615573915089E-13	-7.98085662389932E-13	1.37794477647012E-12	-9.10316458663516E-13	4.73863362044022E-13	-2.36931681022011E-13	1.68346194410376E-13	-2.8057699068396E-13	5.92329202555027E-13	6.73384777641505E-13	2.39425698716979E-12	6.23504423742133E-15	1.35923964375785E-12	3.67867610007859E-13	1.36547468799527E-12	1.75828247495282E-12	5.29978760180814E-13
0.08374	-2.68106902209118E-13	9.16551502900937E-13	5.36213804418235E-13	1.75828247495282E-12	5.79859114080185E-13	1.92662866936319E-12	-5.73624069842763E-13	2.17603043886005E-12	1.17218831663521E-12	3.42927433058174E-13	-3.7410265424528E-14	1.67099185562892E-12	7.17030087303454E-13	1.91415858088835E-12	2.38178689869495E-12	6.23504423742134E-13	1.30312424562106E-12	-3.7410265424528E-14
0.08384	-7.23265131540875E-13	-5.17508671705971E-13	8.60436104764145E-13	1.1971284935849E-12	1.53382088240565E-12	1.04125238764936E-12	2.8057699068396E-13	6.79619821878926E-13	2.67483397785375E-12	1.03501734341194E-12	-4.98803538993707E-14	5.54918937130499E-13	1.41535504189464E-12	6.0479929102987E-13	6.73384777641505E-13	-3.99042831194966E-13	1.95156884631288E-12	1.98897911173741E-12
0.08394	1.52758583816823E-12	1.65852176715408E-12	1.8393380500393E-12	4.23983008144651E-13	1.14724813968553E-12	8.10555750864774E-13	-6.85854866116347E-14	1.41535504189464E-12	1.56499610359276E-12	1.47147044003144E-12	2.8057699068396E-13	1.99521415597483E-12	1.9578038905503E-12	1.18465840511006E-13	8.79141237476409E-13	-7.66910441202825E-13	-4.92568494756286E-13	1.14724813968553E-12
0.08404	1.18465840511005E-12	-1.05995752036163E-13	1.18465840511005E-12	7.73145485440246E-13	1.55252601511791E-12	1.18465840511005E-13	1.49641061698112E-12	7.73145485440246E-13	1.07242760883647E-12	3.11752211871067E-13	5.79859114080185E-13	1.42782513036949E-12	8.66671149001566E-13	1.24077380324685E-12	1.26571398019653E-12	1.62734654596697E-12	2.18226548309747E-13	1.68346194410376E-12
0.08414	6.85854866116347E-13	3.86572742720123E-13	1.11607291849842E-12	-2.93047079158803E-13	1.78945769613992E-12	2.49401769496854E-13	1.94533380207546E-12	7.60675396965404E-13	2.3069663678459E-12	8.60436104764145E-13	1.44029521884433E-12	3.61632565770438E-13	1.8393380500393E-12	1.17842336087263E-12	2.03262442139936E-12	1.58993628054244E-12	-6.23504423742134E-13	1.43406017460691E-13
0.08424	-1.18465840511005E-12	4.86333450518865E-13	1.6647568113915E-12	-1.74581238647798E-13	9.16551502900937E-13	2.36931681022011E-12	2.93047079158803E-13	6.60914689166662E-13	1.63981663444181E-12	1.2844191129088E-12	1.43406017460691E-12	-6.29739467979555E-13	2.06379964258646E-12	2.0450945098742E-12	5.79859114080185E-13	6.67149733404083E-13	3.86572742720123E-13	1.27818406867137E-12
0.08434	-3.36692388820752E-13	1.00384212222484E-12	-5.86094158317606E-13	-2.18226548309747E-13	7.48205308490561E-13	1.86427822698898E-12	1.3717097322327E-13	1.07866265307389E-12	-3.49162477295595E-13	2.38802194293237E-12	9.85136989512572E-13	4.48923185094337E-13	8.97846370188673E-13	2.3069663678459E-12	-3.99042831194966E-13	2.55636813734275E-13	5.67389025605342E-13	-1.50264566121854E-12
0.08444	-2.86812034921382E-13	1.85804318275156E-12	5.67389025605342E-13	1.04748743188679E-12	1.56499610359276E-12	-7.17030087303454E-13	-7.17030087303454E-13	9.10316458663516E-13	1.25324389172169E-12	1.6959320325786E-12	1.0225472549371E-12	8.60436104764145E-13	1.93286371360062E-13	1.25947893595911E-12	1.29065415714622E-12	2.219675748522E-12	5.86094158317606E-13	8.04320706627353E-13
0.08454	-8.04320706627353E-13	6.11034335267291E-13	5.92329202555027E-13	4.23983008144651E-13	1.12230796273584E-12	8.97846370188673E-13	1.06619256459905E-12	1.29065415714622E-12	1.23453875900943E-12	4.36453096619494E-14	1.93286371360062E-12	1.5774661920676E-12	5.61153981367921E-14	2.1635603503852E-12	2.38802194293237E-12	9.97607077987415E-13	3.17987256108488E-13	-3.2422230034591E-13
0.08464	-2.03262442139936E-12	7.79380529677668E-13	1.85804318275156E-12	1.34053451104559E-12	1.3155943340959E-12	6.9832495459119E-13	4.92568494756286E-13	1.80816282885219E-13	6.54679644929241E-13	5.05038583231129E-13	7.48205308490561E-13	1.11607291849842E-12	1.20336353782232E-12	4.61393273569179E-13	5.92329202555027E-13	3.86572742720123E-13	4.23983008144651E-13	2.37555185445753E-12
0.08474	9.66431856800308E-13	4.36453096619494E-13	7.04559998828611E-13	1.89545344817609E-12	-1.29065415714622E-12	7.48205308490561E-13	-5.6115398136792E-14	0	1.15971822816037E-12	1.83310300580187E-12	6.23504423742134E-13	2.24461592547168E-12	-1.30935928985848E-12	-1.05995752036163E-13	1.72710725376571E-12	1.24700884748427E-12	3.92807786957544E-13	1.77698760766508E-12
0.08484	1.6959320325786E-12	1.25324389172169E-12	5.67389025605342E-13	5.61153981367921E-14	1.84557309427672E-12	1.7520474307154E-12	1.26571398019653E-12	1.17842336087263E-12	1.42159008613207E-12	1.32182937833332E-12	5.98564246792449E-13	6.67149733404083E-13	-4.98803538993707E-14	1.49641061698112E-13	1.74581238647798E-12	1.63981663444181E-12	8.72906193238988E-14	2.31943645632074E-12
0.08494	3.92807786957544E-13	1.62111150172955E-12	-2.49401769496854E-14	8.66671149001566E-13	2.40672707564464E-12	5.86094158317606E-13	5.29978760180814E-13	1.98897911173741E-12	4.30218052382073E-13	6.23504423742134E-13	1.33429946680817E-12	1.24077380324685E-12	5.05038583231129E-13	1.3155943340959E-12	8.66671149001566E-13	1.27194902443395E-12	2.43166725259432E-13	-1.42159008613207E-12
0.08504	9.16551502900937E-13	2.36931681022011E-13	-6.23504423742134E-14	6.48444600691819E-13	1.62111150172955E-13	5.86094158317606E-13	1.09736778578616E-12	2.08873981953615E-12	5.17508671705971E-13	1.99521415597483E-13	5.29978760180814E-13	1.37170973223269E-12	-2.24461592547168E-13	8.54201060526724E-13	4.676283178066E-13	5.67389025605342E-13	-1.08489769731131E-12	-3.11752211871067E-14
0.08514	1.07866265307389E-12	7.23265131540875E-13	7.48205308490561E-13	4.23983008144651E-13	1.74581238647798E-12	1.228303714772E-12	1.25324389172169E-12	3.49162477295595E-13	4.61393273569179E-13	9.91372033749993E-13	5.29978760180814E-13	8.54201060526724E-13	2.22591079275942E-12	1.3155943340959E-12	7.17030087303454E-13	2.0450945098742E-12	5.29978760180814E-13	5.54918937130499E-13
0.08524	-3.7410265424528E-14	2.76212459717765E-12	1.57123114783018E-12	3.86572742720123E-13	3.67867610007859E-13	3.80337698482702E-13	-3.7410265424528E-13	1.42782513036949E-12	1.17218831663521E-12	2.49401769496854E-12	-3.11752211871067E-14	-1.12230796273584E-13	1.27194902443395E-12	1.80192778461477E-12	6.23504423742134E-15	1.51511574969339E-12	3.11752211871067E-13	8.8537628171383E-13
0.08534	2.55636813734275E-13	5.36213804418235E-13	2.68106902209118E-13	1.14101309544811E-12	2.41296211988206E-12	2.08250477529873E-12	-1.1971284935849E-12	8.97846370188673E-13	1.37794477647012E-12	-2.93047079158803E-13	9.72666901037729E-13	2.93047079158803E-13	1.26571398019653E-12	9.22786547138358E-13	-5.42448848655657E-13	1.43406017460691E-13	9.91372033749993E-13	2.61871857971696E-13
0.08544	-9.16551502900937E-13	-3.55397521533016E-13	1.33429946680817E-12	-7.73145485440246E-13	1.91415858088835E-12	-7.54440352727982E-13	9.97607077987414E-13	-2.68106902209118E-13	1.6959320325786E-12	3.7410265424528E-14	1.05995752036163E-12	1.93286371360062E-12	2.36931681022011E-13	-1.74581238647798E-13	-4.55158229331758E-13	5.29978760180814E-13	1.00384212222484E-12	7.48205308490561E-13
0.08554	4.98803538993708E-14	2.86812034921382E-13	1.39041486494496E-12	2.86812034921382E-13	3.2422230034591E-13	1.09736778578616E-12	4.14006937364777E-12	1.06619256459905E-12	9.60196812562886E-13	-9.10316458663516E-13	5.36213804418235E-13	8.3549592781446E-13	-1.5774661920676E-12	9.47726724088044E-13	2.97411610124998E-12	-9.41491679850622E-13	1.62734654596697E-12	1.45900035155659E-12
0.08564	7.29500175778297E-13	1.12854300697326E-12	3.92807786957544E-13	1.51511574969339E-12	1.82063291732703E-12	2.12615008496068E-12	6.48444600691819E-13	9.35256635613201E-13	-1.20959858205974E-12	1.07242760883647E-12	1.8393380500393E-12	1.8705132712264E-14	1.47770548426886E-12	3.2422230034591E-13	1.30312424562106E-12	7.85615573915089E-13	1.33429946680817E-12	1.38417982070754E-12
0.08574	3.11752211871067E-13	1.90168849241351E-12	-1.8705132712264E-13	-1.68346194410376E-13	-6.11034335267291E-13	-3.11752211871067E-13	6.11034335267291E-13	1.09113274154873E-12	1.01631221069968E-12	-1.8705132712264E-14	1.30312424562106E-12	-7.04559998828611E-13	8.72906193238988E-13	1.32806442257075E-12	3.30457344583331E-13	-4.92568494756286E-13	6.9832495459119E-13	3.80337698482702E-13
0.08584	1.62111150172955E-12	-5.1127362746855E-13	9.66431856800308E-13	-1.30935928985848E-13	-2.36931681022011E-13	6.23504423742134E-13	1.40911999765722E-12	5.1127362746855E-13	2.51895787191822E-12	2.15109026191036E-12	1.84557309427672E-12	-1.68346194410376E-13	2.27579114665879E-12	5.98564246792449E-13	-4.36453096619494E-14	-6.85854866116347E-14	6.17269379504713E-13	3.7410265424528E-14
0.08594	1.34053451104559E-12	-3.49162477295595E-13	1.05995752036163E-13	7.79380529677668E-13	1.55252601511791E-12	8.54201060526724E-13	-1.55252601511791E-12	5.67389025605342E-13	1.80816282885219E-12	2.07626973106131E-12	-3.17987256108488E-13	1.39664990918238E-12	5.17508671705971E-13	1.05372247612421E-12	1.10360283002358E-12	1.30935928985848E-12	1.39664990918238E-12	5.29978760180814E-13
0.08604	-1.33429946680817E-12	7.41970264253139E-13	1.55876105935534E-12	1.93286371360062E-13	1.50264566121854E-12	1.96403893478772E-12	1.68346194410376E-12	6.85854866116347E-13	5.86094158317606E-13	-4.73863362044022E-13	1.37170973223269E-13	6.9832495459119E-13	1.22206867053458E-12	1.41535504189464E-12	1.19089344934748E-12	2.68106902209118E-13	8.91611325951252E-13	1.16595327239779E-12
0.08614	-2.55636813734275E-13	1.97650902326256E-12	1.02878229917452E-12	1.80192778461477E-12	8.79141237476409E-13	3.42927433058174E-13	1.37794477647012E-12	7.10795043066033E-13	1.34053451104559E-12	1.1971284935849E-12	1.77698760766508E-12	1.8705132712264E-14	1.83310300580187E-12	1.4901755727437E-12	4.55158229331758E-13	-8.10555750864774E-14	1.56499610359276E-12	5.54918937130499E-13
0.08624	3.99042831194966E-13	1.27818406867137E-12	4.05277875432387E-13	-8.66671149001566E-13	1.29688920138364E-12	1.05995752036163E-13	9.85136989512572E-13	1.79569274037735E-12	1.98274406749999E-12	2.61871857971696E-13	1.15971822816037E-12	9.66431856800308E-13	-9.35256635613201E-14	8.3549592781446E-13	1.68969698834118E-12	1.51511574969339E-12	-1.68346194410376E-13	1.88298335970124E-12
0.08634	8.72906193238988E-14	5.48683892893078E-13	5.17508671705971E-13	2.61871857971696E-13	1.97027397902514E-12	1.15348318392295E-12	1.53382088240565E-12	4.73863362044022E-13	1.52135079393081E-12	2.26955610242137E-12	1.89545344817609E-12	1.70840212105345E-12	9.7890194527515E-13	1.3717097322327E-12	5.98564246792449E-13	4.61393273569179E-13	2.11991504072326E-13	1.03501734341194E-12
0.08644	1.6959320325786E-12	3.49162477295595E-13	-4.23983008144651E-13	-5.79859114080185E-13	2.31320141208332E-12	1.16595327239779E-12	3.11752211871067E-14	8.41730972051881E-13	1.25947893595911E-12	2.29449627937105E-12	7.85615573915089E-13	-9.35256635613201E-13	1.38417982070754E-12	-1.14101309544811E-12	1.46523539579402E-12	-4.11512919669809E-13	8.41730972051881E-13	2.24461592547168E-13
0.08654	1.2844191129088E-12	-5.67389025605342E-13	3.42927433058174E-13	-4.30218052382073E-13	3.67867610007859E-13	4.42688140856915E-13	6.60914689166662E-13	1.21583362629716E-12	6.48444600691819E-13	-9.41491679850622E-13	-1.18465840511005E-13	5.98564246792449E-13	1.24700884748427E-13	7.98085662389932E-13	3.61632565770438E-13	-3.30457344583331E-13	1.12230796273584E-13	9.35256635613201E-14
0.08664	1.15971822816037E-12	2.219675748522E-12	-5.05038583231128E-13	5.86094158317606E-13	1.09113274154873E-12	9.35256635613201E-14	2.8057699068396E-13	-1.07866265307389E-12	1.63981663444181E-12	3.36692388820752E-13	1.07242760883647E-12	8.3549592781446E-13	2.8618853049764E-12	8.97846370188673E-13	-1.74581238647797E-13	7.48205308490561E-14	-7.48205308490561E-13	2.03262442139936E-12
0.08674	9.16551502900937E-13	1.81439787308961E-12	6.29739467979555E-13	-2.61871857971696E-13	9.10316458663516E-13	7.04559998828611E-13	1.24700884748427E-12	1.09113274154873E-12	-3.92807786957544E-13	1.41535504189464E-12	1.74581238647798E-13	2.86812034921382E-13	4.86333450518865E-13	2.02638937716194E-12	2.06379964258646E-12	9.60196812562886E-13	5.67389025605342E-13	1.5774661920676E-12
0.08684	6.0479929102987E-13	4.92568494756286E-13	-6.11034335267291E-13	-4.98803538993707E-13	1.53382088240565E-12	5.23743715943393E-13	-1.24700884748427E-13	1.86427822698898E-12	1.05995752036163E-12	2.49401769496854E-13	-1.04748743188679E-12	3.55397521533016E-13	2.49401769496854E-14	1.17218831663521E-12	-6.0479929102987E-13	6.35974512216977E-13	6.79619821878926E-13	1.24700884748427E-12
0.08694	7.73145485440246E-13	1.54005592664307E-12	1.56499610359276E-12	-6.29739467979555E-13	1.25324389172169E-12	1.09736778578616E-12	1.1971284935849E-12	-5.67389025605342E-13	1.41535504189464E-12	2.43166725259432E-13	-9.35256635613201E-14	1.15348318392295E-12	2.93047079158803E-13	1.64605167867923E-12	1.04125238764936E-12	7.29500175778297E-13	1.61487645749213E-12	6.17269379504713E-13
0.08704	1.73334229800313E-12	-1.14101309544811E-12	1.47770548426886E-12	-9.35256635613201E-13	1.8705132712264E-14	5.05038583231128E-13	1.39041486494496E-12	3.67867610007859E-13	1.47770548426886E-12	1.12230796273584E-13	6.29739467979555E-13	1.72087220952829E-12	7.54440352727982E-13	1.97650902326256E-12	4.80098406281443E-13	3.92807786957544E-13	3.61632565770438E-13	1.21583362629716E-12
0.08714	1.03501734341194E-12	1.39664990918238E-12	-2.05756459834904E-13	-5.67389025605342E-13	4.42688140856915E-13	1.9578038905503E-12	2.49401769496854E-13	-6.85854866116347E-13	9.60196812562886E-13	2.07626973106131E-12	1.53382088240565E-12	2.53142796039306E-12	1.45276530731917E-12	-9.60196812562886E-13	6.23504423742133E-15	6.9832495459119E-13	9.53961768325465E-13	-6.85854866116347E-13
0.08724	9.04081414426094E-13	1.39664990918238E-12	-4.11512919669808E-13	9.97607077987415E-13	9.35256635613201E-13	1.15971822816037E-12	4.80098406281443E-13	1.77698760766508E-12	3.80337698482702E-13	6.92089910353769E-13	7.23265131540875E-13	-2.49401769496854E-14	1.95156884631288E-12	-1.0225472549371E-12	-3.11752211871067E-13	3.11752211871067E-13	6.11034335267291E-13	-4.98803538993707E-13
0.08734	2.3069663678459E-13	7.29500175778297E-13	1.15971822816037E-12	6.42209556454398E-13	2.1323851291981E-12	1.85180813851414E-12	1.4901755727437E-12	1.92039362512577E-12	7.23265131540876E-13	1.59617132477986E-12	6.85854866116348E-14	5.61153981367921E-13	2.02638937716194E-12	1.04748743188679E-12	-1.62111150172955E-13	1.44653026308175E-12	-3.7410265424528E-13	-2.8057699068396E-13
0.08744	5.73624069842763E-13	9.53961768325465E-13	5.92329202555027E-13	3.05517167633646E-13	1.40911999765722E-12	1.80816282885219E-13	-1.29688920138364E-12	7.4197026425314E-13	1.85804318275156E-12	5.92329202555027E-13	1.58370123630502E-12	8.79141237476409E-13	7.85615573915089E-13	1.74581238647798E-12	1.65228672291666E-12	1.55876105935534E-13	-4.23983008144651E-13	5.48683892893078E-13
0.08754	1.15971822816037E-12	-5.92329202555027E-13	1.55876105935534E-12	-8.60436104764145E-13	3.11752211871067E-14	1.62111150172955E-13	-2.49401769496854E-14	-9.35256635613201E-14	9.60196812562886E-13	-6.85854866116347E-13	1.74581238647798E-12	1.77698760766508E-12	8.54201060526724E-13	1.47770548426886E-12	1.36547468799527E-12	-7.66910441202825E-13	-8.97846370188673E-13	1.45900035155659E-12
0.08764	1.47770548426886E-12	1.11607291849842E-12	1.20959858205974E-12	8.97846370188673E-13	7.23265131540875E-13	1.85180813851414E-12	1.45276530731917E-12	1.09113274154873E-12	4.80098406281443E-13	3.11752211871067E-13	1.55876105935534E-13	2.05756459834904E-12	1.50888070545596E-12	1.29688920138364E-12	-1.18465840511005E-13	-1.49641061698112E-13	9.04081414426094E-13	9.66431856800308E-13
0.08774	1.05995752036163E-12	1.74581238647798E-13	1.01631221069968E-12	6.92089910353769E-13	1.87674831546382E-12	-2.3069663678459E-13	1.54629097088049E-12	1.99521415597483E-13	2.16356035038521E-12	1.27194902443395E-12	1.40911999765722E-12	5.17508671705971E-13	4.36453096619494E-13	5.42448848655657E-13	2.64365875666665E-12	1.14101309544811E-12	-1.80816282885219E-13	6.9832495459119E-13
0.08784	6.42209556454398E-13	-1.93286371360062E-13	-3.17987256108488E-13	-5.98564246792449E-13	1.74581238647798E-13	7.48205308490561E-13	2.36931681022011E-13	1.17218831663521E-12	2.12615008496068E-12	2.31943645632074E-12	1.34676955528301E-12	1.33429946680817E-12	-6.79619821878926E-13	1.55876105935534E-12	6.67149733404083E-13	3.7410265424528E-14	1.18465840511005E-12	2.8057699068396E-13
0.08794	-2.86812034921382E-13	3.80337698482702E-13	-2.93047079158803E-13	-3.55397521533016E-13	1.81439787308961E-12	1.30935928985848E-12	1.68346194410376E-13	1.63981663444181E-12	8.47966016289302E-13	1.7520474307154E-12	6.85854866116347E-13	1.35300459952043E-12	1.00384212222484E-12	-1.98897911173741E-12	1.35923964375785E-12	1.72710725376571E-12	1.27818406867137E-12	-1.8705132712264E-14
0.08804	-1.93286371360062E-13	1.17842336087263E-12	-1.99521415597483E-13	1.74581238647798E-13	9.72666901037729E-13	1.38417982070754E-12	2.61871857971696E-13	1.63981663444181E-12	8.29260883577038E-13	1.55876105935534E-13	1.22206867053458E-12	-1.06619256459905E-12	1.8393380500393E-12	1.05995752036163E-13	3.61632565770438E-13	1.34676955528301E-12	3.11752211871067E-13	3.42927433058174E-13
0.08814	8.72906193238988E-14	1.15348318392295E-12	1.12230796273584E-12	7.73145485440246E-13	2.8057699068396E-13	8.41730972051881E-13	1.12230796273584E-13	1.12230796273584E-12	1.50888070545596E-12	6.23504423742133E-15	1.82686796156445E-12	6.67149733404083E-13	4.98803538993707E-13	1.07866265307389E-12	1.47147044003144E-12	8.72906193238987E-14	1.62734654596697E-12	1.09113274154873E-12
0.08824	4.23983008144651E-13	1.86427822698898E-12	-3.11752211871067E-13	6.79619821878926E-13	1.0225472549371E-12	-3.49162477295595E-13	5.86094158317606E-13	6.85854866116347E-13	1.89545344817609E-12	-1.18465840511005E-12	1.78945769613992E-12	3.99042831194966E-13	-8.47966016289302E-13	1.83310300580187E-12	1.49641061698112E-12	9.04081414426094E-13	-1.74581238647798E-13	9.66431856800308E-13
0.08834	1.41535504189464E-12	1.47770548426886E-12	-3.42927433058174E-13	6.35974512216977E-13	3.67867610007859E-13	-5.79859114080185E-13	1.07866265307389E-12	-6.23504423742134E-14	1.57123114783018E-12	-1.55876105935534E-13	2.49401769496854E-12	1.24700884748427E-13	6.73384777641505E-13	2.61248353547954E-12	5.29978760180814E-13	1.82063291732703E-12	2.55636813734275E-13	1.65852176715408E-12
0.08844	1.20336353782232E-12	1.52758583816823E-12	5.67389025605342E-13	-6.67149733404083E-13	1.39664990918238E-12	1.20959858205974E-12	1.65228672291666E-12	1.54629097088049E-12	1.95156884631288E-12	-8.60436104764145E-13	-1.93286371360062E-13	1.76451751919024E-12	3.99042831194966E-13	1.70216707681603E-12	1.55876105935534E-13	4.86333450518865E-13	-4.48923185094336E-13	1.70216707681603E-12
0.08854	-1.93286371360062E-13	6.29739467979555E-13	7.79380529677668E-13	-2.74341946446539E-13	1.51511574969339E-12	1.30935928985848E-12	2.22591079275942E-12	5.54918937130499E-13	2.71224424327828E-12	-1.01007716646226E-12	3.7410265424528E-14	2.55636813734275E-13	1.01631221069968E-12	-7.66910441202825E-13	2.93047079158803E-12	2.03262442139936E-12	6.85854866116347E-13	1.40911999765722E-12
0.08864	1.24700884748427E-13	-1.99521415597483E-13	1.02878229917452E-12	1.99521415597483E-13	1.07242760883647E-12	1.63981663444181E-12	5.54918937130499E-13	9.10316458663516E-13	2.01948391736579E-29	5.48683892893078E-13	1.52135079393081E-12	2.38802194293237E-12	7.73145485440246E-13	5.73624069842763E-13	8.29260883577038E-13	1.46523539579401E-12	1.53382088240565E-12	-1.62111150172955E-13
0.08874	1.44653026308175E-12	6.67149733404083E-13	2.99282123396224E-13	1.07866265307389E-12	1.09113274154873E-12	9.16551502900937E-13	-2.49401769496853E-14	2.47531256225627E-12	2.74341946446539E-13	-4.73863362044022E-13	6.60914689166662E-13	3.11752211871067E-14	2.06379964258646E-12	-2.43166725259432E-13	1.46523539579402E-12	1.16595327239779E-12	1.91415858088835E-12	2.86812034921382E-13
0.08884	1.48394052850628E-12	-5.29978760180814E-13	1.73957734224055E-12	1.78945769613992E-12	1.43406017460691E-13	1.75828247495282E-12	9.53961768325465E-13	1.44029521884433E-12	1.60240636901728E-12	1.05995752036163E-13	5.48683892893078E-13	-1.62111150172955E-13	2.08250477529873E-12	-2.86812034921382E-13	1.8705132712264E-13	-8.10555750864774E-14	1.67099185562892E-12	6.67149733404083E-13
0.08894	6.48444600691819E-13	1.19089344934748E-12	5.61153981367921E-13	-1.55876105935534E-13	2.12615008496068E-12	1.24700884748427E-12	3.17987256108488E-13	6.92089910353769E-13	4.98803538993707E-13	3.17987256108488E-13	4.80098406281443E-13	1.75828247495282E-12	8.97846370188673E-13	-7.4197026425314E-13	4.80098406281443E-13	6.0479929102987E-13	1.24700884748427E-14	3.11752211871067E-14
0.08904	1.46523539579402E-12	1.06619256459905E-12	-5.05038583231128E-13	-3.36692388820752E-13	4.98803538993707E-14	1.41535504189464E-12	-2.74341946446539E-13	6.73384777641505E-13	2.11991504072326E-13	-5.61153981367921E-13	9.16551502900937E-13	6.85854866116348E-14	5.79859114080185E-13	1.41535504189464E-12	2.15732530614778E-12	1.94533380207546E-12	-6.42209556454398E-13	2.46284247378143E-12
0.08914	4.92568494756286E-13	1.30312424562106E-12	4.42688140856915E-13	4.55158229331758E-13	1.65228672291665E-12	4.23983008144651E-13	4.86333450518865E-13	1.17842336087263E-12	1.8705132712264E-12	-1.62111150172955E-13	7.98085662389931E-13	4.36453096619494E-14	2.36931681022011E-13	2.23838088123426E-12	1.52135079393081E-12	1.03501734341194E-12	-5.48683892893078E-13	1.75828247495282E-12
0.08924	1.60240636901728E-12	3.6225607019418E-12	4.73863362044022E-13	-4.30218052382073E-13	1.80816282885219E-12	1.32182937833332E-12	1.44029521884433E-12	3.11752211871067E-14	2.02015433292451E-12	1.02878229917452E-12	-2.61871857971696E-13	2.02015433292451E-12	-1.02878229917452E-12	4.61393273569179E-13	8.97846370188673E-13	2.00144920021225E-12	1.20959858205974E-12	-2.11991504072326E-13
0.08934	1.32806442257075E-12	5.48683892893078E-13	1.30935928985848E-13	-1.99521415597483E-13	1.41535504189464E-12	2.06379964258646E-12	-3.17987256108488E-13	7.60675396965403E-13	1.45276530731917E-12	5.48683892893078E-13	1.56499610359276E-12	5.17508671705971E-13	-6.85854866116347E-13	7.04559998828611E-13	8.91611325951252E-13	9.04081414426094E-13	7.9185061815251E-13	4.11512919669808E-13
0.08944	1.1971284935849E-12	-1.21583362629716E-12	9.41491679850622E-13	-1.07866265307389E-12	1.04125238764936E-12	3.2422230034591E-13	1.83310300580187E-12	9.35256635613201E-13	1.24077380324685E-12	2.19473557157231E-12	-5.61153981367921E-14	1.9578038905503E-12	1.64605167867923E-12	9.47726724088044E-13	3.49162477295595E-13	9.60196812562886E-13	2.08250477529873E-12	3.11752211871067E-14
0.08954	8.47966016289302E-13	3.42927433058174E-13	4.36453096619494E-14	-1.43406017460691E-13	1.27194902443395E-12	1.39664990918238E-12	1.2844191129088E-12	9.72666901037729E-13	1.60864141325471E-12	1.15971822816037E-12	1.15971822816037E-12	4.42688140856915E-13	7.85615573915089E-13	6.85854866116347E-13	5.67389025605342E-13	6.85854866116347E-14	2.53766300463049E-12	1.40911999765722E-12
0.08964	5.54918937130499E-13	-2.11991504072326E-13	1.60864141325471E-12	7.23265131540875E-13	1.29065415714622E-12	6.23504423742135E-15	-3.05517167633646E-13	1.40911999765722E-12	7.23265131540875E-13	3.42927433058174E-13	1.68969698834118E-12	4.1774796390723E-13	8.04320706627353E-13	-6.29739467979555E-13	7.29500175778297E-13	9.7890194527515E-13	1.05372247612421E-12	-2.11991504072326E-13
0.08974	1.39041486494496E-12	2.45037238530659E-12	8.23025839339617E-13	-8.72906193238988E-13	2.3069663678459E-13	5.54918937130499E-13	-7.54440352727982E-13	5.48683892893078E-13	5.29978760180814E-13	-3.49162477295595E-13	2.53142796039306E-12	1.44653026308175E-12	3.92807786957544E-13	3.92807786957544E-13	1.80816282885219E-13	2.99282123396224E-13	7.48205308490561E-14	6.92089910353769E-13
0.08984	1.13477805121068E-12	1.60240636901728E-12	-7.85615573915089E-13	3.86572742720123E-13	4.42688140856915E-13	1.19089344934748E-12	-2.99282123396224E-13	6.9832495459119E-13	1.17218831663521E-12	1.04748743188679E-12	7.48205308490561E-13	5.36213804418235E-13	7.04559998828611E-13	2.05756459834904E-12	9.47726724088044E-13	1.18465840511005E-12	6.23504423742134E-15	2.24461592547168E-12
0.08994	-2.24461592547168E-13	6.11034335267291E-13	-1.05995752036163E-13	-1.42782513036949E-12	2.05756459834904E-13	3.49162477295595E-13	1.73957734224055E-12	1.37794477647012E-12	3.36692388820752E-13	8.10555750864774E-13	-2.61871857971696E-13	1.99521415597483E-12	-3.30457344583331E-13	1.71463716529087E-12	1.11607291849842E-12	9.97607077987414E-14	1.18465840511005E-13	2.87435539345124E-12
0.09004	1.68346194410376E-13	1.43406017460691E-12	1.97650902326256E-12	-2.74341946446539E-13	2.10744495224841E-12	2.08873981953615E-12	8.16790795102196E-13	1.54005592664307E-12	2.18850052733489E-12	6.11034335267291E-13	5.67389025605342E-13	1.38417982070754E-12	3.67867610007859E-13	9.35256635613201E-14	2.60624849124212E-12	2.02638937716194E-12	1.99521415597483E-13	2.21344070428458E-12
0.09014	-3.30457344583331E-13	-9.35256635613201E-13	1.50888070545596E-12	3.61632565770438E-13	1.08489769731131E-12	1.73957734224055E-12	1.50264566121854E-12	-6.17269379504713E-13	1.6647568113915E-12	8.23025839339617E-13	1.05372247612421E-12	1.23453875900943E-12	8.41730972051881E-13	5.29978760180814E-13	8.3549592781446E-13	1.07242760883647E-12	1.15348318392295E-12	-3.49162477295595E-13
0.09024	1.49641061698112E-13	2.49401769496853E-14	9.10316458663516E-13	-2.01948391736579E-29	1.78945769613992E-12	9.41491679850622E-13	2.43166725259432E-13	1.61487645749213E-12	2.1323851291981E-12	3.49162477295595E-13	3.99042831194966E-13	1.80816282885219E-13	4.55158229331758E-13	1.07866265307389E-12	1.01631221069968E-12	8.54201060526724E-13	1.24700884748427E-12	-1.3717097322327E-13
0.09034	1.77698760766508E-12	1.04125238764936E-12	1.36547468799527E-12	-9.60196812562886E-13	1.77698760766508E-12	1.98274406749999E-12	3.61632565770438E-13	3.31080849007073E-12	1.37794477647012E-12	-1.3717097322327E-13	1.40911999765722E-12	7.79380529677668E-13	1.8705132712264E-13	1.109837874261E-12	2.35684672174527E-12	8.8537628171383E-13	-9.16551502900937E-13	6.17269379504713E-13
0.09044	5.61153981367921E-13	1.04748743188679E-12	-2.18226548309747E-13	-9.35256635613201E-14	2.86812034921382E-13	5.73624069842763E-13	1.47770548426886E-12	2.15109026191036E-12	1.24700884748427E-13	1.17218831663521E-12	6.48444600691819E-13	1.77075256342766E-12	1.91415858088835E-12	1.62111150172955E-12	2.35061167750784E-12	-6.9832495459119E-13	3.2422230034591E-13	-4.67628317806601E-13
0.09054	3.11752211871067E-14	7.85615573915089E-13	1.34053451104559E-12	-8.10555750864774E-13	7.35735220015718E-13	1.52758583816823E-12	1.02878229917452E-12	4.61393273569179E-13	6.9832495459119E-13	4.92568494756286E-13	3.2422230034591E-13	1.05995752036163E-13	-1.49641061698112E-13	1.34053451104559E-12	2.24461592547168E-13	7.29500175778297E-13	-1.24700884748427E-12	1.85804318275156E-12
0.09064	1.96403893478772E-12	4.36453096619494E-14	1.41535504189464E-12	-5.42448848655657E-13	7.04559998828611E-13	1.90168849241351E-12	2.338141589033E-12	-9.91372033749993E-13	1.27194902443395E-12	-1.93286371360062E-13	1.8705132712264E-13	9.16551502900937E-13	1.38417982070754E-12	3.2422230034591E-13	8.47966016289302E-13	-1.05995752036163E-13	1.65228672291666E-12	2.48154760649369E-12
0.09074	4.1774796390723E-13	7.79380529677668E-13	-6.0479929102987E-13	7.9185061815251E-13	2.219675748522E-12	1.41535504189464E-12	1.36547468799527E-12	1.48394052850628E-12	1.91415858088835E-12	8.54201060526724E-13	-5.92329202555027E-13	3.50409486143079E-12	-4.36453096619494E-14	1.30312424562106E-12	-6.23504423742135E-15	7.29500175778297E-13	5.17508671705971E-13	9.97607077987414E-13
0.09084	-2.49401769496854E-13	6.11034335267291E-13	9.85136989512572E-13	-1.85180813851414E-12	8.04320706627353E-13	1.24077380324685E-12	3.7410265424528E-13	8.04320706627353E-13	6.73384777641505E-13	1.20959858205974E-12	-8.72906193238988E-14	1.42782513036949E-12	9.72666901037729E-13	8.10555750864774E-14	-6.17269379504713E-13	8.72906193238987E-14	2.75588955294023E-12	1.74581238647798E-13
0.09094	-4.92568494756286E-13	2.49401769496854E-14	9.22786547138358E-13	-1.88921840393867E-12	3.92807786957544E-13	8.8537628171383E-13	1.76451751919024E-12	1.80192778461477E-12	1.56499610359276E-12	4.12759928517293E-12	6.42209556454398E-13	1.30935928985848E-13	-1.34676955528301E-12	8.41730972051881E-13	1.26571398019653E-12	7.29500175778297E-13	1.70216707681603E-12	1.228303714772E-12
0.09104	6.9832495459119E-13	1.05372247612421E-12	1.44653026308175E-12	-3.55397521533016E-13	2.11991504072326E-13	7.48205308490561E-14	4.92568494756286E-13	1.61487645749213E-12	9.35256635613201E-14	-1.99521415597483E-13	1.05372247612421E-12	1.22206867053458E-12	-1.55876105935534E-13	4.11512919669808E-13	1.72087220952829E-12	5.79859114080185E-13	5.98564246792449E-13	7.60675396965404E-13
0.09114	1.09113274154873E-12	1.01007716646226E-12	1.20336353782232E-12	-5.17508671705971E-13	1.8705132712264E-12	-1.80816282885219E-13	-8.97846370188673E-13	1.5774661920676E-12	5.1127362746855E-13	8.47966016289302E-13	1.98274406749999E-12	-1.70216707681603E-12	6.23504423742134E-13	6.85854866116347E-13	8.3549592781446E-13	3.86572742720123E-13	-5.17508671705971E-13	1.43406017460691E-13
0.09124	1.71463716529087E-12	2.21344070428458E-12	-2.07626973106131E-12	1.16595327239779E-12	5.42448848655657E-13	8.97846370188673E-13	1.34053451104559E-12	1.14724813968553E-12	1.29688920138364E-12	1.21583362629716E-12	1.04748743188679E-12	1.80192778461477E-12	7.73145485440246E-13	9.16551502900937E-13	1.44653026308175E-12	9.35256635613201E-14	4.98803538993707E-14	1.65228672291665E-12
0.09134	1.96403893478772E-12	9.22786547138358E-13	1.20336353782232E-12	9.35256635613201E-13	1.50888070545596E-12	-2.86812034921382E-13	2.89929557040092E-12	7.9185061815251E-13	1.25947893595911E-12	-7.29500175778297E-13	3.05517167633646E-13	4.05277875432387E-13	1.77698760766508E-12	1.55876105935534E-13	1.58993628054244E-12	1.85804318275156E-12	-1.16595327239779E-12	1.12854300697326E-12
0.09144	1.82063291732703E-12	7.85615573915089E-13	5.92329202555028E-13	1.58993628054244E-12	1.75828247495282E-12	-4.05277875432387E-13	8.04320706627353E-13	-1.80816282885219E-13	4.1774796390723E-13	3.05517167633646E-13	-6.85854866116347E-14	9.41491679850622E-13	2.10744495224841E-12	1.18465840511005E-13	-7.48205308490561E-14	8.04320706627353E-13	8.41730972051881E-13	1.93286371360062E-13
0.09154	-3.67867610007859E-13	6.0479929102987E-13	5.6115398136792E-14	-6.9832495459119E-13	1.228303714772E-12	5.54918937130499E-13	-3.92807786957544E-13	4.61393273569179E-13	3.43550937481916E-12	2.3069663678459E-13	-9.10316458663516E-13	1.32806442257075E-12	4.36453096619494E-13	7.17030087303454E-13	6.54679644929241E-13	2.22591079275942E-12	1.04125238764936E-12	9.53961768325465E-13
0.09164	1.55252601511791E-12	2.99282123396224E-13	7.66910441202825E-13	9.97607077987415E-14	1.11607291849842E-12	8.29260883577038E-13	1.39041486494496E-12	-7.98085662389932E-13	3.17987256108488E-13	1.80816282885219E-13	1.228303714772E-12	1.37170973223269E-12	-8.72906193238988E-13	-1.3155943340959E-12	1.21583362629716E-12	1.20959858205974E-12	1.46523539579402E-12	1.6647568113915E-12
0.09174	1.07866265307389E-12	1.37170973223269E-13	9.72666901037729E-13	3.11752211871067E-13	2.05756459834904E-12	2.00768424444967E-12	7.29500175778297E-13	1.12230796273584E-12	1.7832226519025E-12	-9.97607077987414E-14	1.80192778461477E-12	1.89545344817609E-12	3.36692388820752E-13	-8.10555750864774E-14	1.39664990918238E-12	1.17218831663521E-12	1.23453875900943E-12	-1.21583362629716E-12
0.09184	2.20720566004715E-12	1.42159008613207E-12	7.29500175778297E-13	-2.11991504072326E-13	1.65228672291666E-12	1.52135079393081E-12	9.41491679850622E-13	1.96403893478772E-12	2.24461592547168E-13	-3.11752211871067E-14	2.16356035038521E-12	1.17842336087263E-12	1.83310300580187E-12	1.85804318275156E-12	7.54440352727982E-13	3.7410265424528E-14	6.60914689166662E-13	2.99282123396224E-13
0.09194	1.50888070545596E-12	2.18850052733489E-12	1.65852176715408E-12	1.34053451104559E-12	1.44653026308175E-12	1.83310300580187E-12	3.7410265424528E-13	3.26092813617136E-12	2.16356035038521E-12	3.11752211871067E-13	1.8705132712264E-12	-4.23983008144651E-13	9.2902159137578E-13	2.06379964258646E-12	-3.30457344583331E-13	1.59617132477986E-12	2.36931681022011E-13	7.17030087303454E-13
0.09204	9.72666901037729E-13	1.29065415714622E-12	-4.98803538993708E-14	-1.18465840511005E-13	-1.37170973223269E-13	1.24700884748427E-12	2.8057699068396E-13	3.7410265424528E-14	-1.93286371360062E-13	-1.24700884748427E-13	-1.8705132712264E-14	1.05995752036163E-13	1.37794477647012E-12	1.30935928985848E-12	2.11991504072326E-13	6.29739467979555E-13	-9.16551502900937E-13	-2.49401769496854E-14
0.09214	4.92568494756286E-13	1.65228672291666E-12	1.12230796273584E-12	-8.23025839339617E-13	1.24700884748427E-13	4.05277875432387E-13	1.25324389172169E-12	6.11034335267291E-13	-7.10795043066033E-13	-5.42448848655657E-13	1.05995752036163E-13	2.34437663327042E-12	1.16595327239779E-12	-6.35974512216977E-13	1.01007716646226E-12	4.1774796390723E-13	-1.24700884748427E-13	2.73718442022797E-12
0.09224	1.30935928985848E-12	1.01007716646226E-12	9.04081414426094E-13	-1.8705132712264E-14	2.55636813734275E-13	2.68106902209118E-13	1.43406017460691E-13	-2.24461592547168E-13	1.19089344934748E-12	1.74581238647798E-12	1.8705132712264E-13	1.62111150172955E-12	9.41491679850622E-13	1.12230796273584E-12	1.05372247612421E-12	2.8057699068396E-13	2.24461592547168E-13	1.55876105935534E-13
0.09234	1.6647568113915E-12	3.42927433058174E-13	1.50888070545596E-12	-1.60864141325471E-12	6.92089910353769E-13	1.27194902443395E-12	5.17508671705971E-13	9.16551502900937E-13	5.67389025605342E-13	4.23983008144651E-13	8.97846370188673E-13	7.04559998828611E-13	-2.43166725259432E-13	8.47966016289302E-13	1.97027397902514E-12	2.24461592547168E-13	1.8705132712264E-12	2.20720566004715E-12
0.09244	1.2844191129088E-12	3.99042831194966E-13	2.93047079158803E-13	8.29260883577038E-13	1.6959320325786E-12	8.10555750864774E-13	1.75828247495282E-12	7.79380529677668E-13	1.5774661920676E-12	-3.7410265424528E-14	5.67389025605342E-13	4.86333450518864E-13	5.54918937130499E-13	7.41970264253139E-13	5.98564246792449E-13	1.22206867053458E-12	1.85180813851414E-12	1.21583362629716E-12
0.09254	2.18226548309747E-13	3.55397521533016E-13	5.1127362746855E-13	3.30457344583331E-13	9.2902159137578E-13	1.29065415714622E-12	8.23025839339617E-13	1.4028849534198E-12	1.99521415597483E-13	-4.36453096619494E-13	5.54918937130499E-13	3.17987256108488E-13	9.2902159137578E-13	2.13862017343552E-12	9.41491679850622E-13	1.88298335970124E-12	1.39664990918238E-12	-6.48444600691819E-13
0.09264	4.98803538993707E-13	1.35923964375785E-12	6.11034335267291E-13	1.0097419586829E-29	2.02638937716194E-12	1.24077380324685E-12	2.24461592547168E-13	1.42159008613207E-12	1.93909875783804E-12	1.14101309544811E-12	2.00768424444967E-12	8.23025839339617E-13	1.20959858205974E-12	1.39041486494496E-12	9.04081414426094E-13	1.92039362512577E-12	8.72906193238988E-14	6.11034335267291E-13
0.09274	2.00768424444967E-12	1.48394052850628E-12	1.74581238647798E-13	1.60864141325471E-12	9.53961768325465E-13	-6.85854866116348E-14	1.17842336087263E-12	2.94917592430029E-12	6.35974512216977E-13	1.14724813968553E-12	1.37170973223269E-12	1.24700884748427E-14	1.6647568113915E-12	1.14101309544811E-12	-1.87674831546382E-12	1.43406017460691E-12	8.97846370188673E-13	-2.43166725259432E-13
0.09284	3.42303928634432E-12	1.89545344817609E-12	-3.7410265424528E-13	-9.2902159137578E-13	-8.29260883577038E-13	5.73624069842763E-13	5.98564246792449E-13	1.7832226519025E-12	5.42448848655657E-13	-5.36213804418235E-13	5.17508671705971E-13	6.29739467979555E-13	2.2508509697091E-12	1.96403893478772E-12	2.86812034921382E-13	1.03501734341194E-12	4.23983008144651E-13	3.38562902091979E-12
0.09294	9.41491679850622E-13	9.2902159137578E-13	1.18465840511005E-13	-3.80337698482702E-13	2.25708601394653E-12	1.45900035155659E-12	-9.97607077987414E-13	1.22206867053458E-12	8.72906193238988E-13	6.73384777641505E-13	2.14485521767294E-12	2.21344070428458E-12	-5.61153981367921E-13	1.98897911173741E-12	1.18465840511005E-12	1.09113274154873E-12	-2.11991504072326E-13	1.09736778578616E-12
0.09304	1.73334229800313E-12	-3.11752211871067E-14	8.10555750864774E-14	7.66910441202825E-13	7.66910441202825E-13	8.41730972051881E-13	7.60675396965404E-13	2.03885946563678E-12	1.76451751919024E-12	2.88682548192608E-12	1.55876105935534E-12	2.35684672174527E-12	1.05372247612421E-12	2.99282123396224E-13	2.68106902209118E-13	1.37170973223269E-13	1.36547468799527E-12	1.45900035155659E-12
0.09314	1.44653026308175E-12	3.2422230034591E-13	7.60675396965403E-13	8.91611325951252E-13	2.08250477529873E-12	1.68969698834118E-12	4.86333450518865E-13	2.94294088006287E-12	2.47531256225627E-12	1.21583362629716E-12	1.41535504189464E-12	8.10555750864774E-13	8.91611325951252E-13	6.11034335267291E-13	1.27818406867137E-12	2.0450945098742E-12	7.79380529677668E-13	-1.34053451104559E-12
0.09324	1.99521415597483E-13	6.9832495459119E-13	-5.61153981367921E-14	1.36547468799527E-12	8.72906193238988E-13	2.55636813734275E-13	8.8537628171383E-13	-2.49401769496854E-14	1.39664990918238E-12	1.14101309544811E-12	2.49401769496854E-13	-2.43166725259432E-13	1.08489769731131E-12	1.09113274154873E-12	1.07242760883647E-12	1.86427822698898E-12	1.00384212222484E-12	5.73624069842763E-13
0.09334	1.14724813968553E-12	1.46523539579401E-12	8.72906193238988E-13	-8.04320706627353E-13	-7.79380529677668E-13	6.85854866116347E-13	1.54629097088049E-12	1.01631221069968E-12	-1.30935928985848E-12	-4.05277875432387E-13	1.14101309544811E-12	-8.10555750864774E-14	-4.1774796390723E-13	1.39664990918238E-12	1.91415858088835E-12	5.23743715943393E-13	-2.49401769496854E-13	7.23265131540875E-13
0.09344	1.55252601511791E-12	8.10555750864774E-14	1.09113274154873E-12	1.49641061698112E-12	8.16790795102196E-13	7.23265131540876E-13	2.68106902209118E-13	1.7832226519025E-12	1.55252601511791E-12	2.86812034921382E-13	1.68969698834118E-12	4.73863362044022E-13	1.35300459952043E-12	1.73334229800313E-12	9.04081414426094E-13	7.98085662389931E-13	7.98085662389932E-13	3.17987256108488E-13
0.09354	4.48923185094337E-13	-2.49401769496854E-13	-5.67389025605342E-13	4.42688140856915E-13	1.17842336087263E-12	1.09113274154873E-12	8.66671149001566E-13	1.75828247495282E-12	2.13862017343552E-12	2.8057699068396E-13	9.35256635613201E-13	8.29260883577038E-13	1.72710725376571E-12	5.98564246792449E-13	2.3069663678459E-13	4.36453096619494E-14	1.6959320325786E-12	5.92329202555027E-13
0.09364	1.34676955528301E-12	1.10360283002358E-12	-1.43406017460691E-13	-3.61632565770438E-13	-4.61393273569179E-13	5.29978760180814E-13	2.49401769496854E-13	1.73957734224055E-12	1.92662866936319E-12	7.60675396965403E-13	1.19089344934748E-12	-3.2422230034591E-13	1.98897911173741E-12	1.76451751919024E-12	1.55876105935534E-12	1.16595327239779E-12	5.54918937130499E-13	1.52758583816823E-12
0.09374	8.10555750864774E-13	8.16790795102196E-13	5.17508671705971E-13	-5.92329202555027E-13	1.20959858205974E-12	1.44653026308175E-12	1.09113274154873E-12	2.43166725259432E-13	1.91415858088835E-12	9.85136989512572E-13	3.55397521533016E-13	9.35256635613201E-13	9.10316458663516E-13	1.37170973223269E-12	1.72710725376571E-12	6.73384777641505E-13	1.7832226519025E-12	2.24461592547168E-13
0.09384	2.26332105818395E-12	4.05277875432387E-13	1.60240636901728E-12	-1.55876105935534E-12	7.60675396965403E-13	1.14724813968553E-12	4.1774796390723E-13	4.36453096619494E-14	2.00144920021225E-12	1.76451751919024E-12	1.29065415714622E-12	7.29500175778297E-13	1.72710725376571E-12	3.42927433058174E-13	-1.30935928985848E-13	1.35923964375785E-12	2.49401769496854E-14	-4.98803538993707E-14
0.09394	4.92568494756286E-13	-3.99042831194966E-13	9.16551502900937E-13	6.35974512216977E-13	1.80192778461477E-12	1.05372247612421E-12	2.35061167750785E-12	1.68346194410376E-13	1.19089344934748E-12	1.40911999765722E-12	5.92329202555027E-13	1.07866265307389E-12	5.23743715943393E-13	1.11607291849842E-12	2.00144920021225E-12	9.47726724088044E-13	1.14724813968553E-12	-2.24461592547168E-13
0.09404	6.60914689166662E-13	1.99521415597483E-13	6.9832495459119E-13	-3.17987256108488E-13	5.1127362746855E-13	5.05038583231129E-13	6.23504423742134E-14	1.0225472549371E-12	2.15732530614778E-12	-1.68346194410376E-13	1.26571398019653E-12	5.48683892893078E-13	-1.2844191129088E-12	-5.29978760180814E-13	3.17987256108488E-13	1.85804318275156E-12	6.85854866116347E-14	9.53961768325465E-13
0.09414	1.08489769731131E-12	1.15971822816037E-12	-1.43406017460691E-13	5.36213804418235E-13	7.79380529677668E-13	3.86572742720123E-13	7.04559998828611E-13	8.41730972051881E-13	-1.8705132712264E-14	4.92568494756286E-13	1.228303714772E-12	5.36213804418235E-13	-8.91611325951252E-13	8.04320706627353E-13	1.12854300697326E-12	1.3717097322327E-13	8.72906193238988E-14	-3.92807786957544E-13
0.09424	9.22786547138358E-13	1.47147044003144E-12	-1.99521415597483E-13	-1.45276530731917E-12	4.1774796390723E-13	1.99521415597483E-13	8.41730972051881E-13	2.06379964258646E-12	5.36213804418235E-13	9.47726724088044E-13	-4.98803538993707E-14	1.14724813968553E-12	8.47966016289302E-13	2.88682548192608E-12	6.85854866116348E-14	1.53382088240565E-12	2.8057699068396E-13	7.48205308490561E-14
0.09434	2.45037238530659E-12	-1.93286371360062E-13	-7.04559998828611E-13	7.48205308490561E-14	1.50888070545596E-12	2.3069663678459E-13	3.42927433058174E-13	2.23214583699684E-12	2.8057699068396E-12	1.20959858205974E-12	6.42209556454398E-13	1.52758583816823E-12	2.23838088123426E-12	1.20336353782232E-12	-1.34053451104559E-12	4.36453096619494E-14	3.7410265424528E-14	2.93047079158803E-13
0.09444	3.55397521533016E-13	4.48923185094336E-13	8.10555750864774E-13	-1.8705132712264E-13	2.19473557157231E-12	-6.60914689166662E-13	1.30935928985848E-12	7.79380529677668E-13	2.3069663678459E-12	9.72666901037729E-13	1.88298335970124E-12	2.78082972988992E-12	1.22206867053458E-12	1.50264566121854E-12	-1.228303714772E-12	2.20720566004715E-12	1.24700884748427E-13	1.68346194410376E-13
0.09454	3.2422230034591E-13	1.45900035155659E-12	1.39664990918238E-12	-6.79619821878926E-13	3.55397521533016E-13	1.42782513036949E-12	1.57123114783018E-12	1.29688920138364E-12	1.37170973223269E-12	-2.74341946446539E-13	1.06619256459905E-12	2.02638937716194E-12	1.17842336087263E-12	1.41535504189464E-12	-2.3069663678459E-13	1.4028849534198E-12	7.73145485440246E-13	5.67389025605342E-13
0.09464	8.10555750864774E-13	1.00384212222484E-12	1.55876105935534E-13	-3.61632565770438E-13	4.42688140856915E-13	1.32182937833332E-12	1.48394052850628E-12	3.80337698482702E-13	1.1971284935849E-12	-9.2902159137578E-13	1.83310300580187E-12	4.676283178066E-13	1.54629097088049E-12	2.68106902209118E-13	1.65228672291666E-12	1.8705132712264E-13	1.12230796273584E-12	1.60240636901728E-12
0.09474	1.06619256459905E-12	-5.48683892893078E-13	3.61632565770438E-13	-1.01631221069968E-12	2.10744495224841E-12	2.72471433175313E-12	1.67099185562892E-12	-1.59617132477986E-12	9.41491679850622E-13	-6.23504423742134E-14	1.14724813968553E-12	1.55876105935534E-13	-8.41730972051881E-13	7.17030087303454E-13	1.61487645749213E-12	1.70840212105345E-12	1.12230796273584E-13	-6.48444600691819E-13
0.09484	1.82686796156445E-12	7.10795043066033E-13	1.18465840511005E-13	2.74341946446539E-13	8.04320706627353E-13	1.55876105935534E-12	1.67099185562892E-12	1.47147044003144E-12	-2.36931681022011E-13	1.67722689986634E-12	3.74102654245281E-14	8.72906193238988E-13	1.8705132712264E-13	1.16595327239779E-12	1.43406017460691E-13	1.65852176715408E-12	-8.60436104764145E-13	-9.41491679850622E-13
0.09494	1.30935928985848E-13	1.55252601511791E-12	2.2508509697091E-12	9.2902159137578E-13	1.32182937833332E-12	-8.47966016289302E-13	1.6647568113915E-12	1.57123114783018E-12	2.11991504072326E-12	1.60864141325471E-12	6.92089910353769E-13	-5.17508671705971E-13	4.98803538993707E-13	8.3549592781446E-13	4.36453096619494E-14	2.81823999531445E-12	-1.20959858205974E-12	-2.3069663678459E-13
0.09504	1.39041486494496E-12	9.10316458663516E-13	4.36453096619494E-14	4.86333450518865E-13	2.55636813734275E-13	2.74341946446539E-13	8.10555750864774E-13	2.02015433292451E-12	1.47147044003144E-12	1.49641061698112E-12	1.44029521884433E-12	1.43406017460691E-12	1.33429946680817E-12	6.9832495459119E-13	3.49162477295595E-13	6.23504423742134E-13	2.10744495224841E-12	1.26571398019653E-12
0.09514	2.74341946446539E-13	2.01391928868709E-12	1.50264566121854E-12	-4.55158229331758E-13	6.73384777641505E-13	2.01391928868709E-12	2.68106902209118E-13	1.70840212105345E-12	1.93286371360062E-12	-1.10360283002358E-12	8.97846370188673E-13	-3.99042831194966E-13	2.07003468682389E-12	4.55158229331758E-13	-1.03501734341194E-12	-5.36213804418235E-13	1.3155943340959E-12	2.51895787191822E-12
0.09524	5.79859114080185E-13	1.83310300580187E-12	5.1127362746855E-13	-8.29260883577038E-13	1.64605167867923E-12	1.41535504189464E-12	7.35735220015718E-13	7.9185061815251E-13	4.55158229331758E-13	1.49641061698112E-13	2.55636813734275E-13	1.42159008613207E-12	5.42448848655657E-13	1.06619256459905E-12	1.74581238647798E-13	1.68969698834118E-12	6.23504423742134E-14	7.10795043066033E-13
0.09534	-8.72906193238988E-13	1.30312424562106E-12	8.91611325951252E-13	-1.30935928985848E-12	1.85804318275156E-12	1.03501734341194E-12	6.42209556454398E-13	2.10744495224841E-12	1.95156884631288E-12	2.61871857971696E-13	-2.93047079158803E-13	7.9185061815251E-13	1.2844191129088E-12	2.93047079158803E-13	6.60914689166662E-13	5.17508671705971E-13	-2.86812034921382E-13	-4.36453096619494E-13
0.09544	-6.85854866116348E-14	1.60864141325471E-12	7.10795043066033E-13	-1.68346194410376E-13	1.26571398019653E-12	1.24700884748427E-14	7.79380529677668E-13	3.99042831194966E-13	6.85854866116347E-13	-5.61153981367921E-13	1.81439787308961E-12	7.48205308490561E-13	9.22786547138358E-13	2.49401769496854E-13	1.85804318275156E-12	-8.29260883577038E-13	1.39664990918238E-12	1.05995752036163E-13
0.09554	2.56260318158017E-12	9.60196812562886E-13	1.24077380324685E-12	1.68346194410376E-13	7.04559998828611E-13	3.49162477295595E-13	5.1127362746855E-13	1.22206867053458E-12	3.30457344583331E-13	1.84557309427672E-12	2.16979539462263E-12	1.39041486494496E-12	2.05756459834904E-13	-2.05756459834904E-13	1.77075256342766E-12	2.33190654479558E-12	3.55397521533016E-13	-4.42688140856915E-13
0.09564	2.219675748522E-12	1.1971284935849E-12	4.36453096619494E-14	1.32806442257075E-12	7.4197026425314E-13	-6.60914689166662E-13	2.26955610242137E-12	1.45900035155659E-12	2.86812034921382E-13	2.47531256225627E-12	1.57123114783018E-12	1.00384212222484E-12	1.71463716529087E-12	4.67628317806601E-13	1.80192778461477E-12	9.16551502900937E-13	5.67389025605342E-13	1.20336353782232E-12
0.09574	7.54440352727982E-13	9.66431856800308E-13	-1.30935928985848E-13	9.41491679850623E-13	1.16595327239779E-12	3.55397521533016E-13	1.82063291732703E-12	-5.61153981367921E-13	7.54440352727982E-13	-3.55397521533016E-13	1.93286371360062E-12	-1.12230796273584E-12	-9.41491679850622E-13	2.37555185445753E-12	9.35256635613201E-13	-7.23265131540875E-13	7.60675396965404E-13	1.0097419586829E-29
0.09584	-9.10316458663516E-13	8.79141237476409E-13	4.42688140856915E-13	-2.74341946446539E-13	1.88921840393867E-12	5.23743715943392E-13	-4.67628317806601E-13	7.60675396965403E-13	4.73863362044022E-13	-6.23504423742135E-14	2.74341946446539E-13	1.3717097322327E-13	1.77075256342766E-12	-2.49401769496854E-14	-4.42688140856915E-13	9.53961768325465E-13	2.99282123396224E-13	-4.73863362044022E-13
0.09594	-3.92807786957544E-13	2.46907751801885E-12	9.66431856800308E-13	5.98564246792449E-13	-3.55397521533016E-13	3.49162477295595E-13	-6.0479929102987E-13	2.93047079158803E-13	3.99042831194966E-13	1.62734654596697E-12	-1.18465840511005E-13	8.41730972051881E-13	4.1774796390723E-13	5.23743715943393E-13	-5.92329202555027E-13	1.98274406749999E-12	5.79859114080185E-13	2.18226548309747E-13
0.09604	2.6000134470047E-12	9.97607077987414E-13	1.44029521884433E-12	-5.36213804418235E-13	-7.9185061815251E-13	2.31320141208332E-12	1.07866265307389E-12	8.16790795102196E-13	7.54440352727982E-13	9.16551502900937E-13	5.42448848655657E-13	3.7410265424528E-14	1.47147044003144E-12	-3.7410265424528E-14	-3.80337698482702E-13	1.33429946680817E-12	2.11991504072326E-12	1.05995752036163E-12
0.09614	1.34053451104559E-12	2.02638937716194E-12	1.34676955528301E-12	6.23504423742134E-13	3.02399645514935E-12	8.16790795102196E-13	3.80337698482702E-13	1.93286371360062E-12	4.92568494756286E-13	-4.55158229331758E-13	2.17603043886005E-12	-1.05995752036163E-13	1.15971822816037E-12	-8.04320706627353E-13	3.80337698482702E-13	1.4028849534198E-12	3.61632565770438E-13	2.99282123396224E-13
0.09624	2.58130831429243E-12	1.33429946680817E-12	1.74581238647798E-13	-7.29500175778297E-13	5.05038583231129E-13	7.23265131540876E-13	1.36547468799527E-12	-5.54918937130499E-13	8.66671149001566E-13	7.48205308490561E-14	1.02878229917452E-12	9.78901945275151E-13	-7.04559998828611E-13	8.10555750864774E-13	1.86427822698898E-12	2.43166725259432E-12	-2.49401769496853E-14	-5.42448848655657E-13
0.09634	1.7520474307154E-12	1.03501734341194E-12	3.80337698482702E-13	7.85615573915089E-13	-3.11752211871067E-14	2.55636813734275E-13	1.98897911173741E-12	7.04559998828611E-13	-3.11752211871067E-14	-9.66431856800308E-13	2.01391928868709E-12	1.04748743188679E-12	7.48205308490561E-14	2.31943645632074E-12	1.36547468799527E-12	4.61393273569179E-13	1.27818406867137E-12	3.17987256108488E-13
0.09644	1.05995752036163E-13	-7.48205308490561E-14	-4.30218052382073E-13	3.2422230034591E-13	1.35923964375785E-12	-7.4197026425314E-13	2.19473557157231E-12	-1.0097419586829E-29	7.98085662389932E-13	1.35923964375785E-12	3.80337698482702E-13	-5.61153981367921E-13	1.24077380324685E-12	3.11752211871067E-14	7.4197026425314E-13	1.93286371360062E-13	6.85854866116347E-13	4.36453096619494E-13
0.09654	1.16595327239779E-12	1.24077380324685E-12	1.13477805121068E-12	2.3069663678459E-13	3.22975291498425E-12	1.09736778578616E-12	1.38417982070754E-12	1.03501734341194E-12	1.27818406867137E-12	1.15348318392295E-12	1.12854300697326E-12	1.3155943340959E-12	-3.80337698482702E-13	6.67149733404083E-13	-4.11512919669808E-13	2.49401769496854E-13	8.97846370188673E-13	-7.85615573915089E-13
0.09664	8.23025839339617E-13	5.92329202555027E-13	2.00768424444967E-12	8.97846370188673E-13	2.37555185445753E-12	1.01007716646226E-12	1.8705132712264E-13	2.50025273920596E-12	3.30457344583331E-13	1.3155943340959E-12	-9.72666901037729E-13	1.57123114783018E-12	1.73957734224055E-12	9.35256635613201E-14	-9.04081414426094E-13	2.24461592547168E-13	1.96403893478772E-12	9.60196812562886E-13
0.09674	-1.12230796273584E-13	1.51511574969339E-12	3.78467185211475E-12	-3.11752211871067E-13	5.54918937130499E-13	2.27579114665879E-12	1.20959858205974E-12	1.98274406749999E-12	2.12615008496068E-12	5.86094158317606E-13	-4.55158229331758E-13	6.67149733404083E-13	1.48394052850628E-12	1.08489769731131E-12	1.65228672291666E-12	1.70216707681603E-12	8.10555750864774E-13	2.53766300463049E-12
0.09684	1.11607291849842E-12	3.67867610007859E-13	8.3549592781446E-13	1.03501734341194E-12	1.30312424562106E-12	2.05756459834904E-12	1.79569274037735E-12	9.04081414426094E-13	1.21583362629716E-12	3.67867610007859E-13	1.62111150172955E-13	1.9578038905503E-12	1.41535504189464E-12	-4.92568494756286E-13	-6.23504423742145E-15	2.338141589033E-12	2.16356035038521E-12	-3.7410265424528E-13
0.09694	2.76212459717765E-12	1.14724813968553E-12	9.16551502900937E-13	2.59377840276728E-12	1.63358159020439E-12	1.42159008613207E-12	-6.23504423742134E-14	1.53382088240565E-12	9.78901945275151E-13	-4.98803538993707E-13	9.85136989512572E-13	-4.42688140856915E-13	1.25947893595911E-12	-5.42448848655657E-13	1.32182937833332E-12	1.79569274037735E-12	2.219675748522E-12	-2.55636813734275E-13
0.09704	6.11034335267291E-13	4.11512919669808E-13	1.92662866936319E-12	5.29978760180814E-13	1.30935928985848E-12	4.98803538993707E-14	1.74581238647798E-12	-2.36931681022011E-13	6.79619821878926E-13	-9.60196812562886E-13	5.17508671705971E-13	1.18465840511005E-12	7.98085662389931E-13	8.04320706627353E-13	1.82063291732703E-12	-1.24700884748427E-14	1.18465840511005E-12	-4.80098406281443E-13
0.09714	1.77698760766508E-12	1.78945769613992E-12	9.41491679850622E-13	6.23504423742134E-14	4.23983008144651E-13	6.29739467979555E-13	1.90168849241351E-12	-2.61871857971696E-13	-1.5774661920676E-12	-4.67628317806601E-13	1.03501734341194E-12	1.09113274154873E-12	2.43166725259432E-13	6.29739467979555E-13	1.91415858088835E-12	1.04748743188679E-12	-8.16790795102196E-13	-7.23265131540875E-13
0.09724	1.10360283002358E-12	1.00384212222484E-12	5.79859114080185E-13	1.30935928985848E-13	5.61153981367921E-14	-4.55158229331758E-13	1.77698760766508E-12	1.71463716529087E-12	1.72710725376571E-12	6.17269379504713E-13	2.08873981953615E-12	7.85615573915089E-13	1.08489769731131E-12	2.26332105818395E-12	1.95156884631288E-12	-8.10555750864774E-14	-2.49401769496854E-13	8.47966016289302E-13
0.09734	8.10555750864774E-13	8.04320706627353E-13	1.35300459952043E-12	1.50264566121854E-12	2.3069663678459E-13	5.23743715943393E-13	4.86333450518865E-13	2.13862017343552E-12	2.43166725259432E-12	5.29978760180814E-13	2.01391928868709E-12	6.11034335267291E-13	2.75588955294023E-12	1.42782513036949E-12	1.42159008613207E-12	1.75828247495282E-12	7.9185061815251E-13	7.98085662389932E-13
0.09744	7.66910441202825E-13	1.24700884748427E-14	1.55252601511791E-12	9.53961768325465E-13	4.73863362044022E-13	7.48205308490561E-14	-4.98803538993707E-14	1.19089344934748E-12	9.66431856800308E-13	2.74341946446539E-13	8.8537628171383E-13	1.24700884748427E-12	1.1971284935849E-12	2.99282123396224E-13	6.79619821878926E-13	1.2844191129088E-12	2.36931681022011E-12	-1.62111150172955E-13
0.09754	5.42448848655657E-13	7.54440352727982E-13	6.54679644929241E-13	1.65228672291665E-12	9.47726724088044E-13	1.25324389172169E-12	-3.17987256108488E-13	4.30218052382073E-13	6.85854866116347E-13	-1.14101309544811E-12	-9.60196812562886E-13	-6.0479929102987E-13	-9.60196812562886E-13	-8.85376281713831E-13	5.36213804418235E-13	2.23838088123426E-12	1.1971284935849E-12	8.60436104764145E-13
0.09764	1.73957734224055E-12	1.09113274154873E-12	1.23453875900943E-12	1.08489769731131E-12	1.5774661920676E-12	3.92807786957544E-13	6.92089910353769E-13	1.24077380324685E-12	6.35974512216977E-13	-2.55636813734275E-13	-3.7410265424528E-13	1.05372247612421E-12	2.11991504072326E-13	3.49162477295595E-13	3.2422230034591E-13	2.86812034921382E-12	6.92089910353769E-13	5.48683892893078E-13
0.09774	-4.30218052382073E-13	1.35300459952043E-12	2.05756459834904E-12	-2.3069663678459E-13	5.86094158317606E-13	1.09113274154873E-12	7.23265131540875E-13	1.109837874261E-12	7.85615573915089E-13	1.68346194410376E-13	3.49162477295595E-13	4.55158229331758E-13	1.40911999765722E-12	2.86812034921382E-13	1.8393380500393E-12	7.29500175778297E-13	4.86333450518865E-13	-3.61632565770438E-13
0.09784	1.27818406867137E-12	-3.74102654245281E-14	1.8393380500393E-12	1.55876105935533E-13	2.08873981953615E-12	1.94533380207546E-12	-9.97607077987414E-14	1.48394052850628E-12	2.07626973106131E-12	8.72906193238988E-14	2.56883822581759E-12	1.1971284935849E-12	7.66910441202825E-13	7.29500175778297E-13	1.83310300580187E-12	2.38802194293237E-12	6.35974512216977E-13	-7.54440352727982E-13
0.09794	3.19857769379715E-12	1.36547468799527E-12	-4.98803538993708E-14	7.48205308490561E-14	5.36213804418235E-13	-3.67867610007859E-13	3.86572742720123E-13	-5.54918937130499E-13	-9.35256635613201E-14	1.27818406867137E-12	1.75828247495282E-12	1.67722689986634E-12	1.59617132477986E-12	8.10555750864774E-13	4.80098406281443E-13	6.54679644929241E-13	-1.43406017460691E-13	6.73384777641505E-13
0.09804	5.79859114080185E-13	-1.24700884748427E-14	4.1774796390723E-13	2.27579114665879E-12	-1.93286371360062E-13	-1.02878229917452E-12	1.39664990918238E-12	-4.05277875432387E-13	5.29978760180814E-13	2.36931681022011E-13	3.80337698482702E-13	-6.48444600691819E-13	7.29500175778297E-13	1.96403893478772E-12	1.50888070545596E-12	-1.90168849241351E-12	-1.18465840511005E-13	1.24700884748427E-14
0.09814	6.23504423742133E-15	8.72906193238988E-13	1.46523539579402E-12	5.29978760180814E-13	-6.0479929102987E-13	-1.93286371360062E-13	7.54440352727982E-13	2.8930605261635E-12	1.73957734224055E-12	8.8537628171383E-13	1.21583362629716E-12	6.17269379504713E-13	1.93286371360062E-13	1.43406017460691E-13	1.92662866936319E-12	1.91415858088835E-12	1.42159008613207E-12	-1.45276530731917E-12
0.09824	7.73145485440246E-13	1.90168849241351E-12	1.68346194410376E-12	1.33429946680817E-12	9.60196812562886E-13	2.64365875666665E-12	8.29260883577038E-13	2.72471433175313E-12	2.96164601277514E-12	3.92807786957544E-13	-1.00384212222484E-12	1.25947893595911E-12	1.17218831663521E-12	5.05038583231129E-13	9.72666901037729E-13	1.22206867053458E-12	3.55397521533016E-13	-1.39041486494496E-12
0.09834	-1.49641061698112E-12	9.53961768325465E-13	5.23743715943393E-13	4.55158229331758E-13	9.10316458663515E-13	1.92662866936319E-12	3.08634689752356E-12	4.80098406281443E-13	1.12230796273584E-12	-1.49641061698112E-12	1.24700884748427E-14	2.84318017226413E-12	1.34053451104559E-12	-1.06619256459905E-12	2.74965450870281E-12	9.97607077987414E-13	9.85136989512572E-13	1.04748743188679E-12
0.09844	1.96403893478772E-12	1.44653026308175E-12	1.01631221069968E-12	3.49162477295595E-13	6.85854866116347E-14	2.61871857971696E-13	1.11607291849842E-12	1.35300459952043E-12	1.39041486494496E-12	4.80098406281443E-13	1.14724813968553E-12	1.65228672291666E-12	4.80098406281443E-13	-9.66431856800308E-13	1.21583362629716E-12	2.67483397785375E-12	1.68346194410376E-12	7.10795043066033E-13
0.09854	2.21344070428458E-12	1.47770548426886E-12	1.06619256459905E-12	1.10360283002358E-12	8.23025839339617E-13	2.8930605261635E-12	1.20336353782232E-12	1.4028849534198E-12	1.99521415597483E-13	-2.49401769496854E-13	1.76451751919024E-12	1.30935928985848E-12	1.07242760883647E-12	-7.4197026425314E-13	1.80816282885219E-13	2.02638937716194E-12	1.13477805121068E-12	4.61393273569179E-13
0.09864	1.39041486494496E-12	4.36453096619494E-13	5.1127362746855E-13	-4.05277875432387E-13	-9.35256635613201E-14	-4.676283178066E-13	7.85615573915089E-13	-1.68346194410376E-13	9.53961768325465E-13	1.24077380324685E-12	1.55252601511791E-12	-3.7410265424528E-13	1.4901755727437E-12	8.23025839339617E-13	1.09113274154873E-12	1.40911999765722E-12	9.35256635613201E-13	-1.01631221069968E-12
0.09874	1.62111150172955E-12	-6.23504423742134E-14	-1.21583362629716E-12	-1.55252601511791E-12	1.80192778461477E-12	6.85854866116348E-14	1.05372247612421E-12	-1.24700884748427E-14	2.0450945098742E-12	1.93286371360062E-13	3.30457344583331E-13	1.18465840511005E-12	1.7832226519025E-12	1.02878229917452E-12	1.18465840511005E-13	1.17218831663521E-12	-2.8057699068396E-13	-2.96164601277514E-12
0.09884	1.1971284935849E-12	2.11991504072326E-13	1.30935928985848E-13	-1.8705132712264E-13	-9.97607077987415E-14	8.8537628171383E-13	7.17030087303454E-13	8.97846370188673E-13	1.58993628054244E-12	1.18465840511005E-12	1.81439787308961E-12	2.24461592547168E-13	1.14101309544811E-12	6.92089910353769E-13	4.67628317806601E-13	-9.352566356132E-14	8.41730972051881E-13	-9.2902159137578E-13
0.09894	1.0225472549371E-12	2.18226548309747E-12	1.55876105935534E-13	1.38417982070754E-12	3.11752211871067E-13	8.29260883577038E-13	9.35256635613201E-13	3.05517167633646E-12	2.49401769496854E-14	9.91372033749993E-13	1.03501734341194E-12	6.73384777641505E-13	9.7890194527515E-13	2.24461592547168E-13	3.99042831194966E-13	2.0450945098742E-12	5.86094158317606E-13	-1.29688920138364E-12
0.09904	5.86094158317606E-13	2.1323851291981E-12	1.87674831546382E-12	1.109837874261E-12	4.92568494756286E-13	5.92329202555027E-13	8.23025839339617E-13	1.12230796273584E-12	1.91415858088835E-12	-5.79859114080185E-13	4.98803538993708E-14	1.27194902443395E-12	1.55876105935534E-12	1.18465840511005E-12	8.60436104764145E-13	-9.97607077987414E-14	1.55252601511791E-12	-1.38417982070754E-12
0.09914	-1.81439787308961E-12	1.62111150172955E-13	3.16116742837262E-12	1.06619256459905E-12	6.79619821878926E-13	6.92089910353769E-13	2.02015433292451E-12	-1.99521415597483E-13	6.67149733404083E-13	5.61153981367921E-14	8.3549592781446E-13	2.1323851291981E-12	1.05372247612421E-12	4.92568494756286E-13	6.29739467979555E-13	2.00144920021225E-12	1.50888070545596E-12	-6.85854866116348E-14
0.09924	7.48205308490561E-13	2.21344070428458E-12	1.12230796273584E-12	-1.26571398019653E-12	1.35923964375785E-12	2.89929557040092E-12	-3.36692388820752E-13	9.97607077987414E-14	5.73624069842763E-13	3.42927433058174E-13	5.79859114080185E-13	1.00384212222484E-12	1.23453875900943E-12	-2.11991504072326E-13	9.35256635613201E-13	1.02878229917452E-12	3.36692388820752E-13	6.23504423742134E-14
0.09934	1.06619256459905E-12	-1.8705132712264E-13	-3.30457344583331E-13	8.41730972051881E-13	3.7410265424528E-12	1.04748743188679E-12	1.01007716646226E-12	9.72666901037729E-13	1.44029521884433E-12	7.9185061815251E-13	1.65852176715408E-12	-4.48923185094337E-13	-2.68106902209118E-13	1.00384212222484E-12	1.01631221069968E-12	1.45276530731917E-12	6.67149733404084E-13	4.1774796390723E-13
0.09944	1.82063291732703E-12	6.17269379504713E-13	1.62111150172955E-13	-1.99521415597483E-13	6.35974512216977E-13	1.22206867053458E-12	1.77075256342766E-12	6.9832495459119E-13	1.62111150172955E-13	1.87674831546382E-12	-6.11034335267291E-13	2.9803511454874E-12	8.47966016289302E-13	1.00384212222484E-12	-2.3069663678459E-13	1.71463716529087E-12	7.10795043066033E-13	3.7410265424528E-13
0.09954	-1.37170973223269E-13	-2.68106902209118E-13	-2.11991504072326E-13	-2.93047079158803E-13	5.05038583231129E-13	5.1127362746855E-13	-2.11991504072326E-13	1.80816282885219E-13	5.54918937130499E-13	8.8537628171383E-13	-4.42688140856915E-13	5.79859114080185E-13	5.42448848655657E-13	9.7890194527515E-13	-3.86572742720123E-13	1.12230796273584E-13	4.676283178066E-13	-1.05995752036163E-13
0.09964	1.33429946680817E-12	2.3069663678459E-12	1.45276530731917E-12	2.48778265073112E-12	4.11512919669808E-13	1.16595327239779E-12	-4.42688140856915E-13	2.39425698716979E-12	1.12230796273584E-12	-2.36931681022011E-13	-1.05995752036163E-13	1.80816282885219E-13	9.85136989512572E-13	4.42688140856915E-13	-4.23983008144651E-13	-1.8705132712264E-13	5.61153981367921E-13	9.97607077987414E-13
0.09974	4.30218052382073E-13	1.72710725376571E-12	6.23504423742134E-13	1.30312424562106E-12	6.35974512216977E-13	1.16595327239779E-12	1.84557309427672E-12	8.47966016289302E-13	2.11991504072326E-12	2.36931681022011E-13	4.73863362044022E-13	3.11752211871067E-14	8.23025839339617E-13	1.19089344934748E-12	-2.05756459834904E-13	9.7890194527515E-13	5.36213804418235E-13	2.74341946446539E-13
0.09984	-9.16551502900937E-13	8.23025839339617E-13	1.54005592664307E-12	8.91611325951252E-13	1.02878229917452E-12	2.05132955411162E-12	1.92662866936319E-12	5.48683892893078E-13	1.74581238647798E-12	6.85854866116347E-13	9.53961768325465E-13	6.0479929102987E-13	2.3069663678459E-13	2.86812034921382E-13	2.51895787191822E-12	2.55636813734275E-13	1.2844191129088E-12	7.35735220015718E-13
0.09994	9.97607077987414E-14	-1.43406017460691E-13	-5.29978760180814E-13	-6.17269379504713E-13	1.19089344934748E-12	1.77698760766508E-12	2.47531256225627E-12	6.92089910353769E-13	-1.62111150172955E-13	8.04320706627353E-13	8.72906193238988E-13	2.36308176598269E-12	8.29260883577038E-13	1.62111150172955E-13	4.73863362044022E-13	2.15109026191036E-12	-1.12230796273584E-13	4.30218052382073E-13
0.10004	2.30696636784589E-13	6.0479929102987E-13	-8.47966016289302E-13	-1.39041486494496E-12	1.32806442257075E-12	4.30218052382073E-13	6.23504423742134E-15	8.91611325951252E-13	-4.11512919669808E-13	1.24700884748427E-13	8.97846370188673E-13	2.94294088006287E-12	3.19234264955973E-12	3.76596671940249E-12	2.90553061463834E-12	3.78467185211475E-12	4.27100530263362E-12	2.58754335852986E-12
0.10014	-7.11106795277904E-11	-5.98377195465326E-11	-4.69436480635453E-11	-3.6063495869245E-11	-2.1679248813514E-11	-1.17717635202515E-11	2.99282123396224E-13	1.29938321907861E-11	2.34749415538913E-11	3.5589632507201E-11	4.69997634616821E-11	5.7742744682759E-11	6.99197860784429E-11	8.27577421632934E-11	9.17112656882305E-11	1.04368405490196E-10	1.15061506357373E-10	1.25399209703018E-10
0.10024	-1.6328333848959E-10	-1.3554986172154E-10	-1.06295034159559E-10	-8.0531831370534E-11	-5.15825209761867E-11	-2.55948565946146E-11	6.79619821878926E-13	2.77147716353379E-11	5.36712607957229E-11	7.8667553143545E-11	1.03520439473907E-10	1.28117688990534E-10	1.52502947003089E-10	1.77418183775824E-10	2.03942061961815E-10	2.27653935196728E-10	2.52600347190651E-10	2.77359707857451E-10
0.10034	-1.32800207212837E-10	-1.07417342122295E-10	-8.49400076463909E-11	-6.1309189986564E-11	-4.09393004629085E-11	-1.8867243862437E-11	1.63358159020439E-12	2.14298470440171E-11	3.90999624128692E-11	6.09849676862181E-11	7.85864975684586E-11	1.00215866028073E-10	1.18147853254897E-10	1.37021332161571E-10	1.56156682926217E-10	1.74656059178647E-10	1.94976068348403E-10	2.14130124245761E-10
0.10044	-9.91746136404238E-11	-8.09558143786787E-11	-6.33729896291505E-11	-4.68937677096459E-11	-2.80514640241586E-11	-1.27818406867137E-11	4.73863362044022E-13	1.39228537821619E-11	2.71660877424448E-11	4.09829457725705E-11	5.47623935372716E-11	6.97514398840325E-11	8.16541393332699E-11	9.59136855042525E-11	1.09281620349284E-10	1.20361293959182E-10	1.3673452012665E-10	1.47296685064842E-10
0.10054	-8.31630200387258E-11	-6.58794774125939E-11	-5.19815638073817E-11	-3.80836502021696E-11	-2.12552658053693E-11	-1.00758314876729E-11	6.60914689166662E-13	1.11669642292216E-11	2.18912403175863E-11	3.24783454327278E-11	4.09954158610453E-11	5.21623800902669E-11	6.29739467979555E-11	7.32929450108879E-11	8.31380798617761E-11	9.31889711724994E-11	1.05316132214284E-10	1.16638972549441E-10
0.10064	-7.09735085545671E-11	-5.46626328294729E-11	-4.27599333802356E-11	-3.13747426027042E-11	-1.95967440382153E-11	-8.77894228628925E-12	1.8705132712264E-12	7.51322830609271E-12	1.69281451045989E-11	2.47905358879872E-11	3.30706746352828E-11	4.20927836468315E-11	4.93877854046144E-11	5.83226037968392E-11	6.58545372356442E-11	7.53006292553375E-11	8.32565457022872E-11	9.47352621433798E-11
0.10074	-6.20324551181049E-11	-4.78103192125468E-11	-3.72793294955422E-11	-2.89680155270595E-11	-1.6292170592382E-11	-8.16167290678453E-12	5.36213804418235E-13	7.12042051913517E-12	1.45650633386163E-11	2.08873981953615E-11	2.63305918146303E-11	3.29147985293473E-11	4.00788643581444E-11	4.62952034628535E-11	5.35216197340248E-11	6.27993655593077E-11	7.15596027128847E-11	8.08872288920671E-11
0.10084	-5.50180303510059E-11	-4.28160487783723E-11	-3.35881833069888E-11	-2.46159546493395E-11	-1.35238109509669E-11	-5.13767645163519E-12	-2.43166725259432E-13	7.12665556337259E-12	1.17904686529638E-11	1.79444573152986E-11	2.03761245678929E-11	2.86749684479007E-11	3.28025677330737E-11	3.86385691393E-11	4.41067029355186E-11	5.44381712369257E-11	6.51811524580027E-11	7.30248381086787E-11
0.10094	-4.92817896525783E-11	-3.93306590496538E-11	-3.02836098611554E-11	-2.20408813792844E-11	-1.29501868811241E-11	-3.65373592312891E-12	3.2422230034591E-13	5.23743715943393E-12	1.09487376809119E-11	1.48082300638757E-11	1.89295943048112E-11	2.31756594304951E-11	2.65737585398898E-11	3.25531659635768E-11	3.80088296713205E-11	4.88079262905342E-11	6.06545103416348E-11	6.99759014765797E-11
0.10104	-4.81906569110295E-11	-3.62006668424683E-11	-3.00155029589463E-11	-1.97214449229637E-11	-1.24700884748427E-11	-4.7323985762028E-12	9.7890194527515E-13	6.95207432472479E-12	8.15543786254711E-12	1.23516226343317E-11	1.64418116540801E-11	1.86240771371775E-11	2.40423305794967E-11	2.80202888029715E-11	3.08509988867608E-11	4.55282930216506E-11	5.84473046815876E-11	7.25759149235844E-11
0.10114	-4.53786519599525E-11	-3.41368671998818E-11	-2.74154895119416E-11	-1.75142392629165E-11	-1.06681606902279E-11	-4.07148388703614E-12	1.37794477647012E-12	6.17269379504713E-12	5.76118087537732E-12	9.89501520478767E-12	1.30873578543474E-11	1.65478074061162E-11	1.75765897052908E-11	2.50524077459589E-11	3.11004006562576E-11	4.59398059413204E-11	6.03240529970515E-11	7.89543651784664E-11
0.10124	-4.39134165641585E-11	-3.32826661393551E-11	-2.53454548251177E-11	-1.71276665201964E-11	-7.98085662389932E-12	-3.23598795922168E-12	4.86333450518865E-13	3.54774017109274E-12	6.83984352845121E-12	8.24896352610844E-12	1.16345925470282E-11	1.40226144899606E-11	1.6130059442209E-11	2.38615142966115E-11	3.07075928693001E-11	4.61019170914934E-11	6.42770710435766E-11	8.65361789711708E-11
0.10134	-4.1494219400039E-11	-3.31579652546067E-11	-2.41483263315329E-11	-1.8468201031242E-11	-8.39236954356912E-12	-3.83455220601412E-12	2.3069663678459E-12	2.8930605261635E-12	6.93336919201253E-12	7.71898476592762E-12	1.08302718404009E-11	1.27070201558647E-11	1.48955206831996E-11	1.9977081736698E-11	2.92610626062183E-11	4.69498831077827E-11	7.292507740088E-11	9.58575701061157E-11
0.10144	-4.14069287807151E-11	-2.99780926935218E-11	-2.15483128845282E-11	-1.6884499794937E-11	-9.25280564833327E-12	-2.39425698716979E-12	1.11607291849842E-12	1.84557309427672E-12	4.60769769145437E-12	6.14775361809744E-12	9.15927998477195E-12	1.13415454678694E-11	1.26945500673898E-11	1.88298335970124E-11	2.93795284467294E-11	5.05038583231129E-11	7.8000403410141E-11	1.05004380002413E-10
0.10154	-3.87258597586239E-11	-2.89680155270595E-11	-2.417950155272E-11	-1.73209528915565E-11	-8.94728848069962E-12	-1.38417982070754E-12	3.11752211871067E-13	2.83694512802671E-12	4.88203963790091E-12	6.07916813148581E-12	7.92474122576252E-12	9.72043396613987E-12	1.1852819095338E-11	1.78072863420753E-11	2.833827605908E-11	5.41638292904792E-11	8.7352969766273E-11	1.1299147167055E-10
0.10164	-3.69738123279085E-11	-3.01838491533567E-11	-2.18351249194495E-11	-1.68969698834118E-11	-6.63408706861631E-12	-3.51032990566821E-12	1.30312424562106E-12	4.32088565653299E-12	4.2086548602594E-12	4.65757804535374E-12	7.13289060761001E-12	9.06575432121063E-12	1.1054733432948E-11	1.72274272279952E-11	3.20294222476334E-11	5.72377060995279E-11	9.44920954181204E-11	1.21676888293277E-10
0.10174	-3.95301804652513E-11	-2.99469174723347E-11	-2.07689323548505E-11	-1.6840854485275E-11	-8.19908317220906E-12	-3.46044955176884E-12	1.06619256459905E-12	4.18994972754714E-12	3.70361627702828E-12	5.97317237944964E-12	6.3410399894575E-12	6.94583928048737E-12	7.06430512099838E-12	1.93660474014307E-11	3.39373457842844E-11	6.18391687467448E-11	9.99664642585764E-11	1.30755112702963E-10
0.10184	-3.86884494931994E-11	-2.92298873850312E-11	-2.32754201382939E-11	-1.49391659928615E-11	-9.65184847952824E-12	-1.44029521884433E-12	1.50888070545596E-12	3.38562902091979E-12	3.82208211753928E-12	4.44558654128142E-12	6.40339043183172E-12	6.00434760063675E-12	8.57318582645434E-12	1.98025004980502E-11	3.49723631276963E-11	6.49504558212181E-11	1.11096018222373E-10	1.34589664908977E-10
0.10194	-3.71296884338441E-11	-2.71286774770202E-11	-2.22778130603064E-11	-1.55439652838914E-11	-8.3549592781446E-12	-3.50409486143079E-12	1.44653026308175E-12	2.62495362395438E-12	3.69738123279085E-12	2.46907751801885E-12	4.51417202789305E-12	5.53048423859273E-12	9.68925874495276E-12	2.15857231499527E-11	3.8800680289473E-11	6.78684565243313E-11	1.14101309544811E-10	1.41535504189464E-10
0.10204	-3.77469578133488E-11	-2.89243702173976E-11	-2.02763638600942E-11	-1.51075121872719E-11	-7.76263007558957E-12	-2.78082972988992E-12	7.85615573915089E-13	2.29449627937105E-12	3.3606888439701E-12	2.61248353547954E-12	4.557817337555E-12	5.92952706978769E-12	6.44703574149366E-12	2.47905358879872E-11	4.04217917912025E-11	7.53318044765246E-11	1.16950724761312E-10	1.51979203287145E-10
0.10214	-3.60946710904321E-11	-2.80764042011083E-11	-2.04197698775549E-11	-1.59305380266115E-11	-6.39715538759429E-12	-1.93286371360062E-13	9.35256635613201E-13	5.67389025605342E-13	4.04654371008645E-12	3.82208211753928E-12	2.73718442022797E-12	5.87964671588832E-12	7.58181379270435E-12	2.6237066151069E-11	4.56405238179242E-11	7.95217542040718E-11	1.25586261030141E-10	1.55526943458238E-10
0.10224	-3.62069018867057E-11	-2.68231603093866E-11	-2.22902831487813E-11	-1.60053585574606E-11	-7.8000403410141E-12	-2.3069663678459E-12	1.44029521884433E-12	3.13622725142293E-12	3.7971419405896E-12	3.61632565770438E-12	3.1549323841352E-12	5.52424919435531E-12	7.23265131540876E-12	2.83881564129794E-11	4.94002554930893E-11	8.50709435753768E-11	1.34820361545762E-10	1.60521213892412E-10
0.10234	-3.64251284350155E-11	-2.74528997773662E-11	-2.08936332395989E-11	-1.79195171383489E-11	-8.97846370188673E-12	-2.41919716411948E-12	8.91611325951252E-13	1.80816282885219E-12	1.90792353665093E-12	2.53766300463049E-12	2.57507327005501E-12	4.73863362044022E-12	1.05309897170046E-11	2.79766434933096E-11	5.0653499384811E-11	9.1910787103828E-11	1.39159952335007E-10	1.67953386623419E-10
0.10244	-3.57953889670359E-11	-2.72845535829558E-11	-2.1043274301297E-11	-1.57497217437263E-11	-6.92713414777511E-12	-3.28586831312105E-12	-1.29065415714622E-12	2.89929557040092E-12	4.06524884279871E-12	1.54629097088049E-12	4.01536848889934E-12	4.34582583348267E-12	9.75160918732697E-12	3.131239216033E-11	5.39331326536946E-11	9.05702525927824E-11	1.40961880119622E-10	1.73552456348623E-10
0.10254	-3.52778802953299E-11	-2.79018229624605E-11	-2.09372785492609E-11	-1.65602774945911E-11	-6.52809131658014E-12	-2.11991504072326E-12	2.61871857971696E-13	4.15253946212261E-12	3.34198371125784E-12	3.6225607019418E-12	4.03407362161161E-12	3.97795822347482E-12	9.9636006913993E-12	2.99157422511476E-11	5.60156374289933E-11	9.29520394914773E-11	1.43331196929842E-10	1.74905460948143E-10
0.10264	-3.46232006504007E-11	-2.57382626120753E-11	-1.94658081092294E-11	-1.66101578484904E-11	-8.41107467628139E-12	-2.05132955411162E-12	2.01391928868709E-12	2.55013309310533E-12	4.14006937364777E-12	1.21583362629716E-12	2.93047079158803E-12	4.28347539110846E-12	1.1852819095338E-11	3.21354179996696E-11	6.1309189986564E-11	9.88441562958405E-11	1.45719218872774E-10	1.80049372444016E-10
0.10274	-3.63316027714541E-11	-2.68418654420989E-11	-2.04197698775549E-11	-1.54878498857546E-11	-7.64416423507856E-12	-1.42159008613207E-12	7.29500175778297E-13	1.58370123630502E-12	1.79569274037735E-12	2.1323851291981E-12	4.05277875432387E-13	2.74341946446539E-12	1.17967036972012E-11	3.29833840159589E-11	6.44890625476489E-11	1.03364563367971E-10	1.52022848596807E-10	1.80616761469621E-10
0.10284	-3.48601323314227E-11	-2.71972629636319E-11	-2.09809238589228E-11	-1.64667518310298E-11	-7.13289060761001E-12	-1.52758583816823E-12	1.95156884631288E-12	2.23838088123426E-12	3.77843680787733E-12	9.97607077987414E-13	-8.66671149001566E-13	4.72616353196538E-12	1.38542682955502E-11	3.5870209497885E-11	6.93648671413124E-11	1.04773683365628E-10	1.53294797621241E-10	1.80167838284527E-10
0.10294	-3.54025811800784E-11	-2.72471433175313E-11	-1.96902697017766E-11	-1.66725082908647E-11	-7.50699326185529E-12	-1.63981663444181E-12	1.03501734341194E-12	2.02015433292451E-12	3.67867610007859E-12	2.59377840276728E-12	2.02638937716194E-12	3.71608636550312E-12	1.37482725435141E-11	3.68117011777356E-11	7.37917485498816E-11	1.09007278402837E-10	1.51424284350015E-10	1.77231132448702E-10
0.10304	-3.41056919786947E-11	-2.7583835706352E-11	-2.03075390812813E-11	-1.63981663444181E-11	-6.49068105115562E-12	-1.65852176715408E-12	8.41730972051881E-13	1.51511574969339E-12	2.33190654479558E-12	3.59138548075469E-12	1.58370123630502E-12	3.68491114431601E-12	1.44029521884433E-11	3.2896093396635E-11	7.21768720923894E-11	1.08651880881304E-10	1.52633882932074E-10	1.77081491387003E-10
0.10314	-3.48289571102356E-11	-2.6237066151069E-11	-2.04696502314543E-11	-1.65789826273033E-11	-7.81251042948894E-12	-1.47770548426886E-12	1.05372247612421E-12	2.53766300463049E-12	1.33429946680817E-12	7.9185061815251E-13	9.72666901037729E-13	3.26092813617136E-12	1.77324658112263E-11	3.67368806468865E-11	7.31370689049523E-11	1.14818339632114E-10	1.60608504511736E-10	1.77281012802601E-10
0.10324	-3.50160084373582E-11	-2.58006130544495E-11	-2.18850052733489E-11	-1.70715511220596E-11	-7.3635872443946E-12	-2.49401769496854E-12	-2.16356035038521E-12	1.29688920138364E-12	2.67483397785375E-12	2.41919716411948E-12	1.92662866936319E-12	4.30218052382072E-12	1.64231065213678E-11	3.87320948028614E-11	7.33054150993627E-11	1.139329633504E-10	1.6408142415198E-10	1.76963025546492E-10
0.10334	-3.46793160485375E-11	-2.73281988926177E-11	-2.06005861604401E-11	-1.56624311244024E-11	-7.87486087186315E-12	-2.63742371242923E-12	1.5774661920676E-12	1.92039362512577E-12	2.74341946446539E-12	1.29065415714622E-12	2.4254322083569E-12	4.70122335501569E-12	1.71526066971461E-11	4.11949372766428E-11	7.40598554520907E-11	1.12043744946461E-10	1.64773514062334E-10	1.78945769613992E-10
0.10344	-3.48913075526098E-11	-2.54327454444416E-11	-1.99147312943238E-11	-1.49952813909983E-11	-8.23025839339617E-12	-1.77698760766508E-12	2.65612884514149E-12	9.7890194527515E-13	1.5774661920676E-12	1.4028849534198E-12	6.73384777641505E-13	5.73624069842763E-12	1.55751405050785E-11	4.16999758598739E-11	8.02699595125623E-11	1.16102758745023E-10	1.69081929630392E-10	1.84750595799032E-10
0.10354	-3.67244105584117E-11	-2.68231603093866E-11	-2.01329578426335E-11	-1.62734654596697E-11	-6.6902024667531E-12	-2.76835964141507E-12	4.48923185094337E-13	2.10744495224841E-12	9.41491679850622E-13	1.38417982070754E-12	1.14724813968553E-12	5.77988600808958E-12	1.48019950196383E-11	4.16688006386868E-11	8.09932246441032E-11	1.1572242104654E-10	1.6705554025323E-10	1.84432608542923E-10
0.10364	-3.4997303304646E-11	-2.68605705748111E-11	-1.98212056307624E-11	-1.74144785551178E-11	-7.1578307845597E-12	-2.07003468682389E-12	1.7832226519025E-12	2.36931681022011E-12	2.59377840276728E-12	2.11367999648583E-12	1.74581238647798E-12	6.27868954708329E-12	1.49516360813364E-11	4.36266045292371E-11	8.26268062343076E-11	1.1695695980555E-10	1.6961814343481E-10	1.84388963233261E-10
0.10374	-3.39373457842844E-11	-2.60687199566586E-11	-2.06317613816272E-11	-1.82063291732703E-11	-6.67149733404083E-12	-1.55876105935534E-12	7.79380529677668E-13	1.01631221069968E-12	2.58130831429243E-12	2.43790229683174E-12	9.91372033749993E-13	5.7549458311399E-12	1.51511574969339E-11	4.54846477119887E-11	8.22651736685372E-11	1.18253849006933E-10	1.69088164674629E-10	1.85062348010903E-10
0.10384	-3.5945030028734E-11	-2.72720834944809E-11	-2.05320006738285E-11	-1.51948028065958E-11	-6.18516388352197E-12	-1.9578038905503E-12	1.109837874261E-12	2.00768424444967E-12	3.03646654362419E-12	9.16551502900937E-13	-4.61393273569179E-13	5.27484742485845E-12	1.71027263432467E-11	4.80534859378063E-11	8.10555750864774E-11	1.22269217495832E-10	1.71295370334676E-10	1.82967373147129E-10
0.10394	-3.6107141178907E-11	-2.59502541161476E-11	-1.86677224468395E-11	-1.46585890021776E-11	-7.27006158083328E-12	-1.71463716529087E-12	4.92568494756286E-13	1.09113274154873E-12	1.50888070545596E-12	6.67149733404083E-13	5.67389025605342E-13	5.60530476944179E-12	1.90168849241351E-11	4.99427043417449E-11	8.63927729537101E-11	1.25505205455054E-10	1.68545715825974E-10	1.86296886769912E-10
0.10404	-3.5870209497885E-11	-2.50586427901964E-11	-2.02327185504322E-11	-1.44216573211556E-11	-8.28013874729554E-12	-1.80816282885219E-12	4.98803538993707E-13	3.22975291498425E-12	5.92329202555027E-13	-8.97846370188673E-13	-2.36931681022011E-13	3.73479149821538E-12	1.85991369602279E-11	4.8078426114756E-11	8.84129272866346E-11	1.25311919083694E-10	1.68763942374283E-10	1.90443191187797E-10
0.10414	-3.38687602976727E-11	-2.39550399601728E-11	-1.83435001464936E-11	-1.5300798558632E-11	-8.67294653425308E-12	-2.16356035038521E-12	1.33429946680817E-12	2.23214583699684E-12	2.20720566004715E-12	1.8705132712264E-13	-4.05277875432387E-13	5.7549458311399E-12	2.19411206714857E-11	5.11772431007544E-11	8.71472133064381E-11	1.24775705279276E-10	1.71800408917908E-10	1.95537222329771E-10
0.10424	-3.26217514501885E-11	-2.39300997832231E-11	-1.97089748344889E-11	-1.43031914806446E-11	-7.99332671237416E-12	-2.00144920021225E-12	1.47770548426886E-12	5.23743715943393E-13	2.93670583582545E-12	1.44653026308175E-12	1.03501734341194E-12	7.54440352727982E-12	2.08312827972247E-11	5.39643078748817E-11	8.61620763169255E-11	1.24463953067405E-10	1.72860366438269E-10	1.96522359319283E-10
0.10434	-3.3014559237146E-11	-2.77272417238127E-11	-1.95343935958411E-11	-1.62672304154323E-11	-7.58181379270435E-12	-2.56883822581759E-12	1.70216707681603E-12	1.13477805121068E-12	7.60675396965403E-13	8.79141237476409E-13	2.11991504072326E-13	7.48205308490561E-12	2.26394456260769E-11	5.59719921193314E-11	8.57755035742054E-11	1.24520068465542E-10	1.73820563250832E-10	1.91553029062058E-10
0.10444	-3.43426236597168E-11	-2.58504934083489E-11	-1.97713252768631E-11	-1.63108757250942E-11	-6.15398866233486E-12	-7.85615573915089E-13	-3.99042831194966E-13	1.41535504189464E-12	1.63358159020439E-12	-4.36453096619494E-13	1.26571398019653E-12	8.4734251186556E-12	2.41233861545832E-11	5.75619283998738E-11	8.90613718873264E-11	1.26590103152365E-10	1.74562533515085E-10	1.88934310482341E-10
0.10454	-3.44486194117529E-11	-2.62058909298819E-11	-2.09497486377357E-11	-1.44964778520046E-11	-5.72377060995279E-12	-1.24700884748427E-12	4.86333450518865E-13	2.03885946563678E-12	1.63981663444181E-12	5.54918937130499E-13	1.64605167867923E-12	6.87101874963832E-12	2.50149974805344E-11	5.64957358352748E-11	8.93793591434349E-11	1.30044317659897E-10	1.71158199361453E-10	1.86646049247208E-10
0.10464	-3.42553330403928E-11	-2.60126045585218E-11	-2.01766031522955E-11	-1.4546358205904E-11	-5.9607022909748E-12	-2.63118866819181E-12	5.61153981367921E-13	1.04125238764936E-12	1.98897911173741E-12	-9.97607077987414E-14	9.47726724088044E-13	6.94583928048737E-12	2.43790229683174E-11	5.69571291088439E-11	8.93980642761472E-11	1.31821305267562E-10	1.6787856609257E-10	1.85529976328709E-10
0.10474	-3.23536445479793E-11	-2.37679886330502E-11	-1.89794746587106E-11	-1.50950420987971E-11	-7.54440352727982E-12	-9.10316458663516E-13	-1.4901755727437E-12	1.24077380324685E-12	1.65228672291666E-12	1.00384212222484E-12	2.16979539462263E-12	7.93097626999994E-12	2.52082838518945E-11	5.48808593777826E-11	8.6716995254056E-11	1.33323950928781E-10	1.70902562547719E-10	1.84675775268183E-10
0.10484	-3.21541231323819E-11	-2.48217111091744E-11	-1.80816282885219E-11	-1.43218966133568E-11	-7.22641627117133E-12	-2.00768424444967E-12	-6.11034335267291E-13	2.66236388937891E-12	1.24700884748427E-12	-2.49401769496854E-13	2.338141589033E-12	7.2451214038836E-12	2.59315489834354E-11	5.71130052147795E-11	8.67107602098186E-11	1.29720095359551E-10	1.7281048608437E-10	1.85872903761768E-10
0.10494	-3.32265507412183E-11	-2.57756728774998E-11	-1.99708466924606E-11	-1.4384247055731E-11	-8.91611325951252E-12	-2.31320141208332E-12	1.68346194410376E-13	1.44029521884433E-12	3.33574866702042E-12	1.55876105935534E-13	3.43550937481916E-12	9.90748529326251E-12	2.61123652663206E-11	5.91393945919414E-11	9.04268465753217E-11	1.27961812884598E-10	1.72748135641996E-10	1.85112228364802E-10
0.10504	-3.36754739263127E-11	-2.4771830755275E-11	-1.9933436427036E-11	-1.29938321907861E-11	-6.96454441319964E-12	-2.5127228276808E-12	5.36213804418235E-13	2.88682548192608E-12	8.04320706627353E-13	1.30312424562106E-12	2.94294088006287E-12	1.02566477705581E-11	2.64116473897168E-11	5.91393945919414E-11	8.97908720631047E-11	1.23734452891627E-10	1.72236862014527E-10	1.86172185885164E-10
0.10514	-3.41680424210689E-11	-2.73281988926177E-11	-1.90355900568474E-11	-1.40475546669103E-11	-6.29115963555813E-12	5.73624069842763E-13	9.47726724088044E-13	1.83310300580187E-12	-2.3069663678459E-13	2.43166725259432E-13	1.97650902326256E-12	8.13049768559743E-12	3.01838491533567E-11	6.09226172438439E-11	9.19731375462022E-11	1.24707119792664E-10	1.75653666256634E-10	1.88921840393867E-10
0.10524	-3.32265507412183E-11	-2.63804721685297E-11	-1.83746753676807E-11	-1.63295808578065E-11	-6.02928777758644E-12	-1.51511574969339E-12	1.90792353665093E-12	9.35256635613201E-13	1.47770548426886E-12	4.55158229331758E-13	1.52135079393081E-12	7.4197026425314E-12	2.91550668541822E-11	6.09413223765562E-11	9.13496331224601E-11	1.28566612175628E-10	1.71762998652483E-10	1.86789455264669E-10
0.10534	-3.2615516405951E-11	-2.56696771254637E-11	-1.85679617390408E-11	-1.53132686471068E-11	-5.4930739731682E-12	-2.23214583699684E-12	1.60240636901728E-12	2.29449627937105E-12	1.32806442257075E-12	1.00384212222484E-12	2.48778265073111E-12	9.96983573563672E-12	3.00965585340328E-11	6.11221386594414E-11	8.68541662272793E-11	1.2703902633746E-10	1.68570656002923E-10	1.84470018808348E-10
0.10544	-3.43550937481916E-11	-2.7627481016014E-11	-1.98835560731367E-11	-1.37108622780895E-11	-5.73000565419021E-12	-1.63358159020439E-12	-9.72666901037729E-13	1.63358159020439E-12	2.60624849124212E-12	7.60675396965403E-13	3.40433415363205E-12	9.73913909885214E-12	3.50845939239699E-11	6.1870343967932E-11	8.87309145427431E-11	1.26596338196603E-10	1.69480972461587E-10	1.8768106659062E-10
0.10554	-3.18111956993237E-11	-2.56322668600391E-11	-1.99396714712734E-11	-1.44216573211556E-11	-7.76263007558957E-12	-6.17269379504713E-13	7.66910441202825E-13	1.84557309427672E-12	6.35974512216977E-13	-1.8705132712264E-14	3.43550937481916E-12	8.42977980899365E-12	3.48538972871853E-11	6.64905117478612E-11	9.03582610887101E-11	1.24950286517924E-10	1.67741395119346E-10	1.87182263051626E-10
0.10564	-3.27028070252749E-11	-2.70226817249841E-11	-2.0569410939253E-11	-1.47458796215015E-11	-5.99811255639933E-12	-2.59377840276728E-12	4.30218052382073E-13	1.62734654596697E-12	-4.36453096619493E-14	-1.35923964375785E-12	1.37170973223269E-12	6.07293308724838E-12	3.53402307377042E-11	6.47072890959587E-11	8.88618504717289E-11	1.25679786693702E-10	1.68233963614103E-10	1.87126147653489E-10
0.10574	-3.32889011835925E-11	-2.5881668629536E-11	-2.06005861604401E-11	-1.44777727192924E-11	-7.57557874846693E-12	-2.12615008496068E-12	9.04081414426094E-13	3.22351787074683E-12	1.37170973223269E-12	-6.92089910353769E-13	1.01631221069968E-12	7.18277096150938E-12	3.49162477295595E-11	6.52060926349524E-11	8.9454179674284E-11	1.26951735718136E-10	1.64505407160125E-10	1.91746315433418E-10
0.10584	-3.29272686178221E-11	-2.52519291615564E-11	-1.98523808519495E-11	-1.44840077635298E-11	-6.42209556454398E-12	-1.60864141325471E-12	1.35300459952043E-12	1.45900035155659E-12	-3.49162477295595E-13	-5.79859114080185E-13	2.88682548192608E-12	8.16167290678453E-12	3.65872395851884E-11	6.43705967071379E-11	9.10815262202509E-11	1.25486500322342E-10	1.63757201851634E-10	1.87768357209944E-10
0.10594	-3.31392601218944E-11	-2.55013309310533E-11	-1.85741967832782E-11	-1.45588282943788E-11	-6.37845025488203E-12	-9.91372033749993E-13	4.48923185094337E-13	-8.79141237476409E-13	3.06140672057388E-12	-2.3069663678459E-13	9.72666901037729E-13	1.03065281244575E-11	3.5589632507201E-11	6.41461351145907E-11	8.94728848069962E-11	1.27238547753057E-10	1.69300156178702E-10	1.8746284004231E-10
0.10604	-3.20730675572954E-11	-2.51958137634196E-11	-1.99521415597483E-11	-1.26696098904402E-11	-7.41346759829397E-12	-2.50648778344338E-12	1.39664990918238E-12	2.33190654479558E-12	2.08873981953615E-12	1.12230796273584E-13	1.63981663444181E-12	9.7578442315644E-12	3.5633277816863E-11	6.67710887385451E-11	8.96599361341189E-11	1.27032791293222E-10	1.62528898136862E-10	1.82555860227459E-10
0.10614	-3.1193926319819E-11	-2.57569677447876E-11	-2.0450945098742E-11	-1.38480332513128E-11	-6.70890759946536E-12	-1.79569274037735E-12	3.42927433058174E-13	3.52903503838048E-12	1.45276530731917E-12	2.11991504072326E-13	-5.67389025605342E-13	7.94968140271221E-12	3.19171914513598E-11	6.58358321029319E-11	9.05079021504082E-11	1.278121718229E-10	1.63083817073993E-10	1.79513158639598E-10
0.10624	-3.1549323841352E-11	-2.60874250893709E-11	-1.92974619148191E-11	-1.31185330755345E-11	-6.87725379387574E-12	-1.89545344817609E-12	-4.11512919669808E-13	1.35923964375785E-12	1.48394052850628E-12	4.92568494756286E-13	1.73334229800313E-12	9.70172883342761E-12	3.08759390637105E-11	6.43020112205263E-11	9.12810476358484E-11	1.27943107751886E-10	1.64898214947082E-10	1.79238816693151E-10
0.10634	-3.20107171149212E-11	-2.50711128786712E-11	-1.94221627995675E-11	-1.43967171442059E-11	-7.8312155622012E-12	4.42688140856915E-13	1.04125238764936E-12	2.67483397785375E-12	2.36931681022011E-13	8.04320706627353E-13	2.34437663327042E-12	8.005796800849E-12	3.38999355188598E-11	6.58046568817448E-11	8.92110129490245E-11	1.30094198013796E-10	1.6529102273404E-10	1.82456099519661E-10
0.10644	-3.249705056544E-11	-2.55699164176649E-11	-2.02077783734826E-11	-1.3554986172154E-11	-7.38852742134429E-12	-1.75828247495282E-12	6.73384777641505E-13	9.10316458663516E-13	1.53382088240565E-12	-5.79859114080185E-13	1.97027397902514E-12	8.77270724205183E-12	3.41056919786947E-11	6.64593365266741E-11	9.0283440557861E-11	1.26116239790321E-10	1.59205619558316E-10	1.86296886769912E-10
0.10654	-3.14745033105029E-11	-2.56197967715643E-11	-2.03137741255187E-11	-1.43218966133568E-11	-5.95446724673738E-12	-1.60240636901728E-12	-3.05517167633646E-13	7.23265131540875E-13	1.09736778578616E-12	1.43406017460691E-13	1.55252601511791E-12	7.87486087186315E-12	3.30394994140957E-11	6.39029683893313E-11	9.36067191364066E-11	1.23965149528411E-10	1.57154290004205E-10	1.85579856682609E-10
0.10664	-3.13934477354164E-11	-2.53516898693552E-11	-1.84245557215801E-11	-1.56187858147405E-11	-7.73768989863988E-12	-1.17842336087263E-12	2.8057699068396E-12	8.10555750864774E-13	8.41730972051881E-13	-1.00384212222484E-12	7.29500175778297E-13	1.06556906017531E-11	3.36692388820752E-11	6.33106391867763E-11	9.53712366555968E-11	1.24108555545872E-10	1.54741327884323E-10	1.81976001113379E-10
0.10674	-3.34821875549526E-11	-2.58442583641115E-11	-2.02576587273819E-11	-1.45775334270911E-11	-5.87964671588832E-12	-6.35974512216977E-13	1.14101309544811E-12	5.23743715943393E-13	3.05517167633646E-12	1.60864141325471E-12	1.64605167867923E-12	1.19775199800864E-11	3.4716726313962E-11	6.2063630339292E-11	9.65496600164695E-11	1.24033735015023E-10	1.56686661686398E-10	1.79600449258922E-10
0.10684	-3.33200764047796E-11	-2.60313096912341E-11	-1.81626838636084E-11	-1.29252467041744E-11	-6.74631786488989E-12	-4.05277875432387E-13	6.35974512216977E-13	1.91415858088835E-12	2.23838088123426E-12	8.29260883577038E-13	1.24700884748427E-13	1.04000537880188E-11	3.51344742778693E-11	6.14089506943628E-11	9.72105747056361E-11	1.27805936778663E-10	1.6207373990753E-10	1.75422969619849E-10
[truncated: 9,931 more rows]
