# Supplementary material for: Reliability of an interneuron response depends on an integrated sensory state
Source: eLife. 2019 Nov 13;8:e50566. doi: 10.7554/eLife.50566 (PMC6894930; doi:10.7554/eLife.50566)
Supplement: Figure 6—source data 1. [file elife-50566-fig6-data1.zip › Figure S6B_AIA IV curve.txt]

	140520CX16563AIB_AIAChR2_1-2	140520AIB_AIAChR2_2-1_3	140522AIB_AIAChR2_3-1_1	140522AIB_AIAChR2_3-1_3	150219KyEx1295AIA_5	150219KyEx1295AIA_4	140528AIA_AWACrimson_6	140528AIA_AWACrimson_4	140121AIA_KyIs619_1	140829KyEx1295AIA_4	140829KyEx1295AIA_2	140829KyEx1295AIA_6	140829KyEx1295AIA_7	150914AIAGC5_2	150915AIAGC5_1	150915AIAGC5_2	150915AIAGC5_5	150916AIAGC5_1	150916AIAGC5_2	150917AIAGC5_6	150918AIAGC5_1	150918AIAGC5_2	150918AIAGC5_3	150918AIAGC5_7	151026KyEs1331AIA_2		N total	Mean	SE of mean
																											Statistics On Rows of [AIA IV]Sheet1!Col("140520CX16563AIB_AIAChR2_1-2"):Col("151026KyEs1331AIA_2")	Statistics On Rows of [AIA IV]Sheet1!Col("140520CX16563AIB_AIAChR2_1-2"):Col("151026KyEs1331AIA_2")	Statistics On Rows of [AIA IV]Sheet1!Col("140520CX16563AIB_AIAChR2_1-2"):Col("151026KyEs1331AIA_2")
-0.12					-1.35612212163914E-11	-1.83154424474252E-11				-3.60697309134825E-11	-1.1794625349122E-11	-1.96715645690643E-11	-1.71775468740958E-11	-1.95646753135007E-11	-1.30000672350235E-11	-1.6647568113915E-11	-1.83622052792058E-11	-2.40049203140722E-11	-2.05444707623033E-11	-2.50025273920596E-11	-2.81512247319574E-11	-2.83694512802671E-11	-1.92662866936319E-11	-2.45972495166272E-11	-2.18226548309747E-11		18	-2.08846351573955E-11	1.4346367253303E-12
-0.11					-1.00072460010613E-11	-1.37794477647012E-11				-2.34437663327042E-11	-9.69549378919018E-12	-1.46835291791273E-11	-1.32027061727397E-11	-1.4882911634147E-11	-8.3549592781446E-12	-1.1690707945165E-11	-1.30624176773977E-11	-1.78634017402121E-11	-1.73334229800313E-11	-1.92039362512577E-11	-2.23214583699684E-11	-2.24149840335297E-11	-1.61175893537342E-11	-1.91727610300706E-11	-1.68346194410376E-11		18	-1.57814088319011E-11	1.05253720341321E-12
-0.1	-9.60196812562886E-12	-1.04748743188679E-11	-8.54201060526724E-12	-1.37170973223269E-11	-6.35974512216977E-12	-9.47726724088044E-12	-1.04436990976807E-11	-7.51322830609271E-12	-9.57079290444176E-12	-1.65540424503537E-11	-6.22465249702564E-12	-1.29065415714622E-11	-9.18110263960292E-12	-1.09633142559006E-11	-5.14391149587261E-12	-8.19908317220906E-12	-7.57557874846693E-12	-1.14724813968553E-11	-1.16595327239779E-11	-1.39041486494496E-11	-1.46835291791273E-11	-1.46835291791273E-11	-1.05995752036163E-11	-1.34053451104559E-11	-1.15971822816037E-11		25	-1.05781693439385E-11	5.86741957595303E-13
-0.09	-6.09475574207936E-12	-6.60914689166662E-12	-5.29978760180814E-12	-9.21227786079003E-12	-2.52519291615564E-12	-4.52040707213047E-12	-5.42448848655657E-12	-3.61632565770438E-12	-3.14869733989778E-12	-7.54440352727982E-12	-3.85533568680553E-12	-6.82737343997637E-12	-5.22184954884037E-12	-6.66123113435391E-12	-1.49641061698112E-12	-3.80337698482702E-12	-3.83455220601412E-12	-3.80337698482702E-12	-6.14151857386002E-12	-7.98085662389932E-12	-9.07198936544805E-12	-9.07198936544805E-12	-4.76980884162733E-12	-6.73384777641505E-12	-6.70267255522794E-12		25	-5.5988669120248E-12	4.16874180497066E-13
-0.08	-2.97723362336869E-12	-2.94605840218158E-12	-1.80816282885219E-12	-5.62712742427276E-12	4.36453096619494E-13	-4.67628317806601E-13	-1.09113274154873E-12	-1.43406017460691E-12	-4.67628317806601E-13	-3.14869733989778E-12	-1.23661710708857E-12	-1.77698760766508E-12	-2.13550265131681E-12	-2.96633430890034E-12	1.21583362629716E-12	5.61153981367921E-13	3.7410265424528E-13	3.11752211871067E-14	-1.8705132712264E-13	-2.27579114665879E-12	-1.58993628054244E-12	-1.58993628054244E-12	-7.48205308490561E-13	-1.12230796273584E-12	-1.65228672291666E-12		25	-1.3851986917842E-12	2.97481041920741E-13
-0.07	-1.30935928985848E-12	-9.97607077987414E-13	3.42927433058174E-13	-3.32016105642686E-12	3.02399645514935E-12	3.63191326829793E-12	2.74341946446539E-12	4.67628317806601E-13	5.61153981367921E-13	-2.8057699068396E-13	-3.11752211871067E-14	2.05756459834904E-12	1.46523539579401E-12	2.40908291198012E-14	2.58754335852986E-12	1.96403893478772E-12	2.338141589033E-12	4.83215928400154E-12	3.7410265424528E-12	2.27579114665879E-12	2.64989380090407E-12	2.64989380090407E-12	3.08634689752356E-12	3.89690264838834E-12	2.3069663678459E-12		25	1.62831017913176E-12	3.80883294246168E-13
-0.06	-4.2086548602594E-13	3.11752211871067E-14	9.97607077987414E-13	-6.54679644929241E-13	3.61632565770438E-12	6.59355928107307E-12	5.36213804418235E-12	1.4028849534198E-12	9.66431856800308E-13	1.68346194410376E-12	8.93689674030392E-13	4.11512919669808E-12	3.64750087889148E-12	1.15757407943386E-12	2.83694512802671E-12	2.89929557040092E-12	3.14869733989778E-12	6.85854866116347E-12	7.48205308490561E-12	4.1774796390723E-12	7.35735220015718E-12	7.35735220015718E-12	6.11034335267291E-12	5.48683892893078E-12	4.11512919669808E-12		25	3.48887872146559E-12	5.16706891698579E-13
-0.05	4.05277875432387E-13	1.68346194410376E-12	3.80337698482702E-12	8.72906193238988E-13	3.7098513212657E-12	7.4508778637185E-12	6.29739467979555E-12	2.24461592547168E-12	1.99521415597483E-12	3.02399645514935E-12	1.56915279975104E-12	4.676283178066E-12	4.30218052382072E-12	1.26118412510382E-12	3.05517167633646E-12	2.74341946446539E-12	3.64750087889148E-12	5.61153981367921E-12	9.85136989512572E-12	4.70745839925311E-12	9.07198936544805E-12	9.07198936544805E-12	7.07677520947322E-12	5.01921061112418E-12	3.89690264838834E-12		25	4.2819640541341E-12	5.28045146558521E-13
-0.04	2.11991504072326E-12	3.38251149880108E-12	4.1774796390723E-12	2.96164601277514E-12	4.55158229331758E-12	8.02761945567998E-12	6.82737343997637E-12	3.80337698482702E-12	3.55397521533016E-12	4.27100530263362E-12	2.43166725259432E-12	4.89450972637575E-12	4.48923185094337E-12	1.62634525058953E-12	3.33574866702042E-12	2.83694512802671E-12	4.23983008144651E-12	4.76980884162733E-12	1.07242760883647E-11	4.98803538993707E-12	9.7890194527515E-12	9.7890194527515E-12	7.54440352727982E-12	4.45805662975626E-12	3.86572742720123E-12		25	4.9383643859921E-12	4.92323112651421E-13
-0.03	3.36692388820752E-12	7.06118759887967E-12	7.32617697897007E-12	7.29500175778297E-12	9.35256635613201E-12	8.66671149001566E-12	6.9832495459119E-12	6.0479929102987E-12	7.17030087303454E-12	7.63792919084114E-12	3.49162477295595E-12	6.23504423742134E-12	5.29978760180814E-12	3.97205174957525E-12	7.54440352727982E-12	4.2086548602594E-12	6.60914689166662E-12	6.20386901623423E-12	1.01007716646226E-11	4.36453096619494E-12	1.17218831663521E-11	1.109837874261E-11	8.13673272983485E-12	4.95686016874997E-12	6.01681768911159E-12		25	6.83474393499004E-12	4.44002504638553E-13
-0.02	7.6846920226218E-12	1.4761467232095E-11	1.21895114841587E-11	1.73490105906249E-11	1.8705132712264E-11	1.85336689957349E-11	1.34053451104559E-11	1.34053451104559E-11	2.20408813792844E-11	1.49329309486241E-11	7.9081144411294E-12	2.01391928868709E-11	1.00695964434355E-11	9.77789611305279E-12	1.94221627995675E-11	2.1323851291981E-11	1.52446831604952E-11	9.97607077987414E-12	2.14173769555423E-11	1.06307504248034E-11	1.21271610417845E-11	1.21271610417845E-11	2.29449627937105E-11	1.69904955469732E-11	1.83622052792058E-11		25	1.52587866634612E-11	9.2600611681789E-13
-0.01	1.54161468770243E-11	2.45660742954401E-11	3.11752211871067E-11	3.16428495049133E-11	3.19546017167844E-11	4.03407362161161E-11	2.59377840276728E-11	2.59066088064857E-11	5.26237733638361E-11	2.72159680963441E-11	2.03989863967635E-11	4.82904176188283E-11	2.38958070399173E-11	2.07304636513811E-11	3.94678300228771E-11	5.20314441612811E-11	3.45421450753142E-11	1.9578038905503E-11	4.57340494814855E-11	2.45660742954401E-11	2.53142796039306E-11	2.53142796039306E-11	4.48611432882465E-11	3.19546017167844E-11	4.09954158610453E-11		25	3.21781896325781E-11	2.12604029578912E-12
0	2.63742371242923E-11	4.16033326741939E-11	4.89450972637575E-11	5.01921061112418E-11	5.01609308900547E-11	6.35974512216977E-11	4.85398193883251E-11	3.81272955118315E-11	9.03769662214223E-11	4.55469981543629E-11	3.74206571649237E-11	7.29811927990168E-11	4.3240031786517E-11	3.18360761362119E-11	6.29739467979555E-11	9.25592317045198E-11	6.25063184801489E-11	3.81584707330186E-11	8.71970936603374E-11	4.07771893127356E-11	4.61081521357308E-11	4.61081521357308E-11	7.391644943463E-11	5.10650123044808E-11	7.51634582821143E-11		25	5.46190266971701E-11	3.67834491491115E-12
0.01	3.76284919728378E-11	5.59595220308565E-11	7.08924529794806E-11	7.19524104998423E-11	7.07365768735451E-11	8.94261219752156E-11	7.77510016406441E-11	5.48995645104949E-11	1.39696166139425E-10	7.13289060761001E-11	5.86509827933434E-11	1.02628828147955E-10	6.23816175954005E-11	4.50203310715005E-11	9.06575432121063E-11	1.38324456407192E-10	8.85064529501959E-11	6.06981556512967E-11	1.29127766156996E-10	6.77437556395829E-11	7.19835857210294E-11	7.19835857210294E-11	1.09050923712499E-10	7.66910441202825E-11	1.11700817513403E-10		25	8.10168424444903E-11	5.47082036243248E-12
0.02	5.16417538964423E-11	7.92162370364381E-11	9.4647971524056E-11	9.01743272837061E-11	9.00963892307384E-11	1.1431953609312E-10	9.00652140095513E-11	7.4197026425314E-11	1.84806711197169E-10	8.55136317162337E-11	8.25415939630628E-11	1.31029454649409E-10	8.09152865911354E-11	5.61282357565144E-11	1.16657677682153E-10	1.80286304125038E-10	1.19245221040683E-10	7.94344635847479E-11	1.79413397931799E-10	1.01194767973348E-10	8.90676069315638E-11	8.90676069315638E-11	1.44902428077672E-10	1.07772739643828E-10	1.62111150172955E-10		25	1.0697786933873E-10	7.49474497211158E-12
0.03	6.45950582996851E-11	9.90125024902509E-11	1.1734353254827E-10	1.17717635202515E-10	1.0699335911415E-10	1.4734968294086E-10	1.22425093601768E-10	8.7352969766273E-11	2.28327319974369E-10	1.12449022821894E-10	1.06556906017531E-10	1.62204675836516E-10	1.04904619294614E-10	7.02194227461167E-11	1.4945401037099E-10	2.30977213775274E-10	1.39290888263993E-10	1.02909405138639E-10	2.24960396086162E-10	1.34053451104559E-10	1.23391525458568E-10	1.23391525458568E-10	1.71588417413835E-10	1.26633748462027E-10	1.96684470469456E-10		25	1.34831474106275E-10	9.14171300115231E-12
0.04	7.94188759741543E-11	1.12526960874862E-10	1.42688987373387E-10	1.4050672189029E-10	1.23796803334001E-10	1.65119559017511E-10	1.49641061698112E-10	1.07990966192138E-10	2.70070941143905E-10	1.4007026879367E-10	1.30073414533005E-10	1.96840346575392E-10	1.23999442271717E-10	7.89115172687549E-11	1.7595294838003E-10	2.77397118122875E-10	1.70403759008725E-10	1.21614537850903E-10	2.60874250893709E-10	1.7617117492834E-10	1.46928817454834E-10	1.46928817454834E-10	1.97276799672011E-10	1.53382088240565E-10	2.35778197838088E-10		25	1.60974575071433E-10	1.07828441224503E-11
0.05	9.24033555985843E-11	1.35799263491037E-10	1.61331769643277E-10	1.56172270536811E-10	1.4739644577264E-10	1.90246787294319E-10	1.71027263432467E-10	1.26945500673898E-10	2.95291695084275E-10	1.52135079393081E-10	1.47323703589871E-10	2.35466445626217E-10	1.45868859934472E-10	9.40218567193686E-11	2.01049001435651E-10	3.08634689752356E-10	1.96341543036398E-10	1.39883217466548E-10	2.96601054374133E-10	1.9793147931694E-10	1.6388813778062E-10	1.6388813778062E-10	2.27360888117569E-10	1.84557309427672E-10	2.63742371242923E-10		25	1.8381232506087E-10	1.18034335910937E-11
Steady-state	--	--	--	--	--	--	--	--	--	--	--	--	--	--	--	--	--	--	--	--	--	--	--	--	--		--	--	--
-0.12	--	--	--	--	-1.55394716484779E-11	-2.01267875879756E-11	--	--	--	-4.3633403672753E-11	-1.22613954393858E-11	-2.41585134501893E-11	-2.02181492887472E-11	-1.64605167867923E-11	-1.41462346666061E-11	-1.87080371571997E-11	-2.05071404013304E-11	-2.77350411699818E-11	-2.44193764207422E-11	-2.88671131914427E-11	-2.93915275794818E-11	-3.74755657803049E-11	-2.4711522005811E-11	-2.80106113013141E-11	-2.43884966653899E-11		18	-2.3931050234107E-11	1.88167280207463E-12
-0.11	--	--	--	--	-1.13767289317806E-11	-1.56242738732379E-11	--	--	--	-3.30965362351725E-11	-9.76295554732453E-12	-1.96386390710164E-11	-1.43712709165716E-11	-1.24389132536556E-11	-1.08566504941176E-11	-1.44030536537686E-11	-1.58415319585928E-11	-2.10302000127171E-11	-1.91131281645433E-11	-2.27727275375023E-11	-2.32696022993974E-11	-2.85070133404945E-11	-2.09840028931141E-11	-2.38659037083379E-11	-1.88165729712314E-11		18	-1.86538724923653E-11	1.47785304771158E-12
-0.1	-1.02311281191237E-11	-1.18959040783465E-11	-1.12233591118189E-11	-1.46852464047577E-11	-8.07963653822251E-12	-1.09491403926118E-11	-1.26202594772669E-11	-8.84906315869573E-12	-1.15445121646348E-11	-2.2247633371143E-11	-7.05458812501567E-12	-1.51099879412083E-11	-1.09143074917411E-11	-7.76263007558957E-12	-7.31351937036781E-12	-1.00461706364653E-11	-1.11138227748921E-11	-1.47641811184589E-11	-1.46057064949879E-11	-1.76149408727632E-11	-1.74238899909392E-11	-2.2699829459516E-11	-1.33195536875418E-11	-1.48568775204035E-11	-1.36553716594366E-11		25	-1.28232504014379E-11	8.24977991091442E-13
-0.09	-6.93560105443843E-12	-7.81328510929168E-12	-7.06952131733881E-12	-9.75701718539681E-12	-4.56204075435786E-12	-6.39612891739382E-12	-8.08570374842854E-12	-5.80801506322859E-12	-6.17757206926712E-12	-1.28552580855791E-11	-4.63143127657781E-12	-9.76998202109899E-12	-6.76845914422599E-12	-4.61393273569179E-12	-3.67363032822836E-12	-6.03755466496225E-12	-6.48131225420776E-12	-9.18039439674119E-12	-8.90070511154094E-12	-1.13803231776036E-11	-1.14997021256997E-11	-1.28527056518638E-11	-8.91970546606904E-12	-8.82871494734592E-12	-9.25154333876374E-12		25	-7.93000959781366E-12	5.09838666712515E-13
-0.08	-4.30123160272128E-12	-4.45428978055372E-12	-4.07201236674331E-12	-6.48081584244216E-12	-1.51131017092729E-12	-2.24248168050043E-12	-3.4841827823757E-12	-3.00540696848253E-12	-2.85986285378936E-12	-6.41524047430671E-12	-2.51598493788801E-12	-4.88686177748404E-12	-3.67511500266844E-12	-4.05277875432387E-13	-1.18516421598012E-12	-2.44443920041182E-12	-2.54092410506063E-12	-3.012890204256E-12	-3.8167084938873E-12	-5.63364473912456E-12	-5.63245127156907E-12	-5.92573911280475E-12	-4.31748405685496E-12	-3.57846605317757E-12	-3.68107321320054E-12		25	-3.68316235130571E-12	3.17639340845197E-13
-0.07	-2.51217371867125E-12	-2.62983109824626E-12	-2.37838735134791E-12	-4.40048537783134E-12	3.4954528699396E-13	1.74993478227065E-12	3.02142281956538E-13	-1.62980956067954E-12	-1.80148060947793E-12	-3.6766875063341E-12	-9.91345821874298E-13	-5.09165685336206E-13	-4.10738224794617E-13	2.99282123396224E-12	5.14002538796841E-13	-3.40276651435673E-13	-6.17998507625388E-13	1.32045300547995E-12	2.96382520175615E-13	-1.88323426691401E-12	9.94765986401397E-14	2.73693859411108E-13	-1.0646493819865E-13	1.29916560526544E-12	-1.81198800936594E-13		25	-5.94866416270052E-13	3.42591068886846E-13
-0.06	-1.67683214868897E-12	-1.67053807878655E-12	-1.08969720772879E-12	-2.93265520360316E-12	8.34750324611109E-13	4.49367819463345E-12	2.5638354839386E-12	-9.06788024000349E-13	-1.30037767560449E-12	-1.57768357871296E-12	-2.27607863174704E-13	2.17802930576773E-12	1.65847178683955E-12	3.21104778227199E-12	5.06871839213877E-13	9.58720492080308E-14	-3.52952944717465E-14	2.6605863878251E-12	3.85726704645144E-12	9.72566538152623E-13	4.38638945461348E-12	4.72824188004452E-12	2.16369964002719E-12	3.25297371999712E-12	1.33075479953209E-12		25	1.09910244633425E-12	4.42179681361607E-13
-0.05	-1.22254566154057E-12	-5.92460822909858E-13	-3.17634089381105E-13	-1.42978605051949E-12	1.00536335292161E-12	5.08036689262163E-12	2.27997488923372E-12	-9.352566356132E-14	-6.97682140331995E-13	-5.44183001212975E-13	-4.43910798026337E-14	1.31804725833414E-12	1.68130029550041E-12	3.46044955176884E-12	5.59624211907216E-13	3.06146252650277E-13	9.48365959700689E-14	1.62719110859555E-12	5.01548035233904E-12	1.17271522178203E-12	5.70840567951057E-12	5.16282893295855E-12	2.55314248247565E-12	2.43928002250898E-12	1.09854084114371E-12		25	1.42485941731848E-12	4.18522755029474E-13
-0.04	-7.24627782239678E-13	7.87979726193291E-13	5.24287440257495E-13	-1.49064023379663E-13	1.66514712716238E-12	4.10720200109059E-12	1.12593387296745E-12	1.00297108605276E-12	3.47958153347536E-14	3.51684656442349E-13	6.02238982655729E-14	6.26814729978843E-13	9.80163948216992E-13	3.49162477295595E-12	1.1293276306644E-12	3.05829173508829E-13	6.84718724695432E-13	8.97036591624667E-13	4.80336835193481E-12	1.07231470059072E-12	4.49687208372198E-12	3.61666087513651E-12	1.73058216378163E-12	8.86720585474371E-13	8.42317499730656E-13		25	1.37403542600652E-12	3.01358751055066E-13
-0.03	1.51460459752782E-13	2.27304592211517E-12	1.60418998802897E-12	2.63284149786107E-12	4.49732589914082E-12	3.76383628558298E-12	1.43463068495803E-12	2.23558569171031E-12	2.61890913730368E-12	2.14427222621492E-12	9.62149174529826E-13	3.00322142980172E-12	1.18538936721003E-12	5.61153981367921E-12	3.48103975523592E-12	2.0861017210793E-12	2.69906000876744E-12	1.12648220827477E-12	5.11187741785179E-12	1.63518739636614E-12	3.60558837914281E-12	3.69621914569284E-12	3.50399589247465E-12	3.00594862013216E-12	2.64365875666665E-12		25	2.66854227518296E-12	2.62059256113425E-13
-0.02	1.98525048443065E-12	5.13874069621852E-12	5.3405288138485E-12	6.95318547072094E-12	8.4886299195508E-12	9.77472763374762E-12	3.7387571790561E-12	3.89506953554032E-12	9.8344991967816E-12	4.91911394214624E-12	3.62483183413894E-12	1.34658945433067E-11	3.72350844221059E-12	9.57079290444176E-12	7.71141980920743E-12	1.0847239379418E-11	6.77375006192327E-12	2.98560091735437E-12	1.15957337618693E-11	4.51313076296005E-12	6.66846427680712E-12	4.00709979224039E-12	1.13201974974763E-11	8.08201362510681E-12	1.25957456547196E-11		25	7.10215704540887E-12	6.62320169666653E-13
-0.01	3.47179232197755E-12	8.29001403448942E-12	1.26212260487885E-11	1.32826266111778E-11	1.46301985338942E-11	2.12038254200267E-11	6.96784576643148E-12	6.2251651124753E-12	2.37224885628774E-11	1.13595762079205E-11	8.12310678219639E-12	3.67412918519024E-11	8.61965502388715E-12	1.59617132477986E-11	1.46323682601471E-11	2.79957291209915E-11	1.20173049059313E-11	6.33009920415308E-12	2.14125442835079E-11	1.16147457864978E-11	1.23796086662249E-11	6.25638641393296E-12	2.35760365098396E-11	1.59562729024694E-11	3.10255163723999E-11		25	1.49766855180776E-11	1.7018933548404E-12
0	5.93481192769755E-12	1.3338118447317E-11	2.52286557282986E-11	2.15184407345547E-11	1.87609653816693E-11	3.82051319340864E-11	1.40762018933415E-11	1.02946141212224E-11	3.75473144408959E-11	1.75426946807338E-11	1.49860395909556E-11	5.56036704519929E-11	1.48494638233616E-11	2.54701557098662E-11	2.21344440533972E-11	4.94462979210606E-11	1.9676733388276E-11	1.10847278315232E-11	4.03193929828609E-11	1.8949566518948E-11	2.02312596115097E-11	9.31455269932964E-12	3.73461005512911E-11	2.56320848962705E-11	4.82386629264772E-11		25	2.46292040898775E-11	2.72977187442314E-12
0.01	8.72668330350056E-12	1.8715048112328E-11	3.69137231688967E-11	2.99893064294215E-11	2.7127671663303E-11	5.90247424439325E-11	1.85167501943221E-11	1.43551067128329E-11	5.18975711046919E-11	2.73465606532424E-11	2.13174293824362E-11	7.26749704473725E-11	2.31736164851388E-11	3.39498158727592E-11	3.11175340742176E-11	6.80414675870706E-11	2.74768935859674E-11	1.98493272597175E-11	5.53674363847169E-11	2.82436840398644E-11	2.90522474937301E-11	1.39742873101634E-11	5.27812622972052E-11	3.42358703442354E-11	6.71586815294023E-11		25	3.48411075152188E-11	3.672920759942E-12
0.02	1.27035800005722E-11	2.62514854743226E-11	4.61547117060857E-11	4.03965460491038E-11	3.34549154914743E-11	7.87210477396725E-11	2.46934755958505E-11	1.87411429223724E-11	7.13836977342013E-11	3.85150589404956E-11	2.92492232938489E-11	9.64329495260854E-11	3.32381774118855E-11	4.21177238237812E-11	4.05660934640087E-11	9.44581172173229E-11	3.5011271601588E-11	2.87575683684839E-11	7.05490256148329E-11	3.79529275443146E-11	3.73320714173634E-11	1.94157377987852E-11	7.03738739768415E-11	4.60639237992998E-11	8.70900268577575E-11		25	4.6384974934814E-11	4.86163759189239E-12
0.03	1.61446272789277E-11	3.13165814481952E-11	5.78263511887397E-11	5.02546838334787E-11	4.26770388173824E-11	1.0000448811943E-10	3.58575010628635E-11	2.60185271123811E-11	9.0954736824352E-11	5.17631322239405E-11	3.6913326310886E-11	1.15678562659695E-10	4.20222364328746E-11	5.44319361926883E-11	5.51515570185946E-11	1.13626540604738E-10	4.12130680961093E-11	4.50967061175784E-11	8.97407584077968E-11	5.04828322986825E-11	4.55202509407828E-11	2.62699956768176E-11	8.74112881400635E-11	5.29228623828247E-11	1.015071194635E-10		25	5.84322683461329E-11	5.73829411231954E-12
0.04	2.08361564559915E-11	3.8788932232659E-11	6.56427057999448E-11	6.04120418706206E-11	4.91123951100396E-11	1.17735077573619E-10	4.10109464206039E-11	3.36601348316891E-11	1.02024493817437E-10	6.90452223120331E-11	4.58327710152447E-11	1.39248919668831E-10	5.13518993098739E-11	6.52809131658014E-11	6.42278766185644E-11	1.33502938299178E-10	5.35198893032452E-11	5.96176402850376E-11	1.09957479147357E-10	5.9240999467754E-11	5.84327946381632E-11	3.4450116716283E-11	1.03390687506878E-10	6.48787918047239E-11	1.16287208949396E-10		25	7.02995612928388E-11	6.58162654170833E-12
0.05	2.73629180178043E-11	4.83763907810767E-11	7.40234792791699E-11	7.11284136704221E-11	5.90364488073713E-11	1.31831301918561E-10	4.75787249728098E-11	4.24852691011943E-11	1.19948772354686E-10	8.34330438958985E-11	5.5458342512163E-11	1.61128471180947E-10	5.60756762818206E-11	7.44464281948108E-11	8.31280179265168E-11	1.55160699293435E-10	6.61567908058336E-11	7.63775745761626E-11	1.25005958387009E-10	7.41942162645311E-11	6.56095455569605E-11	4.49937217826498E-11	1.25346308963198E-10	7.99313732151288E-11	1.29843878200976E-10		25	8.31224706376455E-11	7.361726876715E-12
