# Supplementary material for: Reliability of an interneuron response depends on an integrated sensory state
Source: eLife. 2019 Nov 13;8:e50566. doi: 10.7554/eLife.50566 (PMC6894930; doi:10.7554/eLife.50566)
Supplement: Figure 6—source data 1. [file elife-50566-fig6-data1.zip › Figure S6B_AIA Voltage-Clamp raw data for calculating IV curve/140121AIA_KyIs619_1.txt]

	IV-long	IV-long_4	IV-long_6	IV-long_8	IV-long_10	IV-long_12	IV-long_14	IV-long_16	IV-long_18	IV-long_20	IV-long_22	IV-long_24	IV-long_26	IV-long_28	IV-long_30	IV-long_32
s	A	A	A	A	A	A	A	A	A	A	A	A	A	A	A	A
Time	Imon-1	Imon-1	Imon-1	Imon-1	Imon-1	Imon-1	Imon-1	Imon-1	Imon-1	Imon-1	Imon-1	Imon-1	Imon-1	Imon-1	Imon-1	Imon-1
0.005	-1.58993628054244E-12	-2.338141589033E-12	-1.24700884748427E-12	-1.30935928985848E-12	-8.10555750864774E-13	-8.72906193238988E-13	-1.68346194410376E-12	-1.65228672291666E-12	-9.35256635613201E-14	-2.55636813734275E-12	-2.02638937716194E-12	-6.23504423742134E-14	-2.338141589033E-12	-2.68106902209118E-12	-2.8057699068396E-12	-2.58754335852986E-12
0.00502	-2.36931681022011E-12	-1.74581238647798E-12	-1.30935928985848E-12	-1.80816282885219E-12	-8.72906193238988E-13	-7.79380529677668E-13	-1.43406017460691E-12	-1.46523539579401E-12	-6.23504423742134E-14	-2.7745946856525E-12	-2.43166725259432E-12	-2.49401769496854E-13	-2.55636813734275E-12	-2.7745946856525E-12	-2.7745946856525E-12	-2.68106902209118E-12
0.00504	-3.14869733989778E-12	-1.30935928985848E-12	-1.34053451104559E-12	-2.338141589033E-12	-7.48205308490561E-13	-8.10555750864774E-13	-1.09113274154873E-12	-1.37170973223269E-12	-2.49401769496854E-13	-2.93047079158803E-12	-2.58754335852986E-12	-6.85854866116347E-13	-2.64989380090407E-12	-3.05517167633646E-12	-2.71224424327828E-12	-2.74341946446539E-12
0.00506	-3.39809910939463E-12	-1.02878229917452E-12	-1.18465840511005E-12	-2.36931681022011E-12	-6.85854866116347E-13	-8.41730972051881E-13	-9.04081414426094E-13	-1.43406017460691E-12	-9.35256635613201E-13	-3.05517167633646E-12	-2.8057699068396E-12	-9.97607077987414E-13	-2.55636813734275E-12	-2.93047079158803E-12	-2.74341946446539E-12	-2.71224424327828E-12
0.00508	-3.30457344583331E-12	-9.35256635613201E-13	-1.12230796273584E-12	-2.11991504072326E-12	-6.54679644929241E-13	-9.97607077987414E-13	-9.04081414426094E-13	-1.55876105935534E-12	-1.65228672291666E-12	-2.96164601277514E-12	-2.61871857971696E-12	-1.4028849534198E-12	-2.3069663678459E-12	-2.64989380090407E-12	-2.71224424327828E-12	-2.8057699068396E-12
0.0051	-2.96164601277514E-12	-1.09113274154873E-12	-9.97607077987414E-13	-1.49641061698112E-12	-7.17030087303454E-13	-9.04081414426094E-13	-9.66431856800308E-13	-1.55876105935534E-12	-2.08873981953615E-12	-2.52519291615564E-12	-2.3069663678459E-12	-1.96403893478772E-12	-2.18226548309747E-12	-2.36931681022011E-12	-2.338141589033E-12	-2.99282123396224E-12
0.00512	-2.27579114665879E-12	-1.34053451104559E-12	-9.35256635613201E-13	-1.05995752036163E-12	-1.09113274154873E-12	-9.97607077987414E-13	-1.43406017460691E-12	-1.37170973223269E-12	-2.15109026191036E-12	-2.05756459834904E-12	-1.99521415597483E-12	-2.61871857971696E-12	-2.11991504072326E-12	-2.02638937716194E-12	-1.99521415597483E-12	-3.17987256108488E-12
0.00514	-1.49641061698112E-12	-1.74581238647798E-12	-9.97607077987414E-13	-8.41730972051881E-13	-1.49641061698112E-12	-1.15348318392295E-12	-2.05756459834904E-12	-1.37170973223269E-12	-1.93286371360062E-12	-1.55876105935534E-12	-1.65228672291666E-12	-3.2733982246462E-12	-2.21344070428458E-12	-1.8705132712264E-12	-1.80816282885219E-12	-3.33574866702042E-12
0.00516	-9.97607077987414E-13	-1.8705132712264E-12	-1.24700884748427E-12	-8.72906193238988E-13	-1.74581238647798E-12	-1.02878229917452E-12	-2.55636813734275E-12	-1.62111150172955E-12	-1.52758583816823E-12	-1.34053451104559E-12	-1.65228672291666E-12	-3.64750087889148E-12	-2.11991504072326E-12	-1.71463716529087E-12	-1.8705132712264E-12	-3.2422230034591E-12
0.00518	-5.92329202555027E-13	-1.80816282885219E-12	-1.30935928985848E-12	-1.21583362629716E-12	-1.77698760766508E-12	-9.35256635613201E-13	-2.86812034921382E-12	-1.8705132712264E-12	-1.05995752036163E-12	-1.4028849534198E-12	-1.49641061698112E-12	-3.7410265424528E-12	-1.90168849241351E-12	-1.49641061698112E-12	-2.15109026191036E-12	-2.93047079158803E-12
0.0052	-4.05277875432387E-13	-1.30935928985848E-12	-1.37170973223269E-12	-1.27818406867137E-12	-1.58993628054244E-12	-7.17030087303454E-13	-2.96164601277514E-12	-2.21344070428458E-12	-5.29978760180814E-13	-1.37170973223269E-12	-1.30935928985848E-12	-3.36692388820752E-12	-1.90168849241351E-12	-1.34053451104559E-12	-2.43166725259432E-12	-2.64989380090407E-12
0.00522	-2.49401769496854E-13	-7.48205308490561E-13	-1.4028849534198E-12	-1.21583362629716E-12	-1.58993628054244E-12	-6.23504423742134E-13	-3.05517167633646E-12	-2.46284247378143E-12	-1.8705132712264E-13	-1.18465840511005E-12	-1.09113274154873E-12	-2.93047079158803E-12	-2.15109026191036E-12	-1.34053451104559E-12	-2.46284247378143E-12	-2.338141589033E-12
0.00524	-1.24700884748427E-13	-4.98803538993707E-13	-1.34053451104559E-12	-7.79380529677668E-13	-1.68346194410376E-12	-4.67628317806601E-13	-3.14869733989778E-12	-2.55636813734275E-12	-9.35256635613201E-14	-8.41730972051881E-13	-8.72906193238988E-13	-2.49401769496854E-12	-2.64989380090407E-12	-1.55876105935534E-12	-2.21344070428458E-12	-2.18226548309747E-12
0.00526	-6.23504423742134E-14	-6.23504423742134E-13	-1.30935928985848E-12	-4.05277875432387E-13	-1.8393380500393E-12	-4.98803538993707E-13	-2.8057699068396E-12	-2.61871857971696E-12	-4.05277875432387E-13	-4.36453096619494E-13	-8.41730972051881E-13	-2.24461592547168E-12	-3.21104778227199E-12	-2.08873981953615E-12	-1.71463716529087E-12	-2.15109026191036E-12
0.00528	-2.49401769496854E-13	-7.17030087303454E-13	-1.49641061698112E-12	0	-1.8705132712264E-12	-6.23504423742134E-13	-2.36931681022011E-12	-2.3069663678459E-12	-1.12230796273584E-12	-6.23504423742134E-14	-9.35256635613201E-13	-1.99521415597483E-12	-3.7098513212657E-12	-2.55636813734275E-12	-1.49641061698112E-12	-1.96403893478772E-12
0.0053	-5.61153981367921E-13	-1.05995752036163E-12	-1.77698760766508E-12	-3.11752211871067E-14	-2.02638937716194E-12	-6.23504423742134E-13	-1.8705132712264E-12	-1.93286371360062E-12	-2.02638937716194E-12	9.35256635613201E-14	-9.97607077987414E-13	-1.96403893478772E-12	-3.7410265424528E-12	-2.74341946446539E-12	-1.34053451104559E-12	-1.77698760766508E-12
0.00532	-1.05995752036163E-12	-1.21583362629716E-12	-2.05756459834904E-12	-1.8705132712264E-13	-2.11991504072326E-12	-5.61153981367921E-13	-1.74581238647798E-12	-1.68346194410376E-12	-2.8057699068396E-12	3.11752211871067E-14	-1.05995752036163E-12	-2.27579114665879E-12	-3.49162477295595E-12	-2.46284247378143E-12	-1.46523539579401E-12	-1.49641061698112E-12
0.00534	-1.43406017460691E-12	-1.24700884748427E-12	-2.3069663678459E-12	-4.67628317806601E-13	-2.21344070428458E-12	-3.7410265424528E-13	-1.71463716529087E-12	-1.4028849534198E-12	-3.42927433058174E-12	-2.49401769496854E-13	-1.02878229917452E-12	-2.49401769496854E-12	-2.74341946446539E-12	-1.96403893478772E-12	-1.65228672291666E-12	-1.24700884748427E-12
0.00536	-1.65228672291666E-12	-9.97607077987414E-13	-2.338141589033E-12	-9.66431856800308E-13	-2.36931681022011E-12	-3.7410265424528E-13	-1.58993628054244E-12	-1.4028849534198E-12	-3.80337698482702E-12	-7.48205308490561E-13	-9.66431856800308E-13	-2.52519291615564E-12	-2.02638937716194E-12	-1.27818406867137E-12	-1.8705132712264E-12	-1.24700884748427E-12
0.00538	-1.77698760766508E-12	-8.72906193238988E-13	-2.338141589033E-12	-1.27818406867137E-12	-2.21344070428458E-12	-4.05277875432387E-13	-1.52758583816823E-12	-1.49641061698112E-12	-3.95925309076255E-12	-1.27818406867137E-12	-7.48205308490561E-13	-2.338141589033E-12	-1.37170973223269E-12	-7.79380529677668E-13	-2.02638937716194E-12	-1.37170973223269E-12
0.0054	-1.71463716529087E-12	-5.92329202555027E-13	-2.24461592547168E-12	-1.65228672291666E-12	-1.99521415597483E-12	-5.92329202555027E-13	-1.34053451104559E-12	-1.58993628054244E-12	-3.64750087889148E-12	-1.71463716529087E-12	-4.67628317806601E-13	-1.96403893478772E-12	-1.24700884748427E-12	-6.54679644929241E-13	-1.99521415597483E-12	-1.46523539579401E-12
0.00542	-1.71463716529087E-12	-1.55876105935534E-13	-2.15109026191036E-12	-1.74581238647798E-12	-1.55876105935534E-12	-4.98803538993707E-13	-1.05995752036163E-12	-1.62111150172955E-12	-3.11752211871067E-12	-2.05756459834904E-12	-3.42927433058174E-13	-1.52758583816823E-12	-1.46523539579401E-12	-7.48205308490561E-13	-1.93286371360062E-12	-1.37170973223269E-12
0.00544	-1.77698760766508E-12	6.23504423742134E-14	-1.8393380500393E-12	-1.80816282885219E-12	-1.24700884748427E-12	-4.67628317806601E-13	-6.54679644929241E-13	-1.62111150172955E-12	-2.40049203140722E-12	-2.18226548309747E-12	-4.67628317806601E-13	-1.12230796273584E-12	-1.93286371360062E-12	-8.72906193238988E-13	-2.05756459834904E-12	-1.30935928985848E-12
0.00546	-1.90168849241351E-12	1.24700884748427E-13	-1.46523539579401E-12	-1.8705132712264E-12	-9.35256635613201E-13	-5.61153981367921E-13	-2.18226548309747E-13	-1.65228672291666E-12	-1.99521415597483E-12	-2.02638937716194E-12	-8.10555750864774E-13	-9.04081414426094E-13	-2.55636813734275E-12	-1.12230796273584E-12	-2.36931681022011E-12	-1.43406017460691E-12
0.00548	-1.8705132712264E-12	0	-1.15348318392295E-12	-1.99521415597483E-12	-6.85854866116347E-13	-8.10555750864774E-13	1.8705132712264E-13	-1.62111150172955E-12	-1.74581238647798E-12	-1.74581238647798E-12	-9.97607077987414E-13	-8.72906193238988E-13	-3.08634689752356E-12	-1.4028849534198E-12	-2.71224424327828E-12	-1.58993628054244E-12
0.0055	-1.55876105935534E-12	-2.8057699068396E-13	-8.72906193238988E-13	-2.18226548309747E-12	-4.98803538993707E-13	-1.18465840511005E-12	4.67628317806601E-13	-1.71463716529087E-12	-1.58993628054244E-12	-1.46523539579401E-12	-1.05995752036163E-12	-9.66431856800308E-13	-3.2733982246462E-12	-1.74581238647798E-12	-2.99282123396224E-12	-1.93286371360062E-12
0.00552	-1.09113274154873E-12	-4.98803538993707E-13	-9.04081414426094E-13	-2.338141589033E-12	-2.8057699068396E-13	-1.58993628054244E-12	5.92329202555027E-13	-1.71463716529087E-12	-1.62111150172955E-12	-1.15348318392295E-12	-8.41730972051881E-13	-1.18465840511005E-12	-3.55397521533016E-12	-2.21344070428458E-12	-3.17987256108488E-12	-2.21344070428458E-12
0.00554	-7.48205308490561E-13	-6.23504423742134E-13	-1.12230796273584E-12	-2.36931681022011E-12	-3.42927433058174E-13	-1.71463716529087E-12	5.92329202555027E-13	-1.55876105935534E-12	-1.52758583816823E-12	-9.04081414426094E-13	-6.85854866116347E-13	-1.37170973223269E-12	-3.64750087889148E-12	-2.71224424327828E-12	-3.30457344583331E-12	-1.99521415597483E-12
0.00556	-7.48205308490561E-13	-6.23504423742134E-13	-1.34053451104559E-12	-2.24461592547168E-12	-3.7410265424528E-13	-1.77698760766508E-12	4.05277875432387E-13	-1.27818406867137E-12	-1.30935928985848E-12	-4.67628317806601E-13	-6.23504423742134E-13	-1.4028849534198E-12	-3.36692388820752E-12	-3.14869733989778E-12	-3.36692388820752E-12	-1.71463716529087E-12
0.00558	-7.79380529677668E-13	-5.61153981367921E-13	-1.34053451104559E-12	-2.05756459834904E-12	-4.67628317806601E-13	-1.65228672291666E-12	2.49401769496854E-13	-8.72906193238988E-13	-8.72906193238988E-13	-1.24700884748427E-13	-5.61153981367921E-13	-1.27818406867137E-12	-3.08634689752356E-12	-3.67867610007859E-12	-3.14869733989778E-12	-1.27818406867137E-12
0.0056	-1.05995752036163E-12	-8.10555750864774E-13	-1.21583362629716E-12	-1.62111150172955E-12	-5.92329202555027E-13	-1.58993628054244E-12	6.23504423742134E-14	-4.98803538993707E-13	-2.8057699068396E-13	9.35256635613201E-14	-6.23504423742134E-13	-1.05995752036163E-12	-2.49401769496854E-12	-3.89690264838834E-12	-3.05517167633646E-12	-1.18465840511005E-12
0.00562	-1.58993628054244E-12	-1.12230796273584E-12	-1.30935928985848E-12	-1.24700884748427E-12	-7.48205308490561E-13	-1.52758583816823E-12	-6.23504423742134E-14	-2.49401769496854E-13	1.8705132712264E-13	-3.11752211871067E-14	-6.85854866116347E-13	-6.85854866116347E-13	-2.02638937716194E-12	-3.7098513212657E-12	-3.02399645514935E-12	-1.30935928985848E-12
0.00564	-2.11991504072326E-12	-1.58993628054244E-12	-1.68346194410376E-12	-1.15348318392295E-12	-8.41730972051881E-13	-1.68346194410376E-12	-3.7410265424528E-13	-3.7410265424528E-13	2.8057699068396E-13	-3.7410265424528E-13	-7.48205308490561E-13	-3.42927433058174E-13	-1.43406017460691E-12	-3.2422230034591E-12	-3.11752211871067E-12	-1.49641061698112E-12
0.00566	-2.43166725259432E-12	-1.93286371360062E-12	-1.93286371360062E-12	-1.24700884748427E-12	-7.17030087303454E-13	-1.62111150172955E-12	-6.23504423742134E-13	-8.72906193238988E-13	6.23504423742134E-14	-7.17030087303454E-13	-8.72906193238988E-13	-2.49401769496854E-13	-1.27818406867137E-12	-2.61871857971696E-12	-3.21104778227199E-12	-1.71463716529087E-12
0.00568	-2.64989380090407E-12	-2.3069663678459E-12	-2.08873981953615E-12	-1.55876105935534E-12	-6.54679644929241E-13	-1.37170973223269E-12	-7.48205308490561E-13	-1.55876105935534E-12	-3.42927433058174E-13	-9.97607077987414E-13	-1.02878229917452E-12	-5.29978760180814E-13	-1.24700884748427E-12	-2.11991504072326E-12	-3.08634689752356E-12	-1.65228672291666E-12
0.0057	-2.61871857971696E-12	-2.55636813734275E-12	-1.99521415597483E-12	-1.8393380500393E-12	-6.85854866116347E-13	-1.15348318392295E-12	-6.85854866116347E-13	-2.27579114665879E-12	-6.23504423742134E-13	-1.21583362629716E-12	-1.37170973223269E-12	-8.72906193238988E-13	-1.37170973223269E-12	-1.93286371360062E-12	-3.05517167633646E-12	-1.74581238647798E-12
0.00572	-2.36931681022011E-12	-2.83694512802671E-12	-1.96403893478772E-12	-2.18226548309747E-12	-8.41730972051881E-13	-1.05995752036163E-12	-6.85854866116347E-13	-2.8057699068396E-12	-8.41730972051881E-13	-1.34053451104559E-12	-1.8705132712264E-12	-1.27818406867137E-12	-1.43406017460691E-12	-1.8393380500393E-12	-3.17987256108488E-12	-2.05756459834904E-12
0.00574	-2.02638937716194E-12	-3.05517167633646E-12	-1.77698760766508E-12	-2.3069663678459E-12	-1.12230796273584E-12	-1.4028849534198E-12	-8.41730972051881E-13	-3.08634689752356E-12	-9.97607077987414E-13	-1.34053451104559E-12	-2.36931681022011E-12	-1.46523539579401E-12	-1.74581238647798E-12	-1.99521415597483E-12	-3.2733982246462E-12	-2.46284247378143E-12
0.00576	-1.77698760766508E-12	-3.08634689752356E-12	-1.43406017460691E-12	-2.24461592547168E-12	-1.46523539579401E-12	-2.11991504072326E-12	-1.12230796273584E-12	-3.21104778227199E-12	-1.05995752036163E-12	-1.43406017460691E-12	-2.64989380090407E-12	-1.37170973223269E-12	-1.96403893478772E-12	-2.18226548309747E-12	-3.33574866702042E-12	-2.74341946446539E-12
0.00578	-1.62111150172955E-12	-2.86812034921382E-12	-1.21583362629716E-12	-2.08873981953615E-12	-1.71463716529087E-12	-2.8057699068396E-12	-1.46523539579401E-12	-2.99282123396224E-12	-1.15348318392295E-12	-1.52758583816823E-12	-2.36931681022011E-12	-1.21583362629716E-12	-1.93286371360062E-12	-1.93286371360062E-12	-3.08634689752356E-12	-2.7745946856525E-12
0.0058	-1.49641061698112E-12	-2.74341946446539E-12	-1.12230796273584E-12	-1.80816282885219E-12	-1.74581238647798E-12	-3.11752211871067E-12	-1.74581238647798E-12	-2.64989380090407E-12	-1.21583362629716E-12	-1.43406017460691E-12	-1.8393380500393E-12	-1.09113274154873E-12	-1.52758583816823E-12	-1.4028849534198E-12	-2.86812034921382E-12	-2.68106902209118E-12
0.00582	-1.43406017460691E-12	-2.58754335852986E-12	-1.02878229917452E-12	-1.46523539579401E-12	-1.49641061698112E-12	-3.11752211871067E-12	-1.77698760766508E-12	-2.36931681022011E-12	-1.12230796273584E-12	-1.12230796273584E-12	-1.65228672291666E-12	-1.30935928985848E-12	-1.09113274154873E-12	-9.35256635613201E-13	-2.86812034921382E-12	-2.68106902209118E-12
0.00584	-1.34053451104559E-12	-2.40049203140722E-12	-9.35256635613201E-13	-1.12230796273584E-12	-1.18465840511005E-12	-2.8057699068396E-12	-1.8393380500393E-12	-2.338141589033E-12	-1.18465840511005E-12	-9.97607077987414E-13	-1.55876105935534E-12	-1.62111150172955E-12	-6.23504423742134E-13	-7.48205308490561E-13	-2.89929557040092E-12	-2.96164601277514E-12
0.00586	-1.27818406867137E-12	-1.8705132712264E-12	-8.72906193238988E-13	-8.72906193238988E-13	-8.72906193238988E-13	-2.21344070428458E-12	-1.99521415597483E-12	-2.11991504072326E-12	-1.18465840511005E-12	-8.72906193238988E-13	-1.62111150172955E-12	-1.8705132712264E-12	-4.36453096619494E-13	-9.35256635613201E-13	-3.05517167633646E-12	-3.17987256108488E-12
0.00588	-1.21583362629716E-12	-1.24700884748427E-12	-8.72906193238988E-13	-9.66431856800308E-13	-6.23504423742134E-13	-1.18465840511005E-12	-2.27579114665879E-12	-1.99521415597483E-12	-9.97607077987414E-13	-8.10555750864774E-13	-1.62111150172955E-12	-2.18226548309747E-12	-3.7410265424528E-13	-1.24700884748427E-12	-3.11752211871067E-12	-3.17987256108488E-12
0.0059	-1.02878229917452E-12	-8.10555750864774E-13	-9.35256635613201E-13	-1.05995752036163E-12	-3.7410265424528E-13	-1.8705132712264E-13	-2.7745946856525E-12	-1.71463716529087E-12	-9.66431856800308E-13	-9.66431856800308E-13	-1.62111150172955E-12	-2.46284247378143E-12	-4.36453096619494E-13	-1.58993628054244E-12	-3.11752211871067E-12	-2.86812034921382E-12
0.00592	-4.98803538993707E-13	-4.36453096619494E-13	-8.72906193238988E-13	-1.24700884748427E-12	-3.11752211871067E-13	4.98803538993707E-13	-2.89929557040092E-12	-1.55876105935534E-12	-6.23504423742134E-13	-1.34053451104559E-12	-1.68346194410376E-12	-2.55636813734275E-12	-5.61153981367921E-13	-1.46523539579401E-12	-2.89929557040092E-12	-2.40049203140722E-12
0.00594	9.35256635613201E-14	-1.24700884748427E-13	-9.66431856800308E-13	-1.21583362629716E-12	-7.17030087303454E-13	7.48205308490561E-13	-2.8057699068396E-12	-1.30935928985848E-12	-2.8057699068396E-13	-1.77698760766508E-12	-1.77698760766508E-12	-2.55636813734275E-12	-6.23504423742134E-13	-1.12230796273584E-12	-2.61871857971696E-12	-2.02638937716194E-12
0.00596	4.98803538993707E-13	6.23504423742134E-14	-9.66431856800308E-13	-1.24700884748427E-12	-1.21583362629716E-12	8.41730972051881E-13	-2.49401769496854E-12	-1.18465840511005E-12	3.11752211871067E-14	-2.18226548309747E-12	-1.80816282885219E-12	-2.338141589033E-12	-8.41730972051881E-13	-8.10555750864774E-13	-2.27579114665879E-12	-1.77698760766508E-12
0.00598	7.48205308490561E-13	1.55876105935534E-13	-1.09113274154873E-12	-1.18465840511005E-12	-1.8705132712264E-12	6.54679644929241E-13	-2.338141589033E-12	-1.24700884748427E-12	9.35256635613201E-14	-2.49401769496854E-12	-1.62111150172955E-12	-2.15109026191036E-12	-1.18465840511005E-12	-5.61153981367921E-13	-1.8705132712264E-12	-1.55876105935534E-12
0.006	8.10555750864774E-13	3.11752211871067E-14	-1.24700884748427E-12	-1.09113274154873E-12	-2.43166725259432E-12	2.49401769496854E-13	-2.24461592547168E-12	-1.46523539579401E-12	-6.23504423742134E-14	-2.52519291615564E-12	-1.09113274154873E-12	-1.77698760766508E-12	-1.37170973223269E-12	-5.61153981367921E-13	-1.49641061698112E-12	-1.52758583816823E-12
0.00602	8.10555750864774E-13	-3.7410265424528E-13	-1.34053451104559E-12	-6.85854866116347E-13	-2.68106902209118E-12	-6.23504423742134E-14	-2.18226548309747E-12	-1.49641061698112E-12	-3.11752211871067E-13	-2.36931681022011E-12	-4.98803538993707E-13	-1.65228672291666E-12	-1.68346194410376E-12	-8.41730972051881E-13	-1.30935928985848E-12	-1.37170973223269E-12
0.00604	6.85854866116347E-13	-9.04081414426094E-13	-1.52758583816823E-12	-2.49401769496854E-13	-2.58754335852986E-12	-4.36453096619494E-13	-2.18226548309747E-12	-1.30935928985848E-12	-6.54679644929241E-13	-2.11991504072326E-12	0	-1.77698760766508E-12	-1.8393380500393E-12	-1.24700884748427E-12	-1.21583362629716E-12	-1.34053451104559E-12
0.00606	5.29978760180814E-13	-1.37170973223269E-12	-1.71463716529087E-12	9.35256635613201E-14	-2.46284247378143E-12	-7.17030087303454E-13	-2.15109026191036E-12	-1.09113274154873E-12	-1.05995752036163E-12	-1.68346194410376E-12	2.49401769496854E-13	-1.71463716529087E-12	-2.18226548309747E-12	-1.49641061698112E-12	-1.21583362629716E-12	-1.24700884748427E-12
0.00608	3.11752211871067E-13	-1.71463716529087E-12	-1.71463716529087E-12	1.55876105935534E-13	-2.18226548309747E-12	-9.35256635613201E-13	-1.93286371360062E-12	-7.79380529677668E-13	-1.46523539579401E-12	-1.24700884748427E-12	1.24700884748427E-13	-1.74581238647798E-12	-2.338141589033E-12	-1.8393380500393E-12	-1.43406017460691E-12	-1.12230796273584E-12
0.0061	9.35256635613201E-14	-1.8705132712264E-12	-1.74581238647798E-12	0	-1.8393380500393E-12	-9.66431856800308E-13	-1.43406017460691E-12	-9.04081414426094E-13	-1.65228672291666E-12	-9.04081414426094E-13	-6.23504423742134E-14	-1.77698760766508E-12	-2.55636813734275E-12	-2.05756459834904E-12	-1.58993628054244E-12	-9.35256635613201E-13
0.00612	-9.35256635613201E-14	-1.99521415597483E-12	-1.77698760766508E-12	-9.35256635613201E-14	-1.30935928985848E-12	-8.72906193238988E-13	-7.79380529677668E-13	-1.34053451104559E-12	-1.68346194410376E-12	-8.41730972051881E-13	-3.11752211871067E-13	-1.93286371360062E-12	-2.74341946446539E-12	-1.99521415597483E-12	-1.65228672291666E-12	-8.41730972051881E-13
0.00614	-2.49401769496854E-13	-1.77698760766508E-12	-1.77698760766508E-12	-2.8057699068396E-13	-9.66431856800308E-13	-6.23504423742134E-13	-2.18226548309747E-13	-1.68346194410376E-12	-1.62111150172955E-12	-1.02878229917452E-12	-4.98803538993707E-13	-2.27579114665879E-12	-2.86812034921382E-12	-1.99521415597483E-12	-1.80816282885219E-12	-7.48205308490561E-13
0.00616	-4.05277875432387E-13	-1.43406017460691E-12	-1.80816282885219E-12	-3.7410265424528E-13	-7.48205308490561E-13	-5.29978760180814E-13	6.23504423742134E-14	-1.65228672291666E-12	-1.58993628054244E-12	-1.37170973223269E-12	-7.17030087303454E-13	-2.43166725259432E-12	-3.08634689752356E-12	-1.77698760766508E-12	-1.8705132712264E-12	-1.05995752036163E-12
0.00618	-5.61153981367921E-13	-9.35256635613201E-13	-2.05756459834904E-12	-4.98803538993707E-13	-7.48205308490561E-13	-5.29978760180814E-13	3.11752211871067E-14	-1.37170973223269E-12	-1.49641061698112E-12	-1.55876105935534E-12	-8.72906193238988E-13	-2.58754335852986E-12	-3.52279999414306E-12	-1.71463716529087E-12	-1.99521415597483E-12	-1.43406017460691E-12
0.0062	-5.92329202555027E-13	-6.23504423742134E-13	-2.24461592547168E-12	-4.67628317806601E-13	-8.10555750864774E-13	-4.05277875432387E-13	-2.18226548309747E-13	-7.79380529677668E-13	-1.58993628054244E-12	-1.65228672291666E-12	-1.02878229917452E-12	-2.43166725259432E-12	-3.7098513212657E-12	-1.8393380500393E-12	-2.338141589033E-12	-1.80816282885219E-12
0.00622	-5.61153981367921E-13	-2.18226548309747E-13	-2.40049203140722E-12	-4.67628317806601E-13	-9.66431856800308E-13	-1.8705132712264E-13	-4.98803538993707E-13	-4.36453096619494E-13	-1.55876105935534E-12	-1.49641061698112E-12	-1.24700884748427E-12	-2.05756459834904E-12	-3.7098513212657E-12	-2.43166725259432E-12	-2.46284247378143E-12	-2.02638937716194E-12
0.00624	-4.98803538993707E-13	6.23504423742134E-14	-2.68106902209118E-12	-3.42927433058174E-13	-1.05995752036163E-12	1.8705132712264E-13	-9.04081414426094E-13	-3.7410265424528E-13	-1.52758583816823E-12	-1.34053451104559E-12	-1.55876105935534E-12	-1.52758583816823E-12	-3.2422230034591E-12	-3.14869733989778E-12	-2.40049203140722E-12	-1.99521415597483E-12
0.00626	-5.61153981367921E-13	-6.23504423742134E-14	-2.61871857971696E-12	-4.05277875432387E-13	-1.09113274154873E-12	2.49401769496854E-13	-1.21583362629716E-12	-4.67628317806601E-13	-1.34053451104559E-12	-1.05995752036163E-12	-1.68346194410376E-12	-1.05995752036163E-12	-2.61871857971696E-12	-3.64750087889148E-12	-2.27579114665879E-12	-1.68346194410376E-12
0.00628	-6.85854866116347E-13	-3.42927433058174E-13	-2.43166725259432E-12	-3.7410265424528E-13	-9.35256635613201E-13	-3.11752211871067E-14	-1.49641061698112E-12	-5.61153981367921E-13	-1.12230796273584E-12	-1.05995752036163E-12	-1.68346194410376E-12	-7.17030087303454E-13	-1.8393380500393E-12	-3.83455220601412E-12	-1.99521415597483E-12	-1.21583362629716E-12
0.0063	-8.72906193238988E-13	-8.10555750864774E-13	-1.93286371360062E-12	-7.17030087303454E-13	-7.79380529677668E-13	-5.92329202555027E-13	-1.68346194410376E-12	-7.79380529677668E-13	-9.66431856800308E-13	-1.18465840511005E-12	-1.49641061698112E-12	-5.61153981367921E-13	-1.30935928985848E-12	-3.7098513212657E-12	-1.77698760766508E-12	-6.54679644929241E-13
0.00632	-7.48205308490561E-13	-1.12230796273584E-12	-1.52758583816823E-12	-9.97607077987414E-13	-6.54679644929241E-13	-1.09113274154873E-12	-1.74581238647798E-12	-9.97607077987414E-13	-8.41730972051881E-13	-1.62111150172955E-12	-1.27818406867137E-12	-4.98803538993707E-13	-1.12230796273584E-12	-3.58515043651727E-12	-1.68346194410376E-12	-2.49401769496854E-13
0.00634	-5.92329202555027E-13	-1.37170973223269E-12	-1.15348318392295E-12	-1.34053451104559E-12	-4.36453096619494E-13	-1.52758583816823E-12	-1.55876105935534E-12	-9.04081414426094E-13	-7.17030087303454E-13	-2.15109026191036E-12	-8.41730972051881E-13	-5.29978760180814E-13	-1.05995752036163E-12	-3.46044955176884E-12	-1.68346194410376E-12	-3.7410265424528E-13
0.00636	-4.05277875432387E-13	-1.55876105935534E-12	-1.15348318392295E-12	-1.46523539579401E-12	-3.7410265424528E-13	-1.8705132712264E-12	-1.34053451104559E-12	-7.79380529677668E-13	-6.54679644929241E-13	-2.49401769496854E-12	-4.67628317806601E-13	-4.05277875432387E-13	-1.15348318392295E-12	-3.17987256108488E-12	-1.55876105935534E-12	-8.10555750864774E-13
0.00638	-4.36453096619494E-13	-1.62111150172955E-12	-1.52758583816823E-12	-1.34053451104559E-12	-3.42927433058174E-13	-2.11991504072326E-12	-1.15348318392295E-12	-5.61153981367921E-13	-4.98803538993707E-13	-2.74341946446539E-12	-4.05277875432387E-13	-3.42927433058174E-13	-1.34053451104559E-12	-2.83694512802671E-12	-1.74581238647798E-12	-1.65228672291666E-12
0.0064	-6.23504423742134E-13	-1.49641061698112E-12	-1.71463716529087E-12	-1.15348318392295E-12	-4.98803538993707E-13	-2.3069663678459E-12	-9.66431856800308E-13	-4.98803538993707E-13	-4.67628317806601E-13	-2.83694512802671E-12	-5.61153981367921E-13	-1.8705132712264E-13	-1.65228672291666E-12	-2.36931681022011E-12	-1.8705132712264E-12	-2.27579114665879E-12
0.00642	-8.10555750864774E-13	-1.65228672291666E-12	-1.90168849241351E-12	-9.97607077987414E-13	-7.48205308490561E-13	-2.74341946446539E-12	-9.97607077987414E-13	-3.7410265424528E-13	-4.05277875432387E-13	-2.74341946446539E-12	-9.04081414426094E-13	-2.49401769496854E-13	-1.99521415597483E-12	-2.08873981953615E-12	-2.36931681022011E-12	-2.58754335852986E-12
0.00644	-9.04081414426094E-13	-1.90168849241351E-12	-1.8393380500393E-12	-1.05995752036163E-12	-1.18465840511005E-12	-2.99282123396224E-12	-1.05995752036163E-12	-3.7410265424528E-13	-2.18226548309747E-13	-2.43166725259432E-12	-1.34053451104559E-12	-2.8057699068396E-13	-2.338141589033E-12	-2.15109026191036E-12	-2.68106902209118E-12	-2.86812034921382E-12
0.00646	-5.92329202555027E-13	-2.15109026191036E-12	-1.68346194410376E-12	-1.49641061698112E-12	-1.43406017460691E-12	-2.89929557040092E-12	-9.35256635613201E-13	-5.61153981367921E-13	-3.11752211871067E-14	-2.18226548309747E-12	-1.52758583816823E-12	-4.36453096619494E-13	-2.49401769496854E-12	-2.3069663678459E-12	-2.8057699068396E-12	-2.96164601277514E-12
0.00648	-4.36453096619494E-13	-2.36931681022011E-12	-1.46523539579401E-12	-2.3069663678459E-12	-1.74581238647798E-12	-2.68106902209118E-12	-6.23504423742134E-13	-9.35256635613201E-13	2.8057699068396E-13	-1.8705132712264E-12	-1.43406017460691E-12	-5.61153981367921E-13	-2.71224424327828E-12	-2.15109026191036E-12	-2.99282123396224E-12	-2.64989380090407E-12
0.0065	-4.67628317806601E-13	-2.46284247378143E-12	-1.49641061698112E-12	-2.93047079158803E-12	-1.8393380500393E-12	-2.68106902209118E-12	-3.7410265424528E-13	-1.4028849534198E-12	3.42927433058174E-13	-1.8393380500393E-12	-1.05995752036163E-12	-6.54679644929241E-13	-2.8057699068396E-12	-1.46523539579401E-12	-3.42927433058174E-12	-2.3069663678459E-12
0.00652	-7.48205308490561E-13	-2.3069663678459E-12	-1.71463716529087E-12	-3.30457344583331E-12	-2.05756459834904E-12	-2.55636813734275E-12	-1.8705132712264E-13	-2.08873981953615E-12	9.35256635613201E-14	-1.8705132712264E-12	-7.17030087303454E-13	-8.10555750864774E-13	-2.7745946856525E-12	-6.85854866116347E-13	-3.95925309076255E-12	-1.8393380500393E-12
0.00654	-1.12230796273584E-12	-1.99521415597483E-12	-1.80816282885219E-12	-3.33574866702042E-12	-2.27579114665879E-12	-2.40049203140722E-12	-3.42927433058174E-13	-2.36931681022011E-12	-3.42927433058174E-13	-2.15109026191036E-12	-6.54679644929241E-13	-9.66431856800308E-13	-2.68106902209118E-12	9.35256635613201E-14	-4.02160353313676E-12	-1.65228672291666E-12
0.00656	-1.37170973223269E-12	-1.68346194410376E-12	-1.74581238647798E-12	-3.17987256108488E-12	-2.18226548309747E-12	-2.02638937716194E-12	-4.98803538993707E-13	-2.7745946856525E-12	-8.41730972051881E-13	-2.27579114665879E-12	-9.35256635613201E-13	-1.30935928985848E-12	-2.46284247378143E-12	3.42927433058174E-13	-3.86572742720123E-12	-1.37170973223269E-12
0.00658	-1.34053451104559E-12	-1.4028849534198E-12	-1.49641061698112E-12	-2.86812034921382E-12	-1.74581238647798E-12	-1.71463716529087E-12	-8.10555750864774E-13	-2.96164601277514E-12	-9.35256635613201E-13	-2.3069663678459E-12	-1.43406017460691E-12	-1.65228672291666E-12	-2.11991504072326E-12	2.18226548309747E-13	-3.61632565770438E-12	-1.24700884748427E-12
0.0066	-1.12230796273584E-12	-1.09113274154873E-12	-1.05995752036163E-12	-2.40049203140722E-12	-1.15348318392295E-12	-1.52758583816823E-12	-8.72906193238988E-13	-3.02399645514935E-12	-9.66431856800308E-13	-2.24461592547168E-12	-2.02638937716194E-12	-1.8705132712264E-12	-1.8393380500393E-12	-9.35256635613201E-14	-3.2733982246462E-12	-1.24700884748427E-12
0.00662	-8.10555750864774E-13	-9.66431856800308E-13	-7.17030087303454E-13	-1.93286371360062E-12	-5.61153981367921E-13	-1.27818406867137E-12	-7.17030087303454E-13	-2.89929557040092E-12	-8.10555750864774E-13	-2.05756459834904E-12	-2.40049203140722E-12	-2.05756459834904E-12	-1.71463716529087E-12	-4.67628317806601E-13	-2.83694512802671E-12	-1.4028849534198E-12
0.00664	-4.67628317806601E-13	-8.72906193238988E-13	-3.7410265424528E-13	-1.49641061698112E-12	-9.35256635613201E-14	-7.48205308490561E-13	-4.36453096619494E-13	-2.58754335852986E-12	-8.41730972051881E-13	-1.96403893478772E-12	-2.49401769496854E-12	-2.02638937716194E-12	-1.52758583816823E-12	-8.72906193238988E-13	-2.46284247378143E-12	-1.49641061698112E-12
0.00666	-9.35256635613201E-14	-7.17030087303454E-13	-4.36453096619494E-13	-1.30935928985848E-12	6.23504423742134E-14	-2.18226548309747E-13	-5.92329202555027E-13	-2.24461592547168E-12	-1.02878229917452E-12	-1.74581238647798E-12	-2.58754335852986E-12	-1.96403893478772E-12	-1.43406017460691E-12	-1.15348318392295E-12	-2.08873981953615E-12	-1.71463716529087E-12
0.00668	3.7410265424528E-13	-5.61153981367921E-13	-6.85854866116347E-13	-1.12230796273584E-12	-3.11752211871067E-14	1.24700884748427E-13	-6.23504423742134E-13	-1.8393380500393E-12	-1.30935928985848E-12	-1.77698760766508E-12	-2.61871857971696E-12	-2.05756459834904E-12	-1.43406017460691E-12	-1.4028849534198E-12	-1.74581238647798E-12	-1.68346194410376E-12
0.0067	5.61153981367921E-13	-6.85854866116347E-13	-1.09113274154873E-12	-7.48205308490561E-13	-4.98803538993707E-13	1.8705132712264E-13	-6.85854866116347E-13	-1.58993628054244E-12	-1.58993628054244E-12	-1.58993628054244E-12	-2.49401769496854E-12	-2.40049203140722E-12	-1.58993628054244E-12	-1.58993628054244E-12	-1.46523539579401E-12	-1.46523539579401E-12
0.00672	4.98803538993707E-13	-5.61153981367921E-13	-1.30935928985848E-12	-2.8057699068396E-13	-1.09113274154873E-12	-6.23504423742134E-14	-8.41730972051881E-13	-1.4028849534198E-12	-1.93286371360062E-12	-1.30935928985848E-12	-2.3069663678459E-12	-2.49401769496854E-12	-1.46523539579401E-12	-1.8393380500393E-12	-1.30935928985848E-12	-1.30935928985848E-12
0.00674	4.36453096619494E-13	-2.18226548309747E-13	-1.4028849534198E-12	1.8705132712264E-13	-1.65228672291666E-12	-4.05277875432387E-13	-1.15348318392295E-12	-1.18465840511005E-12	-2.05756459834904E-12	-8.72906193238988E-13	-1.96403893478772E-12	-2.58754335852986E-12	-1.30935928985848E-12	-1.99521415597483E-12	-1.37170973223269E-12	-1.30935928985848E-12
0.00676	2.18226548309747E-13	-6.23504423742134E-14	-1.46523539579401E-12	4.98803538993707E-13	-2.27579114665879E-12	-6.85854866116347E-13	-1.65228672291666E-12	-1.02878229917452E-12	-2.27579114665879E-12	-4.36453096619494E-13	-1.58993628054244E-12	-2.74341946446539E-12	-1.34053451104559E-12	-1.99521415597483E-12	-1.65228672291666E-12	-1.34053451104559E-12
0.00678	1.8705132712264E-13	-9.35256635613201E-14	-1.65228672291666E-12	3.11752211871067E-13	-2.8057699068396E-12	-1.02878229917452E-12	-1.74581238647798E-12	-8.72906193238988E-13	-2.40049203140722E-12	-1.8705132712264E-13	-1.09113274154873E-12	-3.05517167633646E-12	-1.49641061698112E-12	-1.96403893478772E-12	-1.90168849241351E-12	-1.4028849534198E-12
0.0068	1.24700884748427E-13	-4.67628317806601E-13	-2.18226548309747E-12	-3.11752211871067E-13	-3.11752211871067E-12	-1.09113274154873E-12	-1.55876105935534E-12	-1.02878229917452E-12	-2.27579114665879E-12	-1.55876105935534E-13	-5.92329202555027E-13	-3.17987256108488E-12	-1.68346194410376E-12	-1.80816282885219E-12	-2.11991504072326E-12	-1.49641061698112E-12
0.00682	1.24700884748427E-13	-8.72906193238988E-13	-3.11752211871067E-12	-8.10555750864774E-13	-3.05517167633646E-12	-1.21583362629716E-12	-1.09113274154873E-12	-1.21583362629716E-12	-2.27579114665879E-12	-4.36453096619494E-13	-2.18226548309747E-13	-2.93047079158803E-12	-1.90168849241351E-12	-1.62111150172955E-12	-2.02638937716194E-12	-1.55876105935534E-12
0.00684	1.55876105935534E-13	-1.30935928985848E-12	-3.77220176363991E-12	-1.21583362629716E-12	-2.71224424327828E-12	-1.58993628054244E-12	-9.04081414426094E-13	-1.4028849534198E-12	-2.338141589033E-12	-7.48205308490561E-13	-1.24700884748427E-13	-2.46284247378143E-12	-2.338141589033E-12	-1.37170973223269E-12	-1.96403893478772E-12	-1.74581238647798E-12
0.00686	2.8057699068396E-13	-1.68346194410376E-12	-3.95925309076255E-12	-1.30935928985848E-12	-2.40049203140722E-12	-1.8705132712264E-12	-7.79380529677668E-13	-1.52758583816823E-12	-2.46284247378143E-12	-1.02878229917452E-12	-1.8705132712264E-13	-1.96403893478772E-12	-3.02399645514935E-12	-1.34053451104559E-12	-1.93286371360062E-12	-1.8705132712264E-12
0.00688	2.8057699068396E-13	-1.74581238647798E-12	-3.7098513212657E-12	-1.46523539579401E-12	-2.36931681022011E-12	-1.80816282885219E-12	-6.85854866116347E-13	-1.46523539579401E-12	-2.74341946446539E-12	-1.05995752036163E-12	-1.55876105935534E-13	-1.49641061698112E-12	-3.46044955176884E-12	-1.34053451104559E-12	-1.80816282885219E-12	-2.05756459834904E-12
0.0069	-6.23504423742134E-14	-1.80816282885219E-12	-3.21104778227199E-12	-1.62111150172955E-12	-2.24461592547168E-12	-1.52758583816823E-12	-4.05277875432387E-13	-1.21583362629716E-12	-2.8057699068396E-12	-9.97607077987414E-13	-2.49401769496854E-13	-9.97607077987414E-13	-3.49162477295595E-12	-1.55876105935534E-12	-1.74581238647798E-12	-2.46284247378143E-12
0.00692	-3.11752211871067E-13	-1.71463716529087E-12	-2.64989380090407E-12	-1.80816282885219E-12	-1.90168849241351E-12	-1.12230796273584E-12	-2.8057699068396E-13	-9.66431856800308E-13	-2.49401769496854E-12	-8.10555750864774E-13	-2.49401769496854E-13	-7.17030087303454E-13	-3.42927433058174E-12	-1.8393380500393E-12	-1.93286371360062E-12	-2.8057699068396E-12
0.00694	-6.54679644929241E-13	-1.55876105935534E-12	-2.02638937716194E-12	-2.15109026191036E-12	-1.58993628054244E-12	-7.79380529677668E-13	-4.05277875432387E-13	-8.72906193238988E-13	-1.96403893478772E-12	-5.92329202555027E-13	-4.98803538993707E-13	-4.98803538993707E-13	-3.49162477295595E-12	-2.15109026191036E-12	-2.05756459834904E-12	-2.99282123396224E-12
0.00696	-9.35256635613201E-13	-1.55876105935534E-12	-1.49641061698112E-12	-2.46284247378143E-12	-1.27818406867137E-12	-6.23504423742134E-13	-8.10555750864774E-13	-8.72906193238988E-13	-1.4028849534198E-12	-1.24700884748427E-13	-6.85854866116347E-13	-1.8705132712264E-13	-3.49162477295595E-12	-2.27579114665879E-12	-2.05756459834904E-12	-2.93047079158803E-12
0.00698	-1.12230796273584E-12	-1.46523539579401E-12	-1.37170973223269E-12	-2.8057699068396E-12	-1.15348318392295E-12	-6.54679644929241E-13	-1.4028849534198E-12	-1.05995752036163E-12	-9.35256635613201E-13	2.18226548309747E-13	-9.97607077987414E-13	9.35256635613201E-14	-3.21104778227199E-12	-2.24461592547168E-12	-2.08873981953615E-12	-2.71224424327828E-12
0.007	-1.12230796273584E-12	-1.34053451104559E-12	-1.58993628054244E-12	-2.96164601277514E-12	-1.27818406867137E-12	-8.10555750864774E-13	-1.93286371360062E-12	-1.30935928985848E-12	-7.79380529677668E-13	4.98803538993707E-13	-1.27818406867137E-12	1.55876105935534E-13	-3.08634689752356E-12	-2.3069663678459E-12	-1.8705132712264E-12	-2.58754335852986E-12
0.00702	-9.04081414426094E-13	-1.09113274154873E-12	-2.08873981953615E-12	-2.83694512802671E-12	-1.4028849534198E-12	-9.35256635613201E-13	-2.24461592547168E-12	-1.58993628054244E-12	-6.54679644929241E-13	4.05277875432387E-13	-1.43406017460691E-12	0	-2.83694512802671E-12	-2.43166725259432E-12	-1.49641061698112E-12	-2.338141589033E-12
0.00704	-8.41730972051881E-13	-5.92329202555027E-13	-2.40049203140722E-12	-2.3069663678459E-12	-1.34053451104559E-12	-9.66431856800308E-13	-2.3069663678459E-12	-1.68346194410376E-12	-6.54679644929241E-13	1.24700884748427E-13	-1.37170973223269E-12	-3.11752211871067E-13	-2.86812034921382E-12	-2.36931681022011E-12	-1.34053451104559E-12	-1.74581238647798E-12
0.00706	-9.35256635613201E-13	-6.23504423742134E-14	-2.24461592547168E-12	-1.65228672291666E-12	-1.09113274154873E-12	-9.97607077987414E-13	-2.05756459834904E-12	-1.68346194410376E-12	-6.54679644929241E-13	-3.11752211871067E-13	-1.09113274154873E-12	-4.98803538993707E-13	-2.83694512802671E-12	-2.338141589033E-12	-1.34053451104559E-12	-1.24700884748427E-12
0.00708	-1.24700884748427E-12	1.8705132712264E-13	-1.8705132712264E-12	-1.05995752036163E-12	-6.85854866116347E-13	-8.41730972051881E-13	-1.49641061698112E-12	-1.49641061698112E-12	-7.48205308490561E-13	-9.66431856800308E-13	-7.79380529677668E-13	-6.85854866116347E-13	-2.7745946856525E-12	-2.43166725259432E-12	-1.4028849534198E-12	-1.09113274154873E-12
0.0071	-1.58993628054244E-12	6.23504423742134E-14	-1.58993628054244E-12	-7.48205308490561E-13	-3.7410265424528E-13	-7.17030087303454E-13	-9.35256635613201E-13	-1.30935928985848E-12	-7.79380529677668E-13	-1.37170973223269E-12	-4.98803538993707E-13	-5.92329202555027E-13	-2.61871857971696E-12	-2.49401769496854E-12	-1.49641061698112E-12	-1.30935928985848E-12
0.00712	-1.8705132712264E-12	-2.18226548309747E-13	-1.55876105935534E-12	-8.72906193238988E-13	-3.42927433058174E-13	-4.67628317806601E-13	-5.61153981367921E-13	-1.09113274154873E-12	-7.48205308490561E-13	-1.93286371360062E-12	-2.18226548309747E-13	-5.61153981367921E-13	-2.21344070428458E-12	-2.83694512802671E-12	-1.80816282885219E-12	-1.62111150172955E-12
0.00714	-2.21344070428458E-12	-4.36453096619494E-13	-1.55876105935534E-12	-1.24700884748427E-12	-6.54679644929241E-13	-4.05277875432387E-13	-3.7410265424528E-13	-8.41730972051881E-13	-7.48205308490561E-13	-2.49401769496854E-12	-1.8705132712264E-13	-5.61153981367921E-13	-1.77698760766508E-12	-3.11752211871067E-12	-2.18226548309747E-12	-1.8393380500393E-12
0.00716	-2.3069663678459E-12	-8.10555750864774E-13	-1.27818406867137E-12	-1.68346194410376E-12	-9.97607077987414E-13	-4.98803538993707E-13	-3.42927433058174E-13	-7.79380529677668E-13	-8.10555750864774E-13	-2.86812034921382E-12	-2.49401769496854E-13	-6.23504423742134E-13	-1.37170973223269E-12	-3.2422230034591E-12	-2.58754335852986E-12	-2.24461592547168E-12
0.00718	-2.49401769496854E-12	-1.18465840511005E-12	-1.09113274154873E-12	-2.338141589033E-12	-1.37170973223269E-12	-8.72906193238988E-13	-2.8057699068396E-13	-1.05995752036163E-12	-8.72906193238988E-13	-2.99282123396224E-12	-4.67628317806601E-13	-7.48205308490561E-13	-1.18465840511005E-12	-3.11752211871067E-12	-2.83694512802671E-12	-2.55636813734275E-12
0.0072	-2.64989380090407E-12	-1.68346194410376E-12	-8.41730972051881E-13	-2.86812034921382E-12	-1.4028849534198E-12	-9.66431856800308E-13	-6.23504423742134E-14	-1.62111150172955E-12	-1.02878229917452E-12	-2.93047079158803E-12	-9.66431856800308E-13	-9.35256635613201E-13	-9.97607077987414E-13	-2.64989380090407E-12	-2.74341946446539E-12	-2.8057699068396E-12
0.00722	-2.68106902209118E-12	-2.08873981953615E-12	-7.79380529677668E-13	-3.21104778227199E-12	-1.24700884748427E-12	-1.18465840511005E-12	1.24700884748427E-13	-2.24461592547168E-12	-1.34053451104559E-12	-2.52519291615564E-12	-1.58993628054244E-12	-1.12230796273584E-12	-9.35256635613201E-13	-1.8393380500393E-12	-2.46284247378143E-12	-3.05517167633646E-12
0.00724	-2.49401769496854E-12	-2.21344070428458E-12	-8.41730972051881E-13	-3.2733982246462E-12	-1.12230796273584E-12	-1.43406017460691E-12	5.61153981367921E-13	-2.71224424327828E-12	-1.71463716529087E-12	-1.93286371360062E-12	-2.18226548309747E-12	-1.30935928985848E-12	-9.97607077987414E-13	-9.97607077987414E-13	-2.3069663678459E-12	-3.33574866702042E-12
0.00726	-2.05756459834904E-12	-2.05756459834904E-12	-1.02878229917452E-12	-3.05517167633646E-12	-9.66431856800308E-13	-1.68346194410376E-12	7.48205308490561E-13	-2.96164601277514E-12	-2.11991504072326E-12	-1.34053451104559E-12	-2.46284247378143E-12	-1.34053451104559E-12	-1.24700884748427E-12	-3.7410265424528E-13	-2.18226548309747E-12	-3.58515043651727E-12
0.00728	-1.62111150172955E-12	-1.74581238647798E-12	-1.12230796273584E-12	-2.74341946446539E-12	-9.97607077987414E-13	-1.77698760766508E-12	6.23504423742134E-13	-3.14869733989778E-12	-2.24461592547168E-12	-9.35256635613201E-13	-2.27579114665879E-12	-1.15348318392295E-12	-1.71463716529087E-12	-6.23504423742134E-14	-2.08873981953615E-12	-3.7410265424528E-12
0.0073	-1.21583362629716E-12	-1.43406017460691E-12	-1.15348318392295E-12	-2.43166725259432E-12	-9.66431856800308E-13	-1.68346194410376E-12	1.24700884748427E-13	-3.14869733989778E-12	-1.99521415597483E-12	-6.85854866116347E-13	-1.8705132712264E-12	-1.09113274154873E-12	-2.05756459834904E-12	0	-1.96403893478772E-12	-3.80337698482702E-12
0.00732	-1.21583362629716E-12	-1.30935928985848E-12	-1.05995752036163E-12	-2.27579114665879E-12	-8.10555750864774E-13	-1.37170973223269E-12	-6.23504423742134E-13	-2.96164601277514E-12	-1.55876105935534E-12	-4.67628317806601E-13	-1.55876105935534E-12	-1.21583362629716E-12	-2.27579114665879E-12	-2.49401769496854E-13	-1.80816282885219E-12	-3.77220176363991E-12
0.00734	-1.4028849534198E-12	-1.37170973223269E-12	-9.04081414426094E-13	-2.21344070428458E-12	-7.79380529677668E-13	-1.02878229917452E-12	-1.46523539579401E-12	-2.7745946856525E-12	-9.97607077987414E-13	-3.7410265424528E-13	-1.15348318392295E-12	-1.49641061698112E-12	-2.46284247378143E-12	-7.79380529677668E-13	-1.65228672291666E-12	-3.86572742720123E-12
0.00736	-1.77698760766508E-12	-1.15348318392295E-12	-8.41730972051881E-13	-2.02638937716194E-12	-6.54679644929241E-13	-7.48205308490561E-13	-2.08873981953615E-12	-2.71224424327828E-12	-5.92329202555027E-13	-6.54679644929241E-13	-9.97607077987414E-13	-1.65228672291666E-12	-2.71224424327828E-12	-1.43406017460691E-12	-1.49641061698112E-12	-3.92807786957544E-12
0.00738	-2.08873981953615E-12	-1.05995752036163E-12	-9.97607077987414E-13	-1.62111150172955E-12	-4.36453096619494E-13	-7.48205308490561E-13	-2.40049203140722E-12	-2.58754335852986E-12	-5.29978760180814E-13	-9.66431856800308E-13	-9.97607077987414E-13	-1.80816282885219E-12	-2.86812034921382E-12	-2.05756459834904E-12	-1.49641061698112E-12	-3.80337698482702E-12
0.0074	-2.11991504072326E-12	-9.97607077987414E-13	-1.02878229917452E-12	-1.05995752036163E-12	-2.49401769496854E-13	-9.97607077987414E-13	-2.40049203140722E-12	-2.46284247378143E-12	-5.92329202555027E-13	-1.21583362629716E-12	-1.12230796273584E-12	-1.96403893478772E-12	-3.08634689752356E-12	-2.49401769496854E-12	-1.27818406867137E-12	-3.39809910939463E-12
0.00742	-1.77698760766508E-12	-8.72906193238988E-13	-1.05995752036163E-12	-6.23504423742134E-13	-2.8057699068396E-13	-9.97607077987414E-13	-2.24461592547168E-12	-2.27579114665879E-12	-8.10555750864774E-13	-1.52758583816823E-12	-1.37170973223269E-12	-2.55636813734275E-12	-3.11752211871067E-12	-2.71224424327828E-12	-1.21583362629716E-12	-2.8057699068396E-12
0.00744	-1.34053451104559E-12	-7.17030087303454E-13	-1.15348318392295E-12	-1.55876105935534E-13	-6.85854866116347E-13	-1.02878229917452E-12	-1.8705132712264E-12	-1.80816282885219E-12	-1.05995752036163E-12	-1.49641061698112E-12	-1.74581238647798E-12	-3.2733982246462E-12	-2.7745946856525E-12	-2.8057699068396E-12	-9.97607077987414E-13	-2.08873981953615E-12
0.00746	-8.72906193238988E-13	-5.92329202555027E-13	-1.43406017460691E-12	3.7410265424528E-13	-1.24700884748427E-12	-7.48205308490561E-13	-1.43406017460691E-12	-1.05995752036163E-12	-1.43406017460691E-12	-1.58993628054244E-12	-2.08873981953615E-12	-3.55397521533016E-12	-2.338141589033E-12	-2.68106902209118E-12	-1.12230796273584E-12	-1.43406017460691E-12
0.00748	-5.61153981367921E-13	-5.61153981367921E-13	-1.55876105935534E-12	4.98803538993707E-13	-2.08873981953615E-12	-4.36453096619494E-13	-1.02878229917452E-12	-2.8057699068396E-13	-1.74581238647798E-12	-1.62111150172955E-12	-2.24461592547168E-12	-3.46044955176884E-12	-1.8705132712264E-12	-2.40049203140722E-12	-1.21583362629716E-12	-9.97607077987414E-13
0.0075	-3.11752211871067E-13	-5.29978760180814E-13	-1.65228672291666E-12	3.42927433058174E-13	-2.93047079158803E-12	-3.11752211871067E-13	-8.41730972051881E-13	3.11752211871067E-13	-1.65228672291666E-12	-1.58993628054244E-12	-1.99521415597483E-12	-2.68106902209118E-12	-1.43406017460691E-12	-2.05756459834904E-12	-1.43406017460691E-12	-7.48205308490561E-13
0.00752	-1.8705132712264E-13	-6.54679644929241E-13	-1.68346194410376E-12	1.55876105935534E-13	-3.58515043651727E-12	-4.98803538993707E-13	-9.97607077987414E-13	5.61153981367921E-13	-1.4028849534198E-12	-1.34053451104559E-12	-1.43406017460691E-12	-1.8705132712264E-12	-1.12230796273584E-12	-1.62111150172955E-12	-1.65228672291666E-12	-6.54679644929241E-13
0.00754	-1.8705132712264E-13	-8.41730972051881E-13	-1.71463716529087E-12	-1.55876105935534E-13	-4.1774796390723E-12	-7.79380529677668E-13	-1.30935928985848E-12	3.7410265424528E-13	-1.15348318392295E-12	-1.12230796273584E-12	-8.72906193238988E-13	-1.05995752036163E-12	-1.09113274154873E-12	-1.15348318392295E-12	-1.90168849241351E-12	-7.17030087303454E-13
0.00756	-2.49401769496854E-13	-1.09113274154873E-12	-2.15109026191036E-12	-4.36453096619494E-13	-4.2086548602594E-12	-9.35256635613201E-13	-1.71463716529087E-12	-3.11752211871067E-14	-9.66431856800308E-13	-9.35256635613201E-13	-3.7410265424528E-13	-5.61153981367921E-13	-1.12230796273584E-12	-7.17030087303454E-13	-1.99521415597483E-12	-6.85854866116347E-13
0.00758	-6.23504423742134E-13	-1.09113274154873E-12	-2.83694512802671E-12	-8.41730972051881E-13	-3.77220176363991E-12	-9.97607077987414E-13	-1.96403893478772E-12	-3.11752211871067E-13	-9.66431856800308E-13	-6.85854866116347E-13	-9.35256635613201E-14	-4.98803538993707E-13	-1.30935928985848E-12	-5.29978760180814E-13	-1.90168849241351E-12	-7.79380529677668E-13
0.0076	-9.66431856800308E-13	-9.97607077987414E-13	-3.49162477295595E-12	-1.09113274154873E-12	-3.21104778227199E-12	-8.41730972051881E-13	-2.08873981953615E-12	-6.85854866116347E-13	-1.05995752036163E-12	-4.98803538993707E-13	0	-7.17030087303454E-13	-1.62111150172955E-12	-5.92329202555027E-13	-1.58993628054244E-12	-9.04081414426094E-13
0.00762	-1.34053451104559E-12	-6.54679644929241E-13	-3.83455220601412E-12	-1.4028849534198E-12	-2.74341946446539E-12	-6.23504423742134E-13	-1.90168849241351E-12	-9.66431856800308E-13	-1.43406017460691E-12	-4.05277875432387E-13	-2.49401769496854E-13	-9.04081414426094E-13	-2.08873981953615E-12	-9.35256635613201E-13	-1.21583362629716E-12	-1.09113274154873E-12
0.00764	-1.65228672291666E-12	-2.8057699068396E-13	-3.67867610007859E-12	-1.74581238647798E-12	-2.3069663678459E-12	-5.92329202555027E-13	-1.8393380500393E-12	-1.4028849534198E-12	-1.71463716529087E-12	-4.36453096619494E-13	-6.23504423742134E-13	-1.09113274154873E-12	-2.46284247378143E-12	-1.27818406867137E-12	-8.72906193238988E-13	-1.27818406867137E-12
0.00766	-1.74581238647798E-12	-1.8705132712264E-13	-2.89929557040092E-12	-1.93286371360062E-12	-2.05756459834904E-12	-5.61153981367921E-13	-1.58993628054244E-12	-1.68346194410376E-12	-1.80816282885219E-12	-5.61153981367921E-13	-1.12230796273584E-12	-1.09113274154873E-12	-2.68106902209118E-12	-1.62111150172955E-12	-6.85854866116347E-13	-1.43406017460691E-12
0.00768	-1.65228672291666E-12	-9.35256635613201E-14	-2.21344070428458E-12	-1.99521415597483E-12	-1.90168849241351E-12	-6.54679644929241E-13	-1.30935928985848E-12	-1.80816282885219E-12	-1.49641061698112E-12	-6.85854866116347E-13	-1.49641061698112E-12	-1.05995752036163E-12	-2.74341946446539E-12	-2.05756459834904E-12	-4.67628317806601E-13	-1.65228672291666E-12
0.0077	-1.37170973223269E-12	-3.42927433058174E-13	-1.55876105935534E-12	-1.8705132712264E-12	-1.8705132712264E-12	-8.72906193238988E-13	-1.05995752036163E-12	-1.93286371360062E-12	-8.41730972051881E-13	-6.85854866116347E-13	-1.49641061698112E-12	-1.05995752036163E-12	-2.74341946446539E-12	-2.58754335852986E-12	-6.23504423742134E-13	-1.71463716529087E-12
0.00772	-8.72906193238988E-13	-6.85854866116347E-13	-1.24700884748427E-12	-1.65228672291666E-12	-1.71463716529087E-12	-8.72906193238988E-13	-8.72906193238988E-13	-1.8393380500393E-12	-4.05277875432387E-13	-7.17030087303454E-13	-1.27818406867137E-12	-1.24700884748427E-12	-2.3069663678459E-12	-3.2733982246462E-12	-1.12230796273584E-12	-1.77698760766508E-12
0.00774	-3.42927433058174E-13	-9.35256635613201E-13	-1.21583362629716E-12	-1.24700884748427E-12	-1.49641061698112E-12	-9.04081414426094E-13	-8.72906193238988E-13	-1.93286371360062E-12	-9.35256635613201E-14	-4.98803538993707E-13	-9.35256635613201E-13	-1.4028849534198E-12	-1.80816282885219E-12	-3.7410265424528E-12	-1.71463716529087E-12	-1.77698760766508E-12
0.00776	0	-1.15348318392295E-12	-1.43406017460691E-12	-9.66431856800308E-13	-1.18465840511005E-12	-8.72906193238988E-13	-9.66431856800308E-13	-1.77698760766508E-12	-1.24700884748427E-13	-2.18226548309747E-13	-5.92329202555027E-13	-1.65228672291666E-12	-1.37170973223269E-12	-3.83455220601412E-12	-2.24461592547168E-12	-1.71463716529087E-12
0.00778	3.11752211871067E-14	-1.34053451104559E-12	-1.65228672291666E-12	-9.66431856800308E-13	-8.10555750864774E-13	-8.10555750864774E-13	-1.18465840511005E-12	-1.74581238647798E-12	-1.55876105935534E-13	0	-3.42927433058174E-13	-1.8705132712264E-12	-1.30935928985848E-12	-3.61632565770438E-12	-2.58754335852986E-12	-1.58993628054244E-12
0.0078	0	-1.34053451104559E-12	-1.8705132712264E-12	-8.72906193238988E-13	-5.29978760180814E-13	-6.85854866116347E-13	-1.37170973223269E-12	-1.49641061698112E-12	-9.35256635613201E-14	1.8705132712264E-13	-2.49401769496854E-13	-2.18226548309747E-12	-1.34053451104559E-12	-3.30457344583331E-12	-2.7745946856525E-12	-1.62111150172955E-12
0.00782	-1.8705132712264E-13	-1.46523539579401E-12	-1.80816282885219E-12	-8.72906193238988E-13	-6.54679644929241E-13	-4.98803538993707E-13	-1.46523539579401E-12	-1.30935928985848E-12	6.23504423742134E-14	-3.11752211871067E-14	-2.8057699068396E-13	-2.02638937716194E-12	-1.24700884748427E-12	-2.7745946856525E-12	-2.74341946446539E-12	-1.68346194410376E-12
0.00784	-4.36453096619494E-13	-1.49641061698112E-12	-1.65228672291666E-12	-7.48205308490561E-13	-7.79380529677668E-13	-3.7410265424528E-13	-1.49641061698112E-12	-1.21583362629716E-12	9.35256635613201E-14	-4.05277875432387E-13	-4.05277875432387E-13	-1.68346194410376E-12	-1.18465840511005E-12	-2.27579114665879E-12	-2.96164601277514E-12	-1.68346194410376E-12
0.00786	-9.04081414426094E-13	-1.43406017460691E-12	-1.43406017460691E-12	-6.23504423742134E-13	-6.54679644929241E-13	-4.36453096619494E-13	-1.58993628054244E-12	-1.15348318392295E-12	0	-8.10555750864774E-13	-6.23504423742134E-13	-1.24700884748427E-12	-1.15348318392295E-12	-2.05756459834904E-12	-3.36692388820752E-12	-1.77698760766508E-12
0.00788	-1.65228672291666E-12	-1.58993628054244E-12	-1.37170973223269E-12	-6.23504423742134E-13	-6.23504423742134E-13	-8.41730972051881E-13	-1.52758583816823E-12	-1.09113274154873E-12	-1.55876105935534E-13	-1.27818406867137E-12	-7.79380529677668E-13	-9.66431856800308E-13	-9.97607077987414E-13	-2.18226548309747E-12	-3.14869733989778E-12	-2.05756459834904E-12
0.0079	-2.36931681022011E-12	-1.96403893478772E-12	-1.24700884748427E-12	-7.48205308490561E-13	-4.67628317806601E-13	-1.43406017460691E-12	-1.24700884748427E-12	-1.09113274154873E-12	-3.11752211871067E-14	-1.65228672291666E-12	-8.10555750864774E-13	-9.66431856800308E-13	-9.35256635613201E-13	-2.46284247378143E-12	-2.8057699068396E-12	-2.18226548309747E-12
0.00792	-3.02399645514935E-12	-2.3069663678459E-12	-1.21583362629716E-12	-1.24700884748427E-12	-3.7410265424528E-13	-2.3069663678459E-12	-6.85854866116347E-13	-1.30935928985848E-12	3.11752211871067E-14	-2.08873981953615E-12	-8.41730972051881E-13	-1.09113274154873E-12	-6.54679644929241E-13	-2.96164601277514E-12	-2.74341946446539E-12	-2.27579114665879E-12
0.00794	-3.33574866702042E-12	-2.68106902209118E-12	-1.09113274154873E-12	-1.96403893478772E-12	-3.11752211871067E-13	-3.17987256108488E-12	-2.18226548309747E-13	-1.46523539579401E-12	1.55876105935534E-13	-2.27579114665879E-12	-9.97607077987414E-13	-1.15348318392295E-12	-5.29978760180814E-13	-3.39809910939463E-12	-2.83694512802671E-12	-2.40049203140722E-12
0.00796	-3.14869733989778E-12	-2.83694512802671E-12	-8.41730972051881E-13	-2.64989380090407E-12	-4.05277875432387E-13	-3.77220176363991E-12	1.24700884748427E-13	-1.49641061698112E-12	9.35256635613201E-14	-2.36931681022011E-12	-1.30935928985848E-12	-9.04081414426094E-13	-6.54679644929241E-13	-3.49162477295595E-12	-2.89929557040092E-12	-2.64989380090407E-12
0.00798	-2.58754335852986E-12	-2.8057699068396E-12	-4.67628317806601E-13	-3.17987256108488E-12	-6.85854866116347E-13	-3.46044955176884E-12	4.05277875432387E-13	-1.62111150172955E-12	-9.35256635613201E-14	-2.18226548309747E-12	-1.71463716529087E-12	-7.17030087303454E-13	-9.66431856800308E-13	-3.42927433058174E-12	-3.11752211871067E-12	-2.7745946856525E-12
0.008	-1.80816282885219E-12	-2.58754335852986E-12	-1.24700884748427E-13	-3.42927433058174E-12	-9.35256635613201E-13	-2.83694512802671E-12	4.05277875432387E-13	-1.8393380500393E-12	-4.05277875432387E-13	-1.93286371360062E-12	-2.05756459834904E-12	-7.48205308490561E-13	-1.4028849534198E-12	-3.17987256108488E-12	-3.46044955176884E-12	-2.64989380090407E-12
0.00802	-1.12230796273584E-12	-2.27579114665879E-12	2.49401769496854E-13	-3.46044955176884E-12	-1.05995752036163E-12	-2.24461592547168E-12	1.24700884748427E-13	-2.24461592547168E-12	-7.48205308490561E-13	-1.62111150172955E-12	-2.46284247378143E-12	-9.35256635613201E-13	-1.62111150172955E-12	-2.99282123396224E-12	-3.7098513212657E-12	-2.55636813734275E-12
0.00804	-5.29978760180814E-13	-2.05756459834904E-12	3.42927433058174E-13	-3.30457344583331E-12	-9.97607077987414E-13	-1.8705132712264E-12	-4.05277875432387E-13	-2.43166725259432E-12	-9.97607077987414E-13	-1.52758583816823E-12	-2.58754335852986E-12	-1.4028849534198E-12	-1.93286371360062E-12	-2.74341946446539E-12	-3.89690264838834E-12	-2.43166725259432E-12
0.00806	-3.42927433058174E-13	-1.93286371360062E-12	6.23504423742134E-13	-2.99282123396224E-12	-9.66431856800308E-13	-1.62111150172955E-12	-1.12230796273584E-12	-2.46284247378143E-12	-1.09113274154873E-12	-1.77698760766508E-12	-2.40049203140722E-12	-1.74581238647798E-12	-2.24461592547168E-12	-2.27579114665879E-12	-4.02160353313676E-12	-2.49401769496854E-12
0.00808	-4.67628317806601E-13	-1.77698760766508E-12	1.05995752036163E-12	-2.68106902209118E-12	-9.66431856800308E-13	-1.4028849534198E-12	-1.80816282885219E-12	-2.18226548309747E-12	-1.37170973223269E-12	-2.15109026191036E-12	-2.11991504072326E-12	-2.05756459834904E-12	-2.71224424327828E-12	-1.68346194410376E-12	-4.05277875432387E-12	-2.58754335852986E-12
0.0081	-6.23504423742134E-13	-1.55876105935534E-12	1.18465840511005E-12	-2.18226548309747E-12	-8.72906193238988E-13	-1.24700884748427E-12	-2.3069663678459E-12	-1.77698760766508E-12	-1.58993628054244E-12	-2.74341946446539E-12	-1.62111150172955E-12	-2.3069663678459E-12	-3.21104778227199E-12	-9.66431856800308E-13	-3.92807786957544E-12	-2.55636813734275E-12
0.00812	-8.10555750864774E-13	-1.49641061698112E-12	1.02878229917452E-12	-1.55876105935534E-12	-6.23504423742134E-13	-1.21583362629716E-12	-2.49401769496854E-12	-1.27818406867137E-12	-1.77698760766508E-12	-3.05517167633646E-12	-1.37170973223269E-12	-2.43166725259432E-12	-3.36692388820752E-12	-4.36453096619494E-13	-3.64750087889148E-12	-2.40049203140722E-12
0.00814	-7.79380529677668E-13	-1.43406017460691E-12	3.42927433058174E-13	-1.34053451104559E-12	-4.05277875432387E-13	-9.35256635613201E-13	-2.46284247378143E-12	-1.05995752036163E-12	-1.96403893478772E-12	-3.14869733989778E-12	-1.34053451104559E-12	-2.58754335852986E-12	-3.30457344583331E-12	-3.7410265424528E-13	-3.11752211871067E-12	-2.46284247378143E-12
0.00816	-8.41730972051881E-13	-1.37170973223269E-12	-4.05277875432387E-13	-1.27818406867137E-12	-3.7410265424528E-13	-5.92329202555027E-13	-2.52519291615564E-12	-1.09113274154873E-12	-2.18226548309747E-12	-3.21104778227199E-12	-1.46523539579401E-12	-2.74341946446539E-12	-2.7745946856525E-12	-6.54679644929241E-13	-2.55636813734275E-12	-2.61871857971696E-12
0.00818	-9.04081414426094E-13	-1.4028849534198E-12	-1.12230796273584E-12	-1.30935928985848E-12	-4.98803538993707E-13	-3.7410265424528E-13	-2.24461592547168E-12	-1.21583362629716E-12	-2.40049203140722E-12	-2.96164601277514E-12	-1.68346194410376E-12	-2.7745946856525E-12	-2.27579114665879E-12	-9.35256635613201E-13	-2.27579114665879E-12	-2.8057699068396E-12
0.0082	-9.66431856800308E-13	-1.34053451104559E-12	-1.68346194410376E-12	-1.34053451104559E-12	-8.41730972051881E-13	-3.11752211871067E-13	-2.05756459834904E-12	-1.21583362629716E-12	-2.338141589033E-12	-2.3069663678459E-12	-1.8705132712264E-12	-2.68106902209118E-12	-1.93286371360062E-12	-1.4028849534198E-12	-1.93286371360062E-12	-2.7745946856525E-12
0.00822	-8.10555750864774E-13	-1.37170973223269E-12	-2.18226548309747E-12	-1.34053451104559E-12	-1.37170973223269E-12	-3.11752211871067E-13	-1.8705132712264E-12	-9.35256635613201E-13	-2.15109026191036E-12	-1.8393380500393E-12	-1.93286371360062E-12	-2.68106902209118E-12	-1.68346194410376E-12	-1.55876105935534E-12	-1.80816282885219E-12	-2.55636813734275E-12
0.00824	-6.54679644929241E-13	-1.37170973223269E-12	-2.49401769496854E-12	-1.37170973223269E-12	-1.96403893478772E-12	-4.05277875432387E-13	-1.46523539579401E-12	-5.61153981367921E-13	-1.99521415597483E-12	-1.27818406867137E-12	-1.93286371360062E-12	-2.40049203140722E-12	-1.8705132712264E-12	-1.62111150172955E-12	-1.71463716529087E-12	-2.11991504072326E-12
0.00826	-6.23504423742134E-13	-1.43406017460691E-12	-2.8057699068396E-12	-1.37170973223269E-12	-2.49401769496854E-12	-6.23504423742134E-13	-1.12230796273584E-12	-1.8705132712264E-13	-2.21344070428458E-12	-8.72906193238988E-13	-1.93286371360062E-12	-2.36931681022011E-12	-2.27579114665879E-12	-1.43406017460691E-12	-1.62111150172955E-12	-1.49641061698112E-12
0.00828	-6.23504423742134E-13	-1.43406017460691E-12	-2.93047079158803E-12	-1.43406017460691E-12	-2.93047079158803E-12	-9.04081414426094E-13	-8.41730972051881E-13	-6.23504423742134E-14	-2.46284247378143E-12	-6.23504423742134E-13	-1.93286371360062E-12	-2.46284247378143E-12	-2.58754335852986E-12	-1.27818406867137E-12	-1.55876105935534E-12	-1.05995752036163E-12
0.0083	-7.48205308490561E-13	-1.30935928985848E-12	-2.93047079158803E-12	-1.55876105935534E-12	-2.86812034921382E-12	-1.15348318392295E-12	-6.54679644929241E-13	-3.11752211871067E-13	-2.8057699068396E-12	-6.85854866116347E-13	-1.90168849241351E-12	-2.52519291615564E-12	-2.8057699068396E-12	-1.15348318392295E-12	-1.62111150172955E-12	-8.10555750864774E-13
0.00832	-9.04081414426094E-13	-1.09113274154873E-12	-3.11752211871067E-12	-1.68346194410376E-12	-2.49401769496854E-12	-1.24700884748427E-12	-4.67628317806601E-13	-4.98803538993707E-13	-3.02399645514935E-12	-8.41730972051881E-13	-1.58993628054244E-12	-2.15109026191036E-12	-3.21104778227199E-12	-1.05995752036163E-12	-1.52758583816823E-12	-7.79380529677668E-13
0.00834	-1.12230796273584E-12	-9.66431856800308E-13	-3.30457344583331E-12	-1.58993628054244E-12	-1.99521415597483E-12	-1.18465840511005E-12	-3.11752211871067E-13	-8.10555750864774E-13	-2.96164601277514E-12	-1.09113274154873E-12	-1.24700884748427E-12	-1.62111150172955E-12	-3.64750087889148E-12	-1.05995752036163E-12	-1.62111150172955E-12	-8.41730972051881E-13
0.00836	-1.24700884748427E-12	-1.15348318392295E-12	-3.2422230034591E-12	-1.34053451104559E-12	-1.74581238647798E-12	-9.35256635613201E-13	-2.49401769496854E-13	-1.15348318392295E-12	-2.61871857971696E-12	-9.04081414426094E-13	-8.41730972051881E-13	-9.66431856800308E-13	-3.95925309076255E-12	-1.05995752036163E-12	-1.80816282885219E-12	-9.66431856800308E-13
0.00838	-1.24700884748427E-12	-1.15348318392295E-12	-2.74341946446539E-12	-1.12230796273584E-12	-1.55876105935534E-12	-7.17030087303454E-13	-4.05277875432387E-13	-1.46523539579401E-12	-2.05756459834904E-12	-6.54679644929241E-13	-6.23504423742134E-13	-1.8705132712264E-13	-4.11512919669808E-12	-1.12230796273584E-12	-1.99521415597483E-12	-1.15348318392295E-12
0.0084	-1.12230796273584E-12	-1.09113274154873E-12	-2.18226548309747E-12	-1.05995752036163E-12	-1.30935928985848E-12	-4.98803538993707E-13	-4.36453096619494E-13	-1.77698760766508E-12	-1.4028849534198E-12	-4.05277875432387E-13	-8.10555750864774E-13	3.7410265424528E-13	-3.95925309076255E-12	-1.12230796273584E-12	-1.96403893478772E-12	-1.49641061698112E-12
0.00842	-8.10555750864774E-13	-8.10555750864774E-13	-1.80816282885219E-12	-1.27818406867137E-12	-1.15348318392295E-12	-4.05277875432387E-13	-3.42927433058174E-13	-1.96403893478772E-12	-8.72906193238988E-13	-3.7410265424528E-13	-9.35256635613201E-13	7.48205308490561E-13	-3.58515043651727E-12	-9.97607077987414E-13	-1.90168849241351E-12	-1.80816282885219E-12
0.00844	-6.85854866116347E-13	-6.85854866116347E-13	-1.55876105935534E-12	-1.46523539579401E-12	-1.09113274154873E-12	-3.11752211871067E-13	-1.8705132712264E-13	-2.15109026191036E-12	-4.05277875432387E-13	-5.61153981367921E-13	-1.43406017460691E-12	9.97607077987414E-13	-3.36692388820752E-12	-1.12230796273584E-12	-1.68346194410376E-12	-2.24461592547168E-12
0.00846	-6.23504423742134E-13	-6.85854866116347E-13	-1.37170973223269E-12	-1.49641061698112E-12	-9.97607077987414E-13	-1.24700884748427E-13	-1.24700884748427E-13	-2.11991504072326E-12	-1.8705132712264E-13	-7.48205308490561E-13	-1.80816282885219E-12	1.15348318392295E-12	-3.08634689752356E-12	-1.4028849534198E-12	-1.65228672291666E-12	-2.7745946856525E-12
0.00848	-7.17030087303454E-13	-8.41730972051881E-13	-1.4028849534198E-12	-1.30935928985848E-12	-6.85854866116347E-13	-3.11752211871067E-14	-2.49401769496854E-13	-2.11991504072326E-12	-1.55876105935534E-13	-9.66431856800308E-13	-1.8705132712264E-12	1.12230796273584E-12	-2.61871857971696E-12	-1.99521415597483E-12	-1.46523539579401E-12	-3.2733982246462E-12
0.0085	-7.48205308490561E-13	-1.05995752036163E-12	-1.43406017460691E-12	-1.02878229917452E-12	-4.05277875432387E-13	0	-3.7410265424528E-13	-1.93286371360062E-12	-6.23504423742134E-14	-9.97607077987414E-13	-1.62111150172955E-12	9.04081414426094E-13	-2.11991504072326E-12	-2.68106902209118E-12	-1.4028849534198E-12	-3.36692388820752E-12
0.00852	-1.12230796273584E-12	-1.09113274154873E-12	-1.55876105935534E-12	-8.10555750864774E-13	-2.18226548309747E-13	-1.55876105935534E-13	-4.98803538993707E-13	-1.68346194410376E-12	-9.35256635613201E-14	-1.15348318392295E-12	-1.21583362629716E-12	5.61153981367921E-13	-1.4028849534198E-12	-3.02399645514935E-12	-1.21583362629716E-12	-3.14869733989778E-12
0.00854	-1.37170973223269E-12	-8.72906193238988E-13	-1.43406017460691E-12	-6.85854866116347E-13	-9.35256635613201E-14	-3.11752211871067E-13	-6.23504423742134E-13	-1.34053451104559E-12	3.11752211871067E-14	-1.24700884748427E-12	-9.66431856800308E-13	2.18226548309747E-13	-7.48205308490561E-13	-3.33574866702042E-12	-1.18465840511005E-12	-2.64989380090407E-12
0.00856	-1.49641061698112E-12	-4.36453096619494E-13	-1.24700884748427E-12	-5.92329202555027E-13	0	-3.7410265424528E-13	-7.17030087303454E-13	-1.12230796273584E-12	2.18226548309747E-13	-1.37170973223269E-12	-8.10555750864774E-13	-1.8705132712264E-13	-5.92329202555027E-13	-3.42927433058174E-12	-1.24700884748427E-12	-2.15109026191036E-12
0.00858	-1.74581238647798E-12	-9.35256635613201E-14	-1.15348318392295E-12	-6.85854866116347E-13	3.11752211871067E-14	-7.48205308490561E-13	-9.04081414426094E-13	-9.66431856800308E-13	2.49401769496854E-13	-1.21583362629716E-12	-6.54679644929241E-13	-4.05277875432387E-13	-7.17030087303454E-13	-3.42927433058174E-12	-1.55876105935534E-12	-1.77698760766508E-12
0.0086	-1.8705132712264E-12	0	-1.05995752036163E-12	-6.85854866116347E-13	-1.24700884748427E-13	-1.24700884748427E-12	-1.09113274154873E-12	-9.35256635613201E-13	9.35256635613201E-14	-8.72906193238988E-13	-4.36453096619494E-13	-4.67628317806601E-13	-9.97607077987414E-13	-3.46044955176884E-12	-2.27579114665879E-12	-1.8393380500393E-12
0.00862	-1.80816282885219E-12	-1.55876105935534E-13	-1.24700884748427E-12	-8.72906193238988E-13	-2.49401769496854E-13	-1.90168849241351E-12	-1.24700884748427E-12	-9.66431856800308E-13	-3.7410265424528E-13	-6.23504423742134E-13	-2.49401769496854E-13	-6.23504423742134E-13	-1.24700884748427E-12	-3.7098513212657E-12	-3.14869733989778E-12	-2.18226548309747E-12
0.00864	-1.80816282885219E-12	-4.67628317806601E-13	-1.4028849534198E-12	-1.30935928985848E-12	-4.36453096619494E-13	-2.58754335852986E-12	-1.43406017460691E-12	-1.05995752036163E-12	-9.97607077987414E-13	-4.05277875432387E-13	6.23504423742134E-14	-7.17030087303454E-13	-1.30935928985848E-12	-3.86572742720123E-12	-4.08395397551098E-12	-2.83694512802671E-12
0.00866	-1.49641061698112E-12	-6.85854866116347E-13	-1.58993628054244E-12	-1.80816282885219E-12	-4.98803538993707E-13	-2.99282123396224E-12	-1.4028849534198E-12	-1.12230796273584E-12	-1.55876105935534E-12	-3.42927433058174E-13	1.8705132712264E-13	-7.17030087303454E-13	-1.30935928985848E-12	-3.77220176363991E-12	-4.55158229331758E-12	-3.7098513212657E-12
0.00868	-1.43406017460691E-12	-9.66431856800308E-13	-1.77698760766508E-12	-2.24461592547168E-12	-4.67628317806601E-13	-3.08634689752356E-12	-1.18465840511005E-12	-1.37170973223269E-12	-1.62111150172955E-12	-3.42927433058174E-13	-1.24700884748427E-13	-4.98803538993707E-13	-1.18465840511005E-12	-3.64750087889148E-12	-4.61393273569179E-12	-4.48923185094337E-12
0.0087	-1.43406017460691E-12	-9.97607077987414E-13	-1.80816282885219E-12	-2.52519291615564E-12	-4.36453096619494E-13	-2.83694512802671E-12	-9.66431856800308E-13	-1.55876105935534E-12	-1.49641061698112E-12	-4.05277875432387E-13	-4.98803538993707E-13	-2.8057699068396E-13	-8.41730972051881E-13	-3.46044955176884E-12	-4.55158229331758E-12	-4.70745839925311E-12
0.00872	-1.37170973223269E-12	-1.09113274154873E-12	-1.68346194410376E-12	-2.7745946856525E-12	-6.23504423742134E-13	-2.61871857971696E-12	-7.17030087303454E-13	-1.68346194410376E-12	-1.02878229917452E-12	-3.11752211871067E-13	-1.02878229917452E-12	-6.23504423742134E-14	-7.17030087303454E-13	-3.17987256108488E-12	-4.30218052382072E-12	-4.39570618738205E-12
0.00874	-1.27818406867137E-12	-1.27818406867137E-12	-1.34053451104559E-12	-3.14869733989778E-12	-8.10555750864774E-13	-2.46284247378143E-12	-5.92329202555027E-13	-1.74581238647798E-12	-4.67628317806601E-13	-5.92329202555027E-13	-1.49641061698112E-12	-1.24700884748427E-13	-6.54679644929241E-13	-2.71224424327828E-12	-4.23983008144651E-12	-3.80337698482702E-12
0.00876	-1.30935928985848E-12	-1.65228672291666E-12	-1.30935928985848E-12	-3.21104778227199E-12	-9.97607077987414E-13	-2.24461592547168E-12	-8.41730972051881E-13	-1.62111150172955E-12	-3.11752211871067E-14	-9.97607077987414E-13	-1.96403893478772E-12	-4.05277875432387E-13	-6.23504423742134E-13	-2.46284247378143E-12	-4.08395397551098E-12	-3.2733982246462E-12
0.00878	-1.21583362629716E-12	-1.96403893478772E-12	-1.4028849534198E-12	-2.96164601277514E-12	-1.05995752036163E-12	-2.18226548309747E-12	-1.30935928985848E-12	-1.58993628054244E-12	2.49401769496854E-13	-1.34053451104559E-12	-2.24461592547168E-12	-1.05995752036163E-12	-7.79380529677668E-13	-2.27579114665879E-12	-4.1774796390723E-12	-2.99282123396224E-12
0.0088	-1.30935928985848E-12	-1.96403893478772E-12	-1.46523539579401E-12	-2.68106902209118E-12	-9.04081414426094E-13	-2.08873981953615E-12	-1.80816282885219E-12	-1.71463716529087E-12	3.42927433058174E-13	-1.68346194410376E-12	-2.58754335852986E-12	-1.80816282885219E-12	-1.18465840511005E-12	-2.21344070428458E-12	-4.08395397551098E-12	-2.74341946446539E-12
0.00882	-1.43406017460691E-12	-1.58993628054244E-12	-1.43406017460691E-12	-2.15109026191036E-12	-6.85854866116347E-13	-2.05756459834904E-12	-2.3069663678459E-12	-1.99521415597483E-12	9.35256635613201E-14	-1.77698760766508E-12	-2.99282123396224E-12	-2.40049203140722E-12	-1.74581238647798E-12	-2.02638937716194E-12	-3.77220176363991E-12	-2.49401769496854E-12
0.00884	-1.68346194410376E-12	-1.05995752036163E-12	-1.15348318392295E-12	-1.49641061698112E-12	-3.7410265424528E-13	-1.90168849241351E-12	-2.49401769496854E-12	-2.40049203140722E-12	-3.11752211871067E-13	-1.71463716529087E-12	-3.36692388820752E-12	-3.11752211871067E-12	-2.02638937716194E-12	-1.96403893478772E-12	-3.17987256108488E-12	-2.08873981953615E-12
0.00886	-1.71463716529087E-12	-6.54679644929241E-13	-9.04081414426094E-13	-1.05995752036163E-12	-4.36453096619494E-13	-1.58993628054244E-12	-2.52519291615564E-12	-2.7745946856525E-12	-5.29978760180814E-13	-1.4028849534198E-12	-3.7410265424528E-12	-3.61632565770438E-12	-2.27579114665879E-12	-1.77698760766508E-12	-2.68106902209118E-12	-1.65228672291666E-12
0.00888	-1.49641061698112E-12	-4.98803538993707E-13	-7.79380529677668E-13	-9.04081414426094E-13	-5.92329202555027E-13	-1.21583362629716E-12	-2.36931681022011E-12	-2.99282123396224E-12	-6.54679644929241E-13	-1.12230796273584E-12	-3.80337698482702E-12	-3.7410265424528E-12	-2.36931681022011E-12	-1.65228672291666E-12	-2.27579114665879E-12	-1.30935928985848E-12
0.0089	-1.18465840511005E-12	-4.67628317806601E-13	-7.48205308490561E-13	-9.97607077987414E-13	-8.72906193238988E-13	-7.17030087303454E-13	-2.21344070428458E-12	-2.96164601277514E-12	-6.54679644929241E-13	-8.41730972051881E-13	-3.52279999414306E-12	-3.46044955176884E-12	-2.24461592547168E-12	-1.62111150172955E-12	-1.96403893478772E-12	-9.97607077987414E-13
0.00892	-1.05995752036163E-12	-6.23504423742134E-13	-9.97607077987414E-13	-1.24700884748427E-12	-1.24700884748427E-12	-4.05277875432387E-13	-1.96403893478772E-12	-2.71224424327828E-12	-6.85854866116347E-13	-3.7410265424528E-13	-2.99282123396224E-12	-2.93047079158803E-12	-2.05756459834904E-12	-1.52758583816823E-12	-1.8393380500393E-12	-7.48205308490561E-13
0.00894	-1.02878229917452E-12	-8.41730972051881E-13	-1.21583362629716E-12	-1.58993628054244E-12	-1.62111150172955E-12	-9.35256635613201E-14	-1.80816282885219E-12	-2.52519291615564E-12	-7.79380529677668E-13	1.55876105935534E-13	-2.338141589033E-12	-2.21344070428458E-12	-1.90168849241351E-12	-1.37170973223269E-12	-1.77698760766508E-12	-3.7410265424528E-13
0.00896	-9.66431856800308E-13	-1.18465840511005E-12	-1.46523539579401E-12	-1.96403893478772E-12	-1.99521415597483E-12	1.24700884748427E-13	-1.68346194410376E-12	-2.338141589033E-12	-1.18465840511005E-12	5.92329202555027E-13	-1.8705132712264E-12	-1.71463716529087E-12	-1.90168849241351E-12	-1.09113274154873E-12	-1.58993628054244E-12	6.23504423742134E-14
0.00898	-7.17030087303454E-13	-1.62111150172955E-12	-1.80816282885219E-12	-2.11991504072326E-12	-2.18226548309747E-12	2.8057699068396E-13	-1.71463716529087E-12	-2.27579114665879E-12	-1.80816282885219E-12	5.61153981367921E-13	-1.58993628054244E-12	-1.34053451104559E-12	-2.11991504072326E-12	-8.41730972051881E-13	-1.21583362629716E-12	3.7410265424528E-13
0.009	-4.98803538993707E-13	-1.8393380500393E-12	-2.24461592547168E-12	-1.80816282885219E-12	-2.40049203140722E-12	3.7410265424528E-13	-1.99521415597483E-12	-2.11991504072326E-12	-2.55636813734275E-12	3.7410265424528E-13	-1.43406017460691E-12	-1.24700884748427E-12	-2.36931681022011E-12	-6.54679644929241E-13	-7.79380529677668E-13	4.05277875432387E-13
0.00902	-5.61153981367921E-13	-2.11991504072326E-12	-2.55636813734275E-12	-1.58993628054244E-12	-2.61871857971696E-12	2.49401769496854E-13	-2.24461592547168E-12	-1.93286371360062E-12	-3.2422230034591E-12	9.35256635613201E-14	-1.21583362629716E-12	-1.4028849534198E-12	-2.71224424327828E-12	-9.04081414426094E-13	-3.11752211871067E-13	0
0.00904	-8.41730972051881E-13	-2.18226548309747E-12	-3.05517167633646E-12	-1.4028849534198E-12	-2.7745946856525E-12	-6.23504423742134E-14	-2.46284247378143E-12	-1.65228672291666E-12	-3.42927433058174E-12	-9.35256635613201E-14	-9.04081414426094E-13	-1.68346194410376E-12	-2.86812034921382E-12	-1.4028849534198E-12	3.11752211871067E-14	-8.41730972051881E-13
0.00906	-1.18465840511005E-12	-2.08873981953615E-12	-3.17987256108488E-12	-1.30935928985848E-12	-2.7745946856525E-12	-3.42927433058174E-13	-2.43166725259432E-12	-1.27818406867137E-12	-3.46044955176884E-12	-2.49401769496854E-13	-8.41730972051881E-13	-2.05756459834904E-12	-2.8057699068396E-12	-1.8705132712264E-12	6.23504423742134E-14	-1.65228672291666E-12
0.00908	-1.34053451104559E-12	-1.8393380500393E-12	-2.99282123396224E-12	-1.24700884748427E-12	-2.68106902209118E-12	-6.54679644929241E-13	-2.18226548309747E-12	-8.72906193238988E-13	-3.30457344583331E-12	-3.7410265424528E-13	-9.35256635613201E-13	-2.24461592547168E-12	-2.46284247378143E-12	-2.05756459834904E-12	-2.49401769496854E-13	-2.11991504072326E-12
0.0091	-1.27818406867137E-12	-1.65228672291666E-12	-2.74341946446539E-12	-1.09113274154873E-12	-2.27579114665879E-12	-8.72906193238988E-13	-1.80816282885219E-12	-4.67628317806601E-13	-3.2422230034591E-12	-7.17030087303454E-13	-1.21583362629716E-12	-1.99521415597483E-12	-2.08873981953615E-12	-1.8705132712264E-12	-8.41730972051881E-13	-2.24461592547168E-12
0.00912	-9.04081414426094E-13	-1.4028849534198E-12	-2.46284247378143E-12	-9.04081414426094E-13	-1.80816282885219E-12	-1.34053451104559E-12	-1.55876105935534E-12	-6.23504423742134E-14	-2.93047079158803E-12	-1.12230796273584E-12	-1.4028849534198E-12	-1.74581238647798E-12	-1.71463716529087E-12	-1.43406017460691E-12	-1.49641061698112E-12	-2.11991504072326E-12
0.00914	-6.23504423742134E-13	-1.30935928985848E-12	-2.36931681022011E-12	-6.54679644929241E-13	-1.21583362629716E-12	-1.74581238647798E-12	-1.18465840511005E-12	3.11752211871067E-13	-2.52519291615564E-12	-1.43406017460691E-12	-1.80816282885219E-12	-1.30935928985848E-12	-1.52758583816823E-12	-9.04081414426094E-13	-2.15109026191036E-12	-2.02638937716194E-12
0.00916	-3.11752211871067E-13	-9.66431856800308E-13	-2.49401769496854E-12	-4.36453096619494E-13	-6.85854866116347E-13	-1.96403893478772E-12	-7.79380529677668E-13	5.61153981367921E-13	-2.46284247378143E-12	-1.62111150172955E-12	-2.11991504072326E-12	-1.09113274154873E-12	-1.55876105935534E-12	-6.54679644929241E-13	-2.68106902209118E-12	-2.11991504072326E-12
0.00918	-9.35256635613201E-14	-6.54679644929241E-13	-2.93047079158803E-12	-2.49401769496854E-13	-1.24700884748427E-13	-1.90168849241351E-12	-4.05277875432387E-13	5.92329202555027E-13	-2.46284247378143E-12	-1.71463716529087E-12	-2.27579114665879E-12	-1.12230796273584E-12	-1.90168849241351E-12	-7.17030087303454E-13	-2.83694512802671E-12	-2.3069663678459E-12
0.0092	3.11752211871067E-14	-5.61153981367921E-13	-3.08634689752356E-12	-1.8705132712264E-13	1.24700884748427E-13	-1.58993628054244E-12	0	4.05277875432387E-13	-2.58754335852986E-12	-1.62111150172955E-12	-2.15109026191036E-12	-1.12230796273584E-12	-2.15109026191036E-12	-1.05995752036163E-12	-2.58754335852986E-12	-2.36931681022011E-12
0.00922	3.11752211871067E-14	-3.42927433058174E-13	-2.96164601277514E-12	-1.8705132712264E-13	4.36453096619494E-13	-1.18465840511005E-12	1.8705132712264E-13	0	-2.43166725259432E-12	-1.77698760766508E-12	-1.8393380500393E-12	-1.12230796273584E-12	-2.11991504072326E-12	-1.62111150172955E-12	-2.11991504072326E-12	-2.18226548309747E-12
0.00924	-2.49401769496854E-13	-6.23504423742134E-14	-2.55636813734275E-12	-2.8057699068396E-13	3.7410265424528E-13	-7.48205308490561E-13	1.55876105935534E-13	-6.54679644929241E-13	-2.49401769496854E-12	-2.05756459834904E-12	-1.27818406867137E-12	-1.09113274154873E-12	-1.90168849241351E-12	-2.27579114665879E-12	-1.49641061698112E-12	-1.93286371360062E-12
0.00926	-5.61153981367921E-13	2.18226548309747E-13	-1.96403893478772E-12	-4.98803538993707E-13	1.24700884748427E-13	-4.67628317806601E-13	3.11752211871067E-14	-1.43406017460691E-12	-2.55636813734275E-12	-2.36931681022011E-12	-5.29978760180814E-13	-1.12230796273584E-12	-1.62111150172955E-12	-2.71224424327828E-12	-9.97607077987414E-13	-1.77698760766508E-12
0.00928	-1.02878229917452E-12	3.11752211871067E-13	-1.27818406867137E-12	-8.41730972051881E-13	3.11752211871067E-14	-4.05277875432387E-13	-1.55876105935534E-13	-2.24461592547168E-12	-2.68106902209118E-12	-2.61871857971696E-12	6.23504423742134E-14	-1.12230796273584E-12	-1.18465840511005E-12	-2.86812034921382E-12	-6.85854866116347E-13	-1.62111150172955E-12
0.0093	-1.30935928985848E-12	6.23504423742134E-14	-1.05995752036163E-12	-1.15348318392295E-12	-3.11752211871067E-14	-4.67628317806601E-13	-3.42927433058174E-13	-2.7745946856525E-12	-2.68106902209118E-12	-2.64989380090407E-12	4.36453096619494E-13	-1.12230796273584E-12	-8.10555750864774E-13	-2.83694512802671E-12	-6.54679644929241E-13	-1.62111150172955E-12
0.00932	-1.37170973223269E-12	-3.7410265424528E-13	-9.97607077987414E-13	-1.37170973223269E-12	6.23504423742134E-14	-7.48205308490561E-13	-7.48205308490561E-13	-2.86812034921382E-12	-2.338141589033E-12	-2.46284247378143E-12	3.42927433058174E-13	-1.21583362629716E-12	-5.29978760180814E-13	-2.68106902209118E-12	-9.66431856800308E-13	-1.93286371360062E-12
0.00934	-1.4028849534198E-12	-9.66431856800308E-13	-1.12230796273584E-12	-1.46523539579401E-12	1.55876105935534E-13	-1.27818406867137E-12	-1.24700884748427E-12	-2.7745946856525E-12	-2.08873981953615E-12	-2.24461592547168E-12	9.35256635613201E-14	-1.27818406867137E-12	-3.42927433058174E-13	-2.43166725259432E-12	-1.49641061698112E-12	-2.27579114665879E-12
0.00936	-1.27818406867137E-12	-1.43406017460691E-12	-1.27818406867137E-12	-1.55876105935534E-12	1.55876105935534E-13	-1.58993628054244E-12	-1.55876105935534E-12	-2.46284247378143E-12	-1.8705132712264E-12	-1.8393380500393E-12	-5.29978760180814E-13	-1.34053451104559E-12	-3.11752211871067E-13	-2.43166725259432E-12	-2.15109026191036E-12	-2.68106902209118E-12
0.00938	-1.24700884748427E-12	-1.8705132712264E-12	-1.05995752036163E-12	-1.77698760766508E-12	1.8705132712264E-13	-1.77698760766508E-12	-1.74581238647798E-12	-2.27579114665879E-12	-1.62111150172955E-12	-1.65228672291666E-12	-1.18465840511005E-12	-1.30935928985848E-12	-4.36453096619494E-13	-2.49401769496854E-12	-2.93047079158803E-12	-2.83694512802671E-12
0.0094	-1.27818406867137E-12	-2.18226548309747E-12	-8.10555750864774E-13	-2.24461592547168E-12	1.55876105935534E-13	-1.90168849241351E-12	-1.74581238647798E-12	-2.21344070428458E-12	-1.34053451104559E-12	-1.37170973223269E-12	-1.58993628054244E-12	-1.24700884748427E-12	-5.61153981367921E-13	-2.55636813734275E-12	-3.36692388820752E-12	-2.8057699068396E-12
0.00942	-1.37170973223269E-12	-2.46284247378143E-12	-6.54679644929241E-13	-2.49401769496854E-12	6.23504423742134E-14	-1.77698760766508E-12	-1.74581238647798E-12	-2.3069663678459E-12	-1.21583362629716E-12	-1.24700884748427E-12	-1.8705132712264E-12	-1.12230796273584E-12	-6.54679644929241E-13	-2.71224424327828E-12	-3.49162477295595E-12	-2.68106902209118E-12
0.00944	-1.80816282885219E-12	-2.74341946446539E-12	-6.54679644929241E-13	-2.89929557040092E-12	-1.55876105935534E-13	-1.4028849534198E-12	-1.62111150172955E-12	-2.3069663678459E-12	-9.97607077987414E-13	-1.21583362629716E-12	-2.05756459834904E-12	-9.04081414426094E-13	-5.61153981367921E-13	-2.68106902209118E-12	-3.2733982246462E-12	-2.7745946856525E-12
0.00946	-2.43166725259432E-12	-2.61871857971696E-12	-7.79380529677668E-13	-2.96164601277514E-12	-3.7410265424528E-13	-1.05995752036163E-12	-1.62111150172955E-12	-2.27579114665879E-12	-9.04081414426094E-13	-1.30935928985848E-12	-2.15109026191036E-12	-6.54679644929241E-13	-6.23504423742134E-13	-2.46284247378143E-12	-2.68106902209118E-12	-2.83694512802671E-12
0.00948	-2.58754335852986E-12	-2.52519291615564E-12	-1.02878229917452E-12	-2.86812034921382E-12	-4.67628317806601E-13	-7.17030087303454E-13	-1.62111150172955E-12	-2.08873981953615E-12	-6.54679644929241E-13	-1.62111150172955E-12	-2.3069663678459E-12	-4.67628317806601E-13	-9.04081414426094E-13	-2.27579114665879E-12	-2.02638937716194E-12	-2.93047079158803E-12
0.0095	-2.64989380090407E-12	-2.55636813734275E-12	-1.34053451104559E-12	-2.89929557040092E-12	-3.42927433058174E-13	-5.29978760180814E-13	-1.55876105935534E-12	-1.96403893478772E-12	-4.05277875432387E-13	-1.8705132712264E-12	-2.52519291615564E-12	-5.61153981367921E-13	-1.30935928985848E-12	-2.11991504072326E-12	-1.58993628054244E-12	-2.89929557040092E-12
0.00952	-2.3069663678459E-12	-2.64989380090407E-12	-1.58993628054244E-12	-2.83694512802671E-12	-2.49401769496854E-13	-6.54679644929241E-13	-1.46523539579401E-12	-2.02638937716194E-12	-4.36453096619494E-13	-1.8705132712264E-12	-2.36931681022011E-12	-9.66431856800308E-13	-1.8393380500393E-12	-1.93286371360062E-12	-1.46523539579401E-12	-3.02399645514935E-12
0.00954	-1.99521415597483E-12	-2.68106902209118E-12	-1.68346194410376E-12	-2.7745946856525E-12	-5.92329202555027E-13	-7.79380529677668E-13	-1.46523539579401E-12	-2.338141589033E-12	-6.23504423742134E-13	-1.68346194410376E-12	-2.40049203140722E-12	-1.49641061698112E-12	-2.21344070428458E-12	-1.55876105935534E-12	-1.80816282885219E-12	-3.11752211871067E-12
0.00956	-1.46523539579401E-12	-2.68106902209118E-12	-1.68346194410376E-12	-2.68106902209118E-12	-9.35256635613201E-13	-7.79380529677668E-13	-1.43406017460691E-12	-2.83694512802671E-12	-9.97607077987414E-13	-1.52758583816823E-12	-2.27579114665879E-12	-2.11991504072326E-12	-2.3069663678459E-12	-1.12230796273584E-12	-2.338141589033E-12	-3.08634689752356E-12
0.00958	-8.10555750864774E-13	-2.64989380090407E-12	-1.68346194410376E-12	-2.61871857971696E-12	-1.43406017460691E-12	-7.17030087303454E-13	-1.49641061698112E-12	-3.39809910939463E-12	-1.62111150172955E-12	-1.4028849534198E-12	-2.15109026191036E-12	-2.49401769496854E-12	-2.40049203140722E-12	-5.92329202555027E-13	-2.7745946856525E-12	-2.89929557040092E-12
0.0096	-3.42927433058174E-13	-2.7745946856525E-12	-1.68346194410376E-12	-2.52519291615564E-12	-1.93286371360062E-12	-4.98803538993707E-13	-1.43406017460691E-12	-3.7410265424528E-12	-2.02638937716194E-12	-1.24700884748427E-12	-1.8705132712264E-12	-2.7745946856525E-12	-2.27579114665879E-12	-2.8057699068396E-13	-2.83694512802671E-12	-2.68106902209118E-12
0.00962	-1.8705132712264E-13	-2.74341946446539E-12	-1.68346194410376E-12	-2.43166725259432E-12	-2.15109026191036E-12	-2.8057699068396E-13	-1.4028849534198E-12	-3.80337698482702E-12	-2.24461592547168E-12	-8.72906193238988E-13	-1.68346194410376E-12	-2.74341946446539E-12	-2.21344070428458E-12	-2.18226548309747E-13	-2.49401769496854E-12	-2.36931681022011E-12
0.00964	-2.49401769496854E-13	-2.15109026191036E-12	-1.52758583816823E-12	-2.21344070428458E-12	-2.15109026191036E-12	-6.23504423742134E-14	-1.55876105935534E-12	-3.46044955176884E-12	-2.338141589033E-12	-4.98803538993707E-13	-1.65228672291666E-12	-2.43166725259432E-12	-2.27579114665879E-12	-4.05277875432387E-13	-2.27579114665879E-12	-1.96403893478772E-12
0.00966	-5.61153981367921E-13	-1.4028849534198E-12	-1.18465840511005E-12	-1.8705132712264E-12	-1.8705132712264E-12	-9.35256635613201E-14	-1.43406017460691E-12	-3.02399645514935E-12	-2.21344070428458E-12	-3.7410265424528E-13	-1.43406017460691E-12	-2.05756459834904E-12	-2.58754335852986E-12	-4.98803538993707E-13	-2.27579114665879E-12	-1.4028849534198E-12
0.00968	-7.17030087303454E-13	-7.79380529677668E-13	-8.72906193238988E-13	-1.43406017460691E-12	-1.90168849241351E-12	-1.24700884748427E-13	-1.27818406867137E-12	-2.64989380090407E-12	-1.90168849241351E-12	-2.8057699068396E-13	-1.30935928985848E-12	-1.65228672291666E-12	-2.93047079158803E-12	-7.17030087303454E-13	-2.3069663678459E-12	-9.66431856800308E-13
0.0097	-7.79380529677668E-13	-6.23504423742134E-13	-6.85854866116347E-13	-8.72906193238988E-13	-2.15109026191036E-12	-9.35256635613201E-14	-1.05995752036163E-12	-2.338141589033E-12	-1.52758583816823E-12	-4.98803538993707E-13	-1.15348318392295E-12	-1.49641061698112E-12	-3.2733982246462E-12	-8.72906193238988E-13	-2.36931681022011E-12	-7.79380529677668E-13
0.00972	-6.23504423742134E-13	-5.61153981367921E-13	-8.10555750864774E-13	-2.49401769496854E-13	-2.68106902209118E-12	3.11752211871067E-14	-9.04081414426094E-13	-1.96403893478772E-12	-1.15348318392295E-12	-9.35256635613201E-13	-9.04081414426094E-13	-1.55876105935534E-12	-3.33574866702042E-12	-8.41730972051881E-13	-2.3069663678459E-12	-8.41730972051881E-13
0.00974	-4.98803538993707E-13	-9.04081414426094E-13	-1.15348318392295E-12	9.35256635613201E-14	-2.96164601277514E-12	2.18226548309747E-13	-9.35256635613201E-13	-1.49641061698112E-12	-1.09113274154873E-12	-1.4028849534198E-12	-4.67628317806601E-13	-1.99521415597483E-12	-3.14869733989778E-12	-9.66431856800308E-13	-2.08873981953615E-12	-1.02878229917452E-12
0.00976	-4.05277875432387E-13	-1.21583362629716E-12	-1.58993628054244E-12	4.05277875432387E-13	-3.08634689752356E-12	3.11752211871067E-13	-1.15348318392295E-12	-9.35256635613201E-13	-9.66431856800308E-13	-1.8393380500393E-12	-1.55876105935534E-13	-2.40049203140722E-12	-2.89929557040092E-12	-1.05995752036163E-12	-1.68346194410376E-12	-1.15348318392295E-12
0.00978	-3.42927433058174E-13	-1.58993628054244E-12	-2.05756459834904E-12	5.61153981367921E-13	-2.93047079158803E-12	3.7410265424528E-13	-1.18465840511005E-12	-1.8705132712264E-13	-9.66431856800308E-13	-2.05756459834904E-12	-6.23504423742134E-14	-2.7745946856525E-12	-2.8057699068396E-12	-1.30935928985848E-12	-1.37170973223269E-12	-1.37170973223269E-12
0.0098	-2.18226548309747E-13	-1.68346194410376E-12	-2.36931681022011E-12	5.92329202555027E-13	-2.68106902209118E-12	4.05277875432387E-13	-1.15348318392295E-12	6.54679644929241E-13	-7.48205308490561E-13	-1.96403893478772E-12	-1.55876105935534E-13	-2.99282123396224E-12	-2.58754335852986E-12	-1.65228672291666E-12	-1.18465840511005E-12	-1.43406017460691E-12
0.00982	0	-1.43406017460691E-12	-2.49401769496854E-12	5.61153981367921E-13	-2.338141589033E-12	2.49401769496854E-13	-1.09113274154873E-12	1.24700884748427E-12	-8.41730972051881E-13	-1.71463716529087E-12	-4.98803538993707E-13	-2.89929557040092E-12	-2.24461592547168E-12	-2.11991504072326E-12	-1.43406017460691E-12	-1.55876105935534E-12
0.00984	3.42927433058174E-13	-8.41730972051881E-13	-2.338141589033E-12	2.18226548309747E-13	-1.8393380500393E-12	-2.18226548309747E-13	-9.35256635613201E-13	1.34053451104559E-12	-1.34053451104559E-12	-1.46523539579401E-12	-9.04081414426094E-13	-2.40049203140722E-12	-1.77698760766508E-12	-2.338141589033E-12	-1.62111150172955E-12	-1.74581238647798E-12
0.00986	6.23504423742134E-13	-2.18226548309747E-13	-2.18226548309747E-12	-1.55876105935534E-13	-1.27818406867137E-12	-7.48205308490561E-13	-6.54679644929241E-13	8.41730972051881E-13	-1.99521415597483E-12	-1.24700884748427E-12	-1.12230796273584E-12	-1.74581238647798E-12	-1.4028849534198E-12	-2.338141589033E-12	-2.02638937716194E-12	-1.99521415597483E-12
0.00988	6.23504423742134E-13	2.49401769496854E-13	-2.338141589033E-12	-6.54679644929241E-13	-7.48205308490561E-13	-1.12230796273584E-12	-4.05277875432387E-13	0	-2.55636813734275E-12	-1.15348318392295E-12	-1.30935928985848E-12	-9.66431856800308E-13	-1.21583362629716E-12	-1.99521415597483E-12	-2.49401769496854E-12	-2.21344070428458E-12
0.0099	4.05277875432387E-13	3.7410265424528E-13	-2.55636813734275E-12	-1.09113274154873E-12	-4.98803538993707E-13	-1.37170973223269E-12	-3.7410265424528E-13	-8.10555750864774E-13	-2.96164601277514E-12	-1.24700884748427E-12	-1.21583362629716E-12	-2.49401769496854E-13	-1.37170973223269E-12	-1.65228672291666E-12	-2.7745946856525E-12	-2.05756459834904E-12
0.00992	3.11752211871067E-14	-3.11752211871067E-14	-2.55636813734275E-12	-1.37170973223269E-12	-5.92329202555027E-13	-1.27818406867137E-12	-4.67628317806601E-13	-1.37170973223269E-12	-3.21104778227199E-12	-1.24700884748427E-12	-9.35256635613201E-13	9.35256635613201E-14	-1.80816282885219E-12	-1.58993628054244E-12	-2.8057699068396E-12	-1.65228672291666E-12
0.00994	-3.11752211871067E-13	-5.61153981367921E-13	-2.46284247378143E-12	-1.43406017460691E-12	-7.79380529677668E-13	-1.05995752036163E-12	-5.92329202555027E-13	-1.55876105935534E-12	-3.2422230034591E-12	-1.27818406867137E-12	-5.29978760180814E-13	1.24700884748427E-13	-2.27579114665879E-12	-1.62111150172955E-12	-2.8057699068396E-12	-1.43406017460691E-12
0.00996	-6.85854866116347E-13	-1.12230796273584E-12	-2.24461592547168E-12	-1.55876105935534E-12	-9.66431856800308E-13	-9.35256635613201E-13	-6.23504423742134E-13	-1.62111150172955E-12	-3.14869733989778E-12	-1.49641061698112E-12	-2.8057699068396E-13	-9.35256635613201E-14	-2.49401769496854E-12	-1.80816282885219E-12	-2.43166725259432E-12	-1.30935928985848E-12
0.00998	-9.04081414426094E-13	-1.49641061698112E-12	-1.93286371360062E-12	-1.4028849534198E-12	-1.18465840511005E-12	-9.04081414426094E-13	-7.17030087303454E-13	-1.77698760766508E-12	-2.74341946446539E-12	-1.93286371360062E-12	-1.55876105935534E-13	-4.67628317806601E-13	-2.74341946446539E-12	-2.08873981953615E-12	-2.11991504072326E-12	-1.30935928985848E-12
0.01	-8.72906193238988E-13	-1.80816282885219E-12	-1.49641061698112E-12	-1.12230796273584E-12	-1.43406017460691E-12	-1.12230796273584E-12	-8.10555750864774E-13	-1.77698760766508E-12	-2.36931681022011E-12	-2.338141589033E-12	-2.18226548309747E-13	-8.10555750864774E-13	-2.8057699068396E-12	-2.24461592547168E-12	-1.62111150172955E-12	-1.4028849534198E-12
0.01002	-8.10555750864774E-13	-1.90168849241351E-12	-8.41730972051881E-13	-9.04081414426094E-13	-1.65228672291666E-12	-1.30935928985848E-12	-8.72906193238988E-13	-1.80816282885219E-12	-2.21344070428458E-12	-2.40049203140722E-12	-4.98803538993707E-13	-1.18465840511005E-12	-2.83694512802671E-12	-2.40049203140722E-12	-1.24700884748427E-12	-1.62111150172955E-12
0.01004	-6.54679644929241E-13	-1.77698760766508E-12	-4.98803538993707E-13	-6.85854866116347E-13	-1.65228672291666E-12	-1.37170973223269E-12	-9.97607077987414E-13	-1.55876105935534E-12	-1.99521415597483E-12	-2.24461592547168E-12	-7.17030087303454E-13	-1.34053451104559E-12	-2.52519291615564E-12	-2.43166725259432E-12	-9.97607077987414E-13	-1.77698760766508E-12
0.01006	-5.92329202555027E-13	-1.77698760766508E-12	-4.67628317806601E-13	-5.61153981367921E-13	-1.68346194410376E-12	-1.18465840511005E-12	-9.66431856800308E-13	-1.27818406867137E-12	-1.49641061698112E-12	-1.80816282885219E-12	-9.66431856800308E-13	-1.52758583816823E-12	-2.15109026191036E-12	-2.46284247378143E-12	-9.35256635613201E-13	-1.8705132712264E-12
0.01008	-5.61153981367921E-13	-1.80816282885219E-12	-5.92329202555027E-13	-6.54679644929241E-13	-1.62111150172955E-12	-1.15348318392295E-12	-9.97607077987414E-13	-1.09113274154873E-12	-8.10555750864774E-13	-1.30935928985848E-12	-1.18465840511005E-12	-1.4028849534198E-12	-1.65228672291666E-12	-2.46284247378143E-12	-1.15348318392295E-12	-1.71463716529087E-12
0.0101	-7.79380529677668E-13	-1.8393380500393E-12	-6.54679644929241E-13	-9.04081414426094E-13	-1.49641061698112E-12	-8.72906193238988E-13	-9.04081414426094E-13	-9.04081414426094E-13	-6.23504423742134E-14	-1.18465840511005E-12	-1.05995752036163E-12	-1.34053451104559E-12	-1.24700884748427E-12	-2.46284247378143E-12	-1.58993628054244E-12	-1.52758583816823E-12
0.01012	-1.27818406867137E-12	-1.96403893478772E-12	-8.72906193238988E-13	-1.27818406867137E-12	-1.43406017460691E-12	-6.54679644929241E-13	-9.35256635613201E-13	-8.41730972051881E-13	3.7410265424528E-13	-1.18465840511005E-12	-1.15348318392295E-12	-1.15348318392295E-12	-1.12230796273584E-12	-2.36931681022011E-12	-2.15109026191036E-12	-1.62111150172955E-12
0.01014	-1.74581238647798E-12	-1.96403893478772E-12	-9.35256635613201E-13	-1.43406017460691E-12	-1.65228672291666E-12	-4.67628317806601E-13	-1.12230796273584E-12	-9.97607077987414E-13	6.85854866116347E-13	-1.24700884748427E-12	-1.18465840511005E-12	-9.97607077987414E-13	-1.05995752036163E-12	-2.49401769496854E-12	-2.46284247378143E-12	-1.77698760766508E-12
0.01016	-2.15109026191036E-12	-1.58993628054244E-12	-8.10555750864774E-13	-1.4028849534198E-12	-1.71463716529087E-12	-3.11752211871067E-13	-1.27818406867137E-12	-1.46523539579401E-12	6.54679644929241E-13	-1.21583362629716E-12	-1.24700884748427E-12	-9.97607077987414E-13	-1.24700884748427E-12	-2.40049203140722E-12	-2.71224424327828E-12	-1.8393380500393E-12
0.01018	-2.3069663678459E-12	-1.09113274154873E-12	-7.79380529677668E-13	-1.30935928985848E-12	-1.58993628054244E-12	-4.05277875432387E-13	-1.43406017460691E-12	-1.93286371360062E-12	5.61153981367921E-13	-1.02878229917452E-12	-1.30935928985848E-12	-1.24700884748427E-12	-1.24700884748427E-12	-2.3069663678459E-12	-2.71224424327828E-12	-2.02638937716194E-12
0.0102	-2.338141589033E-12	-7.48205308490561E-13	-9.97607077987414E-13	-1.21583362629716E-12	-1.46523539579401E-12	-7.17030087303454E-13	-1.71463716529087E-12	-2.27579114665879E-12	3.7410265424528E-13	-9.66431856800308E-13	-1.49641061698112E-12	-1.52758583816823E-12	-1.30935928985848E-12	-2.05756459834904E-12	-2.74341946446539E-12	-2.338141589033E-12
0.01022	-2.21344070428458E-12	-6.85854866116347E-13	-1.34053451104559E-12	-1.21583362629716E-12	-1.4028849534198E-12	-1.37170973223269E-12	-1.99521415597483E-12	-2.61871857971696E-12	1.8705132712264E-13	-1.05995752036163E-12	-1.8393380500393E-12	-1.80816282885219E-12	-1.12230796273584E-12	-1.80816282885219E-12	-2.64989380090407E-12	-2.7745946856525E-12
0.01024	-2.05756459834904E-12	-7.48205308490561E-13	-1.71463716529087E-12	-1.34053451104559E-12	-1.30935928985848E-12	-1.93286371360062E-12	-2.3069663678459E-12	-2.89929557040092E-12	9.35256635613201E-14	-1.30935928985848E-12	-2.15109026191036E-12	-2.18226548309747E-12	-9.97607077987414E-13	-1.58993628054244E-12	-2.61871857971696E-12	-3.02399645514935E-12
0.01026	-2.18226548309747E-12	-8.41730972051881E-13	-1.93286371360062E-12	-1.68346194410376E-12	-1.24700884748427E-12	-2.55636813734275E-12	-2.46284247378143E-12	-2.96164601277514E-12	0	-1.4028849534198E-12	-2.27579114665879E-12	-2.58754335852986E-12	-9.66431856800308E-13	-1.43406017460691E-12	-2.49401769496854E-12	-3.14869733989778E-12
0.01028	-2.18226548309747E-12	-1.05995752036163E-12	-2.24461592547168E-12	-1.80816282885219E-12	-1.24700884748427E-12	-2.86812034921382E-12	-2.46284247378143E-12	-3.05517167633646E-12	-2.49401769496854E-13	-1.71463716529087E-12	-2.27579114665879E-12	-2.7745946856525E-12	-8.41730972051881E-13	-1.24700884748427E-12	-2.49401769496854E-12	-3.11752211871067E-12
0.0103	-1.96403893478772E-12	-1.30935928985848E-12	-2.52519291615564E-12	-1.8393380500393E-12	-1.27818406867137E-12	-2.89929557040092E-12	-2.55636813734275E-12	-2.86812034921382E-12	-4.98803538993707E-13	-1.8393380500393E-12	-2.43166725259432E-12	-2.93047079158803E-12	-8.41730972051881E-13	-1.05995752036163E-12	-2.43166725259432E-12	-2.93047079158803E-12
0.01032	-1.80816282885219E-12	-1.65228672291666E-12	-2.74341946446539E-12	-1.71463716529087E-12	-1.24700884748427E-12	-2.64989380090407E-12	-2.61871857971696E-12	-2.338141589033E-12	-7.48205308490561E-13	-1.8705132712264E-12	-2.7745946856525E-12	-2.89929557040092E-12	-9.04081414426094E-13	-7.17030087303454E-13	-2.36931681022011E-12	-2.83694512802671E-12
0.01034	-1.77698760766508E-12	-1.93286371360062E-12	-2.96164601277514E-12	-1.55876105935534E-12	-1.12230796273584E-12	-2.08873981953615E-12	-2.68106902209118E-12	-1.68346194410376E-12	-8.10555750864774E-13	-1.93286371360062E-12	-3.30457344583331E-12	-2.7745946856525E-12	-1.24700884748427E-12	-4.98803538993707E-13	-2.11991504072326E-12	-2.71224424327828E-12
0.01036	-1.96403893478772E-12	-1.8705132712264E-12	-2.89929557040092E-12	-1.4028849534198E-12	-1.18465840511005E-12	-1.27818406867137E-12	-2.61871857971696E-12	-1.12230796273584E-12	-8.10555750864774E-13	-2.11991504072326E-12	-3.83455220601412E-12	-2.43166725259432E-12	-1.71463716529087E-12	-3.11752211871067E-13	-1.99521415597483E-12	-2.43166725259432E-12
0.01038	-2.338141589033E-12	-1.49641061698112E-12	-2.7745946856525E-12	-1.21583362629716E-12	-1.34053451104559E-12	-5.92329202555027E-13	-2.36931681022011E-12	-9.35256635613201E-13	-6.85854866116347E-13	-2.40049203140722E-12	-4.27100530263362E-12	-2.08873981953615E-12	-2.21344070428458E-12	-3.11752211871067E-13	-1.96403893478772E-12	-2.3069663678459E-12
0.0104	-2.3069663678459E-12	-8.41730972051881E-13	-2.40049203140722E-12	-8.10555750864774E-13	-1.52758583816823E-12	-3.42927433058174E-13	-2.05756459834904E-12	-8.72906193238988E-13	-5.61153981367921E-13	-2.74341946446539E-12	-4.48923185094337E-12	-1.8393380500393E-12	-2.46284247378143E-12	-4.05277875432387E-13	-1.77698760766508E-12	-1.90168849241351E-12
0.01042	-1.93286371360062E-12	-4.67628317806601E-13	-1.90168849241351E-12	-2.8057699068396E-13	-1.71463716529087E-12	-4.67628317806601E-13	-1.8393380500393E-12	-8.41730972051881E-13	-2.8057699068396E-13	-2.83694512802671E-12	-4.23983008144651E-12	-1.77698760766508E-12	-2.8057699068396E-12	-4.05277875432387E-13	-1.43406017460691E-12	-1.52758583816823E-12
0.01044	-1.43406017460691E-12	-4.05277875432387E-13	-1.43406017460691E-12	0	-1.90168849241351E-12	-7.79380529677668E-13	-1.4028849534198E-12	-8.41730972051881E-13	-1.8705132712264E-13	-2.46284247378143E-12	-3.64750087889148E-12	-1.77698760766508E-12	-3.08634689752356E-12	-3.7410265424528E-13	-1.21583362629716E-12	-1.21583362629716E-12
0.01046	-9.35256635613201E-13	-5.29978760180814E-13	-9.66431856800308E-13	6.23504423742134E-14	-2.15109026191036E-12	-9.66431856800308E-13	-1.02878229917452E-12	-7.79380529677668E-13	0	-1.80816282885219E-12	-2.61871857971696E-12	-1.8705132712264E-12	-3.2733982246462E-12	-4.36453096619494E-13	-9.97607077987414E-13	-1.15348318392295E-12
0.01048	-4.67628317806601E-13	-9.66431856800308E-13	-5.92329202555027E-13	-1.8705132712264E-13	-2.40049203140722E-12	-1.02878229917452E-12	-7.79380529677668E-13	-6.54679644929241E-13	0	-9.04081414426094E-13	-1.46523539579401E-12	-1.93286371360062E-12	-3.36692388820752E-12	-7.17030087303454E-13	-1.05995752036163E-12	-1.37170973223269E-12
0.0105	-2.18226548309747E-13	-1.4028849534198E-12	-1.8705132712264E-13	-4.98803538993707E-13	-2.71224424327828E-12	-9.35256635613201E-13	-6.85854866116347E-13	-4.05277875432387E-13	-2.8057699068396E-13	-6.23504423742134E-14	-4.67628317806601E-13	-2.21344070428458E-12	-3.30457344583331E-12	-1.09113274154873E-12	-1.18465840511005E-12	-1.8393380500393E-12
0.01052	-2.18226548309747E-13	-1.74581238647798E-12	1.24700884748427E-13	-7.17030087303454E-13	-2.7745946856525E-12	-7.17030087303454E-13	-7.17030087303454E-13	-3.7410265424528E-13	-7.48205308490561E-13	5.29978760180814E-13	3.11752211871067E-14	-2.11991504072326E-12	-3.17987256108488E-12	-1.34053451104559E-12	-1.30935928985848E-12	-2.52519291615564E-12
0.01054	-3.11752211871067E-13	-1.96403893478772E-12	1.55876105935534E-13	-6.85854866116347E-13	-2.68106902209118E-12	-5.92329202555027E-13	-6.85854866116347E-13	-5.29978760180814E-13	-1.4028849534198E-12	6.85854866116347E-13	9.35256635613201E-14	-1.93286371360062E-12	-2.99282123396224E-12	-1.68346194410376E-12	-1.49641061698112E-12	-3.05517167633646E-12
0.01056	-5.92329202555027E-13	-2.02638937716194E-12	3.11752211871067E-14	-6.85854866116347E-13	-2.46284247378143E-12	-2.8057699068396E-13	-7.79380529677668E-13	-8.41730972051881E-13	-1.96403893478772E-12	6.85854866116347E-13	-1.24700884748427E-13	-1.58993628054244E-12	-2.8057699068396E-12	-1.8393380500393E-12	-1.62111150172955E-12	-3.33574866702042E-12
0.01058	-8.72906193238988E-13	-1.90168849241351E-12	-5.61153981367921E-13	-6.23504423742134E-13	-2.338141589033E-12	-6.23504423742134E-14	-1.09113274154873E-12	-1.15348318392295E-12	-2.46284247378143E-12	6.85854866116347E-13	-5.61153981367921E-13	-1.15348318392295E-12	-2.71224424327828E-12	-1.8393380500393E-12	-1.77698760766508E-12	-3.30457344583331E-12
0.0106	-1.05995752036163E-12	-1.71463716529087E-12	-1.71463716529087E-12	-6.23504423742134E-13	-2.40049203140722E-12	6.23504423742134E-14	-1.21583362629716E-12	-1.43406017460691E-12	-2.71224424327828E-12	6.23504423742134E-13	-7.79380529677668E-13	-9.04081414426094E-13	-2.46284247378143E-12	-1.68346194410376E-12	-1.96403893478772E-12	-2.89929557040092E-12
0.01062	-1.09113274154873E-12	-1.4028849534198E-12	-2.86812034921382E-12	-7.48205308490561E-13	-2.58754335852986E-12	-1.55876105935534E-13	-1.18465840511005E-12	-1.74581238647798E-12	-2.83694512802671E-12	3.7410265424528E-13	-7.79380529677668E-13	-7.48205308490561E-13	-2.27579114665879E-12	-1.68346194410376E-12	-2.27579114665879E-12	-2.27579114665879E-12
0.01064	-1.12230796273584E-12	-9.97607077987414E-13	-3.67867610007859E-12	-7.48205308490561E-13	-2.55636813734275E-12	-4.36453096619494E-13	-9.97607077987414E-13	-1.90168849241351E-12	-2.71224424327828E-12	-3.11752211871067E-14	-5.92329202555027E-13	-9.97607077987414E-13	-2.15109026191036E-12	-1.71463716529087E-12	-2.58754335852986E-12	-1.68346194410376E-12
0.01066	-1.05995752036163E-12	-5.61153981367921E-13	-4.14630441788519E-12	-7.48205308490561E-13	-2.36931681022011E-12	-7.79380529677668E-13	-8.41730972051881E-13	-1.65228672291666E-12	-2.43166725259432E-12	-5.29978760180814E-13	-1.8705132712264E-13	-1.46523539579401E-12	-2.21344070428458E-12	-1.99521415597483E-12	-2.71224424327828E-12	-1.18465840511005E-12
0.01068	-9.97607077987414E-13	-2.49401769496854E-13	-4.1774796390723E-12	-8.10555750864774E-13	-2.08873981953615E-12	-9.04081414426094E-13	-4.98803538993707E-13	-1.24700884748427E-12	-2.08873981953615E-12	-9.97607077987414E-13	1.24700884748427E-13	-1.90168849241351E-12	-2.40049203140722E-12	-2.36931681022011E-12	-2.64989380090407E-12	-9.04081414426094E-13
0.0107	-8.41730972051881E-13	-2.49401769496854E-13	-3.7410265424528E-12	-8.72906193238988E-13	-1.74581238647798E-12	-9.66431856800308E-13	-2.18226548309747E-13	-6.85854866116347E-13	-1.8705132712264E-12	-1.55876105935534E-12	2.8057699068396E-13	-2.05756459834904E-12	-2.43166725259432E-12	-2.61871857971696E-12	-2.3069663678459E-12	-8.10555750864774E-13
0.01072	-4.67628317806601E-13	-7.17030087303454E-13	-2.96164601277514E-12	-9.66431856800308E-13	-1.43406017460691E-12	-8.41730972051881E-13	6.23504423742134E-14	-3.11752211871067E-13	-1.62111150172955E-12	-1.93286371360062E-12	4.05277875432387E-13	-1.99521415597483E-12	-2.27579114665879E-12	-2.74341946446539E-12	-1.77698760766508E-12	-8.41730972051881E-13
0.01074	-3.11752211871067E-14	-1.09113274154873E-12	-2.15109026191036E-12	-1.15348318392295E-12	-1.12230796273584E-12	-7.48205308490561E-13	0	-2.8057699068396E-13	-1.4028849534198E-12	-2.21344070428458E-12	3.7410265424528E-13	-1.77698760766508E-12	-1.90168849241351E-12	-2.49401769496854E-12	-1.62111150172955E-12	-8.41730972051881E-13
0.01076	4.05277875432387E-13	-1.30935928985848E-12	-1.37170973223269E-12	-1.30935928985848E-12	-9.04081414426094E-13	-5.92329202555027E-13	-2.8057699068396E-13	-4.67628317806601E-13	-1.27818406867137E-12	-2.36931681022011E-12	1.8705132712264E-13	-1.30935928985848E-12	-1.34053451104559E-12	-2.3069663678459E-12	-1.80816282885219E-12	-9.97607077987414E-13
0.01078	6.54679644929241E-13	-1.34053451104559E-12	-8.72906193238988E-13	-1.30935928985848E-12	-8.72906193238988E-13	-4.98803538993707E-13	-9.04081414426094E-13	-4.67628317806601E-13	-1.15348318392295E-12	-2.27579114665879E-12	-2.49401769496854E-13	-8.72906193238988E-13	-7.79380529677668E-13	-2.3069663678459E-12	-2.3069663678459E-12	-1.18465840511005E-12
0.0108	7.17030087303454E-13	-1.37170973223269E-12	-7.48205308490561E-13	-1.30935928985848E-12	-1.02878229917452E-12	-7.17030087303454E-13	-1.4028849534198E-12	-6.85854866116347E-13	-1.15348318392295E-12	-2.08873981953615E-12	-7.17030087303454E-13	-3.11752211871067E-13	-5.29978760180814E-13	-2.36931681022011E-12	-2.74341946446539E-12	-1.21583362629716E-12
0.01082	5.29978760180814E-13	-1.37170973223269E-12	-6.54679644929241E-13	-1.27818406867137E-12	-1.18465840511005E-12	-1.05995752036163E-12	-1.77698760766508E-12	-9.66431856800308E-13	-1.30935928985848E-12	-1.74581238647798E-12	-1.18465840511005E-12	2.49401769496854E-13	-4.36453096619494E-13	-2.338141589033E-12	-3.2422230034591E-12	-1.24700884748427E-12
0.01084	2.18226548309747E-13	-1.46523539579401E-12	-6.85854866116347E-13	-1.4028849534198E-12	-1.4028849534198E-12	-1.74581238647798E-12	-1.90168849241351E-12	-1.34053451104559E-12	-1.49641061698112E-12	-1.52758583816823E-12	-1.37170973223269E-12	4.05277875432387E-13	-6.85854866116347E-13	-2.36931681022011E-12	-3.67867610007859E-12	-1.24700884748427E-12
0.01086	-4.05277875432387E-13	-1.8705132712264E-12	-7.48205308490561E-13	-1.55876105935534E-12	-1.68346194410376E-12	-2.21344070428458E-12	-1.58993628054244E-12	-1.52758583816823E-12	-1.62111150172955E-12	-1.4028849534198E-12	-1.43406017460691E-12	1.24700884748427E-13	-9.97607077987414E-13	-2.21344070428458E-12	-3.95925309076255E-12	-1.49641061698112E-12
0.01088	-9.97607077987414E-13	-2.40049203140722E-12	-7.79380529677668E-13	-1.71463716529087E-12	-1.58993628054244E-12	-2.43166725259432E-12	-1.18465840511005E-12	-1.74581238647798E-12	-1.71463716529087E-12	-1.37170973223269E-12	-1.21583362629716E-12	-3.11752211871067E-13	-1.30935928985848E-12	-2.02638937716194E-12	-4.2086548602594E-12	-1.90168849241351E-12
0.0109	-1.46523539579401E-12	-2.83694512802671E-12	-8.10555750864774E-13	-1.90168849241351E-12	-1.43406017460691E-12	-2.61871857971696E-12	-9.35256635613201E-13	-1.90168849241351E-12	-1.55876105935534E-12	-1.52758583816823E-12	-9.97607077987414E-13	-7.79380529677668E-13	-1.4028849534198E-12	-1.71463716529087E-12	-4.14630441788519E-12	-2.43166725259432E-12
0.01092	-1.55876105935534E-12	-2.96164601277514E-12	-6.85854866116347E-13	-2.18226548309747E-12	-1.24700884748427E-12	-2.40049203140722E-12	-8.72906193238988E-13	-1.90168849241351E-12	-1.15348318392295E-12	-1.80816282885219E-12	-8.10555750864774E-13	-1.18465840511005E-12	-1.4028849534198E-12	-1.30935928985848E-12	-3.99042831194966E-12	-3.08634689752356E-12
0.01094	-1.43406017460691E-12	-2.8057699068396E-12	-4.67628317806601E-13	-2.52519291615564E-12	-1.30935928985848E-12	-2.15109026191036E-12	-1.05995752036163E-12	-2.11991504072326E-12	-8.72906193238988E-13	-1.93286371360062E-12	-9.35256635613201E-13	-1.49641061698112E-12	-1.43406017460691E-12	-8.72906193238988E-13	-3.67867610007859E-12	-3.61632565770438E-12
0.01096	-1.37170973223269E-12	-2.338141589033E-12	-4.36453096619494E-13	-2.86812034921382E-12	-1.65228672291666E-12	-1.80816282885219E-12	-1.37170973223269E-12	-2.11991504072326E-12	-6.85854866116347E-13	-1.8705132712264E-12	-1.15348318392295E-12	-1.93286371360062E-12	-1.55876105935534E-12	-4.67628317806601E-13	-3.39809910939463E-12	-3.86572742720123E-12
0.01098	-1.52758583816823E-12	-1.8393380500393E-12	-5.92329202555027E-13	-3.08634689752356E-12	-1.90168849241351E-12	-1.62111150172955E-12	-1.74581238647798E-12	-2.18226548309747E-12	-6.23504423742134E-13	-1.77698760766508E-12	-1.46523539579401E-12	-2.40049203140722E-12	-1.58993628054244E-12	-2.49401769496854E-13	-3.05517167633646E-12	-3.7410265424528E-12
0.011	-1.49641061698112E-12	-1.37170973223269E-12	-7.17030087303454E-13	-3.14869733989778E-12	-2.11991504072326E-12	-1.74581238647798E-12	-2.11991504072326E-12	-2.27579114665879E-12	-7.48205308490561E-13	-1.55876105935534E-12	-1.8705132712264E-12	-2.74341946446539E-12	-1.80816282885219E-12	-1.55876105935534E-13	-2.74341946446539E-12	-3.14869733989778E-12
0.01102	-1.74581238647798E-12	-1.05995752036163E-12	-9.35256635613201E-13	-2.96164601277514E-12	-2.02638937716194E-12	-1.77698760766508E-12	-2.15109026191036E-12	-2.338141589033E-12	-8.10555750864774E-13	-1.4028849534198E-12	-2.15109026191036E-12	-2.96164601277514E-12	-1.93286371360062E-12	-2.18226548309747E-13	-2.338141589033E-12	-2.68106902209118E-12
0.01104	-1.8705132712264E-12	-8.41730972051881E-13	-1.24700884748427E-12	-2.58754335852986E-12	-1.62111150172955E-12	-1.58993628054244E-12	-1.80816282885219E-12	-2.18226548309747E-12	-7.79380529677668E-13	-1.43406017460691E-12	-2.3069663678459E-12	-3.08634689752356E-12	-2.02638937716194E-12	-6.23504423742134E-13	-2.27579114665879E-12	-2.46284247378143E-12
0.01106	-2.05756459834904E-12	-8.41730972051881E-13	-1.49641061698112E-12	-1.99521415597483E-12	-1.30935928985848E-12	-1.4028849534198E-12	-1.27818406867137E-12	-1.90168849241351E-12	-5.92329202555027E-13	-1.74581238647798E-12	-2.36931681022011E-12	-3.08634689752356E-12	-2.05756459834904E-12	-1.05995752036163E-12	-2.55636813734275E-12	-2.338141589033E-12
0.01108	-2.15109026191036E-12	-6.85854866116347E-13	-1.77698760766508E-12	-1.43406017460691E-12	-9.66431856800308E-13	-9.35256635613201E-13	-7.79380529677668E-13	-1.43406017460691E-12	-1.24700884748427E-13	-1.8705132712264E-12	-2.338141589033E-12	-2.71224424327828E-12	-2.3069663678459E-12	-1.27818406867137E-12	-2.68106902209118E-12	-2.3069663678459E-12
0.0111	-2.24461592547168E-12	-2.18226548309747E-13	-1.68346194410376E-12	-8.10555750864774E-13	-9.35256635613201E-13	-4.36453096619494E-13	-4.36453096619494E-13	-1.18465840511005E-12	1.55876105935534E-13	-1.96403893478772E-12	-2.3069663678459E-12	-2.05756459834904E-12	-2.49401769496854E-12	-1.27818406867137E-12	-2.68106902209118E-12	-2.15109026191036E-12
0.01112	-2.40049203140722E-12	2.8057699068396E-13	-1.58993628054244E-12	-3.42927433058174E-13	-9.66431856800308E-13	-9.35256635613201E-14	-4.67628317806601E-13	-1.15348318392295E-12	3.7410265424528E-13	-1.77698760766508E-12	-2.15109026191036E-12	-1.46523539579401E-12	-2.64989380090407E-12	-1.27818406867137E-12	-2.52519291615564E-12	-1.96403893478772E-12
0.01114	-2.18226548309747E-12	9.97607077987414E-13	-1.74581238647798E-12	3.11752211871067E-14	-1.30935928985848E-12	-9.35256635613201E-14	-7.17030087303454E-13	-1.18465840511005E-12	3.7410265424528E-13	-1.46523539579401E-12	-2.11991504072326E-12	-1.43406017460691E-12	-2.61871857971696E-12	-1.43406017460691E-12	-2.338141589033E-12	-1.74581238647798E-12
0.01116	-1.74581238647798E-12	1.62111150172955E-12	-2.02638937716194E-12	3.11752211871067E-14	-1.62111150172955E-12	-2.18226548309747E-13	-9.04081414426094E-13	-1.37170973223269E-12	3.7410265424528E-13	-1.02878229917452E-12	-1.99521415597483E-12	-1.68346194410376E-12	-2.61871857971696E-12	-1.77698760766508E-12	-2.08873981953615E-12	-1.71463716529087E-12
0.01118	-1.24700884748427E-12	1.74581238647798E-12	-2.40049203140722E-12	-1.24700884748427E-13	-1.80816282885219E-12	-4.67628317806601E-13	-1.24700884748427E-12	-1.43406017460691E-12	1.24700884748427E-13	-6.23504423742134E-13	-1.8705132712264E-12	-2.08873981953615E-12	-2.74341946446539E-12	-2.11991504072326E-12	-1.90168849241351E-12	-1.74581238647798E-12
0.0112	-8.10555750864774E-13	1.49641061698112E-12	-2.55636813734275E-12	-4.05277875432387E-13	-1.8393380500393E-12	-5.92329202555027E-13	-1.52758583816823E-12	-1.27818406867137E-12	-2.49401769496854E-13	-4.36453096619494E-13	-1.62111150172955E-12	-2.27579114665879E-12	-2.99282123396224E-12	-2.46284247378143E-12	-1.8705132712264E-12	-1.68346194410376E-12
0.01122	-4.05277875432387E-13	9.97607077987414E-13	-2.58754335852986E-12	-6.54679644929241E-13	-1.80816282885219E-12	-8.41730972051881E-13	-1.74581238647798E-12	-8.72906193238988E-13	-6.85854866116347E-13	-3.7410265424528E-13	-1.34053451104559E-12	-2.27579114665879E-12	-3.39809910939463E-12	-2.68106902209118E-12	-1.99521415597483E-12	-1.8393380500393E-12
0.01124	3.11752211871067E-14	5.61153981367921E-13	-2.43166725259432E-12	-1.05995752036163E-12	-1.8705132712264E-12	-9.66431856800308E-13	-1.8393380500393E-12	-2.8057699068396E-13	-8.72906193238988E-13	-3.11752211871067E-13	-9.97607077987414E-13	-1.8393380500393E-12	-3.64750087889148E-12	-2.71224424327828E-12	-2.15109026191036E-12	-1.96403893478772E-12
0.01126	2.8057699068396E-13	9.35256635613201E-14	-2.24461592547168E-12	-1.21583362629716E-12	-1.99521415597483E-12	-9.97607077987414E-13	-1.62111150172955E-12	1.8705132712264E-13	-8.10555750864774E-13	-3.7410265424528E-13	-6.54679644929241E-13	-1.37170973223269E-12	-3.7098513212657E-12	-2.68106902209118E-12	-2.15109026191036E-12	-2.338141589033E-12
0.01128	5.29978760180814E-13	-3.42927433058174E-13	-1.93286371360062E-12	-1.09113274154873E-12	-2.18226548309747E-12	-8.41730972051881E-13	-1.4028849534198E-12	5.92329202555027E-13	-6.23504423742134E-13	-4.36453096619494E-13	-3.11752211871067E-13	-8.72906193238988E-13	-3.61632565770438E-12	-2.46284247378143E-12	-1.93286371360062E-12	-2.55636813734275E-12
0.0113	6.85854866116347E-13	-7.48205308490561E-13	-1.65228672291666E-12	-8.72906193238988E-13	-2.36931681022011E-12	-6.85854866116347E-13	-1.09113274154873E-12	6.85854866116347E-13	-5.61153981367921E-13	-4.67628317806601E-13	-4.98803538993707E-13	-5.92329202555027E-13	-3.46044955176884E-12	-2.05756459834904E-12	-1.55876105935534E-12	-2.55636813734275E-12
0.01132	9.35256635613201E-13	-1.02878229917452E-12	-1.68346194410376E-12	-6.54679644929241E-13	-2.43166725259432E-12	-5.61153981367921E-13	-8.41730972051881E-13	6.85854866116347E-13	-6.54679644929241E-13	-6.54679644929241E-13	-9.04081414426094E-13	-6.23504423742134E-13	-3.46044955176884E-12	-1.55876105935534E-12	-1.24700884748427E-12	-2.46284247378143E-12
0.01134	9.66431856800308E-13	-1.21583362629716E-12	-1.80816282885219E-12	-4.98803538993707E-13	-2.27579114665879E-12	-4.67628317806601E-13	-6.85854866116347E-13	5.61153981367921E-13	-8.41730972051881E-13	-7.17030087303454E-13	-1.21583362629716E-12	-8.10555750864774E-13	-3.33574866702042E-12	-1.21583362629716E-12	-1.21583362629716E-12	-2.3069663678459E-12
0.01136	6.85854866116347E-13	-1.15348318392295E-12	-2.08873981953615E-12	-2.8057699068396E-13	-1.77698760766508E-12	-1.55876105935534E-13	-4.67628317806601E-13	4.05277875432387E-13	-1.15348318392295E-12	-6.54679644929241E-13	-1.4028849534198E-12	-9.97607077987414E-13	-3.2422230034591E-12	-1.18465840511005E-12	-1.27818406867137E-12	-2.11991504072326E-12
0.01138	1.24700884748427E-13	-1.05995752036163E-12	-2.27579114665879E-12	0	-1.30935928985848E-12	1.55876105935534E-13	-1.8705132712264E-13	3.11752211871067E-14	-1.37170973223269E-12	-4.98803538993707E-13	-1.58993628054244E-12	-9.66431856800308E-13	-3.08634689752356E-12	-1.27818406867137E-12	-1.62111150172955E-12	-1.90168849241351E-12
0.0114	-2.49401769496854E-13	-9.66431856800308E-13	-2.3069663678459E-12	6.23504423742134E-14	-9.04081414426094E-13	4.67628317806601E-13	3.11752211871067E-14	-4.05277875432387E-13	-1.52758583816823E-12	-4.05277875432387E-13	-1.74581238647798E-12	-9.66431856800308E-13	-2.58754335852986E-12	-1.46523539579401E-12	-1.80816282885219E-12	-1.68346194410376E-12
0.01142	-4.98803538993707E-13	-7.17030087303454E-13	-2.36931681022011E-12	0	-7.48205308490561E-13	6.23504423742134E-13	-2.18226548309747E-13	-9.35256635613201E-13	-1.62111150172955E-12	-4.67628317806601E-13	-1.71463716529087E-12	-1.05995752036163E-12	-1.99521415597483E-12	-1.8705132712264E-12	-2.08873981953615E-12	-1.80816282885219E-12
0.01144	-3.42927433058174E-13	-4.36453096619494E-13	-2.3069663678459E-12	-2.49401769496854E-13	-7.79380529677668E-13	7.79380529677668E-13	-7.48205308490561E-13	-1.34053451104559E-12	-1.30935928985848E-12	-6.54679644929241E-13	-1.55876105935534E-12	-1.34053451104559E-12	-1.27818406867137E-12	-2.40049203140722E-12	-2.21344070428458E-12	-2.11991504072326E-12
0.01146	-1.8705132712264E-13	-4.36453096619494E-13	-2.24461592547168E-12	-5.61153981367921E-13	-6.23504423742134E-13	7.17030087303454E-13	-1.12230796273584E-12	-1.71463716529087E-12	-7.79380529677668E-13	-7.48205308490561E-13	-1.37170973223269E-12	-1.68346194410376E-12	-6.85854866116347E-13	-2.89929557040092E-12	-2.24461592547168E-12	-2.36931681022011E-12
0.01148	-1.24700884748427E-13	-6.23504423742134E-13	-2.18226548309747E-12	-8.72906193238988E-13	-6.23504423742134E-13	4.36453096619494E-13	-1.09113274154873E-12	-1.80816282885219E-12	-3.7410265424528E-13	-9.66431856800308E-13	-1.12230796273584E-12	-1.8705132712264E-12	-3.11752211871067E-13	-3.58515043651727E-12	-2.43166725259432E-12	-2.46284247378143E-12
0.0115	-6.23504423742134E-14	-8.41730972051881E-13	-2.05756459834904E-12	-1.12230796273584E-12	-7.79380529677668E-13	2.8057699068396E-13	-7.79380529677668E-13	-1.77698760766508E-12	-9.35256635613201E-14	-9.66431856800308E-13	-9.97607077987414E-13	-1.8705132712264E-12	-3.11752211871067E-13	-3.92807786957544E-12	-2.61871857971696E-12	-2.43166725259432E-12
0.01152	-1.55876105935534E-13	-1.05995752036163E-12	-1.93286371360062E-12	-9.97607077987414E-13	-9.35256635613201E-13	-4.05277875432387E-13	-4.98803538993707E-13	-1.49641061698112E-12	6.23504423742134E-14	-1.15348318392295E-12	-9.04081414426094E-13	-1.74581238647798E-12	-6.23504423742134E-13	-4.2086548602594E-12	-2.74341946446539E-12	-2.24461592547168E-12
0.01154	-3.7410265424528E-13	-1.30935928985848E-12	-1.71463716529087E-12	-7.48205308490561E-13	-9.04081414426094E-13	-1.30935928985848E-12	-3.7410265424528E-13	-1.09113274154873E-12	-3.11752211871067E-14	-1.34053451104559E-12	-1.02878229917452E-12	-1.58993628054244E-12	-1.05995752036163E-12	-4.08395397551098E-12	-2.74341946446539E-12	-2.21344070428458E-12
0.01156	-8.41730972051881E-13	-1.4028849534198E-12	-1.49641061698112E-12	-4.98803538993707E-13	-6.54679644929241E-13	-2.21344070428458E-12	-2.8057699068396E-13	-5.29978760180814E-13	-2.18226548309747E-13	-1.43406017460691E-12	-1.12230796273584E-12	-1.37170973223269E-12	-1.58993628054244E-12	-3.77220176363991E-12	-2.83694512802671E-12	-2.18226548309747E-12
0.01158	-1.21583362629716E-12	-1.58993628054244E-12	-1.27818406867137E-12	-6.54679644929241E-13	-3.42927433058174E-13	-2.83694512802671E-12	-3.7410265424528E-13	3.11752211871067E-14	-4.67628317806601E-13	-1.62111150172955E-12	-1.34053451104559E-12	-1.15348318392295E-12	-2.05756459834904E-12	-3.42927433058174E-12	-2.83694512802671E-12	-2.46284247378143E-12
0.0116	-1.65228672291666E-12	-1.65228672291666E-12	-1.27818406867137E-12	-9.35256635613201E-13	-6.23504423742134E-14	-2.99282123396224E-12	-6.54679644929241E-13	2.49401769496854E-13	-7.17030087303454E-13	-1.8705132712264E-12	-1.43406017460691E-12	-7.79380529677668E-13	-2.338141589033E-12	-3.2733982246462E-12	-2.7745946856525E-12	-2.58754335852986E-12
0.01162	-2.18226548309747E-12	-1.99521415597483E-12	-1.34053451104559E-12	-1.4028849534198E-12	3.11752211871067E-14	-2.61871857971696E-12	-9.66431856800308E-13	2.8057699068396E-13	-8.10555750864774E-13	-2.08873981953615E-12	-1.58993628054244E-12	-4.67628317806601E-13	-2.36931681022011E-12	-3.39809910939463E-12	-2.7745946856525E-12	-2.71224424327828E-12
0.01164	-2.58754335852986E-12	-2.11991504072326E-12	-1.37170973223269E-12	-1.77698760766508E-12	-9.35256635613201E-14	-2.18226548309747E-12	-1.37170973223269E-12	1.8705132712264E-13	-7.17030087303454E-13	-1.93286371360062E-12	-1.96403893478772E-12	-4.05277875432387E-13	-1.99521415597483E-12	-3.67867610007859E-12	-2.71224424327828E-12	-2.49401769496854E-12
0.01166	-2.74341946446539E-12	-2.05756459834904E-12	-1.18465840511005E-12	-2.24461592547168E-12	-5.61153981367921E-13	-1.90168849241351E-12	-1.68346194410376E-12	0	-7.17030087303454E-13	-1.52758583816823E-12	-2.40049203140722E-12	-4.36453096619494E-13	-1.68346194410376E-12	-3.7098513212657E-12	-2.52519291615564E-12	-2.58754335852986E-12
0.01168	-2.58754335852986E-12	-2.08873981953615E-12	-8.72906193238988E-13	-2.61871857971696E-12	-9.66431856800308E-13	-1.68346194410376E-12	-1.80816282885219E-12	-6.23504423742134E-14	-7.17030087303454E-13	-1.15348318392295E-12	-2.71224424327828E-12	-7.17030087303454E-13	-1.46523539579401E-12	-3.30457344583331E-12	-2.36931681022011E-12	-2.58754335852986E-12
0.0117	-2.36931681022011E-12	-2.21344070428458E-12	-6.54679644929241E-13	-3.05517167633646E-12	-1.34053451104559E-12	-1.58993628054244E-12	-2.05756459834904E-12	-1.24700884748427E-13	-7.48205308490561E-13	-9.35256635613201E-13	-2.7745946856525E-12	-1.15348318392295E-12	-1.49641061698112E-12	-2.83694512802671E-12	-2.27579114665879E-12	-2.68106902209118E-12
0.01172	-1.96403893478772E-12	-2.43166725259432E-12	-5.61153981367921E-13	-3.36692388820752E-12	-1.55876105935534E-12	-1.4028849534198E-12	-2.24461592547168E-12	-2.49401769496854E-13	-7.48205308490561E-13	-9.35256635613201E-13	-2.52519291615564E-12	-1.43406017460691E-12	-1.68346194410376E-12	-2.338141589033E-12	-2.49401769496854E-12	-2.74341946446539E-12
0.01174	-1.46523539579401E-12	-2.40049203140722E-12	-4.98803538993707E-13	-3.61632565770438E-12	-1.71463716529087E-12	-1.15348318392295E-12	-2.36931681022011E-12	-6.23504423742134E-13	-9.97607077987414E-13	-1.02878229917452E-12	-2.21344070428458E-12	-1.77698760766508E-12	-1.96403893478772E-12	-1.77698760766508E-12	-2.89929557040092E-12	-2.64989380090407E-12
0.01176	-9.04081414426094E-13	-2.11991504072326E-12	-3.7410265424528E-13	-3.7410265424528E-12	-1.71463716529087E-12	-9.66431856800308E-13	-2.46284247378143E-12	-9.35256635613201E-13	-1.34053451104559E-12	-9.97607077987414E-13	-1.74581238647798E-12	-1.77698760766508E-12	-1.96403893478772E-12	-1.34053451104559E-12	-3.2422230034591E-12	-2.96164601277514E-12
0.01178	-8.10555750864774E-13	-1.71463716529087E-12	-3.42927433058174E-13	-3.7410265424528E-12	-1.62111150172955E-12	-7.17030087303454E-13	-2.36931681022011E-12	-1.05995752036163E-12	-1.58993628054244E-12	-9.66431856800308E-13	-1.05995752036163E-12	-1.74581238647798E-12	-1.80816282885219E-12	-9.35256635613201E-13	-3.2733982246462E-12	-3.36692388820752E-12
0.0118	-8.41730972051881E-13	-1.4028849534198E-12	-4.05277875432387E-13	-3.49162477295595E-12	-1.21583362629716E-12	-7.79380529677668E-13	-2.24461592547168E-12	-9.04081414426094E-13	-1.71463716529087E-12	-9.97607077987414E-13	-4.05277875432387E-13	-1.49641061698112E-12	-1.62111150172955E-12	-5.92329202555027E-13	-2.93047079158803E-12	-3.99042831194966E-12
0.01182	-9.66431856800308E-13	-1.09113274154873E-12	-6.85854866116347E-13	-2.89929557040092E-12	-8.41730972051881E-13	-9.04081414426094E-13	-1.93286371360062E-12	-8.10555750864774E-13	-1.80816282885219E-12	-1.12230796273584E-12	1.24700884748427E-13	-1.55876105935534E-12	-1.43406017460691E-12	-2.49401769496854E-13	-2.40049203140722E-12	-4.2086548602594E-12
0.01184	-1.12230796273584E-12	-8.72906193238988E-13	-7.48205308490561E-13	-2.21344070428458E-12	-4.67628317806601E-13	-9.35256635613201E-13	-1.68346194410376E-12	-7.17030087303454E-13	-1.71463716529087E-12	-1.18465840511005E-12	4.05277875432387E-13	-1.77698760766508E-12	-1.21583362629716E-12	1.24700884748427E-13	-1.58993628054244E-12	-3.86572742720123E-12
0.01186	-1.24700884748427E-12	-7.79380529677668E-13	-7.79380529677668E-13	-1.12230796273584E-12	-6.54679644929241E-13	-1.09113274154873E-12	-1.43406017460691E-12	-7.17030087303454E-13	-1.49641061698112E-12	-1.18465840511005E-12	3.11752211871067E-13	-1.93286371360062E-12	-1.09113274154873E-12	2.8057699068396E-13	-1.15348318392295E-12	-3.14869733989778E-12
0.01188	-1.02878229917452E-12	-4.98803538993707E-13	-4.67628317806601E-13	-2.18226548309747E-13	-1.02878229917452E-12	-1.12230796273584E-12	-1.43406017460691E-12	-8.72906193238988E-13	-1.43406017460691E-12	-1.09113274154873E-12	0	-2.05756459834904E-12	-8.10555750864774E-13	3.7410265424528E-13	-8.10555750864774E-13	-2.15109026191036E-12
0.0119	-7.79380529677668E-13	-2.18226548309747E-13	-1.55876105935534E-13	3.42927433058174E-13	-1.62111150172955E-12	-8.10555750864774E-13	-1.43406017460691E-12	-1.02878229917452E-12	-1.30935928985848E-12	-8.72906193238988E-13	-4.98803538993707E-13	-2.24461592547168E-12	-6.23504423742134E-13	4.36453096619494E-13	-6.54679644929241E-13	-1.21583362629716E-12
0.01192	-4.05277875432387E-13	6.23504423742134E-14	2.49401769496854E-13	5.29978760180814E-13	-2.18226548309747E-12	-5.61153981367921E-13	-1.4028849534198E-12	-1.27818406867137E-12	-1.34053451104559E-12	-6.85854866116347E-13	-1.02878229917452E-12	-2.24461592547168E-12	-4.98803538993707E-13	3.11752211871067E-13	-6.54679644929241E-13	-6.54679644929241E-13
0.01194	-1.55876105935534E-13	1.24700884748427E-13	3.7410265424528E-13	4.36453096619494E-13	-2.74341946446539E-12	-3.7410265424528E-13	-1.30935928985848E-12	-1.21583362629716E-12	-1.52758583816823E-12	-3.42927433058174E-13	-1.37170973223269E-12	-2.05756459834904E-12	-7.17030087303454E-13	1.24700884748427E-13	-8.41730972051881E-13	-5.61153981367921E-13
0.01196	9.35256635613201E-14	3.11752211871067E-14	3.11752211871067E-13	3.11752211871067E-13	-2.99282123396224E-12	-4.67628317806601E-13	-1.27818406867137E-12	-9.35256635613201E-13	-1.71463716529087E-12	0	-1.65228672291666E-12	-1.74581238647798E-12	-1.27818406867137E-12	-1.24700884748427E-13	-9.66431856800308E-13	-9.35256635613201E-13
0.01198	3.11752211871067E-14	-3.11752211871067E-13	-1.8705132712264E-13	2.18226548309747E-13	-3.02399645514935E-12	-7.79380529677668E-13	-1.18465840511005E-12	-5.92329202555027E-13	-1.90168849241351E-12	1.55876105935534E-13	-1.71463716529087E-12	-1.37170973223269E-12	-1.8705132712264E-12	-4.05277875432387E-13	-9.97607077987414E-13	-1.68346194410376E-12
0.012	-2.18226548309747E-13	-8.41730972051881E-13	-7.17030087303454E-13	-9.35256635613201E-14	-2.96164601277514E-12	-1.18465840511005E-12	-1.15348318392295E-12	-2.8057699068396E-13	-1.96403893478772E-12	2.8057699068396E-13	-1.80816282885219E-12	-1.09113274154873E-12	-2.68106902209118E-12	-6.85854866116347E-13	-9.04081414426094E-13	-2.338141589033E-12
0.01202	-5.92329202555027E-13	-1.4028849534198E-12	-1.18465840511005E-12	-4.05277875432387E-13	-2.86812034921382E-12	-1.21583362629716E-12	-9.35256635613201E-13	-2.49401769496854E-13	-1.8393380500393E-12	1.55876105935534E-13	-1.8705132712264E-12	-9.35256635613201E-13	-3.14869733989778E-12	-8.41730972051881E-13	-8.41730972051881E-13	-2.93047079158803E-12
0.01204	-8.41730972051881E-13	-1.8705132712264E-12	-1.27818406867137E-12	-7.48205308490561E-13	-2.86812034921382E-12	-1.05995752036163E-12	-8.41730972051881E-13	-3.7410265424528E-13	-1.65228672291666E-12	0	-1.99521415597483E-12	-9.35256635613201E-13	-3.33574866702042E-12	-9.66431856800308E-13	-9.35256635613201E-13	-3.30457344583331E-12
0.01206	-9.97607077987414E-13	-2.21344070428458E-12	-1.37170973223269E-12	-1.24700884748427E-12	-2.74341946446539E-12	-7.17030087303454E-13	-8.10555750864774E-13	-5.92329202555027E-13	-1.49641061698112E-12	-9.35256635613201E-14	-2.24461592547168E-12	-1.02878229917452E-12	-3.2422230034591E-12	-8.72906193238988E-13	-1.12230796273584E-12	-3.42927433058174E-12
0.01208	-1.37170973223269E-12	-2.24461592547168E-12	-1.27818406867137E-12	-1.43406017460691E-12	-2.8057699068396E-12	-5.61153981367921E-13	-7.48205308490561E-13	-8.41730972051881E-13	-1.43406017460691E-12	-3.42927433058174E-13	-2.40049203140722E-12	-9.66431856800308E-13	-2.8057699068396E-12	-8.72906193238988E-13	-1.55876105935534E-12	-3.21104778227199E-12
0.0121	-1.62111150172955E-12	-1.99521415597483E-12	-1.43406017460691E-12	-1.37170973223269E-12	-2.99282123396224E-12	-6.85854866116347E-13	-7.17030087303454E-13	-1.09113274154873E-12	-1.27818406867137E-12	-6.23504423742134E-13	-2.46284247378143E-12	-9.35256635613201E-13	-2.24461592547168E-12	-9.35256635613201E-13	-1.65228672291666E-12	-2.93047079158803E-12
0.01212	-1.68346194410376E-12	-1.55876105935534E-12	-1.62111150172955E-12	-1.18465840511005E-12	-3.11752211871067E-12	-7.17030087303454E-13	-5.92329202555027E-13	-1.27818406867137E-12	-1.15348318392295E-12	-8.10555750864774E-13	-2.24461592547168E-12	-8.72906193238988E-13	-1.55876105935534E-12	-1.05995752036163E-12	-1.43406017460691E-12	-2.55636813734275E-12
0.01214	-1.77698760766508E-12	-1.21583362629716E-12	-1.74581238647798E-12	-1.18465840511005E-12	-3.05517167633646E-12	-8.41730972051881E-13	-4.98803538993707E-13	-1.24700884748427E-12	-7.79380529677668E-13	-9.97607077987414E-13	-1.8705132712264E-12	-8.10555750864774E-13	-1.24700884748427E-12	-1.34053451104559E-12	-9.97607077987414E-13	-2.36931681022011E-12
0.01216	-1.68346194410376E-12	-1.12230796273584E-12	-1.71463716529087E-12	-1.18465840511005E-12	-2.46284247378143E-12	-7.79380529677668E-13	-5.92329202555027E-13	-1.12230796273584E-12	-3.42927433058174E-13	-1.05995752036163E-12	-1.37170973223269E-12	-6.54679644929241E-13	-1.15348318392295E-12	-1.74581238647798E-12	-4.98803538993707E-13	-2.15109026191036E-12
0.01218	-1.62111150172955E-12	-1.24700884748427E-12	-1.43406017460691E-12	-1.30935928985848E-12	-1.90168849241351E-12	-8.10555750864774E-13	-8.10555750864774E-13	-7.17030087303454E-13	9.35256635613201E-14	-1.02878229917452E-12	-9.97607077987414E-13	-4.98803538993707E-13	-1.34053451104559E-12	-2.338141589033E-12	-1.24700884748427E-13	-2.15109026191036E-12
0.0122	-1.37170973223269E-12	-1.24700884748427E-12	-9.97607077987414E-13	-1.49641061698112E-12	-1.18465840511005E-12	-8.10555750864774E-13	-9.97607077987414E-13	-2.18226548309747E-13	4.98803538993707E-13	-8.72906193238988E-13	-4.98803538993707E-13	-7.17030087303454E-13	-1.8705132712264E-12	-2.89929557040092E-12	-1.55876105935534E-13	-2.08873981953615E-12
0.01222	-1.15348318392295E-12	-1.21583362629716E-12	-4.98803538993707E-13	-1.62111150172955E-12	-7.17030087303454E-13	-8.72906193238988E-13	-1.21583362629716E-12	1.55876105935534E-13	5.92329202555027E-13	-8.41730972051881E-13	-2.18226548309747E-13	-8.72906193238988E-13	-2.3069663678459E-12	-3.49162477295595E-12	-6.54679644929241E-13	-2.18226548309747E-12
0.01224	-8.72906193238988E-13	-1.21583362629716E-12	0	-1.68346194410376E-12	-3.42927433058174E-13	-1.30935928985848E-12	-1.34053451104559E-12	4.05277875432387E-13	3.11752211871067E-13	-8.41730972051881E-13	3.11752211871067E-14	-1.12230796273584E-12	-2.46284247378143E-12	-4.05277875432387E-12	-1.21583362629716E-12	-2.3069663678459E-12
0.01226	-6.23504423742134E-13	-1.12230796273584E-12	4.05277875432387E-13	-1.68346194410376E-12	-1.55876105935534E-13	-1.8705132712264E-12	-1.24700884748427E-12	4.67628317806601E-13	-9.35256635613201E-14	-8.72906193238988E-13	2.49401769496854E-13	-1.37170973223269E-12	-2.36931681022011E-12	-4.36453096619494E-12	-1.65228672291666E-12	-2.58754335852986E-12
0.01228	-4.67628317806601E-13	-1.21583362629716E-12	6.85854866116347E-13	-1.43406017460691E-12	-6.23504423742134E-14	-2.40049203140722E-12	-1.43406017460691E-12	1.55876105935534E-13	-7.48205308490561E-13	-8.10555750864774E-13	4.05277875432387E-13	-1.62111150172955E-12	-2.15109026191036E-12	-4.45805662975626E-12	-2.05756459834904E-12	-2.83694512802671E-12
0.0123	-2.49401769496854E-13	-1.4028849534198E-12	6.54679644929241E-13	-1.27818406867137E-12	-6.23504423742134E-14	-2.7745946856525E-12	-1.43406017460691E-12	-1.8705132712264E-13	-1.24700884748427E-12	-9.04081414426094E-13	3.11752211871067E-13	-2.11991504072326E-12	-1.80816282885219E-12	-4.45805662975626E-12	-2.36931681022011E-12	-3.02399645514935E-12
0.01232	-1.55876105935534E-13	-1.77698760766508E-12	4.36453096619494E-13	-1.24700884748427E-12	3.11752211871067E-14	-2.83694512802671E-12	-1.46523539579401E-12	-6.54679644929241E-13	-1.62111150172955E-12	-1.15348318392295E-12	6.23504423742134E-14	-2.61871857971696E-12	-1.65228672291666E-12	-4.23983008144651E-12	-2.71224424327828E-12	-3.11752211871067E-12
0.01234	-4.98803538993707E-13	-2.15109026191036E-12	0	-1.49641061698112E-12	1.24700884748427E-13	-2.58754335852986E-12	-1.30935928985848E-12	-7.79380529677668E-13	-1.65228672291666E-12	-1.49641061698112E-12	-3.42927433058174E-13	-2.86812034921382E-12	-1.77698760766508E-12	-3.89690264838834E-12	-3.11752211871067E-12	-3.14869733989778E-12
0.01236	-9.97607077987414E-13	-2.43166725259432E-12	-7.48205308490561E-13	-2.02638937716194E-12	2.18226548309747E-13	-2.15109026191036E-12	-8.10555750864774E-13	-7.48205308490561E-13	-1.65228672291666E-12	-1.90168849241351E-12	-8.41730972051881E-13	-2.93047079158803E-12	-1.8705132712264E-12	-3.39809910939463E-12	-3.80337698482702E-12	-3.05517167633646E-12
0.01238	-1.65228672291666E-12	-2.68106902209118E-12	-1.4028849534198E-12	-2.55636813734275E-12	1.55876105935534E-13	-1.77698760766508E-12	-3.42927433058174E-13	-7.79380529677668E-13	-1.80816282885219E-12	-2.21344070428458E-12	-1.4028849534198E-12	-2.74341946446539E-12	-1.99521415597483E-12	-2.93047079158803E-12	-4.23983008144651E-12	-2.96164601277514E-12
0.0124	-2.18226548309747E-12	-2.68106902209118E-12	-1.77698760766508E-12	-3.11752211871067E-12	-3.11752211871067E-14	-1.37170973223269E-12	3.11752211871067E-14	-1.05995752036163E-12	-1.96403893478772E-12	-2.40049203140722E-12	-1.77698760766508E-12	-2.74341946446539E-12	-1.99521415597483E-12	-2.46284247378143E-12	-4.42688140856915E-12	-2.99282123396224E-12
0.01242	-2.68106902209118E-12	-2.49401769496854E-12	-1.8705132712264E-12	-3.2733982246462E-12	-4.05277875432387E-13	-1.27818406867137E-12	-9.35256635613201E-14	-1.34053451104559E-12	-2.02638937716194E-12	-2.43166725259432E-12	-1.8705132712264E-12	-2.58754335852986E-12	-1.90168849241351E-12	-2.11991504072326E-12	-4.58275751450468E-12	-3.05517167633646E-12
0.01244	-2.93047079158803E-12	-2.11991504072326E-12	-1.96403893478772E-12	-3.17987256108488E-12	-9.66431856800308E-13	-1.37170973223269E-12	-4.05277875432387E-13	-1.55876105935534E-12	-1.74581238647798E-12	-2.40049203140722E-12	-1.65228672291666E-12	-2.68106902209118E-12	-1.65228672291666E-12	-1.77698760766508E-12	-4.70745839925311E-12	-2.89929557040092E-12
0.01246	-2.8057699068396E-12	-1.71463716529087E-12	-1.96403893478772E-12	-2.8057699068396E-12	-1.27818406867137E-12	-1.65228672291666E-12	-9.04081414426094E-13	-1.4028849534198E-12	-1.30935928985848E-12	-2.3069663678459E-12	-1.55876105935534E-12	-2.83694512802671E-12	-1.37170973223269E-12	-1.62111150172955E-12	-4.73863362044022E-12	-2.49401769496854E-12
0.01248	-2.15109026191036E-12	-1.30935928985848E-12	-1.90168849241351E-12	-2.24461592547168E-12	-1.24700884748427E-12	-1.96403893478772E-12	-1.52758583816823E-12	-1.27818406867137E-12	-1.12230796273584E-12	-2.27579114665879E-12	-1.46523539579401E-12	-2.96164601277514E-12	-1.18465840511005E-12	-1.58993628054244E-12	-4.33335574500783E-12	-2.08873981953615E-12
0.0125	-1.21583362629716E-12	-1.34053451104559E-12	-1.68346194410376E-12	-1.90168849241351E-12	-8.10555750864774E-13	-2.52519291615564E-12	-2.11991504072326E-12	-1.15348318392295E-12	-9.97607077987414E-13	-2.15109026191036E-12	-1.49641061698112E-12	-2.86812034921382E-12	-9.97607077987414E-13	-1.68346194410376E-12	-4.05277875432387E-12	-1.74581238647798E-12
0.01252	-6.85854866116347E-13	-1.30935928985848E-12	-1.55876105935534E-12	-1.55876105935534E-12	-4.05277875432387E-13	-2.96164601277514E-12	-2.55636813734275E-12	-1.21583362629716E-12	-9.04081414426094E-13	-1.93286371360062E-12	-1.52758583816823E-12	-2.74341946446539E-12	-8.41730972051881E-13	-1.8393380500393E-12	-3.49162477295595E-12	-1.74581238647798E-12
0.01254	-6.85854866116347E-13	-1.49641061698112E-12	-1.27818406867137E-12	-1.4028849534198E-12	-1.55876105935534E-13	-3.02399645514935E-12	-2.83694512802671E-12	-1.24700884748427E-12	-7.79380529677668E-13	-1.62111150172955E-12	-1.58993628054244E-12	-2.36931681022011E-12	-9.66431856800308E-13	-2.18226548309747E-12	-2.96164601277514E-12	-1.71463716529087E-12
0.01256	-9.97607077987414E-13	-1.55876105935534E-12	-8.72906193238988E-13	-1.4028849534198E-12	-6.23504423742134E-14	-2.61871857971696E-12	-2.74341946446539E-12	-1.34053451104559E-12	-4.98803538993707E-13	-1.37170973223269E-12	-1.55876105935534E-12	-1.93286371360062E-12	-1.27818406867137E-12	-2.36931681022011E-12	-2.49401769496854E-12	-1.65228672291666E-12
0.01258	-1.49641061698112E-12	-1.4028849534198E-12	-5.61153981367921E-13	-1.52758583816823E-12	-4.36453096619494E-13	-2.08873981953615E-12	-2.40049203140722E-12	-1.65228672291666E-12	-2.8057699068396E-13	-9.97607077987414E-13	-1.34053451104559E-12	-1.37170973223269E-12	-1.68346194410376E-12	-2.61871857971696E-12	-1.93286371360062E-12	-1.52758583816823E-12
0.0126	-1.93286371360062E-12	-1.30935928985848E-12	-4.36453096619494E-13	-1.62111150172955E-12	-8.10555750864774E-13	-1.58993628054244E-12	-1.93286371360062E-12	-1.93286371360062E-12	-1.55876105935534E-13	-7.48205308490561E-13	-1.21583362629716E-12	-1.02878229917452E-12	-1.93286371360062E-12	-2.7745946856525E-12	-1.58993628054244E-12	-1.43406017460691E-12
0.01262	-2.08873981953615E-12	-1.21583362629716E-12	-4.67628317806601E-13	-1.65228672291666E-12	-1.27818406867137E-12	-1.09113274154873E-12	-1.55876105935534E-12	-2.05756459834904E-12	-1.8705132712264E-13	-7.79380529677668E-13	-1.24700884748427E-12	-1.02878229917452E-12	-2.24461592547168E-12	-2.7745946856525E-12	-1.37170973223269E-12	-1.37170973223269E-12
0.01264	-1.99521415597483E-12	-1.05995752036163E-12	-7.17030087303454E-13	-1.55876105935534E-12	-1.90168849241351E-12	-8.41730972051881E-13	-1.27818406867137E-12	-1.93286371360062E-12	-4.98803538993707E-13	-9.66431856800308E-13	-1.30935928985848E-12	-1.30935928985848E-12	-2.55636813734275E-12	-2.46284247378143E-12	-1.37170973223269E-12	-1.68346194410376E-12
0.01266	-1.77698760766508E-12	-9.35256635613201E-13	-9.66431856800308E-13	-1.30935928985848E-12	-2.89929557040092E-12	-4.67628317806601E-13	-9.97607077987414E-13	-1.71463716529087E-12	-9.35256635613201E-13	-1.27818406867137E-12	-1.24700884748427E-12	-1.58993628054244E-12	-2.8057699068396E-12	-2.08873981953615E-12	-1.27818406867137E-12	-2.02638937716194E-12
0.01268	-1.58993628054244E-12	-7.17030087303454E-13	-1.30935928985848E-12	-1.02878229917452E-12	-3.77220176363991E-12	-3.11752211871067E-13	-7.17030087303454E-13	-1.18465840511005E-12	-1.49641061698112E-12	-1.68346194410376E-12	-9.66431856800308E-13	-1.74581238647798E-12	-2.99282123396224E-12	-1.55876105935534E-12	-1.27818406867137E-12	-2.52519291615564E-12
0.0127	-1.4028849534198E-12	-4.36453096619494E-13	-1.71463716529087E-12	-1.12230796273584E-12	-3.95925309076255E-12	-3.42927433058174E-13	-3.42927433058174E-13	-4.98803538993707E-13	-2.24461592547168E-12	-1.90168849241351E-12	-4.98803538993707E-13	-1.74581238647798E-12	-3.08634689752356E-12	-1.12230796273584E-12	-1.09113274154873E-12	-3.05517167633646E-12
0.01272	-1.24700884748427E-12	-3.42927433058174E-13	-1.8705132712264E-12	-1.37170973223269E-12	-3.55397521533016E-12	-4.98803538993707E-13	-2.18226548309747E-13	9.35256635613201E-14	-2.8057699068396E-12	-1.93286371360062E-12	-9.35256635613201E-14	-1.71463716529087E-12	-3.05517167633646E-12	-1.09113274154873E-12	-9.97607077987414E-13	-3.52279999414306E-12
0.01274	-1.09113274154873E-12	-4.67628317806601E-13	-2.08873981953615E-12	-1.34053451104559E-12	-2.96164601277514E-12	-4.98803538993707E-13	-1.55876105935534E-13	3.42927433058174E-13	-2.96164601277514E-12	-1.80816282885219E-12	2.18226548309747E-13	-1.62111150172955E-12	-2.83694512802671E-12	-1.37170973223269E-12	-9.97607077987414E-13	-3.61632565770438E-12
0.01276	-1.24700884748427E-12	-8.72906193238988E-13	-2.15109026191036E-12	-1.21583362629716E-12	-2.43166725259432E-12	-4.36453096619494E-13	-3.42927433058174E-13	3.7410265424528E-13	-2.96164601277514E-12	-1.68346194410376E-12	4.05277875432387E-13	-1.37170973223269E-12	-2.46284247378143E-12	-1.71463716529087E-12	-1.18465840511005E-12	-3.52279999414306E-12
0.01278	-1.46523539579401E-12	-1.34053451104559E-12	-2.21344070428458E-12	-1.09113274154873E-12	-1.93286371360062E-12	-3.11752211871067E-13	-7.17030087303454E-13	2.18226548309747E-13	-2.74341946446539E-12	-1.68346194410376E-12	3.42927433058174E-13	-1.30935928985848E-12	-1.8393380500393E-12	-2.18226548309747E-12	-1.37170973223269E-12	-2.83694512802671E-12
0.0128	-1.55876105935534E-12	-1.62111150172955E-12	-2.11991504072326E-12	-9.66431856800308E-13	-1.55876105935534E-12	6.23504423742134E-14	-9.97607077987414E-13	6.23504423742134E-14	-2.64989380090407E-12	-1.77698760766508E-12	1.8705132712264E-13	-1.34053451104559E-12	-1.37170973223269E-12	-2.61871857971696E-12	-1.65228672291666E-12	-2.18226548309747E-12
0.01282	-1.30935928985848E-12	-1.62111150172955E-12	-2.15109026191036E-12	-1.02878229917452E-12	-1.34053451104559E-12	3.42927433058174E-13	-1.21583362629716E-12	-9.35256635613201E-14	-2.46284247378143E-12	-1.68346194410376E-12	-6.23504423742134E-14	-1.62111150172955E-12	-1.18465840511005E-12	-2.7745946856525E-12	-1.74581238647798E-12	-1.46523539579401E-12
0.01284	-7.79380529677668E-13	-1.65228672291666E-12	-2.3069663678459E-12	-1.05995752036163E-12	-1.30935928985848E-12	9.04081414426094E-13	-1.37170973223269E-12	-2.18226548309747E-13	-2.24461592547168E-12	-1.49641061698112E-12	-2.8057699068396E-13	-1.77698760766508E-12	-1.49641061698112E-12	-2.93047079158803E-12	-1.90168849241351E-12	-1.05995752036163E-12
0.01286	-2.18226548309747E-13	-1.49641061698112E-12	-2.46284247378143E-12	-1.21583362629716E-12	-1.18465840511005E-12	1.05995752036163E-12	-1.49641061698112E-12	-4.05277875432387E-13	-2.05756459834904E-12	-1.27818406867137E-12	-6.85854866116347E-13	-1.90168849241351E-12	-1.8705132712264E-12	-2.83694512802671E-12	-1.93286371360062E-12	-7.48205308490561E-13
0.01288	1.24700884748427E-13	-1.34053451104559E-12	-2.61871857971696E-12	-1.21583362629716E-12	-1.02878229917452E-12	1.09113274154873E-12	-1.49641061698112E-12	-6.54679644929241E-13	-1.62111150172955E-12	-1.24700884748427E-12	-1.15348318392295E-12	-1.93286371360062E-12	-2.02638937716194E-12	-2.24461592547168E-12	-1.77698760766508E-12	-7.17030087303454E-13
0.0129	3.11752211871067E-14	-1.15348318392295E-12	-2.74341946446539E-12	-1.21583362629716E-12	-9.35256635613201E-13	5.92329202555027E-13	-1.62111150172955E-12	-7.48205308490561E-13	-1.30935928985848E-12	-1.30935928985848E-12	-1.55876105935534E-12	-1.77698760766508E-12	-2.24461592547168E-12	-1.77698760766508E-12	-1.77698760766508E-12	-8.72906193238988E-13
0.01292	-4.67628317806601E-13	-1.12230796273584E-12	-2.61871857971696E-12	-1.27818406867137E-12	-7.48205308490561E-13	-1.55876105935534E-13	-1.8393380500393E-12	-7.48205308490561E-13	-8.10555750864774E-13	-1.52758583816823E-12	-1.99521415597483E-12	-1.65228672291666E-12	-2.40049203140722E-12	-1.74581238647798E-12	-1.74581238647798E-12	-1.27818406867137E-12
0.01294	-1.05995752036163E-12	-1.15348318392295E-12	-2.46284247378143E-12	-1.34053451104559E-12	-4.67628317806601E-13	-9.04081414426094E-13	-1.68346194410376E-12	-6.54679644929241E-13	-2.49401769496854E-13	-1.58993628054244E-12	-2.338141589033E-12	-1.55876105935534E-12	-2.27579114665879E-12	-2.18226548309747E-12	-1.74581238647798E-12	-1.71463716529087E-12
0.01296	-1.46523539579401E-12	-1.24700884748427E-12	-2.05756459834904E-12	-1.58993628054244E-12	-4.05277875432387E-13	-1.46523539579401E-12	-1.49641061698112E-12	-6.23504423742134E-13	1.55876105935534E-13	-1.43406017460691E-12	-2.55636813734275E-12	-1.55876105935534E-12	-1.8393380500393E-12	-2.74341946446539E-12	-1.74581238647798E-12	-2.15109026191036E-12
0.01298	-1.58993628054244E-12	-1.21583362629716E-12	-1.55876105935534E-12	-1.74581238647798E-12	-3.7410265424528E-13	-1.93286371360062E-12	-1.18465840511005E-12	-6.23504423742134E-13	3.42927433058174E-13	-1.52758583816823E-12	-2.49401769496854E-12	-1.8393380500393E-12	-1.49641061698112E-12	-3.17987256108488E-12	-1.71463716529087E-12	-2.21344070428458E-12
0.013	-1.80816282885219E-12	-1.21583362629716E-12	-1.09113274154873E-12	-1.90168849241351E-12	-5.61153981367921E-13	-2.27579114665879E-12	-9.35256635613201E-13	-7.79380529677668E-13	1.55876105935534E-13	-1.71463716529087E-12	-2.21344070428458E-12	-2.02638937716194E-12	-1.37170973223269E-12	-3.86572742720123E-12	-1.65228672291666E-12	-2.40049203140722E-12
0.01302	-1.90168849241351E-12	-9.35256635613201E-13	-6.85854866116347E-13	-1.77698760766508E-12	-7.79380529677668E-13	-2.61871857971696E-12	-5.92329202555027E-13	-9.35256635613201E-13	-3.42927433058174E-13	-2.05756459834904E-12	-1.58993628054244E-12	-2.08873981953615E-12	-1.46523539579401E-12	-4.48923185094337E-12	-1.8705132712264E-12	-2.49401769496854E-12
0.01304	-2.15109026191036E-12	-7.17030087303454E-13	-4.36453096619494E-13	-1.65228672291666E-12	-9.04081414426094E-13	-2.71224424327828E-12	-4.36453096619494E-13	-1.05995752036163E-12	-8.72906193238988E-13	-2.74341946446539E-12	-8.10555750864774E-13	-2.02638937716194E-12	-1.62111150172955E-12	-4.80098406281443E-12	-2.3069663678459E-12	-2.71224424327828E-12
0.01306	-2.3069663678459E-12	-5.61153981367921E-13	-4.05277875432387E-13	-1.58993628054244E-12	-1.21583362629716E-12	-2.49401769496854E-12	-4.67628317806601E-13	-1.02878229917452E-12	-9.66431856800308E-13	-3.33574866702042E-12	-3.11752211871067E-13	-1.96403893478772E-12	-1.55876105935534E-12	-4.86333450518865E-12	-2.8057699068396E-12	-2.86812034921382E-12
0.01308	-2.24461592547168E-12	-6.85854866116347E-13	-5.61153981367921E-13	-1.65228672291666E-12	-1.37170973223269E-12	-2.21344070428458E-12	-7.17030087303454E-13	-1.24700884748427E-12	-6.54679644929241E-13	-3.89690264838834E-12	-2.18226548309747E-13	-1.99521415597483E-12	-1.49641061698112E-12	-4.76980884162733E-12	-2.99282123396224E-12	-2.83694512802671E-12
0.0131	-1.99521415597483E-12	-9.35256635613201E-13	-4.98803538993707E-13	-1.58993628054244E-12	-1.34053451104559E-12	-1.8705132712264E-12	-1.05995752036163E-12	-1.68346194410376E-12	-2.8057699068396E-13	-3.99042831194966E-12	-3.42927433058174E-13	-2.21344070428458E-12	-1.30935928985848E-12	-4.48923185094337E-12	-3.17987256108488E-12	-2.58754335852986E-12
0.01312	-1.90168849241351E-12	-1.4028849534198E-12	-4.98803538993707E-13	-1.65228672291666E-12	-9.97607077987414E-13	-1.65228672291666E-12	-1.21583362629716E-12	-1.99521415597483E-12	6.23504423742134E-14	-3.49162477295595E-12	-7.17030087303454E-13	-2.55636813734275E-12	-1.15348318392295E-12	-4.14630441788519E-12	-3.11752211871067E-12	-2.3069663678459E-12
0.01314	-1.8393380500393E-12	-1.99521415597483E-12	-5.61153981367921E-13	-1.65228672291666E-12	-4.67628317806601E-13	-1.43406017460691E-12	-1.15348318392295E-12	-2.24461592547168E-12	2.49401769496854E-13	-2.68106902209118E-12	-1.18465840511005E-12	-2.96164601277514E-12	-9.66431856800308E-13	-3.7410265424528E-12	-2.8057699068396E-12	-2.15109026191036E-12
0.01316	-1.99521415597483E-12	-2.46284247378143E-12	-8.41730972051881E-13	-1.68346194410376E-12	9.35256635613201E-14	-1.62111150172955E-12	-1.12230796273584E-12	-2.338141589033E-12	3.42927433058174E-13	-1.68346194410376E-12	-1.55876105935534E-12	-3.17987256108488E-12	-9.04081414426094E-13	-3.36692388820752E-12	-2.43166725259432E-12	-2.11991504072326E-12
0.01318	-2.36931681022011E-12	-2.71224424327828E-12	-1.37170973223269E-12	-1.93286371360062E-12	5.61153981367921E-13	-1.80816282885219E-12	-1.30935928985848E-12	-2.18226548309747E-12	3.11752211871067E-13	-8.41730972051881E-13	-1.8705132712264E-12	-3.39809910939463E-12	-9.97607077987414E-13	-2.74341946446539E-12	-2.3069663678459E-12	-2.46284247378143E-12
0.0132	-2.52519291615564E-12	-2.8057699068396E-12	-1.96403893478772E-12	-2.21344070428458E-12	8.41730972051881E-13	-1.8705132712264E-12	-1.52758583816823E-12	-1.90168849241351E-12	6.23504423742134E-14	-2.49401769496854E-13	-1.8705132712264E-12	-3.49162477295595E-12	-1.09113274154873E-12	-2.18226548309747E-12	-2.338141589033E-12	-3.02399645514935E-12
0.01322	-2.68106902209118E-12	-2.83694512802671E-12	-2.40049203140722E-12	-2.338141589033E-12	8.10555750864774E-13	-1.77698760766508E-12	-1.77698760766508E-12	-1.46523539579401E-12	-6.23504423742134E-14	0	-1.62111150172955E-12	-3.39809910939463E-12	-1.27818406867137E-12	-1.65228672291666E-12	-2.3069663678459E-12	-3.36692388820752E-12
0.01324	-2.64989380090407E-12	-2.68106902209118E-12	-2.61871857971696E-12	-2.21344070428458E-12	6.85854866116347E-13	-1.62111150172955E-12	-1.96403893478772E-12	-1.18465840511005E-12	-3.11752211871067E-13	-9.35256635613201E-14	-1.24700884748427E-12	-3.11752211871067E-12	-1.43406017460691E-12	-1.12230796273584E-12	-2.40049203140722E-12	-3.61632565770438E-12
0.01326	-2.49401769496854E-12	-2.338141589033E-12	-2.55636813734275E-12	-1.8393380500393E-12	3.7410265424528E-13	-1.34053451104559E-12	-1.77698760766508E-12	-1.21583362629716E-12	-4.67628317806601E-13	-3.11752211871067E-13	-9.04081414426094E-13	-2.68106902209118E-12	-1.49641061698112E-12	-7.48205308490561E-13	-2.338141589033E-12	-3.64750087889148E-12
0.01328	-2.11991504072326E-12	-1.99521415597483E-12	-2.27579114665879E-12	-1.62111150172955E-12	-1.8705132712264E-13	-9.66431856800308E-13	-1.8705132712264E-12	-1.34053451104559E-12	-8.10555750864774E-13	-6.54679644929241E-13	-9.97607077987414E-13	-2.21344070428458E-12	-1.34053451104559E-12	-7.48205308490561E-13	-2.27579114665879E-12	-3.49162477295595E-12
0.0133	-1.93286371360062E-12	-1.52758583816823E-12	-1.80816282885219E-12	-1.27818406867137E-12	-9.04081414426094E-13	-7.48205308490561E-13	-2.11991504072326E-12	-1.43406017460691E-12	-1.12230796273584E-12	-7.48205308490561E-13	-1.18465840511005E-12	-1.8705132712264E-12	-1.18465840511005E-12	-1.15348318392295E-12	-2.21344070428458E-12	-3.14869733989778E-12
0.01332	-1.74581238647798E-12	-1.15348318392295E-12	-1.34053451104559E-12	-1.09113274154873E-12	-1.43406017460691E-12	-6.54679644929241E-13	-2.27579114665879E-12	-1.52758583816823E-12	-1.37170973223269E-12	-4.67628317806601E-13	-1.62111150172955E-12	-1.49641061698112E-12	-8.72906193238988E-13	-1.58993628054244E-12	-1.90168849241351E-12	-2.55636813734275E-12
0.01334	-1.74581238647798E-12	-8.10555750864774E-13	-9.35256635613201E-13	-9.66431856800308E-13	-1.93286371360062E-12	-7.48205308490561E-13	-2.08873981953615E-12	-1.46523539579401E-12	-1.46523539579401E-12	-1.24700884748427E-13	-1.96403893478772E-12	-1.30935928985848E-12	-6.85854866116347E-13	-1.96403893478772E-12	-1.46523539579401E-12	-2.02638937716194E-12
0.01336	-1.52758583816823E-12	-6.54679644929241E-13	-4.98803538993707E-13	-9.97607077987414E-13	-2.15109026191036E-12	-7.79380529677668E-13	-1.80816282885219E-12	-1.43406017460691E-12	-1.52758583816823E-12	-3.11752211871067E-14	-2.338141589033E-12	-1.30935928985848E-12	-6.85854866116347E-13	-1.8705132712264E-12	-1.18465840511005E-12	-1.77698760766508E-12
0.01338	-1.09113274154873E-12	-6.54679644929241E-13	-1.8705132712264E-13	-9.97607077987414E-13	-2.18226548309747E-12	-8.41730972051881E-13	-1.55876105935534E-12	-1.18465840511005E-12	-1.62111150172955E-12	-2.18226548309747E-13	-2.43166725259432E-12	-1.49641061698112E-12	-8.41730972051881E-13	-1.68346194410376E-12	-1.15348318392295E-12	-1.68346194410376E-12
0.0134	-4.67628317806601E-13	-9.97607077987414E-13	0	-1.05995752036163E-12	-2.21344070428458E-12	-7.79380529677668E-13	-1.12230796273584E-12	-8.41730972051881E-13	-1.8705132712264E-12	-6.54679644929241E-13	-2.3069663678459E-12	-1.77698760766508E-12	-1.09113274154873E-12	-1.58993628054244E-12	-1.05995752036163E-12	-1.71463716529087E-12
0.01342	-1.24700884748427E-13	-1.34053451104559E-12	-1.24700884748427E-13	-1.02878229917452E-12	-2.05756459834904E-12	-7.17030087303454E-13	-8.72906193238988E-13	-6.23504423742134E-13	-2.18226548309747E-12	-1.09113274154873E-12	-1.99521415597483E-12	-2.15109026191036E-12	-1.27818406867137E-12	-1.58993628054244E-12	-9.97607077987414E-13	-1.74581238647798E-12
0.01344	6.23504423742134E-14	-1.55876105935534E-12	-6.85854866116347E-13	-8.72906193238988E-13	-1.8393380500393E-12	-6.54679644929241E-13	-6.23504423742134E-13	-5.29978760180814E-13	-2.61871857971696E-12	-1.18465840511005E-12	-1.49641061698112E-12	-2.49401769496854E-12	-1.65228672291666E-12	-1.71463716529087E-12	-8.41730972051881E-13	-1.80816282885219E-12
0.01346	-9.35256635613201E-14	-1.46523539579401E-12	-1.18465840511005E-12	-6.85854866116347E-13	-1.71463716529087E-12	-6.23504423742134E-13	-3.7410265424528E-13	-4.67628317806601E-13	-2.8057699068396E-12	-9.97607077987414E-13	-1.12230796273584E-12	-2.58754335852986E-12	-2.18226548309747E-12	-1.80816282885219E-12	-9.04081414426094E-13	-1.93286371360062E-12
0.01348	-4.67628317806601E-13	-1.24700884748427E-12	-1.8705132712264E-12	-7.17030087303454E-13	-1.68346194410376E-12	-4.98803538993707E-13	-6.23504423742134E-14	-6.85854866116347E-13	-2.71224424327828E-12	-7.79380529677668E-13	-7.79380529677668E-13	-2.21344070428458E-12	-2.71224424327828E-12	-1.90168849241351E-12	-8.41730972051881E-13	-2.05756459834904E-12
0.0135	-7.17030087303454E-13	-7.17030087303454E-13	-2.36931681022011E-12	-8.72906193238988E-13	-1.74581238647798E-12	-2.8057699068396E-13	3.42927433058174E-13	-8.72906193238988E-13	-2.40049203140722E-12	-6.85854866116347E-13	-6.23504423742134E-13	-1.37170973223269E-12	-2.83694512802671E-12	-1.90168849241351E-12	-9.04081414426094E-13	-2.18226548309747E-12
0.01352	-8.41730972051881E-13	-4.05277875432387E-13	-2.61871857971696E-12	-1.18465840511005E-12	-1.8393380500393E-12	-2.18226548309747E-13	4.67628317806601E-13	-9.35256635613201E-13	-1.93286371360062E-12	-5.29978760180814E-13	-5.92329202555027E-13	-5.92329202555027E-13	-2.58754335852986E-12	-1.77698760766508E-12	-9.97607077987414E-13	-2.18226548309747E-12
0.01354	-8.41730972051881E-13	-4.05277875432387E-13	-2.71224424327828E-12	-1.49641061698112E-12	-1.90168849241351E-12	-1.8705132712264E-13	2.49401769496854E-13	-1.15348318392295E-12	-1.46523539579401E-12	-6.23504423742134E-13	-4.67628317806601E-13	-1.55876105935534E-13	-2.27579114665879E-12	-1.80816282885219E-12	-1.05995752036163E-12	-2.02638937716194E-12
0.01356	-9.04081414426094E-13	-6.85854866116347E-13	-2.7745946856525E-12	-1.62111150172955E-12	-2.05756459834904E-12	-3.42927433058174E-13	-1.8705132712264E-13	-1.24700884748427E-12	-8.72906193238988E-13	-8.10555750864774E-13	-4.05277875432387E-13	-6.23504423742134E-14	-2.02638937716194E-12	-1.49641061698112E-12	-1.09113274154873E-12	-1.80816282885219E-12
0.01358	-1.09113274154873E-12	-1.18465840511005E-12	-2.89929557040092E-12	-1.65228672291666E-12	-2.3069663678459E-12	-5.92329202555027E-13	-6.54679644929241E-13	-1.09113274154873E-12	-5.61153981367921E-13	-8.10555750864774E-13	-4.36453096619494E-13	-5.29978760180814E-13	-1.96403893478772E-12	-9.35256635613201E-13	-9.66431856800308E-13	-1.71463716529087E-12
0.0136	-1.4028849534198E-12	-1.65228672291666E-12	-2.83694512802671E-12	-1.55876105935534E-12	-2.46284247378143E-12	-1.18465840511005E-12	-1.02878229917452E-12	-6.23504423742134E-13	-4.98803538993707E-13	-9.35256635613201E-13	-6.54679644929241E-13	-1.09113274154873E-12	-2.08873981953615E-12	-3.42927433058174E-13	-9.66431856800308E-13	-1.4028849534198E-12
0.01362	-1.68346194410376E-12	-1.90168849241351E-12	-2.8057699068396E-12	-1.27818406867137E-12	-2.40049203140722E-12	-1.77698760766508E-12	-1.34053451104559E-12	-1.8705132712264E-13	-5.61153981367921E-13	-9.66431856800308E-13	-9.35256635613201E-13	-1.43406017460691E-12	-2.43166725259432E-12	1.24700884748427E-13	-9.66431856800308E-13	-1.12230796273584E-12
0.01364	-1.8393380500393E-12	-2.24461592547168E-12	-2.49401769496854E-12	-8.72906193238988E-13	-2.3069663678459E-12	-2.21344070428458E-12	-1.4028849534198E-12	2.8057699068396E-13	-7.48205308490561E-13	-8.41730972051881E-13	-1.24700884748427E-12	-1.62111150172955E-12	-2.52519291615564E-12	2.8057699068396E-13	-9.97607077987414E-13	-9.66431856800308E-13
0.01366	-1.93286371360062E-12	-2.24461592547168E-12	-2.15109026191036E-12	-6.23504423742134E-13	-2.18226548309747E-12	-2.338141589033E-12	-1.49641061698112E-12	5.29978760180814E-13	-8.72906193238988E-13	-7.48205308490561E-13	-1.4028849534198E-12	-1.77698760766508E-12	-2.49401769496854E-12	-9.35256635613201E-14	-1.15348318392295E-12	-9.97607077987414E-13
0.01368	-1.62111150172955E-12	-2.05756459834904E-12	-1.77698760766508E-12	-5.61153981367921E-13	-2.18226548309747E-12	-2.15109026191036E-12	-1.49641061698112E-12	4.67628317806601E-13	-9.97607077987414E-13	-4.98803538993707E-13	-1.46523539579401E-12	-2.08873981953615E-12	-2.24461592547168E-12	-6.85854866116347E-13	-1.49641061698112E-12	-1.12230796273584E-12
0.0137	-1.21583362629716E-12	-1.8705132712264E-12	-1.21583362629716E-12	-6.23504423742134E-13	-2.21344070428458E-12	-1.74581238647798E-12	-1.34053451104559E-12	1.8705132712264E-13	-1.02878229917452E-12	-3.7410265424528E-13	-1.4028849534198E-12	-2.338141589033E-12	-1.99521415597483E-12	-1.43406017460691E-12	-1.8705132712264E-12	-1.4028849534198E-12
0.01372	-9.35256635613201E-13	-1.80816282885219E-12	-7.17030087303454E-13	-9.04081414426094E-13	-2.18226548309747E-12	-1.34053451104559E-12	-9.35256635613201E-13	-3.11752211871067E-13	-9.97607077987414E-13	-1.8705132712264E-13	-1.37170973223269E-12	-2.52519291615564E-12	-1.71463716529087E-12	-2.05756459834904E-12	-2.24461592547168E-12	-1.77698760766508E-12
0.01374	-7.48205308490561E-13	-1.90168849241351E-12	-4.05277875432387E-13	-1.15348318392295E-12	-2.02638937716194E-12	-1.12230796273584E-12	-6.54679644929241E-13	-8.72906193238988E-13	-8.72906193238988E-13	-4.05277875432387E-13	-1.52758583816823E-12	-2.49401769496854E-12	-1.49641061698112E-12	-2.55636813734275E-12	-2.55636813734275E-12	-2.338141589033E-12
0.01376	-1.09113274154873E-12	-2.11991504072326E-12	-2.8057699068396E-13	-1.21583362629716E-12	-1.74581238647798E-12	-1.12230796273584E-12	-4.67628317806601E-13	-1.15348318392295E-12	-6.54679644929241E-13	-7.48205308490561E-13	-1.52758583816823E-12	-2.27579114665879E-12	-1.49641061698112E-12	-2.71224424327828E-12	-2.93047079158803E-12	-2.7745946856525E-12
0.01378	-1.43406017460691E-12	-2.36931681022011E-12	-3.7410265424528E-13	-1.21583362629716E-12	-1.49641061698112E-12	-1.30935928985848E-12	-5.92329202555027E-13	-1.12230796273584E-12	-7.17030087303454E-13	-1.24700884748427E-12	-1.4028849534198E-12	-2.02638937716194E-12	-1.43406017460691E-12	-2.86812034921382E-12	-3.36692388820752E-12	-3.05517167633646E-12
0.0138	-1.77698760766508E-12	-2.71224424327828E-12	-4.05277875432387E-13	-1.21583362629716E-12	-1.27818406867137E-12	-1.68346194410376E-12	-8.72906193238988E-13	-1.09113274154873E-12	-7.79380529677668E-13	-1.74581238647798E-12	-1.15348318392295E-12	-1.77698760766508E-12	-1.49641061698112E-12	-2.8057699068396E-12	-3.86572742720123E-12	-3.2733982246462E-12
0.01382	-1.93286371360062E-12	-2.8057699068396E-12	-3.11752211871067E-13	-1.27818406867137E-12	-1.18465840511005E-12	-1.93286371360062E-12	-1.21583362629716E-12	-9.35256635613201E-13	-9.66431856800308E-13	-1.90168849241351E-12	-8.41730972051881E-13	-1.55876105935534E-12	-1.46523539579401E-12	-2.7745946856525E-12	-4.55158229331758E-12	-3.36692388820752E-12
0.01384	-1.93286371360062E-12	-2.68106902209118E-12	-1.55876105935534E-13	-1.46523539579401E-12	-1.15348318392295E-12	-2.27579114665879E-12	-1.65228672291666E-12	-1.09113274154873E-12	-1.18465840511005E-12	-1.80816282885219E-12	-6.23504423742134E-13	-1.34053451104559E-12	-1.43406017460691E-12	-2.68106902209118E-12	-4.92568494756286E-12	-3.52279999414306E-12
0.01386	-1.8393380500393E-12	-2.15109026191036E-12	6.23504423742134E-14	-1.71463716529087E-12	-1.12230796273584E-12	-2.49401769496854E-12	-1.8705132712264E-12	-1.30935928985848E-12	-1.43406017460691E-12	-1.43406017460691E-12	-8.10555750864774E-13	-1.18465840511005E-12	-1.4028849534198E-12	-2.58754335852986E-12	-4.80098406281443E-12	-3.80337698482702E-12
0.01388	-1.77698760766508E-12	-1.58993628054244E-12	0	-1.8393380500393E-12	-1.05995752036163E-12	-2.36931681022011E-12	-1.8393380500393E-12	-1.55876105935534E-12	-1.62111150172955E-12	-8.41730972051881E-13	-1.24700884748427E-12	-1.34053451104559E-12	-1.68346194410376E-12	-2.43166725259432E-12	-4.30218052382072E-12	-4.05277875432387E-12
0.0139	-1.74581238647798E-12	-1.18465840511005E-12	-2.18226548309747E-13	-2.02638937716194E-12	-9.97607077987414E-13	-2.18226548309747E-12	-1.62111150172955E-12	-1.93286371360062E-12	-1.62111150172955E-12	-4.67628317806601E-13	-1.74581238647798E-12	-1.68346194410376E-12	-1.93286371360062E-12	-2.36931681022011E-12	-3.7098513212657E-12	-4.14630441788519E-12
0.01392	-1.8705132712264E-12	-1.12230796273584E-12	-6.54679644929241E-13	-2.11991504072326E-12	-5.29978760180814E-13	-1.93286371360062E-12	-1.37170973223269E-12	-2.3069663678459E-12	-1.58993628054244E-12	-5.29978760180814E-13	-2.3069663678459E-12	-1.8705132712264E-12	-1.96403893478772E-12	-2.64989380090407E-12	-3.17987256108488E-12	-3.92807786957544E-12
0.01394	-1.96403893478772E-12	-1.30935928985848E-12	-1.15348318392295E-12	-2.40049203140722E-12	-1.55876105935534E-13	-1.96403893478772E-12	-1.21583362629716E-12	-2.43166725259432E-12	-1.49641061698112E-12	-8.41730972051881E-13	-2.71224424327828E-12	-2.15109026191036E-12	-1.90168849241351E-12	-2.43166725259432E-12	-2.55636813734275E-12	-3.58515043651727E-12
0.01396	-2.11991504072326E-12	-1.58993628054244E-12	-1.65228672291666E-12	-2.8057699068396E-12	4.36453096619494E-13	-1.93286371360062E-12	-1.12230796273584E-12	-2.02638937716194E-12	-1.30935928985848E-12	-1.27818406867137E-12	-3.08634689752356E-12	-2.18226548309747E-12	-1.71463716529087E-12	-2.3069663678459E-12	-2.18226548309747E-12	-3.05517167633646E-12
0.01398	-2.11991504072326E-12	-1.62111150172955E-12	-1.99521415597483E-12	-3.08634689752356E-12	8.10555750864774E-13	-2.08873981953615E-12	-9.97607077987414E-13	-1.4028849534198E-12	-9.97607077987414E-13	-1.58993628054244E-12	-3.39809910939463E-12	-2.11991504072326E-12	-1.43406017460691E-12	-2.15109026191036E-12	-1.96403893478772E-12	-2.58754335852986E-12
0.014	-2.08873981953615E-12	-1.43406017460691E-12	-2.02638937716194E-12	-2.99282123396224E-12	8.10555750864774E-13	-2.08873981953615E-12	-8.41730972051881E-13	-7.48205308490561E-13	-5.92329202555027E-13	-1.58993628054244E-12	-3.64750087889148E-12	-2.08873981953615E-12	-1.37170973223269E-12	-2.11991504072326E-12	-1.99521415597483E-12	-2.15109026191036E-12
0.01402	-1.96403893478772E-12	-1.09113274154873E-12	-1.8393380500393E-12	-2.71224424327828E-12	5.29978760180814E-13	-2.11991504072326E-12	-8.72906193238988E-13	-2.8057699068396E-13	-3.11752211871067E-13	-1.43406017460691E-12	-3.67867610007859E-12	-2.27579114665879E-12	-1.30935928985848E-12	-2.08873981953615E-12	-1.99521415597483E-12	-1.8705132712264E-12
0.01404	-1.80816282885219E-12	-6.85854866116347E-13	-1.8393380500393E-12	-2.40049203140722E-12	6.23504423742134E-14	-2.05756459834904E-12	-1.02878229917452E-12	-1.8705132712264E-13	-2.8057699068396E-13	-1.09113274154873E-12	-3.42927433058174E-12	-2.27579114665879E-12	-1.62111150172955E-12	-2.11991504072326E-12	-1.65228672291666E-12	-1.71463716529087E-12
0.01406	-1.58993628054244E-12	-3.7410265424528E-13	-1.8393380500393E-12	-2.24461592547168E-12	-5.92329202555027E-13	-1.77698760766508E-12	-1.24700884748427E-12	-3.7410265424528E-13	-7.17030087303454E-13	-5.92329202555027E-13	-3.02399645514935E-12	-2.36931681022011E-12	-1.90168849241351E-12	-2.08873981953615E-12	-1.43406017460691E-12	-1.55876105935534E-12
0.01408	-1.30935928985848E-12	-4.67628317806601E-13	-1.71463716529087E-12	-2.11991504072326E-12	-1.34053451104559E-12	-1.30935928985848E-12	-1.34053451104559E-12	-9.35256635613201E-13	-1.12230796273584E-12	0	-2.40049203140722E-12	-2.49401769496854E-12	-2.18226548309747E-12	-2.11991504072326E-12	-1.43406017460691E-12	-1.55876105935534E-12
0.0141	-7.17030087303454E-13	-7.17030087303454E-13	-1.49641061698112E-12	-2.05756459834904E-12	-1.96403893478772E-12	-7.17030087303454E-13	-1.46523539579401E-12	-1.43406017460691E-12	-1.80816282885219E-12	5.61153981367921E-13	-1.77698760766508E-12	-2.74341946446539E-12	-2.36931681022011E-12	-2.08873981953615E-12	-1.43406017460691E-12	-1.52758583816823E-12
0.01412	-2.8057699068396E-13	-9.97607077987414E-13	-1.46523539579401E-12	-1.8393380500393E-12	-2.43166725259432E-12	-1.8705132712264E-13	-1.65228672291666E-12	-1.93286371360062E-12	-2.36931681022011E-12	9.35256635613201E-13	-1.37170973223269E-12	-2.99282123396224E-12	-2.8057699068396E-12	-1.96403893478772E-12	-1.27818406867137E-12	-1.74581238647798E-12
0.01414	1.24700884748427E-13	-1.34053451104559E-12	-1.62111150172955E-12	-1.52758583816823E-12	-2.68106902209118E-12	1.8705132712264E-13	-1.77698760766508E-12	-2.08873981953615E-12	-2.68106902209118E-12	9.35256635613201E-13	-1.09113274154873E-12	-2.96164601277514E-12	-3.11752211871067E-12	-1.8393380500393E-12	-1.18465840511005E-12	-2.05756459834904E-12
0.01416	3.42927433058174E-13	-1.58993628054244E-12	-1.99521415597483E-12	-9.66431856800308E-13	-2.7745946856525E-12	4.98803538993707E-13	-1.68346194410376E-12	-1.77698760766508E-12	-2.64989380090407E-12	4.98803538993707E-13	-9.66431856800308E-13	-2.74341946446539E-12	-3.61632565770438E-12	-1.90168849241351E-12	-1.21583362629716E-12	-2.338141589033E-12
0.01418	3.7410265424528E-13	-1.93286371360062E-12	-2.338141589033E-12	-5.92329202555027E-13	-2.61871857971696E-12	4.05277875432387E-13	-1.37170973223269E-12	-1.46523539579401E-12	-2.3069663678459E-12	-1.24700884748427E-13	-9.35256635613201E-13	-2.55636813734275E-12	-3.92807786957544E-12	-2.02638937716194E-12	-1.46523539579401E-12	-2.49401769496854E-12
0.0142	1.55876105935534E-13	-2.08873981953615E-12	-2.58754335852986E-12	-4.67628317806601E-13	-2.3069663678459E-12	2.18226548309747E-13	-1.15348318392295E-12	-1.21583362629716E-12	-1.8705132712264E-12	-7.79380529677668E-13	-7.79380529677668E-13	-2.338141589033E-12	-4.2086548602594E-12	-1.99521415597483E-12	-1.65228672291666E-12	-2.40049203140722E-12
0.01422	-3.11752211871067E-13	-1.93286371360062E-12	-2.52519291615564E-12	-5.61153981367921E-13	-1.71463716529087E-12	-9.35256635613201E-14	-9.97607077987414E-13	-9.97607077987414E-13	-1.43406017460691E-12	-1.21583362629716E-12	-7.17030087303454E-13	-1.8393380500393E-12	-4.27100530263362E-12	-2.08873981953615E-12	-1.77698760766508E-12	-2.21344070428458E-12
0.01424	-9.04081414426094E-13	-1.55876105935534E-12	-2.40049203140722E-12	-6.85854866116347E-13	-1.34053451104559E-12	-3.11752211871067E-13	-7.17030087303454E-13	-9.66431856800308E-13	-1.43406017460691E-12	-1.18465840511005E-12	-4.05277875432387E-13	-1.21583362629716E-12	-4.02160353313676E-12	-2.27579114665879E-12	-1.68346194410376E-12	-1.96403893478772E-12
0.01426	-1.37170973223269E-12	-1.24700884748427E-12	-2.43166725259432E-12	-9.97607077987414E-13	-1.12230796273584E-12	-5.92329202555027E-13	-4.98803538993707E-13	-9.35256635613201E-13	-1.55876105935534E-12	-7.79380529677668E-13	-9.35256635613201E-14	-5.92329202555027E-13	-3.2733982246462E-12	-2.36931681022011E-12	-1.4028849534198E-12	-1.71463716529087E-12
0.01428	-1.55876105935534E-12	-1.12230796273584E-12	-2.55636813734275E-12	-1.21583362629716E-12	-1.24700884748427E-12	-8.41730972051881E-13	-1.8705132712264E-13	-9.35256635613201E-13	-1.80816282885219E-12	-1.55876105935534E-13	3.7410265424528E-13	0	-2.58754335852986E-12	-2.46284247378143E-12	-1.15348318392295E-12	-1.4028849534198E-12
0.0143	-1.46523539579401E-12	-1.27818406867137E-12	-2.71224424327828E-12	-1.34053451104559E-12	-1.58993628054244E-12	-1.02878229917452E-12	0	-8.72906193238988E-13	-1.99521415597483E-12	2.18226548309747E-13	5.61153981367921E-13	2.8057699068396E-13	-1.90168849241351E-12	-2.338141589033E-12	-1.15348318392295E-12	-1.21583362629716E-12
0.01432	-1.24700884748427E-12	-1.30935928985848E-12	-2.71224424327828E-12	-1.37170973223269E-12	-1.8393380500393E-12	-1.02878229917452E-12	3.42927433058174E-13	-9.66431856800308E-13	-1.96403893478772E-12	4.98803538993707E-13	4.05277875432387E-13	6.23504423742134E-14	-1.68346194410376E-12	-1.96403893478772E-12	-1.37170973223269E-12	-1.27818406867137E-12
0.01434	-9.97607077987414E-13	-1.24700884748427E-12	-2.46284247378143E-12	-1.27818406867137E-12	-1.80816282885219E-12	-9.66431856800308E-13	5.61153981367921E-13	-1.05995752036163E-12	-1.8705132712264E-12	6.23504423742134E-13	-3.11752211871067E-14	-5.29978760180814E-13	-1.65228672291666E-12	-1.49641061698112E-12	-1.80816282885219E-12	-1.4028849534198E-12
0.01436	-7.17030087303454E-13	-1.09113274154873E-12	-1.93286371360062E-12	-1.21583362629716E-12	-1.8393380500393E-12	-7.79380529677668E-13	8.41730972051881E-13	-1.05995752036163E-12	-1.74581238647798E-12	4.98803538993707E-13	-5.92329202555027E-13	-1.34053451104559E-12	-1.80816282885219E-12	-1.09113274154873E-12	-2.08873981953615E-12	-1.77698760766508E-12
0.01438	-4.98803538993707E-13	-1.02878229917452E-12	-1.49641061698112E-12	-1.15348318392295E-12	-1.8705132712264E-12	-6.54679644929241E-13	8.10555750864774E-13	-1.21583362629716E-12	-1.68346194410376E-12	1.55876105935534E-13	-8.72906193238988E-13	-1.71463716529087E-12	-1.90168849241351E-12	-8.10555750864774E-13	-2.15109026191036E-12	-2.08873981953615E-12
0.0144	-4.36453096619494E-13	-9.97607077987414E-13	-1.15348318392295E-12	-9.04081414426094E-13	-1.74581238647798E-12	-6.54679644929241E-13	5.92329202555027E-13	-1.24700884748427E-12	-1.62111150172955E-12	-1.8705132712264E-13	-1.24700884748427E-12	-1.77698760766508E-12	-1.65228672291666E-12	-1.02878229917452E-12	-2.15109026191036E-12	-2.24461592547168E-12
0.01442	-3.42927433058174E-13	-1.02878229917452E-12	-9.66431856800308E-13	-7.79380529677668E-13	-1.46523539579401E-12	-6.85854866116347E-13	3.11752211871067E-13	-1.18465840511005E-12	-1.55876105935534E-12	-3.42927433058174E-13	-1.27818406867137E-12	-1.55876105935534E-12	-1.34053451104559E-12	-1.58993628054244E-12	-2.05756459834904E-12	-2.18226548309747E-12
0.01444	-4.98803538993707E-13	-1.05995752036163E-12	-8.10555750864774E-13	-5.29978760180814E-13	-1.02878229917452E-12	-7.48205308490561E-13	-3.11752211871067E-14	-1.18465840511005E-12	-1.4028849534198E-12	-5.29978760180814E-13	-1.49641061698112E-12	-1.21583362629716E-12	-1.12230796273584E-12	-2.36931681022011E-12	-1.99521415597483E-12	-1.99521415597483E-12
0.01446	-6.85854866116347E-13	-1.30935928985848E-12	-5.61153981367921E-13	-3.7410265424528E-13	-6.85854866116347E-13	-6.85854866116347E-13	-4.05277875432387E-13	-1.34053451104559E-12	-1.18465840511005E-12	-8.41730972051881E-13	-1.65228672291666E-12	-8.41730972051881E-13	-9.97607077987414E-13	-3.08634689752356E-12	-1.99521415597483E-12	-1.93286371360062E-12
0.01448	-8.10555750864774E-13	-1.80816282885219E-12	-3.7410265424528E-13	-3.11752211871067E-13	-4.05277875432387E-13	-5.61153981367921E-13	-7.48205308490561E-13	-1.62111150172955E-12	-9.97607077987414E-13	-1.27818406867137E-12	-1.96403893478772E-12	-4.98803538993707E-13	-9.66431856800308E-13	-3.55397521533016E-12	-2.43166725259432E-12	-1.77698760766508E-12
0.0145	-9.04081414426094E-13	-2.43166725259432E-12	-3.11752211871067E-13	-2.18226548309747E-13	-2.49401769496854E-13	-5.61153981367921E-13	-1.12230796273584E-12	-1.93286371360062E-12	-6.85854866116347E-13	-1.99521415597483E-12	-2.21344070428458E-12	-3.7410265424528E-13	-1.02878229917452E-12	-3.86572742720123E-12	-2.83694512802671E-12	-1.68346194410376E-12
0.01452	-8.41730972051881E-13	-3.05517167633646E-12	-2.8057699068396E-13	-3.7410265424528E-13	-1.55876105935534E-13	-5.29978760180814E-13	-1.55876105935534E-12	-1.96403893478772E-12	-4.36453096619494E-13	-2.71224424327828E-12	-2.15109026191036E-12	-4.98803538993707E-13	-1.09113274154873E-12	-3.92807786957544E-12	-3.2422230034591E-12	-1.93286371360062E-12
0.01454	-8.10555750864774E-13	-3.42927433058174E-12	-5.92329202555027E-13	-6.23504423742134E-13	-4.36453096619494E-13	-8.41730972051881E-13	-1.74581238647798E-12	-1.77698760766508E-12	-1.55876105935534E-13	-3.08634689752356E-12	-1.80816282885219E-12	-7.79380529677668E-13	-1.09113274154873E-12	-3.89690264838834E-12	-3.80337698482702E-12	-2.18226548309747E-12
0.01456	-9.97607077987414E-13	-3.39809910939463E-12	-7.17030087303454E-13	-9.97607077987414E-13	-6.85854866116347E-13	-1.12230796273584E-12	-1.8393380500393E-12	-1.43406017460691E-12	6.23504423742134E-14	-3.11752211871067E-12	-1.37170973223269E-12	-1.24700884748427E-12	-9.35256635613201E-13	-3.46044955176884E-12	-3.95925309076255E-12	-2.61871857971696E-12
0.01458	-1.24700884748427E-12	-3.08634689752356E-12	-7.79380529677668E-13	-1.43406017460691E-12	-8.41730972051881E-13	-1.43406017460691E-12	-1.49641061698112E-12	-1.09113274154873E-12	2.8057699068396E-13	-3.02399645514935E-12	-1.09113274154873E-12	-1.71463716529087E-12	-7.48205308490561E-13	-3.11752211871067E-12	-3.7410265424528E-12	-2.89929557040092E-12
0.0146	-1.52758583816823E-12	-2.83694512802671E-12	-7.79380529677668E-13	-1.96403893478772E-12	-9.97607077987414E-13	-1.8705132712264E-12	-1.09113274154873E-12	-1.05995752036163E-12	3.42927433058174E-13	-2.8057699068396E-12	-7.79380529677668E-13	-1.99521415597483E-12	-6.54679644929241E-13	-2.8057699068396E-12	-3.21104778227199E-12	-3.14869733989778E-12
0.01462	-1.77698760766508E-12	-2.61871857971696E-12	-7.48205308490561E-13	-2.74341946446539E-12	-1.09113274154873E-12	-2.05756459834904E-12	-5.29978760180814E-13	-1.09113274154873E-12	2.49401769496854E-13	-2.49401769496854E-12	-8.10555750864774E-13	-1.99521415597483E-12	-7.79380529677668E-13	-2.52519291615564E-12	-2.83694512802671E-12	-3.36692388820752E-12
0.01464	-2.15109026191036E-12	-2.58754335852986E-12	-8.10555750864774E-13	-3.2733982246462E-12	-1.34053451104559E-12	-2.3069663678459E-12	-3.11752211871067E-13	-1.21583362629716E-12	-9.35256635613201E-14	-2.36931681022011E-12	-1.09113274154873E-12	-1.8393380500393E-12	-1.12230796273584E-12	-2.40049203140722E-12	-2.74341946446539E-12	-3.49162477295595E-12
0.01466	-2.27579114665879E-12	-2.46284247378143E-12	-6.23504423742134E-13	-3.46044955176884E-12	-1.43406017460691E-12	-2.40049203140722E-12	-3.7410265424528E-13	-1.4028849534198E-12	-5.61153981367921E-13	-2.36931681022011E-12	-1.43406017460691E-12	-1.71463716529087E-12	-1.71463716529087E-12	-2.338141589033E-12	-2.99282123396224E-12	-3.2422230034591E-12
0.01468	-2.24461592547168E-12	-2.36931681022011E-12	-2.18226548309747E-13	-3.30457344583331E-12	-1.46523539579401E-12	-2.43166725259432E-12	-6.23504423742134E-13	-1.58993628054244E-12	-7.79380529677668E-13	-2.36931681022011E-12	-1.8705132712264E-12	-1.65228672291666E-12	-2.21344070428458E-12	-2.18226548309747E-12	-2.96164601277514E-12	-2.89929557040092E-12
0.0147	-2.21344070428458E-12	-1.90168849241351E-12	1.8705132712264E-13	-2.93047079158803E-12	-1.18465840511005E-12	-2.46284247378143E-12	-9.97607077987414E-13	-1.8393380500393E-12	-8.10555750864774E-13	-2.27579114665879E-12	-2.43166725259432E-12	-1.55876105935534E-12	-2.83694512802671E-12	-2.08873981953615E-12	-2.83694512802671E-12	-2.64989380090407E-12
0.01472	-1.96403893478772E-12	-1.21583362629716E-12	3.42927433058174E-13	-2.36931681022011E-12	-8.41730972051881E-13	-2.71224424327828E-12	-1.30935928985848E-12	-1.8393380500393E-12	-5.92329202555027E-13	-1.93286371360062E-12	-2.93047079158803E-12	-1.55876105935534E-12	-2.93047079158803E-12	-1.93286371360062E-12	-2.40049203140722E-12	-2.49401769496854E-12
0.01474	-1.52758583816823E-12	-4.05277875432387E-13	2.18226548309747E-13	-1.93286371360062E-12	-6.23504423742134E-13	-2.83694512802671E-12	-1.65228672291666E-12	-1.77698760766508E-12	-4.98803538993707E-13	-1.65228672291666E-12	-3.17987256108488E-12	-1.55876105935534E-12	-2.7745946856525E-12	-1.68346194410376E-12	-1.74581238647798E-12	-2.43166725259432E-12
0.01476	-9.66431856800308E-13	3.42927433058174E-13	-6.23504423742134E-14	-1.77698760766508E-12	-5.61153981367921E-13	-3.11752211871067E-12	-1.90168849241351E-12	-1.62111150172955E-12	-4.36453096619494E-13	-1.30935928985848E-12	-3.05517167633646E-12	-1.58993628054244E-12	-2.18226548309747E-12	-1.37170973223269E-12	-1.05995752036163E-12	-2.36931681022011E-12
0.01478	-4.05277875432387E-13	8.10555750864774E-13	-2.8057699068396E-13	-1.49641061698112E-12	-5.61153981367921E-13	-3.17987256108488E-12	-1.99521415597483E-12	-1.4028849534198E-12	-3.7410265424528E-13	-1.12230796273584E-12	-2.71224424327828E-12	-1.46523539579401E-12	-1.65228672291666E-12	-1.05995752036163E-12	-5.61153981367921E-13	-2.15109026191036E-12
0.0148	2.49401769496854E-13	1.02878229917452E-12	-5.92329202555027E-13	-1.30935928985848E-12	-4.98803538993707E-13	-3.14869733989778E-12	-1.80816282885219E-12	-1.18465840511005E-12	-3.7410265424528E-13	-9.97607077987414E-13	-2.338141589033E-12	-1.37170973223269E-12	-1.05995752036163E-12	-7.79380529677668E-13	-3.42927433058174E-13	-1.74581238647798E-12
0.01482	6.54679644929241E-13	8.10555750864774E-13	-8.41730972051881E-13	-1.12230796273584E-12	-3.11752211871067E-13	-3.11752211871067E-12	-1.74581238647798E-12	-8.41730972051881E-13	-4.36453096619494E-13	-9.35256635613201E-13	-1.96403893478772E-12	-1.46523539579401E-12	-8.10555750864774E-13	-4.36453096619494E-13	-3.11752211871067E-13	-1.4028849534198E-12
0.01484	6.54679644929241E-13	3.7410265424528E-13	-1.21583362629716E-12	-9.04081414426094E-13	-2.8057699068396E-13	-2.7745946856525E-12	-1.90168849241351E-12	-5.29978760180814E-13	-6.23504423742134E-13	-8.72906193238988E-13	-1.8705132712264E-12	-1.58993628054244E-12	-8.41730972051881E-13	-4.67628317806601E-13	-6.54679644929241E-13	-1.21583362629716E-12
0.01486	3.42927433058174E-13	3.11752211871067E-14	-1.46523539579401E-12	-7.79380529677668E-13	-3.11752211871067E-13	-2.21344070428458E-12	-2.21344070428458E-12	-2.8057699068396E-13	-8.72906193238988E-13	-8.10555750864774E-13	-1.65228672291666E-12	-1.55876105935534E-12	-1.05995752036163E-12	-6.54679644929241E-13	-9.66431856800308E-13	-1.30935928985848E-12
0.01488	-1.24700884748427E-13	-6.23504423742134E-14	-1.34053451104559E-12	-7.17030087303454E-13	-4.98803538993707E-13	-1.62111150172955E-12	-2.46284247378143E-12	-1.24700884748427E-13	-1.21583362629716E-12	-6.85854866116347E-13	-1.46523539579401E-12	-1.46523539579401E-12	-1.52758583816823E-12	-1.02878229917452E-12	-1.43406017460691E-12	-1.49641061698112E-12
0.0149	-6.23504423742134E-13	6.23504423742134E-14	-9.35256635613201E-13	-5.61153981367921E-13	-6.23504423742134E-13	-9.66431856800308E-13	-2.11991504072326E-12	0	-1.65228672291666E-12	-6.54679644929241E-13	-1.18465840511005E-12	-1.62111150172955E-12	-1.99521415597483E-12	-1.27818406867137E-12	-1.93286371360062E-12	-1.68346194410376E-12
0.01492	-8.72906193238988E-13	1.55876105935534E-13	-6.54679644929241E-13	-2.8057699068396E-13	-6.54679644929241E-13	-5.92329202555027E-13	-1.71463716529087E-12	0	-2.15109026191036E-12	-6.85854866116347E-13	-8.72906193238988E-13	-1.77698760766508E-12	-2.338141589033E-12	-1.30935928985848E-12	-2.338141589033E-12	-1.55876105935534E-12
0.01494	-1.09113274154873E-12	-2.18226548309747E-13	-5.29978760180814E-13	1.24700884748427E-13	-6.54679644929241E-13	-3.11752211871067E-13	-1.12230796273584E-12	-6.23504423742134E-14	-2.338141589033E-12	-6.85854866116347E-13	-5.92329202555027E-13	-1.96403893478772E-12	-2.338141589033E-12	-1.27818406867137E-12	-2.55636813734275E-12	-1.46523539579401E-12
0.01496	-1.15348318392295E-12	-4.98803538993707E-13	-7.48205308490561E-13	2.49401769496854E-13	-1.02878229917452E-12	-3.11752211871067E-13	-6.85854866116347E-13	-1.24700884748427E-13	-2.27579114665879E-12	-8.10555750864774E-13	-3.7410265424528E-13	-1.90168849241351E-12	-2.02638937716194E-12	-1.49641061698112E-12	-2.7745946856525E-12	-1.52758583816823E-12
0.01498	-1.05995752036163E-12	-9.04081414426094E-13	-1.4028849534198E-12	2.8057699068396E-13	-1.4028849534198E-12	-4.98803538993707E-13	-1.8705132712264E-13	-2.18226548309747E-13	-2.11991504072326E-12	-9.66431856800308E-13	-2.49401769496854E-13	-1.74581238647798E-12	-1.71463716529087E-12	-1.77698760766508E-12	-2.8057699068396E-12	-1.77698760766508E-12
0.015	-1.05995752036163E-12	-1.21583362629716E-12	-2.21344070428458E-12	6.23504423742134E-14	-1.8393380500393E-12	-6.85854866116347E-13	9.35256635613201E-14	-3.42927433058174E-13	-1.8393380500393E-12	-1.15348318392295E-12	-3.11752211871067E-13	-1.34053451104559E-12	-1.71463716529087E-12	-2.02638937716194E-12	-2.64989380090407E-12	-2.11991504072326E-12
0.01502	-8.41730972051881E-13	-1.37170973223269E-12	-2.61871857971696E-12	-3.11752211871067E-14	-2.40049203140722E-12	-8.41730972051881E-13	1.55876105935534E-13	-1.8705132712264E-13	-1.46523539579401E-12	-1.27818406867137E-12	-4.67628317806601E-13	-1.12230796273584E-12	-1.80816282885219E-12	-2.18226548309747E-12	-2.338141589033E-12	-2.49401769496854E-12
0.01504	-6.85854866116347E-13	-1.37170973223269E-12	-2.49401769496854E-12	-2.18226548309747E-13	-2.71224424327828E-12	-8.41730972051881E-13	2.8057699068396E-13	6.23504423742134E-14	-1.12230796273584E-12	-1.27818406867137E-12	-7.48205308490561E-13	-8.72906193238988E-13	-2.05756459834904E-12	-2.36931681022011E-12	-1.8393380500393E-12	-2.83694512802671E-12
0.01506	-7.17030087303454E-13	-1.27818406867137E-12	-2.05756459834904E-12	-6.23504423742134E-13	-2.93047079158803E-12	-7.48205308490561E-13	1.24700884748427E-13	2.49401769496854E-13	-7.79380529677668E-13	-1.21583362629716E-12	-1.15348318392295E-12	-7.79380529677668E-13	-2.338141589033E-12	-2.58754335852986E-12	-1.30935928985848E-12	-2.83694512802671E-12
0.01508	-7.79380529677668E-13	-1.24700884748427E-12	-1.49641061698112E-12	-9.66431856800308E-13	-2.89929557040092E-12	-5.61153981367921E-13	-1.24700884748427E-13	1.55876105935534E-13	-6.85854866116347E-13	-1.27818406867137E-12	-1.46523539579401E-12	-7.17030087303454E-13	-2.61871857971696E-12	-2.68106902209118E-12	-8.10555750864774E-13	-2.74341946446539E-12
0.0151	-9.66431856800308E-13	-1.21583362629716E-12	-1.12230796273584E-12	-1.30935928985848E-12	-2.58754335852986E-12	-4.67628317806601E-13	-5.29978760180814E-13	-6.23504423742134E-14	-9.35256635613201E-13	-1.21583362629716E-12	-1.68346194410376E-12	-7.17030087303454E-13	-2.89929557040092E-12	-2.7745946856525E-12	-5.29978760180814E-13	-2.49401769496854E-12
0.01512	-1.02878229917452E-12	-1.15348318392295E-12	-1.05995752036163E-12	-1.55876105935534E-12	-2.18226548309747E-12	-4.67628317806601E-13	-1.18465840511005E-12	-1.55876105935534E-13	-9.66431856800308E-13	-1.30935928985848E-12	-1.80816282885219E-12	-6.23504423742134E-13	-3.08634689752356E-12	-2.71224424327828E-12	-4.05277875432387E-13	-2.21344070428458E-12
0.01514	-1.27818406867137E-12	-1.18465840511005E-12	-1.05995752036163E-12	-1.68346194410376E-12	-1.52758583816823E-12	-6.54679644929241E-13	-1.8705132712264E-12	-2.49401769496854E-13	-9.97607077987414E-13	-1.21583362629716E-12	-1.90168849241351E-12	-6.85854866116347E-13	-2.8057699068396E-12	-2.61871857971696E-12	-4.05277875432387E-13	-2.08873981953615E-12
0.01516	-1.21583362629716E-12	-1.24700884748427E-12	-1.09113274154873E-12	-1.71463716529087E-12	-7.48205308490561E-13	-1.02878229917452E-12	-2.3069663678459E-12	-4.05277875432387E-13	-7.48205308490561E-13	-1.21583362629716E-12	-1.8705132712264E-12	-7.48205308490561E-13	-2.3069663678459E-12	-2.71224424327828E-12	-5.61153981367921E-13	-1.99521415597483E-12
0.01518	-1.05995752036163E-12	-1.62111150172955E-12	-9.66431856800308E-13	-1.62111150172955E-12	-1.55876105935534E-13	-1.18465840511005E-12	-2.43166725259432E-12	-7.17030087303454E-13	-4.36453096619494E-13	-1.43406017460691E-12	-1.77698760766508E-12	-1.05995752036163E-12	-1.74581238647798E-12	-3.02399645514935E-12	-8.10555750864774E-13	-1.96403893478772E-12
0.0152	-9.35256635613201E-13	-1.90168849241351E-12	-1.18465840511005E-12	-1.49641061698112E-12	6.23504423742134E-14	-1.30935928985848E-12	-2.3069663678459E-12	-9.66431856800308E-13	-1.8705132712264E-13	-1.90168849241351E-12	-1.52758583816823E-12	-1.49641061698112E-12	-1.24700884748427E-12	-3.58515043651727E-12	-1.37170973223269E-12	-1.8393380500393E-12
0.01522	-8.10555750864774E-13	-2.36931681022011E-12	-1.24700884748427E-12	-1.30935928985848E-12	-1.8705132712264E-13	-1.37170973223269E-12	-1.99521415597483E-12	-1.24700884748427E-12	-1.55876105935534E-13	-2.27579114665879E-12	-1.30935928985848E-12	-1.96403893478772E-12	-9.97607077987414E-13	-4.05277875432387E-12	-2.05756459834904E-12	-1.65228672291666E-12
0.01524	-7.48205308490561E-13	-2.7745946856525E-12	-1.21583362629716E-12	-1.18465840511005E-12	-6.85854866116347E-13	-1.37170973223269E-12	-1.68346194410376E-12	-1.55876105935534E-12	-2.49401769496854E-13	-2.338141589033E-12	-1.27818406867137E-12	-2.24461592547168E-12	-9.35256635613201E-13	-4.08395397551098E-12	-2.55636813734275E-12	-1.62111150172955E-12
0.01526	-7.17030087303454E-13	-2.96164601277514E-12	-1.09113274154873E-12	-9.66431856800308E-13	-1.15348318392295E-12	-1.55876105935534E-12	-1.46523539579401E-12	-1.74581238647798E-12	-3.7410265424528E-13	-2.15109026191036E-12	-1.27818406867137E-12	-2.18226548309747E-12	-1.15348318392295E-12	-3.67867610007859E-12	-2.68106902209118E-12	-1.99521415597483E-12
0.01528	-8.41730972051881E-13	-2.8057699068396E-12	-8.72906193238988E-13	-6.23504423742134E-13	-1.4028849534198E-12	-1.62111150172955E-12	-1.34053451104559E-12	-1.8705132712264E-12	-3.7410265424528E-13	-1.71463716529087E-12	-1.52758583816823E-12	-1.99521415597483E-12	-1.55876105935534E-12	-3.11752211871067E-12	-2.338141589033E-12	-2.43166725259432E-12
0.0153	-1.15348318392295E-12	-2.64989380090407E-12	-7.48205308490561E-13	-3.42927433058174E-13	-1.58993628054244E-12	-1.58993628054244E-12	-1.30935928985848E-12	-2.15109026191036E-12	-2.8057699068396E-13	-1.24700884748427E-12	-1.77698760766508E-12	-1.74581238647798E-12	-1.77698760766508E-12	-2.61871857971696E-12	-1.99521415597483E-12	-2.64989380090407E-12
0.01532	-1.65228672291666E-12	-2.46284247378143E-12	-7.48205308490561E-13	-4.36453096619494E-13	-1.55876105935534E-12	-1.49641061698112E-12	-1.05995752036163E-12	-2.21344070428458E-12	-2.18226548309747E-13	-6.54679644929241E-13	-1.90168849241351E-12	-1.30935928985848E-12	-1.8705132712264E-12	-2.338141589033E-12	-1.62111150172955E-12	-2.52519291615564E-12
0.01534	-2.338141589033E-12	-2.11991504072326E-12	-7.79380529677668E-13	-9.04081414426094E-13	-1.30935928985848E-12	-1.58993628054244E-12	-1.05995752036163E-12	-2.21344070428458E-12	-2.18226548309747E-13	-2.18226548309747E-13	-1.93286371360062E-12	-8.72906193238988E-13	-1.65228672291666E-12	-2.3069663678459E-12	-1.62111150172955E-12	-2.36931681022011E-12
0.01536	-2.83694512802671E-12	-1.8393380500393E-12	-9.35256635613201E-13	-1.68346194410376E-12	-8.10555750864774E-13	-1.55876105935534E-12	-1.05995752036163E-12	-1.99521415597483E-12	-1.55876105935534E-13	-1.24700884748427E-13	-1.74581238647798E-12	-3.11752211871067E-13	-1.49641061698112E-12	-2.49401769496854E-12	-1.77698760766508E-12	-2.08873981953615E-12
0.01538	-2.99282123396224E-12	-1.4028849534198E-12	-7.48205308490561E-13	-2.11991504072326E-12	-3.11752211871067E-13	-1.49641061698112E-12	-1.4028849534198E-12	-1.77698760766508E-12	1.55876105935534E-13	0	-1.71463716529087E-12	1.24700884748427E-13	-1.68346194410376E-12	-2.74341946446539E-12	-2.24461592547168E-12	-1.8705132712264E-12
0.0154	-3.02399645514935E-12	-1.24700884748427E-12	-4.98803538993707E-13	-2.24461592547168E-12	1.24700884748427E-13	-1.21583362629716E-12	-1.8393380500393E-12	-1.74581238647798E-12	3.7410265424528E-13	-1.55876105935534E-13	-1.58993628054244E-12	9.35256635613201E-14	-1.90168849241351E-12	-2.86812034921382E-12	-2.43166725259432E-12	-1.90168849241351E-12
0.01542	-2.93047079158803E-12	-1.37170973223269E-12	-3.11752211871067E-13	-2.18226548309747E-12	5.29978760180814E-13	-9.97607077987414E-13	-2.55636813734275E-12	-1.62111150172955E-12	5.29978760180814E-13	-4.05277875432387E-13	-1.62111150172955E-12	-5.29978760180814E-13	-2.21344070428458E-12	-2.8057699068396E-12	-2.55636813734275E-12	-1.74581238647798E-12
0.01544	-2.89929557040092E-12	-1.58993628054244E-12	-2.18226548309747E-13	-1.90168849241351E-12	6.54679644929241E-13	-9.35256635613201E-13	-3.33574866702042E-12	-1.4028849534198E-12	4.36453096619494E-13	-7.79380529677668E-13	-1.49641061698112E-12	-1.49641061698112E-12	-2.61871857971696E-12	-2.36931681022011E-12	-2.15109026191036E-12	-1.65228672291666E-12
0.01546	-2.83694512802671E-12	-1.68346194410376E-12	-3.11752211871067E-13	-1.55876105935534E-12	3.42927433058174E-13	-1.05995752036163E-12	-3.67867610007859E-12	-1.27818406867137E-12	2.49401769496854E-13	-1.09113274154873E-12	-1.43406017460691E-12	-2.49401769496854E-12	-2.8057699068396E-12	-1.96403893478772E-12	-1.77698760766508E-12	-1.62111150172955E-12
0.01548	-2.55636813734275E-12	-1.55876105935534E-12	-5.29978760180814E-13	-1.21583362629716E-12	-1.24700884748427E-13	-1.21583362629716E-12	-3.39809910939463E-12	-1.30935928985848E-12	0	-1.21583362629716E-12	-1.34053451104559E-12	-3.08634689752356E-12	-3.05517167633646E-12	-1.65228672291666E-12	-1.27818406867137E-12	-1.62111150172955E-12
0.0155	-2.52519291615564E-12	-1.30935928985848E-12	-9.35256635613201E-13	-1.30935928985848E-12	-8.10555750864774E-13	-1.18465840511005E-12	-2.71224424327828E-12	-1.55876105935534E-12	-3.11752211871067E-14	-1.21583362629716E-12	-1.21583362629716E-12	-3.36692388820752E-12	-3.11752211871067E-12	-1.46523539579401E-12	-1.24700884748427E-12	-1.80816282885219E-12
0.01552	-2.338141589033E-12	-1.12230796273584E-12	-1.21583362629716E-12	-1.62111150172955E-12	-1.55876105935534E-12	-8.10555750864774E-13	-1.99521415597483E-12	-1.65228672291666E-12	-1.24700884748427E-13	-1.05995752036163E-12	-1.15348318392295E-12	-3.49162477295595E-12	-3.08634689752356E-12	-1.43406017460691E-12	-1.4028849534198E-12	-2.08873981953615E-12
0.01554	-1.99521415597483E-12	-9.97607077987414E-13	-1.55876105935534E-12	-1.8393380500393E-12	-2.24461592547168E-12	-2.49401769496854E-13	-1.4028849534198E-12	-1.62111150172955E-12	-9.35256635613201E-14	-1.05995752036163E-12	-1.05995752036163E-12	-3.80337698482702E-12	-2.89929557040092E-12	-1.4028849534198E-12	-1.80816282885219E-12	-2.21344070428458E-12
0.01556	-1.55876105935534E-12	-6.85854866116347E-13	-1.58993628054244E-12	-2.05756459834904E-12	-2.8057699068396E-12	-9.35256635613201E-14	-1.18465840511005E-12	-1.4028849534198E-12	0	-1.21583362629716E-12	-9.04081414426094E-13	-3.80337698482702E-12	-2.36931681022011E-12	-1.4028849534198E-12	-2.18226548309747E-12	-2.15109026191036E-12
0.01558	-9.97607077987414E-13	-4.05277875432387E-13	-1.49641061698112E-12	-2.11991504072326E-12	-3.11752211871067E-12	-2.8057699068396E-13	-9.97607077987414E-13	-9.97607077987414E-13	2.49401769496854E-13	-1.34053451104559E-12	-6.54679644929241E-13	-3.80337698482702E-12	-1.8705132712264E-12	-1.34053451104559E-12	-2.46284247378143E-12	-1.93286371360062E-12
0.0156	-4.98803538993707E-13	-1.55876105935534E-13	-1.27818406867137E-12	-1.93286371360062E-12	-3.30457344583331E-12	-7.17030087303454E-13	-9.66431856800308E-13	-5.29978760180814E-13	4.05277875432387E-13	-1.49641061698112E-12	-3.7410265424528E-13	-3.86572742720123E-12	-1.58993628054244E-12	-1.49641061698112E-12	-2.52519291615564E-12	-1.80816282885219E-12
0.01562	-9.35256635613201E-14	1.55876105935534E-13	-1.12230796273584E-12	-1.4028849534198E-12	-3.2733982246462E-12	-1.18465840511005E-12	-7.48205308490561E-13	-1.8705132712264E-13	3.11752211871067E-13	-1.71463716529087E-12	-3.11752211871067E-13	-3.67867610007859E-12	-1.71463716529087E-12	-1.55876105935534E-12	-2.43166725259432E-12	-1.68346194410376E-12
0.01564	1.55876105935534E-13	4.05277875432387E-13	-8.72906193238988E-13	-9.97607077987414E-13	-3.05517167633646E-12	-1.58993628054244E-12	-2.49401769496854E-13	3.11752211871067E-14	0	-1.8705132712264E-12	-3.7410265424528E-13	-3.30457344583331E-12	-2.11991504072326E-12	-1.71463716529087E-12	-2.08873981953615E-12	-1.68346194410376E-12
0.01566	-1.55876105935534E-13	6.23504423742134E-13	-6.54679644929241E-13	-4.98803538993707E-13	-2.58754335852986E-12	-1.8393380500393E-12	1.55876105935534E-13	0	-4.67628317806601E-13	-1.96403893478772E-12	-6.54679644929241E-13	-2.86812034921382E-12	-2.68106902209118E-12	-1.62111150172955E-12	-1.65228672291666E-12	-1.93286371360062E-12
0.01568	-5.61153981367921E-13	7.48205308490561E-13	-6.54679644929241E-13	-2.18226548309747E-13	-2.11991504072326E-12	-1.8393380500393E-12	5.92329202555027E-13	-2.18226548309747E-13	-8.72906193238988E-13	-1.77698760766508E-12	-9.97607077987414E-13	-2.55636813734275E-12	-3.05517167633646E-12	-1.49641061698112E-12	-1.27818406867137E-12	-2.21344070428458E-12
0.0157	-7.48205308490561E-13	7.48205308490561E-13	-7.79380529677668E-13	-3.11752211871067E-14	-1.62111150172955E-12	-1.71463716529087E-12	7.17030087303454E-13	-4.98803538993707E-13	-1.15348318392295E-12	-1.46523539579401E-12	-1.27818406867137E-12	-2.43166725259432E-12	-3.33574866702042E-12	-1.27818406867137E-12	-1.18465840511005E-12	-2.43166725259432E-12
0.01572	-7.79380529677668E-13	4.36453096619494E-13	-9.66431856800308E-13	1.8705132712264E-13	-1.37170973223269E-12	-1.62111150172955E-12	7.17030087303454E-13	-8.41730972051881E-13	-1.34053451104559E-12	-1.12230796273584E-12	-1.37170973223269E-12	-2.15109026191036E-12	-3.30457344583331E-12	-1.34053451104559E-12	-1.46523539579401E-12	-2.36931681022011E-12
0.01574	-6.85854866116347E-13	-1.8705132712264E-13	-1.43406017460691E-12	3.42927433058174E-13	-1.30935928985848E-12	-1.37170973223269E-12	4.98803538993707E-13	-9.66431856800308E-13	-1.43406017460691E-12	-9.04081414426094E-13	-1.37170973223269E-12	-1.8705132712264E-12	-3.33574866702042E-12	-1.43406017460691E-12	-1.74581238647798E-12	-2.15109026191036E-12
0.01576	-8.41730972051881E-13	-7.48205308490561E-13	-1.90168849241351E-12	3.42927433058174E-13	-1.65228672291666E-12	-1.21583362629716E-12	5.29978760180814E-13	-7.48205308490561E-13	-1.68346194410376E-12	-6.54679644929241E-13	-1.18465840511005E-12	-1.74581238647798E-12	-3.58515043651727E-12	-1.49641061698112E-12	-2.05756459834904E-12	-1.8393380500393E-12
0.01578	-1.09113274154873E-12	-1.21583362629716E-12	-2.27579114665879E-12	2.18226548309747E-13	-1.8705132712264E-12	-1.02878229917452E-12	5.92329202555027E-13	-4.67628317806601E-13	-2.05756459834904E-12	-4.67628317806601E-13	-9.04081414426094E-13	-1.80816282885219E-12	-3.7098513212657E-12	-1.55876105935534E-12	-2.24461592547168E-12	-1.68346194410376E-12
0.0158	-1.15348318392295E-12	-1.49641061698112E-12	-2.68106902209118E-12	1.55876105935534E-13	-2.05756459834904E-12	-7.17030087303454E-13	4.36453096619494E-13	-1.8705132712264E-13	-2.43166725259432E-12	-4.36453096619494E-13	-6.85854866116347E-13	-2.02638937716194E-12	-3.64750087889148E-12	-1.65228672291666E-12	-2.46284247378143E-12	-1.65228672291666E-12
0.01582	-1.27818406867137E-12	-1.49641061698112E-12	-3.11752211871067E-12	1.55876105935534E-13	-2.02638937716194E-12	-4.05277875432387E-13	1.24700884748427E-13	-6.23504423742134E-14	-2.55636813734275E-12	-4.98803538993707E-13	-4.67628317806601E-13	-2.21344070428458E-12	-3.55397521533016E-12	-1.8393380500393E-12	-2.46284247378143E-12	-1.62111150172955E-12
0.01584	-1.43406017460691E-12	-1.18465840511005E-12	-3.39809910939463E-12	9.35256635613201E-14	-1.90168849241351E-12	-1.8705132712264E-13	-3.11752211871067E-13	-2.49401769496854E-13	-2.52519291615564E-12	-7.17030087303454E-13	-6.85854866116347E-13	-2.02638937716194E-12	-3.21104778227199E-12	-1.93286371360062E-12	-2.52519291615564E-12	-1.65228672291666E-12
0.01586	-1.58993628054244E-12	-8.41730972051881E-13	-3.49162477295595E-12	0	-1.74581238647798E-12	-1.24700884748427E-13	-7.48205308490561E-13	-4.36453096619494E-13	-2.27579114665879E-12	-1.02878229917452E-12	-9.35256635613201E-13	-1.8393380500393E-12	-2.61871857971696E-12	-2.15109026191036E-12	-2.43166725259432E-12	-1.8705132712264E-12
0.01588	-1.52758583816823E-12	-6.85854866116347E-13	-3.36692388820752E-12	-1.55876105935534E-13	-1.58993628054244E-12	-1.24700884748427E-13	-1.12230796273584E-12	-6.85854866116347E-13	-1.90168849241351E-12	-1.49641061698112E-12	-1.18465840511005E-12	-1.30935928985848E-12	-1.74581238647798E-12	-2.18226548309747E-12	-2.21344070428458E-12	-2.11991504072326E-12
0.0159	-1.12230796273584E-12	-7.17030087303454E-13	-3.2422230034591E-12	-9.35256635613201E-14	-1.62111150172955E-12	6.23504423742134E-14	-1.37170973223269E-12	-7.48205308490561E-13	-1.34053451104559E-12	-1.71463716529087E-12	-1.52758583816823E-12	-6.23504423742134E-13	-1.12230796273584E-12	-2.21344070428458E-12	-1.8705132712264E-12	-2.36931681022011E-12
0.01592	-5.61153981367921E-13	-9.35256635613201E-13	-3.11752211871067E-12	-1.24700884748427E-13	-1.62111150172955E-12	1.8705132712264E-13	-1.43406017460691E-12	-8.10555750864774E-13	-8.41730972051881E-13	-1.8393380500393E-12	-1.80816282885219E-12	-2.49401769496854E-13	-7.48205308490561E-13	-2.21344070428458E-12	-1.46523539579401E-12	-2.36931681022011E-12
0.01594	0	-1.4028849534198E-12	-2.7745946856525E-12	-3.7410265424528E-13	-1.58993628054244E-12	-3.11752211871067E-14	-1.43406017460691E-12	-1.15348318392295E-12	-5.61153981367921E-13	-1.8393380500393E-12	-1.96403893478772E-12	-9.35256635613201E-14	-4.67628317806601E-13	-2.18226548309747E-12	-9.35256635613201E-13	-2.21344070428458E-12
0.01596	4.36453096619494E-13	-1.77698760766508E-12	-2.3069663678459E-12	-8.10555750864774E-13	-1.43406017460691E-12	-4.67628317806601E-13	-1.4028849534198E-12	-1.55876105935534E-12	-4.67628317806601E-13	-1.90168849241351E-12	-1.96403893478772E-12	-1.8705132712264E-13	-4.05277875432387E-13	-2.05756459834904E-12	-7.17030087303454E-13	-2.05756459834904E-12
0.01598	6.54679644929241E-13	-1.99521415597483E-12	-1.74581238647798E-12	-1.24700884748427E-12	-1.27818406867137E-12	-1.02878229917452E-12	-1.27818406867137E-12	-1.96403893478772E-12	-6.23504423742134E-13	-2.15109026191036E-12	-1.93286371360062E-12	-4.67628317806601E-13	-3.11752211871067E-13	-1.90168849241351E-12	-9.04081414426094E-13	-1.96403893478772E-12
0.016	5.61153981367921E-13	-2.15109026191036E-12	-1.37170973223269E-12	-1.65228672291666E-12	-9.97607077987414E-13	-1.46523539579401E-12	-8.10555750864774E-13	-2.338141589033E-12	-7.48205308490561E-13	-2.43166725259432E-12	-1.68346194410376E-12	-9.66431856800308E-13	-3.42927433058174E-13	-1.96403893478772E-12	-1.4028849534198E-12	-1.96403893478772E-12
0.01602	2.18226548309747E-13	-2.15109026191036E-12	-8.10555750864774E-13	-1.58993628054244E-12	-6.54679644929241E-13	-1.80816282885219E-12	-3.42927433058174E-13	-2.40049203140722E-12	-8.10555750864774E-13	-2.74341946446539E-12	-1.55876105935534E-12	-1.4028849534198E-12	-4.36453096619494E-13	-2.15109026191036E-12	-2.05756459834904E-12	-2.05756459834904E-12
0.01604	0	-2.08873981953615E-12	-4.98803538993707E-13	-1.52758583816823E-12	-3.11752211871067E-14	-1.8705132712264E-12	-6.23504423742134E-14	-2.40049203140722E-12	-8.10555750864774E-13	-3.02399645514935E-12	-1.46523539579401E-12	-1.71463716529087E-12	-7.48205308490561E-13	-2.18226548309747E-12	-2.71224424327828E-12	-2.18226548309747E-12
0.01606	-4.67628317806601E-13	-1.90168849241351E-12	-4.36453096619494E-13	-1.37170973223269E-12	5.29978760180814E-13	-1.80816282885219E-12	1.55876105935534E-13	-2.46284247378143E-12	-8.10555750864774E-13	-3.14869733989778E-12	-1.46523539579401E-12	-1.93286371360062E-12	-9.97607077987414E-13	-1.96403893478772E-12	-3.08634689752356E-12	-2.55636813734275E-12
0.01608	-9.97607077987414E-13	-1.77698760766508E-12	-7.17030087303454E-13	-1.43406017460691E-12	9.35256635613201E-13	-1.55876105935534E-12	2.49401769496854E-13	-2.36931681022011E-12	-5.61153981367921E-13	-3.11752211871067E-12	-1.58993628054244E-12	-2.18226548309747E-12	-1.34053451104559E-12	-1.77698760766508E-12	-3.33574866702042E-12	-2.71224424327828E-12
0.0161	-1.52758583816823E-12	-1.80816282885219E-12	-1.21583362629716E-12	-1.49641061698112E-12	1.02878229917452E-12	-1.65228672291666E-12	-9.35256635613201E-14	-2.15109026191036E-12	-1.55876105935534E-13	-2.8057699068396E-12	-1.55876105935534E-12	-2.46284247378143E-12	-1.71463716529087E-12	-1.68346194410376E-12	-3.36692388820752E-12	-2.71224424327828E-12
0.01612	-1.93286371360062E-12	-1.99521415597483E-12	-1.62111150172955E-12	-1.58993628054244E-12	8.72906193238988E-13	-1.8705132712264E-12	-4.98803538993707E-13	-1.90168849241351E-12	3.11752211871067E-13	-2.49401769496854E-12	-1.58993628054244E-12	-2.49401769496854E-12	-2.18226548309747E-12	-1.58993628054244E-12	-3.11752211871067E-12	-2.61871857971696E-12
0.01614	-2.24461592547168E-12	-2.40049203140722E-12	-1.93286371360062E-12	-1.49641061698112E-12	5.92329202555027E-13	-2.05756459834904E-12	-1.02878229917452E-12	-1.8705132712264E-12	7.79380529677668E-13	-2.08873981953615E-12	-1.4028849534198E-12	-2.3069663678459E-12	-2.43166725259432E-12	-1.58993628054244E-12	-2.71224424327828E-12	-2.64989380090407E-12
0.01616	-2.40049203140722E-12	-2.40049203140722E-12	-2.24461592547168E-12	-1.55876105935534E-12	1.55876105935534E-13	-2.05756459834904E-12	-1.49641061698112E-12	-1.99521415597483E-12	1.21583362629716E-12	-1.8393380500393E-12	-1.27818406867137E-12	-2.15109026191036E-12	-2.36931681022011E-12	-1.62111150172955E-12	-2.21344070428458E-12	-2.61871857971696E-12
0.01618	-2.49401769496854E-12	-2.24461592547168E-12	-2.61871857971696E-12	-1.8393380500393E-12	-2.49401769496854E-13	-1.93286371360062E-12	-1.8705132712264E-12	-2.27579114665879E-12	1.52758583816823E-12	-1.96403893478772E-12	-1.52758583816823E-12	-2.18226548309747E-12	-1.80816282885219E-12	-1.58993628054244E-12	-1.93286371360062E-12	-2.43166725259432E-12
0.0162	-2.58754335852986E-12	-1.93286371360062E-12	-2.74341946446539E-12	-2.27579114665879E-12	-6.85854866116347E-13	-1.71463716529087E-12	-1.99521415597483E-12	-2.46284247378143E-12	1.24700884748427E-12	-2.08873981953615E-12	-2.05756459834904E-12	-2.3069663678459E-12	-9.35256635613201E-13	-1.65228672291666E-12	-1.58993628054244E-12	-2.18226548309747E-12
0.01622	-2.58754335852986E-12	-1.71463716529087E-12	-2.61871857971696E-12	-2.43166725259432E-12	-1.12230796273584E-12	-1.49641061698112E-12	-1.99521415597483E-12	-2.46284247378143E-12	7.79380529677668E-13	-1.99521415597483E-12	-2.8057699068396E-12	-2.3069663678459E-12	-6.23504423742134E-14	-1.74581238647798E-12	-1.34053451104559E-12	-1.99521415597483E-12
0.01624	-2.3069663678459E-12	-1.34053451104559E-12	-2.15109026191036E-12	-2.58754335852986E-12	-1.43406017460691E-12	-9.97607077987414E-13	-2.08873981953615E-12	-2.46284247378143E-12	1.8705132712264E-13	-1.80816282885219E-12	-2.89929557040092E-12	-2.46284247378143E-12	4.36453096619494E-13	-1.77698760766508E-12	-1.30935928985848E-12	-1.8705132712264E-12
0.01626	-1.90168849241351E-12	-8.41730972051881E-13	-1.58993628054244E-12	-2.68106902209118E-12	-1.77698760766508E-12	-4.98803538993707E-13	-2.18226548309747E-12	-2.61871857971696E-12	-4.36453096619494E-13	-1.49641061698112E-12	-2.71224424327828E-12	-2.71224424327828E-12	2.8057699068396E-13	-1.90168849241351E-12	-1.24700884748427E-12	-1.80816282885219E-12
0.01628	-1.55876105935534E-12	-4.98803538993707E-13	-9.66431856800308E-13	-2.52519291615564E-12	-2.05756459834904E-12	-1.55876105935534E-13	-2.21344070428458E-12	-2.89929557040092E-12	-9.35256635613201E-13	-1.12230796273584E-12	-2.338141589033E-12	-2.99282123396224E-12	-4.05277875432387E-13	-1.90168849241351E-12	-1.46523539579401E-12	-1.74581238647798E-12
0.0163	-1.15348318392295E-12	-2.49401769496854E-13	-3.11752211871067E-13	-2.18226548309747E-12	-2.27579114665879E-12	-2.18226548309747E-13	-2.24461592547168E-12	-2.83694512802671E-12	-1.24700884748427E-12	-8.41730972051881E-13	-2.02638937716194E-12	-3.17987256108488E-12	-1.27818406867137E-12	-1.74581238647798E-12	-1.71463716529087E-12	-1.77698760766508E-12
0.01632	-9.04081414426094E-13	0	-9.35256635613201E-14	-1.8393380500393E-12	-2.27579114665879E-12	-4.67628317806601E-13	-2.338141589033E-12	-2.74341946446539E-12	-1.30935928985848E-12	-4.98803538993707E-13	-2.18226548309747E-12	-3.36692388820752E-12	-1.96403893478772E-12	-1.58993628054244E-12	-2.02638937716194E-12	-1.80816282885219E-12
0.01634	-7.48205308490561E-13	0	9.35256635613201E-14	-1.52758583816823E-12	-1.77698760766508E-12	-5.61153981367921E-13	-2.27579114665879E-12	-2.46284247378143E-12	-1.27818406867137E-12	-2.18226548309747E-13	-2.36931681022011E-12	-3.61632565770438E-12	-2.3069663678459E-12	-1.24700884748427E-12	-2.21344070428458E-12	-1.80816282885219E-12
0.01636	-7.79380529677668E-13	-1.24700884748427E-13	1.24700884748427E-13	-1.18465840511005E-12	-1.4028849534198E-12	-6.23504423742134E-13	-2.05756459834904E-12	-1.99521415597483E-12	-1.37170973223269E-12	1.24700884748427E-13	-2.49401769496854E-12	-3.67867610007859E-12	-2.55636813734275E-12	-1.12230796273584E-12	-2.40049203140722E-12	-1.74581238647798E-12
0.01638	-9.97607077987414E-13	-2.8057699068396E-13	1.8705132712264E-13	-7.48205308490561E-13	-1.27818406867137E-12	-4.67628317806601E-13	-1.68346194410376E-12	-1.62111150172955E-12	-1.80816282885219E-12	2.18226548309747E-13	-2.43166725259432E-12	-3.46044955176884E-12	-2.74341946446539E-12	-1.12230796273584E-12	-2.49401769496854E-12	-1.90168849241351E-12
0.0164	-1.37170973223269E-12	-4.67628317806601E-13	6.23504423742134E-14	-4.98803538993707E-13	-1.4028849534198E-12	-4.67628317806601E-13	-1.37170973223269E-12	-1.34053451104559E-12	-2.3069663678459E-12	1.8705132712264E-13	-2.3069663678459E-12	-3.14869733989778E-12	-2.96164601277514E-12	-1.43406017460691E-12	-2.3069663678459E-12	-2.08873981953615E-12
0.01642	-1.43406017460691E-12	-6.85854866116347E-13	-3.7410265424528E-13	-3.11752211871067E-13	-1.43406017460691E-12	-3.42927433058174E-13	-1.18465840511005E-12	-1.09113274154873E-12	-2.96164601277514E-12	9.35256635613201E-14	-2.15109026191036E-12	-2.61871857971696E-12	-3.33574866702042E-12	-1.93286371360062E-12	-1.96403893478772E-12	-2.3069663678459E-12
0.01644	-1.43406017460691E-12	-7.48205308490561E-13	-9.04081414426094E-13	-3.42927433058174E-13	-1.34053451104559E-12	-1.24700884748427E-13	-1.09113274154873E-12	-9.35256635613201E-13	-3.67867610007859E-12	-6.23504423742134E-14	-2.02638937716194E-12	-1.90168849241351E-12	-3.64750087889148E-12	-2.46284247378143E-12	-1.71463716529087E-12	-2.49401769496854E-12
0.01646	-1.15348318392295E-12	-8.72906193238988E-13	-1.43406017460691E-12	-5.29978760180814E-13	-1.15348318392295E-12	1.24700884748427E-13	-1.18465840511005E-12	-9.04081414426094E-13	-4.1774796390723E-12	-1.8705132712264E-13	-1.74581238647798E-12	-1.27818406867137E-12	-3.64750087889148E-12	-2.68106902209118E-12	-1.58993628054244E-12	-2.68106902209118E-12
0.01648	-7.17030087303454E-13	-8.41730972051881E-13	-2.05756459834904E-12	-6.23504423742134E-13	-9.97607077987414E-13	3.42927433058174E-13	-1.34053451104559E-12	-8.41730972051881E-13	-4.36453096619494E-12	-1.55876105935534E-13	-1.37170973223269E-12	-7.48205308490561E-13	-3.36692388820752E-12	-2.7745946856525E-12	-1.49641061698112E-12	-2.8057699068396E-12
0.0165	-4.98803538993707E-13	-6.54679644929241E-13	-2.52519291615564E-12	-8.41730972051881E-13	-7.48205308490561E-13	3.11752211871067E-13	-1.55876105935534E-12	-8.72906193238988E-13	-3.92807786957544E-12	-1.8705132712264E-13	-1.02878229917452E-12	-7.79380529677668E-13	-2.83694512802671E-12	-2.68106902209118E-12	-1.49641061698112E-12	-2.61871857971696E-12
0.01652	-3.11752211871067E-13	-5.92329202555027E-13	-2.7745946856525E-12	-1.21583362629716E-12	-7.17030087303454E-13	-3.11752211871067E-14	-1.68346194410376E-12	-8.72906193238988E-13	-3.17987256108488E-12	1.24700884748427E-13	-7.79380529677668E-13	-9.04081414426094E-13	-2.21344070428458E-12	-2.74341946446539E-12	-1.52758583816823E-12	-2.18226548309747E-12
0.01654	-3.7410265424528E-13	-6.54679644929241E-13	-2.55636813734275E-12	-1.58993628054244E-12	-9.35256635613201E-13	-3.42927433058174E-13	-1.55876105935534E-12	-8.41730972051881E-13	-2.40049203140722E-12	2.49401769496854E-13	-6.54679644929241E-13	-1.18465840511005E-12	-1.80816282885219E-12	-2.89929557040092E-12	-1.62111150172955E-12	-1.74581238647798E-12
0.01656	-4.36453096619494E-13	-7.48205308490561E-13	-2.21344070428458E-12	-1.93286371360062E-12	-9.35256635613201E-13	-5.92329202555027E-13	-1.21583362629716E-12	-7.17030087303454E-13	-1.80816282885219E-12	2.8057699068396E-13	-6.23504423742134E-13	-1.43406017460691E-12	-1.74581238647798E-12	-3.14869733989778E-12	-1.74581238647798E-12	-1.37170973223269E-12
0.01658	-4.36453096619494E-13	-7.17030087303454E-13	-2.11991504072326E-12	-1.96403893478772E-12	-7.17030087303454E-13	-7.79380529677668E-13	-7.48205308490561E-13	-7.17030087303454E-13	-1.62111150172955E-12	1.8705132712264E-13	-4.67628317806601E-13	-1.46523539579401E-12	-1.90168849241351E-12	-3.42927433058174E-12	-1.8705132712264E-12	-1.12230796273584E-12
0.0166	-5.92329202555027E-13	-6.85854866116347E-13	-2.05756459834904E-12	-1.74581238647798E-12	-4.36453096619494E-13	-9.35256635613201E-13	-6.23504423742134E-13	-6.85854866116347E-13	-1.58993628054244E-12	-3.11752211871067E-14	-4.36453096619494E-13	-1.37170973223269E-12	-2.05756459834904E-12	-3.52279999414306E-12	-2.11991504072326E-12	-7.79380529677668E-13
0.01662	-8.10555750864774E-13	-6.85854866116347E-13	-1.93286371360062E-12	-1.37170973223269E-12	-2.49401769496854E-13	-1.21583362629716E-12	-7.48205308490561E-13	-7.79380529677668E-13	-1.80816282885219E-12	-3.11752211871067E-14	-3.7410265424528E-13	-1.4028849534198E-12	-2.15109026191036E-12	-3.64750087889148E-12	-2.21344070428458E-12	-6.23504423742134E-13
0.01664	-1.24700884748427E-12	-5.92329202555027E-13	-1.90168849241351E-12	-9.35256635613201E-13	-2.18226548309747E-13	-1.37170973223269E-12	-8.72906193238988E-13	-7.79380529677668E-13	-1.90168849241351E-12	0	-2.49401769496854E-13	-1.4028849534198E-12	-2.27579114665879E-12	-3.80337698482702E-12	-2.43166725259432E-12	-4.67628317806601E-13
0.01666	-1.58993628054244E-12	-5.92329202555027E-13	-1.80816282885219E-12	-7.48205308490561E-13	-2.18226548309747E-13	-1.68346194410376E-12	-9.04081414426094E-13	-6.54679644929241E-13	-1.49641061698112E-12	-6.23504423742134E-14	-9.35256635613201E-14	-1.37170973223269E-12	-2.18226548309747E-12	-4.05277875432387E-12	-2.338141589033E-12	-4.36453096619494E-13
0.01668	-1.93286371360062E-12	-6.23504423742134E-13	-1.62111150172955E-12	-7.17030087303454E-13	3.11752211871067E-14	-2.18226548309747E-12	-7.48205308490561E-13	-4.36453096619494E-13	-7.79380529677668E-13	-2.49401769496854E-13	-1.55876105935534E-13	-1.09113274154873E-12	-2.02638937716194E-12	-4.30218052382072E-12	-2.24461592547168E-12	-4.98803538993707E-13
0.0167	-2.11991504072326E-12	-9.66431856800308E-13	-1.43406017460691E-12	-8.10555750864774E-13	9.35256635613201E-14	-2.338141589033E-12	-5.92329202555027E-13	-3.11752211871067E-13	-1.24700884748427E-13	-7.48205308490561E-13	-2.49401769496854E-13	-9.04081414426094E-13	-1.8705132712264E-12	-4.36453096619494E-12	-2.24461592547168E-12	-7.17030087303454E-13
0.01672	-2.02638937716194E-12	-1.24700884748427E-12	-1.27818406867137E-12	-9.97607077987414E-13	2.49401769496854E-13	-2.3069663678459E-12	-5.61153981367921E-13	-9.35256635613201E-14	1.55876105935534E-13	-1.49641061698112E-12	-4.36453096619494E-13	-9.35256635613201E-13	-1.8393380500393E-12	-4.08395397551098E-12	-2.46284247378143E-12	-1.24700884748427E-12
0.01674	-1.8705132712264E-12	-1.55876105935534E-12	-1.37170973223269E-12	-1.43406017460691E-12	6.23504423742134E-14	-2.11991504072326E-12	-5.61153981367921E-13	-1.55876105935534E-13	-3.11752211871067E-14	-2.40049203140722E-12	-7.79380529677668E-13	-1.05995752036163E-12	-1.90168849241351E-12	-3.55397521533016E-12	-2.74341946446539E-12	-1.74581238647798E-12
0.01676	-1.65228672291666E-12	-1.8393380500393E-12	-1.62111150172955E-12	-1.8393380500393E-12	-2.18226548309747E-13	-1.71463716529087E-12	-5.61153981367921E-13	-3.7410265424528E-13	-3.11752211871067E-13	-3.33574866702042E-12	-1.12230796273584E-12	-1.34053451104559E-12	-1.93286371360062E-12	-2.99282123396224E-12	-3.08634689752356E-12	-2.338141589033E-12
0.01678	-1.4028849534198E-12	-2.02638937716194E-12	-1.68346194410376E-12	-2.21344070428458E-12	-5.29978760180814E-13	-1.43406017460691E-12	-5.92329202555027E-13	-8.72906193238988E-13	-4.98803538993707E-13	-3.86572742720123E-12	-1.21583362629716E-12	-1.74581238647798E-12	-1.99521415597483E-12	-2.71224424327828E-12	-3.08634689752356E-12	-2.93047079158803E-12
0.0168	-1.09113274154873E-12	-2.18226548309747E-12	-1.49641061698112E-12	-2.74341946446539E-12	-5.29978760180814E-13	-1.30935928985848E-12	-5.92329202555027E-13	-1.80816282885219E-12	-7.48205308490561E-13	-3.80337698482702E-12	-1.09113274154873E-12	-2.08873981953615E-12	-1.96403893478772E-12	-2.68106902209118E-12	-2.83694512802671E-12	-3.39809910939463E-12
0.01682	-8.72906193238988E-13	-2.21344070428458E-12	-1.34053451104559E-12	-3.05517167633646E-12	-2.8057699068396E-13	-1.55876105935534E-12	-6.85854866116347E-13	-2.74341946446539E-12	-8.10555750864774E-13	-3.21104778227199E-12	-8.72906193238988E-13	-2.08873981953615E-12	-2.08873981953615E-12	-2.74341946446539E-12	-2.64989380090407E-12	-3.77220176363991E-12
0.01684	-6.85854866116347E-13	-1.96403893478772E-12	-1.21583362629716E-12	-2.93047079158803E-12	-2.18226548309747E-13	-1.80816282885219E-12	-1.02878229917452E-12	-3.33574866702042E-12	-8.72906193238988E-13	-2.64989380090407E-12	-5.61153981367921E-13	-1.93286371360062E-12	-2.11991504072326E-12	-2.61871857971696E-12	-2.338141589033E-12	-4.08395397551098E-12
0.01686	-6.23504423742134E-13	-1.52758583816823E-12	-1.21583362629716E-12	-2.36931681022011E-12	-3.11752211871067E-13	-1.99521415597483E-12	-1.27818406867137E-12	-3.52279999414306E-12	-1.12230796273584E-12	-2.15109026191036E-12	-5.29978760180814E-13	-1.74581238647798E-12	-1.96403893478772E-12	-2.49401769496854E-12	-2.3069663678459E-12	-4.2086548602594E-12
0.01688	-6.54679644929241E-13	-1.18465840511005E-12	-1.09113274154873E-12	-1.55876105935534E-12	-6.23504423742134E-13	-1.93286371360062E-12	-1.46523539579401E-12	-3.21104778227199E-12	-1.37170973223269E-12	-1.74581238647798E-12	-7.48205308490561E-13	-1.43406017460691E-12	-1.96403893478772E-12	-2.3069663678459E-12	-2.40049203140722E-12	-3.92807786957544E-12
0.0169	-8.72906193238988E-13	-9.35256635613201E-13	-1.05995752036163E-12	-1.15348318392295E-12	-9.97607077987414E-13	-1.55876105935534E-12	-1.74581238647798E-12	-2.71224424327828E-12	-1.65228672291666E-12	-1.65228672291666E-12	-9.35256635613201E-13	-1.4028849534198E-12	-2.21344070428458E-12	-2.21344070428458E-12	-2.40049203140722E-12	-3.55397521533016E-12
0.01692	-9.97607077987414E-13	-8.72906193238988E-13	-1.15348318392295E-12	-1.37170973223269E-12	-1.34053451104559E-12	-1.15348318392295E-12	-1.99521415597483E-12	-2.3069663678459E-12	-1.77698760766508E-12	-1.68346194410376E-12	-1.46523539579401E-12	-1.68346194410376E-12	-2.55636813734275E-12	-2.36931681022011E-12	-2.40049203140722E-12	-2.99282123396224E-12
0.01694	-1.24700884748427E-12	-1.21583362629716E-12	-1.30935928985848E-12	-1.80816282885219E-12	-1.55876105935534E-12	-7.17030087303454E-13	-2.43166725259432E-12	-1.8393380500393E-12	-1.77698760766508E-12	-1.74581238647798E-12	-1.8705132712264E-12	-2.02638937716194E-12	-2.68106902209118E-12	-2.46284247378143E-12	-1.99521415597483E-12	-2.36931681022011E-12
0.01696	-1.77698760766508E-12	-1.68346194410376E-12	-1.58993628054244E-12	-2.18226548309747E-12	-1.49641061698112E-12	-3.42927433058174E-13	-2.86812034921382E-12	-1.34053451104559E-12	-1.46523539579401E-12	-1.74581238647798E-12	-1.8393380500393E-12	-2.43166725259432E-12	-2.49401769496854E-12	-2.61871857971696E-12	-1.4028849534198E-12	-1.8705132712264E-12
0.01698	-2.36931681022011E-12	-2.08873981953615E-12	-1.62111150172955E-12	-2.21344070428458E-12	-1.37170973223269E-12	-9.35256635613201E-14	-2.99282123396224E-12	-1.05995752036163E-12	-1.02878229917452E-12	-1.34053451104559E-12	-1.43406017460691E-12	-2.55636813734275E-12	-1.90168849241351E-12	-2.93047079158803E-12	-6.85854866116347E-13	-1.49641061698112E-12
0.017	-2.83694512802671E-12	-2.36931681022011E-12	-1.52758583816823E-12	-1.8705132712264E-12	-1.12230796273584E-12	-9.35256635613201E-14	-2.86812034921382E-12	-9.35256635613201E-13	-6.23504423742134E-13	-9.04081414426094E-13	-1.05995752036163E-12	-2.46284247378143E-12	-1.27818406867137E-12	-2.99282123396224E-12	-2.18226548309747E-13	-1.52758583816823E-12
0.01702	-3.11752211871067E-12	-2.36931681022011E-12	-1.24700884748427E-12	-1.21583362629716E-12	-9.97607077987414E-13	-1.24700884748427E-13	-2.83694512802671E-12	-1.05995752036163E-12	-6.54679644929241E-13	-6.54679644929241E-13	-8.41730972051881E-13	-2.36931681022011E-12	-1.05995752036163E-12	-2.89929557040092E-12	-3.11752211871067E-14	-1.58993628054244E-12
0.01704	-3.33574866702042E-12	-1.96403893478772E-12	-9.35256635613201E-13	-5.92329202555027E-13	-1.09113274154873E-12	-4.36453096619494E-13	-2.7745946856525E-12	-1.34053451104559E-12	-5.61153981367921E-13	-4.36453096619494E-13	-9.97607077987414E-13	-2.3069663678459E-12	-1.18465840511005E-12	-2.49401769496854E-12	-1.8705132712264E-13	-1.68346194410376E-12
0.01706	-3.11752211871067E-12	-1.34053451104559E-12	-7.17030087303454E-13	-2.8057699068396E-13	-1.15348318392295E-12	-8.41730972051881E-13	-2.49401769496854E-12	-1.71463716529087E-12	-5.61153981367921E-13	-6.54679644929241E-13	-1.4028849534198E-12	-1.99521415597483E-12	-1.71463716529087E-12	-1.99521415597483E-12	-8.72906193238988E-13	-1.8705132712264E-12
0.01708	-2.71224424327828E-12	-7.17030087303454E-13	-6.85854866116347E-13	-4.67628317806601E-13	-1.24700884748427E-12	-1.09113274154873E-12	-2.24461592547168E-12	-1.8393380500393E-12	-3.42927433058174E-13	-8.72906193238988E-13	-1.93286371360062E-12	-1.58993628054244E-12	-2.40049203140722E-12	-1.68346194410376E-12	-1.58993628054244E-12	-1.99521415597483E-12
0.0171	-2.05756459834904E-12	-1.55876105935534E-13	-7.48205308490561E-13	-7.48205308490561E-13	-1.30935928985848E-12	-1.02878229917452E-12	-1.8705132712264E-12	-1.80816282885219E-12	-1.24700884748427E-13	-1.09113274154873E-12	-2.36931681022011E-12	-9.66431856800308E-13	-2.86812034921382E-12	-1.43406017460691E-12	-2.11991504072326E-12	-1.93286371360062E-12
0.01712	-1.62111150172955E-12	1.55876105935534E-13	-8.72906193238988E-13	-8.41730972051881E-13	-1.62111150172955E-12	-6.23504423742134E-13	-1.58993628054244E-12	-1.77698760766508E-12	-3.11752211871067E-13	-1.37170973223269E-12	-2.49401769496854E-12	-5.92329202555027E-13	-3.11752211871067E-12	-1.30935928985848E-12	-2.24461592547168E-12	-1.68346194410376E-12
0.01714	-1.15348318392295E-12	4.67628317806601E-13	-1.12230796273584E-12	-8.10555750864774E-13	-2.21344070428458E-12	-1.8705132712264E-13	-1.46523539579401E-12	-1.77698760766508E-12	-7.79380529677668E-13	-1.58993628054244E-12	-2.05756459834904E-12	-4.36453096619494E-13	-3.17987256108488E-12	-1.37170973223269E-12	-2.15109026191036E-12	-1.30935928985848E-12
0.01716	-6.54679644929241E-13	6.23504423742134E-13	-1.55876105935534E-12	-9.35256635613201E-13	-2.61871857971696E-12	9.35256635613201E-14	-1.43406017460691E-12	-1.62111150172955E-12	-1.58993628054244E-12	-1.77698760766508E-12	-1.24700884748427E-12	-4.36453096619494E-13	-3.2422230034591E-12	-1.77698760766508E-12	-1.8705132712264E-12	-8.41730972051881E-13
0.01718	-1.55876105935534E-13	6.85854866116347E-13	-2.11991504072326E-12	-1.15348318392295E-12	-2.7745946856525E-12	3.11752211871067E-14	-1.4028849534198E-12	-1.27818406867137E-12	-2.05756459834904E-12	-1.58993628054244E-12	-5.61153981367921E-13	-4.98803538993707E-13	-3.11752211871067E-12	-2.338141589033E-12	-1.46523539579401E-12	-4.05277875432387E-13
0.0172	3.7410265424528E-13	6.85854866116347E-13	-2.74341946446539E-12	-1.27818406867137E-12	-2.64989380090407E-12	-2.49401769496854E-13	-1.30935928985848E-12	-8.41730972051881E-13	-1.93286371360062E-12	-1.18465840511005E-12	-1.8705132712264E-13	-5.29978760180814E-13	-2.83694512802671E-12	-2.40049203140722E-12	-1.30935928985848E-12	-1.8705132712264E-13
0.01722	7.79380529677668E-13	3.42927433058174E-13	-2.86812034921382E-12	-1.30935928985848E-12	-2.43166725259432E-12	-4.67628317806601E-13	-1.30935928985848E-12	-5.92329202555027E-13	-1.74581238647798E-12	-8.72906193238988E-13	-9.35256635613201E-14	-5.92329202555027E-13	-2.58754335852986E-12	-2.40049203140722E-12	-1.37170973223269E-12	-1.8705132712264E-13
0.01724	8.41730972051881E-13	-1.8705132712264E-13	-2.71224424327828E-12	-1.34053451104559E-12	-1.96403893478772E-12	-7.79380529677668E-13	-1.30935928985848E-12	-3.11752211871067E-13	-1.4028849534198E-12	-3.7410265424528E-13	-1.55876105935534E-13	-6.54679644929241E-13	-2.49401769496854E-12	-2.18226548309747E-12	-1.77698760766508E-12	-5.92329202555027E-13
0.01726	4.98803538993707E-13	-7.48205308490561E-13	-2.338141589033E-12	-1.49641061698112E-12	-1.65228672291666E-12	-7.48205308490561E-13	-1.43406017460691E-12	-1.24700884748427E-13	-9.97607077987414E-13	-1.8705132712264E-13	-2.49401769496854E-13	-6.85854866116347E-13	-2.64989380090407E-12	-1.93286371360062E-12	-2.27579114665879E-12	-1.09113274154873E-12
0.01728	0	-9.97607077987414E-13	-2.21344070428458E-12	-1.68346194410376E-12	-1.43406017460691E-12	-6.85854866116347E-13	-1.65228672291666E-12	-6.23504423742134E-14	-6.85854866116347E-13	-6.23504423742134E-14	-2.8057699068396E-13	-5.29978760180814E-13	-2.99282123396224E-12	-1.93286371360062E-12	-2.99282123396224E-12	-1.65228672291666E-12
0.0173	-8.10555750864774E-13	-8.72906193238988E-13	-2.02638937716194E-12	-1.93286371360062E-12	-1.24700884748427E-12	-5.61153981367921E-13	-1.74581238647798E-12	-2.18226548309747E-13	-4.98803538993707E-13	-2.49401769496854E-13	-4.05277875432387E-13	-4.98803538993707E-13	-3.11752211871067E-12	-1.99521415597483E-12	-3.52279999414306E-12	-1.96403893478772E-12
0.01732	-1.24700884748427E-12	-6.85854866116347E-13	-1.68346194410376E-12	-2.11991504072326E-12	-9.04081414426094E-13	-2.8057699068396E-13	-1.71463716529087E-12	-7.17030087303454E-13	-6.23504423742134E-13	-4.98803538993707E-13	-5.92329202555027E-13	-5.61153981367921E-13	-3.14869733989778E-12	-2.27579114665879E-12	-3.7098513212657E-12	-2.11991504072326E-12
0.01734	-1.46523539579401E-12	-4.05277875432387E-13	-1.15348318392295E-12	-1.99521415597483E-12	-7.79380529677668E-13	-2.18226548309747E-13	-1.46523539579401E-12	-1.27818406867137E-12	-9.35256635613201E-13	-9.66431856800308E-13	-9.66431856800308E-13	-8.41730972051881E-13	-2.89929557040092E-12	-2.43166725259432E-12	-3.49162477295595E-12	-2.15109026191036E-12
0.01736	-1.4028849534198E-12	-3.7410265424528E-13	-6.85854866116347E-13	-1.8393380500393E-12	-7.79380529677668E-13	-4.36453096619494E-13	-1.24700884748427E-12	-1.68346194410376E-12	-1.21583362629716E-12	-9.97607077987414E-13	-1.4028849534198E-12	-9.97607077987414E-13	-2.58754335852986E-12	-2.52519291615564E-12	-2.86812034921382E-12	-2.11991504072326E-12
0.01738	-1.15348318392295E-12	-5.29978760180814E-13	-6.23504423742134E-13	-1.55876105935534E-12	-9.35256635613201E-13	-9.66431856800308E-13	-9.35256635613201E-13	-1.93286371360062E-12	-1.34053451104559E-12	-8.72906193238988E-13	-1.74581238647798E-12	-1.09113274154873E-12	-2.21344070428458E-12	-2.71224424327828E-12	-2.338141589033E-12	-1.99521415597483E-12
0.0174	-7.79380529677668E-13	-9.66431856800308E-13	-9.35256635613201E-13	-1.21583362629716E-12	-1.21583362629716E-12	-1.74581238647798E-12	-6.85854866116347E-13	-2.21344070428458E-12	-1.09113274154873E-12	-6.85854866116347E-13	-2.02638937716194E-12	-1.21583362629716E-12	-1.68346194410376E-12	-2.7745946856525E-12	-2.3069663678459E-12	-1.80816282885219E-12
0.01742	-2.8057699068396E-13	-1.55876105935534E-12	-1.46523539579401E-12	-7.48205308490561E-13	-1.46523539579401E-12	-2.21344070428458E-12	-5.92329202555027E-13	-2.27579114665879E-12	-7.48205308490561E-13	-4.98803538993707E-13	-2.15109026191036E-12	-1.37170973223269E-12	-1.34053451104559E-12	-2.86812034921382E-12	-2.52519291615564E-12	-1.8393380500393E-12
0.01744	1.55876105935534E-13	-2.36931681022011E-12	-2.15109026191036E-12	-4.05277875432387E-13	-1.58993628054244E-12	-2.40049203140722E-12	-4.36453096619494E-13	-2.3069663678459E-12	-6.54679644929241E-13	-5.61153981367921E-13	-2.15109026191036E-12	-1.52758583816823E-12	-1.18465840511005E-12	-3.05517167633646E-12	-2.93047079158803E-12	-1.93286371360062E-12
0.01746	4.36453096619494E-13	-3.05517167633646E-12	-2.71224424327828E-12	-9.35256635613201E-14	-1.43406017460691E-12	-2.27579114665879E-12	-3.11752211871067E-13	-2.40049203140722E-12	-5.92329202555027E-13	-8.10555750864774E-13	-2.08873981953615E-12	-1.49641061698112E-12	-1.21583362629716E-12	-3.08634689752356E-12	-3.21104778227199E-12	-2.05756459834904E-12
0.01748	4.36453096619494E-13	-3.49162477295595E-12	-2.71224424327828E-12	-1.55876105935534E-13	-1.27818406867137E-12	-1.96403893478772E-12	-1.8705132712264E-13	-2.338141589033E-12	-8.41730972051881E-13	-1.21583362629716E-12	-1.90168849241351E-12	-1.34053451104559E-12	-1.43406017460691E-12	-3.02399645514935E-12	-3.2733982246462E-12	-2.11991504072326E-12
0.0175	1.8705132712264E-13	-3.7410265424528E-12	-2.40049203140722E-12	-3.11752211871067E-13	-1.12230796273584E-12	-1.52758583816823E-12	-1.24700884748427E-13	-2.21344070428458E-12	-9.97607077987414E-13	-1.62111150172955E-12	-1.37170973223269E-12	-1.18465840511005E-12	-1.71463716529087E-12	-2.89929557040092E-12	-3.2422230034591E-12	-2.05756459834904E-12
0.01752	-4.98803538993707E-13	-3.83455220601412E-12	-1.96403893478772E-12	-7.17030087303454E-13	-8.72906193238988E-13	-1.15348318392295E-12	-3.11752211871067E-13	-1.8393380500393E-12	-1.24700884748427E-12	-1.8705132712264E-12	-5.92329202555027E-13	-1.09113274154873E-12	-1.99521415597483E-12	-2.83694512802671E-12	-2.96164601277514E-12	-2.08873981953615E-12
0.01754	-1.37170973223269E-12	-3.86572742720123E-12	-1.58993628054244E-12	-1.15348318392295E-12	-6.54679644929241E-13	-9.66431856800308E-13	-6.54679644929241E-13	-1.37170973223269E-12	-1.58993628054244E-12	-2.15109026191036E-12	2.8057699068396E-13	-1.34053451104559E-12	-2.3069663678459E-12	-2.74341946446539E-12	-2.49401769496854E-12	-2.36931681022011E-12
0.01756	-2.05756459834904E-12	-3.95925309076255E-12	-1.34053451104559E-12	-1.34053451104559E-12	-8.10555750864774E-13	-1.12230796273584E-12	-1.09113274154873E-12	-1.18465840511005E-12	-1.68346194410376E-12	-2.27579114665879E-12	9.04081414426094E-13	-1.62111150172955E-12	-2.61871857971696E-12	-2.55636813734275E-12	-1.96403893478772E-12	-2.8057699068396E-12
0.01758	-2.61871857971696E-12	-4.02160353313676E-12	-9.04081414426094E-13	-1.34053451104559E-12	-9.97607077987414E-13	-1.4028849534198E-12	-1.4028849534198E-12	-1.15348318392295E-12	-1.80816282885219E-12	-2.338141589033E-12	1.15348318392295E-12	-1.8393380500393E-12	-2.8057699068396E-12	-1.93286371360062E-12	-1.58993628054244E-12	-3.2422230034591E-12
0.0176	-2.83694512802671E-12	-3.95925309076255E-12	-7.48205308490561E-13	-1.46523539579401E-12	-1.27818406867137E-12	-1.8393380500393E-12	-1.49641061698112E-12	-1.27818406867137E-12	-1.68346194410376E-12	-2.36931681022011E-12	8.10555750864774E-13	-2.11991504072326E-12	-2.83694512802671E-12	-1.30935928985848E-12	-1.4028849534198E-12	-3.7098513212657E-12
0.01762	-2.74341946446539E-12	-4.05277875432387E-12	-1.05995752036163E-12	-1.34053451104559E-12	-1.43406017460691E-12	-2.21344070428458E-12	-1.49641061698112E-12	-1.62111150172955E-12	-1.58993628054244E-12	-2.40049203140722E-12	3.7410265424528E-13	-1.96403893478772E-12	-2.55636813734275E-12	-7.17030087303454E-13	-1.27818406867137E-12	-3.92807786957544E-12
0.01764	-2.40049203140722E-12	-3.86572742720123E-12	-1.4028849534198E-12	-1.12230796273584E-12	-1.37170973223269E-12	-2.27579114665879E-12	-1.37170973223269E-12	-1.8705132712264E-12	-1.49641061698112E-12	-2.02638937716194E-12	-1.24700884748427E-13	-2.02638937716194E-12	-2.18226548309747E-12	-4.98803538993707E-13	-1.37170973223269E-12	-3.95925309076255E-12
0.01766	-1.96403893478772E-12	-3.55397521533016E-12	-1.71463716529087E-12	-7.48205308490561E-13	-1.52758583816823E-12	-1.99521415597483E-12	-1.34053451104559E-12	-1.77698760766508E-12	-1.37170973223269E-12	-1.58993628054244E-12	-5.92329202555027E-13	-2.11991504072326E-12	-1.77698760766508E-12	-7.48205308490561E-13	-1.62111150172955E-12	-3.7410265424528E-12
0.01768	-1.49641061698112E-12	-3.02399645514935E-12	-1.74581238647798E-12	-4.67628317806601E-13	-1.65228672291666E-12	-1.58993628054244E-12	-1.34053451104559E-12	-1.58993628054244E-12	-1.15348318392295E-12	-1.15348318392295E-12	-9.35256635613201E-13	-2.21344070428458E-12	-1.49641061698112E-12	-1.30935928985848E-12	-2.05756459834904E-12	-3.46044955176884E-12
0.0177	-9.66431856800308E-13	-2.27579114665879E-12	-1.49641061698112E-12	-4.98803538993707E-13	-1.71463716529087E-12	-9.35256635613201E-13	-1.34053451104559E-12	-1.27818406867137E-12	-8.72906193238988E-13	-8.72906193238988E-13	-1.24700884748427E-12	-2.43166725259432E-12	-1.37170973223269E-12	-1.74581238647798E-12	-2.338141589033E-12	-2.99282123396224E-12
0.01772	-4.98803538993707E-13	-1.68346194410376E-12	-1.18465840511005E-12	-8.72906193238988E-13	-1.65228672291666E-12	-4.36453096619494E-13	-1.46523539579401E-12	-1.05995752036163E-12	-5.92329202555027E-13	-5.61153981367921E-13	-1.12230796273584E-12	-2.55636813734275E-12	-1.49641061698112E-12	-1.80816282885219E-12	-2.36931681022011E-12	-2.64989380090407E-12
0.01774	-2.8057699068396E-13	-1.15348318392295E-12	-9.66431856800308E-13	-1.24700884748427E-12	-1.58993628054244E-12	0	-1.77698760766508E-12	-1.12230796273584E-12	-4.05277875432387E-13	-1.8705132712264E-13	-1.12230796273584E-12	-2.7745946856525E-12	-1.68346194410376E-12	-1.74581238647798E-12	-2.58754335852986E-12	-2.46284247378143E-12
0.01776	-3.42927433058174E-13	-8.10555750864774E-13	-1.02878229917452E-12	-1.15348318392295E-12	-1.43406017460691E-12	1.55876105935534E-13	-1.8705132712264E-12	-1.37170973223269E-12	-4.36453096619494E-13	1.55876105935534E-13	-1.18465840511005E-12	-2.96164601277514E-12	-1.90168849241351E-12	-1.62111150172955E-12	-2.64989380090407E-12	-2.3069663678459E-12
0.01778	-6.54679644929241E-13	-6.23504423742134E-13	-1.12230796273584E-12	-1.09113274154873E-12	-1.34053451104559E-12	3.11752211871067E-13	-1.90168849241351E-12	-1.55876105935534E-12	-5.61153981367921E-13	3.11752211871067E-14	-1.46523539579401E-12	-3.05517167633646E-12	-2.08873981953615E-12	-1.74581238647798E-12	-2.46284247378143E-12	-2.21344070428458E-12
0.0178	-9.97607077987414E-13	-2.8057699068396E-13	-1.05995752036163E-12	-9.35256635613201E-13	-1.27818406867137E-12	4.98803538993707E-13	-1.55876105935534E-12	-1.62111150172955E-12	-8.41730972051881E-13	-2.8057699068396E-13	-1.77698760766508E-12	-3.14869733989778E-12	-2.24461592547168E-12	-2.02638937716194E-12	-2.11991504072326E-12	-2.18226548309747E-12
0.01782	-1.4028849534198E-12	6.23504423742134E-14	-8.41730972051881E-13	-7.48205308490561E-13	-1.52758583816823E-12	6.23504423742134E-13	-1.12230796273584E-12	-1.34053451104559E-12	-9.04081414426094E-13	-6.54679644929241E-13	-2.11991504072326E-12	-3.11752211871067E-12	-2.46284247378143E-12	-2.61871857971696E-12	-1.74581238647798E-12	-2.21344070428458E-12
0.01784	-1.65228672291666E-12	2.8057699068396E-13	-7.48205308490561E-13	-8.10555750864774E-13	-1.71463716529087E-12	6.23504423742134E-13	-7.79380529677668E-13	-1.30935928985848E-12	-1.18465840511005E-12	-8.72906193238988E-13	-2.36931681022011E-12	-2.89929557040092E-12	-2.71224424327828E-12	-2.89929557040092E-12	-1.49641061698112E-12	-2.05756459834904E-12
0.01786	-1.65228672291666E-12	3.11752211871067E-13	-9.04081414426094E-13	-7.48205308490561E-13	-1.58993628054244E-12	4.36453096619494E-13	-7.48205308490561E-13	-1.4028849534198E-12	-1.4028849534198E-12	-9.35256635613201E-13	-2.49401769496854E-12	-2.68106902209118E-12	-2.7745946856525E-12	-3.05517167633646E-12	-1.49641061698112E-12	-1.8705132712264E-12
0.01788	-1.37170973223269E-12	-6.23504423742134E-14	-1.09113274154873E-12	-8.41730972051881E-13	-1.34053451104559E-12	1.55876105935534E-13	-8.41730972051881E-13	-1.49641061698112E-12	-1.68346194410376E-12	-9.66431856800308E-13	-1.99521415597483E-12	-2.15109026191036E-12	-2.86812034921382E-12	-2.89929557040092E-12	-1.43406017460691E-12	-1.77698760766508E-12
0.0179	-9.35256635613201E-13	-3.7410265424528E-13	-1.58993628054244E-12	-7.17030087303454E-13	-1.05995752036163E-12	-2.18226548309747E-13	-1.02878229917452E-12	-1.4028849534198E-12	-1.96403893478772E-12	-9.97607077987414E-13	-1.52758583816823E-12	-1.55876105935534E-12	-2.89929557040092E-12	-2.58754335852986E-12	-1.24700884748427E-12	-1.55876105935534E-12
0.01792	-4.67628317806601E-13	-5.92329202555027E-13	-1.99521415597483E-12	-6.85854866116347E-13	-9.35256635613201E-13	-4.36453096619494E-13	-1.09113274154873E-12	-1.30935928985848E-12	-2.21344070428458E-12	-9.97607077987414E-13	-1.12230796273584E-12	-1.30935928985848E-12	-2.74341946446539E-12	-2.21344070428458E-12	-1.21583362629716E-12	-1.43406017460691E-12
0.01794	6.23504423742134E-14	-7.17030087303454E-13	-2.3069663678459E-12	-4.36453096619494E-13	-1.05995752036163E-12	-5.61153981367921E-13	-9.35256635613201E-13	-1.21583362629716E-12	-2.49401769496854E-12	-1.05995752036163E-12	-9.97607077987414E-13	-1.52758583816823E-12	-2.74341946446539E-12	-1.8705132712264E-12	-1.46523539579401E-12	-1.46523539579401E-12
0.01796	2.49401769496854E-13	-6.85854866116347E-13	-2.55636813734275E-12	-3.11752211871067E-13	-1.12230796273584E-12	-5.92329202555027E-13	-7.48205308490561E-13	-1.12230796273584E-12	-2.61871857971696E-12	-9.35256635613201E-13	-1.15348318392295E-12	-1.55876105935534E-12	-2.74341946446539E-12	-1.37170973223269E-12	-1.8705132712264E-12	-1.58993628054244E-12
0.01798	0	-7.79380529677668E-13	-2.86812034921382E-12	0	-1.09113274154873E-12	-5.92329202555027E-13	-5.29978760180814E-13	-1.21583362629716E-12	-2.7745946856525E-12	-8.10555750864774E-13	-1.49641061698112E-12	-1.30935928985848E-12	-2.55636813734275E-12	-9.66431856800308E-13	-2.338141589033E-12	-1.65228672291666E-12
0.018	-2.8057699068396E-13	-8.41730972051881E-13	-3.08634689752356E-12	2.49401769496854E-13	-1.09113274154873E-12	-8.41730972051881E-13	-4.67628317806601E-13	-1.27818406867137E-12	-2.93047079158803E-12	-6.54679644929241E-13	-1.80816282885219E-12	-1.09113274154873E-12	-2.36931681022011E-12	-1.02878229917452E-12	-2.49401769496854E-12	-1.68346194410376E-12
0.01802	-7.79380529677668E-13	-1.12230796273584E-12	-2.99282123396224E-12	3.11752211871067E-13	-9.97607077987414E-13	-1.15348318392295E-12	-4.36453096619494E-13	-1.37170973223269E-12	-2.99282123396224E-12	-7.17030087303454E-13	-2.18226548309747E-12	-8.41730972051881E-13	-2.05756459834904E-12	-1.43406017460691E-12	-2.338141589033E-12	-1.80816282885219E-12
0.01804	-9.97607077987414E-13	-1.34053451104559E-12	-2.64989380090407E-12	3.7410265424528E-13	-9.04081414426094E-13	-1.49641061698112E-12	-3.7410265424528E-13	-1.4028849534198E-12	-2.7745946856525E-12	-6.85854866116347E-13	-2.15109026191036E-12	-4.98803538993707E-13	-1.68346194410376E-12	-2.11991504072326E-12	-1.96403893478772E-12	-1.8705132712264E-12
0.01806	-1.05995752036163E-12	-1.18465840511005E-12	-2.3069663678459E-12	3.42927433058174E-13	-8.41730972051881E-13	-1.93286371360062E-12	-2.8057699068396E-13	-1.46523539579401E-12	-2.27579114665879E-12	-6.85854866116347E-13	-1.8705132712264E-12	-2.49401769496854E-13	-1.24700884748427E-12	-2.58754335852986E-12	-1.8705132712264E-12	-2.11991504072326E-12
0.01808	-9.66431856800308E-13	-1.24700884748427E-12	-2.15109026191036E-12	0	-9.35256635613201E-13	-2.11991504072326E-12	-2.49401769496854E-13	-1.4028849534198E-12	-1.74581238647798E-12	-6.85854866116347E-13	-1.49641061698112E-12	-1.55876105935534E-13	-9.35256635613201E-13	-2.71224424327828E-12	-1.80816282885219E-12	-2.49401769496854E-12
0.0181	-8.10555750864774E-13	-1.30935928985848E-12	-2.05756459834904E-12	-5.29978760180814E-13	-1.09113274154873E-12	-2.18226548309747E-12	-2.18226548309747E-13	-1.21583362629716E-12	-1.27818406867137E-12	-6.85854866116347E-13	-1.05995752036163E-12	-1.8705132712264E-13	-6.23504423742134E-13	-2.61871857971696E-12	-1.8705132712264E-12	-3.08634689752356E-12
0.01812	-5.92329202555027E-13	-1.30935928985848E-12	-2.05756459834904E-12	-1.34053451104559E-12	-1.18465840511005E-12	-2.08873981953615E-12	-1.55876105935534E-13	-9.04081414426094E-13	-9.35256635613201E-13	-5.92329202555027E-13	-8.10555750864774E-13	-5.61153981367921E-13	-4.36453096619494E-13	-2.55636813734275E-12	-2.05756459834904E-12	-3.2733982246462E-12
0.01814	-4.05277875432387E-13	-1.49641061698112E-12	-2.11991504072326E-12	-1.93286371360062E-12	-1.27818406867137E-12	-1.90168849241351E-12	-9.35256635613201E-14	-6.85854866116347E-13	-6.85854866116347E-13	-4.67628317806601E-13	-6.23504423742134E-13	-9.97607077987414E-13	-4.67628317806601E-13	-2.43166725259432E-12	-2.338141589033E-12	-3.14869733989778E-12
0.01816	-3.7410265424528E-13	-1.65228672291666E-12	-2.36931681022011E-12	-2.27579114665879E-12	-1.37170973223269E-12	-1.68346194410376E-12	-3.7410265424528E-13	-5.61153981367921E-13	-5.61153981367921E-13	-4.36453096619494E-13	-6.85854866116347E-13	-1.43406017460691E-12	-7.17030087303454E-13	-2.27579114665879E-12	-2.74341946446539E-12	-2.83694512802671E-12
0.01818	-2.8057699068396E-13	-1.8705132712264E-12	-2.64989380090407E-12	-2.18226548309747E-12	-1.49641061698112E-12	-1.58993628054244E-12	-7.17030087303454E-13	-8.10555750864774E-13	-4.98803538993707E-13	-7.79380529677668E-13	-7.17030087303454E-13	-1.74581238647798E-12	-1.09113274154873E-12	-2.11991504072326E-12	-3.14869733989778E-12	-2.40049203140722E-12
0.0182	-3.11752211871067E-13	-2.36931681022011E-12	-2.52519291615564E-12	-1.8393380500393E-12	-1.58993628054244E-12	-1.74581238647798E-12	-1.05995752036163E-12	-1.15348318392295E-12	-4.67628317806601E-13	-9.66431856800308E-13	-5.92329202555027E-13	-1.74581238647798E-12	-1.34053451104559E-12	-2.02638937716194E-12	-3.58515043651727E-12	-1.99521415597483E-12
0.01822	-2.8057699068396E-13	-2.96164601277514E-12	-2.3069663678459E-12	-1.74581238647798E-12	-1.52758583816823E-12	-1.99521415597483E-12	-1.24700884748427E-12	-1.49641061698112E-12	-4.98803538993707E-13	-1.21583362629716E-12	-4.36453096619494E-13	-1.43406017460691E-12	-1.58993628054244E-12	-1.93286371360062E-12	-3.83455220601412E-12	-1.68346194410376E-12
0.01824	-6.54679644929241E-13	-3.46044955176884E-12	-2.05756459834904E-12	-1.68346194410376E-12	-1.27818406867137E-12	-2.27579114665879E-12	-1.27818406867137E-12	-1.55876105935534E-12	-4.98803538993707E-13	-1.43406017460691E-12	-4.05277875432387E-13	-1.09113274154873E-12	-1.71463716529087E-12	-1.93286371360062E-12	-3.99042831194966E-12	-1.43406017460691E-12
0.01826	-1.09113274154873E-12	-3.77220176363991E-12	-1.8705132712264E-12	-1.65228672291666E-12	-9.97607077987414E-13	-2.24461592547168E-12	-1.43406017460691E-12	-1.58993628054244E-12	-6.23504423742134E-13	-1.46523539579401E-12	-4.67628317806601E-13	-7.17030087303454E-13	-1.58993628054244E-12	-1.99521415597483E-12	-3.95925309076255E-12	-1.30935928985848E-12
0.01828	-1.8705132712264E-12	-3.64750087889148E-12	-1.68346194410376E-12	-1.68346194410376E-12	-8.72906193238988E-13	-2.05756459834904E-12	-1.62111150172955E-12	-1.52758583816823E-12	-7.48205308490561E-13	-1.18465840511005E-12	-7.17030087303454E-13	-4.67628317806601E-13	-1.43406017460691E-12	-2.24461592547168E-12	-3.58515043651727E-12	-1.18465840511005E-12
0.0183	-2.61871857971696E-12	-3.46044955176884E-12	-1.43406017460691E-12	-1.58993628054244E-12	-1.15348318392295E-12	-1.90168849241351E-12	-1.52758583816823E-12	-1.30935928985848E-12	-9.35256635613201E-13	-7.79380529677668E-13	-1.02878229917452E-12	-4.67628317806601E-13	-1.34053451104559E-12	-2.58754335852986E-12	-2.99282123396224E-12	-1.15348318392295E-12
0.01832	-3.21104778227199E-12	-3.14869733989778E-12	-1.4028849534198E-12	-1.24700884748427E-12	-1.18465840511005E-12	-1.43406017460691E-12	-1.34053451104559E-12	-1.18465840511005E-12	-1.05995752036163E-12	-7.48205308490561E-13	-1.30935928985848E-12	-6.85854866116347E-13	-1.24700884748427E-12	-2.7745946856525E-12	-2.36931681022011E-12	-1.34053451104559E-12
0.01834	-3.39809910939463E-12	-2.8057699068396E-12	-1.58993628054244E-12	-9.35256635613201E-13	-1.43406017460691E-12	-1.09113274154873E-12	-1.09113274154873E-12	-1.18465840511005E-12	-9.35256635613201E-13	-8.10555750864774E-13	-1.52758583816823E-12	-8.72906193238988E-13	-1.21583362629716E-12	-2.8057699068396E-12	-1.90168849241351E-12	-1.58993628054244E-12
0.01836	-3.2422230034591E-12	-2.46284247378143E-12	-1.8705132712264E-12	-5.92329202555027E-13	-1.68346194410376E-12	-9.04081414426094E-13	-1.05995752036163E-12	-1.21583362629716E-12	-7.48205308490561E-13	-9.66431856800308E-13	-1.68346194410376E-12	-8.72906193238988E-13	-1.34053451104559E-12	-2.64989380090407E-12	-1.74581238647798E-12	-1.80816282885219E-12
0.01838	-2.96164601277514E-12	-2.338141589033E-12	-2.24461592547168E-12	-5.61153981367921E-13	-1.8705132712264E-12	-9.35256635613201E-13	-1.18465840511005E-12	-1.30935928985848E-12	-4.05277875432387E-13	-1.18465840511005E-12	-1.71463716529087E-12	-9.97607077987414E-13	-1.71463716529087E-12	-2.55636813734275E-12	-1.99521415597483E-12	-2.21344070428458E-12
0.0184	-2.68106902209118E-12	-2.21344070428458E-12	-2.46284247378143E-12	-6.23504423742134E-13	-1.8705132712264E-12	-1.21583362629716E-12	-1.15348318392295E-12	-1.09113274154873E-12	-1.24700884748427E-13	-1.30935928985848E-12	-1.71463716529087E-12	-1.27818406867137E-12	-2.05756459834904E-12	-2.338141589033E-12	-2.3069663678459E-12	-2.64989380090407E-12
0.01842	-2.43166725259432E-12	-2.18226548309747E-12	-2.71224424327828E-12	-4.98803538993707E-13	-1.55876105935534E-12	-1.18465840511005E-12	-1.24700884748427E-12	-4.67628317806601E-13	1.55876105935534E-13	-1.27818406867137E-12	-1.90168849241351E-12	-1.77698760766508E-12	-2.36931681022011E-12	-2.3069663678459E-12	-2.58754335852986E-12	-2.89929557040092E-12
0.01844	-2.21344070428458E-12	-1.99521415597483E-12	-2.99282123396224E-12	-4.05277875432387E-13	-9.97607077987414E-13	-9.04081414426094E-13	-1.27818406867137E-12	-1.8705132712264E-13	2.18226548309747E-13	-9.97607077987414E-13	-2.24461592547168E-12	-2.08873981953615E-12	-2.55636813734275E-12	-2.3069663678459E-12	-2.46284247378143E-12	-3.17987256108488E-12
0.01846	-1.90168849241351E-12	-1.49641061698112E-12	-3.30457344583331E-12	-4.67628317806601E-13	-4.98803538993707E-13	-4.67628317806601E-13	-1.4028849534198E-12	-1.8705132712264E-13	1.55876105935534E-13	-7.17030087303454E-13	-2.49401769496854E-12	-2.21344070428458E-12	-2.58754335852986E-12	-2.27579114665879E-12	-2.18226548309747E-12	-3.2422230034591E-12
0.01848	-1.8393380500393E-12	-1.12230796273584E-12	-3.17987256108488E-12	-7.79380529677668E-13	-1.55876105935534E-13	6.23504423742134E-14	-1.74581238647798E-12	-4.67628317806601E-13	0	-7.48205308490561E-13	-2.61871857971696E-12	-2.46284247378143E-12	-2.74341946446539E-12	-2.18226548309747E-12	-1.71463716529087E-12	-3.39809910939463E-12
0.0185	-1.90168849241351E-12	-9.04081414426094E-13	-2.55636813734275E-12	-1.18465840511005E-12	-4.98803538993707E-13	3.7410265424528E-13	-1.96403893478772E-12	-9.04081414426094E-13	-1.8705132712264E-13	-6.85854866116347E-13	-2.74341946446539E-12	-2.89929557040092E-12	-2.83694512802671E-12	-2.18226548309747E-12	-1.34053451104559E-12	-3.49162477295595E-12
0.01852	-1.80816282885219E-12	-6.54679644929241E-13	-1.55876105935534E-12	-1.55876105935534E-12	-1.34053451104559E-12	4.67628317806601E-13	-1.96403893478772E-12	-1.21583362629716E-12	-3.11752211871067E-13	-6.54679644929241E-13	-2.86812034921382E-12	-3.17987256108488E-12	-2.89929557040092E-12	-2.18226548309747E-12	-1.09113274154873E-12	-3.61632565770438E-12
0.01854	-1.74581238647798E-12	-5.29978760180814E-13	-4.36453096619494E-13	-1.74581238647798E-12	-2.24461592547168E-12	3.11752211871067E-13	-1.90168849241351E-12	-1.49641061698112E-12	0	-6.85854866116347E-13	-2.86812034921382E-12	-3.2733982246462E-12	-2.99282123396224E-12	-2.338141589033E-12	-1.02878229917452E-12	-3.7410265424528E-12
0.01856	-1.80816282885219E-12	-4.67628317806601E-13	2.49401769496854E-13	-1.65228672291666E-12	-2.86812034921382E-12	9.35256635613201E-14	-1.8393380500393E-12	-1.65228672291666E-12	2.8057699068396E-13	-6.54679644929241E-13	-2.71224424327828E-12	-2.96164601277514E-12	-2.83694512802671E-12	-2.3069663678459E-12	-1.05995752036163E-12	-3.83455220601412E-12
0.01858	-1.77698760766508E-12	-5.61153981367921E-13	5.92329202555027E-13	-1.62111150172955E-12	-3.05517167633646E-12	1.8705132712264E-13	-1.58993628054244E-12	-1.80816282885219E-12	4.67628317806601E-13	-8.72906193238988E-13	-2.49401769496854E-12	-2.36931681022011E-12	-2.71224424327828E-12	-2.21344070428458E-12	-1.15348318392295E-12	-3.99042831194966E-12
0.0186	-1.55876105935534E-12	-6.23504423742134E-13	3.7410265424528E-13	-1.52758583816823E-12	-2.68106902209118E-12	3.7410265424528E-13	-1.30935928985848E-12	-1.68346194410376E-12	3.7410265424528E-13	-8.72906193238988E-13	-2.3069663678459E-12	-1.68346194410376E-12	-2.55636813734275E-12	-1.93286371360062E-12	-1.4028849534198E-12	-3.80337698482702E-12
0.01862	-1.12230796273584E-12	-3.11752211871067E-13	9.35256635613201E-14	-1.46523539579401E-12	-1.99521415597483E-12	5.92329202555027E-13	-7.48205308490561E-13	-1.49641061698112E-12	-1.8705132712264E-13	-9.66431856800308E-13	-1.90168849241351E-12	-1.18465840511005E-12	-2.52519291615564E-12	-1.65228672291666E-12	-1.68346194410376E-12	-3.36692388820752E-12
0.01864	-5.92329202555027E-13	-9.35256635613201E-14	-3.7410265424528E-13	-1.21583362629716E-12	-1.30935928985848E-12	6.54679644929241E-13	-2.18226548309747E-13	-1.18465840511005E-12	-8.72906193238988E-13	-1.05995752036163E-12	-1.27818406867137E-12	-1.09113274154873E-12	-2.43166725259432E-12	-1.43406017460691E-12	-1.90168849241351E-12	-2.93047079158803E-12
0.01866	-6.23504423742134E-14	3.11752211871067E-14	-5.61153981367921E-13	-8.41730972051881E-13	-8.72906193238988E-13	4.98803538993707E-13	0	-8.72906193238988E-13	-1.8393380500393E-12	-9.35256635613201E-13	-7.79380529677668E-13	-1.27818406867137E-12	-2.21344070428458E-12	-1.55876105935534E-12	-1.8705132712264E-12	-2.61871857971696E-12
0.01868	4.36453096619494E-13	-9.35256635613201E-14	-4.67628317806601E-13	-4.98803538993707E-13	-6.54679644929241E-13	2.8057699068396E-13	0	-4.36453096619494E-13	-2.74341946446539E-12	-8.10555750864774E-13	-7.17030087303454E-13	-1.62111150172955E-12	-1.77698760766508E-12	-1.80816282885219E-12	-1.77698760766508E-12	-2.36931681022011E-12
0.0187	5.92329202555027E-13	-1.8705132712264E-13	-2.8057699068396E-13	-2.49401769496854E-13	-6.23504423742134E-13	1.24700884748427E-13	-1.24700884748427E-13	-2.18226548309747E-13	-3.2733982246462E-12	-6.23504423742134E-13	-8.41730972051881E-13	-1.8393380500393E-12	-1.46523539579401E-12	-2.15109026191036E-12	-1.55876105935534E-12	-2.338141589033E-12
0.01872	5.29978760180814E-13	-3.11752211871067E-13	-2.18226548309747E-13	-4.36453096619494E-13	-6.54679644929241E-13	-6.23504423742134E-14	-1.8705132712264E-13	-1.55876105935534E-13	-3.42927433058174E-12	-5.92329202555027E-13	-1.05995752036163E-12	-1.80816282885219E-12	-1.4028849534198E-12	-2.24461592547168E-12	-1.27818406867137E-12	-2.43166725259432E-12
0.01874	2.8057699068396E-13	-4.05277875432387E-13	-4.05277875432387E-13	-8.10555750864774E-13	-6.54679644929241E-13	-1.55876105935534E-13	-2.18226548309747E-13	-3.11752211871067E-13	-3.17987256108488E-12	-4.67628317806601E-13	-1.05995752036163E-12	-1.77698760766508E-12	-1.43406017460691E-12	-2.3069663678459E-12	-1.15348318392295E-12	-2.36931681022011E-12
0.01876	-6.23504423742134E-14	-2.8057699068396E-13	-9.97607077987414E-13	-1.12230796273584E-12	-6.85854866116347E-13	-1.8705132712264E-13	-4.05277875432387E-13	-3.11752211871067E-13	-2.64989380090407E-12	-4.67628317806601E-13	-1.24700884748427E-12	-1.80816282885219E-12	-1.71463716529087E-12	-2.21344070428458E-12	-1.12230796273584E-12	-2.27579114665879E-12
0.01878	-4.67628317806601E-13	-6.23504423742134E-14	-1.96403893478772E-12	-1.34053451104559E-12	-6.85854866116347E-13	-2.18226548309747E-13	-7.79380529677668E-13	-1.24700884748427E-13	-1.8393380500393E-12	-3.42927433058174E-13	-1.4028849534198E-12	-1.80816282885219E-12	-2.11991504072326E-12	-1.8705132712264E-12	-1.24700884748427E-12	-1.99521415597483E-12
0.0188	-9.35256635613201E-13	0	-2.8057699068396E-12	-1.18465840511005E-12	-8.10555750864774E-13	-4.36453096619494E-13	-1.12230796273584E-12	-9.35256635613201E-14	-1.15348318392295E-12	-2.49401769496854E-13	-1.52758583816823E-12	-1.8705132712264E-12	-2.24461592547168E-12	-1.65228672291666E-12	-1.43406017460691E-12	-1.77698760766508E-12
0.01882	-1.43406017460691E-12	-2.8057699068396E-13	-3.58515043651727E-12	-8.41730972051881E-13	-6.85854866116347E-13	-5.29978760180814E-13	-1.46523539579401E-12	-2.18226548309747E-13	-6.85854866116347E-13	0	-1.65228672291666E-12	-1.8705132712264E-12	-2.24461592547168E-12	-1.71463716529087E-12	-1.77698760766508E-12	-1.55876105935534E-12
0.01884	-1.96403893478772E-12	-6.85854866116347E-13	-3.92807786957544E-12	-4.05277875432387E-13	-3.11752211871067E-13	-6.54679644929241E-13	-1.65228672291666E-12	-4.36453096619494E-13	-4.98803538993707E-13	-9.35256635613201E-14	-1.62111150172955E-12	-1.68346194410376E-12	-2.43166725259432E-12	-1.96403893478772E-12	-2.21344070428458E-12	-1.49641061698112E-12
0.01886	-2.24461592547168E-12	-1.4028849534198E-12	-3.67867610007859E-12	3.11752211871067E-14	2.18226548309747E-13	-7.79380529677668E-13	-1.58993628054244E-12	-9.97607077987414E-13	-4.98803538993707E-13	-3.7410265424528E-13	-1.49641061698112E-12	-1.52758583816823E-12	-2.61871857971696E-12	-2.40049203140722E-12	-2.58754335852986E-12	-1.62111150172955E-12
0.01888	-2.27579114665879E-12	-1.96403893478772E-12	-3.05517167633646E-12	2.18226548309747E-13	6.54679644929241E-13	-1.05995752036163E-12	-1.37170973223269E-12	-1.46523539579401E-12	-4.05277875432387E-13	-1.05995752036163E-12	-1.37170973223269E-12	-1.34053451104559E-12	-2.71224424327828E-12	-2.89929557040092E-12	-2.99282123396224E-12	-1.71463716529087E-12
0.0189	-1.96403893478772E-12	-2.36931681022011E-12	-2.43166725259432E-12	2.8057699068396E-13	7.79380529677668E-13	-1.24700884748427E-12	-1.21583362629716E-12	-1.62111150172955E-12	-3.11752211871067E-13	-1.62111150172955E-12	-1.21583362629716E-12	-1.02878229917452E-12	-2.58754335852986E-12	-3.39809910939463E-12	-3.58515043651727E-12	-1.8705132712264E-12
0.01892	-1.55876105935534E-12	-2.43166725259432E-12	-1.74581238647798E-12	3.11752211871067E-14	6.23504423742134E-13	-1.30935928985848E-12	-1.09113274154873E-12	-1.62111150172955E-12	-2.18226548309747E-13	-2.08873981953615E-12	-9.97607077987414E-13	-5.61153981367921E-13	-2.52519291615564E-12	-3.77220176363991E-12	-3.99042831194966E-12	-1.90168849241351E-12
0.01894	-1.05995752036163E-12	-2.24461592547168E-12	-1.05995752036163E-12	-5.92329202555027E-13	1.24700884748427E-13	-1.49641061698112E-12	-1.05995752036163E-12	-1.65228672291666E-12	-9.35256635613201E-14	-1.99521415597483E-12	-9.35256635613201E-13	-4.05277875432387E-13	-2.40049203140722E-12	-3.86572742720123E-12	-4.2086548602594E-12	-1.74581238647798E-12
0.01896	-6.54679644929241E-13	-2.15109026191036E-12	-6.54679644929241E-13	-1.24700884748427E-12	-6.23504423742134E-13	-1.80816282885219E-12	-1.12230796273584E-12	-1.55876105935534E-12	-1.8705132712264E-13	-1.93286371360062E-12	-9.97607077987414E-13	-4.67628317806601E-13	-2.21344070428458E-12	-3.83455220601412E-12	-4.02160353313676E-12	-1.46523539579401E-12
0.01898	-3.42927433058174E-13	-2.21344070428458E-12	-3.11752211871067E-13	-1.74581238647798E-12	-1.34053451104559E-12	-2.21344070428458E-12	-1.18465840511005E-12	-1.49641061698112E-12	-3.7410265424528E-13	-1.99521415597483E-12	-1.24700884748427E-12	-7.48205308490561E-13	-1.8705132712264E-12	-3.58515043651727E-12	-3.7410265424528E-12	-1.12230796273584E-12
0.019	-1.24700884748427E-13	-2.27579114665879E-12	-3.11752211871067E-13	-2.02638937716194E-12	-1.90168849241351E-12	-2.49401769496854E-12	-1.46523539579401E-12	-1.62111150172955E-12	-4.67628317806601E-13	-2.21344070428458E-12	-1.37170973223269E-12	-1.30935928985848E-12	-1.49641061698112E-12	-3.14869733989778E-12	-3.33574866702042E-12	-7.17030087303454E-13
0.01902	-3.11752211871067E-14	-2.21344070428458E-12	-4.98803538993707E-13	-1.96403893478772E-12	-2.27579114665879E-12	-2.49401769496854E-12	-1.77698760766508E-12	-1.8393380500393E-12	-6.54679644929241E-13	-2.05756459834904E-12	-1.24700884748427E-12	-1.8393380500393E-12	-1.15348318392295E-12	-2.8057699068396E-12	-2.93047079158803E-12	-6.54679644929241E-13
0.01904	-4.05277875432387E-13	-2.15109026191036E-12	-9.66431856800308E-13	-1.77698760766508E-12	-2.3069663678459E-12	-2.58754335852986E-12	-2.21344070428458E-12	-2.15109026191036E-12	-8.41730972051881E-13	-1.62111150172955E-12	-1.05995752036163E-12	-2.21344070428458E-12	-9.04081414426094E-13	-2.55636813734275E-12	-2.61871857971696E-12	-5.61153981367921E-13
0.01906	-8.72906193238988E-13	-2.11991504072326E-12	-1.37170973223269E-12	-1.18465840511005E-12	-2.08873981953615E-12	-2.24461592547168E-12	-2.46284247378143E-12	-2.52519291615564E-12	-1.02878229917452E-12	-1.18465840511005E-12	-4.98803538993707E-13	-2.18226548309747E-12	-8.10555750864774E-13	-2.40049203140722E-12	-2.43166725259432E-12	-9.04081414426094E-13
0.01908	-1.30935928985848E-12	-1.96403893478772E-12	-1.74581238647798E-12	-6.54679644929241E-13	-1.77698760766508E-12	-2.02638937716194E-12	-2.58754335852986E-12	-2.99282123396224E-12	-1.30935928985848E-12	-6.54679644929241E-13	-1.8705132712264E-13	-1.96403893478772E-12	-9.04081414426094E-13	-2.3069663678459E-12	-2.40049203140722E-12	-1.30935928985848E-12
0.0191	-1.55876105935534E-12	-1.90168849241351E-12	-1.90168849241351E-12	-2.49401769496854E-13	-1.21583362629716E-12	-1.74581238647798E-12	-2.46284247378143E-12	-3.36692388820752E-12	-1.62111150172955E-12	-4.36453096619494E-13	9.35256635613201E-14	-1.65228672291666E-12	-1.12230796273584E-12	-2.3069663678459E-12	-2.61871857971696E-12	-1.8393380500393E-12
0.01912	-1.58993628054244E-12	-1.93286371360062E-12	-1.99521415597483E-12	-2.18226548309747E-13	-6.23504423742134E-13	-1.58993628054244E-12	-2.15109026191036E-12	-3.46044955176884E-12	-1.68346194410376E-12	-3.7410265424528E-13	-3.11752211871067E-14	-1.49641061698112E-12	-1.30935928985848E-12	-1.90168849241351E-12	-3.05517167633646E-12	-2.338141589033E-12
0.01914	-1.49641061698112E-12	-2.18226548309747E-12	-2.21344070428458E-12	-4.36453096619494E-13	3.11752211871067E-14	-1.43406017460691E-12	-1.62111150172955E-12	-2.99282123396224E-12	-1.43406017460691E-12	-3.42927433058174E-13	-4.05277875432387E-13	-1.55876105935534E-12	-1.37170973223269E-12	-1.65228672291666E-12	-3.46044955176884E-12	-2.7745946856525E-12
0.01916	-1.52758583816823E-12	-2.36931681022011E-12	-2.338141589033E-12	-6.23504423742134E-13	6.85854866116347E-13	-1.34053451104559E-12	-1.15348318392295E-12	-2.55636813734275E-12	-1.21583362629716E-12	-3.7410265424528E-13	-1.12230796273584E-12	-1.68346194410376E-12	-1.21583362629716E-12	-1.12230796273584E-12	-3.64750087889148E-12	-3.08634689752356E-12
0.01918	-1.49641061698112E-12	-2.18226548309747E-12	-2.43166725259432E-12	-8.41730972051881E-13	8.10555750864774E-13	-1.34053451104559E-12	-6.85854866116347E-13	-2.02638937716194E-12	-9.66431856800308E-13	-4.98803538993707E-13	-1.8393380500393E-12	-1.8393380500393E-12	-1.05995752036163E-12	-6.54679644929241E-13	-3.55397521533016E-12	-3.39809910939463E-12
0.0192	-1.58993628054244E-12	-1.99521415597483E-12	-2.40049203140722E-12	-8.41730972051881E-13	6.85854866116347E-13	-1.46523539579401E-12	-3.7410265424528E-13	-1.90168849241351E-12	-9.66431856800308E-13	-6.54679644929241E-13	-2.27579114665879E-12	-1.8393380500393E-12	-9.35256635613201E-13	-4.05277875432387E-13	-3.14869733989778E-12	-3.30457344583331E-12
0.01922	-1.71463716529087E-12	-2.05756459834904E-12	-2.15109026191036E-12	-6.85854866116347E-13	9.35256635613201E-14	-1.74581238647798E-12	-1.8705132712264E-13	-2.21344070428458E-12	-1.24700884748427E-12	-8.41730972051881E-13	-2.61871857971696E-12	-1.8393380500393E-12	-9.66431856800308E-13	-5.61153981367921E-13	-2.52519291615564E-12	-2.96164601277514E-12
0.01924	-1.96403893478772E-12	-2.02638937716194E-12	-1.80816282885219E-12	-3.7410265424528E-13	-8.41730972051881E-13	-1.96403893478772E-12	-9.35256635613201E-14	-2.74341946446539E-12	-1.58993628054244E-12	-9.97607077987414E-13	-2.93047079158803E-12	-2.05756459834904E-12	-1.05995752036163E-12	-6.23504423742134E-13	-2.08873981953615E-12	-2.46284247378143E-12
0.01926	-1.90168849241351E-12	-2.05756459834904E-12	-1.43406017460691E-12	0	-1.77698760766508E-12	-2.40049203140722E-12	1.24700884748427E-13	-3.11752211871067E-12	-1.8705132712264E-12	-1.02878229917452E-12	-3.05517167633646E-12	-2.46284247378143E-12	-1.27818406867137E-12	-7.48205308490561E-13	-1.77698760766508E-12	-2.15109026191036E-12
0.01928	-1.74581238647798E-12	-1.99521415597483E-12	-1.27818406867137E-12	1.55876105935534E-13	-2.7745946856525E-12	-2.7745946856525E-12	1.8705132712264E-13	-3.33574866702042E-12	-1.93286371360062E-12	-1.02878229917452E-12	-2.8057699068396E-12	-2.74341946446539E-12	-1.58993628054244E-12	-6.23504423742134E-13	-1.58993628054244E-12	-2.08873981953615E-12
0.0193	-1.68346194410376E-12	-1.68346194410376E-12	-1.24700884748427E-12	3.7410265424528E-13	-3.42927433058174E-12	-3.02399645514935E-12	9.35256635613201E-14	-3.17987256108488E-12	-1.77698760766508E-12	-1.05995752036163E-12	-2.27579114665879E-12	-2.89929557040092E-12	-1.93286371360062E-12	-5.61153981367921E-13	-1.62111150172955E-12	-2.3069663678459E-12
0.01932	-1.65228672291666E-12	-1.15348318392295E-12	-1.65228672291666E-12	5.92329202555027E-13	-3.80337698482702E-12	-2.7745946856525E-12	-6.23504423742134E-14	-2.74341946446539E-12	-1.68346194410376E-12	-1.4028849534198E-12	-1.62111150172955E-12	-2.8057699068396E-12	-2.18226548309747E-12	-7.48205308490561E-13	-1.77698760766508E-12	-2.71224424327828E-12
0.01934	-1.71463716529087E-12	-5.92329202555027E-13	-2.11991504072326E-12	7.48205308490561E-13	-3.77220176363991E-12	-2.338141589033E-12	-1.24700884748427E-13	-2.18226548309747E-12	-1.62111150172955E-12	-1.8705132712264E-12	-1.21583362629716E-12	-2.68106902209118E-12	-2.24461592547168E-12	-1.15348318392295E-12	-1.77698760766508E-12	-2.8057699068396E-12
0.01936	-1.77698760766508E-12	-2.49401769496854E-13	-2.61871857971696E-12	6.85854866116347E-13	-3.52279999414306E-12	-1.65228672291666E-12	-1.24700884748427E-13	-1.68346194410376E-12	-1.77698760766508E-12	-2.338141589033E-12	-9.35256635613201E-13	-2.40049203140722E-12	-2.15109026191036E-12	-1.43406017460691E-12	-1.62111150172955E-12	-2.7745946856525E-12
0.01938	-1.65228672291666E-12	-2.49401769496854E-13	-2.96164601277514E-12	6.23504423742134E-13	-3.05517167633646E-12	-9.35256635613201E-13	-3.11752211871067E-14	-1.24700884748427E-12	-1.80816282885219E-12	-2.71224424327828E-12	-9.97607077987414E-13	-2.338141589033E-12	-1.80816282885219E-12	-1.71463716529087E-12	-1.49641061698112E-12	-2.40049203140722E-12
0.0194	-1.34053451104559E-12	-4.67628317806601E-13	-3.2422230034591E-12	4.36453096619494E-13	-2.46284247378143E-12	-5.92329202555027E-13	0	-7.79380529677668E-13	-1.71463716529087E-12	-2.7745946856525E-12	-1.12230796273584E-12	-2.21344070428458E-12	-1.58993628054244E-12	-1.99521415597483E-12	-1.30935928985848E-12	-2.11991504072326E-12
0.01942	-1.12230796273584E-12	-8.72906193238988E-13	-3.58515043651727E-12	6.23504423742134E-14	-1.96403893478772E-12	-3.11752211871067E-13	-9.35256635613201E-14	-3.42927433058174E-13	-1.55876105935534E-12	-2.58754335852986E-12	-1.12230796273584E-12	-2.05756459834904E-12	-1.55876105935534E-12	-2.11991504072326E-12	-1.30935928985848E-12	-1.8705132712264E-12
0.01944	-9.97607077987414E-13	-1.34053451104559E-12	-3.7098513212657E-12	-4.67628317806601E-13	-1.74581238647798E-12	-1.55876105935534E-13	-3.7410265424528E-13	-2.18226548309747E-13	-1.46523539579401E-12	-2.27579114665879E-12	-9.66431856800308E-13	-1.65228672291666E-12	-1.77698760766508E-12	-2.27579114665879E-12	-1.21583362629716E-12	-1.74581238647798E-12
0.01946	-1.02878229917452E-12	-1.8393380500393E-12	-3.7410265424528E-12	-1.02878229917452E-12	-1.71463716529087E-12	3.11752211871067E-14	-7.48205308490561E-13	-3.7410265424528E-13	-1.55876105935534E-12	-1.77698760766508E-12	-7.79380529677668E-13	-1.05995752036163E-12	-2.11991504072326E-12	-2.24461592547168E-12	-1.15348318392295E-12	-1.65228672291666E-12
0.01948	-1.09113274154873E-12	-2.08873981953615E-12	-3.49162477295595E-12	-1.4028849534198E-12	-1.96403893478772E-12	9.35256635613201E-14	-1.27818406867137E-12	-6.54679644929241E-13	-1.65228672291666E-12	-1.24700884748427E-12	-5.92329202555027E-13	-5.92329202555027E-13	-2.49401769496854E-12	-2.11991504072326E-12	-1.12230796273584E-12	-1.68346194410376E-12
0.0195	-1.18465840511005E-12	-2.24461592547168E-12	-2.83694512802671E-12	-1.55876105935534E-12	-2.11991504072326E-12	6.23504423742134E-14	-1.58993628054244E-12	-9.35256635613201E-13	-1.68346194410376E-12	-8.72906193238988E-13	-1.8705132712264E-13	-1.55876105935534E-13	-2.89929557040092E-12	-1.96403893478772E-12	-9.66431856800308E-13	-1.65228672291666E-12
0.01952	-9.97607077987414E-13	-2.21344070428458E-12	-2.18226548309747E-12	-1.37170973223269E-12	-1.96403893478772E-12	-1.24700884748427E-13	-1.77698760766508E-12	-1.21583362629716E-12	-1.77698760766508E-12	-7.79380529677668E-13	1.55876105935534E-13	-1.8705132712264E-13	-3.17987256108488E-12	-1.99521415597483E-12	-1.05995752036163E-12	-1.71463716529087E-12
0.01954	-8.41730972051881E-13	-2.3069663678459E-12	-1.58993628054244E-12	-1.02878229917452E-12	-1.49641061698112E-12	-3.42927433058174E-13	-1.46523539579401E-12	-1.18465840511005E-12	-1.93286371360062E-12	-9.04081414426094E-13	3.42927433058174E-13	-3.11752211871067E-13	-3.30457344583331E-12	-2.02638937716194E-12	-1.24700884748427E-12	-1.49641061698112E-12
0.01956	-6.85854866116347E-13	-2.40049203140722E-12	-1.24700884748427E-12	-7.48205308490561E-13	-9.35256635613201E-13	-3.7410265424528E-13	-1.27818406867137E-12	-1.05995752036163E-12	-1.8393380500393E-12	-1.05995752036163E-12	1.55876105935534E-13	-4.98803538993707E-13	-3.2422230034591E-12	-2.15109026191036E-12	-1.62111150172955E-12	-1.21583362629716E-12
0.01958	-6.85854866116347E-13	-2.49401769496854E-12	-1.24700884748427E-12	-6.85854866116347E-13	-4.36453096619494E-13	-3.11752211871067E-13	-9.66431856800308E-13	-8.41730972051881E-13	-1.65228672291666E-12	-1.4028849534198E-12	-1.55876105935534E-13	-6.54679644929241E-13	-2.99282123396224E-12	-2.24461592547168E-12	-1.96403893478772E-12	-9.04081414426094E-13
0.0196	-8.41730972051881E-13	-2.68106902209118E-12	-1.49641061698112E-12	-5.29978760180814E-13	-1.8705132712264E-13	-2.49401769496854E-13	-6.85854866116347E-13	-4.98803538993707E-13	-1.34053451104559E-12	-1.65228672291666E-12	-4.05277875432387E-13	-7.48205308490561E-13	-2.58754335852986E-12	-2.338141589033E-12	-2.24461592547168E-12	-7.48205308490561E-13
0.01962	-1.24700884748427E-12	-2.7745946856525E-12	-1.65228672291666E-12	-4.67628317806601E-13	-1.8705132712264E-13	-4.05277875432387E-13	-4.36453096619494E-13	-3.7410265424528E-13	-8.72906193238988E-13	-1.8705132712264E-12	-4.67628317806601E-13	-6.85854866116347E-13	-2.40049203140722E-12	-2.64989380090407E-12	-2.36931681022011E-12	-7.48205308490561E-13
0.01964	-1.77698760766508E-12	-2.89929557040092E-12	-1.71463716529087E-12	-4.98803538993707E-13	-4.05277875432387E-13	-8.41730972051881E-13	-2.49401769496854E-13	-3.11752211871067E-13	-6.54679644929241E-13	-2.15109026191036E-12	-4.36453096619494E-13	-7.17030087303454E-13	-2.21344070428458E-12	-3.02399645514935E-12	-2.24461592547168E-12	-6.85854866116347E-13
0.01966	-2.3069663678459E-12	-2.8057699068396E-12	-1.68346194410376E-12	-6.23504423742134E-13	-5.61153981367921E-13	-1.34053451104559E-12	-9.35256635613201E-14	-4.05277875432387E-13	-6.23504423742134E-13	-2.43166725259432E-12	-2.8057699068396E-13	-8.72906193238988E-13	-2.08873981953615E-12	-3.2733982246462E-12	-2.15109026191036E-12	-7.48205308490561E-13
0.01968	-2.93047079158803E-12	-2.7745946856525E-12	-1.43406017460691E-12	-1.09113274154873E-12	-4.67628317806601E-13	-1.77698760766508E-12	-9.35256635613201E-14	-4.67628317806601E-13	-9.66431856800308E-13	-2.61871857971696E-12	-1.55876105935534E-13	-9.97607077987414E-13	-1.99521415597483E-12	-3.17987256108488E-12	-1.93286371360062E-12	-1.02878229917452E-12
0.0197	-3.33574866702042E-12	-2.58754335852986E-12	-1.15348318392295E-12	-1.62111150172955E-12	-1.24700884748427E-13	-2.08873981953615E-12	-3.42927433058174E-13	-6.54679644929241E-13	-1.18465840511005E-12	-2.64989380090407E-12	0	-9.97607077987414E-13	-1.96403893478772E-12	-3.05517167633646E-12	-1.93286371360062E-12	-1.21583362629716E-12
0.01972	-3.49162477295595E-12	-2.36931681022011E-12	-9.66431856800308E-13	-2.21344070428458E-12	9.35256635613201E-14	-2.15109026191036E-12	-5.92329202555027E-13	-8.41730972051881E-13	-1.24700884748427E-12	-2.338141589033E-12	0	-8.72906193238988E-13	-1.96403893478772E-12	-2.8057699068396E-12	-2.02638937716194E-12	-1.24700884748427E-12
0.01974	-3.2733982246462E-12	-2.3069663678459E-12	-8.10555750864774E-13	-2.49401769496854E-12	1.8705132712264E-13	-1.96403893478772E-12	-9.04081414426094E-13	-1.34053451104559E-12	-1.27818406867137E-12	-1.80816282885219E-12	0	-7.79380529677668E-13	-1.8393380500393E-12	-2.43166725259432E-12	-2.11991504072326E-12	-1.12230796273584E-12
0.01976	-2.74341946446539E-12	-1.99521415597483E-12	-7.79380529677668E-13	-2.46284247378143E-12	9.35256635613201E-14	-1.74581238647798E-12	-1.27818406867137E-12	-1.74581238647798E-12	-1.05995752036163E-12	-1.21583362629716E-12	-3.11752211871067E-14	-8.72906193238988E-13	-1.80816282885219E-12	-2.11991504072326E-12	-2.338141589033E-12	-1.05995752036163E-12
0.01978	-1.99521415597483E-12	-1.58993628054244E-12	-7.17030087303454E-13	-2.11991504072326E-12	-9.35256635613201E-14	-1.62111150172955E-12	-1.74581238647798E-12	-2.18226548309747E-12	-8.72906193238988E-13	-6.23504423742134E-13	-6.23504423742134E-14	-1.02878229917452E-12	-1.77698760766508E-12	-1.90168849241351E-12	-2.49401769496854E-12	-1.21583362629716E-12
0.0198	-1.49641061698112E-12	-1.15348318392295E-12	-8.10555750864774E-13	-1.49641061698112E-12	-2.18226548309747E-13	-1.71463716529087E-12	-2.24461592547168E-12	-2.40049203140722E-12	-9.97607077987414E-13	-3.7410265424528E-13	-1.24700884748427E-13	-9.35256635613201E-13	-1.99521415597483E-12	-1.93286371360062E-12	-2.7745946856525E-12	-1.68346194410376E-12
0.01982	-1.18465840511005E-12	-7.79380529677668E-13	-9.35256635613201E-13	-7.79380529677668E-13	-3.42927433058174E-13	-2.08873981953615E-12	-2.55636813734275E-12	-2.55636813734275E-12	-1.18465840511005E-12	-4.05277875432387E-13	-5.61153981367921E-13	-9.66431856800308E-13	-2.21344070428458E-12	-2.15109026191036E-12	-2.68106902209118E-12	-2.46284247378143E-12
0.01984	-9.66431856800308E-13	-7.17030087303454E-13	-1.12230796273584E-12	-1.24700884748427E-13	-3.11752211871067E-13	-2.18226548309747E-12	-2.68106902209118E-12	-2.58754335852986E-12	-1.49641061698112E-12	-8.10555750864774E-13	-1.15348318392295E-12	-1.21583362629716E-12	-2.43166725259432E-12	-2.21344070428458E-12	-2.58754335852986E-12	-3.2733982246462E-12
0.01986	-9.66431856800308E-13	-8.10555750864774E-13	-1.18465840511005E-12	2.49401769496854E-13	-4.67628317806601E-13	-2.08873981953615E-12	-2.58754335852986E-12	-2.46284247378143E-12	-1.68346194410376E-12	-1.12230796273584E-12	-1.90168849241351E-12	-1.65228672291666E-12	-2.61871857971696E-12	-1.90168849241351E-12	-2.61871857971696E-12	-3.92807786957544E-12
0.01988	-1.15348318392295E-12	-1.18465840511005E-12	-1.24700884748427E-12	3.42927433058174E-13	-6.23504423742134E-13	-1.68346194410376E-12	-2.49401769496854E-12	-2.338141589033E-12	-1.71463716529087E-12	-1.27818406867137E-12	-2.74341946446539E-12	-2.08873981953615E-12	-2.61871857971696E-12	-1.58993628054244E-12	-2.64989380090407E-12	-4.52040707213047E-12
0.0199	-1.65228672291666E-12	-1.68346194410376E-12	-1.05995752036163E-12	0	-1.09113274154873E-12	-1.05995752036163E-12	-2.21344070428458E-12	-2.21344070428458E-12	-1.52758583816823E-12	-1.15348318392295E-12	-3.42927433058174E-12	-2.3069663678459E-12	-2.58754335852986E-12	-1.49641061698112E-12	-2.74341946446539E-12	-4.80098406281443E-12
0.01992	-2.05756459834904E-12	-1.8705132712264E-12	-7.79380529677668E-13	-4.05277875432387E-13	-1.8705132712264E-12	-5.92329202555027E-13	-2.11991504072326E-12	-2.11991504072326E-12	-1.15348318392295E-12	-8.41730972051881E-13	-3.67867610007859E-12	-2.18226548309747E-12	-2.36931681022011E-12	-1.80816282885219E-12	-2.68106902209118E-12	-4.83215928400154E-12
0.01994	-2.18226548309747E-12	-1.62111150172955E-12	-4.67628317806601E-13	-9.04081414426094E-13	-2.55636813734275E-12	-1.8705132712264E-13	-1.93286371360062E-12	-2.02638937716194E-12	-8.10555750864774E-13	-5.92329202555027E-13	-3.7410265424528E-12	-1.90168849241351E-12	-2.24461592547168E-12	-2.18226548309747E-12	-2.74341946446539E-12	-4.52040707213047E-12
0.01996	-2.3069663678459E-12	-1.21583362629716E-12	-3.11752211871067E-13	-9.66431856800308E-13	-2.93047079158803E-12	6.23504423742134E-14	-1.74581238647798E-12	-1.74581238647798E-12	-7.48205308490561E-13	-2.49401769496854E-13	-3.55397521533016E-12	-1.65228672291666E-12	-2.21344070428458E-12	-2.49401769496854E-12	-2.61871857971696E-12	-4.27100530263362E-12
0.01998	-2.3069663678459E-12	-8.10555750864774E-13	-3.7410265424528E-13	-7.48205308490561E-13	-3.14869733989778E-12	1.24700884748427E-13	-1.4028849534198E-12	-1.68346194410376E-12	-6.85854866116347E-13	-3.11752211871067E-13	-3.08634689752356E-12	-1.58993628054244E-12	-2.46284247378143E-12	-2.7745946856525E-12	-2.43166725259432E-12	-3.86572742720123E-12
0.02	-1.96403893478772E-12	-4.98803538993707E-13	-8.10555750864774E-13	-4.98803538993707E-13	-2.93047079158803E-12	0	-9.97607077987414E-13	-1.71463716529087E-12	-6.23504423742134E-13	-3.7410265424528E-13	-2.55636813734275E-12	-1.62111150172955E-12	-2.58754335852986E-12	-2.61871857971696E-12	-1.99521415597483E-12	-3.2733982246462E-12
0.02002	-1.49641061698112E-12	-3.42927433058174E-13	-1.37170973223269E-12	-4.05277875432387E-13	-2.49401769496854E-12	-3.42927433058174E-13	-6.54679644929241E-13	-1.8393380500393E-12	-6.54679644929241E-13	-6.23504423742134E-13	-1.80816282885219E-12	-1.58993628054244E-12	-2.74341946446539E-12	-2.40049203140722E-12	-1.55876105935534E-12	-2.93047079158803E-12
0.02004	-1.12230796273584E-12	-2.49401769496854E-13	-1.74581238647798E-12	-4.98803538993707E-13	-1.96403893478772E-12	-8.10555750864774E-13	-4.36453096619494E-13	-1.65228672291666E-12	-7.48205308490561E-13	-8.72906193238988E-13	-9.66431856800308E-13	-1.49641061698112E-12	-2.86812034921382E-12	-2.05756459834904E-12	-1.37170973223269E-12	-2.83694512802671E-12
0.02006	-8.10555750864774E-13	-2.18226548309747E-13	-1.96403893478772E-12	-6.23504423742134E-13	-1.4028849534198E-12	-1.24700884748427E-12	-4.98803538993707E-13	-1.27818406867137E-12	-1.05995752036163E-12	-9.66431856800308E-13	-3.7410265424528E-13	-1.55876105935534E-12	-2.96164601277514E-12	-1.58993628054244E-12	-1.34053451104559E-12	-2.7745946856525E-12
0.02008	-5.29978760180814E-13	-1.24700884748427E-13	-2.18226548309747E-12	-7.48205308490561E-13	-7.48205308490561E-13	-1.34053451104559E-12	-6.23504423742134E-13	-9.66431856800308E-13	-1.4028849534198E-12	-9.04081414426094E-13	9.35256635613201E-14	-1.74581238647798E-12	-3.17987256108488E-12	-1.12230796273584E-12	-1.58993628054244E-12	-2.74341946446539E-12
0.0201	-2.49401769496854E-13	-1.55876105935534E-13	-2.40049203140722E-12	-1.09113274154873E-12	-3.11752211871067E-14	-1.15348318392295E-12	-6.85854866116347E-13	-7.48205308490561E-13	-1.80816282885219E-12	-6.23504423742134E-13	3.42927433058174E-13	-1.8705132712264E-12	-3.39809910939463E-12	-7.79380529677668E-13	-1.71463716529087E-12	-2.55636813734275E-12
0.02012	-2.49401769496854E-13	-2.18226548309747E-13	-2.71224424327828E-12	-1.4028849534198E-12	5.29978760180814E-13	-6.85854866116347E-13	-1.15348318392295E-12	-6.85854866116347E-13	-2.46284247378143E-12	-4.67628317806601E-13	4.67628317806601E-13	-2.11991504072326E-12	-3.33574866702042E-12	-4.67628317806601E-13	-1.8705132712264E-12	-2.18226548309747E-12
0.02014	-3.42927433058174E-13	-2.18226548309747E-13	-2.93047079158803E-12	-1.65228672291666E-12	7.48205308490561E-13	-2.18226548309747E-13	-1.74581238647798E-12	-7.79380529677668E-13	-2.99282123396224E-12	-4.36453096619494E-13	5.29978760180814E-13	-2.15109026191036E-12	-3.08634689752356E-12	-2.8057699068396E-13	-1.71463716529087E-12	-1.62111150172955E-12
0.02016	-6.54679644929241E-13	-2.8057699068396E-13	-2.93047079158803E-12	-1.52758583816823E-12	6.54679644929241E-13	6.23504423742134E-14	-2.18226548309747E-12	-8.10555750864774E-13	-3.49162477295595E-12	-4.36453096619494E-13	3.11752211871067E-13	-1.80816282885219E-12	-2.83694512802671E-12	-2.8057699068396E-13	-1.49641061698112E-12	-1.4028849534198E-12
0.02018	-1.18465840511005E-12	-4.67628317806601E-13	-2.74341946446539E-12	-1.37170973223269E-12	1.55876105935534E-13	6.23504423742134E-14	-2.46284247378143E-12	-7.17030087303454E-13	-3.67867610007859E-12	-6.54679644929241E-13	-9.35256635613201E-14	-1.43406017460691E-12	-2.58754335852986E-12	-4.36453096619494E-13	-1.37170973223269E-12	-1.27818406867137E-12
0.0202	-1.74581238647798E-12	-7.17030087303454E-13	-2.58754335852986E-12	-1.21583362629716E-12	-2.49401769496854E-13	-3.11752211871067E-13	-2.49401769496854E-12	-4.98803538993707E-13	-3.64750087889148E-12	-8.72906193238988E-13	-3.11752211871067E-13	-1.12230796273584E-12	-2.36931681022011E-12	-1.12230796273584E-12	-1.43406017460691E-12	-1.43406017460691E-12
0.02022	-2.3069663678459E-12	-1.05995752036163E-12	-2.36931681022011E-12	-9.66431856800308E-13	-8.10555750864774E-13	-8.41730972051881E-13	-2.27579114665879E-12	-2.8057699068396E-13	-3.36692388820752E-12	-1.21583362629716E-12	-3.42927433058174E-13	-9.66431856800308E-13	-2.338141589033E-12	-1.8705132712264E-12	-1.68346194410376E-12	-1.62111150172955E-12
0.02024	-2.64989380090407E-12	-1.27818406867137E-12	-1.96403893478772E-12	-6.54679644929241E-13	-1.24700884748427E-12	-1.18465840511005E-12	-1.58993628054244E-12	-1.8705132712264E-13	-2.7745946856525E-12	-1.62111150172955E-12	-4.67628317806601E-13	-1.12230796273584E-12	-2.18226548309747E-12	-2.55636813734275E-12	-1.77698760766508E-12	-1.80816282885219E-12
0.02026	-2.58754335852986E-12	-1.21583362629716E-12	-1.80816282885219E-12	-3.42927433058174E-13	-1.55876105935534E-12	-1.4028849534198E-12	-9.04081414426094E-13	-3.11752211871067E-14	-2.21344070428458E-12	-1.8705132712264E-12	-6.23504423742134E-13	-1.43406017460691E-12	-1.93286371360062E-12	-2.96164601277514E-12	-1.71463716529087E-12	-1.8393380500393E-12
0.02028	-2.27579114665879E-12	-1.12230796273584E-12	-1.65228672291666E-12	-1.24700884748427E-13	-1.55876105935534E-12	-1.62111150172955E-12	-3.7410265424528E-13	-1.8705132712264E-13	-1.71463716529087E-12	-1.8705132712264E-12	-1.09113274154873E-12	-1.8393380500393E-12	-1.8705132712264E-12	-3.17987256108488E-12	-1.62111150172955E-12	-1.90168849241351E-12
0.0203	-1.68346194410376E-12	-9.35256635613201E-13	-1.52758583816823E-12	-2.18226548309747E-13	-1.49641061698112E-12	-1.77698760766508E-12	-1.24700884748427E-13	-4.67628317806601E-13	-1.24700884748427E-12	-1.77698760766508E-12	-1.43406017460691E-12	-2.21344070428458E-12	-1.65228672291666E-12	-3.14869733989778E-12	-1.65228672291666E-12	-1.93286371360062E-12
0.02032	-1.05995752036163E-12	-9.66431856800308E-13	-1.30935928985848E-12	-4.67628317806601E-13	-1.30935928985848E-12	-2.11991504072326E-12	0	-8.10555750864774E-13	-7.48205308490561E-13	-1.65228672291666E-12	-1.65228672291666E-12	-2.61871857971696E-12	-1.4028849534198E-12	-3.02399645514935E-12	-1.90168849241351E-12	-2.15109026191036E-12
0.02034	-4.05277875432387E-13	-1.27818406867137E-12	-8.72906193238988E-13	-9.04081414426094E-13	-1.05995752036163E-12	-2.08873981953615E-12	1.55876105935534E-13	-1.12230796273584E-12	-1.8705132712264E-13	-1.65228672291666E-12	-1.55876105935534E-12	-2.8057699068396E-12	-1.24700884748427E-12	-2.74341946446539E-12	-2.27579114665879E-12	-2.21344070428458E-12
0.02036	-9.35256635613201E-14	-1.80816282885219E-12	-4.67628317806601E-13	-1.30935928985848E-12	-8.41730972051881E-13	-1.90168849241351E-12	1.8705132712264E-13	-1.30935928985848E-12	1.24700884748427E-13	-1.99521415597483E-12	-1.21583362629716E-12	-2.68106902209118E-12	-1.18465840511005E-12	-2.61871857971696E-12	-2.68106902209118E-12	-2.40049203140722E-12
0.02038	-6.23504423742134E-14	-2.36931681022011E-12	-2.8057699068396E-13	-1.49641061698112E-12	-5.92329202555027E-13	-1.8705132712264E-12	1.24700884748427E-13	-1.18465840511005E-12	1.8705132712264E-13	-2.43166725259432E-12	-8.41730972051881E-13	-2.05756459834904E-12	-1.15348318392295E-12	-2.83694512802671E-12	-2.83694512802671E-12	-2.52519291615564E-12
0.0204	-3.11752211871067E-13	-2.74341946446539E-12	-5.61153981367921E-13	-1.62111150172955E-12	-5.92329202555027E-13	-1.71463716529087E-12	-9.35256635613201E-14	-7.17030087303454E-13	1.24700884748427E-13	-2.83694512802671E-12	-5.92329202555027E-13	-1.62111150172955E-12	-1.15348318392295E-12	-3.14869733989778E-12	-2.99282123396224E-12	-2.49401769496854E-12
0.02042	-4.36453096619494E-13	-3.11752211871067E-12	-9.66431856800308E-13	-1.71463716529087E-12	-6.54679644929241E-13	-1.65228672291666E-12	-4.36453096619494E-13	-3.42927433058174E-13	-1.24700884748427E-13	-3.21104778227199E-12	-5.61153981367921E-13	-1.15348318392295E-12	-1.15348318392295E-12	-3.42927433058174E-12	-3.14869733989778E-12	-2.40049203140722E-12
0.02044	-4.36453096619494E-13	-3.02399645514935E-12	-1.24700884748427E-12	-1.74581238647798E-12	-7.79380529677668E-13	-1.46523539579401E-12	-7.48205308490561E-13	-3.42927433058174E-13	-4.67628317806601E-13	-3.11752211871067E-12	-6.23504423742134E-13	-8.10555750864774E-13	-1.09113274154873E-12	-3.55397521533016E-12	-3.36692388820752E-12	-2.05756459834904E-12
0.02046	-3.11752211871067E-13	-2.74341946446539E-12	-1.27818406867137E-12	-1.55876105935534E-12	-8.41730972051881E-13	-1.34053451104559E-12	-1.27818406867137E-12	-6.23504423742134E-13	-7.17030087303454E-13	-2.8057699068396E-12	-9.35256635613201E-13	-5.61153981367921E-13	-1.18465840511005E-12	-3.64750087889148E-12	-3.64750087889148E-12	-1.93286371360062E-12
0.02048	-3.42927433058174E-13	-2.15109026191036E-12	-1.09113274154873E-12	-1.09113274154873E-12	-8.72906193238988E-13	-1.37170973223269E-12	-1.65228672291666E-12	-8.72906193238988E-13	-8.41730972051881E-13	-2.58754335852986E-12	-1.46523539579401E-12	-3.11752211871067E-13	-1.34053451104559E-12	-3.39809910939463E-12	-3.77220176363991E-12	-1.77698760766508E-12
0.0205	-4.36453096619494E-13	-1.65228672291666E-12	-7.17030087303454E-13	-7.17030087303454E-13	-9.66431856800308E-13	-1.37170973223269E-12	-1.8393380500393E-12	-9.97607077987414E-13	-7.48205308490561E-13	-2.58754335852986E-12	-2.11991504072326E-12	1.24700884748427E-13	-1.4028849534198E-12	-3.08634689752356E-12	-3.58515043651727E-12	-1.52758583816823E-12
0.02052	-6.54679644929241E-13	-1.62111150172955E-12	-2.18226548309747E-13	-5.29978760180814E-13	-1.43406017460691E-12	-1.49641061698112E-12	-1.99521415597483E-12	-1.18465840511005E-12	-6.54679644929241E-13	-2.55636813734275E-12	-2.68106902209118E-12	4.98803538993707E-13	-1.49641061698112E-12	-2.83694512802671E-12	-3.17987256108488E-12	-1.46523539579401E-12
0.02054	-9.04081414426094E-13	-1.65228672291666E-12	3.11752211871067E-14	-7.79380529677668E-13	-1.93286371360062E-12	-1.37170973223269E-12	-1.93286371360062E-12	-1.30935928985848E-12	-8.72906193238988E-13	-2.49401769496854E-12	-2.99282123396224E-12	3.42927433058174E-13	-1.65228672291666E-12	-2.74341946446539E-12	-2.99282123396224E-12	-1.52758583816823E-12
0.02056	-1.30935928985848E-12	-1.77698760766508E-12	1.8705132712264E-13	-1.21583362629716E-12	-2.24461592547168E-12	-9.97607077987414E-13	-1.74581238647798E-12	-1.77698760766508E-12	-1.15348318392295E-12	-2.55636813734275E-12	-2.71224424327828E-12	-2.49401769496854E-13	-1.65228672291666E-12	-2.7745946856525E-12	-2.7745946856525E-12	-1.58993628054244E-12
0.02058	-1.65228672291666E-12	-1.96403893478772E-12	1.8705132712264E-13	-1.68346194410376E-12	-2.24461592547168E-12	-5.29978760180814E-13	-1.65228672291666E-12	-2.27579114665879E-12	-1.43406017460691E-12	-2.43166725259432E-12	-1.99521415597483E-12	-1.27818406867137E-12	-1.55876105935534E-12	-2.86812034921382E-12	-2.55636813734275E-12	-1.77698760766508E-12
0.0206	-1.77698760766508E-12	-2.08873981953615E-12	3.11752211871067E-14	-1.74581238647798E-12	-1.90168849241351E-12	-9.35256635613201E-14	-1.55876105935534E-12	-2.74341946446539E-12	-1.65228672291666E-12	-2.24461592547168E-12	-1.27818406867137E-12	-2.43166725259432E-12	-1.55876105935534E-12	-2.86812034921382E-12	-2.49401769496854E-12	-1.8393380500393E-12
0.02062	-1.90168849241351E-12	-2.11991504072326E-12	-3.7410265424528E-13	-1.58993628054244E-12	-1.37170973223269E-12	2.18226548309747E-13	-1.65228672291666E-12	-2.89929557040092E-12	-1.74581238647798E-12	-1.80816282885219E-12	-7.17030087303454E-13	-3.2422230034591E-12	-1.55876105935534E-12	-2.74341946446539E-12	-2.52519291615564E-12	-1.74581238647798E-12
0.02064	-1.96403893478772E-12	-1.8393380500393E-12	-9.35256635613201E-13	-1.24700884748427E-12	-1.24700884748427E-12	3.42927433058174E-13	-1.65228672291666E-12	-2.8057699068396E-12	-1.80816282885219E-12	-1.34053451104559E-12	-4.98803538993707E-13	-3.64750087889148E-12	-1.30935928985848E-12	-2.36931681022011E-12	-2.46284247378143E-12	-1.71463716529087E-12
0.02066	-2.36931681022011E-12	-1.43406017460691E-12	-1.4028849534198E-12	-7.17030087303454E-13	-1.18465840511005E-12	4.05277875432387E-13	-1.80816282885219E-12	-2.71224424327828E-12	-1.55876105935534E-12	-8.10555750864774E-13	-7.17030087303454E-13	-3.80337698482702E-12	-1.09113274154873E-12	-2.18226548309747E-12	-2.338141589033E-12	-1.74581238647798E-12
0.02068	-2.86812034921382E-12	-8.72906193238988E-13	-1.74581238647798E-12	-1.8705132712264E-13	-1.37170973223269E-12	3.7410265424528E-13	-2.08873981953615E-12	-2.68106902209118E-12	-1.15348318392295E-12	-6.54679644929241E-13	-1.18465840511005E-12	-3.80337698482702E-12	-9.97607077987414E-13	-2.18226548309747E-12	-2.08873981953615E-12	-2.11991504072326E-12
0.0207	-3.11752211871067E-12	-5.61153981367921E-13	-1.8393380500393E-12	1.55876105935534E-13	-1.65228672291666E-12	3.42927433058174E-13	-2.36931681022011E-12	-2.49401769496854E-12	-7.17030087303454E-13	-6.85854866116347E-13	-1.62111150172955E-12	-3.55397521533016E-12	-1.37170973223269E-12	-2.49401769496854E-12	-1.74581238647798E-12	-2.52519291615564E-12
0.02072	-2.8057699068396E-12	-3.7410265424528E-13	-1.74581238647798E-12	6.23504423742134E-14	-1.96403893478772E-12	2.18226548309747E-13	-2.58754335852986E-12	-2.21344070428458E-12	-4.98803538993707E-13	-9.35256635613201E-13	-2.05756459834904E-12	-3.11752211871067E-12	-1.93286371360062E-12	-2.8057699068396E-12	-1.58993628054244E-12	-2.68106902209118E-12
0.02074	-2.21344070428458E-12	-3.7410265424528E-13	-1.62111150172955E-12	-2.8057699068396E-13	-2.3069663678459E-12	0	-2.52519291615564E-12	-1.93286371360062E-12	-5.92329202555027E-13	-1.43406017460691E-12	-2.58754335852986E-12	-2.58754335852986E-12	-2.49401769496854E-12	-2.89929557040092E-12	-1.37170973223269E-12	-2.55636813734275E-12
0.02076	-1.74581238647798E-12	-3.7410265424528E-13	-1.37170973223269E-12	-7.79380529677668E-13	-2.58754335852986E-12	-2.49401769496854E-13	-2.36931681022011E-12	-1.74581238647798E-12	-7.48205308490561E-13	-1.99521415597483E-12	-2.89929557040092E-12	-2.05756459834904E-12	-3.05517167633646E-12	-2.74341946446539E-12	-1.4028849534198E-12	-2.18226548309747E-12
0.02078	-1.58993628054244E-12	-2.8057699068396E-13	-1.34053451104559E-12	-9.66431856800308E-13	-2.68106902209118E-12	-4.36453096619494E-13	-1.93286371360062E-12	-1.77698760766508E-12	-1.18465840511005E-12	-2.46284247378143E-12	-2.7745946856525E-12	-1.68346194410376E-12	-3.61632565770438E-12	-2.36931681022011E-12	-1.49641061698112E-12	-1.8393380500393E-12
0.0208	-1.58993628054244E-12	-4.05277875432387E-13	-1.46523539579401E-12	-1.09113274154873E-12	-2.55636813734275E-12	-6.23504423742134E-13	-1.62111150172955E-12	-1.68346194410376E-12	-1.77698760766508E-12	-2.68106902209118E-12	-2.40049203140722E-12	-1.43406017460691E-12	-3.80337698482702E-12	-2.08873981953615E-12	-1.62111150172955E-12	-1.65228672291666E-12
0.02082	-1.77698760766508E-12	-6.23504423742134E-13	-2.08873981953615E-12	-1.09113274154873E-12	-2.40049203140722E-12	-6.23504423742134E-13	-1.34053451104559E-12	-1.65228672291666E-12	-2.24461592547168E-12	-2.52519291615564E-12	-1.96403893478772E-12	-1.43406017460691E-12	-3.86572742720123E-12	-1.99521415597483E-12	-1.93286371360062E-12	-1.49641061698112E-12
0.02084	-1.90168849241351E-12	-8.41730972051881E-13	-2.99282123396224E-12	-9.35256635613201E-13	-2.02638937716194E-12	-8.41730972051881E-13	-1.18465840511005E-12	-1.52758583816823E-12	-2.46284247378143E-12	-2.3069663678459E-12	-1.49641061698112E-12	-1.52758583816823E-12	-3.61632565770438E-12	-1.96403893478772E-12	-2.11991504072326E-12	-1.27818406867137E-12
0.02086	-1.80816282885219E-12	-1.09113274154873E-12	-4.08395397551098E-12	-9.35256635613201E-13	-1.68346194410376E-12	-1.05995752036163E-12	-1.12230796273584E-12	-1.34053451104559E-12	-2.338141589033E-12	-2.02638937716194E-12	-9.66431856800308E-13	-1.43406017460691E-12	-3.46044955176884E-12	-1.8393380500393E-12	-2.338141589033E-12	-1.05995752036163E-12
0.02088	-1.65228672291666E-12	-1.46523539579401E-12	-4.83215928400154E-12	-1.05995752036163E-12	-1.4028849534198E-12	-1.30935928985848E-12	-9.97607077987414E-13	-1.24700884748427E-12	-2.11991504072326E-12	-1.8393380500393E-12	-7.79380529677668E-13	-1.4028849534198E-12	-2.89929557040092E-12	-1.68346194410376E-12	-2.3069663678459E-12	-7.17030087303454E-13
0.0209	-1.21583362629716E-12	-1.80816282885219E-12	-5.05038583231129E-12	-1.24700884748427E-12	-1.18465840511005E-12	-1.58993628054244E-12	-7.79380529677668E-13	-1.15348318392295E-12	-1.71463716529087E-12	-1.52758583816823E-12	-7.48205308490561E-13	-1.15348318392295E-12	-2.36931681022011E-12	-1.52758583816823E-12	-2.3069663678459E-12	-4.05277875432387E-13
0.02092	-7.17030087303454E-13	-1.62111150172955E-12	-4.76980884162733E-12	-1.27818406867137E-12	-1.09113274154873E-12	-1.58993628054244E-12	-6.54679644929241E-13	-1.15348318392295E-12	-1.27818406867137E-12	-1.24700884748427E-12	-8.10555750864774E-13	-9.35256635613201E-13	-2.18226548309747E-12	-1.49641061698112E-12	-2.40049203140722E-12	-2.8057699068396E-13
0.02094	-4.36453096619494E-13	-1.30935928985848E-12	-4.05277875432387E-12	-1.18465840511005E-12	-7.79380529677668E-13	-1.37170973223269E-12	-4.36453096619494E-13	-1.18465840511005E-12	-1.05995752036163E-12	-1.12230796273584E-12	-1.05995752036163E-12	-7.79380529677668E-13	-2.27579114665879E-12	-1.4028849534198E-12	-2.58754335852986E-12	-3.7410265424528E-13
0.02096	-2.49401769496854E-13	-1.15348318392295E-12	-3.39809910939463E-12	-1.02878229917452E-12	-6.23504423742134E-13	-1.09113274154873E-12	-4.05277875432387E-13	-1.30935928985848E-12	-9.04081414426094E-13	-8.41730972051881E-13	-1.27818406867137E-12	-9.04081414426094E-13	-2.36931681022011E-12	-1.18465840511005E-12	-2.68106902209118E-12	-5.29978760180814E-13
0.02098	-2.49401769496854E-13	-1.12230796273584E-12	-2.55636813734275E-12	-7.79380529677668E-13	-4.98803538993707E-13	-9.35256635613201E-13	-2.8057699068396E-13	-1.34053451104559E-12	-1.02878229917452E-12	-8.41730972051881E-13	-1.37170973223269E-12	-1.27818406867137E-12	-2.36931681022011E-12	-9.04081414426094E-13	-2.68106902209118E-12	-7.17030087303454E-13
0.021	-2.8057699068396E-13	-1.18465840511005E-12	-1.90168849241351E-12	-5.92329202555027E-13	-9.35256635613201E-14	-8.41730972051881E-13	-4.36453096619494E-13	-1.27818406867137E-12	-1.05995752036163E-12	-8.41730972051881E-13	-1.30935928985848E-12	-1.96403893478772E-12	-2.18226548309747E-12	-7.79380529677668E-13	-2.61871857971696E-12	-8.72906193238988E-13
0.02102	-2.8057699068396E-13	-1.24700884748427E-12	-1.24700884748427E-12	-4.98803538993707E-13	1.55876105935534E-13	-8.10555750864774E-13	-4.98803538993707E-13	-1.09113274154873E-12	-1.37170973223269E-12	-7.79380529677668E-13	-1.24700884748427E-12	-2.55636813734275E-12	-1.90168849241351E-12	-7.17030087303454E-13	-2.43166725259432E-12	-9.66431856800308E-13
0.02104	-4.36453096619494E-13	-1.55876105935534E-12	-1.09113274154873E-12	-6.54679644929241E-13	2.8057699068396E-13	-7.79380529677668E-13	-7.48205308490561E-13	-7.17030087303454E-13	-1.80816282885219E-12	-6.54679644929241E-13	-1.15348318392295E-12	-2.93047079158803E-12	-1.58993628054244E-12	-8.10555750864774E-13	-2.18226548309747E-12	-1.02878229917452E-12
0.02106	-6.23504423742134E-13	-1.90168849241351E-12	-1.30935928985848E-12	-7.79380529677668E-13	2.8057699068396E-13	-9.97607077987414E-13	-9.35256635613201E-13	-4.05277875432387E-13	-2.15109026191036E-12	-4.36453096619494E-13	-8.72906193238988E-13	-2.89929557040092E-12	-1.37170973223269E-12	-9.97607077987414E-13	-1.80816282885219E-12	-1.09113274154873E-12
0.02108	-8.41730972051881E-13	-2.05756459834904E-12	-1.62111150172955E-12	-8.10555750864774E-13	2.49401769496854E-13	-1.52758583816823E-12	-1.18465840511005E-12	-1.8705132712264E-13	-2.05756459834904E-12	-3.42927433058174E-13	-5.61153981367921E-13	-2.64989380090407E-12	-1.37170973223269E-12	-9.97607077987414E-13	-1.4028849534198E-12	-9.66431856800308E-13
0.0211	-9.04081414426094E-13	-2.24461592547168E-12	-1.71463716529087E-12	-8.41730972051881E-13	2.18226548309747E-13	-1.99521415597483E-12	-1.4028849534198E-12	3.11752211871067E-14	-1.80816282885219E-12	-4.98803538993707E-13	-5.92329202555027E-13	-2.36931681022011E-12	-1.49641061698112E-12	-9.04081414426094E-13	-1.05995752036163E-12	-9.04081414426094E-13
0.02112	-7.48205308490561E-13	-2.43166725259432E-12	-1.68346194410376E-12	-1.02878229917452E-12	1.8705132712264E-13	-2.40049203140722E-12	-1.71463716529087E-12	6.23504423742134E-14	-1.37170973223269E-12	-8.41730972051881E-13	-8.10555750864774E-13	-2.338141589033E-12	-1.68346194410376E-12	-1.18465840511005E-12	-7.79380529677668E-13	-7.17030087303454E-13
0.02114	-5.92329202555027E-13	-2.40049203140722E-12	-1.43406017460691E-12	-1.30935928985848E-12	-6.23504423742134E-14	-2.36931681022011E-12	-1.8393380500393E-12	-2.18226548309747E-13	-8.72906193238988E-13	-1.37170973223269E-12	-1.05995752036163E-12	-2.36931681022011E-12	-1.77698760766508E-12	-1.62111150172955E-12	-6.85854866116347E-13	-7.48205308490561E-13
0.02116	-3.42927433058174E-13	-2.338141589033E-12	-1.27818406867137E-12	-1.62111150172955E-12	-2.49401769496854E-13	-2.08873981953615E-12	-1.90168849241351E-12	-5.92329202555027E-13	-4.05277875432387E-13	-1.8393380500393E-12	-1.24700884748427E-12	-2.3069663678459E-12	-1.8705132712264E-12	-1.96403893478772E-12	-8.10555750864774E-13	-8.41730972051881E-13
0.02118	-6.23504423742134E-14	-2.18226548309747E-12	-1.09113274154873E-12	-1.90168849241351E-12	-4.67628317806601E-13	-1.62111150172955E-12	-1.8705132712264E-12	-8.10555750864774E-13	-1.24700884748427E-13	-2.02638937716194E-12	-1.12230796273584E-12	-1.96403893478772E-12	-1.8705132712264E-12	-2.08873981953615E-12	-1.52758583816823E-12	-1.12230796273584E-12
0.0212	1.55876105935534E-13	-2.08873981953615E-12	-9.35256635613201E-13	-2.08873981953615E-12	-6.23504423742134E-13	-1.15348318392295E-12	-1.77698760766508E-12	-9.97607077987414E-13	3.11752211871067E-14	-2.08873981953615E-12	-1.12230796273584E-12	-1.55876105935534E-12	-1.62111150172955E-12	-2.18226548309747E-12	-2.338141589033E-12	-1.52758583816823E-12
0.02122	2.49401769496854E-13	-1.99521415597483E-12	-7.17030087303454E-13	-2.338141589033E-12	-7.17030087303454E-13	-9.35256635613201E-13	-1.77698760766508E-12	-8.72906193238988E-13	9.35256635613201E-14	-1.93286371360062E-12	-1.27818406867137E-12	-1.27818406867137E-12	-1.15348318392295E-12	-2.43166725259432E-12	-3.21104778227199E-12	-2.15109026191036E-12
0.02124	-1.8705132712264E-13	-1.52758583816823E-12	-3.7410265424528E-13	-2.61871857971696E-12	-7.17030087303454E-13	-7.17030087303454E-13	-1.8705132712264E-12	-4.67628317806601E-13	-1.24700884748427E-13	-1.90168849241351E-12	-1.68346194410376E-12	-1.18465840511005E-12	-7.17030087303454E-13	-2.55636813734275E-12	-4.02160353313676E-12	-2.86812034921382E-12
0.02126	-8.10555750864774E-13	-1.21583362629716E-12	0	-2.93047079158803E-12	-6.23504423742134E-13	-6.85854866116347E-13	-2.05756459834904E-12	-9.35256635613201E-14	-1.8705132712264E-13	-2.08873981953615E-12	-2.15109026191036E-12	-1.30935928985848E-12	-9.66431856800308E-13	-2.43166725259432E-12	-4.58275751450468E-12	-3.61632565770438E-12
0.02128	-1.68346194410376E-12	-8.10555750864774E-13	2.18226548309747E-13	-3.08634689752356E-12	-7.48205308490561E-13	-7.48205308490561E-13	-2.18226548309747E-12	9.35256635613201E-14	-6.23504423742134E-14	-2.40049203140722E-12	-2.40049203140722E-12	-1.49641061698112E-12	-1.30935928985848E-12	-2.11991504072326E-12	-4.61393273569179E-12	-3.95925309076255E-12
0.0213	-2.43166725259432E-12	-5.92329202555027E-13	3.11752211871067E-13	-3.17987256108488E-12	-9.97607077987414E-13	-8.10555750864774E-13	-2.15109026191036E-12	6.23504423742134E-14	9.35256635613201E-14	-2.55636813734275E-12	-2.40049203140722E-12	-1.80816282885219E-12	-1.74581238647798E-12	-1.93286371360062E-12	-4.6451079568789E-12	-4.14630441788519E-12
0.02132	-2.93047079158803E-12	-5.61153981367921E-13	3.11752211871067E-13	-3.08634689752356E-12	-1.12230796273584E-12	-6.85854866116347E-13	-2.02638937716194E-12	-6.23504423742134E-14	-6.23504423742134E-14	-2.49401769496854E-12	-2.43166725259432E-12	-1.8705132712264E-12	-1.99521415597483E-12	-1.96403893478772E-12	-4.76980884162733E-12	-4.05277875432387E-12
0.02134	-3.14869733989778E-12	-6.54679644929241E-13	1.55876105935534E-13	-2.74341946446539E-12	-1.18465840511005E-12	-8.10555750864774E-13	-2.05756459834904E-12	-4.05277875432387E-13	-3.7410265424528E-13	-2.338141589033E-12	-2.24461592547168E-12	-1.8705132712264E-12	-1.93286371360062E-12	-1.8705132712264E-12	-4.83215928400154E-12	-3.61632565770438E-12
0.02136	-3.05517167633646E-12	-8.72906193238988E-13	-1.24700884748427E-13	-2.11991504072326E-12	-1.37170973223269E-12	-9.35256635613201E-13	-2.08873981953615E-12	-1.05995752036163E-12	-6.54679644929241E-13	-1.96403893478772E-12	-1.99521415597483E-12	-1.90168849241351E-12	-1.68346194410376E-12	-2.05756459834904E-12	-4.80098406281443E-12	-3.02399645514935E-12
0.02138	-2.68106902209118E-12	-1.15348318392295E-12	-4.05277875432387E-13	-1.62111150172955E-12	-1.80816282885219E-12	-9.66431856800308E-13	-2.36931681022011E-12	-1.62111150172955E-12	-7.48205308490561E-13	-1.49641061698112E-12	-1.77698760766508E-12	-1.74581238647798E-12	-1.46523539579401E-12	-2.21344070428458E-12	-4.33335574500783E-12	-2.40049203140722E-12
0.0214	-2.02638937716194E-12	-1.30935928985848E-12	-6.85854866116347E-13	-9.66431856800308E-13	-2.338141589033E-12	-8.41730972051881E-13	-2.61871857971696E-12	-2.15109026191036E-12	-9.35256635613201E-13	-1.12230796273584E-12	-1.37170973223269E-12	-1.74581238647798E-12	-1.18465840511005E-12	-2.27579114665879E-12	-3.7098513212657E-12	-1.90168849241351E-12
0.02142	-1.46523539579401E-12	-1.30935928985848E-12	-7.48205308490561E-13	-6.23504423742134E-13	-2.71224424327828E-12	-6.54679644929241E-13	-2.71224424327828E-12	-2.21344070428458E-12	-1.15348318392295E-12	-8.10555750864774E-13	-1.37170973223269E-12	-1.99521415597483E-12	-9.66431856800308E-13	-1.99521415597483E-12	-2.93047079158803E-12	-1.8393380500393E-12
0.02144	-9.04081414426094E-13	-1.09113274154873E-12	-9.04081414426094E-13	-5.61153981367921E-13	-2.86812034921382E-12	-6.23504423742134E-13	-2.71224424327828E-12	-1.96403893478772E-12	-1.30935928985848E-12	-6.54679644929241E-13	-1.49641061698112E-12	-2.21344070428458E-12	-1.09113274154873E-12	-1.4028849534198E-12	-2.36931681022011E-12	-1.93286371360062E-12
0.02146	-4.98803538993707E-13	-6.23504423742134E-13	-9.97607077987414E-13	-5.92329202555027E-13	-3.02399645514935E-12	-6.23504423742134E-13	-2.58754335852986E-12	-1.55876105935534E-12	-1.55876105935534E-12	-7.48205308490561E-13	-1.80816282885219E-12	-2.36931681022011E-12	-1.55876105935534E-12	-7.17030087303454E-13	-2.43166725259432E-12	-2.15109026191036E-12
0.02148	-3.7410265424528E-13	-2.49401769496854E-13	-9.97607077987414E-13	-6.23504423742134E-13	-2.89929557040092E-12	-7.17030087303454E-13	-2.338141589033E-12	-1.4028849534198E-12	-1.68346194410376E-12	-9.66431856800308E-13	-2.08873981953615E-12	-2.43166725259432E-12	-1.90168849241351E-12	-1.55876105935534E-13	-2.52519291615564E-12	-2.36931681022011E-12
0.0215	-3.11752211871067E-13	-1.24700884748427E-13	-1.21583362629716E-12	-4.05277875432387E-13	-2.71224424327828E-12	-8.41730972051881E-13	-1.77698760766508E-12	-1.18465840511005E-12	-1.77698760766508E-12	-1.37170973223269E-12	-1.96403893478772E-12	-2.46284247378143E-12	-2.24461592547168E-12	-3.11752211871067E-14	-2.3069663678459E-12	-2.46284247378143E-12
0.02152	-6.23504423742134E-13	-1.24700884748427E-13	-1.68346194410376E-12	6.23504423742134E-14	-2.49401769496854E-12	-8.41730972051881E-13	-9.97607077987414E-13	-9.66431856800308E-13	-1.8705132712264E-12	-1.65228672291666E-12	-1.68346194410376E-12	-2.338141589033E-12	-2.36931681022011E-12	-4.05277875432387E-13	-1.93286371360062E-12	-2.49401769496854E-12
0.02154	-7.48205308490561E-13	-2.8057699068396E-13	-2.43166725259432E-12	3.42927433058174E-13	-2.46284247378143E-12	-7.79380529677668E-13	-2.49401769496854E-13	-8.10555750864774E-13	-1.96403893478772E-12	-1.68346194410376E-12	-1.21583362629716E-12	-2.27579114665879E-12	-2.338141589033E-12	-9.35256635613201E-13	-1.4028849534198E-12	-2.40049203140722E-12
0.02156	-7.48205308490561E-13	-4.98803538993707E-13	-3.05517167633646E-12	4.36453096619494E-13	-2.11991504072326E-12	-8.10555750864774E-13	1.8705132712264E-13	-9.66431856800308E-13	-1.8393380500393E-12	-1.55876105935534E-12	-8.10555750864774E-13	-1.99521415597483E-12	-2.338141589033E-12	-1.43406017460691E-12	-9.35256635613201E-13	-1.8705132712264E-12
0.02158	-6.85854866116347E-13	-9.35256635613201E-13	-3.49162477295595E-12	3.11752211871067E-13	-1.8705132712264E-12	-8.41730972051881E-13	4.98803538993707E-13	-9.97607077987414E-13	-1.8705132712264E-12	-1.46523539579401E-12	-4.05277875432387E-13	-1.80816282885219E-12	-2.49401769496854E-12	-1.58993628054244E-12	-7.17030087303454E-13	-1.12230796273584E-12
0.0216	-7.79380529677668E-13	-1.18465840511005E-12	-3.7098513212657E-12	9.35256635613201E-14	-1.65228672291666E-12	-6.85854866116347E-13	4.67628317806601E-13	-1.09113274154873E-12	-1.74581238647798E-12	-1.46523539579401E-12	-3.7410265424528E-13	-1.49641061698112E-12	-2.96164601277514E-12	-1.43406017460691E-12	-4.98803538993707E-13	-3.11752211871067E-13
0.02162	-9.66431856800308E-13	-1.4028849534198E-12	-3.89690264838834E-12	-4.05277875432387E-13	-1.30935928985848E-12	-4.36453096619494E-13	1.24700884748427E-13	-1.21583362629716E-12	-1.80816282885219E-12	-1.62111150172955E-12	-8.10555750864774E-13	-1.18465840511005E-12	-3.49162477295595E-12	-1.09113274154873E-12	-5.29978760180814E-13	3.42927433058174E-13
0.02164	-1.21583362629716E-12	-1.37170973223269E-12	-3.95925309076255E-12	-7.79380529677668E-13	-9.35256635613201E-13	-4.67628317806601E-13	-3.7410265424528E-13	-1.27818406867137E-12	-1.93286371360062E-12	-1.8393380500393E-12	-1.15348318392295E-12	-8.41730972051881E-13	-3.77220176363991E-12	-7.79380529677668E-13	-5.61153981367921E-13	5.29978760180814E-13
0.02166	-1.21583362629716E-12	-1.34053451104559E-12	-3.99042831194966E-12	-1.21583362629716E-12	-4.98803538993707E-13	-6.23504423742134E-13	-9.66431856800308E-13	-1.43406017460691E-12	-1.93286371360062E-12	-1.96403893478772E-12	-1.49641061698112E-12	-6.23504423742134E-13	-3.77220176363991E-12	-5.92329202555027E-13	-7.17030087303454E-13	3.11752211871067E-13
0.02168	-1.02878229917452E-12	-1.21583362629716E-12	-3.7410265424528E-12	-1.74581238647798E-12	-2.18226548309747E-13	-7.48205308490561E-13	-1.55876105935534E-12	-1.68346194410376E-12	-1.65228672291666E-12	-1.93286371360062E-12	-1.43406017460691E-12	-6.85854866116347E-13	-3.61632565770438E-12	-4.67628317806601E-13	-9.04081414426094E-13	-3.11752211871067E-14
0.0217	-7.17030087303454E-13	-1.12230796273584E-12	-3.30457344583331E-12	-2.02638937716194E-12	9.35256635613201E-14	-7.79380529677668E-13	-2.02638937716194E-12	-1.68346194410376E-12	-1.43406017460691E-12	-1.52758583816823E-12	-9.97607077987414E-13	-1.02878229917452E-12	-3.49162477295595E-12	-4.98803538993707E-13	-1.24700884748427E-12	-5.61153981367921E-13
0.02172	-2.49401769496854E-13	-1.21583362629716E-12	-2.71224424327828E-12	-1.8393380500393E-12	1.24700884748427E-13	-7.48205308490561E-13	-2.24461592547168E-12	-1.58993628054244E-12	-1.18465840511005E-12	-1.09113274154873E-12	-3.42927433058174E-13	-1.43406017460691E-12	-3.30457344583331E-12	-8.72906193238988E-13	-1.4028849534198E-12	-1.15348318392295E-12
0.02174	6.23504423742134E-14	-1.37170973223269E-12	-2.08873981953615E-12	-1.43406017460691E-12	-1.24700884748427E-13	-6.54679644929241E-13	-2.15109026191036E-12	-1.18465840511005E-12	-9.97607077987414E-13	-6.54679644929241E-13	2.18226548309747E-13	-1.55876105935534E-12	-2.96164601277514E-12	-1.18465840511005E-12	-1.55876105935534E-12	-1.68346194410376E-12
0.02176	1.55876105935534E-13	-1.49641061698112E-12	-1.65228672291666E-12	-8.72906193238988E-13	-6.54679644929241E-13	-6.54679644929241E-13	-1.8705132712264E-12	-6.85854866116347E-13	-8.41730972051881E-13	-5.61153981367921E-13	4.05277875432387E-13	-1.46523539579401E-12	-2.61871857971696E-12	-1.65228672291666E-12	-1.49641061698112E-12	-2.18226548309747E-12
0.02178	1.55876105935534E-13	-1.62111150172955E-12	-1.24700884748427E-12	-6.23504423742134E-13	-1.27818406867137E-12	-7.17030087303454E-13	-1.37170973223269E-12	-3.11752211871067E-13	-8.10555750864774E-13	-7.17030087303454E-13	3.42927433058174E-13	-1.30935928985848E-12	-2.24461592547168E-12	-2.11991504072326E-12	-1.24700884748427E-12	-2.338141589033E-12
0.0218	3.11752211871067E-14	-1.80816282885219E-12	-9.66431856800308E-13	-4.05277875432387E-13	-1.8393380500393E-12	-7.79380529677668E-13	-8.10555750864774E-13	-4.36453096619494E-13	-4.67628317806601E-13	-9.04081414426094E-13	1.55876105935534E-13	-1.4028849534198E-12	-1.74581238647798E-12	-2.46284247378143E-12	-8.72906193238988E-13	-2.43166725259432E-12
0.02182	-3.11752211871067E-14	-2.05756459834904E-12	-8.10555750864774E-13	-2.8057699068396E-13	-2.49401769496854E-12	-9.35256635613201E-13	-4.05277875432387E-13	-6.54679644929241E-13	0	-1.37170973223269E-12	-3.11752211871067E-14	-1.58993628054244E-12	-1.30935928985848E-12	-2.8057699068396E-12	-6.54679644929241E-13	-2.58754335852986E-12
0.02184	-2.18226548309747E-13	-2.338141589033E-12	-6.85854866116347E-13	-3.7410265424528E-13	-2.83694512802671E-12	-1.02878229917452E-12	-2.49401769496854E-13	-9.66431856800308E-13	2.18226548309747E-13	-1.71463716529087E-12	-1.55876105935534E-13	-1.68346194410376E-12	-9.04081414426094E-13	-2.68106902209118E-12	-3.11752211871067E-13	-2.68106902209118E-12
0.02186	-2.8057699068396E-13	-2.40049203140722E-12	-6.54679644929241E-13	-6.23504423742134E-13	-2.8057699068396E-12	-9.97607077987414E-13	-3.11752211871067E-13	-1.12230796273584E-12	2.18226548309747E-13	-2.05756459834904E-12	-3.11752211871067E-13	-1.62111150172955E-12	-8.41730972051881E-13	-2.61871857971696E-12	-1.55876105935534E-13	-2.58754335852986E-12
0.02188	-1.8705132712264E-13	-2.36931681022011E-12	-4.98803538993707E-13	-9.35256635613201E-13	-2.40049203140722E-12	-1.15348318392295E-12	-6.23504423742134E-13	-1.09113274154873E-12	-9.35256635613201E-14	-2.338141589033E-12	-4.98803538993707E-13	-1.46523539579401E-12	-9.66431856800308E-13	-2.71224424327828E-12	-2.8057699068396E-13	-2.21344070428458E-12
0.0219	-3.11752211871067E-14	-2.27579114665879E-12	-4.67628317806601E-13	-1.27818406867137E-12	-1.77698760766508E-12	-1.4028849534198E-12	-1.12230796273584E-12	-1.05995752036163E-12	-4.36453096619494E-13	-2.40049203140722E-12	-8.10555750864774E-13	-1.21583362629716E-12	-1.18465840511005E-12	-2.86812034921382E-12	-7.79380529677668E-13	-1.74581238647798E-12
0.02192	-1.24700884748427E-13	-2.40049203140722E-12	-6.54679644929241E-13	-1.68346194410376E-12	-1.18465840511005E-12	-1.8393380500393E-12	-1.55876105935534E-12	-8.72906193238988E-13	-8.41730972051881E-13	-2.55636813734275E-12	-9.97607077987414E-13	-1.15348318392295E-12	-1.46523539579401E-12	-3.11752211871067E-12	-1.58993628054244E-12	-1.37170973223269E-12
0.02194	-2.8057699068396E-13	-2.36931681022011E-12	-9.04081414426094E-13	-1.8393380500393E-12	-7.79380529677668E-13	-2.43166725259432E-12	-1.90168849241351E-12	-9.97607077987414E-13	-1.27818406867137E-12	-2.68106902209118E-12	-9.04081414426094E-13	-1.18465840511005E-12	-1.71463716529087E-12	-3.36692388820752E-12	-2.27579114665879E-12	-1.30935928985848E-12
0.02196	-3.42927433058174E-13	-2.24461592547168E-12	-1.15348318392295E-12	-2.02638937716194E-12	-6.23504423742134E-13	-2.99282123396224E-12	-2.15109026191036E-12	-1.30935928985848E-12	-1.65228672291666E-12	-2.61871857971696E-12	-9.04081414426094E-13	-1.12230796273584E-12	-1.77698760766508E-12	-3.36692388820752E-12	-2.99282123396224E-12	-1.62111150172955E-12
0.02198	-4.98803538993707E-13	-1.96403893478772E-12	-1.49641061698112E-12	-2.11991504072326E-12	-4.36453096619494E-13	-3.14869733989778E-12	-2.338141589033E-12	-1.8705132712264E-12	-1.8393380500393E-12	-2.58754335852986E-12	-9.97607077987414E-13	-8.41730972051881E-13	-1.58993628054244E-12	-3.14869733989778E-12	-3.89690264838834E-12	-2.24461592547168E-12
0.022	-9.04081414426094E-13	-1.77698760766508E-12	-1.74581238647798E-12	-1.80816282885219E-12	-5.92329202555027E-13	-3.11752211871067E-12	-2.46284247378143E-12	-2.52519291615564E-12	-1.8705132712264E-12	-2.58754335852986E-12	-1.30935928985848E-12	-6.23504423742134E-13	-1.30935928985848E-12	-2.68106902209118E-12	-4.36453096619494E-12	-3.17987256108488E-12
0.02202	-1.34053451104559E-12	-1.49641061698112E-12	-2.18226548309747E-12	-1.4028849534198E-12	-7.17030087303454E-13	-2.8057699068396E-12	-2.68106902209118E-12	-2.96164601277514E-12	-1.74581238647798E-12	-2.52519291615564E-12	-1.99521415597483E-12	-6.23504423742134E-13	-1.12230796273584E-12	-2.36931681022011E-12	-4.27100530263362E-12	-3.83455220601412E-12
0.02204	-1.90168849241351E-12	-1.4028849534198E-12	-2.55636813734275E-12	-9.04081414426094E-13	-8.41730972051881E-13	-2.338141589033E-12	-2.68106902209118E-12	-3.30457344583331E-12	-1.65228672291666E-12	-2.58754335852986E-12	-2.46284247378143E-12	-9.35256635613201E-13	-1.09113274154873E-12	-2.05756459834904E-12	-3.67867610007859E-12	-4.2086548602594E-12
0.02206	-2.49401769496854E-12	-1.24700884748427E-12	-2.61871857971696E-12	-6.23504423742134E-13	-6.85854866116347E-13	-1.90168849241351E-12	-2.49401769496854E-12	-3.46044955176884E-12	-1.58993628054244E-12	-2.55636813734275E-12	-2.86812034921382E-12	-1.58993628054244E-12	-1.18465840511005E-12	-1.8705132712264E-12	-3.14869733989778E-12	-4.14630441788519E-12
0.02208	-2.86812034921382E-12	-9.97607077987414E-13	-2.43166725259432E-12	-6.85854866116347E-13	-6.23504423742134E-13	-1.62111150172955E-12	-2.338141589033E-12	-3.36692388820752E-12	-1.4028849534198E-12	-2.68106902209118E-12	-2.86812034921382E-12	-2.24461592547168E-12	-1.30935928985848E-12	-1.77698760766508E-12	-2.71224424327828E-12	-3.7098513212657E-12
0.0221	-2.93047079158803E-12	-8.72906193238988E-13	-2.27579114665879E-12	-9.97607077987414E-13	-6.23504423742134E-13	-1.37170973223269E-12	-2.08873981953615E-12	-3.11752211871067E-12	-1.4028849534198E-12	-2.68106902209118E-12	-2.49401769496854E-12	-2.71224424327828E-12	-1.27818406867137E-12	-1.8393380500393E-12	-2.40049203140722E-12	-3.08634689752356E-12
0.02212	-2.61871857971696E-12	-8.10555750864774E-13	-2.18226548309747E-12	-1.55876105935534E-12	-8.41730972051881E-13	-1.15348318392295E-12	-1.90168849241351E-12	-2.52519291615564E-12	-1.27818406867137E-12	-2.68106902209118E-12	-1.99521415597483E-12	-2.89929557040092E-12	-1.27818406867137E-12	-1.99521415597483E-12	-2.36931681022011E-12	-2.21344070428458E-12
0.02214	-2.3069663678459E-12	-8.72906193238988E-13	-1.99521415597483E-12	-1.96403893478772E-12	-1.09113274154873E-12	-6.23504423742134E-13	-1.8393380500393E-12	-1.8705132712264E-12	-8.41730972051881E-13	-2.52519291615564E-12	-1.43406017460691E-12	-2.96164601277514E-12	-1.18465840511005E-12	-2.27579114665879E-12	-2.46284247378143E-12	-1.37170973223269E-12
0.02216	-1.90168849241351E-12	-9.04081414426094E-13	-1.90168849241351E-12	-1.93286371360062E-12	-1.4028849534198E-12	-2.49401769496854E-13	-1.8705132712264E-12	-1.55876105935534E-12	-4.05277875432387E-13	-2.338141589033E-12	-1.02878229917452E-12	-3.14869733989778E-12	-1.4028849534198E-12	-2.338141589033E-12	-2.52519291615564E-12	-7.79380529677668E-13
0.02218	-1.8393380500393E-12	-6.85854866116347E-13	-1.93286371360062E-12	-1.52758583816823E-12	-1.58993628054244E-12	0	-1.71463716529087E-12	-1.24700884748427E-12	0	-2.11991504072326E-12	-9.97607077987414E-13	-3.21104778227199E-12	-1.68346194410376E-12	-2.24461592547168E-12	-2.40049203140722E-12	-6.23504423742134E-13
0.0222	-1.8393380500393E-12	-2.49401769496854E-13	-2.15109026191036E-12	-1.02878229917452E-12	-1.74581238647798E-12	-9.35256635613201E-14	-1.68346194410376E-12	-1.15348318392295E-12	0	-2.05756459834904E-12	-1.15348318392295E-12	-2.93047079158803E-12	-2.11991504072326E-12	-2.02638937716194E-12	-1.96403893478772E-12	-8.41730972051881E-13
0.02222	-1.62111150172955E-12	6.23504423742134E-14	-2.40049203140722E-12	-6.23504423742134E-13	-1.74581238647798E-12	-3.11752211871067E-13	-1.58993628054244E-12	-7.79380529677668E-13	-1.55876105935534E-13	-1.8393380500393E-12	-1.52758583816823E-12	-2.55636813734275E-12	-2.61871857971696E-12	-1.93286371360062E-12	-1.99521415597483E-12	-1.09113274154873E-12
0.02224	-1.4028849534198E-12	9.35256635613201E-14	-2.49401769496854E-12	-4.05277875432387E-13	-1.8705132712264E-12	-4.36453096619494E-13	-1.34053451104559E-12	-4.98803538993707E-13	-4.36453096619494E-13	-1.65228672291666E-12	-1.8705132712264E-12	-1.99521415597483E-12	-3.11752211871067E-12	-1.65228672291666E-12	-2.08873981953615E-12	-1.30935928985848E-12
0.02226	-1.05995752036163E-12	-9.35256635613201E-14	-2.49401769496854E-12	-4.98803538993707E-13	-1.99521415597483E-12	-5.92329202555027E-13	-9.66431856800308E-13	-1.8705132712264E-13	-7.48205308490561E-13	-1.37170973223269E-12	-2.21344070428458E-12	-1.55876105935534E-12	-3.58515043651727E-12	-1.30935928985848E-12	-2.27579114665879E-12	-1.43406017460691E-12
0.02228	-6.23504423742134E-13	-4.67628317806601E-13	-2.338141589033E-12	-6.23504423742134E-13	-2.02638937716194E-12	-5.61153981367921E-13	-2.8057699068396E-13	1.24700884748427E-13	-9.97607077987414E-13	-1.09113274154873E-12	-2.338141589033E-12	-1.34053451104559E-12	-3.64750087889148E-12	-1.05995752036163E-12	-2.43166725259432E-12	-1.46523539579401E-12
0.0223	-2.8057699068396E-13	-7.48205308490561E-13	-2.3069663678459E-12	-6.85854866116347E-13	-1.90168849241351E-12	-4.98803538993707E-13	3.42927433058174E-13	2.49401769496854E-13	-1.15348318392295E-12	-9.97607077987414E-13	-2.18226548309747E-12	-1.46523539579401E-12	-3.52279999414306E-12	-1.02878229917452E-12	-2.71224424327828E-12	-1.30935928985848E-12
0.02232	-9.35256635613201E-14	-6.85854866116347E-13	-2.52519291615564E-12	-4.98803538993707E-13	-1.8705132712264E-12	-5.61153981367921E-13	6.23504423742134E-13	2.49401769496854E-13	-1.15348318392295E-12	-9.97607077987414E-13	-1.8705132712264E-12	-1.68346194410376E-12	-3.67867610007859E-12	-1.21583362629716E-12	-2.93047079158803E-12	-1.34053451104559E-12
0.02234	1.55876105935534E-13	-6.54679644929241E-13	-2.99282123396224E-12	-1.8705132712264E-13	-1.8705132712264E-12	-4.98803538993707E-13	6.85854866116347E-13	-6.23504423742134E-14	-9.35256635613201E-13	-9.66431856800308E-13	-1.68346194410376E-12	-1.93286371360062E-12	-3.77220176363991E-12	-1.58993628054244E-12	-3.11752211871067E-12	-1.58993628054244E-12
0.02236	3.7410265424528E-13	-6.54679644929241E-13	-3.30457344583331E-12	-9.35256635613201E-14	-1.96403893478772E-12	-4.36453096619494E-13	7.48205308490561E-13	-3.42927433058174E-13	-7.79380529677668E-13	-7.79380529677668E-13	-1.43406017460691E-12	-2.40049203140722E-12	-3.7098513212657E-12	-2.11991504072326E-12	-3.2422230034591E-12	-1.99521415597483E-12
0.02238	4.36453096619494E-13	-6.85854866116347E-13	-3.17987256108488E-12	-1.8705132712264E-13	-1.8393380500393E-12	-3.42927433058174E-13	9.04081414426094E-13	-5.61153981367921E-13	-1.05995752036163E-12	-4.98803538993707E-13	-1.27818406867137E-12	-2.7745946856525E-12	-3.7098513212657E-12	-2.52519291615564E-12	-3.33574866702042E-12	-2.24461592547168E-12
0.0224	5.92329202555027E-13	-6.54679644929241E-13	-2.74341946446539E-12	-5.92329202555027E-13	-1.62111150172955E-12	-6.23504423742134E-14	9.35256635613201E-13	-7.79380529677668E-13	-1.55876105935534E-12	-2.8057699068396E-13	-9.66431856800308E-13	-2.96164601277514E-12	-3.7098513212657E-12	-2.89929557040092E-12	-3.36692388820752E-12	-2.3069663678459E-12
0.02242	6.23504423742134E-13	-6.54679644929241E-13	-2.27579114665879E-12	-1.12230796273584E-12	-1.58993628054244E-12	-9.35256635613201E-14	8.41730972051881E-13	-8.41730972051881E-13	-2.05756459834904E-12	-1.24700884748427E-13	-7.79380529677668E-13	-2.89929557040092E-12	-3.7098513212657E-12	-2.93047079158803E-12	-3.11752211871067E-12	-2.338141589033E-12
0.02244	5.29978760180814E-13	-6.23504423742134E-13	-1.93286371360062E-12	-1.58993628054244E-12	-1.77698760766508E-12	0	7.17030087303454E-13	-9.35256635613201E-13	-2.43166725259432E-12	1.8705132712264E-13	-5.92329202555027E-13	-2.36931681022011E-12	-3.52279999414306E-12	-2.86812034921382E-12	-2.55636813734275E-12	-2.11991504072326E-12
0.02246	4.05277875432387E-13	-6.85854866116347E-13	-1.68346194410376E-12	-1.90168849241351E-12	-1.8705132712264E-12	-9.35256635613201E-14	2.49401769496854E-13	-1.12230796273584E-12	-2.64989380090407E-12	4.05277875432387E-13	-4.36453096619494E-13	-1.65228672291666E-12	-3.21104778227199E-12	-2.58754335852986E-12	-1.93286371360062E-12	-1.77698760766508E-12
0.02248	4.36453096619494E-13	-7.48205308490561E-13	-1.68346194410376E-12	-1.99521415597483E-12	-1.93286371360062E-12	-3.11752211871067E-13	-5.61153981367921E-13	-1.24700884748427E-12	-2.49401769496854E-12	4.36453096619494E-13	-5.29978760180814E-13	-8.72906193238988E-13	-2.7745946856525E-12	-2.15109026191036E-12	-1.21583362629716E-12	-1.4028849534198E-12
0.0225	3.11752211871067E-13	-7.48205308490561E-13	-1.55876105935534E-12	-2.05756459834904E-12	-1.74581238647798E-12	-4.98803538993707E-13	-1.30935928985848E-12	-1.34053451104559E-12	-2.08873981953615E-12	3.11752211871067E-13	-7.48205308490561E-13	-4.67628317806601E-13	-2.46284247378143E-12	-1.8705132712264E-12	-6.85854866116347E-13	-1.05995752036163E-12
0.02252	-3.11752211871067E-14	-9.35256635613201E-13	-1.30935928985848E-12	-2.05756459834904E-12	-1.34053451104559E-12	-7.17030087303454E-13	-1.96403893478772E-12	-1.15348318392295E-12	-1.49641061698112E-12	-9.35256635613201E-14	-1.12230796273584E-12	-1.24700884748427E-13	-2.24461592547168E-12	-1.80816282885219E-12	-3.7410265424528E-13	-9.66431856800308E-13
0.02254	-3.11752211871067E-13	-1.27818406867137E-12	-1.09113274154873E-12	-1.8705132712264E-12	-1.02878229917452E-12	-9.97607077987414E-13	-2.21344070428458E-12	-9.04081414426094E-13	-9.97607077987414E-13	-7.79380529677668E-13	-1.30935928985848E-12	-9.35256635613201E-14	-1.99521415597483E-12	-2.05756459834904E-12	-1.55876105935534E-13	-1.12230796273584E-12
0.02256	-4.67628317806601E-13	-1.58993628054244E-12	-7.17030087303454E-13	-1.65228672291666E-12	-8.72906193238988E-13	-1.15348318392295E-12	-2.3069663678459E-12	-7.17030087303454E-13	-8.10555750864774E-13	-1.58993628054244E-12	-1.43406017460691E-12	-9.35256635613201E-14	-1.74581238647798E-12	-2.58754335852986E-12	-1.55876105935534E-13	-1.52758583816823E-12
0.02258	-5.61153981367921E-13	-1.80816282885219E-12	-5.92329202555027E-13	-1.49641061698112E-12	-8.41730972051881E-13	-1.37170973223269E-12	-2.27579114665879E-12	-7.48205308490561E-13	-7.79380529677668E-13	-2.27579114665879E-12	-1.4028849534198E-12	-4.05277875432387E-13	-1.49641061698112E-12	-3.11752211871067E-12	-2.8057699068396E-13	-1.90168849241351E-12
0.0226	-4.67628317806601E-13	-2.11991504072326E-12	-6.85854866116347E-13	-1.4028849534198E-12	-9.97607077987414E-13	-1.74581238647798E-12	-2.02638937716194E-12	-8.41730972051881E-13	-9.97607077987414E-13	-2.61871857971696E-12	-1.27818406867137E-12	-7.17030087303454E-13	-1.24700884748427E-12	-3.30457344583331E-12	-8.72906193238988E-13	-2.11991504072326E-12
0.02262	-4.67628317806601E-13	-2.46284247378143E-12	-9.66431856800308E-13	-1.65228672291666E-12	-1.21583362629716E-12	-2.24461592547168E-12	-1.65228672291666E-12	-1.02878229917452E-12	-1.02878229917452E-12	-2.68106902209118E-12	-1.09113274154873E-12	-9.66431856800308E-13	-1.05995752036163E-12	-3.2733982246462E-12	-1.74581238647798E-12	-2.21344070428458E-12
0.02264	-5.92329202555027E-13	-2.74341946446539E-12	-1.34053451104559E-12	-1.93286371360062E-12	-1.37170973223269E-12	-2.71224424327828E-12	-1.30935928985848E-12	-1.18465840511005E-12	-9.66431856800308E-13	-2.49401769496854E-12	-8.72906193238988E-13	-1.12230796273584E-12	-9.35256635613201E-13	-3.30457344583331E-12	-2.55636813734275E-12	-2.36931681022011E-12
0.02266	-4.67628317806601E-13	-3.08634689752356E-12	-1.4028849534198E-12	-2.43166725259432E-12	-1.37170973223269E-12	-3.42927433058174E-12	-9.66431856800308E-13	-1.49641061698112E-12	-8.10555750864774E-13	-2.338141589033E-12	-7.48205308490561E-13	-1.34053451104559E-12	-8.72906193238988E-13	-3.39809910939463E-12	-3.21104778227199E-12	-2.46284247378143E-12
0.02268	-2.49401769496854E-13	-3.36692388820752E-12	-1.43406017460691E-12	-2.7745946856525E-12	-1.12230796273584E-12	-4.11512919669808E-12	-4.98803538993707E-13	-1.74581238647798E-12	-4.05277875432387E-13	-2.18226548309747E-12	-6.23504423742134E-13	-1.55876105935534E-12	-6.54679644929241E-13	-3.33574866702042E-12	-3.58515043651727E-12	-2.55636813734275E-12
0.0227	6.23504423742134E-14	-3.49162477295595E-12	-1.27818406867137E-12	-2.8057699068396E-12	-9.66431856800308E-13	-4.2086548602594E-12	-1.55876105935534E-13	-2.11991504072326E-12	-3.11752211871067E-14	-2.02638937716194E-12	-5.92329202555027E-13	-1.8705132712264E-12	-4.98803538993707E-13	-3.11752211871067E-12	-3.95925309076255E-12	-2.68106902209118E-12
0.02272	-9.35256635613201E-14	-3.55397521533016E-12	-1.27818406867137E-12	-2.61871857971696E-12	-8.41730972051881E-13	-3.7098513212657E-12	9.35256635613201E-14	-2.46284247378143E-12	1.8705132712264E-13	-2.02638937716194E-12	-7.48205308490561E-13	-2.27579114665879E-12	-5.92329202555027E-13	-2.49401769496854E-12	-4.1774796390723E-12	-2.86812034921382E-12
0.02274	-3.11752211871067E-13	-3.30457344583331E-12	-1.46523539579401E-12	-2.18226548309747E-12	-8.72906193238988E-13	-3.08634689752356E-12	2.49401769496854E-13	-2.43166725259432E-12	1.24700884748427E-13	-1.99521415597483E-12	-1.27818406867137E-12	-2.3069663678459E-12	-8.41730972051881E-13	-2.11991504072326E-12	-4.42688140856915E-12	-2.96164601277514E-12
0.02276	-6.23504423742134E-13	-2.99282123396224E-12	-1.65228672291666E-12	-1.77698760766508E-12	-8.10555750864774E-13	-2.24461592547168E-12	1.8705132712264E-13	-2.36931681022011E-12	9.35256635613201E-14	-2.08873981953615E-12	-1.80816282885219E-12	-2.18226548309747E-12	-1.30935928985848E-12	-1.8393380500393E-12	-4.45805662975626E-12	-3.08634689752356E-12
0.02278	-9.66431856800308E-13	-2.46284247378143E-12	-1.99521415597483E-12	-1.65228672291666E-12	-8.10555750864774E-13	-1.58993628054244E-12	-3.11752211871067E-13	-2.27579114665879E-12	3.11752211871067E-14	-2.15109026191036E-12	-2.21344070428458E-12	-1.8705132712264E-12	-1.80816282885219E-12	-1.71463716529087E-12	-4.30218052382072E-12	-3.36692388820752E-12
0.0228	-1.12230796273584E-12	-1.80816282885219E-12	-2.27579114665879E-12	-1.8705132712264E-12	-6.23504423742134E-13	-1.21583362629716E-12	-7.79380529677668E-13	-2.24461592547168E-12	3.11752211871067E-14	-2.05756459834904E-12	-2.49401769496854E-12	-1.58993628054244E-12	-1.99521415597483E-12	-1.8393380500393E-12	-4.05277875432387E-12	-3.55397521533016E-12
0.02282	-1.34053451104559E-12	-1.4028849534198E-12	-2.21344070428458E-12	-2.46284247378143E-12	-5.92329202555027E-13	-1.05995752036163E-12	-9.97607077987414E-13	-2.338141589033E-12	1.55876105935534E-13	-1.93286371360062E-12	-2.55636813734275E-12	-1.43406017460691E-12	-2.05756459834904E-12	-1.8393380500393E-12	-3.7098513212657E-12	-3.7410265424528E-12
0.02284	-1.37170973223269E-12	-1.09113274154873E-12	-2.05756459834904E-12	-2.89929557040092E-12	-6.85854866116347E-13	-1.12230796273584E-12	-1.05995752036163E-12	-2.43166725259432E-12	3.11752211871067E-13	-1.77698760766508E-12	-2.36931681022011E-12	-1.49641061698112E-12	-1.93286371360062E-12	-1.77698760766508E-12	-3.2733982246462E-12	-4.14630441788519E-12
0.02286	-1.27818406867137E-12	-8.72906193238988E-13	-1.74581238647798E-12	-3.17987256108488E-12	-8.41730972051881E-13	-1.21583362629716E-12	-1.12230796273584E-12	-2.49401769496854E-12	3.7410265424528E-13	-1.80816282885219E-12	-1.99521415597483E-12	-1.71463716529087E-12	-1.65228672291666E-12	-1.65228672291666E-12	-2.96164601277514E-12	-4.55158229331758E-12
0.02288	-1.18465840511005E-12	-6.54679644929241E-13	-1.34053451104559E-12	-3.17987256108488E-12	-9.97607077987414E-13	-1.18465840511005E-12	-1.15348318392295E-12	-2.27579114665879E-12	1.8705132712264E-13	-1.8705132712264E-12	-1.68346194410376E-12	-1.99521415597483E-12	-1.30935928985848E-12	-1.55876105935534E-12	-2.7745946856525E-12	-4.73863362044022E-12
0.0229	-1.02878229917452E-12	-4.36453096619494E-13	-9.35256635613201E-13	-2.83694512802671E-12	-9.97607077987414E-13	-1.09113274154873E-12	-9.97607077987414E-13	-1.8705132712264E-12	-9.35256635613201E-14	-1.96403893478772E-12	-1.34053451104559E-12	-2.11991504072326E-12	-9.04081414426094E-13	-1.65228672291666E-12	-2.61871857971696E-12	-4.48923185094337E-12
0.02292	-8.72906193238988E-13	-3.7410265424528E-13	-6.85854866116347E-13	-1.99521415597483E-12	-1.21583362629716E-12	-8.72906193238988E-13	-9.04081414426094E-13	-1.37170973223269E-12	-5.92329202555027E-13	-1.8393380500393E-12	-1.12230796273584E-12	-2.36931681022011E-12	-8.10555750864774E-13	-1.65228672291666E-12	-2.11991504072326E-12	-4.08395397551098E-12
0.02294	-8.10555750864774E-13	-4.05277875432387E-13	-2.8057699068396E-13	-9.66431856800308E-13	-1.43406017460691E-12	-6.85854866116347E-13	-9.04081414426094E-13	-9.35256635613201E-13	-9.97607077987414E-13	-1.65228672291666E-12	-9.04081414426094E-13	-2.49401769496854E-12	-1.21583362629716E-12	-1.65228672291666E-12	-1.68346194410376E-12	-3.67867610007859E-12
0.02296	-8.10555750864774E-13	-4.67628317806601E-13	-2.8057699068396E-13	-9.35256635613201E-14	-1.62111150172955E-12	-4.67628317806601E-13	-1.05995752036163E-12	-6.23504423742134E-13	-1.15348318392295E-12	-1.46523539579401E-12	-7.48205308490561E-13	-2.43166725259432E-12	-1.80816282885219E-12	-1.49641061698112E-12	-1.27818406867137E-12	-3.21104778227199E-12
0.02298	-6.54679644929241E-13	-4.98803538993707E-13	-6.23504423742134E-13	4.67628317806601E-13	-1.77698760766508E-12	-4.98803538993707E-13	-1.34053451104559E-12	-4.98803538993707E-13	-1.4028849534198E-12	-1.18465840511005E-12	-4.98803538993707E-13	-2.18226548309747E-12	-2.3069663678459E-12	-1.4028849534198E-12	-9.97607077987414E-13	-2.64989380090407E-12
0.023	-2.8057699068396E-13	-4.98803538993707E-13	-1.15348318392295E-12	5.61153981367921E-13	-2.05756459834904E-12	-6.54679644929241E-13	-1.4028849534198E-12	-2.8057699068396E-13	-1.74581238647798E-12	-1.02878229917452E-12	-2.8057699068396E-13	-1.77698760766508E-12	-2.55636813734275E-12	-1.21583362629716E-12	-7.17030087303454E-13	-2.05756459834904E-12
0.02302	9.35256635613201E-14	-4.67628317806601E-13	-1.80816282885219E-12	4.98803538993707E-13	-2.18226548309747E-12	-1.09113274154873E-12	-1.15348318392295E-12	-1.8705132712264E-13	-2.24461592547168E-12	-8.72906193238988E-13	-6.23504423742134E-14	-1.37170973223269E-12	-2.58754335852986E-12	-1.21583362629716E-12	-6.85854866116347E-13	-1.49641061698112E-12
0.02304	3.7410265424528E-13	-4.67628317806601E-13	-2.15109026191036E-12	1.8705132712264E-13	-2.11991504072326E-12	-1.49641061698112E-12	-8.72906193238988E-13	-2.8057699068396E-13	-2.74341946446539E-12	-7.48205308490561E-13	3.11752211871067E-14	-9.04081414426094E-13	-2.8057699068396E-12	-1.05995752036163E-12	-5.92329202555027E-13	-1.15348318392295E-12
0.02306	2.49401769496854E-13	-5.92329202555027E-13	-2.21344070428458E-12	6.23504423742134E-14	-1.90168849241351E-12	-1.74581238647798E-12	-7.48205308490561E-13	-4.67628317806601E-13	-3.02399645514935E-12	-5.29978760180814E-13	-1.55876105935534E-13	-4.98803538993707E-13	-3.2422230034591E-12	-8.72906193238988E-13	-4.36453096619494E-13	-1.12230796273584E-12
0.02308	0	-8.10555750864774E-13	-2.11991504072326E-12	3.11752211871067E-14	-1.58993628054244E-12	-1.68346194410376E-12	-8.10555750864774E-13	-5.92329202555027E-13	-3.05517167633646E-12	-4.05277875432387E-13	-4.05277875432387E-13	-1.24700884748427E-13	-3.61632565770438E-12	-6.54679644929241E-13	-4.98803538993707E-13	-9.97607077987414E-13
0.0231	-3.7410265424528E-13	-1.15348318392295E-12	-2.08873981953615E-12	1.24700884748427E-13	-1.34053451104559E-12	-1.27818406867137E-12	-9.66431856800308E-13	-5.61153981367921E-13	-3.08634689752356E-12	-3.7410265424528E-13	-6.23504423742134E-13	1.24700884748427E-13	-3.64750087889148E-12	-4.67628317806601E-13	-6.85854866116347E-13	-1.05995752036163E-12
0.02312	-6.54679644929241E-13	-1.24700884748427E-12	-2.05756459834904E-12	1.24700884748427E-13	-1.34053451104559E-12	-9.04081414426094E-13	-1.24700884748427E-12	-3.42927433058174E-13	-3.17987256108488E-12	-5.61153981367921E-13	-6.85854866116347E-13	1.8705132712264E-13	-3.64750087889148E-12	-4.98803538993707E-13	-8.72906193238988E-13	-1.05995752036163E-12
0.02314	-8.10555750864774E-13	-1.15348318392295E-12	-2.02638937716194E-12	9.35256635613201E-14	-1.65228672291666E-12	-7.17030087303454E-13	-1.49641061698112E-12	-1.55876105935534E-13	-3.39809910939463E-12	-8.41730972051881E-13	-7.79380529677668E-13	1.24700884748427E-13	-3.49162477295595E-12	-8.72906193238988E-13	-1.24700884748427E-12	-9.97607077987414E-13
0.02316	-1.21583362629716E-12	-1.05995752036163E-12	-1.99521415597483E-12	9.35256635613201E-14	-1.80816282885219E-12	-6.85854866116347E-13	-1.58993628054244E-12	9.35256635613201E-14	-3.17987256108488E-12	-1.15348318392295E-12	-8.41730972051881E-13	1.24700884748427E-13	-3.61632565770438E-12	-1.15348318392295E-12	-1.27818406867137E-12	-1.05995752036163E-12
0.02318	-1.58993628054244E-12	-8.41730972051881E-13	-1.96403893478772E-12	9.35256635613201E-14	-1.74581238647798E-12	-7.17030087303454E-13	-1.62111150172955E-12	1.8705132712264E-13	-2.83694512802671E-12	-1.18465840511005E-12	-8.41730972051881E-13	0	-3.58515043651727E-12	-1.37170973223269E-12	-1.30935928985848E-12	-9.66431856800308E-13
0.0232	-1.8705132712264E-12	-6.23504423742134E-13	-2.08873981953615E-12	0	-1.55876105935534E-12	-7.48205308490561E-13	-1.65228672291666E-12	3.11752211871067E-14	-2.36931681022011E-12	-1.30935928985848E-12	-8.10555750864774E-13	-1.8705132712264E-13	-3.61632565770438E-12	-1.68346194410376E-12	-1.18465840511005E-12	-1.15348318392295E-12
0.02322	-2.08873981953615E-12	-4.98803538993707E-13	-2.08873981953615E-12	-3.11752211871067E-13	-1.4028849534198E-12	-8.72906193238988E-13	-1.71463716529087E-12	-1.8705132712264E-13	-1.77698760766508E-12	-1.27818406867137E-12	-1.12230796273584E-12	-4.36453096619494E-13	-3.61632565770438E-12	-1.93286371360062E-12	-1.15348318392295E-12	-1.12230796273584E-12
0.02324	-1.96403893478772E-12	-6.54679644929241E-13	-2.11991504072326E-12	-5.92329202555027E-13	-1.27818406867137E-12	-9.66431856800308E-13	-1.68346194410376E-12	-3.42927433058174E-13	-1.21583362629716E-12	-1.30935928985848E-12	-1.27818406867137E-12	-8.10555750864774E-13	-3.2422230034591E-12	-2.21344070428458E-12	-1.24700884748427E-12	-1.05995752036163E-12
0.02326	-1.77698760766508E-12	-8.41730972051881E-13	-1.96403893478772E-12	-7.48205308490561E-13	-9.66431856800308E-13	-1.02878229917452E-12	-1.65228672291666E-12	-5.61153981367921E-13	-6.85854866116347E-13	-1.27818406867137E-12	-1.21583362629716E-12	-9.04081414426094E-13	-2.61871857971696E-12	-2.43166725259432E-12	-1.37170973223269E-12	-9.04081414426094E-13
0.02328	-1.68346194410376E-12	-1.24700884748427E-12	-1.55876105935534E-12	-7.17030087303454E-13	-8.72906193238988E-13	-1.15348318392295E-12	-1.68346194410376E-12	-6.54679644929241E-13	-2.8057699068396E-13	-1.21583362629716E-12	-9.97607077987414E-13	-9.04081414426094E-13	-2.08873981953615E-12	-2.61871857971696E-12	-1.49641061698112E-12	-6.85854866116347E-13
0.0233	-1.62111150172955E-12	-1.55876105935534E-12	-1.02878229917452E-12	-7.48205308490561E-13	-7.48205308490561E-13	-1.15348318392295E-12	-1.62111150172955E-12	-7.17030087303454E-13	-2.18226548309747E-13	-1.15348318392295E-12	-7.17030087303454E-13	-8.10555750864774E-13	-1.80816282885219E-12	-2.86812034921382E-12	-1.62111150172955E-12	-5.92329202555027E-13
0.02332	-1.65228672291666E-12	-1.90168849241351E-12	-4.36453096619494E-13	-5.92329202555027E-13	-6.85854866116347E-13	-1.02878229917452E-12	-1.55876105935534E-12	-9.04081414426094E-13	-4.05277875432387E-13	-1.12230796273584E-12	-5.92329202555027E-13	-6.54679644929241E-13	-1.80816282885219E-12	-3.02399645514935E-12	-1.74581238647798E-12	-4.67628317806601E-13
0.02334	-1.43406017460691E-12	-2.24461592547168E-12	-9.35256635613201E-14	-2.8057699068396E-13	-4.98803538993707E-13	-8.72906193238988E-13	-1.49641061698112E-12	-1.05995752036163E-12	-6.85854866116347E-13	-1.27818406867137E-12	-6.85854866116347E-13	-4.05277875432387E-13	-1.74581238647798E-12	-2.83694512802671E-12	-1.8705132712264E-12	-4.98803538993707E-13
0.02336	-1.09113274154873E-12	-2.64989380090407E-12	-6.23504423742134E-14	-2.18226548309747E-13	-2.49401769496854E-13	-8.72906193238988E-13	-1.30935928985848E-12	-1.05995752036163E-12	-9.97607077987414E-13	-1.68346194410376E-12	-8.72906193238988E-13	-4.36453096619494E-13	-1.46523539579401E-12	-2.58754335852986E-12	-1.96403893478772E-12	-7.79380529677668E-13
0.02338	-7.17030087303454E-13	-2.86812034921382E-12	-2.18226548309747E-13	-3.11752211871067E-13	1.24700884748427E-13	-9.66431856800308E-13	-1.43406017460691E-12	-1.05995752036163E-12	-1.12230796273584E-12	-2.08873981953615E-12	-9.66431856800308E-13	-6.54679644929241E-13	-1.09113274154873E-12	-2.18226548309747E-12	-1.96403893478772E-12	-1.18465840511005E-12
0.0234	-4.98803538993707E-13	-2.64989380090407E-12	-4.98803538993707E-13	-8.10555750864774E-13	2.49401769496854E-13	-1.24700884748427E-12	-1.71463716529087E-12	-1.12230796273584E-12	-1.15348318392295E-12	-2.49401769496854E-12	-9.35256635613201E-13	-9.97607077987414E-13	-7.79380529677668E-13	-1.90168849241351E-12	-2.24461592547168E-12	-1.77698760766508E-12
0.02342	-4.67628317806601E-13	-2.02638937716194E-12	-7.79380529677668E-13	-1.30935928985848E-12	2.8057699068396E-13	-1.58993628054244E-12	-1.99521415597483E-12	-1.37170973223269E-12	-9.66431856800308E-13	-2.83694512802671E-12	-6.85854866116347E-13	-1.43406017460691E-12	-7.48205308490561E-13	-1.52758583816823E-12	-2.52519291615564E-12	-2.46284247378143E-12
0.02344	-6.23504423742134E-13	-1.4028849534198E-12	-1.09113274154873E-12	-1.80816282885219E-12	-9.35256635613201E-14	-1.8393380500393E-12	-2.24461592547168E-12	-1.71463716529087E-12	-4.36453096619494E-13	-2.99282123396224E-12	-4.05277875432387E-13	-2.02638937716194E-12	-8.10555750864774E-13	-1.37170973223269E-12	-2.61871857971696E-12	-2.96164601277514E-12
0.02346	-1.18465840511005E-12	-1.21583362629716E-12	-1.21583362629716E-12	-2.11991504072326E-12	-6.23504423742134E-13	-1.96403893478772E-12	-2.18226548309747E-12	-2.05756459834904E-12	1.8705132712264E-13	-2.99282123396224E-12	-5.29978760180814E-13	-2.52519291615564E-12	-1.24700884748427E-12	-1.27818406867137E-12	-2.64989380090407E-12	-3.30457344583331E-12
0.02348	-1.8393380500393E-12	-1.37170973223269E-12	-1.24700884748427E-12	-2.27579114665879E-12	-9.97607077987414E-13	-1.77698760766508E-12	-1.96403893478772E-12	-2.43166725259432E-12	5.92329202555027E-13	-2.58754335852986E-12	-8.72906193238988E-13	-2.74341946446539E-12	-1.65228672291666E-12	-1.27818406867137E-12	-2.58754335852986E-12	-3.58515043651727E-12
0.0235	-2.3069663678459E-12	-1.74581238647798E-12	-1.27818406867137E-12	-2.43166725259432E-12	-1.12230796273584E-12	-1.37170973223269E-12	-1.71463716529087E-12	-2.64989380090407E-12	6.54679644929241E-13	-1.96403893478772E-12	-1.4028849534198E-12	-2.55636813734275E-12	-1.96403893478772E-12	-1.65228672291666E-12	-2.49401769496854E-12	-3.46044955176884E-12
0.02352	-2.40049203140722E-12	-1.99521415597483E-12	-1.24700884748427E-12	-2.55636813734275E-12	-1.30935928985848E-12	-8.72906193238988E-13	-1.77698760766508E-12	-2.64989380090407E-12	3.11752211871067E-13	-1.58993628054244E-12	-1.96403893478772E-12	-2.21344070428458E-12	-2.15109026191036E-12	-2.05756459834904E-12	-2.64989380090407E-12	-3.21104778227199E-12
0.02354	-2.24461592547168E-12	-1.8393380500393E-12	-1.18465840511005E-12	-2.43166725259432E-12	-1.30935928985848E-12	-7.17030087303454E-13	-1.96403893478772E-12	-2.3069663678459E-12	-2.49401769496854E-13	-1.37170973223269E-12	-2.43166725259432E-12	-1.8705132712264E-12	-2.36931681022011E-12	-2.58754335852986E-12	-2.68106902209118E-12	-2.86812034921382E-12
0.02356	-1.99521415597483E-12	-1.4028849534198E-12	-1.27818406867137E-12	-2.27579114665879E-12	-1.43406017460691E-12	-8.10555750864774E-13	-1.8705132712264E-12	-1.8705132712264E-12	-8.10555750864774E-13	-1.18465840511005E-12	-2.61871857971696E-12	-1.77698760766508E-12	-2.68106902209118E-12	-2.86812034921382E-12	-2.83694512802671E-12	-2.46284247378143E-12
0.02358	-1.71463716529087E-12	-8.10555750864774E-13	-1.37170973223269E-12	-1.93286371360062E-12	-1.65228672291666E-12	-1.05995752036163E-12	-1.68346194410376E-12	-1.46523539579401E-12	-1.05995752036163E-12	-9.04081414426094E-13	-2.61871857971696E-12	-1.80816282885219E-12	-2.93047079158803E-12	-2.86812034921382E-12	-2.96164601277514E-12	-2.18226548309747E-12
0.0236	-1.49641061698112E-12	-3.11752211871067E-13	-1.62111150172955E-12	-1.65228672291666E-12	-1.71463716529087E-12	-1.09113274154873E-12	-1.27818406867137E-12	-9.66431856800308E-13	-1.02878229917452E-12	-8.10555750864774E-13	-2.46284247378143E-12	-1.80816282885219E-12	-3.2422230034591E-12	-2.61871857971696E-12	-2.89929557040092E-12	-1.96403893478772E-12
0.02362	-1.12230796273584E-12	3.11752211871067E-14	-1.93286371360062E-12	-1.4028849534198E-12	-1.93286371360062E-12	-1.05995752036163E-12	-1.12230796273584E-12	-7.79380529677668E-13	-9.35256635613201E-13	-8.41730972051881E-13	-2.05756459834904E-12	-1.62111150172955E-12	-3.33574866702042E-12	-2.18226548309747E-12	-2.61871857971696E-12	-1.8705132712264E-12
0.02364	-9.04081414426094E-13	6.23504423742134E-14	-2.08873981953615E-12	-1.12230796273584E-12	-2.3069663678459E-12	-1.12230796273584E-12	-1.15348318392295E-12	-8.72906193238988E-13	-1.02878229917452E-12	-8.41730972051881E-13	-1.71463716529087E-12	-1.71463716529087E-12	-3.14869733989778E-12	-1.74581238647798E-12	-2.05756459834904E-12	-2.08873981953615E-12
0.02366	-8.41730972051881E-13	-1.24700884748427E-13	-2.15109026191036E-12	-7.48205308490561E-13	-2.7745946856525E-12	-1.15348318392295E-12	-1.09113274154873E-12	-1.34053451104559E-12	-1.21583362629716E-12	-9.35256635613201E-13	-1.52758583816823E-12	-1.99521415597483E-12	-2.71224424327828E-12	-1.49641061698112E-12	-1.46523539579401E-12	-2.338141589033E-12
0.02368	-9.97607077987414E-13	-3.11752211871067E-13	-2.15109026191036E-12	-4.36453096619494E-13	-2.89929557040092E-12	-1.21583362629716E-12	-9.04081414426094E-13	-1.77698760766508E-12	-1.34053451104559E-12	-1.21583362629716E-12	-1.74581238647798E-12	-2.46284247378143E-12	-2.46284247378143E-12	-1.15348318392295E-12	-9.97607077987414E-13	-2.58754335852986E-12
0.0237	-1.30935928985848E-12	-4.05277875432387E-13	-2.02638937716194E-12	-3.11752211871067E-13	-2.7745946856525E-12	-1.18465840511005E-12	-7.79380529677668E-13	-1.99521415597483E-12	-1.24700884748427E-12	-1.37170973223269E-12	-2.15109026191036E-12	-2.93047079158803E-12	-2.15109026191036E-12	-8.72906193238988E-13	-5.61153981367921E-13	-2.71224424327828E-12
0.02372	-1.62111150172955E-12	-5.92329202555027E-13	-1.68346194410376E-12	-3.7410265424528E-13	-2.55636813734275E-12	-9.35256635613201E-13	-6.23504423742134E-13	-1.93286371360062E-12	-9.04081414426094E-13	-1.58993628054244E-12	-2.36931681022011E-12	-3.05517167633646E-12	-1.90168849241351E-12	-7.17030087303454E-13	-2.8057699068396E-13	-2.55636813734275E-12
0.02374	-1.90168849241351E-12	-6.54679644929241E-13	-1.62111150172955E-12	-7.48205308490561E-13	-2.338141589033E-12	-6.54679644929241E-13	-5.61153981367921E-13	-1.71463716529087E-12	-5.92329202555027E-13	-1.68346194410376E-12	-2.49401769496854E-12	-2.93047079158803E-12	-1.58993628054244E-12	-7.48205308490561E-13	-3.11752211871067E-13	-1.96403893478772E-12
0.02376	-1.93286371360062E-12	-6.23504423742134E-13	-1.68346194410376E-12	-1.18465840511005E-12	-1.90168849241351E-12	-2.8057699068396E-13	-6.54679644929241E-13	-1.4028849534198E-12	-4.05277875432387E-13	-1.62111150172955E-12	-2.55636813734275E-12	-2.71224424327828E-12	-1.12230796273584E-12	-9.04081414426094E-13	-5.61153981367921E-13	-1.49641061698112E-12
0.02378	-1.8393380500393E-12	-4.98803538993707E-13	-1.80816282885219E-12	-1.65228672291666E-12	-1.46523539579401E-12	-2.18226548309747E-13	-7.79380529677668E-13	-1.21583362629716E-12	-4.05277875432387E-13	-1.52758583816823E-12	-2.27579114665879E-12	-2.49401769496854E-12	-9.04081414426094E-13	-1.21583362629716E-12	-8.72906193238988E-13	-1.05995752036163E-12
0.0238	-1.4028849534198E-12	-1.8705132712264E-13	-2.05756459834904E-12	-1.96403893478772E-12	-1.05995752036163E-12	-3.11752211871067E-13	-7.17030087303454E-13	-1.05995752036163E-12	-4.98803538993707E-13	-1.30935928985848E-12	-1.99521415597483E-12	-2.21344070428458E-12	-1.21583362629716E-12	-1.46523539579401E-12	-1.37170973223269E-12	-9.04081414426094E-13
0.02382	-8.10555750864774E-13	1.55876105935534E-13	-2.36931681022011E-12	-2.05756459834904E-12	-1.05995752036163E-12	-4.67628317806601E-13	-6.54679644929241E-13	-8.10555750864774E-13	-8.72906193238988E-13	-9.66431856800308E-13	-1.58993628054244E-12	-1.93286371360062E-12	-1.62111150172955E-12	-1.8705132712264E-12	-1.58993628054244E-12	-8.72906193238988E-13
0.02384	-1.8705132712264E-13	2.8057699068396E-13	-2.8057699068396E-12	-1.68346194410376E-12	-1.21583362629716E-12	-6.23504423742134E-13	-4.67628317806601E-13	-5.61153981367921E-13	-1.34053451104559E-12	-3.7410265424528E-13	-1.27818406867137E-12	-1.65228672291666E-12	-1.99521415597483E-12	-2.27579114665879E-12	-1.71463716529087E-12	-8.72906193238988E-13
0.02386	6.23504423742134E-14	3.11752211871067E-14	-3.49162477295595E-12	-9.35256635613201E-13	-1.37170973223269E-12	-5.92329202555027E-13	-2.18226548309747E-13	-4.36453096619494E-13	-1.49641061698112E-12	-6.23504423742134E-14	-1.09113274154873E-12	-1.37170973223269E-12	-2.46284247378143E-12	-2.43166725259432E-12	-1.74581238647798E-12	-9.97607077987414E-13
0.02388	0	-1.24700884748427E-13	-4.1774796390723E-12	-2.49401769496854E-13	-1.34053451104559E-12	-5.29978760180814E-13	3.11752211871067E-14	-2.8057699068396E-13	-1.71463716529087E-12	1.24700884748427E-13	-9.35256635613201E-13	-1.18465840511005E-12	-3.08634689752356E-12	-2.43166725259432E-12	-1.71463716529087E-12	-1.21583362629716E-12
0.0239	-4.05277875432387E-13	-3.7410265424528E-13	-4.14630441788519E-12	3.11752211871067E-13	-1.02878229917452E-12	-4.98803538993707E-13	-1.24700884748427E-13	-4.67628317806601E-13	-1.80816282885219E-12	3.11752211871067E-14	-9.97607077987414E-13	-1.15348318392295E-12	-3.49162477295595E-12	-2.3069663678459E-12	-1.62111150172955E-12	-1.62111150172955E-12
0.02392	-8.41730972051881E-13	-5.29978760180814E-13	-3.64750087889148E-12	5.61153981367921E-13	-7.48205308490561E-13	-5.61153981367921E-13	-4.98803538993707E-13	-6.85854866116347E-13	-2.21344070428458E-12	-3.11752211871067E-13	-1.05995752036163E-12	-1.15348318392295E-12	-3.64750087889148E-12	-2.02638937716194E-12	-1.30935928985848E-12	-1.8705132712264E-12
0.02394	-1.12230796273584E-12	-6.85854866116347E-13	-2.74341946446539E-12	2.49401769496854E-13	-4.36453096619494E-13	-8.41730972051881E-13	-1.05995752036163E-12	-1.09113274154873E-12	-2.21344070428458E-12	-7.79380529677668E-13	-1.27818406867137E-12	-1.24700884748427E-12	-3.67867610007859E-12	-1.8393380500393E-12	-9.97607077987414E-13	-1.93286371360062E-12
0.02396	-1.12230796273584E-12	-5.92329202555027E-13	-1.96403893478772E-12	-6.23504423742134E-14	-1.55876105935534E-13	-1.21583362629716E-12	-1.37170973223269E-12	-1.62111150172955E-12	-2.24461592547168E-12	-1.09113274154873E-12	-1.27818406867137E-12	-1.18465840511005E-12	-3.58515043651727E-12	-1.93286371360062E-12	-1.09113274154873E-12	-1.93286371360062E-12
0.02398	-9.66431856800308E-13	-5.92329202555027E-13	-1.37170973223269E-12	-3.11752211871067E-13	6.23504423742134E-14	-1.4028849534198E-12	-1.62111150172955E-12	-2.11991504072326E-12	-2.18226548309747E-12	-1.27818406867137E-12	-1.30935928985848E-12	-1.21583362629716E-12	-3.14869733989778E-12	-2.18226548309747E-12	-1.4028849534198E-12	-1.8393380500393E-12
0.024	-7.79380529677668E-13	-6.54679644929241E-13	-1.27818406867137E-12	-6.54679644929241E-13	-6.23504423742134E-14	-1.55876105935534E-12	-1.68346194410376E-12	-2.40049203140722E-12	-2.05756459834904E-12	-1.37170973223269E-12	-1.18465840511005E-12	-1.15348318392295E-12	-2.49401769496854E-12	-2.43166725259432E-12	-1.90168849241351E-12	-1.74581238647798E-12
0.02402	-3.42927433058174E-13	-7.79380529677668E-13	-1.58993628054244E-12	-7.48205308490561E-13	-4.05277875432387E-13	-1.4028849534198E-12	-1.65228672291666E-12	-2.43166725259432E-12	-2.24461592547168E-12	-1.46523539579401E-12	-9.97607077987414E-13	-1.21583362629716E-12	-2.08873981953615E-12	-2.83694512802671E-12	-2.18226548309747E-12	-1.43406017460691E-12
0.02404	-9.35256635613201E-14	-9.97607077987414E-13	-1.74581238647798E-12	-7.17030087303454E-13	-7.17030087303454E-13	-1.21583362629716E-12	-1.62111150172955E-12	-2.24461592547168E-12	-2.40049203140722E-12	-1.65228672291666E-12	-8.72906193238988E-13	-1.21583362629716E-12	-1.68346194410376E-12	-3.02399645514935E-12	-2.27579114665879E-12	-1.37170973223269E-12
0.02406	9.35256635613201E-14	-1.09113274154873E-12	-1.65228672291666E-12	-5.29978760180814E-13	-9.66431856800308E-13	-1.21583362629716E-12	-1.58993628054244E-12	-2.02638937716194E-12	-2.61871857971696E-12	-1.71463716529087E-12	-6.85854866116347E-13	-1.24700884748427E-12	-1.43406017460691E-12	-3.14869733989778E-12	-2.3069663678459E-12	-1.4028849534198E-12
0.02408	2.18226548309747E-13	-1.09113274154873E-12	-1.30935928985848E-12	6.23504423742134E-14	-1.21583362629716E-12	-1.24700884748427E-12	-1.37170973223269E-12	-1.62111150172955E-12	-2.49401769496854E-12	-1.74581238647798E-12	-7.48205308490561E-13	-1.15348318392295E-12	-1.21583362629716E-12	-3.11752211871067E-12	-2.43166725259432E-12	-1.77698760766508E-12
0.0241	2.8057699068396E-13	-1.24700884748427E-12	-7.79380529677668E-13	6.54679644929241E-13	-1.18465840511005E-12	-1.4028849534198E-12	-1.34053451104559E-12	-1.21583362629716E-12	-2.02638937716194E-12	-1.77698760766508E-12	-7.17030087303454E-13	-1.05995752036163E-12	-1.05995752036163E-12	-3.11752211871067E-12	-2.64989380090407E-12	-2.18226548309747E-12
0.02412	1.8705132712264E-13	-1.4028849534198E-12	-2.18226548309747E-13	9.97607077987414E-13	-1.15348318392295E-12	-1.74581238647798E-12	-1.43406017460691E-12	-7.17030087303454E-13	-1.18465840511005E-12	-1.8705132712264E-12	-7.48205308490561E-13	-1.09113274154873E-12	-8.41730972051881E-13	-3.02399645514935E-12	-2.89929557040092E-12	-2.8057699068396E-12
0.02414	-9.35256635613201E-14	-1.62111150172955E-12	0	8.72906193238988E-13	-1.12230796273584E-12	-2.11991504072326E-12	-1.68346194410376E-12	-3.42927433058174E-13	-4.05277875432387E-13	-2.08873981953615E-12	-9.97607077987414E-13	-1.24700884748427E-12	-5.92329202555027E-13	-2.96164601277514E-12	-3.2733982246462E-12	-3.21104778227199E-12
0.02416	-4.98803538993707E-13	-1.8705132712264E-12	1.8705132712264E-13	2.8057699068396E-13	-1.24700884748427E-12	-2.24461592547168E-12	-1.99521415597483E-12	-3.11752211871067E-13	3.11752211871067E-14	-2.27579114665879E-12	-1.37170973223269E-12	-1.46523539579401E-12	-4.36453096619494E-13	-2.96164601277514E-12	-3.49162477295595E-12	-3.36692388820752E-12
0.02418	-9.35256635613201E-13	-1.90168849241351E-12	0	-7.48205308490561E-13	-1.46523539579401E-12	-2.02638937716194E-12	-2.52519291615564E-12	-4.36453096619494E-13	-9.35256635613201E-14	-2.68106902209118E-12	-1.65228672291666E-12	-1.8393380500393E-12	-1.55876105935534E-13	-3.02399645514935E-12	-3.67867610007859E-12	-3.46044955176884E-12
0.0242	-1.34053451104559E-12	-1.8705132712264E-12	-4.98803538993707E-13	-1.80816282885219E-12	-1.49641061698112E-12	-1.77698760766508E-12	-2.93047079158803E-12	-8.41730972051881E-13	-2.8057699068396E-13	-3.05517167633646E-12	-1.90168849241351E-12	-2.15109026191036E-12	2.18226548309747E-13	-2.96164601277514E-12	-3.49162477295595E-12	-3.58515043651727E-12
0.02422	-1.55876105935534E-12	-1.58993628054244E-12	-1.24700884748427E-12	-2.61871857971696E-12	-1.58993628054244E-12	-1.62111150172955E-12	-3.21104778227199E-12	-1.27818406867137E-12	-5.92329202555027E-13	-3.30457344583331E-12	-1.99521415597483E-12	-2.24461592547168E-12	2.8057699068396E-13	-2.96164601277514E-12	-3.08634689752356E-12	-3.64750087889148E-12
0.02424	-1.80816282885219E-12	-1.27818406867137E-12	-1.8705132712264E-12	-3.05517167633646E-12	-1.52758583816823E-12	-1.43406017460691E-12	-3.08634689752356E-12	-1.74581238647798E-12	-5.92329202555027E-13	-3.49162477295595E-12	-1.99521415597483E-12	-2.36931681022011E-12	9.35256635613201E-14	-2.96164601277514E-12	-2.74341946446539E-12	-3.83455220601412E-12
0.02426	-1.93286371360062E-12	-1.05995752036163E-12	-2.27579114665879E-12	-3.05517167633646E-12	-1.52758583816823E-12	-1.49641061698112E-12	-2.93047079158803E-12	-2.21344070428458E-12	-4.67628317806601E-13	-3.36692388820752E-12	-1.71463716529087E-12	-2.24461592547168E-12	-3.11752211871067E-14	-2.96164601277514E-12	-2.52519291615564E-12	-3.89690264838834E-12
0.02428	-1.90168849241351E-12	-9.66431856800308E-13	-2.21344070428458E-12	-3.02399645514935E-12	-1.34053451104559E-12	-1.49641061698112E-12	-2.58754335852986E-12	-2.58754335852986E-12	-4.67628317806601E-13	-2.96164601277514E-12	-1.4028849534198E-12	-2.3069663678459E-12	-2.49401769496854E-13	-2.86812034921382E-12	-2.36931681022011E-12	-3.92807786957544E-12
0.0243	-1.71463716529087E-12	-8.72906193238988E-13	-2.05756459834904E-12	-2.64989380090407E-12	-1.15348318392295E-12	-1.43406017460691E-12	-2.21344070428458E-12	-2.74341946446539E-12	-5.61153981367921E-13	-2.49401769496854E-12	-1.09113274154873E-12	-2.21344070428458E-12	-4.67628317806601E-13	-2.7745946856525E-12	-2.27579114665879E-12	-3.67867610007859E-12
0.02432	-1.34053451104559E-12	-7.79380529677668E-13	-2.05756459834904E-12	-2.18226548309747E-12	-1.30935928985848E-12	-1.34053451104559E-12	-1.80816282885219E-12	-2.58754335852986E-12	-6.85854866116347E-13	-2.21344070428458E-12	-9.04081414426094E-13	-2.05756459834904E-12	-9.35256635613201E-13	-2.55636813734275E-12	-2.18226548309747E-12	-3.30457344583331E-12
0.02434	-9.66431856800308E-13	-4.36453096619494E-13	-2.18226548309747E-12	-1.74581238647798E-12	-1.58993628054244E-12	-9.35256635613201E-13	-1.52758583816823E-12	-2.36931681022011E-12	-6.23504423742134E-13	-2.08873981953615E-12	-1.09113274154873E-12	-1.65228672291666E-12	-1.43406017460691E-12	-2.338141589033E-12	-1.93286371360062E-12	-2.7745946856525E-12
0.02436	-7.17030087303454E-13	-1.24700884748427E-13	-2.27579114665879E-12	-1.49641061698112E-12	-2.05756459834904E-12	-4.67628317806601E-13	-1.4028849534198E-12	-2.05756459834904E-12	-3.7410265424528E-13	-2.11991504072326E-12	-1.15348318392295E-12	-1.15348318392295E-12	-2.02638937716194E-12	-2.02638937716194E-12	-1.65228672291666E-12	-2.3069663678459E-12
0.02438	-8.10555750864774E-13	9.35256635613201E-14	-2.3069663678459E-12	-1.18465840511005E-12	-2.46284247378143E-12	-3.11752211871067E-13	-1.24700884748427E-12	-1.46523539579401E-12	-1.55876105935534E-13	-1.99521415597483E-12	-1.27818406867137E-12	-9.97607077987414E-13	-2.43166725259432E-12	-1.77698760766508E-12	-1.55876105935534E-12	-2.05756459834904E-12
0.0244	-1.15348318392295E-12	3.7410265424528E-13	-2.21344070428458E-12	-7.79380529677668E-13	-2.49401769496854E-12	-3.11752211871067E-13	-1.18465840511005E-12	-8.72906193238988E-13	-9.35256635613201E-14	-1.55876105935534E-12	-1.62111150172955E-12	-1.18465840511005E-12	-2.83694512802671E-12	-1.55876105935534E-12	-1.43406017460691E-12	-1.93286371360062E-12
0.02442	-1.37170973223269E-12	3.42927433058174E-13	-1.96403893478772E-12	-6.23504423742134E-13	-2.36931681022011E-12	-5.29978760180814E-13	-9.35256635613201E-13	-3.11752211871067E-13	-3.11752211871067E-14	-9.66431856800308E-13	-1.65228672291666E-12	-1.62111150172955E-12	-2.96164601277514E-12	-1.37170973223269E-12	-1.30935928985848E-12	-2.02638937716194E-12
0.02444	-1.4028849534198E-12	-3.11752211871067E-14	-1.71463716529087E-12	-7.79380529677668E-13	-2.18226548309747E-12	-6.23504423742134E-13	-8.10555750864774E-13	6.23504423742134E-14	0	-4.36453096619494E-13	-1.62111150172955E-12	-2.02638937716194E-12	-3.11752211871067E-12	-1.27818406867137E-12	-1.24700884748427E-12	-2.11991504072326E-12
0.02446	-1.18465840511005E-12	-5.92329202555027E-13	-1.62111150172955E-12	-9.35256635613201E-13	-2.46284247378143E-12	-8.41730972051881E-13	-8.72906193238988E-13	3.11752211871067E-13	-9.35256635613201E-14	-9.35256635613201E-14	-1.43406017460691E-12	-2.40049203140722E-12	-2.96164601277514E-12	-1.15348318392295E-12	-1.27818406867137E-12	-1.8705132712264E-12
0.02448	-9.35256635613201E-13	-1.24700884748427E-12	-1.55876105935534E-12	-1.21583362629716E-12	-2.71224424327828E-12	-9.35256635613201E-13	-7.79380529677668E-13	9.35256635613201E-14	-4.05277875432387E-13	3.11752211871067E-14	-1.21583362629716E-12	-2.46284247378143E-12	-2.83694512802671E-12	-1.05995752036163E-12	-1.27818406867137E-12	-1.65228672291666E-12
0.0245	-6.54679644929241E-13	-1.80816282885219E-12	-1.74581238647798E-12	-1.34053451104559E-12	-2.58754335852986E-12	-1.15348318392295E-12	-7.79380529677668E-13	-2.8057699068396E-13	-8.72906193238988E-13	1.24700884748427E-13	-1.12230796273584E-12	-2.18226548309747E-12	-2.71224424327828E-12	-8.72906193238988E-13	-1.24700884748427E-12	-1.4028849534198E-12
0.02452	-5.61153981367921E-13	-1.93286371360062E-12	-1.96403893478772E-12	-1.09113274154873E-12	-2.27579114665879E-12	-1.09113274154873E-12	-6.23504423742134E-13	-4.98803538993707E-13	-1.37170973223269E-12	1.55876105935534E-13	-9.97607077987414E-13	-1.49641061698112E-12	-2.68106902209118E-12	-9.35256635613201E-13	-1.12230796273584E-12	-1.43406017460691E-12
0.02454	-4.05277875432387E-13	-1.77698760766508E-12	-2.43166725259432E-12	-7.48205308490561E-13	-1.96403893478772E-12	-9.66431856800308E-13	-7.48205308490561E-13	-5.61153981367921E-13	-1.71463716529087E-12	1.24700884748427E-13	-7.79380529677668E-13	-8.41730972051881E-13	-2.36931681022011E-12	-9.97607077987414E-13	-8.10555750864774E-13	-1.65228672291666E-12
0.02456	-2.49401769496854E-13	-1.46523539579401E-12	-2.99282123396224E-12	-3.11752211871067E-13	-1.80816282885219E-12	-7.48205308490561E-13	-9.35256635613201E-13	-6.85854866116347E-13	-1.8705132712264E-12	3.11752211871067E-14	-5.29978760180814E-13	-2.18226548309747E-13	-1.90168849241351E-12	-1.05995752036163E-12	-6.54679644929241E-13	-1.8705132712264E-12
0.02458	-6.23504423742134E-14	-1.09113274154873E-12	-3.7410265424528E-12	-1.55876105935534E-13	-1.68346194410376E-12	-4.36453096619494E-13	-1.4028849534198E-12	-9.35256635613201E-13	-1.55876105935534E-12	-9.35256635613201E-14	-3.42927433058174E-13	3.7410265424528E-13	-1.74581238647798E-12	-1.18465840511005E-12	-4.98803538993707E-13	-2.27579114665879E-12
0.0246	3.11752211871067E-14	-8.41730972051881E-13	-3.95925309076255E-12	-2.18226548309747E-13	-1.37170973223269E-12	6.23504423742134E-14	-1.8393380500393E-12	-1.27818406867137E-12	-1.46523539579401E-12	-2.18226548309747E-13	-1.24700884748427E-13	7.48205308490561E-13	-1.49641061698112E-12	-1.27818406867137E-12	-4.98803538993707E-13	-2.43166725259432E-12
0.02462	1.24700884748427E-13	-8.10555750864774E-13	-3.7098513212657E-12	-5.92329202555027E-13	-1.09113274154873E-12	1.8705132712264E-13	-2.21344070428458E-12	-1.30935928985848E-12	-1.37170973223269E-12	-6.23504423742134E-14	-3.11752211871067E-14	9.04081414426094E-13	-1.46523539579401E-12	-1.43406017460691E-12	-4.98803538993707E-13	-2.3069663678459E-12
0.02464	1.8705132712264E-13	-8.72906193238988E-13	-3.30457344583331E-12	-9.35256635613201E-13	-8.72906193238988E-13	3.11752211871067E-14	-2.3069663678459E-12	-1.05995752036163E-12	-1.49641061698112E-12	3.11752211871067E-14	2.18226548309747E-13	6.23504423742134E-13	-1.65228672291666E-12	-1.68346194410376E-12	-3.7410265424528E-13	-1.8393380500393E-12
0.02466	4.05277875432387E-13	-1.12230796273584E-12	-2.71224424327828E-12	-1.27818406867137E-12	-5.92329202555027E-13	-3.11752211871067E-13	-2.15109026191036E-12	-6.85854866116347E-13	-2.05756459834904E-12	6.23504423742134E-14	2.18226548309747E-13	1.8705132712264E-13	-1.90168849241351E-12	-1.8705132712264E-12	-4.67628317806601E-13	-1.18465840511005E-12
0.02468	8.41730972051881E-13	-1.43406017460691E-12	-2.27579114665879E-12	-1.43406017460691E-12	-2.18226548309747E-13	-6.54679644929241E-13	-1.80816282885219E-12	-3.42927433058174E-13	-2.61871857971696E-12	-1.55876105935534E-13	3.11752211871067E-14	-4.05277875432387E-13	-1.8705132712264E-12	-2.11991504072326E-12	-7.17030087303454E-13	-6.54679644929241E-13
0.0247	1.05995752036163E-12	-1.77698760766508E-12	-2.05756459834904E-12	-1.43406017460691E-12	1.55876105935534E-13	-7.79380529677668E-13	-1.34053451104559E-12	-1.55876105935534E-13	-3.08634689752356E-12	-3.42927433058174E-13	-1.24700884748427E-13	-8.72906193238988E-13	-1.71463716529087E-12	-2.40049203140722E-12	-1.12230796273584E-12	-3.42927433058174E-13
0.02472	1.09113274154873E-12	-1.90168849241351E-12	-2.18226548309747E-12	-1.09113274154873E-12	3.42927433058174E-13	-6.85854866116347E-13	-9.35256635613201E-13	0	-2.96164601277514E-12	-4.05277875432387E-13	-2.18226548309747E-13	-1.12230796273584E-12	-1.58993628054244E-12	-2.93047079158803E-12	-1.65228672291666E-12	-5.61153981367921E-13
0.02474	9.04081414426094E-13	-1.8393380500393E-12	-2.36931681022011E-12	-6.85854866116347E-13	4.36453096619494E-13	-5.61153981367921E-13	-6.23504423742134E-13	-9.35256635613201E-14	-2.71224424327828E-12	-4.05277875432387E-13	-4.98803538993707E-13	-1.15348318392295E-12	-1.4028849534198E-12	-3.36692388820752E-12	-1.99521415597483E-12	-8.72906193238988E-13
0.02476	5.92329202555027E-13	-1.65228672291666E-12	-2.49401769496854E-12	-3.11752211871067E-13	3.11752211871067E-13	-6.23504423742134E-13	-5.92329202555027E-13	-2.49401769496854E-13	-2.21344070428458E-12	-9.35256635613201E-14	-9.97607077987414E-13	-1.09113274154873E-12	-1.4028849534198E-12	-3.42927433058174E-12	-2.24461592547168E-12	-1.24700884748427E-12
0.02478	3.11752211871067E-13	-1.34053451104559E-12	-2.68106902209118E-12	-1.55876105935534E-13	0	-7.79380529677668E-13	-6.85854866116347E-13	-7.17030087303454E-13	-1.71463716529087E-12	1.55876105935534E-13	-1.74581238647798E-12	-1.15348318392295E-12	-1.68346194410376E-12	-3.17987256108488E-12	-2.3069663678459E-12	-1.68346194410376E-12
0.0248	3.11752211871067E-14	-1.21583362629716E-12	-2.64989380090407E-12	-4.05277875432387E-13	-5.61153981367921E-13	-1.34053451104559E-12	-8.41730972051881E-13	-1.30935928985848E-12	-1.18465840511005E-12	4.05277875432387E-13	-2.18226548309747E-12	-1.34053451104559E-12	-2.05756459834904E-12	-2.52519291615564E-12	-2.46284247378143E-12	-1.93286371360062E-12
0.02482	-3.11752211871067E-13	-1.27818406867137E-12	-2.08873981953615E-12	-8.72906193238988E-13	-9.97607077987414E-13	-1.90168849241351E-12	-1.09113274154873E-12	-1.8393380500393E-12	-5.92329202555027E-13	5.29978760180814E-13	-2.36931681022011E-12	-1.49641061698112E-12	-2.27579114665879E-12	-1.90168849241351E-12	-2.8057699068396E-12	-2.27579114665879E-12
0.02484	-7.17030087303454E-13	-1.4028849534198E-12	-1.37170973223269E-12	-1.65228672291666E-12	-1.09113274154873E-12	-2.18226548309747E-12	-1.24700884748427E-12	-2.11991504072326E-12	-1.8705132712264E-13	3.42927433058174E-13	-2.24461592547168E-12	-1.71463716529087E-12	-2.46284247378143E-12	-1.55876105935534E-12	-3.17987256108488E-12	-2.46284247378143E-12
0.02486	-1.18465840511005E-12	-1.90168849241351E-12	-7.79380529677668E-13	-2.36931681022011E-12	-1.12230796273584E-12	-2.27579114665879E-12	-1.24700884748427E-12	-2.18226548309747E-12	0	-2.49401769496854E-13	-1.93286371360062E-12	-1.71463716529087E-12	-2.58754335852986E-12	-1.55876105935534E-12	-3.55397521533016E-12	-2.46284247378143E-12
0.02488	-1.90168849241351E-12	-2.49401769496854E-12	-4.67628317806601E-13	-2.93047079158803E-12	-9.97607077987414E-13	-2.24461592547168E-12	-9.66431856800308E-13	-2.05756459834904E-12	1.8705132712264E-13	-1.02878229917452E-12	-1.37170973223269E-12	-1.52758583816823E-12	-2.40049203140722E-12	-1.77698760766508E-12	-3.83455220601412E-12	-2.71224424327828E-12
0.0249	-2.46284247378143E-12	-2.83694512802671E-12	-4.67628317806601E-13	-3.39809910939463E-12	-7.17030087303454E-13	-2.08873981953615E-12	-5.29978760180814E-13	-1.93286371360062E-12	1.8705132712264E-13	-1.62111150172955E-12	-1.18465840511005E-12	-1.30935928985848E-12	-2.24461592547168E-12	-1.74581238647798E-12	-4.05277875432387E-12	-2.96164601277514E-12
0.02492	-2.99282123396224E-12	-2.7745946856525E-12	-6.54679644929241E-13	-3.36692388820752E-12	-4.36453096619494E-13	-1.68346194410376E-12	-3.11752211871067E-13	-1.90168849241351E-12	0	-2.15109026191036E-12	-1.21583362629716E-12	-1.21583362629716E-12	-1.8705132712264E-12	-1.80816282885219E-12	-4.08395397551098E-12	-3.33574866702042E-12
0.02494	-3.02399645514935E-12	-2.3069663678459E-12	-9.35256635613201E-13	-2.96164601277514E-12	-9.35256635613201E-14	-1.27818406867137E-12	-4.36453096619494E-13	-2.15109026191036E-12	-2.49401769496854E-13	-2.3069663678459E-12	-1.52758583816823E-12	-1.30935928985848E-12	-1.58993628054244E-12	-1.80816282885219E-12	-4.05277875432387E-12	-3.61632565770438E-12
0.02496	-2.8057699068396E-12	-1.71463716529087E-12	-1.27818406867137E-12	-2.40049203140722E-12	1.24700884748427E-13	-9.97607077987414E-13	-9.66431856800308E-13	-2.24461592547168E-12	-4.36453096619494E-13	-2.36931681022011E-12	-1.80816282885219E-12	-1.46523539579401E-12	-1.49641061698112E-12	-1.65228672291666E-12	-3.83455220601412E-12	-3.64750087889148E-12
0.02498	-2.52519291615564E-12	-1.18465840511005E-12	-1.30935928985848E-12	-1.99521415597483E-12	3.42927433058174E-13	-8.10555750864774E-13	-1.62111150172955E-12	-2.61871857971696E-12	-3.42927433058174E-13	-2.18226548309747E-12	-1.96403893478772E-12	-1.65228672291666E-12	-1.46523539579401E-12	-1.71463716529087E-12	-3.46044955176884E-12	-3.64750087889148E-12
0.025	-2.18226548309747E-12	-1.09113274154873E-12	-1.24700884748427E-12	-1.74581238647798E-12	6.54679644929241E-13	-1.05995752036163E-12	-2.24461592547168E-12	-2.7745946856525E-12	6.23504423742134E-14	-2.18226548309747E-12	-1.93286371360062E-12	-1.65228672291666E-12	-1.49641061698112E-12	-1.77698760766508E-12	-3.08634689752356E-12	-3.30457344583331E-12
0.02502	-1.74581238647798E-12	-1.21583362629716E-12	-1.09113274154873E-12	-1.30935928985848E-12	9.97607077987414E-13	-1.4028849534198E-12	-2.61871857971696E-12	-2.71224424327828E-12	2.8057699068396E-13	-2.15109026191036E-12	-1.65228672291666E-12	-1.77698760766508E-12	-1.37170973223269E-12	-1.8705132712264E-12	-2.83694512802671E-12	-2.8057699068396E-12
0.02504	-1.46523539579401E-12	-1.55876105935534E-12	-9.04081414426094E-13	-1.05995752036163E-12	1.27818406867137E-12	-1.74581238647798E-12	-2.74341946446539E-12	-2.43166725259432E-12	2.8057699068396E-13	-2.08873981953615E-12	-1.49641061698112E-12	-1.93286371360062E-12	-1.4028849534198E-12	-1.96403893478772E-12	-2.74341946446539E-12	-2.08873981953615E-12
0.02506	-1.34053451104559E-12	-1.71463716529087E-12	-7.48205308490561E-13	-8.10555750864774E-13	1.21583362629716E-12	-1.74581238647798E-12	-2.74341946446539E-12	-2.05756459834904E-12	3.11752211871067E-14	-2.15109026191036E-12	-1.34053451104559E-12	-2.15109026191036E-12	-1.52758583816823E-12	-1.8393380500393E-12	-2.83694512802671E-12	-1.4028849534198E-12
0.02508	-1.15348318392295E-12	-1.71463716529087E-12	-4.36453096619494E-13	-5.92329202555027E-13	6.85854866116347E-13	-1.52758583816823E-12	-2.68106902209118E-12	-1.62111150172955E-12	-4.67628317806601E-13	-2.15109026191036E-12	-1.27818406867137E-12	-2.08873981953615E-12	-1.74581238647798E-12	-1.74581238647798E-12	-2.89929557040092E-12	-8.72906193238988E-13
0.0251	-1.05995752036163E-12	-1.55876105935534E-12	-2.8057699068396E-13	-1.8705132712264E-13	-1.8705132712264E-13	-1.24700884748427E-12	-2.64989380090407E-12	-1.30935928985848E-12	-1.09113274154873E-12	-2.18226548309747E-12	-1.37170973223269E-12	-2.11991504072326E-12	-1.90168849241351E-12	-1.58993628054244E-12	-2.8057699068396E-12	-9.04081414426094E-13
0.02512	-7.79380529677668E-13	-1.43406017460691E-12	-3.11752211871067E-14	3.11752211871067E-14	-1.12230796273584E-12	-9.35256635613201E-13	-2.7745946856525E-12	-1.09113274154873E-12	-1.46523539579401E-12	-2.24461592547168E-12	-1.46523539579401E-12	-2.3069663678459E-12	-2.21344070428458E-12	-1.52758583816823E-12	-2.58754335852986E-12	-1.15348318392295E-12
0.02514	-5.61153981367921E-13	-1.4028849534198E-12	0	-2.49401769496854E-13	-1.90168849241351E-12	-7.48205308490561E-13	-2.8057699068396E-12	-1.21583362629716E-12	-1.80816282885219E-12	-2.24461592547168E-12	-1.65228672291666E-12	-2.3069663678459E-12	-2.58754335852986E-12	-1.52758583816823E-12	-2.3069663678459E-12	-1.43406017460691E-12
0.02516	-3.42927433058174E-13	-1.24700884748427E-12	-1.55876105935534E-13	-4.36453096619494E-13	-2.40049203140722E-12	-7.17030087303454E-13	-2.89929557040092E-12	-1.37170973223269E-12	-1.74581238647798E-12	-1.8393380500393E-12	-1.71463716529087E-12	-2.43166725259432E-12	-3.14869733989778E-12	-1.65228672291666E-12	-2.05756459834904E-12	-1.49641061698112E-12
0.02518	-1.8705132712264E-13	-9.97607077987414E-13	-3.42927433058174E-13	-3.7410265424528E-13	-2.43166725259432E-12	-7.48205308490561E-13	-2.86812034921382E-12	-1.34053451104559E-12	-1.74581238647798E-12	-1.21583362629716E-12	-1.62111150172955E-12	-2.61871857971696E-12	-3.61632565770438E-12	-1.80816282885219E-12	-1.8705132712264E-12	-1.37170973223269E-12
0.0252	0	-7.79380529677668E-13	-4.98803538993707E-13	3.11752211871067E-14	-2.18226548309747E-12	-8.41730972051881E-13	-2.58754335852986E-12	-1.12230796273584E-12	-1.49641061698112E-12	-7.48205308490561E-13	-1.4028849534198E-12	-2.61871857971696E-12	-3.86572742720123E-12	-1.80816282885219E-12	-1.74581238647798E-12	-9.97607077987414E-13
0.02522	1.24700884748427E-13	-7.79380529677668E-13	-6.23504423742134E-13	4.36453096619494E-13	-1.8393380500393E-12	-8.72906193238988E-13	-2.05756459834904E-12	-8.72906193238988E-13	-1.43406017460691E-12	-3.11752211871067E-13	-1.21583362629716E-12	-2.8057699068396E-12	-3.7410265424528E-12	-1.74581238647798E-12	-1.62111150172955E-12	-9.04081414426094E-13
0.02524	1.24700884748427E-13	-9.04081414426094E-13	-8.10555750864774E-13	6.85854866116347E-13	-1.4028849534198E-12	-8.10555750864774E-13	-1.4028849534198E-12	-6.85854866116347E-13	-1.55876105935534E-12	1.8705132712264E-13	-1.09113274154873E-12	-3.08634689752356E-12	-3.2733982246462E-12	-1.77698760766508E-12	-1.65228672291666E-12	-8.72906193238988E-13
0.02526	9.35256635613201E-14	-9.04081414426094E-13	-1.24700884748427E-12	4.98803538993707E-13	-1.09113274154873E-12	-6.23504423742134E-13	-9.97607077987414E-13	-7.79380529677668E-13	-1.8705132712264E-12	7.17030087303454E-13	-8.72906193238988E-13	-3.11752211871067E-12	-3.02399645514935E-12	-1.8705132712264E-12	-1.65228672291666E-12	-9.66431856800308E-13
0.02528	0	-9.66431856800308E-13	-1.74581238647798E-12	3.11752211871067E-14	-9.97607077987414E-13	-3.7410265424528E-13	-9.35256635613201E-13	-9.97607077987414E-13	-2.338141589033E-12	8.72906193238988E-13	-6.85854866116347E-13	-2.7745946856525E-12	-2.68106902209118E-12	-1.74581238647798E-12	-1.62111150172955E-12	-1.21583362629716E-12
0.0253	-1.8705132712264E-13	-7.48205308490561E-13	-2.15109026191036E-12	-5.61153981367921E-13	-1.37170973223269E-12	-2.49401769496854E-13	-1.02878229917452E-12	-1.34053451104559E-12	-2.74341946446539E-12	8.41730972051881E-13	-5.61153981367921E-13	-2.15109026191036E-12	-2.338141589033E-12	-1.65228672291666E-12	-1.71463716529087E-12	-1.34053451104559E-12
0.02532	-9.35256635613201E-14	-6.54679644929241E-13	-2.52519291615564E-12	-1.05995752036163E-12	-1.71463716529087E-12	-2.8057699068396E-13	-9.66431856800308E-13	-1.65228672291666E-12	-2.83694512802671E-12	8.10555750864774E-13	-3.7410265424528E-13	-1.37170973223269E-12	-2.05756459834904E-12	-1.43406017460691E-12	-1.74581238647798E-12	-1.55876105935534E-12
0.02534	-6.23504423742134E-14	-3.42927433058174E-13	-2.83694512802671E-12	-1.27818406867137E-12	-1.62111150172955E-12	-5.61153981367921E-13	-8.10555750864774E-13	-1.90168849241351E-12	-2.43166725259432E-12	4.36453096619494E-13	-3.11752211871067E-13	-7.17030087303454E-13	-1.93286371360062E-12	-1.46523539579401E-12	-1.77698760766508E-12	-1.8393380500393E-12
0.02536	-1.8705132712264E-13	1.24700884748427E-13	-2.7745946856525E-12	-1.30935928985848E-12	-1.12230796273584E-12	-8.72906193238988E-13	-7.48205308490561E-13	-1.90168849241351E-12	-1.62111150172955E-12	9.35256635613201E-14	-2.49401769496854E-13	-1.8705132712264E-13	-2.08873981953615E-12	-1.43406017460691E-12	-1.8705132712264E-12	-1.96403893478772E-12
0.02538	-2.8057699068396E-13	3.7410265424528E-13	-2.64989380090407E-12	-1.27818406867137E-12	-6.23504423742134E-13	-1.09113274154873E-12	-8.41730972051881E-13	-1.58993628054244E-12	-5.61153981367921E-13	-3.11752211871067E-13	-1.24700884748427E-13	-1.55876105935534E-13	-2.15109026191036E-12	-1.55876105935534E-12	-1.90168849241351E-12	-1.8705132712264E-12
0.0254	-4.05277875432387E-13	2.49401769496854E-13	-2.43166725259432E-12	-1.24700884748427E-12	-3.11752211871067E-13	-9.35256635613201E-13	-1.12230796273584E-12	-1.24700884748427E-12	4.05277875432387E-13	-8.72906193238988E-13	-3.11752211871067E-13	-9.35256635613201E-14	-2.21344070428458E-12	-1.74581238647798E-12	-1.77698760766508E-12	-1.58993628054244E-12
0.02542	-5.29978760180814E-13	-2.18226548309747E-13	-2.40049203140722E-12	-1.30935928985848E-12	-1.55876105935534E-13	-8.10555750864774E-13	-1.37170973223269E-12	-8.72906193238988E-13	8.72906193238988E-13	-1.46523539579401E-12	-4.67628317806601E-13	-2.49401769496854E-13	-1.90168849241351E-12	-1.71463716529087E-12	-1.55876105935534E-12	-1.24700884748427E-12
0.02544	-6.23504423742134E-13	-6.85854866116347E-13	-2.21344070428458E-12	-1.21583362629716E-12	-9.35256635613201E-14	-4.67628317806601E-13	-1.80816282885219E-12	-6.85854866116347E-13	9.35256635613201E-13	-1.96403893478772E-12	-7.79380529677668E-13	-4.98803538993707E-13	-1.62111150172955E-12	-1.77698760766508E-12	-1.21583362629716E-12	-9.35256635613201E-13
0.02546	-9.04081414426094E-13	-9.97607077987414E-13	-2.18226548309747E-12	-7.79380529677668E-13	-1.55876105935534E-13	-2.18226548309747E-13	-2.11991504072326E-12	-4.05277875432387E-13	6.23504423742134E-13	-2.3069663678459E-12	-9.35256635613201E-13	-8.72906193238988E-13	-1.09113274154873E-12	-2.11991504072326E-12	-1.15348318392295E-12	-6.54679644929241E-13
0.02548	-1.02878229917452E-12	-1.27818406867137E-12	-1.99521415597483E-12	-1.24700884748427E-13	-3.11752211871067E-13	-1.24700884748427E-13	-2.338141589033E-12	-1.24700884748427E-13	3.11752211871067E-13	-2.71224424327828E-12	-7.79380529677668E-13	-1.15348318392295E-12	-5.92329202555027E-13	-2.36931681022011E-12	-1.34053451104559E-12	-5.61153981367921E-13
0.0255	-1.02878229917452E-12	-1.37170973223269E-12	-1.90168849241351E-12	6.23504423742134E-13	-5.61153981367921E-13	-1.55876105935534E-13	-2.27579114665879E-12	-6.23504423742134E-14	-2.8057699068396E-13	-2.89929557040092E-12	-5.29978760180814E-13	-1.30935928985848E-12	-2.8057699068396E-13	-2.58754335852986E-12	-1.58993628054244E-12	-5.29978760180814E-13
0.02552	-8.10555750864774E-13	-1.34053451104559E-12	-1.65228672291666E-12	9.04081414426094E-13	-6.23504423742134E-13	-3.11752211871067E-13	-2.08873981953615E-12	-3.11752211871067E-13	-8.72906193238988E-13	-2.99282123396224E-12	-3.11752211871067E-13	-1.34053451104559E-12	-2.49401769496854E-13	-2.64989380090407E-12	-1.99521415597483E-12	-7.48205308490561E-13
0.02554	-5.61153981367921E-13	-1.34053451104559E-12	-1.34053451104559E-12	5.61153981367921E-13	-3.7410265424528E-13	-1.12230796273584E-12	-1.80816282885219E-12	-6.85854866116347E-13	-1.24700884748427E-12	-2.96164601277514E-12	-9.35256635613201E-14	-1.4028849534198E-12	-4.05277875432387E-13	-2.46284247378143E-12	-2.46284247378143E-12	-1.24700884748427E-12
0.02556	-3.42927433058174E-13	-1.46523539579401E-12	-1.12230796273584E-12	-4.05277875432387E-13	0	-1.80816282885219E-12	-1.62111150172955E-12	-1.12230796273584E-12	-1.27818406867137E-12	-2.89929557040092E-12	0	-1.30935928985848E-12	-5.61153981367921E-13	-2.15109026191036E-12	-2.71224424327828E-12	-1.74581238647798E-12
0.02558	-9.35256635613201E-14	-1.49641061698112E-12	-7.17030087303454E-13	-1.37170973223269E-12	3.11752211871067E-13	-2.46284247378143E-12	-1.37170973223269E-12	-1.27818406867137E-12	-9.97607077987414E-13	-2.74341946446539E-12	-1.8705132712264E-13	-1.15348318392295E-12	-6.85854866116347E-13	-1.74581238647798E-12	-2.8057699068396E-12	-2.24461592547168E-12
0.0256	-1.8705132712264E-13	-1.71463716529087E-12	-5.29978760180814E-13	-2.11991504072326E-12	3.11752211871067E-13	-2.74341946446539E-12	-1.21583362629716E-12	-1.4028849534198E-12	-6.23504423742134E-13	-2.83694512802671E-12	-5.92329202555027E-13	-9.04081414426094E-13	-7.48205308490561E-13	-1.58993628054244E-12	-2.8057699068396E-12	-2.49401769496854E-12
0.02562	-3.7410265424528E-13	-2.18226548309747E-12	-4.98803538993707E-13	-2.24461592547168E-12	0	-2.99282123396224E-12	-1.30935928985848E-12	-1.46523539579401E-12	-2.18226548309747E-13	-2.8057699068396E-12	-1.12230796273584E-12	-7.79380529677668E-13	-9.66431856800308E-13	-1.71463716529087E-12	-2.86812034921382E-12	-2.86812034921382E-12
0.02564	-7.79380529677668E-13	-2.61871857971696E-12	-7.79380529677668E-13	-2.24461592547168E-12	-3.7410265424528E-13	-3.08634689752356E-12	-1.43406017460691E-12	-1.27818406867137E-12	-6.23504423742134E-14	-2.8057699068396E-12	-1.4028849534198E-12	-9.04081414426094E-13	-1.09113274154873E-12	-1.8393380500393E-12	-3.02399645514935E-12	-3.42927433058174E-12
0.02566	-1.27818406867137E-12	-2.99282123396224E-12	-9.66431856800308E-13	-2.36931681022011E-12	-9.97607077987414E-13	-3.17987256108488E-12	-1.80816282885219E-12	-1.21583362629716E-12	-9.35256635613201E-14	-2.43166725259432E-12	-1.74581238647798E-12	-1.12230796273584E-12	-1.15348318392295E-12	-1.74581238647798E-12	-2.99282123396224E-12	-3.89690264838834E-12
0.02568	-1.37170973223269E-12	-3.08634689752356E-12	-1.05995752036163E-12	-2.36931681022011E-12	-1.62111150172955E-12	-2.96164601277514E-12	-2.15109026191036E-12	-9.97607077987414E-13	-1.55876105935534E-13	-2.24461592547168E-12	-1.99521415597483E-12	-1.24700884748427E-12	-1.24700884748427E-12	-1.49641061698112E-12	-2.96164601277514E-12	-4.36453096619494E-12
0.0257	-1.24700884748427E-12	-2.93047079158803E-12	-1.12230796273584E-12	-2.11991504072326E-12	-2.21344070428458E-12	-2.49401769496854E-12	-2.49401769496854E-12	-9.97607077987414E-13	-1.55876105935534E-13	-2.11991504072326E-12	-2.21344070428458E-12	-1.4028849534198E-12	-1.24700884748427E-12	-1.09113274154873E-12	-2.7745946856525E-12	-4.76980884162733E-12
0.02572	-1.12230796273584E-12	-2.64989380090407E-12	-9.97607077987414E-13	-1.77698760766508E-12	-2.40049203140722E-12	-1.90168849241351E-12	-2.83694512802671E-12	-1.21583362629716E-12	-3.42927433058174E-13	-2.338141589033E-12	-2.21344070428458E-12	-1.65228672291666E-12	-1.15348318392295E-12	-8.72906193238988E-13	-2.58754335852986E-12	-4.95686016874997E-12
0.02574	-1.15348318392295E-12	-2.24461592547168E-12	-9.35256635613201E-13	-1.71463716529087E-12	-2.3069663678459E-12	-1.21583362629716E-12	-2.93047079158803E-12	-1.46523539579401E-12	-5.61153981367921E-13	-2.58754335852986E-12	-2.08873981953615E-12	-2.08873981953615E-12	-1.12230796273584E-12	-9.35256635613201E-13	-2.338141589033E-12	-4.58275751450468E-12
0.02576	-1.30935928985848E-12	-1.77698760766508E-12	-9.04081414426094E-13	-1.74581238647798E-12	-1.90168849241351E-12	-9.66431856800308E-13	-2.89929557040092E-12	-1.8705132712264E-12	-6.85854866116347E-13	-2.58754335852986E-12	-2.02638937716194E-12	-2.46284247378143E-12	-1.21583362629716E-12	-1.09113274154873E-12	-2.46284247378143E-12	-3.86572742720123E-12
0.02578	-1.52758583816823E-12	-1.49641061698112E-12	-1.12230796273584E-12	-1.90168849241351E-12	-1.46523539579401E-12	-8.72906193238988E-13	-2.74341946446539E-12	-2.18226548309747E-12	-8.10555750864774E-13	-2.40049203140722E-12	-2.36931681022011E-12	-2.58754335852986E-12	-1.49641061698112E-12	-1.18465840511005E-12	-2.74341946446539E-12	-3.02399645514935E-12
0.0258	-1.80816282885219E-12	-1.34053451104559E-12	-1.49641061698112E-12	-1.74581238647798E-12	-1.12230796273584E-12	-1.09113274154873E-12	-2.58754335852986E-12	-2.61871857971696E-12	-8.10555750864774E-13	-2.21344070428458E-12	-2.86812034921382E-12	-2.46284247378143E-12	-1.99521415597483E-12	-1.27818406867137E-12	-2.83694512802671E-12	-2.338141589033E-12
0.02582	-2.18226548309747E-12	-1.4028849534198E-12	-1.90168849241351E-12	-1.46523539579401E-12	-6.54679644929241E-13	-1.18465840511005E-12	-2.3069663678459E-12	-2.89929557040092E-12	-9.35256635613201E-13	-1.90168849241351E-12	-3.21104778227199E-12	-2.05756459834904E-12	-2.86812034921382E-12	-1.27818406867137E-12	-2.74341946446539E-12	-2.02638937716194E-12
0.02584	-2.15109026191036E-12	-1.37170973223269E-12	-2.15109026191036E-12	-9.97607077987414E-13	-5.92329202555027E-13	-1.21583362629716E-12	-2.02638937716194E-12	-3.08634689752356E-12	-1.09113274154873E-12	-1.65228672291666E-12	-3.36692388820752E-12	-1.49641061698112E-12	-3.67867610007859E-12	-1.34053451104559E-12	-2.36931681022011E-12	-1.96403893478772E-12
0.02586	-1.8393380500393E-12	-1.09113274154873E-12	-2.11991504072326E-12	-4.67628317806601E-13	-7.17030087303454E-13	-1.18465840511005E-12	-1.74581238647798E-12	-3.02399645514935E-12	-9.97607077987414E-13	-1.43406017460691E-12	-3.21104778227199E-12	-8.41730972051881E-13	-4.08395397551098E-12	-1.30935928985848E-12	-1.96403893478772E-12	-2.05756459834904E-12
0.02588	-1.15348318392295E-12	-7.79380529677668E-13	-1.8393380500393E-12	-3.11752211871067E-14	-9.97607077987414E-13	-1.15348318392295E-12	-1.49641061698112E-12	-2.8057699068396E-12	-9.35256635613201E-13	-1.12230796273584E-12	-3.05517167633646E-12	-4.98803538993707E-13	-3.89690264838834E-12	-1.4028849534198E-12	-1.8393380500393E-12	-2.3069663678459E-12
0.0259	-4.36453096619494E-13	-6.23504423742134E-13	-1.46523539579401E-12	6.23504423742134E-14	-1.49641061698112E-12	-1.15348318392295E-12	-1.21583362629716E-12	-2.58754335852986E-12	-6.54679644929241E-13	-8.41730972051881E-13	-2.55636813734275E-12	-2.49401769496854E-13	-3.42927433058174E-12	-1.49641061698112E-12	-1.58993628054244E-12	-2.49401769496854E-12
0.02592	4.05277875432387E-13	-6.23504423742134E-13	-9.66431856800308E-13	-1.8705132712264E-13	-2.05756459834904E-12	-9.97607077987414E-13	-8.10555750864774E-13	-2.21344070428458E-12	-4.05277875432387E-13	-3.7410265424528E-13	-2.05756459834904E-12	-1.55876105935534E-13	-2.96164601277514E-12	-1.52758583816823E-12	-1.46523539579401E-12	-2.24461592547168E-12
0.02594	8.10555750864774E-13	-8.41730972051881E-13	-7.79380529677668E-13	-7.48205308490561E-13	-2.36931681022011E-12	-9.66431856800308E-13	-2.49401769496854E-13	-1.80816282885219E-12	-3.11752211871067E-13	1.24700884748427E-13	-1.77698760766508E-12	-2.8057699068396E-13	-2.338141589033E-12	-1.74581238647798E-12	-1.52758583816823E-12	-1.8393380500393E-12
0.02596	9.35256635613201E-13	-1.02878229917452E-12	-9.66431856800308E-13	-1.4028849534198E-12	-2.43166725259432E-12	-9.04081414426094E-13	2.49401769496854E-13	-1.27818406867137E-12	-6.23504423742134E-13	3.7410265424528E-13	-1.65228672291666E-12	-3.42927433058174E-13	-1.80816282885219E-12	-2.08873981953615E-12	-1.68346194410376E-12	-1.55876105935534E-12
0.02598	6.85854866116347E-13	-1.12230796273584E-12	-1.24700884748427E-12	-2.08873981953615E-12	-2.27579114665879E-12	-7.79380529677668E-13	4.05277875432387E-13	-8.41730972051881E-13	-1.05995752036163E-12	4.98803538993707E-13	-1.4028849534198E-12	-4.67628317806601E-13	-1.37170973223269E-12	-2.36931681022011E-12	-1.8705132712264E-12	-1.15348318392295E-12
0.026	2.18226548309747E-13	-1.12230796273584E-12	-1.65228672291666E-12	-2.49401769496854E-12	-2.15109026191036E-12	-7.79380529677668E-13	3.42927433058174E-13	-4.67628317806601E-13	-1.55876105935534E-12	3.42927433058174E-13	-1.15348318392295E-12	-4.36453096619494E-13	-1.24700884748427E-12	-2.338141589033E-12	-2.15109026191036E-12	-9.04081414426094E-13
0.02602	-1.24700884748427E-13	-1.02878229917452E-12	-2.02638937716194E-12	-2.46284247378143E-12	-1.90168849241351E-12	-7.79380529677668E-13	-9.35256635613201E-14	-3.42927433058174E-13	-1.8393380500393E-12	3.11752211871067E-14	-9.97607077987414E-13	-4.98803538993707E-13	-1.24700884748427E-12	-2.21344070428458E-12	-2.40049203140722E-12	-7.79380529677668E-13
0.02604	-5.61153981367921E-13	-8.41730972051881E-13	-2.46284247378143E-12	-2.11991504072326E-12	-1.77698760766508E-12	-8.10555750864774E-13	-4.98803538993707E-13	-3.11752211871067E-13	-2.02638937716194E-12	-5.92329202555027E-13	-1.05995752036163E-12	-3.42927433058174E-13	-1.65228672291666E-12	-1.99521415597483E-12	-2.43166725259432E-12	-5.61153981367921E-13
0.02606	-7.48205308490561E-13	-9.66431856800308E-13	-2.68106902209118E-12	-1.68346194410376E-12	-1.65228672291666E-12	-9.66431856800308E-13	-7.48205308490561E-13	-4.98803538993707E-13	-2.40049203140722E-12	-9.66431856800308E-13	-1.09113274154873E-12	-3.11752211871067E-13	-2.05756459834904E-12	-1.8393380500393E-12	-2.27579114665879E-12	-4.67628317806601E-13
0.02608	-7.79380529677668E-13	-1.18465840511005E-12	-2.89929557040092E-12	-1.34053451104559E-12	-1.30935928985848E-12	-9.04081414426094E-13	-9.35256635613201E-13	-6.85854866116347E-13	-2.96164601277514E-12	-1.34053451104559E-12	-1.05995752036163E-12	-4.98803538993707E-13	-2.40049203140722E-12	-1.65228672291666E-12	-2.05756459834904E-12	-4.05277875432387E-13
0.0261	-5.61153981367921E-13	-1.49641061698112E-12	-3.02399645514935E-12	-1.12230796273584E-12	-1.09113274154873E-12	-8.72906193238988E-13	-9.97607077987414E-13	-7.79380529677668E-13	-3.30457344583331E-12	-1.43406017460691E-12	-1.09113274154873E-12	-7.48205308490561E-13	-2.36931681022011E-12	-1.27818406867137E-12	-1.8393380500393E-12	-1.8705132712264E-13
0.02612	-2.18226548309747E-13	-1.68346194410376E-12	-3.02399645514935E-12	-1.12230796273584E-12	-9.97607077987414E-13	-7.48205308490561E-13	-9.66431856800308E-13	-7.17030087303454E-13	-3.30457344583331E-12	-1.34053451104559E-12	-1.05995752036163E-12	-8.72906193238988E-13	-2.338141589033E-12	-8.41730972051881E-13	-1.80816282885219E-12	-6.23504423742134E-14
0.02614	3.11752211871067E-14	-1.46523539579401E-12	-2.99282123396224E-12	-1.43406017460691E-12	-1.05995752036163E-12	-4.67628317806601E-13	-8.72906193238988E-13	-4.36453096619494E-13	-3.21104778227199E-12	-1.09113274154873E-12	-7.79380529677668E-13	-7.79380529677668E-13	-2.02638937716194E-12	-4.98803538993707E-13	-1.74581238647798E-12	-6.23504423742134E-14
0.02616	3.42927433058174E-13	-1.15348318392295E-12	-2.96164601277514E-12	-1.68346194410376E-12	-1.09113274154873E-12	-2.8057699068396E-13	-6.85854866116347E-13	-4.67628317806601E-13	-3.14869733989778E-12	-6.23504423742134E-13	-5.29978760180814E-13	-8.72906193238988E-13	-1.8393380500393E-12	-4.98803538993707E-13	-1.71463716529087E-12	-1.55876105935534E-13
0.02618	5.29978760180814E-13	-1.05995752036163E-12	-2.96164601277514E-12	-1.90168849241351E-12	-1.02878229917452E-12	-2.49401769496854E-13	-7.17030087303454E-13	-7.48205308490561E-13	-2.93047079158803E-12	-1.8705132712264E-13	-1.8705132712264E-13	-9.97607077987414E-13	-1.74581238647798E-12	-9.66431856800308E-13	-1.93286371360062E-12	-3.11752211871067E-13
0.0262	4.05277875432387E-13	-1.24700884748427E-12	-2.8057699068396E-12	-1.99521415597483E-12	-1.15348318392295E-12	-3.11752211871067E-13	-8.41730972051881E-13	-1.09113274154873E-12	-2.58754335852986E-12	-9.35256635613201E-14	1.24700884748427E-13	-1.18465840511005E-12	-1.65228672291666E-12	-1.68346194410376E-12	-2.36931681022011E-12	-7.17030087303454E-13
0.02622	1.8705132712264E-13	-1.71463716529087E-12	-2.89929557040092E-12	-1.96403893478772E-12	-1.21583362629716E-12	-4.98803538993707E-13	-1.02878229917452E-12	-1.34053451104559E-12	-2.18226548309747E-12	-9.35256635613201E-14	4.05277875432387E-13	-1.30935928985848E-12	-1.62111150172955E-12	-2.27579114665879E-12	-2.68106902209118E-12	-1.21583362629716E-12
0.02624	-1.55876105935534E-13	-2.18226548309747E-12	-3.08634689752356E-12	-1.74581238647798E-12	-1.43406017460691E-12	-8.41730972051881E-13	-1.18465840511005E-12	-1.21583362629716E-12	-1.65228672291666E-12	-2.8057699068396E-13	5.92329202555027E-13	-1.52758583816823E-12	-1.55876105935534E-12	-2.71224424327828E-12	-3.08634689752356E-12	-1.8393380500393E-12
0.02626	-5.61153981367921E-13	-2.43166725259432E-12	-3.11752211871067E-12	-1.71463716529087E-12	-1.68346194410376E-12	-1.34053451104559E-12	-1.18465840511005E-12	-9.04081414426094E-13	-1.02878229917452E-12	-2.18226548309747E-13	5.61153981367921E-13	-1.58993628054244E-12	-1.34053451104559E-12	-2.96164601277514E-12	-3.21104778227199E-12	-2.36931681022011E-12
0.02628	-9.66431856800308E-13	-2.49401769496854E-12	-2.8057699068396E-12	-1.8705132712264E-12	-1.90168849241351E-12	-1.8393380500393E-12	-9.66431856800308E-13	-5.92329202555027E-13	-3.42927433058174E-13	-3.7410265424528E-13	4.98803538993707E-13	-1.62111150172955E-12	-1.18465840511005E-12	-2.96164601277514E-12	-3.17987256108488E-12	-2.74341946446539E-12
0.0263	-1.30935928985848E-12	-2.74341946446539E-12	-2.11991504072326E-12	-2.15109026191036E-12	-1.96403893478772E-12	-2.3069663678459E-12	-6.54679644929241E-13	-5.92329202555027E-13	1.55876105935534E-13	-4.67628317806601E-13	3.42927433058174E-13	-1.34053451104559E-12	-9.35256635613201E-13	-2.61871857971696E-12	-3.14869733989778E-12	-2.7745946856525E-12
0.02632	-1.71463716529087E-12	-2.8057699068396E-12	-1.46523539579401E-12	-2.46284247378143E-12	-1.8705132712264E-12	-2.58754335852986E-12	-4.36453096619494E-13	-8.72906193238988E-13	3.11752211871067E-13	-6.23504423742134E-13	6.23504423742134E-14	-8.41730972051881E-13	-4.98803538993707E-13	-2.338141589033E-12	-3.11752211871067E-12	-2.40049203140722E-12
0.02634	-1.90168849241351E-12	-2.46284247378143E-12	-7.48205308490561E-13	-2.8057699068396E-12	-1.55876105935534E-12	-2.55636813734275E-12	-4.98803538993707E-13	-1.18465840511005E-12	1.8705132712264E-13	-8.72906193238988E-13	-3.7410265424528E-13	-4.05277875432387E-13	-3.11752211871067E-13	-2.24461592547168E-12	-3.11752211871067E-12	-2.11991504072326E-12
0.02636	-2.05756459834904E-12	-2.15109026191036E-12	-4.67628317806601E-13	-3.11752211871067E-12	-9.97607077987414E-13	-2.3069663678459E-12	-9.97607077987414E-13	-1.27818406867137E-12	-3.11752211871067E-13	-1.43406017460691E-12	-7.48205308490561E-13	-2.49401769496854E-13	-1.8705132712264E-13	-2.3069663678459E-12	-3.05517167633646E-12	-1.8705132712264E-12
0.02638	-2.08873981953615E-12	-1.77698760766508E-12	-7.17030087303454E-13	-3.2422230034591E-12	-6.54679644929241E-13	-2.05756459834904E-12	-1.8393380500393E-12	-1.02878229917452E-12	-9.97607077987414E-13	-1.96403893478772E-12	-1.34053451104559E-12	-3.42927433058174E-13	-4.67628317806601E-13	-2.338141589033E-12	-2.99282123396224E-12	-1.71463716529087E-12
0.0264	-1.90168849241351E-12	-1.62111150172955E-12	-1.12230796273584E-12	-2.99282123396224E-12	-3.11752211871067E-13	-1.8393380500393E-12	-2.74341946446539E-12	-6.85854866116347E-13	-1.49641061698112E-12	-2.18226548309747E-12	-2.05756459834904E-12	-6.23504423742134E-13	-8.72906193238988E-13	-2.52519291615564E-12	-2.99282123396224E-12	-1.80816282885219E-12
0.02642	-1.74581238647798E-12	-1.52758583816823E-12	-1.37170973223269E-12	-2.68106902209118E-12	-1.24700884748427E-13	-1.62111150172955E-12	-3.14869733989778E-12	-3.11752211871067E-13	-1.58993628054244E-12	-2.24461592547168E-12	-2.58754335852986E-12	-1.09113274154873E-12	-1.58993628054244E-12	-2.74341946446539E-12	-3.11752211871067E-12	-1.93286371360062E-12
0.02644	-1.77698760766508E-12	-1.37170973223269E-12	-1.24700884748427E-12	-2.3069663678459E-12	0	-1.55876105935534E-12	-3.2422230034591E-12	-2.8057699068396E-13	-1.43406017460691E-12	-2.46284247378143E-12	-2.8057699068396E-12	-1.8393380500393E-12	-2.18226548309747E-12	-2.86812034921382E-12	-3.33574866702042E-12	-2.05756459834904E-12
0.02646	-1.8393380500393E-12	-1.34053451104559E-12	-9.35256635613201E-13	-2.05756459834904E-12	1.8705132712264E-13	-1.34053451104559E-12	-3.17987256108488E-12	-4.05277875432387E-13	-1.34053451104559E-12	-2.68106902209118E-12	-2.7745946856525E-12	-2.68106902209118E-12	-2.64989380090407E-12	-3.05517167633646E-12	-3.11752211871067E-12	-2.3069663678459E-12
0.02648	-1.71463716529087E-12	-1.24700884748427E-12	-5.92329202555027E-13	-1.77698760766508E-12	2.8057699068396E-13	-1.12230796273584E-12	-3.08634689752356E-12	-9.35256635613201E-13	-1.4028849534198E-12	-2.86812034921382E-12	-2.58754335852986E-12	-3.39809910939463E-12	-2.74341946446539E-12	-2.8057699068396E-12	-2.71224424327828E-12	-2.46284247378143E-12
0.0265	-1.71463716529087E-12	-1.21583362629716E-12	-3.7410265424528E-13	-1.4028849534198E-12	2.49401769496854E-13	-7.79380529677668E-13	-2.93047079158803E-12	-1.65228672291666E-12	-1.4028849534198E-12	-3.14869733989778E-12	-2.27579114665879E-12	-3.7098513212657E-12	-2.49401769496854E-12	-2.43166725259432E-12	-2.3069663678459E-12	-2.27579114665879E-12
0.02652	-1.77698760766508E-12	-1.18465840511005E-12	-4.05277875432387E-13	-8.41730972051881E-13	-1.24700884748427E-13	-2.18226548309747E-13	-2.89929557040092E-12	-2.36931681022011E-12	-1.24700884748427E-12	-3.39809910939463E-12	-1.93286371360062E-12	-3.80337698482702E-12	-2.08873981953615E-12	-1.8705132712264E-12	-2.02638937716194E-12	-2.15109026191036E-12
0.02654	-1.74581238647798E-12	-1.12230796273584E-12	-4.05277875432387E-13	0	-4.98803538993707E-13	2.8057699068396E-13	-2.93047079158803E-12	-2.89929557040092E-12	-9.66431856800308E-13	-3.33574866702042E-12	-1.90168849241351E-12	-3.67867610007859E-12	-1.62111150172955E-12	-1.4028849534198E-12	-1.8393380500393E-12	-2.15109026191036E-12
0.02656	-1.62111150172955E-12	-1.18465840511005E-12	-6.23504423742134E-13	8.72906193238988E-13	-1.12230796273584E-12	4.05277875432387E-13	-2.7745946856525E-12	-3.30457344583331E-12	-6.23504423742134E-13	-2.83694512802671E-12	-1.80816282885219E-12	-3.36692388820752E-12	-1.49641061698112E-12	-1.09113274154873E-12	-1.77698760766508E-12	-2.21344070428458E-12
0.02658	-1.4028849534198E-12	-1.12230796273584E-12	-9.35256635613201E-13	1.52758583816823E-12	-1.49641061698112E-12	1.8705132712264E-13	-2.61871857971696E-12	-3.30457344583331E-12	-2.8057699068396E-13	-2.338141589033E-12	-1.68346194410376E-12	-3.14869733989778E-12	-1.68346194410376E-12	-9.97607077987414E-13	-1.74581238647798E-12	-2.24461592547168E-12
0.0266	-1.34053451104559E-12	-9.97607077987414E-13	-1.15348318392295E-12	1.90168849241351E-12	-1.68346194410376E-12	-9.35256635613201E-14	-2.24461592547168E-12	-3.14869733989778E-12	-3.11752211871067E-14	-1.71463716529087E-12	-1.58993628054244E-12	-2.89929557040092E-12	-2.05756459834904E-12	-1.09113274154873E-12	-1.80816282885219E-12	-2.21344070428458E-12
0.02662	-1.34053451104559E-12	-6.85854866116347E-13	-1.18465840511005E-12	1.8705132712264E-12	-1.77698760766508E-12	-4.36453096619494E-13	-1.8393380500393E-12	-2.86812034921382E-12	-3.11752211871067E-14	-1.4028849534198E-12	-1.52758583816823E-12	-2.74341946446539E-12	-2.43166725259432E-12	-1.12230796273584E-12	-1.71463716529087E-12	-2.27579114665879E-12
0.02664	-1.43406017460691E-12	-4.36453096619494E-13	-1.05995752036163E-12	1.55876105935534E-12	-1.68346194410376E-12	-7.48205308490561E-13	-1.68346194410376E-12	-2.36931681022011E-12	-3.11752211871067E-14	-1.27818406867137E-12	-1.4028849534198E-12	-2.71224424327828E-12	-2.58754335852986E-12	-1.34053451104559E-12	-1.52758583816823E-12	-2.55636813734275E-12
0.02666	-1.37170973223269E-12	-3.42927433058174E-13	-8.72906193238988E-13	9.04081414426094E-13	-1.49641061698112E-12	-9.04081414426094E-13	-1.80816282885219E-12	-2.08873981953615E-12	-1.8705132712264E-13	-1.12230796273584E-12	-1.24700884748427E-12	-2.68106902209118E-12	-2.74341946446539E-12	-1.4028849534198E-12	-1.30935928985848E-12	-2.61871857971696E-12
0.02668	-1.37170973223269E-12	-3.7410265424528E-13	-6.54679644929241E-13	0	-1.30935928985848E-12	-1.24700884748427E-12	-1.90168849241351E-12	-1.8393380500393E-12	-4.05277875432387E-13	-1.02878229917452E-12	-1.21583362629716E-12	-2.71224424327828E-12	-2.7745946856525E-12	-1.58993628054244E-12	-1.21583362629716E-12	-2.40049203140722E-12
0.0267	-1.24700884748427E-12	-4.36453096619494E-13	-5.92329202555027E-13	-9.97607077987414E-13	-1.27818406867137E-12	-1.52758583816823E-12	-1.80816282885219E-12	-1.77698760766508E-12	-7.79380529677668E-13	-9.97607077987414E-13	-1.34053451104559E-12	-2.74341946446539E-12	-2.55636813734275E-12	-1.90168849241351E-12	-1.21583362629716E-12	-2.27579114665879E-12
0.02672	-1.12230796273584E-12	-6.54679644929241E-13	-6.85854866116347E-13	-1.46523539579401E-12	-1.18465840511005E-12	-1.8705132712264E-12	-1.68346194410376E-12	-1.37170973223269E-12	-1.15348318392295E-12	-8.72906193238988E-13	-1.30935928985848E-12	-2.49401769496854E-12	-2.40049203140722E-12	-2.11991504072326E-12	-1.09113274154873E-12	-2.18226548309747E-12
0.02674	-1.12230796273584E-12	-8.10555750864774E-13	-8.72906193238988E-13	-1.68346194410376E-12	-1.21583362629716E-12	-1.8705132712264E-12	-1.4028849534198E-12	-7.17030087303454E-13	-1.55876105935534E-12	-8.41730972051881E-13	-1.21583362629716E-12	-2.15109026191036E-12	-2.3069663678459E-12	-1.96403893478772E-12	-1.15348318392295E-12	-2.08873981953615E-12
0.02676	-1.18465840511005E-12	-9.97607077987414E-13	-8.72906193238988E-13	-1.58993628054244E-12	-1.30935928985848E-12	-1.74581238647798E-12	-1.12230796273584E-12	0	-1.62111150172955E-12	-7.79380529677668E-13	-1.18465840511005E-12	-1.71463716529087E-12	-2.338141589033E-12	-1.58993628054244E-12	-1.30935928985848E-12	-1.90168849241351E-12
0.02678	-1.27818406867137E-12	-9.04081414426094E-13	-6.85854866116347E-13	-1.65228672291666E-12	-1.37170973223269E-12	-1.34053451104559E-12	-9.35256635613201E-13	5.29978760180814E-13	-1.24700884748427E-12	-7.17030087303454E-13	-8.41730972051881E-13	-1.27818406867137E-12	-2.18226548309747E-12	-1.09113274154873E-12	-1.37170973223269E-12	-1.62111150172955E-12
0.0268	-1.30935928985848E-12	-8.72906193238988E-13	-2.49401769496854E-13	-1.55876105935534E-12	-1.68346194410376E-12	-9.04081414426094E-13	-8.10555750864774E-13	7.79380529677668E-13	-9.66431856800308E-13	-7.79380529677668E-13	-7.17030087303454E-13	-1.05995752036163E-12	-2.05756459834904E-12	-6.23504423742134E-13	-1.37170973223269E-12	-1.37170973223269E-12
0.02682	-1.21583362629716E-12	-9.35256635613201E-13	1.8705132712264E-13	-1.58993628054244E-12	-1.90168849241351E-12	-2.49401769496854E-13	-9.35256635613201E-13	6.54679644929241E-13	-9.04081414426094E-13	-7.17030087303454E-13	-6.23504423742134E-13	-9.35256635613201E-13	-1.68346194410376E-12	-2.18226548309747E-13	-1.37170973223269E-12	-1.37170973223269E-12
0.02684	-1.12230796273584E-12	-1.09113274154873E-12	3.42927433058174E-13	-1.80816282885219E-12	-1.8393380500393E-12	2.8057699068396E-13	-1.18465840511005E-12	1.8705132712264E-13	-9.66431856800308E-13	-6.54679644929241E-13	-6.23504423742134E-13	-1.05995752036163E-12	-1.30935928985848E-12	-9.35256635613201E-14	-1.30935928985848E-12	-1.62111150172955E-12
0.02686	-7.79380529677668E-13	-1.18465840511005E-12	-6.23504423742134E-14	-1.93286371360062E-12	-1.62111150172955E-12	5.92329202555027E-13	-1.27818406867137E-12	-3.7410265424528E-13	-1.09113274154873E-12	-7.48205308490561E-13	-7.79380529677668E-13	-1.09113274154873E-12	-9.35256635613201E-13	-2.18226548309747E-13	-1.34053451104559E-12	-1.68346194410376E-12
0.02688	-2.8057699068396E-13	-1.12230796273584E-12	-1.27818406867137E-12	-1.93286371360062E-12	-1.09113274154873E-12	5.61153981367921E-13	-1.34053451104559E-12	-9.97607077987414E-13	-1.24700884748427E-12	-1.12230796273584E-12	-8.10555750864774E-13	-1.21583362629716E-12	-8.72906193238988E-13	-7.48205308490561E-13	-1.46523539579401E-12	-1.68346194410376E-12
0.0269	2.49401769496854E-13	-8.41730972051881E-13	-2.58754335852986E-12	-1.68346194410376E-12	-7.48205308490561E-13	5.29978760180814E-13	-1.4028849534198E-12	-1.37170973223269E-12	-1.43406017460691E-12	-1.37170973223269E-12	-9.04081414426094E-13	-1.34053451104559E-12	-9.97607077987414E-13	-1.43406017460691E-12	-1.71463716529087E-12	-1.55876105935534E-12
0.02692	4.98803538993707E-13	-4.98803538993707E-13	-3.42927433058174E-12	-1.15348318392295E-12	-4.67628317806601E-13	4.36453096619494E-13	-1.30935928985848E-12	-1.71463716529087E-12	-1.65228672291666E-12	-1.30935928985848E-12	-5.92329202555027E-13	-1.65228672291666E-12	-1.24700884748427E-12	-2.11991504072326E-12	-2.338141589033E-12	-1.52758583816823E-12
0.02694	4.67628317806601E-13	-2.18226548309747E-13	-3.77220176363991E-12	-7.48205308490561E-13	-2.8057699068396E-13	2.49401769496854E-13	-1.30935928985848E-12	-1.80816282885219E-12	-1.80816282885219E-12	-1.09113274154873E-12	-2.8057699068396E-13	-1.90168849241351E-12	-1.43406017460691E-12	-2.74341946446539E-12	-2.99282123396224E-12	-1.49641061698112E-12
0.02696	1.55876105935534E-13	-2.49401769496854E-13	-3.77220176363991E-12	-7.79380529677668E-13	-1.8705132712264E-13	-1.8705132712264E-13	-1.30935928985848E-12	-1.71463716529087E-12	-1.90168849241351E-12	-7.17030087303454E-13	-1.24700884748427E-13	-2.15109026191036E-12	-1.68346194410376E-12	-3.11752211871067E-12	-3.58515043651727E-12	-1.8393380500393E-12
0.02698	-3.11752211871067E-13	-4.67628317806601E-13	-3.39809910939463E-12	-8.72906193238988E-13	-9.35256635613201E-14	-9.66431856800308E-13	-1.27818406867137E-12	-1.49641061698112E-12	-1.80816282885219E-12	-3.7410265424528E-13	-2.49401769496854E-13	-2.43166725259432E-12	-1.77698760766508E-12	-3.11752211871067E-12	-3.80337698482702E-12	-2.15109026191036E-12
0.027	-7.17030087303454E-13	-9.97607077987414E-13	-2.96164601277514E-12	-1.37170973223269E-12	-1.8705132712264E-13	-1.8393380500393E-12	-1.18465840511005E-12	-1.37170973223269E-12	-1.49641061698112E-12	-2.18226548309747E-13	-2.8057699068396E-13	-2.7745946856525E-12	-1.8705132712264E-12	-3.11752211871067E-12	-3.80337698482702E-12	-2.43166725259432E-12
0.02702	-9.35256635613201E-13	-1.74581238647798E-12	-2.24461592547168E-12	-1.71463716529087E-12	-2.8057699068396E-13	-2.3069663678459E-12	-1.12230796273584E-12	-1.30935928985848E-12	-9.97607077987414E-13	-4.05277875432387E-13	-4.36453096619494E-13	-3.05517167633646E-12	-2.08873981953615E-12	-3.2733982246462E-12	-3.58515043651727E-12	-2.68106902209118E-12
0.02704	-1.09113274154873E-12	-2.49401769496854E-12	-1.58993628054244E-12	-1.93286371360062E-12	-4.98803538993707E-13	-2.3069663678459E-12	-9.97607077987414E-13	-1.46523539579401E-12	-6.54679644929241E-13	-1.09113274154873E-12	-7.17030087303454E-13	-3.11752211871067E-12	-2.24461592547168E-12	-3.33574866702042E-12	-3.2733982246462E-12	-2.83694512802671E-12
0.02706	-9.04081414426094E-13	-2.96164601277514E-12	-9.66431856800308E-13	-2.24461592547168E-12	-5.29978760180814E-13	-2.05756459834904E-12	-9.35256635613201E-13	-1.62111150172955E-12	-3.42927433058174E-13	-1.8393380500393E-12	-1.05995752036163E-12	-2.96164601277514E-12	-2.21344070428458E-12	-3.33574866702042E-12	-2.96164601277514E-12	-2.89929557040092E-12
0.02708	-6.85854866116347E-13	-2.89929557040092E-12	-4.67628317806601E-13	-2.43166725259432E-12	-4.67628317806601E-13	-1.68346194410376E-12	-9.35256635613201E-13	-1.62111150172955E-12	-1.55876105935534E-13	-2.55636813734275E-12	-1.37170973223269E-12	-2.58754335852986E-12	-2.02638937716194E-12	-2.99282123396224E-12	-2.58754335852986E-12	-2.74341946446539E-12
0.0271	-6.23504423742134E-13	-2.64989380090407E-12	-3.11752211871067E-13	-2.36931681022011E-12	-6.23504423742134E-13	-1.15348318392295E-12	-1.09113274154873E-12	-1.55876105935534E-12	-9.35256635613201E-14	-3.05517167633646E-12	-1.62111150172955E-12	-2.02638937716194E-12	-1.74581238647798E-12	-2.86812034921382E-12	-2.36931681022011E-12	-2.64989380090407E-12
0.02712	-8.41730972051881E-13	-2.27579114665879E-12	-2.8057699068396E-13	-1.96403893478772E-12	-4.98803538993707E-13	-7.17030087303454E-13	-1.55876105935534E-12	-1.30935928985848E-12	-1.8705132712264E-13	-3.14869733989778E-12	-1.99521415597483E-12	-1.55876105935534E-12	-1.58993628054244E-12	-2.8057699068396E-12	-2.21344070428458E-12	-2.61871857971696E-12
0.02714	-1.30935928985848E-12	-1.90168849241351E-12	-4.05277875432387E-13	-1.43406017460691E-12	-5.92329202555027E-13	-2.18226548309747E-13	-2.08873981953615E-12	-1.09113274154873E-12	-4.36453096619494E-13	-3.05517167633646E-12	-2.43166725259432E-12	-1.09113274154873E-12	-1.71463716529087E-12	-2.71224424327828E-12	-2.11991504072326E-12	-2.68106902209118E-12
0.02716	-1.74581238647798E-12	-1.52758583816823E-12	-6.54679644929241E-13	-1.18465840511005E-12	-6.23504423742134E-13	3.11752211871067E-14	-2.8057699068396E-12	-9.35256635613201E-13	-5.92329202555027E-13	-2.7745946856525E-12	-2.89929557040092E-12	-5.92329202555027E-13	-1.80816282885219E-12	-2.61871857971696E-12	-2.15109026191036E-12	-2.93047079158803E-12
0.02718	-1.99521415597483E-12	-1.34053451104559E-12	-8.10555750864774E-13	-1.21583362629716E-12	-8.10555750864774E-13	9.35256635613201E-14	-3.2733982246462E-12	-9.97607077987414E-13	-8.10555750864774E-13	-2.58754335852986E-12	-3.14869733989778E-12	-1.24700884748427E-13	-1.77698760766508E-12	-2.36931681022011E-12	-2.18226548309747E-12	-3.30457344583331E-12
0.0272	-2.40049203140722E-12	-1.58993628054244E-12	-1.18465840511005E-12	-1.34053451104559E-12	-8.10555750864774E-13	-1.24700884748427E-13	-3.2422230034591E-12	-1.43406017460691E-12	-6.85854866116347E-13	-2.18226548309747E-12	-3.08634689752356E-12	6.23504423742134E-14	-1.77698760766508E-12	-2.11991504072326E-12	-2.11991504072326E-12	-3.7098513212657E-12
0.02722	-2.71224424327828E-12	-1.90168849241351E-12	-1.37170973223269E-12	-1.49641061698112E-12	-8.10555750864774E-13	-4.98803538993707E-13	-3.17987256108488E-12	-1.93286371360062E-12	-3.7410265424528E-13	-1.74581238647798E-12	-2.68106902209118E-12	-1.24700884748427E-13	-1.71463716529087E-12	-1.77698760766508E-12	-1.90168849241351E-12	-4.05277875432387E-12
[truncated: 58,638 more rows]
