# Supplementary material for: Reliability of an interneuron response depends on an integrated sensory state
Source: eLife. 2019 Nov 13;8:e50566. doi: 10.7554/eLife.50566 (PMC6894930; doi:10.7554/eLife.50566)
Supplement: Figure 6—source data 1. [file elife-50566-fig6-data1.zip › Figure S6B_AIA Voltage-Clamp raw data for calculating IV curve/140522AIB_AIAChR2_3-1_1.txt]

Averaged X	Averaged Y	Averaged Y	Averaged Y	Averaged Y	Averaged Y	Averaged Y	Averaged Y	Averaged Y	Averaged Y	Averaged Y	Averaged Y	Averaged Y	Averaged Y	Averaged Y	Averaged Y	Averaged Y	Averaged Y	Averaged Y
Average of "IV-long", "IV-500ms", "IV-500ms", "IV-500ms", "IV-500ms", "IV-long"	Average of "IV-long", "IV-500ms", "IV-500ms", "IV-500ms", "IV-500ms", "IV-long"	Average of "IV-500ms_4", "IV-500ms_4", "IV-500ms_4", "IV-long_4", "IV-long_4", "IV-500ms_4"	Average of "IV-500ms_6", "IV-long_6", "IV-500ms_6", "IV-500ms_6", "IV-500ms_6", "IV-long_6"	Average of "IV-500ms_8", "IV-500ms_8", "IV-long_8", "IV-long_8", "IV-500ms_8", "IV-500ms_8"	Average of "IV-500ms_10", "IV-500ms_10", "IV-long_10", "IV-500ms_10", "IV-500ms_10", "IV-long_10"	Average of "IV-500ms_12", "IV-long_12", "IV-500ms_12", "IV-long_12", "IV-500ms_12", "IV-500ms_12"	Average of "IV-long_14", "IV-500ms_14", "IV-500ms_14", "IV-500ms_14", "IV-long_14", "IV-500ms_14"	Average of "IV-long_16", "IV-500ms_16", "IV-500ms_16", "IV-500ms_16", "IV-long_16", "IV-500ms_16"	Average of "IV-500ms_18", "IV-500ms_18", "IV-long_18", "IV-long_18", "IV-500ms_18", "IV-500ms_18"	Average of "IV-500ms_20", "IV-long_20", "IV-500ms_20", "IV-500ms_20", "IV-long_20", "IV-500ms_20"	Average of "IV-long_22", "IV-long_22", "IV-500ms_22", "IV-500ms_22", "IV-500ms_22", "IV-500ms_22"	Average of "IV-long_24", "IV-long_24", "IV-500ms_24", "IV-500ms_24", "IV-500ms_24", "IV-500ms_24"	Average of "IV-500ms_26", "IV-500ms_26", "IV-long_26", "IV-500ms_26", "IV-long_26", "IV-500ms_26"	Average of "IV-long_28", "IV-500ms_28", "IV-long_28", "IV-500ms_28", "IV-500ms_28", "IV-500ms_28"	Average of "IV-500ms_30", "IV-500ms_30", "IV-500ms_30", "IV-long_30", "IV-long_30", "IV-500ms_30"	Average of "IV-500ms_32", "IV-long_32", "IV-long_32", "IV-500ms_32", "IV-500ms_32", "IV-500ms_32"	Average of "IV-500ms_34", "IV-500ms_34", "IV-500ms_34", "IV-500ms_34", "IV-500ms_34", "IV-500ms_34"	Average of "IV-500ms_36", "IV-500ms_36", "IV-500ms_36", "IV-500ms_36", "IV-500ms_36", "IV-500ms_36"
0.005	-3.02399645514935E-12	-3.53838760473661E-12	-2.7745946856525E-12	-3.60073804711082E-12	-2.85253273862026E-12	-3.0084088445558E-12	-3.46044955176884E-12	-2.91488318099448E-12	-2.75900707505894E-12	-2.24461592547168E-12	-4.25541769204006E-12	-3.67867610007859E-12	-3.35133627761397E-12	-3.88131503779478E-12	-2.88370795980737E-12	-3.49162477295595E-12
0.00502	-2.97723362336869E-12	-3.67867610007859E-12	-3.2422230034591E-12	-3.56956282592372E-12	-2.88370795980737E-12	-3.2422230034591E-12	-3.16428495049133E-12	-2.79018229624605E-12	-2.26020353606524E-12	-2.66548141149762E-12	-4.33335574500783E-12	-3.58515043651727E-12	-3.49162477295595E-12	-3.63191326829793E-12	-2.91488318099448E-12	-3.55397521533016E-12
0.00504	-2.71224424327828E-12	-3.61632565770438E-12	-3.38251149880108E-12	-3.42927433058174E-12	-3.08634689752356E-12	-3.22663539286554E-12	-2.97723362336869E-12	-2.74341946446539E-12	-1.91727610300706E-12	-3.08634689752356E-12	-4.36453096619494E-12	-3.41368671998818E-12	-3.7098513212657E-12	-3.44486194117529E-12	-2.86812034921382E-12	-3.22663539286554E-12
0.00506	-2.50960530556209E-12	-3.46044955176884E-12	-3.35133627761397E-12	-3.13310972930422E-12	-3.28898583523976E-12	-3.17987256108488E-12	-2.7745946856525E-12	-2.66548141149762E-12	-1.68346194410376E-12	-3.33574866702042E-12	-4.31776813441428E-12	-3.44486194117529E-12	-3.80337698482702E-12	-3.17987256108488E-12	-2.82135751743316E-12	-2.75900707505894E-12
0.00508	-2.5407805267492E-12	-3.28898583523976E-12	-2.97723362336869E-12	-2.97723362336869E-12	-3.35133627761397E-12	-3.11752211871067E-12	-2.72783185387184E-12	-2.46284247378143E-12	-1.68346194410376E-12	-3.41368671998818E-12	-4.06836636491742E-12	-3.66308848948504E-12	-3.72543893185925E-12	-3.0395840657429E-12	-2.86812034921382E-12	-2.43166725259432E-12
0.0051	-2.75900707505894E-12	-3.14869733989778E-12	-2.63430619031052E-12	-2.94605840218158E-12	-3.2733982246462E-12	-3.17987256108488E-12	-2.7745946856525E-12	-2.24461592547168E-12	-1.79257521825864E-12	-3.28898583523976E-12	-3.75661415304636E-12	-3.92807786957544E-12	-3.52279999414306E-12	-2.93047079158803E-12	-2.85253273862026E-12	-2.32255397843945E-12
0.00512	-3.25781061405265E-12	-3.0084088445558E-12	-2.52519291615564E-12	-2.94605840218158E-12	-2.89929557040092E-12	-3.19546017167844E-12	-2.7745946856525E-12	-2.22902831487813E-12	-2.0731522089426E-12	-3.16428495049133E-12	-3.4760371623624E-12	-4.14630441788519E-12	-3.21104778227199E-12	-2.83694512802671E-12	-3.0395840657429E-12	-2.41607964200077E-12
0.00514	-3.67867610007859E-12	-2.97723362336869E-12	-2.71224424327828E-12	-2.97723362336869E-12	-2.41607964200077E-12	-3.19546017167844E-12	-2.55636813734275E-12	-2.38490442081366E-12	-2.21344070428458E-12	-3.11752211871067E-12	-3.30457344583331E-12	-4.31776813441428E-12	-2.99282123396224E-12	-2.85253273862026E-12	-3.21104778227199E-12	-2.5719557479363E-12
0.00516	-3.91249025898189E-12	-3.0395840657429E-12	-3.2422230034591E-12	-2.97723362336869E-12	-1.94845132419417E-12	-3.14869733989778E-12	-2.32255397843945E-12	-2.61871857971696E-12	-2.3069663678459E-12	-3.30457344583331E-12	-3.32016105642686E-12	-4.42688140856915E-12	-2.82135751743316E-12	-3.02399645514935E-12	-3.33574866702042E-12	-2.75900707505894E-12
0.00518	-3.92807786957544E-12	-3.02399645514935E-12	-3.67867610007859E-12	-3.05517167633646E-12	-1.88610088181996E-12	-3.11752211871067E-12	-2.04197698775549E-12	-2.7745946856525E-12	-2.35372919962656E-12	-3.5072123835495E-12	-3.30457344583331E-12	-4.45805662975626E-12	-2.74341946446539E-12	-3.25781061405265E-12	-3.36692388820752E-12	-2.83694512802671E-12
0.0052	-3.67867610007859E-12	-3.0395840657429E-12	-3.92807786957544E-12	-3.08634689752356E-12	-2.0731522089426E-12	-3.11752211871067E-12	-2.01080176656838E-12	-2.83694512802671E-12	-2.44725486318788E-12	-3.61632565770438E-12	-3.39809910939463E-12	-4.4112937979756E-12	-2.93047079158803E-12	-3.41368671998818E-12	-3.35133627761397E-12	-2.7745946856525E-12
0.00522	-3.22663539286554E-12	-2.96164601277514E-12	-4.00601592254321E-12	-3.07075928693001E-12	-2.46284247378143E-12	-2.96164601277514E-12	-2.22902831487813E-12	-2.88370795980737E-12	-2.60313096912341E-12	-3.60073804711082E-12	-3.60073804711082E-12	-4.27100530263362E-12	-3.08634689752356E-12	-3.52279999414306E-12	-3.35133627761397E-12	-2.85253273862026E-12
0.00524	-2.91488318099448E-12	-3.08634689752356E-12	-4.02160353313676E-12	-3.14869733989778E-12	-2.85253273862026E-12	-2.71224424327828E-12	-2.61871857971696E-12	-2.8057699068396E-12	-2.97723362336869E-12	-3.55397521533016E-12	-3.88131503779478E-12	-4.08395397551098E-12	-3.35133627761397E-12	-3.66308848948504E-12	-3.38251149880108E-12	-2.89929557040092E-12
0.00526	-2.8057699068396E-12	-3.22663539286554E-12	-3.81896459542057E-12	-3.17987256108488E-12	-2.99282123396224E-12	-2.40049203140722E-12	-2.96164601277514E-12	-2.82135751743316E-12	-3.2733982246462E-12	-3.42927433058174E-12	-4.2086548602594E-12	-3.91249025898189E-12	-3.55397521533016E-12	-3.72543893185925E-12	-3.2733982246462E-12	-3.14869733989778E-12
0.00528	-2.83694512802671E-12	-3.33574866702042E-12	-3.53838760473661E-12	-3.17987256108488E-12	-2.97723362336869E-12	-2.15109026191036E-12	-3.16428495049133E-12	-2.75900707505894E-12	-3.4760371623624E-12	-3.30457344583331E-12	-4.47364424034981E-12	-3.77220176363991E-12	-3.69426371067214E-12	-3.7098513212657E-12	-3.13310972930422E-12	-3.38251149880108E-12
0.0053	-2.8057699068396E-12	-3.42927433058174E-12	-3.19546017167844E-12	-3.30457344583331E-12	-2.68106902209118E-12	-2.16667787250392E-12	-3.25781061405265E-12	-2.83694512802671E-12	-3.5072123835495E-12	-3.17987256108488E-12	-4.58275751450469E-12	-3.58515043651727E-12	-3.83455220601412E-12	-3.53838760473661E-12	-3.14869733989778E-12	-3.5072123835495E-12
0.00532	-3.07075928693001E-12	-3.4760371623624E-12	-2.94605840218158E-12	-3.5072123835495E-12	-2.46284247378143E-12	-2.36931681022011E-12	-3.35133627761397E-12	-2.97723362336869E-12	-3.53838760473661E-12	-2.86812034921382E-12	-4.55158229331758E-12	-3.30457344583331E-12	-3.85013981660768E-12	-3.22663539286554E-12	-3.2733982246462E-12	-3.33574866702042E-12
0.00534	-3.41368671998818E-12	-3.41368671998818E-12	-2.69665663268473E-12	-3.56956282592372E-12	-2.19785309369102E-12	-2.69665663268473E-12	-3.2733982246462E-12	-3.11752211871067E-12	-3.44486194117529E-12	-2.60313096912341E-12	-4.39570618738205E-12	-2.93047079158803E-12	-3.67867610007859E-12	-3.08634689752356E-12	-3.36692388820752E-12	-3.10193450811712E-12
0.00536	-3.75661415304636E-12	-3.2422230034591E-12	-2.49401769496854E-12	-3.56956282592372E-12	-2.1043274301297E-12	-2.99282123396224E-12	-3.14869733989778E-12	-3.17987256108488E-12	-3.19546017167844E-12	-2.46284247378143E-12	-4.03719114373032E-12	-2.71224424327828E-12	-3.52279999414306E-12	-3.11752211871067E-12	-3.39809910939463E-12	-2.82135751743316E-12
0.00538	-3.92807786957544E-12	-3.11752211871067E-12	-2.36931681022011E-12	-3.2733982246462E-12	-2.24461592547168E-12	-3.13310972930422E-12	-3.08634689752356E-12	-3.11752211871067E-12	-2.88370795980737E-12	-2.5719557479363E-12	-3.78778937423346E-12	-2.72783185387184E-12	-3.42927433058174E-12	-3.52279999414306E-12	-3.38251149880108E-12	-2.68106902209118E-12
0.0054	-3.92807786957544E-12	-3.08634689752356E-12	-2.18226548309747E-12	-3.14869733989778E-12	-2.47843008437498E-12	-3.10193450811712E-12	-2.88370795980737E-12	-2.96164601277514E-12	-2.38490442081366E-12	-2.82135751743316E-12	-3.44486194117529E-12	-2.99282123396224E-12	-3.35133627761397E-12	-4.06836636491742E-12	-3.5072123835495E-12	-2.8057699068396E-12
0.00542	-3.7410265424528E-12	-3.30457344583331E-12	-2.27579114665879E-12	-3.16428495049133E-12	-2.68106902209118E-12	-2.79018229624605E-12	-2.64989380090407E-12	-2.71224424327828E-12	-2.0731522089426E-12	-3.16428495049133E-12	-3.14869733989778E-12	-3.42927433058174E-12	-3.28898583523976E-12	-4.73863362044022E-12	-3.78778937423346E-12	-3.11752211871067E-12
0.00544	-3.60073804711082E-12	-3.41368671998818E-12	-2.49401769496854E-12	-3.13310972930422E-12	-2.61871857971696E-12	-2.47843008437498E-12	-2.36931681022011E-12	-2.50960530556209E-12	-1.8393380500393E-12	-3.28898583523976E-12	-2.89929557040092E-12	-3.81896459542057E-12	-3.11752211871067E-12	-5.05038583231129E-12	-4.05277875432387E-12	-3.49162477295595E-12
0.00546	-3.46044955176884E-12	-3.39809910939463E-12	-2.94605840218158E-12	-3.07075928693001E-12	-2.5719557479363E-12	-2.1043274301297E-12	-2.22902831487813E-12	-2.43166725259432E-12	-1.74581238647798E-12	-3.17987256108488E-12	-2.8057699068396E-12	-4.09954158610453E-12	-2.93047079158803E-12	-5.14391149587261E-12	-4.19306724966585E-12	-3.7410265424528E-12
0.00548	-3.2733982246462E-12	-3.2422230034591E-12	-3.21104778227199E-12	-2.93047079158803E-12	-2.68106902209118E-12	-1.77698760766508E-12	-2.04197698775549E-12	-2.5407805267492E-12	-1.8705132712264E-12	-2.88370795980737E-12	-2.88370795980737E-12	-4.22424247085296E-12	-2.94605840218158E-12	-4.81657167340799E-12	-4.16189202847874E-12	-3.77220176363991E-12
0.0055	-2.93047079158803E-12	-3.05517167633646E-12	-3.25781061405265E-12	-2.75900707505894E-12	-2.91488318099448E-12	-1.49641061698112E-12	-1.90168849241351E-12	-2.83694512802671E-12	-2.19785309369102E-12	-2.52519291615564E-12	-3.14869733989778E-12	-4.08395397551098E-12	-3.13310972930422E-12	-4.44246901916271E-12	-3.99042831194966E-12	-3.72543893185925E-12
0.00552	-2.5407805267492E-12	-2.86812034921382E-12	-3.11752211871067E-12	-2.72783185387184E-12	-3.28898583523976E-12	-1.46523539579401E-12	-1.8393380500393E-12	-2.93047079158803E-12	-2.58754335852986E-12	-2.27579114665879E-12	-3.41368671998818E-12	-3.80337698482702E-12	-3.42927433058174E-12	-4.09954158610453E-12	-3.86572742720123E-12	-3.49162477295595E-12
0.00554	-2.11991504072326E-12	-2.83694512802671E-12	-2.93047079158803E-12	-2.72783185387184E-12	-3.52279999414306E-12	-1.51199822757468E-12	-1.8393380500393E-12	-3.0395840657429E-12	-2.85253273862026E-12	-2.13550265131681E-12	-3.67867610007859E-12	-3.4760371623624E-12	-3.66308848948504E-12	-3.89690264838834E-12	-3.91249025898189E-12	-3.30457344583331E-12
0.00556	-1.80816282885219E-12	-2.79018229624605E-12	-2.68106902209118E-12	-2.60313096912341E-12	-3.64750087889148E-12	-1.71463716529087E-12	-2.04197698775549E-12	-3.0395840657429E-12	-3.02399645514935E-12	-2.21344070428458E-12	-3.88131503779478E-12	-3.05517167633646E-12	-3.61632565770438E-12	-3.78778937423346E-12	-3.95925309076255E-12	-3.05517167633646E-12
0.00558	-1.73022477588442E-12	-2.8057699068396E-12	-2.64989380090407E-12	-2.58754335852986E-12	-3.46044955176884E-12	-1.85492566063285E-12	-2.29137875725234E-12	-2.83694512802671E-12	-3.10193450811712E-12	-2.24461592547168E-12	-4.03719114373032E-12	-2.79018229624605E-12	-3.39809910939463E-12	-3.81896459542057E-12	-3.85013981660768E-12	-2.60313096912341E-12
0.0056	-1.88610088181996E-12	-2.8057699068396E-12	-2.5719557479363E-12	-2.61871857971696E-12	-3.16428495049133E-12	-2.04197698775549E-12	-2.44725486318788E-12	-2.46284247378143E-12	-3.21104778227199E-12	-2.18226548309747E-12	-4.16189202847874E-12	-2.69665663268473E-12	-3.10193450811712E-12	-4.00601592254321E-12	-3.67867610007859E-12	-2.46284247378143E-12
0.00562	-2.08873981953615E-12	-2.82135751743316E-12	-2.85253273862026E-12	-2.75900707505894E-12	-3.02399645514935E-12	-2.18226548309747E-12	-2.43166725259432E-12	-2.13550265131681E-12	-3.36692388820752E-12	-2.05756459834904E-12	-4.25541769204006E-12	-2.72783185387184E-12	-2.97723362336869E-12	-4.27100530263362E-12	-3.22663539286554E-12	-2.5407805267492E-12
0.00564	-2.3069663678459E-12	-2.93047079158803E-12	-3.11752211871067E-12	-2.97723362336869E-12	-2.99282123396224E-12	-2.338141589033E-12	-2.61871857971696E-12	-2.13550265131681E-12	-3.42927433058174E-12	-2.16667787250392E-12	-4.11512919669808E-12	-2.74341946446539E-12	-2.88370795980737E-12	-4.44246901916271E-12	-2.74341946446539E-12	-2.91488318099448E-12
0.00566	-2.50960530556209E-12	-3.0395840657429E-12	-3.17987256108488E-12	-3.21104778227199E-12	-3.0084088445558E-12	-2.41607964200077E-12	-2.93047079158803E-12	-2.40049203140722E-12	-3.42927433058174E-12	-2.43166725259432E-12	-3.943665480169E-12	-2.88370795980737E-12	-2.8057699068396E-12	-4.69187078865956E-12	-2.29137875725234E-12	-3.19546017167844E-12
0.00568	-2.64989380090407E-12	-3.14869733989778E-12	-3.02399645514935E-12	-3.38251149880108E-12	-3.10193450811712E-12	-2.47843008437498E-12	-3.2733982246462E-12	-2.82135751743316E-12	-3.33574866702042E-12	-2.97723362336869E-12	-3.75661415304636E-12	-3.10193450811712E-12	-2.85253273862026E-12	-4.72304600984667E-12	-2.15109026191036E-12	-3.33574866702042E-12
0.0057	-2.75900707505894E-12	-3.32016105642686E-12	-2.93047079158803E-12	-3.53838760473661E-12	-3.17987256108488E-12	-2.49401769496854E-12	-3.63191326829793E-12	-3.21104778227199E-12	-3.17987256108488E-12	-3.49162477295595E-12	-3.7098513212657E-12	-3.42927433058174E-12	-2.85253273862026E-12	-4.52040707213047E-12	-2.40049203140722E-12	-3.2422230034591E-12
0.00572	-2.75900707505894E-12	-3.41368671998818E-12	-2.83694512802671E-12	-3.55397521533016E-12	-3.19546017167844E-12	-2.55636813734275E-12	-3.85013981660768E-12	-3.44486194117529E-12	-3.08634689752356E-12	-3.75661415304636E-12	-3.66308848948504E-12	-3.72543893185925E-12	-3.0084088445558E-12	-4.27100530263362E-12	-2.89929557040092E-12	-2.88370795980737E-12
0.00574	-2.64989380090407E-12	-3.41368671998818E-12	-2.89929557040092E-12	-3.56956282592372E-12	-3.14869733989778E-12	-2.74341946446539E-12	-3.7410265424528E-12	-3.53838760473661E-12	-2.94605840218158E-12	-3.72543893185925E-12	-3.78778937423346E-12	-3.92807786957544E-12	-3.02399645514935E-12	-4.14630441788519E-12	-3.39809910939463E-12	-2.50960530556209E-12
0.00576	-2.69665663268473E-12	-3.41368671998818E-12	-3.08634689752356E-12	-3.5072123835495E-12	-2.94605840218158E-12	-3.02399645514935E-12	-3.38251149880108E-12	-3.49162477295595E-12	-3.0084088445558E-12	-3.52279999414306E-12	-3.99042831194966E-12	-3.95925309076255E-12	-3.11752211871067E-12	-3.92807786957544E-12	-3.7098513212657E-12	-2.19785309369102E-12
0.00578	-2.86812034921382E-12	-3.46044955176884E-12	-3.2733982246462E-12	-3.2733982246462E-12	-2.79018229624605E-12	-3.17987256108488E-12	-2.68106902209118E-12	-3.36692388820752E-12	-3.02399645514935E-12	-3.28898583523976E-12	-4.1774796390723E-12	-3.85013981660768E-12	-3.07075928693001E-12	-3.64750087889148E-12	-3.72543893185925E-12	-2.24461592547168E-12
0.0058	-3.11752211871067E-12	-3.4760371623624E-12	-3.32016105642686E-12	-2.89929557040092E-12	-2.68106902209118E-12	-3.16428495049133E-12	-2.05756459834904E-12	-3.2733982246462E-12	-3.0395840657429E-12	-3.0084088445558E-12	-4.36453096619494E-12	-3.64750087889148E-12	-2.99282123396224E-12	-3.44486194117529E-12	-3.72543893185925E-12	-2.61871857971696E-12
0.00582	-3.46044955176884E-12	-3.39809910939463E-12	-3.42927433058174E-12	-2.63430619031052E-12	-2.55636813734275E-12	-3.10193450811712E-12	-1.8705132712264E-12	-3.28898583523976E-12	-3.21104778227199E-12	-2.79018229624605E-12	-4.38011857678849E-12	-3.67867610007859E-12	-2.79018229624605E-12	-3.21104778227199E-12	-3.61632565770438E-12	-3.2422230034591E-12
0.00584	-3.77220176363991E-12	-3.2733982246462E-12	-3.35133627761397E-12	-2.41607964200077E-12	-2.64989380090407E-12	-3.02399645514935E-12	-1.90168849241351E-12	-3.28898583523976E-12	-3.42927433058174E-12	-2.75900707505894E-12	-4.23983008144651E-12	-3.88131503779478E-12	-2.63430619031052E-12	-3.07075928693001E-12	-3.64750087889148E-12	-3.85013981660768E-12
0.00586	-3.89690264838834E-12	-3.13310972930422E-12	-3.21104778227199E-12	-2.338141589033E-12	-2.97723362336869E-12	-2.93047079158803E-12	-2.24461592547168E-12	-3.33574866702042E-12	-3.58515043651727E-12	-2.64989380090407E-12	-4.13071680729164E-12	-4.34894335560138E-12	-2.55636813734275E-12	-3.0084088445558E-12	-3.78778937423346E-12	-4.30218052382072E-12
0.00588	-3.86572742720123E-12	-3.02399645514935E-12	-3.13310972930422E-12	-2.21344070428458E-12	-3.08634689752356E-12	-2.74341946446539E-12	-2.7745946856525E-12	-3.28898583523976E-12	-3.61632565770438E-12	-2.5719557479363E-12	-4.05277875432387E-12	-4.6451079568789E-12	-2.60313096912341E-12	-3.08634689752356E-12	-4.06836636491742E-12	-4.59834512509824E-12
0.0059	-3.86572742720123E-12	-2.83694512802671E-12	-3.11752211871067E-12	-2.18226548309747E-12	-3.21104778227199E-12	-2.43166725259432E-12	-3.32016105642686E-12	-3.10193450811712E-12	-3.64750087889148E-12	-2.35372919962656E-12	-3.92807786957544E-12	-4.70745839925311E-12	-2.86812034921382E-12	-3.44486194117529E-12	-4.16189202847874E-12	-4.67628317806601E-12
0.00592	-3.83455220601412E-12	-2.71224424327828E-12	-3.21104778227199E-12	-2.3069663678459E-12	-3.05517167633646E-12	-2.1043274301297E-12	-3.72543893185925E-12	-2.99282123396224E-12	-3.63191326829793E-12	-2.04197698775549E-12	-3.92807786957544E-12	-4.45805662975626E-12	-3.19546017167844E-12	-3.83455220601412E-12	-4.13071680729164E-12	-4.58275751450469E-12
0.00594	-3.83455220601412E-12	-2.71224424327828E-12	-3.38251149880108E-12	-2.5407805267492E-12	-2.86812034921382E-12	-1.94845132419417E-12	-3.92807786957544E-12	-2.94605840218158E-12	-3.60073804711082E-12	-1.79257521825864E-12	-3.86572742720123E-12	-4.14630441788519E-12	-3.69426371067214E-12	-4.05277875432387E-12	-3.81896459542057E-12	-4.36453096619494E-12
0.00596	-3.91249025898189E-12	-2.74341946446539E-12	-3.46044955176884E-12	-2.7745946856525E-12	-2.88370795980737E-12	-1.94845132419417E-12	-3.99042831194966E-12	-2.93047079158803E-12	-3.41368671998818E-12	-1.91727610300706E-12	-3.80337698482702E-12	-3.81896459542057E-12	-4.06836636491742E-12	-4.00601592254321E-12	-3.64750087889148E-12	-4.11512919669808E-12
0.00598	-3.95925309076255E-12	-2.88370795980737E-12	-3.39809910939463E-12	-3.02399645514935E-12	-2.85253273862026E-12	-2.02638937716194E-12	-3.943665480169E-12	-2.86812034921382E-12	-3.2422230034591E-12	-2.55636813734275E-12	-3.83455220601412E-12	-3.46044955176884E-12	-4.11512919669808E-12	-3.7410265424528E-12	-3.53838760473661E-12	-3.77220176363991E-12
0.006	-3.86572742720123E-12	-2.99282123396224E-12	-3.35133627761397E-12	-3.05517167633646E-12	-2.79018229624605E-12	-2.21344070428458E-12	-3.55397521533016E-12	-2.66548141149762E-12	-2.94605840218158E-12	-3.2422230034591E-12	-3.92807786957544E-12	-3.13310972930422E-12	-3.88131503779478E-12	-3.38251149880108E-12	-3.52279999414306E-12	-3.44486194117529E-12
0.00602	-3.61632565770438E-12	-3.19546017167844E-12	-3.22663539286554E-12	-2.94605840218158E-12	-2.63430619031052E-12	-2.46284247378143E-12	-3.10193450811712E-12	-2.46284247378143E-12	-2.63430619031052E-12	-3.88131503779478E-12	-4.00601592254321E-12	-2.94605840218158E-12	-3.53838760473661E-12	-3.11752211871067E-12	-3.56956282592372E-12	-3.16428495049133E-12
0.00604	-3.36692388820752E-12	-3.42927433058174E-12	-3.21104778227199E-12	-2.7745946856525E-12	-2.50960530556209E-12	-2.83694512802671E-12	-2.74341946446539E-12	-2.29137875725234E-12	-2.5719557479363E-12	-4.1774796390723E-12	-4.06836636491742E-12	-2.83694512802671E-12	-3.22663539286554E-12	-3.16428495049133E-12	-3.53838760473661E-12	-2.85253273862026E-12
0.00606	-3.13310972930422E-12	-3.5072123835495E-12	-3.16428495049133E-12	-2.5719557479363E-12	-2.43166725259432E-12	-3.13310972930422E-12	-2.58754335852986E-12	-2.22902831487813E-12	-2.5719557479363E-12	-4.19306724966585E-12	-4.22424247085296E-12	-2.75900707505894E-12	-2.93047079158803E-12	-3.5072123835495E-12	-3.41368671998818E-12	-2.5407805267492E-12
0.00608	-3.13310972930422E-12	-3.2422230034591E-12	-3.33574866702042E-12	-2.40049203140722E-12	-2.44725486318788E-12	-3.30457344583331E-12	-2.69665663268473E-12	-2.36931681022011E-12	-2.74341946446539E-12	-4.02160353313676E-12	-4.42688140856915E-12	-2.75900707505894E-12	-2.63430619031052E-12	-3.89690264838834E-12	-3.28898583523976E-12	-2.16667787250392E-12
0.0061	-3.2733982246462E-12	-2.82135751743316E-12	-3.52279999414306E-12	-2.41607964200077E-12	-2.50960530556209E-12	-3.32016105642686E-12	-2.89929557040092E-12	-2.5407805267492E-12	-2.85253273862026E-12	-3.69426371067214E-12	-4.45805662975626E-12	-2.88370795980737E-12	-2.50960530556209E-12	-4.38011857678849E-12	-3.21104778227199E-12	-1.93286371360062E-12
0.00612	-3.44486194117529E-12	-2.41607964200077E-12	-3.66308848948504E-12	-2.63430619031052E-12	-2.49401769496854E-12	-3.05517167633646E-12	-3.21104778227199E-12	-2.7745946856525E-12	-2.91488318099448E-12	-3.44486194117529E-12	-4.45805662975626E-12	-3.08634689752356E-12	-2.72783185387184E-12	-4.58275751450469E-12	-3.25781061405265E-12	-1.73022477588442E-12
0.00614	-3.72543893185925E-12	-2.27579114665879E-12	-3.86572742720123E-12	-2.93047079158803E-12	-2.41607964200077E-12	-2.72783185387184E-12	-3.56956282592372E-12	-3.0395840657429E-12	-3.02399645514935E-12	-3.30457344583331E-12	-4.42688140856915E-12	-3.4760371623624E-12	-3.11752211871067E-12	-4.47364424034981E-12	-3.36692388820752E-12	-1.73022477588442E-12
0.00616	-3.85013981660768E-12	-2.47843008437498E-12	-4.00601592254321E-12	-3.28898583523976E-12	-2.36931681022011E-12	-2.52519291615564E-12	-3.85013981660768E-12	-3.21104778227199E-12	-3.05517167633646E-12	-3.11752211871067E-12	-4.44246901916271E-12	-3.83455220601412E-12	-3.80337698482702E-12	-4.14630441788519E-12	-3.44486194117529E-12	-1.8393380500393E-12
0.00618	-3.85013981660768E-12	-2.83694512802671E-12	-4.14630441788519E-12	-3.58515043651727E-12	-2.27579114665879E-12	-2.5407805267492E-12	-4.06836636491742E-12	-3.32016105642686E-12	-3.0395840657429E-12	-3.05517167633646E-12	-4.31776813441428E-12	-4.03719114373032E-12	-4.30218052382072E-12	-3.64750087889148E-12	-3.41368671998818E-12	-2.02638937716194E-12
0.0062	-3.75661415304636E-12	-3.0395840657429E-12	-4.36453096619494E-12	-3.77220176363991E-12	-2.08873981953615E-12	-2.71224424327828E-12	-4.16189202847874E-12	-3.33574866702042E-12	-2.74341946446539E-12	-3.08634689752356E-12	-4.09954158610453E-12	-4.23983008144651E-12	-4.47364424034981E-12	-3.2733982246462E-12	-3.33574866702042E-12	-2.26020353606524E-12
0.00622	-3.55397521533016E-12	-3.08634689752356E-12	-4.42688140856915E-12	-3.88131503779478E-12	-1.90168849241351E-12	-2.86812034921382E-12	-4.13071680729164E-12	-3.13310972930422E-12	-2.36931681022011E-12	-3.38251149880108E-12	-3.80337698482702E-12	-4.39570618738205E-12	-4.30218052382072E-12	-3.13310972930422E-12	-3.33574866702042E-12	-2.55636813734275E-12
0.00624	-3.30457344583331E-12	-2.8057699068396E-12	-4.33335574500783E-12	-4.00601592254321E-12	-1.8705132712264E-12	-3.0084088445558E-12	-3.89690264838834E-12	-2.96164601277514E-12	-2.0731522089426E-12	-3.63191326829793E-12	-3.44486194117529E-12	-4.42688140856915E-12	-3.9748407013561E-12	-3.19546017167844E-12	-3.35133627761397E-12	-2.96164601277514E-12
0.00626	-3.05517167633646E-12	-2.44725486318788E-12	-4.08395397551098E-12	-4.00601592254321E-12	-1.88610088181996E-12	-2.88370795980737E-12	-3.61632565770438E-12	-2.93047079158803E-12	-2.05756459834904E-12	-3.78778937423346E-12	-3.32016105642686E-12	-4.23983008144651E-12	-3.52279999414306E-12	-3.52279999414306E-12	-3.44486194117529E-12	-3.22663539286554E-12
0.00628	-2.89929557040092E-12	-2.18226548309747E-12	-3.69426371067214E-12	-3.99042831194966E-12	-2.04197698775549E-12	-2.72783185387184E-12	-3.38251149880108E-12	-3.07075928693001E-12	-2.15109026191036E-12	-3.72543893185925E-12	-3.22663539286554E-12	-4.03719114373032E-12	-3.41368671998818E-12	-3.88131503779478E-12	-3.5072123835495E-12	-3.44486194117529E-12
0.0063	-2.88370795980737E-12	-2.08873981953615E-12	-3.21104778227199E-12	-3.91249025898189E-12	-2.26020353606524E-12	-2.38490442081366E-12	-3.17987256108488E-12	-3.30457344583331E-12	-2.29137875725234E-12	-3.41368671998818E-12	-3.13310972930422E-12	-4.03719114373032E-12	-3.38251149880108E-12	-4.11512919669808E-12	-3.53838760473661E-12	-3.53838760473661E-12
0.00632	-2.94605840218158E-12	-2.18226548309747E-12	-2.74341946446539E-12	-3.80337698482702E-12	-2.55636813734275E-12	-2.3069663678459E-12	-3.02399645514935E-12	-3.41368671998818E-12	-2.29137875725234E-12	-3.0084088445558E-12	-3.05517167633646E-12	-3.9748407013561E-12	-3.4760371623624E-12	-4.30218052382072E-12	-3.64750087889148E-12	-3.46044955176884E-12
0.00634	-3.05517167633646E-12	-2.41607964200077E-12	-2.47843008437498E-12	-3.72543893185925E-12	-2.7745946856525E-12	-2.338141589033E-12	-2.66548141149762E-12	-3.19546017167844E-12	-2.22902831487813E-12	-2.55636813734275E-12	-3.13310972930422E-12	-3.85013981660768E-12	-3.52279999414306E-12	-4.1774796390723E-12	-3.61632565770438E-12	-3.32016105642686E-12
0.00636	-3.33574866702042E-12	-2.61871857971696E-12	-2.49401769496854E-12	-3.66308848948504E-12	-2.83694512802671E-12	-2.52519291615564E-12	-2.32255397843945E-12	-2.71224424327828E-12	-2.3069663678459E-12	-2.32255397843945E-12	-3.46044955176884E-12	-3.69426371067214E-12	-3.38251149880108E-12	-3.9748407013561E-12	-3.58515043651727E-12	-3.22663539286554E-12
0.00638	-3.63191326829793E-12	-2.69665663268473E-12	-2.58754335852986E-12	-3.61632565770438E-12	-2.8057699068396E-12	-2.61871857971696E-12	-1.97962654538128E-12	-2.24461592547168E-12	-2.46284247378143E-12	-2.38490442081366E-12	-3.69426371067214E-12	-3.5072123835495E-12	-3.19546017167844E-12	-3.78778937423346E-12	-3.55397521533016E-12	-3.21104778227199E-12
0.0064	-3.86572742720123E-12	-2.71224424327828E-12	-2.8057699068396E-12	-3.28898583523976E-12	-2.88370795980737E-12	-2.40049203140722E-12	-1.96403893478772E-12	-1.79257521825864E-12	-2.7745946856525E-12	-2.85253273862026E-12	-3.89690264838834E-12	-3.22663539286554E-12	-2.97723362336869E-12	-3.55397521533016E-12	-3.44486194117529E-12	-3.30457344583331E-12
0.00642	-4.03719114373032E-12	-2.5719557479363E-12	-3.0395840657429E-12	-2.82135751743316E-12	-2.96164601277514E-12	-2.22902831487813E-12	-2.16667787250392E-12	-1.62111150172955E-12	-3.0395840657429E-12	-3.38251149880108E-12	-3.91249025898189E-12	-3.13310972930422E-12	-3.02399645514935E-12	-3.38251149880108E-12	-3.4760371623624E-12	-3.35133627761397E-12
0.00644	-3.99042831194966E-12	-2.50960530556209E-12	-3.28898583523976E-12	-2.52519291615564E-12	-3.19546017167844E-12	-2.05756459834904E-12	-2.55636813734275E-12	-1.82375043944574E-12	-3.2422230034591E-12	-3.85013981660768E-12	-3.7410265424528E-12	-3.16428495049133E-12	-3.05517167633646E-12	-3.39809910939463E-12	-3.58515043651727E-12	-3.38251149880108E-12
0.00646	-3.85013981660768E-12	-2.58754335852986E-12	-3.55397521533016E-12	-2.49401769496854E-12	-3.33574866702042E-12	-1.88610088181996E-12	-2.89929557040092E-12	-2.05756459834904E-12	-3.33574866702042E-12	-3.99042831194966E-12	-3.46044955176884E-12	-3.41368671998818E-12	-3.05517167633646E-12	-3.39809910939463E-12	-3.69426371067214E-12	-3.28898583523976E-12
0.00648	-3.56956282592372E-12	-2.89929557040092E-12	-3.67867610007859E-12	-2.71224424327828E-12	-3.32016105642686E-12	-1.99521415597483E-12	-3.16428495049133E-12	-2.15109026191036E-12	-3.17987256108488E-12	-3.95925309076255E-12	-3.10193450811712E-12	-3.7098513212657E-12	-2.94605840218158E-12	-3.60073804711082E-12	-3.81896459542057E-12	-3.02399645514935E-12
0.0065	-3.32016105642686E-12	-3.07075928693001E-12	-3.7410265424528E-12	-3.0084088445558E-12	-3.13310972930422E-12	-2.19785309369102E-12	-3.16428495049133E-12	-2.21344070428458E-12	-2.85253273862026E-12	-3.7410265424528E-12	-2.91488318099448E-12	-3.67867610007859E-12	-2.75900707505894E-12	-3.77220176363991E-12	-3.83455220601412E-12	-2.85253273862026E-12
0.00652	-3.10193450811712E-12	-3.2422230034591E-12	-3.60073804711082E-12	-3.2733982246462E-12	-2.83694512802671E-12	-2.60313096912341E-12	-2.93047079158803E-12	-2.21344070428458E-12	-2.60313096912341E-12	-3.44486194117529E-12	-2.85253273862026E-12	-3.52279999414306E-12	-2.5719557479363E-12	-3.95925309076255E-12	-3.61632565770438E-12	-2.71224424327828E-12
0.00654	-2.97723362336869E-12	-3.35133627761397E-12	-3.30457344583331E-12	-3.32016105642686E-12	-2.38490442081366E-12	-2.83694512802671E-12	-2.61871857971696E-12	-2.21344070428458E-12	-2.35372919962656E-12	-3.08634689752356E-12	-2.91488318099448E-12	-3.2422230034591E-12	-2.35372919962656E-12	-3.99042831194966E-12	-3.4760371623624E-12	-2.85253273862026E-12
0.00656	-2.83694512802671E-12	-3.46044955176884E-12	-2.93047079158803E-12	-3.32016105642686E-12	-2.08873981953615E-12	-2.96164601277514E-12	-2.32255397843945E-12	-2.29137875725234E-12	-2.15109026191036E-12	-2.64989380090407E-12	-3.14869733989778E-12	-3.07075928693001E-12	-2.21344070428458E-12	-3.83455220601412E-12	-3.32016105642686E-12	-3.0395840657429E-12
0.00658	-2.82135751743316E-12	-3.63191326829793E-12	-2.71224424327828E-12	-3.22663539286554E-12	-1.97962654538128E-12	-2.79018229624605E-12	-2.22902831487813E-12	-2.43166725259432E-12	-1.99521415597483E-12	-2.38490442081366E-12	-3.38251149880108E-12	-3.0395840657429E-12	-2.32255397843945E-12	-3.64750087889148E-12	-3.0084088445558E-12	-3.35133627761397E-12
0.0066	-2.94605840218158E-12	-3.80337698482702E-12	-2.5719557479363E-12	-3.22663539286554E-12	-1.91727610300706E-12	-2.5407805267492E-12	-2.27579114665879E-12	-2.61871857971696E-12	-1.97962654538128E-12	-2.16667787250392E-12	-3.60073804711082E-12	-3.17987256108488E-12	-2.5407805267492E-12	-3.7098513212657E-12	-2.82135751743316E-12	-3.49162477295595E-12
0.00662	-3.17987256108488E-12	-4.09954158610453E-12	-2.69665663268473E-12	-3.14869733989778E-12	-1.93286371360062E-12	-2.29137875725234E-12	-2.46284247378143E-12	-2.66548141149762E-12	-2.0731522089426E-12	-2.08873981953615E-12	-3.83455220601412E-12	-3.4760371623624E-12	-2.96164601277514E-12	-4.05277875432387E-12	-2.69665663268473E-12	-3.42927433058174E-12
0.00664	-3.44486194117529E-12	-4.27100530263362E-12	-2.93047079158803E-12	-3.14869733989778E-12	-1.91727610300706E-12	-2.22902831487813E-12	-2.5719557479363E-12	-2.74341946446539E-12	-2.19785309369102E-12	-2.18226548309747E-12	-3.86572742720123E-12	-3.85013981660768E-12	-3.56956282592372E-12	-4.45805662975626E-12	-2.8057699068396E-12	-3.21104778227199E-12
0.00666	-3.64750087889148E-12	-4.28659291322717E-12	-3.22663539286554E-12	-3.19546017167844E-12	-2.02638937716194E-12	-2.13550265131681E-12	-2.68106902209118E-12	-2.71224424327828E-12	-2.3069663678459E-12	-2.3069663678459E-12	-3.7410265424528E-12	-4.31776813441428E-12	-4.03719114373032E-12	-4.83215928400154E-12	-3.19546017167844E-12	-2.97723362336869E-12
0.00668	-3.66308848948504E-12	-4.05277875432387E-12	-3.36692388820752E-12	-3.28898583523976E-12	-2.3069663678459E-12	-2.13550265131681E-12	-2.68106902209118E-12	-2.8057699068396E-12	-2.26020353606524E-12	-2.52519291615564E-12	-3.53838760473661E-12	-4.61393273569179E-12	-4.13071680729164E-12	-4.92568494756286E-12	-3.69426371067214E-12	-2.64989380090407E-12
0.0067	-3.56956282592372E-12	-3.66308848948504E-12	-3.58515043651727E-12	-3.38251149880108E-12	-2.58754335852986E-12	-2.29137875725234E-12	-2.69665663268473E-12	-2.91488318099448E-12	-2.24461592547168E-12	-2.79018229624605E-12	-3.42927433058174E-12	-4.76980884162733E-12	-3.9748407013561E-12	-4.81657167340799E-12	-4.14630441788519E-12	-2.60313096912341E-12
0.00672	-3.52279999414306E-12	-3.2422230034591E-12	-3.52279999414306E-12	-3.25781061405265E-12	-2.75900707505894E-12	-2.44725486318788E-12	-2.75900707505894E-12	-3.07075928693001E-12	-2.36931681022011E-12	-3.21104778227199E-12	-3.42927433058174E-12	-4.53599468272403E-12	-3.64750087889148E-12	-4.48923185094337E-12	-4.44246901916271E-12	-2.72783185387184E-12
0.00674	-3.49162477295595E-12	-2.8057699068396E-12	-3.33574866702042E-12	-3.17987256108488E-12	-2.8057699068396E-12	-2.60313096912341E-12	-2.83694512802671E-12	-3.07075928693001E-12	-2.55636813734275E-12	-3.61632565770438E-12	-3.60073804711082E-12	-3.99042831194966E-12	-3.41368671998818E-12	-4.09954158610453E-12	-4.47364424034981E-12	-2.91488318099448E-12
0.00676	-3.52279999414306E-12	-2.47843008437498E-12	-3.05517167633646E-12	-3.21104778227199E-12	-2.66548141149762E-12	-2.7745946856525E-12	-3.10193450811712E-12	-2.94605840218158E-12	-2.72783185387184E-12	-3.66308848948504E-12	-3.67867610007859E-12	-3.36692388820752E-12	-3.17987256108488E-12	-3.7410265424528E-12	-4.38011857678849E-12	-3.19546017167844E-12
0.00678	-3.61632565770438E-12	-2.27579114665879E-12	-2.72783185387184E-12	-3.35133627761397E-12	-2.41607964200077E-12	-2.88370795980737E-12	-3.36692388820752E-12	-2.64989380090407E-12	-2.83694512802671E-12	-3.52279999414306E-12	-3.77220176363991E-12	-2.85253273862026E-12	-3.0395840657429E-12	-3.39809910939463E-12	-4.27100530263362E-12	-3.38251149880108E-12
0.0068	-3.7098513212657E-12	-2.22902831487813E-12	-2.36931681022011E-12	-3.52279999414306E-12	-2.26020353606524E-12	-2.86812034921382E-12	-3.55397521533016E-12	-2.49401769496854E-12	-2.8057699068396E-12	-3.41368671998818E-12	-3.95925309076255E-12	-2.66548141149762E-12	-2.96164601277514E-12	-3.25781061405265E-12	-4.14630441788519E-12	-3.55397521533016E-12
0.00682	-3.81896459542057E-12	-2.22902831487813E-12	-2.0731522089426E-12	-3.80337698482702E-12	-2.21344070428458E-12	-2.75900707505894E-12	-3.67867610007859E-12	-2.47843008437498E-12	-2.63430619031052E-12	-3.22663539286554E-12	-3.99042831194966E-12	-2.8057699068396E-12	-2.93047079158803E-12	-3.16428495049133E-12	-3.99042831194966E-12	-3.64750087889148E-12
0.00684	-3.80337698482702E-12	-2.26020353606524E-12	-2.11991504072326E-12	-3.89690264838834E-12	-2.24461592547168E-12	-2.61871857971696E-12	-3.55397521533016E-12	-2.5407805267492E-12	-2.5719557479363E-12	-3.25781061405265E-12	-4.19306724966585E-12	-3.11752211871067E-12	-2.85253273862026E-12	-3.28898583523976E-12	-3.85013981660768E-12	-3.7410265424528E-12
0.00686	-3.77220176363991E-12	-2.3069663678459E-12	-2.43166725259432E-12	-3.91249025898189E-12	-2.29137875725234E-12	-2.5407805267492E-12	-3.11752211871067E-12	-2.66548141149762E-12	-2.60313096912341E-12	-3.52279999414306E-12	-4.33335574500783E-12	-3.44486194117529E-12	-2.69665663268473E-12	-3.38251149880108E-12	-3.64750087889148E-12	-3.943665480169E-12
0.00688	-3.75661415304636E-12	-2.46284247378143E-12	-2.96164601277514E-12	-3.69426371067214E-12	-2.35372919962656E-12	-2.35372919962656E-12	-2.61871857971696E-12	-2.68106902209118E-12	-2.68106902209118E-12	-3.80337698482702E-12	-4.23983008144651E-12	-3.61632565770438E-12	-2.74341946446539E-12	-3.58515043651727E-12	-3.44486194117529E-12	-4.02160353313676E-12
0.0069	-3.75661415304636E-12	-2.79018229624605E-12	-3.53838760473661E-12	-3.2733982246462E-12	-2.44725486318788E-12	-2.27579114665879E-12	-2.19785309369102E-12	-2.69665663268473E-12	-2.86812034921382E-12	-3.88131503779478E-12	-4.06836636491742E-12	-3.53838760473661E-12	-2.86812034921382E-12	-3.60073804711082E-12	-3.25781061405265E-12	-4.05277875432387E-12
0.00692	-3.7098513212657E-12	-3.07075928693001E-12	-4.00601592254321E-12	-2.71224424327828E-12	-2.5719557479363E-12	-2.05756459834904E-12	-2.04197698775549E-12	-2.68106902209118E-12	-3.2422230034591E-12	-3.7410265424528E-12	-3.67867610007859E-12	-3.22663539286554E-12	-3.05517167633646E-12	-3.52279999414306E-12	-3.0084088445558E-12	-3.89690264838834E-12
0.00694	-3.64750087889148E-12	-3.30457344583331E-12	-4.27100530263362E-12	-2.3069663678459E-12	-2.79018229624605E-12	-1.93286371360062E-12	-2.02638937716194E-12	-2.64989380090407E-12	-3.56956282592372E-12	-3.41368671998818E-12	-3.32016105642686E-12	-3.0084088445558E-12	-3.28898583523976E-12	-3.64750087889148E-12	-2.5719557479363E-12	-3.60073804711082E-12
0.00696	-3.5072123835495E-12	-3.38251149880108E-12	-4.31776813441428E-12	-2.16667787250392E-12	-3.02399645514935E-12	-1.99521415597483E-12	-2.11991504072326E-12	-2.74341946446539E-12	-3.72543893185925E-12	-3.11752211871067E-12	-3.07075928693001E-12	-2.89929557040092E-12	-3.60073804711082E-12	-3.63191326829793E-12	-2.19785309369102E-12	-3.25781061405265E-12
0.00698	-3.28898583523976E-12	-3.2422230034591E-12	-4.38011857678849E-12	-2.38490442081366E-12	-3.25781061405265E-12	-2.02638937716194E-12	-2.18226548309747E-12	-2.85253273862026E-12	-3.7098513212657E-12	-3.0395840657429E-12	-3.10193450811712E-12	-3.0084088445558E-12	-3.81896459542057E-12	-3.53838760473661E-12	-1.8705132712264E-12	-2.7745946856525E-12
0.007	-2.93047079158803E-12	-2.97723362336869E-12	-4.23983008144651E-12	-2.66548141149762E-12	-3.33574866702042E-12	-2.13550265131681E-12	-2.19785309369102E-12	-2.99282123396224E-12	-3.39809910939463E-12	-3.0084088445558E-12	-3.32016105642686E-12	-3.21104778227199E-12	-3.83455220601412E-12	-3.38251149880108E-12	-1.76139999707153E-12	-2.22902831487813E-12
0.00702	-2.55636813734275E-12	-2.64989380090407E-12	-3.92807786957544E-12	-2.99282123396224E-12	-3.10193450811712E-12	-2.15109026191036E-12	-2.0731522089426E-12	-3.0395840657429E-12	-2.94605840218158E-12	-2.91488318099448E-12	-3.42927433058174E-12	-3.33574866702042E-12	-3.75661415304636E-12	-3.19546017167844E-12	-1.88610088181996E-12	-1.94845132419417E-12
0.00704	-2.22902831487813E-12	-2.27579114665879E-12	-3.61632565770438E-12	-3.22663539286554E-12	-2.74341946446539E-12	-2.11991504072326E-12	-1.82375043944574E-12	-2.79018229624605E-12	-2.50960530556209E-12	-2.89929557040092E-12	-3.42927433058174E-12	-3.30457344583331E-12	-3.58515043651727E-12	-3.05517167633646E-12	-2.04197698775549E-12	-1.8393380500393E-12
0.00706	-2.05756459834904E-12	-2.13550265131681E-12	-3.36692388820752E-12	-3.25781061405265E-12	-2.64989380090407E-12	-2.11991504072326E-12	-1.605523891136E-12	-2.38490442081366E-12	-2.1043274301297E-12	-2.7745946856525E-12	-3.21104778227199E-12	-3.41368671998818E-12	-3.42927433058174E-12	-2.94605840218158E-12	-2.24461592547168E-12	-2.11991504072326E-12
0.00708	-2.27579114665879E-12	-2.08873981953615E-12	-3.25781061405265E-12	-3.22663539286554E-12	-2.69665663268473E-12	-2.22902831487813E-12	-1.51199822757468E-12	-2.02638937716194E-12	-1.93286371360062E-12	-2.82135751743316E-12	-2.97723362336869E-12	-3.46044955176884E-12	-3.41368671998818E-12	-2.79018229624605E-12	-2.47843008437498E-12	-2.40049203140722E-12
0.0071	-2.64989380090407E-12	-2.19785309369102E-12	-3.21104778227199E-12	-3.14869733989778E-12	-2.85253273862026E-12	-2.3069663678459E-12	-1.6366991123231E-12	-1.79257521825864E-12	-1.8705132712264E-12	-3.02399645514935E-12	-2.86812034921382E-12	-3.58515043651727E-12	-3.41368671998818E-12	-2.79018229624605E-12	-2.85253273862026E-12	-2.74341946446539E-12
0.00712	-3.19546017167844E-12	-2.47843008437498E-12	-3.30457344583331E-12	-3.02399645514935E-12	-3.05517167633646E-12	-2.36931681022011E-12	-1.97962654538128E-12	-1.88610088181996E-12	-1.82375043944574E-12	-3.25781061405265E-12	-2.89929557040092E-12	-3.61632565770438E-12	-3.39809910939463E-12	-3.02399645514935E-12	-3.25781061405265E-12	-2.85253273862026E-12
0.00714	-3.42927433058174E-12	-2.7745946856525E-12	-3.21104778227199E-12	-3.02399645514935E-12	-3.17987256108488E-12	-2.46284247378143E-12	-2.5719557479363E-12	-2.0731522089426E-12	-1.82375043944574E-12	-3.52279999414306E-12	-3.05517167633646E-12	-3.55397521533016E-12	-3.41368671998818E-12	-3.35133627761397E-12	-3.53838760473661E-12	-2.83694512802671E-12
0.00716	-3.35133627761397E-12	-3.0395840657429E-12	-3.14869733989778E-12	-3.13310972930422E-12	-3.13310972930422E-12	-2.38490442081366E-12	-3.14869733989778E-12	-2.29137875725234E-12	-1.97962654538128E-12	-3.7410265424528E-12	-3.28898583523976E-12	-3.49162477295595E-12	-3.44486194117529E-12	-3.88131503779478E-12	-3.7410265424528E-12	-2.71224424327828E-12
0.00718	-3.13310972930422E-12	-3.25781061405265E-12	-3.0084088445558E-12	-3.30457344583331E-12	-2.94605840218158E-12	-2.26020353606524E-12	-3.4760371623624E-12	-2.38490442081366E-12	-2.3069663678459E-12	-3.86572742720123E-12	-3.36692388820752E-12	-3.33574866702042E-12	-3.41368671998818E-12	-4.42688140856915E-12	-3.81896459542057E-12	-2.61871857971696E-12
0.0072	-2.91488318099448E-12	-3.28898583523976E-12	-2.83694512802671E-12	-3.5072123835495E-12	-2.71224424327828E-12	-2.338141589033E-12	-3.5072123835495E-12	-2.43166725259432E-12	-2.89929557040092E-12	-3.69426371067214E-12	-3.30457344583331E-12	-3.2422230034591E-12	-3.32016105642686E-12	-4.91009733696931E-12	-3.89690264838834E-12	-2.63430619031052E-12
0.00722	-2.83694512802671E-12	-3.19546017167844E-12	-2.69665663268473E-12	-3.77220176363991E-12	-2.46284247378143E-12	-2.55636813734275E-12	-3.22663539286554E-12	-2.338141589033E-12	-3.35133627761397E-12	-3.41368671998818E-12	-3.25781061405265E-12	-3.2422230034591E-12	-3.21104778227199E-12	-5.29978760180814E-12	-3.943665480169E-12	-2.61871857971696E-12
0.00724	-2.97723362336869E-12	-2.91488318099448E-12	-2.8057699068396E-12	-3.89690264838834E-12	-2.40049203140722E-12	-2.71224424327828E-12	-2.8057699068396E-12	-2.29137875725234E-12	-3.41368671998818E-12	-3.07075928693001E-12	-3.32016105642686E-12	-3.22663539286554E-12	-3.08634689752356E-12	-5.45566370774367E-12	-3.83455220601412E-12	-2.63430619031052E-12
0.00726	-3.21104778227199E-12	-2.52519291615564E-12	-3.02399645514935E-12	-3.86572742720123E-12	-2.38490442081366E-12	-2.96164601277514E-12	-2.44725486318788E-12	-2.35372919962656E-12	-3.30457344583331E-12	-3.02399645514935E-12	-3.53838760473661E-12	-3.21104778227199E-12	-2.94605840218158E-12	-5.3465504335888E-12	-3.67867610007859E-12	-2.52519291615564E-12
0.00728	-3.4760371623624E-12	-2.15109026191036E-12	-3.2422230034591E-12	-3.53838760473661E-12	-2.5719557479363E-12	-3.08634689752356E-12	-2.19785309369102E-12	-2.40049203140722E-12	-2.86812034921382E-12	-3.17987256108488E-12	-3.72543893185925E-12	-3.16428495049133E-12	-2.88370795980737E-12	-5.1127362746855E-12	-3.64750087889148E-12	-2.60313096912341E-12
0.0073	-3.60073804711082E-12	-1.85492566063285E-12	-3.39809910939463E-12	-3.08634689752356E-12	-2.5719557479363E-12	-3.10193450811712E-12	-2.04197698775549E-12	-2.46284247378143E-12	-2.52519291615564E-12	-3.22663539286554E-12	-3.88131503779478E-12	-3.10193450811712E-12	-2.83694512802671E-12	-4.80098406281443E-12	-3.4760371623624E-12	-2.79018229624605E-12
0.00732	-3.63191326829793E-12	-1.99521415597483E-12	-3.4760371623624E-12	-2.7745946856525E-12	-2.38490442081366E-12	-3.17987256108488E-12	-2.04197698775549E-12	-2.47843008437498E-12	-2.38490442081366E-12	-3.07075928693001E-12	-3.92807786957544E-12	-3.17987256108488E-12	-3.05517167633646E-12	-4.36453096619494E-12	-3.38251149880108E-12	-3.02399645514935E-12
0.00734	-3.60073804711082E-12	-2.46284247378143E-12	-3.58515043651727E-12	-2.41607964200077E-12	-2.11991504072326E-12	-3.19546017167844E-12	-2.40049203140722E-12	-2.35372919962656E-12	-2.35372919962656E-12	-2.72783185387184E-12	-3.78778937423346E-12	-3.35133627761397E-12	-3.33574866702042E-12	-4.02160353313676E-12	-3.2422230034591E-12	-3.28898583523976E-12
0.00736	-3.56956282592372E-12	-2.94605840218158E-12	-3.7410265424528E-12	-2.15109026191036E-12	-1.88610088181996E-12	-3.17987256108488E-12	-2.79018229624605E-12	-2.13550265131681E-12	-2.32255397843945E-12	-2.38490442081366E-12	-3.55397521533016E-12	-3.55397521533016E-12	-3.69426371067214E-12	-3.69426371067214E-12	-3.19546017167844E-12	-3.55397521533016E-12
0.00738	-3.5072123835495E-12	-3.11752211871067E-12	-3.75661415304636E-12	-1.97962654538128E-12	-1.77698760766508E-12	-3.07075928693001E-12	-3.17987256108488E-12	-1.99521415597483E-12	-2.41607964200077E-12	-2.15109026191036E-12	-3.35133627761397E-12	-3.53838760473661E-12	-3.92807786957544E-12	-3.36692388820752E-12	-3.13310972930422E-12	-3.7410265424528E-12
0.0074	-3.42927433058174E-12	-3.22663539286554E-12	-3.60073804711082E-12	-2.19785309369102E-12	-1.80816282885219E-12	-2.88370795980737E-12	-3.32016105642686E-12	-1.88610088181996E-12	-2.55636813734275E-12	-2.21344070428458E-12	-3.30457344583331E-12	-3.53838760473661E-12	-4.11512919669808E-12	-3.2733982246462E-12	-3.08634689752356E-12	-3.75661415304636E-12
0.00742	-3.30457344583331E-12	-3.16428495049133E-12	-3.36692388820752E-12	-2.64989380090407E-12	-1.96403893478772E-12	-2.64989380090407E-12	-3.32016105642686E-12	-1.96403893478772E-12	-2.71224424327828E-12	-2.55636813734275E-12	-3.38251149880108E-12	-3.44486194117529E-12	-4.05277875432387E-12	-3.36692388820752E-12	-3.0395840657429E-12	-3.67867610007859E-12
0.00744	-3.10193450811712E-12	-3.11752211871067E-12	-3.14869733989778E-12	-3.07075928693001E-12	-2.08873981953615E-12	-2.40049203140722E-12	-3.36692388820752E-12	-2.24461592547168E-12	-2.82135751743316E-12	-2.88370795980737E-12	-3.58515043651727E-12	-3.44486194117529E-12	-3.89690264838834E-12	-3.33574866702042E-12	-3.05517167633646E-12	-3.44486194117529E-12
0.00746	-2.7745946856525E-12	-3.08634689752356E-12	-2.97723362336869E-12	-3.41368671998818E-12	-2.02638937716194E-12	-2.24461592547168E-12	-3.38251149880108E-12	-2.58754335852986E-12	-2.71224424327828E-12	-3.16428495049133E-12	-3.80337698482702E-12	-3.60073804711082E-12	-3.66308848948504E-12	-3.30457344583331E-12	-3.22663539286554E-12	-3.32016105642686E-12
0.00748	-2.38490442081366E-12	-3.08634689752356E-12	-2.85253273862026E-12	-3.58515043651727E-12	-1.82375043944574E-12	-1.99521415597483E-12	-3.36692388820752E-12	-3.0084088445558E-12	-2.46284247378143E-12	-3.2733982246462E-12	-3.95925309076255E-12	-3.81896459542057E-12	-3.55397521533016E-12	-3.38251149880108E-12	-3.33574866702042E-12	-3.17987256108488E-12
0.0075	-2.11991504072326E-12	-3.21104778227199E-12	-2.58754335852986E-12	-3.61632565770438E-12	-1.68346194410376E-12	-1.76139999707153E-12	-3.16428495049133E-12	-3.2422230034591E-12	-2.16667787250392E-12	-3.2422230034591E-12	-3.99042831194966E-12	-4.11512919669808E-12	-3.4760371623624E-12	-3.72543893185925E-12	-3.55397521533016E-12	-3.05517167633646E-12
0.00752	-2.08873981953615E-12	-3.41368671998818E-12	-2.40049203140722E-12	-3.46044955176884E-12	-1.69904955469732E-12	-1.605523891136E-12	-2.99282123396224E-12	-3.35133627761397E-12	-2.02638937716194E-12	-3.36692388820752E-12	-3.67867610007859E-12	-4.03719114373032E-12	-3.5072123835495E-12	-4.03719114373032E-12	-3.46044955176884E-12	-2.99282123396224E-12
0.00754	-2.29137875725234E-12	-3.56956282592372E-12	-2.15109026191036E-12	-3.28898583523976E-12	-1.8393380500393E-12	-1.605523891136E-12	-2.74341946446539E-12	-3.16428495049133E-12	-2.21344070428458E-12	-3.44486194117529E-12	-3.28898583523976E-12	-3.80337698482702E-12	-3.55397521533016E-12	-4.22424247085296E-12	-3.21104778227199E-12	-2.93047079158803E-12
0.00756	-2.55636813734275E-12	-3.63191326829793E-12	-2.21344070428458E-12	-3.0084088445558E-12	-2.04197698775549E-12	-1.79257521825864E-12	-2.63430619031052E-12	-2.72783185387184E-12	-2.38490442081366E-12	-3.56956282592372E-12	-3.07075928693001E-12	-3.28898583523976E-12	-3.52279999414306E-12	-4.2086548602594E-12	-2.99282123396224E-12	-3.10193450811712E-12
0.00758	-2.75900707505894E-12	-3.42927433058174E-12	-2.55636813734275E-12	-2.64989380090407E-12	-2.26020353606524E-12	-1.93286371360062E-12	-2.47843008437498E-12	-2.26020353606524E-12	-2.5719557479363E-12	-3.60073804711082E-12	-2.91488318099448E-12	-2.7745946856525E-12	-3.42927433058174E-12	-3.99042831194966E-12	-2.99282123396224E-12	-3.2733982246462E-12
0.0076	-2.88370795980737E-12	-3.28898583523976E-12	-3.0084088445558E-12	-2.26020353606524E-12	-2.44725486318788E-12	-2.21344070428458E-12	-2.46284247378143E-12	-1.93286371360062E-12	-2.71224424327828E-12	-3.64750087889148E-12	-2.91488318099448E-12	-2.68106902209118E-12	-3.25781061405265E-12	-3.69426371067214E-12	-3.08634689752356E-12	-3.32016105642686E-12
0.00762	-2.88370795980737E-12	-2.89929557040092E-12	-3.56956282592372E-12	-2.05756459834904E-12	-2.63430619031052E-12	-2.55636813734275E-12	-2.38490442081366E-12	-1.82375043944574E-12	-2.75900707505894E-12	-3.67867610007859E-12	-2.86812034921382E-12	-2.8057699068396E-12	-3.17987256108488E-12	-3.49162477295595E-12	-3.08634689752356E-12	-3.2422230034591E-12
0.00764	-2.88370795980737E-12	-2.55636813734275E-12	-3.85013981660768E-12	-2.18226548309747E-12	-2.71224424327828E-12	-2.88370795980737E-12	-2.32255397843945E-12	-1.96403893478772E-12	-2.74341946446539E-12	-3.72543893185925E-12	-2.83694512802671E-12	-3.13310972930422E-12	-3.11752211871067E-12	-3.39809910939463E-12	-2.91488318099448E-12	-2.89929557040092E-12
0.00766	-2.93047079158803E-12	-2.3069663678459E-12	-3.9748407013561E-12	-2.64989380090407E-12	-2.69665663268473E-12	-3.2422230034591E-12	-2.38490442081366E-12	-2.19785309369102E-12	-2.71224424327828E-12	-3.64750087889148E-12	-2.8057699068396E-12	-3.42927433058174E-12	-3.16428495049133E-12	-3.32016105642686E-12	-2.7745946856525E-12	-2.64989380090407E-12
0.00768	-3.07075928693001E-12	-2.32255397843945E-12	-3.92807786957544E-12	-3.32016105642686E-12	-2.5719557479363E-12	-3.42927433058174E-12	-2.41607964200077E-12	-2.35372919962656E-12	-2.58754335852986E-12	-3.61632565770438E-12	-3.0084088445558E-12	-3.42927433058174E-12	-3.22663539286554E-12	-3.32016105642686E-12	-2.64989380090407E-12	-2.52519291615564E-12
0.0077	-3.30457344583331E-12	-2.49401769496854E-12	-3.63191326829793E-12	-3.92807786957544E-12	-2.41607964200077E-12	-3.38251149880108E-12	-2.3069663678459E-12	-2.43166725259432E-12	-2.58754335852986E-12	-3.44486194117529E-12	-3.32016105642686E-12	-3.11752211871067E-12	-3.32016105642686E-12	-3.38251149880108E-12	-2.68106902209118E-12	-2.46284247378143E-12
0.00772	-3.53838760473661E-12	-2.93047079158803E-12	-3.36692388820752E-12	-4.39570618738205E-12	-2.3069663678459E-12	-3.21104778227199E-12	-2.18226548309747E-12	-2.55636813734275E-12	-2.44725486318788E-12	-3.13310972930422E-12	-3.63191326829793E-12	-2.71224424327828E-12	-3.49162477295595E-12	-3.53838760473661E-12	-2.89929557040092E-12	-2.63430619031052E-12
0.00774	-3.67867610007859E-12	-3.22663539286554E-12	-2.93047079158803E-12	-4.34894335560138E-12	-2.26020353606524E-12	-2.96164601277514E-12	-2.11991504072326E-12	-2.5719557479363E-12	-2.29137875725234E-12	-2.93047079158803E-12	-3.83455220601412E-12	-2.35372919962656E-12	-3.69426371067214E-12	-3.69426371067214E-12	-3.17987256108488E-12	-2.7745946856525E-12
0.00776	-3.64750087889148E-12	-3.41368671998818E-12	-2.5719557479363E-12	-4.06836636491742E-12	-2.16667787250392E-12	-2.83694512802671E-12	-2.22902831487813E-12	-2.68106902209118E-12	-2.18226548309747E-12	-2.83694512802671E-12	-3.86572742720123E-12	-2.24461592547168E-12	-3.81896459542057E-12	-3.81896459542057E-12	-3.38251149880108E-12	-2.97723362336869E-12
0.00778	-3.41368671998818E-12	-3.5072123835495E-12	-2.40049203140722E-12	-3.80337698482702E-12	-2.04197698775549E-12	-2.75900707505894E-12	-2.63430619031052E-12	-2.75900707505894E-12	-2.04197698775549E-12	-2.99282123396224E-12	-3.67867610007859E-12	-2.43166725259432E-12	-3.86572742720123E-12	-3.85013981660768E-12	-3.35133627761397E-12	-3.19546017167844E-12
0.0078	-3.17987256108488E-12	-3.52279999414306E-12	-2.50960530556209E-12	-3.61632565770438E-12	-1.97962654538128E-12	-2.83694512802671E-12	-3.10193450811712E-12	-2.8057699068396E-12	-1.77698760766508E-12	-3.32016105642686E-12	-3.39809910939463E-12	-2.89929557040092E-12	-3.86572742720123E-12	-3.75661415304636E-12	-3.32016105642686E-12	-3.39809910939463E-12
0.00782	-2.96164601277514E-12	-3.30457344583331E-12	-2.66548141149762E-12	-3.55397521533016E-12	-2.13550265131681E-12	-2.96164601277514E-12	-3.41368671998818E-12	-3.05517167633646E-12	-1.6366991123231E-12	-3.77220176363991E-12	-3.07075928693001E-12	-3.64750087889148E-12	-3.66308848948504E-12	-3.56956282592372E-12	-3.36692388820752E-12	-3.49162477295595E-12
0.00784	-2.74341946446539E-12	-2.96164601277514E-12	-2.88370795980737E-12	-3.52279999414306E-12	-2.40049203140722E-12	-3.16428495049133E-12	-3.60073804711082E-12	-3.19546017167844E-12	-1.54317344876178E-12	-4.09954158610453E-12	-3.0084088445558E-12	-4.4112937979756E-12	-3.33574866702042E-12	-3.39809910939463E-12	-3.42927433058174E-12	-3.5072123835495E-12
0.00786	-2.64989380090407E-12	-2.52519291615564E-12	-3.17987256108488E-12	-3.55397521533016E-12	-2.68106902209118E-12	-3.22663539286554E-12	-3.4760371623624E-12	-3.28898583523976E-12	-1.68346194410376E-12	-4.2086548602594E-12	-3.0395840657429E-12	-4.98803538993707E-12	-2.94605840218158E-12	-3.17987256108488E-12	-3.5072123835495E-12	-3.39809910939463E-12
0.00788	-2.41607964200077E-12	-2.26020353606524E-12	-3.39809910939463E-12	-3.80337698482702E-12	-2.85253273862026E-12	-3.11752211871067E-12	-3.32016105642686E-12	-3.19546017167844E-12	-1.96403893478772E-12	-4.02160353313676E-12	-3.19546017167844E-12	-5.29978760180814E-12	-2.72783185387184E-12	-3.16428495049133E-12	-3.39809910939463E-12	-3.28898583523976E-12
0.0079	-2.15109026191036E-12	-2.15109026191036E-12	-3.58515043651727E-12	-4.02160353313676E-12	-2.85253273862026E-12	-2.85253273862026E-12	-3.13310972930422E-12	-3.0395840657429E-12	-2.35372919962656E-12	-3.5072123835495E-12	-3.19546017167844E-12	-5.26861238062103E-12	-2.60313096912341E-12	-3.49162477295595E-12	-3.2422230034591E-12	-3.11752211871067E-12
0.00792	-1.99521415597483E-12	-2.16667787250392E-12	-3.67867610007859E-12	-4.16189202847874E-12	-2.94605840218158E-12	-2.71224424327828E-12	-3.02399645514935E-12	-2.86812034921382E-12	-2.7745946856525E-12	-2.97723362336869E-12	-3.14869733989778E-12	-5.05038583231129E-12	-2.5719557479363E-12	-3.99042831194966E-12	-3.0084088445558E-12	-3.02399645514935E-12
0.00794	-2.0731522089426E-12	-2.41607964200077E-12	-3.64750087889148E-12	-4.22424247085296E-12	-2.97723362336869E-12	-2.5407805267492E-12	-2.89929557040092E-12	-2.72783185387184E-12	-2.97723362336869E-12	-2.50960530556209E-12	-2.97723362336869E-12	-4.45805662975626E-12	-2.52519291615564E-12	-4.45805662975626E-12	-2.75900707505894E-12	-2.97723362336869E-12
0.00796	-2.41607964200077E-12	-2.85253273862026E-12	-3.60073804711082E-12	-4.2086548602594E-12	-3.13310972930422E-12	-2.50960530556209E-12	-2.91488318099448E-12	-2.7745946856525E-12	-2.93047079158803E-12	-2.40049203140722E-12	-2.69665663268473E-12	-3.69426371067214E-12	-2.55636813734275E-12	-4.55158229331758E-12	-2.64989380090407E-12	-2.99282123396224E-12
0.00798	-2.88370795980737E-12	-3.28898583523976E-12	-3.56956282592372E-12	-4.23983008144651E-12	-3.19546017167844E-12	-2.58754335852986E-12	-3.0084088445558E-12	-2.71224424327828E-12	-2.75900707505894E-12	-2.60313096912341E-12	-2.63430619031052E-12	-2.93047079158803E-12	-2.79018229624605E-12	-4.48923185094337E-12	-2.58754335852986E-12	-2.97723362336869E-12
0.008	-3.28898583523976E-12	-3.53838760473661E-12	-3.56956282592372E-12	-4.25541769204006E-12	-3.14869733989778E-12	-2.61871857971696E-12	-3.19546017167844E-12	-2.72783185387184E-12	-2.41607964200077E-12	-2.85253273862026E-12	-2.74341946446539E-12	-2.40049203140722E-12	-3.07075928693001E-12	-4.13071680729164E-12	-2.41607964200077E-12	-2.85253273862026E-12
0.00802	-3.46044955176884E-12	-3.7098513212657E-12	-3.72543893185925E-12	-4.28659291322717E-12	-2.82135751743316E-12	-2.55636813734275E-12	-3.28898583523976E-12	-2.68106902209118E-12	-2.0731522089426E-12	-3.07075928693001E-12	-2.86812034921382E-12	-2.38490442081366E-12	-3.33574866702042E-12	-3.7098513212657E-12	-2.49401769496854E-12	-2.68106902209118E-12
0.00804	-3.2733982246462E-12	-3.61632565770438E-12	-3.92807786957544E-12	-4.16189202847874E-12	-2.44725486318788E-12	-2.44725486318788E-12	-3.13310972930422E-12	-2.69665663268473E-12	-1.66787433351021E-12	-3.19546017167844E-12	-3.0395840657429E-12	-2.46284247378143E-12	-3.49162477295595E-12	-3.35133627761397E-12	-2.63430619031052E-12	-2.63430619031052E-12
0.00806	-2.93047079158803E-12	-3.41368671998818E-12	-4.14630441788519E-12	-3.88131503779478E-12	-1.99521415597483E-12	-2.5407805267492E-12	-2.72783185387184E-12	-2.7745946856525E-12	-1.48082300638757E-12	-3.07075928693001E-12	-3.30457344583331E-12	-2.88370795980737E-12	-3.52279999414306E-12	-3.0084088445558E-12	-2.93047079158803E-12	-2.58754335852986E-12
0.00808	-2.64989380090407E-12	-3.11752211871067E-12	-4.25541769204006E-12	-3.56956282592372E-12	-1.71463716529087E-12	-2.71224424327828E-12	-2.18226548309747E-12	-2.75900707505894E-12	-1.54317344876178E-12	-2.97723362336869E-12	-3.56956282592372E-12	-3.33574866702042E-12	-3.60073804711082E-12	-2.93047079158803E-12	-3.13310972930422E-12	-2.64989380090407E-12
0.0081	-2.58754335852986E-12	-2.91488318099448E-12	-4.39570618738205E-12	-3.46044955176884E-12	-1.55876105935534E-12	-2.93047079158803E-12	-2.02638937716194E-12	-2.75900707505894E-12	-1.77698760766508E-12	-2.88370795980737E-12	-3.66308848948504E-12	-3.78778937423346E-12	-3.4760371623624E-12	-3.0395840657429E-12	-3.2422230034591E-12	-2.83694512802671E-12
0.00812	-2.58754335852986E-12	-2.97723362336869E-12	-4.56716990391113E-12	-3.44486194117529E-12	-1.65228672291666E-12	-3.07075928693001E-12	-2.15109026191036E-12	-2.71224424327828E-12	-2.1043274301297E-12	-2.85253273862026E-12	-3.58515043651727E-12	-4.11512919669808E-12	-3.30457344583331E-12	-3.28898583523976E-12	-3.30457344583331E-12	-3.0395840657429E-12
0.00814	-2.60313096912341E-12	-3.19546017167844E-12	-4.80098406281443E-12	-3.58515043651727E-12	-1.79257521825864E-12	-3.10193450811712E-12	-2.58754335852986E-12	-2.66548141149762E-12	-2.47843008437498E-12	-2.82135751743316E-12	-3.39809910939463E-12	-4.2086548602594E-12	-3.16428495049133E-12	-3.61632565770438E-12	-3.32016105642686E-12	-3.22663539286554E-12
0.00816	-2.64989380090407E-12	-3.5072123835495E-12	-4.86333450518865E-12	-3.72543893185925E-12	-2.18226548309747E-12	-2.94605840218158E-12	-3.07075928693001E-12	-2.58754335852986E-12	-2.66548141149762E-12	-2.83694512802671E-12	-3.25781061405265E-12	-4.14630441788519E-12	-3.11752211871067E-12	-4.16189202847874E-12	-3.32016105642686E-12	-3.38251149880108E-12
0.00818	-2.64989380090407E-12	-3.55397521533016E-12	-4.83215928400154E-12	-3.80337698482702E-12	-2.69665663268473E-12	-2.69665663268473E-12	-3.52279999414306E-12	-2.61871857971696E-12	-2.66548141149762E-12	-2.7745946856525E-12	-3.14869733989778E-12	-3.86572742720123E-12	-3.11752211871067E-12	-4.69187078865956E-12	-3.2733982246462E-12	-3.49162477295595E-12
0.0082	-2.74341946446539E-12	-3.39809910939463E-12	-4.58275751450469E-12	-3.89690264838834E-12	-3.07075928693001E-12	-2.38490442081366E-12	-3.75661415304636E-12	-2.61871857971696E-12	-2.32255397843945E-12	-2.99282123396224E-12	-3.19546017167844E-12	-3.55397521533016E-12	-3.22663539286554E-12	-4.91009733696931E-12	-3.14869733989778E-12	-3.42927433058174E-12
0.00822	-2.88370795980737E-12	-3.17987256108488E-12	-4.13071680729164E-12	-3.88131503779478E-12	-3.28898583523976E-12	-2.18226548309747E-12	-3.66308848948504E-12	-2.71224424327828E-12	-2.04197698775549E-12	-3.32016105642686E-12	-3.10193450811712E-12	-3.16428495049133E-12	-3.39809910939463E-12	-4.78539645222088E-12	-3.21104778227199E-12	-3.35133627761397E-12
0.00824	-2.97723362336869E-12	-2.96164601277514E-12	-3.60073804711082E-12	-3.91249025898189E-12	-3.35133627761397E-12	-2.02638937716194E-12	-3.39809910939463E-12	-2.7745946856525E-12	-1.8705132712264E-12	-3.58515043651727E-12	-2.99282123396224E-12	-2.89929557040092E-12	-3.61632565770438E-12	-4.39570618738205E-12	-3.22663539286554E-12	-3.32016105642686E-12
0.00826	-3.07075928693001E-12	-2.55636813734275E-12	-3.08634689752356E-12	-3.9748407013561E-12	-3.21104778227199E-12	-1.99521415597483E-12	-3.07075928693001E-12	-2.96164601277514E-12	-2.19785309369102E-12	-3.77220176363991E-12	-2.8057699068396E-12	-2.68106902209118E-12	-3.83455220601412E-12	-4.09954158610453E-12	-3.17987256108488E-12	-3.35133627761397E-12
0.00828	-3.2422230034591E-12	-2.11991504072326E-12	-2.7745946856525E-12	-3.9748407013561E-12	-3.05517167633646E-12	-2.11991504072326E-12	-2.96164601277514E-12	-3.10193450811712E-12	-2.75900707505894E-12	-3.81896459542057E-12	-2.71224424327828E-12	-2.338141589033E-12	-3.99042831194966E-12	-3.9748407013561E-12	-3.02399645514935E-12	-3.35133627761397E-12
0.0083	-3.2733982246462E-12	-1.74581238647798E-12	-2.5719557479363E-12	-3.78778937423346E-12	-2.97723362336869E-12	-2.27579114665879E-12	-2.97723362336869E-12	-3.05517167633646E-12	-3.42927433058174E-12	-3.67867610007859E-12	-2.79018229624605E-12	-1.85492566063285E-12	-3.95925309076255E-12	-3.943665480169E-12	-2.89929557040092E-12	-3.21104778227199E-12
0.00832	-3.33574866702042E-12	-1.605523891136E-12	-2.61871857971696E-12	-3.58515043651727E-12	-2.88370795980737E-12	-2.5407805267492E-12	-3.0084088445558E-12	-3.02399645514935E-12	-3.89690264838834E-12	-3.55397521533016E-12	-2.89929557040092E-12	-1.48082300638757E-12	-3.95925309076255E-12	-3.85013981660768E-12	-2.7745946856525E-12	-2.85253273862026E-12
0.00834	-3.36692388820752E-12	-1.71463716529087E-12	-2.91488318099448E-12	-3.38251149880108E-12	-2.7745946856525E-12	-2.74341946446539E-12	-2.97723362336869E-12	-2.93047079158803E-12	-4.08395397551098E-12	-3.49162477295595E-12	-3.05517167633646E-12	-1.24700884748427E-12	-3.91249025898189E-12	-3.85013981660768E-12	-2.63430619031052E-12	-2.5407805267492E-12
0.00836	-3.35133627761397E-12	-2.04197698775549E-12	-3.19546017167844E-12	-3.13310972930422E-12	-2.58754335852986E-12	-2.91488318099448E-12	-2.94605840218158E-12	-2.96164601277514E-12	-4.08395397551098E-12	-3.5072123835495E-12	-3.11752211871067E-12	-1.32494690045203E-12	-3.7098513212657E-12	-3.64750087889148E-12	-2.38490442081366E-12	-2.21344070428458E-12
0.00838	-3.25781061405265E-12	-2.41607964200077E-12	-3.42927433058174E-12	-2.94605840218158E-12	-2.47843008437498E-12	-2.96164601277514E-12	-2.75900707505894E-12	-2.97723362336869E-12	-3.85013981660768E-12	-3.52279999414306E-12	-3.2422230034591E-12	-1.79257521825864E-12	-3.55397521533016E-12	-3.53838760473661E-12	-2.1043274301297E-12	-2.08873981953615E-12
0.0084	-3.19546017167844E-12	-2.75900707505894E-12	-3.63191326829793E-12	-2.7745946856525E-12	-2.36931681022011E-12	-2.94605840218158E-12	-2.63430619031052E-12	-3.05517167633646E-12	-3.58515043651727E-12	-3.49162477295595E-12	-3.30457344583331E-12	-2.35372919962656E-12	-3.38251149880108E-12	-3.36692388820752E-12	-1.91727610300706E-12	-2.29137875725234E-12
0.00842	-3.19546017167844E-12	-3.02399645514935E-12	-3.75661415304636E-12	-2.5719557479363E-12	-2.40049203140722E-12	-2.85253273862026E-12	-2.75900707505894E-12	-2.99282123396224E-12	-3.30457344583331E-12	-3.4760371623624E-12	-3.56956282592372E-12	-2.86812034921382E-12	-3.2733982246462E-12	-3.22663539286554E-12	-1.99521415597483E-12	-2.68106902209118E-12
0.00844	-3.16428495049133E-12	-3.2733982246462E-12	-3.81896459542057E-12	-2.44725486318788E-12	-2.32255397843945E-12	-2.82135751743316E-12	-2.96164601277514E-12	-2.8057699068396E-12	-2.89929557040092E-12	-3.32016105642686E-12	-3.86572742720123E-12	-3.17987256108488E-12	-3.25781061405265E-12	-3.16428495049133E-12	-2.15109026191036E-12	-3.10193450811712E-12
0.00846	-3.16428495049133E-12	-3.39809910939463E-12	-3.88131503779478E-12	-2.41607964200077E-12	-2.26020353606524E-12	-2.82135751743316E-12	-3.28898583523976E-12	-2.50960530556209E-12	-2.40049203140722E-12	-3.17987256108488E-12	-4.13071680729164E-12	-3.2733982246462E-12	-3.21104778227199E-12	-3.22663539286554E-12	-2.41607964200077E-12	-3.42927433058174E-12
0.00848	-3.13310972930422E-12	-3.61632565770438E-12	-4.00601592254321E-12	-2.63430619031052E-12	-2.29137875725234E-12	-2.8057699068396E-12	-3.49162477295595E-12	-2.18226548309747E-12	-1.99521415597483E-12	-2.94605840218158E-12	-4.11512919669808E-12	-3.42927433058174E-12	-3.14869733989778E-12	-3.42927433058174E-12	-2.63430619031052E-12	-3.64750087889148E-12
0.0085	-2.85253273862026E-12	-3.88131503779478E-12	-4.1774796390723E-12	-2.85253273862026E-12	-2.04197698775549E-12	-2.94605840218158E-12	-3.38251149880108E-12	-1.99521415597483E-12	-1.69904955469732E-12	-2.72783185387184E-12	-3.95925309076255E-12	-3.42927433058174E-12	-3.10193450811712E-12	-3.77220176363991E-12	-2.8057699068396E-12	-3.66308848948504E-12
0.00852	-2.64989380090407E-12	-3.9748407013561E-12	-4.34894335560138E-12	-3.19546017167844E-12	-1.80816282885219E-12	-3.08634689752356E-12	-3.05517167633646E-12	-2.08873981953615E-12	-1.57434866994889E-12	-2.8057699068396E-12	-3.60073804711082E-12	-3.2422230034591E-12	-3.21104778227199E-12	-4.00601592254321E-12	-2.88370795980737E-12	-3.61632565770438E-12
0.00854	-2.44725486318788E-12	-3.75661415304636E-12	-4.48923185094337E-12	-3.41368671998818E-12	-1.69904955469732E-12	-3.22663539286554E-12	-2.71224424327828E-12	-2.26020353606524E-12	-1.71463716529087E-12	-3.10193450811712E-12	-3.11752211871067E-12	-2.85253273862026E-12	-3.30457344583331E-12	-4.02160353313676E-12	-2.91488318099448E-12	-3.60073804711082E-12
0.00856	-2.38490442081366E-12	-3.53838760473661E-12	-4.56716990391113E-12	-3.46044955176884E-12	-1.605523891136E-12	-3.2733982246462E-12	-2.27579114665879E-12	-2.49401769496854E-12	-1.97962654538128E-12	-3.61632565770438E-12	-2.85253273862026E-12	-2.55636813734275E-12	-3.44486194117529E-12	-3.77220176363991E-12	-2.82135751743316E-12	-3.46044955176884E-12
0.00858	-2.47843008437498E-12	-3.36692388820752E-12	-4.4112937979756E-12	-3.53838760473661E-12	-1.66787433351021E-12	-3.14869733989778E-12	-2.13550265131681E-12	-2.61871857971696E-12	-2.29137875725234E-12	-3.99042831194966E-12	-2.71224424327828E-12	-2.35372919962656E-12	-3.49162477295595E-12	-3.46044955176884E-12	-2.8057699068396E-12	-3.2422230034591E-12
0.0086	-2.69665663268473E-12	-3.28898583523976E-12	-4.22424247085296E-12	-3.42927433058174E-12	-1.74581238647798E-12	-2.88370795980737E-12	-2.24461592547168E-12	-2.8057699068396E-12	-2.5407805267492E-12	-3.95925309076255E-12	-2.79018229624605E-12	-2.21344070428458E-12	-3.4760371623624E-12	-3.13310972930422E-12	-2.89929557040092E-12	-3.0084088445558E-12
0.00862	-2.82135751743316E-12	-3.2733982246462E-12	-3.91249025898189E-12	-3.30457344583331E-12	-1.80816282885219E-12	-2.69665663268473E-12	-2.58754335852986E-12	-2.86812034921382E-12	-2.71224424327828E-12	-3.60073804711082E-12	-2.99282123396224E-12	-2.24461592547168E-12	-3.36692388820752E-12	-2.86812034921382E-12	-3.0395840657429E-12	-2.86812034921382E-12
0.00864	-2.94605840218158E-12	-3.39809910939463E-12	-3.55397521533016E-12	-2.89929557040092E-12	-1.69904955469732E-12	-2.60313096912341E-12	-2.79018229624605E-12	-2.93047079158803E-12	-2.91488318099448E-12	-2.91488318099448E-12	-3.21104778227199E-12	-2.29137875725234E-12	-3.35133627761397E-12	-2.74341946446539E-12	-3.13310972930422E-12	-2.97723362336869E-12
0.00866	-2.89929557040092E-12	-3.44486194117529E-12	-3.14869733989778E-12	-2.50960530556209E-12	-1.68346194410376E-12	-2.5719557479363E-12	-3.02399645514935E-12	-2.99282123396224E-12	-2.97723362336869E-12	-2.36931681022011E-12	-3.36692388820752E-12	-2.41607964200077E-12	-3.49162477295595E-12	-2.63430619031052E-12	-3.2422230034591E-12	-3.08634689752356E-12
0.00868	-2.7745946856525E-12	-3.55397521533016E-12	-2.91488318099448E-12	-2.1043274301297E-12	-1.66787433351021E-12	-2.74341946446539E-12	-3.02399645514935E-12	-3.17987256108488E-12	-3.0084088445558E-12	-2.22902831487813E-12	-3.49162477295595E-12	-2.49401769496854E-12	-3.67867610007859E-12	-2.55636813734275E-12	-3.2422230034591E-12	-3.21104778227199E-12
0.0087	-2.49401769496854E-12	-3.4760371623624E-12	-2.7745946856525E-12	-1.93286371360062E-12	-1.76139999707153E-12	-2.82135751743316E-12	-2.91488318099448E-12	-3.35133627761397E-12	-3.05517167633646E-12	-2.49401769496854E-12	-3.42927433058174E-12	-2.69665663268473E-12	-3.80337698482702E-12	-2.69665663268473E-12	-3.11752211871067E-12	-3.35133627761397E-12
0.00872	-2.24461592547168E-12	-3.30457344583331E-12	-2.75900707505894E-12	-2.08873981953615E-12	-1.90168849241351E-12	-2.94605840218158E-12	-2.75900707505894E-12	-3.39809910939463E-12	-3.13310972930422E-12	-2.91488318099448E-12	-3.42927433058174E-12	-2.94605840218158E-12	-3.66308848948504E-12	-3.05517167633646E-12	-3.14869733989778E-12	-3.35133627761397E-12
0.00874	-2.08873981953615E-12	-3.10193450811712E-12	-2.93047079158803E-12	-2.46284247378143E-12	-2.01080176656838E-12	-3.07075928693001E-12	-2.64989380090407E-12	-3.28898583523976E-12	-3.41368671998818E-12	-3.35133627761397E-12	-3.60073804711082E-12	-3.22663539286554E-12	-3.39809910939463E-12	-3.55397521533016E-12	-3.22663539286554E-12	-3.2733982246462E-12
0.00876	-2.1043274301297E-12	-2.71224424327828E-12	-3.16428495049133E-12	-2.99282123396224E-12	-2.05756459834904E-12	-3.02399645514935E-12	-2.5719557479363E-12	-3.07075928693001E-12	-3.44486194117529E-12	-3.60073804711082E-12	-3.81896459542057E-12	-3.32016105642686E-12	-3.14869733989778E-12	-3.89690264838834E-12	-3.35133627761397E-12	-3.17987256108488E-12
0.00878	-2.16667787250392E-12	-2.61871857971696E-12	-3.41368671998818E-12	-3.44486194117529E-12	-2.0731522089426E-12	-2.8057699068396E-12	-2.46284247378143E-12	-2.8057699068396E-12	-3.19546017167844E-12	-3.75661415304636E-12	-4.02160353313676E-12	-3.10193450811712E-12	-2.97723362336869E-12	-4.02160353313676E-12	-3.4760371623624E-12	-3.14869733989778E-12
0.0088	-2.19785309369102E-12	-2.61871857971696E-12	-3.53838760473661E-12	-3.75661415304636E-12	-2.19785309369102E-12	-2.69665663268473E-12	-2.35372919962656E-12	-2.66548141149762E-12	-2.69665663268473E-12	-3.943665480169E-12	-4.25541769204006E-12	-2.63430619031052E-12	-2.94605840218158E-12	-4.02160353313676E-12	-3.58515043651727E-12	-3.17987256108488E-12
0.00882	-2.29137875725234E-12	-2.71224424327828E-12	-3.30457344583331E-12	-3.943665480169E-12	-2.338141589033E-12	-2.72783185387184E-12	-2.27579114665879E-12	-2.5407805267492E-12	-2.46284247378143E-12	-4.08395397551098E-12	-4.45805662975626E-12	-2.18226548309747E-12	-2.88370795980737E-12	-4.05277875432387E-12	-3.58515043651727E-12	-3.2422230034591E-12
0.00884	-2.41607964200077E-12	-2.99282123396224E-12	-2.96164601277514E-12	-3.943665480169E-12	-2.47843008437498E-12	-2.91488318099448E-12	-2.3069663678459E-12	-2.41607964200077E-12	-2.22902831487813E-12	-4.22424247085296E-12	-4.44246901916271E-12	-1.82375043944574E-12	-2.99282123396224E-12	-3.89690264838834E-12	-3.32016105642686E-12	-3.33574866702042E-12
0.00886	-2.61871857971696E-12	-3.36692388820752E-12	-2.60313096912341E-12	-3.7410265424528E-12	-2.68106902209118E-12	-3.0395840657429E-12	-2.46284247378143E-12	-2.32255397843945E-12	-2.24461592547168E-12	-4.28659291322717E-12	-4.25541769204006E-12	-1.65228672291666E-12	-3.32016105642686E-12	-3.67867610007859E-12	-2.99282123396224E-12	-3.33574866702042E-12
0.00888	-2.8057699068396E-12	-3.58515043651727E-12	-2.49401769496854E-12	-3.41368671998818E-12	-2.99282123396224E-12	-2.89929557040092E-12	-2.61871857971696E-12	-2.38490442081366E-12	-2.43166725259432E-12	-4.22424247085296E-12	-3.92807786957544E-12	-1.77698760766508E-12	-3.72543893185925E-12	-3.42927433058174E-12	-2.46284247378143E-12	-3.25781061405265E-12
0.0089	-2.83694512802671E-12	-3.60073804711082E-12	-2.64989380090407E-12	-3.0084088445558E-12	-3.38251149880108E-12	-2.64989380090407E-12	-2.69665663268473E-12	-2.68106902209118E-12	-2.71224424327828E-12	-4.1774796390723E-12	-3.56956282592372E-12	-2.27579114665879E-12	-4.06836636491742E-12	-3.25781061405265E-12	-1.97962654538128E-12	-3.13310972930422E-12
0.00892	-2.79018229624605E-12	-3.49162477295595E-12	-2.88370795980737E-12	-2.55636813734275E-12	-3.60073804711082E-12	-2.49401769496854E-12	-2.58754335852986E-12	-2.94605840218158E-12	-3.07075928693001E-12	-4.11512919669808E-12	-3.33574866702042E-12	-2.91488318099448E-12	-4.2086548602594E-12	-3.19546017167844E-12	-1.6366991123231E-12	-2.89929557040092E-12
0.00894	-2.68106902209118E-12	-3.2422230034591E-12	-3.17987256108488E-12	-2.16667787250392E-12	-3.63191326829793E-12	-2.44725486318788E-12	-2.35372919962656E-12	-3.07075928693001E-12	-3.36692388820752E-12	-3.89690264838834E-12	-3.35133627761397E-12	-3.61632565770438E-12	-4.23983008144651E-12	-3.30457344583331E-12	-1.58993628054244E-12	-2.71224424327828E-12
0.00896	-2.60313096912341E-12	-2.99282123396224E-12	-3.32016105642686E-12	-1.93286371360062E-12	-3.32016105642686E-12	-2.72783185387184E-12	-2.16667787250392E-12	-2.93047079158803E-12	-3.58515043651727E-12	-3.61632565770438E-12	-3.49162477295595E-12	-4.22424247085296E-12	-4.1774796390723E-12	-3.33574866702042E-12	-1.74581238647798E-12	-2.64989380090407E-12
0.00898	-2.72783185387184E-12	-2.88370795980737E-12	-3.2422230034591E-12	-1.88610088181996E-12	-2.99282123396224E-12	-3.21104778227199E-12	-2.01080176656838E-12	-2.72783185387184E-12	-3.64750087889148E-12	-3.36692388820752E-12	-3.63191326829793E-12	-4.59834512509824E-12	-4.00601592254321E-12	-3.33574866702042E-12	-2.04197698775549E-12	-2.68106902209118E-12
0.009	-3.02399645514935E-12	-2.82135751743316E-12	-3.02399645514935E-12	-1.85492566063285E-12	-2.72783185387184E-12	-3.64750087889148E-12	-2.11991504072326E-12	-2.52519291615564E-12	-3.42927433058174E-12	-3.2422230034591E-12	-3.64750087889148E-12	-4.58275751450469E-12	-3.75661415304636E-12	-3.32016105642686E-12	-2.35372919962656E-12	-2.91488318099448E-12
0.00902	-3.39809910939463E-12	-2.83694512802671E-12	-2.69665663268473E-12	-1.97962654538128E-12	-2.66548141149762E-12	-4.00601592254321E-12	-2.338141589033E-12	-2.47843008437498E-12	-3.07075928693001E-12	-3.16428495049133E-12	-3.60073804711082E-12	-4.23983008144651E-12	-3.61632565770438E-12	-3.33574866702042E-12	-2.66548141149762E-12	-3.2422230034591E-12
0.00904	-3.64750087889148E-12	-2.82135751743316E-12	-2.40049203140722E-12	-2.0731522089426E-12	-2.83694512802671E-12	-3.9748407013561E-12	-2.66548141149762E-12	-2.64989380090407E-12	-2.71224424327828E-12	-3.25781061405265E-12	-3.55397521533016E-12	-3.69426371067214E-12	-3.63191326829793E-12	-3.46044955176884E-12	-2.8057699068396E-12	-3.39809910939463E-12
0.00906	-3.61632565770438E-12	-2.66548141149762E-12	-2.21344070428458E-12	-2.1043274301297E-12	-2.96164601277514E-12	-3.80337698482702E-12	-2.89929557040092E-12	-2.82135751743316E-12	-2.50960530556209E-12	-3.22663539286554E-12	-3.56956282592372E-12	-3.10193450811712E-12	-3.7098513212657E-12	-3.63191326829793E-12	-2.93047079158803E-12	-3.53838760473661E-12
0.00908	-3.28898583523976E-12	-2.68106902209118E-12	-1.97962654538128E-12	-2.18226548309747E-12	-3.02399645514935E-12	-3.58515043651727E-12	-3.05517167633646E-12	-3.17987256108488E-12	-2.38490442081366E-12	-3.13310972930422E-12	-3.61632565770438E-12	-2.79018229624605E-12	-3.85013981660768E-12	-3.85013981660768E-12	-2.94605840218158E-12	-3.60073804711082E-12
0.0091	-2.83694512802671E-12	-2.79018229624605E-12	-1.94845132419417E-12	-2.32255397843945E-12	-2.96164601277514E-12	-3.42927433058174E-12	-2.99282123396224E-12	-3.4760371623624E-12	-2.36931681022011E-12	-3.21104778227199E-12	-3.72543893185925E-12	-2.47843008437498E-12	-3.9748407013561E-12	-3.99042831194966E-12	-2.88370795980737E-12	-3.56956282592372E-12
0.00912	-2.41607964200077E-12	-3.2733982246462E-12	-1.99521415597483E-12	-2.64989380090407E-12	-2.72783185387184E-12	-3.39809910939463E-12	-2.94605840218158E-12	-3.7098513212657E-12	-2.44725486318788E-12	-3.41368671998818E-12	-3.89690264838834E-12	-2.338141589033E-12	-3.95925309076255E-12	-4.03719114373032E-12	-2.91488318099448E-12	-3.30457344583331E-12
0.00914	-2.04197698775549E-12	-3.83455220601412E-12	-2.18226548309747E-12	-2.88370795980737E-12	-2.47843008437498E-12	-3.38251149880108E-12	-2.85253273862026E-12	-3.83455220601412E-12	-2.50960530556209E-12	-3.63191326829793E-12	-3.86572742720123E-12	-2.15109026191036E-12	-3.85013981660768E-12	-3.95925309076255E-12	-2.85253273862026E-12	-2.97723362336869E-12
0.00916	-1.94845132419417E-12	-4.39570618738205E-12	-2.68106902209118E-12	-3.08634689752356E-12	-2.338141589033E-12	-3.44486194117529E-12	-2.61871857971696E-12	-3.89690264838834E-12	-2.41607964200077E-12	-3.63191326829793E-12	-3.66308848948504E-12	-2.08873981953615E-12	-3.75661415304636E-12	-3.86572742720123E-12	-2.74341946446539E-12	-2.58754335852986E-12
0.00918	-1.77698760766508E-12	-4.58275751450469E-12	-3.28898583523976E-12	-3.16428495049133E-12	-2.22902831487813E-12	-3.53838760473661E-12	-2.44725486318788E-12	-3.75661415304636E-12	-2.44725486318788E-12	-3.46044955176884E-12	-3.21104778227199E-12	-2.0731522089426E-12	-3.66308848948504E-12	-3.55397521533016E-12	-2.44725486318788E-12	-2.19785309369102E-12
0.0092	-1.79257521825864E-12	-4.59834512509824E-12	-3.81896459542057E-12	-3.32016105642686E-12	-2.21344070428458E-12	-3.56956282592372E-12	-2.32255397843945E-12	-3.55397521533016E-12	-2.55636813734275E-12	-3.2422230034591E-12	-2.7745946856525E-12	-2.15109026191036E-12	-3.80337698482702E-12	-3.19546017167844E-12	-2.24461592547168E-12	-1.94845132419417E-12
0.00922	-1.88610088181996E-12	-4.55158229331758E-12	-4.09954158610453E-12	-3.61632565770438E-12	-2.43166725259432E-12	-3.69426371067214E-12	-2.22902831487813E-12	-3.16428495049133E-12	-2.82135751743316E-12	-3.08634689752356E-12	-2.5407805267492E-12	-2.36931681022011E-12	-3.95925309076255E-12	-2.85253273862026E-12	-2.19785309369102E-12	-1.94845132419417E-12
0.00924	-2.15109026191036E-12	-4.52040707213047E-12	-3.9748407013561E-12	-4.00601592254321E-12	-2.61871857971696E-12	-3.72543893185925E-12	-2.13550265131681E-12	-2.85253273862026E-12	-3.2422230034591E-12	-3.0084088445558E-12	-2.63430619031052E-12	-2.64989380090407E-12	-4.05277875432387E-12	-2.74341946446539E-12	-2.338141589033E-12	-2.15109026191036E-12
0.00926	-2.32255397843945E-12	-4.50481946153692E-12	-3.63191326829793E-12	-4.25541769204006E-12	-2.8057699068396E-12	-3.7098513212657E-12	-2.15109026191036E-12	-2.64989380090407E-12	-3.49162477295595E-12	-3.14869733989778E-12	-2.96164601277514E-12	-3.05517167633646E-12	-3.81896459542057E-12	-2.79018229624605E-12	-2.50960530556209E-12	-2.32255397843945E-12
0.00928	-2.5719557479363E-12	-4.48923185094337E-12	-3.17987256108488E-12	-4.19306724966585E-12	-2.93047079158803E-12	-3.60073804711082E-12	-2.22902831487813E-12	-2.55636813734275E-12	-3.46044955176884E-12	-3.32016105642686E-12	-3.25781061405265E-12	-3.46044955176884E-12	-3.4760371623624E-12	-2.75900707505894E-12	-2.63430619031052E-12	-2.43166725259432E-12
0.0093	-2.89929557040092E-12	-4.33335574500783E-12	-2.89929557040092E-12	-3.80337698482702E-12	-2.99282123396224E-12	-3.33574866702042E-12	-2.52519291615564E-12	-2.49401769496854E-12	-3.2422230034591E-12	-3.53838760473661E-12	-3.35133627761397E-12	-3.78778937423346E-12	-3.21104778227199E-12	-2.75900707505894E-12	-2.69665663268473E-12	-2.64989380090407E-12
0.00932	-3.28898583523976E-12	-4.09954158610453E-12	-2.79018229624605E-12	-3.39809910939463E-12	-2.85253273862026E-12	-2.91488318099448E-12	-2.94605840218158E-12	-2.46284247378143E-12	-2.96164601277514E-12	-3.61632565770438E-12	-3.22663539286554E-12	-3.88131503779478E-12	-2.93047079158803E-12	-2.82135751743316E-12	-2.79018229624605E-12	-3.0084088445558E-12
0.00934	-3.52279999414306E-12	-3.69426371067214E-12	-2.85253273862026E-12	-3.17987256108488E-12	-2.5407805267492E-12	-2.47843008437498E-12	-3.28898583523976E-12	-2.38490442081366E-12	-2.66548141149762E-12	-3.67867610007859E-12	-3.08634689752356E-12	-3.89690264838834E-12	-3.02399645514935E-12	-2.93047079158803E-12	-2.97723362336869E-12	-3.28898583523976E-12
0.00936	-3.78778937423346E-12	-3.14869733989778E-12	-2.91488318099448E-12	-3.21104778227199E-12	-2.16667787250392E-12	-2.08873981953615E-12	-3.4760371623624E-12	-2.29137875725234E-12	-2.68106902209118E-12	-3.60073804711082E-12	-2.97723362336869E-12	-3.80337698482702E-12	-3.07075928693001E-12	-3.33574866702042E-12	-3.10193450811712E-12	-3.60073804711082E-12
0.00938	-3.9748407013561E-12	-2.8057699068396E-12	-2.99282123396224E-12	-3.32016105642686E-12	-2.05756459834904E-12	-1.93286371360062E-12	-3.39809910939463E-12	-2.338141589033E-12	-2.91488318099448E-12	-3.44486194117529E-12	-2.93047079158803E-12	-3.5072123835495E-12	-3.16428495049133E-12	-3.86572742720123E-12	-3.08634689752356E-12	-3.83455220601412E-12
0.0094	-4.02160353313676E-12	-2.69665663268473E-12	-2.83694512802671E-12	-3.28898583523976E-12	-2.22902831487813E-12	-2.02638937716194E-12	-3.19546017167844E-12	-2.58754335852986E-12	-3.2422230034591E-12	-3.30457344583331E-12	-3.11752211871067E-12	-3.32016105642686E-12	-3.30457344583331E-12	-4.47364424034981E-12	-3.17987256108488E-12	-4.08395397551098E-12
0.00942	-3.92807786957544E-12	-2.88370795980737E-12	-2.8057699068396E-12	-3.30457344583331E-12	-2.69665663268473E-12	-2.3069663678459E-12	-2.83694512802671E-12	-2.85253273862026E-12	-3.38251149880108E-12	-3.08634689752356E-12	-3.38251149880108E-12	-3.22663539286554E-12	-3.41368671998818E-12	-4.80098406281443E-12	-3.30457344583331E-12	-4.1774796390723E-12
0.00944	-3.64750087889148E-12	-3.02399645514935E-12	-2.91488318099448E-12	-3.35133627761397E-12	-3.2422230034591E-12	-2.60313096912341E-12	-2.47843008437498E-12	-3.14869733989778E-12	-3.2422230034591E-12	-3.11752211871067E-12	-3.81896459542057E-12	-3.21104778227199E-12	-3.41368671998818E-12	-4.8789221157822E-12	-3.28898583523976E-12	-4.19306724966585E-12
0.00946	-3.49162477295595E-12	-3.19546017167844E-12	-3.11752211871067E-12	-3.46044955176884E-12	-3.75661415304636E-12	-2.88370795980737E-12	-2.32255397843945E-12	-3.46044955176884E-12	-2.83694512802671E-12	-3.14869733989778E-12	-4.22424247085296E-12	-3.25781061405265E-12	-3.28898583523976E-12	-4.84774689459509E-12	-3.11752211871067E-12	-4.06836636491742E-12
0.00948	-3.44486194117529E-12	-3.13310972930422E-12	-3.2733982246462E-12	-3.46044955176884E-12	-3.88131503779478E-12	-3.11752211871067E-12	-2.26020353606524E-12	-3.75661415304636E-12	-2.43166725259432E-12	-3.11752211871067E-12	-4.28659291322717E-12	-3.28898583523976E-12	-3.05517167633646E-12	-4.47364424034981E-12	-2.75900707505894E-12	-3.91249025898189E-12
0.0095	-3.49162477295595E-12	-2.91488318099448E-12	-3.32016105642686E-12	-3.35133627761397E-12	-3.69426371067214E-12	-3.2422230034591E-12	-2.24461592547168E-12	-3.81896459542057E-12	-2.19785309369102E-12	-3.13310972930422E-12	-4.27100530263362E-12	-3.5072123835495E-12	-2.82135751743316E-12	-4.08395397551098E-12	-2.44725486318788E-12	-3.80337698482702E-12
0.00952	-3.58515043651727E-12	-2.61871857971696E-12	-3.35133627761397E-12	-3.19546017167844E-12	-3.53838760473661E-12	-3.19546017167844E-12	-2.38490442081366E-12	-3.75661415304636E-12	-2.27579114665879E-12	-3.17987256108488E-12	-4.09954158610453E-12	-3.72543893185925E-12	-2.5719557479363E-12	-3.7098513212657E-12	-2.38490442081366E-12	-3.69426371067214E-12
0.00954	-3.44486194117529E-12	-2.5407805267492E-12	-3.30457344583331E-12	-3.10193450811712E-12	-3.22663539286554E-12	-2.99282123396224E-12	-2.49401769496854E-12	-3.46044955176884E-12	-2.5407805267492E-12	-3.30457344583331E-12	-3.92807786957544E-12	-3.85013981660768E-12	-2.3069663678459E-12	-3.41368671998818E-12	-2.79018229624605E-12	-3.5072123835495E-12
0.00956	-3.25781061405265E-12	-2.61871857971696E-12	-3.14869733989778E-12	-3.11752211871067E-12	-2.96164601277514E-12	-2.85253273862026E-12	-2.49401769496854E-12	-3.19546017167844E-12	-2.83694512802671E-12	-3.5072123835495E-12	-3.7410265424528E-12	-3.67867610007859E-12	-2.32255397843945E-12	-3.22663539286554E-12	-3.2422230034591E-12	-3.33574866702042E-12
0.00958	-2.96164601277514E-12	-2.7745946856525E-12	-3.02399645514935E-12	-3.30457344583331E-12	-2.74341946446539E-12	-2.88370795980737E-12	-2.52519291615564E-12	-3.02399645514935E-12	-3.2422230034591E-12	-3.81896459542057E-12	-3.5072123835495E-12	-3.39809910939463E-12	-2.29137875725234E-12	-3.14869733989778E-12	-3.80337698482702E-12	-3.07075928693001E-12
0.0096	-2.93047079158803E-12	-2.99282123396224E-12	-2.86812034921382E-12	-3.72543893185925E-12	-2.66548141149762E-12	-3.0084088445558E-12	-2.52519291615564E-12	-2.96164601277514E-12	-3.5072123835495E-12	-3.92807786957544E-12	-3.36692388820752E-12	-3.17987256108488E-12	-2.43166725259432E-12	-3.17987256108488E-12	-4.23983008144651E-12	-2.82135751743316E-12
0.00962	-2.88370795980737E-12	-3.19546017167844E-12	-2.7745946856525E-12	-4.30218052382072E-12	-2.75900707505894E-12	-3.17987256108488E-12	-2.5719557479363E-12	-2.93047079158803E-12	-3.61632565770438E-12	-3.81896459542057E-12	-3.19546017167844E-12	-3.10193450811712E-12	-2.61871857971696E-12	-3.25781061405265E-12	-4.44246901916271E-12	-2.79018229624605E-12
0.00964	-2.94605840218158E-12	-3.25781061405265E-12	-2.94605840218158E-12	-4.76980884162733E-12	-2.85253273862026E-12	-3.33574866702042E-12	-2.5719557479363E-12	-2.61871857971696E-12	-3.58515043651727E-12	-3.39809910939463E-12	-3.07075928693001E-12	-3.16428495049133E-12	-2.89929557040092E-12	-3.42927433058174E-12	-4.48923185094337E-12	-2.88370795980737E-12
0.00966	-2.94605840218158E-12	-3.10193450811712E-12	-3.32016105642686E-12	-4.94127255815641E-12	-2.94605840218158E-12	-3.46044955176884E-12	-2.58754335852986E-12	-2.40049203140722E-12	-3.4760371623624E-12	-3.0084088445558E-12	-2.85253273862026E-12	-3.30457344583331E-12	-3.38251149880108E-12	-3.49162477295595E-12	-4.27100530263362E-12	-3.2733982246462E-12
0.00968	-2.93047079158803E-12	-3.0084088445558E-12	-3.72543893185925E-12	-4.78539645222088E-12	-2.7745946856525E-12	-3.5072123835495E-12	-2.52519291615564E-12	-2.18226548309747E-12	-3.39809910939463E-12	-2.91488318099448E-12	-2.64989380090407E-12	-3.41368671998818E-12	-3.78778937423346E-12	-3.52279999414306E-12	-3.89690264838834E-12	-3.61632565770438E-12
0.0097	-2.89929557040092E-12	-2.86812034921382E-12	-4.13071680729164E-12	-4.48923185094337E-12	-2.50960530556209E-12	-3.44486194117529E-12	-2.52519291615564E-12	-2.16667787250392E-12	-3.39809910939463E-12	-3.11752211871067E-12	-2.5407805267492E-12	-3.56956282592372E-12	-4.09954158610453E-12	-3.42927433058174E-12	-3.55397521533016E-12	-3.88131503779478E-12
0.00972	-3.11752211871067E-12	-3.07075928693001E-12	-4.4112937979756E-12	-4.05277875432387E-12	-2.18226548309747E-12	-3.25781061405265E-12	-2.55636813734275E-12	-2.15109026191036E-12	-3.35133627761397E-12	-3.55397521533016E-12	-2.44725486318788E-12	-3.52279999414306E-12	-4.2086548602594E-12	-3.39809910939463E-12	-3.32016105642686E-12	-3.91249025898189E-12
0.00974	-3.39809910939463E-12	-3.33574866702042E-12	-4.4112937979756E-12	-3.7098513212657E-12	-1.88610088181996E-12	-3.07075928693001E-12	-2.74341946446539E-12	-2.22902831487813E-12	-3.35133627761397E-12	-3.92807786957544E-12	-2.47843008437498E-12	-3.38251149880108E-12	-4.06836636491742E-12	-3.56956282592372E-12	-3.14869733989778E-12	-3.7410265424528E-12
0.00976	-3.60073804711082E-12	-3.44486194117529E-12	-4.13071680729164E-12	-3.36692388820752E-12	-1.79257521825864E-12	-2.86812034921382E-12	-2.96164601277514E-12	-2.46284247378143E-12	-3.33574866702042E-12	-4.03719114373032E-12	-2.64989380090407E-12	-3.22663539286554E-12	-3.56956282592372E-12	-3.95925309076255E-12	-3.10193450811712E-12	-3.41368671998818E-12
0.00978	-3.60073804711082E-12	-3.56956282592372E-12	-3.7098513212657E-12	-2.93047079158803E-12	-1.85492566063285E-12	-2.71224424327828E-12	-3.2733982246462E-12	-2.83694512802671E-12	-3.32016105642686E-12	-3.9748407013561E-12	-2.93047079158803E-12	-3.05517167633646E-12	-2.99282123396224E-12	-4.22424247085296E-12	-3.02399645514935E-12	-3.17987256108488E-12
0.0098	-3.4760371623624E-12	-3.5072123835495E-12	-3.38251149880108E-12	-2.74341946446539E-12	-1.97962654538128E-12	-2.41607964200077E-12	-3.35133627761397E-12	-3.28898583523976E-12	-3.39809910939463E-12	-3.72543893185925E-12	-3.19546017167844E-12	-2.96164601277514E-12	-2.58754335852986E-12	-4.28659291322717E-12	-2.96164601277514E-12	-3.10193450811712E-12
0.00982	-3.0084088445558E-12	-3.5072123835495E-12	-3.08634689752356E-12	-2.69665663268473E-12	-2.1043274301297E-12	-2.02638937716194E-12	-3.22663539286554E-12	-3.81896459542057E-12	-3.38251149880108E-12	-3.30457344583331E-12	-3.39809910939463E-12	-2.96164601277514E-12	-2.50960530556209E-12	-4.19306724966585E-12	-2.96164601277514E-12	-3.05517167633646E-12
0.00984	-2.68106902209118E-12	-3.44486194117529E-12	-2.94605840218158E-12	-2.75900707505894E-12	-2.21344070428458E-12	-1.82375043944574E-12	-3.0395840657429E-12	-4.11512919669808E-12	-3.35133627761397E-12	-2.93047079158803E-12	-3.49162477295595E-12	-3.0084088445558E-12	-2.72783185387184E-12	-3.86572742720123E-12	-2.91488318099448E-12	-3.16428495049133E-12
0.00986	-2.52519291615564E-12	-3.52279999414306E-12	-2.94605840218158E-12	-2.91488318099448E-12	-2.47843008437498E-12	-1.8705132712264E-12	-2.85253273862026E-12	-4.19306724966585E-12	-2.96164601277514E-12	-2.5719557479363E-12	-3.49162477295595E-12	-3.11752211871067E-12	-3.16428495049133E-12	-3.46044955176884E-12	-2.99282123396224E-12	-3.2733982246462E-12
0.00988	-2.52519291615564E-12	-3.55397521533016E-12	-3.14869733989778E-12	-2.88370795980737E-12	-2.68106902209118E-12	-2.13550265131681E-12	-2.63430619031052E-12	-3.9748407013561E-12	-2.52519291615564E-12	-2.46284247378143E-12	-3.33574866702042E-12	-3.13310972930422E-12	-3.5072123835495E-12	-3.2733982246462E-12	-2.94605840218158E-12	-3.44486194117529E-12
0.0099	-2.5407805267492E-12	-3.49162477295595E-12	-3.39809910939463E-12	-2.8057699068396E-12	-2.74341946446539E-12	-2.44725486318788E-12	-2.27579114665879E-12	-3.55397521533016E-12	-2.18226548309747E-12	-2.49401769496854E-12	-3.07075928693001E-12	-3.05517167633646E-12	-3.75661415304636E-12	-3.30457344583331E-12	-2.82135751743316E-12	-3.67867610007859E-12
0.00992	-2.46284247378143E-12	-3.44486194117529E-12	-3.58515043651727E-12	-2.66548141149762E-12	-2.63430619031052E-12	-2.58754335852986E-12	-1.91727610300706E-12	-3.16428495049133E-12	-2.18226548309747E-12	-2.66548141149762E-12	-2.79018229624605E-12	-3.05517167633646E-12	-3.75661415304636E-12	-3.49162477295595E-12	-2.69665663268473E-12	-3.91249025898189E-12
0.00994	-2.40049203140722E-12	-3.41368671998818E-12	-3.56956282592372E-12	-2.71224424327828E-12	-2.38490442081366E-12	-2.50960530556209E-12	-1.46523539579401E-12	-2.93047079158803E-12	-2.32255397843945E-12	-2.85253273862026E-12	-2.55636813734275E-12	-2.99282123396224E-12	-3.67867610007859E-12	-3.69426371067214E-12	-2.61871857971696E-12	-4.16189202847874E-12
0.00996	-2.29137875725234E-12	-3.56956282592372E-12	-3.41368671998818E-12	-2.93047079158803E-12	-2.16667787250392E-12	-2.27579114665879E-12	-1.24700884748427E-12	-2.83694512802671E-12	-2.66548141149762E-12	-3.11752211871067E-12	-2.63430619031052E-12	-3.05517167633646E-12	-3.63191326829793E-12	-3.83455220601412E-12	-2.68106902209118E-12	-4.22424247085296E-12
0.00998	-2.18226548309747E-12	-3.72543893185925E-12	-3.19546017167844E-12	-3.14869733989778E-12	-1.99521415597483E-12	-2.05756459834904E-12	-1.48082300638757E-12	-2.91488318099448E-12	-3.02399645514935E-12	-3.39809910939463E-12	-2.82135751743316E-12	-3.13310972930422E-12	-3.64750087889148E-12	-3.86572742720123E-12	-2.68106902209118E-12	-4.28659291322717E-12
0.01	-2.26020353606524E-12	-3.75661415304636E-12	-3.02399645514935E-12	-3.5072123835495E-12	-1.93286371360062E-12	-1.88610088181996E-12	-1.97962654538128E-12	-2.97723362336869E-12	-3.21104778227199E-12	-3.83455220601412E-12	-3.02399645514935E-12	-3.33574866702042E-12	-3.67867610007859E-12	-3.89690264838834E-12	-2.96164601277514E-12	-4.30218052382072E-12
0.01002	-2.49401769496854E-12	-3.7410265424528E-12	-3.02399645514935E-12	-3.78778937423346E-12	-2.04197698775549E-12	-2.01080176656838E-12	-2.68106902209118E-12	-3.05517167633646E-12	-3.32016105642686E-12	-4.27100530263362E-12	-3.35133627761397E-12	-3.42927433058174E-12	-3.63191326829793E-12	-3.9748407013561E-12	-3.32016105642686E-12	-4.39570618738205E-12
0.01004	-2.91488318099448E-12	-3.89690264838834E-12	-3.19546017167844E-12	-3.75661415304636E-12	-2.15109026191036E-12	-2.19785309369102E-12	-3.4760371623624E-12	-3.17987256108488E-12	-3.2733982246462E-12	-4.36453096619494E-12	-3.69426371067214E-12	-3.33574866702042E-12	-3.55397521533016E-12	-4.11512919669808E-12	-3.75661415304636E-12	-4.23983008144651E-12
0.01006	-3.14869733989778E-12	-4.00601592254321E-12	-3.52279999414306E-12	-3.7410265424528E-12	-2.22902831487813E-12	-2.43166725259432E-12	-3.7410265424528E-12	-3.2733982246462E-12	-3.19546017167844E-12	-4.14630441788519E-12	-3.91249025898189E-12	-3.42927433058174E-12	-3.35133627761397E-12	-4.1774796390723E-12	-4.11512919669808E-12	-3.95925309076255E-12
0.01008	-3.25781061405265E-12	-4.06836636491742E-12	-3.91249025898189E-12	-3.66308848948504E-12	-2.3069663678459E-12	-2.58754335852986E-12	-3.58515043651727E-12	-3.39809910939463E-12	-3.2422230034591E-12	-3.7098513212657E-12	-4.00601592254321E-12	-3.41368671998818E-12	-3.22663539286554E-12	-4.14630441788519E-12	-4.25541769204006E-12	-3.67867610007859E-12
0.0101	-3.2422230034591E-12	-4.03719114373032E-12	-4.13071680729164E-12	-3.67867610007859E-12	-2.50960530556209E-12	-2.71224424327828E-12	-3.2422230034591E-12	-3.38251149880108E-12	-3.30457344583331E-12	-3.17987256108488E-12	-4.00601592254321E-12	-3.46044955176884E-12	-3.13310972930422E-12	-3.80337698482702E-12	-4.05277875432387E-12	-3.38251149880108E-12
0.01012	-3.22663539286554E-12	-4.02160353313676E-12	-4.23983008144651E-12	-3.91249025898189E-12	-2.74341946446539E-12	-2.79018229624605E-12	-2.88370795980737E-12	-3.10193450811712E-12	-3.2422230034591E-12	-2.85253273862026E-12	-3.943665480169E-12	-3.4760371623624E-12	-3.0084088445558E-12	-3.30457344583331E-12	-3.7098513212657E-12	-3.35133627761397E-12
0.01014	-3.0395840657429E-12	-3.78778937423346E-12	-4.02160353313676E-12	-3.99042831194966E-12	-2.97723362336869E-12	-2.68106902209118E-12	-2.68106902209118E-12	-2.86812034921382E-12	-2.96164601277514E-12	-2.55636813734275E-12	-3.77220176363991E-12	-3.35133627761397E-12	-3.14869733989778E-12	-2.85253273862026E-12	-3.0084088445558E-12	-3.33574866702042E-12
0.01016	-2.97723362336869E-12	-3.5072123835495E-12	-3.69426371067214E-12	-3.9748407013561E-12	-3.19546017167844E-12	-2.55636813734275E-12	-2.5719557479363E-12	-2.69665663268473E-12	-2.69665663268473E-12	-2.40049203140722E-12	-3.55397521533016E-12	-3.33574866702042E-12	-3.36692388820752E-12	-2.43166725259432E-12	-2.52519291615564E-12	-3.39809910939463E-12
0.01018	-2.85253273862026E-12	-3.07075928693001E-12	-3.39809910939463E-12	-3.77220176363991E-12	-3.2733982246462E-12	-2.5407805267492E-12	-2.68106902209118E-12	-2.55636813734275E-12	-2.61871857971696E-12	-2.3069663678459E-12	-3.42927433058174E-12	-3.28898583523976E-12	-3.75661415304636E-12	-2.27579114665879E-12	-2.38490442081366E-12	-3.58515043651727E-12
0.0102	-2.86812034921382E-12	-2.61871857971696E-12	-3.2422230034591E-12	-3.67867610007859E-12	-3.25781061405265E-12	-2.58754335852986E-12	-2.7745946856525E-12	-2.49401769496854E-12	-2.5407805267492E-12	-2.3069663678459E-12	-3.35133627761397E-12	-3.30457344583331E-12	-4.06836636491742E-12	-2.27579114665879E-12	-2.47843008437498E-12	-3.7098513212657E-12
0.01022	-2.99282123396224E-12	-2.36931681022011E-12	-3.11752211871067E-12	-3.80337698482702E-12	-3.0395840657429E-12	-2.72783185387184E-12	-2.75900707505894E-12	-2.72783185387184E-12	-2.49401769496854E-12	-2.38490442081366E-12	-3.4760371623624E-12	-3.17987256108488E-12	-4.08395397551098E-12	-2.55636813734275E-12	-2.71224424327828E-12	-3.60073804711082E-12
0.01024	-3.0084088445558E-12	-2.38490442081366E-12	-2.94605840218158E-12	-3.943665480169E-12	-2.72783185387184E-12	-2.82135751743316E-12	-2.64989380090407E-12	-3.0084088445558E-12	-2.63430619031052E-12	-2.58754335852986E-12	-3.56956282592372E-12	-2.97723362336869E-12	-3.99042831194966E-12	-2.91488318099448E-12	-2.89929557040092E-12	-3.38251149880108E-12
0.01026	-3.0084088445558E-12	-2.69665663268473E-12	-2.7745946856525E-12	-4.06836636491742E-12	-2.52519291615564E-12	-2.82135751743316E-12	-2.58754335852986E-12	-3.2733982246462E-12	-2.86812034921382E-12	-2.94605840218158E-12	-3.61632565770438E-12	-2.8057699068396E-12	-3.77220176363991E-12	-3.25781061405265E-12	-3.17987256108488E-12	-3.13310972930422E-12
0.01028	-2.97723362336869E-12	-3.11752211871067E-12	-2.75900707505894E-12	-4.05277875432387E-12	-2.338141589033E-12	-2.85253273862026E-12	-2.79018229624605E-12	-3.25781061405265E-12	-3.02399645514935E-12	-3.41368671998818E-12	-3.63191326829793E-12	-2.82135751743316E-12	-3.58515043651727E-12	-3.44486194117529E-12	-3.36692388820752E-12	-2.82135751743316E-12
0.0103	-3.08634689752356E-12	-3.4760371623624E-12	-2.75900707505894E-12	-3.9748407013561E-12	-2.24461592547168E-12	-2.88370795980737E-12	-3.07075928693001E-12	-2.8057699068396E-12	-3.13310972930422E-12	-3.81896459542057E-12	-3.64750087889148E-12	-2.89929557040092E-12	-3.36692388820752E-12	-3.56956282592372E-12	-3.5072123835495E-12	-2.55636813734275E-12
0.01032	-3.07075928693001E-12	-3.58515043651727E-12	-2.79018229624605E-12	-3.81896459542057E-12	-2.1043274301297E-12	-3.08634689752356E-12	-3.36692388820752E-12	-2.41607964200077E-12	-3.2422230034591E-12	-4.11512919669808E-12	-3.7098513212657E-12	-3.0395840657429E-12	-3.38251149880108E-12	-3.69426371067214E-12	-3.36692388820752E-12	-2.5407805267492E-12
0.01034	-2.88370795980737E-12	-3.58515043651727E-12	-2.79018229624605E-12	-3.67867610007859E-12	-2.01080176656838E-12	-3.41368671998818E-12	-3.4760371623624E-12	-2.1043274301297E-12	-3.22663539286554E-12	-4.1774796390723E-12	-3.7410265424528E-12	-3.10193450811712E-12	-3.53838760473661E-12	-3.7098513212657E-12	-3.16428495049133E-12	-2.66548141149762E-12
0.01036	-2.64989380090407E-12	-3.38251149880108E-12	-3.0084088445558E-12	-3.66308848948504E-12	-1.94845132419417E-12	-3.46044955176884E-12	-3.41368671998818E-12	-2.05756459834904E-12	-3.0395840657429E-12	-3.80337698482702E-12	-3.92807786957544E-12	-3.17987256108488E-12	-3.75661415304636E-12	-3.7410265424528E-12	-2.96164601277514E-12	-2.93047079158803E-12
0.01038	-2.5407805267492E-12	-3.14869733989778E-12	-3.25781061405265E-12	-3.61632565770438E-12	-1.88610088181996E-12	-3.28898583523976E-12	-3.0395840657429E-12	-2.0731522089426E-12	-2.88370795980737E-12	-3.30457344583331E-12	-3.88131503779478E-12	-3.25781061405265E-12	-3.86572742720123E-12	-3.67867610007859E-12	-2.63430619031052E-12	-3.10193450811712E-12
0.0104	-2.55636813734275E-12	-3.17987256108488E-12	-3.49162477295595E-12	-3.78778937423346E-12	-1.94845132419417E-12	-3.0084088445558E-12	-2.60313096912341E-12	-2.19785309369102E-12	-2.5407805267492E-12	-2.71224424327828E-12	-3.80337698482702E-12	-3.32016105642686E-12	-3.7098513212657E-12	-3.56956282592372E-12	-2.29137875725234E-12	-3.0395840657429E-12
0.01042	-2.69665663268473E-12	-3.5072123835495E-12	-3.44486194117529E-12	-3.86572742720123E-12	-2.01080176656838E-12	-2.71224424327828E-12	-2.27579114665879E-12	-2.35372919962656E-12	-2.43166725259432E-12	-2.38490442081366E-12	-3.66308848948504E-12	-3.39809910939463E-12	-3.33574866702042E-12	-3.58515043651727E-12	-2.1043274301297E-12	-2.72783185387184E-12
0.01044	-2.8057699068396E-12	-3.943665480169E-12	-3.25781061405265E-12	-3.95925309076255E-12	-2.24461592547168E-12	-2.68106902209118E-12	-2.338141589033E-12	-2.50960530556209E-12	-2.49401769496854E-12	-2.36931681022011E-12	-3.49162477295595E-12	-3.44486194117529E-12	-2.94605840218158E-12	-3.49162477295595E-12	-2.1043274301297E-12	-2.5407805267492E-12
0.01046	-2.91488318099448E-12	-4.38011857678849E-12	-3.13310972930422E-12	-4.03719114373032E-12	-2.38490442081366E-12	-2.68106902209118E-12	-2.55636813734275E-12	-2.71224424327828E-12	-2.69665663268473E-12	-2.58754335852986E-12	-3.52279999414306E-12	-3.42927433058174E-12	-2.74341946446539E-12	-3.42927433058174E-12	-2.24461592547168E-12	-2.44725486318788E-12
0.01048	-3.16428495049133E-12	-4.56716990391113E-12	-3.30457344583331E-12	-4.06836636491742E-12	-2.43166725259432E-12	-2.8057699068396E-12	-2.74341946446539E-12	-2.83694512802671E-12	-3.10193450811712E-12	-2.93047079158803E-12	-3.5072123835495E-12	-3.17987256108488E-12	-2.66548141149762E-12	-3.52279999414306E-12	-2.49401769496854E-12	-2.58754335852986E-12
0.0105	-3.32016105642686E-12	-4.52040707213047E-12	-3.66308848948504E-12	-4.02160353313676E-12	-2.47843008437498E-12	-2.82135751743316E-12	-2.93047079158803E-12	-2.94605840218158E-12	-3.53838760473661E-12	-3.19546017167844E-12	-3.5072123835495E-12	-3.13310972930422E-12	-2.79018229624605E-12	-3.53838760473661E-12	-2.74341946446539E-12	-2.79018229624605E-12
0.01052	-3.17987256108488E-12	-4.1774796390723E-12	-3.86572742720123E-12	-3.86572742720123E-12	-2.47843008437498E-12	-2.8057699068396E-12	-2.99282123396224E-12	-3.30457344583331E-12	-3.75661415304636E-12	-3.36692388820752E-12	-3.36692388820752E-12	-3.02399645514935E-12	-2.94605840218158E-12	-3.63191326829793E-12	-3.0084088445558E-12	-3.0395840657429E-12
0.01054	-3.07075928693001E-12	-3.7410265424528E-12	-3.85013981660768E-12	-3.64750087889148E-12	-2.63430619031052E-12	-2.72783185387184E-12	-3.13310972930422E-12	-3.49162477295595E-12	-3.80337698482702E-12	-3.60073804711082E-12	-3.21104778227199E-12	-3.0395840657429E-12	-3.11752211871067E-12	-3.64750087889148E-12	-3.11752211871067E-12	-3.16428495049133E-12
0.01056	-2.83694512802671E-12	-3.25781061405265E-12	-3.64750087889148E-12	-3.42927433058174E-12	-2.79018229624605E-12	-2.74341946446539E-12	-3.16428495049133E-12	-3.53838760473661E-12	-3.63191326829793E-12	-3.81896459542057E-12	-3.10193450811712E-12	-2.85253273862026E-12	-3.36692388820752E-12	-3.64750087889148E-12	-3.16428495049133E-12	-3.17987256108488E-12
0.01058	-2.58754335852986E-12	-3.0084088445558E-12	-3.28898583523976E-12	-3.30457344583331E-12	-2.91488318099448E-12	-2.74341946446539E-12	-3.14869733989778E-12	-3.42927433058174E-12	-3.39809910939463E-12	-3.86572742720123E-12	-3.08634689752356E-12	-2.61871857971696E-12	-3.61632565770438E-12	-3.66308848948504E-12	-3.25781061405265E-12	-3.08634689752356E-12
0.0106	-2.40049203140722E-12	-2.86812034921382E-12	-2.94605840218158E-12	-3.30457344583331E-12	-2.93047079158803E-12	-2.64989380090407E-12	-2.94605840218158E-12	-3.19546017167844E-12	-3.14869733989778E-12	-3.85013981660768E-12	-3.17987256108488E-12	-2.41607964200077E-12	-3.85013981660768E-12	-3.56956282592372E-12	-3.28898583523976E-12	-3.08634689752356E-12
0.01062	-2.29137875725234E-12	-2.97723362336869E-12	-2.72783185387184E-12	-3.2422230034591E-12	-2.97723362336869E-12	-2.7745946856525E-12	-2.79018229624605E-12	-2.8057699068396E-12	-2.97723362336869E-12	-3.66308848948504E-12	-3.22663539286554E-12	-2.47843008437498E-12	-3.81896459542057E-12	-3.35133627761397E-12	-3.2422230034591E-12	-3.05517167633646E-12
0.01064	-2.22902831487813E-12	-3.28898583523976E-12	-2.79018229624605E-12	-3.13310972930422E-12	-2.94605840218158E-12	-2.71224424327828E-12	-2.55636813734275E-12	-2.43166725259432E-12	-2.97723362336869E-12	-3.44486194117529E-12	-3.2733982246462E-12	-2.75900707505894E-12	-3.69426371067214E-12	-3.13310972930422E-12	-3.08634689752356E-12	-3.30457344583331E-12
0.01066	-2.22902831487813E-12	-3.60073804711082E-12	-2.97723362336869E-12	-2.94605840218158E-12	-2.88370795980737E-12	-2.49401769496854E-12	-2.50960530556209E-12	-2.22902831487813E-12	-3.21104778227199E-12	-3.25781061405265E-12	-3.25781061405265E-12	-3.07075928693001E-12	-3.41368671998818E-12	-3.05517167633646E-12	-2.93047079158803E-12	-3.64750087889148E-12
0.01068	-2.40049203140722E-12	-3.95925309076255E-12	-3.10193450811712E-12	-2.69665663268473E-12	-2.74341946446539E-12	-2.01080176656838E-12	-2.68106902209118E-12	-2.21344070428458E-12	-3.53838760473661E-12	-3.25781061405265E-12	-3.28898583523976E-12	-3.35133627761397E-12	-3.25781061405265E-12	-3.16428495049133E-12	-2.71224424327828E-12	-4.00601592254321E-12
0.0107	-2.50960530556209E-12	-4.28659291322717E-12	-3.21104778227199E-12	-2.49401769496854E-12	-2.58754335852986E-12	-1.57434866994889E-12	-2.79018229624605E-12	-2.38490442081366E-12	-3.75661415304636E-12	-3.33574866702042E-12	-3.2733982246462E-12	-3.55397521533016E-12	-3.17987256108488E-12	-3.52279999414306E-12	-2.5719557479363E-12	-4.16189202847874E-12
0.01072	-2.71224424327828E-12	-4.53599468272403E-12	-3.36692388820752E-12	-2.44725486318788E-12	-2.49401769496854E-12	-1.32494690045203E-12	-2.82135751743316E-12	-2.71224424327828E-12	-3.89690264838834E-12	-3.41368671998818E-12	-3.32016105642686E-12	-3.67867610007859E-12	-3.14869733989778E-12	-3.72543893185925E-12	-2.44725486318788E-12	-3.91249025898189E-12
0.01074	-2.75900707505894E-12	-4.6451079568789E-12	-3.42927433058174E-12	-2.55636813734275E-12	-2.41607964200077E-12	-1.35612212163914E-12	-2.8057699068396E-12	-3.05517167633646E-12	-3.83455220601412E-12	-3.49162477295595E-12	-3.39809910939463E-12	-3.63191326829793E-12	-3.11752211871067E-12	-3.92807786957544E-12	-2.27579114665879E-12	-3.49162477295595E-12
0.01076	-2.74341946446539E-12	-4.45805662975626E-12	-3.19546017167844E-12	-2.93047079158803E-12	-2.3069663678459E-12	-1.605523891136E-12	-2.79018229624605E-12	-3.32016105642686E-12	-3.64750087889148E-12	-3.61632565770438E-12	-3.5072123835495E-12	-3.52279999414306E-12	-2.86812034921382E-12	-4.06836636491742E-12	-2.26020353606524E-12	-2.89929557040092E-12
0.01078	-2.83694512802671E-12	-3.99042831194966E-12	-2.85253273862026E-12	-3.22663539286554E-12	-2.338141589033E-12	-1.88610088181996E-12	-2.85253273862026E-12	-3.52279999414306E-12	-3.5072123835495E-12	-3.63191326829793E-12	-3.56956282592372E-12	-3.39809910939463E-12	-2.64989380090407E-12	-4.05277875432387E-12	-2.58754335852986E-12	-2.44725486318788E-12
0.0108	-2.94605840218158E-12	-3.52279999414306E-12	-2.50960530556209E-12	-3.4760371623624E-12	-2.26020353606524E-12	-2.05756459834904E-12	-2.96164601277514E-12	-3.81896459542057E-12	-3.28898583523976E-12	-3.7098513212657E-12	-3.60073804711082E-12	-3.2733982246462E-12	-2.43166725259432E-12	-3.95925309076255E-12	-3.07075928693001E-12	-2.16667787250392E-12
0.01082	-2.97723362336869E-12	-3.07075928693001E-12	-2.27579114665879E-12	-3.61632565770438E-12	-2.08873981953615E-12	-2.22902831487813E-12	-3.13310972930422E-12	-4.11512919669808E-12	-3.05517167633646E-12	-3.72543893185925E-12	-3.49162477295595E-12	-3.10193450811712E-12	-2.38490442081366E-12	-3.7098513212657E-12	-3.44486194117529E-12	-2.3069663678459E-12
0.01084	-3.05517167633646E-12	-2.75900707505894E-12	-2.13550265131681E-12	-3.66308848948504E-12	-1.96403893478772E-12	-2.338141589033E-12	-3.22663539286554E-12	-4.25541769204006E-12	-2.89929557040092E-12	-3.7410265424528E-12	-3.46044955176884E-12	-2.93047079158803E-12	-2.50960530556209E-12	-3.38251149880108E-12	-3.66308848948504E-12	-2.61871857971696E-12
0.01086	-3.21104778227199E-12	-2.49401769496854E-12	-2.38490442081366E-12	-3.69426371067214E-12	-1.99521415597483E-12	-2.44725486318788E-12	-3.21104778227199E-12	-4.28659291322717E-12	-2.88370795980737E-12	-3.7098513212657E-12	-3.4760371623624E-12	-2.91488318099448E-12	-2.61871857971696E-12	-3.11752211871067E-12	-3.52279999414306E-12	-2.99282123396224E-12
0.01088	-3.16428495049133E-12	-2.44725486318788E-12	-2.66548141149762E-12	-3.61632565770438E-12	-2.08873981953615E-12	-2.60313096912341E-12	-3.11752211871067E-12	-4.13071680729164E-12	-3.05517167633646E-12	-3.63191326829793E-12	-3.56956282592372E-12	-3.0395840657429E-12	-2.79018229624605E-12	-2.99282123396224E-12	-3.35133627761397E-12	-3.25781061405265E-12
0.0109	-3.05517167633646E-12	-2.41607964200077E-12	-3.02399645514935E-12	-3.58515043651727E-12	-2.21344070428458E-12	-2.71224424327828E-12	-3.08634689752356E-12	-3.75661415304636E-12	-3.33574866702042E-12	-3.61632565770438E-12	-3.46044955176884E-12	-3.32016105642686E-12	-2.75900707505894E-12	-3.02399645514935E-12	-3.22663539286554E-12	-3.39809910939463E-12
0.01092	-2.99282123396224E-12	-2.49401769496854E-12	-3.32016105642686E-12	-3.64750087889148E-12	-2.29137875725234E-12	-2.72783185387184E-12	-3.2422230034591E-12	-3.2422230034591E-12	-3.63191326829793E-12	-3.66308848948504E-12	-3.2422230034591E-12	-3.58515043651727E-12	-2.69665663268473E-12	-3.0395840657429E-12	-3.21104778227199E-12	-3.30457344583331E-12
0.01094	-2.85253273862026E-12	-2.75900707505894E-12	-3.53838760473661E-12	-3.66308848948504E-12	-2.29137875725234E-12	-2.74341946446539E-12	-3.46044955176884E-12	-2.61871857971696E-12	-3.81896459542057E-12	-3.75661415304636E-12	-2.99282123396224E-12	-3.7098513212657E-12	-2.58754335852986E-12	-3.05517167633646E-12	-3.30457344583331E-12	-3.22663539286554E-12
0.01096	-2.61871857971696E-12	-2.93047079158803E-12	-3.60073804711082E-12	-3.69426371067214E-12	-2.11991504072326E-12	-2.75900707505894E-12	-3.49162477295595E-12	-1.94845132419417E-12	-3.85013981660768E-12	-3.85013981660768E-12	-2.91488318099448E-12	-3.7098513212657E-12	-2.5719557479363E-12	-3.08634689752356E-12	-3.4760371623624E-12	-3.2422230034591E-12
0.01098	-2.44725486318788E-12	-3.0084088445558E-12	-3.63191326829793E-12	-3.7098513212657E-12	-1.90168849241351E-12	-2.72783185387184E-12	-3.28898583523976E-12	-1.51199822757468E-12	-3.66308848948504E-12	-3.78778937423346E-12	-3.10193450811712E-12	-3.49162477295595E-12	-2.72783185387184E-12	-3.0084088445558E-12	-3.64750087889148E-12	-3.2422230034591E-12
0.011	-2.32255397843945E-12	-2.96164601277514E-12	-3.5072123835495E-12	-3.7410265424528E-12	-1.65228672291666E-12	-2.69665663268473E-12	-3.0084088445558E-12	-1.44964778520046E-12	-3.42927433058174E-12	-3.69426371067214E-12	-3.44486194117529E-12	-3.2733982246462E-12	-3.07075928693001E-12	-2.93047079158803E-12	-3.75661415304636E-12	-3.22663539286554E-12
0.01102	-2.29137875725234E-12	-2.99282123396224E-12	-3.19546017167844E-12	-3.63191326829793E-12	-1.46523539579401E-12	-2.88370795980737E-12	-2.68106902209118E-12	-1.69904955469732E-12	-3.11752211871067E-12	-3.58515043651727E-12	-3.77220176363991E-12	-3.14869733989778E-12	-3.46044955176884E-12	-2.91488318099448E-12	-3.77220176363991E-12	-3.2422230034591E-12
0.01104	-2.52519291615564E-12	-3.11752211871067E-12	-2.72783185387184E-12	-3.55397521533016E-12	-1.51199822757468E-12	-2.99282123396224E-12	-2.64989380090407E-12	-2.19785309369102E-12	-2.91488318099448E-12	-3.5072123835495E-12	-3.92807786957544E-12	-3.22663539286554E-12	-3.75661415304636E-12	-3.0395840657429E-12	-3.81896459542057E-12	-3.42927433058174E-12
0.01106	-2.88370795980737E-12	-3.22663539286554E-12	-2.3069663678459E-12	-3.49162477295595E-12	-1.82375043944574E-12	-3.16428495049133E-12	-2.86812034921382E-12	-2.50960530556209E-12	-2.74341946446539E-12	-3.25781061405265E-12	-3.91249025898189E-12	-3.52279999414306E-12	-3.943665480169E-12	-3.2422230034591E-12	-3.80337698482702E-12	-3.66308848948504E-12
0.01108	-3.36692388820752E-12	-3.30457344583331E-12	-2.08873981953615E-12	-3.5072123835495E-12	-2.35372919962656E-12	-3.02399645514935E-12	-3.44486194117529E-12	-2.68106902209118E-12	-2.61871857971696E-12	-3.07075928693001E-12	-3.66308848948504E-12	-3.7410265424528E-12	-3.88131503779478E-12	-3.46044955176884E-12	-3.80337698482702E-12	-3.91249025898189E-12
0.0111	-3.66308848948504E-12	-3.32016105642686E-12	-2.15109026191036E-12	-3.77220176363991E-12	-2.8057699068396E-12	-2.8057699068396E-12	-4.05277875432387E-12	-2.60313096912341E-12	-2.58754335852986E-12	-2.97723362336869E-12	-3.49162477295595E-12	-3.943665480169E-12	-3.78778937423346E-12	-3.63191326829793E-12	-3.85013981660768E-12	-4.05277875432387E-12
0.01112	-3.7410265424528E-12	-3.11752211871067E-12	-2.36931681022011E-12	-4.08395397551098E-12	-2.94605840218158E-12	-2.43166725259432E-12	-4.59834512509824E-12	-2.55636813734275E-12	-2.49401769496854E-12	-2.88370795980737E-12	-3.55397521533016E-12	-3.92807786957544E-12	-3.83455220601412E-12	-3.77220176363991E-12	-4.00601592254321E-12	-3.9748407013561E-12
0.01114	-3.61632565770438E-12	-2.91488318099448E-12	-2.71224424327828E-12	-4.38011857678849E-12	-2.79018229624605E-12	-2.18226548309747E-12	-4.76980884162733E-12	-2.63430619031052E-12	-2.40049203140722E-12	-2.89929557040092E-12	-3.64750087889148E-12	-3.89690264838834E-12	-3.83455220601412E-12	-3.81896459542057E-12	-4.22424247085296E-12	-3.83455220601412E-12
0.01116	-3.2733982246462E-12	-2.91488318099448E-12	-2.97723362336869E-12	-4.50481946153692E-12	-2.60313096912341E-12	-1.97962654538128E-12	-4.67628317806601E-12	-2.79018229624605E-12	-2.44725486318788E-12	-3.02399645514935E-12	-3.80337698482702E-12	-3.86572742720123E-12	-3.7410265424528E-12	-3.95925309076255E-12	-4.22424247085296E-12	-3.64750087889148E-12
0.01118	-2.83694512802671E-12	-3.11752211871067E-12	-3.07075928693001E-12	-4.4112937979756E-12	-2.44725486318788E-12	-2.04197698775549E-12	-4.25541769204006E-12	-2.93047079158803E-12	-2.64989380090407E-12	-3.05517167633646E-12	-3.7098513212657E-12	-3.943665480169E-12	-3.53838760473661E-12	-3.9748407013561E-12	-4.02160353313676E-12	-3.36692388820752E-12
0.0112	-2.46284247378143E-12	-3.35133627761397E-12	-3.08634689752356E-12	-4.22424247085296E-12	-2.52519291615564E-12	-2.35372919962656E-12	-3.69426371067214E-12	-3.05517167633646E-12	-2.91488318099448E-12	-3.14869733989778E-12	-3.44486194117529E-12	-3.95925309076255E-12	-3.17987256108488E-12	-3.91249025898189E-12	-3.61632565770438E-12	-3.05517167633646E-12
0.01122	-2.29137875725234E-12	-3.42927433058174E-12	-3.11752211871067E-12	-4.05277875432387E-12	-2.79018229624605E-12	-2.86812034921382E-12	-3.16428495049133E-12	-3.0395840657429E-12	-3.14869733989778E-12	-3.2422230034591E-12	-3.05517167633646E-12	-4.08395397551098E-12	-2.86812034921382E-12	-3.81896459542057E-12	-3.14869733989778E-12	-2.68106902209118E-12
0.01124	-2.338141589033E-12	-3.33574866702042E-12	-3.0084088445558E-12	-3.95925309076255E-12	-3.02399645514935E-12	-3.35133627761397E-12	-2.72783185387184E-12	-2.91488318099448E-12	-3.2733982246462E-12	-3.2733982246462E-12	-2.8057699068396E-12	-4.14630441788519E-12	-2.79018229624605E-12	-3.58515043651727E-12	-2.85253273862026E-12	-2.47843008437498E-12
0.01126	-2.5719557479363E-12	-3.2733982246462E-12	-2.7745946856525E-12	-3.85013981660768E-12	-2.99282123396224E-12	-3.52279999414306E-12	-2.35372919962656E-12	-2.86812034921382E-12	-3.32016105642686E-12	-3.21104778227199E-12	-2.8057699068396E-12	-4.13071680729164E-12	-2.99282123396224E-12	-3.41368671998818E-12	-2.8057699068396E-12	-2.47843008437498E-12
0.01128	-2.85253273862026E-12	-3.38251149880108E-12	-2.61871857971696E-12	-3.80337698482702E-12	-2.75900707505894E-12	-3.44486194117529E-12	-2.1043274301297E-12	-2.69665663268473E-12	-3.2733982246462E-12	-3.16428495049133E-12	-2.99282123396224E-12	-3.9748407013561E-12	-3.17987256108488E-12	-3.2422230034591E-12	-2.91488318099448E-12	-2.64989380090407E-12
0.0113	-3.02399645514935E-12	-3.52279999414306E-12	-2.50960530556209E-12	-3.80337698482702E-12	-2.50960530556209E-12	-3.39809910939463E-12	-2.01080176656838E-12	-2.47843008437498E-12	-3.08634689752356E-12	-3.02399645514935E-12	-3.36692388820752E-12	-3.69426371067214E-12	-3.30457344583331E-12	-3.22663539286554E-12	-3.14869733989778E-12	-2.8057699068396E-12
0.01132	-3.13310972930422E-12	-3.72543893185925E-12	-2.64989380090407E-12	-3.75661415304636E-12	-2.40049203140722E-12	-3.35133627761397E-12	-2.04197698775549E-12	-2.21344070428458E-12	-2.79018229624605E-12	-2.85253273862026E-12	-3.7098513212657E-12	-3.32016105642686E-12	-3.35133627761397E-12	-3.2733982246462E-12	-3.19546017167844E-12	-2.82135751743316E-12
0.01134	-2.94605840218158E-12	-3.69426371067214E-12	-2.89929557040092E-12	-3.7410265424528E-12	-2.49401769496854E-12	-3.30457344583331E-12	-2.38490442081366E-12	-2.13550265131681E-12	-2.43166725259432E-12	-2.5719557479363E-12	-3.99042831194966E-12	-2.8057699068396E-12	-3.39809910939463E-12	-3.42927433058174E-12	-3.22663539286554E-12	-2.72783185387184E-12
0.01136	-2.63430619031052E-12	-3.58515043651727E-12	-3.16428495049133E-12	-3.58515043651727E-12	-2.71224424327828E-12	-3.28898583523976E-12	-2.96164601277514E-12	-2.40049203140722E-12	-2.16667787250392E-12	-2.5407805267492E-12	-4.09954158610453E-12	-2.52519291615564E-12	-3.38251149880108E-12	-3.61632565770438E-12	-3.10193450811712E-12	-2.66548141149762E-12
0.01138	-2.41607964200077E-12	-3.42927433058174E-12	-3.2733982246462E-12	-3.39809910939463E-12	-2.93047079158803E-12	-3.21104778227199E-12	-3.55397521533016E-12	-2.97723362336869E-12	-1.88610088181996E-12	-2.66548141149762E-12	-4.03719114373032E-12	-2.46284247378143E-12	-3.35133627761397E-12	-3.63191326829793E-12	-3.11752211871067E-12	-2.61871857971696E-12
0.0114	-2.35372919962656E-12	-3.46044955176884E-12	-3.2733982246462E-12	-3.28898583523976E-12	-3.14869733989778E-12	-3.07075928693001E-12	-3.80337698482702E-12	-3.53838760473661E-12	-1.62111150172955E-12	-3.0084088445558E-12	-3.83455220601412E-12	-2.50960530556209E-12	-3.39809910939463E-12	-3.4760371623624E-12	-2.99282123396224E-12	-2.60313096912341E-12
0.01142	-2.5719557479363E-12	-3.53838760473661E-12	-3.21104778227199E-12	-3.14869733989778E-12	-3.10193450811712E-12	-2.86812034921382E-12	-3.61632565770438E-12	-3.92807786957544E-12	-1.65228672291666E-12	-3.35133627761397E-12	-3.46044955176884E-12	-2.60313096912341E-12	-3.49162477295595E-12	-3.38251149880108E-12	-2.83694512802671E-12	-2.61871857971696E-12
0.01144	-2.94605840218158E-12	-3.72543893185925E-12	-3.28898583523976E-12	-3.11752211871067E-12	-2.89929557040092E-12	-2.5407805267492E-12	-3.14869733989778E-12	-3.95925309076255E-12	-1.8705132712264E-12	-3.56956282592372E-12	-3.11752211871067E-12	-2.68106902209118E-12	-3.49162477295595E-12	-3.32016105642686E-12	-2.64989380090407E-12	-2.64989380090407E-12
0.01146	-3.25781061405265E-12	-3.85013981660768E-12	-3.46044955176884E-12	-2.97723362336869E-12	-2.52519291615564E-12	-2.21344070428458E-12	-2.68106902209118E-12	-3.63191326829793E-12	-2.11991504072326E-12	-3.7098513212657E-12	-2.8057699068396E-12	-2.64989380090407E-12	-3.61632565770438E-12	-3.33574866702042E-12	-2.71224424327828E-12	-2.75900707505894E-12
0.01148	-3.5072123835495E-12	-3.9748407013561E-12	-3.66308848948504E-12	-3.0395840657429E-12	-2.27579114665879E-12	-1.82375043944574E-12	-2.32255397843945E-12	-3.2422230034591E-12	-2.36931681022011E-12	-3.7098513212657E-12	-2.60313096912341E-12	-2.61871857971696E-12	-3.77220176363991E-12	-3.30457344583331E-12	-2.93047079158803E-12	-2.75900707505894E-12
0.0115	-3.64750087889148E-12	-3.99042831194966E-12	-3.81896459542057E-12	-3.17987256108488E-12	-2.13550265131681E-12	-1.54317344876178E-12	-2.08873981953615E-12	-2.71224424327828E-12	-2.55636813734275E-12	-3.55397521533016E-12	-2.5719557479363E-12	-2.5407805267492E-12	-3.80337698482702E-12	-3.32016105642686E-12	-3.16428495049133E-12	-2.82135751743316E-12
0.01152	-3.69426371067214E-12	-3.943665480169E-12	-3.77220176363991E-12	-3.32016105642686E-12	-2.13550265131681E-12	-1.49641061698112E-12	-1.96403893478772E-12	-2.36931681022011E-12	-2.66548141149762E-12	-3.35133627761397E-12	-2.63430619031052E-12	-2.55636813734275E-12	-3.69426371067214E-12	-3.39809910939463E-12	-3.60073804711082E-12	-2.97723362336869E-12
0.01154	-3.69426371067214E-12	-3.7098513212657E-12	-3.7410265424528E-12	-3.36692388820752E-12	-2.27579114665879E-12	-1.65228672291666E-12	-1.74581238647798E-12	-2.15109026191036E-12	-3.02399645514935E-12	-3.10193450811712E-12	-2.74341946446539E-12	-2.64989380090407E-12	-3.58515043651727E-12	-3.46044955176884E-12	-4.09954158610453E-12	-3.02399645514935E-12
0.01156	-3.63191326829793E-12	-3.4760371623624E-12	-3.60073804711082E-12	-3.30457344583331E-12	-2.74341946446539E-12	-2.1043274301297E-12	-1.65228672291666E-12	-2.27579114665879E-12	-3.36692388820752E-12	-3.0395840657429E-12	-2.88370795980737E-12	-2.72783185387184E-12	-3.63191326829793E-12	-3.4760371623624E-12	-4.4112937979756E-12	-3.19546017167844E-12
0.01158	-3.5072123835495E-12	-3.19546017167844E-12	-3.4760371623624E-12	-3.25781061405265E-12	-3.0395840657429E-12	-2.63430619031052E-12	-1.65228672291666E-12	-2.60313096912341E-12	-3.78778937423346E-12	-2.96164601277514E-12	-3.05517167633646E-12	-2.79018229624605E-12	-3.53838760473661E-12	-3.41368671998818E-12	-4.36453096619494E-12	-3.28898583523976E-12
0.0116	-3.4760371623624E-12	-2.99282123396224E-12	-3.38251149880108E-12	-3.39809910939463E-12	-3.13310972930422E-12	-3.10193450811712E-12	-1.90168849241351E-12	-2.96164601277514E-12	-3.99042831194966E-12	-2.89929557040092E-12	-3.28898583523976E-12	-3.0084088445558E-12	-3.42927433058174E-12	-3.30457344583331E-12	-3.99042831194966E-12	-3.46044955176884E-12
0.01162	-3.41368671998818E-12	-2.82135751743316E-12	-3.35133627761397E-12	-3.66308848948504E-12	-2.99282123396224E-12	-3.33574866702042E-12	-2.22902831487813E-12	-3.2733982246462E-12	-3.92807786957544E-12	-2.75900707505894E-12	-3.60073804711082E-12	-3.07075928693001E-12	-3.2422230034591E-12	-3.16428495049133E-12	-3.55397521533016E-12	-3.55397521533016E-12
0.01164	-3.30457344583331E-12	-2.94605840218158E-12	-3.2422230034591E-12	-3.80337698482702E-12	-2.58754335852986E-12	-3.25781061405265E-12	-2.61871857971696E-12	-3.4760371623624E-12	-3.49162477295595E-12	-2.8057699068396E-12	-3.95925309076255E-12	-3.19546017167844E-12	-3.0084088445558E-12	-3.0395840657429E-12	-3.2733982246462E-12	-3.63191326829793E-12
0.01166	-2.96164601277514E-12	-3.22663539286554E-12	-3.0084088445558E-12	-3.66308848948504E-12	-2.32255397843945E-12	-3.0084088445558E-12	-2.88370795980737E-12	-3.41368671998818E-12	-2.89929557040092E-12	-2.8057699068396E-12	-4.1774796390723E-12	-3.36692388820752E-12	-2.72783185387184E-12	-2.99282123396224E-12	-3.2733982246462E-12	-3.60073804711082E-12
0.01168	-2.66548141149762E-12	-3.77220176363991E-12	-2.66548141149762E-12	-3.36692388820752E-12	-2.15109026191036E-12	-2.79018229624605E-12	-3.13310972930422E-12	-3.19546017167844E-12	-2.38490442081366E-12	-2.89929557040092E-12	-4.38011857678849E-12	-3.49162477295595E-12	-2.64989380090407E-12	-2.83694512802671E-12	-3.41368671998818E-12	-3.52279999414306E-12
0.0117	-2.338141589033E-12	-4.44246901916271E-12	-2.27579114665879E-12	-3.13310972930422E-12	-2.13550265131681E-12	-2.60313096912341E-12	-3.08634689752356E-12	-2.96164601277514E-12	-2.02638937716194E-12	-3.19546017167844E-12	-4.48923185094337E-12	-3.63191326829793E-12	-2.69665663268473E-12	-2.89929557040092E-12	-3.61632565770438E-12	-3.32016105642686E-12
0.01172	-2.16667787250392E-12	-4.8789221157822E-12	-2.04197698775549E-12	-3.14869733989778E-12	-2.27579114665879E-12	-2.49401769496854E-12	-2.83694512802671E-12	-2.72783185387184E-12	-1.80816282885219E-12	-3.39809910939463E-12	-4.6451079568789E-12	-3.69426371067214E-12	-2.96164601277514E-12	-2.97723362336869E-12	-3.63191326829793E-12	-3.10193450811712E-12
0.01174	-2.13550265131681E-12	-4.80098406281443E-12	-2.02638937716194E-12	-3.42927433058174E-12	-2.50960530556209E-12	-2.38490442081366E-12	-2.46284247378143E-12	-2.5407805267492E-12	-1.88610088181996E-12	-3.66308848948504E-12	-4.80098406281443E-12	-3.61632565770438E-12	-3.39809910939463E-12	-3.19546017167844E-12	-3.30457344583331E-12	-2.93047079158803E-12
0.01176	-2.27579114665879E-12	-4.4112937979756E-12	-2.13550265131681E-12	-3.78778937423346E-12	-2.58754335852986E-12	-2.38490442081366E-12	-2.35372919962656E-12	-2.41607964200077E-12	-1.94845132419417E-12	-3.80337698482702E-12	-4.75422123103377E-12	-3.49162477295595E-12	-3.7410265424528E-12	-3.25781061405265E-12	-2.97723362336869E-12	-2.72783185387184E-12
0.01178	-2.52519291615564E-12	-3.80337698482702E-12	-2.24461592547168E-12	-3.9748407013561E-12	-2.52519291615564E-12	-2.41607964200077E-12	-2.338141589033E-12	-2.32255397843945E-12	-2.15109026191036E-12	-3.75661415304636E-12	-4.59834512509824E-12	-3.2733982246462E-12	-3.86572742720123E-12	-3.2733982246462E-12	-2.71224424327828E-12	-2.74341946446539E-12
0.0118	-3.0084088445558E-12	-3.11752211871067E-12	-2.35372919962656E-12	-3.95925309076255E-12	-2.40049203140722E-12	-2.50960530556209E-12	-2.60313096912341E-12	-2.19785309369102E-12	-2.35372919962656E-12	-3.61632565770438E-12	-4.39570618738205E-12	-3.05517167633646E-12	-3.92807786957544E-12	-3.25781061405265E-12	-2.75900707505894E-12	-2.91488318099448E-12
0.01182	-3.55397521533016E-12	-2.7745946856525E-12	-2.47843008437498E-12	-3.7098513212657E-12	-2.44725486318788E-12	-2.68106902209118E-12	-3.14869733989778E-12	-2.15109026191036E-12	-2.66548141149762E-12	-3.39809910939463E-12	-4.08395397551098E-12	-2.96164601277514E-12	-3.81896459542057E-12	-3.30457344583331E-12	-2.96164601277514E-12	-3.25781061405265E-12
0.01184	-4.05277875432387E-12	-2.66548141149762E-12	-2.68106902209118E-12	-3.5072123835495E-12	-2.58754335852986E-12	-2.89929557040092E-12	-3.67867610007859E-12	-2.18226548309747E-12	-3.0084088445558E-12	-3.10193450811712E-12	-3.85013981660768E-12	-2.83694512802671E-12	-3.7410265424528E-12	-3.53838760473661E-12	-3.22663539286554E-12	-3.5072123835495E-12
0.01186	-4.31776813441428E-12	-2.88370795980737E-12	-2.86812034921382E-12	-3.32016105642686E-12	-2.75900707505894E-12	-3.19546017167844E-12	-4.09954158610453E-12	-2.29137875725234E-12	-3.33574866702042E-12	-2.88370795980737E-12	-3.7098513212657E-12	-2.82135751743316E-12	-3.46044955176884E-12	-3.69426371067214E-12	-3.36692388820752E-12	-3.44486194117529E-12
0.01188	-4.33335574500783E-12	-3.25781061405265E-12	-3.11752211871067E-12	-3.21104778227199E-12	-2.79018229624605E-12	-3.41368671998818E-12	-4.11512919669808E-12	-2.50960530556209E-12	-3.56956282592372E-12	-2.61871857971696E-12	-3.77220176363991E-12	-2.94605840218158E-12	-3.2422230034591E-12	-3.81896459542057E-12	-3.52279999414306E-12	-3.2422230034591E-12
0.0119	-4.19306724966585E-12	-3.35133627761397E-12	-3.39809910939463E-12	-3.30457344583331E-12	-2.63430619031052E-12	-3.56956282592372E-12	-3.99042831194966E-12	-2.79018229624605E-12	-3.64750087889148E-12	-2.41607964200077E-12	-3.92807786957544E-12	-3.11752211871067E-12	-3.22663539286554E-12	-3.7410265424528E-12	-3.53838760473661E-12	-3.02399645514935E-12
0.01192	-3.83455220601412E-12	-3.21104778227199E-12	-3.67867610007859E-12	-3.38251149880108E-12	-2.52519291615564E-12	-3.52279999414306E-12	-3.7098513212657E-12	-2.96164601277514E-12	-3.7410265424528E-12	-2.32255397843945E-12	-4.14630441788519E-12	-3.32016105642686E-12	-3.22663539286554E-12	-3.69426371067214E-12	-3.4760371623624E-12	-2.86812034921382E-12
0.01194	-3.38251149880108E-12	-2.93047079158803E-12	-3.7410265424528E-12	-3.39809910939463E-12	-2.5719557479363E-12	-3.35133627761397E-12	-3.39809910939463E-12	-3.07075928693001E-12	-3.60073804711082E-12	-2.338141589033E-12	-4.19306724966585E-12	-3.44486194117529E-12	-3.2422230034591E-12	-3.61632565770438E-12	-3.32016105642686E-12	-2.86812034921382E-12
0.01196	-2.99282123396224E-12	-2.69665663268473E-12	-3.7098513212657E-12	-3.2422230034591E-12	-2.74341946446539E-12	-3.05517167633646E-12	-3.21104778227199E-12	-3.16428495049133E-12	-3.46044955176884E-12	-2.49401769496854E-12	-4.14630441788519E-12	-3.55397521533016E-12	-3.19546017167844E-12	-3.60073804711082E-12	-3.07075928693001E-12	-3.02399645514935E-12
0.01198	-2.79018229624605E-12	-2.68106902209118E-12	-3.5072123835495E-12	-3.25781061405265E-12	-2.93047079158803E-12	-2.89929557040092E-12	-3.16428495049133E-12	-3.2422230034591E-12	-3.46044955176884E-12	-2.72783185387184E-12	-4.02160353313676E-12	-3.53838760473661E-12	-2.86812034921382E-12	-3.58515043651727E-12	-2.86812034921382E-12	-3.22663539286554E-12
0.012	-2.68106902209118E-12	-2.82135751743316E-12	-3.22663539286554E-12	-3.42927433058174E-12	-3.2733982246462E-12	-2.85253273862026E-12	-3.19546017167844E-12	-3.2733982246462E-12	-3.52279999414306E-12	-3.11752211871067E-12	-3.7410265424528E-12	-3.52279999414306E-12	-2.5719557479363E-12	-3.49162477295595E-12	-2.74341946446539E-12	-3.49162477295595E-12
0.01202	-2.74341946446539E-12	-3.05517167633646E-12	-2.93047079158803E-12	-3.64750087889148E-12	-3.46044955176884E-12	-3.0084088445558E-12	-3.2733982246462E-12	-3.21104778227199E-12	-3.38251149880108E-12	-3.55397521533016E-12	-3.42927433058174E-12	-3.36692388820752E-12	-2.38490442081366E-12	-3.38251149880108E-12	-2.74341946446539E-12	-3.69426371067214E-12
0.01204	-2.75900707505894E-12	-3.30457344583331E-12	-2.71224424327828E-12	-3.77220176363991E-12	-3.56956282592372E-12	-3.07075928693001E-12	-3.14869733989778E-12	-3.07075928693001E-12	-2.96164601277514E-12	-4.02160353313676E-12	-3.0395840657429E-12	-3.14869733989778E-12	-2.43166725259432E-12	-3.35133627761397E-12	-2.8057699068396E-12	-3.77220176363991E-12
0.01206	-2.86812034921382E-12	-3.49162477295595E-12	-2.55636813734275E-12	-3.81896459542057E-12	-3.56956282592372E-12	-2.99282123396224E-12	-2.88370795980737E-12	-2.93047079158803E-12	-2.40049203140722E-12	-4.44246901916271E-12	-2.8057699068396E-12	-3.02399645514935E-12	-2.63430619031052E-12	-3.36692388820752E-12	-2.85253273862026E-12	-3.69426371067214E-12
0.01208	-3.0084088445558E-12	-3.56956282592372E-12	-2.55636813734275E-12	-3.80337698482702E-12	-3.46044955176884E-12	-2.68106902209118E-12	-2.64989380090407E-12	-2.89929557040092E-12	-1.97962654538128E-12	-4.56716990391113E-12	-2.71224424327828E-12	-3.05517167633646E-12	-2.94605840218158E-12	-3.46044955176884E-12	-2.85253273862026E-12	-3.49162477295595E-12
0.0121	-3.13310972930422E-12	-3.52279999414306E-12	-2.63430619031052E-12	-3.7098513212657E-12	-3.16428495049133E-12	-2.29137875725234E-12	-2.40049203140722E-12	-2.75900707505894E-12	-1.73022477588442E-12	-4.39570618738205E-12	-2.71224424327828E-12	-3.28898583523976E-12	-3.38251149880108E-12	-3.53838760473661E-12	-2.71224424327828E-12	-3.39809910939463E-12
0.01212	-3.36692388820752E-12	-3.2422230034591E-12	-2.69665663268473E-12	-3.5072123835495E-12	-3.0084088445558E-12	-2.01080176656838E-12	-2.43166725259432E-12	-2.50960530556209E-12	-1.69904955469732E-12	-4.00601592254321E-12	-2.86812034921382E-12	-3.64750087889148E-12	-3.81896459542057E-12	-3.38251149880108E-12	-2.5407805267492E-12	-3.39809910939463E-12
0.01214	-3.64750087889148E-12	-2.97723362336869E-12	-2.82135751743316E-12	-3.25781061405265E-12	-2.99282123396224E-12	-2.01080176656838E-12	-2.5719557479363E-12	-2.13550265131681E-12	-2.02638937716194E-12	-3.55397521533016E-12	-3.08634689752356E-12	-3.81896459542057E-12	-4.02160353313676E-12	-3.16428495049133E-12	-2.35372919962656E-12	-3.38251149880108E-12
0.01216	-3.63191326829793E-12	-2.64989380090407E-12	-2.71224424327828E-12	-2.93047079158803E-12	-2.8057699068396E-12	-2.29137875725234E-12	-2.83694512802671E-12	-1.80816282885219E-12	-2.50960530556209E-12	-3.11752211871067E-12	-3.35133627761397E-12	-3.80337698482702E-12	-4.22424247085296E-12	-2.91488318099448E-12	-2.29137875725234E-12	-3.2422230034591E-12
0.01218	-3.52279999414306E-12	-2.46284247378143E-12	-2.66548141149762E-12	-2.66548141149762E-12	-2.69665663268473E-12	-2.85253273862026E-12	-3.0395840657429E-12	-1.51199822757468E-12	-2.99282123396224E-12	-2.74341946446539E-12	-3.49162477295595E-12	-3.52279999414306E-12	-4.31776813441428E-12	-2.69665663268473E-12	-2.32255397843945E-12	-3.10193450811712E-12
0.0122	-3.39809910939463E-12	-2.19785309369102E-12	-2.61871857971696E-12	-2.46284247378143E-12	-2.35372919962656E-12	-3.42927433058174E-12	-3.2733982246462E-12	-1.62111150172955E-12	-3.30457344583331E-12	-2.52519291615564E-12	-3.4760371623624E-12	-3.21104778227199E-12	-4.4112937979756E-12	-2.63430619031052E-12	-2.5719557479363E-12	-3.16428495049133E-12
0.01222	-3.32016105642686E-12	-1.96403893478772E-12	-2.7745946856525E-12	-2.69665663268473E-12	-2.08873981953615E-12	-3.943665480169E-12	-3.38251149880108E-12	-2.11991504072326E-12	-3.41368671998818E-12	-2.43166725259432E-12	-3.38251149880108E-12	-2.89929557040092E-12	-4.30218052382072E-12	-2.7745946856525E-12	-2.75900707505894E-12	-3.25781061405265E-12
0.01224	-3.38251149880108E-12	-1.8393380500393E-12	-2.96164601277514E-12	-3.08634689752356E-12	-1.94845132419417E-12	-4.27100530263362E-12	-3.46044955176884E-12	-2.71224424327828E-12	-3.38251149880108E-12	-2.44725486318788E-12	-3.28898583523976E-12	-2.71224424327828E-12	-4.1774796390723E-12	-2.99282123396224E-12	-2.86812034921382E-12	-3.41368671998818E-12
0.01226	-3.44486194117529E-12	-1.85492566063285E-12	-3.11752211871067E-12	-3.49162477295595E-12	-2.08873981953615E-12	-4.22424247085296E-12	-3.44486194117529E-12	-3.28898583523976E-12	-3.22663539286554E-12	-2.72783185387184E-12	-3.22663539286554E-12	-2.60313096912341E-12	-3.92807786957544E-12	-3.30457344583331E-12	-2.88370795980737E-12	-3.32016105642686E-12
0.01228	-3.35133627761397E-12	-2.04197698775549E-12	-3.14869733989778E-12	-3.69426371067214E-12	-2.22902831487813E-12	-3.80337698482702E-12	-3.39809910939463E-12	-3.66308848948504E-12	-2.93047079158803E-12	-3.22663539286554E-12	-3.28898583523976E-12	-2.68106902209118E-12	-3.61632565770438E-12	-3.44486194117529E-12	-2.94605840218158E-12	-2.94605840218158E-12
0.0123	-3.38251149880108E-12	-2.22902831487813E-12	-3.11752211871067E-12	-3.75661415304636E-12	-2.338141589033E-12	-3.05517167633646E-12	-3.41368671998818E-12	-3.9748407013561E-12	-2.5719557479363E-12	-3.69426371067214E-12	-3.2422230034591E-12	-2.93047079158803E-12	-3.2733982246462E-12	-3.4760371623624E-12	-3.17987256108488E-12	-2.5407805267492E-12
0.01232	-3.19546017167844E-12	-2.52519291615564E-12	-3.0395840657429E-12	-3.77220176363991E-12	-2.16667787250392E-12	-2.32255397843945E-12	-3.49162477295595E-12	-4.2086548602594E-12	-2.3069663678459E-12	-3.99042831194966E-12	-3.10193450811712E-12	-3.25781061405265E-12	-2.85253273862026E-12	-3.46044955176884E-12	-3.60073804711082E-12	-2.19785309369102E-12
0.01234	-3.0084088445558E-12	-2.74341946446539E-12	-3.07075928693001E-12	-3.64750087889148E-12	-2.15109026191036E-12	-1.80816282885219E-12	-3.5072123835495E-12	-4.2086548602594E-12	-2.08873981953615E-12	-3.99042831194966E-12	-2.83694512802671E-12	-3.55397521533016E-12	-2.50960530556209E-12	-3.36692388820752E-12	-4.16189202847874E-12	-2.15109026191036E-12
0.01236	-2.89929557040092E-12	-2.86812034921382E-12	-3.10193450811712E-12	-3.69426371067214E-12	-2.08873981953615E-12	-1.54317344876178E-12	-3.61632565770438E-12	-4.11512919669808E-12	-1.97962654538128E-12	-3.81896459542057E-12	-2.38490442081366E-12	-3.75661415304636E-12	-2.43166725259432E-12	-3.39809910939463E-12	-4.6451079568789E-12	-2.11991504072326E-12
0.01238	-2.85253273862026E-12	-3.02399645514935E-12	-3.02399645514935E-12	-3.83455220601412E-12	-2.01080176656838E-12	-1.605523891136E-12	-3.58515043651727E-12	-3.85013981660768E-12	-2.04197698775549E-12	-3.61632565770438E-12	-1.90168849241351E-12	-3.92807786957544E-12	-2.5407805267492E-12	-3.42927433058174E-12	-4.80098406281443E-12	-2.21344070428458E-12
0.0124	-2.82135751743316E-12	-3.07075928693001E-12	-2.85253273862026E-12	-4.02160353313676E-12	-1.97962654538128E-12	-1.90168849241351E-12	-3.67867610007859E-12	-3.39809910939463E-12	-2.24461592547168E-12	-3.42927433058174E-12	-1.605523891136E-12	-3.99042831194966E-12	-2.74341946446539E-12	-3.39809910939463E-12	-4.59834512509824E-12	-2.50960530556209E-12
0.01242	-2.74341946446539E-12	-3.21104778227199E-12	-2.82135751743316E-12	-4.00601592254321E-12	-1.99521415597483E-12	-2.36931681022011E-12	-3.67867610007859E-12	-2.94605840218158E-12	-2.63430619031052E-12	-3.28898583523976E-12	-1.65228672291666E-12	-3.85013981660768E-12	-2.86812034921382E-12	-3.46044955176884E-12	-4.09954158610453E-12	-2.79018229624605E-12
0.01244	-2.66548141149762E-12	-3.55397521533016E-12	-2.74341946446539E-12	-3.89690264838834E-12	-2.02638937716194E-12	-2.8057699068396E-12	-3.60073804711082E-12	-2.46284247378143E-12	-3.07075928693001E-12	-3.16428495049133E-12	-1.93286371360062E-12	-3.63191326829793E-12	-2.86812034921382E-12	-3.36692388820752E-12	-3.53838760473661E-12	-2.96164601277514E-12
0.01246	-2.75900707505894E-12	-4.09954158610453E-12	-2.82135751743316E-12	-3.77220176363991E-12	-2.1043274301297E-12	-2.99282123396224E-12	-3.46044955176884E-12	-2.0731522089426E-12	-3.5072123835495E-12	-3.13310972930422E-12	-2.58754335852986E-12	-3.4760371623624E-12	-2.89929557040092E-12	-3.28898583523976E-12	-3.11752211871067E-12	-3.10193450811712E-12
0.01248	-2.97723362336869E-12	-4.62952034628535E-12	-2.8057699068396E-12	-3.60073804711082E-12	-2.24461592547168E-12	-3.07075928693001E-12	-3.17987256108488E-12	-1.90168849241351E-12	-3.66308848948504E-12	-3.17987256108488E-12	-3.30457344583331E-12	-3.41368671998818E-12	-3.0395840657429E-12	-3.07075928693001E-12	-2.79018229624605E-12	-3.05517167633646E-12
0.0125	-3.30457344583331E-12	-4.84774689459509E-12	-2.96164601277514E-12	-3.30457344583331E-12	-2.29137875725234E-12	-3.10193450811712E-12	-3.05517167633646E-12	-1.94845132419417E-12	-3.67867610007859E-12	-3.22663539286554E-12	-3.99042831194966E-12	-3.49162477295595E-12	-3.2422230034591E-12	-2.86812034921382E-12	-2.61871857971696E-12	-3.08634689752356E-12
0.01252	-3.46044955176884E-12	-4.70745839925311E-12	-3.13310972930422E-12	-2.97723362336869E-12	-2.50960530556209E-12	-3.10193450811712E-12	-2.83694512802671E-12	-2.0731522089426E-12	-3.42927433058174E-12	-3.44486194117529E-12	-4.33335574500783E-12	-3.69426371067214E-12	-3.52279999414306E-12	-2.75900707505894E-12	-2.63430619031052E-12	-3.16428495049133E-12
0.01254	-3.30457344583331E-12	-4.44246901916271E-12	-3.42927433058174E-12	-2.68106902209118E-12	-2.64989380090407E-12	-3.14869733989778E-12	-2.71224424327828E-12	-2.3069663678459E-12	-3.22663539286554E-12	-3.75661415304636E-12	-4.28659291322717E-12	-3.83455220601412E-12	-3.75661415304636E-12	-2.75900707505894E-12	-2.88370795980737E-12	-3.32016105642686E-12
0.01256	-3.05517167633646E-12	-4.09954158610453E-12	-3.64750087889148E-12	-2.41607964200077E-12	-2.74341946446539E-12	-3.11752211871067E-12	-2.66548141149762E-12	-2.41607964200077E-12	-3.16428495049133E-12	-4.11512919669808E-12	-4.19306724966585E-12	-3.77220176363991E-12	-3.78778937423346E-12	-2.85253273862026E-12	-3.17987256108488E-12	-3.33574866702042E-12
0.01258	-2.93047079158803E-12	-3.83455220601412E-12	-3.83455220601412E-12	-2.36931681022011E-12	-2.7745946856525E-12	-3.13310972930422E-12	-2.94605840218158E-12	-2.46284247378143E-12	-3.33574866702042E-12	-4.4112937979756E-12	-3.99042831194966E-12	-3.61632565770438E-12	-3.67867610007859E-12	-3.05517167633646E-12	-3.44486194117529E-12	-3.30457344583331E-12
0.0126	-3.02399645514935E-12	-3.75661415304636E-12	-3.78778937423346E-12	-2.47843008437498E-12	-2.68106902209118E-12	-3.28898583523976E-12	-3.2422230034591E-12	-2.5407805267492E-12	-3.41368671998818E-12	-4.52040707213047E-12	-3.943665480169E-12	-3.35133627761397E-12	-3.30457344583331E-12	-3.32016105642686E-12	-3.64750087889148E-12	-3.35133627761397E-12
0.01262	-3.2733982246462E-12	-3.7410265424528E-12	-3.53838760473661E-12	-2.72783185387184E-12	-2.44725486318788E-12	-3.49162477295595E-12	-3.4760371623624E-12	-2.58754335852986E-12	-3.67867610007859E-12	-4.4112937979756E-12	-3.83455220601412E-12	-3.19546017167844E-12	-3.0084088445558E-12	-3.46044955176884E-12	-3.81896459542057E-12	-3.30457344583331E-12
0.01264	-3.41368671998818E-12	-3.81896459542057E-12	-3.11752211871067E-12	-3.13310972930422E-12	-2.08873981953615E-12	-3.75661415304636E-12	-3.58515043651727E-12	-2.63430619031052E-12	-3.80337698482702E-12	-4.06836636491742E-12	-3.83455220601412E-12	-3.13310972930422E-12	-2.74341946446539E-12	-3.58515043651727E-12	-3.67867610007859E-12	-3.38251149880108E-12
0.01266	-3.32016105642686E-12	-3.89690264838834E-12	-2.71224424327828E-12	-3.41368671998818E-12	-1.8393380500393E-12	-3.89690264838834E-12	-3.49162477295595E-12	-2.64989380090407E-12	-3.7410265424528E-12	-3.69426371067214E-12	-3.7098513212657E-12	-3.2422230034591E-12	-2.68106902209118E-12	-3.63191326829793E-12	-3.42927433058174E-12	-3.36692388820752E-12
0.01268	-3.11752211871067E-12	-3.95925309076255E-12	-2.22902831487813E-12	-3.61632565770438E-12	-1.66787433351021E-12	-3.91249025898189E-12	-3.35133627761397E-12	-2.60313096912341E-12	-3.44486194117529E-12	-3.38251149880108E-12	-3.56956282592372E-12	-3.41368671998818E-12	-2.93047079158803E-12	-3.80337698482702E-12	-3.17987256108488E-12	-3.49162477295595E-12
0.0127	-2.72783185387184E-12	-3.943665480169E-12	-2.0731522089426E-12	-3.86572742720123E-12	-1.69904955469732E-12	-3.63191326829793E-12	-3.35133627761397E-12	-2.64989380090407E-12	-2.96164601277514E-12	-3.14869733989778E-12	-3.5072123835495E-12	-3.61632565770438E-12	-3.2733982246462E-12	-3.9748407013561E-12	-3.11752211871067E-12	-3.55397521533016E-12
0.01272	-2.35372919962656E-12	-3.89690264838834E-12	-2.04197698775549E-12	-4.13071680729164E-12	-1.93286371360062E-12	-3.2422230034591E-12	-3.32016105642686E-12	-2.63430619031052E-12	-2.5719557479363E-12	-2.86812034921382E-12	-3.44486194117529E-12	-3.63191326829793E-12	-3.64750087889148E-12	-4.14630441788519E-12	-3.19546017167844E-12	-3.72543893185925E-12
0.01274	-2.22902831487813E-12	-3.77220176363991E-12	-2.11991504072326E-12	-4.27100530263362E-12	-2.38490442081366E-12	-2.75900707505894E-12	-3.42927433058174E-12	-2.74341946446539E-12	-2.40049203140722E-12	-2.75900707505894E-12	-3.16428495049133E-12	-3.66308848948504E-12	-3.85013981660768E-12	-4.09954158610453E-12	-3.2733982246462E-12	-3.78778937423346E-12
0.01276	-2.40049203140722E-12	-3.58515043651727E-12	-2.38490442081366E-12	-4.19306724966585E-12	-2.82135751743316E-12	-2.26020353606524E-12	-3.53838760473661E-12	-2.74341946446539E-12	-2.52519291615564E-12	-2.5719557479363E-12	-2.85253273862026E-12	-3.77220176363991E-12	-3.81896459542057E-12	-3.91249025898189E-12	-3.2733982246462E-12	-3.67867610007859E-12
0.01278	-2.74341946446539E-12	-3.44486194117529E-12	-2.44725486318788E-12	-3.78778937423346E-12	-3.14869733989778E-12	-1.91727610300706E-12	-3.72543893185925E-12	-2.82135751743316E-12	-2.86812034921382E-12	-2.46284247378143E-12	-2.61871857971696E-12	-3.99042831194966E-12	-3.64750087889148E-12	-3.7098513212657E-12	-3.17987256108488E-12	-3.52279999414306E-12
0.0128	-3.14869733989778E-12	-3.33574866702042E-12	-2.43166725259432E-12	-3.2422230034591E-12	-3.2422230034591E-12	-1.71463716529087E-12	-3.77220176363991E-12	-2.68106902209118E-12	-3.10193450811712E-12	-2.36931681022011E-12	-2.47843008437498E-12	-4.30218052382072E-12	-3.46044955176884E-12	-3.58515043651727E-12	-3.08634689752356E-12	-3.28898583523976E-12
0.01282	-3.28898583523976E-12	-3.38251149880108E-12	-2.50960530556209E-12	-2.82135751743316E-12	-3.05517167633646E-12	-1.69904955469732E-12	-3.61632565770438E-12	-2.32255397843945E-12	-3.33574866702042E-12	-2.50960530556209E-12	-2.63430619031052E-12	-4.52040707213047E-12	-3.33574866702042E-12	-3.69426371067214E-12	-3.0395840657429E-12	-3.0395840657429E-12
0.01284	-3.08634689752356E-12	-3.67867610007859E-12	-2.61871857971696E-12	-2.66548141149762E-12	-2.75900707505894E-12	-1.79257521825864E-12	-3.32016105642686E-12	-1.8705132712264E-12	-3.38251149880108E-12	-2.72783185387184E-12	-2.86812034921382E-12	-4.52040707213047E-12	-3.35133627761397E-12	-3.83455220601412E-12	-2.99282123396224E-12	-2.74341946446539E-12
0.01286	-2.71224424327828E-12	-3.99042831194966E-12	-2.93047079158803E-12	-2.83694512802671E-12	-2.41607964200077E-12	-1.90168849241351E-12	-2.79018229624605E-12	-1.54317344876178E-12	-3.44486194117529E-12	-2.75900707505894E-12	-3.11752211871067E-12	-4.27100530263362E-12	-3.42927433058174E-12	-4.11512919669808E-12	-2.96164601277514E-12	-2.50960530556209E-12
0.01288	-2.43166725259432E-12	-4.34894335560138E-12	-3.2733982246462E-12	-3.0395840657429E-12	-2.16667787250392E-12	-2.05756459834904E-12	-2.35372919962656E-12	-1.41847256401336E-12	-3.42927433058174E-12	-2.64989380090407E-12	-3.22663539286554E-12	-3.81896459542057E-12	-3.52279999414306E-12	-4.4112937979756E-12	-2.96164601277514E-12	-2.21344070428458E-12
0.0129	-2.29137875725234E-12	-4.58275751450469E-12	-3.60073804711082E-12	-3.22663539286554E-12	-2.11991504072326E-12	-2.24461592547168E-12	-2.16667787250392E-12	-1.58993628054244E-12	-3.28898583523976E-12	-2.75900707505894E-12	-3.17987256108488E-12	-3.30457344583331E-12	-3.58515043651727E-12	-4.58275751450469E-12	-2.94605840218158E-12	-2.27579114665879E-12
0.01292	-2.338141589033E-12	-4.6451079568789E-12	-3.69426371067214E-12	-3.41368671998818E-12	-2.338141589033E-12	-2.47843008437498E-12	-2.27579114665879E-12	-2.02638937716194E-12	-3.16428495049133E-12	-3.07075928693001E-12	-3.07075928693001E-12	-3.07075928693001E-12	-3.2422230034591E-12	-4.6451079568789E-12	-2.94605840218158E-12	-2.68106902209118E-12
0.01294	-2.52519291615564E-12	-4.58275751450469E-12	-3.5072123835495E-12	-3.64750087889148E-12	-2.66548141149762E-12	-2.71224424327828E-12	-2.46284247378143E-12	-2.63430619031052E-12	-3.08634689752356E-12	-3.5072123835495E-12	-3.02399645514935E-12	-3.17987256108488E-12	-2.83694512802671E-12	-4.53599468272403E-12	-2.91488318099448E-12	-3.25781061405265E-12
0.01296	-2.83694512802671E-12	-4.34894335560138E-12	-3.2422230034591E-12	-3.63191326829793E-12	-3.02399645514935E-12	-2.82135751743316E-12	-2.66548141149762E-12	-3.14869733989778E-12	-2.94605840218158E-12	-3.89690264838834E-12	-2.97723362336869E-12	-3.36692388820752E-12	-2.3069663678459E-12	-4.31776813441428E-12	-3.02399645514935E-12	-3.69426371067214E-12
0.01298	-3.32016105642686E-12	-4.19306724966585E-12	-3.0084088445558E-12	-3.60073804711082E-12	-3.07075928693001E-12	-2.75900707505894E-12	-2.8057699068396E-12	-3.44486194117529E-12	-2.79018229624605E-12	-4.2086548602594E-12	-3.05517167633646E-12	-3.4760371623624E-12	-2.04197698775549E-12	-4.06836636491742E-12	-2.96164601277514E-12	-3.91249025898189E-12
0.013	-3.81896459542057E-12	-3.77220176363991E-12	-2.83694512802671E-12	-3.4760371623624E-12	-2.93047079158803E-12	-2.5407805267492E-12	-2.85253273862026E-12	-3.44486194117529E-12	-2.72783185387184E-12	-4.03719114373032E-12	-3.2733982246462E-12	-3.46044955176884E-12	-1.94845132419417E-12	-3.95925309076255E-12	-2.99282123396224E-12	-3.75661415304636E-12
0.01302	-4.36453096619494E-12	-3.41368671998818E-12	-2.75900707505894E-12	-3.36692388820752E-12	-2.47843008437498E-12	-2.35372919962656E-12	-2.94605840218158E-12	-3.16428495049133E-12	-2.69665663268473E-12	-3.67867610007859E-12	-3.52279999414306E-12	-3.28898583523976E-12	-2.24461592547168E-12	-3.81896459542057E-12	-2.86812034921382E-12	-3.39809910939463E-12
0.01304	-4.67628317806601E-12	-3.07075928693001E-12	-2.58754335852986E-12	-3.35133627761397E-12	-2.15109026191036E-12	-2.15109026191036E-12	-2.89929557040092E-12	-3.02399645514935E-12	-2.58754335852986E-12	-3.13310972930422E-12	-3.63191326829793E-12	-3.02399645514935E-12	-2.7745946856525E-12	-3.92807786957544E-12	-2.86812034921382E-12	-2.94605840218158E-12
0.01306	-4.52040707213047E-12	-2.82135751743316E-12	-2.55636813734275E-12	-3.42927433058174E-12	-1.96403893478772E-12	-2.1043274301297E-12	-2.7745946856525E-12	-3.02399645514935E-12	-2.60313096912341E-12	-2.63430619031052E-12	-3.67867610007859E-12	-2.79018229624605E-12	-3.2733982246462E-12	-4.05277875432387E-12	-2.79018229624605E-12	-2.43166725259432E-12
0.01308	-4.03719114373032E-12	-2.52519291615564E-12	-2.50960530556209E-12	-3.4760371623624E-12	-1.96403893478772E-12	-1.99521415597483E-12	-2.63430619031052E-12	-3.14869733989778E-12	-2.66548141149762E-12	-2.40049203140722E-12	-3.63191326829793E-12	-2.63430619031052E-12	-3.75661415304636E-12	-4.1774796390723E-12	-2.75900707505894E-12	-2.18226548309747E-12
0.0131	-3.25781061405265E-12	-2.49401769496854E-12	-2.43166725259432E-12	-3.38251149880108E-12	-1.97962654538128E-12	-2.11991504072326E-12	-2.44725486318788E-12	-3.21104778227199E-12	-2.71224424327828E-12	-2.38490442081366E-12	-3.67867610007859E-12	-2.66548141149762E-12	-3.95925309076255E-12	-4.13071680729164E-12	-2.94605840218158E-12	-2.13550265131681E-12
0.01312	-2.52519291615564E-12	-2.68106902209118E-12	-2.15109026191036E-12	-3.17987256108488E-12	-2.18226548309747E-12	-2.26020353606524E-12	-2.44725486318788E-12	-3.08634689752356E-12	-2.61871857971696E-12	-2.36931681022011E-12	-3.60073804711082E-12	-2.82135751743316E-12	-3.86572742720123E-12	-3.99042831194966E-12	-3.19546017167844E-12	-2.40049203140722E-12
0.01314	-2.16667787250392E-12	-3.05517167633646E-12	-1.91727610300706E-12	-2.86812034921382E-12	-2.338141589033E-12	-2.40049203140722E-12	-2.64989380090407E-12	-2.8057699068396E-12	-2.58754335852986E-12	-2.29137875725234E-12	-3.55397521533016E-12	-3.07075928693001E-12	-3.60073804711082E-12	-3.943665480169E-12	-3.69426371067214E-12	-2.71224424327828E-12
0.01316	-2.22902831487813E-12	-3.28898583523976E-12	-1.8393380500393E-12	-2.68106902209118E-12	-2.52519291615564E-12	-2.71224424327828E-12	-2.89929557040092E-12	-2.5407805267492E-12	-2.58754335852986E-12	-2.15109026191036E-12	-3.41368671998818E-12	-3.4760371623624E-12	-3.30457344583331E-12	-3.86572742720123E-12	-4.1774796390723E-12	-3.0084088445558E-12
0.01318	-2.60313096912341E-12	-3.5072123835495E-12	-1.94845132419417E-12	-2.68106902209118E-12	-2.58754335852986E-12	-3.07075928693001E-12	-3.08634689752356E-12	-2.32255397843945E-12	-2.72783185387184E-12	-1.91727610300706E-12	-3.16428495049133E-12	-3.69426371067214E-12	-3.14869733989778E-12	-3.78778937423346E-12	-4.67628317806601E-12	-3.33574866702042E-12
0.0132	-2.91488318099448E-12	-3.83455220601412E-12	-2.16667787250392E-12	-2.86812034921382E-12	-2.50960530556209E-12	-3.38251149880108E-12	-3.05517167633646E-12	-2.15109026191036E-12	-2.79018229624605E-12	-1.85492566063285E-12	-2.94605840218158E-12	-3.63191326829793E-12	-3.13310972930422E-12	-3.7410265424528E-12	-4.70745839925311E-12	-3.55397521533016E-12
0.01322	-3.11752211871067E-12	-4.03719114373032E-12	-2.5407805267492E-12	-3.05517167633646E-12	-2.40049203140722E-12	-3.69426371067214E-12	-2.88370795980737E-12	-1.79257521825864E-12	-2.85253273862026E-12	-2.05756459834904E-12	-2.82135751743316E-12	-3.17987256108488E-12	-3.22663539286554E-12	-3.77220176363991E-12	-4.44246901916271E-12	-3.49162477295595E-12
0.01324	-3.08634689752356E-12	-4.05277875432387E-12	-2.86812034921382E-12	-3.22663539286554E-12	-2.29137875725234E-12	-3.83455220601412E-12	-2.71224424327828E-12	-1.58993628054244E-12	-2.91488318099448E-12	-2.43166725259432E-12	-2.79018229624605E-12	-2.75900707505894E-12	-3.49162477295595E-12	-3.943665480169E-12	-4.06836636491742E-12	-3.33574866702042E-12
0.01326	-2.88370795980737E-12	-3.88131503779478E-12	-3.21104778227199E-12	-3.35133627761397E-12	-2.26020353606524E-12	-3.60073804711082E-12	-2.71224424327828E-12	-1.44964778520046E-12	-2.97723362336869E-12	-2.82135751743316E-12	-2.74341946446539E-12	-2.52519291615564E-12	-3.83455220601412E-12	-4.2086548602594E-12	-3.60073804711082E-12	-3.05517167633646E-12
0.01328	-2.71224424327828E-12	-3.53838760473661E-12	-3.41368671998818E-12	-3.33574866702042E-12	-2.16667787250392E-12	-3.33574866702042E-12	-2.97723362336869E-12	-1.32494690045203E-12	-3.10193450811712E-12	-3.07075928693001E-12	-2.74341946446539E-12	-2.49401769496854E-12	-4.13071680729164E-12	-4.30218052382072E-12	-3.22663539286554E-12	-2.82135751743316E-12
0.0133	-2.69665663268473E-12	-3.17987256108488E-12	-3.32016105642686E-12	-3.2422230034591E-12	-2.11991504072326E-12	-3.08634689752356E-12	-3.21104778227199E-12	-1.27818406867137E-12	-3.2422230034591E-12	-3.32016105642686E-12	-2.69665663268473E-12	-2.69665663268473E-12	-4.23983008144651E-12	-4.27100530263362E-12	-2.93047079158803E-12	-2.75900707505894E-12
0.01332	-2.66548141149762E-12	-2.99282123396224E-12	-3.0395840657429E-12	-3.2422230034591E-12	-2.02638937716194E-12	-2.82135751743316E-12	-3.49162477295595E-12	-1.24700884748427E-12	-3.4760371623624E-12	-3.49162477295595E-12	-2.74341946446539E-12	-2.91488318099448E-12	-4.14630441788519E-12	-4.06836636491742E-12	-2.89929557040092E-12	-2.86812034921382E-12
0.01334	-2.68106902209118E-12	-3.16428495049133E-12	-2.7745946856525E-12	-3.28898583523976E-12	-1.96403893478772E-12	-2.64989380090407E-12	-3.58515043651727E-12	-1.29377167926493E-12	-3.58515043651727E-12	-3.53838760473661E-12	-3.07075928693001E-12	-3.10193450811712E-12	-3.85013981660768E-12	-3.88131503779478E-12	-3.16428495049133E-12	-3.0084088445558E-12
0.01336	-2.5719557479363E-12	-3.30457344583331E-12	-2.60313096912341E-12	-3.36692388820752E-12	-1.93286371360062E-12	-2.55636813734275E-12	-3.60073804711082E-12	-1.46523539579401E-12	-3.60073804711082E-12	-3.56956282592372E-12	-3.30457344583331E-12	-3.2422230034591E-12	-3.49162477295595E-12	-3.81896459542057E-12	-3.44486194117529E-12	-3.0395840657429E-12
0.01338	-2.44725486318788E-12	-3.60073804711082E-12	-2.58754335852986E-12	-3.33574866702042E-12	-1.77698760766508E-12	-2.58754335852986E-12	-3.49162477295595E-12	-1.80816282885219E-12	-3.53838760473661E-12	-3.52279999414306E-12	-3.4760371623624E-12	-3.30457344583331E-12	-3.2733982246462E-12	-3.92807786957544E-12	-3.63191326829793E-12	-2.94605840218158E-12
0.0134	-2.49401769496854E-12	-3.78778937423346E-12	-2.68106902209118E-12	-3.2422230034591E-12	-1.65228672291666E-12	-2.64989380090407E-12	-3.42927433058174E-12	-2.15109026191036E-12	-3.53838760473661E-12	-3.4760371623624E-12	-3.5072123835495E-12	-3.39809910939463E-12	-3.17987256108488E-12	-4.08395397551098E-12	-3.60073804711082E-12	-2.7745946856525E-12
0.01342	-2.58754335852986E-12	-3.78778937423346E-12	-2.7745946856525E-12	-2.93047079158803E-12	-1.82375043944574E-12	-2.79018229624605E-12	-3.42927433058174E-12	-2.35372919962656E-12	-3.49162477295595E-12	-3.35133627761397E-12	-3.39809910939463E-12	-3.49162477295595E-12	-3.22663539286554E-12	-4.36453096619494E-12	-3.52279999414306E-12	-2.5719557479363E-12
0.01344	-2.93047079158803E-12	-3.7098513212657E-12	-2.89929557040092E-12	-2.69665663268473E-12	-2.0731522089426E-12	-2.88370795980737E-12	-3.44486194117529E-12	-2.50960530556209E-12	-3.52279999414306E-12	-3.21104778227199E-12	-3.2422230034591E-12	-3.64750087889148E-12	-3.36692388820752E-12	-4.38011857678849E-12	-3.35133627761397E-12	-2.47843008437498E-12
0.01346	-3.2733982246462E-12	-3.55397521533016E-12	-2.99282123396224E-12	-2.38490442081366E-12	-2.44725486318788E-12	-2.85253273862026E-12	-3.38251149880108E-12	-2.68106902209118E-12	-3.53838760473661E-12	-3.0395840657429E-12	-3.17987256108488E-12	-3.77220176363991E-12	-3.58515043651727E-12	-4.25541769204006E-12	-3.22663539286554E-12	-2.50960530556209E-12
0.01348	-3.4760371623624E-12	-3.39809910939463E-12	-3.05517167633646E-12	-2.338141589033E-12	-2.96164601277514E-12	-2.71224424327828E-12	-3.2733982246462E-12	-2.86812034921382E-12	-3.55397521533016E-12	-2.82135751743316E-12	-3.05517167633646E-12	-3.77220176363991E-12	-3.69426371067214E-12	-4.14630441788519E-12	-3.10193450811712E-12	-2.64989380090407E-12
0.0135	-3.4760371623624E-12	-3.33574866702042E-12	-3.16428495049133E-12	-2.38490442081366E-12	-3.35133627761397E-12	-2.5407805267492E-12	-3.13310972930422E-12	-3.19546017167844E-12	-3.2422230034591E-12	-2.75900707505894E-12	-3.21104778227199E-12	-3.58515043651727E-12	-3.7410265424528E-12	-4.25541769204006E-12	-2.99282123396224E-12	-3.0395840657429E-12
0.01352	-3.33574866702042E-12	-3.36692388820752E-12	-3.19546017167844E-12	-2.58754335852986E-12	-3.66308848948504E-12	-2.29137875725234E-12	-2.89929557040092E-12	-3.42927433058174E-12	-3.0395840657429E-12	-2.86812034921382E-12	-3.56956282592372E-12	-3.21104778227199E-12	-3.61632565770438E-12	-4.4112937979756E-12	-2.94605840218158E-12	-3.28898583523976E-12
0.01354	-3.0084088445558E-12	-3.53838760473661E-12	-3.17987256108488E-12	-2.7745946856525E-12	-3.61632565770438E-12	-1.99521415597483E-12	-2.79018229624605E-12	-3.64750087889148E-12	-2.7745946856525E-12	-2.89929557040092E-12	-3.89690264838834E-12	-2.93047079158803E-12	-3.39809910939463E-12	-4.48923185094337E-12	-2.82135751743316E-12	-3.56956282592372E-12
0.01356	-2.71224424327828E-12	-3.80337698482702E-12	-3.25781061405265E-12	-2.93047079158803E-12	-3.44486194117529E-12	-1.71463716529087E-12	-2.47843008437498E-12	-3.63191326829793E-12	-2.63430619031052E-12	-2.96164601277514E-12	-4.02160353313676E-12	-2.71224424327828E-12	-3.42927433058174E-12	-4.45805662975626E-12	-2.71224424327828E-12	-3.69426371067214E-12
0.01358	-2.50960530556209E-12	-3.9748407013561E-12	-3.30457344583331E-12	-3.02399645514935E-12	-3.17987256108488E-12	-1.57434866994889E-12	-2.26020353606524E-12	-3.42927433058174E-12	-2.46284247378143E-12	-3.02399645514935E-12	-3.86572742720123E-12	-2.60313096912341E-12	-3.60073804711082E-12	-4.42688140856915E-12	-2.43166725259432E-12	-3.7410265424528E-12
0.0136	-2.55636813734275E-12	-4.02160353313676E-12	-3.39809910939463E-12	-3.25781061405265E-12	-2.74341946446539E-12	-1.68346194410376E-12	-2.19785309369102E-12	-3.0395840657429E-12	-2.36931681022011E-12	-2.97723362336869E-12	-3.55397521533016E-12	-2.75900707505894E-12	-3.75661415304636E-12	-4.28659291322717E-12	-2.11991504072326E-12	-3.69426371067214E-12
0.01362	-2.88370795980737E-12	-3.943665480169E-12	-3.55397521533016E-12	-3.41368671998818E-12	-2.40049203140722E-12	-1.8393380500393E-12	-2.29137875725234E-12	-2.71224424327828E-12	-2.46284247378143E-12	-2.75900707505894E-12	-3.16428495049133E-12	-2.93047079158803E-12	-3.7098513212657E-12	-4.02160353313676E-12	-1.90168849241351E-12	-3.5072123835495E-12
0.01364	-3.32016105642686E-12	-3.64750087889148E-12	-3.63191326829793E-12	-3.7098513212657E-12	-2.26020353606524E-12	-2.05756459834904E-12	-2.52519291615564E-12	-2.55636813734275E-12	-2.69665663268473E-12	-2.50960530556209E-12	-3.0084088445558E-12	-3.14869733989778E-12	-3.52279999414306E-12	-3.80337698482702E-12	-2.02638937716194E-12	-3.30457344583331E-12
0.01366	-3.86572742720123E-12	-3.44486194117529E-12	-3.69426371067214E-12	-3.92807786957544E-12	-2.13550265131681E-12	-2.27579114665879E-12	-2.91488318099448E-12	-2.49401769496854E-12	-3.0395840657429E-12	-2.29137875725234E-12	-3.19546017167844E-12	-3.36692388820752E-12	-3.19546017167844E-12	-3.72543893185925E-12	-2.24461592547168E-12	-3.0084088445558E-12
0.01368	-4.34894335560138E-12	-3.44486194117529E-12	-3.75661415304636E-12	-3.91249025898189E-12	-2.18226548309747E-12	-2.32255397843945E-12	-3.2422230034591E-12	-2.61871857971696E-12	-3.46044955176884E-12	-2.338141589033E-12	-3.60073804711082E-12	-3.64750087889148E-12	-3.0395840657429E-12	-3.66308848948504E-12	-2.50960530556209E-12	-2.86812034921382E-12
0.0137	-4.48923185094337E-12	-3.7098513212657E-12	-3.72543893185925E-12	-3.64750087889148E-12	-2.32255397843945E-12	-2.38490442081366E-12	-3.66308848948504E-12	-2.8057699068396E-12	-3.89690264838834E-12	-2.5407805267492E-12	-4.11512919669808E-12	-3.943665480169E-12	-3.13310972930422E-12	-3.64750087889148E-12	-2.85253273862026E-12	-2.61871857971696E-12
0.01372	-4.33335574500783E-12	-4.00601592254321E-12	-3.7410265424528E-12	-3.19546017167844E-12	-2.43166725259432E-12	-2.21344070428458E-12	-3.92807786957544E-12	-2.97723362336869E-12	-4.31776813441428E-12	-2.85253273862026E-12	-4.39570618738205E-12	-4.22424247085296E-12	-3.2733982246462E-12	-3.52279999414306E-12	-3.17987256108488E-12	-2.47843008437498E-12
0.01374	-3.9748407013561E-12	-4.22424247085296E-12	-3.61632565770438E-12	-2.83694512802671E-12	-2.55636813734275E-12	-2.05756459834904E-12	-4.02160353313676E-12	-3.07075928693001E-12	-4.50481946153692E-12	-3.17987256108488E-12	-4.39570618738205E-12	-4.14630441788519E-12	-3.55397521533016E-12	-3.33574866702042E-12	-3.38251149880108E-12	-2.49401769496854E-12
0.01376	-3.5072123835495E-12	-4.34894335560138E-12	-3.61632565770438E-12	-2.58754335852986E-12	-2.63430619031052E-12	-2.11991504072326E-12	-3.9748407013561E-12	-3.14869733989778E-12	-4.36453096619494E-12	-3.60073804711082E-12	-3.99042831194966E-12	-3.83455220601412E-12	-3.66308848948504E-12	-3.07075928693001E-12	-3.5072123835495E-12	-2.69665663268473E-12
0.01378	-3.13310972930422E-12	-4.4112937979756E-12	-3.78778937423346E-12	-2.49401769496854E-12	-2.58754335852986E-12	-2.38490442081366E-12	-3.83455220601412E-12	-3.25781061405265E-12	-3.86572742720123E-12	-4.06836636491742E-12	-3.44486194117529E-12	-3.28898583523976E-12	-3.64750087889148E-12	-2.93047079158803E-12	-3.44486194117529E-12	-3.08634689752356E-12
0.0138	-3.13310972930422E-12	-4.39570618738205E-12	-4.06836636491742E-12	-2.58754335852986E-12	-2.38490442081366E-12	-2.82135751743316E-12	-3.66308848948504E-12	-3.28898583523976E-12	-3.41368671998818E-12	-4.36453096619494E-12	-3.0084088445558E-12	-2.71224424327828E-12	-3.2422230034591E-12	-2.97723362336869E-12	-3.44486194117529E-12	-3.38251149880108E-12
0.01382	-3.22663539286554E-12	-4.16189202847874E-12	-4.1774796390723E-12	-2.61871857971696E-12	-2.08873981953615E-12	-3.14869733989778E-12	-3.49162477295595E-12	-3.2733982246462E-12	-2.89929557040092E-12	-4.47364424034981E-12	-2.79018229624605E-12	-2.24461592547168E-12	-2.71224424327828E-12	-3.33574866702042E-12	-3.5072123835495E-12	-3.52279999414306E-12
0.01384	-3.25781061405265E-12	-3.85013981660768E-12	-4.16189202847874E-12	-2.61871857971696E-12	-1.80816282885219E-12	-3.33574866702042E-12	-3.44486194117529E-12	-3.19546017167844E-12	-2.52519291615564E-12	-4.4112937979756E-12	-2.71224424327828E-12	-2.08873981953615E-12	-2.32255397843945E-12	-3.78778937423346E-12	-3.64750087889148E-12	-3.52279999414306E-12
0.01386	-3.2733982246462E-12	-3.52279999414306E-12	-3.92807786957544E-12	-2.72783185387184E-12	-1.57434866994889E-12	-3.35133627761397E-12	-3.25781061405265E-12	-3.0084088445558E-12	-2.16667787250392E-12	-4.1774796390723E-12	-2.79018229624605E-12	-2.27579114665879E-12	-2.22902831487813E-12	-4.11512919669808E-12	-3.75661415304636E-12	-3.38251149880108E-12
0.01388	-3.38251149880108E-12	-3.17987256108488E-12	-3.4760371623624E-12	-2.91488318099448E-12	-1.48082300638757E-12	-3.22663539286554E-12	-3.0084088445558E-12	-2.82135751743316E-12	-2.02638937716194E-12	-3.89690264838834E-12	-2.71224424327828E-12	-2.50960530556209E-12	-2.36931681022011E-12	-4.14630441788519E-12	-3.81896459542057E-12	-3.25781061405265E-12
0.0139	-3.63191326829793E-12	-3.02399645514935E-12	-2.82135751743316E-12	-3.14869733989778E-12	-1.58993628054244E-12	-3.02399645514935E-12	-2.60313096912341E-12	-2.58754335852986E-12	-2.15109026191036E-12	-3.5072123835495E-12	-2.60313096912341E-12	-2.91488318099448E-12	-2.61871857971696E-12	-3.81896459542057E-12	-3.77220176363991E-12	-3.11752211871067E-12
0.01392	-3.85013981660768E-12	-2.97723362336869E-12	-2.52519291615564E-12	-3.39809910939463E-12	-1.79257521825864E-12	-2.91488318099448E-12	-2.21344070428458E-12	-2.43166725259432E-12	-2.38490442081366E-12	-3.08634689752356E-12	-2.47843008437498E-12	-3.38251149880108E-12	-2.72783185387184E-12	-3.46044955176884E-12	-3.64750087889148E-12	-3.10193450811712E-12
0.01394	-4.08395397551098E-12	-3.05517167633646E-12	-2.60313096912341E-12	-3.60073804711082E-12	-2.13550265131681E-12	-2.82135751743316E-12	-1.93286371360062E-12	-2.32255397843945E-12	-2.68106902209118E-12	-2.7745946856525E-12	-2.60313096912341E-12	-3.80337698482702E-12	-2.74341946446539E-12	-3.30457344583331E-12	-3.49162477295595E-12	-3.13310972930422E-12
0.01396	-4.22424247085296E-12	-3.36692388820752E-12	-2.94605840218158E-12	-3.52279999414306E-12	-2.43166725259432E-12	-2.85253273862026E-12	-1.79257521825864E-12	-2.338141589033E-12	-2.82135751743316E-12	-2.71224424327828E-12	-2.94605840218158E-12	-4.08395397551098E-12	-2.7745946856525E-12	-3.36692388820752E-12	-3.38251149880108E-12	-3.35133627761397E-12
0.01398	-4.22424247085296E-12	-3.86572742720123E-12	-3.42927433058174E-12	-3.28898583523976E-12	-2.69665663268473E-12	-2.97723362336869E-12	-1.71463716529087E-12	-2.47843008437498E-12	-2.93047079158803E-12	-2.93047079158803E-12	-3.38251149880108E-12	-4.25541769204006E-12	-2.7745946856525E-12	-3.42927433058174E-12	-3.2733982246462E-12	-3.52279999414306E-12
0.014	-4.1774796390723E-12	-4.38011857678849E-12	-3.60073804711082E-12	-2.93047079158803E-12	-2.88370795980737E-12	-2.93047079158803E-12	-1.58993628054244E-12	-2.49401769496854E-12	-2.85253273862026E-12	-3.30457344583331E-12	-3.72543893185925E-12	-4.45805662975626E-12	-2.83694512802671E-12	-3.5072123835495E-12	-3.16428495049133E-12	-3.58515043651727E-12
0.01402	-3.99042831194966E-12	-4.69187078865956E-12	-3.55397521533016E-12	-2.63430619031052E-12	-3.10193450811712E-12	-2.72783185387184E-12	-1.57434866994889E-12	-2.46284247378143E-12	-2.75900707505894E-12	-3.61632565770438E-12	-3.85013981660768E-12	-4.56716990391113E-12	-3.08634689752356E-12	-3.61632565770438E-12	-2.88370795980737E-12	-3.55397521533016E-12
0.01404	-3.58515043651727E-12	-4.81657167340799E-12	-3.32016105642686E-12	-2.46284247378143E-12	-3.21104778227199E-12	-2.44725486318788E-12	-1.605523891136E-12	-2.52519291615564E-12	-2.85253273862026E-12	-3.66308848948504E-12	-3.88131503779478E-12	-4.53599468272403E-12	-3.42927433058174E-12	-3.64750087889148E-12	-2.68106902209118E-12	-3.36692388820752E-12
0.01406	-3.25781061405265E-12	-4.6451079568789E-12	-3.05517167633646E-12	-2.40049203140722E-12	-3.11752211871067E-12	-2.32255397843945E-12	-1.8393380500393E-12	-2.74341946446539E-12	-3.05517167633646E-12	-3.4760371623624E-12	-3.7098513212657E-12	-4.16189202847874E-12	-3.7410265424528E-12	-3.66308848948504E-12	-2.64989380090407E-12	-3.13310972930422E-12
0.01408	-2.94605840218158E-12	-4.33335574500783E-12	-2.89929557040092E-12	-2.43166725259432E-12	-2.88370795980737E-12	-2.38490442081366E-12	-2.16667787250392E-12	-3.02399645514935E-12	-3.33574866702042E-12	-3.25781061405265E-12	-3.61632565770438E-12	-3.55397521533016E-12	-3.943665480169E-12	-3.64750087889148E-12	-2.83694512802671E-12	-2.74341946446539E-12
0.0141	-2.64989380090407E-12	-3.95925309076255E-12	-2.91488318099448E-12	-2.55636813734275E-12	-2.58754335852986E-12	-2.43166725259432E-12	-2.55636813734275E-12	-3.22663539286554E-12	-3.46044955176884E-12	-2.96164601277514E-12	-3.52279999414306E-12	-3.05517167633646E-12	-3.91249025898189E-12	-3.56956282592372E-12	-3.11752211871067E-12	-2.24461592547168E-12
0.01412	-2.38490442081366E-12	-3.52279999414306E-12	-3.05517167633646E-12	-2.66548141149762E-12	-2.32255397843945E-12	-2.44725486318788E-12	-2.7745946856525E-12	-3.22663539286554E-12	-3.5072123835495E-12	-2.75900707505894E-12	-3.41368671998818E-12	-2.83694512802671E-12	-3.63191326829793E-12	-3.41368671998818E-12	-3.38251149880108E-12	-1.99521415597483E-12
0.01414	-2.29137875725234E-12	-3.22663539286554E-12	-3.11752211871067E-12	-2.74341946446539E-12	-1.90168849241351E-12	-2.43166725259432E-12	-2.97723362336869E-12	-3.14869733989778E-12	-3.53838760473661E-12	-2.7745946856525E-12	-3.28898583523976E-12	-2.99282123396224E-12	-3.38251149880108E-12	-3.42927433058174E-12	-3.67867610007859E-12	-1.91727610300706E-12
0.01416	-2.44725486318788E-12	-3.02399645514935E-12	-3.22663539286554E-12	-2.7745946856525E-12	-1.68346194410376E-12	-2.52519291615564E-12	-2.94605840218158E-12	-3.08634689752356E-12	-3.67867610007859E-12	-2.75900707505894E-12	-3.0395840657429E-12	-3.21104778227199E-12	-3.05517167633646E-12	-3.60073804711082E-12	-3.95925309076255E-12	-2.22902831487813E-12
0.01418	-2.71224424327828E-12	-3.0395840657429E-12	-3.19546017167844E-12	-2.88370795980737E-12	-1.54317344876178E-12	-2.61871857971696E-12	-2.72783185387184E-12	-2.94605840218158E-12	-3.80337698482702E-12	-2.74341946446539E-12	-2.82135751743316E-12	-3.32016105642686E-12	-2.79018229624605E-12	-3.75661415304636E-12	-4.13071680729164E-12	-2.55636813734275E-12
0.0142	-3.19546017167844E-12	-3.14869733989778E-12	-3.2422230034591E-12	-2.85253273862026E-12	-1.44964778520046E-12	-2.74341946446539E-12	-2.58754335852986E-12	-2.69665663268473E-12	-3.89690264838834E-12	-2.79018229624605E-12	-2.79018229624605E-12	-3.28898583523976E-12	-2.75900707505894E-12	-3.86572742720123E-12	-4.2086548602594E-12	-2.93047079158803E-12
0.01422	-3.60073804711082E-12	-3.2733982246462E-12	-3.22663539286554E-12	-2.75900707505894E-12	-1.35612212163914E-12	-2.71224424327828E-12	-2.5407805267492E-12	-2.47843008437498E-12	-4.00601592254321E-12	-2.93047079158803E-12	-2.88370795980737E-12	-3.30457344583331E-12	-2.69665663268473E-12	-3.85013981660768E-12	-4.30218052382072E-12	-3.39809910939463E-12
0.01424	-3.943665480169E-12	-3.46044955176884E-12	-3.22663539286554E-12	-2.71224424327828E-12	-1.26259645807782E-12	-2.64989380090407E-12	-2.61871857971696E-12	-2.338141589033E-12	-4.09954158610453E-12	-3.11752211871067E-12	-3.0395840657429E-12	-3.22663539286554E-12	-2.88370795980737E-12	-3.89690264838834E-12	-4.34894335560138E-12	-3.75661415304636E-12
0.01426	-4.28659291322717E-12	-3.53838760473661E-12	-3.28898583523976E-12	-2.71224424327828E-12	-1.20024601570361E-12	-2.338141589033E-12	-2.64989380090407E-12	-2.36931681022011E-12	-4.11512919669808E-12	-3.16428495049133E-12	-3.2422230034591E-12	-3.10193450811712E-12	-2.91488318099448E-12	-4.00601592254321E-12	-4.42688140856915E-12	-3.85013981660768E-12
0.01428	-4.45805662975626E-12	-3.64750087889148E-12	-3.21104778227199E-12	-2.8057699068396E-12	-1.37170973223269E-12	-2.16667787250392E-12	-2.61871857971696E-12	-2.46284247378143E-12	-3.92807786957544E-12	-3.08634689752356E-12	-3.30457344583331E-12	-2.83694512802671E-12	-2.93047079158803E-12	-4.11512919669808E-12	-4.55158229331758E-12	-3.77220176363991E-12
0.0143	-4.30218052382072E-12	-3.64750087889148E-12	-3.39809910939463E-12	-2.89929557040092E-12	-1.8393380500393E-12	-2.0731522089426E-12	-2.5719557479363E-12	-2.43166725259432E-12	-3.61632565770438E-12	-2.85253273862026E-12	-3.28898583523976E-12	-2.61871857971696E-12	-2.96164601277514E-12	-4.14630441788519E-12	-4.53599468272403E-12	-3.58515043651727E-12
0.01432	-3.95925309076255E-12	-3.7098513212657E-12	-3.60073804711082E-12	-2.88370795980737E-12	-2.35372919962656E-12	-2.26020353606524E-12	-2.64989380090407E-12	-2.41607964200077E-12	-3.14869733989778E-12	-2.66548141149762E-12	-3.08634689752356E-12	-2.41607964200077E-12	-2.83694512802671E-12	-4.08395397551098E-12	-4.34894335560138E-12	-3.33574866702042E-12
0.01434	-3.35133627761397E-12	-3.7098513212657E-12	-3.92807786957544E-12	-2.72783185387184E-12	-2.8057699068396E-12	-2.49401769496854E-12	-2.75900707505894E-12	-2.41607964200077E-12	-2.74341946446539E-12	-2.64989380090407E-12	-2.88370795980737E-12	-2.32255397843945E-12	-2.74341946446539E-12	-3.89690264838834E-12	-4.03719114373032E-12	-3.21104778227199E-12
0.01436	-2.82135751743316E-12	-3.78778937423346E-12	-4.16189202847874E-12	-2.5719557479363E-12	-3.05517167633646E-12	-2.64989380090407E-12	-2.83694512802671E-12	-2.49401769496854E-12	-2.44725486318788E-12	-2.7745946856525E-12	-2.74341946446539E-12	-2.41607964200077E-12	-2.69665663268473E-12	-3.61632565770438E-12	-3.61632565770438E-12	-3.05517167633646E-12
0.01438	-2.26020353606524E-12	-3.69426371067214E-12	-4.36453096619494E-12	-2.29137875725234E-12	-3.13310972930422E-12	-2.64989380090407E-12	-2.91488318099448E-12	-2.52519291615564E-12	-2.43166725259432E-12	-3.07075928693001E-12	-2.69665663268473E-12	-2.63430619031052E-12	-2.8057699068396E-12	-3.36692388820752E-12	-3.22663539286554E-12	-3.0084088445558E-12
0.0144	-2.01080176656838E-12	-3.7098513212657E-12	-4.22424247085296E-12	-2.08873981953615E-12	-3.05517167633646E-12	-2.47843008437498E-12	-3.02399645514935E-12	-2.68106902209118E-12	-2.60313096912341E-12	-3.32016105642686E-12	-2.79018229624605E-12	-3.05517167633646E-12	-2.96164601277514E-12	-3.08634689752356E-12	-2.94605840218158E-12	-3.05517167633646E-12
0.01442	-1.76139999707153E-12	-3.64750087889148E-12	-3.78778937423346E-12	-1.88610088181996E-12	-2.82135751743316E-12	-2.3069663678459E-12	-3.19546017167844E-12	-2.79018229624605E-12	-2.91488318099448E-12	-3.55397521533016E-12	-3.19546017167844E-12	-3.4760371623624E-12	-3.02399645514935E-12	-2.97723362336869E-12	-2.94605840218158E-12	-3.0395840657429E-12
0.01444	-1.71463716529087E-12	-3.63191326829793E-12	-3.21104778227199E-12	-1.88610088181996E-12	-2.58754335852986E-12	-2.29137875725234E-12	-3.36692388820752E-12	-2.96164601277514E-12	-3.11752211871067E-12	-3.66308848948504E-12	-3.58515043651727E-12	-3.83455220601412E-12	-2.91488318099448E-12	-2.93047079158803E-12	-3.05517167633646E-12	-3.0395840657429E-12
0.01446	-1.71463716529087E-12	-3.56956282592372E-12	-2.72783185387184E-12	-1.94845132419417E-12	-2.35372919962656E-12	-2.36931681022011E-12	-3.52279999414306E-12	-3.05517167633646E-12	-3.2422230034591E-12	-3.56956282592372E-12	-3.9748407013561E-12	-4.14630441788519E-12	-2.69665663268473E-12	-3.16428495049133E-12	-3.14869733989778E-12	-2.97723362336869E-12
0.01448	-1.97962654538128E-12	-3.56956282592372E-12	-2.50960530556209E-12	-2.18226548309747E-12	-2.35372919962656E-12	-2.47843008437498E-12	-3.63191326829793E-12	-3.0084088445558E-12	-3.36692388820752E-12	-3.35133627761397E-12	-4.22424247085296E-12	-4.1774796390723E-12	-2.55636813734275E-12	-3.39809910939463E-12	-3.10193450811712E-12	-2.89929557040092E-12
0.0145	-2.338141589033E-12	-3.44486194117529E-12	-2.43166725259432E-12	-2.35372919962656E-12	-2.5407805267492E-12	-2.64989380090407E-12	-3.69426371067214E-12	-2.83694512802671E-12	-3.46044955176884E-12	-3.14869733989778E-12	-4.28659291322717E-12	-4.05277875432387E-12	-2.60313096912341E-12	-3.53838760473661E-12	-3.14869733989778E-12	-2.89929557040092E-12
0.01452	-2.71224424327828E-12	-3.2733982246462E-12	-2.52519291615564E-12	-2.5407805267492E-12	-2.8057699068396E-12	-2.68106902209118E-12	-3.58515043651727E-12	-2.71224424327828E-12	-3.36692388820752E-12	-2.93047079158803E-12	-4.14630441788519E-12	-3.72543893185925E-12	-2.66548141149762E-12	-3.5072123835495E-12	-3.2733982246462E-12	-3.0084088445558E-12
0.01454	-3.07075928693001E-12	-3.25781061405265E-12	-2.71224424327828E-12	-2.8057699068396E-12	-2.91488318099448E-12	-2.71224424327828E-12	-3.33574866702042E-12	-2.72783185387184E-12	-3.46044955176884E-12	-2.69665663268473E-12	-3.78778937423346E-12	-3.28898583523976E-12	-2.75900707505894E-12	-3.35133627761397E-12	-3.22663539286554E-12	-3.16428495049133E-12
0.01456	-3.13310972930422E-12	-3.22663539286554E-12	-2.91488318099448E-12	-3.14869733989778E-12	-2.85253273862026E-12	-2.82135751743316E-12	-3.14869733989778E-12	-2.71224424327828E-12	-3.61632565770438E-12	-2.55636813734275E-12	-3.5072123835495E-12	-3.13310972930422E-12	-2.88370795980737E-12	-3.2733982246462E-12	-3.0395840657429E-12	-3.13310972930422E-12
0.01458	-2.97723362336869E-12	-3.38251149880108E-12	-3.0084088445558E-12	-3.42927433058174E-12	-2.63430619031052E-12	-2.74341946446539E-12	-2.94605840218158E-12	-2.79018229624605E-12	-3.78778937423346E-12	-2.44725486318788E-12	-3.17987256108488E-12	-3.07075928693001E-12	-3.08634689752356E-12	-3.44486194117529E-12	-2.63430619031052E-12	-2.96164601277514E-12
0.0146	-2.74341946446539E-12	-3.5072123835495E-12	-3.17987256108488E-12	-3.63191326829793E-12	-2.29137875725234E-12	-2.63430619031052E-12	-2.7745946856525E-12	-2.85253273862026E-12	-3.91249025898189E-12	-2.29137875725234E-12	-3.14869733989778E-12	-3.11752211871067E-12	-3.28898583523976E-12	-3.66308848948504E-12	-2.01080176656838E-12	-2.82135751743316E-12
0.01462	-2.7745946856525E-12	-3.7098513212657E-12	-3.17987256108488E-12	-3.81896459542057E-12	-2.15109026191036E-12	-2.52519291615564E-12	-2.71224424327828E-12	-3.10193450811712E-12	-3.95925309076255E-12	-2.27579114665879E-12	-3.10193450811712E-12	-3.25781061405265E-12	-3.7410265424528E-12	-3.92807786957544E-12	-1.51199822757468E-12	-2.79018229624605E-12
0.01464	-2.85253273862026E-12	-3.78778937423346E-12	-2.97723362336869E-12	-3.95925309076255E-12	-2.02638937716194E-12	-2.43166725259432E-12	-2.68106902209118E-12	-3.46044955176884E-12	-3.78778937423346E-12	-2.35372919962656E-12	-2.94605840218158E-12	-3.42927433058174E-12	-3.99042831194966E-12	-4.1774796390723E-12	-1.43406017460691E-12	-2.89929557040092E-12
0.01466	-3.02399645514935E-12	-3.7098513212657E-12	-2.64989380090407E-12	-3.78778937423346E-12	-1.91727610300706E-12	-2.338141589033E-12	-2.66548141149762E-12	-3.67867610007859E-12	-3.58515043651727E-12	-2.61871857971696E-12	-2.64989380090407E-12	-3.5072123835495E-12	-4.11512919669808E-12	-4.1774796390723E-12	-1.65228672291666E-12	-3.10193450811712E-12
0.01468	-3.0084088445558E-12	-3.52279999414306E-12	-2.3069663678459E-12	-3.67867610007859E-12	-1.80816282885219E-12	-2.24461592547168E-12	-2.61871857971696E-12	-3.67867610007859E-12	-3.30457344583331E-12	-2.94605840218158E-12	-2.43166725259432E-12	-3.52279999414306E-12	-4.08395397551098E-12	-4.00601592254321E-12	-1.97962654538128E-12	-3.19546017167844E-12
0.0147	-2.79018229624605E-12	-3.36692388820752E-12	-2.44725486318788E-12	-3.4760371623624E-12	-1.66787433351021E-12	-2.35372919962656E-12	-2.5407805267492E-12	-3.41368671998818E-12	-2.99282123396224E-12	-3.28898583523976E-12	-2.41607964200077E-12	-3.63191326829793E-12	-3.86572742720123E-12	-3.77220176363991E-12	-2.16667787250392E-12	-3.17987256108488E-12
0.01472	-2.47843008437498E-12	-3.19546017167844E-12	-2.69665663268473E-12	-3.28898583523976E-12	-1.73022477588442E-12	-2.5719557479363E-12	-2.50960530556209E-12	-3.17987256108488E-12	-2.71224424327828E-12	-3.61632565770438E-12	-2.60313096912341E-12	-3.67867610007859E-12	-3.67867610007859E-12	-3.5072123835495E-12	-2.21344070428458E-12	-3.08634689752356E-12
0.01474	-2.08873981953615E-12	-3.0395840657429E-12	-2.97723362336869E-12	-3.07075928693001E-12	-1.90168849241351E-12	-2.97723362336869E-12	-2.43166725259432E-12	-2.89929557040092E-12	-2.55636813734275E-12	-3.943665480169E-12	-2.89929557040092E-12	-3.63191326829793E-12	-3.63191326829793E-12	-3.28898583523976E-12	-2.16667787250392E-12	-3.10193450811712E-12
0.01476	-1.77698760766508E-12	-2.99282123396224E-12	-3.19546017167844E-12	-2.85253273862026E-12	-2.32255397843945E-12	-3.28898583523976E-12	-2.3069663678459E-12	-2.74341946446539E-12	-2.46284247378143E-12	-4.19306724966585E-12	-3.16428495049133E-12	-3.39809910939463E-12	-3.53838760473661E-12	-3.22663539286554E-12	-2.01080176656838E-12	-3.17987256108488E-12
0.01478	-1.68346194410376E-12	-3.10193450811712E-12	-3.21104778227199E-12	-2.61871857971696E-12	-2.66548141149762E-12	-3.44486194117529E-12	-2.15109026191036E-12	-2.5719557479363E-12	-2.61871857971696E-12	-4.33335574500783E-12	-3.22663539286554E-12	-3.14869733989778E-12	-3.46044955176884E-12	-3.21104778227199E-12	-1.99521415597483E-12	-3.17987256108488E-12
0.0148	-1.82375043944574E-12	-3.42927433058174E-12	-3.16428495049133E-12	-2.63430619031052E-12	-3.0084088445558E-12	-3.5072123835495E-12	-2.04197698775549E-12	-2.58754335852986E-12	-2.79018229624605E-12	-4.31776813441428E-12	-3.2733982246462E-12	-2.97723362336869E-12	-3.39809910939463E-12	-3.21104778227199E-12	-2.18226548309747E-12	-3.30457344583331E-12
0.01482	-2.15109026191036E-12	-3.75661415304636E-12	-3.05517167633646E-12	-2.82135751743316E-12	-3.19546017167844E-12	-3.41368671998818E-12	-2.0731522089426E-12	-2.71224424327828E-12	-2.94605840218158E-12	-4.28659291322717E-12	-3.21104778227199E-12	-3.0084088445558E-12	-3.32016105642686E-12	-3.25781061405265E-12	-2.49401769496854E-12	-3.32016105642686E-12
0.01484	-2.40049203140722E-12	-3.91249025898189E-12	-2.83694512802671E-12	-3.11752211871067E-12	-3.10193450811712E-12	-3.41368671998818E-12	-2.19785309369102E-12	-3.10193450811712E-12	-2.93047079158803E-12	-4.16189202847874E-12	-3.21104778227199E-12	-3.19546017167844E-12	-3.25781061405265E-12	-3.21104778227199E-12	-2.68106902209118E-12	-3.22663539286554E-12
0.01486	-2.60313096912341E-12	-3.77220176363991E-12	-2.75900707505894E-12	-3.36692388820752E-12	-2.79018229624605E-12	-3.33574866702042E-12	-2.50960530556209E-12	-3.49162477295595E-12	-2.85253273862026E-12	-4.06836636491742E-12	-3.19546017167844E-12	-3.39809910939463E-12	-3.30457344583331E-12	-3.25781061405265E-12	-2.82135751743316E-12	-3.02399645514935E-12
0.01488	-2.71224424327828E-12	-3.28898583523976E-12	-2.60313096912341E-12	-3.55397521533016E-12	-2.338141589033E-12	-3.41368671998818E-12	-2.82135751743316E-12	-3.92807786957544E-12	-2.88370795980737E-12	-3.9748407013561E-12	-3.16428495049133E-12	-3.42927433058174E-12	-3.4760371623624E-12	-3.30457344583331E-12	-2.96164601277514E-12	-2.89929557040092E-12
0.0149	-2.96164601277514E-12	-2.74341946446539E-12	-2.38490442081366E-12	-3.55397521533016E-12	-1.93286371360062E-12	-3.56956282592372E-12	-3.21104778227199E-12	-4.11512919669808E-12	-3.02399645514935E-12	-3.7098513212657E-12	-3.19546017167844E-12	-3.41368671998818E-12	-3.72543893185925E-12	-3.36692388820752E-12	-3.08634689752356E-12	-2.94605840218158E-12
0.01492	-3.13310972930422E-12	-2.47843008437498E-12	-2.18226548309747E-12	-3.42927433058174E-12	-1.69904955469732E-12	-3.61632565770438E-12	-3.63191326829793E-12	-3.943665480169E-12	-3.07075928693001E-12	-3.32016105642686E-12	-3.05517167633646E-12	-3.41368671998818E-12	-3.95925309076255E-12	-3.38251149880108E-12	-3.28898583523976E-12	-3.22663539286554E-12
0.01494	-3.22663539286554E-12	-2.41607964200077E-12	-2.18226548309747E-12	-3.36692388820752E-12	-1.90168849241351E-12	-3.60073804711082E-12	-3.95925309076255E-12	-3.44486194117529E-12	-3.11752211871067E-12	-3.05517167633646E-12	-2.91488318099448E-12	-3.5072123835495E-12	-4.02160353313676E-12	-3.38251149880108E-12	-3.5072123835495E-12	-3.58515043651727E-12
0.01496	-3.28898583523976E-12	-2.38490442081366E-12	-2.22902831487813E-12	-3.19546017167844E-12	-2.16667787250392E-12	-3.33574866702042E-12	-4.06836636491742E-12	-2.93047079158803E-12	-2.96164601277514E-12	-2.96164601277514E-12	-2.8057699068396E-12	-3.63191326829793E-12	-3.89690264838834E-12	-3.46044955176884E-12	-3.60073804711082E-12	-3.89690264838834E-12
0.01498	-3.39809910939463E-12	-2.44725486318788E-12	-2.49401769496854E-12	-3.10193450811712E-12	-2.61871857971696E-12	-2.93047079158803E-12	-4.09954158610453E-12	-2.64989380090407E-12	-2.74341946446539E-12	-3.02399645514935E-12	-2.71224424327828E-12	-3.69426371067214E-12	-3.69426371067214E-12	-3.7098513212657E-12	-3.42927433058174E-12	-4.00601592254321E-12
0.015	-3.36692388820752E-12	-2.5719557479363E-12	-2.72783185387184E-12	-3.11752211871067E-12	-2.93047079158803E-12	-2.49401769496854E-12	-4.05277875432387E-12	-2.49401769496854E-12	-2.46284247378143E-12	-3.14869733989778E-12	-2.8057699068396E-12	-3.7410265424528E-12	-3.46044955176884E-12	-3.943665480169E-12	-2.99282123396224E-12	-3.95925309076255E-12
0.01502	-3.36692388820752E-12	-2.68106902209118E-12	-2.99282123396224E-12	-3.19546017167844E-12	-3.10193450811712E-12	-2.19785309369102E-12	-3.83455220601412E-12	-2.52519291615564E-12	-2.15109026191036E-12	-3.32016105642686E-12	-3.0084088445558E-12	-3.80337698482702E-12	-3.41368671998818E-12	-4.09954158610453E-12	-2.49401769496854E-12	-3.80337698482702E-12
0.01504	-3.32016105642686E-12	-2.83694512802671E-12	-3.33574866702042E-12	-3.32016105642686E-12	-3.13310972930422E-12	-2.08873981953615E-12	-3.5072123835495E-12	-2.74341946446539E-12	-1.8393380500393E-12	-3.42927433058174E-12	-3.16428495049133E-12	-3.72543893185925E-12	-3.44486194117529E-12	-4.03719114373032E-12	-2.18226548309747E-12	-3.39809910939463E-12
0.01506	-3.25781061405265E-12	-2.99282123396224E-12	-3.83455220601412E-12	-3.5072123835495E-12	-3.02399645514935E-12	-2.19785309369102E-12	-3.11752211871067E-12	-2.96164601277514E-12	-1.66787433351021E-12	-3.5072123835495E-12	-3.38251149880108E-12	-3.58515043651727E-12	-3.42927433058174E-12	-3.95925309076255E-12	-1.96403893478772E-12	-2.96164601277514E-12
0.01508	-3.21104778227199E-12	-3.10193450811712E-12	-3.9748407013561E-12	-3.67867610007859E-12	-2.83694512802671E-12	-2.52519291615564E-12	-2.66548141149762E-12	-3.08634689752356E-12	-1.73022477588442E-12	-3.63191326829793E-12	-3.36692388820752E-12	-3.56956282592372E-12	-3.22663539286554E-12	-3.91249025898189E-12	-1.8705132712264E-12	-2.5407805267492E-12
0.0151	-3.08634689752356E-12	-3.21104778227199E-12	-3.89690264838834E-12	-3.61632565770438E-12	-2.75900707505894E-12	-2.72783185387184E-12	-2.24461592547168E-12	-3.0395840657429E-12	-1.99521415597483E-12	-3.7098513212657E-12	-3.2733982246462E-12	-3.60073804711082E-12	-2.99282123396224E-12	-3.943665480169E-12	-1.74581238647798E-12	-2.29137875725234E-12
0.01512	-2.89929557040092E-12	-3.22663539286554E-12	-3.60073804711082E-12	-3.42927433058174E-12	-2.83694512802671E-12	-2.83694512802671E-12	-1.93286371360062E-12	-2.89929557040092E-12	-2.47843008437498E-12	-3.80337698482702E-12	-3.13310972930422E-12	-3.64750087889148E-12	-2.82135751743316E-12	-3.9748407013561E-12	-1.74581238647798E-12	-2.338141589033E-12
0.01514	-2.71224424327828E-12	-3.33574866702042E-12	-3.10193450811712E-12	-3.14869733989778E-12	-2.97723362336869E-12	-3.0084088445558E-12	-1.82375043944574E-12	-2.68106902209118E-12	-3.11752211871067E-12	-3.86572742720123E-12	-3.22663539286554E-12	-3.69426371067214E-12	-2.71224424327828E-12	-3.91249025898189E-12	-2.05756459834904E-12	-2.52519291615564E-12
0.01516	-2.68106902209118E-12	-3.41368671998818E-12	-2.64989380090407E-12	-2.83694512802671E-12	-3.14869733989778E-12	-3.19546017167844E-12	-1.82375043944574E-12	-2.49401769496854E-12	-3.56956282592372E-12	-3.86572742720123E-12	-3.44486194117529E-12	-3.83455220601412E-12	-2.83694512802671E-12	-3.85013981660768E-12	-2.40049203140722E-12	-2.83694512802671E-12
0.01518	-2.69665663268473E-12	-3.4760371623624E-12	-2.3069663678459E-12	-2.52519291615564E-12	-3.11752211871067E-12	-3.21104778227199E-12	-1.96403893478772E-12	-2.61871857971696E-12	-3.75661415304636E-12	-3.9748407013561E-12	-3.67867610007859E-12	-3.88131503779478E-12	-3.14869733989778E-12	-3.7410265424528E-12	-2.82135751743316E-12	-2.97723362336869E-12
0.0152	-2.93047079158803E-12	-3.52279999414306E-12	-2.02638937716194E-12	-2.5407805267492E-12	-2.85253273862026E-12	-3.19546017167844E-12	-2.24461592547168E-12	-2.91488318099448E-12	-3.66308848948504E-12	-4.14630441788519E-12	-3.943665480169E-12	-3.83455220601412E-12	-3.52279999414306E-12	-3.64750087889148E-12	-3.05517167633646E-12	-3.0395840657429E-12
0.01522	-3.08634689752356E-12	-3.52279999414306E-12	-1.94845132419417E-12	-2.79018229624605E-12	-2.60313096912341E-12	-3.13310972930422E-12	-2.44725486318788E-12	-3.39809910939463E-12	-3.39809910939463E-12	-4.28659291322717E-12	-4.14630441788519E-12	-3.81896459542057E-12	-3.81896459542057E-12	-3.60073804711082E-12	-3.0395840657429E-12	-2.93047079158803E-12
0.01524	-3.08634689752356E-12	-3.41368671998818E-12	-2.11991504072326E-12	-3.33574866702042E-12	-2.29137875725234E-12	-2.88370795980737E-12	-2.69665663268473E-12	-3.91249025898189E-12	-3.02399645514935E-12	-4.30218052382072E-12	-4.22424247085296E-12	-3.85013981660768E-12	-3.86572742720123E-12	-3.56956282592372E-12	-2.71224424327828E-12	-2.82135751743316E-12
0.01526	-3.02399645514935E-12	-3.41368671998818E-12	-2.60313096912341E-12	-3.943665480169E-12	-2.0731522089426E-12	-2.63430619031052E-12	-2.88370795980737E-12	-4.23983008144651E-12	-2.69665663268473E-12	-4.22424247085296E-12	-4.08395397551098E-12	-3.92807786957544E-12	-3.66308848948504E-12	-3.58515043651727E-12	-2.35372919962656E-12	-2.8057699068396E-12
0.01528	-2.72783185387184E-12	-3.38251149880108E-12	-3.14869733989778E-12	-4.44246901916271E-12	-1.97962654538128E-12	-2.35372919962656E-12	-3.0084088445558E-12	-4.25541769204006E-12	-2.55636813734275E-12	-4.05277875432387E-12	-3.85013981660768E-12	-3.77220176363991E-12	-3.2733982246462E-12	-3.60073804711082E-12	-1.96403893478772E-12	-2.83694512802671E-12
0.0153	-2.5719557479363E-12	-3.38251149880108E-12	-3.49162477295595E-12	-4.78539645222088E-12	-1.93286371360062E-12	-2.05756459834904E-12	-3.02399645514935E-12	-3.91249025898189E-12	-2.5719557479363E-12	-3.943665480169E-12	-3.58515043651727E-12	-3.63191326829793E-12	-3.05517167633646E-12	-3.7410265424528E-12	-1.90168849241351E-12	-2.97723362336869E-12
0.01532	-2.46284247378143E-12	-3.30457344583331E-12	-3.7098513212657E-12	-4.67628317806601E-12	-1.96403893478772E-12	-1.82375043944574E-12	-3.08634689752356E-12	-3.16428495049133E-12	-2.82135751743316E-12	-3.75661415304636E-12	-3.35133627761397E-12	-3.53838760473661E-12	-3.11752211871067E-12	-3.85013981660768E-12	-1.99521415597483E-12	-2.94605840218158E-12
0.01534	-2.58754335852986E-12	-3.08634689752356E-12	-3.75661415304636E-12	-4.36453096619494E-12	-1.99521415597483E-12	-1.62111150172955E-12	-2.93047079158803E-12	-2.41607964200077E-12	-3.14869733989778E-12	-3.39809910939463E-12	-3.28898583523976E-12	-3.42927433058174E-12	-3.32016105642686E-12	-3.7410265424528E-12	-2.13550265131681E-12	-2.86812034921382E-12
0.01536	-2.74341946446539E-12	-2.88370795980737E-12	-3.72543893185925E-12	-3.86572742720123E-12	-2.11991504072326E-12	-1.51199822757468E-12	-2.74341946446539E-12	-1.88610088181996E-12	-3.60073804711082E-12	-3.0084088445558E-12	-3.46044955176884E-12	-3.39809910939463E-12	-3.53838760473661E-12	-3.38251149880108E-12	-2.24461592547168E-12	-2.83694512802671E-12
0.01538	-3.08634689752356E-12	-2.75900707505894E-12	-3.60073804711082E-12	-3.32016105642686E-12	-2.22902831487813E-12	-1.57434866994889E-12	-2.5407805267492E-12	-1.69904955469732E-12	-3.92807786957544E-12	-2.97723362336869E-12	-3.81896459542057E-12	-3.55397521533016E-12	-3.58515043651727E-12	-2.86812034921382E-12	-2.27579114665879E-12	-2.93047079158803E-12
0.0154	-3.2733982246462E-12	-2.83694512802671E-12	-3.56956282592372E-12	-2.82135751743316E-12	-2.47843008437498E-12	-1.71463716529087E-12	-2.32255397843945E-12	-1.69904955469732E-12	-4.08395397551098E-12	-3.2422230034591E-12	-4.08395397551098E-12	-3.66308848948504E-12	-3.49162477295595E-12	-2.58754335852986E-12	-2.32255397843945E-12	-3.13310972930422E-12
0.01542	-3.28898583523976E-12	-3.11752211871067E-12	-3.46044955176884E-12	-2.66548141149762E-12	-2.68106902209118E-12	-2.02638937716194E-12	-2.27579114665879E-12	-1.80816282885219E-12	-3.943665480169E-12	-3.64750087889148E-12	-4.36453096619494E-12	-3.75661415304636E-12	-3.36692388820752E-12	-2.61871857971696E-12	-2.32255397843945E-12	-3.28898583523976E-12
0.01544	-3.14869733989778E-12	-3.35133627761397E-12	-3.21104778227199E-12	-2.89929557040092E-12	-2.8057699068396E-12	-2.35372919962656E-12	-2.38490442081366E-12	-1.97962654538128E-12	-3.72543893185925E-12	-3.89690264838834E-12	-4.34894335560138E-12	-3.49162477295595E-12	-3.28898583523976E-12	-2.89929557040092E-12	-2.35372919962656E-12	-3.19546017167844E-12
0.01546	-2.94605840218158E-12	-3.42927433058174E-12	-3.05517167633646E-12	-3.42927433058174E-12	-2.82135751743316E-12	-2.79018229624605E-12	-2.63430619031052E-12	-2.16667787250392E-12	-3.41368671998818E-12	-3.89690264838834E-12	-4.27100530263362E-12	-3.07075928693001E-12	-3.38251149880108E-12	-3.14869733989778E-12	-2.41607964200077E-12	-3.11752211871067E-12
0.01548	-2.8057699068396E-12	-3.25781061405265E-12	-2.88370795980737E-12	-4.1774796390723E-12	-2.5407805267492E-12	-3.05517167633646E-12	-2.83694512802671E-12	-2.22902831487813E-12	-3.25781061405265E-12	-3.75661415304636E-12	-4.05277875432387E-12	-2.7745946856525E-12	-3.55397521533016E-12	-3.38251149880108E-12	-2.50960530556209E-12	-2.97723362336869E-12
0.0155	-2.93047079158803E-12	-3.0395840657429E-12	-2.74341946446539E-12	-4.62952034628535E-12	-2.35372919962656E-12	-3.10193450811712E-12	-2.91488318099448E-12	-2.27579114665879E-12	-3.11752211871067E-12	-3.5072123835495E-12	-3.80337698482702E-12	-2.69665663268473E-12	-3.7098513212657E-12	-3.49162477295595E-12	-2.46284247378143E-12	-2.89929557040092E-12
0.01552	-3.2733982246462E-12	-2.72783185387184E-12	-2.82135751743316E-12	-4.61393273569179E-12	-2.08873981953615E-12	-3.10193450811712E-12	-3.0084088445558E-12	-2.16667787250392E-12	-3.14869733989778E-12	-3.30457344583331E-12	-3.53838760473661E-12	-2.96164601277514E-12	-3.72543893185925E-12	-3.5072123835495E-12	-2.43166725259432E-12	-2.88370795980737E-12
0.01554	-3.58515043651727E-12	-2.46284247378143E-12	-2.96164601277514E-12	-4.22424247085296E-12	-2.02638937716194E-12	-2.96164601277514E-12	-3.13310972930422E-12	-2.15109026191036E-12	-3.10193450811712E-12	-3.07075928693001E-12	-3.33574866702042E-12	-3.32016105642686E-12	-3.55397521533016E-12	-3.53838760473661E-12	-2.41607964200077E-12	-3.10193450811712E-12
0.01556	-3.83455220601412E-12	-2.21344070428458E-12	-3.13310972930422E-12	-3.64750087889148E-12	-2.1043274301297E-12	-2.72783185387184E-12	-3.22663539286554E-12	-2.16667787250392E-12	-3.10193450811712E-12	-2.94605840218158E-12	-3.33574866702042E-12	-3.52279999414306E-12	-3.2733982246462E-12	-3.58515043651727E-12	-2.50960530556209E-12	-3.36692388820752E-12
0.01558	-3.91249025898189E-12	-2.15109026191036E-12	-3.13310972930422E-12	-3.21104778227199E-12	-2.38490442081366E-12	-2.58754335852986E-12	-3.25781061405265E-12	-2.36931681022011E-12	-2.96164601277514E-12	-2.94605840218158E-12	-3.36692388820752E-12	-3.61632565770438E-12	-2.93047079158803E-12	-3.7098513212657E-12	-2.63430619031052E-12	-3.61632565770438E-12
0.0156	-3.72543893185925E-12	-2.08873981953615E-12	-2.93047079158803E-12	-3.16428495049133E-12	-2.61871857971696E-12	-2.41607964200077E-12	-3.33574866702042E-12	-2.63430619031052E-12	-2.96164601277514E-12	-3.05517167633646E-12	-3.32016105642686E-12	-3.66308848948504E-12	-2.75900707505894E-12	-3.80337698482702E-12	-2.82135751743316E-12	-3.75661415304636E-12
0.01562	-3.35133627761397E-12	-2.19785309369102E-12	-2.68106902209118E-12	-3.38251149880108E-12	-2.75900707505894E-12	-2.47843008437498E-12	-3.42927433058174E-12	-2.86812034921382E-12	-3.02399645514935E-12	-3.2422230034591E-12	-3.19546017167844E-12	-3.56956282592372E-12	-2.69665663268473E-12	-4.03719114373032E-12	-2.94605840218158E-12	-3.83455220601412E-12
0.01564	-2.93047079158803E-12	-2.43166725259432E-12	-2.49401769496854E-12	-3.77220176363991E-12	-2.7745946856525E-12	-2.69665663268473E-12	-3.42927433058174E-12	-2.96164601277514E-12	-3.22663539286554E-12	-3.38251149880108E-12	-3.02399645514935E-12	-3.61632565770438E-12	-3.0084088445558E-12	-4.25541769204006E-12	-2.97723362336869E-12	-3.7098513212657E-12
0.01566	-2.5719557479363E-12	-2.55636813734275E-12	-2.50960530556209E-12	-3.943665480169E-12	-2.63430619031052E-12	-3.11752211871067E-12	-3.33574866702042E-12	-3.0084088445558E-12	-3.49162477295595E-12	-3.30457344583331E-12	-2.93047079158803E-12	-3.81896459542057E-12	-3.30457344583331E-12	-4.33335574500783E-12	-2.83694512802671E-12	-3.58515043651727E-12
0.01568	-2.49401769496854E-12	-2.74341946446539E-12	-2.86812034921382E-12	-3.81896459542057E-12	-2.41607964200077E-12	-3.56956282592372E-12	-3.14869733989778E-12	-3.11752211871067E-12	-3.7410265424528E-12	-3.07075928693001E-12	-2.86812034921382E-12	-4.14630441788519E-12	-3.61632565770438E-12	-4.25541769204006E-12	-2.66548141149762E-12	-3.52279999414306E-12
0.0157	-2.47843008437498E-12	-2.88370795980737E-12	-3.41368671998818E-12	-3.4760371623624E-12	-2.18226548309747E-12	-3.88131503779478E-12	-3.0395840657429E-12	-3.19546017167844E-12	-3.943665480169E-12	-2.85253273862026E-12	-3.02399645514935E-12	-4.2086548602594E-12	-3.85013981660768E-12	-4.14630441788519E-12	-2.50960530556209E-12	-3.49162477295595E-12
0.01572	-2.47843008437498E-12	-2.91488318099448E-12	-3.7410265424528E-12	-2.99282123396224E-12	-1.91727610300706E-12	-3.9748407013561E-12	-2.82135751743316E-12	-3.41368671998818E-12	-3.88131503779478E-12	-2.82135751743316E-12	-3.17987256108488E-12	-4.16189202847874E-12	-3.88131503779478E-12	-3.9748407013561E-12	-2.55636813734275E-12	-3.46044955176884E-12
0.01574	-2.41607964200077E-12	-2.74341946446539E-12	-3.72543893185925E-12	-2.52519291615564E-12	-1.85492566063285E-12	-3.83455220601412E-12	-2.64989380090407E-12	-3.7098513212657E-12	-3.64750087889148E-12	-2.91488318099448E-12	-3.28898583523976E-12	-4.19306724966585E-12	-3.69426371067214E-12	-3.78778937423346E-12	-2.85253273862026E-12	-3.2733982246462E-12
0.01576	-2.38490442081366E-12	-2.71224424327828E-12	-3.66308848948504E-12	-2.1043274301297E-12	-1.93286371360062E-12	-3.72543893185925E-12	-2.35372919962656E-12	-3.83455220601412E-12	-3.21104778227199E-12	-3.10193450811712E-12	-3.2422230034591E-12	-4.14630441788519E-12	-3.41368671998818E-12	-3.7098513212657E-12	-3.2422230034591E-12	-2.97723362336869E-12
0.01578	-2.41607964200077E-12	-2.89929557040092E-12	-3.61632565770438E-12	-1.80816282885219E-12	-2.04197698775549E-12	-3.66308848948504E-12	-2.29137875725234E-12	-3.92807786957544E-12	-2.91488318099448E-12	-3.33574866702042E-12	-3.11752211871067E-12	-4.1774796390723E-12	-3.16428495049133E-12	-3.58515043651727E-12	-3.69426371067214E-12	-2.69665663268473E-12
0.0158	-2.44725486318788E-12	-3.14869733989778E-12	-3.60073804711082E-12	-1.79257521825864E-12	-2.15109026191036E-12	-3.63191326829793E-12	-2.338141589033E-12	-3.77220176363991E-12	-2.72783185387184E-12	-3.4760371623624E-12	-2.94605840218158E-12	-4.38011857678849E-12	-3.08634689752356E-12	-3.60073804711082E-12	-4.2086548602594E-12	-2.43166725259432E-12
0.01582	-2.49401769496854E-12	-3.61632565770438E-12	-3.67867610007859E-12	-1.99521415597483E-12	-2.24461592547168E-12	-3.52279999414306E-12	-2.46284247378143E-12	-3.58515043651727E-12	-2.75900707505894E-12	-3.56956282592372E-12	-2.99282123396224E-12	-4.47364424034981E-12	-3.05517167633646E-12	-3.53838760473661E-12	-4.52040707213047E-12	-2.41607964200077E-12
0.01584	-2.63430619031052E-12	-4.05277875432387E-12	-3.80337698482702E-12	-2.26020353606524E-12	-2.36931681022011E-12	-3.35133627761397E-12	-2.55636813734275E-12	-3.25781061405265E-12	-2.82135751743316E-12	-3.55397521533016E-12	-3.17987256108488E-12	-4.34894335560138E-12	-3.21104778227199E-12	-3.66308848948504E-12	-4.42688140856915E-12	-2.64989380090407E-12
0.01586	-2.69665663268473E-12	-4.33335574500783E-12	-3.943665480169E-12	-2.61871857971696E-12	-2.66548141149762E-12	-3.19546017167844E-12	-2.60313096912341E-12	-2.79018229624605E-12	-2.96164601277514E-12	-3.5072123835495E-12	-3.41368671998818E-12	-4.19306724966585E-12	-3.5072123835495E-12	-3.78778937423346E-12	-3.91249025898189E-12	-3.0395840657429E-12
0.01588	-2.89929557040092E-12	-4.27100530263362E-12	-4.00601592254321E-12	-3.14869733989778E-12	-2.96164601277514E-12	-2.99282123396224E-12	-2.66548141149762E-12	-2.55636813734275E-12	-3.14869733989778E-12	-3.22663539286554E-12	-3.4760371623624E-12	-4.05277875432387E-12	-3.78778937423346E-12	-3.9748407013561E-12	-3.25781061405265E-12	-3.32016105642686E-12
0.0159	-3.16428495049133E-12	-3.9748407013561E-12	-3.89690264838834E-12	-3.66308848948504E-12	-3.38251149880108E-12	-2.97723362336869E-12	-2.68106902209118E-12	-2.43166725259432E-12	-3.02399645514935E-12	-3.0084088445558E-12	-3.32016105642686E-12	-4.02160353313676E-12	-3.95925309076255E-12	-4.23983008144651E-12	-2.68106902209118E-12	-3.4760371623624E-12
0.01592	-3.4760371623624E-12	-3.55397521533016E-12	-3.66308848948504E-12	-3.943665480169E-12	-3.7098513212657E-12	-2.99282123396224E-12	-2.41607964200077E-12	-2.50960530556209E-12	-2.83694512802671E-12	-2.75900707505894E-12	-3.08634689752356E-12	-4.05277875432387E-12	-3.89690264838834E-12	-4.42688140856915E-12	-2.27579114665879E-12	-3.36692388820752E-12
0.01594	-3.77220176363991E-12	-3.17987256108488E-12	-3.53838760473661E-12	-4.05277875432387E-12	-3.80337698482702E-12	-3.05517167633646E-12	-2.13550265131681E-12	-2.71224424327828E-12	-2.61871857971696E-12	-2.63430619031052E-12	-2.89929557040092E-12	-4.02160353313676E-12	-3.78778937423346E-12	-4.45805662975626E-12	-2.13550265131681E-12	-3.41368671998818E-12
0.01596	-3.80337698482702E-12	-2.94605840218158E-12	-3.36692388820752E-12	-3.95925309076255E-12	-3.61632565770438E-12	-3.10193450811712E-12	-1.90168849241351E-12	-2.89929557040092E-12	-2.5407805267492E-12	-2.5719557479363E-12	-2.91488318099448E-12	-3.9748407013561E-12	-3.64750087889148E-12	-4.22424247085296E-12	-2.1043274301297E-12	-3.53838760473661E-12
0.01598	-3.72543893185925E-12	-2.91488318099448E-12	-3.25781061405265E-12	-3.77220176363991E-12	-3.2422230034591E-12	-2.97723362336869E-12	-2.08873981953615E-12	-2.91488318099448E-12	-2.58754335852986E-12	-2.68106902209118E-12	-3.05517167633646E-12	-3.88131503779478E-12	-3.61632565770438E-12	-4.03719114373032E-12	-2.29137875725234E-12	-3.64750087889148E-12
0.016	-3.77220176363991E-12	-3.02399645514935E-12	-3.16428495049133E-12	-3.36692388820752E-12	-2.63430619031052E-12	-2.79018229624605E-12	-2.49401769496854E-12	-2.8057699068396E-12	-2.72783185387184E-12	-2.93047079158803E-12	-3.28898583523976E-12	-3.81896459542057E-12	-3.64750087889148E-12	-3.92807786957544E-12	-2.55636813734275E-12	-3.64750087889148E-12
0.01602	-3.9748407013561E-12	-3.14869733989778E-12	-3.16428495049133E-12	-3.05517167633646E-12	-1.97962654538128E-12	-2.66548141149762E-12	-2.85253273862026E-12	-2.60313096912341E-12	-2.82135751743316E-12	-3.21104778227199E-12	-3.38251149880108E-12	-4.00601592254321E-12	-3.67867610007859E-12	-4.05277875432387E-12	-2.7745946856525E-12	-3.4760371623624E-12
0.01604	-4.23983008144651E-12	-3.30457344583331E-12	-3.25781061405265E-12	-2.83694512802671E-12	-1.57434866994889E-12	-2.60313096912341E-12	-3.02399645514935E-12	-2.46284247378143E-12	-2.72783185387184E-12	-3.33574866702042E-12	-3.30457344583331E-12	-4.22424247085296E-12	-3.66308848948504E-12	-4.27100530263362E-12	-2.94605840218158E-12	-3.11752211871067E-12
0.01606	-4.4112937979756E-12	-3.30457344583331E-12	-3.42927433058174E-12	-2.86812034921382E-12	-1.6366991123231E-12	-2.64989380090407E-12	-2.75900707505894E-12	-2.35372919962656E-12	-2.50960530556209E-12	-3.32016105642686E-12	-3.0395840657429E-12	-4.44246901916271E-12	-3.56956282592372E-12	-4.50481946153692E-12	-3.0395840657429E-12	-2.72783185387184E-12
0.01608	-4.6451079568789E-12	-3.30457344583331E-12	-3.56956282592372E-12	-3.25781061405265E-12	-2.05756459834904E-12	-2.5719557479363E-12	-2.38490442081366E-12	-2.27579114665879E-12	-2.338141589033E-12	-3.30457344583331E-12	-2.7745946856525E-12	-4.53599468272403E-12	-3.55397521533016E-12	-4.55158229331758E-12	-3.10193450811712E-12	-2.3069663678459E-12
0.0161	-4.69187078865956E-12	-3.2422230034591E-12	-3.75661415304636E-12	-3.64750087889148E-12	-2.61871857971696E-12	-2.46284247378143E-12	-1.8705132712264E-12	-2.15109026191036E-12	-2.26020353606524E-12	-3.2422230034591E-12	-2.5407805267492E-12	-4.61393273569179E-12	-3.39809910939463E-12	-4.44246901916271E-12	-3.21104778227199E-12	-2.15109026191036E-12
0.01612	-4.67628317806601E-12	-3.10193450811712E-12	-3.88131503779478E-12	-4.02160353313676E-12	-3.05517167633646E-12	-2.61871857971696E-12	-1.6366991123231E-12	-2.1043274301297E-12	-2.22902831487813E-12	-3.17987256108488E-12	-2.50960530556209E-12	-4.42688140856915E-12	-3.14869733989778E-12	-4.28659291322717E-12	-3.17987256108488E-12	-2.13550265131681E-12
0.01614	-4.53599468272403E-12	-2.86812034921382E-12	-4.02160353313676E-12	-4.30218052382072E-12	-3.35133627761397E-12	-2.82135751743316E-12	-1.76139999707153E-12	-2.15109026191036E-12	-2.36931681022011E-12	-3.32016105642686E-12	-2.86812034921382E-12	-4.25541769204006E-12	-2.85253273862026E-12	-4.13071680729164E-12	-3.11752211871067E-12	-2.41607964200077E-12
0.01616	-4.2086548602594E-12	-2.58754335852986E-12	-4.22424247085296E-12	-4.42688140856915E-12	-3.42927433058174E-12	-3.02399645514935E-12	-2.05756459834904E-12	-2.16667787250392E-12	-2.79018229624605E-12	-3.4760371623624E-12	-3.32016105642686E-12	-3.89690264838834E-12	-2.5407805267492E-12	-3.99042831194966E-12	-2.85253273862026E-12	-2.69665663268473E-12
0.01618	-3.72543893185925E-12	-2.35372919962656E-12	-4.38011857678849E-12	-4.50481946153692E-12	-3.2733982246462E-12	-2.99282123396224E-12	-2.66548141149762E-12	-2.15109026191036E-12	-3.10193450811712E-12	-3.56956282592372E-12	-3.63191326829793E-12	-3.67867610007859E-12	-2.29137875725234E-12	-3.943665480169E-12	-2.8057699068396E-12	-2.83694512802671E-12
0.0162	-3.13310972930422E-12	-2.08873981953615E-12	-4.45805662975626E-12	-4.4112937979756E-12	-2.94605840218158E-12	-2.60313096912341E-12	-3.32016105642686E-12	-2.1043274301297E-12	-3.35133627761397E-12	-3.5072123835495E-12	-3.67867610007859E-12	-3.49162477295595E-12	-2.18226548309747E-12	-3.92807786957544E-12	-2.79018229624605E-12	-2.94605840218158E-12
0.01622	-2.74341946446539E-12	-1.97962654538128E-12	-4.38011857678849E-12	-4.11512919669808E-12	-2.69665663268473E-12	-2.18226548309747E-12	-3.80337698482702E-12	-2.01080176656838E-12	-3.44486194117529E-12	-3.33574866702042E-12	-3.38251149880108E-12	-3.55397521533016E-12	-2.16667787250392E-12	-4.00601592254321E-12	-2.94605840218158E-12	-2.85253273862026E-12
0.01624	-2.69665663268473E-12	-2.18226548309747E-12	-4.16189202847874E-12	-3.66308848948504E-12	-2.52519291615564E-12	-1.74581238647798E-12	-4.05277875432387E-12	-1.90168849241351E-12	-3.36692388820752E-12	-3.13310972930422E-12	-2.83694512802671E-12	-3.64750087889148E-12	-2.36931681022011E-12	-4.16189202847874E-12	-3.2733982246462E-12	-2.89929557040092E-12
0.01626	-3.0084088445558E-12	-2.69665663268473E-12	-3.85013981660768E-12	-3.22663539286554E-12	-2.35372919962656E-12	-1.68346194410376E-12	-4.2086548602594E-12	-1.91727610300706E-12	-3.32016105642686E-12	-3.02399645514935E-12	-2.3069663678459E-12	-3.91249025898189E-12	-2.50960530556209E-12	-4.16189202847874E-12	-3.66308848948504E-12	-3.05517167633646E-12
0.01628	-3.46044955176884E-12	-3.32016105642686E-12	-3.33574866702042E-12	-2.82135751743316E-12	-2.3069663678459E-12	-1.88610088181996E-12	-4.05277875432387E-12	-2.16667787250392E-12	-3.33574866702042E-12	-2.99282123396224E-12	-2.05756459834904E-12	-4.11512919669808E-12	-2.5407805267492E-12	-4.03719114373032E-12	-4.03719114373032E-12	-3.25781061405265E-12
0.0163	-3.89690264838834E-12	-3.72543893185925E-12	-2.7745946856525E-12	-2.7745946856525E-12	-2.29137875725234E-12	-2.32255397843945E-12	-3.81896459542057E-12	-2.40049203140722E-12	-3.25781061405265E-12	-3.11752211871067E-12	-2.18226548309747E-12	-4.28659291322717E-12	-2.55636813734275E-12	-3.69426371067214E-12	-4.13071680729164E-12	-3.39809910939463E-12
0.01632	-3.95925309076255E-12	-3.91249025898189E-12	-2.40049203140722E-12	-2.93047079158803E-12	-2.27579114665879E-12	-2.88370795980737E-12	-3.46044955176884E-12	-2.50960530556209E-12	-3.17987256108488E-12	-3.22663539286554E-12	-2.61871857971696E-12	-4.22424247085296E-12	-2.63430619031052E-12	-3.52279999414306E-12	-4.02160353313676E-12	-3.35133627761397E-12
0.01634	-3.66308848948504E-12	-3.86572742720123E-12	-2.15109026191036E-12	-3.22663539286554E-12	-2.338141589033E-12	-3.25781061405265E-12	-3.19546017167844E-12	-2.40049203140722E-12	-3.11752211871067E-12	-3.2733982246462E-12	-3.16428495049133E-12	-4.03719114373032E-12	-2.8057699068396E-12	-3.63191326829793E-12	-3.75661415304636E-12	-3.19546017167844E-12
0.01636	-3.25781061405265E-12	-3.77220176363991E-12	-2.0731522089426E-12	-3.42927433058174E-12	-2.35372919962656E-12	-3.35133627761397E-12	-2.88370795980737E-12	-2.21344070428458E-12	-3.08634689752356E-12	-3.22663539286554E-12	-3.81896459542057E-12	-3.80337698482702E-12	-3.05517167633646E-12	-3.943665480169E-12	-3.53838760473661E-12	-3.02399645514935E-12
0.01638	-2.86812034921382E-12	-3.69426371067214E-12	-2.15109026191036E-12	-3.39809910939463E-12	-2.3069663678459E-12	-3.28898583523976E-12	-2.58754335852986E-12	-2.02638937716194E-12	-3.05517167633646E-12	-3.25781061405265E-12	-4.30218052382072E-12	-3.67867610007859E-12	-3.22663539286554E-12	-4.1774796390723E-12	-3.2422230034591E-12	-2.96164601277514E-12
0.0164	-2.63430619031052E-12	-3.7410265424528E-12	-2.36931681022011E-12	-3.28898583523976E-12	-2.21344070428458E-12	-2.99282123396224E-12	-2.44725486318788E-12	-2.02638937716194E-12	-3.0395840657429E-12	-3.22663539286554E-12	-4.45805662975626E-12	-3.53838760473661E-12	-3.41368671998818E-12	-4.23983008144651E-12	-3.08634689752356E-12	-3.02399645514935E-12
0.01642	-2.5407805267492E-12	-3.81896459542057E-12	-2.58754335852986E-12	-3.07075928693001E-12	-2.29137875725234E-12	-2.71224424327828E-12	-2.50960530556209E-12	-2.19785309369102E-12	-3.08634689752356E-12	-3.21104778227199E-12	-4.22424247085296E-12	-3.44486194117529E-12	-3.5072123835495E-12	-4.13071680729164E-12	-3.13310972930422E-12	-3.21104778227199E-12
0.01644	-2.44725486318788E-12	-3.60073804711082E-12	-2.79018229624605E-12	-2.89929557040092E-12	-2.35372919962656E-12	-2.63430619031052E-12	-2.69665663268473E-12	-2.43166725259432E-12	-3.0395840657429E-12	-3.17987256108488E-12	-3.7098513212657E-12	-3.32016105642686E-12	-3.7410265424528E-12	-3.91249025898189E-12	-3.2733982246462E-12	-3.46044955176884E-12
0.01646	-2.43166725259432E-12	-3.32016105642686E-12	-2.91488318099448E-12	-2.7745946856525E-12	-2.60313096912341E-12	-2.89929557040092E-12	-2.68106902209118E-12	-2.69665663268473E-12	-2.85253273862026E-12	-3.11752211871067E-12	-3.19546017167844E-12	-3.22663539286554E-12	-3.86572742720123E-12	-3.72543893185925E-12	-3.44486194117529E-12	-3.72543893185925E-12
0.01648	-2.32255397843945E-12	-3.0084088445558E-12	-2.93047079158803E-12	-2.71224424327828E-12	-2.89929557040092E-12	-3.35133627761397E-12	-2.61871857971696E-12	-2.88370795980737E-12	-2.5407805267492E-12	-3.10193450811712E-12	-2.71224424327828E-12	-3.14869733989778E-12	-3.943665480169E-12	-3.55397521533016E-12	-3.28898583523976E-12	-4.00601592254321E-12
0.0165	-2.05756459834904E-12	-2.96164601277514E-12	-2.94605840218158E-12	-2.64989380090407E-12	-3.13310972930422E-12	-3.7410265424528E-12	-2.52519291615564E-12	-2.93047079158803E-12	-2.22902831487813E-12	-3.07075928693001E-12	-2.41607964200077E-12	-3.2422230034591E-12	-3.95925309076255E-12	-3.35133627761397E-12	-3.08634689752356E-12	-4.00601592254321E-12
0.01652	-1.93286371360062E-12	-3.0084088445558E-12	-3.08634689752356E-12	-2.66548141149762E-12	-3.39809910939463E-12	-3.81896459542057E-12	-2.5719557479363E-12	-2.82135751743316E-12	-2.11991504072326E-12	-3.16428495049133E-12	-2.36931681022011E-12	-3.32016105642686E-12	-3.99042831194966E-12	-3.2733982246462E-12	-2.83694512802671E-12	-3.89690264838834E-12
0.01654	-2.01080176656838E-12	-3.10193450811712E-12	-3.33574866702042E-12	-2.64989380090407E-12	-3.61632565770438E-12	-3.58515043651727E-12	-2.63430619031052E-12	-2.66548141149762E-12	-2.22902831487813E-12	-3.22663539286554E-12	-2.5407805267492E-12	-3.36692388820752E-12	-3.85013981660768E-12	-3.14869733989778E-12	-2.55636813734275E-12	-3.64750087889148E-12
0.01656	-2.3069663678459E-12	-3.14869733989778E-12	-3.60073804711082E-12	-2.55636813734275E-12	-3.58515043651727E-12	-3.22663539286554E-12	-2.7745946856525E-12	-2.5719557479363E-12	-2.44725486318788E-12	-3.2733982246462E-12	-2.72783185387184E-12	-3.33574866702042E-12	-3.66308848948504E-12	-3.14869733989778E-12	-2.46284247378143E-12	-3.2422230034591E-12
0.01658	-2.69665663268473E-12	-2.97723362336869E-12	-3.80337698482702E-12	-2.3069663678459E-12	-3.60073804711082E-12	-2.91488318099448E-12	-2.79018229624605E-12	-2.5719557479363E-12	-2.8057699068396E-12	-3.14869733989778E-12	-2.96164601277514E-12	-3.25781061405265E-12	-3.41368671998818E-12	-3.14869733989778E-12	-2.55636813734275E-12	-2.94605840218158E-12
0.0166	-2.82135751743316E-12	-2.63430619031052E-12	-3.943665480169E-12	-2.19785309369102E-12	-3.39809910939463E-12	-2.60313096912341E-12	-2.83694512802671E-12	-2.61871857971696E-12	-3.13310972930422E-12	-3.0084088445558E-12	-2.96164601277514E-12	-3.16428495049133E-12	-3.13310972930422E-12	-3.16428495049133E-12	-2.83694512802671E-12	-2.66548141149762E-12
0.01662	-2.82135751743316E-12	-2.32255397843945E-12	-3.86572742720123E-12	-2.18226548309747E-12	-3.25781061405265E-12	-2.44725486318788E-12	-2.97723362336869E-12	-2.52519291615564E-12	-3.44486194117529E-12	-2.85253273862026E-12	-2.86812034921382E-12	-3.11752211871067E-12	-2.97723362336869E-12	-2.99282123396224E-12	-3.16428495049133E-12	-2.55636813734275E-12
0.01664	-2.58754335852986E-12	-2.15109026191036E-12	-3.72543893185925E-12	-2.3069663678459E-12	-3.08634689752356E-12	-2.60313096912341E-12	-3.0395840657429E-12	-2.338141589033E-12	-3.63191326829793E-12	-2.82135751743316E-12	-2.75900707505894E-12	-3.05517167633646E-12	-3.11752211871067E-12	-2.94605840218158E-12	-3.49162477295595E-12	-2.60313096912341E-12
0.01666	-2.36931681022011E-12	-2.22902831487813E-12	-3.69426371067214E-12	-2.5407805267492E-12	-2.94605840218158E-12	-2.82135751743316E-12	-3.16428495049133E-12	-2.21344070428458E-12	-3.77220176363991E-12	-2.7745946856525E-12	-2.71224424327828E-12	-2.94605840218158E-12	-3.28898583523976E-12	-2.93047079158803E-12	-3.80337698482702E-12	-2.74341946446539E-12
0.01668	-2.44725486318788E-12	-2.38490442081366E-12	-3.58515043651727E-12	-2.68106902209118E-12	-2.74341946446539E-12	-3.11752211871067E-12	-3.38251149880108E-12	-2.13550265131681E-12	-3.81896459542057E-12	-2.83694512802671E-12	-2.75900707505894E-12	-2.96164601277514E-12	-3.53838760473661E-12	-2.89929557040092E-12	-3.943665480169E-12	-2.94605840218158E-12
0.0167	-2.71224424327828E-12	-2.43166725259432E-12	-3.64750087889148E-12	-2.7745946856525E-12	-2.5719557479363E-12	-3.2422230034591E-12	-3.49162477295595E-12	-2.02638937716194E-12	-3.75661415304636E-12	-2.88370795980737E-12	-2.75900707505894E-12	-3.14869733989778E-12	-3.64750087889148E-12	-2.86812034921382E-12	-4.06836636491742E-12	-3.10193450811712E-12
0.01672	-3.11752211871067E-12	-2.49401769496854E-12	-3.66308848948504E-12	-2.89929557040092E-12	-2.32255397843945E-12	-3.33574866702042E-12	-3.49162477295595E-12	-1.74581238647798E-12	-3.55397521533016E-12	-3.0084088445558E-12	-2.7745946856525E-12	-3.32016105642686E-12	-3.75661415304636E-12	-2.88370795980737E-12	-4.16189202847874E-12	-3.2733982246462E-12
0.01674	-3.53838760473661E-12	-2.52519291615564E-12	-3.7098513212657E-12	-3.11752211871067E-12	-2.08873981953615E-12	-3.19546017167844E-12	-3.39809910939463E-12	-1.51199822757468E-12	-3.33574866702042E-12	-3.19546017167844E-12	-2.7745946856525E-12	-3.44486194117529E-12	-3.49162477295595E-12	-2.89929557040092E-12	-3.95925309076255E-12	-3.38251149880108E-12
0.01676	-3.86572742720123E-12	-2.79018229624605E-12	-3.7098513212657E-12	-3.36692388820752E-12	-1.8705132712264E-12	-3.10193450811712E-12	-3.16428495049133E-12	-1.37170973223269E-12	-3.11752211871067E-12	-3.4760371623624E-12	-2.71224424327828E-12	-3.52279999414306E-12	-3.13310972930422E-12	-2.99282123396224E-12	-3.80337698482702E-12	-3.53838760473661E-12
0.01678	-3.99042831194966E-12	-2.99282123396224E-12	-3.63191326829793E-12	-3.63191326829793E-12	-1.68346194410376E-12	-2.96164601277514E-12	-2.8057699068396E-12	-1.49641061698112E-12	-3.07075928693001E-12	-3.80337698482702E-12	-2.69665663268473E-12	-3.4760371623624E-12	-2.74341946446539E-12	-3.22663539286554E-12	-3.56956282592372E-12	-3.52279999414306E-12
0.0168	-4.05277875432387E-12	-3.36692388820752E-12	-3.56956282592372E-12	-3.92807786957544E-12	-1.46523539579401E-12	-2.88370795980737E-12	-2.60313096912341E-12	-1.82375043944574E-12	-3.16428495049133E-12	-4.09954158610453E-12	-2.63430619031052E-12	-3.46044955176884E-12	-2.44725486318788E-12	-3.66308848948504E-12	-3.38251149880108E-12	-3.52279999414306E-12
0.01682	-3.99042831194966E-12	-3.58515043651727E-12	-3.4760371623624E-12	-4.08395397551098E-12	-1.4028849534198E-12	-2.86812034921382E-12	-2.5407805267492E-12	-2.29137875725234E-12	-3.42927433058174E-12	-4.22424247085296E-12	-2.66548141149762E-12	-3.33574866702042E-12	-2.52519291615564E-12	-4.02160353313676E-12	-3.35133627761397E-12	-3.4760371623624E-12
0.01684	-3.80337698482702E-12	-3.7098513212657E-12	-3.41368671998818E-12	-4.05277875432387E-12	-1.46523539579401E-12	-2.88370795980737E-12	-2.72783185387184E-12	-2.7745946856525E-12	-3.61632565770438E-12	-4.28659291322717E-12	-2.5719557479363E-12	-3.16428495049133E-12	-2.79018229624605E-12	-4.27100530263362E-12	-3.21104778227199E-12	-3.39809910939463E-12
0.01686	-3.4760371623624E-12	-3.72543893185925E-12	-3.10193450811712E-12	-3.88131503779478E-12	-1.82375043944574E-12	-2.75900707505894E-12	-3.0084088445558E-12	-2.97723362336869E-12	-3.66308848948504E-12	-4.23983008144651E-12	-2.55636813734275E-12	-3.02399645514935E-12	-3.0395840657429E-12	-4.34894335560138E-12	-2.97723362336869E-12	-3.35133627761397E-12
0.01688	-3.07075928693001E-12	-3.55397521533016E-12	-2.82135751743316E-12	-3.67867610007859E-12	-2.19785309369102E-12	-2.66548141149762E-12	-3.2733982246462E-12	-3.0395840657429E-12	-3.72543893185925E-12	-4.09954158610453E-12	-2.60313096912341E-12	-2.83694512802671E-12	-3.2422230034591E-12	-4.30218052382072E-12	-2.8057699068396E-12	-3.19546017167844E-12
0.0169	-2.52519291615564E-12	-3.41368671998818E-12	-2.69665663268473E-12	-3.41368671998818E-12	-2.5719557479363E-12	-2.60313096912341E-12	-3.41368671998818E-12	-2.83694512802671E-12	-3.69426371067214E-12	-3.88131503779478E-12	-2.8057699068396E-12	-2.86812034921382E-12	-3.2422230034591E-12	-4.11512919669808E-12	-2.83694512802671E-12	-3.07075928693001E-12
0.01692	-2.13550265131681E-12	-3.33574866702042E-12	-2.58754335852986E-12	-3.2733982246462E-12	-2.7745946856525E-12	-2.63430619031052E-12	-3.25781061405265E-12	-2.63430619031052E-12	-3.63191326829793E-12	-3.72543893185925E-12	-3.13310972930422E-12	-2.88370795980737E-12	-3.2422230034591E-12	-3.9748407013561E-12	-2.97723362336869E-12	-2.89929557040092E-12
0.01694	-1.97962654538128E-12	-3.22663539286554E-12	-2.71224424327828E-12	-3.17987256108488E-12	-2.8057699068396E-12	-2.8057699068396E-12	-2.93047079158803E-12	-2.52519291615564E-12	-3.67867610007859E-12	-3.60073804711082E-12	-3.32016105642686E-12	-3.05517167633646E-12	-3.28898583523976E-12	-3.83455220601412E-12	-3.14869733989778E-12	-2.93047079158803E-12
0.01696	-1.94845132419417E-12	-3.19546017167844E-12	-3.11752211871067E-12	-2.91488318099448E-12	-2.74341946446539E-12	-3.0395840657429E-12	-2.68106902209118E-12	-2.5719557479363E-12	-3.7410265424528E-12	-3.38251149880108E-12	-3.42927433058174E-12	-3.36692388820752E-12	-3.55397521533016E-12	-3.91249025898189E-12	-3.28898583523976E-12	-3.08634689752356E-12
0.01698	-2.11991504072326E-12	-3.21104778227199E-12	-3.69426371067214E-12	-2.61871857971696E-12	-2.66548141149762E-12	-3.2733982246462E-12	-2.5407805267492E-12	-2.69665663268473E-12	-3.7410265424528E-12	-3.2733982246462E-12	-3.4760371623624E-12	-3.7098513212657E-12	-3.91249025898189E-12	-4.06836636491742E-12	-3.61632565770438E-12	-3.28898583523976E-12
0.017	-2.5407805267492E-12	-3.28898583523976E-12	-4.31776813441428E-12	-2.26020353606524E-12	-2.5719557479363E-12	-3.58515043651727E-12	-2.5407805267492E-12	-2.86812034921382E-12	-3.72543893185925E-12	-3.28898583523976E-12	-3.41368671998818E-12	-3.91249025898189E-12	-4.1774796390723E-12	-4.44246901916271E-12	-3.78778937423346E-12	-3.30457344583331E-12
0.01702	-3.05517167633646E-12	-3.41368671998818E-12	-4.59834512509824E-12	-2.04197698775549E-12	-2.60313096912341E-12	-3.91249025898189E-12	-2.63430619031052E-12	-2.99282123396224E-12	-3.61632565770438E-12	-3.30457344583331E-12	-3.33574866702042E-12	-4.03719114373032E-12	-4.2086548602594E-12	-4.75422123103377E-12	-3.81896459542057E-12	-3.16428495049133E-12
0.01704	-3.4760371623624E-12	-3.52279999414306E-12	-4.55158229331758E-12	-1.97962654538128E-12	-2.71224424327828E-12	-4.08395397551098E-12	-2.74341946446539E-12	-2.96164601277514E-12	-3.53838760473661E-12	-3.35133627761397E-12	-3.22663539286554E-12	-3.88131503779478E-12	-4.16189202847874E-12	-4.94127255815641E-12	-3.56956282592372E-12	-3.02399645514935E-12
0.01706	-3.86572742720123E-12	-3.52279999414306E-12	-4.25541769204006E-12	-2.08873981953615E-12	-2.71224424327828E-12	-4.42688140856915E-12	-2.83694512802671E-12	-2.75900707505894E-12	-3.55397521533016E-12	-3.2422230034591E-12	-3.14869733989778E-12	-3.64750087889148E-12	-4.03719114373032E-12	-4.86333450518865E-12	-3.36692388820752E-12	-2.86812034921382E-12
0.01708	-4.14630441788519E-12	-3.38251149880108E-12	-3.943665480169E-12	-2.29137875725234E-12	-2.68106902209118E-12	-4.47364424034981E-12	-2.79018229624605E-12	-2.52519291615564E-12	-3.53838760473661E-12	-3.21104778227199E-12	-3.14869733989778E-12	-3.2733982246462E-12	-4.00601592254321E-12	-4.55158229331758E-12	-3.17987256108488E-12	-2.74341946446539E-12
0.0171	-4.08395397551098E-12	-3.14869733989778E-12	-3.67867610007859E-12	-2.61871857971696E-12	-2.68106902209118E-12	-4.33335574500783E-12	-2.61871857971696E-12	-2.24461592547168E-12	-3.41368671998818E-12	-3.21104778227199E-12	-3.42927433058174E-12	-3.16428495049133E-12	-3.85013981660768E-12	-4.06836636491742E-12	-3.17987256108488E-12	-2.63430619031052E-12
0.01712	-3.75661415304636E-12	-3.13310972930422E-12	-3.7410265424528E-12	-2.91488318099448E-12	-2.72783185387184E-12	-4.06836636491742E-12	-2.35372919962656E-12	-2.02638937716194E-12	-3.07075928693001E-12	-3.17987256108488E-12	-3.69426371067214E-12	-3.33574866702042E-12	-3.66308848948504E-12	-3.66308848948504E-12	-3.38251149880108E-12	-2.63430619031052E-12
0.01714	-3.30457344583331E-12	-3.25781061405265E-12	-4.09954158610453E-12	-3.13310972930422E-12	-2.83694512802671E-12	-3.63191326829793E-12	-2.11991504072326E-12	-1.99521415597483E-12	-2.75900707505894E-12	-3.32016105642686E-12	-3.943665480169E-12	-3.60073804711082E-12	-3.5072123835495E-12	-3.39809910939463E-12	-3.75661415304636E-12	-2.63430619031052E-12
0.01716	-2.91488318099448E-12	-3.38251149880108E-12	-4.58275751450469E-12	-3.28898583523976E-12	-2.94605840218158E-12	-3.25781061405265E-12	-1.94845132419417E-12	-2.05756459834904E-12	-2.5407805267492E-12	-3.5072123835495E-12	-3.95925309076255E-12	-3.88131503779478E-12	-3.53838760473661E-12	-3.13310972930422E-12	-4.16189202847874E-12	-2.68106902209118E-12
0.01718	-2.50960530556209E-12	-3.5072123835495E-12	-4.86333450518865E-12	-3.38251149880108E-12	-3.11752211871067E-12	-2.86812034921382E-12	-1.96403893478772E-12	-2.08873981953615E-12	-2.55636813734275E-12	-3.69426371067214E-12	-3.83455220601412E-12	-4.08395397551098E-12	-3.49162477295595E-12	-2.88370795980737E-12	-4.31776813441428E-12	-2.68106902209118E-12
0.0172	-2.338141589033E-12	-3.69426371067214E-12	-4.58275751450469E-12	-3.4760371623624E-12	-3.2422230034591E-12	-2.79018229624605E-12	-2.16667787250392E-12	-2.0731522089426E-12	-2.79018229624605E-12	-3.83455220601412E-12	-3.61632565770438E-12	-4.22424247085296E-12	-3.36692388820752E-12	-2.96164601277514E-12	-4.31776813441428E-12	-2.49401769496854E-12
0.01722	-2.49401769496854E-12	-3.88131503779478E-12	-4.23983008144651E-12	-3.55397521533016E-12	-3.19546017167844E-12	-2.83694512802671E-12	-2.41607964200077E-12	-2.29137875725234E-12	-3.02399645514935E-12	-3.72543893185925E-12	-3.4760371623624E-12	-4.16189202847874E-12	-3.16428495049133E-12	-3.10193450811712E-12	-4.14630441788519E-12	-2.35372919962656E-12
0.01724	-2.75900707505894E-12	-4.08395397551098E-12	-3.75661415304636E-12	-3.55397521533016E-12	-3.13310972930422E-12	-2.96164601277514E-12	-2.63430619031052E-12	-2.79018229624605E-12	-3.08634689752356E-12	-3.49162477295595E-12	-3.2422230034591E-12	-4.11512919669808E-12	-3.02399645514935E-12	-3.39809910939463E-12	-3.85013981660768E-12	-2.29137875725234E-12
0.01726	-3.16428495049133E-12	-4.11512919669808E-12	-3.35133627761397E-12	-3.5072123835495E-12	-3.11752211871067E-12	-3.07075928693001E-12	-2.72783185387184E-12	-3.46044955176884E-12	-3.19546017167844E-12	-3.16428495049133E-12	-3.08634689752356E-12	-4.06836636491742E-12	-2.97723362336869E-12	-3.58515043651727E-12	-3.5072123835495E-12	-2.3069663678459E-12
0.01728	-3.35133627761397E-12	-4.05277875432387E-12	-3.19546017167844E-12	-3.22663539286554E-12	-2.99282123396224E-12	-3.21104778227199E-12	-2.85253273862026E-12	-4.14630441788519E-12	-3.14869733989778E-12	-2.88370795980737E-12	-2.85253273862026E-12	-4.16189202847874E-12	-2.99282123396224E-12	-3.75661415304636E-12	-3.08634689752356E-12	-2.36931681022011E-12
0.0173	-3.28898583523976E-12	-3.7098513212657E-12	-3.14869733989778E-12	-2.7745946856525E-12	-2.93047079158803E-12	-3.32016105642686E-12	-2.71224424327828E-12	-4.53599468272403E-12	-2.96164601277514E-12	-2.68106902209118E-12	-2.79018229624605E-12	-4.09954158610453E-12	-3.21104778227199E-12	-3.89690264838834E-12	-2.93047079158803E-12	-2.46284247378143E-12
0.01732	-2.96164601277514E-12	-3.32016105642686E-12	-3.30457344583331E-12	-2.55636813734275E-12	-2.93047079158803E-12	-3.19546017167844E-12	-2.52519291615564E-12	-4.53599468272403E-12	-2.71224424327828E-12	-2.52519291615564E-12	-2.86812034921382E-12	-4.02160353313676E-12	-3.39809910939463E-12	-4.11512919669808E-12	-2.94605840218158E-12	-2.52519291615564E-12
0.01734	-2.64989380090407E-12	-2.96164601277514E-12	-3.44486194117529E-12	-2.5407805267492E-12	-3.10193450811712E-12	-2.94605840218158E-12	-2.27579114665879E-12	-4.19306724966585E-12	-2.5719557479363E-12	-2.5407805267492E-12	-3.02399645514935E-12	-4.14630441788519E-12	-3.61632565770438E-12	-4.33335574500783E-12	-3.35133627761397E-12	-2.5719557479363E-12
0.01736	-2.338141589033E-12	-2.68106902209118E-12	-3.61632565770438E-12	-2.60313096912341E-12	-3.36692388820752E-12	-2.66548141149762E-12	-2.26020353606524E-12	-3.63191326829793E-12	-2.5719557479363E-12	-2.74341946446539E-12	-3.21104778227199E-12	-4.27100530263362E-12	-3.58515043651727E-12	-4.47364424034981E-12	-3.75661415304636E-12	-2.74341946446539E-12
0.01738	-1.94845132419417E-12	-2.63430619031052E-12	-3.81896459542057E-12	-2.61871857971696E-12	-3.5072123835495E-12	-2.44725486318788E-12	-2.52519291615564E-12	-3.0084088445558E-12	-2.79018229624605E-12	-3.05517167633646E-12	-3.39809910939463E-12	-4.09954158610453E-12	-3.5072123835495E-12	-4.53599468272403E-12	-3.9748407013561E-12	-2.96164601277514E-12
0.0174	-1.57434866994889E-12	-2.63430619031052E-12	-3.88131503779478E-12	-2.50960530556209E-12	-3.44486194117529E-12	-2.32255397843945E-12	-2.8057699068396E-12	-2.58754335852986E-12	-3.0395840657429E-12	-3.42927433058174E-12	-3.5072123835495E-12	-3.77220176363991E-12	-3.46044955176884E-12	-4.27100530263362E-12	-4.06836636491742E-12	-3.19546017167844E-12
0.01742	-1.32494690045204E-12	-2.69665663268473E-12	-3.83455220601412E-12	-2.36931681022011E-12	-3.10193450811712E-12	-2.29137875725234E-12	-3.08634689752356E-12	-2.22902831487813E-12	-3.19546017167844E-12	-3.75661415304636E-12	-3.61632565770438E-12	-3.41368671998818E-12	-3.60073804711082E-12	-3.92807786957544E-12	-3.943665480169E-12	-3.35133627761397E-12
0.01744	-1.24700884748427E-12	-2.74341946446539E-12	-3.56956282592372E-12	-2.40049203140722E-12	-2.46284247378143E-12	-2.24461592547168E-12	-3.16428495049133E-12	-2.16667787250392E-12	-3.0084088445558E-12	-4.06836636491742E-12	-3.66308848948504E-12	-3.16428495049133E-12	-3.72543893185925E-12	-3.60073804711082E-12	-3.81896459542057E-12	-3.33574866702042E-12
0.01746	-1.44964778520046E-12	-2.72783185387184E-12	-3.32016105642686E-12	-2.44725486318788E-12	-1.69904955469732E-12	-2.3069663678459E-12	-3.0395840657429E-12	-2.0731522089426E-12	-2.7745946856525E-12	-4.22424247085296E-12	-3.7098513212657E-12	-3.07075928693001E-12	-3.86572742720123E-12	-3.56956282592372E-12	-3.77220176363991E-12	-3.28898583523976E-12
0.01748	-1.68346194410376E-12	-2.7745946856525E-12	-3.0084088445558E-12	-2.5407805267492E-12	-1.26259645807782E-12	-2.49401769496854E-12	-2.7745946856525E-12	-1.99521415597483E-12	-2.52519291615564E-12	-4.27100530263362E-12	-3.63191326829793E-12	-3.21104778227199E-12	-3.66308848948504E-12	-3.77220176363991E-12	-3.83455220601412E-12	-3.25781061405265E-12
0.0175	-2.02638937716194E-12	-2.93047079158803E-12	-2.68106902209118E-12	-2.69665663268473E-12	-1.13789557332939E-12	-2.71224424327828E-12	-2.58754335852986E-12	-1.71463716529087E-12	-2.5719557479363E-12	-4.30218052382072E-12	-3.49162477295595E-12	-3.4760371623624E-12	-3.30457344583331E-12	-4.00601592254321E-12	-3.7098513212657E-12	-3.33574866702042E-12
0.01752	-2.27579114665879E-12	-3.2422230034591E-12	-2.46284247378143E-12	-2.86812034921382E-12	-1.35612212163914E-12	-2.89929557040092E-12	-2.61871857971696E-12	-1.58993628054244E-12	-2.66548141149762E-12	-4.38011857678849E-12	-3.10193450811712E-12	-3.7098513212657E-12	-3.05517167633646E-12	-3.95925309076255E-12	-3.4760371623624E-12	-3.5072123835495E-12
0.01754	-2.47843008437498E-12	-3.55397521533016E-12	-2.43166725259432E-12	-3.10193450811712E-12	-1.68346194410376E-12	-3.08634689752356E-12	-2.7745946856525E-12	-1.66787433351021E-12	-2.94605840218158E-12	-4.42688140856915E-12	-2.79018229624605E-12	-3.72543893185925E-12	-2.94605840218158E-12	-3.78778937423346E-12	-3.17987256108488E-12	-3.64750087889148E-12
0.01756	-2.74341946446539E-12	-3.78778937423346E-12	-2.55636813734275E-12	-3.0395840657429E-12	-2.1043274301297E-12	-3.17987256108488E-12	-3.02399645514935E-12	-2.11991504072326E-12	-3.13310972930422E-12	-4.30218052382072E-12	-2.5719557479363E-12	-3.7098513212657E-12	-3.0084088445558E-12	-3.66308848948504E-12	-2.72783185387184E-12	-3.69426371067214E-12
0.01758	-3.0084088445558E-12	-3.943665480169E-12	-2.74341946446539E-12	-2.85253273862026E-12	-2.40049203140722E-12	-3.42927433058174E-12	-3.22663539286554E-12	-2.88370795980737E-12	-3.28898583523976E-12	-4.06836636491742E-12	-2.35372919962656E-12	-3.53838760473661E-12	-3.11752211871067E-12	-3.58515043651727E-12	-2.27579114665879E-12	-3.60073804711082E-12
0.0176	-3.22663539286554E-12	-3.78778937423346E-12	-3.05517167633646E-12	-2.60313096912341E-12	-2.63430619031052E-12	-3.56956282592372E-12	-3.16428495049133E-12	-3.58515043651727E-12	-3.05517167633646E-12	-3.75661415304636E-12	-2.22902831487813E-12	-3.36692388820752E-12	-3.25781061405265E-12	-3.53838760473661E-12	-1.96403893478772E-12	-3.28898583523976E-12
0.01762	-3.22663539286554E-12	-3.60073804711082E-12	-3.38251149880108E-12	-2.49401769496854E-12	-2.86812034921382E-12	-3.60073804711082E-12	-3.07075928693001E-12	-4.05277875432387E-12	-2.7745946856525E-12	-3.39809910939463E-12	-2.16667787250392E-12	-3.16428495049133E-12	-3.39809910939463E-12	-3.49162477295595E-12	-2.04197698775549E-12	-3.02399645514935E-12
0.01764	-3.19546017167844E-12	-3.36692388820752E-12	-3.66308848948504E-12	-2.44725486318788E-12	-2.93047079158803E-12	-3.61632565770438E-12	-2.85253273862026E-12	-4.22424247085296E-12	-2.64989380090407E-12	-3.14869733989778E-12	-2.22902831487813E-12	-3.0084088445558E-12	-3.35133627761397E-12	-3.41368671998818E-12	-2.27579114665879E-12	-2.8057699068396E-12
0.01766	-3.25781061405265E-12	-3.36692388820752E-12	-3.91249025898189E-12	-2.36931681022011E-12	-2.94605840218158E-12	-3.67867610007859E-12	-2.83694512802671E-12	-4.33335574500783E-12	-2.52519291615564E-12	-2.96164601277514E-12	-2.35372919962656E-12	-2.82135751743316E-12	-3.22663539286554E-12	-3.39809910939463E-12	-2.64989380090407E-12	-2.82135751743316E-12
0.01768	-3.55397521533016E-12	-3.44486194117529E-12	-4.03719114373032E-12	-2.26020353606524E-12	-2.89929557040092E-12	-3.80337698482702E-12	-2.75900707505894E-12	-4.31776813441428E-12	-2.49401769496854E-12	-2.85253273862026E-12	-2.5719557479363E-12	-2.61871857971696E-12	-3.0395840657429E-12	-3.4760371623624E-12	-3.05517167633646E-12	-2.99282123396224E-12
0.0177	-3.81896459542057E-12	-3.67867610007859E-12	-3.85013981660768E-12	-2.19785309369102E-12	-2.97723362336869E-12	-3.75661415304636E-12	-2.7745946856525E-12	-4.1774796390723E-12	-2.72783185387184E-12	-2.85253273862026E-12	-2.79018229624605E-12	-2.50960530556209E-12	-3.07075928693001E-12	-3.66308848948504E-12	-3.49162477295595E-12	-3.17987256108488E-12
0.01772	-3.92807786957544E-12	-3.81896459542057E-12	-3.66308848948504E-12	-2.05756459834904E-12	-3.11752211871067E-12	-3.69426371067214E-12	-2.8057699068396E-12	-3.69426371067214E-12	-2.85253273862026E-12	-2.96164601277514E-12	-3.0395840657429E-12	-2.52519291615564E-12	-3.17987256108488E-12	-3.9748407013561E-12	-3.91249025898189E-12	-3.35133627761397E-12
0.01774	-3.88131503779478E-12	-3.943665480169E-12	-3.44486194117529E-12	-2.18226548309747E-12	-3.41368671998818E-12	-3.58515043651727E-12	-2.8057699068396E-12	-3.02399645514935E-12	-3.0084088445558E-12	-3.17987256108488E-12	-3.2733982246462E-12	-2.72783185387184E-12	-3.46044955176884E-12	-4.16189202847874E-12	-4.22424247085296E-12	-3.53838760473661E-12
0.01776	-3.7098513212657E-12	-3.91249025898189E-12	-3.32016105642686E-12	-2.32255397843945E-12	-3.67867610007859E-12	-3.28898583523976E-12	-2.94605840218158E-12	-2.43166725259432E-12	-3.0395840657429E-12	-3.39809910939463E-12	-3.32016105642686E-12	-3.05517167633646E-12	-3.46044955176884E-12	-4.25541769204006E-12	-4.23983008144651E-12	-3.64750087889148E-12
0.01778	-3.33574866702042E-12	-3.78778937423346E-12	-3.28898583523976E-12	-2.68106902209118E-12	-3.77220176363991E-12	-2.82135751743316E-12	-3.05517167633646E-12	-2.05756459834904E-12	-2.85253273862026E-12	-3.58515043651727E-12	-3.38251149880108E-12	-3.39809910939463E-12	-3.36692388820752E-12	-4.23983008144651E-12	-3.943665480169E-12	-3.63191326829793E-12
0.0178	-3.05517167633646E-12	-3.44486194117529E-12	-3.42927433058174E-12	-3.05517167633646E-12	-3.88131503779478E-12	-2.40049203140722E-12	-3.11752211871067E-12	-2.04197698775549E-12	-2.63430619031052E-12	-3.83455220601412E-12	-3.52279999414306E-12	-3.63191326829793E-12	-3.19546017167844E-12	-4.11512919669808E-12	-3.5072123835495E-12	-3.46044955176884E-12
0.01782	-2.96164601277514E-12	-3.08634689752356E-12	-3.5072123835495E-12	-3.32016105642686E-12	-3.89690264838834E-12	-2.04197698775549E-12	-3.05517167633646E-12	-2.24461592547168E-12	-2.47843008437498E-12	-4.05277875432387E-12	-3.72543893185925E-12	-3.80337698482702E-12	-3.2422230034591E-12	-4.00601592254321E-12	-2.96164601277514E-12	-3.25781061405265E-12
0.01784	-3.05517167633646E-12	-2.86812034921382E-12	-3.42927433058174E-12	-3.44486194117529E-12	-3.92807786957544E-12	-1.96403893478772E-12	-3.05517167633646E-12	-2.61871857971696E-12	-2.44725486318788E-12	-4.27100530263362E-12	-3.78778937423346E-12	-3.99042831194966E-12	-3.38251149880108E-12	-3.95925309076255E-12	-2.66548141149762E-12	-3.07075928693001E-12
0.01786	-3.10193450811712E-12	-2.88370795980737E-12	-3.38251149880108E-12	-3.25781061405265E-12	-3.88131503779478E-12	-2.0731522089426E-12	-3.05517167633646E-12	-2.91488318099448E-12	-2.52519291615564E-12	-4.1774796390723E-12	-3.75661415304636E-12	-4.27100530263362E-12	-3.55397521533016E-12	-3.92807786957544E-12	-2.46284247378143E-12	-2.96164601277514E-12
0.01788	-3.19546017167844E-12	-3.13310972930422E-12	-3.33574866702042E-12	-3.02399645514935E-12	-3.85013981660768E-12	-2.47843008437498E-12	-2.97723362336869E-12	-3.11752211871067E-12	-2.47843008437498E-12	-4.05277875432387E-12	-3.7098513212657E-12	-4.33335574500783E-12	-3.56956282592372E-12	-4.06836636491742E-12	-2.44725486318788E-12	-2.93047079158803E-12
0.0179	-3.16428495049133E-12	-3.42927433058174E-12	-3.32016105642686E-12	-2.72783185387184E-12	-3.7098513212657E-12	-2.88370795980737E-12	-2.93047079158803E-12	-3.17987256108488E-12	-2.36931681022011E-12	-3.83455220601412E-12	-3.61632565770438E-12	-4.23983008144651E-12	-3.28898583523976E-12	-4.1774796390723E-12	-2.7745946856525E-12	-2.91488318099448E-12
0.01792	-3.17987256108488E-12	-3.81896459542057E-12	-3.30457344583331E-12	-2.52519291615564E-12	-3.52279999414306E-12	-3.35133627761397E-12	-2.7745946856525E-12	-3.07075928693001E-12	-2.18226548309747E-12	-3.55397521533016E-12	-3.4760371623624E-12	-3.88131503779478E-12	-2.82135751743316E-12	-4.2086548602594E-12	-3.21104778227199E-12	-2.69665663268473E-12
0.01794	-3.21104778227199E-12	-3.943665480169E-12	-3.32016105642686E-12	-2.338141589033E-12	-3.30457344583331E-12	-3.72543893185925E-12	-2.52519291615564E-12	-2.91488318099448E-12	-1.91727610300706E-12	-3.28898583523976E-12	-3.49162477295595E-12	-3.5072123835495E-12	-2.41607964200077E-12	-4.36453096619494E-12	-3.64750087889148E-12	-2.3069663678459E-12
0.01796	-3.46044955176884E-12	-3.83455220601412E-12	-3.19546017167844E-12	-2.40049203140722E-12	-3.10193450811712E-12	-3.88131503779478E-12	-2.32255397843945E-12	-2.69665663268473E-12	-1.74581238647798E-12	-2.85253273862026E-12	-3.52279999414306E-12	-3.21104778227199E-12	-2.08873981953615E-12	-4.48923185094337E-12	-3.92807786957544E-12	-1.71463716529087E-12
0.01798	-3.67867610007859E-12	-3.60073804711082E-12	-3.0084088445558E-12	-2.63430619031052E-12	-2.88370795980737E-12	-3.7410265424528E-12	-2.21344070428458E-12	-2.68106902209118E-12	-1.6366991123231E-12	-2.50960530556209E-12	-3.63191326829793E-12	-2.97723362336869E-12	-2.1043274301297E-12	-4.56716990391113E-12	-4.09954158610453E-12	-1.27818406867137E-12
0.018	-3.89690264838834E-12	-3.4760371623624E-12	-3.08634689752356E-12	-3.21104778227199E-12	-2.7745946856525E-12	-3.55397521533016E-12	-2.36931681022011E-12	-2.68106902209118E-12	-1.74581238647798E-12	-2.16667787250392E-12	-3.58515043651727E-12	-2.93047079158803E-12	-2.58754335852986E-12	-4.62952034628535E-12	-4.08395397551098E-12	-1.13789557332939E-12
0.01802	-3.99042831194966E-12	-3.32016105642686E-12	-3.38251149880108E-12	-3.78778937423346E-12	-2.66548141149762E-12	-3.41368671998818E-12	-2.68106902209118E-12	-2.69665663268473E-12	-2.13550265131681E-12	-2.04197698775549E-12	-3.55397521533016E-12	-2.99282123396224E-12	-3.28898583523976E-12	-4.59834512509824E-12	-3.99042831194966E-12	-1.27818406867137E-12
0.01804	-3.89690264838834E-12	-3.22663539286554E-12	-3.60073804711082E-12	-4.16189202847874E-12	-2.5719557479363E-12	-3.44486194117529E-12	-3.11752211871067E-12	-2.74341946446539E-12	-2.40049203140722E-12	-2.16667787250392E-12	-3.56956282592372E-12	-3.14869733989778E-12	-3.92807786957544E-12	-4.23983008144651E-12	-3.9748407013561E-12	-1.62111150172955E-12
0.01806	-3.52279999414306E-12	-3.13310972930422E-12	-3.67867610007859E-12	-4.22424247085296E-12	-2.46284247378143E-12	-3.55397521533016E-12	-3.35133627761397E-12	-2.83694512802671E-12	-2.55636813734275E-12	-2.71224424327828E-12	-3.72543893185925E-12	-3.32016105642686E-12	-4.33335574500783E-12	-3.7410265424528E-12	-3.9748407013561E-12	-2.15109026191036E-12
0.01808	-3.21104778227199E-12	-3.11752211871067E-12	-3.52279999414306E-12	-4.09954158610453E-12	-2.21344070428458E-12	-3.67867610007859E-12	-3.41368671998818E-12	-3.0084088445558E-12	-2.52519291615564E-12	-3.25781061405265E-12	-4.00601592254321E-12	-3.41368671998818E-12	-4.47364424034981E-12	-3.39809910939463E-12	-4.08395397551098E-12	-2.66548141149762E-12
0.0181	-2.91488318099448E-12	-3.16428495049133E-12	-3.2422230034591E-12	-3.60073804711082E-12	-1.94845132419417E-12	-3.61632565770438E-12	-3.16428495049133E-12	-2.99282123396224E-12	-2.46284247378143E-12	-3.77220176363991E-12	-4.1774796390723E-12	-3.44486194117529E-12	-4.23983008144651E-12	-3.10193450811712E-12	-4.03719114373032E-12	-3.07075928693001E-12
0.01812	-2.82135751743316E-12	-3.17987256108488E-12	-2.97723362336869E-12	-3.16428495049133E-12	-1.69904955469732E-12	-3.64750087889148E-12	-2.96164601277514E-12	-2.85253273862026E-12	-2.47843008437498E-12	-4.00601592254321E-12	-3.9748407013561E-12	-3.52279999414306E-12	-3.81896459542057E-12	-2.7745946856525E-12	-3.943665480169E-12	-3.28898583523976E-12
0.01814	-2.79018229624605E-12	-3.19546017167844E-12	-2.7745946856525E-12	-2.72783185387184E-12	-1.48082300638757E-12	-3.66308848948504E-12	-2.75900707505894E-12	-2.60313096912341E-12	-2.63430619031052E-12	-3.943665480169E-12	-3.49162477295595E-12	-3.46044955176884E-12	-3.38251149880108E-12	-2.64989380090407E-12	-4.02160353313676E-12	-3.30457344583331E-12
0.01816	-2.72783185387184E-12	-3.2733982246462E-12	-2.72783185387184E-12	-2.55636813734275E-12	-1.48082300638757E-12	-3.7410265424528E-12	-2.75900707505894E-12	-2.18226548309747E-12	-2.82135751743316E-12	-3.81896459542057E-12	-2.97723362336869E-12	-3.53838760473661E-12	-3.17987256108488E-12	-2.64989380090407E-12	-4.08395397551098E-12	-3.32016105642686E-12
0.01818	-2.71224424327828E-12	-3.17987256108488E-12	-2.75900707505894E-12	-2.46284247378143E-12	-1.71463716529087E-12	-3.88131503779478E-12	-2.72783185387184E-12	-1.85492566063285E-12	-2.99282123396224E-12	-3.66308848948504E-12	-2.38490442081366E-12	-3.7098513212657E-12	-3.07075928693001E-12	-2.83694512802671E-12	-4.00601592254321E-12	-3.44486194117529E-12
0.0182	-2.7745946856525E-12	-3.13310972930422E-12	-2.8057699068396E-12	-2.64989380090407E-12	-1.96403893478772E-12	-3.99042831194966E-12	-2.61871857971696E-12	-1.69904955469732E-12	-3.36692388820752E-12	-3.46044955176884E-12	-2.11991504072326E-12	-3.86572742720123E-12	-3.10193450811712E-12	-3.22663539286554E-12	-3.77220176363991E-12	-3.64750087889148E-12
0.01822	-2.74341946446539E-12	-3.07075928693001E-12	-2.91488318099448E-12	-2.83694512802671E-12	-2.32255397843945E-12	-3.943665480169E-12	-2.52519291615564E-12	-1.8393380500393E-12	-3.63191326829793E-12	-3.35133627761397E-12	-2.3069663678459E-12	-3.88131503779478E-12	-3.22663539286554E-12	-3.77220176363991E-12	-3.46044955176884E-12	-3.88131503779478E-12
0.01824	-2.85253273862026E-12	-3.05517167633646E-12	-3.10193450811712E-12	-2.99282123396224E-12	-2.79018229624605E-12	-3.7098513212657E-12	-2.47843008437498E-12	-1.88610088181996E-12	-3.7410265424528E-12	-3.2733982246462E-12	-2.68106902209118E-12	-3.78778937423346E-12	-3.2422230034591E-12	-4.2086548602594E-12	-3.16428495049133E-12	-3.943665480169E-12
0.01826	-3.11752211871067E-12	-3.07075928693001E-12	-3.32016105642686E-12	-2.99282123396224E-12	-3.17987256108488E-12	-3.38251149880108E-12	-2.44725486318788E-12	-1.99521415597483E-12	-3.77220176363991E-12	-3.19546017167844E-12	-3.16428495049133E-12	-3.53838760473661E-12	-3.21104778227199E-12	-4.48923185094337E-12	-2.96164601277514E-12	-3.9748407013561E-12
0.01828	-3.52279999414306E-12	-3.19546017167844E-12	-3.55397521533016E-12	-2.88370795980737E-12	-3.30457344583331E-12	-3.17987256108488E-12	-2.52519291615564E-12	-1.91727610300706E-12	-3.72543893185925E-12	-3.10193450811712E-12	-3.49162477295595E-12	-3.2733982246462E-12	-3.16428495049133E-12	-4.53599468272403E-12	-2.83694512802671E-12	-3.88131503779478E-12
0.0183	-3.943665480169E-12	-3.28898583523976E-12	-3.75661415304636E-12	-2.79018229624605E-12	-3.16428495049133E-12	-2.97723362336869E-12	-2.61871857971696E-12	-1.94845132419417E-12	-3.64750087889148E-12	-3.10193450811712E-12	-3.56956282592372E-12	-3.08634689752356E-12	-3.10193450811712E-12	-4.61393273569179E-12	-2.66548141149762E-12	-3.88131503779478E-12
0.01832	-4.06836636491742E-12	-3.4760371623624E-12	-3.92807786957544E-12	-2.69665663268473E-12	-2.74341946446539E-12	-2.93047079158803E-12	-2.61871857971696E-12	-2.05756459834904E-12	-3.5072123835495E-12	-3.02399645514935E-12	-3.61632565770438E-12	-2.91488318099448E-12	-2.91488318099448E-12	-4.76980884162733E-12	-2.50960530556209E-12	-3.78778937423346E-12
0.01834	-4.03719114373032E-12	-3.56956282592372E-12	-3.99042831194966E-12	-2.63430619031052E-12	-2.27579114665879E-12	-2.96164601277514E-12	-2.66548141149762E-12	-2.32255397843945E-12	-3.46044955176884E-12	-3.07075928693001E-12	-3.41368671998818E-12	-2.74341946446539E-12	-2.79018229624605E-12	-4.80098406281443E-12	-2.43166725259432E-12	-3.86572742720123E-12
0.01836	-3.9748407013561E-12	-3.69426371067214E-12	-3.9748407013561E-12	-2.5719557479363E-12	-1.96403893478772E-12	-3.0084088445558E-12	-2.86812034921382E-12	-2.61871857971696E-12	-3.42927433058174E-12	-3.30457344583331E-12	-3.19546017167844E-12	-2.5719557479363E-12	-2.69665663268473E-12	-4.81657167340799E-12	-2.5719557479363E-12	-3.89690264838834E-12
0.01838	-3.91249025898189E-12	-3.67867610007859E-12	-3.80337698482702E-12	-2.5719557479363E-12	-1.62111150172955E-12	-2.94605840218158E-12	-3.2422230034591E-12	-2.91488318099448E-12	-3.38251149880108E-12	-3.5072123835495E-12	-2.79018229624605E-12	-2.32255397843945E-12	-2.91488318099448E-12	-4.76980884162733E-12	-2.85253273862026E-12	-3.77220176363991E-12
0.0184	-3.83455220601412E-12	-3.58515043651727E-12	-3.67867610007859E-12	-2.64989380090407E-12	-1.35612212163914E-12	-2.71224424327828E-12	-3.80337698482702E-12	-3.07075928693001E-12	-3.30457344583331E-12	-3.7098513212657E-12	-2.49401769496854E-12	-2.05756459834904E-12	-3.07075928693001E-12	-4.76980884162733E-12	-3.2422230034591E-12	-3.64750087889148E-12
0.01842	-3.64750087889148E-12	-3.39809910939463E-12	-3.55397521533016E-12	-2.85253273862026E-12	-1.20024601570361E-12	-2.5407805267492E-12	-4.25541769204006E-12	-3.05517167633646E-12	-3.11752211871067E-12	-3.88131503779478E-12	-2.21344070428458E-12	-1.91727610300706E-12	-3.19546017167844E-12	-4.59834512509824E-12	-3.53838760473661E-12	-3.44486194117529E-12
0.01844	-3.32016105642686E-12	-3.21104778227199E-12	-3.41368671998818E-12	-3.05517167633646E-12	-1.24700884748427E-12	-2.36931681022011E-12	-4.42688140856915E-12	-2.94605840218158E-12	-2.96164601277514E-12	-3.91249025898189E-12	-2.0731522089426E-12	-1.79257521825864E-12	-3.22663539286554E-12	-4.36453096619494E-12	-3.7410265424528E-12	-3.25781061405265E-12
0.01846	-3.0084088445558E-12	-3.10193450811712E-12	-3.25781061405265E-12	-3.08634689752356E-12	-1.46523539579401E-12	-2.32255397843945E-12	-4.16189202847874E-12	-2.74341946446539E-12	-3.0084088445558E-12	-3.99042831194966E-12	-1.99521415597483E-12	-1.94845132419417E-12	-3.35133627761397E-12	-3.943665480169E-12	-3.92807786957544E-12	-3.07075928693001E-12
0.01848	-2.64989380090407E-12	-3.05517167633646E-12	-3.13310972930422E-12	-3.10193450811712E-12	-1.68346194410376E-12	-2.32255397843945E-12	-3.4760371623624E-12	-2.52519291615564E-12	-3.05517167633646E-12	-3.9748407013561E-12	-1.93286371360062E-12	-2.26020353606524E-12	-3.46044955176884E-12	-3.39809910939463E-12	-4.08395397551098E-12	-2.94605840218158E-12
0.0185	-2.40049203140722E-12	-3.02399645514935E-12	-3.02399645514935E-12	-3.17987256108488E-12	-2.0731522089426E-12	-2.40049203140722E-12	-2.75900707505894E-12	-2.44725486318788E-12	-3.10193450811712E-12	-3.89690264838834E-12	-1.91727610300706E-12	-2.86812034921382E-12	-3.55397521533016E-12	-2.99282123396224E-12	-4.25541769204006E-12	-3.14869733989778E-12
0.01852	-2.49401769496854E-12	-3.10193450811712E-12	-3.02399645514935E-12	-3.28898583523976E-12	-2.338141589033E-12	-2.7745946856525E-12	-2.22902831487813E-12	-2.40049203140722E-12	-3.08634689752356E-12	-3.77220176363991E-12	-2.18226548309747E-12	-3.5072123835495E-12	-3.46044955176884E-12	-2.89929557040092E-12	-4.34894335560138E-12	-3.35133627761397E-12
0.01854	-2.71224424327828E-12	-3.21104778227199E-12	-3.13310972930422E-12	-3.38251149880108E-12	-2.58754335852986E-12	-3.13310972930422E-12	-2.01080176656838E-12	-2.55636813734275E-12	-2.99282123396224E-12	-3.63191326829793E-12	-2.75900707505894E-12	-4.02160353313676E-12	-3.2733982246462E-12	-3.21104778227199E-12	-4.16189202847874E-12	-3.46044955176884E-12
0.01856	-3.25781061405265E-12	-3.35133627761397E-12	-3.33574866702042E-12	-3.4760371623624E-12	-2.69665663268473E-12	-3.30457344583331E-12	-2.16667787250392E-12	-2.64989380090407E-12	-2.97723362336869E-12	-3.38251149880108E-12	-3.28898583523976E-12	-4.16189202847874E-12	-3.16428495049133E-12	-3.64750087889148E-12	-3.55397521533016E-12	-3.44486194117529E-12
0.01858	-3.95925309076255E-12	-3.5072123835495E-12	-3.56956282592372E-12	-3.41368671998818E-12	-2.85253273862026E-12	-3.30457344583331E-12	-2.41607964200077E-12	-2.85253273862026E-12	-2.88370795980737E-12	-3.11752211871067E-12	-3.69426371067214E-12	-4.19306724966585E-12	-2.96164601277514E-12	-4.09954158610453E-12	-2.8057699068396E-12	-3.38251149880108E-12
0.0186	-4.53599468272403E-12	-3.52279999414306E-12	-3.67867610007859E-12	-3.25781061405265E-12	-3.0395840657429E-12	-3.16428495049133E-12	-2.69665663268473E-12	-2.97723362336869E-12	-2.72783185387184E-12	-2.88370795980737E-12	-3.86572742720123E-12	-4.02160353313676E-12	-2.8057699068396E-12	-4.33335574500783E-12	-2.15109026191036E-12	-3.2733982246462E-12
0.01862	-4.84774689459509E-12	-3.49162477295595E-12	-3.66308848948504E-12	-3.21104778227199E-12	-3.0084088445558E-12	-2.97723362336869E-12	-2.85253273862026E-12	-2.99282123396224E-12	-2.5407805267492E-12	-2.89929557040092E-12	-3.91249025898189E-12	-3.81896459542057E-12	-2.79018229624605E-12	-4.4112937979756E-12	-1.8705132712264E-12	-3.2733982246462E-12
0.01864	-4.69187078865956E-12	-3.33574866702042E-12	-3.60073804711082E-12	-3.22663539286554E-12	-2.93047079158803E-12	-2.91488318099448E-12	-2.86812034921382E-12	-2.99282123396224E-12	-2.44725486318788E-12	-3.16428495049133E-12	-3.81896459542057E-12	-3.56956282592372E-12	-2.94605840218158E-12	-4.39570618738205E-12	-2.04197698775549E-12	-3.33574866702042E-12
0.01866	-4.25541769204006E-12	-3.13310972930422E-12	-3.42927433058174E-12	-3.02399645514935E-12	-2.72783185387184E-12	-2.96164601277514E-12	-2.7745946856525E-12	-3.14869733989778E-12	-2.43166725259432E-12	-3.46044955176884E-12	-3.67867610007859E-12	-3.41368671998818E-12	-3.14869733989778E-12	-4.16189202847874E-12	-2.41607964200077E-12	-3.41368671998818E-12
0.01868	-3.56956282592372E-12	-2.93047079158803E-12	-3.39809910939463E-12	-2.75900707505894E-12	-2.47843008437498E-12	-2.96164601277514E-12	-2.66548141149762E-12	-3.22663539286554E-12	-2.46284247378143E-12	-3.60073804711082E-12	-3.56956282592372E-12	-3.2733982246462E-12	-3.44486194117529E-12	-4.00601592254321E-12	-3.11752211871067E-12	-3.38251149880108E-12
0.0187	-3.0395840657429E-12	-2.85253273862026E-12	-3.49162477295595E-12	-2.44725486318788E-12	-2.27579114665879E-12	-3.0395840657429E-12	-2.41607964200077E-12	-3.13310972930422E-12	-2.5719557479363E-12	-3.66308848948504E-12	-3.36692388820752E-12	-3.2733982246462E-12	-3.67867610007859E-12	-3.83455220601412E-12	-3.72543893185925E-12	-3.19546017167844E-12
0.01872	-2.8057699068396E-12	-2.89929557040092E-12	-3.77220176363991E-12	-2.27579114665879E-12	-2.08873981953615E-12	-3.07075928693001E-12	-2.22902831487813E-12	-2.94605840218158E-12	-2.75900707505894E-12	-3.52279999414306E-12	-3.14869733989778E-12	-3.22663539286554E-12	-3.69426371067214E-12	-3.64750087889148E-12	-4.08395397551098E-12	-3.22663539286554E-12
0.01874	-2.8057699068396E-12	-3.11752211871067E-12	-3.99042831194966E-12	-2.40049203140722E-12	-2.01080176656838E-12	-2.85253273862026E-12	-2.15109026191036E-12	-2.61871857971696E-12	-2.86812034921382E-12	-3.25781061405265E-12	-2.97723362336869E-12	-3.2733982246462E-12	-3.58515043651727E-12	-3.41368671998818E-12	-4.13071680729164E-12	-3.16428495049133E-12
0.01876	-2.8057699068396E-12	-3.2422230034591E-12	-4.06836636491742E-12	-2.69665663268473E-12	-2.1043274301297E-12	-2.58754335852986E-12	-2.26020353606524E-12	-2.41607964200077E-12	-2.94605840218158E-12	-3.0084088445558E-12	-2.97723362336869E-12	-3.5072123835495E-12	-3.19546017167844E-12	-3.32016105642686E-12	-3.91249025898189E-12	-3.19546017167844E-12
0.01878	-2.75900707505894E-12	-3.25781061405265E-12	-3.7410265424528E-12	-2.88370795980737E-12	-2.15109026191036E-12	-2.40049203140722E-12	-2.46284247378143E-12	-2.35372919962656E-12	-2.88370795980737E-12	-2.68106902209118E-12	-3.08634689752356E-12	-3.80337698482702E-12	-3.02399645514935E-12	-3.2733982246462E-12	-3.49162477295595E-12	-3.11752211871067E-12
0.0188	-2.61871857971696E-12	-3.2422230034591E-12	-3.33574866702042E-12	-3.05517167633646E-12	-2.02638937716194E-12	-2.22902831487813E-12	-2.74341946446539E-12	-2.26020353606524E-12	-2.8057699068396E-12	-2.44725486318788E-12	-3.21104778227199E-12	-3.95925309076255E-12	-2.96164601277514E-12	-3.32016105642686E-12	-3.11752211871067E-12	-2.96164601277514E-12
0.01882	-2.71224424327828E-12	-3.14869733989778E-12	-2.94605840218158E-12	-3.08634689752356E-12	-1.97962654538128E-12	-2.04197698775549E-12	-3.08634689752356E-12	-2.27579114665879E-12	-2.74341946446539E-12	-2.24461592547168E-12	-3.2733982246462E-12	-3.85013981660768E-12	-3.08634689752356E-12	-3.35133627761397E-12	-2.82135751743316E-12	-2.79018229624605E-12
0.01884	-2.89929557040092E-12	-3.14869733989778E-12	-2.75900707505894E-12	-3.0084088445558E-12	-1.93286371360062E-12	-1.77698760766508E-12	-3.36692388820752E-12	-2.3069663678459E-12	-2.61871857971696E-12	-2.19785309369102E-12	-3.14869733989778E-12	-3.52279999414306E-12	-3.28898583523976E-12	-3.2733982246462E-12	-2.75900707505894E-12	-2.69665663268473E-12
0.01886	-3.19546017167844E-12	-3.16428495049133E-12	-2.79018229624605E-12	-2.83694512802671E-12	-2.1043274301297E-12	-1.58993628054244E-12	-3.66308848948504E-12	-2.338141589033E-12	-2.61871857971696E-12	-2.36931681022011E-12	-2.99282123396224E-12	-3.19546017167844E-12	-3.33574866702042E-12	-3.08634689752356E-12	-2.75900707505894E-12	-2.71224424327828E-12
0.01888	-3.35133627761397E-12	-3.21104778227199E-12	-3.02399645514935E-12	-2.74341946446539E-12	-2.22902831487813E-12	-1.54317344876178E-12	-3.75661415304636E-12	-2.3069663678459E-12	-2.74341946446539E-12	-2.61871857971696E-12	-2.74341946446539E-12	-2.94605840218158E-12	-3.19546017167844E-12	-2.82135751743316E-12	-2.82135751743316E-12	-2.88370795980737E-12
0.0189	-3.36692388820752E-12	-3.22663539286554E-12	-3.41368671998818E-12	-2.72783185387184E-12	-2.338141589033E-12	-1.65228672291666E-12	-3.67867610007859E-12	-2.1043274301297E-12	-2.96164601277514E-12	-2.88370795980737E-12	-2.74341946446539E-12	-2.71224424327828E-12	-3.02399645514935E-12	-2.61871857971696E-12	-2.74341946446539E-12	-3.08634689752356E-12
0.01892	-3.30457344583331E-12	-3.25781061405265E-12	-3.60073804711082E-12	-2.8057699068396E-12	-2.55636813734275E-12	-1.93286371360062E-12	-3.30457344583331E-12	-1.97962654538128E-12	-3.10193450811712E-12	-3.0395840657429E-12	-2.86812034921382E-12	-2.74341946446539E-12	-2.75900707505894E-12	-2.63430619031052E-12	-2.64989380090407E-12	-3.21104778227199E-12
0.01894	-3.14869733989778E-12	-3.16428495049133E-12	-3.60073804711082E-12	-2.88370795980737E-12	-2.75900707505894E-12	-2.26020353606524E-12	-2.93047079158803E-12	-1.82375043944574E-12	-3.22663539286554E-12	-3.17987256108488E-12	-3.0395840657429E-12	-2.97723362336869E-12	-2.55636813734275E-12	-2.64989380090407E-12	-2.60313096912341E-12	-3.22663539286554E-12
0.01896	-2.94605840218158E-12	-3.0084088445558E-12	-3.38251149880108E-12	-2.88370795980737E-12	-3.10193450811712E-12	-2.69665663268473E-12	-2.5407805267492E-12	-1.77698760766508E-12	-3.2733982246462E-12	-3.13310972930422E-12	-3.2733982246462E-12	-3.38251149880108E-12	-2.58754335852986E-12	-2.74341946446539E-12	-2.68106902209118E-12	-3.19546017167844E-12
0.01898	-2.69665663268473E-12	-3.0395840657429E-12	-3.07075928693001E-12	-2.86812034921382E-12	-3.42927433058174E-12	-3.2733982246462E-12	-2.38490442081366E-12	-1.77698760766508E-12	-3.07075928693001E-12	-3.02399645514935E-12	-3.5072123835495E-12	-3.91249025898189E-12	-2.68106902209118E-12	-2.83694512802671E-12	-2.88370795980737E-12	-3.11752211871067E-12
0.019	-2.49401769496854E-12	-3.11752211871067E-12	-2.7745946856525E-12	-2.60313096912341E-12	-3.55397521533016E-12	-3.72543893185925E-12	-2.43166725259432E-12	-1.96403893478772E-12	-2.7745946856525E-12	-2.89929557040092E-12	-3.67867610007859E-12	-4.34894335560138E-12	-2.88370795980737E-12	-2.96164601277514E-12	-3.05517167633646E-12	-2.99282123396224E-12
0.01902	-2.35372919962656E-12	-3.19546017167844E-12	-2.64989380090407E-12	-2.43166725259432E-12	-3.49162477295595E-12	-3.92807786957544E-12	-2.58754335852986E-12	-2.21344070428458E-12	-2.49401769496854E-12	-2.72783185387184E-12	-3.81896459542057E-12	-4.62952034628535E-12	-3.05517167633646E-12	-3.25781061405265E-12	-3.13310972930422E-12	-2.89929557040092E-12
0.01904	-2.44725486318788E-12	-3.19546017167844E-12	-2.79018229624605E-12	-2.41607964200077E-12	-3.17987256108488E-12	-3.91249025898189E-12	-2.8057699068396E-12	-2.49401769496854E-12	-2.29137875725234E-12	-2.55636813734275E-12	-3.85013981660768E-12	-4.73863362044022E-12	-3.19546017167844E-12	-3.72543893185925E-12	-3.07075928693001E-12	-2.86812034921382E-12
0.01906	-2.47843008437498E-12	-3.22663539286554E-12	-3.0395840657429E-12	-2.49401769496854E-12	-2.68106902209118E-12	-3.58515043651727E-12	-2.94605840218158E-12	-2.64989380090407E-12	-2.35372919962656E-12	-2.44725486318788E-12	-3.86572742720123E-12	-4.6451079568789E-12	-3.22663539286554E-12	-4.23983008144651E-12	-2.97723362336869E-12	-2.99282123396224E-12
0.01908	-2.43166725259432E-12	-3.10193450811712E-12	-3.2733982246462E-12	-2.69665663268473E-12	-2.24461592547168E-12	-3.08634689752356E-12	-3.0084088445558E-12	-2.61871857971696E-12	-2.5407805267492E-12	-2.43166725259432E-12	-3.95925309076255E-12	-4.38011857678849E-12	-3.33574866702042E-12	-4.55158229331758E-12	-2.8057699068396E-12	-3.13310972930422E-12
0.0191	-2.49401769496854E-12	-3.0395840657429E-12	-3.38251149880108E-12	-2.85253273862026E-12	-1.93286371360062E-12	-2.44725486318788E-12	-2.99282123396224E-12	-2.41607964200077E-12	-2.75900707505894E-12	-2.71224424327828E-12	-4.09954158610453E-12	-4.00601592254321E-12	-3.56956282592372E-12	-4.73863362044022E-12	-2.68106902209118E-12	-3.28898583523976E-12
0.01912	-2.60313096912341E-12	-2.99282123396224E-12	-3.55397521533016E-12	-2.97723362336869E-12	-1.93286371360062E-12	-1.94845132419417E-12	-2.94605840218158E-12	-2.1043274301297E-12	-2.72783185387184E-12	-3.21104778227199E-12	-4.1774796390723E-12	-3.4760371623624E-12	-3.83455220601412E-12	-4.61393273569179E-12	-2.71224424327828E-12	-3.38251149880108E-12
0.01914	-2.83694512802671E-12	-3.0395840657429E-12	-3.7410265424528E-12	-3.0084088445558E-12	-2.01080176656838E-12	-1.79257521825864E-12	-2.88370795980737E-12	-1.80816282885219E-12	-2.66548141149762E-12	-3.49162477295595E-12	-4.06836636491742E-12	-3.07075928693001E-12	-3.99042831194966E-12	-4.27100530263362E-12	-2.7745946856525E-12	-3.30457344583331E-12
0.01916	-3.08634689752356E-12	-3.05517167633646E-12	-3.88131503779478E-12	-2.89929557040092E-12	-2.3069663678459E-12	-1.90168849241351E-12	-2.91488318099448E-12	-1.68346194410376E-12	-2.52519291615564E-12	-3.66308848948504E-12	-3.83455220601412E-12	-2.89929557040092E-12	-3.89690264838834E-12	-3.91249025898189E-12	-2.8057699068396E-12	-3.2422230034591E-12
0.01918	-3.2422230034591E-12	-3.0395840657429E-12	-3.86572742720123E-12	-2.7745946856525E-12	-2.5407805267492E-12	-2.13550265131681E-12	-3.08634689752356E-12	-1.8393380500393E-12	-2.61871857971696E-12	-3.60073804711082E-12	-3.66308848948504E-12	-2.97723362336869E-12	-3.67867610007859E-12	-3.56956282592372E-12	-2.79018229624605E-12	-3.05517167633646E-12
0.0192	-3.21104778227199E-12	-3.16428495049133E-12	-3.78778937423346E-12	-2.69665663268473E-12	-2.72783185387184E-12	-2.338141589033E-12	-3.25781061405265E-12	-2.29137875725234E-12	-2.89929557040092E-12	-3.25781061405265E-12	-3.55397521533016E-12	-3.25781061405265E-12	-3.35133627761397E-12	-3.46044955176884E-12	-2.7745946856525E-12	-2.88370795980737E-12
0.01922	-3.16428495049133E-12	-3.38251149880108E-12	-3.66308848948504E-12	-2.5719557479363E-12	-2.85253273862026E-12	-2.46284247378143E-12	-3.2733982246462E-12	-2.74341946446539E-12	-3.14869733989778E-12	-2.79018229624605E-12	-3.49162477295595E-12	-3.80337698482702E-12	-3.16428495049133E-12	-3.39809910939463E-12	-2.85253273862026E-12	-2.69665663268473E-12
0.01924	-3.13310972930422E-12	-3.61632565770438E-12	-3.36692388820752E-12	-2.49401769496854E-12	-2.91488318099448E-12	-2.49401769496854E-12	-3.02399645514935E-12	-2.93047079158803E-12	-3.46044955176884E-12	-2.5719557479363E-12	-3.46044955176884E-12	-4.22424247085296E-12	-3.08634689752356E-12	-3.32016105642686E-12	-3.10193450811712E-12	-2.61871857971696E-12
0.01926	-3.11752211871067E-12	-3.5072123835495E-12	-3.02399645514935E-12	-2.63430619031052E-12	-2.97723362336869E-12	-2.44725486318788E-12	-2.66548141149762E-12	-2.93047079158803E-12	-3.89690264838834E-12	-2.46284247378143E-12	-3.46044955176884E-12	-4.47364424034981E-12	-3.10193450811712E-12	-3.22663539286554E-12	-3.49162477295595E-12	-2.68106902209118E-12
0.01928	-3.25781061405265E-12	-3.39809910939463E-12	-2.63430619031052E-12	-3.02399645514935E-12	-2.93047079158803E-12	-2.41607964200077E-12	-2.338141589033E-12	-2.7745946856525E-12	-4.05277875432387E-12	-2.43166725259432E-12	-3.42927433058174E-12	-4.36453096619494E-12	-3.05517167633646E-12	-3.22663539286554E-12	-3.80337698482702E-12	-2.82135751743316E-12
0.0193	-3.4760371623624E-12	-3.13310972930422E-12	-2.3069663678459E-12	-3.39809910939463E-12	-2.93047079158803E-12	-2.40049203140722E-12	-2.16667787250392E-12	-2.50960530556209E-12	-4.09954158610453E-12	-2.5407805267492E-12	-3.32016105642686E-12	-4.2086548602594E-12	-2.91488318099448E-12	-3.08634689752356E-12	-3.91249025898189E-12	-2.97723362336869E-12
0.01932	-3.69426371067214E-12	-3.11752211871067E-12	-2.11991504072326E-12	-3.78778937423346E-12	-2.91488318099448E-12	-2.52519291615564E-12	-2.11991504072326E-12	-2.24461592547168E-12	-3.95925309076255E-12	-2.75900707505894E-12	-3.2422230034591E-12	-3.86572742720123E-12	-2.93047079158803E-12	-3.02399645514935E-12	-3.72543893185925E-12	-3.11752211871067E-12
0.01934	-3.80337698482702E-12	-3.22663539286554E-12	-2.04197698775549E-12	-3.63191326829793E-12	-3.08634689752356E-12	-2.74341946446539E-12	-2.27579114665879E-12	-2.08873981953615E-12	-3.85013981660768E-12	-3.11752211871067E-12	-3.13310972930422E-12	-3.4760371623624E-12	-3.0395840657429E-12	-3.0084088445558E-12	-3.55397521533016E-12	-3.10193450811712E-12
0.01936	-3.63191326829793E-12	-3.58515043651727E-12	-2.16667787250392E-12	-3.16428495049133E-12	-3.46044955176884E-12	-3.07075928693001E-12	-2.47843008437498E-12	-1.91727610300706E-12	-3.69426371067214E-12	-3.55397521533016E-12	-3.30457344583331E-12	-3.17987256108488E-12	-3.32016105642686E-12	-3.0395840657429E-12	-3.42927433058174E-12	-3.17987256108488E-12
0.01938	-3.17987256108488E-12	-3.85013981660768E-12	-2.41607964200077E-12	-2.64989380090407E-12	-3.80337698482702E-12	-3.36692388820752E-12	-2.7745946856525E-12	-1.96403893478772E-12	-3.41368671998818E-12	-3.86572742720123E-12	-3.60073804711082E-12	-2.88370795980737E-12	-3.56956282592372E-12	-3.0395840657429E-12	-3.21104778227199E-12	-3.19546017167844E-12
0.0194	-2.69665663268473E-12	-3.9748407013561E-12	-2.69665663268473E-12	-2.35372919962656E-12	-4.00601592254321E-12	-3.52279999414306E-12	-2.83694512802671E-12	-2.02638937716194E-12	-3.05517167633646E-12	-4.02160353313676E-12	-3.92807786957544E-12	-2.69665663268473E-12	-3.80337698482702E-12	-3.11752211871067E-12	-3.0084088445558E-12	-3.2733982246462E-12
0.01942	-2.36931681022011E-12	-3.86572742720123E-12	-2.99282123396224E-12	-2.26020353606524E-12	-3.943665480169E-12	-3.4760371623624E-12	-2.5719557479363E-12	-2.29137875725234E-12	-2.5719557479363E-12	-4.13071680729164E-12	-4.02160353313676E-12	-2.64989380090407E-12	-3.85013981660768E-12	-3.10193450811712E-12	-3.02399645514935E-12	-3.39809910939463E-12
0.01944	-2.27579114665879E-12	-3.53838760473661E-12	-3.14869733989778E-12	-2.43166725259432E-12	-3.63191326829793E-12	-3.46044955176884E-12	-2.24461592547168E-12	-2.83694512802671E-12	-2.338141589033E-12	-4.16189202847874E-12	-3.81896459542057E-12	-2.75900707505894E-12	-3.83455220601412E-12	-2.97723362336869E-12	-3.0395840657429E-12	-3.61632565770438E-12
0.01946	-2.29137875725234E-12	-3.28898583523976E-12	-3.05517167633646E-12	-2.82135751743316E-12	-3.32016105642686E-12	-3.35133627761397E-12	-2.08873981953615E-12	-3.32016105642686E-12	-2.29137875725234E-12	-4.28659291322717E-12	-3.44486194117529E-12	-2.99282123396224E-12	-3.81896459542057E-12	-2.86812034921382E-12	-3.13310972930422E-12	-3.88131503779478E-12
0.01948	-2.64989380090407E-12	-3.08634689752356E-12	-2.88370795980737E-12	-3.35133627761397E-12	-3.0084088445558E-12	-3.49162477295595E-12	-2.11991504072326E-12	-3.53838760473661E-12	-2.35372919962656E-12	-4.22424247085296E-12	-2.88370795980737E-12	-3.22663539286554E-12	-3.69426371067214E-12	-2.82135751743316E-12	-3.16428495049133E-12	-4.03719114373032E-12
0.0195	-3.11752211871067E-12	-3.02399645514935E-12	-2.7745946856525E-12	-3.85013981660768E-12	-2.64989380090407E-12	-3.69426371067214E-12	-2.41607964200077E-12	-3.4760371623624E-12	-2.50960530556209E-12	-4.05277875432387E-12	-2.52519291615564E-12	-3.5072123835495E-12	-3.60073804711082E-12	-2.85253273862026E-12	-3.14869733989778E-12	-4.13071680729164E-12
0.01952	-3.46044955176884E-12	-2.96164601277514E-12	-2.85253273862026E-12	-4.14630441788519E-12	-2.43166725259432E-12	-3.64750087889148E-12	-2.75900707505894E-12	-3.35133627761397E-12	-2.49401769496854E-12	-3.66308848948504E-12	-2.24461592547168E-12	-3.69426371067214E-12	-3.4760371623624E-12	-3.0395840657429E-12	-3.05517167633646E-12	-4.05277875432387E-12
0.01954	-3.67867610007859E-12	-2.99282123396224E-12	-2.89929557040092E-12	-4.16189202847874E-12	-2.41607964200077E-12	-3.60073804711082E-12	-3.07075928693001E-12	-3.08634689752356E-12	-2.63430619031052E-12	-3.33574866702042E-12	-2.16667787250392E-12	-3.63191326829793E-12	-3.39809910939463E-12	-3.22663539286554E-12	-2.85253273862026E-12	-3.81896459542057E-12
0.01956	-3.67867610007859E-12	-2.89929557040092E-12	-2.91488318099448E-12	-3.99042831194966E-12	-2.38490442081366E-12	-3.44486194117529E-12	-3.17987256108488E-12	-2.93047079158803E-12	-2.74341946446539E-12	-3.0084088445558E-12	-2.27579114665879E-12	-3.41368671998818E-12	-3.35133627761397E-12	-3.4760371623624E-12	-2.72783185387184E-12	-3.36692388820752E-12
0.01958	-3.41368671998818E-12	-2.72783185387184E-12	-2.8057699068396E-12	-3.52279999414306E-12	-2.35372919962656E-12	-3.14869733989778E-12	-3.21104778227199E-12	-2.93047079158803E-12	-2.93047079158803E-12	-2.83694512802671E-12	-2.43166725259432E-12	-3.05517167633646E-12	-3.32016105642686E-12	-3.63191326829793E-12	-2.71224424327828E-12	-2.69665663268473E-12
0.0196	-3.13310972930422E-12	-2.44725486318788E-12	-2.69665663268473E-12	-2.97723362336869E-12	-2.15109026191036E-12	-2.8057699068396E-12	-3.2422230034591E-12	-2.97723362336869E-12	-3.0084088445558E-12	-2.82135751743316E-12	-2.5719557479363E-12	-2.5407805267492E-12	-3.11752211871067E-12	-3.7410265424528E-12	-3.0395840657429E-12	-2.19785309369102E-12
0.01962	-2.82135751743316E-12	-2.40049203140722E-12	-2.50960530556209E-12	-2.35372919962656E-12	-1.8705132712264E-12	-2.60313096912341E-12	-3.41368671998818E-12	-3.0084088445558E-12	-3.14869733989778E-12	-2.97723362336869E-12	-2.69665663268473E-12	-2.338141589033E-12	-2.88370795980737E-12	-3.63191326829793E-12	-3.46044955176884E-12	-2.08873981953615E-12
0.01964	-2.68106902209118E-12	-2.5719557479363E-12	-2.36931681022011E-12	-2.08873981953615E-12	-1.76139999707153E-12	-2.49401769496854E-12	-3.55397521533016E-12	-2.88370795980737E-12	-3.13310972930422E-12	-3.33574866702042E-12	-2.75900707505894E-12	-2.49401769496854E-12	-2.61871857971696E-12	-3.4760371623624E-12	-3.9748407013561E-12	-2.26020353606524E-12
0.01966	-2.74341946446539E-12	-2.99282123396224E-12	-2.41607964200077E-12	-2.08873981953615E-12	-1.66787433351021E-12	-2.49401769496854E-12	-3.72543893185925E-12	-2.96164601277514E-12	-2.85253273862026E-12	-3.52279999414306E-12	-2.85253273862026E-12	-2.83694512802671E-12	-2.46284247378143E-12	-3.2733982246462E-12	-4.33335574500783E-12	-2.60313096912341E-12
0.01968	-2.91488318099448E-12	-3.55397521533016E-12	-2.66548141149762E-12	-2.43166725259432E-12	-1.73022477588442E-12	-2.50960530556209E-12	-3.89690264838834E-12	-2.96164601277514E-12	-2.49401769496854E-12	-3.58515043651727E-12	-2.99282123396224E-12	-3.2422230034591E-12	-2.50960530556209E-12	-3.21104778227199E-12	-4.22424247085296E-12	-2.83694512802671E-12
0.0197	-2.99282123396224E-12	-3.92807786957544E-12	-3.11752211871067E-12	-2.86812034921382E-12	-1.90168849241351E-12	-2.5407805267492E-12	-3.86572742720123E-12	-2.97723362336869E-12	-2.29137875725234E-12	-3.52279999414306E-12	-3.19546017167844E-12	-3.5072123835495E-12	-2.69665663268473E-12	-3.16428495049133E-12	-3.86572742720123E-12	-2.96164601277514E-12
0.01972	-2.86812034921382E-12	-4.09954158610453E-12	-3.60073804711082E-12	-3.41368671998818E-12	-2.24461592547168E-12	-2.40049203140722E-12	-3.67867610007859E-12	-2.93047079158803E-12	-2.21344070428458E-12	-3.46044955176884E-12	-3.30457344583331E-12	-3.63191326829793E-12	-2.99282123396224E-12	-3.2422230034591E-12	-3.5072123835495E-12	-3.08634689752356E-12
0.01974	-2.82135751743316E-12	-4.19306724966585E-12	-3.9748407013561E-12	-3.75661415304636E-12	-2.64989380090407E-12	-2.47843008437498E-12	-3.38251149880108E-12	-2.85253273862026E-12	-2.26020353606524E-12	-3.44486194117529E-12	-3.28898583523976E-12	-3.85013981660768E-12	-3.28898583523976E-12	-3.2422230034591E-12	-3.22663539286554E-12	-3.19546017167844E-12
0.01976	-2.8057699068396E-12	-4.09954158610453E-12	-4.27100530263362E-12	-3.7410265424528E-12	-2.89929557040092E-12	-2.52519291615564E-12	-2.88370795980737E-12	-2.7745946856525E-12	-2.40049203140722E-12	-3.4760371623624E-12	-3.11752211871067E-12	-3.91249025898189E-12	-3.63191326829793E-12	-3.11752211871067E-12	-3.07075928693001E-12	-3.30457344583331E-12
0.01978	-2.94605840218158E-12	-3.95925309076255E-12	-4.22424247085296E-12	-3.32016105642686E-12	-3.02399645514935E-12	-2.61871857971696E-12	-2.47843008437498E-12	-2.66548141149762E-12	-2.69665663268473E-12	-3.55397521533016E-12	-2.88370795980737E-12	-3.95925309076255E-12	-3.83455220601412E-12	-2.86812034921382E-12	-2.94605840218158E-12	-3.46044955176884E-12
0.0198	-3.14869733989778E-12	-3.77220176363991E-12	-4.11512919669808E-12	-2.82135751743316E-12	-2.96164601277514E-12	-2.60313096912341E-12	-2.19785309369102E-12	-2.5407805267492E-12	-2.86812034921382E-12	-3.64750087889148E-12	-2.93047079158803E-12	-4.03719114373032E-12	-4.00601592254321E-12	-2.55636813734275E-12	-2.85253273862026E-12	-3.5072123835495E-12
0.01982	-3.36692388820752E-12	-3.58515043651727E-12	-3.89690264838834E-12	-2.40049203140722E-12	-2.66548141149762E-12	-2.5407805267492E-12	-2.19785309369102E-12	-2.52519291615564E-12	-2.96164601277514E-12	-3.83455220601412E-12	-3.16428495049133E-12	-4.09954158610453E-12	-4.03719114373032E-12	-2.43166725259432E-12	-2.74341946446539E-12	-3.53838760473661E-12
0.01984	-3.38251149880108E-12	-3.44486194117529E-12	-3.67867610007859E-12	-2.21344070428458E-12	-2.29137875725234E-12	-2.46284247378143E-12	-2.49401769496854E-12	-2.68106902209118E-12	-2.96164601277514E-12	-3.81896459542057E-12	-3.32016105642686E-12	-4.1774796390723E-12	-4.05277875432387E-12	-2.5719557479363E-12	-2.68106902209118E-12	-3.52279999414306E-12
0.01986	-3.28898583523976E-12	-3.32016105642686E-12	-3.49162477295595E-12	-2.21344070428458E-12	-1.90168849241351E-12	-2.44725486318788E-12	-2.74341946446539E-12	-2.83694512802671E-12	-3.05517167633646E-12	-3.61632565770438E-12	-3.46044955176884E-12	-4.25541769204006E-12	-3.95925309076255E-12	-3.0084088445558E-12	-2.72783185387184E-12	-3.41368671998818E-12
0.01988	-3.0084088445558E-12	-3.22663539286554E-12	-3.42927433058174E-12	-2.36931681022011E-12	-1.66787433351021E-12	-2.49401769496854E-12	-2.91488318099448E-12	-3.0395840657429E-12	-3.05517167633646E-12	-3.44486194117529E-12	-3.17987256108488E-12	-4.19306724966585E-12	-3.85013981660768E-12	-3.4760371623624E-12	-2.75900707505894E-12	-3.2422230034591E-12
0.0199	-2.66548141149762E-12	-3.14869733989778E-12	-3.33574866702042E-12	-2.60313096912341E-12	-1.48082300638757E-12	-2.75900707505894E-12	-2.89929557040092E-12	-3.08634689752356E-12	-3.17987256108488E-12	-3.36692388820752E-12	-2.69665663268473E-12	-4.16189202847874E-12	-3.67867610007859E-12	-3.92807786957544E-12	-2.94605840218158E-12	-2.82135751743316E-12
0.01992	-2.29137875725234E-12	-3.13310972930422E-12	-3.28898583523976E-12	-2.91488318099448E-12	-1.32494690045203E-12	-3.19546017167844E-12	-2.69665663268473E-12	-3.0395840657429E-12	-3.22663539286554E-12	-3.42927433058174E-12	-2.27579114665879E-12	-4.09954158610453E-12	-3.41368671998818E-12	-4.00601592254321E-12	-3.17987256108488E-12	-2.46284247378143E-12
0.01994	-1.97962654538128E-12	-3.22663539286554E-12	-3.32016105642686E-12	-3.11752211871067E-12	-1.26259645807782E-12	-3.41368671998818E-12	-2.55636813734275E-12	-2.83694512802671E-12	-3.33574866702042E-12	-3.52279999414306E-12	-2.05756459834904E-12	-3.9748407013561E-12	-3.10193450811712E-12	-3.77220176363991E-12	-3.36692388820752E-12	-2.26020353606524E-12
0.01996	-1.96403893478772E-12	-3.30457344583331E-12	-3.39809910939463E-12	-3.38251149880108E-12	-1.34053451104559E-12	-3.52279999414306E-12	-2.50960530556209E-12	-2.52519291615564E-12	-3.42927433058174E-12	-3.53838760473661E-12	-2.11991504072326E-12	-3.7410265424528E-12	-2.85253273862026E-12	-3.42927433058174E-12	-3.41368671998818E-12	-2.24461592547168E-12
0.01998	-2.29137875725234E-12	-3.49162477295595E-12	-3.55397521533016E-12	-3.44486194117529E-12	-1.54317344876178E-12	-3.33574866702042E-12	-2.52519291615564E-12	-2.26020353606524E-12	-3.52279999414306E-12	-3.41368671998818E-12	-2.35372919962656E-12	-3.53838760473661E-12	-2.66548141149762E-12	-3.10193450811712E-12	-3.33574866702042E-12	-2.38490442081366E-12
0.02	-2.93047079158803E-12	-3.55397521533016E-12	-3.55397521533016E-12	-3.38251149880108E-12	-1.8705132712264E-12	-3.05517167633646E-12	-2.66548141149762E-12	-2.01080176656838E-12	-3.49162477295595E-12	-3.19546017167844E-12	-2.60313096912341E-12	-3.39809910939463E-12	-2.72783185387184E-12	-3.02399645514935E-12	-3.2422230034591E-12	-2.63430619031052E-12
0.02002	-3.53838760473661E-12	-3.58515043651727E-12	-3.36692388820752E-12	-3.30457344583331E-12	-2.1043274301297E-12	-2.60313096912341E-12	-2.71224424327828E-12	-1.82375043944574E-12	-3.35133627761397E-12	-2.99282123396224E-12	-2.86812034921382E-12	-3.32016105642686E-12	-3.11752211871067E-12	-3.10193450811712E-12	-3.10193450811712E-12	-2.88370795980737E-12
0.02004	-3.9748407013561E-12	-3.52279999414306E-12	-3.22663539286554E-12	-3.19546017167844E-12	-2.32255397843945E-12	-2.35372919962656E-12	-2.97723362336869E-12	-1.76139999707153E-12	-3.21104778227199E-12	-2.91488318099448E-12	-2.96164601277514E-12	-3.36692388820752E-12	-3.60073804711082E-12	-3.17987256108488E-12	-2.96164601277514E-12	-3.11752211871067E-12
0.02006	-4.05277875432387E-12	-3.32016105642686E-12	-3.14869733989778E-12	-3.17987256108488E-12	-2.47843008437498E-12	-2.29137875725234E-12	-3.08634689752356E-12	-1.74581238647798E-12	-3.28898583523976E-12	-2.7745946856525E-12	-3.07075928693001E-12	-3.55397521533016E-12	-3.91249025898189E-12	-3.32016105642686E-12	-2.89929557040092E-12	-3.17987256108488E-12
0.02008	-3.91249025898189E-12	-3.17987256108488E-12	-3.22663539286554E-12	-3.11752211871067E-12	-2.68106902209118E-12	-2.338141589033E-12	-3.46044955176884E-12	-1.93286371360062E-12	-3.30457344583331E-12	-2.66548141149762E-12	-3.25781061405265E-12	-3.64750087889148E-12	-3.943665480169E-12	-3.58515043651727E-12	-2.94605840218158E-12	-3.14869733989778E-12
0.0201	-3.66308848948504E-12	-3.14869733989778E-12	-3.2733982246462E-12	-3.05517167633646E-12	-2.86812034921382E-12	-2.36931681022011E-12	-3.72543893185925E-12	-2.11991504072326E-12	-3.53838760473661E-12	-2.5407805267492E-12	-3.2733982246462E-12	-3.63191326829793E-12	-3.78778937423346E-12	-3.91249025898189E-12	-2.97723362336869E-12	-3.02399645514935E-12
0.02012	-3.44486194117529E-12	-3.21104778227199E-12	-3.16428495049133E-12	-3.02399645514935E-12	-2.89929557040092E-12	-2.40049203140722E-12	-3.92807786957544E-12	-2.338141589033E-12	-3.61632565770438E-12	-2.49401769496854E-12	-3.05517167633646E-12	-3.46044955176884E-12	-3.53838760473661E-12	-4.02160353313676E-12	-3.0395840657429E-12	-2.74341946446539E-12
0.02014	-3.17987256108488E-12	-3.28898583523976E-12	-2.97723362336869E-12	-3.22663539286554E-12	-2.7745946856525E-12	-2.63430619031052E-12	-3.83455220601412E-12	-2.49401769496854E-12	-3.63191326829793E-12	-2.49401769496854E-12	-2.7745946856525E-12	-3.22663539286554E-12	-3.41368671998818E-12	-3.91249025898189E-12	-3.10193450811712E-12	-2.35372919962656E-12
0.02016	-3.02399645514935E-12	-3.36692388820752E-12	-2.7745946856525E-12	-3.35133627761397E-12	-2.49401769496854E-12	-2.91488318099448E-12	-3.56956282592372E-12	-2.52519291615564E-12	-3.5072123835495E-12	-2.64989380090407E-12	-2.69665663268473E-12	-3.17987256108488E-12	-3.36692388820752E-12	-3.52279999414306E-12	-3.02399645514935E-12	-2.3069663678459E-12
0.02018	-3.02399645514935E-12	-3.36692388820752E-12	-2.72783185387184E-12	-3.44486194117529E-12	-2.05756459834904E-12	-3.11752211871067E-12	-3.14869733989778E-12	-2.5407805267492E-12	-3.32016105642686E-12	-2.91488318099448E-12	-2.74341946446539E-12	-3.0395840657429E-12	-3.33574866702042E-12	-3.21104778227199E-12	-2.91488318099448E-12	-2.49401769496854E-12
0.0202	-3.17987256108488E-12	-3.2733982246462E-12	-2.74341946446539E-12	-3.44486194117529E-12	-1.74581238647798E-12	-3.30457344583331E-12	-2.75900707505894E-12	-2.40049203140722E-12	-3.14869733989778E-12	-3.2733982246462E-12	-2.94605840218158E-12	-3.02399645514935E-12	-3.21104778227199E-12	-2.93047079158803E-12	-2.91488318099448E-12	-2.89929557040092E-12
0.02022	-3.46044955176884E-12	-3.2422230034591E-12	-2.94605840218158E-12	-3.32016105642686E-12	-1.54317344876178E-12	-3.35133627761397E-12	-2.41607964200077E-12	-2.16667787250392E-12	-2.93047079158803E-12	-3.61632565770438E-12	-3.13310972930422E-12	-2.97723362336869E-12	-3.0084088445558E-12	-2.99282123396224E-12	-2.96164601277514E-12	-3.38251149880108E-12
0.02024	-3.83455220601412E-12	-3.42927433058174E-12	-3.25781061405265E-12	-3.0084088445558E-12	-1.69904955469732E-12	-3.16428495049133E-12	-2.08873981953615E-12	-1.94845132419417E-12	-2.82135751743316E-12	-3.83455220601412E-12	-3.2422230034591E-12	-3.08634689752356E-12	-2.8057699068396E-12	-3.10193450811712E-12	-3.05517167633646E-12	-3.7098513212657E-12
0.02026	-3.99042831194966E-12	-3.69426371067214E-12	-3.64750087889148E-12	-2.63430619031052E-12	-2.02638937716194E-12	-2.97723362336869E-12	-2.02638937716194E-12	-1.76139999707153E-12	-2.75900707505894E-12	-3.80337698482702E-12	-3.4760371623624E-12	-3.08634689752356E-12	-2.69665663268473E-12	-3.21104778227199E-12	-3.16428495049133E-12	-3.81896459542057E-12
0.02028	-4.03719114373032E-12	-3.92807786957544E-12	-4.02160353313676E-12	-2.16667787250392E-12	-2.27579114665879E-12	-2.79018229624605E-12	-2.19785309369102E-12	-1.62111150172955E-12	-2.75900707505894E-12	-3.77220176363991E-12	-3.67867610007859E-12	-3.11752211871067E-12	-2.64989380090407E-12	-3.30457344583331E-12	-3.41368671998818E-12	-3.78778937423346E-12
0.0203	-3.99042831194966E-12	-3.99042831194966E-12	-4.28659291322717E-12	-2.01080176656838E-12	-2.36931681022011E-12	-2.69665663268473E-12	-2.44725486318788E-12	-1.605523891136E-12	-2.72783185387184E-12	-3.7410265424528E-12	-3.85013981660768E-12	-3.17987256108488E-12	-2.75900707505894E-12	-3.42927433058174E-12	-3.52279999414306E-12	-3.69426371067214E-12
0.02032	-3.80337698482702E-12	-3.83455220601412E-12	-4.30218052382072E-12	-1.96403893478772E-12	-2.22902831487813E-12	-2.55636813734275E-12	-2.60313096912341E-12	-1.80816282885219E-12	-2.69665663268473E-12	-3.72543893185925E-12	-3.77220176363991E-12	-3.39809910939463E-12	-2.94605840218158E-12	-3.7098513212657E-12	-3.46044955176884E-12	-3.53838760473661E-12
0.02034	-3.39809910939463E-12	-3.67867610007859E-12	-4.11512919669808E-12	-2.21344070428458E-12	-2.0731522089426E-12	-2.32255397843945E-12	-2.58754335852986E-12	-2.15109026191036E-12	-2.74341946446539E-12	-3.7098513212657E-12	-3.56956282592372E-12	-3.66308848948504E-12	-3.07075928693001E-12	-3.943665480169E-12	-3.30457344583331E-12	-3.39809910939463E-12
0.02036	-2.85253273862026E-12	-3.42927433058174E-12	-3.80337698482702E-12	-2.47843008437498E-12	-2.01080176656838E-12	-2.01080176656838E-12	-2.49401769496854E-12	-2.5719557479363E-12	-2.91488318099448E-12	-3.60073804711082E-12	-3.19546017167844E-12	-3.99042831194966E-12	-3.16428495049133E-12	-3.943665480169E-12	-3.21104778227199E-12	-3.16428495049133E-12
0.02038	-2.44725486318788E-12	-3.25781061405265E-12	-3.52279999414306E-12	-2.79018229624605E-12	-2.1043274301297E-12	-1.76139999707153E-12	-2.50960530556209E-12	-2.66548141149762E-12	-3.07075928693001E-12	-3.52279999414306E-12	-3.0084088445558E-12	-4.31776813441428E-12	-3.35133627761397E-12	-3.7410265424528E-12	-3.11752211871067E-12	-2.89929557040092E-12
0.0204	-2.43166725259432E-12	-3.17987256108488E-12	-3.49162477295595E-12	-2.86812034921382E-12	-2.38490442081366E-12	-1.55876105935534E-12	-2.61871857971696E-12	-2.66548141149762E-12	-3.19546017167844E-12	-3.36692388820752E-12	-2.86812034921382E-12	-4.44246901916271E-12	-3.58515043651727E-12	-3.42927433058174E-12	-3.10193450811712E-12	-2.60313096912341E-12
0.02042	-2.64989380090407E-12	-3.22663539286554E-12	-3.38251149880108E-12	-2.79018229624605E-12	-2.8057699068396E-12	-1.76139999707153E-12	-2.8057699068396E-12	-2.52519291615564E-12	-3.28898583523976E-12	-3.17987256108488E-12	-2.86812034921382E-12	-4.52040707213047E-12	-3.85013981660768E-12	-3.11752211871067E-12	-2.91488318099448E-12	-2.32255397843945E-12
0.02044	-3.08634689752356E-12	-3.36692388820752E-12	-3.2422230034591E-12	-2.58754335852986E-12	-3.17987256108488E-12	-2.24461592547168E-12	-2.93047079158803E-12	-2.41607964200077E-12	-3.21104778227199E-12	-2.96164601277514E-12	-2.86812034921382E-12	-4.44246901916271E-12	-3.99042831194966E-12	-3.05517167633646E-12	-2.86812034921382E-12	-2.16667787250392E-12
0.02046	-3.5072123835495E-12	-3.39809910939463E-12	-3.0084088445558E-12	-2.26020353606524E-12	-3.30457344583331E-12	-2.82135751743316E-12	-3.05517167633646E-12	-2.52519291615564E-12	-3.11752211871067E-12	-2.82135751743316E-12	-2.82135751743316E-12	-4.22424247085296E-12	-4.08395397551098E-12	-3.10193450811712E-12	-2.91488318099448E-12	-2.18226548309747E-12
0.02048	-3.89690264838834E-12	-3.53838760473661E-12	-2.89929557040092E-12	-1.94845132419417E-12	-3.28898583523976E-12	-3.42927433058174E-12	-3.19546017167844E-12	-2.7745946856525E-12	-2.85253273862026E-12	-2.85253273862026E-12	-2.69665663268473E-12	-3.88131503779478E-12	-4.14630441788519E-12	-3.17987256108488E-12	-2.91488318099448E-12	-2.38490442081366E-12
0.0205	-3.943665480169E-12	-3.49162477295595E-12	-2.99282123396224E-12	-1.74581238647798E-12	-3.19546017167844E-12	-3.81896459542057E-12	-3.2733982246462E-12	-3.11752211871067E-12	-2.5407805267492E-12	-3.10193450811712E-12	-2.61871857971696E-12	-3.44486194117529E-12	-4.11512919669808E-12	-3.22663539286554E-12	-2.89929557040092E-12	-2.64989380090407E-12
0.02052	-3.95925309076255E-12	-3.36692388820752E-12	-3.44486194117529E-12	-1.65228672291666E-12	-3.13310972930422E-12	-3.99042831194966E-12	-3.36692388820752E-12	-3.19546017167844E-12	-2.29137875725234E-12	-3.36692388820752E-12	-2.85253273862026E-12	-3.22663539286554E-12	-4.05277875432387E-12	-3.2422230034591E-12	-2.89929557040092E-12	-2.8057699068396E-12
0.02054	-4.05277875432387E-12	-3.28898583523976E-12	-3.9748407013561E-12	-1.82375043944574E-12	-3.08634689752356E-12	-3.9748407013561E-12	-3.61632565770438E-12	-3.05517167633646E-12	-2.21344070428458E-12	-3.49162477295595E-12	-3.17987256108488E-12	-3.13310972930422E-12	-4.02160353313676E-12	-3.28898583523976E-12	-2.94605840218158E-12	-2.75900707505894E-12
0.02056	-4.25541769204006E-12	-3.42927433058174E-12	-4.39570618738205E-12	-2.16667787250392E-12	-3.02399645514935E-12	-3.88131503779478E-12	-4.00601592254321E-12	-2.74341946446539E-12	-2.26020353606524E-12	-3.5072123835495E-12	-3.42927433058174E-12	-3.11752211871067E-12	-3.83455220601412E-12	-3.28898583523976E-12	-2.99282123396224E-12	-2.7745946856525E-12
0.02058	-4.48923185094337E-12	-3.72543893185925E-12	-4.34894335560138E-12	-2.52519291615564E-12	-2.85253273862026E-12	-3.58515043651727E-12	-4.1774796390723E-12	-2.40049203140722E-12	-2.49401769496854E-12	-3.67867610007859E-12	-3.49162477295595E-12	-3.14869733989778E-12	-3.77220176363991E-12	-3.30457344583331E-12	-3.2422230034591E-12	-2.83694512802671E-12
0.0206	-4.53599468272403E-12	-4.14630441788519E-12	-4.02160353313676E-12	-2.97723362336869E-12	-2.61871857971696E-12	-3.35133627761397E-12	-4.16189202847874E-12	-2.15109026191036E-12	-2.71224424327828E-12	-3.86572742720123E-12	-3.38251149880108E-12	-3.05517167633646E-12	-3.80337698482702E-12	-3.46044955176884E-12	-3.4760371623624E-12	-2.97723362336869E-12
0.02062	-4.22424247085296E-12	-4.30218052382072E-12	-3.60073804711082E-12	-3.2733982246462E-12	-2.38490442081366E-12	-2.99282123396224E-12	-3.86572742720123E-12	-2.0731522089426E-12	-2.96164601277514E-12	-3.92807786957544E-12	-3.2733982246462E-12	-3.07075928693001E-12	-3.85013981660768E-12	-3.64750087889148E-12	-3.60073804711082E-12	-3.32016105642686E-12
0.02064	-3.72543893185925E-12	-4.25541769204006E-12	-3.07075928693001E-12	-3.4760371623624E-12	-2.05756459834904E-12	-2.61871857971696E-12	-3.46044955176884E-12	-2.19785309369102E-12	-3.02399645514935E-12	-3.89690264838834E-12	-3.22663539286554E-12	-3.05517167633646E-12	-3.88131503779478E-12	-3.7410265424528E-12	-3.77220176363991E-12	-3.56956282592372E-12
0.02066	-3.2733982246462E-12	-3.89690264838834E-12	-2.61871857971696E-12	-3.5072123835495E-12	-1.91727610300706E-12	-2.35372919962656E-12	-3.02399645514935E-12	-2.22902831487813E-12	-3.10193450811712E-12	-3.78778937423346E-12	-3.22663539286554E-12	-3.17987256108488E-12	-3.72543893185925E-12	-3.7098513212657E-12	-3.67867610007859E-12	-3.75661415304636E-12
0.02068	-3.10193450811712E-12	-3.42927433058174E-12	-2.29137875725234E-12	-3.46044955176884E-12	-1.8705132712264E-12	-2.3069663678459E-12	-2.74341946446539E-12	-2.13550265131681E-12	-3.14869733989778E-12	-3.41368671998818E-12	-3.13310972930422E-12	-3.39809910939463E-12	-3.5072123835495E-12	-3.53838760473661E-12	-3.58515043651727E-12	-3.7098513212657E-12
0.0207	-3.08634689752356E-12	-2.97723362336869E-12	-2.16667787250392E-12	-3.46044955176884E-12	-1.97962654538128E-12	-2.64989380090407E-12	-2.50960530556209E-12	-1.96403893478772E-12	-3.39809910939463E-12	-2.89929557040092E-12	-3.08634689752356E-12	-3.66308848948504E-12	-3.28898583523976E-12	-3.56956282592372E-12	-3.25781061405265E-12	-3.63191326829793E-12
0.02072	-3.19546017167844E-12	-2.61871857971696E-12	-2.19785309369102E-12	-3.28898583523976E-12	-2.26020353606524E-12	-3.07075928693001E-12	-2.49401769496854E-12	-1.85492566063285E-12	-3.42927433058174E-12	-2.5407805267492E-12	-3.02399645514935E-12	-3.943665480169E-12	-3.39809910939463E-12	-3.66308848948504E-12	-2.99282123396224E-12	-3.36692388820752E-12
0.02074	-3.36692388820752E-12	-2.61871857971696E-12	-2.3069663678459E-12	-3.08634689752356E-12	-2.79018229624605E-12	-3.38251149880108E-12	-2.63430619031052E-12	-1.8705132712264E-12	-3.33574866702042E-12	-2.38490442081366E-12	-2.89929557040092E-12	-4.27100530263362E-12	-3.55397521533016E-12	-3.92807786957544E-12	-2.79018229624605E-12	-3.16428495049133E-12
0.02076	-3.61632565770438E-12	-2.58754335852986E-12	-2.46284247378143E-12	-2.94605840218158E-12	-3.2422230034591E-12	-3.60073804711082E-12	-2.79018229624605E-12	-2.11991504072326E-12	-3.14869733989778E-12	-2.5407805267492E-12	-2.93047079158803E-12	-4.59834512509824E-12	-3.72543893185925E-12	-4.13071680729164E-12	-2.82135751743316E-12	-3.02399645514935E-12
0.02078	-3.85013981660768E-12	-2.63430619031052E-12	-2.72783185387184E-12	-2.88370795980737E-12	-3.4760371623624E-12	-3.67867610007859E-12	-2.88370795980737E-12	-2.38490442081366E-12	-3.0084088445558E-12	-2.89929557040092E-12	-2.94605840218158E-12	-4.89450972637575E-12	-3.85013981660768E-12	-4.13071680729164E-12	-2.99282123396224E-12	-2.96164601277514E-12
0.0208	-3.83455220601412E-12	-2.71224424327828E-12	-2.85253273862026E-12	-2.88370795980737E-12	-3.44486194117529E-12	-3.7410265424528E-12	-2.85253273862026E-12	-2.58754335852986E-12	-2.89929557040092E-12	-3.22663539286554E-12	-2.96164601277514E-12	-5.17508671705971E-12	-3.72543893185925E-12	-3.85013981660768E-12	-3.28898583523976E-12	-2.94605840218158E-12
0.02082	-3.7410265424528E-12	-2.74341946446539E-12	-3.02399645514935E-12	-3.0395840657429E-12	-3.2733982246462E-12	-3.77220176363991E-12	-2.7745946856525E-12	-2.75900707505894E-12	-2.91488318099448E-12	-3.44486194117529E-12	-2.96164601277514E-12	-5.3465504335888E-12	-3.39809910939463E-12	-3.39809910939463E-12	-3.58515043651727E-12	-2.93047079158803E-12
0.02084	-3.49162477295595E-12	-2.85253273862026E-12	-3.10193450811712E-12	-3.16428495049133E-12	-3.0395840657429E-12	-3.7410265424528E-12	-2.5407805267492E-12	-2.60313096912341E-12	-2.96164601277514E-12	-3.56956282592372E-12	-3.0084088445558E-12	-4.97244777934352E-12	-2.94605840218158E-12	-3.05517167633646E-12	-3.75661415304636E-12	-3.0395840657429E-12
0.02086	-3.46044955176884E-12	-2.93047079158803E-12	-3.10193450811712E-12	-3.35133627761397E-12	-2.85253273862026E-12	-3.56956282592372E-12	-2.19785309369102E-12	-2.55636813734275E-12	-2.89929557040092E-12	-3.58515043651727E-12	-3.14869733989778E-12	-4.36453096619494E-12	-2.46284247378143E-12	-3.02399645514935E-12	-3.64750087889148E-12	-3.36692388820752E-12
0.02088	-3.5072123835495E-12	-3.0395840657429E-12	-3.17987256108488E-12	-3.60073804711082E-12	-2.75900707505894E-12	-3.39809910939463E-12	-2.05756459834904E-12	-2.36931681022011E-12	-2.64989380090407E-12	-3.5072123835495E-12	-3.30457344583331E-12	-3.66308848948504E-12	-2.13550265131681E-12	-3.19546017167844E-12	-3.38251149880108E-12	-3.85013981660768E-12
0.0209	-3.7410265424528E-12	-3.11752211871067E-12	-3.22663539286554E-12	-3.64750087889148E-12	-2.89929557040092E-12	-3.07075928693001E-12	-2.08873981953615E-12	-2.43166725259432E-12	-2.36931681022011E-12	-3.35133627761397E-12	-3.5072123835495E-12	-3.19546017167844E-12	-2.01080176656838E-12	-3.55397521533016E-12	-3.16428495049133E-12	-4.33335574500783E-12
0.02092	-4.00601592254321E-12	-3.11752211871067E-12	-3.36692388820752E-12	-3.60073804711082E-12	-3.11752211871067E-12	-2.64989380090407E-12	-2.29137875725234E-12	-2.61871857971696E-12	-2.13550265131681E-12	-3.2733982246462E-12	-3.4760371623624E-12	-3.10193450811712E-12	-1.96403893478772E-12	-3.86572742720123E-12	-2.91488318099448E-12	-4.66069556747245E-12
0.02094	-4.22424247085296E-12	-3.02399645514935E-12	-3.56956282592372E-12	-3.49162477295595E-12	-3.32016105642686E-12	-2.36931681022011E-12	-2.50960530556209E-12	-2.8057699068396E-12	-1.94845132419417E-12	-3.38251149880108E-12	-3.32016105642686E-12	-3.21104778227199E-12	-2.05756459834904E-12	-3.91249025898189E-12	-2.66548141149762E-12	-4.6451079568789E-12
0.02096	-4.30218052382072E-12	-2.85253273862026E-12	-3.7098513212657E-12	-3.19546017167844E-12	-3.28898583523976E-12	-2.26020353606524E-12	-2.50960530556209E-12	-2.88370795980737E-12	-1.93286371360062E-12	-3.58515043651727E-12	-3.08634689752356E-12	-3.42927433058174E-12	-2.13550265131681E-12	-3.80337698482702E-12	-2.55636813734275E-12	-4.31776813441428E-12
0.02098	-4.4112937979756E-12	-2.82135751743316E-12	-3.75661415304636E-12	-2.96164601277514E-12	-2.97723362336869E-12	-2.29137875725234E-12	-2.41607964200077E-12	-2.85253273862026E-12	-2.02638937716194E-12	-3.86572742720123E-12	-2.91488318099448E-12	-3.75661415304636E-12	-2.16667787250392E-12	-3.61632565770438E-12	-2.63430619031052E-12	-3.83455220601412E-12
0.021	-4.48923185094337E-12	-2.93047079158803E-12	-3.58515043651727E-12	-2.66548141149762E-12	-2.61871857971696E-12	-2.38490442081366E-12	-2.27579114665879E-12	-2.58754335852986E-12	-2.16667787250392E-12	-3.91249025898189E-12	-2.83694512802671E-12	-3.943665480169E-12	-2.29137875725234E-12	-3.52279999414306E-12	-2.7745946856525E-12	-3.33574866702042E-12
0.02102	-4.33335574500783E-12	-2.97723362336869E-12	-3.46044955176884E-12	-2.52519291615564E-12	-2.15109026191036E-12	-2.52519291615564E-12	-2.18226548309747E-12	-2.19785309369102E-12	-2.3069663678459E-12	-3.7410265424528E-12	-2.96164601277514E-12	-4.11512919669808E-12	-2.46284247378143E-12	-3.36692388820752E-12	-2.97723362336869E-12	-2.97723362336869E-12
0.02104	-3.943665480169E-12	-3.05517167633646E-12	-3.30457344583331E-12	-2.5407805267492E-12	-1.94845132419417E-12	-2.71224424327828E-12	-2.27579114665879E-12	-1.90168849241351E-12	-2.58754335852986E-12	-3.44486194117529E-12	-3.07075928693001E-12	-4.22424247085296E-12	-2.82135751743316E-12	-3.21104778227199E-12	-3.05517167633646E-12	-2.86812034921382E-12
0.02106	-3.66308848948504E-12	-2.97723362336869E-12	-3.30457344583331E-12	-2.74341946446539E-12	-2.05756459834904E-12	-2.96164601277514E-12	-2.40049203140722E-12	-1.69904955469732E-12	-2.96164601277514E-12	-3.19546017167844E-12	-3.13310972930422E-12	-4.23983008144651E-12	-3.10193450811712E-12	-3.17987256108488E-12	-2.97723362336869E-12	-2.91488318099448E-12
0.02108	-3.44486194117529E-12	-2.94605840218158E-12	-3.4760371623624E-12	-2.96164601277514E-12	-2.29137875725234E-12	-3.13310972930422E-12	-2.66548141149762E-12	-1.49641061698112E-12	-3.19546017167844E-12	-3.02399645514935E-12	-3.14869733989778E-12	-4.13071680729164E-12	-3.2733982246462E-12	-3.16428495049133E-12	-2.93047079158803E-12	-3.10193450811712E-12
0.0211	-3.36692388820752E-12	-2.93047079158803E-12	-3.64750087889148E-12	-3.25781061405265E-12	-2.75900707505894E-12	-3.41368671998818E-12	-2.89929557040092E-12	-1.41847256401335E-12	-3.46044955176884E-12	-2.88370795980737E-12	-3.17987256108488E-12	-3.78778937423346E-12	-3.44486194117529E-12	-3.32016105642686E-12	-2.97723362336869E-12	-3.19546017167844E-12
0.02112	-3.30457344583331E-12	-3.0395840657429E-12	-3.83455220601412E-12	-3.49162477295595E-12	-3.17987256108488E-12	-3.53838760473661E-12	-3.17987256108488E-12	-1.43406017460691E-12	-3.66308848948504E-12	-2.88370795980737E-12	-3.33574866702042E-12	-3.49162477295595E-12	-3.60073804711082E-12	-3.5072123835495E-12	-3.0395840657429E-12	-3.19546017167844E-12
0.02114	-3.14869733989778E-12	-3.25781061405265E-12	-3.75661415304636E-12	-3.7410265424528E-12	-3.5072123835495E-12	-3.46044955176884E-12	-3.36692388820752E-12	-1.51199822757468E-12	-3.81896459542057E-12	-2.99282123396224E-12	-3.42927433058174E-12	-3.36692388820752E-12	-3.67867610007859E-12	-3.77220176363991E-12	-2.96164601277514E-12	-3.19546017167844E-12
0.02116	-3.02399645514935E-12	-3.36692388820752E-12	-3.55397521533016E-12	-3.78778937423346E-12	-3.75661415304636E-12	-3.30457344583331E-12	-3.35133627761397E-12	-1.94845132419417E-12	-4.06836636491742E-12	-3.19546017167844E-12	-3.49162477295595E-12	-3.53838760473661E-12	-3.55397521533016E-12	-3.99042831194966E-12	-2.88370795980737E-12	-3.13310972930422E-12
0.02118	-2.91488318099448E-12	-3.42927433058174E-12	-3.21104778227199E-12	-3.64750087889148E-12	-3.81896459542057E-12	-3.11752211871067E-12	-3.13310972930422E-12	-2.58754335852986E-12	-4.22424247085296E-12	-3.28898583523976E-12	-3.44486194117529E-12	-3.89690264838834E-12	-3.13310972930422E-12	-4.00601592254321E-12	-2.69665663268473E-12	-3.13310972930422E-12
0.0212	-2.99282123396224E-12	-3.41368671998818E-12	-2.99282123396224E-12	-3.42927433058174E-12	-3.75661415304636E-12	-2.94605840218158E-12	-2.89929557040092E-12	-3.2422230034591E-12	-4.2086548602594E-12	-3.28898583523976E-12	-3.33574866702042E-12	-4.2086548602594E-12	-2.61871857971696E-12	-3.91249025898189E-12	-2.52519291615564E-12	-2.97723362336869E-12
0.02122	-3.13310972930422E-12	-3.4760371623624E-12	-3.10193450811712E-12	-3.28898583523976E-12	-3.53838760473661E-12	-3.05517167633646E-12	-2.63430619031052E-12	-3.83455220601412E-12	-3.86572742720123E-12	-3.05517167633646E-12	-3.30457344583331E-12	-4.30218052382072E-12	-2.18226548309747E-12	-3.58515043651727E-12	-2.47843008437498E-12	-2.85253273862026E-12
0.02124	-3.30457344583331E-12	-3.55397521533016E-12	-3.30457344583331E-12	-3.14869733989778E-12	-3.16428495049133E-12	-3.2733982246462E-12	-2.36931681022011E-12	-4.16189202847874E-12	-3.25781061405265E-12	-2.88370795980737E-12	-3.32016105642686E-12	-4.08395397551098E-12	-1.88610088181996E-12	-3.14869733989778E-12	-2.60313096912341E-12	-2.71224424327828E-12
0.02126	-3.35133627761397E-12	-3.60073804711082E-12	-3.33574866702042E-12	-3.02399645514935E-12	-2.82135751743316E-12	-3.52279999414306E-12	-2.1043274301297E-12	-4.1774796390723E-12	-2.69665663268473E-12	-2.7745946856525E-12	-3.32016105642686E-12	-3.7098513212657E-12	-1.68346194410376E-12	-2.88370795980737E-12	-2.86812034921382E-12	-2.61871857971696E-12
0.02128	-3.30457344583331E-12	-3.58515043651727E-12	-3.16428495049133E-12	-2.96164601277514E-12	-2.47843008437498E-12	-3.58515043651727E-12	-1.91727610300706E-12	-3.86572742720123E-12	-2.38490442081366E-12	-2.82135751743316E-12	-3.30457344583331E-12	-3.35133627761397E-12	-1.55876105935534E-12	-2.66548141149762E-12	-3.19546017167844E-12	-2.44725486318788E-12
0.0213	-3.2422230034591E-12	-3.56956282592372E-12	-2.83694512802671E-12	-2.82135751743316E-12	-2.32255397843945E-12	-3.53838760473661E-12	-1.8393380500393E-12	-3.5072123835495E-12	-2.46284247378143E-12	-3.0395840657429E-12	-3.17987256108488E-12	-3.16428495049133E-12	-1.6366991123231E-12	-2.74341946446539E-12	-3.41368671998818E-12	-2.35372919962656E-12
0.02132	-3.10193450811712E-12	-3.55397521533016E-12	-2.5407805267492E-12	-2.79018229624605E-12	-2.27579114665879E-12	-3.35133627761397E-12	-1.8393380500393E-12	-2.96164601277514E-12	-2.68106902209118E-12	-3.17987256108488E-12	-3.0395840657429E-12	-3.13310972930422E-12	-2.04197698775549E-12	-2.96164601277514E-12	-3.49162477295595E-12	-2.24461592547168E-12
0.02134	-3.11752211871067E-12	-3.53838760473661E-12	-2.40049203140722E-12	-2.66548141149762E-12	-2.3069663678459E-12	-3.32016105642686E-12	-1.96403893478772E-12	-2.5719557479363E-12	-2.86812034921382E-12	-3.22663539286554E-12	-2.97723362336869E-12	-3.22663539286554E-12	-2.55636813734275E-12	-3.25781061405265E-12	-3.44486194117529E-12	-2.16667787250392E-12
0.02136	-3.2422230034591E-12	-3.42927433058174E-12	-2.63430619031052E-12	-2.43166725259432E-12	-2.36931681022011E-12	-3.33574866702042E-12	-2.26020353606524E-12	-2.22902831487813E-12	-2.93047079158803E-12	-3.19546017167844E-12	-2.94605840218158E-12	-3.4760371623624E-12	-2.97723362336869E-12	-3.44486194117529E-12	-3.21104778227199E-12	-2.18226548309747E-12
0.02138	-3.55397521533016E-12	-3.41368671998818E-12	-2.96164601277514E-12	-2.36931681022011E-12	-2.5407805267492E-12	-3.38251149880108E-12	-2.66548141149762E-12	-2.22902831487813E-12	-2.85253273862026E-12	-3.16428495049133E-12	-3.02399645514935E-12	-3.61632565770438E-12	-3.17987256108488E-12	-3.52279999414306E-12	-2.93047079158803E-12	-2.29137875725234E-12
0.0214	-3.75661415304636E-12	-3.33574866702042E-12	-3.36692388820752E-12	-2.36931681022011E-12	-2.68106902209118E-12	-3.42927433058174E-12	-2.97723362336869E-12	-2.47843008437498E-12	-2.66548141149762E-12	-3.14869733989778E-12	-3.05517167633646E-12	-3.60073804711082E-12	-3.2422230034591E-12	-3.38251149880108E-12	-2.79018229624605E-12	-2.5719557479363E-12
0.02142	-3.7410265424528E-12	-3.21104778227199E-12	-3.7410265424528E-12	-2.52519291615564E-12	-2.71224424327828E-12	-3.39809910939463E-12	-3.11752211871067E-12	-2.75900707505894E-12	-2.38490442081366E-12	-3.2422230034591E-12	-3.05517167633646E-12	-3.5072123835495E-12	-3.21104778227199E-12	-3.19546017167844E-12	-2.7745946856525E-12	-2.85253273862026E-12
0.02144	-3.63191326829793E-12	-3.19546017167844E-12	-3.91249025898189E-12	-2.66548141149762E-12	-2.64989380090407E-12	-3.30457344583331E-12	-2.94605840218158E-12	-3.02399645514935E-12	-2.21344070428458E-12	-3.25781061405265E-12	-2.93047079158803E-12	-3.36692388820752E-12	-3.14869733989778E-12	-3.11752211871067E-12	-2.74341946446539E-12	-3.10193450811712E-12
0.02146	-3.36692388820752E-12	-3.30457344583331E-12	-3.92807786957544E-12	-2.68106902209118E-12	-2.52519291615564E-12	-3.10193450811712E-12	-2.5719557479363E-12	-3.05517167633646E-12	-2.24461592547168E-12	-3.2733982246462E-12	-2.82135751743316E-12	-3.25781061405265E-12	-3.11752211871067E-12	-3.25781061405265E-12	-2.79018229624605E-12	-3.41368671998818E-12
0.02148	-3.19546017167844E-12	-3.5072123835495E-12	-3.72543893185925E-12	-2.5719557479363E-12	-2.38490442081366E-12	-2.72783185387184E-12	-2.0731522089426E-12	-2.89929557040092E-12	-2.40049203140722E-12	-3.21104778227199E-12	-2.82135751743316E-12	-3.22663539286554E-12	-3.25781061405265E-12	-3.53838760473661E-12	-2.85253273862026E-12	-3.56956282592372E-12
0.0215	-3.0084088445558E-12	-3.7410265424528E-12	-3.5072123835495E-12	-2.47843008437498E-12	-2.36931681022011E-12	-2.35372919962656E-12	-1.85492566063285E-12	-2.5407805267492E-12	-2.60313096912341E-12	-3.05517167633646E-12	-2.93047079158803E-12	-3.22663539286554E-12	-3.2733982246462E-12	-3.69426371067214E-12	-3.0395840657429E-12	-3.66308848948504E-12
0.02152	-2.93047079158803E-12	-3.75661415304636E-12	-3.33574866702042E-12	-2.49401769496854E-12	-2.60313096912341E-12	-2.13550265131681E-12	-1.88610088181996E-12	-2.24461592547168E-12	-2.72783185387184E-12	-2.97723362336869E-12	-3.22663539286554E-12	-3.13310972930422E-12	-3.30457344583331E-12	-3.80337698482702E-12	-3.22663539286554E-12	-3.61632565770438E-12
0.02154	-3.13310972930422E-12	-3.7410265424528E-12	-3.28898583523976E-12	-2.52519291615564E-12	-2.8057699068396E-12	-2.0731522089426E-12	-2.22902831487813E-12	-2.08873981953615E-12	-2.83694512802671E-12	-3.0084088445558E-12	-3.38251149880108E-12	-3.10193450811712E-12	-3.28898583523976E-12	-3.67867610007859E-12	-3.49162477295595E-12	-3.53838760473661E-12
0.02156	-3.19546017167844E-12	-3.46044955176884E-12	-3.35133627761397E-12	-2.46284247378143E-12	-2.99282123396224E-12	-2.08873981953615E-12	-2.74341946446539E-12	-2.15109026191036E-12	-2.83694512802671E-12	-3.13310972930422E-12	-3.49162477295595E-12	-3.2422230034591E-12	-3.28898583523976E-12	-3.60073804711082E-12	-3.66308848948504E-12	-3.36692388820752E-12
0.02158	-3.33574866702042E-12	-3.30457344583331E-12	-3.33574866702042E-12	-2.41607964200077E-12	-3.07075928693001E-12	-2.35372919962656E-12	-3.33574866702042E-12	-2.22902831487813E-12	-2.8057699068396E-12	-3.42927433058174E-12	-3.35133627761397E-12	-3.4760371623624E-12	-3.25781061405265E-12	-3.44486194117529E-12	-3.52279999414306E-12	-3.19546017167844E-12
0.0216	-3.38251149880108E-12	-2.93047079158803E-12	-3.42927433058174E-12	-2.41607964200077E-12	-2.91488318099448E-12	-2.64989380090407E-12	-3.69426371067214E-12	-2.3069663678459E-12	-2.72783185387184E-12	-3.61632565770438E-12	-3.14869733989778E-12	-3.83455220601412E-12	-3.28898583523976E-12	-3.35133627761397E-12	-3.11752211871067E-12	-3.05517167633646E-12
0.02162	-3.32016105642686E-12	-2.60313096912341E-12	-3.49162477295595E-12	-2.52519291615564E-12	-2.60313096912341E-12	-2.86812034921382E-12	-3.85013981660768E-12	-2.19785309369102E-12	-2.8057699068396E-12	-3.77220176363991E-12	-2.82135751743316E-12	-4.14630441788519E-12	-3.41368671998818E-12	-3.19546017167844E-12	-2.7745946856525E-12	-2.97723362336869E-12
0.02164	-3.21104778227199E-12	-2.338141589033E-12	-3.67867610007859E-12	-2.64989380090407E-12	-2.16667787250392E-12	-2.91488318099448E-12	-3.56956282592372E-12	-2.0731522089426E-12	-2.96164601277514E-12	-3.81896459542057E-12	-2.60313096912341E-12	-4.4112937979756E-12	-3.5072123835495E-12	-3.0084088445558E-12	-2.69665663268473E-12	-3.08634689752356E-12
0.02166	-3.22663539286554E-12	-2.21344070428458E-12	-3.83455220601412E-12	-2.64989380090407E-12	-1.65228672291666E-12	-2.94605840218158E-12	-3.0395840657429E-12	-2.01080176656838E-12	-3.11752211871067E-12	-3.78778937423346E-12	-2.35372919962656E-12	-4.55158229331758E-12	-3.63191326829793E-12	-3.0084088445558E-12	-2.68106902209118E-12	-3.05517167633646E-12
0.02168	-3.30457344583331E-12	-2.24461592547168E-12	-3.81896459542057E-12	-2.61871857971696E-12	-1.35612212163914E-12	-2.93047079158803E-12	-2.36931681022011E-12	-2.04197698775549E-12	-3.02399645514935E-12	-3.66308848948504E-12	-2.16667787250392E-12	-4.34894335560138E-12	-3.64750087889148E-12	-3.22663539286554E-12	-2.82135751743316E-12	-2.91488318099448E-12
0.0217	-3.33574866702042E-12	-2.32255397843945E-12	-3.67867610007859E-12	-2.38490442081366E-12	-1.23142123689071E-12	-2.66548141149762E-12	-1.79257521825864E-12	-2.22902831487813E-12	-2.68106902209118E-12	-3.58515043651727E-12	-2.1043274301297E-12	-4.03719114373032E-12	-3.5072123835495E-12	-3.56956282592372E-12	-2.82135751743316E-12	-2.75900707505894E-12
0.02172	-3.53838760473661E-12	-2.46284247378143E-12	-3.30457344583331E-12	-2.24461592547168E-12	-1.35612212163914E-12	-2.44725486318788E-12	-1.43406017460691E-12	-2.3069663678459E-12	-2.13550265131681E-12	-3.46044955176884E-12	-2.21344070428458E-12	-3.72543893185925E-12	-3.35133627761397E-12	-3.89690264838834E-12	-2.86812034921382E-12	-2.75900707505894E-12
0.02174	-3.72543893185925E-12	-2.63430619031052E-12	-2.75900707505894E-12	-2.35372919962656E-12	-1.58993628054244E-12	-2.15109026191036E-12	-1.34053451104559E-12	-2.40049203140722E-12	-1.74581238647798E-12	-3.39809910939463E-12	-2.66548141149762E-12	-3.5072123835495E-12	-3.33574866702042E-12	-4.16189202847874E-12	-2.93047079158803E-12	-2.96164601277514E-12
0.02176	-3.943665480169E-12	-2.79018229624605E-12	-2.32255397843945E-12	-2.69665663268473E-12	-1.99521415597483E-12	-2.15109026191036E-12	-1.44964778520046E-12	-2.35372919962656E-12	-1.8393380500393E-12	-3.32016105642686E-12	-3.05517167633646E-12	-3.28898583523976E-12	-3.32016105642686E-12	-4.42688140856915E-12	-2.89929557040092E-12	-3.33574866702042E-12
0.02178	-4.00601592254321E-12	-2.93047079158803E-12	-2.21344070428458E-12	-3.22663539286554E-12	-2.44725486318788E-12	-2.338141589033E-12	-1.57434866994889E-12	-2.36931681022011E-12	-2.338141589033E-12	-3.19546017167844E-12	-3.39809910939463E-12	-3.22663539286554E-12	-3.30457344583331E-12	-4.66069556747245E-12	-2.91488318099448E-12	-3.63191326829793E-12
0.0218	-3.99042831194966E-12	-3.0395840657429E-12	-2.47843008437498E-12	-3.7098513212657E-12	-2.86812034921382E-12	-2.74341946446539E-12	-1.82375043944574E-12	-2.5407805267492E-12	-2.99282123396224E-12	-3.05517167633646E-12	-3.63191326829793E-12	-3.2422230034591E-12	-3.21104778227199E-12	-4.94127255815641E-12	-2.85253273862026E-12	-3.81896459542057E-12
0.02182	-3.91249025898189E-12	-2.94605840218158E-12	-3.02399645514935E-12	-4.09954158610453E-12	-3.10193450811712E-12	-3.14869733989778E-12	-1.96403893478772E-12	-2.79018229624605E-12	-3.5072123835495E-12	-3.02399645514935E-12	-3.58515043651727E-12	-3.36692388820752E-12	-2.94605840218158E-12	-4.95686016874997E-12	-2.97723362336869E-12	-3.75661415304636E-12
0.02184	-3.66308848948504E-12	-2.8057699068396E-12	-3.49162477295595E-12	-4.36453096619494E-12	-3.17987256108488E-12	-3.5072123835495E-12	-2.11991504072326E-12	-2.96164601277514E-12	-3.91249025898189E-12	-2.96164601277514E-12	-3.39809910939463E-12	-3.46044955176884E-12	-2.83694512802671E-12	-4.69187078865956E-12	-3.19546017167844E-12	-3.55397521533016E-12
0.02186	-3.44486194117529E-12	-2.75900707505894E-12	-3.86572742720123E-12	-4.28659291322717E-12	-3.0395840657429E-12	-3.72543893185925E-12	-2.18226548309747E-12	-2.94605840218158E-12	-3.9748407013561E-12	-2.85253273862026E-12	-3.2733982246462E-12	-3.53838760473661E-12	-2.93047079158803E-12	-4.02160353313676E-12	-3.52279999414306E-12	-3.41368671998818E-12
0.02188	-3.14869733989778E-12	-2.71224424327828E-12	-4.22424247085296E-12	-4.22424247085296E-12	-2.91488318099448E-12	-3.80337698482702E-12	-2.3069663678459E-12	-2.74341946446539E-12	-3.88131503779478E-12	-2.63430619031052E-12	-3.2422230034591E-12	-3.66308848948504E-12	-3.05517167633646E-12	-3.17987256108488E-12	-3.943665480169E-12	-3.35133627761397E-12
0.0219	-2.74341946446539E-12	-2.63430619031052E-12	-4.44246901916271E-12	-3.943665480169E-12	-2.86812034921382E-12	-3.61632565770438E-12	-2.338141589033E-12	-2.64989380090407E-12	-3.72543893185925E-12	-2.47843008437498E-12	-3.33574866702042E-12	-3.61632565770438E-12	-3.17987256108488E-12	-2.32255397843945E-12	-4.23983008144651E-12	-3.49162477295595E-12
0.02192	-2.49401769496854E-12	-2.52519291615564E-12	-4.45805662975626E-12	-3.7410265424528E-12	-2.99282123396224E-12	-3.22663539286554E-12	-2.41607964200077E-12	-2.41607964200077E-12	-3.42927433058174E-12	-2.47843008437498E-12	-3.4760371623624E-12	-3.52279999414306E-12	-3.19546017167844E-12	-1.71463716529087E-12	-4.36453096619494E-12	-3.49162477295595E-12
0.02194	-2.44725486318788E-12	-2.66548141149762E-12	-4.31776813441428E-12	-3.53838760473661E-12	-2.96164601277514E-12	-2.82135751743316E-12	-2.55636813734275E-12	-2.38490442081366E-12	-3.30457344583331E-12	-2.74341946446539E-12	-3.52279999414306E-12	-3.33574866702042E-12	-3.19546017167844E-12	-1.605523891136E-12	-4.28659291322717E-12	-3.2733982246462E-12
0.02196	-2.63430619031052E-12	-2.72783185387184E-12	-4.11512919669808E-12	-3.5072123835495E-12	-2.72783185387184E-12	-2.58754335852986E-12	-2.64989380090407E-12	-2.22902831487813E-12	-3.2422230034591E-12	-3.0084088445558E-12	-3.58515043651727E-12	-3.16428495049133E-12	-3.13310972930422E-12	-1.88610088181996E-12	-4.2086548602594E-12	-2.91488318099448E-12
0.02198	-3.0395840657429E-12	-2.74341946446539E-12	-3.943665480169E-12	-3.55397521533016E-12	-2.27579114665879E-12	-2.66548141149762E-12	-2.68106902209118E-12	-2.15109026191036E-12	-2.93047079158803E-12	-3.13310972930422E-12	-3.66308848948504E-12	-3.19546017167844E-12	-3.0084088445558E-12	-2.27579114665879E-12	-4.02160353313676E-12	-2.64989380090407E-12
0.022	-3.35133627761397E-12	-2.71224424327828E-12	-3.88131503779478E-12	-3.38251149880108E-12	-1.76139999707153E-12	-2.8057699068396E-12	-2.69665663268473E-12	-2.18226548309747E-12	-2.5407805267492E-12	-3.08634689752356E-12	-3.64750087889148E-12	-3.39809910939463E-12	-2.7745946856525E-12	-2.71224424327828E-12	-4.16189202847874E-12	-2.50960530556209E-12
0.02202	-3.52279999414306E-12	-2.83694512802671E-12	-3.943665480169E-12	-3.14869733989778E-12	-1.23142123689071E-12	-3.0084088445558E-12	-2.55636813734275E-12	-2.22902831487813E-12	-2.08873981953615E-12	-2.99282123396224E-12	-3.61632565770438E-12	-3.60073804711082E-12	-2.69665663268473E-12	-3.10193450811712E-12	-4.28659291322717E-12	-2.69665663268473E-12
0.02204	-3.44486194117529E-12	-3.08634689752356E-12	-4.09954158610453E-12	-2.86812034921382E-12	-9.97607077987414E-13	-3.13310972930422E-12	-2.43166725259432E-12	-2.19785309369102E-12	-1.66787433351021E-12	-2.93047079158803E-12	-3.72543893185925E-12	-3.69426371067214E-12	-2.69665663268473E-12	-3.36692388820752E-12	-4.36453096619494E-12	-3.11752211871067E-12
0.02206	-3.25781061405265E-12	-3.44486194117529E-12	-4.1774796390723E-12	-2.5719557479363E-12	-1.02878229917452E-12	-3.28898583523976E-12	-2.27579114665879E-12	-2.18226548309747E-12	-1.44964778520046E-12	-2.86812034921382E-12	-3.95925309076255E-12	-3.78778937423346E-12	-2.89929557040092E-12	-3.4760371623624E-12	-4.31776813441428E-12	-3.53838760473661E-12
0.02208	-2.91488318099448E-12	-3.64750087889148E-12	-4.19306724966585E-12	-2.58754335852986E-12	-1.27818406867137E-12	-3.44486194117529E-12	-2.35372919962656E-12	-2.21344070428458E-12	-1.44964778520046E-12	-2.85253273862026E-12	-4.13071680729164E-12	-3.83455220601412E-12	-3.05517167633646E-12	-3.4760371623624E-12	-4.11512919669808E-12	-3.80337698482702E-12
0.0221	-2.83694512802671E-12	-3.81896459542057E-12	-4.08395397551098E-12	-2.72783185387184E-12	-1.82375043944574E-12	-3.41368671998818E-12	-2.41607964200077E-12	-2.29137875725234E-12	-1.6366991123231E-12	-2.85253273862026E-12	-4.09954158610453E-12	-3.77220176363991E-12	-3.17987256108488E-12	-3.36692388820752E-12	-3.86572742720123E-12	-3.7410265424528E-12
0.02212	-2.99282123396224E-12	-3.85013981660768E-12	-3.89690264838834E-12	-3.0395840657429E-12	-2.44725486318788E-12	-3.17987256108488E-12	-2.58754335852986E-12	-2.41607964200077E-12	-1.97962654538128E-12	-2.85253273862026E-12	-3.86572742720123E-12	-3.67867610007859E-12	-3.28898583523976E-12	-3.33574866702042E-12	-3.67867610007859E-12	-3.63191326829793E-12
0.02214	-3.28898583523976E-12	-3.83455220601412E-12	-3.69426371067214E-12	-3.46044955176884E-12	-2.99282123396224E-12	-2.86812034921382E-12	-2.74341946446539E-12	-2.50960530556209E-12	-2.22902831487813E-12	-2.96164601277514E-12	-3.44486194117529E-12	-3.60073804711082E-12	-3.42927433058174E-12	-3.42927433058174E-12	-3.49162477295595E-12	-3.38251149880108E-12
0.02216	-3.60073804711082E-12	-3.61632565770438E-12	-3.41368671998818E-12	-3.7098513212657E-12	-3.35133627761397E-12	-2.41607964200077E-12	-2.79018229624605E-12	-2.5407805267492E-12	-2.50960530556209E-12	-3.16428495049133E-12	-2.91488318099448E-12	-3.42927433058174E-12	-3.64750087889148E-12	-3.55397521533016E-12	-3.25781061405265E-12	-3.28898583523976E-12
0.02218	-3.67867610007859E-12	-3.46044955176884E-12	-3.10193450811712E-12	-3.91249025898189E-12	-3.46044955176884E-12	-1.97962654538128E-12	-2.75900707505894E-12	-2.46284247378143E-12	-2.7745946856525E-12	-3.28898583523976E-12	-2.63430619031052E-12	-3.30457344583331E-12	-3.83455220601412E-12	-3.81896459542057E-12	-2.86812034921382E-12	-3.2733982246462E-12
0.0222	-3.4760371623624E-12	-3.30457344583331E-12	-2.85253273862026E-12	-3.943665480169E-12	-3.38251149880108E-12	-1.73022477588442E-12	-2.69665663268473E-12	-2.32255397843945E-12	-3.0395840657429E-12	-3.46044955176884E-12	-2.5719557479363E-12	-3.38251149880108E-12	-3.95925309076255E-12	-3.89690264838834E-12	-2.47843008437498E-12	-3.36692388820752E-12
0.02222	-3.19546017167844E-12	-3.14869733989778E-12	-2.74341946446539E-12	-3.77220176363991E-12	-3.10193450811712E-12	-1.77698760766508E-12	-2.60313096912341E-12	-2.29137875725234E-12	-3.14869733989778E-12	-3.67867610007859E-12	-2.7745946856525E-12	-3.28898583523976E-12	-3.86572742720123E-12	-3.83455220601412E-12	-2.16667787250392E-12	-3.46044955176884E-12
0.02224	-2.8057699068396E-12	-3.19546017167844E-12	-2.75900707505894E-12	-3.69426371067214E-12	-2.60313096912341E-12	-2.01080176656838E-12	-2.47843008437498E-12	-2.29137875725234E-12	-3.19546017167844E-12	-3.81896459542057E-12	-3.08634689752356E-12	-3.30457344583331E-12	-3.66308848948504E-12	-3.56956282592372E-12	-2.04197698775549E-12	-3.55397521533016E-12
0.02226	-2.58754335852986E-12	-3.32016105642686E-12	-2.91488318099448E-12	-3.58515043651727E-12	-2.04197698775549E-12	-2.26020353606524E-12	-2.43166725259432E-12	-2.38490442081366E-12	-3.0084088445558E-12	-3.9748407013561E-12	-3.39809910939463E-12	-3.33574866702042E-12	-3.4760371623624E-12	-3.38251149880108E-12	-1.99521415597483E-12	-3.63191326829793E-12
0.02228	-2.58754335852986E-12	-3.41368671998818E-12	-2.99282123396224E-12	-3.56956282592372E-12	-1.6366991123231E-12	-2.38490442081366E-12	-2.47843008437498E-12	-2.49401769496854E-12	-2.75900707505894E-12	-3.89690264838834E-12	-3.58515043651727E-12	-3.5072123835495E-12	-3.35133627761397E-12	-3.21104778227199E-12	-2.16667787250392E-12	-3.53838760473661E-12
0.0223	-2.68106902209118E-12	-3.46044955176884E-12	-2.93047079158803E-12	-3.60073804711082E-12	-1.6366991123231E-12	-2.29137875725234E-12	-2.72783185387184E-12	-2.50960530556209E-12	-2.41607964200077E-12	-3.7410265424528E-12	-3.56956282592372E-12	-3.61632565770438E-12	-3.25781061405265E-12	-3.16428495049133E-12	-2.3069663678459E-12	-3.4760371623624E-12
0.02232	-2.7745946856525E-12	-3.41368671998818E-12	-2.86812034921382E-12	-3.60073804711082E-12	-1.90168849241351E-12	-1.99521415597483E-12	-2.85253273862026E-12	-2.38490442081366E-12	-2.21344070428458E-12	-3.49162477295595E-12	-3.4760371623624E-12	-3.69426371067214E-12	-3.22663539286554E-12	-3.21104778227199E-12	-2.47843008437498E-12	-3.14869733989778E-12
0.02234	-3.02399645514935E-12	-3.2733982246462E-12	-2.89929557040092E-12	-3.56956282592372E-12	-2.32255397843945E-12	-1.605523891136E-12	-2.91488318099448E-12	-2.26020353606524E-12	-2.22902831487813E-12	-3.2422230034591E-12	-3.46044955176884E-12	-3.63191326829793E-12	-3.10193450811712E-12	-3.42927433058174E-12	-2.68106902209118E-12	-2.83694512802671E-12
0.02236	-3.22663539286554E-12	-3.07075928693001E-12	-2.79018229624605E-12	-3.36692388820752E-12	-2.68106902209118E-12	-1.35612212163914E-12	-2.89929557040092E-12	-2.05756459834904E-12	-2.338141589033E-12	-3.11752211871067E-12	-3.46044955176884E-12	-3.41368671998818E-12	-2.86812034921382E-12	-3.92807786957544E-12	-2.88370795980737E-12	-2.49401769496854E-12
0.02238	-3.41368671998818E-12	-2.94605840218158E-12	-2.7745946856525E-12	-3.25781061405265E-12	-3.0395840657429E-12	-1.18465840511005E-12	-2.86812034921382E-12	-1.82375043944574E-12	-2.52519291615564E-12	-3.2422230034591E-12	-3.58515043651727E-12	-3.17987256108488E-12	-2.66548141149762E-12	-4.33335574500783E-12	-3.13310972930422E-12	-2.38490442081366E-12
0.0224	-3.38251149880108E-12	-2.8057699068396E-12	-2.93047079158803E-12	-3.13310972930422E-12	-3.19546017167844E-12	-1.20024601570361E-12	-3.0395840657429E-12	-1.65228672291666E-12	-2.75900707505894E-12	-3.4760371623624E-12	-3.4760371623624E-12	-3.10193450811712E-12	-2.64989380090407E-12	-4.38011857678849E-12	-3.2422230034591E-12	-2.338141589033E-12
0.02242	-3.28898583523976E-12	-2.89929557040092E-12	-3.2422230034591E-12	-3.0084088445558E-12	-3.22663539286554E-12	-1.44964778520046E-12	-3.32016105642686E-12	-1.77698760766508E-12	-2.99282123396224E-12	-3.72543893185925E-12	-3.2422230034591E-12	-3.32016105642686E-12	-2.89929557040092E-12	-4.22424247085296E-12	-3.25781061405265E-12	-2.40049203140722E-12
0.02244	-3.08634689752356E-12	-2.93047079158803E-12	-3.53838760473661E-12	-2.71224424327828E-12	-3.13310972930422E-12	-1.69904955469732E-12	-3.49162477295595E-12	-1.96403893478772E-12	-3.08634689752356E-12	-3.89690264838834E-12	-3.08634689752356E-12	-3.53838760473661E-12	-3.17987256108488E-12	-4.08395397551098E-12	-3.28898583523976E-12	-2.69665663268473E-12
0.02246	-2.96164601277514E-12	-3.05517167633646E-12	-3.63191326829793E-12	-2.55636813734275E-12	-3.07075928693001E-12	-1.93286371360062E-12	-3.56956282592372E-12	-2.32255397843945E-12	-3.25781061405265E-12	-3.88131503779478E-12	-3.07075928693001E-12	-3.91249025898189E-12	-3.35133627761397E-12	-4.03719114373032E-12	-3.14869733989778E-12	-3.14869733989778E-12
0.02248	-2.8057699068396E-12	-2.97723362336869E-12	-3.42927433058174E-12	-2.36931681022011E-12	-3.08634689752356E-12	-2.15109026191036E-12	-3.4760371623624E-12	-2.55636813734275E-12	-3.35133627761397E-12	-3.72543893185925E-12	-2.91488318099448E-12	-4.23983008144651E-12	-3.2422230034591E-12	-4.14630441788519E-12	-2.86812034921382E-12	-3.58515043651727E-12
0.0225	-2.58754335852986E-12	-2.86812034921382E-12	-3.19546017167844E-12	-2.338141589033E-12	-3.08634689752356E-12	-2.16667787250392E-12	-3.36692388820752E-12	-2.75900707505894E-12	-3.56956282592372E-12	-3.55397521533016E-12	-2.79018229624605E-12	-4.47364424034981E-12	-2.89929557040092E-12	-4.11512919669808E-12	-2.68106902209118E-12	-3.92807786957544E-12
0.02252	-2.16667787250392E-12	-2.69665663268473E-12	-2.88370795980737E-12	-2.55636813734275E-12	-2.93047079158803E-12	-2.05756459834904E-12	-3.10193450811712E-12	-2.74341946446539E-12	-3.66308848948504E-12	-3.16428495049133E-12	-2.71224424327828E-12	-4.59834512509824E-12	-2.63430619031052E-12	-3.89690264838834E-12	-2.52519291615564E-12	-3.99042831194966E-12
0.02254	-1.96403893478772E-12	-2.58754335852986E-12	-2.5407805267492E-12	-3.05517167633646E-12	-2.46284247378143E-12	-1.94845132419417E-12	-2.75900707505894E-12	-2.63430619031052E-12	-3.53838760473661E-12	-2.96164601277514E-12	-2.68106902209118E-12	-4.50481946153692E-12	-2.47843008437498E-12	-3.69426371067214E-12	-2.40049203140722E-12	-3.85013981660768E-12
0.02256	-1.93286371360062E-12	-2.46284247378143E-12	-2.46284247378143E-12	-3.56956282592372E-12	-1.94845132419417E-12	-1.8393380500393E-12	-2.338141589033E-12	-2.52519291615564E-12	-3.16428495049133E-12	-2.61871857971696E-12	-2.72783185387184E-12	-4.27100530263362E-12	-2.32255397843945E-12	-3.44486194117529E-12	-2.43166725259432E-12	-3.7098513212657E-12
0.02258	-2.21344070428458E-12	-2.50960530556209E-12	-2.60313096912341E-12	-3.83455220601412E-12	-1.49641061698112E-12	-1.85492566063285E-12	-2.16667787250392E-12	-2.47843008437498E-12	-2.61871857971696E-12	-2.41607964200077E-12	-2.83694512802671E-12	-4.06836636491742E-12	-2.27579114665879E-12	-3.35133627761397E-12	-2.66548141149762E-12	-3.44486194117529E-12
0.0226	-2.79018229624605E-12	-2.52519291615564E-12	-2.93047079158803E-12	-4.00601592254321E-12	-1.23142123689071E-12	-1.82375043944574E-12	-2.13550265131681E-12	-2.58754335852986E-12	-2.1043274301297E-12	-2.32255397843945E-12	-3.08634689752356E-12	-3.85013981660768E-12	-2.11991504072326E-12	-3.33574866702042E-12	-3.0084088445558E-12	-3.19546017167844E-12
0.02262	-3.41368671998818E-12	-2.49401769496854E-12	-3.30457344583331E-12	-4.05277875432387E-12	-1.26259645807782E-12	-1.77698760766508E-12	-2.36931681022011E-12	-2.7745946856525E-12	-1.88610088181996E-12	-2.41607964200077E-12	-3.38251149880108E-12	-3.63191326829793E-12	-2.04197698775549E-12	-3.38251149880108E-12	-3.30457344583331E-12	-2.99282123396224E-12
0.02264	-3.83455220601412E-12	-2.46284247378143E-12	-3.39809910939463E-12	-4.22424247085296E-12	-1.46523539579401E-12	-1.58993628054244E-12	-2.68106902209118E-12	-3.0395840657429E-12	-2.02638937716194E-12	-2.7745946856525E-12	-3.4760371623624E-12	-3.28898583523976E-12	-2.08873981953615E-12	-3.44486194117529E-12	-3.4760371623624E-12	-2.86812034921382E-12
0.02266	-3.88131503779478E-12	-2.44725486318788E-12	-3.25781061405265E-12	-4.28659291322717E-12	-1.8393380500393E-12	-1.52758583816823E-12	-3.14869733989778E-12	-3.28898583523976E-12	-2.29137875725234E-12	-3.02399645514935E-12	-3.46044955176884E-12	-3.11752211871067E-12	-2.41607964200077E-12	-3.55397521533016E-12	-3.61632565770438E-12	-2.82135751743316E-12
0.02268	-3.66308848948504E-12	-2.50960530556209E-12	-3.13310972930422E-12	-4.28659291322717E-12	-2.3069663678459E-12	-1.44964778520046E-12	-3.60073804711082E-12	-3.44486194117529E-12	-2.64989380090407E-12	-3.25781061405265E-12	-3.28898583523976E-12	-3.0084088445558E-12	-2.89929557040092E-12	-3.81896459542057E-12	-3.66308848948504E-12	-2.79018229624605E-12
0.0227	-3.33574866702042E-12	-2.58754335852986E-12	-3.05517167633646E-12	-4.1774796390723E-12	-2.63430619031052E-12	-1.66787433351021E-12	-3.83455220601412E-12	-3.53838760473661E-12	-2.93047079158803E-12	-3.25781061405265E-12	-3.16428495049133E-12	-2.94605840218158E-12	-3.55397521533016E-12	-3.89690264838834E-12	-3.64750087889148E-12	-2.79018229624605E-12
0.02272	-2.91488318099448E-12	-2.66548141149762E-12	-3.07075928693001E-12	-3.89690264838834E-12	-2.75900707505894E-12	-1.82375043944574E-12	-3.77220176363991E-12	-3.42927433058174E-12	-2.94605840218158E-12	-3.22663539286554E-12	-3.13310972930422E-12	-2.88370795980737E-12	-4.05277875432387E-12	-3.81896459542057E-12	-3.46044955176884E-12	-2.82135751743316E-12
0.02274	-2.58754335852986E-12	-2.5719557479363E-12	-3.0395840657429E-12	-3.53838760473661E-12	-2.69665663268473E-12	-2.0731522089426E-12	-3.36692388820752E-12	-3.13310972930422E-12	-2.7745946856525E-12	-3.33574866702042E-12	-3.07075928693001E-12	-2.96164601277514E-12	-4.25541769204006E-12	-3.7098513212657E-12	-3.21104778227199E-12	-2.8057699068396E-12
0.02276	-2.55636813734275E-12	-2.63430619031052E-12	-3.05517167633646E-12	-3.11752211871067E-12	-2.63430619031052E-12	-2.3069663678459E-12	-2.74341946446539E-12	-2.88370795980737E-12	-2.63430619031052E-12	-3.42927433058174E-12	-3.0395840657429E-12	-3.16428495049133E-12	-4.25541769204006E-12	-3.58515043651727E-12	-2.89929557040092E-12	-2.86812034921382E-12
0.02278	-2.88370795980737E-12	-2.66548141149762E-12	-3.10193450811712E-12	-2.82135751743316E-12	-2.61871857971696E-12	-2.71224424327828E-12	-2.3069663678459E-12	-2.69665663268473E-12	-2.64989380090407E-12	-3.41368671998818E-12	-2.85253273862026E-12	-3.55397521533016E-12	-4.13071680729164E-12	-3.36692388820752E-12	-2.71224424327828E-12	-2.97723362336869E-12
0.0228	-3.30457344583331E-12	-2.86812034921382E-12	-3.05517167633646E-12	-2.64989380090407E-12	-2.69665663268473E-12	-3.22663539286554E-12	-2.15109026191036E-12	-2.64989380090407E-12	-2.72783185387184E-12	-3.13310972930422E-12	-2.74341946446539E-12	-4.02160353313676E-12	-4.03719114373032E-12	-3.17987256108488E-12	-2.5719557479363E-12	-3.08634689752356E-12
0.02282	-3.67867610007859E-12	-3.07075928693001E-12	-3.08634689752356E-12	-2.5407805267492E-12	-2.82135751743316E-12	-3.67867610007859E-12	-2.32255397843945E-12	-2.8057699068396E-12	-2.83694512802671E-12	-2.85253273862026E-12	-2.88370795980737E-12	-4.34894335560138E-12	-3.91249025898189E-12	-2.97723362336869E-12	-2.55636813734275E-12	-3.10193450811712E-12
0.02284	-3.72543893185925E-12	-3.2422230034591E-12	-3.0084088445558E-12	-2.64989380090407E-12	-2.86812034921382E-12	-3.85013981660768E-12	-2.69665663268473E-12	-2.89929557040092E-12	-3.10193450811712E-12	-2.66548141149762E-12	-3.21104778227199E-12	-4.42688140856915E-12	-3.86572742720123E-12	-2.86812034921382E-12	-2.50960530556209E-12	-3.13310972930422E-12
0.02286	-3.53838760473661E-12	-3.39809910939463E-12	-2.88370795980737E-12	-2.93047079158803E-12	-2.83694512802671E-12	-3.78778937423346E-12	-3.13310972930422E-12	-2.91488318099448E-12	-3.32016105642686E-12	-2.5407805267492E-12	-3.55397521533016E-12	-4.33335574500783E-12	-3.7098513212657E-12	-2.8057699068396E-12	-2.46284247378143E-12	-3.21104778227199E-12
0.02288	-3.19546017167844E-12	-3.32016105642686E-12	-2.72783185387184E-12	-3.2733982246462E-12	-2.75900707505894E-12	-3.56956282592372E-12	-3.60073804711082E-12	-2.88370795980737E-12	-3.33574866702042E-12	-2.44725486318788E-12	-3.72543893185925E-12	-4.25541769204006E-12	-3.42927433058174E-12	-2.8057699068396E-12	-2.40049203140722E-12	-3.28898583523976E-12
0.0229	-2.82135751743316E-12	-3.36692388820752E-12	-2.72783185387184E-12	-3.4760371623624E-12	-2.5719557479363E-12	-3.44486194117529E-12	-3.99042831194966E-12	-2.82135751743316E-12	-3.39809910939463E-12	-2.44725486318788E-12	-3.7098513212657E-12	-4.05277875432387E-12	-3.16428495049133E-12	-2.83694512802671E-12	-2.41607964200077E-12	-3.56956282592372E-12
0.02292	-2.5407805267492E-12	-3.41368671998818E-12	-3.0084088445558E-12	-3.66308848948504E-12	-2.43166725259432E-12	-3.30457344583331E-12	-4.19306724966585E-12	-2.74341946446539E-12	-3.49162477295595E-12	-2.68106902209118E-12	-3.63191326829793E-12	-3.78778937423346E-12	-2.93047079158803E-12	-2.85253273862026E-12	-2.58754335852986E-12	-3.88131503779478E-12
0.02294	-2.49401769496854E-12	-3.58515043651727E-12	-3.35133627761397E-12	-3.66308848948504E-12	-2.24461592547168E-12	-3.0395840657429E-12	-3.99042831194966E-12	-2.68106902209118E-12	-3.42927433058174E-12	-3.0084088445558E-12	-3.4760371623624E-12	-3.63191326829793E-12	-2.68106902209118E-12	-2.74341946446539E-12	-2.74341946446539E-12	-4.1774796390723E-12
0.02296	-2.55636813734275E-12	-3.7410265424528E-12	-3.69426371067214E-12	-3.67867610007859E-12	-1.99521415597483E-12	-2.68106902209118E-12	-3.55397521533016E-12	-2.61871857971696E-12	-3.30457344583331E-12	-3.39809910939463E-12	-3.35133627761397E-12	-3.58515043651727E-12	-2.43166725259432E-12	-2.72783185387184E-12	-2.82135751743316E-12	-4.33335574500783E-12
0.02298	-2.74341946446539E-12	-3.80337698482702E-12	-3.85013981660768E-12	-3.72543893185925E-12	-1.57434866994889E-12	-2.44725486318788E-12	-2.93047079158803E-12	-2.66548141149762E-12	-3.13310972930422E-12	-3.72543893185925E-12	-3.19546017167844E-12	-3.66308848948504E-12	-2.29137875725234E-12	-2.89929557040092E-12	-2.71224424327828E-12	-4.30218052382072E-12
0.023	-3.13310972930422E-12	-3.75661415304636E-12	-3.83455220601412E-12	-3.64750087889148E-12	-1.26259645807782E-12	-2.50960530556209E-12	-2.16667787250392E-12	-2.61871857971696E-12	-2.91488318099448E-12	-3.92807786957544E-12	-3.0395840657429E-12	-3.85013981660768E-12	-2.26020353606524E-12	-3.28898583523976E-12	-2.5719557479363E-12	-4.03719114373032E-12
0.02302	-3.39809910939463E-12	-3.64750087889148E-12	-3.72543893185925E-12	-3.53838760473661E-12	-1.10672035214229E-12	-2.66548141149762E-12	-1.54317344876178E-12	-2.61871857971696E-12	-2.86812034921382E-12	-4.09954158610453E-12	-2.89929557040092E-12	-4.05277875432387E-12	-2.32255397843945E-12	-3.61632565770438E-12	-2.41607964200077E-12	-3.7098513212657E-12
0.02304	-3.36692388820752E-12	-3.42927433058174E-12	-3.56956282592372E-12	-3.39809910939463E-12	-1.1690707945165E-12	-2.7745946856525E-12	-1.23142123689071E-12	-2.52519291615564E-12	-2.88370795980737E-12	-4.02160353313676E-12	-2.69665663268473E-12	-4.39570618738205E-12	-2.5719557479363E-12	-3.83455220601412E-12	-2.43166725259432E-12	-3.33574866702042E-12
0.02306	-3.21104778227199E-12	-3.30457344583331E-12	-3.38251149880108E-12	-3.28898583523976E-12	-1.35612212163914E-12	-2.85253273862026E-12	-1.35612212163914E-12	-2.35372919962656E-12	-3.0084088445558E-12	-3.81896459542057E-12	-2.61871857971696E-12	-4.66069556747245E-12	-2.89929557040092E-12	-3.95925309076255E-12	-2.49401769496854E-12	-3.0084088445558E-12
0.02308	-3.14869733989778E-12	-3.2733982246462E-12	-3.13310972930422E-12	-3.17987256108488E-12	-1.49641061698112E-12	-2.74341946446539E-12	-1.73022477588442E-12	-2.24461592547168E-12	-3.07075928693001E-12	-3.55397521533016E-12	-2.60313096912341E-12	-4.76980884162733E-12	-3.28898583523976E-12	-3.943665480169E-12	-2.64989380090407E-12	-2.83694512802671E-12
0.0231	-3.13310972930422E-12	-3.4760371623624E-12	-3.0084088445558E-12	-3.10193450811712E-12	-1.68346194410376E-12	-2.5719557479363E-12	-2.24461592547168E-12	-2.22902831487813E-12	-3.07075928693001E-12	-3.35133627761397E-12	-2.61871857971696E-12	-4.62952034628535E-12	-3.61632565770438E-12	-3.91249025898189E-12	-2.82135751743316E-12	-2.89929557040092E-12
0.02312	-3.2733982246462E-12	-3.4760371623624E-12	-2.96164601277514E-12	-3.08634689752356E-12	-1.88610088181996E-12	-2.36931681022011E-12	-2.66548141149762E-12	-2.338141589033E-12	-3.11752211871067E-12	-3.21104778227199E-12	-2.5719557479363E-12	-4.05277875432387E-12	-3.81896459542057E-12	-3.91249025898189E-12	-2.86812034921382E-12	-3.2422230034591E-12
0.02314	-3.4760371623624E-12	-3.42927433058174E-12	-2.94605840218158E-12	-3.10193450811712E-12	-2.11991504072326E-12	-2.05756459834904E-12	-2.91488318099448E-12	-2.49401769496854E-12	-3.25781061405265E-12	-3.16428495049133E-12	-2.55636813734275E-12	-3.2733982246462E-12	-3.7098513212657E-12	-3.89690264838834E-12	-2.88370795980737E-12	-3.7098513212657E-12
0.02316	-3.67867610007859E-12	-3.22663539286554E-12	-2.93047079158803E-12	-3.05517167633646E-12	-2.43166725259432E-12	-1.8393380500393E-12	-3.11752211871067E-12	-2.7745946856525E-12	-3.38251149880108E-12	-3.19546017167844E-12	-2.63430619031052E-12	-2.60313096912341E-12	-3.42927433058174E-12	-3.92807786957544E-12	-2.69665663268473E-12	-4.11512919669808E-12
0.02318	-3.83455220601412E-12	-3.02399645514935E-12	-2.86812034921382E-12	-3.14869733989778E-12	-2.71224424327828E-12	-1.77698760766508E-12	-3.07075928693001E-12	-2.96164601277514E-12	-3.41368671998818E-12	-3.36692388820752E-12	-2.79018229624605E-12	-2.21344070428458E-12	-2.89929557040092E-12	-4.02160353313676E-12	-2.64989380090407E-12	-4.36453096619494E-12
0.0232	-3.95925309076255E-12	-2.91488318099448E-12	-2.83694512802671E-12	-3.21104778227199E-12	-2.93047079158803E-12	-1.97962654538128E-12	-2.74341946446539E-12	-3.07075928693001E-12	-3.21104778227199E-12	-3.56956282592372E-12	-3.0395840657429E-12	-2.18226548309747E-12	-2.41607964200077E-12	-4.22424247085296E-12	-2.74341946446539E-12	-4.30218052382072E-12
0.02322	-3.99042831194966E-12	-2.85253273862026E-12	-2.93047079158803E-12	-3.25781061405265E-12	-3.16428495049133E-12	-2.15109026191036E-12	-2.29137875725234E-12	-3.21104778227199E-12	-3.0395840657429E-12	-3.83455220601412E-12	-3.21104778227199E-12	-2.24461592547168E-12	-2.13550265131681E-12	-4.44246901916271E-12	-2.86812034921382E-12	-3.92807786957544E-12
0.02324	-3.92807786957544E-12	-2.94605840218158E-12	-3.17987256108488E-12	-3.14869733989778E-12	-3.17987256108488E-12	-2.43166725259432E-12	-2.08873981953615E-12	-3.21104778227199E-12	-2.83694512802671E-12	-4.06836636491742E-12	-3.38251149880108E-12	-2.38490442081366E-12	-2.0731522089426E-12	-4.50481946153692E-12	-3.02399645514935E-12	-3.5072123835495E-12
0.02326	-3.92807786957544E-12	-2.94605840218158E-12	-3.46044955176884E-12	-3.0395840657429E-12	-3.02399645514935E-12	-2.5407805267492E-12	-2.19785309369102E-12	-3.14869733989778E-12	-2.83694512802671E-12	-4.1774796390723E-12	-3.5072123835495E-12	-2.38490442081366E-12	-2.22902831487813E-12	-4.4112937979756E-12	-3.0395840657429E-12	-3.25781061405265E-12
0.02328	-3.943665480169E-12	-2.93047079158803E-12	-3.63191326829793E-12	-2.94605840218158E-12	-2.66548141149762E-12	-2.55636813734275E-12	-2.44725486318788E-12	-2.86812034921382E-12	-2.86812034921382E-12	-4.11512919669808E-12	-3.55397521533016E-12	-2.36931681022011E-12	-2.49401769496854E-12	-4.2086548602594E-12	-3.02399645514935E-12	-3.28898583523976E-12
0.0233	-4.02160353313676E-12	-2.99282123396224E-12	-3.5072123835495E-12	-3.02399645514935E-12	-2.24461592547168E-12	-2.46284247378143E-12	-2.91488318099448E-12	-2.52519291615564E-12	-2.79018229624605E-12	-3.943665480169E-12	-3.42927433058174E-12	-2.49401769496854E-12	-2.93047079158803E-12	-3.95925309076255E-12	-2.94605840218158E-12	-3.33574866702042E-12
0.02332	-4.23983008144651E-12	-3.19546017167844E-12	-3.11752211871067E-12	-2.93047079158803E-12	-1.97962654538128E-12	-2.36931681022011E-12	-3.08634689752356E-12	-2.338141589033E-12	-2.41607964200077E-12	-3.63191326829793E-12	-3.28898583523976E-12	-2.82135751743316E-12	-3.44486194117529E-12	-3.52279999414306E-12	-3.0395840657429E-12	-3.2733982246462E-12
0.02334	-4.53599468272403E-12	-3.39809910939463E-12	-2.75900707505894E-12	-2.79018229624605E-12	-2.0731522089426E-12	-2.29137875725234E-12	-3.05517167633646E-12	-2.3069663678459E-12	-2.04197698775549E-12	-3.25781061405265E-12	-3.17987256108488E-12	-3.25781061405265E-12	-3.75661415304636E-12	-3.13310972930422E-12	-3.21104778227199E-12	-3.11752211871067E-12
0.02336	-4.61393273569179E-12	-3.4760371623624E-12	-2.35372919962656E-12	-2.8057699068396E-12	-2.35372919962656E-12	-2.29137875725234E-12	-2.85253273862026E-12	-2.50960530556209E-12	-1.8705132712264E-12	-3.02399645514935E-12	-3.19546017167844E-12	-3.83455220601412E-12	-3.88131503779478E-12	-2.72783185387184E-12	-3.28898583523976E-12	-2.88370795980737E-12
0.02338	-4.4112937979756E-12	-3.35133627761397E-12	-2.29137875725234E-12	-2.88370795980737E-12	-2.74341946446539E-12	-2.3069663678459E-12	-2.47843008437498E-12	-2.79018229624605E-12	-2.0731522089426E-12	-2.93047079158803E-12	-3.14869733989778E-12	-4.34894335560138E-12	-3.81896459542057E-12	-2.49401769496854E-12	-3.41368671998818E-12	-2.82135751743316E-12
0.0234	-3.89690264838834E-12	-3.11752211871067E-12	-2.43166725259432E-12	-3.0084088445558E-12	-2.91488318099448E-12	-2.36931681022011E-12	-2.15109026191036E-12	-2.99282123396224E-12	-2.49401769496854E-12	-3.0395840657429E-12	-3.07075928693001E-12	-4.47364424034981E-12	-3.75661415304636E-12	-2.5719557479363E-12	-3.46044955176884E-12	-2.91488318099448E-12
0.02342	-3.39809910939463E-12	-2.74341946446539E-12	-2.68106902209118E-12	-3.21104778227199E-12	-2.89929557040092E-12	-2.36931681022011E-12	-1.91727610300706E-12	-3.02399645514935E-12	-3.11752211871067E-12	-3.4760371623624E-12	-3.02399645514935E-12	-4.39570618738205E-12	-3.69426371067214E-12	-2.82135751743316E-12	-3.61632565770438E-12	-3.16428495049133E-12
0.02344	-2.83694512802671E-12	-2.44725486318788E-12	-2.97723362336869E-12	-3.21104778227199E-12	-2.71224424327828E-12	-2.40049203140722E-12	-1.80816282885219E-12	-2.8057699068396E-12	-3.60073804711082E-12	-3.89690264838834E-12	-3.0395840657429E-12	-4.09954158610453E-12	-3.64750087889148E-12	-3.11752211871067E-12	-3.67867610007859E-12	-3.46044955176884E-12
0.02346	-2.46284247378143E-12	-2.24461592547168E-12	-3.14869733989778E-12	-3.21104778227199E-12	-2.43166725259432E-12	-2.41607964200077E-12	-1.76139999707153E-12	-2.47843008437498E-12	-3.88131503779478E-12	-4.2086548602594E-12	-3.02399645514935E-12	-3.7410265424528E-12	-3.5072123835495E-12	-3.46044955176884E-12	-3.7410265424528E-12	-3.67867610007859E-12
0.02348	-2.36931681022011E-12	-2.35372919962656E-12	-3.13310972930422E-12	-3.05517167633646E-12	-2.3069663678459E-12	-2.60313096912341E-12	-1.91727610300706E-12	-2.02638937716194E-12	-3.77220176363991E-12	-4.25541769204006E-12	-2.86812034921382E-12	-3.52279999414306E-12	-3.33574866702042E-12	-3.67867610007859E-12	-3.7410265424528E-12	-3.63191326829793E-12
0.0235	-2.63430619031052E-12	-2.66548141149762E-12	-3.19546017167844E-12	-2.86812034921382E-12	-2.21344070428458E-12	-2.68106902209118E-12	-2.16667787250392E-12	-1.6366991123231E-12	-3.41368671998818E-12	-3.943665480169E-12	-2.68106902209118E-12	-3.35133627761397E-12	-3.11752211871067E-12	-3.80337698482702E-12	-3.55397521533016E-12	-3.42927433058174E-12
0.02352	-3.08634689752356E-12	-2.89929557040092E-12	-3.13310972930422E-12	-2.89929557040092E-12	-2.11991504072326E-12	-2.91488318099448E-12	-2.55636813734275E-12	-1.65228672291666E-12	-3.10193450811712E-12	-3.55397521533016E-12	-2.32255397843945E-12	-3.41368671998818E-12	-2.89929557040092E-12	-3.78778937423346E-12	-3.21104778227199E-12	-3.07075928693001E-12
0.02354	-3.49162477295595E-12	-3.0084088445558E-12	-2.91488318099448E-12	-2.83694512802671E-12	-1.96403893478772E-12	-3.08634689752356E-12	-3.05517167633646E-12	-1.71463716529087E-12	-3.08634689752356E-12	-3.10193450811712E-12	-2.05756459834904E-12	-3.58515043651727E-12	-2.69665663268473E-12	-3.75661415304636E-12	-2.86812034921382E-12	-2.75900707505894E-12
0.02356	-3.95925309076255E-12	-2.82135751743316E-12	-2.61871857971696E-12	-2.88370795980737E-12	-1.77698760766508E-12	-3.14869733989778E-12	-3.44486194117529E-12	-1.96403893478772E-12	-3.11752211871067E-12	-2.93047079158803E-12	-2.01080176656838E-12	-3.91249025898189E-12	-2.36931681022011E-12	-3.78778937423346E-12	-2.61871857971696E-12	-2.61871857971696E-12
0.02358	-4.16189202847874E-12	-2.58754335852986E-12	-2.52519291615564E-12	-2.79018229624605E-12	-1.6366991123231E-12	-3.11752211871067E-12	-3.60073804711082E-12	-1.97962654538128E-12	-3.11752211871067E-12	-3.16428495049133E-12	-2.29137875725234E-12	-4.08395397551098E-12	-2.24461592547168E-12	-3.89690264838834E-12	-2.60313096912341E-12	-2.63430619031052E-12
0.0236	-4.31776813441428E-12	-2.18226548309747E-12	-2.52519291615564E-12	-2.75900707505894E-12	-1.62111150172955E-12	-3.13310972930422E-12	-3.66308848948504E-12	-1.99521415597483E-12	-3.07075928693001E-12	-3.4760371623624E-12	-2.79018229624605E-12	-4.13071680729164E-12	-2.26020353606524E-12	-4.06836636491742E-12	-2.85253273862026E-12	-2.82135751743316E-12
0.02362	-4.33335574500783E-12	-1.8393380500393E-12	-2.69665663268473E-12	-2.66548141149762E-12	-1.73022477588442E-12	-3.22663539286554E-12	-3.42927433058174E-12	-2.01080176656838E-12	-2.83694512802671E-12	-3.63191326829793E-12	-3.21104778227199E-12	-4.02160353313676E-12	-2.5719557479363E-12	-4.08395397551098E-12	-3.0395840657429E-12	-2.96164601277514E-12
0.02364	-4.19306724966585E-12	-1.62111150172955E-12	-2.7745946856525E-12	-2.64989380090407E-12	-2.05756459834904E-12	-3.17987256108488E-12	-2.96164601277514E-12	-2.08873981953615E-12	-2.58754335852986E-12	-3.60073804711082E-12	-3.56956282592372E-12	-3.91249025898189E-12	-2.97723362336869E-12	-4.08395397551098E-12	-3.35133627761397E-12	-3.07075928693001E-12
0.02366	-4.09954158610453E-12	-1.52758583816823E-12	-2.88370795980737E-12	-2.74341946446539E-12	-2.3069663678459E-12	-3.05517167633646E-12	-2.5407805267492E-12	-2.27579114665879E-12	-2.44725486318788E-12	-3.28898583523976E-12	-3.66308848948504E-12	-3.86572742720123E-12	-3.22663539286554E-12	-4.11512919669808E-12	-3.58515043651727E-12	-3.22663539286554E-12
0.02368	-3.95925309076255E-12	-1.69904955469732E-12	-3.07075928693001E-12	-2.71224424327828E-12	-2.41607964200077E-12	-2.83694512802671E-12	-2.13550265131681E-12	-2.46284247378143E-12	-2.44725486318788E-12	-2.96164601277514E-12	-3.63191326829793E-12	-3.78778937423346E-12	-3.2422230034591E-12	-4.16189202847874E-12	-3.63191326829793E-12	-3.4760371623624E-12
0.0237	-3.89690264838834E-12	-1.97962654538128E-12	-3.17987256108488E-12	-2.82135751743316E-12	-2.49401769496854E-12	-2.47843008437498E-12	-1.97962654538128E-12	-2.5407805267492E-12	-2.5407805267492E-12	-2.69665663268473E-12	-3.52279999414306E-12	-3.72543893185925E-12	-3.08634689752356E-12	-4.25541769204006E-12	-3.49162477295595E-12	-3.7410265424528E-12
0.02372	-3.81896459542057E-12	-2.26020353606524E-12	-3.30457344583331E-12	-2.8057699068396E-12	-2.52519291615564E-12	-2.1043274301297E-12	-1.97962654538128E-12	-2.71224424327828E-12	-2.7745946856525E-12	-2.58754335852986E-12	-3.36692388820752E-12	-3.75661415304636E-12	-3.13310972930422E-12	-4.13071680729164E-12	-3.28898583523976E-12	-4.03719114373032E-12
0.02374	-3.75661415304636E-12	-2.38490442081366E-12	-3.44486194117529E-12	-2.7745946856525E-12	-2.41607964200077E-12	-1.8705132712264E-12	-1.99521415597483E-12	-2.72783185387184E-12	-2.99282123396224E-12	-2.58754335852986E-12	-3.36692388820752E-12	-3.91249025898189E-12	-3.14869733989778E-12	-3.83455220601412E-12	-2.97723362336869E-12	-4.19306724966585E-12
0.02376	-3.7098513212657E-12	-2.55636813734275E-12	-3.58515043651727E-12	-2.75900707505894E-12	-2.338141589033E-12	-1.69904955469732E-12	-2.0731522089426E-12	-2.83694512802671E-12	-3.10193450811712E-12	-2.64989380090407E-12	-3.36692388820752E-12	-4.03719114373032E-12	-3.08634689752356E-12	-3.32016105642686E-12	-2.88370795980737E-12	-4.2086548602594E-12
0.02378	-3.5072123835495E-12	-2.68106902209118E-12	-3.7410265424528E-12	-2.83694512802671E-12	-2.15109026191036E-12	-1.58993628054244E-12	-2.04197698775549E-12	-2.82135751743316E-12	-2.97723362336869E-12	-2.7745946856525E-12	-3.42927433058174E-12	-4.16189202847874E-12	-3.10193450811712E-12	-2.89929557040092E-12	-2.85253273862026E-12	-4.09954158610453E-12
0.0238	-3.05517167633646E-12	-2.7745946856525E-12	-3.88131503779478E-12	-3.0395840657429E-12	-1.94845132419417E-12	-1.55876105935534E-12	-2.16667787250392E-12	-2.8057699068396E-12	-2.85253273862026E-12	-2.99282123396224E-12	-3.41368671998818E-12	-4.06836636491742E-12	-2.91488318099448E-12	-2.58754335852986E-12	-2.86812034921382E-12	-3.83455220601412E-12
0.02382	-2.43166725259432E-12	-2.82135751743316E-12	-4.02160353313676E-12	-3.30457344583331E-12	-1.73022477588442E-12	-1.66787433351021E-12	-2.3069663678459E-12	-2.7745946856525E-12	-2.7745946856525E-12	-3.17987256108488E-12	-3.25781061405265E-12	-3.943665480169E-12	-2.88370795980737E-12	-2.47843008437498E-12	-2.89929557040092E-12	-3.4760371623624E-12
0.02384	-1.97962654538128E-12	-2.82135751743316E-12	-4.2086548602594E-12	-3.60073804711082E-12	-1.6366991123231E-12	-1.76139999707153E-12	-2.46284247378143E-12	-2.8057699068396E-12	-2.82135751743316E-12	-3.35133627761397E-12	-2.85253273862026E-12	-3.72543893185925E-12	-2.93047079158803E-12	-2.69665663268473E-12	-2.89929557040092E-12	-3.16428495049133E-12
0.02386	-1.90168849241351E-12	-2.86812034921382E-12	-4.31776813441428E-12	-3.67867610007859E-12	-1.82375043944574E-12	-2.08873981953615E-12	-2.63430619031052E-12	-2.86812034921382E-12	-2.88370795980737E-12	-3.41368671998818E-12	-2.40049203140722E-12	-3.46044955176884E-12	-3.10193450811712E-12	-3.07075928693001E-12	-2.89929557040092E-12	-2.94605840218158E-12
0.02388	-2.02638937716194E-12	-3.0395840657429E-12	-4.36453096619494E-12	-3.67867610007859E-12	-2.1043274301297E-12	-2.66548141149762E-12	-2.89929557040092E-12	-2.86812034921382E-12	-3.07075928693001E-12	-3.22663539286554E-12	-2.08873981953615E-12	-3.19546017167844E-12	-3.30457344583331E-12	-3.4760371623624E-12	-2.83694512802671E-12	-2.93047079158803E-12
0.0239	-2.49401769496854E-12	-3.11752211871067E-12	-4.30218052382072E-12	-3.61632565770438E-12	-2.29137875725234E-12	-3.2422230034591E-12	-3.14869733989778E-12	-2.82135751743316E-12	-3.25781061405265E-12	-3.0084088445558E-12	-2.08873981953615E-12	-2.96164601277514E-12	-3.55397521533016E-12	-3.66308848948504E-12	-2.68106902209118E-12	-3.05517167633646E-12
0.02392	-2.91488318099448E-12	-3.11752211871067E-12	-4.05277875432387E-12	-3.4760371623624E-12	-2.55636813734275E-12	-3.63191326829793E-12	-3.30457344583331E-12	-2.85253273862026E-12	-3.2733982246462E-12	-2.91488318099448E-12	-2.32255397843945E-12	-2.85253273862026E-12	-3.85013981660768E-12	-3.60073804711082E-12	-2.5407805267492E-12	-3.16428495049133E-12
0.02394	-3.16428495049133E-12	-3.02399645514935E-12	-3.78778937423346E-12	-3.35133627761397E-12	-2.63430619031052E-12	-3.63191326829793E-12	-3.33574866702042E-12	-2.8057699068396E-12	-3.11752211871067E-12	-2.8057699068396E-12	-2.66548141149762E-12	-2.93047079158803E-12	-4.09954158610453E-12	-3.52279999414306E-12	-2.38490442081366E-12	-3.46044955176884E-12
0.02396	-3.39809910939463E-12	-2.99282123396224E-12	-3.49162477295595E-12	-3.08634689752356E-12	-2.61871857971696E-12	-3.28898583523976E-12	-3.25781061405265E-12	-2.83694512802671E-12	-2.85253273862026E-12	-2.86812034921382E-12	-2.86812034921382E-12	-3.10193450811712E-12	-4.14630441788519E-12	-3.42927433058174E-12	-2.32255397843945E-12	-3.58515043651727E-12
0.02398	-3.5072123835495E-12	-3.02399645514935E-12	-3.2422230034591E-12	-3.0084088445558E-12	-2.55636813734275E-12	-2.94605840218158E-12	-3.07075928693001E-12	-2.86812034921382E-12	-2.63430619031052E-12	-3.08634689752356E-12	-3.0084088445558E-12	-3.35133627761397E-12	-4.2086548602594E-12	-3.33574866702042E-12	-2.49401769496854E-12	-3.7098513212657E-12
0.024	-3.63191326829793E-12	-3.11752211871067E-12	-3.14869733989778E-12	-2.96164601277514E-12	-2.66548141149762E-12	-2.5719557479363E-12	-2.82135751743316E-12	-2.94605840218158E-12	-2.5719557479363E-12	-3.35133627761397E-12	-2.96164601277514E-12	-3.39809910939463E-12	-4.13071680729164E-12	-3.38251149880108E-12	-2.72783185387184E-12	-3.67867610007859E-12
0.02402	-3.60073804711082E-12	-3.35133627761397E-12	-3.17987256108488E-12	-3.0395840657429E-12	-2.68106902209118E-12	-2.46284247378143E-12	-2.61871857971696E-12	-2.99282123396224E-12	-2.61871857971696E-12	-3.52279999414306E-12	-2.68106902209118E-12	-3.38251149880108E-12	-4.05277875432387E-12	-3.64750087889148E-12	-3.07075928693001E-12	-3.80337698482702E-12
0.02404	-3.67867610007859E-12	-3.67867610007859E-12	-3.30457344583331E-12	-3.22663539286554E-12	-2.7745946856525E-12	-2.44725486318788E-12	-2.52519291615564E-12	-2.96164601277514E-12	-2.7745946856525E-12	-3.64750087889148E-12	-2.32255397843945E-12	-3.2733982246462E-12	-4.02160353313676E-12	-4.05277875432387E-12	-3.33574866702042E-12	-3.86572742720123E-12
0.02406	-3.85013981660768E-12	-3.943665480169E-12	-3.39809910939463E-12	-3.35133627761397E-12	-2.71224424327828E-12	-2.49401769496854E-12	-2.44725486318788E-12	-2.72783185387184E-12	-3.0084088445558E-12	-3.69426371067214E-12	-2.11991504072326E-12	-3.07075928693001E-12	-4.02160353313676E-12	-4.22424247085296E-12	-3.42927433058174E-12	-3.88131503779478E-12
0.02408	-4.02160353313676E-12	-3.99042831194966E-12	-3.44486194117529E-12	-3.4760371623624E-12	-2.52519291615564E-12	-2.49401769496854E-12	-2.40049203140722E-12	-2.5719557479363E-12	-3.2733982246462E-12	-3.66308848948504E-12	-2.1043274301297E-12	-2.85253273862026E-12	-4.02160353313676E-12	-4.19306724966585E-12	-3.4760371623624E-12	-3.83455220601412E-12
0.0241	-4.08395397551098E-12	-3.7410265424528E-12	-3.46044955176884E-12	-3.53838760473661E-12	-2.3069663678459E-12	-2.46284247378143E-12	-2.29137875725234E-12	-2.44725486318788E-12	-3.30457344583331E-12	-3.7098513212657E-12	-2.338141589033E-12	-2.64989380090407E-12	-4.00601592254321E-12	-4.08395397551098E-12	-3.39809910939463E-12	-3.63191326829793E-12
0.02412	-4.09954158610453E-12	-3.52279999414306E-12	-3.52279999414306E-12	-3.53838760473661E-12	-2.0731522089426E-12	-2.44725486318788E-12	-2.15109026191036E-12	-2.41607964200077E-12	-2.96164601277514E-12	-3.60073804711082E-12	-2.74341946446539E-12	-2.60313096912341E-12	-4.16189202847874E-12	-3.81896459542057E-12	-3.17987256108488E-12	-3.42927433058174E-12
0.02414	-3.92807786957544E-12	-3.39809910939463E-12	-3.58515043651727E-12	-3.41368671998818E-12	-1.79257521825864E-12	-2.61871857971696E-12	-2.0731522089426E-12	-2.44725486318788E-12	-2.5407805267492E-12	-3.46044955176884E-12	-3.19546017167844E-12	-2.69665663268473E-12	-4.16189202847874E-12	-3.60073804711082E-12	-2.82135751743316E-12	-3.38251149880108E-12
0.02416	-3.61632565770438E-12	-3.36692388820752E-12	-3.44486194117529E-12	-3.2422230034591E-12	-1.51199822757468E-12	-2.8057699068396E-12	-2.13550265131681E-12	-2.55636813734275E-12	-2.1043274301297E-12	-3.2733982246462E-12	-3.58515043651727E-12	-2.91488318099448E-12	-4.09954158610453E-12	-3.22663539286554E-12	-2.41607964200077E-12	-3.38251149880108E-12
0.02418	-3.21104778227199E-12	-3.33574866702042E-12	-3.30457344583331E-12	-2.93047079158803E-12	-1.41847256401336E-12	-3.14869733989778E-12	-2.29137875725234E-12	-2.60313096912341E-12	-1.99521415597483E-12	-3.0395840657429E-12	-3.77220176363991E-12	-3.17987256108488E-12	-3.9748407013561E-12	-2.85253273862026E-12	-2.19785309369102E-12	-3.28898583523976E-12
0.0242	-2.79018229624605E-12	-3.32016105642686E-12	-3.19546017167844E-12	-2.7745946856525E-12	-1.44964778520046E-12	-3.38251149880108E-12	-2.36931681022011E-12	-2.83694512802671E-12	-2.04197698775549E-12	-2.88370795980737E-12	-3.72543893185925E-12	-3.5072123835495E-12	-3.85013981660768E-12	-2.69665663268473E-12	-2.05756459834904E-12	-3.28898583523976E-12
0.02422	-2.50960530556209E-12	-3.2422230034591E-12	-3.05517167633646E-12	-2.55636813734275E-12	-1.73022477588442E-12	-3.38251149880108E-12	-2.55636813734275E-12	-2.83694512802671E-12	-2.26020353606524E-12	-2.8057699068396E-12	-3.39809910939463E-12	-3.77220176363991E-12	-3.77220176363991E-12	-2.5407805267492E-12	-2.3069663678459E-12	-3.32016105642686E-12
0.02424	-2.36931681022011E-12	-3.17987256108488E-12	-3.07075928693001E-12	-2.5407805267492E-12	-2.04197698775549E-12	-3.2422230034591E-12	-2.71224424327828E-12	-2.49401769496854E-12	-2.60313096912341E-12	-2.86812034921382E-12	-2.99282123396224E-12	-4.00601592254321E-12	-3.61632565770438E-12	-2.58754335852986E-12	-2.83694512802671E-12	-3.46044955176884E-12
0.02426	-2.55636813734275E-12	-3.0395840657429E-12	-3.13310972930422E-12	-2.64989380090407E-12	-2.41607964200077E-12	-3.0084088445558E-12	-2.7745946856525E-12	-1.99521415597483E-12	-2.86812034921382E-12	-2.97723362336869E-12	-2.75900707505894E-12	-4.08395397551098E-12	-3.30457344583331E-12	-2.75900707505894E-12	-3.28898583523976E-12	-3.4760371623624E-12
0.02428	-2.85253273862026E-12	-2.75900707505894E-12	-3.39809910939463E-12	-2.86812034921382E-12	-2.5407805267492E-12	-2.74341946446539E-12	-2.7745946856525E-12	-1.49641061698112E-12	-3.0395840657429E-12	-3.22663539286554E-12	-2.79018229624605E-12	-3.95925309076255E-12	-2.99282123396224E-12	-2.86812034921382E-12	-3.56956282592372E-12	-3.39809910939463E-12
0.0243	-3.16428495049133E-12	-2.60313096912341E-12	-3.78778937423346E-12	-2.96164601277514E-12	-2.61871857971696E-12	-2.41607964200077E-12	-2.7745946856525E-12	-1.20024601570361E-12	-3.16428495049133E-12	-3.44486194117529E-12	-3.07075928693001E-12	-3.81896459542057E-12	-2.61871857971696E-12	-2.74341946446539E-12	-3.38251149880108E-12	-3.17987256108488E-12
0.02432	-3.2733982246462E-12	-2.69665663268473E-12	-4.02160353313676E-12	-2.93047079158803E-12	-2.52519291615564E-12	-2.19785309369102E-12	-2.68106902209118E-12	-1.21583362629716E-12	-3.21104778227199E-12	-3.46044955176884E-12	-3.33574866702042E-12	-3.52279999414306E-12	-2.338141589033E-12	-2.58754335852986E-12	-2.88370795980737E-12	-3.0395840657429E-12
0.02434	-3.30457344583331E-12	-2.96164601277514E-12	-4.11512919669808E-12	-2.86812034921382E-12	-2.27579114665879E-12	-2.26020353606524E-12	-2.47843008437498E-12	-1.46523539579401E-12	-3.08634689752356E-12	-3.2422230034591E-12	-3.39809910939463E-12	-3.2733982246462E-12	-2.26020353606524E-12	-2.55636813734275E-12	-2.26020353606524E-12	-2.97723362336869E-12
0.02436	-3.2733982246462E-12	-3.2733982246462E-12	-3.95925309076255E-12	-2.86812034921382E-12	-1.79257521825864E-12	-2.50960530556209E-12	-2.43166725259432E-12	-1.71463716529087E-12	-2.75900707505894E-12	-2.93047079158803E-12	-3.30457344583331E-12	-2.94605840218158E-12	-2.338141589033E-12	-2.69665663268473E-12	-1.8393380500393E-12	-3.0084088445558E-12
0.02438	-3.39809910939463E-12	-3.58515043651727E-12	-3.69426371067214E-12	-2.88370795980737E-12	-1.46523539579401E-12	-2.72783185387184E-12	-2.49401769496854E-12	-1.93286371360062E-12	-2.47843008437498E-12	-2.72783185387184E-12	-3.2422230034591E-12	-2.69665663268473E-12	-2.58754335852986E-12	-2.94605840218158E-12	-1.6366991123231E-12	-3.21104778227199E-12
0.0244	-3.66308848948504E-12	-3.60073804711082E-12	-3.16428495049133E-12	-3.08634689752356E-12	-1.24700884748427E-12	-2.86812034921382E-12	-2.61871857971696E-12	-2.1043274301297E-12	-2.3069663678459E-12	-2.7745946856525E-12	-3.25781061405265E-12	-2.50960530556209E-12	-2.7745946856525E-12	-3.19546017167844E-12	-1.6366991123231E-12	-3.30457344583331E-12
0.02442	-3.91249025898189E-12	-3.39809910939463E-12	-2.7745946856525E-12	-3.35133627761397E-12	-1.23142123689071E-12	-2.61871857971696E-12	-2.69665663268473E-12	-2.21344070428458E-12	-2.338141589033E-12	-3.07075928693001E-12	-3.30457344583331E-12	-2.49401769496854E-12	-2.88370795980737E-12	-3.25781061405265E-12	-1.8393380500393E-12	-3.32016105642686E-12
0.02444	-4.19306724966585E-12	-3.10193450811712E-12	-2.50960530556209E-12	-3.64750087889148E-12	-1.41847256401335E-12	-2.27579114665879E-12	-2.83694512802671E-12	-2.08873981953615E-12	-2.58754335852986E-12	-3.42927433058174E-12	-3.39809910939463E-12	-2.71224424327828E-12	-2.97723362336869E-12	-3.22663539286554E-12	-2.16667787250392E-12	-3.2733982246462E-12
0.02446	-4.13071680729164E-12	-2.91488318099448E-12	-2.55636813734275E-12	-3.86572742720123E-12	-1.62111150172955E-12	-1.82375043944574E-12	-3.02399645514935E-12	-1.91727610300706E-12	-2.94605840218158E-12	-3.7098513212657E-12	-3.46044955176884E-12	-3.08634689752356E-12	-3.0395840657429E-12	-3.16428495049133E-12	-2.60313096912341E-12	-3.19546017167844E-12
0.02448	-3.77220176363991E-12	-3.0084088445558E-12	-2.79018229624605E-12	-3.99042831194966E-12	-1.605523891136E-12	-1.52758583816823E-12	-3.10193450811712E-12	-1.68346194410376E-12	-3.32016105642686E-12	-4.09954158610453E-12	-3.58515043651727E-12	-3.42927433058174E-12	-3.19546017167844E-12	-3.16428495049133E-12	-2.88370795980737E-12	-3.11752211871067E-12
0.0245	-3.38251149880108E-12	-3.22663539286554E-12	-3.22663539286554E-12	-4.02160353313676E-12	-1.52758583816823E-12	-1.4028849534198E-12	-3.05517167633646E-12	-1.49641061698112E-12	-3.72543893185925E-12	-4.38011857678849E-12	-3.72543893185925E-12	-3.77220176363991E-12	-3.44486194117529E-12	-3.21104778227199E-12	-3.07075928693001E-12	-3.0084088445558E-12
0.02452	-3.05517167633646E-12	-3.5072123835495E-12	-3.58515043651727E-12	-3.95925309076255E-12	-1.55876105935534E-12	-1.48082300638757E-12	-2.74341946446539E-12	-1.58993628054244E-12	-3.88131503779478E-12	-4.59834512509824E-12	-3.81896459542057E-12	-3.99042831194966E-12	-3.52279999414306E-12	-3.41368671998818E-12	-3.0395840657429E-12	-2.94605840218158E-12
0.02454	-2.94605840218158E-12	-3.61632565770438E-12	-3.88131503779478E-12	-3.95925309076255E-12	-1.6366991123231E-12	-1.74581238647798E-12	-2.27579114665879E-12	-1.74581238647798E-12	-3.77220176363991E-12	-4.6451079568789E-12	-3.89690264838834E-12	-3.92807786957544E-12	-3.52279999414306E-12	-3.69426371067214E-12	-2.85253273862026E-12	-3.08634689752356E-12
0.02456	-2.86812034921382E-12	-3.39809910939463E-12	-4.00601592254321E-12	-4.06836636491742E-12	-1.94845132419417E-12	-2.11991504072326E-12	-1.93286371360062E-12	-2.02638937716194E-12	-3.4760371623624E-12	-4.42688140856915E-12	-3.91249025898189E-12	-3.52279999414306E-12	-3.28898583523976E-12	-3.91249025898189E-12	-2.66548141149762E-12	-3.25781061405265E-12
0.02458	-2.88370795980737E-12	-3.10193450811712E-12	-4.22424247085296E-12	-4.13071680729164E-12	-2.26020353606524E-12	-2.5407805267492E-12	-1.97962654538128E-12	-2.36931681022011E-12	-3.08634689752356E-12	-4.02160353313676E-12	-3.7410265424528E-12	-2.97723362336869E-12	-3.07075928693001E-12	-4.13071680729164E-12	-2.36931681022011E-12	-3.52279999414306E-12
0.0246	-3.07075928693001E-12	-2.82135751743316E-12	-4.31776813441428E-12	-4.25541769204006E-12	-2.5719557479363E-12	-2.86812034921382E-12	-2.13550265131681E-12	-2.61871857971696E-12	-2.64989380090407E-12	-3.7098513212657E-12	-3.61632565770438E-12	-2.69665663268473E-12	-2.89929557040092E-12	-4.16189202847874E-12	-2.3069663678459E-12	-3.52279999414306E-12
0.02462	-3.2422230034591E-12	-2.68106902209118E-12	-4.33335574500783E-12	-4.23983008144651E-12	-2.79018229624605E-12	-2.85253273862026E-12	-2.40049203140722E-12	-2.74341946446539E-12	-2.47843008437498E-12	-3.53838760473661E-12	-3.4760371623624E-12	-2.71224424327828E-12	-2.72783185387184E-12	-4.19306724966585E-12	-2.27579114665879E-12	-3.41368671998818E-12
0.02464	-3.4760371623624E-12	-2.61871857971696E-12	-4.23983008144651E-12	-4.05277875432387E-12	-2.7745946856525E-12	-2.60313096912341E-12	-2.5407805267492E-12	-2.79018229624605E-12	-2.49401769496854E-12	-3.58515043651727E-12	-3.41368671998818E-12	-2.99282123396224E-12	-2.64989380090407E-12	-4.25541769204006E-12	-2.338141589033E-12	-3.16428495049133E-12
0.02466	-3.67867610007859E-12	-2.5719557479363E-12	-4.02160353313676E-12	-3.81896459542057E-12	-2.60313096912341E-12	-2.35372919962656E-12	-2.72783185387184E-12	-2.61871857971696E-12	-2.55636813734275E-12	-3.55397521533016E-12	-3.36692388820752E-12	-3.56956282592372E-12	-2.63430619031052E-12	-4.2086548602594E-12	-2.41607964200077E-12	-2.97723362336869E-12
0.02468	-3.85013981660768E-12	-2.66548141149762E-12	-3.7410265424528E-12	-3.39809910939463E-12	-2.3069663678459E-12	-2.27579114665879E-12	-2.86812034921382E-12	-2.47843008437498E-12	-2.79018229624605E-12	-3.56956282592372E-12	-3.25781061405265E-12	-4.02160353313676E-12	-2.69665663268473E-12	-4.34894335560138E-12	-2.44725486318788E-12	-2.99282123396224E-12
0.0247	-3.89690264838834E-12	-2.66548141149762E-12	-3.32016105642686E-12	-3.08634689752356E-12	-2.1043274301297E-12	-2.43166725259432E-12	-2.99282123396224E-12	-2.46284247378143E-12	-3.0395840657429E-12	-3.5072123835495E-12	-3.08634689752356E-12	-4.1774796390723E-12	-2.96164601277514E-12	-4.34894335560138E-12	-2.43166725259432E-12	-3.14869733989778E-12
0.02472	-3.91249025898189E-12	-2.69665663268473E-12	-2.96164601277514E-12	-2.71224424327828E-12	-1.94845132419417E-12	-2.63430619031052E-12	-2.99282123396224E-12	-2.5407805267492E-12	-3.14869733989778E-12	-3.42927433058174E-12	-2.79018229624605E-12	-4.2086548602594E-12	-3.35133627761397E-12	-4.22424247085296E-12	-2.46284247378143E-12	-3.38251149880108E-12
0.02474	-3.77220176363991E-12	-2.8057699068396E-12	-2.72783185387184E-12	-2.38490442081366E-12	-2.05756459834904E-12	-2.69665663268473E-12	-2.89929557040092E-12	-2.61871857971696E-12	-3.14869733989778E-12	-3.2733982246462E-12	-2.58754335852986E-12	-4.02160353313676E-12	-3.91249025898189E-12	-3.943665480169E-12	-2.55636813734275E-12	-3.52279999414306E-12
0.02476	-3.5072123835495E-12	-3.05517167633646E-12	-2.60313096912341E-12	-2.21344070428458E-12	-2.18226548309747E-12	-2.61871857971696E-12	-2.88370795980737E-12	-2.72783185387184E-12	-3.07075928693001E-12	-3.11752211871067E-12	-2.64989380090407E-12	-3.64750087889148E-12	-4.61393273569179E-12	-3.81896459542057E-12	-2.71224424327828E-12	-3.58515043651727E-12
0.02478	-3.2422230034591E-12	-3.42927433058174E-12	-2.64989380090407E-12	-2.338141589033E-12	-2.32255397843945E-12	-2.29137875725234E-12	-2.86812034921382E-12	-2.64989380090407E-12	-2.91488318099448E-12	-3.05517167633646E-12	-2.8057699068396E-12	-3.36692388820752E-12	-4.83215928400154E-12	-3.53838760473661E-12	-2.86812034921382E-12	-3.53838760473661E-12
0.0248	-3.08634689752356E-12	-3.75661415304636E-12	-2.89929557040092E-12	-2.44725486318788E-12	-2.49401769496854E-12	-1.94845132419417E-12	-3.02399645514935E-12	-2.52519291615564E-12	-2.7745946856525E-12	-3.14869733989778E-12	-2.91488318099448E-12	-3.32016105642686E-12	-4.676283178066E-12	-3.2733982246462E-12	-2.91488318099448E-12	-3.32016105642686E-12
0.02482	-3.17987256108488E-12	-3.943665480169E-12	-3.17987256108488E-12	-2.85253273862026E-12	-2.66548141149762E-12	-1.73022477588442E-12	-3.22663539286554E-12	-2.32255397843945E-12	-2.69665663268473E-12	-3.35133627761397E-12	-3.05517167633646E-12	-3.46044955176884E-12	-4.22424247085296E-12	-3.02399645514935E-12	-2.94605840218158E-12	-3.14869733989778E-12
0.02484	-3.32016105642686E-12	-3.99042831194966E-12	-3.28898583523976E-12	-3.35133627761397E-12	-2.74341946446539E-12	-1.69904955469732E-12	-3.44486194117529E-12	-2.0731522089426E-12	-2.82135751743316E-12	-3.60073804711082E-12	-2.96164601277514E-12	-3.69426371067214E-12	-3.67867610007859E-12	-2.93047079158803E-12	-2.83694512802671E-12	-2.96164601277514E-12
0.02486	-3.53838760473661E-12	-4.14630441788519E-12	-3.38251149880108E-12	-3.9748407013561E-12	-2.79018229624605E-12	-1.82375043944574E-12	-3.49162477295595E-12	-1.66787433351021E-12	-2.99282123396224E-12	-3.85013981660768E-12	-2.82135751743316E-12	-4.02160353313676E-12	-3.28898583523976E-12	-3.2422230034591E-12	-2.63430619031052E-12	-2.89929557040092E-12
0.02488	-3.63191326829793E-12	-4.27100530263362E-12	-3.53838760473661E-12	-4.34894335560138E-12	-2.88370795980737E-12	-2.13550265131681E-12	-3.60073804711082E-12	-1.34053451104559E-12	-3.0395840657429E-12	-3.9748407013561E-12	-2.5407805267492E-12	-4.14630441788519E-12	-3.07075928693001E-12	-3.7410265424528E-12	-2.27579114665879E-12	-2.97723362336869E-12
0.0249	-3.92807786957544E-12	-4.23983008144651E-12	-3.5072123835495E-12	-4.34894335560138E-12	-2.85253273862026E-12	-2.36931681022011E-12	-3.52279999414306E-12	-1.04436990976807E-12	-3.16428495049133E-12	-3.95925309076255E-12	-2.40049203140722E-12	-4.08395397551098E-12	-3.0395840657429E-12	-4.23983008144651E-12	-1.88610088181996E-12	-3.13310972930422E-12
0.02492	-4.08395397551098E-12	-4.1774796390723E-12	-3.42927433058174E-12	-4.11512919669808E-12	-2.83694512802671E-12	-2.50960530556209E-12	-3.36692388820752E-12	-8.41730972051881E-13	-3.35133627761397E-12	-3.86572742720123E-12	-2.338141589033E-12	-3.86572742720123E-12	-3.14869733989778E-12	-4.44246901916271E-12	-1.62111150172955E-12	-3.33574866702042E-12
0.02494	-4.25541769204006E-12	-3.91249025898189E-12	-3.22663539286554E-12	-3.81896459542057E-12	-2.68106902209118E-12	-2.60313096912341E-12	-3.02399645514935E-12	-9.04081414426094E-13	-3.49162477295595E-12	-3.69426371067214E-12	-2.36931681022011E-12	-3.66308848948504E-12	-3.25781061405265E-12	-4.38011857678849E-12	-1.68346194410376E-12	-3.55397521533016E-12
0.02496	-4.2086548602594E-12	-3.64750087889148E-12	-2.99282123396224E-12	-3.78778937423346E-12	-2.58754335852986E-12	-2.83694512802671E-12	-2.61871857971696E-12	-1.10672035214229E-12	-3.55397521533016E-12	-3.38251149880108E-12	-2.5407805267492E-12	-3.35133627761397E-12	-3.25781061405265E-12	-4.16189202847874E-12	-1.91727610300706E-12	-3.66308848948504E-12
0.02498	-3.91249025898189E-12	-3.30457344583331E-12	-2.8057699068396E-12	-3.78778937423346E-12	-2.64989380090407E-12	-3.11752211871067E-12	-2.35372919962656E-12	-1.605523891136E-12	-3.5072123835495E-12	-3.05517167633646E-12	-2.71224424327828E-12	-3.10193450811712E-12	-3.2422230034591E-12	-3.80337698482702E-12	-2.04197698775549E-12	-3.88131503779478E-12
0.025	-3.61632565770438E-12	-2.99282123396224E-12	-2.8057699068396E-12	-3.943665480169E-12	-2.66548141149762E-12	-3.17987256108488E-12	-2.26020353606524E-12	-2.18226548309747E-12	-3.41368671998818E-12	-2.8057699068396E-12	-2.79018229624605E-12	-2.93047079158803E-12	-3.21104778227199E-12	-3.36692388820752E-12	-2.0731522089426E-12	-3.92807786957544E-12
0.02502	-3.30457344583331E-12	-2.69665663268473E-12	-2.93047079158803E-12	-3.99042831194966E-12	-2.69665663268473E-12	-3.11752211871067E-12	-2.40049203140722E-12	-2.72783185387184E-12	-3.28898583523976E-12	-2.89929557040092E-12	-2.94605840218158E-12	-2.91488318099448E-12	-3.13310972930422E-12	-3.07075928693001E-12	-2.05756459834904E-12	-3.85013981660768E-12
0.02504	-3.13310972930422E-12	-2.58754335852986E-12	-3.28898583523976E-12	-3.81896459542057E-12	-2.79018229624605E-12	-3.13310972930422E-12	-2.69665663268473E-12	-3.11752211871067E-12	-3.16428495049133E-12	-3.14869733989778E-12	-3.13310972930422E-12	-2.99282123396224E-12	-2.96164601277514E-12	-2.89929557040092E-12	-2.01080176656838E-12	-3.7098513212657E-12
0.02506	-3.0084088445558E-12	-2.66548141149762E-12	-3.41368671998818E-12	-3.42927433058174E-12	-3.07075928693001E-12	-3.2422230034591E-12	-3.02399645514935E-12	-3.0084088445558E-12	-3.02399645514935E-12	-3.63191326829793E-12	-3.35133627761397E-12	-2.85253273862026E-12	-2.82135751743316E-12	-2.99282123396224E-12	-1.85492566063285E-12	-3.58515043651727E-12
0.02508	-2.79018229624605E-12	-2.83694512802671E-12	-3.61632565770438E-12	-2.96164601277514E-12	-3.2733982246462E-12	-3.46044955176884E-12	-3.32016105642686E-12	-2.8057699068396E-12	-2.82135751743316E-12	-4.09954158610453E-12	-3.49162477295595E-12	-2.75900707505894E-12	-2.72783185387184E-12	-3.11752211871067E-12	-1.80816282885219E-12	-3.67867610007859E-12
0.0251	-2.46284247378143E-12	-2.99282123396224E-12	-3.66308848948504E-12	-2.61871857971696E-12	-3.33574866702042E-12	-3.63191326829793E-12	-3.5072123835495E-12	-2.5407805267492E-12	-2.72783185387184E-12	-4.44246901916271E-12	-3.42927433058174E-12	-2.71224424327828E-12	-2.85253273862026E-12	-3.36692388820752E-12	-1.96403893478772E-12	-3.88131503779478E-12
0.02512	-2.11991504072326E-12	-2.86812034921382E-12	-3.56956282592372E-12	-2.52519291615564E-12	-3.35133627761397E-12	-3.58515043651727E-12	-3.4760371623624E-12	-2.19785309369102E-12	-2.7745946856525E-12	-4.42688140856915E-12	-3.36692388820752E-12	-2.66548141149762E-12	-3.05517167633646E-12	-3.69426371067214E-12	-2.36931681022011E-12	-4.08395397551098E-12
0.02514	-1.85492566063285E-12	-2.75900707505894E-12	-3.4760371623624E-12	-2.69665663268473E-12	-3.21104778227199E-12	-3.39809910939463E-12	-3.0084088445558E-12	-1.90168849241351E-12	-2.97723362336869E-12	-4.31776813441428E-12	-3.33574866702042E-12	-2.79018229624605E-12	-3.22663539286554E-12	-4.30218052382072E-12	-2.83694512802671E-12	-4.16189202847874E-12
0.02516	-1.90168849241351E-12	-2.64989380090407E-12	-3.36692388820752E-12	-3.0395840657429E-12	-3.07075928693001E-12	-3.05517167633646E-12	-2.44725486318788E-12	-1.74581238647798E-12	-3.11752211871067E-12	-4.02160353313676E-12	-3.39809910939463E-12	-2.99282123396224E-12	-3.17987256108488E-12	-4.86333450518865E-12	-3.25781061405265E-12	-4.16189202847874E-12
0.02518	-2.22902831487813E-12	-2.58754335852986E-12	-3.35133627761397E-12	-3.32016105642686E-12	-2.86812034921382E-12	-2.69665663268473E-12	-1.69904955469732E-12	-1.77698760766508E-12	-2.97723362336869E-12	-3.75661415304636E-12	-3.53838760473661E-12	-3.44486194117529E-12	-3.2733982246462E-12	-5.23743715943393E-12	-3.46044955176884E-12	-3.86572742720123E-12
0.0252	-2.5719557479363E-12	-2.58754335852986E-12	-3.30457344583331E-12	-3.44486194117529E-12	-2.52519291615564E-12	-2.55636813734275E-12	-1.34053451104559E-12	-1.97962654538128E-12	-2.72783185387184E-12	-3.81896459542057E-12	-3.64750087889148E-12	-3.88131503779478E-12	-3.32016105642686E-12	-5.22184954884037E-12	-3.39809910939463E-12	-3.41368671998818E-12
0.02522	-2.74341946446539E-12	-2.72783185387184E-12	-3.28898583523976E-12	-3.53838760473661E-12	-2.27579114665879E-12	-2.55636813734275E-12	-1.26259645807782E-12	-2.19785309369102E-12	-2.43166725259432E-12	-4.16189202847874E-12	-3.58515043651727E-12	-4.19306724966585E-12	-3.58515043651727E-12	-4.83215928400154E-12	-3.02399645514935E-12	-3.08634689752356E-12
0.02524	-2.64989380090407E-12	-3.02399645514935E-12	-3.2733982246462E-12	-3.60073804711082E-12	-2.04197698775549E-12	-2.69665663268473E-12	-1.65228672291666E-12	-2.49401769496854E-12	-2.24461592547168E-12	-4.69187078865956E-12	-3.41368671998818E-12	-4.25541769204006E-12	-3.77220176363991E-12	-4.25541769204006E-12	-2.68106902209118E-12	-2.99282123396224E-12
0.02526	-2.46284247378143E-12	-3.42927433058174E-12	-3.2422230034591E-12	-3.60073804711082E-12	-1.80816282885219E-12	-2.75900707505894E-12	-2.21344070428458E-12	-2.7745946856525E-12	-2.16667787250392E-12	-5.05038583231129E-12	-3.2733982246462E-12	-4.11512919669808E-12	-3.67867610007859E-12	-3.83455220601412E-12	-2.16667787250392E-12	-2.96164601277514E-12
0.02528	-2.36931681022011E-12	-3.7098513212657E-12	-3.2422230034591E-12	-3.60073804711082E-12	-1.6366991123231E-12	-2.89929557040092E-12	-2.88370795980737E-12	-3.0395840657429E-12	-2.338141589033E-12	-5.23743715943393E-12	-3.32016105642686E-12	-3.7098513212657E-12	-3.44486194117529E-12	-3.53838760473661E-12	-1.73022477588442E-12	-2.97723362336869E-12
0.0253	-2.35372919962656E-12	-3.78778937423346E-12	-3.28898583523976E-12	-3.52279999414306E-12	-1.58993628054244E-12	-3.07075928693001E-12	-3.2422230034591E-12	-3.13310972930422E-12	-2.69665663268473E-12	-5.26861238062103E-12	-3.42927433058174E-12	-3.2422230034591E-12	-3.13310972930422E-12	-3.42927433058174E-12	-1.4028849534198E-12	-2.96164601277514E-12
0.02532	-2.38490442081366E-12	-3.64750087889148E-12	-3.32016105642686E-12	-3.58515043651727E-12	-1.71463716529087E-12	-3.11752211871067E-12	-3.39809910939463E-12	-3.13310972930422E-12	-3.07075928693001E-12	-4.98803538993707E-12	-3.39809910939463E-12	-2.83694512802671E-12	-2.7745946856525E-12	-3.35133627761397E-12	-1.32494690045204E-12	-2.82135751743316E-12
0.02534	-2.36931681022011E-12	-3.2422230034591E-12	-3.33574866702042E-12	-3.66308848948504E-12	-1.90168849241351E-12	-3.11752211871067E-12	-3.07075928693001E-12	-2.83694512802671E-12	-3.36692388820752E-12	-4.62952034628534E-12	-3.05517167633646E-12	-2.58754335852986E-12	-2.58754335852986E-12	-3.28898583523976E-12	-1.57434866994889E-12	-2.74341946446539E-12
0.02536	-2.50960530556209E-12	-2.96164601277514E-12	-3.17987256108488E-12	-3.78778937423346E-12	-2.24461592547168E-12	-3.0084088445558E-12	-2.66548141149762E-12	-2.3069663678459E-12	-3.41368671998818E-12	-4.27100530263362E-12	-2.50960530556209E-12	-2.58754335852986E-12	-2.49401769496854E-12	-3.13310972930422E-12	-2.02638937716194E-12	-2.66548141149762E-12
0.02538	-2.68106902209118E-12	-2.88370795980737E-12	-2.86812034921382E-12	-3.7098513212657E-12	-2.50960530556209E-12	-2.96164601277514E-12	-2.24461592547168E-12	-1.6366991123231E-12	-3.25781061405265E-12	-3.92807786957544E-12	-2.05756459834904E-12	-2.7745946856525E-12	-2.61871857971696E-12	-2.97723362336869E-12	-2.36931681022011E-12	-2.49401769496854E-12
0.0254	-2.86812034921382E-12	-2.88370795980737E-12	-2.5719557479363E-12	-3.53838760473661E-12	-2.64989380090407E-12	-2.74341946446539E-12	-1.97962654538128E-12	-1.10672035214229E-12	-3.10193450811712E-12	-3.7098513212657E-12	-1.90168849241351E-12	-3.10193450811712E-12	-2.74341946446539E-12	-3.0084088445558E-12	-2.72783185387184E-12	-2.47843008437498E-12
0.02542	-2.99282123396224E-12	-2.89929557040092E-12	-2.47843008437498E-12	-3.44486194117529E-12	-2.69665663268473E-12	-2.44725486318788E-12	-2.02638937716194E-12	-7.79380529677667E-13	-2.91488318099448E-12	-3.56956282592372E-12	-2.13550265131681E-12	-3.56956282592372E-12	-2.93047079158803E-12	-3.08634689752356E-12	-2.89929557040092E-12	-2.58754335852986E-12
0.02544	-3.19546017167844E-12	-2.93047079158803E-12	-2.47843008437498E-12	-3.5072123835495E-12	-2.61871857971696E-12	-2.22902831487813E-12	-2.40049203140722E-12	-7.94968140271221E-13	-2.69665663268473E-12	-3.53838760473661E-12	-2.5719557479363E-12	-4.00601592254321E-12	-3.0395840657429E-12	-3.21104778227199E-12	-2.89929557040092E-12	-2.7745946856525E-12
0.02546	-3.4760371623624E-12	-2.88370795980737E-12	-2.55636813734275E-12	-3.58515043651727E-12	-2.41607964200077E-12	-2.0731522089426E-12	-2.85253273862026E-12	-1.18465840511005E-12	-2.66548141149762E-12	-3.64750087889148E-12	-3.25781061405265E-12	-4.4112937979756E-12	-3.14869733989778E-12	-3.25781061405265E-12	-2.79018229624605E-12	-3.11752211871067E-12
0.02548	-3.58515043651727E-12	-2.97723362336869E-12	-2.5719557479363E-12	-3.85013981660768E-12	-2.32255397843945E-12	-2.16667787250392E-12	-3.16428495049133E-12	-1.55876105935533E-12	-2.69665663268473E-12	-3.63191326829793E-12	-3.81896459542057E-12	-4.45805662975626E-12	-3.28898583523976E-12	-3.33574866702042E-12	-2.63430619031052E-12	-3.41368671998818E-12
0.0255	-3.61632565770438E-12	-3.05517167633646E-12	-2.64989380090407E-12	-4.09954158610453E-12	-2.3069663678459E-12	-2.29137875725234E-12	-3.2422230034591E-12	-1.93286371360062E-12	-2.72783185387184E-12	-3.56956282592372E-12	-4.23983008144651E-12	-4.2086548602594E-12	-3.35133627761397E-12	-3.44486194117529E-12	-2.47843008437498E-12	-3.56956282592372E-12
0.02552	-3.44486194117529E-12	-3.14869733989778E-12	-2.74341946446539E-12	-4.2086548602594E-12	-2.41607964200077E-12	-2.47843008437498E-12	-3.10193450811712E-12	-2.11991504072326E-12	-2.75900707505894E-12	-3.66308848948504E-12	-4.39570618738205E-12	-3.89690264838834E-12	-3.35133627761397E-12	-3.7098513212657E-12	-2.40049203140722E-12	-3.83455220601412E-12
0.02554	-3.2422230034591E-12	-3.16428495049133E-12	-2.88370795980737E-12	-4.22424247085296E-12	-2.46284247378143E-12	-2.5407805267492E-12	-2.8057699068396E-12	-2.19785309369102E-12	-2.74341946446539E-12	-3.83455220601412E-12	-4.27100530263362E-12	-3.58515043651727E-12	-3.28898583523976E-12	-3.9748407013561E-12	-2.26020353606524E-12	-3.95925309076255E-12
0.02556	-3.14869733989778E-12	-3.02399645514935E-12	-2.89929557040092E-12	-4.00601592254321E-12	-2.47843008437498E-12	-2.60313096912341E-12	-2.44725486318788E-12	-2.1043274301297E-12	-2.74341946446539E-12	-4.00601592254321E-12	-3.86572742720123E-12	-3.25781061405265E-12	-3.2422230034591E-12	-4.08395397551098E-12	-2.27579114665879E-12	-3.9748407013561E-12
0.02558	-3.14869733989778E-12	-2.93047079158803E-12	-2.86812034921382E-12	-3.77220176363991E-12	-2.55636813734275E-12	-2.64989380090407E-12	-2.15109026191036E-12	-2.04197698775549E-12	-2.88370795980737E-12	-3.86572742720123E-12	-3.35133627761397E-12	-2.88370795980737E-12	-3.35133627761397E-12	-4.00601592254321E-12	-2.26020353606524E-12	-3.75661415304636E-12
0.0256	-2.99282123396224E-12	-2.97723362336869E-12	-2.72783185387184E-12	-3.44486194117529E-12	-2.75900707505894E-12	-2.72783185387184E-12	-2.1043274301297E-12	-1.96403893478772E-12	-2.97723362336869E-12	-3.4760371623624E-12	-2.82135751743316E-12	-2.38490442081366E-12	-3.53838760473661E-12	-3.86572742720123E-12	-2.22902831487813E-12	-3.36692388820752E-12
0.02562	-2.93047079158803E-12	-3.41368671998818E-12	-2.66548141149762E-12	-3.2733982246462E-12	-3.10193450811712E-12	-2.74341946446539E-12	-2.24461592547168E-12	-1.8705132712264E-12	-2.91488318099448E-12	-3.17987256108488E-12	-2.43166725259432E-12	-2.01080176656838E-12	-3.66308848948504E-12	-3.7098513212657E-12	-2.24461592547168E-12	-2.97723362336869E-12
0.02564	-2.82135751743316E-12	-3.83455220601412E-12	-2.85253273862026E-12	-3.33574866702042E-12	-3.35133627761397E-12	-2.68106902209118E-12	-2.52519291615564E-12	-1.79257521825864E-12	-2.72783185387184E-12	-2.86812034921382E-12	-2.29137875725234E-12	-1.8705132712264E-12	-3.75661415304636E-12	-3.49162477295595E-12	-2.26020353606524E-12	-2.5719557479363E-12
0.02566	-2.60313096912341E-12	-4.1774796390723E-12	-3.13310972930422E-12	-3.53838760473661E-12	-3.32016105642686E-12	-2.83694512802671E-12	-2.75900707505894E-12	-1.73022477588442E-12	-2.50960530556209E-12	-2.71224424327828E-12	-2.16667787250392E-12	-1.66787433351021E-12	-3.7410265424528E-12	-3.41368671998818E-12	-2.3069663678459E-12	-2.338141589033E-12
0.02568	-2.41607964200077E-12	-4.34894335560138E-12	-3.30457344583331E-12	-3.7098513212657E-12	-3.11752211871067E-12	-2.99282123396224E-12	-2.91488318099448E-12	-1.68346194410376E-12	-2.38490442081366E-12	-2.47843008437498E-12	-2.05756459834904E-12	-1.65228672291666E-12	-3.56956282592372E-12	-3.4760371623624E-12	-2.43166725259432E-12	-2.29137875725234E-12
0.0257	-2.32255397843945E-12	-4.1774796390723E-12	-3.30457344583331E-12	-3.56956282592372E-12	-2.71224424327828E-12	-3.08634689752356E-12	-2.91488318099448E-12	-1.8705132712264E-12	-2.36931681022011E-12	-2.338141589033E-12	-1.88610088181996E-12	-1.85492566063285E-12	-3.32016105642686E-12	-3.69426371067214E-12	-2.5719557479363E-12	-2.38490442081366E-12
0.02572	-2.26020353606524E-12	-3.943665480169E-12	-3.22663539286554E-12	-3.33574866702042E-12	-2.338141589033E-12	-3.0084088445558E-12	-2.7745946856525E-12	-2.21344070428458E-12	-2.63430619031052E-12	-2.16667787250392E-12	-1.74581238647798E-12	-2.11991504072326E-12	-3.07075928693001E-12	-3.88131503779478E-12	-2.69665663268473E-12	-2.68106902209118E-12
0.02574	-2.36931681022011E-12	-3.58515043651727E-12	-3.05517167633646E-12	-3.07075928693001E-12	-1.99521415597483E-12	-2.86812034921382E-12	-2.60313096912341E-12	-2.46284247378143E-12	-2.79018229624605E-12	-2.29137875725234E-12	-1.85492566063285E-12	-2.55636813734275E-12	-2.96164601277514E-12	-3.95925309076255E-12	-2.79018229624605E-12	-2.88370795980737E-12
0.02576	-2.61871857971696E-12	-3.21104778227199E-12	-3.05517167633646E-12	-3.02399645514935E-12	-1.85492566063285E-12	-2.5719557479363E-12	-2.47843008437498E-12	-2.61871857971696E-12	-2.99282123396224E-12	-2.46284247378143E-12	-2.19785309369102E-12	-2.75900707505894E-12	-2.88370795980737E-12	-3.943665480169E-12	-2.89929557040092E-12	-3.0084088445558E-12
0.02578	-2.88370795980737E-12	-2.69665663268473E-12	-3.2422230034591E-12	-3.07075928693001E-12	-1.90168849241351E-12	-2.29137875725234E-12	-2.43166725259432E-12	-2.61871857971696E-12	-3.10193450811712E-12	-2.82135751743316E-12	-2.61871857971696E-12	-2.94605840218158E-12	-3.0084088445558E-12	-3.89690264838834E-12	-2.85253273862026E-12	-3.0395840657429E-12
0.0258	-2.93047079158803E-12	-2.338141589033E-12	-3.5072123835495E-12	-3.11752211871067E-12	-1.97962654538128E-12	-1.88610088181996E-12	-2.46284247378143E-12	-2.60313096912341E-12	-2.97723362336869E-12	-3.16428495049133E-12	-2.88370795980737E-12	-3.07075928693001E-12	-3.07075928693001E-12	-3.943665480169E-12	-2.71224424327828E-12	-2.94605840218158E-12
0.02582	-2.72783185387184E-12	-2.1043274301297E-12	-3.91249025898189E-12	-3.17987256108488E-12	-2.08873981953615E-12	-1.57434866994889E-12	-2.47843008437498E-12	-2.46284247378143E-12	-2.85253273862026E-12	-3.64750087889148E-12	-2.93047079158803E-12	-3.16428495049133E-12	-3.13310972930422E-12	-4.00601592254321E-12	-2.47843008437498E-12	-2.8057699068396E-12
0.02584	-2.49401769496854E-12	-2.19785309369102E-12	-4.19306724966585E-12	-3.25781061405265E-12	-2.3069663678459E-12	-1.46523539579401E-12	-2.40049203140722E-12	-2.32255397843945E-12	-2.49401769496854E-12	-4.02160353313676E-12	-2.75900707505894E-12	-3.30457344583331E-12	-3.0084088445558E-12	-4.16189202847874E-12	-2.26020353606524E-12	-2.7745946856525E-12
0.02586	-2.26020353606524E-12	-2.24461592547168E-12	-4.39570618738205E-12	-3.39809910939463E-12	-2.52519291615564E-12	-1.62111150172955E-12	-2.338141589033E-12	-2.19785309369102E-12	-2.18226548309747E-12	-4.2086548602594E-12	-2.61871857971696E-12	-3.4760371623624E-12	-2.89929557040092E-12	-4.39570618738205E-12	-1.94845132419417E-12	-2.85253273862026E-12
0.02588	-2.29137875725234E-12	-2.35372919962656E-12	-4.39570618738205E-12	-3.52279999414306E-12	-2.74341946446539E-12	-2.1043274301297E-12	-2.338141589033E-12	-2.08873981953615E-12	-1.99521415597483E-12	-4.44246901916271E-12	-2.52519291615564E-12	-3.7098513212657E-12	-2.86812034921382E-12	-4.53599468272403E-12	-1.82375043944574E-12	-3.02399645514935E-12
0.0259	-2.29137875725234E-12	-2.27579114665879E-12	-4.19306724966585E-12	-3.63191326829793E-12	-3.02399645514935E-12	-2.52519291615564E-12	-2.47843008437498E-12	-1.91727610300706E-12	-1.90168849241351E-12	-4.59834512509824E-12	-2.55636813734275E-12	-3.95925309076255E-12	-2.85253273862026E-12	-4.53599468272403E-12	-1.85492566063285E-12	-3.11752211871067E-12
0.02592	-2.47843008437498E-12	-2.19785309369102E-12	-3.83455220601412E-12	-3.5072123835495E-12	-3.35133627761397E-12	-2.96164601277514E-12	-2.63430619031052E-12	-1.88610088181996E-12	-2.08873981953615E-12	-4.83215928400154E-12	-2.60313096912341E-12	-4.14630441788519E-12	-2.91488318099448E-12	-4.28659291322717E-12	-2.08873981953615E-12	-3.08634689752356E-12
0.02594	-2.69665663268473E-12	-2.18226548309747E-12	-3.25781061405265E-12	-3.61632565770438E-12	-3.55397521533016E-12	-3.41368671998818E-12	-2.60313096912341E-12	-1.99521415597483E-12	-2.21344070428458E-12	-4.98803538993707E-12	-2.71224424327828E-12	-4.16189202847874E-12	-3.13310972930422E-12	-4.00601592254321E-12	-2.50960530556209E-12	-3.07075928693001E-12
0.02596	-3.08634689752356E-12	-2.18226548309747E-12	-2.72783185387184E-12	-3.5072123835495E-12	-3.55397521533016E-12	-3.86572742720123E-12	-2.5719557479363E-12	-2.0731522089426E-12	-2.32255397843945E-12	-4.86333450518865E-12	-2.89929557040092E-12	-4.16189202847874E-12	-3.33574866702042E-12	-3.7098513212657E-12	-2.82135751743316E-12	-2.8057699068396E-12
0.02598	-3.46044955176884E-12	-2.40049203140722E-12	-2.41607964200077E-12	-3.41368671998818E-12	-3.42927433058174E-12	-4.02160353313676E-12	-2.68106902209118E-12	-2.11991504072326E-12	-2.24461592547168E-12	-4.52040707213047E-12	-3.02399645514935E-12	-3.95925309076255E-12	-3.53838760473661E-12	-3.5072123835495E-12	-3.02399645514935E-12	-2.64989380090407E-12
0.026	-3.75661415304636E-12	-2.71224424327828E-12	-2.36931681022011E-12	-3.21104778227199E-12	-3.16428495049133E-12	-4.09954158610453E-12	-2.88370795980737E-12	-2.19785309369102E-12	-2.1043274301297E-12	-4.09954158610453E-12	-3.05517167633646E-12	-3.60073804711082E-12	-3.4760371623624E-12	-3.30457344583331E-12	-3.08634689752356E-12	-2.72783185387184E-12
0.02602	-3.95925309076255E-12	-3.11752211871067E-12	-2.52519291615564E-12	-2.88370795980737E-12	-2.85253273862026E-12	-3.88131503779478E-12	-3.19546017167844E-12	-2.3069663678459E-12	-2.08873981953615E-12	-3.63191326829793E-12	-3.02399645514935E-12	-3.32016105642686E-12	-3.32016105642686E-12	-3.16428495049133E-12	-2.93047079158803E-12	-2.91488318099448E-12
0.02604	-3.88131503779478E-12	-3.58515043651727E-12	-2.99282123396224E-12	-2.63430619031052E-12	-2.60313096912341E-12	-3.53838760473661E-12	-3.49162477295595E-12	-2.5407805267492E-12	-2.3069663678459E-12	-3.10193450811712E-12	-3.0395840657429E-12	-3.21104778227199E-12	-3.14869733989778E-12	-3.19546017167844E-12	-2.68106902209118E-12	-3.08634689752356E-12
0.02606	-3.69426371067214E-12	-4.19306724966585E-12	-3.49162477295595E-12	-2.52519291615564E-12	-2.49401769496854E-12	-3.11752211871067E-12	-3.72543893185925E-12	-2.74341946446539E-12	-2.58754335852986E-12	-2.64989380090407E-12	-3.21104778227199E-12	-3.25781061405265E-12	-2.93047079158803E-12	-3.38251149880108E-12	-2.52519291615564E-12	-3.13310972930422E-12
0.02608	-3.44486194117529E-12	-4.70745839925311E-12	-3.83455220601412E-12	-2.5407805267492E-12	-2.44725486318788E-12	-2.7745946856525E-12	-3.72543893185925E-12	-2.91488318099448E-12	-2.85253273862026E-12	-2.338141589033E-12	-3.4760371623624E-12	-3.35133627761397E-12	-2.91488318099448E-12	-3.61632565770438E-12	-2.36931681022011E-12	-3.08634689752356E-12
0.0261	-3.33574866702042E-12	-5.01921061112418E-12	-3.943665480169E-12	-2.66548141149762E-12	-2.36931681022011E-12	-2.52519291615564E-12	-3.49162477295595E-12	-3.16428495049133E-12	-3.08634689752356E-12	-2.22902831487813E-12	-3.77220176363991E-12	-3.46044955176884E-12	-3.08634689752356E-12	-3.88131503779478E-12	-2.41607964200077E-12	-2.91488318099448E-12
0.02612	-3.07075928693001E-12	-5.00362300053063E-12	-3.81896459542057E-12	-2.89929557040092E-12	-2.32255397843945E-12	-2.63430619031052E-12	-3.11752211871067E-12	-3.30457344583331E-12	-3.11752211871067E-12	-2.36931681022011E-12	-4.00601592254321E-12	-3.55397521533016E-12	-3.38251149880108E-12	-3.99042831194966E-12	-2.41607964200077E-12	-2.68106902209118E-12
0.02614	-2.93047079158803E-12	-4.58275751450469E-12	-3.61632565770438E-12	-3.07075928693001E-12	-2.24461592547168E-12	-2.89929557040092E-12	-2.75900707505894E-12	-3.13310972930422E-12	-3.0395840657429E-12	-2.61871857971696E-12	-4.03719114373032E-12	-3.63191326829793E-12	-3.61632565770438E-12	-4.03719114373032E-12	-2.24461592547168E-12	-2.61871857971696E-12
0.02616	-2.8057699068396E-12	-3.89690264838834E-12	-3.41368671998818E-12	-3.05517167633646E-12	-2.40049203140722E-12	-3.25781061405265E-12	-2.44725486318788E-12	-2.79018229624605E-12	-2.8057699068396E-12	-2.82135751743316E-12	-3.92807786957544E-12	-3.78778937423346E-12	-3.61632565770438E-12	-3.95925309076255E-12	-2.13550265131681E-12	-2.63430619031052E-12
0.02618	-2.99282123396224E-12	-3.05517167633646E-12	-3.0084088445558E-12	-2.93047079158803E-12	-2.61871857971696E-12	-3.4760371623624E-12	-2.15109026191036E-12	-2.52519291615564E-12	-2.40049203140722E-12	-2.91488318099448E-12	-3.60073804711082E-12	-3.81896459542057E-12	-3.4760371623624E-12	-3.86572742720123E-12	-1.94845132419417E-12	-2.8057699068396E-12
0.0262	-3.41368671998818E-12	-2.49401769496854E-12	-2.7745946856525E-12	-2.74341946446539E-12	-2.89929557040092E-12	-3.55397521533016E-12	-2.11991504072326E-12	-2.32255397843945E-12	-2.02638937716194E-12	-3.02399645514935E-12	-3.10193450811712E-12	-3.943665480169E-12	-3.28898583523976E-12	-3.81896459542057E-12	-2.0731522089426E-12	-2.96164601277514E-12
0.02622	-3.78778937423346E-12	-2.18226548309747E-12	-2.83694512802671E-12	-2.60313096912341E-12	-3.08634689752356E-12	-3.28898583523976E-12	-2.21344070428458E-12	-2.22902831487813E-12	-1.66787433351021E-12	-3.2422230034591E-12	-2.43166725259432E-12	-3.95925309076255E-12	-3.19546017167844E-12	-3.83455220601412E-12	-2.46284247378143E-12	-3.0084088445558E-12
0.02624	-4.11512919669808E-12	-2.0731522089426E-12	-3.08634689752356E-12	-2.69665663268473E-12	-2.97723362336869E-12	-2.88370795980737E-12	-2.43166725259432E-12	-2.0731522089426E-12	-1.44964778520046E-12	-3.55397521533016E-12	-1.8393380500393E-12	-3.81896459542057E-12	-3.30457344583331E-12	-3.9748407013561E-12	-2.83694512802671E-12	-2.96164601277514E-12
0.02626	-3.95925309076255E-12	-2.01080176656838E-12	-3.39809910939463E-12	-2.93047079158803E-12	-2.64989380090407E-12	-2.49401769496854E-12	-2.55636813734275E-12	-2.16667787250392E-12	-1.51199822757468E-12	-3.95925309076255E-12	-1.4028849534198E-12	-3.53838760473661E-12	-3.4760371623624E-12	-3.95925309076255E-12	-3.2733982246462E-12	-2.86812034921382E-12
0.02628	-3.63191326829793E-12	-2.02638937716194E-12	-3.77220176363991E-12	-3.41368671998818E-12	-2.08873981953615E-12	-2.16667787250392E-12	-2.74341946446539E-12	-2.43166725259432E-12	-1.82375043944574E-12	-4.22424247085296E-12	-1.34053451104559E-12	-3.35133627761397E-12	-3.52279999414306E-12	-3.89690264838834E-12	-3.33574866702042E-12	-2.89929557040092E-12
0.0263	-3.10193450811712E-12	-2.08873981953615E-12	-3.91249025898189E-12	-3.77220176363991E-12	-1.71463716529087E-12	-1.93286371360062E-12	-2.91488318099448E-12	-2.96164601277514E-12	-2.3069663678459E-12	-4.28659291322717E-12	-1.49641061698112E-12	-3.16428495049133E-12	-3.49162477295595E-12	-3.78778937423346E-12	-3.14869733989778E-12	-3.05517167633646E-12
0.02632	-2.85253273862026E-12	-2.13550265131681E-12	-4.02160353313676E-12	-4.2086548602594E-12	-1.57434866994889E-12	-1.97962654538128E-12	-3.07075928693001E-12	-3.30457344583331E-12	-2.86812034921382E-12	-4.1774796390723E-12	-1.97962654538128E-12	-3.2422230034591E-12	-3.42927433058174E-12	-3.60073804711082E-12	-2.85253273862026E-12	-3.22663539286554E-12
0.02634	-2.8057699068396E-12	-2.32255397843945E-12	-4.03719114373032E-12	-4.4112937979756E-12	-1.8393380500393E-12	-2.18226548309747E-12	-3.21104778227199E-12	-3.33574866702042E-12	-3.2733982246462E-12	-3.99042831194966E-12	-2.68106902209118E-12	-3.32016105642686E-12	-3.52279999414306E-12	-3.44486194117529E-12	-2.58754335852986E-12	-3.42927433058174E-12
0.02636	-2.99282123396224E-12	-2.89929557040092E-12	-3.83455220601412E-12	-4.33335574500783E-12	-2.35372919962656E-12	-2.58754335852986E-12	-3.44486194117529E-12	-3.11752211871067E-12	-3.5072123835495E-12	-3.7098513212657E-12	-3.25781061405265E-12	-3.25781061405265E-12	-3.60073804711082E-12	-3.32016105642686E-12	-2.63430619031052E-12	-3.52279999414306E-12
0.02638	-3.0395840657429E-12	-3.52279999414306E-12	-3.5072123835495E-12	-3.85013981660768E-12	-2.96164601277514E-12	-3.08634689752356E-12	-3.64750087889148E-12	-2.71224424327828E-12	-3.55397521533016E-12	-3.5072123835495E-12	-3.5072123835495E-12	-3.19546017167844E-12	-3.64750087889148E-12	-3.42927433058174E-12	-3.08634689752356E-12	-3.42927433058174E-12
0.0264	-3.0084088445558E-12	-4.06836636491742E-12	-3.08634689752356E-12	-3.21104778227199E-12	-3.36692388820752E-12	-3.32016105642686E-12	-3.78778937423346E-12	-2.41607964200077E-12	-3.33574866702042E-12	-3.28898583523976E-12	-3.60073804711082E-12	-3.02399645514935E-12	-3.53838760473661E-12	-3.60073804711082E-12	-3.52279999414306E-12	-3.14869733989778E-12
0.02642	-2.89929557040092E-12	-4.30218052382072E-12	-2.64989380090407E-12	-2.8057699068396E-12	-3.4760371623624E-12	-3.32016105642686E-12	-3.83455220601412E-12	-2.22902831487813E-12	-2.99282123396224E-12	-3.07075928693001E-12	-3.53838760473661E-12	-3.11752211871067E-12	-3.30457344583331E-12	-3.89690264838834E-12	-3.943665480169E-12	-2.79018229624605E-12
0.02644	-2.85253273862026E-12	-4.2086548602594E-12	-2.338141589033E-12	-2.60313096912341E-12	-3.32016105642686E-12	-3.28898583523976E-12	-3.66308848948504E-12	-2.13550265131681E-12	-2.68106902209118E-12	-2.8057699068396E-12	-3.49162477295595E-12	-3.38251149880108E-12	-3.25781061405265E-12	-4.30218052382072E-12	-4.30218052382072E-12	-2.60313096912341E-12
0.02646	-2.75900707505894E-12	-3.92807786957544E-12	-2.26020353606524E-12	-2.63430619031052E-12	-3.2422230034591E-12	-3.19546017167844E-12	-3.4760371623624E-12	-2.27579114665879E-12	-2.38490442081366E-12	-2.61871857971696E-12	-3.21104778227199E-12	-3.60073804711082E-12	-3.22663539286554E-12	-4.6451079568789E-12	-4.45805662975626E-12	-2.55636813734275E-12
0.02648	-2.63430619031052E-12	-3.56956282592372E-12	-2.41607964200077E-12	-2.83694512802671E-12	-3.13310972930422E-12	-3.2733982246462E-12	-3.2422230034591E-12	-2.63430619031052E-12	-2.32255397843945E-12	-2.69665663268473E-12	-3.0084088445558E-12	-3.66308848948504E-12	-3.42927433058174E-12	-4.86333450518865E-12	-4.50481946153692E-12	-2.63430619031052E-12
0.0265	-2.40049203140722E-12	-3.2422230034591E-12	-2.74341946446539E-12	-3.10193450811712E-12	-3.0395840657429E-12	-3.39809910939463E-12	-3.10193450811712E-12	-3.14869733989778E-12	-2.40049203140722E-12	-2.89929557040092E-12	-2.96164601277514E-12	-3.58515043651727E-12	-3.63191326829793E-12	-4.94127255815641E-12	-4.4112937979756E-12	-2.69665663268473E-12
0.02652	-2.3069663678459E-12	-3.10193450811712E-12	-3.22663539286554E-12	-3.30457344583331E-12	-2.94605840218158E-12	-3.61632565770438E-12	-3.05517167633646E-12	-3.46044955176884E-12	-2.5719557479363E-12	-3.2733982246462E-12	-3.19546017167844E-12	-3.38251149880108E-12	-3.83455220601412E-12	-4.78539645222088E-12	-4.05277875432387E-12	-2.68106902209118E-12
0.02654	-2.338141589033E-12	-3.08634689752356E-12	-3.67867610007859E-12	-3.4760371623624E-12	-2.71224424327828E-12	-3.61632565770438E-12	-2.96164601277514E-12	-3.49162477295595E-12	-2.8057699068396E-12	-3.61632565770438E-12	-3.36692388820752E-12	-3.25781061405265E-12	-3.72543893185925E-12	-4.69187078865956E-12	-3.58515043651727E-12	-2.5719557479363E-12
0.02656	-2.55636813734275E-12	-3.16428495049133E-12	-3.91249025898189E-12	-3.67867610007859E-12	-2.52519291615564E-12	-3.5072123835495E-12	-2.61871857971696E-12	-3.22663539286554E-12	-2.96164601277514E-12	-3.75661415304636E-12	-3.42927433058174E-12	-3.11752211871067E-12	-3.64750087889148E-12	-4.50481946153692E-12	-3.07075928693001E-12	-2.5407805267492E-12
0.02658	-3.0084088445558E-12	-3.38251149880108E-12	-4.08395397551098E-12	-3.86572742720123E-12	-2.35372919962656E-12	-3.21104778227199E-12	-2.15109026191036E-12	-2.83694512802671E-12	-3.0395840657429E-12	-3.67867610007859E-12	-3.32016105642686E-12	-2.96164601277514E-12	-3.38251149880108E-12	-4.30218052382072E-12	-2.64989380090407E-12	-2.49401769496854E-12
0.0266	-3.42927433058174E-12	-3.55397521533016E-12	-4.09954158610453E-12	-4.03719114373032E-12	-2.46284247378143E-12	-2.7745946856525E-12	-1.74581238647798E-12	-2.47843008437498E-12	-3.05517167633646E-12	-3.42927433058174E-12	-3.10193450811712E-12	-2.82135751743316E-12	-3.21104778227199E-12	-3.99042831194966E-12	-2.55636813734275E-12	-2.46284247378143E-12
0.02662	-3.7098513212657E-12	-3.64750087889148E-12	-3.9748407013561E-12	-4.27100530263362E-12	-2.69665663268473E-12	-2.19785309369102E-12	-1.49641061698112E-12	-2.27579114665879E-12	-2.89929557040092E-12	-3.11752211871067E-12	-3.0395840657429E-12	-2.75900707505894E-12	-3.16428495049133E-12	-3.60073804711082E-12	-2.63430619031052E-12	-2.26020353606524E-12
0.02664	-3.7410265424528E-12	-3.60073804711082E-12	-3.60073804711082E-12	-4.27100530263362E-12	-2.82135751743316E-12	-1.74581238647798E-12	-1.49641061698112E-12	-2.1043274301297E-12	-2.74341946446539E-12	-2.85253273862026E-12	-3.30457344583331E-12	-2.74341946446539E-12	-3.19546017167844E-12	-3.25781061405265E-12	-2.75900707505894E-12	-2.05756459834904E-12
0.02666	-3.69426371067214E-12	-3.58515043651727E-12	-3.39809910939463E-12	-4.23983008144651E-12	-2.97723362336869E-12	-1.49641061698112E-12	-1.62111150172955E-12	-2.11991504072326E-12	-2.74341946446539E-12	-2.66548141149762E-12	-3.66308848948504E-12	-2.85253273862026E-12	-3.16428495049133E-12	-3.2733982246462E-12	-2.96164601277514E-12	-1.90168849241351E-12
0.02668	-3.56956282592372E-12	-3.2733982246462E-12	-3.25781061405265E-12	-4.14630441788519E-12	-2.88370795980737E-12	-1.34053451104559E-12	-1.93286371360062E-12	-2.24461592547168E-12	-2.93047079158803E-12	-2.69665663268473E-12	-3.99042831194966E-12	-2.93047079158803E-12	-3.11752211871067E-12	-3.42927433058174E-12	-2.99282123396224E-12	-1.82375043944574E-12
0.0267	-3.38251149880108E-12	-2.99282123396224E-12	-3.2422230034591E-12	-3.99042831194966E-12	-2.69665663268473E-12	-1.41847256401336E-12	-2.29137875725234E-12	-2.36931681022011E-12	-3.08634689752356E-12	-2.72783185387184E-12	-4.06836636491742E-12	-2.89929557040092E-12	-2.89929557040092E-12	-3.77220176363991E-12	-3.0395840657429E-12	-2.11991504072326E-12
0.02672	-3.22663539286554E-12	-2.69665663268473E-12	-3.16428495049133E-12	-3.75661415304636E-12	-2.47843008437498E-12	-1.68346194410376E-12	-2.75900707505894E-12	-2.52519291615564E-12	-3.39809910939463E-12	-2.86812034921382E-12	-3.80337698482702E-12	-2.97723362336869E-12	-2.79018229624605E-12	-4.06836636491742E-12	-3.17987256108488E-12	-2.5719557479363E-12
0.02674	-3.0395840657429E-12	-2.5407805267492E-12	-3.11752211871067E-12	-3.61632565770438E-12	-2.22902831487813E-12	-1.97962654538128E-12	-3.14869733989778E-12	-2.61871857971696E-12	-3.7098513212657E-12	-3.10193450811712E-12	-3.36692388820752E-12	-3.25781061405265E-12	-2.96164601277514E-12	-4.08395397551098E-12	-3.11752211871067E-12	-2.97723362336869E-12
0.02676	-2.79018229624605E-12	-2.47843008437498E-12	-3.2422230034591E-12	-3.55397521533016E-12	-2.15109026191036E-12	-2.44725486318788E-12	-3.4760371623624E-12	-2.63430619031052E-12	-4.00601592254321E-12	-3.21104778227199E-12	-2.82135751743316E-12	-3.53838760473661E-12	-2.99282123396224E-12	-3.99042831194966E-12	-2.82135751743316E-12	-3.36692388820752E-12
0.02678	-2.60313096912341E-12	-2.36931681022011E-12	-3.36692388820752E-12	-3.49162477295595E-12	-2.05756459834904E-12	-2.88370795980737E-12	-3.55397521533016E-12	-2.61871857971696E-12	-4.03719114373032E-12	-3.38251149880108E-12	-2.338141589033E-12	-3.81896459542057E-12	-3.17987256108488E-12	-3.83455220601412E-12	-2.47843008437498E-12	-3.56956282592372E-12
0.0268	-2.43166725259432E-12	-2.27579114665879E-12	-3.35133627761397E-12	-3.28898583523976E-12	-1.97962654538128E-12	-3.11752211871067E-12	-3.56956282592372E-12	-2.61871857971696E-12	-3.9748407013561E-12	-3.55397521533016E-12	-2.15109026191036E-12	-3.943665480169E-12	-3.42927433058174E-12	-3.46044955176884E-12	-2.19785309369102E-12	-3.5072123835495E-12
0.02682	-2.52519291615564E-12	-2.29137875725234E-12	-3.13310972930422E-12	-2.86812034921382E-12	-1.99521415597483E-12	-3.35133627761397E-12	-3.42927433058174E-12	-2.5719557479363E-12	-3.67867610007859E-12	-3.64750087889148E-12	-2.26020353606524E-12	-4.00601592254321E-12	-3.61632565770438E-12	-3.0395840657429E-12	-2.18226548309747E-12	-3.14869733989778E-12
0.02684	-2.91488318099448E-12	-2.40049203140722E-12	-2.94605840218158E-12	-2.63430619031052E-12	-2.15109026191036E-12	-3.33574866702042E-12	-3.17987256108488E-12	-2.55636813734275E-12	-3.44486194117529E-12	-3.5072123835495E-12	-2.52519291615564E-12	-4.03719114373032E-12	-3.64750087889148E-12	-2.66548141149762E-12	-2.19785309369102E-12	-2.75900707505894E-12
0.02686	-3.67867610007859E-12	-2.7745946856525E-12	-2.64989380090407E-12	-2.61871857971696E-12	-2.52519291615564E-12	-3.14869733989778E-12	-2.99282123396224E-12	-2.5407805267492E-12	-3.2422230034591E-12	-3.14869733989778E-12	-2.91488318099448E-12	-3.99042831194966E-12	-3.55397521533016E-12	-2.47843008437498E-12	-2.29137875725234E-12	-2.32255397843945E-12
0.02688	-4.48923185094337E-12	-3.13310972930422E-12	-2.44725486318788E-12	-2.72783185387184E-12	-2.79018229624605E-12	-3.0084088445558E-12	-2.88370795980737E-12	-2.49401769496854E-12	-3.02399645514935E-12	-2.74341946446539E-12	-3.16428495049133E-12	-3.83455220601412E-12	-3.2733982246462E-12	-2.55636813734275E-12	-2.29137875725234E-12	-2.18226548309747E-12
0.0269	-5.06597344290484E-12	-3.4760371623624E-12	-2.38490442081366E-12	-2.88370795980737E-12	-2.89929557040092E-12	-2.85253273862026E-12	-2.89929557040092E-12	-2.18226548309747E-12	-2.94605840218158E-12	-2.5719557479363E-12	-3.2733982246462E-12	-3.53838760473661E-12	-2.8057699068396E-12	-2.88370795980737E-12	-2.26020353606524E-12	-2.24461592547168E-12
0.02692	-5.23743715943393E-12	-3.56956282592372E-12	-2.50960530556209E-12	-3.10193450811712E-12	-2.86812034921382E-12	-2.72783185387184E-12	-2.89929557040092E-12	-1.85492566063285E-12	-2.72783185387184E-12	-2.58754335852986E-12	-3.33574866702042E-12	-3.05517167633646E-12	-2.46284247378143E-12	-3.2733982246462E-12	-2.22902831487813E-12	-2.47843008437498E-12
0.02694	-5.1127362746855E-12	-3.52279999414306E-12	-2.91488318099448E-12	-3.33574866702042E-12	-2.63430619031052E-12	-2.64989380090407E-12	-2.8057699068396E-12	-1.58993628054244E-12	-2.58754335852986E-12	-2.5719557479363E-12	-3.36692388820752E-12	-2.61871857971696E-12	-2.29137875725234E-12	-3.61632565770438E-12	-2.43166725259432E-12	-2.60313096912341E-12
0.02696	-4.81657167340799E-12	-3.30457344583331E-12	-3.4760371623624E-12	-3.58515043651727E-12	-2.46284247378143E-12	-2.72783185387184E-12	-2.63430619031052E-12	-1.58993628054244E-12	-2.32255397843945E-12	-2.5407805267492E-12	-3.44486194117529E-12	-2.29137875725234E-12	-2.32255397843945E-12	-3.99042831194966E-12	-2.61871857971696E-12	-2.74341946446539E-12
0.02698	-4.59834512509824E-12	-3.05517167633646E-12	-3.99042831194966E-12	-3.89690264838834E-12	-2.3069663678459E-12	-2.83694512802671E-12	-2.60313096912341E-12	-1.76139999707153E-12	-2.22902831487813E-12	-2.5719557479363E-12	-3.39809910939463E-12	-2.338141589033E-12	-2.58754335852986E-12	-4.27100530263362E-12	-2.63430619031052E-12	-2.86812034921382E-12
0.027	-4.39570618738205E-12	-2.82135751743316E-12	-4.19306724966585E-12	-4.28659291322717E-12	-2.26020353606524E-12	-2.89929557040092E-12	-2.71224424327828E-12	-1.88610088181996E-12	-2.47843008437498E-12	-2.64989380090407E-12	-3.44486194117529E-12	-2.40049203140722E-12	-3.0395840657429E-12	-4.30218052382072E-12	-2.79018229624605E-12	-2.89929557040092E-12
[truncated: 53,649 more rows]
