# Supplementary material for: Reliability of an interneuron response depends on an integrated sensory state
Source: eLife. 2019 Nov 13;8:e50566. doi: 10.7554/eLife.50566 (PMC6894930; doi:10.7554/eLife.50566)
Supplement: Figure 6—source data 1. [file elife-50566-fig6-data1.zip › Figure S6B_AIA Voltage-Clamp raw data for calculating IV curve/140528AIA_AWACrimson_4.txt]

	IV-long	IV-long_4	IV-long_6	IV-long_8	IV-long_10	IV-long_12	IV-long_14	IV-long_16	IV-long_18	IV-long_20	IV-long_22	IV-long_24	IV-long_26	IV-long_28	IV-long_30	IV-long_32
s	A	A	A	A	A	A	A	A	A	A	A	A	A	A	A	A
Time	Imon-1	Imon-1	Imon-1	Imon-1	Imon-1	Imon-1	Imon-1	Imon-1	Imon-1	Imon-1	Imon-1	Imon-1	Imon-1	Imon-1	Imon-1	Imon-1
0.005	-5.92329202555027E-13	-1.15348318392295E-12	-4.05277875432387E-13	-1.24700884748427E-13	-1.21583362629716E-12	0	-6.23504423742134E-14	-3.7410265424528E-13	-5.92329202555027E-13	-4.36453096619494E-13	-1.4028849534198E-12	5.29978760180814E-13	-4.67628317806601E-13	-1.15348318392295E-12	4.05277875432387E-13	-1.46523539579401E-12
0.00502	-3.42927433058174E-13	-1.58993628054244E-12	-3.7410265424528E-13	1.55876105935534E-13	-9.66431856800308E-13	-6.23504423742134E-14	6.23504423742134E-14	-2.18226548309747E-13	-5.61153981367921E-13	-5.61153981367921E-13	-9.66431856800308E-13	1.55876105935534E-13	-4.36453096619494E-13	-1.09113274154873E-12	1.24700884748427E-13	-1.55876105935534E-12
0.00504	-1.55876105935534E-13	-1.77698760766508E-12	-4.67628317806601E-13	3.42927433058174E-13	-6.23504423742134E-13	-2.18226548309747E-13	2.49401769496854E-13	-1.8705132712264E-13	-5.61153981367921E-13	-6.54679644929241E-13	-2.8057699068396E-13	-1.24700884748427E-13	-3.7410265424528E-13	-9.66431856800308E-13	-2.49401769496854E-13	-1.62111150172955E-12
0.00506	9.35256635613201E-14	-1.68346194410376E-12	-5.61153981367921E-13	4.05277875432387E-13	-3.7410265424528E-13	-2.8057699068396E-13	2.8057699068396E-13	-1.24700884748427E-13	-4.67628317806601E-13	-7.48205308490561E-13	4.67628317806601E-13	-4.05277875432387E-13	-2.49401769496854E-13	-6.85854866116347E-13	-6.85854866116347E-13	-1.65228672291666E-12
0.00508	2.49401769496854E-13	-1.52758583816823E-12	-5.92329202555027E-13	2.8057699068396E-13	-3.11752211871067E-13	-2.49401769496854E-13	4.05277875432387E-13	-9.35256635613201E-14	-4.98803538993707E-13	-6.85854866116347E-13	9.97607077987414E-13	-7.79380529677668E-13	-1.24700884748427E-13	-4.98803538993707E-13	-1.12230796273584E-12	-1.58993628054244E-12
0.0051	1.55876105935534E-13	-1.18465840511005E-12	-8.10555750864774E-13	-1.55876105935534E-13	-2.18226548309747E-13	-1.8705132712264E-13	5.29978760180814E-13	-1.8705132712264E-13	-6.54679644929241E-13	-7.48205308490561E-13	1.27818406867137E-12	-1.05995752036163E-12	-2.49401769496854E-13	-4.05277875432387E-13	-1.55876105935534E-12	-1.55876105935534E-12
0.00512	6.23504423742134E-14	-8.10555750864774E-13	-1.02878229917452E-12	-4.98803538993707E-13	-2.18226548309747E-13	-3.11752211871067E-13	6.23504423742134E-13	-3.42927433058174E-13	-7.79380529677668E-13	-7.48205308490561E-13	1.30935928985848E-12	-1.34053451104559E-12	-4.05277875432387E-13	-4.67628317806601E-13	-1.71463716529087E-12	-1.4028849534198E-12
0.00514	-1.55876105935534E-13	-5.61153981367921E-13	-1.15348318392295E-12	-1.05995752036163E-12	-1.8705132712264E-13	-2.8057699068396E-13	4.36453096619494E-13	-4.98803538993707E-13	-7.79380529677668E-13	-8.41730972051881E-13	1.02878229917452E-12	-1.43406017460691E-12	-6.54679644929241E-13	-5.61153981367921E-13	-1.80816282885219E-12	-1.18465840511005E-12
0.00516	-3.7410265424528E-13	-4.05277875432387E-13	-1.27818406867137E-12	-1.30935928985848E-12	-1.24700884748427E-13	-3.7410265424528E-13	2.8057699068396E-13	-6.85854866116347E-13	-7.48205308490561E-13	-9.04081414426094E-13	3.42927433058174E-13	-1.52758583816823E-12	-9.66431856800308E-13	-8.10555750864774E-13	-1.80816282885219E-12	-9.04081414426094E-13
0.00518	-5.29978760180814E-13	-4.36453096619494E-13	-1.37170973223269E-12	-1.4028849534198E-12	-1.24700884748427E-13	-4.67628317806601E-13	1.55876105935534E-13	-7.48205308490561E-13	-6.85854866116347E-13	-1.02878229917452E-12	-1.8705132712264E-13	-1.58993628054244E-12	-1.30935928985848E-12	-1.05995752036163E-12	-1.80816282885219E-12	-7.48205308490561E-13
0.0052	-5.61153981367921E-13	-6.23504423742134E-13	-1.55876105935534E-12	-1.21583362629716E-12	-2.8057699068396E-13	-4.98803538993707E-13	-1.24700884748427E-13	-7.17030087303454E-13	-5.92329202555027E-13	-1.24700884748427E-12	-8.72906193238988E-13	-1.71463716529087E-12	-1.49641061698112E-12	-1.05995752036163E-12	-1.80816282885219E-12	-6.54679644929241E-13
0.00522	-4.98803538993707E-13	-8.10555750864774E-13	-1.62111150172955E-12	-7.48205308490561E-13	-6.85854866116347E-13	-6.54679644929241E-13	-3.42927433058174E-13	-4.98803538993707E-13	-4.67628317806601E-13	-1.24700884748427E-12	-1.30935928985848E-12	-1.8705132712264E-12	-1.34053451104559E-12	-8.10555750864774E-13	-1.74581238647798E-12	-6.54679644929241E-13
0.00524	-3.7410265424528E-13	-8.72906193238988E-13	-1.80816282885219E-12	-1.8705132712264E-13	-1.18465840511005E-12	-7.17030087303454E-13	-7.17030087303454E-13	-3.7410265424528E-13	-2.8057699068396E-13	-1.18465840511005E-12	-1.55876105935534E-12	-1.93286371360062E-12	-1.12230796273584E-12	-5.92329202555027E-13	-1.49641061698112E-12	-7.17030087303454E-13
0.00526	-2.49401769496854E-13	-9.97607077987414E-13	-1.8393380500393E-12	3.7410265424528E-13	-1.52758583816823E-12	-7.48205308490561E-13	-1.05995752036163E-12	-4.36453096619494E-13	0	-1.05995752036163E-12	-1.34053451104559E-12	-1.80816282885219E-12	-8.10555750864774E-13	-2.49401769496854E-13	-1.27818406867137E-12	-6.54679644929241E-13
0.00528	-2.18226548309747E-13	-9.04081414426094E-13	-1.8393380500393E-12	7.48205308490561E-13	-1.71463716529087E-12	-7.17030087303454E-13	-1.37170973223269E-12	-7.79380529677668E-13	2.49401769496854E-13	-9.35256635613201E-13	-1.18465840511005E-12	-1.30935928985848E-12	-5.29978760180814E-13	-9.35256635613201E-14	-1.12230796273584E-12	-6.54679644929241E-13
0.0053	-1.55876105935534E-13	-7.79380529677668E-13	-1.65228672291666E-12	9.66431856800308E-13	-1.77698760766508E-12	-5.92329202555027E-13	-1.55876105935534E-12	-1.30935928985848E-12	4.05277875432387E-13	-9.66431856800308E-13	-9.04081414426094E-13	-9.66431856800308E-13	-5.61153981367921E-13	0	-1.09113274154873E-12	-5.61153981367921E-13
0.00532	-2.18226548309747E-13	-7.17030087303454E-13	-1.4028849534198E-12	7.17030087303454E-13	-1.8705132712264E-12	-3.7410265424528E-13	-1.55876105935534E-12	-1.74581238647798E-12	4.05277875432387E-13	-1.05995752036163E-12	-5.92329202555027E-13	-6.23504423742134E-13	-6.23504423742134E-13	-1.24700884748427E-13	-9.04081414426094E-13	-6.54679644929241E-13
0.00534	-2.49401769496854E-13	-7.17030087303454E-13	-1.09113274154873E-12	2.8057699068396E-13	-1.96403893478772E-12	-1.24700884748427E-13	-1.34053451104559E-12	-1.99521415597483E-12	3.42927433058174E-13	-1.34053451104559E-12	-3.7410265424528E-13	-4.98803538993707E-13	-7.48205308490561E-13	-3.7410265424528E-13	-7.17030087303454E-13	-6.85854866116347E-13
0.00536	-3.11752211871067E-13	-8.41730972051881E-13	-8.10555750864774E-13	-3.11752211871067E-13	-2.05756459834904E-12	1.8705132712264E-13	-1.12230796273584E-12	-2.24461592547168E-12	2.49401769496854E-13	-1.49641061698112E-12	-4.05277875432387E-13	-4.36453096619494E-13	-7.17030087303454E-13	-4.98803538993707E-13	-5.61153981367921E-13	-7.79380529677668E-13
0.00538	-6.23504423742134E-13	-1.05995752036163E-12	-7.17030087303454E-13	-4.67628317806601E-13	-2.02638937716194E-12	4.36453096619494E-13	-8.10555750864774E-13	-2.24461592547168E-12	1.24700884748427E-13	-1.62111150172955E-12	-4.67628317806601E-13	-4.67628317806601E-13	-6.54679644929241E-13	-5.61153981367921E-13	-5.92329202555027E-13	-6.54679644929241E-13
0.0054	-7.48205308490561E-13	-1.34053451104559E-12	-7.17030087303454E-13	-4.36453096619494E-13	-1.8705132712264E-12	4.36453096619494E-13	-6.23504423742134E-13	-2.24461592547168E-12	-1.55876105935534E-13	-1.68346194410376E-12	-5.61153981367921E-13	-4.05277875432387E-13	-4.67628317806601E-13	-6.23504423742134E-13	-5.61153981367921E-13	-5.61153981367921E-13
0.00542	-9.35256635613201E-13	-1.49641061698112E-12	-7.17030087303454E-13	-3.42927433058174E-13	-1.49641061698112E-12	9.35256635613201E-14	-3.7410265424528E-13	-2.3069663678459E-12	-4.36453096619494E-13	-1.37170973223269E-12	-4.67628317806601E-13	-2.18226548309747E-13	-4.98803538993707E-13	-7.79380529677668E-13	-4.98803538993707E-13	-4.05277875432387E-13
0.00544	-1.02878229917452E-12	-1.43406017460691E-12	-7.48205308490561E-13	-2.8057699068396E-13	-1.05995752036163E-12	-3.11752211871067E-13	-1.8705132712264E-13	-2.18226548309747E-12	-6.85854866116347E-13	-1.02878229917452E-12	-3.11752211871067E-13	-2.8057699068396E-13	-6.23504423742134E-13	-1.05995752036163E-12	-3.42927433058174E-13	-3.7410265424528E-13
0.00546	-1.05995752036163E-12	-1.4028849534198E-12	-8.10555750864774E-13	-4.67628317806601E-13	-5.29978760180814E-13	-7.17030087303454E-13	0	-1.8705132712264E-12	-6.85854866116347E-13	-4.98803538993707E-13	-2.49401769496854E-13	-2.8057699068396E-13	-5.92329202555027E-13	-1.4028849534198E-12	-3.42927433058174E-13	-4.05277875432387E-13
0.00548	-9.97607077987414E-13	-1.30935928985848E-12	-1.05995752036163E-12	-7.17030087303454E-13	-1.24700884748427E-13	-7.79380529677668E-13	1.24700884748427E-13	-1.65228672291666E-12	-7.17030087303454E-13	-2.49401769496854E-13	-3.11752211871067E-13	-2.49401769496854E-13	-2.49401769496854E-13	-1.80816282885219E-12	-4.67628317806601E-13	-6.23504423742134E-13
0.0055	-9.04081414426094E-13	-1.37170973223269E-12	-1.24700884748427E-12	-9.35256635613201E-13	1.24700884748427E-13	-7.48205308490561E-13	1.24700884748427E-13	-1.68346194410376E-12	-6.85854866116347E-13	-1.55876105935534E-13	-6.54679644929241E-13	-6.23504423742134E-14	6.23504423742134E-14	-2.11991504072326E-12	-5.61153981367921E-13	-7.17030087303454E-13
0.00552	-8.41730972051881E-13	-1.49641061698112E-12	-1.4028849534198E-12	-9.35256635613201E-13	9.35256635613201E-14	-5.92329202555027E-13	0	-1.74581238647798E-12	-8.41730972051881E-13	-1.55876105935534E-13	-9.35256635613201E-13	1.8705132712264E-13	3.11752211871067E-13	-2.21344070428458E-12	-4.05277875432387E-13	-9.97607077987414E-13
0.00554	-7.48205308490561E-13	-1.71463716529087E-12	-1.4028849534198E-12	-9.04081414426094E-13	0	-4.98803538993707E-13	-2.49401769496854E-13	-1.62111150172955E-12	-1.12230796273584E-12	-2.8057699068396E-13	-1.12230796273584E-12	3.11752211871067E-13	3.42927433058174E-13	-2.11991504072326E-12	-2.18226548309747E-13	-1.24700884748427E-12
0.00556	-6.85854866116347E-13	-1.77698760766508E-12	-1.34053451104559E-12	-8.41730972051881E-13	-1.24700884748427E-13	-4.98803538993707E-13	-4.98803538993707E-13	-1.15348318392295E-12	-1.30935928985848E-12	-6.23504423742134E-13	-9.97607077987414E-13	2.49401769496854E-13	6.23504423742134E-14	-1.8393380500393E-12	0	-1.34053451104559E-12
0.00558	-4.05277875432387E-13	-1.74581238647798E-12	-1.43406017460691E-12	-8.72906193238988E-13	-1.8705132712264E-13	-4.67628317806601E-13	-6.54679644929241E-13	-6.85854866116347E-13	-1.24700884748427E-12	-7.48205308490561E-13	-7.48205308490561E-13	-9.35256635613201E-14	-4.05277875432387E-13	-1.37170973223269E-12	-6.23504423742134E-14	-1.4028849534198E-12
0.0056	-1.8705132712264E-13	-1.77698760766508E-12	-1.62111150172955E-12	-9.66431856800308E-13	-2.8057699068396E-13	-4.98803538993707E-13	-8.10555750864774E-13	-6.23504423742134E-14	-1.18465840511005E-12	-7.79380529677668E-13	-6.23504423742134E-13	-4.98803538993707E-13	-9.35256635613201E-13	-1.09113274154873E-12	-2.18226548309747E-13	-1.15348318392295E-12
0.00562	0	-1.46523539579401E-12	-1.8393380500393E-12	-8.72906193238988E-13	-1.8705132712264E-13	-5.92329202555027E-13	-8.72906193238988E-13	2.8057699068396E-13	-1.05995752036163E-12	-9.04081414426094E-13	-4.36453096619494E-13	-1.18465840511005E-12	-1.34053451104559E-12	-7.79380529677668E-13	-3.42927433058174E-13	-8.10555750864774E-13
0.00564	-1.24700884748427E-13	-1.12230796273584E-12	-2.02638937716194E-12	-8.41730972051881E-13	-6.23504423742134E-14	-9.35256635613201E-13	-9.66431856800308E-13	4.67628317806601E-13	-1.15348318392295E-12	-9.97607077987414E-13	-3.42927433058174E-13	-1.90168849241351E-12	-1.65228672291666E-12	-4.67628317806601E-13	-5.29978760180814E-13	-5.61153981367921E-13
0.00566	-9.35256635613201E-14	-8.10555750864774E-13	-1.8705132712264E-12	-7.79380529677668E-13	6.23504423742134E-14	-1.24700884748427E-12	-9.97607077987414E-13	4.98803538993707E-13	-1.34053451104559E-12	-9.04081414426094E-13	-2.49401769496854E-13	-2.21344070428458E-12	-1.68346194410376E-12	-3.7410265424528E-13	-7.17030087303454E-13	-1.8705132712264E-13
0.00568	0	-6.54679644929241E-13	-1.74581238647798E-12	-6.23504423742134E-13	2.18226548309747E-13	-1.34053451104559E-12	-1.21583362629716E-12	3.7410265424528E-13	-1.52758583816823E-12	-8.41730972051881E-13	-4.05277875432387E-13	-2.18226548309747E-12	-1.55876105935534E-12	-2.8057699068396E-13	-9.35256635613201E-13	9.35256635613201E-14
0.0057	3.11752211871067E-14	-4.98803538993707E-13	-1.62111150172955E-12	-5.61153981367921E-13	2.18226548309747E-13	-1.37170973223269E-12	-1.49641061698112E-12	1.55876105935534E-13	-1.77698760766508E-12	-8.41730972051881E-13	-5.92329202555027E-13	-1.93286371360062E-12	-1.24700884748427E-12	-1.55876105935534E-13	-1.15348318392295E-12	2.49401769496854E-13
0.00572	6.23504423742134E-14	-5.61153981367921E-13	-1.52758583816823E-12	-6.54679644929241E-13	3.7410265424528E-13	-1.49641061698112E-12	-1.71463716529087E-12	-2.49401769496854E-13	-1.8705132712264E-12	-8.41730972051881E-13	-8.10555750864774E-13	-1.80816282885219E-12	-1.09113274154873E-12	-1.8705132712264E-13	-1.34053451104559E-12	1.55876105935534E-13
0.00574	3.11752211871067E-14	-6.85854866116347E-13	-1.46523539579401E-12	-8.72906193238988E-13	4.36453096619494E-13	-1.71463716529087E-12	-1.90168849241351E-12	-7.79380529677668E-13	-1.8393380500393E-12	-7.48205308490561E-13	-8.41730972051881E-13	-1.58993628054244E-12	-1.05995752036163E-12	-3.42927433058174E-13	-1.37170973223269E-12	0
0.00576	1.24700884748427E-13	-8.10555750864774E-13	-1.30935928985848E-12	-1.09113274154873E-12	3.7410265424528E-13	-1.71463716529087E-12	-1.99521415597483E-12	-1.15348318392295E-12	-1.68346194410376E-12	-7.48205308490561E-13	-8.72906193238988E-13	-1.12230796273584E-12	-9.97607077987414E-13	-4.36453096619494E-13	-1.46523539579401E-12	-3.7410265424528E-13
0.00578	3.11752211871067E-14	-8.41730972051881E-13	-1.05995752036163E-12	-9.97607077987414E-13	3.42927433058174E-13	-1.65228672291666E-12	-1.96403893478772E-12	-1.43406017460691E-12	-1.58993628054244E-12	-8.41730972051881E-13	-9.04081414426094E-13	-6.23504423742134E-13	-9.97607077987414E-13	-6.23504423742134E-13	-1.37170973223269E-12	-7.79380529677668E-13
0.0058	-3.42927433058174E-13	-8.10555750864774E-13	-9.66431856800308E-13	-9.04081414426094E-13	9.35256635613201E-14	-1.55876105935534E-12	-1.74581238647798E-12	-1.43406017460691E-12	-1.55876105935534E-12	-9.35256635613201E-13	-1.02878229917452E-12	-3.42927433058174E-13	-8.72906193238988E-13	-6.85854866116347E-13	-1.24700884748427E-12	-1.09113274154873E-12
0.00582	-8.72906193238988E-13	-6.54679644929241E-13	-1.05995752036163E-12	-8.10555750864774E-13	-2.8057699068396E-13	-1.46523539579401E-12	-1.46523539579401E-12	-1.24700884748427E-12	-1.55876105935534E-12	-9.35256635613201E-13	-1.21583362629716E-12	-2.18226548309747E-13	-5.29978760180814E-13	-6.85854866116347E-13	-9.97607077987414E-13	-1.34053451104559E-12
0.00584	-1.30935928985848E-12	-5.61153981367921E-13	-1.05995752036163E-12	-7.17030087303454E-13	-7.17030087303454E-13	-1.21583362629716E-12	-1.18465840511005E-12	-9.35256635613201E-13	-1.55876105935534E-12	-8.41730972051881E-13	-1.24700884748427E-12	-6.23504423742134E-14	-1.8705132712264E-13	-7.17030087303454E-13	-8.41730972051881E-13	-1.52758583816823E-12
0.00586	-1.71463716529087E-12	-5.61153981367921E-13	-8.72906193238988E-13	-5.92329202555027E-13	-1.12230796273584E-12	-6.23504423742134E-13	-1.05995752036163E-12	-6.54679644929241E-13	-1.58993628054244E-12	-6.23504423742134E-13	-1.43406017460691E-12	-1.55876105935534E-13	1.24700884748427E-13	-5.61153981367921E-13	-8.41730972051881E-13	-1.46523539579401E-12
0.00588	-1.90168849241351E-12	-5.61153981367921E-13	-7.17030087303454E-13	-4.05277875432387E-13	-1.30935928985848E-12	1.8705132712264E-13	-9.97607077987414E-13	-4.67628317806601E-13	-1.49641061698112E-12	-3.11752211871067E-13	-1.52758583816823E-12	-3.11752211871067E-13	2.18226548309747E-13	-6.23504423742134E-13	-7.17030087303454E-13	-1.37170973223269E-12
0.0059	-1.77698760766508E-12	-5.92329202555027E-13	-4.67628317806601E-13	-1.24700884748427E-13	-1.4028849534198E-12	8.72906193238988E-13	-1.52758583816823E-12	-3.7410265424528E-13	-1.15348318392295E-12	-3.11752211871067E-14	-1.58993628054244E-12	-3.7410265424528E-13	1.8705132712264E-13	-4.98803538993707E-13	-5.61153981367921E-13	-1.15348318392295E-12
0.00592	-1.37170973223269E-12	-5.61153981367921E-13	-4.05277875432387E-13	1.8705132712264E-13	-1.24700884748427E-12	1.24700884748427E-12	-2.21344070428458E-12	-2.49401769496854E-13	-7.79380529677668E-13	1.8705132712264E-13	-1.49641061698112E-12	-4.67628317806601E-13	1.8705132712264E-13	-4.36453096619494E-13	-2.18226548309747E-13	-9.35256635613201E-13
0.00594	-7.79380529677668E-13	-4.98803538993707E-13	-2.49401769496854E-13	4.36453096619494E-13	-1.05995752036163E-12	1.37170973223269E-12	-2.64989380090407E-12	-1.55876105935534E-13	-4.98803538993707E-13	2.8057699068396E-13	-1.34053451104559E-12	-3.7410265424528E-13	-3.11752211871067E-14	-4.36453096619494E-13	9.35256635613201E-14	-6.85854866116347E-13
0.00596	-4.67628317806601E-13	-3.7410265424528E-13	-2.8057699068396E-13	5.29978760180814E-13	-8.72906193238988E-13	1.18465840511005E-12	-2.68106902209118E-12	-1.24700884748427E-13	-3.7410265424528E-13	9.35256635613201E-14	-9.97607077987414E-13	-2.49401769496854E-13	-2.8057699068396E-13	-4.05277875432387E-13	3.7410265424528E-13	-5.29978760180814E-13
0.00598	-2.49401769496854E-13	-4.05277875432387E-13	-2.49401769496854E-13	3.42927433058174E-13	-7.48205308490561E-13	9.35256635613201E-13	-2.3069663678459E-12	-6.23504423742134E-14	-1.24700884748427E-13	1.24700884748427E-13	-4.98803538993707E-13	9.35256635613201E-14	-4.67628317806601E-13	-5.29978760180814E-13	3.7410265424528E-13	-7.48205308490561E-13
0.006	-9.35256635613201E-14	-4.67628317806601E-13	-3.11752211871067E-13	1.55876105935534E-13	-6.85854866116347E-13	5.61153981367921E-13	-1.93286371360062E-12	-9.35256635613201E-14	1.55876105935534E-13	6.23504423742134E-14	-1.24700884748427E-13	3.42927433058174E-13	-7.48205308490561E-13	-7.17030087303454E-13	2.49401769496854E-13	-1.27818406867137E-12
0.00602	-2.18226548309747E-13	-7.79380529677668E-13	-4.36453096619494E-13	-6.23504423742134E-14	-9.04081414426094E-13	1.24700884748427E-13	-1.43406017460691E-12	-2.18226548309747E-13	4.67628317806601E-13	0	1.24700884748427E-13	4.98803538993707E-13	-8.72906193238988E-13	-1.09113274154873E-12	-3.11752211871067E-14	-1.65228672291666E-12
0.00604	-2.18226548309747E-13	-8.72906193238988E-13	-6.54679644929241E-13	-1.8705132712264E-13	-8.41730972051881E-13	-2.49401769496854E-13	-9.04081414426094E-13	-4.98803538993707E-13	6.23504423742134E-13	3.11752211871067E-14	1.55876105935534E-13	4.98803538993707E-13	-8.10555750864774E-13	-1.37170973223269E-12	-2.8057699068396E-13	-1.99521415597483E-12
0.00606	-4.98803538993707E-13	-8.41730972051881E-13	-1.02878229917452E-12	-4.36453096619494E-13	-7.48205308490561E-13	-4.98803538993707E-13	-2.18226548309747E-13	-9.04081414426094E-13	6.54679644929241E-13	6.23504423742134E-14	-1.55876105935534E-13	3.7410265424528E-13	-6.23504423742134E-13	-1.30935928985848E-12	-6.54679644929241E-13	-2.11991504072326E-12
0.00608	-6.85854866116347E-13	-5.92329202555027E-13	-1.12230796273584E-12	-5.92329202555027E-13	-5.61153981367921E-13	-5.61153981367921E-13	3.11752211871067E-13	-1.09113274154873E-12	4.05277875432387E-13	0	-3.11752211871067E-13	2.8057699068396E-13	-6.23504423742134E-13	-9.97607077987414E-13	-9.35256635613201E-13	-1.99521415597483E-12
0.0061	-7.48205308490561E-13	-2.8057699068396E-13	-9.66431856800308E-13	-7.17030087303454E-13	-5.61153981367921E-13	-4.05277875432387E-13	4.05277875432387E-13	-1.15348318392295E-12	0	-3.11752211871067E-14	-6.54679644929241E-13	1.24700884748427E-13	-4.98803538993707E-13	-8.10555750864774E-13	-1.30935928985848E-12	-1.68346194410376E-12
0.00612	-9.97607077987414E-13	-6.23504423742134E-14	-8.72906193238988E-13	-9.66431856800308E-13	-4.67628317806601E-13	-1.24700884748427E-13	1.8705132712264E-13	-1.15348318392295E-12	-4.36453096619494E-13	-3.7410265424528E-13	-8.72906193238988E-13	6.23504423742134E-14	-5.92329202555027E-13	-6.85854866116347E-13	-1.77698760766508E-12	-1.15348318392295E-12
0.00614	-1.12230796273584E-12	1.24700884748427E-13	-7.48205308490561E-13	-1.05995752036163E-12	-4.98803538993707E-13	1.24700884748427E-13	-1.55876105935534E-13	-1.12230796273584E-12	-9.35256635613201E-13	-7.79380529677668E-13	-1.18465840511005E-12	-1.55876105935534E-13	-6.85854866116347E-13	-7.48205308490561E-13	-2.15109026191036E-12	-7.17030087303454E-13
0.00616	-1.18465840511005E-12	2.49401769496854E-13	-8.41730972051881E-13	-1.09113274154873E-12	-4.98803538993707E-13	3.7410265424528E-13	-5.61153981367921E-13	-1.21583362629716E-12	-1.21583362629716E-12	-1.27818406867137E-12	-1.55876105935534E-12	-2.49401769496854E-13	-7.17030087303454E-13	-4.98803538993707E-13	-2.338141589033E-12	-4.67628317806601E-13
0.00618	-1.18465840511005E-12	1.55876105935534E-13	-8.10555750864774E-13	-8.41730972051881E-13	-5.29978760180814E-13	2.49401769496854E-13	-9.04081414426094E-13	-1.4028849534198E-12	-1.24700884748427E-12	-1.65228672291666E-12	-1.71463716529087E-12	-3.7410265424528E-13	-6.54679644929241E-13	-3.7410265424528E-13	-2.18226548309747E-12	-3.7410265424528E-13
0.0062	-9.66431856800308E-13	0	-9.04081414426094E-13	-2.49401769496854E-13	-5.92329202555027E-13	-9.35256635613201E-14	-1.15348318392295E-12	-1.68346194410376E-12	-1.24700884748427E-12	-1.68346194410376E-12	-1.8705132712264E-12	-4.67628317806601E-13	-4.98803538993707E-13	-1.8705132712264E-13	-1.96403893478772E-12	-6.23504423742134E-13
0.00622	-9.04081414426094E-13	-3.11752211871067E-13	-1.05995752036163E-12	2.49401769496854E-13	-7.79380529677668E-13	-5.92329202555027E-13	-1.24700884748427E-12	-1.71463716529087E-12	-1.18465840511005E-12	-1.55876105935534E-12	-1.90168849241351E-12	-5.29978760180814E-13	-4.67628317806601E-13	1.55876105935534E-13	-1.8705132712264E-12	-1.09113274154873E-12
0.00624	-8.41730972051881E-13	-4.98803538993707E-13	-1.30935928985848E-12	7.48205308490561E-13	-1.05995752036163E-12	-9.97607077987414E-13	-9.97607077987414E-13	-1.62111150172955E-12	-9.97607077987414E-13	-1.4028849534198E-12	-1.8393380500393E-12	-5.61153981367921E-13	-4.98803538993707E-13	2.8057699068396E-13	-1.8705132712264E-12	-1.58993628054244E-12
0.00626	-9.04081414426094E-13	-6.85854866116347E-13	-1.49641061698112E-12	8.72906193238988E-13	-1.21583362629716E-12	-1.24700884748427E-12	-6.54679644929241E-13	-1.27818406867137E-12	-8.41730972051881E-13	-1.24700884748427E-12	-1.55876105935534E-12	-4.98803538993707E-13	-5.61153981367921E-13	2.8057699068396E-13	-1.99521415597483E-12	-2.11991504072326E-12
0.00628	-1.27818406867137E-12	-9.97607077987414E-13	-1.65228672291666E-12	9.04081414426094E-13	-1.30935928985848E-12	-1.30935928985848E-12	-3.42927433058174E-13	-9.35256635613201E-13	-6.85854866116347E-13	-1.12230796273584E-12	-1.4028849534198E-12	-4.36453096619494E-13	-7.17030087303454E-13	1.8705132712264E-13	-1.93286371360062E-12	-2.49401769496854E-12
0.0063	-1.80816282885219E-12	-1.15348318392295E-12	-1.8393380500393E-12	5.92329202555027E-13	-1.24700884748427E-12	-1.18465840511005E-12	0	-7.17030087303454E-13	-5.61153981367921E-13	-1.12230796273584E-12	-1.4028849534198E-12	-5.92329202555027E-13	-9.35256635613201E-13	0	-1.71463716529087E-12	-2.7745946856525E-12
0.00632	-1.99521415597483E-12	-1.15348318392295E-12	-1.96403893478772E-12	1.8705132712264E-13	-1.05995752036163E-12	-8.41730972051881E-13	1.55876105935534E-13	-4.98803538993707E-13	-4.36453096619494E-13	-1.18465840511005E-12	-1.37170973223269E-12	-8.10555750864774E-13	-1.21583362629716E-12	0	-1.37170973223269E-12	-2.89929557040092E-12
0.00634	-1.8705132712264E-12	-1.12230796273584E-12	-1.93286371360062E-12	-2.8057699068396E-13	-8.10555750864774E-13	-4.36453096619494E-13	3.11752211871067E-14	-3.11752211871067E-13	-2.49401769496854E-13	-1.18465840511005E-12	-1.09113274154873E-12	-1.05995752036163E-12	-1.49641061698112E-12	1.55876105935534E-13	-9.66431856800308E-13	-2.8057699068396E-12
0.00636	-1.58993628054244E-12	-9.66431856800308E-13	-1.80816282885219E-12	-7.79380529677668E-13	-5.92329202555027E-13	-4.36453096619494E-13	-2.18226548309747E-13	-2.49401769496854E-13	-6.23504423742134E-14	-1.21583362629716E-12	-7.79380529677668E-13	-1.15348318392295E-12	-1.8705132712264E-12	4.05277875432387E-13	-7.48205308490561E-13	-2.89929557040092E-12
0.00638	-1.15348318392295E-12	-8.10555750864774E-13	-1.30935928985848E-12	-1.15348318392295E-12	-4.67628317806601E-13	-4.98803538993707E-13	-4.05277875432387E-13	-3.11752211871067E-14	0	-1.09113274154873E-12	-3.7410265424528E-13	-1.09113274154873E-12	-2.15109026191036E-12	4.98803538993707E-13	-7.17030087303454E-13	-2.83694512802671E-12
0.0064	-9.04081414426094E-13	-7.17030087303454E-13	-8.10555750864774E-13	-1.43406017460691E-12	-3.7410265424528E-13	-7.17030087303454E-13	-8.10555750864774E-13	6.23504423742134E-14	-6.23504423742134E-14	-9.97607077987414E-13	-6.23504423742134E-14	-9.97607077987414E-13	-2.3069663678459E-12	5.29978760180814E-13	-6.23504423742134E-13	-2.68106902209118E-12
0.00642	-5.92329202555027E-13	-7.17030087303454E-13	-4.36453096619494E-13	-1.43406017460691E-12	-4.98803538993707E-13	-7.48205308490561E-13	-1.05995752036163E-12	1.8705132712264E-13	-2.18226548309747E-13	-8.41730972051881E-13	-9.35256635613201E-14	-8.41730972051881E-13	-2.27579114665879E-12	4.67628317806601E-13	-4.98803538993707E-13	-2.338141589033E-12
0.00644	-2.18226548309747E-13	-6.85854866116347E-13	-1.8705132712264E-13	-1.24700884748427E-12	-7.48205308490561E-13	-6.85854866116347E-13	-1.18465840511005E-12	2.49401769496854E-13	-4.36453096619494E-13	-7.17030087303454E-13	-3.11752211871067E-13	-7.48205308490561E-13	-2.43166725259432E-12	3.7410265424528E-13	-1.24700884748427E-13	-1.8705132712264E-12
0.00646	9.35256635613201E-14	-6.85854866116347E-13	-3.11752211871067E-13	-8.41730972051881E-13	-1.24700884748427E-12	-6.23504423742134E-13	-1.27818406867137E-12	2.8057699068396E-13	-7.17030087303454E-13	-6.85854866116347E-13	-5.29978760180814E-13	-5.92329202555027E-13	-2.3069663678459E-12	2.49401769496854E-13	9.35256635613201E-14	-1.4028849534198E-12
0.00648	3.11752211871067E-13	-5.61153981367921E-13	-4.98803538993707E-13	-5.92329202555027E-13	-1.68346194410376E-12	-6.54679644929241E-13	-1.18465840511005E-12	2.49401769496854E-13	-8.41730972051881E-13	-6.85854866116347E-13	-6.23504423742134E-13	-4.05277875432387E-13	-2.05756459834904E-12	1.55876105935534E-13	1.8705132712264E-13	-1.02878229917452E-12
0.0065	3.42927433058174E-13	-5.61153981367921E-13	-8.10555750864774E-13	-4.05277875432387E-13	-2.05756459834904E-12	-6.85854866116347E-13	-1.09113274154873E-12	2.49401769496854E-13	-7.79380529677668E-13	-5.61153981367921E-13	-4.05277875432387E-13	-2.18226548309747E-13	-1.8393380500393E-12	3.11752211871067E-14	3.7410265424528E-13	-6.54679644929241E-13
0.00652	3.42927433058174E-13	-6.23504423742134E-13	-8.72906193238988E-13	-2.18226548309747E-13	-2.40049203140722E-12	-8.41730972051881E-13	-9.66431856800308E-13	1.24700884748427E-13	-5.92329202555027E-13	-5.61153981367921E-13	-2.8057699068396E-13	-6.23504423742134E-14	-1.58993628054244E-12	-2.18226548309747E-13	4.98803538993707E-13	-2.8057699068396E-13
0.00654	3.7410265424528E-13	-8.41730972051881E-13	-8.41730972051881E-13	-1.55876105935534E-13	-2.64989380090407E-12	-9.35256635613201E-13	-8.72906193238988E-13	-1.55876105935534E-13	-1.8705132712264E-13	-5.61153981367921E-13	-2.8057699068396E-13	-9.35256635613201E-14	-1.24700884748427E-12	-5.92329202555027E-13	5.29978760180814E-13	0
0.00656	4.36453096619494E-13	-9.66431856800308E-13	-6.54679644929241E-13	-1.24700884748427E-13	-2.86812034921382E-12	-1.15348318392295E-12	-8.72906193238988E-13	-5.29978760180814E-13	1.24700884748427E-13	-5.92329202555027E-13	-3.11752211871067E-13	-3.7410265424528E-13	-7.17030087303454E-13	-8.41730972051881E-13	4.05277875432387E-13	2.8057699068396E-13
0.00658	4.36453096619494E-13	-1.34053451104559E-12	-3.42927433058174E-13	-6.23504423742134E-14	-2.8057699068396E-12	-1.18465840511005E-12	-7.48205308490561E-13	-7.79380529677668E-13	2.18226548309747E-13	-7.17030087303454E-13	-3.7410265424528E-13	-8.41730972051881E-13	9.35256635613201E-14	-9.66431856800308E-13	3.11752211871067E-14	2.49401769496854E-13
0.0066	4.67628317806601E-13	-1.65228672291666E-12	-1.55876105935534E-13	1.24700884748427E-13	-2.46284247378143E-12	-1.12230796273584E-12	-7.17030087303454E-13	-1.15348318392295E-12	3.11752211871067E-13	-7.48205308490561E-13	-3.7410265424528E-13	-1.12230796273584E-12	4.67628317806601E-13	-9.35256635613201E-13	-5.61153981367921E-13	1.8705132712264E-13
0.00662	5.61153981367921E-13	-1.99521415597483E-12	6.23504423742134E-14	2.18226548309747E-13	-2.02638937716194E-12	-1.02878229917452E-12	-9.04081414426094E-13	-1.55876105935534E-12	1.55876105935534E-13	-9.35256635613201E-13	-4.05277875432387E-13	-1.4028849534198E-12	3.7410265424528E-13	-7.17030087303454E-13	-9.97607077987414E-13	6.23504423742134E-14
0.00664	6.23504423742134E-13	-2.338141589033E-12	-9.35256635613201E-14	2.49401769496854E-13	-1.49641061698112E-12	-8.41730972051881E-13	-1.12230796273584E-12	-1.8705132712264E-12	3.11752211871067E-14	-1.27818406867137E-12	-6.54679644929241E-13	-1.52758583816823E-12	1.8705132712264E-13	-4.67628317806601E-13	-1.18465840511005E-12	0
0.00666	5.61153981367921E-13	-2.43166725259432E-12	-2.8057699068396E-13	1.8705132712264E-13	-1.09113274154873E-12	-8.10555750864774E-13	-1.30935928985848E-12	-2.02638937716194E-12	-2.49401769496854E-13	-1.46523539579401E-12	-8.72906193238988E-13	-1.43406017460691E-12	-3.11752211871067E-13	-3.42927433058174E-13	-1.15348318392295E-12	-6.23504423742134E-14
0.00668	4.05277875432387E-13	-2.55636813734275E-12	-4.05277875432387E-13	1.24700884748427E-13	-7.17030087303454E-13	-8.41730972051881E-13	-1.49641061698112E-12	-1.99521415597483E-12	-3.42927433058174E-13	-1.58993628054244E-12	-1.21583362629716E-12	-1.21583362629716E-12	-5.92329202555027E-13	-3.11752211871067E-13	-1.12230796273584E-12	-2.18226548309747E-13
0.0067	2.18226548309747E-13	-2.46284247378143E-12	-2.8057699068396E-13	0	-4.98803538993707E-13	-9.66431856800308E-13	-1.46523539579401E-12	-1.68346194410376E-12	-4.67628317806601E-13	-1.58993628054244E-12	-1.46523539579401E-12	-9.35256635613201E-13	-7.79380529677668E-13	-4.05277875432387E-13	-1.05995752036163E-12	-4.67628317806601E-13
0.00672	1.8705132712264E-13	-2.338141589033E-12	-2.18226548309747E-13	-2.8057699068396E-13	-4.36453096619494E-13	-1.12230796273584E-12	-1.46523539579401E-12	-1.21583362629716E-12	-5.92329202555027E-13	-1.55876105935534E-12	-1.49641061698112E-12	-7.17030087303454E-13	-7.17030087303454E-13	-4.05277875432387E-13	-1.02878229917452E-12	-7.17030087303454E-13
0.00674	2.18226548309747E-13	-2.3069663678459E-12	-3.11752211871067E-13	-6.54679644929241E-13	-4.98803538993707E-13	-1.05995752036163E-12	-1.09113274154873E-12	-6.54679644929241E-13	-8.41730972051881E-13	-1.55876105935534E-12	-1.46523539579401E-12	-6.85854866116347E-13	-6.54679644929241E-13	-4.05277875432387E-13	-1.09113274154873E-12	-8.41730972051881E-13
0.00676	3.42927433058174E-13	-2.21344070428458E-12	-4.36453096619494E-13	-9.04081414426094E-13	-4.67628317806601E-13	-6.85854866116347E-13	-8.72906193238988E-13	-1.55876105935534E-13	-1.21583362629716E-12	-1.55876105935534E-12	-1.15348318392295E-12	-6.85854866116347E-13	-6.85854866116347E-13	-4.36453096619494E-13	-9.66431856800308E-13	-8.41730972051881E-13
0.00678	3.11752211871067E-13	-1.8705132712264E-12	-4.36453096619494E-13	-1.12230796273584E-12	-3.7410265424528E-13	-4.05277875432387E-13	-9.35256635613201E-13	1.8705132712264E-13	-1.30935928985848E-12	-1.30935928985848E-12	-8.10555750864774E-13	-7.79380529677668E-13	-7.17030087303454E-13	-3.42927433058174E-13	-9.35256635613201E-13	-5.29978760180814E-13
0.0068	1.24700884748427E-13	-1.43406017460691E-12	-4.05277875432387E-13	-1.30935928985848E-12	-2.18226548309747E-13	-6.23504423742134E-14	-1.21583362629716E-12	3.7410265424528E-13	-1.34053451104559E-12	-1.05995752036163E-12	-4.05277875432387E-13	-9.35256635613201E-13	-8.72906193238988E-13	-2.8057699068396E-13	-8.72906193238988E-13	-2.49401769496854E-13
0.00682	-2.18226548309747E-13	-1.09113274154873E-12	-3.42927433058174E-13	-1.55876105935534E-12	-9.35256635613201E-14	6.23504423742134E-14	-1.4028849534198E-12	3.42927433058174E-13	-1.34053451104559E-12	-7.17030087303454E-13	-2.49401769496854E-13	-1.27818406867137E-12	-1.12230796273584E-12	-1.55876105935534E-13	-7.48205308490561E-13	3.11752211871067E-14
0.00684	-7.17030087303454E-13	-6.85854866116347E-13	-2.18226548309747E-13	-1.68346194410376E-12	-3.11752211871067E-14	-1.55876105935534E-13	-1.62111150172955E-12	3.42927433058174E-13	-1.43406017460691E-12	-4.98803538993707E-13	-2.49401769496854E-13	-1.58993628054244E-12	-1.05995752036163E-12	-6.23504423742134E-14	-5.61153981367921E-13	1.55876105935534E-13
0.00686	-1.18465840511005E-12	-4.36453096619494E-13	-2.49401769496854E-13	-1.80816282885219E-12	9.35256635613201E-14	-6.23504423742134E-13	-1.80816282885219E-12	2.49401769496854E-13	-1.4028849534198E-12	-2.18226548309747E-13	-3.11752211871067E-13	-1.77698760766508E-12	-7.48205308490561E-13	6.23504423742134E-14	-4.98803538993707E-13	1.24700884748427E-13
0.00688	-1.4028849534198E-12	-4.36453096619494E-13	-4.36453096619494E-13	-1.80816282885219E-12	-3.11752211871067E-14	-9.97607077987414E-13	-1.8705132712264E-12	1.8705132712264E-13	-1.46523539579401E-12	-1.55876105935534E-13	-4.98803538993707E-13	-1.80816282885219E-12	-4.67628317806601E-13	2.49401769496854E-13	-3.42927433058174E-13	-9.35256635613201E-14
0.0069	-1.4028849534198E-12	-4.67628317806601E-13	-7.79380529677668E-13	-1.90168849241351E-12	-1.55876105935534E-13	-1.18465840511005E-12	-2.08873981953615E-12	-6.23504423742134E-14	-1.43406017460691E-12	-3.11752211871067E-13	-8.41730972051881E-13	-1.77698760766508E-12	-2.8057699068396E-13	3.7410265424528E-13	-2.49401769496854E-13	-3.11752211871067E-14
0.00692	-1.09113274154873E-12	-5.61153981367921E-13	-1.18465840511005E-12	-1.58993628054244E-12	-3.7410265424528E-13	-1.24700884748427E-12	-2.18226548309747E-12	-2.8057699068396E-13	-1.4028849534198E-12	-5.61153981367921E-13	-9.66431856800308E-13	-1.49641061698112E-12	-3.7410265424528E-13	3.7410265424528E-13	-3.7410265424528E-13	0
0.00694	-7.79380529677668E-13	-7.48205308490561E-13	-1.49641061698112E-12	-9.97607077987414E-13	-4.98803538993707E-13	-1.12230796273584E-12	-2.18226548309747E-12	-7.17030087303454E-13	-1.30935928985848E-12	-9.35256635613201E-13	-9.04081414426094E-13	-1.18465840511005E-12	-4.98803538993707E-13	3.42927433058174E-13	-4.36453096619494E-13	-3.11752211871067E-14
0.00696	-3.7410265424528E-13	-9.66431856800308E-13	-1.65228672291666E-12	-4.36453096619494E-13	-5.61153981367921E-13	-8.72906193238988E-13	-2.3069663678459E-12	-9.66431856800308E-13	-1.46523539579401E-12	-1.18465840511005E-12	-8.72906193238988E-13	-9.35256635613201E-13	-6.23504423742134E-13	1.8705132712264E-13	-8.41730972051881E-13	-2.18226548309747E-13
0.00698	-2.18226548309747E-13	-1.15348318392295E-12	-1.46523539579401E-12	9.35256635613201E-14	-7.17030087303454E-13	-7.48205308490561E-13	-2.36931681022011E-12	-1.15348318392295E-12	-1.55876105935534E-12	-1.46523539579401E-12	-7.17030087303454E-13	-6.54679644929241E-13	-6.23504423742134E-13	6.23504423742134E-14	-1.15348318392295E-12	-3.11752211871067E-13
0.007	-9.35256635613201E-14	-1.18465840511005E-12	-1.21583362629716E-12	2.49401769496854E-13	-8.72906193238988E-13	-4.05277875432387E-13	-2.36931681022011E-12	-1.12230796273584E-12	-1.65228672291666E-12	-1.68346194410376E-12	-7.17030087303454E-13	-3.11752211871067E-14	-4.98803538993707E-13	-6.23504423742134E-14	-1.43406017460691E-12	-4.36453096619494E-13
0.00702	-2.18226548309747E-13	-1.05995752036163E-12	-9.97607077987414E-13	2.49401769496854E-13	-1.15348318392295E-12	-1.24700884748427E-13	-2.27579114665879E-12	-1.21583362629716E-12	-1.55876105935534E-12	-1.99521415597483E-12	-8.10555750864774E-13	4.98803538993707E-13	-2.49401769496854E-13	-3.7410265424528E-13	-1.49641061698112E-12	-3.11752211871067E-13
0.00704	-4.05277875432387E-13	-9.97607077987414E-13	-8.41730972051881E-13	1.8705132712264E-13	-1.30935928985848E-12	2.49401769496854E-13	-2.11991504072326E-12	-1.24700884748427E-12	-1.4028849534198E-12	-2.3069663678459E-12	-9.04081414426094E-13	7.79380529677668E-13	0	-7.79380529677668E-13	-1.4028849534198E-12	-2.8057699068396E-13
0.00706	-6.23504423742134E-13	-1.21583362629716E-12	-9.35256635613201E-13	6.23504423742134E-14	-1.4028849534198E-12	3.7410265424528E-13	-1.90168849241351E-12	-1.12230796273584E-12	-1.27818406867137E-12	-2.46284247378143E-12	-1.09113274154873E-12	8.10555750864774E-13	3.11752211871067E-14	-1.24700884748427E-12	-1.43406017460691E-12	-4.36453096619494E-13
0.00708	-7.48205308490561E-13	-1.65228672291666E-12	-9.97607077987414E-13	-1.24700884748427E-13	-1.4028849534198E-12	3.11752211871067E-13	-1.49641061698112E-12	-9.66431856800308E-13	-1.21583362629716E-12	-2.338141589033E-12	-1.27818406867137E-12	9.04081414426094E-13	-9.35256635613201E-14	-1.65228672291666E-12	-1.37170973223269E-12	-5.92329202555027E-13
0.0071	-7.48205308490561E-13	-1.93286371360062E-12	-1.18465840511005E-12	-2.49401769496854E-13	-1.34053451104559E-12	3.11752211871067E-14	-1.09113274154873E-12	-5.92329202555027E-13	-1.21583362629716E-12	-1.96403893478772E-12	-1.27818406867137E-12	8.10555750864774E-13	-4.05277875432387E-13	-1.99521415597483E-12	-1.24700884748427E-12	-8.41730972051881E-13
0.00712	-6.54679644929241E-13	-2.15109026191036E-12	-1.4028849534198E-12	-3.11752211871067E-13	-1.27818406867137E-12	-2.18226548309747E-13	-7.48205308490561E-13	-2.49401769496854E-13	-1.18465840511005E-12	-1.43406017460691E-12	-1.15348318392295E-12	6.54679644929241E-13	-7.17030087303454E-13	-2.11991504072326E-12	-1.09113274154873E-12	-9.35256635613201E-13
0.00714	-5.92329202555027E-13	-2.15109026191036E-12	-1.4028849534198E-12	-2.8057699068396E-13	-1.24700884748427E-12	-3.11752211871067E-13	-6.23504423742134E-13	6.23504423742134E-14	-1.12230796273584E-12	-1.02878229917452E-12	-8.41730972051881E-13	3.11752211871067E-13	-7.79380529677668E-13	-1.96403893478772E-12	-8.72906193238988E-13	-1.05995752036163E-12
0.00716	-5.61153981367921E-13	-1.96403893478772E-12	-1.43406017460691E-12	-2.49401769496854E-13	-1.15348318392295E-12	-2.49401769496854E-13	-7.79380529677668E-13	1.8705132712264E-13	-9.66431856800308E-13	-7.48205308490561E-13	-5.92329202555027E-13	-3.11752211871067E-14	-6.54679644929241E-13	-1.71463716529087E-12	-8.10555750864774E-13	-9.66431856800308E-13
0.00718	-4.05277875432387E-13	-1.58993628054244E-12	-1.46523539579401E-12	-3.7410265424528E-13	-7.79380529677668E-13	-1.24700884748427E-13	-7.48205308490561E-13	1.24700884748427E-13	-6.23504423742134E-13	-6.85854866116347E-13	-3.7410265424528E-13	-3.7410265424528E-13	-5.61153981367921E-13	-1.62111150172955E-12	-8.72906193238988E-13	-7.79380529677668E-13
0.0072	-1.8705132712264E-13	-1.24700884748427E-12	-1.24700884748427E-12	-4.98803538993707E-13	-5.61153981367921E-13	0	-7.48205308490561E-13	0	-4.36453096619494E-13	-7.48205308490561E-13	-4.05277875432387E-13	-5.61153981367921E-13	-4.36453096619494E-13	-1.24700884748427E-12	-8.41730972051881E-13	-6.23504423742134E-13
0.00722	1.24700884748427E-13	-8.10555750864774E-13	-9.97607077987414E-13	-6.54679644929241E-13	-3.7410265424528E-13	1.24700884748427E-13	-7.48205308490561E-13	-2.8057699068396E-13	-2.18226548309747E-13	-9.04081414426094E-13	-7.79380529677668E-13	-8.10555750864774E-13	-4.67628317806601E-13	-8.41730972051881E-13	-9.66431856800308E-13	-5.92329202555027E-13
0.00724	1.8705132712264E-13	-4.67628317806601E-13	-6.23504423742134E-13	-9.04081414426094E-13	-4.36453096619494E-13	2.49401769496854E-13	-4.36453096619494E-13	-5.61153981367921E-13	-1.24700884748427E-13	-9.97607077987414E-13	-1.24700884748427E-12	-9.66431856800308E-13	-6.23504423742134E-13	-3.7410265424528E-13	-1.05995752036163E-12	-6.85854866116347E-13
0.00726	2.8057699068396E-13	-2.18226548309747E-13	-4.67628317806601E-13	-1.02878229917452E-12	-4.36453096619494E-13	3.11752211871067E-13	-1.8705132712264E-13	-7.79380529677668E-13	-6.23504423742134E-14	-9.97607077987414E-13	-1.65228672291666E-12	-9.97607077987414E-13	-7.48205308490561E-13	-9.35256635613201E-14	-1.24700884748427E-12	-8.41730972051881E-13
0.00728	2.49401769496854E-13	-2.18226548309747E-13	-4.36453096619494E-13	-1.15348318392295E-12	-6.23504423742134E-13	5.92329202555027E-13	0	-1.12230796273584E-12	1.24700884748427E-13	-1.09113274154873E-12	-1.93286371360062E-12	-1.05995752036163E-12	-9.04081414426094E-13	3.11752211871067E-14	-1.27818406867137E-12	-1.21583362629716E-12
0.0073	-3.11752211871067E-14	-3.7410265424528E-13	-5.61153981367921E-13	-1.18465840511005E-12	-6.85854866116347E-13	5.61153981367921E-13	0	-1.37170973223269E-12	1.8705132712264E-13	-1.34053451104559E-12	-2.05756459834904E-12	-9.66431856800308E-13	-9.04081414426094E-13	-9.35256635613201E-14	-1.27818406867137E-12	-1.55876105935534E-12
0.00732	-3.11752211871067E-13	-5.92329202555027E-13	-4.98803538993707E-13	-1.02878229917452E-12	-6.23504423742134E-13	4.98803538993707E-13	-1.24700884748427E-13	-1.30935928985848E-12	-3.11752211871067E-14	-1.55876105935534E-12	-1.93286371360062E-12	-8.10555750864774E-13	-8.41730972051881E-13	-3.7410265424528E-13	-1.09113274154873E-12	-1.99521415597483E-12
0.00734	-4.67628317806601E-13	-8.72906193238988E-13	-4.05277875432387E-13	-9.35256635613201E-13	-4.67628317806601E-13	3.11752211871067E-13	-4.98803538993707E-13	-1.15348318392295E-12	-3.11752211871067E-13	-1.62111150172955E-12	-1.80816282885219E-12	-8.72906193238988E-13	-6.54679644929241E-13	-7.48205308490561E-13	-8.41730972051881E-13	-2.40049203140722E-12
0.00736	-4.98803538993707E-13	-9.97607077987414E-13	-2.49401769496854E-13	-6.54679644929241E-13	-2.8057699068396E-13	9.35256635613201E-14	-8.10555750864774E-13	-9.97607077987414E-13	-4.98803538993707E-13	-1.62111150172955E-12	-1.65228672291666E-12	-1.02878229917452E-12	-3.11752211871067E-13	-8.72906193238988E-13	-4.98803538993707E-13	-2.40049203140722E-12
0.00738	-5.92329202555027E-13	-1.30935928985848E-12	-3.11752211871067E-14	-4.67628317806601E-13	-1.24700884748427E-13	-1.24700884748427E-13	-1.02878229917452E-12	-1.09113274154873E-12	-7.17030087303454E-13	-1.49641061698112E-12	-1.71463716529087E-12	-1.30935928985848E-12	-1.24700884748427E-13	-9.66431856800308E-13	-2.49401769496854E-13	-2.27579114665879E-12
0.0074	-1.05995752036163E-12	-1.55876105935534E-12	1.8705132712264E-13	-4.36453096619494E-13	-1.55876105935534E-13	-3.7410265424528E-13	-1.09113274154873E-12	-9.97607077987414E-13	-7.48205308490561E-13	-1.12230796273584E-12	-1.71463716529087E-12	-1.49641061698112E-12	-6.23504423742134E-14	-1.05995752036163E-12	-2.18226548309747E-13	-2.24461592547168E-12
0.00742	-1.27818406867137E-12	-1.55876105935534E-12	6.23504423742134E-14	-6.23504423742134E-13	-2.8057699068396E-13	-4.36453096619494E-13	-1.05995752036163E-12	-1.09113274154873E-12	-7.17030087303454E-13	-6.85854866116347E-13	-1.74581238647798E-12	-1.37170973223269E-12	-1.8705132712264E-13	-9.35256635613201E-13	-2.49401769496854E-13	-2.24461592547168E-12
0.00744	-1.27818406867137E-12	-1.4028849534198E-12	-1.24700884748427E-13	-8.72906193238988E-13	-4.36453096619494E-13	-5.61153981367921E-13	-1.02878229917452E-12	-9.97607077987414E-13	-7.17030087303454E-13	-1.24700884748427E-13	-1.74581238647798E-12	-1.02878229917452E-12	-6.23504423742134E-13	-6.85854866116347E-13	-5.29978760180814E-13	-2.15109026191036E-12
0.00746	-1.27818406867137E-12	-1.21583362629716E-12	-3.7410265424528E-13	-9.66431856800308E-13	-6.85854866116347E-13	-4.98803538993707E-13	-8.10555750864774E-13	-1.09113274154873E-12	-7.48205308490561E-13	2.49401769496854E-13	-1.49641061698112E-12	-6.85854866116347E-13	-1.02878229917452E-12	-4.36453096619494E-13	-7.79380529677668E-13	-1.93286371360062E-12
0.00748	-1.21583362629716E-12	-9.66431856800308E-13	-7.17030087303454E-13	-9.04081414426094E-13	-7.17030087303454E-13	-4.98803538993707E-13	-7.17030087303454E-13	-1.21583362629716E-12	-9.35256635613201E-13	4.05277875432387E-13	-1.05995752036163E-12	-3.42927433058174E-13	-1.27818406867137E-12	-1.8705132712264E-13	-9.97607077987414E-13	-1.65228672291666E-12
0.0075	-1.21583362629716E-12	-8.72906193238988E-13	-9.97607077987414E-13	-8.41730972051881E-13	-7.79380529677668E-13	-5.92329202555027E-13	-7.17030087303454E-13	-1.21583362629716E-12	-1.05995752036163E-12	4.36453096619494E-13	-4.05277875432387E-13	-1.24700884748427E-13	-1.12230796273584E-12	-1.8705132712264E-13	-1.05995752036163E-12	-1.24700884748427E-12
0.00752	-1.02878229917452E-12	-9.35256635613201E-13	-1.27818406867137E-12	-8.10555750864774E-13	-6.85854866116347E-13	-6.85854866116347E-13	-7.48205308490561E-13	-1.21583362629716E-12	-1.12230796273584E-12	1.8705132712264E-13	2.49401769496854E-13	0	-8.10555750864774E-13	-2.49401769496854E-13	-1.12230796273584E-12	-7.79380529677668E-13
0.00754	-5.92329202555027E-13	-9.66431856800308E-13	-1.58993628054244E-12	-7.17030087303454E-13	-4.67628317806601E-13	-7.48205308490561E-13	-7.17030087303454E-13	-1.12230796273584E-12	-9.97607077987414E-13	-1.24700884748427E-13	5.92329202555027E-13	-6.23504423742134E-14	-3.7410265424528E-13	-3.42927433058174E-13	-1.09113274154873E-12	-3.11752211871067E-13
0.00756	-3.42927433058174E-13	-9.04081414426094E-13	-1.8705132712264E-12	-6.54679644929241E-13	-2.18226548309747E-13	-7.79380529677668E-13	-7.48205308490561E-13	-7.79380529677668E-13	-9.35256635613201E-13	-4.05277875432387E-13	6.54679644929241E-13	-2.18226548309747E-13	-2.49401769496854E-13	-5.61153981367921E-13	-1.02878229917452E-12	3.11752211871067E-14
0.00758	-2.18226548309747E-13	-8.41730972051881E-13	-2.11991504072326E-12	-4.67628317806601E-13	-3.11752211871067E-14	-9.35256635613201E-13	-8.72906193238988E-13	-4.05277875432387E-13	-8.10555750864774E-13	-6.85854866116347E-13	4.05277875432387E-13	-2.18226548309747E-13	-3.42927433058174E-13	-7.79380529677668E-13	-8.41730972051881E-13	0
0.0076	-4.05277875432387E-13	-7.48205308490561E-13	-1.8705132712264E-12	-1.24700884748427E-13	9.35256635613201E-14	-8.72906193238988E-13	-9.97607077987414E-13	-1.55876105935534E-13	-9.66431856800308E-13	-8.72906193238988E-13	6.23504423742134E-14	-3.42927433058174E-13	-6.54679644929241E-13	-8.10555750864774E-13	-6.23504423742134E-13	-1.55876105935534E-13
0.00762	-6.85854866116347E-13	-7.48205308490561E-13	-1.30935928985848E-12	1.55876105935534E-13	1.55876105935534E-13	-6.85854866116347E-13	-9.04081414426094E-13	-1.8705132712264E-13	-1.09113274154873E-12	-9.35256635613201E-13	-3.11752211871067E-13	-4.36453096619494E-13	-1.30935928985848E-12	-6.54679644929241E-13	-4.67628317806601E-13	-4.36453096619494E-13
0.00764	-6.54679644929241E-13	-8.72906193238988E-13	-5.61153981367921E-13	4.36453096619494E-13	2.18226548309747E-13	-3.7410265424528E-13	-6.85854866116347E-13	-4.98803538993707E-13	-1.09113274154873E-12	-9.04081414426094E-13	-5.92329202555027E-13	-6.23504423742134E-13	-2.05756459834904E-12	-3.7410265424528E-13	-2.49401769496854E-13	-5.92329202555027E-13
0.00766	-5.61153981367921E-13	-8.72906193238988E-13	0	5.61153981367921E-13	1.55876105935534E-13	0	-6.23504423742134E-13	-8.72906193238988E-13	-1.09113274154873E-12	-6.85854866116347E-13	-7.48205308490561E-13	-6.23504423742134E-13	-2.338141589033E-12	-3.11752211871067E-14	-1.8705132712264E-13	-7.17030087303454E-13
0.00768	-3.11752211871067E-13	-6.85854866116347E-13	3.11752211871067E-13	4.36453096619494E-13	2.18226548309747E-13	9.35256635613201E-14	-6.54679644929241E-13	-1.12230796273584E-12	-1.21583362629716E-12	-4.05277875432387E-13	-6.85854866116347E-13	-6.23504423742134E-13	-2.46284247378143E-12	1.55876105935534E-13	-1.24700884748427E-13	-7.48205308490561E-13
0.0077	-2.18226548309747E-13	-4.36453096619494E-13	4.05277875432387E-13	1.55876105935534E-13	-3.11752211871067E-14	6.23504423742134E-14	-6.54679644929241E-13	-1.30935928985848E-12	-1.43406017460691E-12	-2.49401769496854E-13	-6.54679644929241E-13	-5.29978760180814E-13	-2.46284247378143E-12	0	-1.24700884748427E-13	-7.17030087303454E-13
0.00772	-1.8705132712264E-13	-1.24700884748427E-13	3.42927433058174E-13	-1.55876105935534E-13	-4.98803538993707E-13	3.11752211871067E-14	-6.23504423742134E-13	-1.27818406867137E-12	-1.49641061698112E-12	-4.05277875432387E-13	-5.92329202555027E-13	-4.67628317806601E-13	-2.40049203140722E-12	-3.11752211871067E-13	-2.8057699068396E-13	-6.85854866116347E-13
0.00774	-2.8057699068396E-13	6.23504423742134E-14	9.35256635613201E-14	-4.05277875432387E-13	-1.15348318392295E-12	0	-6.54679644929241E-13	-1.09113274154873E-12	-1.43406017460691E-12	-5.61153981367921E-13	-6.85854866116347E-13	-4.98803538993707E-13	-2.05756459834904E-12	-6.23504423742134E-13	-4.36453096619494E-13	-7.79380529677668E-13
0.00776	-4.36453096619494E-13	-9.35256635613201E-14	-2.49401769496854E-13	-6.85854866116347E-13	-1.74581238647798E-12	-9.35256635613201E-14	-6.54679644929241E-13	-8.10555750864774E-13	-1.30935928985848E-12	-7.48205308490561E-13	-8.41730972051881E-13	-6.54679644929241E-13	-1.27818406867137E-12	-6.23504423742134E-13	-4.36453096619494E-13	-8.41730972051881E-13
0.00778	-5.61153981367921E-13	-4.67628317806601E-13	-6.23504423742134E-13	-8.10555750864774E-13	-2.15109026191036E-12	-2.49401769496854E-13	-6.23504423742134E-13	-4.36453096619494E-13	-1.09113274154873E-12	-7.48205308490561E-13	-9.04081414426094E-13	-6.85854866116347E-13	-7.79380529677668E-13	-4.36453096619494E-13	-4.98803538993707E-13	-8.72906193238988E-13
0.0078	-6.54679644929241E-13	-1.02878229917452E-12	-9.04081414426094E-13	-8.72906193238988E-13	-2.40049203140722E-12	-4.67628317806601E-13	-6.54679644929241E-13	-1.24700884748427E-13	-9.66431856800308E-13	-7.17030087303454E-13	-9.04081414426094E-13	-6.23504423742134E-13	-3.42927433058174E-13	-1.24700884748427E-13	-6.23504423742134E-13	-8.10555750864774E-13
0.00782	-7.48205308490561E-13	-1.37170973223269E-12	-1.24700884748427E-12	-9.35256635613201E-13	-2.3069663678459E-12	-7.79380529677668E-13	-7.17030087303454E-13	1.8705132712264E-13	-8.41730972051881E-13	-8.41730972051881E-13	-8.72906193238988E-13	-5.61153981367921E-13	-1.24700884748427E-13	1.24700884748427E-13	-8.41730972051881E-13	-8.10555750864774E-13
0.00784	-7.79380529677668E-13	-1.49641061698112E-12	-1.24700884748427E-12	-6.85854866116347E-13	-2.05756459834904E-12	-9.97607077987414E-13	-7.48205308490561E-13	1.24700884748427E-13	-5.61153981367921E-13	-9.04081414426094E-13	-9.66431856800308E-13	-4.98803538993707E-13	0	1.24700884748427E-13	-9.35256635613201E-13	-5.61153981367921E-13
0.00786	-8.41730972051881E-13	-1.62111150172955E-12	-1.15348318392295E-12	-4.67628317806601E-13	-1.93286371360062E-12	-1.15348318392295E-12	-6.85854866116347E-13	-9.35256635613201E-14	-1.24700884748427E-13	-7.17030087303454E-13	-1.09113274154873E-12	-4.36453096619494E-13	-6.23504423742134E-14	0	-9.35256635613201E-13	-2.18226548309747E-13
0.00788	-8.41730972051881E-13	-1.65228672291666E-12	-8.10555750864774E-13	-2.8057699068396E-13	-1.77698760766508E-12	-1.15348318392295E-12	-5.61153981367921E-13	-4.98803538993707E-13	2.8057699068396E-13	-5.29978760180814E-13	-1.18465840511005E-12	-3.11752211871067E-13	-1.24700884748427E-13	-9.35256635613201E-14	-8.72906193238988E-13	0
0.0079	-7.17030087303454E-13	-1.58993628054244E-12	-4.36453096619494E-13	-2.18226548309747E-13	-1.55876105935534E-12	-9.66431856800308E-13	-5.92329202555027E-13	-6.85854866116347E-13	5.61153981367921E-13	-2.18226548309747E-13	-1.24700884748427E-12	-1.8705132712264E-13	-2.8057699068396E-13	0	-8.41730972051881E-13	0
0.00792	-6.85854866116347E-13	-1.34053451104559E-12	-1.24700884748427E-13	-1.24700884748427E-13	-1.4028849534198E-12	-7.17030087303454E-13	-5.92329202555027E-13	-8.41730972051881E-13	4.36453096619494E-13	-6.23504423742134E-14	-1.24700884748427E-12	-1.55876105935534E-13	-5.61153981367921E-13	1.55876105935534E-13	-9.35256635613201E-13	-6.23504423742134E-14
0.00794	-5.61153981367921E-13	-1.15348318392295E-12	9.35256635613201E-14	-2.49401769496854E-13	-1.30935928985848E-12	-5.92329202555027E-13	-6.54679644929241E-13	-1.02878229917452E-12	6.23504423742134E-14	9.35256635613201E-14	-1.15348318392295E-12	-1.55876105935534E-13	-7.48205308490561E-13	1.8705132712264E-13	-9.97607077987414E-13	-1.8705132712264E-13
0.00796	-4.98803538993707E-13	-1.15348318392295E-12	1.55876105935534E-13	-5.92329202555027E-13	-1.37170973223269E-12	-5.92329202555027E-13	-5.92329202555027E-13	-1.15348318392295E-12	-3.11752211871067E-13	6.23504423742134E-14	-7.79380529677668E-13	-1.8705132712264E-13	-7.48205308490561E-13	1.24700884748427E-13	-1.09113274154873E-12	-3.11752211871067E-13
0.00798	-4.36453096619494E-13	-1.24700884748427E-12	9.35256635613201E-14	-1.15348318392295E-12	-1.21583362629716E-12	-6.54679644929241E-13	-5.92329202555027E-13	-1.27818406867137E-12	-6.23504423742134E-13	-1.55876105935534E-13	-1.8705132712264E-13	-3.11752211871067E-13	-7.48205308490561E-13	1.55876105935534E-13	-1.12230796273584E-12	-5.29978760180814E-13
0.008	-4.98803538993707E-13	-1.24700884748427E-12	-1.8705132712264E-13	-1.68346194410376E-12	-8.41730972051881E-13	-9.35256635613201E-13	-5.61153981367921E-13	-1.18465840511005E-12	-6.85854866116347E-13	-4.98803538993707E-13	1.8705132712264E-13	-2.18226548309747E-13	-8.41730972051881E-13	1.24700884748427E-13	-1.09113274154873E-12	-5.29978760180814E-13
0.00802	-3.7410265424528E-13	-1.05995752036163E-12	-4.98803538993707E-13	-2.05756459834904E-12	-3.11752211871067E-13	-1.43406017460691E-12	-4.36453096619494E-13	-1.18465840511005E-12	-6.23504423742134E-13	-9.04081414426094E-13	2.49401769496854E-13	-2.8057699068396E-13	-9.35256635613201E-13	1.55876105935534E-13	-1.12230796273584E-12	-5.29978760180814E-13
0.00804	-3.11752211871067E-13	-8.10555750864774E-13	-8.10555750864774E-13	-2.27579114665879E-12	6.23504423742134E-14	-1.99521415597483E-12	-4.05277875432387E-13	-1.34053451104559E-12	-4.05277875432387E-13	-1.12230796273584E-12	1.24700884748427E-13	-2.49401769496854E-13	-1.02878229917452E-12	6.23504423742134E-14	-9.97607077987414E-13	-5.92329202555027E-13
0.00806	-2.18226548309747E-13	-6.23504423742134E-13	-1.15348318392295E-12	-2.18226548309747E-12	3.42927433058174E-13	-2.55636813734275E-12	-3.7410265424528E-13	-1.65228672291666E-12	-1.24700884748427E-13	-1.37170973223269E-12	-6.23504423742134E-14	-4.05277875432387E-13	-9.66431856800308E-13	6.23504423742134E-14	-8.10555750864774E-13	-9.97607077987414E-13
0.00808	-1.24700884748427E-13	-5.61153981367921E-13	-1.34053451104559E-12	-1.62111150172955E-12	3.7410265424528E-13	-2.58754335852986E-12	-2.8057699068396E-13	-1.96403893478772E-12	3.11752211871067E-14	-1.68346194410376E-12	-3.11752211871067E-13	-5.61153981367921E-13	-8.10555750864774E-13	-1.24700884748427E-13	-6.23504423742134E-13	-1.37170973223269E-12
0.0081	-1.8705132712264E-13	-5.92329202555027E-13	-1.68346194410376E-12	-1.24700884748427E-12	2.18226548309747E-13	-2.11991504072326E-12	-2.49401769496854E-13	-1.96403893478772E-12	1.24700884748427E-13	-1.8393380500393E-12	-4.98803538993707E-13	-9.04081414426094E-13	-7.79380529677668E-13	-2.49401769496854E-13	-3.7410265424528E-13	-1.58993628054244E-12
0.00812	-5.61153981367921E-13	-6.23504423742134E-13	-1.77698760766508E-12	-9.66431856800308E-13	-9.35256635613201E-14	-1.68346194410376E-12	-2.49401769496854E-13	-1.71463716529087E-12	-3.11752211871067E-14	-1.74581238647798E-12	-5.61153981367921E-13	-1.30935928985848E-12	-6.85854866116347E-13	-4.36453096619494E-13	-3.7410265424528E-13	-1.58993628054244E-12
0.00814	-7.48205308490561E-13	-6.85854866116347E-13	-1.80816282885219E-12	-7.79380529677668E-13	-4.36453096619494E-13	-1.4028849534198E-12	-2.8057699068396E-13	-1.4028849534198E-12	-6.23504423742134E-14	-1.49641061698112E-12	-4.36453096619494E-13	-1.90168849241351E-12	-6.85854866116347E-13	-6.85854866116347E-13	-4.98803538993707E-13	-1.37170973223269E-12
0.00816	-9.35256635613201E-13	-8.10555750864774E-13	-1.77698760766508E-12	-6.54679644929241E-13	-7.17030087303454E-13	-9.97607077987414E-13	-3.7410265424528E-13	-9.35256635613201E-13	-2.18226548309747E-13	-1.27818406867137E-12	-3.11752211871067E-13	-2.11991504072326E-12	-5.61153981367921E-13	-9.35256635613201E-13	-6.85854866116347E-13	-1.15348318392295E-12
0.00818	-9.66431856800308E-13	-1.15348318392295E-12	-1.68346194410376E-12	-2.49401769496854E-13	-1.05995752036163E-12	-4.36453096619494E-13	-5.61153981367921E-13	-6.54679644929241E-13	-2.49401769496854E-13	-1.09113274154873E-12	-2.49401769496854E-13	-1.99521415597483E-12	-5.92329202555027E-13	-1.09113274154873E-12	-9.04081414426094E-13	-8.72906193238988E-13
0.0082	-9.35256635613201E-13	-1.24700884748427E-12	-1.52758583816823E-12	9.35256635613201E-14	-1.24700884748427E-12	-2.18226548309747E-13	-7.79380529677668E-13	-4.98803538993707E-13	-2.18226548309747E-13	-8.72906193238988E-13	0	-1.93286371360062E-12	-6.23504423742134E-13	-1.37170973223269E-12	-1.34053451104559E-12	-6.85854866116347E-13
0.00822	-8.72906193238988E-13	-1.30935928985848E-12	-1.43406017460691E-12	4.36453096619494E-13	-1.46523539579401E-12	-9.35256635613201E-14	-1.02878229917452E-12	-5.92329202555027E-13	-1.24700884748427E-13	-7.48205308490561E-13	-9.35256635613201E-14	-1.8705132712264E-12	-7.48205308490561E-13	-1.62111150172955E-12	-1.71463716529087E-12	-4.67628317806601E-13
0.00824	-6.54679644929241E-13	-1.30935928985848E-12	-1.30935928985848E-12	5.61153981367921E-13	-1.46523539579401E-12	-9.35256635613201E-14	-1.27818406867137E-12	-6.85854866116347E-13	-1.24700884748427E-13	-6.23504423742134E-13	-1.24700884748427E-13	-1.8705132712264E-12	-7.79380529677668E-13	-1.99521415597483E-12	-1.99521415597483E-12	-1.8705132712264E-13
0.00826	-4.67628317806601E-13	-8.72906193238988E-13	-1.15348318392295E-12	4.05277875432387E-13	-1.30935928985848E-12	3.11752211871067E-14	-1.46523539579401E-12	-9.04081414426094E-13	-2.49401769496854E-13	-4.98803538993707E-13	-1.24700884748427E-13	-1.71463716529087E-12	-6.54679644929241E-13	-2.61871857971696E-12	-2.11991504072326E-12	6.23504423742134E-14
0.00828	-2.18226548309747E-13	-3.7410265424528E-13	-9.04081414426094E-13	9.35256635613201E-14	-1.09113274154873E-12	2.8057699068396E-13	-1.55876105935534E-12	-1.12230796273584E-12	-6.23504423742134E-13	-3.11752211871067E-13	-6.23504423742134E-14	-1.58993628054244E-12	-6.54679644929241E-13	-3.17987256108488E-12	-1.93286371360062E-12	1.8705132712264E-13
0.0083	-6.23504423742134E-14	1.55876105935534E-13	-8.41730972051881E-13	-4.98803538993707E-13	-8.72906193238988E-13	2.49401769496854E-13	-1.49641061698112E-12	-1.21583362629716E-12	-9.66431856800308E-13	-1.8705132712264E-13	-1.8705132712264E-13	-1.24700884748427E-12	-9.35256635613201E-13	-3.39809910939463E-12	-1.77698760766508E-12	9.35256635613201E-14
0.00832	-6.23504423742134E-14	3.7410265424528E-13	-4.98803538993707E-13	-1.02878229917452E-12	-8.72906193238988E-13	3.11752211871067E-13	-1.52758583816823E-12	-1.05995752036163E-12	-1.15348318392295E-12	-2.18226548309747E-13	-2.18226548309747E-13	-9.04081414426094E-13	-1.15348318392295E-12	-3.17987256108488E-12	-1.71463716529087E-12	-1.24700884748427E-13
0.00834	-2.8057699068396E-13	2.49401769496854E-13	-2.18226548309747E-13	-1.4028849534198E-12	-9.66431856800308E-13	1.55876105935534E-13	-1.34053451104559E-12	-8.41730972051881E-13	-1.18465840511005E-12	-2.49401769496854E-13	-1.24700884748427E-13	-4.36453096619494E-13	-1.30935928985848E-12	-2.74341946446539E-12	-1.58993628054244E-12	-4.67628317806601E-13
0.00836	-3.7410265424528E-13	3.11752211871067E-14	0	-1.58993628054244E-12	-9.35256635613201E-13	0	-1.24700884748427E-12	-6.23504423742134E-13	-1.05995752036163E-12	-2.18226548309747E-13	0	-1.24700884748427E-13	-1.12230796273584E-12	-1.93286371360062E-12	-1.52758583816823E-12	-7.48205308490561E-13
0.00838	-2.49401769496854E-13	-2.49401769496854E-13	1.8705132712264E-13	-1.55876105935534E-12	-9.04081414426094E-13	-1.8705132712264E-13	-1.15348318392295E-12	-4.67628317806601E-13	-1.02878229917452E-12	-2.18226548309747E-13	-2.49401769496854E-13	-6.23504423742134E-14	-8.10555750864774E-13	-8.41730972051881E-13	-1.52758583816823E-12	-9.97607077987414E-13
0.0084	-1.55876105935534E-13	-3.7410265424528E-13	2.18226548309747E-13	-1.24700884748427E-12	-6.85854866116347E-13	-2.8057699068396E-13	-1.15348318392295E-12	-3.7410265424528E-13	-9.97607077987414E-13	-2.18226548309747E-13	-6.23504423742134E-13	-6.23504423742134E-14	-5.61153981367921E-13	3.42927433058174E-13	-1.43406017460691E-12	-1.15348318392295E-12
0.00842	-6.23504423742134E-14	-4.36453096619494E-13	0	-8.10555750864774E-13	-4.36453096619494E-13	-2.8057699068396E-13	-1.15348318392295E-12	-4.67628317806601E-13	-1.09113274154873E-12	-2.49401769496854E-13	-1.24700884748427E-12	-9.35256635613201E-14	-4.98803538993707E-13	1.05995752036163E-12	-1.24700884748427E-12	-1.12230796273584E-12
0.00844	3.11752211871067E-14	-4.05277875432387E-13	-2.49401769496854E-13	-4.36453096619494E-13	-3.11752211871067E-13	-2.8057699068396E-13	-9.35256635613201E-13	-6.54679644929241E-13	-1.02878229917452E-12	-2.8057699068396E-13	-1.49641061698112E-12	-9.35256635613201E-14	-6.54679644929241E-13	1.43406017460691E-12	-8.72906193238988E-13	-1.09113274154873E-12
0.00846	3.11752211871067E-14	-4.36453096619494E-13	-4.98803538993707E-13	-1.8705132712264E-13	-2.8057699068396E-13	-2.8057699068396E-13	-8.10555750864774E-13	-9.04081414426094E-13	-8.72906193238988E-13	-2.8057699068396E-13	-1.68346194410376E-12	-6.23504423742134E-14	-7.48205308490561E-13	1.37170973223269E-12	-3.7410265424528E-13	-9.97607077987414E-13
0.00848	-1.55876105935534E-13	-6.85854866116347E-13	-7.17030087303454E-13	-3.11752211871067E-14	-4.05277875432387E-13	-4.05277875432387E-13	-6.23504423742134E-13	-9.97607077987414E-13	-7.48205308490561E-13	-4.05277875432387E-13	-1.71463716529087E-12	-2.49401769496854E-13	-9.35256635613201E-13	9.35256635613201E-13	-6.23504423742134E-14	-1.18465840511005E-12
0.0085	-3.7410265424528E-13	-9.97607077987414E-13	-7.17030087303454E-13	-1.55876105935534E-13	-4.05277875432387E-13	-4.98803538993707E-13	-8.10555750864774E-13	-9.66431856800308E-13	-6.23504423742134E-13	-4.67628317806601E-13	-1.68346194410376E-12	-3.7410265424528E-13	-8.72906193238988E-13	4.36453096619494E-13	1.24700884748427E-13	-1.49641061698112E-12
0.00852	-5.92329202555027E-13	-1.09113274154873E-12	-3.7410265424528E-13	-3.11752211871067E-13	-4.05277875432387E-13	-4.36453096619494E-13	-9.35256635613201E-13	-9.35256635613201E-13	-3.11752211871067E-13	-5.61153981367921E-13	-1.52758583816823E-12	-8.10555750864774E-13	-8.72906193238988E-13	3.11752211871067E-14	1.8705132712264E-13	-1.93286371360062E-12
0.00854	-6.54679644929241E-13	-1.12230796273584E-12	-1.24700884748427E-13	-3.42927433058174E-13	-4.05277875432387E-13	-3.7410265424528E-13	-1.05995752036163E-12	-9.04081414426094E-13	1.24700884748427E-13	-4.36453096619494E-13	-1.34053451104559E-12	-9.35256635613201E-13	-7.48205308490561E-13	-2.8057699068396E-13	9.35256635613201E-14	-2.40049203140722E-12
0.00856	-8.10555750864774E-13	-6.85854866116347E-13	-1.24700884748427E-13	-3.11752211871067E-13	-3.42927433058174E-13	-3.7410265424528E-13	-1.02878229917452E-12	-7.48205308490561E-13	4.98803538993707E-13	-3.11752211871067E-13	-1.02878229917452E-12	-1.09113274154873E-12	-6.23504423742134E-13	-6.85854866116347E-13	-2.49401769496854E-13	-2.7745946856525E-12
0.00858	-1.21583362629716E-12	-3.11752211871067E-13	-1.8705132712264E-13	-1.55876105935534E-13	-2.18226548309747E-13	-3.7410265424528E-13	-9.35256635613201E-13	-4.98803538993707E-13	7.79380529677668E-13	-1.55876105935534E-13	-6.85854866116347E-13	-9.97607077987414E-13	-5.92329202555027E-13	-9.97607077987414E-13	-7.79380529677668E-13	-2.99282123396224E-12
0.0086	-1.77698760766508E-12	-9.35256635613201E-14	-4.36453096619494E-13	-3.11752211871067E-14	-6.23504423742134E-14	-4.36453096619494E-13	-9.04081414426094E-13	-2.49401769496854E-13	9.66431856800308E-13	0	-2.8057699068396E-13	-9.35256635613201E-13	-3.7410265424528E-13	-1.09113274154873E-12	-1.24700884748427E-12	-2.96164601277514E-12
0.00862	-2.18226548309747E-12	0	-7.48205308490561E-13	-3.11752211871067E-14	-6.23504423742134E-14	-3.11752211871067E-13	-9.66431856800308E-13	-3.11752211871067E-13	1.09113274154873E-12	1.24700884748427E-13	6.23504423742134E-14	-5.29978760180814E-13	-1.8705132712264E-13	-1.09113274154873E-12	-1.55876105935534E-12	-2.49401769496854E-12
0.00864	-2.24461592547168E-12	-2.8057699068396E-13	-1.05995752036163E-12	-1.8705132712264E-13	6.23504423742134E-14	-1.55876105935534E-13	-1.05995752036163E-12	-4.05277875432387E-13	9.97607077987414E-13	9.35256635613201E-14	4.98803538993707E-13	-1.8705132712264E-13	-1.24700884748427E-13	-1.02878229917452E-12	-1.55876105935534E-12	-1.80816282885219E-12
0.00866	-2.05756459834904E-12	-6.54679644929241E-13	-1.15348318392295E-12	-2.8057699068396E-13	-6.23504423742134E-14	-1.8705132712264E-13	-1.15348318392295E-12	-5.92329202555027E-13	7.17030087303454E-13	6.23504423742134E-14	9.35256635613201E-13	9.35256635613201E-14	-1.24700884748427E-13	-9.97607077987414E-13	-1.30935928985848E-12	-1.05995752036163E-12
0.00868	-1.90168849241351E-12	-8.41730972051881E-13	-1.15348318392295E-12	-3.7410265424528E-13	-1.24700884748427E-13	-4.98803538993707E-13	-1.21583362629716E-12	-8.10555750864774E-13	5.29978760180814E-13	-9.35256635613201E-14	1.24700884748427E-12	2.18226548309747E-13	-4.98803538993707E-13	-7.79380529677668E-13	-9.35256635613201E-13	-5.61153981367921E-13
0.0087	-1.62111150172955E-12	-1.30935928985848E-12	-1.09113274154873E-12	-3.42927433058174E-13	-4.05277875432387E-13	-9.35256635613201E-13	-1.18465840511005E-12	-1.02878229917452E-12	3.7410265424528E-13	-3.11752211871067E-13	1.24700884748427E-12	1.8705132712264E-13	-8.41730972051881E-13	-6.85854866116347E-13	-6.54679644929241E-13	-1.55876105935534E-13
0.00872	-1.02878229917452E-12	-1.4028849534198E-12	-8.41730972051881E-13	-3.11752211871067E-13	-7.48205308490561E-13	-1.37170973223269E-12	-1.09113274154873E-12	-9.97607077987414E-13	6.23504423742134E-14	-4.67628317806601E-13	1.15348318392295E-12	0	-1.18465840511005E-12	-5.92329202555027E-13	-3.7410265424528E-13	-6.23504423742134E-14
0.00874	-5.92329202555027E-13	-1.4028849534198E-12	-5.29978760180814E-13	-3.7410265424528E-13	-9.35256635613201E-13	-1.71463716529087E-12	-9.35256635613201E-13	-1.18465840511005E-12	-1.8705132712264E-13	-4.98803538993707E-13	9.04081414426094E-13	-9.35256635613201E-14	-1.30935928985848E-12	-6.23504423742134E-13	-3.42927433058174E-13	3.11752211871067E-14
0.00876	-4.98803538993707E-13	-1.21583362629716E-12	-2.18226548309747E-13	-3.11752211871067E-13	-9.04081414426094E-13	-1.8705132712264E-12	-9.04081414426094E-13	-1.30935928985848E-12	-3.11752211871067E-13	-4.98803538993707E-13	6.23504423742134E-13	-1.8705132712264E-13	-1.24700884748427E-12	-7.48205308490561E-13	-4.98803538993707E-13	-9.35256635613201E-14
0.00878	-4.36453096619494E-13	-9.04081414426094E-13	0	-9.35256635613201E-14	-7.48205308490561E-13	-1.65228672291666E-12	-1.15348318392295E-12	-1.21583362629716E-12	-4.36453096619494E-13	-5.92329202555027E-13	3.42927433058174E-13	-2.49401769496854E-13	-1.15348318392295E-12	-9.04081414426094E-13	-8.72906193238988E-13	-1.55876105935534E-13
0.0088	-4.98803538993707E-13	-4.67628317806601E-13	1.8705132712264E-13	-3.11752211871067E-14	-7.79380529677668E-13	-1.30935928985848E-12	-1.24700884748427E-12	-1.05995752036163E-12	-6.23504423742134E-13	-6.85854866116347E-13	1.8705132712264E-13	-2.18226548309747E-13	-9.04081414426094E-13	-8.72906193238988E-13	-1.30935928985848E-12	-6.23504423742134E-14
0.00882	-7.48205308490561E-13	-3.11752211871067E-13	1.8705132712264E-13	1.55876105935534E-13	-6.54679644929241E-13	-9.97607077987414E-13	-1.37170973223269E-12	-7.79380529677668E-13	-6.23504423742134E-13	-6.23504423742134E-13	0	-1.55876105935534E-13	-6.23504423742134E-13	-8.72906193238988E-13	-1.43406017460691E-12	-3.11752211871067E-14
0.00884	-8.10555750864774E-13	-4.05277875432387E-13	6.23504423742134E-14	2.8057699068396E-13	-4.36453096619494E-13	-6.23504423742134E-13	-1.18465840511005E-12	-4.98803538993707E-13	-5.92329202555027E-13	-7.48205308490561E-13	-9.35256635613201E-14	-6.23504423742134E-14	-5.92329202555027E-13	-8.72906193238988E-13	-1.58993628054244E-12	3.11752211871067E-14
0.00886	-7.48205308490561E-13	-5.61153981367921E-13	-2.18226548309747E-13	2.49401769496854E-13	-3.11752211871067E-13	-3.7410265424528E-13	-9.97607077987414E-13	-4.05277875432387E-13	-4.36453096619494E-13	-8.10555750864774E-13	-1.24700884748427E-13	-3.11752211871067E-14	-7.79380529677668E-13	-8.41730972051881E-13	-1.4028849534198E-12	-1.55876105935534E-13
0.00888	-5.61153981367921E-13	-7.79380529677668E-13	-4.67628317806601E-13	1.24700884748427E-13	-3.42927433058174E-13	-2.49401769496854E-13	-7.48205308490561E-13	-4.05277875432387E-13	-2.18226548309747E-13	-9.04081414426094E-13	-1.24700884748427E-13	0	-1.34053451104559E-12	-9.04081414426094E-13	-1.18465840511005E-12	-2.8057699068396E-13
0.0089	-3.42927433058174E-13	-8.10555750864774E-13	-7.79380529677668E-13	-6.23504423742134E-14	-5.92329202555027E-13	-3.42927433058174E-13	-5.61153981367921E-13	-1.55876105935534E-13	-1.55876105935534E-13	-9.04081414426094E-13	-3.11752211871067E-14	-1.55876105935534E-13	-1.80816282885219E-12	-9.97607077987414E-13	-9.35256635613201E-13	-4.67628317806601E-13
0.00892	-9.35256635613201E-14	-9.04081414426094E-13	-9.97607077987414E-13	-2.49401769496854E-13	-1.05995752036163E-12	-3.42927433058174E-13	-4.05277875432387E-13	-3.11752211871067E-14	-2.18226548309747E-13	-6.54679644929241E-13	6.23504423742134E-14	-3.42927433058174E-13	-2.05756459834904E-12	-1.24700884748427E-12	-8.72906193238988E-13	-4.36453096619494E-13
0.00894	3.11752211871067E-14	-9.04081414426094E-13	-1.09113274154873E-12	-3.7410265424528E-13	-1.55876105935534E-12	-1.8705132712264E-13	-4.05277875432387E-13	9.35256635613201E-14	-4.36453096619494E-13	-4.05277875432387E-13	6.23504423742134E-14	-4.36453096619494E-13	-2.21344070428458E-12	-1.27818406867137E-12	-9.35256635613201E-13	-4.67628317806601E-13
0.00896	9.35256635613201E-14	-8.72906193238988E-13	-9.97607077987414E-13	-4.98803538993707E-13	-1.93286371360062E-12	6.23504423742134E-14	-6.23504423742134E-13	0	-6.85854866116347E-13	-3.42927433058174E-13	-1.24700884748427E-13	-5.29978760180814E-13	-2.05756459834904E-12	-1.21583362629716E-12	-1.12230796273584E-12	-5.92329202555027E-13
0.00898	3.11752211871067E-14	-7.17030087303454E-13	-9.35256635613201E-13	-5.61153981367921E-13	-2.08873981953615E-12	2.49401769496854E-13	-8.41730972051881E-13	-1.8705132712264E-13	-1.05995752036163E-12	-2.18226548309747E-13	-3.11752211871067E-13	-5.61153981367921E-13	-1.68346194410376E-12	-9.97607077987414E-13	-1.37170973223269E-12	-7.79380529677668E-13
0.009	0	-4.67628317806601E-13	-1.05995752036163E-12	-6.85854866116347E-13	-1.93286371360062E-12	3.7410265424528E-13	-8.72906193238988E-13	-4.36453096619494E-13	-1.43406017460691E-12	-4.05277875432387E-13	-5.29978760180814E-13	-6.23504423742134E-13	-1.02878229917452E-12	-6.85854866116347E-13	-1.58993628054244E-12	-9.35256635613201E-13
0.00902	-1.24700884748427E-13	-3.7410265424528E-13	-1.05995752036163E-12	-7.17030087303454E-13	-1.71463716529087E-12	2.8057699068396E-13	-1.05995752036163E-12	-7.17030087303454E-13	-1.8393380500393E-12	-5.92329202555027E-13	-7.79380529677668E-13	-8.10555750864774E-13	-4.36453096619494E-13	-3.11752211871067E-13	-1.4028849534198E-12	-1.12230796273584E-12
0.00904	-2.49401769496854E-13	-4.36453096619494E-13	-1.21583362629716E-12	-5.61153981367921E-13	-1.62111150172955E-12	1.24700884748427E-13	-1.05995752036163E-12	-9.35256635613201E-13	-2.08873981953615E-12	-8.10555750864774E-13	-7.79380529677668E-13	-1.09113274154873E-12	0	1.24700884748427E-13	-1.05995752036163E-12	-1.18465840511005E-12
0.00906	-3.42927433058174E-13	-7.17030087303454E-13	-1.24700884748427E-12	-4.05277875432387E-13	-1.37170973223269E-12	-9.35256635613201E-14	-9.66431856800308E-13	-1.21583362629716E-12	-1.99521415597483E-12	-9.35256635613201E-13	-7.79380529677668E-13	-1.18465840511005E-12	2.18226548309747E-13	4.98803538993707E-13	-5.61153981367921E-13	-1.12230796273584E-12
0.00908	-2.49401769496854E-13	-1.24700884748427E-12	-1.18465840511005E-12	-3.42927433058174E-13	-1.12230796273584E-12	-2.49401769496854E-13	-7.79380529677668E-13	-1.49641061698112E-12	-1.71463716529087E-12	-9.97607077987414E-13	-9.35256635613201E-13	-1.27818406867137E-12	2.49401769496854E-13	6.54679644929241E-13	-6.23504423742134E-14	-1.02878229917452E-12
0.0091	-1.55876105935534E-13	-1.68346194410376E-12	-8.41730972051881E-13	-4.98803538993707E-13	-5.92329202555027E-13	-2.18226548309747E-13	-6.54679644929241E-13	-1.68346194410376E-12	-1.27818406867137E-12	-8.41730972051881E-13	-1.09113274154873E-12	-1.24700884748427E-12	1.8705132712264E-13	7.17030087303454E-13	3.7410265424528E-13	-8.10555750864774E-13
0.00912	9.35256635613201E-14	-2.24461592547168E-12	-6.54679644929241E-13	-6.54679644929241E-13	-1.55876105935534E-13	-2.8057699068396E-13	-4.98803538993707E-13	-1.46523539579401E-12	-8.10555750864774E-13	-5.92329202555027E-13	-1.18465840511005E-12	-1.24700884748427E-12	-3.11752211871067E-14	8.10555750864774E-13	4.67628317806601E-13	-5.61153981367921E-13
0.00914	9.35256635613201E-14	-2.89929557040092E-12	-6.23504423742134E-13	-8.72906193238988E-13	0	-2.49401769496854E-13	-4.05277875432387E-13	-9.66431856800308E-13	-4.36453096619494E-13	-2.49401769496854E-13	-1.02878229917452E-12	-1.15348318392295E-12	-2.49401769496854E-13	8.41730972051881E-13	3.42927433058174E-13	-3.7410265424528E-13
0.00916	3.11752211871067E-14	-3.21104778227199E-12	-5.61153981367921E-13	-1.15348318392295E-12	1.55876105935534E-13	-1.8705132712264E-13	-4.67628317806601E-13	-4.67628317806601E-13	-2.49401769496854E-13	-9.35256635613201E-14	-1.02878229917452E-12	-8.41730972051881E-13	-4.67628317806601E-13	9.04081414426094E-13	3.11752211871067E-14	-2.8057699068396E-13
0.00918	-2.49401769496854E-13	-2.93047079158803E-12	-7.17030087303454E-13	-1.27818406867137E-12	-1.8705132712264E-13	-3.11752211871067E-14	-4.98803538993707E-13	-1.24700884748427E-13	-1.55876105935534E-13	-2.49401769496854E-13	-9.97607077987414E-13	-6.85854866116347E-13	-5.61153981367921E-13	9.35256635613201E-13	-4.36453096619494E-13	-9.35256635613201E-14
0.0092	-4.98803538993707E-13	-2.43166725259432E-12	-7.48205308490561E-13	-1.43406017460691E-12	-4.05277875432387E-13	6.23504423742134E-14	-5.92329202555027E-13	-1.55876105935534E-13	-6.23504423742134E-14	-4.98803538993707E-13	-9.35256635613201E-13	-5.92329202555027E-13	-4.98803538993707E-13	8.10555750864774E-13	-1.02878229917452E-12	9.35256635613201E-14
0.00922	-7.79380529677668E-13	-1.99521415597483E-12	-8.41730972051881E-13	-1.4028849534198E-12	-6.54679644929241E-13	1.55876105935534E-13	-4.36453096619494E-13	-2.49401769496854E-13	-1.24700884748427E-13	-7.79380529677668E-13	-6.85854866116347E-13	-4.98803538993707E-13	-3.7410265424528E-13	5.29978760180814E-13	-1.52758583816823E-12	1.55876105935534E-13
0.00924	-1.12230796273584E-12	-1.68346194410376E-12	-1.05995752036163E-12	-1.21583362629716E-12	-8.41730972051881E-13	3.11752211871067E-14	-2.8057699068396E-13	-2.8057699068396E-13	-9.35256635613201E-14	-9.66431856800308E-13	-3.11752211871067E-13	-6.85854866116347E-13	-2.49401769496854E-13	6.23504423742134E-14	-1.80816282885219E-12	1.24700884748427E-13
0.00926	-1.46523539579401E-12	-9.66431856800308E-13	-1.24700884748427E-12	-1.12230796273584E-12	-9.35256635613201E-13	-9.35256635613201E-14	-2.8057699068396E-13	-3.7410265424528E-13	-1.55876105935534E-13	-9.04081414426094E-13	3.11752211871067E-14	-8.41730972051881E-13	-1.24700884748427E-13	-2.49401769496854E-13	-1.8705132712264E-12	-3.11752211871067E-14
0.00928	-1.58993628054244E-12	-1.24700884748427E-13	-1.37170973223269E-12	-1.27818406867137E-12	-9.97607077987414E-13	-2.8057699068396E-13	-4.67628317806601E-13	-3.42927433058174E-13	-2.8057699068396E-13	-8.10555750864774E-13	6.23504423742134E-14	-9.97607077987414E-13	-1.24700884748427E-13	-4.36453096619494E-13	-1.68346194410376E-12	-2.18226548309747E-13
0.0093	-1.34053451104559E-12	3.11752211871067E-13	-1.49641061698112E-12	-1.27818406867137E-12	-9.35256635613201E-13	-5.29978760180814E-13	-7.48205308490561E-13	-4.67628317806601E-13	-2.8057699068396E-13	-8.10555750864774E-13	9.35256635613201E-14	-1.18465840511005E-12	-1.8705132712264E-13	-3.7410265424528E-13	-1.49641061698112E-12	-4.98803538993707E-13
0.00932	-1.12230796273584E-12	5.61153981367921E-13	-1.62111150172955E-12	-1.21583362629716E-12	-7.17030087303454E-13	-7.79380529677668E-13	-9.04081414426094E-13	-4.05277875432387E-13	-1.8705132712264E-13	-9.35256635613201E-13	0	-1.30935928985848E-12	-2.49401769496854E-13	-1.24700884748427E-13	-1.46523539579401E-12	-7.48205308490561E-13
0.00934	-9.35256635613201E-13	5.29978760180814E-13	-1.65228672291666E-12	-1.43406017460691E-12	-4.67628317806601E-13	-1.37170973223269E-12	-9.97607077987414E-13	-4.67628317806601E-13	-9.35256635613201E-14	-1.18465840511005E-12	-2.49401769496854E-13	-1.49641061698112E-12	-3.42927433058174E-13	0	-1.37170973223269E-12	-8.72906193238988E-13
0.00936	-1.05995752036163E-12	1.8705132712264E-13	-1.55876105935534E-12	-1.55876105935534E-12	-4.67628317806601E-13	-1.71463716529087E-12	-1.09113274154873E-12	-5.61153981367921E-13	-1.24700884748427E-13	-1.37170973223269E-12	-3.11752211871067E-13	-1.74581238647798E-12	-3.7410265424528E-13	6.23504423742134E-14	-1.30935928985848E-12	-8.41730972051881E-13
0.00938	-1.18465840511005E-12	-2.49401769496854E-13	-1.09113274154873E-12	-1.58993628054244E-12	-5.92329202555027E-13	-1.62111150172955E-12	-9.97607077987414E-13	-7.17030087303454E-13	-1.8705132712264E-13	-1.49641061698112E-12	-4.67628317806601E-13	-2.05756459834904E-12	-3.7410265424528E-13	-3.11752211871067E-14	-1.24700884748427E-12	-7.79380529677668E-13
0.0094	-1.30935928985848E-12	-8.10555750864774E-13	-5.61153981367921E-13	-1.65228672291666E-12	-5.61153981367921E-13	-1.37170973223269E-12	-1.05995752036163E-12	-8.41730972051881E-13	-2.18226548309747E-13	-1.49641061698112E-12	-5.92329202555027E-13	-2.43166725259432E-12	-7.17030087303454E-13	-2.18226548309747E-13	-1.46523539579401E-12	-7.48205308490561E-13
0.00942	-1.62111150172955E-12	-1.27818406867137E-12	-6.23504423742134E-14	-1.46523539579401E-12	-5.61153981367921E-13	-1.12230796273584E-12	-9.97607077987414E-13	-9.66431856800308E-13	-4.05277875432387E-13	-1.27818406867137E-12	-5.92329202555027E-13	-2.71224424327828E-12	-8.72906193238988E-13	-2.49401769496854E-13	-1.77698760766508E-12	-8.41730972051881E-13
0.00944	-1.90168849241351E-12	-1.65228672291666E-12	1.8705132712264E-13	-1.37170973223269E-12	-3.7410265424528E-13	-8.72906193238988E-13	-8.10555750864774E-13	-8.41730972051881E-13	-8.41730972051881E-13	-9.66431856800308E-13	-6.23504423742134E-13	-2.8057699068396E-12	-1.09113274154873E-12	-2.8057699068396E-13	-1.90168849241351E-12	-9.35256635613201E-13
0.00946	-1.93286371360062E-12	-1.65228672291666E-12	2.49401769496854E-13	-1.27818406867137E-12	-1.24700884748427E-13	-5.92329202555027E-13	-5.92329202555027E-13	-7.48205308490561E-13	-1.27818406867137E-12	-6.23504423742134E-13	-6.23504423742134E-13	-2.68106902209118E-12	-1.18465840511005E-12	-4.36453096619494E-13	-2.05756459834904E-12	-9.35256635613201E-13
0.00948	-1.65228672291666E-12	-1.49641061698112E-12	6.23504423742134E-14	-9.97607077987414E-13	1.8705132712264E-13	-1.24700884748427E-13	-4.05277875432387E-13	-5.92329202555027E-13	-1.74581238647798E-12	-4.67628317806601E-13	-6.54679644929241E-13	-2.46284247378143E-12	-1.24700884748427E-12	-8.10555750864774E-13	-1.99521415597483E-12	-9.04081414426094E-13
0.0095	-1.05995752036163E-12	-1.21583362629716E-12	-1.8705132712264E-13	-7.17030087303454E-13	2.8057699068396E-13	0	-3.42927433058174E-13	-4.05277875432387E-13	-2.15109026191036E-12	-2.49401769496854E-13	-4.36453096619494E-13	-2.08873981953615E-12	-1.27818406867137E-12	-1.05995752036163E-12	-1.58993628054244E-12	-8.41730972051881E-13
0.00952	-5.92329202555027E-13	-7.48205308490561E-13	-4.67628317806601E-13	-4.36453096619494E-13	2.8057699068396E-13	-6.23504423742134E-14	-4.36453096619494E-13	-2.49401769496854E-13	-2.338141589033E-12	-2.49401769496854E-13	-5.29978760180814E-13	-1.62111150172955E-12	-9.66431856800308E-13	-1.37170973223269E-12	-1.05995752036163E-12	-8.72906193238988E-13
0.00954	-2.49401769496854E-13	-3.7410265424528E-13	-5.61153981367921E-13	-1.24700884748427E-13	2.8057699068396E-13	-1.55876105935534E-13	-6.54679644929241E-13	-3.11752211871067E-13	-2.40049203140722E-12	-1.24700884748427E-13	-6.23504423742134E-13	-1.24700884748427E-12	-6.54679644929241E-13	-1.62111150172955E-12	-7.48205308490561E-13	-7.79380529677668E-13
0.00956	-2.8057699068396E-13	-9.35256635613201E-14	-6.23504423742134E-13	1.55876105935534E-13	3.11752211871067E-14	-4.67628317806601E-13	-9.35256635613201E-13	-2.18226548309747E-13	-2.338141589033E-12	9.35256635613201E-14	-6.54679644929241E-13	-1.12230796273584E-12	-3.7410265424528E-13	-1.68346194410376E-12	-6.54679644929241E-13	-7.48205308490561E-13
0.00958	-2.18226548309747E-13	0	-8.10555750864774E-13	4.36453096619494E-13	-3.42927433058174E-13	-7.79380529677668E-13	-1.30935928985848E-12	3.11752211871067E-14	-2.11991504072326E-12	2.49401769496854E-13	-7.48205308490561E-13	-1.15348318392295E-12	-2.8057699068396E-13	-1.65228672291666E-12	-6.85854866116347E-13	-7.48205308490561E-13
0.0096	-3.7410265424528E-13	6.23504423742134E-14	-1.12230796273584E-12	6.23504423742134E-13	-6.85854866116347E-13	-1.12230796273584E-12	-1.43406017460691E-12	2.49401769496854E-13	-1.80816282885219E-12	2.18226548309747E-13	-7.17030087303454E-13	-1.24700884748427E-12	-2.49401769496854E-13	-1.68346194410376E-12	-6.85854866116347E-13	-8.10555750864774E-13
0.00962	-5.92329202555027E-13	0	-1.34053451104559E-12	4.98803538993707E-13	-8.10555750864774E-13	-1.21583362629716E-12	-1.52758583816823E-12	3.11752211871067E-13	-1.37170973223269E-12	9.35256635613201E-14	-7.48205308490561E-13	-1.27818406867137E-12	-4.98803538993707E-13	-1.74581238647798E-12	-7.79380529677668E-13	-9.35256635613201E-13
0.00964	-6.23504423742134E-13	3.11752211871067E-14	-1.49641061698112E-12	2.49401769496854E-13	-9.04081414426094E-13	-1.34053451104559E-12	-1.46523539579401E-12	1.8705132712264E-13	-9.35256635613201E-13	-3.11752211871067E-14	-6.23504423742134E-13	-1.15348318392295E-12	-7.17030087303454E-13	-1.90168849241351E-12	-7.48205308490561E-13	-9.35256635613201E-13
0.00966	-6.23504423742134E-13	0	-1.18465840511005E-12	-4.36453096619494E-13	-9.66431856800308E-13	-1.21583362629716E-12	-1.52758583816823E-12	-1.8705132712264E-13	-5.61153981367921E-13	-1.24700884748427E-13	-4.67628317806601E-13	-1.12230796273584E-12	-8.72906193238988E-13	-2.02638937716194E-12	-8.41730972051881E-13	-8.41730972051881E-13
0.00968	-5.92329202555027E-13	6.23504423742134E-14	-7.79380529677668E-13	-9.04081414426094E-13	-1.05995752036163E-12	-1.09113274154873E-12	-1.55876105935534E-12	-4.36453096619494E-13	-2.49401769496854E-13	-3.42927433058174E-13	-2.8057699068396E-13	-1.12230796273584E-12	-9.35256635613201E-13	-1.99521415597483E-12	-1.02878229917452E-12	-6.23504423742134E-13
0.0097	-6.85854866116347E-13	2.49401769496854E-13	-2.8057699068396E-13	-1.15348318392295E-12	-1.18465840511005E-12	-9.04081414426094E-13	-1.55876105935534E-12	-6.23504423742134E-13	-9.35256635613201E-14	-5.29978760180814E-13	-2.18226548309747E-13	-1.27818406867137E-12	-1.05995752036163E-12	-1.80816282885219E-12	-1.12230796273584E-12	-4.05277875432387E-13
0.00972	-7.48205308490561E-13	1.24700884748427E-13	2.49401769496854E-13	-7.79380529677668E-13	-1.27818406867137E-12	-6.85854866116347E-13	-1.46523539579401E-12	-6.54679644929241E-13	-6.23504423742134E-14	-8.10555750864774E-13	-4.36453096619494E-13	-1.18465840511005E-12	-1.21583362629716E-12	-1.34053451104559E-12	-1.27818406867137E-12	-3.7410265424528E-13
0.00974	-7.17030087303454E-13	-6.23504423742134E-14	7.79380529677668E-13	-4.05277875432387E-13	-1.24700884748427E-12	-5.61153981367921E-13	-1.30935928985848E-12	-3.7410265424528E-13	-1.55876105935534E-13	-1.05995752036163E-12	-6.54679644929241E-13	-9.97607077987414E-13	-1.30935928985848E-12	-6.23504423742134E-13	-1.34053451104559E-12	-2.8057699068396E-13
0.00976	-6.85854866116347E-13	-5.61153981367921E-13	1.15348318392295E-12	-3.11752211871067E-14	-1.15348318392295E-12	-4.36453096619494E-13	-1.09113274154873E-12	-1.24700884748427E-13	-1.55876105935534E-13	-1.18465840511005E-12	-7.79380529677668E-13	-6.23504423742134E-13	-1.15348318392295E-12	9.35256635613201E-14	-1.55876105935534E-12	-2.49401769496854E-13
0.00978	-5.61153981367921E-13	-9.66431856800308E-13	1.27818406867137E-12	2.8057699068396E-13	-1.02878229917452E-12	-4.05277875432387E-13	-6.85854866116347E-13	-9.35256635613201E-14	-3.11752211871067E-13	-1.27818406867137E-12	-6.54679644929241E-13	-3.11752211871067E-13	-9.97607077987414E-13	4.98803538993707E-13	-1.68346194410376E-12	-4.05277875432387E-13
0.0098	-4.98803538993707E-13	-1.18465840511005E-12	1.05995752036163E-12	4.05277875432387E-13	-9.04081414426094E-13	-4.98803538993707E-13	-3.7410265424528E-13	6.23504423742134E-14	-4.98803538993707E-13	-1.09113274154873E-12	-4.36453096619494E-13	0	-8.41730972051881E-13	4.67628317806601E-13	-1.49641061698112E-12	-7.79380529677668E-13
0.00982	-5.61153981367921E-13	-1.24700884748427E-12	5.29978760180814E-13	4.05277875432387E-13	-7.17030087303454E-13	-5.92329202555027E-13	-9.35256635613201E-14	1.24700884748427E-13	-8.10555750864774E-13	-8.41730972051881E-13	-4.05277875432387E-13	2.18226548309747E-13	-7.17030087303454E-13	4.36453096619494E-13	-1.24700884748427E-12	-1.24700884748427E-12
0.00984	-8.10555750864774E-13	-1.24700884748427E-12	-9.35256635613201E-14	9.35256635613201E-14	-6.23504423742134E-13	-7.48205308490561E-13	9.35256635613201E-14	2.49401769496854E-13	-1.05995752036163E-12	-6.23504423742134E-13	-8.41730972051881E-13	5.92329202555027E-13	-7.17030087303454E-13	1.8705132712264E-13	-7.79380529677668E-13	-1.8393380500393E-12
0.00986	-1.15348318392295E-12	-9.04081414426094E-13	-6.54679644929241E-13	-3.11752211871067E-13	-4.67628317806601E-13	-8.41730972051881E-13	-6.23504423742134E-14	3.42927433058174E-13	-1.18465840511005E-12	-3.7410265424528E-13	-1.71463716529087E-12	7.79380529677668E-13	-5.92329202555027E-13	1.8705132712264E-13	-1.55876105935534E-13	-2.52519291615564E-12
0.00988	-1.58993628054244E-12	-6.23504423742134E-13	-9.97607077987414E-13	-6.23504423742134E-13	-3.11752211871067E-13	-1.12230796273584E-12	-3.42927433058174E-13	3.42927433058174E-13	-1.12230796273584E-12	-4.67628317806601E-13	-2.40049203140722E-12	9.97607077987414E-13	-5.92329202555027E-13	6.23504423742134E-14	3.7410265424528E-13	-2.86812034921382E-12
0.0099	-1.96403893478772E-12	-2.8057699068396E-13	-1.18465840511005E-12	-7.48205308490561E-13	-4.05277875432387E-13	-1.30935928985848E-12	-7.17030087303454E-13	2.8057699068396E-13	-8.72906193238988E-13	-7.48205308490561E-13	-2.7745946856525E-12	7.79380529677668E-13	-5.29978760180814E-13	9.35256635613201E-14	6.85854866116347E-13	-2.74341946446539E-12
0.00992	-2.02638937716194E-12	-1.55876105935534E-13	-1.34053451104559E-12	-8.10555750864774E-13	-3.7410265424528E-13	-1.49641061698112E-12	-8.72906193238988E-13	2.18226548309747E-13	-3.7410265424528E-13	-1.05995752036163E-12	-2.49401769496854E-12	2.49401769496854E-13	-3.11752211871067E-13	2.8057699068396E-13	7.17030087303454E-13	-2.36931681022011E-12
0.00994	-2.05756459834904E-12	-2.18226548309747E-13	-1.34053451104559E-12	-5.92329202555027E-13	-4.98803538993707E-13	-1.58993628054244E-12	-9.35256635613201E-13	2.8057699068396E-13	-3.11752211871067E-14	-1.09113274154873E-12	-1.68346194410376E-12	-1.8705132712264E-13	3.11752211871067E-14	3.11752211871067E-13	7.17030087303454E-13	-1.93286371360062E-12
0.00996	-2.05756459834904E-12	-3.7410265424528E-13	-1.21583362629716E-12	-3.7410265424528E-13	-6.85854866116347E-13	-1.46523539579401E-12	-9.35256635613201E-13	1.55876105935534E-13	9.35256635613201E-14	-1.02878229917452E-12	-7.79380529677668E-13	-5.92329202555027E-13	2.18226548309747E-13	2.8057699068396E-13	5.29978760180814E-13	-1.37170973223269E-12
0.00998	-1.90168849241351E-12	-5.61153981367921E-13	-1.05995752036163E-12	3.11752211871067E-14	-8.41730972051881E-13	-1.34053451104559E-12	-6.54679644929241E-13	1.24700884748427E-13	9.35256635613201E-14	-9.97607077987414E-13	9.35256635613201E-14	-8.72906193238988E-13	2.18226548309747E-13	9.35256635613201E-14	3.11752211871067E-13	-7.48205308490561E-13
0.01	-1.46523539579401E-12	-4.67628317806601E-13	-9.04081414426094E-13	3.7410265424528E-13	-8.72906193238988E-13	-1.37170973223269E-12	-2.49401769496854E-13	0	0	-9.04081414426094E-13	7.48205308490561E-13	-8.72906193238988E-13	-1.55876105935534E-13	-1.55876105935534E-13	0	-3.7410265424528E-13
0.01002	-9.35256635613201E-13	-3.11752211871067E-13	-8.41730972051881E-13	4.36453096619494E-13	-1.09113274154873E-12	-1.21583362629716E-12	0	-6.23504423742134E-14	-2.18226548309747E-13	-1.05995752036163E-12	1.05995752036163E-12	-8.72906193238988E-13	-7.79380529677668E-13	-2.49401769496854E-13	-2.8057699068396E-13	-2.18226548309747E-13
0.01004	-4.98803538993707E-13	-9.35256635613201E-14	-7.48205308490561E-13	4.98803538993707E-13	-1.15348318392295E-12	-1.05995752036163E-12	-6.23504423742134E-14	-1.55876105935534E-13	-4.67628317806601E-13	-1.27818406867137E-12	1.05995752036163E-12	-7.17030087303454E-13	-1.30935928985848E-12	-3.42927433058174E-13	-6.54679644929241E-13	-1.8705132712264E-13
0.01006	-2.8057699068396E-13	6.23504423742134E-14	-7.17030087303454E-13	4.98803538993707E-13	-1.30935928985848E-12	-9.04081414426094E-13	-3.7410265424528E-13	-2.49401769496854E-13	-5.61153981367921E-13	-1.21583362629716E-12	9.04081414426094E-13	-7.48205308490561E-13	-1.80816282885219E-12	-4.36453096619494E-13	-8.10555750864774E-13	-2.49401769496854E-13
0.01008	-3.42927433058174E-13	1.8705132712264E-13	-7.48205308490561E-13	3.7410265424528E-13	-1.62111150172955E-12	-6.23504423742134E-13	-6.85854866116347E-13	-3.42927433058174E-13	-3.7410265424528E-13	-1.09113274154873E-12	6.23504423742134E-13	-9.35256635613201E-13	-2.15109026191036E-12	-4.36453096619494E-13	-8.10555750864774E-13	-2.18226548309747E-13
0.0101	-6.54679644929241E-13	1.55876105935534E-13	-6.85854866116347E-13	2.8057699068396E-13	-1.93286371360062E-12	-3.11752211871067E-13	-9.66431856800308E-13	-4.98803538993707E-13	-2.18226548309747E-13	-9.35256635613201E-13	9.35256635613201E-14	-1.27818406867137E-12	-2.27579114665879E-12	-4.36453096619494E-13	-6.85854866116347E-13	-1.55876105935534E-13
0.01012	-8.10555750864774E-13	-1.55876105935534E-13	-4.36453096619494E-13	1.24700884748427E-13	-2.15109026191036E-12	-9.35256635613201E-14	-1.24700884748427E-12	-6.54679644929241E-13	3.11752211871067E-14	-8.41730972051881E-13	-4.05277875432387E-13	-1.49641061698112E-12	-2.21344070428458E-12	-4.98803538993707E-13	-4.98803538993707E-13	-1.8705132712264E-13
0.01014	-9.97607077987414E-13	-4.67628317806601E-13	-2.49401769496854E-13	-9.35256635613201E-14	-2.27579114665879E-12	-6.23504423742134E-14	-1.37170973223269E-12	-6.85854866116347E-13	1.24700884748427E-13	-7.48205308490561E-13	-8.10555750864774E-13	-1.80816282885219E-12	-1.96403893478772E-12	-4.67628317806601E-13	-4.05277875432387E-13	-3.11752211871067E-13
0.01016	-9.35256635613201E-13	-8.72906193238988E-13	3.11752211871067E-14	-3.42927433058174E-13	-2.24461592547168E-12	0	-1.24700884748427E-12	-8.72906193238988E-13	-9.35256635613201E-14	-6.23504423742134E-13	-1.27818406867137E-12	-1.93286371360062E-12	-1.34053451104559E-12	-2.49401769496854E-13	-3.11752211871067E-13	-5.29978760180814E-13
0.01018	-8.10555750864774E-13	-1.27818406867137E-12	2.49401769496854E-13	-4.36453096619494E-13	-2.24461592547168E-12	-6.23504423742134E-14	-1.18465840511005E-12	-1.05995752036163E-12	-1.8705132712264E-13	-3.7410265424528E-13	-1.43406017460691E-12	-2.08873981953615E-12	-6.85854866116347E-13	-6.23504423742134E-14	-3.11752211871067E-13	-6.54679644929241E-13
0.0102	-5.92329202555027E-13	-1.46523539579401E-12	1.55876105935534E-13	-6.85854866116347E-13	-1.93286371360062E-12	-2.18226548309747E-13	-1.12230796273584E-12	-1.37170973223269E-12	-4.36453096619494E-13	-1.8705132712264E-13	-1.46523539579401E-12	-2.27579114665879E-12	1.8705132712264E-13	3.11752211871067E-14	-5.92329202555027E-13	-5.92329202555027E-13
0.01022	-3.7410265424528E-13	-1.71463716529087E-12	-2.49401769496854E-13	-1.09113274154873E-12	-1.15348318392295E-12	-3.11752211871067E-13	-1.15348318392295E-12	-1.62111150172955E-12	-5.92329202555027E-13	-1.24700884748427E-13	-1.18465840511005E-12	-2.3069663678459E-12	8.41730972051881E-13	6.23504423742134E-14	-8.10555750864774E-13	-3.42927433058174E-13
0.01024	-3.11752211871067E-13	-1.8393380500393E-12	-8.41730972051881E-13	-1.4028849534198E-12	-3.7410265424528E-13	-4.05277875432387E-13	-1.15348318392295E-12	-1.68346194410376E-12	-9.66431856800308E-13	-3.11752211871067E-14	-8.41730972051881E-13	-2.21344070428458E-12	1.15348318392295E-12	3.11752211871067E-14	-9.97607077987414E-13	0
0.01026	-2.8057699068396E-13	-1.77698760766508E-12	-1.37170973223269E-12	-1.62111150172955E-12	-9.35256635613201E-14	-5.61153981367921E-13	-1.12230796273584E-12	-1.74581238647798E-12	-1.43406017460691E-12	9.35256635613201E-14	-7.17030087303454E-13	-1.93286371360062E-12	1.12230796273584E-12	-1.55876105935534E-13	-1.18465840511005E-12	2.18226548309747E-13
0.01028	-4.98803538993707E-13	-1.62111150172955E-12	-1.71463716529087E-12	-1.71463716529087E-12	1.55876105935534E-13	-6.85854866116347E-13	-1.05995752036163E-12	-1.58993628054244E-12	-1.8393380500393E-12	2.8057699068396E-13	-4.98803538993707E-13	-1.68346194410376E-12	8.41730972051881E-13	-2.8057699068396E-13	-1.02878229917452E-12	2.8057699068396E-13
0.0103	-8.72906193238988E-13	-1.27818406867137E-12	-1.93286371360062E-12	-1.71463716529087E-12	1.55876105935534E-13	-7.48205308490561E-13	-1.02878229917452E-12	-1.4028849534198E-12	-1.96403893478772E-12	3.7410265424528E-13	-3.11752211871067E-13	-1.4028849534198E-12	4.67628317806601E-13	-5.61153981367921E-13	-5.61153981367921E-13	9.35256635613201E-14
0.01032	-1.30935928985848E-12	-1.09113274154873E-12	-1.8705132712264E-12	-1.80816282885219E-12	0	-7.79380529677668E-13	-1.09113274154873E-12	-1.24700884748427E-12	-1.8393380500393E-12	3.7410265424528E-13	-1.24700884748427E-13	-1.18465840511005E-12	9.35256635613201E-14	-7.79380529677668E-13	-2.18226548309747E-13	0
0.01034	-1.58993628054244E-12	-1.12230796273584E-12	-1.68346194410376E-12	-1.93286371360062E-12	-1.8705132712264E-13	-7.48205308490561E-13	-1.18465840511005E-12	-1.30935928985848E-12	-1.62111150172955E-12	2.49401769496854E-13	9.35256635613201E-14	-1.05995752036163E-12	-2.8057699068396E-13	-1.02878229917452E-12	3.11752211871067E-13	0
0.01036	-1.68346194410376E-12	-1.27818406867137E-12	-1.34053451104559E-12	-2.18226548309747E-12	-3.11752211871067E-13	-8.41730972051881E-13	-1.18465840511005E-12	-1.43406017460691E-12	-1.27818406867137E-12	1.24700884748427E-13	4.36453096619494E-13	-8.10555750864774E-13	-4.98803538993707E-13	-1.21583362629716E-12	4.36453096619494E-13	-3.11752211871067E-14
0.01038	-1.58993628054244E-12	-1.77698760766508E-12	-1.15348318392295E-12	-2.338141589033E-12	-4.05277875432387E-13	-1.18465840511005E-12	-1.15348318392295E-12	-1.62111150172955E-12	-9.97607077987414E-13	-3.11752211871067E-13	5.61153981367921E-13	-6.23504423742134E-13	-7.48205308490561E-13	-1.27818406867137E-12	2.18226548309747E-13	-6.23504423742134E-14
0.0104	-1.65228672291666E-12	-1.96403893478772E-12	-1.21583362629716E-12	-2.68106902209118E-12	-3.42927433058174E-13	-1.46523539579401E-12	-9.35256635613201E-13	-1.77698760766508E-12	-7.48205308490561E-13	-6.54679644929241E-13	5.92329202555027E-13	-4.67628317806601E-13	-7.79380529677668E-13	-1.15348318392295E-12	-3.7410265424528E-13	-6.23504423742134E-14
0.01042	-1.52758583816823E-12	-1.77698760766508E-12	-1.62111150172955E-12	-2.8057699068396E-12	-4.67628317806601E-13	-1.8393380500393E-12	-9.04081414426094E-13	-1.80816282885219E-12	-4.67628317806601E-13	-9.66431856800308E-13	4.67628317806601E-13	-4.67628317806601E-13	-6.85854866116347E-13	-9.97607077987414E-13	-1.05995752036163E-12	-1.55876105935534E-13
0.01044	-1.30935928985848E-12	-1.52758583816823E-12	-2.11991504072326E-12	-2.8057699068396E-12	-6.85854866116347E-13	-1.99521415597483E-12	-7.17030087303454E-13	-1.80816282885219E-12	-1.24700884748427E-13	-1.05995752036163E-12	4.67628317806601E-13	-4.98803538993707E-13	-5.61153981367921E-13	-7.48205308490561E-13	-1.46523539579401E-12	-4.67628317806601E-13
0.01046	-1.15348318392295E-12	-1.4028849534198E-12	-2.43166725259432E-12	-2.46284247378143E-12	-9.66431856800308E-13	-2.18226548309747E-12	-7.48205308490561E-13	-1.77698760766508E-12	0	-1.18465840511005E-12	4.36453096619494E-13	-7.79380529677668E-13	-6.85854866116347E-13	-5.92329202555027E-13	-1.71463716529087E-12	-7.48205308490561E-13
0.01048	-9.35256635613201E-13	-1.34053451104559E-12	-2.3069663678459E-12	-2.15109026191036E-12	-1.15348318392295E-12	-2.08873981953615E-12	-6.54679644929241E-13	-1.77698760766508E-12	-3.11752211871067E-14	-1.37170973223269E-12	5.61153981367921E-13	-1.05995752036163E-12	-8.10555750864774E-13	-5.29978760180814E-13	-1.58993628054244E-12	-8.72906193238988E-13
0.0105	-8.41730972051881E-13	-1.34053451104559E-12	-2.11991504072326E-12	-2.02638937716194E-12	-1.09113274154873E-12	-2.02638937716194E-12	-6.54679644929241E-13	-1.55876105935534E-12	-3.11752211871067E-13	-1.58993628054244E-12	7.17030087303454E-13	-1.34053451104559E-12	-8.10555750864774E-13	-4.05277875432387E-13	-1.24700884748427E-12	-9.35256635613201E-13
0.01052	-8.41730972051881E-13	-8.10555750864774E-13	-1.74581238647798E-12	-1.80816282885219E-12	-9.97607077987414E-13	-1.8705132712264E-12	-6.23504423742134E-13	-1.24700884748427E-12	-5.92329202555027E-13	-1.68346194410376E-12	5.92329202555027E-13	-1.65228672291666E-12	-1.02878229917452E-12	-2.8057699068396E-13	-8.41730972051881E-13	-7.79380529677668E-13
0.01054	-7.79380529677668E-13	-3.42927433058174E-13	-1.62111150172955E-12	-1.65228672291666E-12	-8.41730972051881E-13	-1.55876105935534E-12	-5.92329202555027E-13	-8.10555750864774E-13	-8.72906193238988E-13	-1.80816282885219E-12	4.05277875432387E-13	-1.99521415597483E-12	-1.09113274154873E-12	-9.35256635613201E-14	-4.05277875432387E-13	-4.05277875432387E-13
0.01056	-1.02878229917452E-12	-1.55876105935534E-13	-1.46523539579401E-12	-1.21583362629716E-12	-6.23504423742134E-13	-1.24700884748427E-12	-4.98803538993707E-13	-4.05277875432387E-13	-1.15348318392295E-12	-1.8393380500393E-12	6.23504423742134E-14	-2.15109026191036E-12	-1.05995752036163E-12	-3.11752211871067E-14	-1.24700884748427E-13	3.11752211871067E-14
0.01058	-1.24700884748427E-12	-9.35256635613201E-14	-1.4028849534198E-12	-8.10555750864774E-13	-5.29978760180814E-13	-9.66431856800308E-13	-4.36453096619494E-13	-2.18226548309747E-13	-1.12230796273584E-12	-1.99521415597483E-12	-2.18226548309747E-13	-2.02638937716194E-12	-9.97607077987414E-13	-1.8705132712264E-13	0	3.42927433058174E-13
0.0106	-1.46523539579401E-12	-3.11752211871067E-14	-1.34053451104559E-12	-6.23504423742134E-13	-4.67628317806601E-13	-6.23504423742134E-13	-5.92329202555027E-13	-9.35256635613201E-14	-1.05995752036163E-12	-2.15109026191036E-12	-4.05277875432387E-13	-1.65228672291666E-12	-7.48205308490561E-13	-3.7410265424528E-13	-2.18226548309747E-13	2.8057699068396E-13
0.01062	-1.65228672291666E-12	-1.24700884748427E-13	-1.24700884748427E-12	-4.67628317806601E-13	-4.67628317806601E-13	-1.8705132712264E-13	-6.85854866116347E-13	0	-1.09113274154873E-12	-1.96403893478772E-12	-5.29978760180814E-13	-1.05995752036163E-12	-4.05277875432387E-13	-6.54679644929241E-13	-6.85854866116347E-13	6.23504423742134E-14
0.01064	-1.90168849241351E-12	-6.23504423742134E-14	-1.15348318392295E-12	-4.98803538993707E-13	-5.29978760180814E-13	1.24700884748427E-13	-8.72906193238988E-13	-6.23504423742134E-14	-1.15348318392295E-12	-1.43406017460691E-12	-6.85854866116347E-13	-5.61153981367921E-13	0	-9.35256635613201E-13	-1.24700884748427E-12	-1.8705132712264E-13
0.01066	-1.8393380500393E-12	3.11752211871067E-14	-1.21583362629716E-12	-4.67628317806601E-13	-4.67628317806601E-13	3.7410265424528E-13	-1.05995752036163E-12	-2.18226548309747E-13	-1.18465840511005E-12	-9.04081414426094E-13	-7.17030087303454E-13	-1.55876105935534E-13	2.8057699068396E-13	-1.24700884748427E-12	-1.90168849241351E-12	-3.42927433058174E-13
0.01068	-1.49641061698112E-12	2.49401769496854E-13	-1.24700884748427E-12	-5.61153981367921E-13	-4.98803538993707E-13	3.11752211871067E-13	-1.12230796273584E-12	-3.11752211871067E-13	-1.24700884748427E-12	-5.92329202555027E-13	-8.10555750864774E-13	2.18226548309747E-13	3.7410265424528E-13	-1.46523539579401E-12	-2.24461592547168E-12	-2.18226548309747E-13
0.0107	-9.35256635613201E-13	4.05277875432387E-13	-1.12230796273584E-12	-6.54679644929241E-13	-3.7410265424528E-13	1.24700884748427E-13	-1.12230796273584E-12	-4.98803538993707E-13	-1.58993628054244E-12	-1.8705132712264E-13	-8.72906193238988E-13	4.36453096619494E-13	2.8057699068396E-13	-1.58993628054244E-12	-2.46284247378143E-12	3.11752211871067E-14
0.01072	-3.7410265424528E-13	4.05277875432387E-13	-1.09113274154873E-12	-7.48205308490561E-13	-4.67628317806601E-13	-3.42927433058174E-13	-1.15348318392295E-12	-5.92329202555027E-13	-1.96403893478772E-12	9.35256635613201E-14	-9.04081414426094E-13	6.23504423742134E-13	0	-1.68346194410376E-12	-2.55636813734275E-12	9.35256635613201E-14
0.01074	-3.11752211871067E-14	1.24700884748427E-13	-9.97607077987414E-13	-8.72906193238988E-13	-4.36453096619494E-13	-6.85854866116347E-13	-1.30935928985848E-12	-5.61153981367921E-13	-2.21344070428458E-12	3.7410265424528E-13	-1.05995752036163E-12	5.29978760180814E-13	-2.18226548309747E-13	-1.58993628054244E-12	-2.61871857971696E-12	0
0.01076	2.8057699068396E-13	-3.7410265424528E-13	-8.72906193238988E-13	-1.12230796273584E-12	-3.42927433058174E-13	-9.04081414426094E-13	-1.58993628054244E-12	-5.29978760180814E-13	-2.02638937716194E-12	5.92329202555027E-13	-1.09113274154873E-12	1.55876105935534E-13	-3.7410265424528E-13	-1.46523539579401E-12	-2.46284247378143E-12	-3.42927433058174E-13
0.01078	3.11752211871067E-13	-8.10555750864774E-13	-7.79380529677668E-13	-1.27818406867137E-12	-3.42927433058174E-13	-9.35256635613201E-13	-1.8393380500393E-12	-4.05277875432387E-13	-1.71463716529087E-12	5.61153981367921E-13	-1.12230796273584E-12	-1.8705132712264E-13	-3.7410265424528E-13	-1.37170973223269E-12	-1.93286371360062E-12	-6.54679644929241E-13
0.0108	1.24700884748427E-13	-1.34053451104559E-12	-4.36453096619494E-13	-1.37170973223269E-12	-3.7410265424528E-13	-8.10555750864774E-13	-2.08873981953615E-12	-4.05277875432387E-13	-1.30935928985848E-12	6.23504423742134E-13	-1.12230796273584E-12	-4.67628317806601E-13	-3.42927433058174E-13	-1.18465840511005E-12	-1.12230796273584E-12	-7.48205308490561E-13
0.01082	-9.35256635613201E-14	-1.74581238647798E-12	-9.35256635613201E-14	-1.52758583816823E-12	-5.92329202555027E-13	-6.54679644929241E-13	-2.27579114665879E-12	-4.67628317806601E-13	-7.48205308490561E-13	4.67628317806601E-13	-1.12230796273584E-12	-7.17030087303454E-13	-4.05277875432387E-13	-1.15348318392295E-12	-4.05277875432387E-13	-6.23504423742134E-13
0.01084	-3.7410265424528E-13	-1.96403893478772E-12	1.55876105935534E-13	-1.62111150172955E-12	-7.48205308490561E-13	-5.61153981367921E-13	-2.55636813734275E-12	-6.54679644929241E-13	-1.24700884748427E-13	3.11752211871067E-13	-1.21583362629716E-12	-8.10555750864774E-13	-4.98803538993707E-13	-1.09113274154873E-12	2.18226548309747E-13	-3.11752211871067E-13
0.01086	-5.61153981367921E-13	-2.08873981953615E-12	3.11752211871067E-14	-1.62111150172955E-12	-9.97607077987414E-13	-4.98803538993707E-13	-2.71224424327828E-12	-4.67628317806601E-13	3.7410265424528E-13	1.24700884748427E-13	-1.37170973223269E-12	-9.04081414426094E-13	-7.17030087303454E-13	-9.97607077987414E-13	7.17030087303454E-13	3.11752211871067E-14
0.01088	-7.48205308490561E-13	-1.90168849241351E-12	-2.8057699068396E-13	-1.43406017460691E-12	-1.24700884748427E-12	-7.79380529677668E-13	-2.86812034921382E-12	-2.18226548309747E-13	5.61153981367921E-13	-6.23504423742134E-14	-1.55876105935534E-12	-9.66431856800308E-13	-1.02878229917452E-12	-7.48205308490561E-13	1.09113274154873E-12	9.35256635613201E-14
0.0109	-6.54679644929241E-13	-1.58993628054244E-12	-7.17030087303454E-13	-1.05995752036163E-12	-1.21583362629716E-12	-9.04081414426094E-13	-2.86812034921382E-12	-3.11752211871067E-14	5.61153981367921E-13	-1.24700884748427E-13	-1.62111150172955E-12	-1.02878229917452E-12	-1.18465840511005E-12	-1.55876105935534E-13	1.27818406867137E-12	-1.8705132712264E-13
0.01092	-3.11752211871067E-13	-9.97607077987414E-13	-1.12230796273584E-12	-6.23504423742134E-13	-1.21583362629716E-12	-1.09113274154873E-12	-2.61871857971696E-12	1.55876105935534E-13	4.67628317806601E-13	-2.49401769496854E-13	-1.62111150172955E-12	-8.72906193238988E-13	-1.21583362629716E-12	9.35256635613201E-14	1.15348318392295E-12	-6.23504423742134E-13
0.01094	-2.8057699068396E-13	-6.23504423742134E-13	-1.34053451104559E-12	-3.11752211871067E-13	-1.27818406867137E-12	-1.18465840511005E-12	-2.27579114665879E-12	-3.11752211871067E-14	2.49401769496854E-13	-1.8705132712264E-13	-1.71463716529087E-12	-6.23504423742134E-13	-1.05995752036163E-12	3.11752211871067E-13	7.79380529677668E-13	-1.27818406867137E-12
0.01096	-1.8705132712264E-13	-2.18226548309747E-13	-1.43406017460691E-12	-1.24700884748427E-13	-1.21583362629716E-12	-1.12230796273584E-12	-1.74581238647798E-12	-3.7410265424528E-13	3.11752211871067E-14	-2.49401769496854E-13	-2.05756459834904E-12	-3.11752211871067E-13	-8.72906193238988E-13	4.05277875432387E-13	4.05277875432387E-13	-1.71463716529087E-12
0.01098	-2.8057699068396E-13	-9.35256635613201E-14	-1.30935928985848E-12	0	-1.18465840511005E-12	-1.05995752036163E-12	-1.09113274154873E-12	-7.17030087303454E-13	-3.42927433058174E-13	-2.8057699068396E-13	-2.24461592547168E-12	-1.55876105935534E-13	-8.10555750864774E-13	2.8057699068396E-13	3.11752211871067E-14	-2.15109026191036E-12
0.011	-4.98803538993707E-13	6.23504423742134E-14	-1.34053451104559E-12	1.24700884748427E-13	-9.04081414426094E-13	-1.12230796273584E-12	-6.23504423742134E-13	-9.97607077987414E-13	-5.92329202555027E-13	-4.36453096619494E-13	-2.15109026191036E-12	-2.8057699068396E-13	-9.35256635613201E-13	-3.11752211871067E-14	-3.11752211871067E-13	-2.58754335852986E-12
0.01102	-5.61153981367921E-13	-1.24700884748427E-13	-1.27818406867137E-12	1.55876105935534E-13	-6.85854866116347E-13	-1.30935928985848E-12	-2.8057699068396E-13	-1.02878229917452E-12	-6.23504423742134E-13	-6.85854866116347E-13	-1.68346194410376E-12	-5.29978760180814E-13	-1.05995752036163E-12	-1.8705132712264E-13	-6.54679644929241E-13	-2.55636813734275E-12
0.01104	-8.72906193238988E-13	-5.29978760180814E-13	-1.12230796273584E-12	-6.23504423742134E-14	-3.7410265424528E-13	-1.77698760766508E-12	3.11752211871067E-14	-9.66431856800308E-13	-5.61153981367921E-13	-8.72906193238988E-13	-1.43406017460691E-12	-7.79380529677668E-13	-1.09113274154873E-12	-3.7410265424528E-13	-8.72906193238988E-13	-2.40049203140722E-12
0.01106	-1.27818406867137E-12	-9.97607077987414E-13	-9.97607077987414E-13	-2.49401769496854E-13	-2.8057699068396E-13	-2.21344070428458E-12	6.23504423742134E-14	-7.79380529677668E-13	-3.11752211871067E-13	-1.05995752036163E-12	-1.15348318392295E-12	-9.66431856800308E-13	-1.02878229917452E-12	-2.18226548309747E-13	-9.04081414426094E-13	-2.21344070428458E-12
0.01108	-1.58993628054244E-12	-1.18465840511005E-12	-9.04081414426094E-13	-5.29978760180814E-13	-2.8057699068396E-13	-2.46284247378143E-12	1.8705132712264E-13	-6.85854866116347E-13	-6.23504423742134E-14	-9.66431856800308E-13	-5.61153981367921E-13	-7.79380529677668E-13	-7.48205308490561E-13	-2.18226548309747E-13	-7.17030087303454E-13	-2.05756459834904E-12
0.0111	-1.80816282885219E-12	-1.05995752036163E-12	-8.72906193238988E-13	-6.85854866116347E-13	-3.7410265424528E-13	-2.49401769496854E-12	1.24700884748427E-13	-4.98803538993707E-13	1.24700884748427E-13	-8.10555750864774E-13	-6.23504423742134E-14	-4.36453096619494E-13	-6.23504423742134E-13	-6.23504423742134E-14	-5.61153981367921E-13	-1.74581238647798E-12
0.01112	-1.90168849241351E-12	-6.85854866116347E-13	-9.66431856800308E-13	-8.41730972051881E-13	-4.98803538993707E-13	-2.27579114665879E-12	3.11752211871067E-14	-2.8057699068396E-13	1.55876105935534E-13	-6.54679644929241E-13	4.36453096619494E-13	-1.55876105935534E-13	-5.61153981367921E-13	-1.24700884748427E-13	-3.42927433058174E-13	-1.15348318392295E-12
0.01114	-1.8393380500393E-12	-4.98803538993707E-13	-9.97607077987414E-13	-8.41730972051881E-13	-4.05277875432387E-13	-2.02638937716194E-12	-1.55876105935534E-13	-9.35256635613201E-14	1.24700884748427E-13	-4.05277875432387E-13	6.54679644929241E-13	3.11752211871067E-14	-4.36453096619494E-13	-3.11752211871067E-13	-3.42927433058174E-13	-5.92329202555027E-13
0.01116	-1.68346194410376E-12	-4.98803538993707E-13	-1.02878229917452E-12	-9.04081414426094E-13	-2.8057699068396E-13	-1.77698760766508E-12	-2.49401769496854E-13	-9.35256635613201E-14	-3.11752211871067E-14	-3.42927433058174E-13	5.61153981367921E-13	3.11752211871067E-14	-4.67628317806601E-13	-3.7410265424528E-13	-3.7410265424528E-13	-1.55876105935534E-13
0.01118	-1.52758583816823E-12	-6.23504423742134E-13	-9.66431856800308E-13	-9.04081414426094E-13	-2.18226548309747E-13	-1.65228672291666E-12	-2.49401769496854E-13	-9.35256635613201E-14	-1.8705132712264E-13	-2.8057699068396E-13	2.8057699068396E-13	-1.24700884748427E-13	-8.41730972051881E-13	-3.42927433058174E-13	-3.7410265424528E-13	1.55876105935534E-13
0.0112	-1.21583362629716E-12	-6.85854866116347E-13	-9.35256635613201E-13	-9.66431856800308E-13	-2.18226548309747E-13	-1.49641061698112E-12	-6.23504423742134E-14	-2.18226548309747E-13	-1.55876105935534E-13	-3.7410265424528E-13	1.24700884748427E-13	-3.11752211871067E-13	-1.12230796273584E-12	-1.24700884748427E-13	-6.85854866116347E-13	1.55876105935534E-13
0.01122	-8.10555750864774E-13	-8.10555750864774E-13	-9.66431856800308E-13	-9.35256635613201E-13	-1.8705132712264E-13	-1.43406017460691E-12	3.11752211871067E-14	-3.7410265424528E-13	-1.24700884748427E-13	-4.36453096619494E-13	-3.11752211871067E-14	-4.67628317806601E-13	-1.34053451104559E-12	9.35256635613201E-14	-9.97607077987414E-13	6.23504423742134E-14
0.01124	-3.7410265424528E-13	-9.04081414426094E-13	-9.66431856800308E-13	-8.72906193238988E-13	3.11752211871067E-14	-1.4028849534198E-12	-6.23504423742134E-14	-4.36453096619494E-13	-9.35256635613201E-14	-4.05277875432387E-13	-9.35256635613201E-14	-4.36453096619494E-13	-1.49641061698112E-12	3.42927433058174E-13	-1.37170973223269E-12	-1.24700884748427E-13
0.01126	-1.24700884748427E-13	-9.04081414426094E-13	-8.10555750864774E-13	-9.66431856800308E-13	1.8705132712264E-13	-1.30935928985848E-12	-1.24700884748427E-13	-3.42927433058174E-13	-1.8705132712264E-13	-2.49401769496854E-13	-2.18226548309747E-13	-3.11752211871067E-13	-1.58993628054244E-12	3.7410265424528E-13	-1.74581238647798E-12	-1.24700884748427E-13
0.01128	-3.11752211871067E-14	-8.72906193238988E-13	-5.92329202555027E-13	-9.66431856800308E-13	2.49401769496854E-13	-1.18465840511005E-12	-2.18226548309747E-13	-1.24700884748427E-13	-2.18226548309747E-13	3.11752211871067E-14	-3.7410265424528E-13	-1.24700884748427E-13	-1.4028849534198E-12	1.8705132712264E-13	-1.90168849241351E-12	-2.49401769496854E-13
0.0113	-2.8057699068396E-13	-8.72906193238988E-13	-3.7410265424528E-13	-1.05995752036163E-12	3.42927433058174E-13	-8.72906193238988E-13	-4.05277875432387E-13	1.55876105935534E-13	-4.05277875432387E-13	4.36453096619494E-13	-3.42927433058174E-13	6.23504423742134E-14	-1.27818406867137E-12	1.24700884748427E-13	-2.11991504072326E-12	-4.05277875432387E-13
0.01132	-6.23504423742134E-13	-8.41730972051881E-13	-3.7410265424528E-13	-1.09113274154873E-12	4.67628317806601E-13	-4.98803538993707E-13	-5.61153981367921E-13	3.11752211871067E-13	-6.54679644929241E-13	7.17030087303454E-13	-3.42927433058174E-13	-9.35256635613201E-14	-1.09113274154873E-12	0	-1.90168849241351E-12	-7.17030087303454E-13
0.01134	-1.18465840511005E-12	-9.66431856800308E-13	-4.05277875432387E-13	-1.12230796273584E-12	3.7410265424528E-13	-2.8057699068396E-13	-4.05277875432387E-13	4.05277875432387E-13	-7.79380529677668E-13	6.54679644929241E-13	-3.11752211871067E-13	-3.42927433058174E-13	-8.10555750864774E-13	-2.49401769496854E-13	-1.62111150172955E-12	-1.12230796273584E-12
0.01136	-1.55876105935534E-12	-1.05995752036163E-12	-3.7410265424528E-13	-9.04081414426094E-13	6.23504423742134E-14	-2.49401769496854E-13	-3.7410265424528E-13	3.11752211871067E-13	-9.35256635613201E-13	5.92329202555027E-13	-2.49401769496854E-13	-4.67628317806601E-13	-4.98803538993707E-13	-4.05277875432387E-13	-1.09113274154873E-12	-1.34053451104559E-12
0.01138	-1.8393380500393E-12	-1.27818406867137E-12	-5.29978760180814E-13	-7.48205308490561E-13	-4.36453096619494E-13	-4.05277875432387E-13	-4.67628317806601E-13	3.11752211871067E-14	-1.09113274154873E-12	3.42927433058174E-13	-2.8057699068396E-13	-5.29978760180814E-13	-3.7410265424528E-13	-5.61153981367921E-13	-5.92329202555027E-13	-1.62111150172955E-12
0.0114	-1.71463716529087E-12	-1.62111150172955E-12	-4.98803538993707E-13	-6.54679644929241E-13	-9.35256635613201E-13	-6.54679644929241E-13	-6.23504423742134E-13	-3.7410265424528E-13	-9.35256635613201E-13	6.23504423742134E-14	-3.42927433058174E-13	-2.8057699068396E-13	-2.18226548309747E-13	-6.23504423742134E-13	-2.49401769496854E-13	-1.96403893478772E-12
0.01142	-1.43406017460691E-12	-2.05756459834904E-12	-5.92329202555027E-13	-6.23504423742134E-13	-1.65228672291666E-12	-6.54679644929241E-13	-6.85854866116347E-13	-5.92329202555027E-13	-8.10555750864774E-13	-2.18226548309747E-13	-3.11752211871067E-13	-2.49401769496854E-13	-1.55876105935534E-13	-7.17030087303454E-13	0	-2.02638937716194E-12
0.01144	-1.05995752036163E-12	-2.24461592547168E-12	-4.36453096619494E-13	-7.48205308490561E-13	-2.18226548309747E-12	-5.29978760180814E-13	-8.41730972051881E-13	-6.54679644929241E-13	-5.61153981367921E-13	-5.61153981367921E-13	-4.98803538993707E-13	-2.8057699068396E-13	-1.24700884748427E-13	-7.48205308490561E-13	-9.35256635613201E-14	-1.90168849241351E-12
0.01146	-8.41730972051881E-13	-2.27579114665879E-12	-2.49401769496854E-13	-7.17030087303454E-13	-2.18226548309747E-12	-1.8705132712264E-13	-9.35256635613201E-13	-6.54679644929241E-13	-4.36453096619494E-13	-8.41730972051881E-13	-5.29978760180814E-13	-4.98803538993707E-13	-6.23504423742134E-14	-6.85854866116347E-13	-4.05277875432387E-13	-1.46523539579401E-12
0.01148	-6.23504423742134E-13	-2.18226548309747E-12	6.23504423742134E-14	-5.92329202555027E-13	-2.02638937716194E-12	6.23504423742134E-14	-9.35256635613201E-13	-7.48205308490561E-13	-4.98803538993707E-13	-1.02878229917452E-12	-3.11752211871067E-13	-6.85854866116347E-13	-6.23504423742134E-14	-3.42927433058174E-13	-8.72906193238988E-13	-1.02878229917452E-12
0.0115	-5.29978760180814E-13	-1.96403893478772E-12	3.7410265424528E-13	-3.42927433058174E-13	-1.93286371360062E-12	9.35256635613201E-14	-8.41730972051881E-13	-6.23504423742134E-13	-6.23504423742134E-13	-1.24700884748427E-12	1.55876105935534E-13	-4.67628317806601E-13	3.11752211871067E-14	6.23504423742134E-14	-1.34053451104559E-12	-8.72906193238988E-13
0.01152	-4.67628317806601E-13	-1.80816282885219E-12	5.92329202555027E-13	-1.8705132712264E-13	-1.8705132712264E-12	6.23504423742134E-14	-8.10555750864774E-13	-3.42927433058174E-13	-6.85854866116347E-13	-1.34053451104559E-12	6.85854866116347E-13	-2.18226548309747E-13	-1.24700884748427E-13	3.7410265424528E-13	-1.49641061698112E-12	-9.04081414426094E-13
0.01154	-3.7410265424528E-13	-1.55876105935534E-12	5.61153981367921E-13	-1.55876105935534E-13	-1.4028849534198E-12	-9.35256635613201E-14	-6.85854866116347E-13	-2.8057699068396E-13	-5.92329202555027E-13	-1.46523539579401E-12	1.02878229917452E-12	-6.23504423742134E-14	-2.18226548309747E-13	4.05277875432387E-13	-1.55876105935534E-12	-9.04081414426094E-13
0.01156	-4.05277875432387E-13	-1.43406017460691E-12	3.42927433058174E-13	-7.48205308490561E-13	-5.92329202555027E-13	-3.42927433058174E-13	-4.98803538993707E-13	-2.18226548309747E-13	-5.92329202555027E-13	-1.4028849534198E-12	9.66431856800308E-13	0	-3.7410265424528E-13	4.67628317806601E-13	-1.37170973223269E-12	-9.04081414426094E-13
0.01158	-6.23504423742134E-13	-1.4028849534198E-12	-9.35256635613201E-14	-1.55876105935534E-12	1.24700884748427E-13	-6.54679644929241E-13	-4.05277875432387E-13	-3.11752211871067E-13	-7.17030087303454E-13	-1.4028849534198E-12	7.79380529677668E-13	-9.35256635613201E-14	-4.05277875432387E-13	4.36453096619494E-13	-1.05995752036163E-12	-9.04081414426094E-13
0.0116	-8.72906193238988E-13	-1.30935928985848E-12	-4.36453096619494E-13	-2.05756459834904E-12	4.67628317806601E-13	-9.66431856800308E-13	-3.7410265424528E-13	-4.05277875432387E-13	-8.72906193238988E-13	-1.24700884748427E-12	7.17030087303454E-13	-2.8057699068396E-13	-4.36453096619494E-13	3.7410265424528E-13	-9.04081414426094E-13	-9.35256635613201E-13
0.01162	-1.05995752036163E-12	-1.21583362629716E-12	-7.79380529677668E-13	-2.08873981953615E-12	7.48205308490561E-13	-1.02878229917452E-12	-6.23504423742134E-13	-3.7410265424528E-13	-1.15348318392295E-12	-9.97607077987414E-13	6.85854866116347E-13	-5.29978760180814E-13	-3.11752211871067E-13	4.67628317806601E-13	-7.48205308490561E-13	-9.97607077987414E-13
0.01164	-1.12230796273584E-12	-9.66431856800308E-13	-1.12230796273584E-12	-2.05756459834904E-12	9.35256635613201E-13	-8.41730972051881E-13	-1.05995752036163E-12	-5.61153981367921E-13	-1.37170973223269E-12	-9.66431856800308E-13	5.29978760180814E-13	-7.17030087303454E-13	-1.8705132712264E-13	3.7410265424528E-13	-6.54679644929241E-13	-9.97607077987414E-13
0.01166	-1.12230796273584E-12	-7.17030087303454E-13	-1.46523539579401E-12	-1.96403893478772E-12	8.72906193238988E-13	-4.36453096619494E-13	-1.43406017460691E-12	-6.85854866116347E-13	-1.55876105935534E-12	-1.18465840511005E-12	4.05277875432387E-13	-1.12230796273584E-12	1.55876105935534E-13	1.55876105935534E-13	-4.98803538993707E-13	-9.04081414426094E-13
0.01168	-1.21583362629716E-12	-3.7410265424528E-13	-1.74581238647798E-12	-1.74581238647798E-12	6.85854866116347E-13	-1.24700884748427E-13	-1.77698760766508E-12	-8.72906193238988E-13	-1.37170973223269E-12	-1.43406017460691E-12	2.18226548309747E-13	-1.30935928985848E-12	4.98803538993707E-13	-1.24700884748427E-13	-4.36453096619494E-13	-8.41730972051881E-13
0.0117	-9.35256635613201E-13	-9.35256635613201E-14	-1.90168849241351E-12	-1.30935928985848E-12	1.8705132712264E-13	-9.35256635613201E-14	-1.90168849241351E-12	-9.66431856800308E-13	-1.09113274154873E-12	-1.68346194410376E-12	0	-1.58993628054244E-12	6.54679644929241E-13	-3.7410265424528E-13	-4.36453096619494E-13	-8.72906193238988E-13
0.01172	-7.79380529677668E-13	2.18226548309747E-13	-2.08873981953615E-12	-9.66431856800308E-13	-2.8057699068396E-13	-2.18226548309747E-13	-1.8393380500393E-12	-1.05995752036163E-12	-8.72906193238988E-13	-1.71463716529087E-12	-1.24700884748427E-13	-1.8705132712264E-12	6.85854866116347E-13	-7.79380529677668E-13	-5.92329202555027E-13	-7.79380529677668E-13
0.01174	-6.85854866116347E-13	4.67628317806601E-13	-2.36931681022011E-12	-8.72906193238988E-13	-7.17030087303454E-13	-4.05277875432387E-13	-1.52758583816823E-12	-1.24700884748427E-12	-7.79380529677668E-13	-1.43406017460691E-12	-1.55876105935534E-13	-2.08873981953615E-12	4.05277875432387E-13	-1.09113274154873E-12	-8.10555750864774E-13	-6.85854866116347E-13
0.01176	-6.85854866116347E-13	3.7410265424528E-13	-2.46284247378143E-12	-7.48205308490561E-13	-9.35256635613201E-13	-4.36453096619494E-13	-1.24700884748427E-12	-1.30935928985848E-12	-5.92329202555027E-13	-1.37170973223269E-12	-3.11752211871067E-14	-2.15109026191036E-12	9.35256635613201E-14	-1.21583362629716E-12	-9.97607077987414E-13	-7.17030087303454E-13
0.01178	-5.92329202555027E-13	2.49401769496854E-13	-2.40049203140722E-12	-4.98803538993707E-13	-9.66431856800308E-13	-4.36453096619494E-13	-8.10555750864774E-13	-1.52758583816823E-12	-3.11752211871067E-13	-1.52758583816823E-12	6.23504423742134E-14	-1.96403893478772E-12	-4.05277875432387E-13	-1.18465840511005E-12	-1.18465840511005E-12	-6.54679644929241E-13
0.0118	-5.92329202555027E-13	-1.8705132712264E-13	-2.52519291615564E-12	-2.8057699068396E-13	-9.97607077987414E-13	-2.8057699068396E-13	-4.67628317806601E-13	-1.58993628054244E-12	6.23504423742134E-14	-1.58993628054244E-12	2.18226548309747E-13	-1.49641061698112E-12	-8.10555750864774E-13	-1.12230796273584E-12	-1.02878229917452E-12	-6.85854866116347E-13
0.01182	-5.92329202555027E-13	-6.85854866116347E-13	-2.58754335852986E-12	6.23504423742134E-14	-9.66431856800308E-13	-1.24700884748427E-13	-1.24700884748427E-13	-1.49641061698112E-12	1.8705132712264E-13	-1.65228672291666E-12	2.18226548309747E-13	-1.02878229917452E-12	-1.05995752036163E-12	-9.66431856800308E-13	-8.72906193238988E-13	-7.79380529677668E-13
0.01184	-4.98803538993707E-13	-1.18465840511005E-12	-2.40049203140722E-12	2.49401769496854E-13	-6.85854866116347E-13	6.23504423742134E-14	-3.11752211871067E-14	-1.21583362629716E-12	1.55876105935534E-13	-1.68346194410376E-12	1.55876105935534E-13	-8.41730972051881E-13	-9.35256635613201E-13	-8.41730972051881E-13	-8.72906193238988E-13	-8.10555750864774E-13
0.01186	-4.98803538993707E-13	-1.49641061698112E-12	-1.90168849241351E-12	1.55876105935534E-13	-4.05277875432387E-13	1.55876105935534E-13	-6.23504423742134E-14	-7.79380529677668E-13	6.23504423742134E-14	-1.77698760766508E-12	3.11752211871067E-14	-7.79380529677668E-13	-6.23504423742134E-13	-8.10555750864774E-13	-9.35256635613201E-13	-7.48205308490561E-13
0.01188	-4.67628317806601E-13	-1.58993628054244E-12	-1.37170973223269E-12	6.23504423742134E-14	-3.42927433058174E-13	1.55876105935534E-13	0	-3.11752211871067E-13	-2.8057699068396E-13	-1.43406017460691E-12	-2.8057699068396E-13	-8.72906193238988E-13	-2.18226548309747E-13	-9.04081414426094E-13	-9.66431856800308E-13	-6.85854866116347E-13
0.0119	-4.98803538993707E-13	-1.49641061698112E-12	-1.24700884748427E-12	-1.8705132712264E-13	-4.67628317806601E-13	9.35256635613201E-14	3.11752211871067E-14	3.11752211871067E-14	-8.72906193238988E-13	-9.66431856800308E-13	-7.48205308490561E-13	-1.05995752036163E-12	9.35256635613201E-14	-9.97607077987414E-13	-1.09113274154873E-12	-6.85854866116347E-13
0.01192	-5.29978760180814E-13	-1.4028849534198E-12	-9.66431856800308E-13	-4.36453096619494E-13	-5.29978760180814E-13	-1.24700884748427E-13	-6.23504423742134E-14	2.18226548309747E-13	-1.27818406867137E-12	-4.05277875432387E-13	-1.21583362629716E-12	-1.09113274154873E-12	2.18226548309747E-13	-1.09113274154873E-12	-1.34053451104559E-12	-6.85854866116347E-13
0.01194	-6.85854866116347E-13	-1.37170973223269E-12	-9.66431856800308E-13	-7.79380529677668E-13	-5.61153981367921E-13	-4.67628317806601E-13	-1.8705132712264E-13	1.8705132712264E-13	-1.37170973223269E-12	1.55876105935534E-13	-1.58993628054244E-12	-1.12230796273584E-12	1.55876105935534E-13	-1.21583362629716E-12	-1.68346194410376E-12	-5.92329202555027E-13
0.01196	-6.54679644929241E-13	-1.34053451104559E-12	-1.09113274154873E-12	-8.41730972051881E-13	-4.36453096619494E-13	-7.17030087303454E-13	-1.8705132712264E-13	2.49401769496854E-13	-1.15348318392295E-12	4.36453096619494E-13	-1.71463716529087E-12	-8.72906193238988E-13	9.35256635613201E-14	-1.49641061698112E-12	-1.71463716529087E-12	-3.42927433058174E-13
0.01198	-2.8057699068396E-13	-1.15348318392295E-12	-1.15348318392295E-12	-8.72906193238988E-13	-3.42927433058174E-13	-9.04081414426094E-13	-2.8057699068396E-13	4.36453096619494E-13	-9.35256635613201E-13	4.36453096619494E-13	-1.65228672291666E-12	-6.23504423742134E-13	6.23504423742134E-14	-1.8393380500393E-12	-1.43406017460691E-12	-1.55876105935534E-13
0.012	-9.35256635613201E-14	-7.79380529677668E-13	-1.09113274154873E-12	-9.04081414426094E-13	-4.05277875432387E-13	-9.66431856800308E-13	-3.7410265424528E-13	6.54679644929241E-13	-9.97607077987414E-13	3.11752211871067E-13	-1.4028849534198E-12	-2.49401769496854E-13	0	-2.08873981953615E-12	-9.97607077987414E-13	-1.8705132712264E-13
0.01202	3.11752211871067E-14	-3.7410265424528E-13	-8.72906193238988E-13	-9.66431856800308E-13	-3.42927433058174E-13	-9.04081414426094E-13	-6.23504423742134E-13	6.54679644929241E-13	-1.24700884748427E-12	0	-1.02878229917452E-12	-1.24700884748427E-13	-9.35256635613201E-14	-2.21344070428458E-12	-8.10555750864774E-13	-4.36453096619494E-13
0.01204	-6.23504423742134E-14	9.35256635613201E-14	-7.17030087303454E-13	-1.12230796273584E-12	-2.18226548309747E-13	-9.04081414426094E-13	-8.72906193238988E-13	6.85854866116347E-13	-1.4028849534198E-12	-4.67628317806601E-13	-6.85854866116347E-13	-9.35256635613201E-14	-2.49401769496854E-13	-2.40049203140722E-12	-6.85854866116347E-13	-6.85854866116347E-13
0.01206	-1.24700884748427E-13	4.05277875432387E-13	-5.29978760180814E-13	-1.46523539579401E-12	-6.23504423742134E-14	-9.66431856800308E-13	-1.27818406867137E-12	4.67628317806601E-13	-1.68346194410376E-12	-8.10555750864774E-13	-4.98803538993707E-13	-9.35256635613201E-14	-2.49401769496854E-13	-2.46284247378143E-12	-5.29978760180814E-13	-1.12230796273584E-12
0.01208	-2.49401769496854E-13	4.36453096619494E-13	-3.42927433058174E-13	-1.52758583816823E-12	1.8705132712264E-13	-1.18465840511005E-12	-1.49641061698112E-12	2.8057699068396E-13	-2.24461592547168E-12	-9.04081414426094E-13	-4.36453096619494E-13	-3.42927433058174E-13	-3.11752211871067E-13	-2.36931681022011E-12	-2.49401769496854E-13	-1.49641061698112E-12
0.0121	-3.11752211871067E-13	2.49401769496854E-13	-4.98803538993707E-13	-1.46523539579401E-12	3.7410265424528E-13	-1.37170973223269E-12	-1.62111150172955E-12	3.11752211871067E-14	-2.49401769496854E-12	-8.41730972051881E-13	-4.67628317806601E-13	-5.92329202555027E-13	-2.8057699068396E-13	-2.11991504072326E-12	-1.8705132712264E-13	-1.68346194410376E-12
0.01212	-2.8057699068396E-13	9.35256635613201E-14	-7.79380529677668E-13	-1.27818406867137E-12	3.11752211871067E-13	-1.37170973223269E-12	-1.58993628054244E-12	-2.18226548309747E-13	-2.11991504072326E-12	-5.29978760180814E-13	-6.85854866116347E-13	-8.10555750864774E-13	-1.55876105935534E-13	-1.65228672291666E-12	-2.18226548309747E-13	-1.80816282885219E-12
0.01214	-4.05277875432387E-13	-2.49401769496854E-13	-9.97607077987414E-13	-1.09113274154873E-12	3.11752211871067E-14	-1.34053451104559E-12	-1.49641061698112E-12	-4.98803538993707E-13	-1.55876105935534E-12	-1.55876105935534E-13	-9.35256635613201E-13	-8.41730972051881E-13	9.35256635613201E-14	-1.12230796273584E-12	-4.05277875432387E-13	-1.80816282885219E-12
0.01216	-6.23504423742134E-13	-5.92329202555027E-13	-1.09113274154873E-12	-9.35256635613201E-13	-3.11752211871067E-13	-1.30935928985848E-12	-1.4028849534198E-12	-5.92329202555027E-13	-9.35256635613201E-13	1.8705132712264E-13	-1.21583362629716E-12	-4.05277875432387E-13	2.18226548309747E-13	-4.67628317806601E-13	-5.92329202555027E-13	-1.62111150172955E-12
0.01218	-9.66431856800308E-13	-8.72906193238988E-13	-1.12230796273584E-12	-9.66431856800308E-13	-6.85854866116347E-13	-1.24700884748427E-12	-1.18465840511005E-12	-7.17030087303454E-13	-3.11752211871067E-13	4.05277875432387E-13	-1.4028849534198E-12	-9.35256635613201E-14	9.35256635613201E-14	6.23504423742134E-14	-5.61153981367921E-13	-1.4028849534198E-12
0.0122	-1.30935928985848E-12	-1.09113274154873E-12	-1.05995752036163E-12	-9.35256635613201E-13	-9.35256635613201E-13	-1.27818406867137E-12	-7.79380529677668E-13	-8.41730972051881E-13	2.8057699068396E-13	4.36453096619494E-13	-1.46523539579401E-12	1.24700884748427E-13	-1.8705132712264E-13	3.7410265424528E-13	-5.29978760180814E-13	-1.34053451104559E-12
0.01222	-1.8393380500393E-12	-1.15348318392295E-12	-9.35256635613201E-13	-9.35256635613201E-13	-1.12230796273584E-12	-1.27818406867137E-12	-4.98803538993707E-13	-9.97607077987414E-13	9.66431856800308E-13	3.11752211871067E-13	-1.71463716529087E-12	2.8057699068396E-13	-4.98803538993707E-13	3.11752211871067E-13	-4.67628317806601E-13	-9.97607077987414E-13
0.01224	-2.3069663678459E-12	-1.09113274154873E-12	-8.41730972051881E-13	-9.66431856800308E-13	-1.27818406867137E-12	-1.24700884748427E-12	-4.67628317806601E-13	-1.09113274154873E-12	1.52758583816823E-12	1.55876105935534E-13	-1.74581238647798E-12	2.49401769496854E-13	-6.54679644929241E-13	0	-3.7410265424528E-13	-6.54679644929241E-13
0.01226	-2.68106902209118E-12	-9.04081414426094E-13	-7.17030087303454E-13	-8.41730972051881E-13	-1.34053451104559E-12	-1.02878229917452E-12	-5.29978760180814E-13	-9.66431856800308E-13	1.65228672291666E-12	0	-1.58993628054244E-12	1.55876105935534E-13	-6.54679644929241E-13	-4.36453096619494E-13	-3.42927433058174E-13	-3.7410265424528E-13
0.01228	-2.83694512802671E-12	-6.85854866116347E-13	-7.48205308490561E-13	-4.05277875432387E-13	-1.65228672291666E-12	-7.48205308490561E-13	-6.23504423742134E-13	-5.92329202555027E-13	1.27818406867137E-12	-2.8057699068396E-13	-1.34053451104559E-12	9.35256635613201E-14	-6.85854866116347E-13	-7.17030087303454E-13	-1.8705132712264E-13	-2.8057699068396E-13
0.0123	-2.93047079158803E-12	-4.05277875432387E-13	-7.48205308490561E-13	-3.11752211871067E-14	-2.05756459834904E-12	-4.67628317806601E-13	-5.92329202555027E-13	-1.24700884748427E-13	4.36453096619494E-13	-2.18226548309747E-13	-1.12230796273584E-12	3.11752211871067E-14	-6.85854866116347E-13	-8.41730972051881E-13	-6.23504423742134E-14	-2.8057699068396E-13
0.01232	-2.7745946856525E-12	-2.8057699068396E-13	-8.41730972051881E-13	4.98803538993707E-13	-2.3069663678459E-12	-1.55876105935534E-13	-3.42927433058174E-13	1.8705132712264E-13	-5.92329202555027E-13	6.23504423742134E-14	-6.85854866116347E-13	0	-8.10555750864774E-13	-8.10555750864774E-13	-1.55876105935534E-13	-5.61153981367921E-13
0.01234	-2.49401769496854E-12	-1.24700884748427E-13	-8.72906193238988E-13	7.17030087303454E-13	-2.55636813734275E-12	-3.11752211871067E-14	-2.18226548309747E-13	2.8057699068396E-13	-1.58993628054244E-12	4.36453096619494E-13	-1.55876105935534E-13	9.35256635613201E-14	-9.66431856800308E-13	-7.79380529677668E-13	-3.42927433058174E-13	-8.10555750864774E-13
0.01236	-1.93286371360062E-12	6.23504423742134E-14	-7.79380529677668E-13	6.54679644929241E-13	-2.46284247378143E-12	-1.24700884748427E-13	-1.55876105935534E-13	6.23504423742134E-14	-2.3069663678459E-12	7.17030087303454E-13	2.18226548309747E-13	1.24700884748427E-13	-1.09113274154873E-12	-7.48205308490561E-13	-5.92329202555027E-13	-1.05995752036163E-12
0.01238	-1.34053451104559E-12	3.11752211871067E-14	-6.85854866116347E-13	4.36453096619494E-13	-2.05756459834904E-12	-2.49401769496854E-13	-3.11752211871067E-13	-2.18226548309747E-13	-2.71224424327828E-12	6.85854866116347E-13	5.61153981367921E-13	3.11752211871067E-14	-1.4028849534198E-12	-6.85854866116347E-13	-8.41730972051881E-13	-1.05995752036163E-12
0.0124	-9.35256635613201E-13	-2.18226548309747E-13	-6.54679644929241E-13	1.8705132712264E-13	-1.43406017460691E-12	-4.05277875432387E-13	-4.98803538993707E-13	-2.49401769496854E-13	-2.71224424327828E-12	4.98803538993707E-13	7.17030087303454E-13	-6.23504423742134E-14	-1.52758583816823E-12	-7.79380529677668E-13	-1.15348318392295E-12	-1.09113274154873E-12
0.01242	-5.61153981367921E-13	-7.48205308490561E-13	-6.23504423742134E-13	3.11752211871067E-14	-8.10555750864774E-13	-4.36453096619494E-13	-6.54679644929241E-13	-3.11752211871067E-13	-2.43166725259432E-12	6.23504423742134E-14	5.61153981367921E-13	-3.11752211871067E-13	-1.55876105935534E-12	-8.72906193238988E-13	-1.27818406867137E-12	-1.05995752036163E-12
0.01244	-4.98803538993707E-13	-1.12230796273584E-12	-9.35256635613201E-13	-2.49401769496854E-13	-2.49401769496854E-13	-4.67628317806601E-13	-7.48205308490561E-13	-4.05277875432387E-13	-1.93286371360062E-12	-3.7410265424528E-13	3.42927433058174E-13	-4.98803538993707E-13	-1.52758583816823E-12	-8.41730972051881E-13	-1.24700884748427E-12	-9.97607077987414E-13
0.01246	-4.98803538993707E-13	-1.43406017460691E-12	-1.30935928985848E-12	-2.18226548309747E-13	-6.23504423742134E-14	-5.61153981367921E-13	-7.79380529677668E-13	-4.98803538993707E-13	-1.43406017460691E-12	-8.41730972051881E-13	1.55876105935534E-13	-6.85854866116347E-13	-1.43406017460691E-12	-9.66431856800308E-13	-9.35256635613201E-13	-9.97607077987414E-13
0.01248	-4.98803538993707E-13	-1.49641061698112E-12	-1.43406017460691E-12	-9.35256635613201E-14	-1.24700884748427E-13	-6.85854866116347E-13	-7.17030087303454E-13	-4.98803538993707E-13	-9.04081414426094E-13	-1.27818406867137E-12	0	-6.54679644929241E-13	-1.4028849534198E-12	-9.04081414426094E-13	-4.67628317806601E-13	-1.09113274154873E-12
0.0125	-4.98803538993707E-13	-1.46523539579401E-12	-1.34053451104559E-12	3.11752211871067E-14	-1.55876105935534E-13	-1.02878229917452E-12	-6.54679644929241E-13	-5.29978760180814E-13	-6.23504423742134E-13	-1.8705132712264E-12	-9.35256635613201E-14	-4.98803538993707E-13	-1.62111150172955E-12	-7.17030087303454E-13	-9.35256635613201E-14	-1.05995752036163E-12
0.01252	-4.98803538993707E-13	-1.4028849534198E-12	-9.04081414426094E-13	1.24700884748427E-13	-3.11752211871067E-13	-1.24700884748427E-12	-4.36453096619494E-13	-5.92329202555027E-13	-3.11752211871067E-13	-2.15109026191036E-12	-2.49401769496854E-13	-4.36453096619494E-13	-1.8393380500393E-12	-5.92329202555027E-13	2.18226548309747E-13	-9.97607077987414E-13
0.01254	-5.61153981367921E-13	-1.37170973223269E-12	-3.7410265424528E-13	3.11752211871067E-14	-3.7410265424528E-13	-1.30935928985848E-12	-2.49401769496854E-13	-4.98803538993707E-13	-1.55876105935534E-13	-2.24461592547168E-12	-5.92329202555027E-13	-6.23504423742134E-13	-2.15109026191036E-12	-4.67628317806601E-13	3.11752211871067E-13	-9.66431856800308E-13
0.01256	-6.23504423742134E-13	-1.24700884748427E-12	3.11752211871067E-14	-4.05277875432387E-13	-5.92329202555027E-13	-1.18465840511005E-12	-2.18226548309747E-13	-6.23504423742134E-13	6.23504423742134E-14	-2.18226548309747E-12	-8.10555750864774E-13	-8.41730972051881E-13	-2.21344070428458E-12	-5.29978760180814E-13	3.11752211871067E-13	-1.02878229917452E-12
0.01258	-7.17030087303454E-13	-1.09113274154873E-12	1.8705132712264E-13	-8.10555750864774E-13	-8.41730972051881E-13	-9.66431856800308E-13	-3.42927433058174E-13	-7.48205308490561E-13	2.49401769496854E-13	-1.96403893478772E-12	-9.97607077987414E-13	-1.18465840511005E-12	-2.18226548309747E-12	-7.48205308490561E-13	2.18226548309747E-13	-1.21583362629716E-12
0.0126	-6.85854866116347E-13	-7.17030087303454E-13	1.8705132712264E-13	-1.09113274154873E-12	-9.35256635613201E-13	-8.72906193238988E-13	-2.49401769496854E-13	-8.41730972051881E-13	3.11752211871067E-13	-1.62111150172955E-12	-1.18465840511005E-12	-1.43406017460691E-12	-2.15109026191036E-12	-9.04081414426094E-13	-2.8057699068396E-13	-1.4028849534198E-12
0.01262	-6.54679644929241E-13	-5.29978760180814E-13	2.18226548309747E-13	-1.37170973223269E-12	-9.97607077987414E-13	-8.10555750864774E-13	-1.55876105935534E-13	-9.04081414426094E-13	2.8057699068396E-13	-1.30935928985848E-12	-1.24700884748427E-12	-1.65228672291666E-12	-1.99521415597483E-12	-1.09113274154873E-12	-8.72906193238988E-13	-1.30935928985848E-12
0.01264	-6.23504423742134E-13	-4.36453096619494E-13	9.35256635613201E-14	-1.4028849534198E-12	-1.37170973223269E-12	-1.05995752036163E-12	-6.23504423742134E-14	-7.79380529677668E-13	2.18226548309747E-13	-9.97607077987414E-13	-1.18465840511005E-12	-1.96403893478772E-12	-1.96403893478772E-12	-9.66431856800308E-13	-1.49641061698112E-12	-1.21583362629716E-12
0.01266	-7.17030087303454E-13	-4.05277875432387E-13	-1.55876105935534E-13	-1.27818406867137E-12	-1.77698760766508E-12	-1.4028849534198E-12	0	-6.85854866116347E-13	1.55876105935534E-13	-7.79380529677668E-13	-1.18465840511005E-12	-2.11991504072326E-12	-1.8705132712264E-12	-8.72906193238988E-13	-1.8393380500393E-12	-9.66431856800308E-13
0.01268	-7.79380529677668E-13	-5.92329202555027E-13	-7.48205308490561E-13	-1.15348318392295E-12	-1.96403893478772E-12	-1.90168849241351E-12	-1.55876105935534E-13	-7.48205308490561E-13	1.24700884748427E-13	-6.54679644929241E-13	-1.15348318392295E-12	-1.90168849241351E-12	-1.80816282885219E-12	-8.41730972051881E-13	-1.93286371360062E-12	-7.17030087303454E-13
0.0127	-7.17030087303454E-13	-8.10555750864774E-13	-1.27818406867137E-12	-1.15348318392295E-12	-2.05756459834904E-12	-2.24461592547168E-12	-3.11752211871067E-13	-1.12230796273584E-12	1.8705132712264E-13	-6.85854866116347E-13	-9.66431856800308E-13	-1.62111150172955E-12	-1.52758583816823E-12	-7.17030087303454E-13	-1.74581238647798E-12	-4.36453096619494E-13
0.01272	-6.54679644929241E-13	-7.17030087303454E-13	-1.62111150172955E-12	-1.12230796273584E-12	-2.05756459834904E-12	-2.3069663678459E-12	-3.7410265424528E-13	-1.55876105935534E-12	9.35256635613201E-14	-9.35256635613201E-13	-6.85854866116347E-13	-1.4028849534198E-12	-1.4028849534198E-12	-4.36453096619494E-13	-1.46523539579401E-12	-1.55876105935534E-13
0.01274	-6.85854866116347E-13	-4.05277875432387E-13	-1.62111150172955E-12	-1.30935928985848E-12	-1.8705132712264E-12	-2.21344070428458E-12	-3.42927433058174E-13	-1.74581238647798E-12	9.35256635613201E-14	-1.24700884748427E-12	-4.05277875432387E-13	-1.37170973223269E-12	-1.24700884748427E-12	-2.49401769496854E-13	-1.30935928985848E-12	2.49401769496854E-13
0.01276	-6.85854866116347E-13	-1.55876105935534E-13	-1.4028849534198E-12	-1.37170973223269E-12	-1.74581238647798E-12	-1.93286371360062E-12	-9.35256635613201E-14	-1.74581238647798E-12	-1.24700884748427E-13	-1.49641061698112E-12	-2.18226548309747E-13	-1.18465840511005E-12	-1.12230796273584E-12	-3.11752211871067E-13	-1.09113274154873E-12	3.7410265424528E-13
0.01278	-7.17030087303454E-13	-1.55876105935534E-13	-1.15348318392295E-12	-1.46523539579401E-12	-1.37170973223269E-12	-1.65228672291666E-12	-6.23504423742134E-14	-1.80816282885219E-12	-3.7410265424528E-13	-1.4028849534198E-12	-1.55876105935534E-13	-1.27818406867137E-12	-8.10555750864774E-13	-5.29978760180814E-13	-9.97607077987414E-13	2.49401769496854E-13
0.0128	-6.54679644929241E-13	-2.18226548309747E-13	-1.09113274154873E-12	-1.34053451104559E-12	-1.05995752036163E-12	-1.46523539579401E-12	6.23504423742134E-14	-1.52758583816823E-12	-5.92329202555027E-13	-1.18465840511005E-12	-2.49401769496854E-13	-1.34053451104559E-12	-4.67628317806601E-13	-6.23504423742134E-13	-1.05995752036163E-12	6.23504423742134E-14
0.01282	-5.61153981367921E-13	-6.85854866116347E-13	-1.27818406867137E-12	-1.09113274154873E-12	-5.29978760180814E-13	-1.34053451104559E-12	1.8705132712264E-13	-1.21583362629716E-12	-6.23504423742134E-13	-9.35256635613201E-13	-3.7410265424528E-13	-1.62111150172955E-12	-2.49401769496854E-13	-7.17030087303454E-13	-1.18465840511005E-12	-2.49401769496854E-13
0.01284	-4.36453096619494E-13	-9.66431856800308E-13	-1.62111150172955E-12	-8.72906193238988E-13	3.11752211871067E-14	-1.37170973223269E-12	3.11752211871067E-13	-8.41730972051881E-13	-3.42927433058174E-13	-7.48205308490561E-13	-4.67628317806601E-13	-1.71463716529087E-12	-1.8705132712264E-13	-7.17030087303454E-13	-1.34053451104559E-12	-6.54679644929241E-13
0.01286	-3.11752211871067E-13	-1.18465840511005E-12	-2.18226548309747E-12	-7.48205308490561E-13	4.05277875432387E-13	-1.34053451104559E-12	1.24700884748427E-13	-7.17030087303454E-13	0	-6.54679644929241E-13	-5.61153981367921E-13	-1.62111150172955E-12	-4.05277875432387E-13	-5.61153981367921E-13	-1.68346194410376E-12	-7.79380529677668E-13
0.01288	-3.7410265424528E-13	-1.27818406867137E-12	-2.61871857971696E-12	-7.48205308490561E-13	4.98803538993707E-13	-1.30935928985848E-12	-9.35256635613201E-14	-6.23504423742134E-13	2.18226548309747E-13	-7.79380529677668E-13	-4.98803538993707E-13	-1.4028849534198E-12	-7.17030087303454E-13	-4.67628317806601E-13	-1.68346194410376E-12	-8.72906193238988E-13
0.0129	-5.61153981367921E-13	-1.12230796273584E-12	-2.61871857971696E-12	-1.15348318392295E-12	3.11752211871067E-13	-1.4028849534198E-12	-2.18226548309747E-13	-4.67628317806601E-13	4.36453096619494E-13	-9.97607077987414E-13	-6.54679644929241E-13	-1.30935928985848E-12	-9.66431856800308E-13	-5.92329202555027E-13	-1.4028849534198E-12	-9.04081414426094E-13
0.01292	-7.48205308490561E-13	-8.72906193238988E-13	-2.11991504072326E-12	-1.49641061698112E-12	-9.35256635613201E-14	-1.46523539579401E-12	-2.8057699068396E-13	-2.49401769496854E-13	5.29978760180814E-13	-1.18465840511005E-12	-7.79380529677668E-13	-1.37170973223269E-12	-1.05995752036163E-12	-7.48205308490561E-13	-9.66431856800308E-13	-7.79380529677668E-13
0.01294	-7.79380529677668E-13	-6.54679644929241E-13	-1.37170973223269E-12	-1.77698760766508E-12	-4.05277875432387E-13	-1.52758583816823E-12	-4.05277875432387E-13	-2.18226548309747E-13	4.05277875432387E-13	-1.15348318392295E-12	-1.02878229917452E-12	-1.30935928985848E-12	-1.09113274154873E-12	-8.10555750864774E-13	-7.17030087303454E-13	-5.61153981367921E-13
0.01296	-7.79380529677668E-13	-5.61153981367921E-13	-8.72906193238988E-13	-1.8393380500393E-12	-6.54679644929241E-13	-1.80816282885219E-12	-4.98803538993707E-13	-2.18226548309747E-13	1.8705132712264E-13	-1.12230796273584E-12	-1.12230796273584E-12	-1.12230796273584E-12	-9.66431856800308E-13	-8.10555750864774E-13	-5.92329202555027E-13	-4.98803538993707E-13
0.01298	-8.10555750864774E-13	-5.92329202555027E-13	-6.54679644929241E-13	-1.68346194410376E-12	-7.48205308490561E-13	-1.8705132712264E-12	-8.41730972051881E-13	-1.8705132712264E-13	-9.35256635613201E-14	-9.66431856800308E-13	-1.12230796273584E-12	-9.35256635613201E-13	-6.85854866116347E-13	-7.48205308490561E-13	-7.17030087303454E-13	-5.61153981367921E-13
0.013	-1.05995752036163E-12	-7.17030087303454E-13	-2.8057699068396E-13	-1.49641061698112E-12	-8.41730972051881E-13	-1.99521415597483E-12	-9.35256635613201E-13	-3.11752211871067E-14	-4.36453096619494E-13	-8.10555750864774E-13	-9.66431856800308E-13	-9.66431856800308E-13	-4.05277875432387E-13	-7.48205308490561E-13	-1.09113274154873E-12	-7.79380529677668E-13
0.01302	-1.24700884748427E-12	-8.41730972051881E-13	0	-1.21583362629716E-12	-1.09113274154873E-12	-2.11991504072326E-12	-9.66431856800308E-13	2.18226548309747E-13	-8.10555750864774E-13	-4.05277875432387E-13	-9.35256635613201E-13	-9.97607077987414E-13	-1.55876105935534E-13	-6.23504423742134E-13	-1.58993628054244E-12	-8.72906193238988E-13
0.01304	-1.34053451104559E-12	-9.66431856800308E-13	6.23504423742134E-14	-7.17030087303454E-13	-1.27818406867137E-12	-2.05756459834904E-12	-9.35256635613201E-13	5.29978760180814E-13	-1.21583362629716E-12	-1.55876105935534E-13	-7.79380529677668E-13	-9.97607077987414E-13	-1.8705132712264E-13	-4.98803538993707E-13	-1.93286371360062E-12	-9.66431856800308E-13
0.01306	-1.4028849534198E-12	-9.66431856800308E-13	3.11752211871067E-14	-1.24700884748427E-13	-1.49641061698112E-12	-1.8393380500393E-12	-7.79380529677668E-13	7.79380529677668E-13	-1.46523539579401E-12	1.24700884748427E-13	-5.61153981367921E-13	-9.97607077987414E-13	-2.8057699068396E-13	-3.42927433058174E-13	-2.11991504072326E-12	-9.66431856800308E-13
0.01308	-1.24700884748427E-12	-1.09113274154873E-12	-1.24700884748427E-13	2.49401769496854E-13	-1.55876105935534E-12	-1.43406017460691E-12	-6.85854866116347E-13	7.17030087303454E-13	-1.49641061698112E-12	1.24700884748427E-13	-4.36453096619494E-13	-1.15348318392295E-12	-4.98803538993707E-13	-1.55876105935534E-13	-1.99521415597483E-12	-1.12230796273584E-12
0.0131	-1.09113274154873E-12	-1.18465840511005E-12	-2.8057699068396E-13	3.42927433058174E-13	-1.34053451104559E-12	-9.66431856800308E-13	-7.48205308490561E-13	5.92329202555027E-13	-1.21583362629716E-12	3.11752211871067E-14	-4.98803538993707E-13	-1.43406017460691E-12	-5.92329202555027E-13	-1.55876105935534E-13	-1.96403893478772E-12	-1.21583362629716E-12
0.01312	-7.79380529677668E-13	-1.34053451104559E-12	-3.42927433058174E-13	3.11752211871067E-13	-9.97607077987414E-13	-5.61153981367921E-13	-8.10555750864774E-13	4.05277875432387E-13	-9.66431856800308E-13	-6.23504423742134E-14	-7.48205308490561E-13	-1.43406017460691E-12	-6.85854866116347E-13	-3.42927433058174E-13	-1.8393380500393E-12	-1.18465840511005E-12
0.01314	-7.48205308490561E-13	-1.49641061698112E-12	-2.18226548309747E-13	1.24700884748427E-13	-7.17030087303454E-13	-9.35256635613201E-14	-1.05995752036163E-12	1.8705132712264E-13	-7.48205308490561E-13	-3.11752211871067E-14	-1.02878229917452E-12	-1.09113274154873E-12	-7.79380529677668E-13	-6.54679644929241E-13	-1.68346194410376E-12	-1.12230796273584E-12
0.01316	-6.54679644929241E-13	-1.4028849534198E-12	-1.55876105935534E-13	0	-4.98803538993707E-13	3.11752211871067E-13	-1.27818406867137E-12	3.11752211871067E-14	-6.23504423742134E-13	-3.11752211871067E-14	-1.12230796273584E-12	-6.85854866116347E-13	-8.41730972051881E-13	-9.04081414426094E-13	-1.46523539579401E-12	-9.66431856800308E-13
0.01318	-6.23504423742134E-13	-1.24700884748427E-12	-6.23504423742134E-14	6.23504423742134E-14	-4.36453096619494E-13	4.67628317806601E-13	-1.27818406867137E-12	-9.35256635613201E-14	-5.61153981367921E-13	-3.11752211871067E-14	-9.66431856800308E-13	-2.49401769496854E-13	-9.04081414426094E-13	-7.79380529677668E-13	-1.12230796273584E-12	-5.61153981367921E-13
0.0132	-6.23504423742134E-13	-9.97607077987414E-13	0	1.8705132712264E-13	-3.7410265424528E-13	5.29978760180814E-13	-1.4028849534198E-12	-1.8705132712264E-13	-4.67628317806601E-13	-1.8705132712264E-13	-6.85854866116347E-13	-6.23504423742134E-14	-9.04081414426094E-13	-6.54679644929241E-13	-8.10555750864774E-13	-3.11752211871067E-13
0.01322	-5.92329202555027E-13	-6.54679644929241E-13	-1.24700884748427E-13	3.11752211871067E-13	-2.18226548309747E-13	4.05277875432387E-13	-1.49641061698112E-12	-2.8057699068396E-13	-4.05277875432387E-13	-3.7410265424528E-13	-5.92329202555027E-13	9.35256635613201E-14	-9.66431856800308E-13	-4.36453096619494E-13	-5.92329202555027E-13	3.11752211871067E-14
0.01324	-2.8057699068396E-13	-4.67628317806601E-13	-5.29978760180814E-13	4.05277875432387E-13	-1.8705132712264E-13	1.24700884748427E-13	-1.68346194410376E-12	-2.18226548309747E-13	-4.67628317806601E-13	-4.36453096619494E-13	-6.85854866116347E-13	3.11752211871067E-14	-1.05995752036163E-12	-3.7410265424528E-13	-4.05277875432387E-13	2.49401769496854E-13
0.01326	3.11752211871067E-14	-4.98803538993707E-13	-7.79380529677668E-13	3.11752211871067E-13	-9.35256635613201E-14	3.11752211871067E-14	-1.8705132712264E-12	-2.49401769496854E-13	-5.61153981367921E-13	-4.36453096619494E-13	-7.48205308490561E-13	-1.8705132712264E-13	-1.12230796273584E-12	-4.36453096619494E-13	-4.05277875432387E-13	3.7410265424528E-13
0.01328	3.11752211871067E-13	-8.10555750864774E-13	-9.35256635613201E-13	-3.11752211871067E-14	-6.23504423742134E-14	-1.55876105935534E-13	-2.18226548309747E-12	-2.8057699068396E-13	-9.04081414426094E-13	-4.05277875432387E-13	-9.35256635613201E-13	-4.67628317806601E-13	-1.21583362629716E-12	-7.17030087303454E-13	-4.67628317806601E-13	3.7410265424528E-13
0.0133	4.67628317806601E-13	-1.30935928985848E-12	-8.72906193238988E-13	-4.36453096619494E-13	1.24700884748427E-13	-4.05277875432387E-13	-2.64989380090407E-12	-2.18226548309747E-13	-1.34053451104559E-12	-4.05277875432387E-13	-1.02878229917452E-12	-8.10555750864774E-13	-1.15348318392295E-12	-1.05995752036163E-12	-5.29978760180814E-13	2.18226548309747E-13
0.01332	4.05277875432387E-13	-1.77698760766508E-12	-8.72906193238988E-13	-9.04081414426094E-13	6.23504423742134E-14	-4.98803538993707E-13	-3.14869733989778E-12	-3.11752211871067E-13	-1.55876105935534E-12	-3.11752211871067E-13	-1.09113274154873E-12	-1.12230796273584E-12	-1.05995752036163E-12	-1.43406017460691E-12	-6.23504423742134E-13	-9.35256635613201E-14
0.01334	1.24700884748427E-13	-2.11991504072326E-12	-9.97607077987414E-13	-1.21583362629716E-12	-3.11752211871067E-14	-5.61153981367921E-13	-3.2733982246462E-12	-3.11752211871067E-13	-1.58993628054244E-12	-2.8057699068396E-13	-9.97607077987414E-13	-1.30935928985848E-12	-8.41730972051881E-13	-1.77698760766508E-12	-6.23504423742134E-13	-4.36453096619494E-13
0.01336	-1.8705132712264E-13	-2.27579114665879E-12	-1.21583362629716E-12	-1.34053451104559E-12	-1.24700884748427E-13	-5.92329202555027E-13	-3.14869733989778E-12	-2.18226548309747E-13	-1.43406017460691E-12	-3.11752211871067E-13	-8.10555750864774E-13	-1.4028849534198E-12	-4.98803538993707E-13	-1.90168849241351E-12	-4.98803538993707E-13	-7.48205308490561E-13
0.01338	-4.36453096619494E-13	-2.08873981953615E-12	-1.12230796273584E-12	-1.24700884748427E-12	-6.23504423742134E-14	-7.17030087303454E-13	-2.86812034921382E-12	-9.35256635613201E-14	-1.24700884748427E-12	-4.98803538993707E-13	-6.85854866116347E-13	-1.4028849534198E-12	-2.49401769496854E-13	-1.68346194410376E-12	-4.05277875432387E-13	-9.97607077987414E-13
0.0134	-6.23504423742134E-13	-1.96403893478772E-12	-8.72906193238988E-13	-1.12230796273584E-12	-1.24700884748427E-13	-8.10555750864774E-13	-2.74341946446539E-12	-3.11752211871067E-14	-1.15348318392295E-12	-7.79380529677668E-13	-7.17030087303454E-13	-1.43406017460691E-12	-1.24700884748427E-13	-1.27818406867137E-12	-4.05277875432387E-13	-1.34053451104559E-12
0.01342	-7.48205308490561E-13	-1.65228672291666E-12	-6.54679644929241E-13	-1.12230796273584E-12	-3.11752211871067E-13	-9.04081414426094E-13	-2.52519291615564E-12	0	-8.41730972051881E-13	-9.66431856800308E-13	-7.79380529677668E-13	-1.34053451104559E-12	-2.18226548309747E-13	-9.35256635613201E-13	-3.42927433058174E-13	-1.43406017460691E-12
0.01344	-9.66431856800308E-13	-1.34053451104559E-12	-3.7410265424528E-13	-1.27818406867137E-12	-4.98803538993707E-13	-9.35256635613201E-13	-2.24461592547168E-12	-6.23504423742134E-14	-4.67628317806601E-13	-9.97607077987414E-13	-1.09113274154873E-12	-1.30935928985848E-12	-2.8057699068396E-13	-5.29978760180814E-13	-4.67628317806601E-13	-1.52758583816823E-12
0.01346	-1.4028849534198E-12	-1.15348318392295E-12	-1.55876105935534E-13	-1.43406017460691E-12	-7.17030087303454E-13	-9.04081414426094E-13	-2.08873981953615E-12	-9.35256635613201E-14	-1.24700884748427E-13	-9.35256635613201E-13	-1.34053451104559E-12	-1.34053451104559E-12	-4.98803538993707E-13	-1.55876105935534E-13	-6.85854866116347E-13	-1.37170973223269E-12
0.01348	-2.05756459834904E-12	-1.30935928985848E-12	6.23504423742134E-14	-1.37170973223269E-12	-6.85854866116347E-13	-8.41730972051881E-13	-1.96403893478772E-12	-2.18226548309747E-13	1.24700884748427E-13	-8.10555750864774E-13	-1.62111150172955E-12	-1.27818406867137E-12	-9.97607077987414E-13	1.8705132712264E-13	-1.05995752036163E-12	-1.05995752036163E-12
0.0135	-2.8057699068396E-12	-1.52758583816823E-12	2.49401769496854E-13	-1.4028849534198E-12	-5.61153981367921E-13	-8.10555750864774E-13	-1.80816282885219E-12	-2.8057699068396E-13	1.8705132712264E-13	-8.41730972051881E-13	-1.65228672291666E-12	-1.30935928985848E-12	-1.49641061698112E-12	4.36453096619494E-13	-1.30935928985848E-12	-7.48205308490561E-13
0.01352	-3.17987256108488E-12	-1.71463716529087E-12	3.7410265424528E-13	-1.37170973223269E-12	-4.98803538993707E-13	-8.10555750864774E-13	-1.27818406867137E-12	-2.49401769496854E-13	2.49401769496854E-13	-8.72906193238988E-13	-1.37170973223269E-12	-1.21583362629716E-12	-1.99521415597483E-12	6.23504423742134E-13	-1.34053451104559E-12	-4.67628317806601E-13
0.01354	-3.46044955176884E-12	-1.8705132712264E-12	3.42927433058174E-13	-1.27818406867137E-12	-4.36453096619494E-13	-8.41730972051881E-13	-7.17030087303454E-13	-6.23504423742134E-14	1.8705132712264E-13	-9.35256635613201E-13	-1.18465840511005E-12	-1.21583362629716E-12	-2.15109026191036E-12	6.54679644929241E-13	-1.02878229917452E-12	-2.49401769496854E-13
0.01356	-3.2733982246462E-12	-1.80816282885219E-12	3.7410265424528E-13	-1.05995752036163E-12	-6.54679644929241E-13	-8.41730972051881E-13	-1.8705132712264E-13	6.23504423742134E-14	-6.23504423742134E-14	-8.10555750864774E-13	-1.02878229917452E-12	-1.21583362629716E-12	-2.15109026191036E-12	4.98803538993707E-13	-7.48205308490561E-13	-3.11752211871067E-14
0.01358	-2.7745946856525E-12	-1.71463716529087E-12	2.8057699068396E-13	-6.54679644929241E-13	-9.04081414426094E-13	-8.72906193238988E-13	1.24700884748427E-13	9.35256635613201E-14	-5.61153981367921E-13	-6.85854866116347E-13	-9.97607077987414E-13	-1.05995752036163E-12	-1.77698760766508E-12	1.8705132712264E-13	-4.98803538993707E-13	3.11752211871067E-14
0.0136	-2.11991504072326E-12	-1.4028849534198E-12	6.23504423742134E-14	-4.98803538993707E-13	-1.21583362629716E-12	-8.10555750864774E-13	3.11752211871067E-13	1.24700884748427E-13	-9.35256635613201E-13	-5.29978760180814E-13	-9.97607077987414E-13	-8.41730972051881E-13	-1.49641061698112E-12	-9.35256635613201E-14	-3.42927433058174E-13	-1.24700884748427E-13
0.01362	-1.34053451104559E-12	-1.18465840511005E-12	-6.23504423742134E-14	-4.98803538993707E-13	-1.46523539579401E-12	-7.48205308490561E-13	4.05277875432387E-13	3.11752211871067E-13	-9.97607077987414E-13	-5.29978760180814E-13	-9.66431856800308E-13	-5.92329202555027E-13	-1.24700884748427E-12	-1.55876105935534E-13	-4.05277875432387E-13	-2.18226548309747E-13
0.01364	-7.48205308490561E-13	-9.66431856800308E-13	-1.24700884748427E-13	-6.23504423742134E-13	-1.74581238647798E-12	-8.72906193238988E-13	2.8057699068396E-13	3.11752211871067E-13	-8.10555750864774E-13	-2.8057699068396E-13	-9.35256635613201E-13	-4.98803538993707E-13	-1.09113274154873E-12	-3.11752211871067E-13	-6.23504423742134E-13	-4.67628317806601E-13
0.01366	-3.11752211871067E-13	-9.04081414426094E-13	-2.18226548309747E-13	-7.48205308490561E-13	-1.93286371360062E-12	-8.41730972051881E-13	1.8705132712264E-13	4.05277875432387E-13	-4.05277875432387E-13	-9.35256635613201E-14	-8.72906193238988E-13	-5.61153981367921E-13	-1.18465840511005E-12	-2.49401769496854E-13	-6.85854866116347E-13	-7.17030087303454E-13
0.01368	-2.49401769496854E-13	-9.66431856800308E-13	-3.42927433058174E-13	-9.35256635613201E-13	-1.77698760766508E-12	-7.48205308490561E-13	-3.11752211871067E-14	4.05277875432387E-13	-6.23504423742134E-14	9.35256635613201E-14	-7.17030087303454E-13	-6.85854866116347E-13	-1.24700884748427E-12	-2.8057699068396E-13	-9.35256635613201E-13	-9.04081414426094E-13
0.0137	-2.49401769496854E-13	-1.05995752036163E-12	-5.92329202555027E-13	-9.97607077987414E-13	-1.52758583816823E-12	-5.61153981367921E-13	-2.49401769496854E-13	3.42927433058174E-13	1.8705132712264E-13	3.11752211871067E-14	-6.23504423742134E-13	-9.97607077987414E-13	-1.30935928985848E-12	-3.11752211871067E-13	-9.04081414426094E-13	-9.04081414426094E-13
0.01372	-1.55876105935534E-13	-1.05995752036163E-12	-8.72906193238988E-13	-1.09113274154873E-12	-1.09113274154873E-12	-3.7410265424528E-13	-5.61153981367921E-13	1.8705132712264E-13	2.18226548309747E-13	-9.35256635613201E-14	-6.54679644929241E-13	-1.21583362629716E-12	-1.30935928985848E-12	-4.36453096619494E-13	-7.48205308490561E-13	-1.05995752036163E-12
0.01374	0	-8.72906193238988E-13	-9.04081414426094E-13	-9.66431856800308E-13	-8.72906193238988E-13	-2.18226548309747E-13	-7.79380529677668E-13	-3.11752211871067E-14	6.23504423742134E-14	-2.18226548309747E-13	-6.54679644929241E-13	-1.34053451104559E-12	-1.18465840511005E-12	-7.79380529677668E-13	-4.98803538993707E-13	-1.18465840511005E-12
0.01376	1.24700884748427E-13	-7.17030087303454E-13	-9.04081414426094E-13	-7.48205308490561E-13	-6.85854866116347E-13	-9.35256635613201E-14	-9.97607077987414E-13	-2.49401769496854E-13	-2.18226548309747E-13	-3.11752211871067E-13	-4.98803538993707E-13	-1.21583362629716E-12	-1.15348318392295E-12	-1.12230796273584E-12	-1.55876105935534E-13	-1.24700884748427E-12
0.01378	2.49401769496854E-13	-8.72906193238988E-13	-8.41730972051881E-13	-4.05277875432387E-13	-7.48205308490561E-13	1.24700884748427E-13	-1.09113274154873E-12	-5.92329202555027E-13	-6.54679644929241E-13	-4.67628317806601E-13	-2.8057699068396E-13	-9.97607077987414E-13	-9.35256635613201E-13	-1.18465840511005E-12	1.8705132712264E-13	-1.24700884748427E-12
0.0138	2.8057699068396E-13	-9.35256635613201E-13	-8.72906193238988E-13	-9.35256635613201E-14	-1.05995752036163E-12	9.35256635613201E-14	-9.97607077987414E-13	-7.79380529677668E-13	-9.35256635613201E-13	-4.98803538993707E-13	-3.42927433058174E-13	-8.41730972051881E-13	-9.04081414426094E-13	-9.04081414426094E-13	2.8057699068396E-13	-1.34053451104559E-12
0.01382	6.23504423742134E-14	-9.97607077987414E-13	-9.35256635613201E-13	6.23504423742134E-14	-1.55876105935534E-12	0	-8.72906193238988E-13	-8.41730972051881E-13	-1.02878229917452E-12	-4.36453096619494E-13	-4.67628317806601E-13	-7.17030087303454E-13	-8.10555750864774E-13	-4.98803538993707E-13	3.42927433058174E-13	-1.49641061698112E-12
0.01384	-1.24700884748427E-13	-9.66431856800308E-13	-8.72906193238988E-13	-6.23504423742134E-14	-1.93286371360062E-12	-2.18226548309747E-13	-6.23504423742134E-13	-7.79380529677668E-13	-9.04081414426094E-13	-2.49401769496854E-13	-6.85854866116347E-13	-9.04081414426094E-13	-8.10555750864774E-13	-2.49401769496854E-13	3.11752211871067E-14	-1.52758583816823E-12
0.01386	-4.36453096619494E-13	-9.97607077987414E-13	-8.41730972051881E-13	-4.05277875432387E-13	-1.99521415597483E-12	-4.98803538993707E-13	-4.36453096619494E-13	-9.35256635613201E-13	-6.23504423742134E-13	-3.11752211871067E-14	-7.79380529677668E-13	-8.72906193238988E-13	-8.41730972051881E-13	-1.24700884748427E-13	-2.18226548309747E-13	-1.65228672291666E-12
0.01388	-5.61153981367921E-13	-1.02878229917452E-12	-8.72906193238988E-13	-8.41730972051881E-13	-1.74581238647798E-12	-7.17030087303454E-13	-4.36453096619494E-13	-1.05995752036163E-12	-2.8057699068396E-13	2.8057699068396E-13	-7.79380529677668E-13	-1.02878229917452E-12	-7.79380529677668E-13	-1.8705132712264E-13	-4.05277875432387E-13	-1.71463716529087E-12
0.0139	-7.48205308490561E-13	-1.15348318392295E-12	-8.10555750864774E-13	-1.18465840511005E-12	-1.34053451104559E-12	-9.04081414426094E-13	-4.98803538993707E-13	-1.09113274154873E-12	-6.23504423742134E-14	4.05277875432387E-13	-8.41730972051881E-13	-9.97607077987414E-13	-8.10555750864774E-13	-3.42927433058174E-13	-4.67628317806601E-13	-1.62111150172955E-12
0.01392	-7.79380529677668E-13	-1.34053451104559E-12	-6.54679644929241E-13	-1.34053451104559E-12	-9.04081414426094E-13	-1.09113274154873E-12	-5.92329202555027E-13	-1.24700884748427E-12	0	2.8057699068396E-13	-1.05995752036163E-12	-1.18465840511005E-12	-8.72906193238988E-13	-7.48205308490561E-13	-4.98803538993707E-13	-1.4028849534198E-12
0.01394	-7.48205308490561E-13	-1.46523539579401E-12	-4.98803538993707E-13	-1.12230796273584E-12	-5.92329202555027E-13	-1.34053451104559E-12	-4.36453096619494E-13	-1.58993628054244E-12	-2.8057699068396E-13	-1.55876105935534E-13	-1.15348318392295E-12	-1.21583362629716E-12	-7.79380529677668E-13	-9.66431856800308E-13	-6.23504423742134E-13	-1.15348318392295E-12
0.01396	-5.29978760180814E-13	-1.4028849534198E-12	-4.98803538993707E-13	-7.48205308490561E-13	-5.29978760180814E-13	-1.65228672291666E-12	-3.42927433058174E-13	-1.80816282885219E-12	-6.54679644929241E-13	-7.79380529677668E-13	-1.15348318392295E-12	-1.15348318392295E-12	-8.10555750864774E-13	-1.15348318392295E-12	-7.48205308490561E-13	-9.66431856800308E-13
0.01398	-3.11752211871067E-13	-1.34053451104559E-12	-4.98803538993707E-13	-3.42927433058174E-13	-5.92329202555027E-13	-1.80816282885219E-12	-3.42927433058174E-13	-1.90168849241351E-12	-1.09113274154873E-12	-1.37170973223269E-12	-1.12230796273584E-12	-1.05995752036163E-12	-8.41730972051881E-13	-1.34053451104559E-12	-6.54679644929241E-13	-7.79380529677668E-13
0.014	-2.49401769496854E-13	-1.12230796273584E-12	-5.92329202555027E-13	1.8705132712264E-13	-9.66431856800308E-13	-1.71463716529087E-12	-4.36453096619494E-13	-1.99521415597483E-12	-1.27818406867137E-12	-1.90168849241351E-12	-1.12230796273584E-12	-9.97607077987414E-13	-8.10555750864774E-13	-1.62111150172955E-12	-6.23504423742134E-13	-7.48205308490561E-13
0.01402	-3.11752211871067E-13	-1.09113274154873E-12	-6.85854866116347E-13	4.05277875432387E-13	-1.24700884748427E-12	-1.43406017460691E-12	-7.48205308490561E-13	-1.90168849241351E-12	-1.24700884748427E-12	-2.18226548309747E-12	-9.35256635613201E-13	-1.02878229917452E-12	-8.10555750864774E-13	-1.80816282885219E-12	-4.98803538993707E-13	-8.10555750864774E-13
0.01404	-3.11752211871067E-13	-1.21583362629716E-12	-1.05995752036163E-12	2.49401769496854E-13	-1.52758583816823E-12	-9.66431856800308E-13	-9.35256635613201E-13	-1.74581238647798E-12	-8.10555750864774E-13	-2.21344070428458E-12	-6.85854866116347E-13	-9.97607077987414E-13	-7.48205308490561E-13	-1.90168849241351E-12	-5.29978760180814E-13	-1.05995752036163E-12
0.01406	-4.67628317806601E-13	-1.43406017460691E-12	-1.43406017460691E-12	-2.8057699068396E-13	-1.55876105935534E-12	-5.29978760180814E-13	-1.09113274154873E-12	-1.24700884748427E-12	-4.05277875432387E-13	-1.90168849241351E-12	-4.67628317806601E-13	-8.72906193238988E-13	-7.17030087303454E-13	-1.93286371360062E-12	-4.98803538993707E-13	-1.37170973223269E-12
0.01408	-3.7410265424528E-13	-1.68346194410376E-12	-1.8705132712264E-12	-1.09113274154873E-12	-1.43406017460691E-12	-5.61153981367921E-13	-1.18465840511005E-12	-7.79380529677668E-13	-2.8057699068396E-13	-1.46523539579401E-12	-2.49401769496854E-13	-1.30935928985848E-12	-6.85854866116347E-13	-1.71463716529087E-12	-4.05277875432387E-13	-1.65228672291666E-12
0.0141	-2.49401769496854E-13	-1.90168849241351E-12	-2.27579114665879E-12	-1.8705132712264E-12	-1.30935928985848E-12	-9.35256635613201E-13	-1.05995752036163E-12	-3.11752211871067E-13	-4.05277875432387E-13	-8.41730972051881E-13	6.23504423742134E-14	-1.99521415597483E-12	-4.98803538993707E-13	-1.4028849534198E-12	-2.8057699068396E-13	-1.68346194410376E-12
0.01412	-2.49401769496854E-13	-1.90168849241351E-12	-2.40049203140722E-12	-2.18226548309747E-12	-1.34053451104559E-12	-1.46523539579401E-12	-9.66431856800308E-13	-9.35256635613201E-14	-6.54679644929241E-13	-2.8057699068396E-13	1.8705132712264E-13	-2.36931681022011E-12	-4.36453096619494E-13	-1.09113274154873E-12	-4.98803538993707E-13	-1.55876105935534E-12
0.01414	-3.11752211871067E-13	-1.8705132712264E-12	-2.3069663678459E-12	-2.27579114665879E-12	-1.37170973223269E-12	-1.8705132712264E-12	-7.79380529677668E-13	-1.24700884748427E-13	-8.41730972051881E-13	9.35256635613201E-14	2.18226548309747E-13	-2.46284247378143E-12	-2.8057699068396E-13	-7.17030087303454E-13	-8.41730972051881E-13	-1.15348318392295E-12
0.01416	-4.36453096619494E-13	-1.74581238647798E-12	-1.96403893478772E-12	-1.99521415597483E-12	-1.30935928985848E-12	-2.08873981953615E-12	-6.23504423742134E-13	-2.18226548309747E-13	-8.10555750864774E-13	2.8057699068396E-13	3.11752211871067E-14	-2.338141589033E-12	-2.18226548309747E-13	-5.61153981367921E-13	-1.09113274154873E-12	-8.10555750864774E-13
0.01418	-4.05277875432387E-13	-1.65228672291666E-12	-1.43406017460691E-12	-1.49641061698112E-12	-1.24700884748427E-12	-1.93286371360062E-12	-4.67628317806601E-13	-5.92329202555027E-13	-8.41730972051881E-13	2.8057699068396E-13	-1.24700884748427E-13	-2.18226548309747E-12	-2.18226548309747E-13	-6.54679644929241E-13	-1.18465840511005E-12	-3.7410265424528E-13
0.0142	-4.67628317806601E-13	-1.4028849534198E-12	-8.41730972051881E-13	-1.02878229917452E-12	-1.24700884748427E-12	-1.62111150172955E-12	-3.11752211871067E-13	-7.79380529677668E-13	-9.35256635613201E-13	1.55876105935534E-13	-1.24700884748427E-13	-1.8393380500393E-12	-2.8057699068396E-13	-6.54679644929241E-13	-1.15348318392295E-12	-1.55876105935534E-13
0.01422	-6.54679644929241E-13	-1.30935928985848E-12	-4.36453096619494E-13	-6.23504423742134E-13	-1.34053451104559E-12	-1.34053451104559E-12	-2.49401769496854E-13	-8.10555750864774E-13	-1.21583362629716E-12	0	-1.24700884748427E-13	-1.30935928985848E-12	-4.36453096619494E-13	-6.54679644929241E-13	-1.05995752036163E-12	-6.23504423742134E-14
0.01424	-7.17030087303454E-13	-1.21583362629716E-12	-3.11752211871067E-14	-4.67628317806601E-13	-1.4028849534198E-12	-9.97607077987414E-13	-3.42927433058174E-13	-9.35256635613201E-13	-1.34053451104559E-12	-9.35256635613201E-14	1.24700884748427E-13	-8.41730972051881E-13	-6.85854866116347E-13	-8.41730972051881E-13	-1.09113274154873E-12	-3.11752211871067E-14
0.01426	-8.41730972051881E-13	-1.15348318392295E-12	1.55876105935534E-13	-4.98803538993707E-13	-1.37170973223269E-12	-8.41730972051881E-13	-4.05277875432387E-13	-9.97607077987414E-13	-1.55876105935534E-12	-3.11752211871067E-14	1.55876105935534E-13	-3.7410265424528E-13	-7.17030087303454E-13	-9.97607077987414E-13	-9.04081414426094E-13	-1.55876105935534E-13
0.01428	-8.72906193238988E-13	-1.09113274154873E-12	3.11752211871067E-14	-4.05277875432387E-13	-1.37170973223269E-12	-6.23504423742134E-13	-7.17030087303454E-13	-8.72906193238988E-13	-1.68346194410376E-12	-6.23504423742134E-14	-3.11752211871067E-14	-6.23504423742134E-14	-7.79380529677668E-13	-1.37170973223269E-12	-8.10555750864774E-13	-4.36453096619494E-13
0.0143	-9.97607077987414E-13	-9.35256635613201E-13	-1.24700884748427E-13	-5.61153981367921E-13	-1.37170973223269E-12	-5.61153981367921E-13	-8.72906193238988E-13	-6.85854866116347E-13	-1.68346194410376E-12	-3.11752211871067E-14	-3.11752211871067E-13	1.8705132712264E-13	-9.66431856800308E-13	-1.68346194410376E-12	-7.17030087303454E-13	-8.72906193238988E-13
0.01432	-1.18465840511005E-12	-8.41730972051881E-13	-3.42927433058174E-13	-4.36453096619494E-13	-1.4028849534198E-12	-9.04081414426094E-13	-1.02878229917452E-12	-5.29978760180814E-13	-1.71463716529087E-12	-1.55876105935534E-13	-7.48205308490561E-13	2.18226548309747E-13	-9.97607077987414E-13	-1.77698760766508E-12	-5.61153981367921E-13	-9.97607077987414E-13
0.01434	-1.43406017460691E-12	-7.17030087303454E-13	-4.67628317806601E-13	-4.36453096619494E-13	-1.24700884748427E-12	-1.21583362629716E-12	-8.72906193238988E-13	-4.36453096619494E-13	-1.74581238647798E-12	-4.67628317806601E-13	-9.04081414426094E-13	1.24700884748427E-13	-1.02878229917452E-12	-1.62111150172955E-12	-5.29978760180814E-13	-1.12230796273584E-12
0.01436	-1.65228672291666E-12	-5.61153981367921E-13	-5.92329202555027E-13	-4.05277875432387E-13	-1.09113274154873E-12	-1.52758583816823E-12	-7.79380529677668E-13	-4.05277875432387E-13	-1.65228672291666E-12	-8.10555750864774E-13	-9.97607077987414E-13	-6.23504423742134E-14	-9.04081414426094E-13	-1.43406017460691E-12	-6.54679644929241E-13	-1.21583362629716E-12
0.01438	-1.77698760766508E-12	-5.92329202555027E-13	-6.23504423742134E-13	-3.11752211871067E-13	-7.79380529677668E-13	-1.71463716529087E-12	-8.41730972051881E-13	-6.54679644929241E-13	-1.4028849534198E-12	-1.18465840511005E-12	-1.09113274154873E-12	-2.49401769496854E-13	-8.10555750864774E-13	-1.18465840511005E-12	-7.17030087303454E-13	-1.27818406867137E-12
0.0144	-1.62111150172955E-12	-7.17030087303454E-13	-7.17030087303454E-13	-2.18226548309747E-13	-5.61153981367921E-13	-1.80816282885219E-12	-9.66431856800308E-13	-1.02878229917452E-12	-1.15348318392295E-12	-1.46523539579401E-12	-1.09113274154873E-12	-3.11752211871067E-13	-7.48205308490561E-13	-9.97607077987414E-13	-7.79380529677668E-13	-1.27818406867137E-12
0.01442	-1.24700884748427E-12	-9.35256635613201E-13	-8.41730972051881E-13	-6.23504423742134E-14	-4.98803538993707E-13	-1.68346194410376E-12	-1.27818406867137E-12	-1.18465840511005E-12	-9.97607077987414E-13	-1.58993628054244E-12	-8.41730972051881E-13	-9.35256635613201E-14	-6.54679644929241E-13	-1.24700884748427E-12	-7.79380529677668E-13	-1.18465840511005E-12
0.01444	-9.66431856800308E-13	-1.05995752036163E-12	-8.10555750864774E-13	1.24700884748427E-13	-6.54679644929241E-13	-1.80816282885219E-12	-1.4028849534198E-12	-1.24700884748427E-12	-8.10555750864774E-13	-1.43406017460691E-12	-6.23504423742134E-13	3.11752211871067E-14	-5.92329202555027E-13	-1.58993628054244E-12	-9.35256635613201E-13	-1.12230796273584E-12
0.01446	-6.54679644929241E-13	-1.27818406867137E-12	-8.41730972051881E-13	1.24700884748427E-13	-9.66431856800308E-13	-1.62111150172955E-12	-1.65228672291666E-12	-1.05995752036163E-12	-8.41730972051881E-13	-1.21583362629716E-12	-3.7410265424528E-13	4.05277875432387E-13	-5.92329202555027E-13	-2.08873981953615E-12	-1.12230796273584E-12	-1.02878229917452E-12
0.01448	-6.23504423742134E-13	-1.46523539579401E-12	-7.17030087303454E-13	2.8057699068396E-13	-1.4028849534198E-12	-1.27818406867137E-12	-2.15109026191036E-12	-7.17030087303454E-13	-7.48205308490561E-13	-7.79380529677668E-13	-2.18226548309747E-13	6.85854866116347E-13	-3.7410265424528E-13	-2.27579114665879E-12	-1.24700884748427E-12	-1.09113274154873E-12
0.0145	-4.98803538993707E-13	-1.55876105935534E-12	-6.54679644929241E-13	1.24700884748427E-13	-1.8705132712264E-12	-9.04081414426094E-13	-2.74341946446539E-12	-4.05277875432387E-13	-5.92329202555027E-13	-5.92329202555027E-13	-2.49401769496854E-13	8.41730972051881E-13	-1.24700884748427E-13	-2.05756459834904E-12	-1.34053451104559E-12	-9.97607077987414E-13
0.01452	-2.49401769496854E-13	-1.62111150172955E-12	-5.92329202555027E-13	-4.05277875432387E-13	-2.02638937716194E-12	-5.61153981367921E-13	-3.08634689752356E-12	-3.11752211871067E-13	-4.36453096619494E-13	-5.29978760180814E-13	-4.67628317806601E-13	8.72906193238988E-13	3.11752211871067E-14	-1.8705132712264E-12	-1.46523539579401E-12	-9.97607077987414E-13
0.01454	0	-1.52758583816823E-12	-4.98803538993707E-13	-8.10555750864774E-13	-2.02638937716194E-12	-3.42927433058174E-13	-3.14869733989778E-12	-3.7410265424528E-13	-1.24700884748427E-13	-6.54679644929241E-13	-7.48205308490561E-13	7.17030087303454E-13	3.11752211871067E-14	-1.90168849241351E-12	-1.62111150172955E-12	-1.05995752036163E-12
0.01456	1.24700884748427E-13	-1.21583362629716E-12	-3.11752211871067E-13	-9.97607077987414E-13	-1.74581238647798E-12	-2.8057699068396E-13	-3.05517167633646E-12	-7.17030087303454E-13	1.8705132712264E-13	-8.10555750864774E-13	-1.05995752036163E-12	4.36453096619494E-13	-2.8057699068396E-13	-1.96403893478772E-12	-1.90168849241351E-12	-9.97607077987414E-13
0.01458	2.49401769496854E-13	-9.35256635613201E-13	-3.42927433058174E-13	-1.09113274154873E-12	-1.46523539579401E-12	-3.7410265424528E-13	-2.89929557040092E-12	-9.04081414426094E-13	4.67628317806601E-13	-8.72906193238988E-13	-9.97607077987414E-13	1.55876105935534E-13	-7.79380529677668E-13	-2.05756459834904E-12	-1.90168849241351E-12	-8.72906193238988E-13
0.0146	2.8057699068396E-13	-6.23504423742134E-13	-4.98803538993707E-13	-1.09113274154873E-12	-1.12230796273584E-12	-4.05277875432387E-13	-2.40049203140722E-12	-1.24700884748427E-12	6.54679644929241E-13	-9.35256635613201E-13	-9.35256635613201E-13	-1.24700884748427E-13	-1.12230796273584E-12	-2.08873981953615E-12	-1.93286371360062E-12	-8.72906193238988E-13
0.01462	1.55876105935534E-13	-3.7410265424528E-13	-6.85854866116347E-13	-1.05995752036163E-12	-8.72906193238988E-13	-5.61153981367921E-13	-1.62111150172955E-12	-1.34053451104559E-12	9.04081414426094E-13	-9.66431856800308E-13	-9.04081414426094E-13	-2.18226548309747E-13	-1.30935928985848E-12	-1.96403893478772E-12	-1.93286371360062E-12	-1.09113274154873E-12
0.01464	6.23504423742134E-14	-2.8057699068396E-13	-9.66431856800308E-13	-1.09113274154873E-12	-4.98803538993707E-13	-6.54679644929241E-13	-6.54679644929241E-13	-1.24700884748427E-12	9.66431856800308E-13	-1.12230796273584E-12	-7.79380529677668E-13	-2.8057699068396E-13	-1.21583362629716E-12	-1.90168849241351E-12	-1.74581238647798E-12	-1.24700884748427E-12
0.01466	-1.8705132712264E-13	-3.11752211871067E-13	-1.21583362629716E-12	-1.21583362629716E-12	-3.42927433058174E-13	-6.54679644929241E-13	2.49401769496854E-13	-9.66431856800308E-13	9.04081414426094E-13	-1.21583362629716E-12	-7.17030087303454E-13	-2.18226548309747E-13	-1.12230796273584E-12	-1.55876105935534E-12	-1.52758583816823E-12	-1.37170973223269E-12
0.01468	-3.11752211871067E-13	-5.61153981367921E-13	-1.30935928985848E-12	-1.30935928985848E-12	-1.8705132712264E-13	-6.23504423742134E-13	6.23504423742134E-13	-7.79380529677668E-13	8.41730972051881E-13	-1.24700884748427E-12	-5.61153981367921E-13	-3.11752211871067E-13	-1.05995752036163E-12	-1.18465840511005E-12	-1.34053451104559E-12	-1.58993628054244E-12
0.0147	-4.05277875432387E-13	-7.79380529677668E-13	-1.49641061698112E-12	-1.21583362629716E-12	-2.18226548309747E-13	-4.36453096619494E-13	6.54679644929241E-13	-5.61153981367921E-13	8.72906193238988E-13	-1.15348318392295E-12	-5.61153981367921E-13	-4.05277875432387E-13	-1.05995752036163E-12	-7.48205308490561E-13	-1.15348318392295E-12	-1.74581238647798E-12
0.01472	-4.36453096619494E-13	-1.05995752036163E-12	-1.58993628054244E-12	-1.15348318392295E-12	-4.67628317806601E-13	-4.67628317806601E-13	3.42927433058174E-13	-4.05277875432387E-13	8.72906193238988E-13	-1.02878229917452E-12	-6.23504423742134E-13	-4.98803538993707E-13	-8.72906193238988E-13	-3.42927433058174E-13	-1.30935928985848E-12	-1.93286371360062E-12
0.01474	-3.7410265424528E-13	-1.30935928985848E-12	-1.52758583816823E-12	-1.09113274154873E-12	-8.72906193238988E-13	-6.23504423742134E-13	1.24700884748427E-13	-4.36453096619494E-13	7.48205308490561E-13	-9.35256635613201E-13	-4.67628317806601E-13	-6.54679644929241E-13	-6.85854866116347E-13	-1.8705132712264E-13	-1.4028849534198E-12	-2.05756459834904E-12
0.01476	-4.05277875432387E-13	-1.49641061698112E-12	-1.46523539579401E-12	-1.12230796273584E-12	-1.09113274154873E-12	-8.72906193238988E-13	-6.23504423742134E-14	-7.17030087303454E-13	5.92329202555027E-13	-8.41730972051881E-13	-1.24700884748427E-13	-4.67628317806601E-13	-4.98803538993707E-13	1.55876105935534E-13	-1.43406017460691E-12	-1.96403893478772E-12
0.01478	-6.23504423742134E-13	-1.49641061698112E-12	-1.49641061698112E-12	-1.27818406867137E-12	-1.15348318392295E-12	-1.09113274154873E-12	-2.8057699068396E-13	-1.05995752036163E-12	4.05277875432387E-13	-8.41730972051881E-13	2.49401769496854E-13	-2.8057699068396E-13	-3.42927433058174E-13	3.42927433058174E-13	-1.46523539579401E-12	-1.68346194410376E-12
0.0148	-9.66431856800308E-13	-1.55876105935534E-12	-1.37170973223269E-12	-1.52758583816823E-12	-1.18465840511005E-12	-1.24700884748427E-12	-4.36453096619494E-13	-1.46523539579401E-12	1.24700884748427E-13	-8.10555750864774E-13	4.36453096619494E-13	-1.24700884748427E-13	-3.42927433058174E-13	5.29978760180814E-13	-1.46523539579401E-12	-1.30935928985848E-12
0.01482	-1.34053451104559E-12	-1.46523539579401E-12	-1.12230796273584E-12	-1.62111150172955E-12	-1.09113274154873E-12	-1.27818406867137E-12	-4.98803538993707E-13	-1.62111150172955E-12	-3.11752211871067E-14	-7.48205308490561E-13	4.67628317806601E-13	-2.18226548309747E-13	-3.42927433058174E-13	5.29978760180814E-13	-1.27818406867137E-12	-1.05995752036163E-12
0.01484	-1.68346194410376E-12	-1.4028849534198E-12	-9.35256635613201E-13	-1.55876105935534E-12	-9.97607077987414E-13	-1.09113274154873E-12	-7.17030087303454E-13	-1.65228672291666E-12	-9.35256635613201E-14	-7.17030087303454E-13	4.36453096619494E-13	-4.98803538993707E-13	-4.36453096619494E-13	4.98803538993707E-13	-9.66431856800308E-13	-8.72906193238988E-13
0.01486	-1.8705132712264E-12	-1.30935928985848E-12	-4.67628317806601E-13	-1.37170973223269E-12	-9.66431856800308E-13	-7.48205308490561E-13	-9.04081414426094E-13	-1.46523539579401E-12	-1.8705132712264E-13	-4.67628317806601E-13	3.7410265424528E-13	-9.66431856800308E-13	-5.92329202555027E-13	2.8057699068396E-13	-6.54679644929241E-13	-6.54679644929241E-13
0.01488	-1.68346194410376E-12	-1.09113274154873E-12	0	-1.12230796273584E-12	-9.66431856800308E-13	-4.36453096619494E-13	-1.05995752036163E-12	-1.12230796273584E-12	-3.7410265424528E-13	-2.18226548309747E-13	3.11752211871067E-13	-1.27818406867137E-12	-7.79380529677668E-13	6.23504423742134E-14	-5.92329202555027E-13	-4.36453096619494E-13
0.0149	-1.43406017460691E-12	-8.41730972051881E-13	1.24700884748427E-13	-8.10555750864774E-13	-1.15348318392295E-12	-4.05277875432387E-13	-1.18465840511005E-12	-9.04081414426094E-13	-4.98803538993707E-13	0	1.24700884748427E-13	-1.43406017460691E-12	-7.48205308490561E-13	-2.49401769496854E-13	-6.54679644929241E-13	-3.11752211871067E-13
0.01492	-1.09113274154873E-12	-7.79380529677668E-13	2.18226548309747E-13	-6.23504423742134E-13	-1.4028849534198E-12	-5.61153981367921E-13	-1.15348318392295E-12	-6.23504423742134E-13	-6.85854866116347E-13	6.23504423742134E-14	1.24700884748427E-13	-1.30935928985848E-12	-7.48205308490561E-13	-5.92329202555027E-13	-8.10555750864774E-13	-1.8705132712264E-13
0.01494	-6.85854866116347E-13	-7.17030087303454E-13	2.8057699068396E-13	-5.61153981367921E-13	-1.71463716529087E-12	-7.48205308490561E-13	-1.09113274154873E-12	-6.23504423742134E-13	-8.72906193238988E-13	3.11752211871067E-14	0	-1.02878229917452E-12	-7.17030087303454E-13	-9.97607077987414E-13	-8.72906193238988E-13	-1.8705132712264E-13
0.01496	-3.7410265424528E-13	-6.54679644929241E-13	3.7410265424528E-13	-6.23504423742134E-13	-1.80816282885219E-12	-7.17030087303454E-13	-1.02878229917452E-12	-6.23504423742134E-13	-9.04081414426094E-13	-2.49401769496854E-13	6.23504423742134E-14	-9.66431856800308E-13	-9.35256635613201E-13	-1.21583362629716E-12	-1.09113274154873E-12	-3.42927433058174E-13
0.01498	-1.8705132712264E-13	-6.23504423742134E-13	4.36453096619494E-13	-8.41730972051881E-13	-1.74581238647798E-12	-4.05277875432387E-13	-1.05995752036163E-12	-5.92329202555027E-13	-5.61153981367921E-13	-6.23504423742134E-13	1.8705132712264E-13	-8.72906193238988E-13	-1.34053451104559E-12	-1.37170973223269E-12	-1.18465840511005E-12	-6.23504423742134E-13
0.015	-4.05277875432387E-13	-4.67628317806601E-13	4.36453096619494E-13	-9.35256635613201E-13	-1.62111150172955E-12	-6.23504423742134E-14	-1.18465840511005E-12	-4.98803538993707E-13	-1.24700884748427E-13	-9.04081414426094E-13	6.23504423742134E-14	-8.41730972051881E-13	-1.62111150172955E-12	-1.49641061698112E-12	-9.97607077987414E-13	-7.79380529677668E-13
0.01502	-7.79380529677668E-13	-4.67628317806601E-13	3.11752211871067E-13	-9.97607077987414E-13	-1.52758583816823E-12	3.11752211871067E-13	-1.27818406867137E-12	-4.36453096619494E-13	1.8705132712264E-13	-8.72906193238988E-13	-9.35256635613201E-14	-8.10555750864774E-13	-1.8393380500393E-12	-1.55876105935534E-12	-8.41730972051881E-13	-7.79380529677668E-13
0.01504	-9.66431856800308E-13	-3.11752211871067E-13	3.11752211871067E-13	-1.05995752036163E-12	-1.37170973223269E-12	4.05277875432387E-13	-1.05995752036163E-12	-4.05277875432387E-13	3.11752211871067E-13	-7.17030087303454E-13	-4.67628317806601E-13	-7.79380529677668E-13	-1.90168849241351E-12	-1.71463716529087E-12	-8.41730972051881E-13	-6.85854866116347E-13
0.01506	-9.04081414426094E-13	0	2.18226548309747E-13	-1.12230796273584E-12	-1.30935928985848E-12	4.36453096619494E-13	-8.10555750864774E-13	-4.98803538993707E-13	2.49401769496854E-13	-4.05277875432387E-13	-7.17030087303454E-13	-6.85854866116347E-13	-1.74581238647798E-12	-1.80816282885219E-12	-8.72906193238988E-13	-4.36453096619494E-13
0.01508	-4.67628317806601E-13	3.7410265424528E-13	2.49401769496854E-13	-1.4028849534198E-12	-1.43406017460691E-12	4.98803538993707E-13	-5.92329202555027E-13	-7.48205308490561E-13	9.35256635613201E-14	-1.24700884748427E-13	-9.66431856800308E-13	-4.05277875432387E-13	-1.18465840511005E-12	-1.74581238647798E-12	-9.35256635613201E-13	-6.23504423742134E-14
0.0151	9.35256635613201E-14	3.7410265424528E-13	1.24700884748427E-13	-1.58993628054244E-12	-1.55876105935534E-12	3.42927433058174E-13	-3.11752211871067E-13	-1.15348318392295E-12	-1.24700884748427E-13	6.23504423742134E-14	-1.15348318392295E-12	-3.11752211871067E-14	-4.05277875432387E-13	-1.62111150172955E-12	-9.66431856800308E-13	3.11752211871067E-14
0.01512	4.05277875432387E-13	9.35256635613201E-14	9.35256635613201E-14	-1.55876105935534E-12	-1.62111150172955E-12	1.24700884748427E-13	-2.8057699068396E-13	-1.58993628054244E-12	-2.49401769496854E-13	1.55876105935534E-13	-1.24700884748427E-12	3.42927433058174E-13	2.49401769496854E-13	-1.37170973223269E-12	-9.04081414426094E-13	-1.8705132712264E-13
0.01514	4.36453096619494E-13	-4.05277875432387E-13	0	-1.34053451104559E-12	-1.46523539579401E-12	-3.42927433058174E-13	-2.8057699068396E-13	-1.99521415597483E-12	-4.05277875432387E-13	-6.23504423742134E-14	-1.15348318392295E-12	6.23504423742134E-13	5.92329202555027E-13	-1.18465840511005E-12	-9.66431856800308E-13	-4.67628317806601E-13
0.01516	3.42927433058174E-13	-1.09113274154873E-12	0	-1.18465840511005E-12	-1.21583362629716E-12	-7.79380529677668E-13	-6.23504423742134E-14	-2.338141589033E-12	-4.05277875432387E-13	-2.49401769496854E-13	-8.72906193238988E-13	7.48205308490561E-13	4.98803538993707E-13	-1.12230796273584E-12	-1.12230796273584E-12	-7.17030087303454E-13
0.01518	3.11752211871067E-14	-1.46523539579401E-12	-1.55876105935534E-13	-1.15348318392295E-12	-8.72906193238988E-13	-1.18465840511005E-12	9.35256635613201E-14	-2.46284247378143E-12	-4.36453096619494E-13	-5.61153981367921E-13	-8.10555750864774E-13	6.54679644929241E-13	2.49401769496854E-13	-1.09113274154873E-12	-1.21583362629716E-12	-8.41730972051881E-13
0.0152	-3.11752211871067E-13	-1.62111150172955E-12	-2.49401769496854E-13	-1.30935928985848E-12	-5.29978760180814E-13	-1.49641061698112E-12	6.23504423742134E-14	-2.61871857971696E-12	-3.7410265424528E-13	-8.10555750864774E-13	-7.79380529677668E-13	4.98803538993707E-13	-1.8705132712264E-13	-8.41730972051881E-13	-1.30935928985848E-12	-7.48205308490561E-13
0.01522	-5.29978760180814E-13	-1.65228672291666E-12	-4.05277875432387E-13	-1.58993628054244E-12	-5.61153981367921E-13	-1.65228672291666E-12	9.35256635613201E-14	-2.36931681022011E-12	-3.11752211871067E-14	-1.02878229917452E-12	-6.23504423742134E-13	1.8705132712264E-13	-5.61153981367921E-13	-6.85854866116347E-13	-1.12230796273584E-12	-5.61153981367921E-13
0.01524	-8.41730972051881E-13	-1.49641061698112E-12	-4.98803538993707E-13	-1.93286371360062E-12	-7.48205308490561E-13	-1.58993628054244E-12	-2.18226548309747E-13	-2.11991504072326E-12	2.49401769496854E-13	-1.05995752036163E-12	-6.85854866116347E-13	-9.35256635613201E-14	-8.41730972051881E-13	-4.98803538993707E-13	-7.79380529677668E-13	-4.05277875432387E-13
0.01526	-1.02878229917452E-12	-1.30935928985848E-12	-7.48205308490561E-13	-2.27579114665879E-12	-1.02878229917452E-12	-1.49641061698112E-12	-5.29978760180814E-13	-1.90168849241351E-12	4.05277875432387E-13	-8.72906193238988E-13	-9.04081414426094E-13	-3.42927433058174E-13	-9.35256635613201E-13	-5.61153981367921E-13	-3.7410265424528E-13	-2.49401769496854E-13
0.01528	-1.12230796273584E-12	-8.72906193238988E-13	-8.10555750864774E-13	-2.338141589033E-12	-1.12230796273584E-12	-1.34053451104559E-12	-8.72906193238988E-13	-1.74581238647798E-12	2.49401769496854E-13	-7.17030087303454E-13	-9.97607077987414E-13	-7.17030087303454E-13	-1.02878229917452E-12	-9.04081414426094E-13	0	-3.11752211871067E-13
0.0153	-1.05995752036163E-12	-5.61153981367921E-13	-7.79380529677668E-13	-2.36931681022011E-12	-1.12230796273584E-12	-1.34053451104559E-12	-1.09113274154873E-12	-1.71463716529087E-12	-9.35256635613201E-14	-5.92329202555027E-13	-1.09113274154873E-12	-9.66431856800308E-13	-9.97607077987414E-13	-1.34053451104559E-12	2.18226548309747E-13	-4.36453096619494E-13
0.01532	-9.97607077987414E-13	-2.8057699068396E-13	-8.41730972051881E-13	-2.40049203140722E-12	-1.02878229917452E-12	-1.43406017460691E-12	-1.12230796273584E-12	-1.62111150172955E-12	-3.11752211871067E-13	-6.54679644929241E-13	-8.72906193238988E-13	-1.18465840511005E-12	-1.02878229917452E-12	-1.58993628054244E-12	3.42927433058174E-13	-6.54679644929241E-13
0.01534	-8.10555750864774E-13	-3.11752211871067E-13	-1.02878229917452E-12	-2.52519291615564E-12	-8.72906193238988E-13	-1.68346194410376E-12	-1.05995752036163E-12	-1.49641061698112E-12	-4.67628317806601E-13	-9.35256635613201E-13	-5.92329202555027E-13	-1.24700884748427E-12	-9.97607077987414E-13	-1.8393380500393E-12	4.05277875432387E-13	-8.10555750864774E-13
0.01536	-7.17030087303454E-13	-5.92329202555027E-13	-1.34053451104559E-12	-2.49401769496854E-12	-8.41730972051881E-13	-1.93286371360062E-12	-1.15348318392295E-12	-1.43406017460691E-12	-6.23504423742134E-13	-1.18465840511005E-12	-4.05277875432387E-13	-1.18465840511005E-12	-9.97607077987414E-13	-1.93286371360062E-12	3.7410265424528E-13	-9.04081414426094E-13
0.01538	-4.98803538993707E-13	-8.10555750864774E-13	-1.71463716529087E-12	-2.36931681022011E-12	-7.48205308490561E-13	-1.99521415597483E-12	-1.02878229917452E-12	-1.30935928985848E-12	-8.10555750864774E-13	-1.49641061698112E-12	-3.7410265424528E-13	-1.12230796273584E-12	-1.12230796273584E-12	-1.77698760766508E-12	1.55876105935534E-13	-9.97607077987414E-13
0.0154	-4.36453096619494E-13	-9.66431856800308E-13	-1.8705132712264E-12	-1.99521415597483E-12	-6.85854866116347E-13	-1.90168849241351E-12	-1.18465840511005E-12	-1.15348318392295E-12	-9.04081414426094E-13	-1.71463716529087E-12	-3.11752211871067E-13	-1.15348318392295E-12	-1.15348318392295E-12	-1.65228672291666E-12	-2.8057699068396E-13	-9.97607077987414E-13
0.01542	-1.24700884748427E-13	-9.97607077987414E-13	-1.99521415597483E-12	-1.55876105935534E-12	-6.85854866116347E-13	-1.77698760766508E-12	-1.24700884748427E-12	-9.97607077987414E-13	-9.04081414426094E-13	-1.80816282885219E-12	-3.42927433058174E-13	-1.05995752036163E-12	-9.66431856800308E-13	-1.71463716529087E-12	-7.48205308490561E-13	-8.72906193238988E-13
0.01544	2.49401769496854E-13	-8.10555750864774E-13	-1.90168849241351E-12	-1.12230796273584E-12	-5.61153981367921E-13	-1.4028849534198E-12	-1.21583362629716E-12	-9.66431856800308E-13	-9.04081414426094E-13	-1.68346194410376E-12	-4.05277875432387E-13	-9.66431856800308E-13	-6.23504423742134E-13	-1.74581238647798E-12	-1.15348318392295E-12	-8.72906193238988E-13
0.01546	6.54679644929241E-13	-5.61153981367921E-13	-1.80816282885219E-12	-6.85854866116347E-13	-6.85854866116347E-13	-9.66431856800308E-13	-1.15348318392295E-12	-7.17030087303454E-13	-8.10555750864774E-13	-1.58993628054244E-12	-3.7410265424528E-13	-7.48205308490561E-13	-2.8057699068396E-13	-1.71463716529087E-12	-1.49641061698112E-12	-7.48205308490561E-13
0.01548	7.48205308490561E-13	-4.98803538993707E-13	-1.80816282885219E-12	-4.05277875432387E-13	-9.04081414426094E-13	-6.85854866116347E-13	-9.35256635613201E-13	-5.92329202555027E-13	-8.72906193238988E-13	-1.24700884748427E-12	-3.42927433058174E-13	-5.29978760180814E-13	-6.23504423742134E-14	-1.62111150172955E-12	-1.71463716529087E-12	-8.72906193238988E-13
0.0155	5.92329202555027E-13	-5.92329202555027E-13	-1.8705132712264E-12	-2.18226548309747E-13	-1.12230796273584E-12	-3.7410265424528E-13	-6.23504423742134E-13	-6.23504423742134E-13	-9.35256635613201E-13	-8.72906193238988E-13	-3.42927433058174E-13	-3.42927433058174E-13	-1.24700884748427E-13	-1.65228672291666E-12	-1.93286371360062E-12	-7.48205308490561E-13
0.01552	3.7410265424528E-13	-6.85854866116347E-13	-1.8393380500393E-12	-1.24700884748427E-13	-1.24700884748427E-12	-4.36453096619494E-13	-3.42927433058174E-13	-7.48205308490561E-13	-1.09113274154873E-12	-5.61153981367921E-13	-2.49401769496854E-13	0	-2.18226548309747E-13	-1.71463716529087E-12	-2.11991504072326E-12	-6.85854866116347E-13
0.01554	0	-8.41730972051881E-13	-1.68346194410376E-12	-1.55876105935534E-13	-1.37170973223269E-12	-4.67628317806601E-13	0	-9.97607077987414E-13	-1.09113274154873E-12	-1.55876105935534E-13	-2.49401769496854E-13	2.18226548309747E-13	-2.8057699068396E-13	-1.58993628054244E-12	-2.15109026191036E-12	-5.92329202555027E-13
0.01556	-3.11752211871067E-13	-8.72906193238988E-13	-1.37170973223269E-12	-1.55876105935534E-13	-1.34053451104559E-12	-4.98803538993707E-13	6.23504423742134E-14	-1.12230796273584E-12	-1.15348318392295E-12	0	-2.18226548309747E-13	3.7410265424528E-13	-3.11752211871067E-13	-1.21583362629716E-12	-2.05756459834904E-12	-6.23504423742134E-13
0.01558	-6.85854866116347E-13	-9.04081414426094E-13	-9.97607077987414E-13	-3.7410265424528E-13	-1.30935928985848E-12	-3.42927433058174E-13	-1.24700884748427E-13	-1.15348318392295E-12	-1.12230796273584E-12	-6.23504423742134E-14	-3.11752211871067E-13	4.67628317806601E-13	-1.24700884748427E-13	-9.04081414426094E-13	-1.96403893478772E-12	-7.17030087303454E-13
0.0156	-7.48205308490561E-13	-1.05995752036163E-12	-8.10555750864774E-13	-4.05277875432387E-13	-1.27818406867137E-12	-1.24700884748427E-13	-4.05277875432387E-13	-1.24700884748427E-12	-1.12230796273584E-12	-1.55876105935534E-13	-5.92329202555027E-13	3.11752211871067E-13	-6.23504423742134E-14	-4.98803538993707E-13	-1.74581238647798E-12	-8.10555750864774E-13
0.01562	-9.35256635613201E-13	-1.15348318392295E-12	-6.85854866116347E-13	-6.23504423742134E-13	-1.27818406867137E-12	1.24700884748427E-13	-4.98803538993707E-13	-1.37170973223269E-12	-1.12230796273584E-12	-2.8057699068396E-13	-9.97607077987414E-13	9.35256635613201E-14	1.55876105935534E-13	-5.92329202555027E-13	-1.55876105935534E-12	-7.48205308490561E-13
0.01564	-1.05995752036163E-12	-1.18465840511005E-12	-6.85854866116347E-13	-6.85854866116347E-13	-1.46523539579401E-12	9.35256635613201E-14	-6.54679644929241E-13	-1.30935928985848E-12	-1.27818406867137E-12	-1.24700884748427E-13	-1.49641061698112E-12	-1.8705132712264E-13	3.11752211871067E-14	-9.97607077987414E-13	-1.49641061698112E-12	-6.54679644929241E-13
0.01566	-1.12230796273584E-12	-1.27818406867137E-12	-6.54679644929241E-13	-6.54679644929241E-13	-1.58993628054244E-12	3.11752211871067E-14	-8.10555750864774E-13	-9.97607077987414E-13	-1.37170973223269E-12	3.11752211871067E-14	-2.05756459834904E-12	-2.8057699068396E-13	0	-1.46523539579401E-12	-1.49641061698112E-12	-4.05277875432387E-13
0.01568	-1.02878229917452E-12	-1.05995752036163E-12	-6.54679644929241E-13	-5.92329202555027E-13	-1.65228672291666E-12	-2.49401769496854E-13	-9.97607077987414E-13	-7.48205308490561E-13	-1.43406017460691E-12	2.18226548309747E-13	-2.46284247378143E-12	-4.36453096619494E-13	-1.24700884748427E-13	-1.96403893478772E-12	-1.30935928985848E-12	-3.11752211871067E-13
0.0157	-7.48205308490561E-13	-8.72906193238988E-13	-7.79380529677668E-13	-4.05277875432387E-13	-1.80816282885219E-12	-4.36453096619494E-13	-1.18465840511005E-12	-4.98803538993707E-13	-1.52758583816823E-12	3.11752211871067E-13	-2.7745946856525E-12	-4.67628317806601E-13	-2.49401769496854E-13	-2.18226548309747E-12	-1.09113274154873E-12	-3.11752211871067E-13
0.01572	-5.29978760180814E-13	-4.98803538993707E-13	-9.66431856800308E-13	-2.49401769496854E-13	-1.71463716529087E-12	-5.61153981367921E-13	-1.43406017460691E-12	-1.8705132712264E-13	-1.49641061698112E-12	2.8057699068396E-13	-2.93047079158803E-12	-4.36453096619494E-13	-3.11752211871067E-13	-2.21344070428458E-12	-7.79380529677668E-13	-6.23504423742134E-13
0.01574	-5.92329202555027E-13	-1.24700884748427E-13	-1.15348318392295E-12	-6.23504423742134E-14	-1.4028849534198E-12	-3.42927433058174E-13	-1.90168849241351E-12	3.11752211871067E-14	-1.18465840511005E-12	3.42927433058174E-13	-2.89929557040092E-12	-3.42927433058174E-13	-3.7410265424528E-13	-1.77698760766508E-12	-5.29978760180814E-13	-1.09113274154873E-12
0.01576	-6.85854866116347E-13	-3.11752211871067E-14	-1.4028849534198E-12	2.18226548309747E-13	-1.15348318392295E-12	-2.49401769496854E-13	-2.338141589033E-12	2.49401769496854E-13	-8.72906193238988E-13	2.8057699068396E-13	-2.71224424327828E-12	-2.18226548309747E-13	-3.7410265424528E-13	-9.66431856800308E-13	-2.18226548309747E-13	-1.43406017460691E-12
0.01578	-9.66431856800308E-13	-6.23504423742134E-14	-1.62111150172955E-12	3.11752211871067E-13	-1.09113274154873E-12	-2.18226548309747E-13	-2.61871857971696E-12	4.05277875432387E-13	-6.23504423742134E-13	1.8705132712264E-13	-2.08873981953615E-12	-3.11752211871067E-13	-3.42927433058174E-13	-6.23504423742134E-14	0	-1.71463716529087E-12
0.0158	-1.34053451104559E-12	-1.55876105935534E-13	-1.68346194410376E-12	1.24700884748427E-13	-1.15348318392295E-12	-3.42927433058174E-13	-2.7745946856525E-12	4.05277875432387E-13	-4.05277875432387E-13	-1.24700884748427E-13	-1.21583362629716E-12	-4.36453096619494E-13	-4.67628317806601E-13	7.17030087303454E-13	9.35256635613201E-14	-1.8393380500393E-12
0.01582	-1.68346194410376E-12	-2.8057699068396E-13	-1.58993628054244E-12	-4.67628317806601E-13	-1.24700884748427E-12	-4.67628317806601E-13	-2.52519291615564E-12	3.7410265424528E-13	-4.05277875432387E-13	-5.92329202555027E-13	-3.7410265424528E-13	-6.54679644929241E-13	-6.85854866116347E-13	1.02878229917452E-12	1.8705132712264E-13	-1.77698760766508E-12
0.01584	-2.08873981953615E-12	-5.61153981367921E-13	-1.34053451104559E-12	-1.02878229917452E-12	-1.34053451104559E-12	-7.17030087303454E-13	-2.15109026191036E-12	4.67628317806601E-13	-5.29978760180814E-13	-8.10555750864774E-13	4.05277875432387E-13	-8.10555750864774E-13	-9.35256635613201E-13	9.35256635613201E-13	3.42927433058174E-13	-1.58993628054244E-12
0.01586	-2.3069663678459E-12	-7.48205308490561E-13	-9.35256635613201E-13	-1.43406017460691E-12	-1.55876105935534E-12	-9.35256635613201E-13	-1.55876105935534E-12	4.36453096619494E-13	-6.85854866116347E-13	-9.66431856800308E-13	8.41730972051881E-13	-7.48205308490561E-13	-1.02878229917452E-12	4.36453096619494E-13	3.11752211871067E-13	-1.34053451104559E-12
0.01588	-2.40049203140722E-12	-8.10555750864774E-13	-6.54679644929241E-13	-1.58993628054244E-12	-1.68346194410376E-12	-1.27818406867137E-12	-1.02878229917452E-12	3.7410265424528E-13	-8.41730972051881E-13	-9.66431856800308E-13	9.04081414426094E-13	-5.29978760180814E-13	-9.97607077987414E-13	-2.49401769496854E-13	9.35256635613201E-14	-1.15348318392295E-12
0.0159	-2.40049203140722E-12	-8.72906193238988E-13	-4.05277875432387E-13	-1.46523539579401E-12	-1.80816282885219E-12	-1.65228672291666E-12	-4.98803538993707E-13	3.42927433058174E-13	-9.35256635613201E-13	-9.97607077987414E-13	9.04081414426094E-13	-4.05277875432387E-13	-9.35256635613201E-13	-9.04081414426094E-13	-1.55876105935534E-13	-9.97607077987414E-13
0.01592	-2.49401769496854E-12	-9.97607077987414E-13	-5.29978760180814E-13	-1.18465840511005E-12	-1.68346194410376E-12	-1.8705132712264E-12	-2.49401769496854E-13	4.36453096619494E-13	-8.10555750864774E-13	-1.05995752036163E-12	7.79380529677668E-13	-1.8705132712264E-13	-8.10555750864774E-13	-1.12230796273584E-12	-3.42927433058174E-13	-1.05995752036163E-12
0.01594	-2.49401769496854E-12	-1.21583362629716E-12	-7.48205308490561E-13	-8.72906193238988E-13	-1.30935928985848E-12	-1.99521415597483E-12	-2.8057699068396E-13	6.54679644929241E-13	-6.54679644929241E-13	-1.02878229917452E-12	5.92329202555027E-13	-1.55876105935534E-13	-7.17030087303454E-13	-1.05995752036163E-12	-5.61153981367921E-13	-1.15348318392295E-12
0.01596	-2.21344070428458E-12	-1.37170973223269E-12	-1.05995752036163E-12	-6.54679644929241E-13	-8.72906193238988E-13	-1.77698760766508E-12	-4.36453096619494E-13	8.10555750864774E-13	-4.67628317806601E-13	-8.10555750864774E-13	4.05277875432387E-13	-2.8057699068396E-13	-6.23504423742134E-13	-8.10555750864774E-13	-7.79380529677668E-13	-9.97607077987414E-13
0.01598	-1.71463716529087E-12	-1.43406017460691E-12	-1.15348318392295E-12	-5.92329202555027E-13	-2.49401769496854E-13	-1.30935928985848E-12	-5.92329202555027E-13	9.97607077987414E-13	-5.61153981367921E-13	-4.36453096619494E-13	-6.23504423742134E-14	-4.36453096619494E-13	-5.61153981367921E-13	-4.05277875432387E-13	-9.35256635613201E-13	-9.04081414426094E-13
0.016	-1.24700884748427E-12	-1.55876105935534E-12	-1.15348318392295E-12	-4.67628317806601E-13	1.8705132712264E-13	-6.54679644929241E-13	-6.54679644929241E-13	1.12230796273584E-12	-5.92329202555027E-13	6.23504423742134E-14	-4.67628317806601E-13	-4.05277875432387E-13	-5.92329202555027E-13	-2.8057699068396E-13	-1.09113274154873E-12	-8.41730972051881E-13
0.01602	-7.48205308490561E-13	-1.71463716529087E-12	-9.66431856800308E-13	-3.11752211871067E-13	3.7410265424528E-13	-9.35256635613201E-14	-7.48205308490561E-13	1.02878229917452E-12	-9.66431856800308E-13	3.7410265424528E-13	-9.04081414426094E-13	-3.7410265424528E-13	-6.23504423742134E-13	-4.05277875432387E-13	-1.05995752036163E-12	-8.72906193238988E-13
0.01604	-3.42927433058174E-13	-1.68346194410376E-12	-6.54679644929241E-13	-2.49401769496854E-13	3.42927433058174E-13	4.05277875432387E-13	-8.41730972051881E-13	6.23504423742134E-13	-1.15348318392295E-12	5.92329202555027E-13	-1.12230796273584E-12	-3.11752211871067E-13	-6.85854866116347E-13	-6.85854866116347E-13	-1.15348318392295E-12	-1.02878229917452E-12
0.01606	-9.35256635613201E-14	-1.58993628054244E-12	-5.92329202555027E-13	-1.8705132712264E-13	1.55876105935534E-13	5.61153981367921E-13	-8.10555750864774E-13	3.11752211871067E-14	-1.27818406867137E-12	4.98803538993707E-13	-1.27818406867137E-12	-3.11752211871067E-13	-9.66431856800308E-13	-9.35256635613201E-13	-1.30935928985848E-12	-1.18465840511005E-12
0.01608	1.55876105935534E-13	-1.4028849534198E-12	-5.92329202555027E-13	-2.18226548309747E-13	6.23504423742134E-14	5.29978760180814E-13	-8.41730972051881E-13	-6.23504423742134E-13	-1.18465840511005E-12	1.55876105935534E-13	-1.30935928985848E-12	-3.42927433058174E-13	-1.21583362629716E-12	-1.12230796273584E-12	-1.4028849534198E-12	-1.30935928985848E-12
0.0161	2.49401769496854E-13	-1.24700884748427E-12	-7.79380529677668E-13	-3.42927433058174E-13	0	4.36453096619494E-13	-8.10555750864774E-13	-1.24700884748427E-12	-9.04081414426094E-13	-2.49401769496854E-13	-1.24700884748427E-12	-4.98803538993707E-13	-1.4028849534198E-12	-1.34053451104559E-12	-1.37170973223269E-12	-1.30935928985848E-12
0.01612	1.8705132712264E-13	-1.09113274154873E-12	-9.97607077987414E-13	-5.61153981367921E-13	-6.23504423742134E-14	2.49401769496854E-13	-8.72906193238988E-13	-1.46523539579401E-12	-6.54679644929241E-13	-4.98803538993707E-13	-1.15348318392295E-12	-6.54679644929241E-13	-1.18465840511005E-12	-1.43406017460691E-12	-1.30935928985848E-12	-1.12230796273584E-12
0.01614	2.8057699068396E-13	-9.35256635613201E-13	-1.18465840511005E-12	-7.48205308490561E-13	-9.35256635613201E-14	1.55876105935534E-13	-8.41730972051881E-13	-1.37170973223269E-12	-4.67628317806601E-13	-7.79380529677668E-13	-1.15348318392295E-12	-6.85854866116347E-13	-6.85854866116347E-13	-1.49641061698112E-12	-1.15348318392295E-12	-7.79380529677668E-13
0.01616	3.11752211871067E-13	-7.48205308490561E-13	-1.18465840511005E-12	-9.35256635613201E-13	-1.24700884748427E-13	3.11752211871067E-14	-6.54679644929241E-13	-1.12230796273584E-12	-3.42927433058174E-13	-8.10555750864774E-13	-1.05995752036163E-12	-6.85854866116347E-13	-4.98803538993707E-13	-1.62111150172955E-12	-9.66431856800308E-13	-3.7410265424528E-13
0.01618	2.8057699068396E-13	-5.29978760180814E-13	-9.97607077987414E-13	-1.09113274154873E-12	-1.55876105935534E-13	3.11752211871067E-14	-3.7410265424528E-13	-7.17030087303454E-13	-2.49401769496854E-13	-8.41730972051881E-13	-8.10555750864774E-13	-7.48205308490561E-13	-6.85854866116347E-13	-1.62111150172955E-12	-7.48205308490561E-13	-2.49401769496854E-13
0.0162	4.67628317806601E-13	-4.05277875432387E-13	-6.85854866116347E-13	-1.05995752036163E-12	0	-9.35256635613201E-14	-2.18226548309747E-13	-3.42927433058174E-13	-2.8057699068396E-13	-9.35256635613201E-13	-7.17030087303454E-13	-7.48205308490561E-13	-1.12230796273584E-12	-1.65228672291666E-12	-7.17030087303454E-13	-3.11752211871067E-13
0.01622	4.98803538993707E-13	-3.42927433058174E-13	-2.8057699068396E-13	-8.72906193238988E-13	-2.8057699068396E-13	-3.11752211871067E-13	-2.8057699068396E-13	-9.35256635613201E-14	-3.42927433058174E-13	-1.09113274154873E-12	-6.23504423742134E-13	-8.72906193238988E-13	-1.58993628054244E-12	-1.65228672291666E-12	-6.85854866116347E-13	-3.42927433058174E-13
0.01624	4.05277875432387E-13	-3.11752211871067E-13	0	-5.61153981367921E-13	-5.61153981367921E-13	-6.23504423742134E-13	-4.36453096619494E-13	6.23504423742134E-14	-3.11752211871067E-13	-1.24700884748427E-12	-7.79380529677668E-13	-9.35256635613201E-13	-1.71463716529087E-12	-1.71463716529087E-12	-6.85854866116347E-13	-3.11752211871067E-13
0.01626	1.55876105935534E-13	-4.98803538993707E-13	1.24700884748427E-13	-3.42927433058174E-13	-7.79380529677668E-13	-8.72906193238988E-13	-6.54679644929241E-13	0	-1.55876105935534E-13	-1.24700884748427E-12	-9.35256635613201E-13	-9.97607077987414E-13	-1.8705132712264E-12	-1.74581238647798E-12	-6.85854866116347E-13	-2.18226548309747E-13
0.01628	-1.55876105935534E-13	-5.92329202555027E-13	9.35256635613201E-14	-3.42927433058174E-13	-1.02878229917452E-12	-9.66431856800308E-13	-9.04081414426094E-13	-9.35256635613201E-14	3.11752211871067E-14	-1.18465840511005E-12	-9.04081414426094E-13	-9.97607077987414E-13	-1.80816282885219E-12	-1.65228672291666E-12	-6.85854866116347E-13	-1.55876105935534E-13
0.0163	-4.36453096619494E-13	-6.85854866116347E-13	0	-4.36453096619494E-13	-1.27818406867137E-12	-1.18465840511005E-12	-1.05995752036163E-12	-4.36453096619494E-13	3.42927433058174E-13	-1.15348318392295E-12	-6.85854866116347E-13	-9.04081414426094E-13	-1.37170973223269E-12	-1.43406017460691E-12	-7.17030087303454E-13	-1.24700884748427E-13
0.01632	-4.36453096619494E-13	-7.79380529677668E-13	-3.11752211871067E-13	-4.36453096619494E-13	-1.4028849534198E-12	-1.18465840511005E-12	-9.66431856800308E-13	-9.66431856800308E-13	5.61153981367921E-13	-1.34053451104559E-12	-3.7410265424528E-13	-7.48205308490561E-13	-1.12230796273584E-12	-9.97607077987414E-13	-6.54679644929241E-13	-1.8705132712264E-13
0.01634	-4.36453096619494E-13	-1.05995752036163E-12	-4.98803538993707E-13	-5.61153981367921E-13	-1.43406017460691E-12	-1.09113274154873E-12	-8.10555750864774E-13	-1.34053451104559E-12	4.67628317806601E-13	-1.55876105935534E-12	-2.18226548309747E-13	-4.05277875432387E-13	-8.10555750864774E-13	-4.67628317806601E-13	-6.23504423742134E-13	-3.42927433058174E-13
0.01636	-4.36453096619494E-13	-1.37170973223269E-12	-7.17030087303454E-13	-6.23504423742134E-13	-1.55876105935534E-12	-9.04081414426094E-13	-5.92329202555027E-13	-1.58993628054244E-12	3.42927433058174E-13	-1.65228672291666E-12	-2.18226548309747E-13	-9.35256635613201E-14	-5.92329202555027E-13	-1.24700884748427E-13	-4.36453096619494E-13	-6.54679644929241E-13
0.01638	-3.7410265424528E-13	-1.65228672291666E-12	-8.10555750864774E-13	-6.85854866116347E-13	-1.62111150172955E-12	-8.72906193238988E-13	-4.05277875432387E-13	-1.65228672291666E-12	1.55876105935534E-13	-1.49641061698112E-12	-3.7410265424528E-13	2.8057699068396E-13	-5.29978760180814E-13	-1.24700884748427E-13	-2.18226548309747E-13	-9.35256635613201E-13
0.0164	-4.05277875432387E-13	-1.43406017460691E-12	-9.66431856800308E-13	-6.85854866116347E-13	-1.65228672291666E-12	-8.10555750864774E-13	-4.36453096619494E-13	-1.52758583816823E-12	3.11752211871067E-14	-9.66431856800308E-13	-7.17030087303454E-13	5.29978760180814E-13	-5.92329202555027E-13	-4.67628317806601E-13	0	-1.27818406867137E-12
0.01642	-5.61153981367921E-13	-1.09113274154873E-12	-1.18465840511005E-12	-6.23504423742134E-13	-1.58993628054244E-12	-8.72906193238988E-13	-4.98803538993707E-13	-1.46523539579401E-12	-1.8705132712264E-13	-4.67628317806601E-13	-8.41730972051881E-13	5.61153981367921E-13	-6.85854866116347E-13	-9.04081414426094E-13	3.11752211871067E-14	-1.68346194410376E-12
0.01644	-5.92329202555027E-13	-7.79380529677668E-13	-1.15348318392295E-12	-5.92329202555027E-13	-1.62111150172955E-12	-1.05995752036163E-12	-6.54679644929241E-13	-1.30935928985848E-12	-1.8705132712264E-13	-3.11752211871067E-13	-7.17030087303454E-13	4.67628317806601E-13	-5.92329202555027E-13	-1.34053451104559E-12	3.11752211871067E-14	-2.02638937716194E-12
0.01646	-4.67628317806601E-13	-9.66431856800308E-13	-9.97607077987414E-13	-6.54679644929241E-13	-1.43406017460691E-12	-1.34053451104559E-12	-6.85854866116347E-13	-1.21583362629716E-12	-3.42927433058174E-13	-4.98803538993707E-13	-5.29978760180814E-13	1.55876105935534E-13	-4.67628317806601E-13	-1.68346194410376E-12	-9.35256635613201E-14	-2.18226548309747E-12
0.01648	-3.42927433058174E-13	-1.37170973223269E-12	-8.10555750864774E-13	-7.17030087303454E-13	-1.30935928985848E-12	-1.4028849534198E-12	-8.41730972051881E-13	-9.35256635613201E-13	-4.67628317806601E-13	-9.66431856800308E-13	-2.49401769496854E-13	-1.8705132712264E-13	-4.67628317806601E-13	-1.8393380500393E-12	-1.8705132712264E-13	-2.11991504072326E-12
0.0165	-1.8705132712264E-13	-1.71463716529087E-12	-7.79380529677668E-13	-9.35256635613201E-13	-1.05995752036163E-12	-1.4028849534198E-12	-9.35256635613201E-13	-7.17030087303454E-13	-5.61153981367921E-13	-1.55876105935534E-12	6.23504423742134E-14	-5.92329202555027E-13	-3.7410265424528E-13	-1.49641061698112E-12	-3.42927433058174E-13	-1.8393380500393E-12
0.01652	-1.24700884748427E-13	-1.90168849241351E-12	-8.10555750864774E-13	-1.09113274154873E-12	-1.05995752036163E-12	-1.30935928985848E-12	-9.04081414426094E-13	-3.7410265424528E-13	-4.05277875432387E-13	-2.02638937716194E-12	0	-1.09113274154873E-12	-3.7410265424528E-13	-1.24700884748427E-12	-3.11752211871067E-13	-1.62111150172955E-12
0.01654	-1.24700884748427E-13	-1.74581238647798E-12	-1.18465840511005E-12	-1.18465840511005E-12	-1.05995752036163E-12	-1.34053451104559E-12	-8.10555750864774E-13	-1.8705132712264E-13	-3.11752211871067E-13	-2.15109026191036E-12	-1.8705132712264E-13	-1.4028849534198E-12	-2.8057699068396E-13	-9.97607077987414E-13	-6.23504423742134E-14	-1.43406017460691E-12
0.01656	0	-1.27818406867137E-12	-1.37170973223269E-12	-1.15348318392295E-12	-1.12230796273584E-12	-1.52758583816823E-12	-7.48205308490561E-13	-9.35256635613201E-14	-1.24700884748427E-13	-2.05756459834904E-12	-4.36453096619494E-13	-1.62111150172955E-12	-1.8705132712264E-13	-7.17030087303454E-13	1.8705132712264E-13	-1.30935928985848E-12
0.01658	1.24700884748427E-13	-7.48205308490561E-13	-1.65228672291666E-12	-8.72906193238988E-13	-1.09113274154873E-12	-1.62111150172955E-12	-5.92329202555027E-13	-2.18226548309747E-13	-3.11752211871067E-14	-1.8705132712264E-12	-4.67628317806601E-13	-1.58993628054244E-12	-1.24700884748427E-13	-3.42927433058174E-13	1.55876105935534E-13	-1.30935928985848E-12
0.0166	2.8057699068396E-13	-1.24700884748427E-13	-1.55876105935534E-12	-5.92329202555027E-13	-1.12230796273584E-12	-1.68346194410376E-12	-4.36453096619494E-13	-4.67628317806601E-13	9.35256635613201E-14	-1.93286371360062E-12	-4.36453096619494E-13	-1.52758583816823E-12	-6.23504423742134E-14	-3.11752211871067E-14	3.11752211871067E-14	-1.37170973223269E-12
0.01662	3.42927433058174E-13	1.8705132712264E-13	-1.52758583816823E-12	-3.11752211871067E-13	-1.24700884748427E-12	-1.62111150172955E-12	-3.11752211871067E-13	-8.72906193238988E-13	-3.11752211871067E-14	-1.96403893478772E-12	-3.7410265424528E-13	-1.43406017460691E-12	-9.35256635613201E-14	3.42927433058174E-13	-3.11752211871067E-13	-1.43406017460691E-12
0.01664	3.11752211871067E-13	2.18226548309747E-13	-1.37170973223269E-12	-2.49401769496854E-13	-1.27818406867137E-12	-1.49641061698112E-12	-3.7410265424528E-13	-1.27818406867137E-12	9.35256635613201E-14	-1.77698760766508E-12	-2.49401769496854E-13	-1.49641061698112E-12	-1.55876105935534E-13	5.29978760180814E-13	-7.48205308490561E-13	-1.34053451104559E-12
0.01666	2.8057699068396E-13	-1.24700884748427E-13	-1.4028849534198E-12	-2.18226548309747E-13	-1.27818406867137E-12	-1.49641061698112E-12	-5.92329202555027E-13	-1.49641061698112E-12	1.55876105935534E-13	-1.4028849534198E-12	-9.35256635613201E-14	-1.58993628054244E-12	-3.7410265424528E-13	6.23504423742134E-13	-1.09113274154873E-12	-1.24700884748427E-12
0.01668	1.55876105935534E-13	-5.29978760180814E-13	-1.4028849534198E-12	-4.98803538993707E-13	-1.24700884748427E-12	-1.05995752036163E-12	-9.66431856800308E-13	-1.65228672291666E-12	1.55876105935534E-13	-9.97607077987414E-13	-1.24700884748427E-13	-1.49641061698112E-12	-5.92329202555027E-13	5.92329202555027E-13	-1.71463716529087E-12	-1.05995752036163E-12
0.0167	1.55876105935534E-13	-8.72906193238988E-13	-1.4028849534198E-12	-7.48205308490561E-13	-1.05995752036163E-12	-5.61153981367921E-13	-1.18465840511005E-12	-1.46523539579401E-12	2.49401769496854E-13	-6.54679644929241E-13	-3.42927433058174E-13	-1.18465840511005E-12	-7.79380529677668E-13	3.42927433058174E-13	-2.27579114665879E-12	-7.17030087303454E-13
0.01672	6.23504423742134E-14	-1.09113274154873E-12	-1.09113274154873E-12	-9.97607077987414E-13	-6.85854866116347E-13	0	-1.27818406867137E-12	-1.37170973223269E-12	9.35256635613201E-14	-5.61153981367921E-13	-6.54679644929241E-13	-7.17030087303454E-13	-7.48205308490561E-13	1.8705132712264E-13	-2.55636813734275E-12	-2.8057699068396E-13
0.01674	-1.55876105935534E-13	-1.05995752036163E-12	-7.48205308490561E-13	-1.18465840511005E-12	-4.98803538993707E-13	2.18226548309747E-13	-1.18465840511005E-12	-1.09113274154873E-12	-4.67628317806601E-13	-4.36453096619494E-13	-8.72906193238988E-13	-3.11752211871067E-13	-7.79380529677668E-13	-9.35256635613201E-14	-2.49401769496854E-12	6.23504423742134E-14
0.01676	-6.54679644929241E-13	-9.04081414426094E-13	-4.36453096619494E-13	-1.05995752036163E-12	-4.67628317806601E-13	1.55876105935534E-13	-1.05995752036163E-12	-9.66431856800308E-13	-1.09113274154873E-12	-4.36453096619494E-13	-1.12230796273584E-12	3.11752211871067E-14	-7.79380529677668E-13	-2.49401769496854E-13	-2.15109026191036E-12	2.49401769496854E-13
0.01678	-1.12230796273584E-12	-8.41730972051881E-13	-1.55876105935534E-13	-8.41730972051881E-13	-5.92329202555027E-13	-1.8705132712264E-13	-7.17030087303454E-13	-7.48205308490561E-13	-1.58993628054244E-12	-5.61153981367921E-13	-1.30935928985848E-12	1.24700884748427E-13	-7.79380529677668E-13	-4.98803538993707E-13	-1.99521415597483E-12	2.18226548309747E-13
0.0168	-1.49641061698112E-12	-8.10555750864774E-13	-9.35256635613201E-14	-6.54679644929241E-13	-6.85854866116347E-13	-5.92329202555027E-13	-6.23504423742134E-13	-4.67628317806601E-13	-1.8705132712264E-12	-4.98803538993707E-13	-1.34053451104559E-12	1.55876105935534E-13	-5.61153981367921E-13	-6.54679644929241E-13	-1.80816282885219E-12	1.24700884748427E-13
0.01682	-1.68346194410376E-12	-7.79380529677668E-13	3.11752211871067E-14	-8.10555750864774E-13	-6.85854866116347E-13	-8.10555750864774E-13	-4.36453096619494E-13	-3.11752211871067E-13	-2.05756459834904E-12	-3.7410265424528E-13	-1.27818406867137E-12	0	-1.8705132712264E-13	-9.35256635613201E-13	-1.68346194410376E-12	-1.55876105935534E-13
0.01684	-1.68346194410376E-12	-7.79380529677668E-13	9.35256635613201E-14	-1.15348318392295E-12	-4.05277875432387E-13	-9.66431856800308E-13	-4.98803538993707E-13	-3.11752211871067E-13	-1.93286371360062E-12	-3.11752211871067E-13	-1.12230796273584E-12	-2.8057699068396E-13	1.24700884748427E-13	-1.05995752036163E-12	-1.68346194410376E-12	-4.36453096619494E-13
0.01686	-1.43406017460691E-12	-8.10555750864774E-13	0	-1.62111150172955E-12	-9.35256635613201E-14	-9.97607077987414E-13	-7.48205308490561E-13	-4.67628317806601E-13	-1.68346194410376E-12	-2.18226548309747E-13	-9.97607077987414E-13	-6.54679644929241E-13	3.42927433058174E-13	-1.02878229917452E-12	-1.68346194410376E-12	-6.23504423742134E-13
0.01688	-1.02878229917452E-12	-8.41730972051881E-13	-2.18226548309747E-13	-1.8705132712264E-12	1.8705132712264E-13	-1.09113274154873E-12	-1.12230796273584E-12	-6.23504423742134E-13	-1.46523539579401E-12	-6.23504423742134E-14	-8.72906193238988E-13	-8.72906193238988E-13	4.98803538993707E-13	-8.10555750864774E-13	-1.68346194410376E-12	-7.79380529677668E-13
0.0169	-4.67628317806601E-13	-9.66431856800308E-13	-4.67628317806601E-13	-2.05756459834904E-12	2.8057699068396E-13	-1.15348318392295E-12	-1.55876105935534E-12	-8.10555750864774E-13	-1.18465840511005E-12	-6.23504423742134E-14	-9.66431856800308E-13	-9.97607077987414E-13	4.67628317806601E-13	-8.41730972051881E-13	-1.43406017460691E-12	-9.66431856800308E-13
0.01692	-1.55876105935534E-13	-1.18465840511005E-12	-5.29978760180814E-13	-1.99521415597483E-12	9.35256635613201E-14	-9.35256635613201E-13	-1.74581238647798E-12	-9.04081414426094E-13	-9.04081414426094E-13	1.8705132712264E-13	-1.18465840511005E-12	-9.66431856800308E-13	3.7410265424528E-13	-1.34053451104559E-12	-9.35256635613201E-13	-9.35256635613201E-13
0.01694	-1.24700884748427E-13	-1.52758583816823E-12	-4.67628317806601E-13	-1.8393380500393E-12	-1.55876105935534E-13	-7.17030087303454E-13	-1.71463716529087E-12	-9.04081414426094E-13	-8.10555750864774E-13	3.42927433058174E-13	-1.46523539579401E-12	-9.35256635613201E-13	2.8057699068396E-13	-1.74581238647798E-12	-3.7410265424528E-13	-9.66431856800308E-13
0.01696	-4.98803538993707E-13	-1.90168849241351E-12	-4.05277875432387E-13	-1.55876105935534E-12	-4.67628317806601E-13	-3.11752211871067E-13	-1.37170973223269E-12	-9.04081414426094E-13	-8.10555750864774E-13	4.98803538993707E-13	-1.71463716529087E-12	-9.35256635613201E-13	1.8705132712264E-13	-1.93286371360062E-12	1.24700884748427E-13	-9.04081414426094E-13
0.01698	-1.05995752036163E-12	-2.18226548309747E-12	-4.36453096619494E-13	-1.12230796273584E-12	-6.54679644929241E-13	0	-8.10555750864774E-13	-7.79380529677668E-13	-8.10555750864774E-13	6.23504423742134E-13	-1.8393380500393E-12	-9.35256635613201E-13	0	-1.96403893478772E-12	4.05277875432387E-13	-1.05995752036163E-12
0.017	-1.4028849534198E-12	-2.15109026191036E-12	-4.67628317806601E-13	-5.29978760180814E-13	-6.23504423742134E-13	6.23504423742134E-14	-2.8057699068396E-13	-7.48205308490561E-13	-8.10555750864774E-13	7.48205308490561E-13	-1.74581238647798E-12	-8.72906193238988E-13	-2.18226548309747E-13	-1.96403893478772E-12	4.98803538993707E-13	-1.27818406867137E-12
0.01702	-1.37170973223269E-12	-1.80816282885219E-12	-5.61153981367921E-13	-1.55876105935534E-13	-5.92329202555027E-13	0	1.55876105935534E-13	-7.48205308490561E-13	-7.48205308490561E-13	7.48205308490561E-13	-1.71463716529087E-12	-7.79380529677668E-13	-4.05277875432387E-13	-1.55876105935534E-12	3.11752211871067E-13	-1.55876105935534E-12
0.01704	-1.30935928985848E-12	-1.43406017460691E-12	-6.23504423742134E-13	6.23504423742134E-14	-4.05277875432387E-13	-2.49401769496854E-13	4.67628317806601E-13	-7.79380529677668E-13	-5.61153981367921E-13	5.92329202555027E-13	-1.46523539579401E-12	-7.48205308490561E-13	-7.17030087303454E-13	-7.48205308490561E-13	-6.23504423742134E-14	-1.71463716529087E-12
0.01706	-1.37170973223269E-12	-1.05995752036163E-12	-4.36453096619494E-13	9.35256635613201E-14	-4.05277875432387E-13	-4.98803538993707E-13	5.61153981367921E-13	-7.79380529677668E-13	-3.7410265424528E-13	4.98803538993707E-13	-1.12230796273584E-12	-5.92329202555027E-13	-8.72906193238988E-13	-6.23504423742134E-14	-3.7410265424528E-13	-1.90168849241351E-12
0.01708	-1.37170973223269E-12	-8.10555750864774E-13	-1.24700884748427E-13	9.35256635613201E-14	-6.23504423742134E-13	-5.92329202555027E-13	4.36453096619494E-13	-7.79380529677668E-13	-2.8057699068396E-13	1.8705132712264E-13	-8.10555750864774E-13	-1.55876105935534E-13	-8.41730972051881E-13	4.67628317806601E-13	-6.54679644929241E-13	-2.08873981953615E-12
0.0171	-1.27818406867137E-12	-6.85854866116347E-13	0	-3.11752211871067E-14	-6.85854866116347E-13	-7.17030087303454E-13	1.55876105935534E-13	-7.79380529677668E-13	-2.18226548309747E-13	0	-3.42927433058174E-13	2.18226548309747E-13	-7.79380529677668E-13	6.23504423742134E-13	-9.97607077987414E-13	-2.338141589033E-12
0.01712	-1.27818406867137E-12	-7.48205308490561E-13	6.23504423742134E-14	-1.55876105935534E-13	-7.48205308490561E-13	-8.41730972051881E-13	-1.24700884748427E-13	-6.85854866116347E-13	-1.8705132712264E-13	-3.11752211871067E-13	1.24700884748427E-13	3.42927433058174E-13	-7.17030087303454E-13	6.54679644929241E-13	-1.21583362629716E-12	-2.61871857971696E-12
0.01714	-1.49641061698112E-12	-7.17030087303454E-13	-9.35256635613201E-14	-3.42927433058174E-13	-6.23504423742134E-13	-7.79380529677668E-13	-4.67628317806601E-13	-4.36453096619494E-13	-2.18226548309747E-13	-6.85854866116347E-13	5.61153981367921E-13	2.8057699068396E-13	-6.85854866116347E-13	4.98803538993707E-13	-1.49641061698112E-12	-2.49401769496854E-12
0.01716	-1.27818406867137E-12	-6.54679644929241E-13	-3.11752211871067E-13	-6.23504423742134E-13	-4.98803538993707E-13	-7.79380529677668E-13	-9.35256635613201E-13	-2.49401769496854E-13	-3.42927433058174E-13	-8.72906193238988E-13	7.17030087303454E-13	-6.23504423742134E-14	-6.85854866116347E-13	2.49401769496854E-13	-1.80816282885219E-12	-2.08873981953615E-12
0.01718	-8.72906193238988E-13	-6.23504423742134E-13	-4.98803538993707E-13	-9.35256635613201E-13	-3.7410265424528E-13	-4.98803538993707E-13	-1.27818406867137E-12	9.35256635613201E-14	-3.7410265424528E-13	-9.04081414426094E-13	6.23504423742134E-13	-3.7410265424528E-13	-6.85854866116347E-13	1.24700884748427E-13	-1.90168849241351E-12	-1.58993628054244E-12
0.0172	-4.36453096619494E-13	-5.92329202555027E-13	-7.17030087303454E-13	-1.02878229917452E-12	-3.11752211871067E-13	-2.49401769496854E-13	-1.43406017460691E-12	3.42927433058174E-13	-4.05277875432387E-13	-7.48205308490561E-13	2.8057699068396E-13	-6.23504423742134E-13	-6.54679644929241E-13	0	-1.68346194410376E-12	-1.12230796273584E-12
0.01722	-6.23504423742134E-14	-3.11752211871067E-13	-7.79380529677668E-13	-9.97607077987414E-13	-3.7410265424528E-13	-1.55876105935534E-13	-1.37170973223269E-12	4.98803538993707E-13	-4.36453096619494E-13	-4.67628317806601E-13	-3.11752211871067E-14	-6.85854866116347E-13	-6.23504423742134E-13	-9.35256635613201E-14	-1.27818406867137E-12	-7.79380529677668E-13
0.01724	3.11752211871067E-13	-1.24700884748427E-13	-7.48205308490561E-13	-9.35256635613201E-13	-3.7410265424528E-13	-2.18226548309747E-13	-1.15348318392295E-12	4.36453096619494E-13	-2.18226548309747E-13	-4.05277875432387E-13	-4.36453096619494E-13	-4.67628317806601E-13	-7.17030087303454E-13	-1.55876105935534E-13	-8.41730972051881E-13	-6.23504423742134E-13
0.01726	4.98803538993707E-13	-3.11752211871067E-14	-6.85854866116347E-13	-7.79380529677668E-13	-2.8057699068396E-13	-3.42927433058174E-13	-9.04081414426094E-13	3.42927433058174E-13	-3.11752211871067E-14	-4.98803538993707E-13	-8.10555750864774E-13	-2.49401769496854E-13	-7.79380529677668E-13	-9.35256635613201E-14	-6.54679644929241E-13	-3.42927433058174E-13
0.01728	3.7410265424528E-13	-6.23504423742134E-14	-5.61153981367921E-13	-6.23504423742134E-13	-2.8057699068396E-13	-4.05277875432387E-13	-6.85854866116347E-13	2.18226548309747E-13	0	-7.48205308490561E-13	-1.02878229917452E-12	1.24700884748427E-13	-9.66431856800308E-13	-6.23504423742134E-14	-4.67628317806601E-13	-1.24700884748427E-13
0.0173	2.8057699068396E-13	-9.35256635613201E-14	-3.7410265424528E-13	-6.23504423742134E-13	-4.67628317806601E-13	-3.11752211871067E-13	-4.98803538993707E-13	2.18226548309747E-13	0	-8.72906193238988E-13	-1.09113274154873E-12	3.7410265424528E-13	-1.12230796273584E-12	-3.11752211871067E-14	-2.49401769496854E-13	9.35256635613201E-14
0.01732	-6.23504423742134E-14	-9.35256635613201E-14	-3.42927433058174E-13	-6.54679644929241E-13	-8.72906193238988E-13	-2.8057699068396E-13	-2.8057699068396E-13	2.8057699068396E-13	3.11752211871067E-14	-9.97607077987414E-13	-8.72906193238988E-13	5.29978760180814E-13	-1.30935928985848E-12	-9.35256635613201E-14	0	1.24700884748427E-13
0.01734	-5.29978760180814E-13	-2.18226548309747E-13	-4.36453096619494E-13	-6.23504423742134E-13	-1.24700884748427E-12	-2.18226548309747E-13	-1.24700884748427E-13	1.55876105935534E-13	1.55876105935534E-13	-1.12230796273584E-12	-7.17030087303454E-13	6.23504423742134E-13	-1.43406017460691E-12	-2.18226548309747E-13	3.11752211871067E-13	-1.24700884748427E-13
0.01736	-9.04081414426094E-13	-5.29978760180814E-13	-5.92329202555027E-13	-4.67628317806601E-13	-1.58993628054244E-12	-1.24700884748427E-13	3.11752211871067E-14	-1.24700884748427E-13	3.11752211871067E-13	-9.97607077987414E-13	-5.92329202555027E-13	6.54679644929241E-13	-1.80816282885219E-12	-3.7410265424528E-13	3.7410265424528E-13	-4.98803538993707E-13
0.01738	-1.18465840511005E-12	-9.35256635613201E-13	-6.23504423742134E-13	-3.7410265424528E-13	-1.74581238647798E-12	-1.55876105935534E-13	0	-7.17030087303454E-13	4.36453096619494E-13	-8.72906193238988E-13	-5.92329202555027E-13	6.23504423742134E-13	-1.90168849241351E-12	-5.29978760180814E-13	3.42927433058174E-13	-6.85854866116347E-13
0.0174	-1.18465840511005E-12	-1.18465840511005E-12	-7.48205308490561E-13	-3.7410265424528E-13	-1.80816282885219E-12	-2.49401769496854E-13	-6.23504423742134E-14	-1.43406017460691E-12	4.36453096619494E-13	-8.72906193238988E-13	-5.92329202555027E-13	4.36453096619494E-13	-1.80816282885219E-12	-5.61153981367921E-13	2.8057699068396E-13	-6.85854866116347E-13
0.01742	-9.66431856800308E-13	-1.05995752036163E-12	-9.97607077987414E-13	-4.98803538993707E-13	-1.8393380500393E-12	-2.8057699068396E-13	-2.49401769496854E-13	-2.02638937716194E-12	4.67628317806601E-13	-9.04081414426094E-13	-4.05277875432387E-13	3.42927433058174E-13	-1.62111150172955E-12	-5.29978760180814E-13	1.24700884748427E-13	-6.54679644929241E-13
0.01744	-6.23504423742134E-13	-8.41730972051881E-13	-1.24700884748427E-12	-7.17030087303454E-13	-1.77698760766508E-12	-1.8705132712264E-13	-5.29978760180814E-13	-2.24461592547168E-12	5.29978760180814E-13	-6.85854866116347E-13	-1.24700884748427E-13	6.23504423742134E-14	-1.18465840511005E-12	-4.36453096619494E-13	-1.24700884748427E-13	-6.23504423742134E-13
0.01746	-1.55876105935534E-13	-5.92329202555027E-13	-1.55876105935534E-12	-1.02878229917452E-12	-1.58993628054244E-12	-2.18226548309747E-13	-7.48205308490561E-13	-2.05756459834904E-12	4.05277875432387E-13	-4.36453096619494E-13	1.24700884748427E-13	-1.24700884748427E-13	-6.54679644929241E-13	-3.11752211871067E-13	-3.7410265424528E-13	-6.54679644929241E-13
0.01748	1.8705132712264E-13	-5.61153981367921E-13	-1.71463716529087E-12	-1.24700884748427E-12	-1.30935928985848E-12	-3.7410265424528E-13	-8.72906193238988E-13	-1.80816282885219E-12	1.8705132712264E-13	-1.55876105935534E-13	9.35256635613201E-14	-3.11752211871067E-13	-2.8057699068396E-13	-1.8705132712264E-13	-3.7410265424528E-13	-7.17030087303454E-13
0.0175	3.11752211871067E-13	-5.61153981367921E-13	-1.90168849241351E-12	-1.46523539579401E-12	-1.09113274154873E-12	-4.05277875432387E-13	-7.79380529677668E-13	-1.46523539579401E-12	-3.11752211871067E-14	-9.35256635613201E-14	-1.8705132712264E-13	-6.23504423742134E-13	-1.24700884748427E-13	1.55876105935534E-13	-4.05277875432387E-13	-8.41730972051881E-13
0.01752	3.11752211871067E-13	-4.98803538993707E-13	-1.74581238647798E-12	-1.58993628054244E-12	-1.09113274154873E-12	-4.67628317806601E-13	-7.79380529677668E-13	-1.18465840511005E-12	-3.42927433058174E-13	-2.18226548309747E-13	-4.05277875432387E-13	-8.10555750864774E-13	-3.7410265424528E-13	3.42927433058174E-13	-5.92329202555027E-13	-1.09113274154873E-12
0.01754	2.18226548309747E-13	-4.98803538993707E-13	-1.62111150172955E-12	-1.71463716529087E-12	-1.09113274154873E-12	-6.85854866116347E-13	-5.92329202555027E-13	-1.05995752036163E-12	-3.11752211871067E-13	-2.8057699068396E-13	-5.92329202555027E-13	-1.02878229917452E-12	-7.48205308490561E-13	3.11752211871067E-13	-8.72906193238988E-13	-1.12230796273584E-12
0.01756	9.35256635613201E-14	-3.11752211871067E-13	-1.34053451104559E-12	-1.74581238647798E-12	-1.05995752036163E-12	-9.66431856800308E-13	-4.67628317806601E-13	-1.09113274154873E-12	-1.8705132712264E-13	-5.61153981367921E-13	-7.48205308490561E-13	-1.12230796273584E-12	-1.27818406867137E-12	2.49401769496854E-13	-1.09113274154873E-12	-1.18465840511005E-12
0.01758	-2.8057699068396E-13	-2.49401769496854E-13	-1.21583362629716E-12	-1.80816282885219E-12	-9.35256635613201E-13	-1.34053451104559E-12	-4.36453096619494E-13	-1.09113274154873E-12	-3.42927433058174E-13	-8.41730972051881E-13	-8.72906193238988E-13	-8.72906193238988E-13	-1.58993628054244E-12	1.55876105935534E-13	-1.12230796273584E-12	-1.15348318392295E-12
0.0176	-6.23504423742134E-13	6.23504423742134E-14	-1.21583362629716E-12	-1.68346194410376E-12	-7.48205308490561E-13	-1.43406017460691E-12	-4.98803538993707E-13	-1.09113274154873E-12	-6.85854866116347E-13	-1.15348318392295E-12	-1.05995752036163E-12	-6.23504423742134E-13	-1.58993628054244E-12	1.55876105935534E-13	-9.35256635613201E-13	-1.24700884748427E-12
0.01762	-9.35256635613201E-13	2.49401769496854E-13	-1.12230796273584E-12	-1.49641061698112E-12	-6.23504423742134E-13	-1.4028849534198E-12	-6.23504423742134E-13	-9.35256635613201E-13	-9.66431856800308E-13	-1.62111150172955E-12	-1.05995752036163E-12	-3.11752211871067E-13	-1.37170973223269E-12	2.8057699068396E-13	-7.79380529677668E-13	-1.49641061698112E-12
0.01764	-1.15348318392295E-12	2.18226548309747E-13	-1.18465840511005E-12	-1.49641061698112E-12	-4.67628317806601E-13	-1.12230796273584E-12	-5.92329202555027E-13	-8.10555750864774E-13	-1.12230796273584E-12	-2.15109026191036E-12	-9.35256635613201E-13	-2.18226548309747E-13	-1.02878229917452E-12	1.8705132712264E-13	-5.61153981367921E-13	-1.62111150172955E-12
0.01766	-1.05995752036163E-12	-1.24700884748427E-13	-1.24700884748427E-12	-1.58993628054244E-12	-3.7410265424528E-13	-8.41730972051881E-13	-4.67628317806601E-13	-6.54679644929241E-13	-1.34053451104559E-12	-2.49401769496854E-12	-7.79380529677668E-13	-3.11752211871067E-13	-4.67628317806601E-13	3.11752211871067E-14	-5.92329202555027E-13	-1.58993628054244E-12
0.01768	-8.72906193238988E-13	-5.92329202555027E-13	-1.37170973223269E-12	-1.65228672291666E-12	-3.42927433058174E-13	-8.72906193238988E-13	-4.67628317806601E-13	-6.23504423742134E-13	-1.58993628054244E-12	-2.49401769496854E-12	-4.98803538993707E-13	-5.92329202555027E-13	3.11752211871067E-14	-1.24700884748427E-13	-6.85854866116347E-13	-1.34053451104559E-12
0.0177	-7.48205308490561E-13	-9.66431856800308E-13	-1.55876105935534E-12	-1.71463716529087E-12	-3.42927433058174E-13	-1.15348318392295E-12	-5.92329202555027E-13	-4.67628317806601E-13	-1.8393380500393E-12	-2.3069663678459E-12	-3.7410265424528E-13	-8.41730972051881E-13	4.05277875432387E-13	-4.98803538993707E-13	-9.35256635613201E-13	-1.24700884748427E-12
0.01772	-9.35256635613201E-13	-1.24700884748427E-12	-1.68346194410376E-12	-1.68346194410376E-12	-5.29978760180814E-13	-1.46523539579401E-12	-8.10555750864774E-13	-4.98803538993707E-13	-1.77698760766508E-12	-1.80816282885219E-12	-1.8705132712264E-13	-9.97607077987414E-13	4.98803538993707E-13	-7.17030087303454E-13	-1.15348318392295E-12	-1.21583362629716E-12
0.01774	-1.18465840511005E-12	-1.55876105935534E-12	-1.96403893478772E-12	-1.46523539579401E-12	-7.79380529677668E-13	-1.77698760766508E-12	-1.24700884748427E-12	-6.23504423742134E-13	-1.58993628054244E-12	-1.43406017460691E-12	-1.8705132712264E-13	-1.09113274154873E-12	4.67628317806601E-13	-9.97607077987414E-13	-1.62111150172955E-12	-1.12230796273584E-12
0.01776	-1.43406017460691E-12	-1.93286371360062E-12	-2.3069663678459E-12	-1.24700884748427E-12	-1.15348318392295E-12	-1.8393380500393E-12	-1.43406017460691E-12	-8.41730972051881E-13	-1.30935928985848E-12	-1.18465840511005E-12	-1.8705132712264E-13	-1.05995752036163E-12	1.8705132712264E-13	-1.18465840511005E-12	-1.90168849241351E-12	-1.12230796273584E-12
0.01778	-1.62111150172955E-12	-2.36931681022011E-12	-2.49401769496854E-12	-1.21583362629716E-12	-1.4028849534198E-12	-2.02638937716194E-12	-1.34053451104559E-12	-1.05995752036163E-12	-1.05995752036163E-12	-1.21583362629716E-12	-2.8057699068396E-13	-9.66431856800308E-13	-3.11752211871067E-13	-1.27818406867137E-12	-1.8393380500393E-12	-1.4028849534198E-12
0.0178	-1.62111150172955E-12	-2.46284247378143E-12	-2.43166725259432E-12	-1.21583362629716E-12	-1.4028849534198E-12	-2.3069663678459E-12	-1.18465840511005E-12	-1.37170973223269E-12	-9.97607077987414E-13	-1.34053451104559E-12	-2.8057699068396E-13	-8.10555750864774E-13	-7.48205308490561E-13	-1.30935928985848E-12	-1.55876105935534E-12	-1.62111150172955E-12
0.01782	-1.46523539579401E-12	-2.21344070428458E-12	-2.338141589033E-12	-1.24700884748427E-12	-1.18465840511005E-12	-2.3069663678459E-12	-9.66431856800308E-13	-1.58993628054244E-12	-1.24700884748427E-12	-1.05995752036163E-12	-2.49401769496854E-13	-7.17030087303454E-13	-9.35256635613201E-13	-1.30935928985848E-12	-1.30935928985848E-12	-1.71463716529087E-12
0.01784	-9.35256635613201E-13	-1.68346194410376E-12	-2.05756459834904E-12	-1.12230796273584E-12	-8.72906193238988E-13	-2.05756459834904E-12	-9.66431856800308E-13	-1.68346194410376E-12	-1.43406017460691E-12	-6.23504423742134E-13	-2.18226548309747E-13	-7.79380529677668E-13	-1.02878229917452E-12	-1.21583362629716E-12	-1.4028849534198E-12	-1.58993628054244E-12
0.01786	-6.23504423742134E-13	-1.21583362629716E-12	-1.8393380500393E-12	-7.79380529677668E-13	-6.54679644929241E-13	-1.65228672291666E-12	-9.35256635613201E-13	-1.55876105935534E-12	-1.58993628054244E-12	-3.11752211871067E-14	-1.55876105935534E-13	-9.97607077987414E-13	-9.97607077987414E-13	-1.05995752036163E-12	-1.34053451104559E-12	-1.37170973223269E-12
0.01788	-5.61153981367921E-13	-7.79380529677668E-13	-1.68346194410376E-12	-5.61153981367921E-13	-5.61153981367921E-13	-1.37170973223269E-12	-9.97607077987414E-13	-1.49641061698112E-12	-1.55876105935534E-12	4.05277875432387E-13	0	-1.12230796273584E-12	-9.97607077987414E-13	-9.66431856800308E-13	-1.30935928985848E-12	-1.27818406867137E-12
0.0179	-6.85854866116347E-13	-3.42927433058174E-13	-1.46523539579401E-12	-3.7410265424528E-13	-6.85854866116347E-13	-1.05995752036163E-12	-9.97607077987414E-13	-1.49641061698112E-12	-1.27818406867137E-12	6.85854866116347E-13	3.11752211871067E-14	-1.15348318392295E-12	-1.05995752036163E-12	-9.35256635613201E-13	-1.24700884748427E-12	-1.24700884748427E-12
0.01792	-8.10555750864774E-13	0	-1.24700884748427E-12	-3.7410265424528E-13	-9.04081414426094E-13	-8.10555750864774E-13	-8.72906193238988E-13	-1.58993628054244E-12	-1.12230796273584E-12	5.61153981367921E-13	3.11752211871067E-14	-1.18465840511005E-12	-1.12230796273584E-12	-9.97607077987414E-13	-1.09113274154873E-12	-1.18465840511005E-12
0.01794	-7.79380529677668E-13	1.24700884748427E-13	-9.66431856800308E-13	-4.98803538993707E-13	-1.05995752036163E-12	-5.61153981367921E-13	-8.10555750864774E-13	-1.55876105935534E-12	-9.97607077987414E-13	3.11752211871067E-13	-3.11752211871067E-14	-1.12230796273584E-12	-9.66431856800308E-13	-1.09113274154873E-12	-9.66431856800308E-13	-1.15348318392295E-12
0.01796	-6.23504423742134E-13	9.35256635613201E-14	-4.98803538993707E-13	-6.54679644929241E-13	-9.04081414426094E-13	-4.05277875432387E-13	-7.48205308490561E-13	-1.46523539579401E-12	-1.09113274154873E-12	-9.35256635613201E-14	-4.36453096619494E-13	-9.35256635613201E-13	-8.41730972051881E-13	-1.09113274154873E-12	-8.72906193238988E-13	-1.12230796273584E-12
0.01798	-4.67628317806601E-13	-1.24700884748427E-13	-1.55876105935534E-13	-8.41730972051881E-13	-7.79380529677668E-13	-3.11752211871067E-13	-7.79380529677668E-13	-1.34053451104559E-12	-9.97607077987414E-13	-2.8057699068396E-13	-6.85854866116347E-13	-7.17030087303454E-13	-6.85854866116347E-13	-1.05995752036163E-12	-1.05995752036163E-12	-1.05995752036163E-12
0.018	-4.98803538993707E-13	-5.92329202555027E-13	6.23504423742134E-14	-9.97607077987414E-13	-7.48205308490561E-13	-3.42927433058174E-13	-9.04081414426094E-13	-1.27818406867137E-12	-9.66431856800308E-13	-3.11752211871067E-13	-6.85854866116347E-13	-4.36453096619494E-13	-7.17030087303454E-13	-1.12230796273584E-12	-1.43406017460691E-12	-9.35256635613201E-13
0.01802	-5.29978760180814E-13	-1.18465840511005E-12	1.24700884748427E-13	-1.05995752036163E-12	-8.41730972051881E-13	-4.36453096619494E-13	-1.02878229917452E-12	-1.21583362629716E-12	-8.72906193238988E-13	-4.05277875432387E-13	-3.7410265424528E-13	-2.18226548309747E-13	-7.17030087303454E-13	-1.12230796273584E-12	-1.55876105935534E-12	-8.72906193238988E-13
0.01804	-4.98803538993707E-13	-1.58993628054244E-12	3.11752211871067E-14	-8.41730972051881E-13	-8.72906193238988E-13	-4.36453096619494E-13	-1.05995752036163E-12	-1.02878229917452E-12	-8.10555750864774E-13	-4.67628317806601E-13	-9.35256635613201E-14	-1.8705132712264E-13	-6.85854866116347E-13	-9.97607077987414E-13	-1.58993628054244E-12	-8.10555750864774E-13
0.01806	-4.67628317806601E-13	-1.8705132712264E-12	0	-4.36453096619494E-13	-8.41730972051881E-13	-3.7410265424528E-13	-1.18465840511005E-12	-7.79380529677668E-13	-7.17030087303454E-13	-4.98803538993707E-13	1.8705132712264E-13	-3.11752211871067E-13	-7.48205308490561E-13	-1.05995752036163E-12	-1.27818406867137E-12	-6.54679644929241E-13
0.01808	-3.42927433058174E-13	-1.90168849241351E-12	6.23504423742134E-14	0	-8.10555750864774E-13	-2.49401769496854E-13	-1.30935928985848E-12	-4.67628317806601E-13	-7.17030087303454E-13	-5.29978760180814E-13	2.8057699068396E-13	-3.42927433058174E-13	-8.72906193238988E-13	-1.02878229917452E-12	-9.04081414426094E-13	-6.85854866116347E-13
0.0181	-3.11752211871067E-13	-1.68346194410376E-12	0	1.55876105935534E-13	-7.17030087303454E-13	-2.49401769496854E-13	-1.58993628054244E-12	-3.11752211871067E-13	-6.54679644929241E-13	-3.42927433058174E-13	3.11752211871067E-13	-1.8705132712264E-13	-1.09113274154873E-12	-1.09113274154873E-12	-6.54679644929241E-13	-7.48205308490561E-13
0.01812	-4.05277875432387E-13	-1.27818406867137E-12	-2.8057699068396E-13	9.35256635613201E-14	-7.79380529677668E-13	-2.18226548309747E-13	-1.90168849241351E-12	-3.7410265424528E-13	-7.48205308490561E-13	-6.23504423742134E-14	3.7410265424528E-13	6.23504423742134E-14	-1.12230796273584E-12	-9.97607077987414E-13	-4.05277875432387E-13	-8.41730972051881E-13
0.01814	-6.23504423742134E-13	-6.23504423742134E-13	-5.92329202555027E-13	-2.18226548309747E-13	-8.41730972051881E-13	-1.55876105935534E-13	-2.05756459834904E-12	-4.05277875432387E-13	-9.97607077987414E-13	2.8057699068396E-13	1.8705132712264E-13	4.98803538993707E-13	-1.02878229917452E-12	-1.05995752036163E-12	-3.7410265424528E-13	-8.10555750864774E-13
0.01816	-6.54679644929241E-13	-2.18226548309747E-13	-9.04081414426094E-13	-4.98803538993707E-13	-9.35256635613201E-13	-1.24700884748427E-13	-1.99521415597483E-12	-6.85854866116347E-13	-1.09113274154873E-12	5.29978760180814E-13	6.23504423742134E-14	7.79380529677668E-13	-8.10555750864774E-13	-9.66431856800308E-13	-2.49401769496854E-13	-6.54679644929241E-13
0.01818	-6.23504423742134E-13	0	-1.24700884748427E-12	-6.54679644929241E-13	-8.41730972051881E-13	3.11752211871067E-14	-1.65228672291666E-12	-8.10555750864774E-13	-1.21583362629716E-12	6.23504423742134E-13	-9.35256635613201E-14	9.04081414426094E-13	-3.11752211871067E-13	-7.48205308490561E-13	3.11752211871067E-14	-4.36453096619494E-13
0.0182	-4.67628317806601E-13	0	-1.27818406867137E-12	-8.72906193238988E-13	-7.79380529677668E-13	9.35256635613201E-14	-1.12230796273584E-12	-9.35256635613201E-13	-1.30935928985848E-12	3.42927433058174E-13	-4.67628317806601E-13	8.41730972051881E-13	3.11752211871067E-14	-6.54679644929241E-13	1.8705132712264E-13	-2.8057699068396E-13
0.01822	-2.18226548309747E-13	0	-9.97607077987414E-13	-8.72906193238988E-13	-5.92329202555027E-13	3.11752211871067E-14	-4.05277875432387E-13	-8.72906193238988E-13	-1.4028849534198E-12	9.35256635613201E-14	-8.41730972051881E-13	5.92329202555027E-13	3.42927433058174E-13	-4.36453096619494E-13	2.18226548309747E-13	-2.8057699068396E-13
0.01824	-9.35256635613201E-14	-2.18226548309747E-13	-5.61153981367921E-13	-8.41730972051881E-13	-2.49401769496854E-13	-3.11752211871067E-14	3.11752211871067E-13	-6.23504423742134E-13	-1.34053451104559E-12	-1.8705132712264E-13	-1.21583362629716E-12	2.8057699068396E-13	3.42927433058174E-13	-3.11752211871067E-13	6.23504423742134E-14	-1.8705132712264E-13
0.01826	3.11752211871067E-14	-4.05277875432387E-13	-1.55876105935534E-13	-9.35256635613201E-13	3.11752211871067E-14	-2.18226548309747E-13	5.61153981367921E-13	-3.42927433058174E-13	-9.66431856800308E-13	-3.7410265424528E-13	-1.24700884748427E-12	-3.11752211871067E-14	3.42927433058174E-13	-2.49401769496854E-13	-1.8705132712264E-13	-1.24700884748427E-13
0.01828	-9.35256635613201E-14	-6.54679644929241E-13	1.8705132712264E-13	-9.35256635613201E-13	1.55876105935534E-13	-4.05277875432387E-13	6.23504423742134E-13	-9.35256635613201E-14	-8.10555750864774E-13	-3.7410265424528E-13	-1.37170973223269E-12	-3.42927433058174E-13	3.42927433058174E-13	-4.05277875432387E-13	-4.05277875432387E-13	-1.8705132712264E-13
0.0183	-4.05277875432387E-13	-8.72906193238988E-13	3.7410265424528E-13	-9.66431856800308E-13	3.42927433058174E-13	-5.61153981367921E-13	4.67628317806601E-13	-9.35256635613201E-14	-7.17030087303454E-13	-3.7410265424528E-13	-1.65228672291666E-12	-4.36453096619494E-13	4.05277875432387E-13	-5.61153981367921E-13	-4.05277875432387E-13	-3.11752211871067E-13
0.01832	-7.48205308490561E-13	-1.12230796273584E-12	2.8057699068396E-13	-9.66431856800308E-13	3.11752211871067E-13	-6.23504423742134E-13	2.18226548309747E-13	-1.8705132712264E-13	-7.79380529677668E-13	-4.05277875432387E-13	-1.80816282885219E-12	-4.36453096619494E-13	3.7410265424528E-13	-8.41730972051881E-13	-4.05277875432387E-13	-4.05277875432387E-13
0.01834	-9.66431856800308E-13	-1.18465840511005E-12	0	-1.05995752036163E-12	2.8057699068396E-13	-7.48205308490561E-13	-1.55876105935534E-13	-3.11752211871067E-13	-9.35256635613201E-13	-6.85854866116347E-13	-1.8393380500393E-12	-3.11752211871067E-13	1.8705132712264E-13	-1.05995752036163E-12	-2.8057699068396E-13	-6.23504423742134E-13
0.01836	-1.15348318392295E-12	-9.97607077987414E-13	-4.05277875432387E-13	-1.15348318392295E-12	3.11752211871067E-13	-9.35256635613201E-13	-5.61153981367921E-13	-3.7410265424528E-13	-1.21583362629716E-12	-9.04081414426094E-13	-1.58993628054244E-12	-9.35256635613201E-14	1.24700884748427E-13	-1.34053451104559E-12	-6.23504423742134E-14	-1.05995752036163E-12
0.01838	-1.18465840511005E-12	-6.54679644929241E-13	-7.48205308490561E-13	-1.05995752036163E-12	4.36453096619494E-13	-1.12230796273584E-12	-8.41730972051881E-13	-3.42927433058174E-13	-1.46523539579401E-12	-1.21583362629716E-12	-1.12230796273584E-12	3.7410265424528E-13	6.23504423742134E-14	-1.58993628054244E-12	9.35256635613201E-14	-1.46523539579401E-12
0.0184	-9.04081414426094E-13	-2.49401769496854E-13	-9.66431856800308E-13	-1.09113274154873E-12	5.61153981367921E-13	-1.34053451104559E-12	-8.41730972051881E-13	-2.8057699068396E-13	-1.49641061698112E-12	-1.43406017460691E-12	-9.66431856800308E-13	8.72906193238988E-13	3.11752211871067E-14	-1.52758583816823E-12	9.35256635613201E-14	-1.80816282885219E-12
0.01842	-5.29978760180814E-13	-1.24700884748427E-13	-1.18465840511005E-12	-8.72906193238988E-13	6.54679644929241E-13	-1.58993628054244E-12	-7.48205308490561E-13	-4.05277875432387E-13	-1.4028849534198E-12	-1.49641061698112E-12	-8.41730972051881E-13	1.21583362629716E-12	0	-1.46523539579401E-12	6.23504423742134E-14	-1.90168849241351E-12
0.01844	-2.49401769496854E-13	-2.18226548309747E-13	-1.24700884748427E-12	-6.85854866116347E-13	7.48205308490561E-13	-1.77698760766508E-12	-6.54679644929241E-13	-8.72906193238988E-13	-1.4028849534198E-12	-1.37170973223269E-12	-5.92329202555027E-13	1.37170973223269E-12	-2.49401769496854E-13	-1.27818406867137E-12	-1.8705132712264E-13	-1.90168849241351E-12
0.01846	-1.55876105935534E-13	-5.61153981367921E-13	-1.24700884748427E-12	-5.61153981367921E-13	8.41730972051881E-13	-1.58993628054244E-12	-4.67628317806601E-13	-1.27818406867137E-12	-1.24700884748427E-12	-1.12230796273584E-12	-3.11752211871067E-13	1.18465840511005E-12	-5.92329202555027E-13	-1.15348318392295E-12	-6.54679644929241E-13	-2.02638937716194E-12
0.01848	-1.24700884748427E-13	-9.66431856800308E-13	-1.05995752036163E-12	-4.98803538993707E-13	7.79380529677668E-13	-1.4028849534198E-12	-2.8057699068396E-13	-1.37170973223269E-12	-9.97607077987414E-13	-9.97607077987414E-13	-1.24700884748427E-13	8.10555750864774E-13	-1.05995752036163E-12	-9.35256635613201E-13	-1.05995752036163E-12	-2.08873981953615E-12
0.0185	-6.23504423742134E-14	-1.34053451104559E-12	-9.04081414426094E-13	-4.67628317806601E-13	7.17030087303454E-13	-1.18465840511005E-12	-2.18226548309747E-13	-1.27818406867137E-12	-7.17030087303454E-13	-9.66431856800308E-13	-1.24700884748427E-13	3.11752211871067E-13	-1.27818406867137E-12	-7.17030087303454E-13	-1.55876105935534E-12	-1.8393380500393E-12
0.01852	-9.35256635613201E-14	-1.68346194410376E-12	-9.66431856800308E-13	-5.29978760180814E-13	5.92329202555027E-13	-9.66431856800308E-13	-3.11752211871067E-13	-1.05995752036163E-12	-4.67628317806601E-13	-1.15348318392295E-12	-2.18226548309747E-13	-1.55876105935534E-13	-1.55876105935534E-12	-3.7410265424528E-13	-1.71463716529087E-12	-1.49641061698112E-12
0.01854	1.24700884748427E-13	-1.71463716529087E-12	-8.41730972051881E-13	-7.17030087303454E-13	4.36453096619494E-13	-7.79380529677668E-13	-5.61153981367921E-13	-6.85854866116347E-13	-3.7410265424528E-13	-1.34053451104559E-12	-2.8057699068396E-13	-5.92329202555027E-13	-1.68346194410376E-12	-1.8705132712264E-13	-1.62111150172955E-12	-1.02878229917452E-12
0.01856	4.05277875432387E-13	-1.62111150172955E-12	-7.48205308490561E-13	-8.10555750864774E-13	2.49401769496854E-13	-6.23504423742134E-13	-8.41730972051881E-13	-4.05277875432387E-13	-1.55876105935534E-13	-1.49641061698112E-12	-2.49401769496854E-13	-9.66431856800308E-13	-1.80816282885219E-12	9.35256635613201E-14	-1.09113274154873E-12	-7.48205308490561E-13
0.01858	8.10555750864774E-13	-1.62111150172955E-12	-6.85854866116347E-13	-8.41730972051881E-13	1.24700884748427E-13	-4.67628317806601E-13	-9.35256635613201E-13	-3.42927433058174E-13	0	-1.65228672291666E-12	-9.35256635613201E-14	-1.18465840511005E-12	-1.74581238647798E-12	4.05277875432387E-13	-5.92329202555027E-13	-6.85854866116347E-13
0.0186	1.09113274154873E-12	-1.62111150172955E-12	-7.17030087303454E-13	-7.17030087303454E-13	-9.35256635613201E-14	-4.36453096619494E-13	-8.72906193238988E-13	-2.8057699068396E-13	-9.35256635613201E-14	-1.65228672291666E-12	6.23504423742134E-14	-1.30935928985848E-12	-1.62111150172955E-12	4.36453096619494E-13	-1.55876105935534E-13	-8.10555750864774E-13
0.01862	1.24700884748427E-12	-1.43406017460691E-12	-8.41730972051881E-13	-7.17030087303454E-13	-3.11752211871067E-13	-5.29978760180814E-13	-6.23504423742134E-13	-4.67628317806601E-13	-9.35256635613201E-14	-1.21583362629716E-12	3.11752211871067E-14	-1.49641061698112E-12	-1.46523539579401E-12	5.61153981367921E-13	6.23504423742134E-14	-8.72906193238988E-13
0.01864	1.15348318392295E-12	-1.12230796273584E-12	-8.10555750864774E-13	-7.48205308490561E-13	-6.23504423742134E-13	-6.54679644929241E-13	-3.42927433058174E-13	-7.17030087303454E-13	-1.24700884748427E-13	-7.48205308490561E-13	-9.35256635613201E-14	-1.62111150172955E-12	-1.27818406867137E-12	2.8057699068396E-13	-9.35256635613201E-14	-9.97607077987414E-13
0.01866	9.04081414426094E-13	-6.85854866116347E-13	-9.35256635613201E-13	-9.97607077987414E-13	-8.72906193238988E-13	-7.79380529677668E-13	-1.24700884748427E-13	-1.18465840511005E-12	-2.18226548309747E-13	-2.8057699068396E-13	-2.49401769496854E-13	-1.55876105935534E-12	-1.12230796273584E-12	2.18226548309747E-13	-4.05277875432387E-13	-9.97607077987414E-13
0.01868	4.67628317806601E-13	-3.42927433058174E-13	-1.09113274154873E-12	-1.12230796273584E-12	-1.12230796273584E-12	-7.79380529677668E-13	-1.55876105935534E-13	-1.68346194410376E-12	-1.8705132712264E-13	-6.23504423742134E-14	-4.05277875432387E-13	-1.55876105935534E-12	-9.35256635613201E-13	-9.35256635613201E-14	-5.61153981367921E-13	-9.04081414426094E-13
0.0187	-9.35256635613201E-14	0	-1.12230796273584E-12	-1.12230796273584E-12	-1.37170973223269E-12	-8.72906193238988E-13	-2.8057699068396E-13	-2.15109026191036E-12	-1.55876105935534E-13	-3.11752211871067E-14	-4.98803538993707E-13	-1.24700884748427E-12	-8.41730972051881E-13	-2.8057699068396E-13	-6.54679644929241E-13	-7.48205308490561E-13
0.01872	-4.98803538993707E-13	1.8705132712264E-13	-1.21583362629716E-12	-1.21583362629716E-12	-1.74581238647798E-12	-8.41730972051881E-13	-4.36453096619494E-13	-2.46284247378143E-12	0	-2.18226548309747E-13	-6.23504423742134E-13	-8.41730972051881E-13	-7.79380529677668E-13	-2.8057699068396E-13	-8.10555750864774E-13	-4.98803538993707E-13
0.01874	-6.85854866116347E-13	1.24700884748427E-13	-1.18465840511005E-12	-1.27818406867137E-12	-1.8393380500393E-12	-9.35256635613201E-13	-3.7410265424528E-13	-2.58754335852986E-12	6.23504423742134E-14	-4.05277875432387E-13	-7.17030087303454E-13	-4.36453096619494E-13	-7.17030087303454E-13	-2.18226548309747E-13	-9.04081414426094E-13	-2.18226548309747E-13
0.01876	-5.61153981367921E-13	0	-1.15348318392295E-12	-1.21583362629716E-12	-1.71463716529087E-12	-9.97607077987414E-13	-3.42927433058174E-13	-2.43166725259432E-12	-3.11752211871067E-14	-5.92329202555027E-13	-7.48205308490561E-13	-1.24700884748427E-13	-6.85854866116347E-13	-6.23504423742134E-14	-9.35256635613201E-13	9.35256635613201E-14
0.01878	-5.61153981367921E-13	-2.8057699068396E-13	-9.97607077987414E-13	-1.02878229917452E-12	-1.80816282885219E-12	-1.05995752036163E-12	-3.11752211871067E-13	-1.96403893478772E-12	-3.42927433058174E-13	-6.23504423742134E-13	-7.48205308490561E-13	6.23504423742134E-14	-7.79380529677668E-13	0	-9.35256635613201E-13	3.11752211871067E-13
0.0188	-7.17030087303454E-13	-6.85854866116347E-13	-9.97607077987414E-13	-1.18465840511005E-12	-1.8393380500393E-12	-1.05995752036163E-12	-2.49401769496854E-13	-1.43406017460691E-12	-6.23504423742134E-13	-5.92329202555027E-13	-6.85854866116347E-13	-9.35256635613201E-14	-9.97607077987414E-13	6.23504423742134E-14	-1.02878229917452E-12	2.8057699068396E-13
0.01882	-7.79380529677668E-13	-1.12230796273584E-12	-9.04081414426094E-13	-1.43406017460691E-12	-1.71463716529087E-12	-1.12230796273584E-12	-6.23504423742134E-14	-1.12230796273584E-12	-7.79380529677668E-13	-5.92329202555027E-13	-8.41730972051881E-13	-3.7410265424528E-13	-1.21583362629716E-12	3.11752211871067E-14	-9.97607077987414E-13	1.24700884748427E-13
0.01884	-6.85854866116347E-13	-1.68346194410376E-12	-8.10555750864774E-13	-1.8393380500393E-12	-1.52758583816823E-12	-9.97607077987414E-13	1.24700884748427E-13	-7.79380529677668E-13	-7.17030087303454E-13	-6.54679644929241E-13	-9.66431856800308E-13	-6.85854866116347E-13	-1.09113274154873E-12	-6.23504423742134E-14	-9.04081414426094E-13	3.11752211871067E-14
0.01886	-3.42927433058174E-13	-2.11991504072326E-12	-8.72906193238988E-13	-2.05756459834904E-12	-1.4028849534198E-12	-1.05995752036163E-12	1.55876105935534E-13	-7.48205308490561E-13	-6.23504423742134E-13	-5.92329202555027E-13	-1.02878229917452E-12	-8.72906193238988E-13	-7.48205308490561E-13	-3.11752211871067E-13	-7.17030087303454E-13	-1.55876105935534E-13
0.01888	3.11752211871067E-14	-2.21344070428458E-12	-1.12230796273584E-12	-2.05756459834904E-12	-1.46523539579401E-12	-1.05995752036163E-12	6.23504423742134E-14	-7.79380529677668E-13	-5.92329202555027E-13	-4.67628317806601E-13	-9.35256635613201E-13	-1.02878229917452E-12	-2.49401769496854E-13	-4.98803538993707E-13	-6.23504423742134E-13	-3.11752211871067E-13
0.0189	4.05277875432387E-13	-1.93286371360062E-12	-1.49641061698112E-12	-2.11991504072326E-12	-1.37170973223269E-12	-1.24700884748427E-12	-2.8057699068396E-13	-9.97607077987414E-13	-6.23504423742134E-13	-3.42927433058174E-13	-8.10555750864774E-13	-1.05995752036163E-12	9.35256635613201E-14	-6.85854866116347E-13	-4.98803538993707E-13	-4.67628317806601E-13
0.01892	4.98803538993707E-13	-1.74581238647798E-12	-1.90168849241351E-12	-2.08873981953615E-12	-1.02878229917452E-12	-1.68346194410376E-12	-6.23504423742134E-13	-1.15348318392295E-12	-7.17030087303454E-13	-1.24700884748427E-13	-8.10555750864774E-13	-1.15348318392295E-12	-3.11752211871067E-14	-7.17030087303454E-13	-4.05277875432387E-13	-5.29978760180814E-13
0.01894	2.18226548309747E-13	-1.74581238647798E-12	-1.96403893478772E-12	-1.99521415597483E-12	-7.79380529677668E-13	-1.8393380500393E-12	-9.97607077987414E-13	-1.05995752036163E-12	-7.79380529677668E-13	-6.23504423742134E-14	-8.10555750864774E-13	-1.4028849534198E-12	-3.42927433058174E-13	-7.48205308490561E-13	-4.36453096619494E-13	-5.61153981367921E-13
0.01896	0	-1.71463716529087E-12	-1.74581238647798E-12	-1.68346194410376E-12	-4.67628317806601E-13	-1.77698760766508E-12	-1.24700884748427E-12	-9.04081414426094E-13	-6.85854866116347E-13	-1.8705132712264E-13	-8.41730972051881E-13	-1.71463716529087E-12	-7.79380529677668E-13	-9.66431856800308E-13	-6.23504423742134E-13	-6.85854866116347E-13
0.01898	-2.49401769496854E-13	-1.62111150172955E-12	-1.34053451104559E-12	-1.37170973223269E-12	-3.7410265424528E-13	-1.62111150172955E-12	-1.34053451104559E-12	-6.23504423742134E-13	-4.36453096619494E-13	-4.67628317806601E-13	-8.72906193238988E-13	-1.96403893478772E-12	-1.15348318392295E-12	-1.27818406867137E-12	-8.72906193238988E-13	-7.17030087303454E-13
0.019	-3.42927433058174E-13	-1.49641061698112E-12	-9.04081414426094E-13	-1.12230796273584E-12	-5.92329202555027E-13	-1.55876105935534E-12	-1.30935928985848E-12	-4.05277875432387E-13	-1.8705132712264E-13	-9.04081414426094E-13	-8.41730972051881E-13	-2.15109026191036E-12	-1.55876105935534E-12	-1.65228672291666E-12	-1.02878229917452E-12	-7.79380529677668E-13
0.01902	-4.98803538993707E-13	-1.30935928985848E-12	-6.23504423742134E-13	-8.41730972051881E-13	-6.85854866116347E-13	-1.80816282885219E-12	-1.37170973223269E-12	-1.24700884748427E-13	0	-1.37170973223269E-12	-7.79380529677668E-13	-2.27579114665879E-12	-1.65228672291666E-12	-1.99521415597483E-12	-1.09113274154873E-12	-8.72906193238988E-13
0.01904	-6.54679644929241E-13	-1.24700884748427E-12	-6.23504423742134E-13	-4.67628317806601E-13	-7.17030087303454E-13	-2.11991504072326E-12	-1.46523539579401E-12	3.11752211871067E-14	-1.55876105935534E-13	-1.62111150172955E-12	-7.79380529677668E-13	-2.40049203140722E-12	-1.49641061698112E-12	-2.21344070428458E-12	-9.04081414426094E-13	-8.10555750864774E-13
0.01906	-7.79380529677668E-13	-1.18465840511005E-12	-7.17030087303454E-13	-1.55876105935534E-13	-6.54679644929241E-13	-2.3069663678459E-12	-1.49641061698112E-12	9.35256635613201E-14	-2.49401769496854E-13	-1.34053451104559E-12	-7.48205308490561E-13	-2.43166725259432E-12	-1.27818406867137E-12	-2.18226548309747E-12	-7.48205308490561E-13	-8.10555750864774E-13
0.01908	-9.97607077987414E-13	-9.97607077987414E-13	-1.05995752036163E-12	-3.11752211871067E-14	-5.29978760180814E-13	-2.08873981953615E-12	-1.37170973223269E-12	-6.23504423742134E-14	-5.29978760180814E-13	-1.15348318392295E-12	-7.48205308490561E-13	-2.24461592547168E-12	-1.09113274154873E-12	-1.99521415597483E-12	-8.10555750864774E-13	-9.66431856800308E-13
0.0191	-1.09113274154873E-12	-9.04081414426094E-13	-1.37170973223269E-12	3.11752211871067E-14	-3.42927433058174E-13	-1.71463716529087E-12	-1.09113274154873E-12	-4.05277875432387E-13	-1.12230796273584E-12	-1.05995752036163E-12	-8.10555750864774E-13	-2.11991504072326E-12	-8.41730972051881E-13	-1.74581238647798E-12	-1.15348318392295E-12	-1.09113274154873E-12
0.01912	-9.04081414426094E-13	-9.66431856800308E-13	-1.62111150172955E-12	-1.55876105935534E-13	-1.8705132712264E-13	-1.15348318392295E-12	-6.54679644929241E-13	-6.23504423742134E-13	-1.90168849241351E-12	-1.12230796273584E-12	-6.23504423742134E-13	-1.90168849241351E-12	-6.54679644929241E-13	-1.37170973223269E-12	-1.55876105935534E-12	-1.18465840511005E-12
0.01914	-6.54679644929241E-13	-9.35256635613201E-13	-1.68346194410376E-12	-4.05277875432387E-13	-9.35256635613201E-14	-6.23504423742134E-13	-2.18226548309747E-13	-7.17030087303454E-13	-2.24461592547168E-12	-1.02878229917452E-12	-4.67628317806601E-13	-1.71463716529087E-12	-4.98803538993707E-13	-9.66431856800308E-13	-1.80816282885219E-12	-1.27818406867137E-12
0.01916	-2.49401769496854E-13	-9.04081414426094E-13	-1.74581238647798E-12	-6.85854866116347E-13	-1.55876105935534E-13	-1.55876105935534E-13	0	-7.48205308490561E-13	-2.18226548309747E-12	-6.85854866116347E-13	-3.42927433058174E-13	-1.4028849534198E-12	-5.29978760180814E-13	-5.61153981367921E-13	-2.02638937716194E-12	-1.37170973223269E-12
0.01918	1.55876105935534E-13	-9.97607077987414E-13	-1.74581238647798E-12	-8.72906193238988E-13	-2.18226548309747E-13	6.23504423742134E-14	-1.24700884748427E-13	-8.41730972051881E-13	-1.77698760766508E-12	-4.67628317806601E-13	-3.11752211871067E-13	-7.48205308490561E-13	-5.29978760180814E-13	-1.8705132712264E-13	-2.27579114665879E-12	-1.37170973223269E-12
0.0192	2.8057699068396E-13	-8.72906193238988E-13	-1.80816282885219E-12	-9.97607077987414E-13	-2.49401769496854E-13	-3.11752211871067E-13	-4.67628317806601E-13	-9.35256635613201E-13	-1.46523539579401E-12	-5.29978760180814E-13	-3.7410265424528E-13	-3.11752211871067E-14	-4.98803538993707E-13	-9.35256635613201E-14	-2.52519291615564E-12	-1.34053451104559E-12
0.01922	2.18226548309747E-13	-6.54679644929241E-13	-1.8393380500393E-12	-8.41730972051881E-13	-3.7410265424528E-13	-6.23504423742134E-13	-9.66431856800308E-13	-1.09113274154873E-12	-9.97607077987414E-13	-8.10555750864774E-13	-5.61153981367921E-13	6.54679644929241E-13	-4.36453096619494E-13	-2.49401769496854E-13	-2.58754335852986E-12	-1.21583362629716E-12
0.01924	9.35256635613201E-14	-5.61153981367921E-13	-1.71463716529087E-12	-5.92329202555027E-13	-6.54679644929241E-13	-9.04081414426094E-13	-1.37170973223269E-12	-1.15348318392295E-12	-4.05277875432387E-13	-1.15348318392295E-12	-6.23504423742134E-13	8.72906193238988E-13	-3.42927433058174E-13	-4.98803538993707E-13	-2.55636813734275E-12	-9.04081414426094E-13
0.01926	6.23504423742134E-14	-4.67628317806601E-13	-1.52758583816823E-12	-4.36453096619494E-13	-8.10555750864774E-13	-8.72906193238988E-13	-1.68346194410376E-12	-1.18465840511005E-12	-9.35256635613201E-14	-1.21583362629716E-12	-6.23504423742134E-13	7.48205308490561E-13	-3.7410265424528E-13	-9.04081414426094E-13	-2.43166725259432E-12	-5.61153981367921E-13
0.01928	2.18226548309747E-13	-4.98803538993707E-13	-1.46523539579401E-12	-2.8057699068396E-13	-1.05995752036163E-12	-7.48205308490561E-13	-1.93286371360062E-12	-1.24700884748427E-12	-9.35256635613201E-14	-1.30935928985848E-12	-4.05277875432387E-13	6.23504423742134E-13	-3.7410265424528E-13	-1.12230796273584E-12	-2.24461592547168E-12	-3.11752211871067E-13
0.0193	4.36453096619494E-13	-5.92329202555027E-13	-1.30935928985848E-12	-2.18226548309747E-13	-1.15348318392295E-12	-5.92329202555027E-13	-2.21344070428458E-12	-1.27818406867137E-12	-2.18226548309747E-13	-1.27818406867137E-12	-9.35256635613201E-14	2.49401769496854E-13	-2.18226548309747E-13	-1.27818406867137E-12	-1.90168849241351E-12	-1.8705132712264E-13
0.01932	4.98803538993707E-13	-4.98803538993707E-13	-1.09113274154873E-12	-3.11752211871067E-13	-1.30935928985848E-12	-4.36453096619494E-13	-2.3069663678459E-12	-1.30935928985848E-12	-5.92329202555027E-13	-1.18465840511005E-12	2.8057699068396E-13	-2.8057699068396E-13	-1.8705132712264E-13	-1.27818406867137E-12	-1.27818406867137E-12	-2.49401769496854E-13
0.01934	6.23504423742134E-14	-2.49401769496854E-13	-9.04081414426094E-13	-3.7410265424528E-13	-1.43406017460691E-12	-6.23504423742134E-13	-2.49401769496854E-12	-1.43406017460691E-12	-9.66431856800308E-13	-9.97607077987414E-13	3.11752211871067E-13	-4.36453096619494E-13	-1.24700884748427E-13	-1.12230796273584E-12	-8.41730972051881E-13	-3.7410265424528E-13
0.01936	-4.67628317806601E-13	3.11752211871067E-14	-7.79380529677668E-13	-6.85854866116347E-13	-1.4028849534198E-12	-7.48205308490561E-13	-2.40049203140722E-12	-1.43406017460691E-12	-1.02878229917452E-12	-7.17030087303454E-13	6.23504423742134E-14	-4.67628317806601E-13	-1.55876105935534E-13	-7.79380529677668E-13	-4.67628317806601E-13	-5.92329202555027E-13
0.01938	-9.97607077987414E-13	2.8057699068396E-13	-9.35256635613201E-13	-7.48205308490561E-13	-1.43406017460691E-12	-9.04081414426094E-13	-2.11991504072326E-12	-1.43406017460691E-12	-9.66431856800308E-13	-5.92329202555027E-13	-4.98803538993707E-13	-3.42927433058174E-13	-3.42927433058174E-13	-3.11752211871067E-13	-2.18226548309747E-13	-6.23504423742134E-13
0.0194	-1.37170973223269E-12	2.49401769496854E-13	-1.24700884748427E-12	-9.04081414426094E-13	-1.21583362629716E-12	-8.72906193238988E-13	-1.46523539579401E-12	-1.24700884748427E-12	-7.79380529677668E-13	-4.67628317806601E-13	-8.72906193238988E-13	-2.49401769496854E-13	-5.92329202555027E-13	0	-3.42927433058174E-13	-4.05277875432387E-13
0.01942	-1.58993628054244E-12	1.55876105935534E-13	-1.55876105935534E-12	-9.66431856800308E-13	-7.79380529677668E-13	-6.54679644929241E-13	-7.17030087303454E-13	-9.04081414426094E-13	-5.92329202555027E-13	-6.54679644929241E-13	-1.15348318392295E-12	-2.8057699068396E-13	-6.85854866116347E-13	1.24700884748427E-13	-4.98803538993707E-13	-2.49401769496854E-13
0.01944	-1.52758583816823E-12	0	-1.71463716529087E-12	-1.05995752036163E-12	-3.7410265424528E-13	-2.8057699068396E-13	-1.55876105935534E-13	-4.98803538993707E-13	-6.54679644929241E-13	-7.48205308490561E-13	-1.21583362629716E-12	-2.8057699068396E-13	-7.17030087303454E-13	1.55876105935534E-13	-7.17030087303454E-13	-3.7410265424528E-13
0.01946	-1.37170973223269E-12	-3.11752211871067E-13	-1.55876105935534E-12	-1.18465840511005E-12	-6.23504423742134E-14	-3.11752211871067E-14	2.49401769496854E-13	-1.55876105935534E-13	-7.79380529677668E-13	-7.79380529677668E-13	-1.12230796273584E-12	-4.05277875432387E-13	-7.17030087303454E-13	1.8705132712264E-13	-8.10555750864774E-13	-4.98803538993707E-13
0.01948	-1.12230796273584E-12	-5.29978760180814E-13	-1.30935928985848E-12	-1.21583362629716E-12	1.8705132712264E-13	2.49401769496854E-13	3.7410265424528E-13	9.35256635613201E-14	-1.02878229917452E-12	-7.17030087303454E-13	-9.35256635613201E-13	-7.79380529677668E-13	-5.92329202555027E-13	9.35256635613201E-14	-8.41730972051881E-13	-7.17030087303454E-13
0.0195	-8.41730972051881E-13	-8.10555750864774E-13	-1.02878229917452E-12	-1.30935928985848E-12	2.8057699068396E-13	2.49401769496854E-13	2.8057699068396E-13	9.35256635613201E-14	-1.09113274154873E-12	-4.36453096619494E-13	-8.72906193238988E-13	-9.35256635613201E-13	-4.98803538993707E-13	-6.23504423742134E-14	-7.79380529677668E-13	-9.04081414426094E-13
0.01952	-5.92329202555027E-13	-9.97607077987414E-13	-9.35256635613201E-13	-1.27818406867137E-12	2.8057699068396E-13	3.11752211871067E-13	1.24700884748427E-13	6.23504423742134E-14	-1.15348318392295E-12	-1.8705132712264E-13	-9.04081414426094E-13	-1.09113274154873E-12	-5.29978760180814E-13	-1.24700884748427E-13	-8.41730972051881E-13	-8.41730972051881E-13
0.01954	-3.11752211871067E-13	-1.09113274154873E-12	-1.09113274154873E-12	-1.34053451104559E-12	3.11752211871067E-14	2.49401769496854E-13	0	0	-1.15348318392295E-12	-1.24700884748427E-13	-9.04081414426094E-13	-9.97607077987414E-13	-6.85854866116347E-13	-2.49401769496854E-13	-6.85854866116347E-13	-9.97607077987414E-13
0.01956	9.35256635613201E-14	-9.97607077987414E-13	-1.15348318392295E-12	-1.46523539579401E-12	-3.7410265424528E-13	9.35256635613201E-14	-1.8705132712264E-13	1.24700884748427E-13	-1.12230796273584E-12	-1.24700884748427E-13	-6.23504423742134E-13	-9.97607077987414E-13	-6.85854866116347E-13	-4.05277875432387E-13	-6.23504423742134E-13	-1.43406017460691E-12
0.01958	3.11752211871067E-13	-7.48205308490561E-13	-1.24700884748427E-12	-1.46523539579401E-12	-7.79380529677668E-13	0	-4.36453096619494E-13	1.55876105935534E-13	-1.02878229917452E-12	-3.11752211871067E-13	-5.61153981367921E-13	-9.35256635613201E-13	-8.10555750864774E-13	-4.98803538993707E-13	-4.98803538993707E-13	-1.71463716529087E-12
0.0196	5.29978760180814E-13	-4.98803538993707E-13	-1.52758583816823E-12	-1.49641061698112E-12	-1.21583362629716E-12	-2.18226548309747E-13	-7.17030087303454E-13	3.42927433058174E-13	-1.12230796273584E-12	-5.92329202555027E-13	-4.36453096619494E-13	-1.05995752036163E-12	-9.35256635613201E-13	-5.92329202555027E-13	-4.36453096619494E-13	-1.8393380500393E-12
0.01962	5.61153981367921E-13	-3.42927433058174E-13	-1.65228672291666E-12	-1.34053451104559E-12	-1.49641061698112E-12	-4.05277875432387E-13	-8.41730972051881E-13	4.05277875432387E-13	-1.18465840511005E-12	-6.23504423742134E-13	-6.85854866116347E-13	-1.24700884748427E-12	-1.09113274154873E-12	-6.85854866116347E-13	-4.67628317806601E-13	-1.80816282885219E-12
0.01964	4.98803538993707E-13	-2.49401769496854E-13	-1.68346194410376E-12	-1.12230796273584E-12	-1.52758583816823E-12	-4.05277875432387E-13	-8.72906193238988E-13	4.98803538993707E-13	-1.21583362629716E-12	-6.85854866116347E-13	-9.04081414426094E-13	-1.34053451104559E-12	-1.43406017460691E-12	-8.41730972051881E-13	-6.23504423742134E-13	-2.02638937716194E-12
0.01966	3.11752211871067E-13	-2.49401769496854E-13	-1.46523539579401E-12	-9.04081414426094E-13	-1.4028849534198E-12	-4.67628317806601E-13	-7.17030087303454E-13	3.7410265424528E-13	-1.37170973223269E-12	-5.92329202555027E-13	-1.12230796273584E-12	-1.43406017460691E-12	-1.71463716529087E-12	-8.41730972051881E-13	-7.48205308490561E-13	-2.21344070428458E-12
0.01968	-3.11752211871067E-14	-2.8057699068396E-13	-1.30935928985848E-12	-5.61153981367921E-13	-1.27818406867137E-12	-4.05277875432387E-13	-5.61153981367921E-13	1.8705132712264E-13	-1.46523539579401E-12	-5.29978760180814E-13	-1.27818406867137E-12	-1.55876105935534E-12	-2.05756459834904E-12	-8.10555750864774E-13	-7.79380529677668E-13	-2.11991504072326E-12
0.0197	-3.42927433058174E-13	-4.05277875432387E-13	-1.09113274154873E-12	-3.11752211871067E-13	-1.37170973223269E-12	-4.98803538993707E-13	-4.05277875432387E-13	-1.8705132712264E-13	-1.58993628054244E-12	-5.92329202555027E-13	-1.34053451104559E-12	-1.77698760766508E-12	-2.3069663678459E-12	-6.54679644929241E-13	-8.10555750864774E-13	-1.77698760766508E-12
0.01972	-5.61153981367921E-13	-5.92329202555027E-13	-7.79380529677668E-13	-1.8705132712264E-13	-1.34053451104559E-12	-7.48205308490561E-13	-3.42927433058174E-13	-4.36453096619494E-13	-1.52758583816823E-12	-8.72906193238988E-13	-1.4028849534198E-12	-1.8705132712264E-12	-2.40049203140722E-12	-3.11752211871067E-13	-8.72906193238988E-13	-1.4028849534198E-12
0.01974	-5.61153981367921E-13	-8.41730972051881E-13	-5.92329202555027E-13	-9.35256635613201E-14	-1.46523539579401E-12	-1.12230796273584E-12	-4.05277875432387E-13	-5.61153981367921E-13	-1.24700884748427E-12	-1.15348318392295E-12	-1.24700884748427E-12	-1.8393380500393E-12	-2.40049203140722E-12	-2.18226548309747E-13	-9.66431856800308E-13	-1.09113274154873E-12
0.01976	-5.92329202555027E-13	-9.97607077987414E-13	-4.05277875432387E-13	-3.11752211871067E-14	-1.55876105935534E-12	-1.43406017460691E-12	-6.23504423742134E-13	-5.92329202555027E-13	-1.09113274154873E-12	-1.37170973223269E-12	-1.09113274154873E-12	-1.62111150172955E-12	-2.08873981953615E-12	0	-1.30935928985848E-12	-9.35256635613201E-13
0.01978	-6.23504423742134E-13	-9.35256635613201E-13	-9.35256635613201E-14	1.55876105935534E-13	-1.55876105935534E-12	-1.68346194410376E-12	-7.48205308490561E-13	-3.7410265424528E-13	-1.02878229917452E-12	-1.30935928985848E-12	-8.72906193238988E-13	-1.37170973223269E-12	-1.62111150172955E-12	3.7410265424528E-13	-1.43406017460691E-12	-1.09113274154873E-12
0.0198	-6.85854866116347E-13	-8.10555750864774E-13	2.49401769496854E-13	3.11752211871067E-14	-1.34053451104559E-12	-1.74581238647798E-12	-7.79380529677668E-13	-2.8057699068396E-13	-1.05995752036163E-12	-1.09113274154873E-12	-8.41730972051881E-13	-9.66431856800308E-13	-9.04081414426094E-13	7.17030087303454E-13	-1.52758583816823E-12	-1.21583362629716E-12
0.01982	-8.10555750864774E-13	-6.54679644929241E-13	3.11752211871067E-13	-1.24700884748427E-13	-1.12230796273584E-12	-1.58993628054244E-12	-6.54679644929241E-13	-2.49401769496854E-13	-1.09113274154873E-12	-8.10555750864774E-13	-8.72906193238988E-13	-7.79380529677668E-13	-1.8705132712264E-13	9.97607077987414E-13	-1.34053451104559E-12	-1.30935928985848E-12
0.01984	-7.79380529677668E-13	-5.92329202555027E-13	9.35256635613201E-14	-2.8057699068396E-13	-8.72906193238988E-13	-1.24700884748427E-12	-6.54679644929241E-13	-4.36453096619494E-13	-1.21583362629716E-12	-4.98803538993707E-13	-8.10555750864774E-13	-7.48205308490561E-13	4.36453096619494E-13	8.41730972051881E-13	-9.66431856800308E-13	-1.27818406867137E-12
0.01986	-5.92329202555027E-13	-4.98803538993707E-13	-2.8057699068396E-13	-4.67628317806601E-13	-5.92329202555027E-13	-8.10555750864774E-13	-4.36453096619494E-13	-7.79380529677668E-13	-1.30935928985848E-12	-2.49401769496854E-13	-6.54679644929241E-13	-6.85854866116347E-13	7.79380529677668E-13	4.98803538993707E-13	-5.92329202555027E-13	-1.27818406867137E-12
0.01988	-3.7410265424528E-13	-6.23504423742134E-13	-7.17030087303454E-13	-6.54679644929241E-13	-2.49401769496854E-13	-2.8057699068396E-13	-2.18226548309747E-13	-1.18465840511005E-12	-1.30935928985848E-12	-9.35256635613201E-14	-3.7410265424528E-13	-7.48205308490561E-13	8.41730972051881E-13	9.35256635613201E-14	-4.36453096619494E-13	-1.34053451104559E-12
0.0199	-9.35256635613201E-14	-6.85854866116347E-13	-1.18465840511005E-12	-6.54679644929241E-13	-1.24700884748427E-13	1.8705132712264E-13	-9.35256635613201E-14	-1.49641061698112E-12	-1.30935928985848E-12	1.55876105935534E-13	-3.11752211871067E-13	-9.97607077987414E-13	6.85854866116347E-13	-2.8057699068396E-13	-4.05277875432387E-13	-1.18465840511005E-12
0.01992	3.11752211871067E-14	-9.35256635613201E-13	-1.37170973223269E-12	-8.41730972051881E-13	-3.11752211871067E-13	3.7410265424528E-13	-6.23504423742134E-14	-1.90168849241351E-12	-1.18465840511005E-12	3.7410265424528E-13	-4.05277875432387E-13	-1.21583362629716E-12	4.36453096619494E-13	-3.7410265424528E-13	-5.92329202555027E-13	-8.10555750864774E-13
0.01994	3.11752211871067E-14	-9.04081414426094E-13	-1.30935928985848E-12	-1.02878229917452E-12	-7.48205308490561E-13	3.7410265424528E-13	3.11752211871067E-14	-2.18226548309747E-12	-1.02878229917452E-12	3.7410265424528E-13	-6.23504423742134E-13	-1.27818406867137E-12	1.55876105935534E-13	-3.42927433058174E-13	-9.04081414426094E-13	-3.42927433058174E-13
0.01996	6.23504423742134E-14	-1.02878229917452E-12	-9.97607077987414E-13	-1.24700884748427E-12	-1.4028849534198E-12	1.8705132712264E-13	6.23504423742134E-14	-2.36931681022011E-12	-9.97607077987414E-13	6.23504423742134E-14	-9.35256635613201E-13	-1.18465840511005E-12	-1.55876105935534E-13	-4.98803538993707E-13	-1.30935928985848E-12	-1.55876105935534E-13
0.01998	6.23504423742134E-14	-1.12230796273584E-12	-4.67628317806601E-13	-1.65228672291666E-12	-2.08873981953615E-12	-6.23504423742134E-14	-6.23504423742134E-14	-2.24461592547168E-12	-8.72906193238988E-13	-2.49401769496854E-13	-1.09113274154873E-12	-9.35256635613201E-13	-4.36453096619494E-13	-5.61153981367921E-13	-1.80816282885219E-12	-1.55876105935534E-13
0.02	6.23504423742134E-14	-1.21583362629716E-12	3.11752211871067E-14	-1.8705132712264E-12	-2.74341946446539E-12	-1.55876105935534E-13	-4.05277875432387E-13	-1.99521415597483E-12	-6.54679644929241E-13	-8.10555750864774E-13	-1.05995752036163E-12	-7.17030087303454E-13	-7.17030087303454E-13	-3.7410265424528E-13	-2.18226548309747E-12	-2.8057699068396E-13
0.02002	0	-1.12230796273584E-12	2.49401769496854E-13	-1.96403893478772E-12	-3.05517167633646E-12	-6.23504423742134E-14	-6.54679644929241E-13	-1.77698760766508E-12	-4.98803538993707E-13	-1.09113274154873E-12	-1.15348318392295E-12	-6.23504423742134E-13	-9.04081414426094E-13	-1.8705132712264E-13	-2.27579114665879E-12	-3.11752211871067E-13
0.02004	6.23504423742134E-14	-1.05995752036163E-12	3.42927433058174E-13	-1.80816282885219E-12	-3.08634689752356E-12	9.35256635613201E-14	-9.35256635613201E-13	-1.71463716529087E-12	-4.98803538993707E-13	-1.34053451104559E-12	-1.15348318392295E-12	-5.92329202555027E-13	-8.41730972051881E-13	3.11752211871067E-14	-2.08873981953615E-12	-3.7410265424528E-13
0.02006	1.55876105935534E-13	-1.24700884748427E-12	0	-1.43406017460691E-12	-2.68106902209118E-12	1.55876105935534E-13	-9.66431856800308E-13	-1.8705132712264E-12	-7.48205308490561E-13	-1.4028849534198E-12	-1.18465840511005E-12	-6.23504423742134E-13	-8.41730972051881E-13	3.11752211871067E-14	-1.71463716529087E-12	-4.05277875432387E-13
0.02008	2.18226548309747E-13	-1.43406017460691E-12	-4.98803538993707E-13	-1.37170973223269E-12	-2.11991504072326E-12	3.11752211871067E-14	-8.72906193238988E-13	-1.90168849241351E-12	-9.35256635613201E-13	-1.55876105935534E-12	-1.24700884748427E-12	-7.79380529677668E-13	-9.97607077987414E-13	-9.35256635613201E-14	-1.24700884748427E-12	-3.7410265424528E-13
0.0201	3.11752211871067E-13	-1.62111150172955E-12	-1.05995752036163E-12	-1.21583362629716E-12	-1.58993628054244E-12	-2.49401769496854E-13	-7.17030087303454E-13	-1.80816282885219E-12	-1.18465840511005E-12	-1.74581238647798E-12	-1.27818406867137E-12	-9.97607077987414E-13	-1.05995752036163E-12	-2.49401769496854E-13	-8.10555750864774E-13	-4.05277875432387E-13
0.02012	1.24700884748427E-13	-1.71463716529087E-12	-1.34053451104559E-12	-1.34053451104559E-12	-1.4028849534198E-12	-6.23504423742134E-13	-5.61153981367921E-13	-1.43406017460691E-12	-1.18465840511005E-12	-1.8705132712264E-12	-9.97607077987414E-13	-1.09113274154873E-12	-1.15348318392295E-12	-3.7410265424528E-13	-4.98803538993707E-13	-4.36453096619494E-13
0.02014	-1.24700884748427E-13	-1.74581238647798E-12	-1.43406017460691E-12	-1.65228672291666E-12	-1.24700884748427E-12	-9.04081414426094E-13	-4.67628317806601E-13	-1.05995752036163E-12	-1.15348318392295E-12	-2.08873981953615E-12	-8.41730972051881E-13	-1.21583362629716E-12	-1.21583362629716E-12	-4.05277875432387E-13	-2.18226548309747E-13	-5.61153981367921E-13
0.02016	-3.42927433058174E-13	-1.52758583816823E-12	-1.49641061698112E-12	-1.8393380500393E-12	-1.21583362629716E-12	-1.09113274154873E-12	-6.85854866116347E-13	-5.92329202555027E-13	-1.18465840511005E-12	-2.11991504072326E-12	-9.66431856800308E-13	-1.30935928985848E-12	-1.24700884748427E-12	-4.05277875432387E-13	0	-6.23504423742134E-13
0.02018	-4.05277875432387E-13	-1.4028849534198E-12	-1.21583362629716E-12	-1.8705132712264E-12	-1.12230796273584E-12	-1.30935928985848E-12	-9.35256635613201E-13	-2.18226548309747E-13	-1.05995752036163E-12	-1.80816282885219E-12	-1.18465840511005E-12	-1.46523539579401E-12	-1.02878229917452E-12	-2.18226548309747E-13	6.23504423742134E-14	-7.17030087303454E-13
0.0202	-4.36453096619494E-13	-1.34053451104559E-12	-8.10555750864774E-13	-1.8393380500393E-12	-1.09113274154873E-12	-1.4028849534198E-12	-9.35256635613201E-13	3.11752211871067E-14	-9.35256635613201E-13	-1.46523539579401E-12	-1.37170973223269E-12	-1.43406017460691E-12	-7.48205308490561E-13	-1.24700884748427E-13	6.23504423742134E-14	-8.10555750864774E-13
0.02022	-4.05277875432387E-13	-1.21583362629716E-12	-7.79380529677668E-13	-1.8393380500393E-12	-8.72906193238988E-13	-1.43406017460691E-12	-8.10555750864774E-13	3.42927433058174E-13	-6.54679644929241E-13	-1.4028849534198E-12	-1.24700884748427E-12	-1.68346194410376E-12	-3.42927433058174E-13	-1.24700884748427E-13	-3.11752211871067E-14	-8.72906193238988E-13
0.02024	-4.98803538993707E-13	-1.12230796273584E-12	-1.24700884748427E-12	-1.71463716529087E-12	-7.48205308490561E-13	-1.49641061698112E-12	-4.98803538993707E-13	3.11752211871067E-13	-3.11752211871067E-13	-1.46523539579401E-12	-8.72906193238988E-13	-1.8705132712264E-12	-9.35256635613201E-14	-1.8705132712264E-13	-9.35256635613201E-14	-9.04081414426094E-13
0.02026	-5.61153981367921E-13	-8.41730972051881E-13	-1.71463716529087E-12	-1.46523539579401E-12	-7.79380529677668E-13	-1.52758583816823E-12	-1.55876105935534E-13	2.49401769496854E-13	-1.24700884748427E-13	-1.43406017460691E-12	-4.67628317806601E-13	-1.90168849241351E-12	-9.35256635613201E-14	-2.8057699068396E-13	-1.55876105935534E-13	-8.41730972051881E-13
0.02028	-7.17030087303454E-13	-6.85854866116347E-13	-2.15109026191036E-12	-1.09113274154873E-12	-9.66431856800308E-13	-1.68346194410376E-12	6.23504423742134E-14	1.24700884748427E-13	-3.42927433058174E-13	-1.24700884748427E-12	-1.8705132712264E-13	-1.99521415597483E-12	-3.42927433058174E-13	-2.18226548309747E-13	-4.67628317806601E-13	-8.72906193238988E-13
0.0203	-7.48205308490561E-13	-7.48205308490561E-13	-2.338141589033E-12	-7.17030087303454E-13	-1.05995752036163E-12	-1.62111150172955E-12	2.18226548309747E-13	-1.24700884748427E-13	-9.04081414426094E-13	-7.48205308490561E-13	-6.23504423742134E-14	-2.05756459834904E-12	-4.05277875432387E-13	-1.24700884748427E-13	-9.35256635613201E-13	-8.41730972051881E-13
0.02032	-8.72906193238988E-13	-7.79380529677668E-13	-2.49401769496854E-12	-3.7410265424528E-13	-1.09113274154873E-12	-1.43406017460691E-12	9.35256635613201E-14	-2.49401769496854E-13	-1.68346194410376E-12	-3.11752211871067E-13	-1.55876105935534E-13	-2.24461592547168E-12	-4.36453096619494E-13	-2.8057699068396E-13	-1.46523539579401E-12	-9.35256635613201E-13
0.02034	-9.35256635613201E-13	-7.79380529677668E-13	-2.338141589033E-12	-2.18226548309747E-13	-9.04081414426094E-13	-1.37170973223269E-12	-1.24700884748427E-13	-4.05277875432387E-13	-2.74341946446539E-12	3.11752211871067E-14	-3.7410265424528E-13	-2.36931681022011E-12	-4.05277875432387E-13	-5.61153981367921E-13	-1.77698760766508E-12	-1.12230796273584E-12
0.02036	-9.66431856800308E-13	-7.48205308490561E-13	-1.8705132712264E-12	-2.49401769496854E-13	-7.48205308490561E-13	-1.24700884748427E-12	-4.67628317806601E-13	-4.05277875432387E-13	-3.39809910939463E-12	2.18226548309747E-13	-4.05277875432387E-13	-2.27579114665879E-12	-3.11752211871067E-13	-8.41730972051881E-13	-1.71463716529087E-12	-1.34053451104559E-12
0.02038	-1.21583362629716E-12	-7.17030087303454E-13	-1.27818406867137E-12	-3.11752211871067E-13	-4.98803538993707E-13	-1.30935928985848E-12	-5.29978760180814E-13	-3.11752211871067E-13	-3.33574866702042E-12	1.55876105935534E-13	-4.67628317806601E-13	-1.80816282885219E-12	-4.36453096619494E-13	-1.15348318392295E-12	-1.62111150172955E-12	-1.34053451104559E-12
0.0204	-1.34053451104559E-12	-9.04081414426094E-13	-4.98803538993707E-13	-3.42927433058174E-13	-4.36453096619494E-13	-1.37170973223269E-12	-4.05277875432387E-13	-3.42927433058174E-13	-2.8057699068396E-12	-9.35256635613201E-14	-5.61153981367921E-13	-1.02878229917452E-12	-4.98803538993707E-13	-1.46523539579401E-12	-1.65228672291666E-12	-1.27818406867137E-12
0.02042	-1.43406017460691E-12	-1.12230796273584E-12	3.11752211871067E-14	-3.7410265424528E-13	-3.11752211871067E-13	-1.55876105935534E-12	-1.55876105935534E-13	-4.67628317806601E-13	-2.21344070428458E-12	-4.05277875432387E-13	-6.85854866116347E-13	-3.7410265424528E-13	-8.41730972051881E-13	-1.65228672291666E-12	-1.77698760766508E-12	-1.24700884748427E-12
0.02044	-1.46523539579401E-12	-1.24700884748427E-12	4.05277875432387E-13	-2.8057699068396E-13	-1.8705132712264E-13	-1.55876105935534E-12	9.35256635613201E-14	-6.85854866116347E-13	-1.74581238647798E-12	-9.66431856800308E-13	-7.79380529677668E-13	1.55876105935534E-13	-9.97607077987414E-13	-1.65228672291666E-12	-1.71463716529087E-12	-1.21583362629716E-12
0.02046	-1.30935928985848E-12	-1.27818406867137E-12	3.42927433058174E-13	-1.24700884748427E-13	-1.8705132712264E-13	-1.34053451104559E-12	6.23504423742134E-14	-8.41730972051881E-13	-1.18465840511005E-12	-1.46523539579401E-12	-9.04081414426094E-13	4.36453096619494E-13	-1.05995752036163E-12	-1.49641061698112E-12	-1.46523539579401E-12	-1.15348318392295E-12
0.02048	-1.21583362629716E-12	-1.30935928985848E-12	0	-1.8705132712264E-13	-1.24700884748427E-13	-1.12230796273584E-12	-1.24700884748427E-13	-9.04081414426094E-13	-5.29978760180814E-13	-1.58993628054244E-12	-9.66431856800308E-13	5.92329202555027E-13	-9.35256635613201E-13	-1.46523539579401E-12	-1.34053451104559E-12	-1.12230796273584E-12
0.0205	-1.21583362629716E-12	-1.30935928985848E-12	-3.11752211871067E-13	-3.42927433058174E-13	-2.49401769496854E-13	-8.10555750864774E-13	-4.36453096619494E-13	-7.79380529677668E-13	-1.55876105935534E-13	-1.43406017460691E-12	-9.66431856800308E-13	4.36453096619494E-13	-7.79380529677668E-13	-1.68346194410376E-12	-1.30935928985848E-12	-1.09113274154873E-12
0.02052	-1.34053451104559E-12	-1.46523539579401E-12	-6.85854866116347E-13	-4.67628317806601E-13	-4.05277875432387E-13	-7.48205308490561E-13	-6.54679644929241E-13	-4.36453096619494E-13	-2.49401769496854E-13	-1.30935928985848E-12	-7.17030087303454E-13	1.24700884748427E-13	-5.61153981367921E-13	-1.96403893478772E-12	-1.09113274154873E-12	-1.15348318392295E-12
0.02054	-1.74581238647798E-12	-1.71463716529087E-12	-9.97607077987414E-13	-5.29978760180814E-13	-4.36453096619494E-13	-8.10555750864774E-13	-9.35256635613201E-13	-1.8705132712264E-13	-4.36453096619494E-13	-1.02878229917452E-12	-4.36453096619494E-13	-2.18226548309747E-13	-4.05277875432387E-13	-2.18226548309747E-12	-7.48205308490561E-13	-1.12230796273584E-12
0.02056	-1.96403893478772E-12	-1.96403893478772E-12	-1.05995752036163E-12	-3.42927433058174E-13	-3.42927433058174E-13	-9.66431856800308E-13	-9.35256635613201E-13	6.23504423742134E-14	-7.79380529677668E-13	-9.66431856800308E-13	-1.8705132712264E-13	-6.23504423742134E-13	-4.05277875432387E-13	-2.05756459834904E-12	-3.7410265424528E-13	-1.09113274154873E-12
0.02058	-1.99521415597483E-12	-2.11991504072326E-12	-9.97607077987414E-13	-9.35256635613201E-14	-2.18226548309747E-13	-1.18465840511005E-12	-8.72906193238988E-13	2.8057699068396E-13	-8.41730972051881E-13	-7.79380529677668E-13	3.11752211871067E-14	-9.35256635613201E-13	-4.36453096619494E-13	-1.8705132712264E-12	0	-8.72906193238988E-13
0.0206	-1.8705132712264E-12	-2.27579114665879E-12	-1.09113274154873E-12	1.8705132712264E-13	-1.8705132712264E-13	-1.4028849534198E-12	-8.10555750864774E-13	3.42927433058174E-13	-6.85854866116347E-13	-5.61153981367921E-13	3.11752211871067E-14	-1.09113274154873E-12	-4.05277875432387E-13	-1.62111150172955E-12	0	-6.85854866116347E-13
0.02062	-1.27818406867137E-12	-2.27579114665879E-12	-1.09113274154873E-12	4.05277875432387E-13	-3.42927433058174E-13	-1.4028849534198E-12	-8.41730972051881E-13	2.8057699068396E-13	-4.36453096619494E-13	-4.67628317806601E-13	-6.23504423742134E-14	-1.15348318392295E-12	-4.05277875432387E-13	-1.34053451104559E-12	-3.42927433058174E-13	-4.98803538993707E-13
0.02064	-7.17030087303454E-13	-2.11991504072326E-12	-1.18465840511005E-12	6.54679644929241E-13	-5.92329202555027E-13	-1.27818406867137E-12	-7.17030087303454E-13	2.18226548309747E-13	-2.18226548309747E-13	-2.49401769496854E-13	-2.18226548309747E-13	-9.66431856800308E-13	-4.98803538993707E-13	-1.21583362629716E-12	-4.67628317806601E-13	-1.24700884748427E-13
0.02066	-1.24700884748427E-13	-1.90168849241351E-12	-1.18465840511005E-12	8.10555750864774E-13	-7.17030087303454E-13	-1.02878229917452E-12	-3.7410265424528E-13	1.24700884748427E-13	1.24700884748427E-13	-2.49401769496854E-13	-3.42927433058174E-13	-8.10555750864774E-13	-4.98803538993707E-13	-1.21583362629716E-12	-5.92329202555027E-13	-9.35256635613201E-14
0.02068	3.42927433058174E-13	-1.71463716529087E-12	-1.24700884748427E-12	8.72906193238988E-13	-8.41730972051881E-13	-6.85854866116347E-13	2.8057699068396E-13	-3.11752211871067E-14	4.05277875432387E-13	-3.11752211871067E-13	-5.92329202555027E-13	-6.85854866116347E-13	-4.98803538993707E-13	-1.18465840511005E-12	-4.67628317806601E-13	-1.24700884748427E-13
0.0207	6.23504423742134E-13	-1.62111150172955E-12	-1.37170973223269E-12	7.17030087303454E-13	-8.10555750864774E-13	-4.36453096619494E-13	6.23504423742134E-13	3.11752211871067E-14	6.23504423742134E-13	-3.7410265424528E-13	-7.48205308490561E-13	-5.92329202555027E-13	-6.23504423742134E-13	-1.05995752036163E-12	-2.8057699068396E-13	-2.8057699068396E-13
0.02072	5.92329202555027E-13	-1.77698760766508E-12	-1.55876105935534E-12	4.67628317806601E-13	-8.10555750864774E-13	-3.42927433058174E-13	5.92329202555027E-13	9.35256635613201E-14	6.54679644929241E-13	-3.11752211871067E-13	-8.41730972051881E-13	-5.29978760180814E-13	-6.23504423742134E-13	-7.79380529677668E-13	0	-6.23504423742134E-13
0.02074	5.29978760180814E-13	-1.93286371360062E-12	-1.58993628054244E-12	1.8705132712264E-13	-7.17030087303454E-13	-3.7410265424528E-13	3.7410265424528E-13	3.11752211871067E-14	4.67628317806601E-13	-1.8705132712264E-13	-1.02878229917452E-12	-3.11752211871067E-13	-6.54679644929241E-13	-6.85854866116347E-13	2.49401769496854E-13	-8.41730972051881E-13
0.02076	3.42927433058174E-13	-2.24461592547168E-12	-1.65228672291666E-12	-3.11752211871067E-14	-4.67628317806601E-13	-4.98803538993707E-13	3.11752211871067E-14	0	1.8705132712264E-13	3.11752211871067E-14	-1.27818406867137E-12	-1.8705132712264E-13	-4.67628317806601E-13	-6.23504423742134E-13	3.42927433058174E-13	-1.05995752036163E-12
0.02078	1.8705132712264E-13	-2.36931681022011E-12	-1.58993628054244E-12	-6.23504423742134E-14	-3.11752211871067E-13	-6.54679644929241E-13	-3.42927433058174E-13	3.11752211871067E-14	-1.24700884748427E-13	3.11752211871067E-13	-1.34053451104559E-12	-2.18226548309747E-13	-2.49401769496854E-13	-8.72906193238988E-13	1.24700884748427E-13	-1.02878229917452E-12
0.0208	-9.35256635613201E-14	-2.46284247378143E-12	-1.49641061698112E-12	-1.55876105935534E-13	-2.18226548309747E-13	-7.17030087303454E-13	-7.17030087303454E-13	-9.35256635613201E-14	-4.36453096619494E-13	3.42927433058174E-13	-1.18465840511005E-12	-3.7410265424528E-13	-9.35256635613201E-14	-1.37170973223269E-12	-1.55876105935534E-13	-8.72906193238988E-13
0.02082	-3.7410265424528E-13	-2.36931681022011E-12	-1.4028849534198E-12	-4.05277875432387E-13	-1.24700884748427E-13	-7.48205308490561E-13	-1.05995752036163E-12	-1.24700884748427E-13	-7.79380529677668E-13	3.7410265424528E-13	-9.04081414426094E-13	-7.17030087303454E-13	1.24700884748427E-13	-1.62111150172955E-12	-4.05277875432387E-13	-5.61153981367921E-13
0.02084	-4.67628317806601E-13	-2.15109026191036E-12	-1.37170973223269E-12	-7.17030087303454E-13	-2.49401769496854E-13	-7.79380529677668E-13	-1.30935928985848E-12	-3.11752211871067E-14	-1.05995752036163E-12	3.42927433058174E-13	-5.61153981367921E-13	-1.12230796273584E-12	1.24700884748427E-13	-1.68346194410376E-12	-6.54679644929241E-13	-2.18226548309747E-13
0.02086	-5.61153981367921E-13	-1.80816282885219E-12	-1.37170973223269E-12	-8.10555750864774E-13	-2.8057699068396E-13	-8.72906193238988E-13	-1.49641061698112E-12	3.11752211871067E-14	-1.18465840511005E-12	1.8705132712264E-13	-3.11752211871067E-13	-1.27818406867137E-12	1.8705132712264E-13	-1.43406017460691E-12	-5.92329202555027E-13	3.11752211871067E-14
0.02088	-4.36453096619494E-13	-1.49641061698112E-12	-1.27818406867137E-12	-8.41730972051881E-13	-2.49401769496854E-13	-9.35256635613201E-13	-1.46523539579401E-12	1.24700884748427E-13	-1.12230796273584E-12	1.55876105935534E-13	-1.24700884748427E-13	-1.12230796273584E-12	3.11752211871067E-14	-1.24700884748427E-12	-4.67628317806601E-13	9.35256635613201E-14
0.0209	-2.49401769496854E-13	-1.34053451104559E-12	-1.15348318392295E-12	-6.54679644929241E-13	-9.35256635613201E-14	-8.72906193238988E-13	-1.27818406867137E-12	6.23504423742134E-14	-9.35256635613201E-13	1.8705132712264E-13	-2.18226548309747E-13	-8.41730972051881E-13	-3.7410265424528E-13	-1.15348318392295E-12	-4.05277875432387E-13	9.35256635613201E-14
0.02092	3.11752211871067E-14	-1.34053451104559E-12	-9.35256635613201E-13	-4.36453096619494E-13	1.8705132712264E-13	-8.10555750864774E-13	-1.18465840511005E-12	-3.11752211871067E-14	-5.92329202555027E-13	1.8705132712264E-13	-3.42927433058174E-13	-4.98803538993707E-13	-9.35256635613201E-13	-9.97607077987414E-13	-5.29978760180814E-13	-1.8705132712264E-13
0.02094	2.18226548309747E-13	-1.34053451104559E-12	-7.48205308490561E-13	-2.18226548309747E-13	2.8057699068396E-13	-8.41730972051881E-13	-1.05995752036163E-12	-6.23504423742134E-14	-1.8705132712264E-13	0	-5.29978760180814E-13	-2.49401769496854E-13	-1.43406017460691E-12	-1.02878229917452E-12	-7.48205308490561E-13	-4.36453096619494E-13
0.02096	1.8705132712264E-13	-1.34053451104559E-12	-6.85854866116347E-13	-9.35256635613201E-14	3.42927433058174E-13	-9.66431856800308E-13	-9.35256635613201E-13	-9.35256635613201E-14	6.23504423742134E-14	-1.8705132712264E-13	-8.10555750864774E-13	-1.24700884748427E-13	-1.68346194410376E-12	-9.35256635613201E-13	-7.79380529677668E-13	-7.48205308490561E-13
0.02098	3.11752211871067E-14	-1.43406017460691E-12	-7.48205308490561E-13	0	3.7410265424528E-13	-1.05995752036163E-12	-8.10555750864774E-13	-3.11752211871067E-14	2.18226548309747E-13	-3.42927433058174E-13	-9.04081414426094E-13	-2.8057699068396E-13	-1.58993628054244E-12	-8.41730972051881E-13	-9.04081414426094E-13	-9.35256635613201E-13
0.021	-9.35256635613201E-14	-1.46523539579401E-12	-7.48205308490561E-13	-9.35256635613201E-14	2.49401769496854E-13	-1.12230796273584E-12	-4.98803538993707E-13	-3.11752211871067E-14	4.36453096619494E-13	-4.05277875432387E-13	-8.72906193238988E-13	-6.85854866116347E-13	-1.30935928985848E-12	-7.79380529677668E-13	-8.10555750864774E-13	-9.04081414426094E-13
0.02102	-4.05277875432387E-13	-1.4028849534198E-12	-5.92329202555027E-13	-2.49401769496854E-13	1.24700884748427E-13	-1.21583362629716E-12	-2.18226548309747E-13	-1.24700884748427E-13	3.11752211871067E-13	-4.05277875432387E-13	-8.72906193238988E-13	-1.02878229917452E-12	-9.97607077987414E-13	-6.85854866116347E-13	-7.79380529677668E-13	-8.41730972051881E-13
0.02104	-4.98803538993707E-13	-1.18465840511005E-12	-4.36453096619494E-13	-5.92329202555027E-13	-6.23504423742134E-14	-1.43406017460691E-12	-3.11752211871067E-14	-2.49401769496854E-13	1.24700884748427E-13	-4.67628317806601E-13	-7.79380529677668E-13	-1.27818406867137E-12	-7.17030087303454E-13	-5.61153981367921E-13	-7.48205308490561E-13	-5.92329202555027E-13
0.02106	-6.54679644929241E-13	-1.05995752036163E-12	-2.8057699068396E-13	-1.15348318392295E-12	-2.18226548309747E-13	-1.62111150172955E-12	1.24700884748427E-13	-6.23504423742134E-13	-1.24700884748427E-13	-8.10555750864774E-13	-6.85854866116347E-13	-1.34053451104559E-12	-5.29978760180814E-13	-3.7410265424528E-13	-7.48205308490561E-13	-5.92329202555027E-13
0.02108	-4.98803538993707E-13	-9.97607077987414E-13	-1.8705132712264E-13	-1.49641061698112E-12	-4.36453096619494E-13	-1.58993628054244E-12	3.11752211871067E-14	-9.35256635613201E-13	-9.35256635613201E-14	-1.12230796273584E-12	-6.54679644929241E-13	-1.12230796273584E-12	-6.54679644929241E-13	-2.8057699068396E-13	-7.17030087303454E-13	-5.29978760180814E-13
0.0211	-3.7410265424528E-13	-1.09113274154873E-12	-9.35256635613201E-14	-1.74581238647798E-12	-7.79380529677668E-13	-1.43406017460691E-12	-1.8705132712264E-13	-1.09113274154873E-12	0	-1.37170973223269E-12	-6.23504423742134E-13	-8.41730972051881E-13	-7.79380529677668E-13	-3.11752211871067E-13	-6.23504423742134E-13	-5.61153981367921E-13
0.02112	-3.11752211871067E-13	-1.34053451104559E-12	6.23504423742134E-14	-1.74581238647798E-12	-1.09113274154873E-12	-1.15348318392295E-12	-4.98803538993707E-13	-1.27818406867137E-12	6.23504423742134E-14	-1.4028849534198E-12	-7.17030087303454E-13	-6.23504423742134E-13	-9.35256635613201E-13	-4.67628317806601E-13	-5.92329202555027E-13	-5.92329202555027E-13
0.02114	-1.55876105935534E-13	-1.71463716529087E-12	6.23504423742134E-14	-1.46523539579401E-12	-1.4028849534198E-12	-7.48205308490561E-13	-7.48205308490561E-13	-1.62111150172955E-12	3.11752211871067E-14	-1.4028849534198E-12	-7.79380529677668E-13	-5.92329202555027E-13	-8.72906193238988E-13	-6.85854866116347E-13	-5.29978760180814E-13	-7.17030087303454E-13
0.02116	3.11752211871067E-14	-1.96403893478772E-12	0	-9.35256635613201E-13	-1.62111150172955E-12	-4.67628317806601E-13	-1.02878229917452E-12	-1.8393380500393E-12	-6.23504423742134E-14	-1.4028849534198E-12	-5.92329202555027E-13	-5.61153981367921E-13	-7.48205308490561E-13	-8.41730972051881E-13	-4.05277875432387E-13	-6.23504423742134E-13
0.02118	1.55876105935534E-13	-2.11991504072326E-12	-9.35256635613201E-14	-5.61153981367921E-13	-1.8393380500393E-12	-3.11752211871067E-13	-1.09113274154873E-12	-1.68346194410376E-12	-1.55876105935534E-13	-1.52758583816823E-12	-2.49401769496854E-13	-5.61153981367921E-13	-6.85854866116347E-13	-1.09113274154873E-12	-2.18226548309747E-13	-7.17030087303454E-13
0.0212	3.7410265424528E-13	-2.15109026191036E-12	-2.8057699068396E-13	-2.49401769496854E-13	-1.8705132712264E-12	-4.05277875432387E-13	-1.05995752036163E-12	-1.34053451104559E-12	-9.35256635613201E-14	-1.55876105935534E-12	6.23504423742134E-14	-4.98803538993707E-13	-8.41730972051881E-13	-1.37170973223269E-12	-1.24700884748427E-13	-8.10555750864774E-13
0.02122	2.49401769496854E-13	-2.21344070428458E-12	-3.11752211871067E-13	-6.23504423742134E-14	-1.62111150172955E-12	-4.98803538993707E-13	-9.04081414426094E-13	-1.09113274154873E-12	-3.11752211871067E-14	-1.68346194410376E-12	2.49401769496854E-13	-4.36453096619494E-13	-1.15348318392295E-12	-1.58993628054244E-12	-3.11752211871067E-14	-8.41730972051881E-13
0.02124	-1.8705132712264E-13	-2.43166725259432E-12	-4.98803538993707E-13	1.8705132712264E-13	-1.46523539579401E-12	-6.54679644929241E-13	-8.41730972051881E-13	-1.12230796273584E-12	-1.55876105935534E-13	-1.74581238647798E-12	3.7410265424528E-13	-4.36453096619494E-13	-1.27818406867137E-12	-1.71463716529087E-12	3.11752211871067E-14	-8.10555750864774E-13
0.02126	-5.92329202555027E-13	-2.68106902209118E-12	-8.41730972051881E-13	6.23504423742134E-14	-1.30935928985848E-12	-7.48205308490561E-13	-8.72906193238988E-13	-1.09113274154873E-12	-3.11752211871067E-13	-1.80816282885219E-12	4.05277875432387E-13	-4.67628317806601E-13	-1.15348318392295E-12	-1.65228672291666E-12	-1.24700884748427E-13	-8.10555750864774E-13
0.02128	-7.79380529677668E-13	-2.64989380090407E-12	-1.27818406867137E-12	-1.55876105935534E-13	-1.4028849534198E-12	-8.41730972051881E-13	-8.41730972051881E-13	-8.10555750864774E-13	-4.98803538993707E-13	-1.65228672291666E-12	3.7410265424528E-13	-5.61153981367921E-13	-9.04081414426094E-13	-1.43406017460691E-12	-1.8705132712264E-13	-7.17030087303454E-13
0.0213	-8.10555750864774E-13	-2.71224424327828E-12	-1.65228672291666E-12	-4.98803538993707E-13	-1.49641061698112E-12	-8.10555750864774E-13	-8.10555750864774E-13	-6.54679644929241E-13	-5.61153981367921E-13	-1.58993628054244E-12	4.05277875432387E-13	-6.85854866116347E-13	-4.98803538993707E-13	-1.24700884748427E-12	-2.18226548309747E-13	-6.54679644929241E-13
0.02132	-6.85854866116347E-13	-2.74341946446539E-12	-1.8705132712264E-12	-8.72906193238988E-13	-1.49641061698112E-12	-7.79380529677668E-13	-5.92329202555027E-13	-6.85854866116347E-13	-4.36453096619494E-13	-1.46523539579401E-12	3.7410265424528E-13	-7.79380529677668E-13	-9.35256635613201E-14	-1.12230796273584E-12	-2.18226548309747E-13	-5.61153981367921E-13
0.02134	-2.49401769496854E-13	-2.86812034921382E-12	-2.05756459834904E-12	-1.24700884748427E-12	-1.24700884748427E-12	-7.79380529677668E-13	-3.42927433058174E-13	-7.79380529677668E-13	-4.98803538993707E-13	-1.21583362629716E-12	1.8705132712264E-13	-9.97607077987414E-13	0	-1.05995752036163E-12	-2.8057699068396E-13	-5.92329202555027E-13
0.02136	4.98803538993707E-13	-3.11752211871067E-12	-2.24461592547168E-12	-1.8393380500393E-12	-8.72906193238988E-13	-9.04081414426094E-13	-1.24700884748427E-13	-8.10555750864774E-13	-6.54679644929241E-13	-8.10555750864774E-13	-1.8705132712264E-13	-1.21583362629716E-12	6.23504423742134E-14	-1.05995752036163E-12	-4.36453096619494E-13	-8.41730972051881E-13
0.02138	1.12230796273584E-12	-3.30457344583331E-12	-2.49401769496854E-12	-2.40049203140722E-12	-4.05277875432387E-13	-9.97607077987414E-13	-6.23504423742134E-14	-7.17030087303454E-13	-7.48205308490561E-13	-4.36453096619494E-13	-4.98803538993707E-13	-1.46523539579401E-12	0	-1.12230796273584E-12	-6.23504423742134E-13	-1.12230796273584E-12
0.0214	1.37170973223269E-12	-3.14869733989778E-12	-2.74341946446539E-12	-2.93047079158803E-12	-9.35256635613201E-14	-1.21583362629716E-12	9.35256635613201E-14	-4.67628317806601E-13	-8.41730972051881E-13	-9.35256635613201E-14	-6.23504423742134E-13	-1.62111150172955E-12	6.23504423742134E-14	-1.18465840511005E-12	-8.10555750864774E-13	-1.43406017460691E-12
0.02142	1.24700884748427E-12	-2.68106902209118E-12	-2.89929557040092E-12	-3.11752211871067E-12	-3.11752211871067E-14	-1.55876105935534E-12	1.55876105935534E-13	-3.42927433058174E-13	-8.10555750864774E-13	1.8705132712264E-13	-6.23504423742134E-13	-1.8705132712264E-12	1.24700884748427E-13	-1.18465840511005E-12	-1.12230796273584E-12	-1.43406017460691E-12
0.02144	8.10555750864774E-13	-1.93286371360062E-12	-2.89929557040092E-12	-2.83694512802671E-12	-1.24700884748427E-13	-1.96403893478772E-12	1.8705132712264E-13	-1.24700884748427E-13	-7.79380529677668E-13	2.49401769496854E-13	-5.92329202555027E-13	-2.24461592547168E-12	6.23504423742134E-14	-9.66431856800308E-13	-1.30935928985848E-12	-1.43406017460691E-12
0.02146	3.11752211871067E-13	-1.30935928985848E-12	-2.8057699068396E-12	-2.3069663678459E-12	-1.8705132712264E-13	-2.18226548309747E-12	1.24700884748427E-13	3.11752211871067E-14	-7.17030087303454E-13	2.49401769496854E-13	-4.36453096619494E-13	-2.24461592547168E-12	-3.11752211871067E-14	-5.61153981367921E-13	-1.30935928985848E-12	-1.21583362629716E-12
0.02148	0	-9.04081414426094E-13	-2.71224424327828E-12	-1.77698760766508E-12	-2.8057699068396E-13	-2.21344070428458E-12	0	1.8705132712264E-13	-7.48205308490561E-13	1.24700884748427E-13	-3.42927433058174E-13	-1.80816282885219E-12	-2.18226548309747E-13	-3.11752211871067E-13	-1.27818406867137E-12	-1.05995752036163E-12
0.0215	6.23504423742134E-14	-8.41730972051881E-13	-2.58754335852986E-12	-1.18465840511005E-12	-2.49401769496854E-13	-1.8705132712264E-12	-1.8705132712264E-13	4.05277875432387E-13	-7.48205308490561E-13	6.23504423742134E-14	-2.8057699068396E-13	-1.52758583816823E-12	-4.05277875432387E-13	3.11752211871067E-14	-1.30935928985848E-12	-8.72906193238988E-13
0.02152	3.11752211871067E-13	-8.72906193238988E-13	-2.18226548309747E-12	-7.17030087303454E-13	-2.49401769496854E-13	-1.46523539579401E-12	-2.49401769496854E-13	5.92329202555027E-13	-8.10555750864774E-13	0	-1.24700884748427E-13	-1.27818406867137E-12	-4.98803538993707E-13	1.24700884748427E-13	-1.24700884748427E-12	-6.85854866116347E-13
0.02154	5.29978760180814E-13	-9.66431856800308E-13	-1.80816282885219E-12	-3.42927433058174E-13	-2.49401769496854E-13	-1.05995752036163E-12	-5.61153981367921E-13	7.48205308490561E-13	-9.66431856800308E-13	-3.11752211871067E-14	-6.23504423742134E-14	-8.72906193238988E-13	-5.29978760180814E-13	9.35256635613201E-14	-1.4028849534198E-12	-4.36453096619494E-13
0.02156	5.92329202555027E-13	-9.97607077987414E-13	-1.34053451104559E-12	-1.8705132712264E-13	-5.61153981367921E-13	-7.79380529677668E-13	-7.17030087303454E-13	8.10555750864774E-13	-1.09113274154873E-12	-9.35256635613201E-14	9.35256635613201E-14	-3.42927433058174E-13	-3.7410265424528E-13	3.11752211871067E-14	-1.58993628054244E-12	-2.8057699068396E-13
0.02158	4.05277875432387E-13	-8.72906193238988E-13	-9.35256635613201E-13	-1.8705132712264E-13	-7.48205308490561E-13	-6.54679644929241E-13	-6.23504423742134E-13	6.54679644929241E-13	-1.30935928985848E-12	-4.36453096619494E-13	3.7410265424528E-13	3.42927433058174E-13	-3.7410265424528E-13	0	-1.68346194410376E-12	-1.8705132712264E-13
0.0216	6.23504423742134E-14	-8.10555750864774E-13	-4.67628317806601E-13	-3.11752211871067E-13	-7.79380529677668E-13	-6.85854866116347E-13	-6.23504423742134E-13	3.11752211871067E-13	-1.30935928985848E-12	-7.17030087303454E-13	4.36453096619494E-13	5.61153981367921E-13	-3.11752211871067E-13	0	-1.58993628054244E-12	-6.23504423742134E-14
0.02162	-3.11752211871067E-13	-7.17030087303454E-13	-2.18226548309747E-13	-6.54679644929241E-13	-6.54679644929241E-13	-7.79380529677668E-13	-5.61153981367921E-13	3.11752211871067E-14	-1.21583362629716E-12	-1.09113274154873E-12	4.36453096619494E-13	6.54679644929241E-13	-2.49401769496854E-13	-1.55876105935534E-13	-1.43406017460691E-12	3.11752211871067E-14
0.02164	-6.23504423742134E-13	-8.41730972051881E-13	-1.24700884748427E-13	-9.35256635613201E-13	-4.36453096619494E-13	-6.23504423742134E-13	-4.67628317806601E-13	-1.8705132712264E-13	-1.18465840511005E-12	-1.49641061698112E-12	2.49401769496854E-13	5.92329202555027E-13	-2.49401769496854E-13	-3.11752211871067E-14	-1.24700884748427E-12	0
0.02166	-6.54679644929241E-13	-1.09113274154873E-12	-3.7410265424528E-13	-1.21583362629716E-12	-3.42927433058174E-13	-5.92329202555027E-13	-3.42927433058174E-13	-2.49401769496854E-13	-1.12230796273584E-12	-1.8393380500393E-12	9.35256635613201E-14	3.42927433058174E-13	-2.8057699068396E-13	6.23504423742134E-14	-1.24700884748427E-12	0
0.02168	-3.42927433058174E-13	-1.4028849534198E-12	-6.54679644929241E-13	-1.37170973223269E-12	-3.42927433058174E-13	-4.98803538993707E-13	-5.61153981367921E-13	-4.36453096619494E-13	-9.66431856800308E-13	-1.77698760766508E-12	9.35256635613201E-14	1.55876105935534E-13	-3.7410265424528E-13	6.23504423742134E-14	-1.15348318392295E-12	-1.24700884748427E-13
0.0217	9.35256635613201E-14	-1.80816282885219E-12	-9.66431856800308E-13	-1.21583362629716E-12	-3.11752211871067E-13	-5.29978760180814E-13	-9.35256635613201E-13	-5.61153981367921E-13	-6.85854866116347E-13	-1.68346194410376E-12	2.49401769496854E-13	9.35256635613201E-14	-2.8057699068396E-13	-9.35256635613201E-14	-1.18465840511005E-12	-4.36453096619494E-13
0.02172	3.7410265424528E-13	-1.90168849241351E-12	-1.09113274154873E-12	-9.35256635613201E-13	-2.49401769496854E-13	-6.23504423742134E-13	-1.09113274154873E-12	-7.79380529677668E-13	-5.29978760180814E-13	-1.43406017460691E-12	1.24700884748427E-13	1.24700884748427E-13	-2.8057699068396E-13	-3.11752211871067E-13	-1.12230796273584E-12	-9.35256635613201E-13
0.02174	4.67628317806601E-13	-1.8393380500393E-12	-1.09113274154873E-12	-5.61153981367921E-13	-2.49401769496854E-13	-7.48205308490561E-13	-1.12230796273584E-12	-8.72906193238988E-13	-5.29978760180814E-13	-1.18465840511005E-12	-6.23504423742134E-14	9.35256635613201E-14	-3.42927433058174E-13	-5.92329202555027E-13	-1.15348318392295E-12	-1.34053451104559E-12
0.02176	4.05277875432387E-13	-1.74581238647798E-12	-1.15348318392295E-12	-3.42927433058174E-13	-2.18226548309747E-13	-6.85854866116347E-13	-1.15348318392295E-12	-9.66431856800308E-13	-4.98803538993707E-13	-9.35256635613201E-13	-2.8057699068396E-13	3.11752211871067E-14	-3.7410265424528E-13	-1.12230796273584E-12	-1.12230796273584E-12	-1.62111150172955E-12
0.02178	1.24700884748427E-13	-1.46523539579401E-12	-1.15348318392295E-12	-2.49401769496854E-13	-9.35256635613201E-14	-5.92329202555027E-13	-1.18465840511005E-12	-1.09113274154873E-12	-4.98803538993707E-13	-7.48205308490561E-13	-4.98803538993707E-13	0	-2.8057699068396E-13	-1.55876105935534E-12	-9.97607077987414E-13	-1.58993628054244E-12
0.0218	-1.8705132712264E-13	-1.15348318392295E-12	-1.05995752036163E-12	-3.7410265424528E-13	-6.23504423742134E-14	-2.8057699068396E-13	-1.24700884748427E-12	-1.12230796273584E-12	-2.8057699068396E-13	-4.67628317806601E-13	-6.23504423742134E-13	-6.23504423742134E-14	-2.8057699068396E-13	-1.93286371360062E-12	-7.17030087303454E-13	-1.4028849534198E-12
0.02182	-5.61153981367921E-13	-8.41730972051881E-13	-9.04081414426094E-13	-5.92329202555027E-13	9.35256635613201E-14	-2.18226548309747E-13	-1.09113274154873E-12	-1.15348318392295E-12	9.35256635613201E-14	-3.42927433058174E-13	-8.72906193238988E-13	-2.18226548309747E-13	-4.05277875432387E-13	-2.15109026191036E-12	-5.61153981367921E-13	-1.05995752036163E-12
0.02184	-9.66431856800308E-13	-5.61153981367921E-13	-6.85854866116347E-13	-7.17030087303454E-13	-6.23504423742134E-14	-1.8705132712264E-13	-8.41730972051881E-13	-1.09113274154873E-12	2.8057699068396E-13	-1.8705132712264E-13	-1.30935928985848E-12	-3.7410265424528E-13	-6.54679644929241E-13	-2.21344070428458E-12	-5.61153981367921E-13	-7.17030087303454E-13
0.02186	-1.46523539579401E-12	-4.05277875432387E-13	-5.29978760180814E-13	-5.92329202555027E-13	-1.8705132712264E-13	-3.7410265424528E-13	-7.48205308490561E-13	-9.66431856800308E-13	3.7410265424528E-13	-2.8057699068396E-13	-1.93286371360062E-12	-4.98803538993707E-13	-1.05995752036163E-12	-2.24461592547168E-12	-4.67628317806601E-13	-6.23504423742134E-13
0.02188	-1.90168849241351E-12	-1.8705132712264E-13	-3.11752211871067E-13	-4.05277875432387E-13	-4.67628317806601E-13	-4.98803538993707E-13	-6.85854866116347E-13	-7.79380529677668E-13	2.18226548309747E-13	-3.7410265424528E-13	-2.36931681022011E-12	-7.48205308490561E-13	-1.49641061698112E-12	-2.21344070428458E-12	-5.92329202555027E-13	-8.72906193238988E-13
0.0219	-2.24461592547168E-12	-6.23504423742134E-14	-2.18226548309747E-13	-2.8057699068396E-13	-7.17030087303454E-13	-7.48205308490561E-13	-6.23504423742134E-13	-5.92329202555027E-13	-6.23504423742134E-14	-5.92329202555027E-13	-2.58754335852986E-12	-9.04081414426094E-13	-1.74581238647798E-12	-1.96403893478772E-12	-5.61153981367921E-13	-1.27818406867137E-12
0.02192	-2.40049203140722E-12	-9.35256635613201E-14	-1.8705132712264E-13	-1.55876105935534E-13	-7.79380529677668E-13	-8.72906193238988E-13	-3.7410265424528E-13	-3.42927433058174E-13	-3.42927433058174E-13	-7.79380529677668E-13	-2.55636813734275E-12	-1.02878229917452E-12	-1.74581238647798E-12	-1.71463716529087E-12	-4.05277875432387E-13	-1.71463716529087E-12
0.02194	-2.18226548309747E-12	-2.8057699068396E-13	-3.7410265424528E-13	-2.18226548309747E-13	-7.48205308490561E-13	-9.97607077987414E-13	3.11752211871067E-14	-3.11752211871067E-13	-6.85854866116347E-13	-1.02878229917452E-12	-2.11991504072326E-12	-1.05995752036163E-12	-1.18465840511005E-12	-1.37170973223269E-12	0	-2.18226548309747E-12
0.02196	-1.77698760766508E-12	-4.36453096619494E-13	-6.54679644929241E-13	-2.18226548309747E-13	-5.92329202555027E-13	-1.02878229917452E-12	3.42927433058174E-13	-6.85854866116347E-13	-8.72906193238988E-13	-1.21583362629716E-12	-1.62111150172955E-12	-1.09113274154873E-12	-4.36453096619494E-13	-9.66431856800308E-13	2.8057699068396E-13	-2.338141589033E-12
0.02198	-1.24700884748427E-12	-4.98803538993707E-13	-8.10555750864774E-13	-1.55876105935534E-13	-4.67628317806601E-13	-1.02878229917452E-12	3.42927433058174E-13	-9.97607077987414E-13	-9.35256635613201E-13	-1.49641061698112E-12	-1.21583362629716E-12	-1.12230796273584E-12	4.98803538993707E-13	-5.92329202555027E-13	5.61153981367921E-13	-2.15109026191036E-12
0.022	-9.04081414426094E-13	-6.85854866116347E-13	-9.66431856800308E-13	6.23504423742134E-14	-3.7410265424528E-13	-9.66431856800308E-13	2.18226548309747E-13	-1.09113274154873E-12	-9.35256635613201E-13	-1.62111150172955E-12	-8.10555750864774E-13	-8.72906193238988E-13	1.12230796273584E-12	-1.55876105935534E-13	4.67628317806601E-13	-1.71463716529087E-12
0.02202	-4.67628317806601E-13	-6.54679644929241E-13	-8.72906193238988E-13	1.8705132712264E-13	-4.36453096619494E-13	-9.35256635613201E-13	-3.11752211871067E-14	-1.15348318392295E-12	-8.41730972051881E-13	-1.68346194410376E-12	-7.48205308490561E-13	-7.79380529677668E-13	1.21583362629716E-12	1.8705132712264E-13	1.8705132712264E-13	-1.30935928985848E-12
0.02204	3.11752211871067E-14	-6.54679644929241E-13	-8.10555750864774E-13	1.8705132712264E-13	-3.42927433058174E-13	-8.72906193238988E-13	-2.8057699068396E-13	-9.97607077987414E-13	-7.79380529677668E-13	-1.65228672291666E-12	-7.79380529677668E-13	-7.79380529677668E-13	8.72906193238988E-13	3.11752211871067E-13	-2.8057699068396E-13	-8.41730972051881E-13
0.02206	3.11752211871067E-13	-7.48205308490561E-13	-6.85854866116347E-13	6.23504423742134E-14	-3.11752211871067E-13	-8.41730972051881E-13	-6.54679644929241E-13	-8.41730972051881E-13	-6.23504423742134E-13	-1.15348318392295E-12	-1.02878229917452E-12	-5.92329202555027E-13	4.05277875432387E-13	4.05277875432387E-13	-6.85854866116347E-13	-4.67628317806601E-13
0.02208	4.98803538993707E-13	-9.97607077987414E-13	-8.10555750864774E-13	-2.18226548309747E-13	-2.49401769496854E-13	-8.72906193238988E-13	-9.66431856800308E-13	-5.61153981367921E-13	-7.17030087303454E-13	-6.54679644929241E-13	-1.02878229917452E-12	-4.67628317806601E-13	-1.55876105935534E-13	3.42927433058174E-13	-8.41730972051881E-13	-2.18226548309747E-13
0.0221	4.67628317806601E-13	-1.4028849534198E-12	-8.10555750864774E-13	-4.36453096619494E-13	-2.49401769496854E-13	-7.79380529677668E-13	-1.46523539579401E-12	-3.11752211871067E-13	-8.10555750864774E-13	-6.23504423742134E-14	-8.41730972051881E-13	-1.24700884748427E-13	-5.92329202555027E-13	9.35256635613201E-14	-7.48205308490561E-13	-3.7410265424528E-13
0.02212	2.18226548309747E-13	-1.62111150172955E-12	-1.02878229917452E-12	-3.42927433058174E-13	-2.49401769496854E-13	-6.85854866116347E-13	-1.49641061698112E-12	-1.24700884748427E-13	-8.72906193238988E-13	1.24700884748427E-13	-7.48205308490561E-13	1.55876105935534E-13	-1.09113274154873E-12	-1.24700884748427E-13	-6.54679644929241E-13	-8.72906193238988E-13
0.02214	-6.23504423742134E-14	-1.8705132712264E-12	-1.12230796273584E-12	-1.8705132712264E-13	-2.8057699068396E-13	-3.42927433058174E-13	-1.4028849534198E-12	-9.35256635613201E-14	-6.85854866116347E-13	0	-6.54679644929241E-13	3.11752211871067E-13	-1.62111150172955E-12	-3.11752211871067E-13	-4.05277875432387E-13	-1.43406017460691E-12
0.02216	-4.36453096619494E-13	-1.8705132712264E-12	-1.18465840511005E-12	1.24700884748427E-13	-4.98803538993707E-13	3.11752211871067E-14	-1.02878229917452E-12	0	-5.29978760180814E-13	-4.67628317806601E-13	-6.85854866116347E-13	4.05277875432387E-13	-1.8705132712264E-12	-3.42927433058174E-13	-2.49401769496854E-13	-1.77698760766508E-12
0.02218	-6.85854866116347E-13	-1.93286371360062E-12	-1.21583362629716E-12	2.8057699068396E-13	-7.48205308490561E-13	4.98803538993707E-13	-7.48205308490561E-13	0	-4.05277875432387E-13	-1.05995752036163E-12	-9.04081414426094E-13	2.49401769496854E-13	-1.55876105935534E-12	-2.8057699068396E-13	-1.24700884748427E-13	-1.90168849241351E-12
0.0222	-7.48205308490561E-13	-1.8705132712264E-12	-1.15348318392295E-12	4.67628317806601E-13	-8.41730972051881E-13	7.17030087303454E-13	-4.36453096619494E-13	0	-2.8057699068396E-13	-1.46523539579401E-12	-9.66431856800308E-13	0	-9.66431856800308E-13	3.11752211871067E-14	-6.23504423742134E-14	-1.8705132712264E-12
0.02222	-6.23504423742134E-13	-1.62111150172955E-12	-1.24700884748427E-12	5.61153981367921E-13	-7.48205308490561E-13	6.54679644929241E-13	-2.18226548309747E-13	9.35256635613201E-14	-2.18226548309747E-13	-1.8393380500393E-12	-1.18465840511005E-12	-3.7410265424528E-13	-4.67628317806601E-13	3.7410265424528E-13	-1.55876105935534E-13	-1.80816282885219E-12
0.02224	-1.55876105935534E-13	-1.27818406867137E-12	-1.37170973223269E-12	5.92329202555027E-13	-5.29978760180814E-13	5.29978760180814E-13	6.23504423742134E-14	9.35256635613201E-14	-1.8705132712264E-13	-1.96403893478772E-12	-1.24700884748427E-12	-5.92329202555027E-13	-1.55876105935534E-13	5.29978760180814E-13	-2.18226548309747E-13	-1.74581238647798E-12
0.02226	1.24700884748427E-13	-9.66431856800308E-13	-1.46523539579401E-12	2.8057699068396E-13	-3.42927433058174E-13	3.7410265424528E-13	1.24700884748427E-13	-1.24700884748427E-13	-1.8705132712264E-13	-1.80816282885219E-12	-1.18465840511005E-12	-5.92329202555027E-13	6.23504423742134E-14	6.23504423742134E-13	-3.7410265424528E-13	-1.58993628054244E-12
0.02228	2.49401769496854E-13	-7.17030087303454E-13	-1.34053451104559E-12	-1.55876105935534E-13	-3.11752211871067E-13	1.8705132712264E-13	0	-4.98803538993707E-13	-1.24700884748427E-13	-1.58993628054244E-12	-1.12230796273584E-12	-3.42927433058174E-13	2.49401769496854E-13	4.98803538993707E-13	-6.54679644929241E-13	-1.43406017460691E-12
0.0223	2.8057699068396E-13	-4.98803538993707E-13	-1.24700884748427E-12	-5.92329202555027E-13	-4.67628317806601E-13	-1.8705132712264E-13	-3.11752211871067E-13	-1.09113274154873E-12	-2.18226548309747E-13	-1.24700884748427E-12	-9.97607077987414E-13	-9.35256635613201E-14	4.98803538993707E-13	1.24700884748427E-13	-9.35256635613201E-13	-1.24700884748427E-12
0.02232	1.24700884748427E-13	-3.7410265424528E-13	-1.15348318392295E-12	-8.72906193238988E-13	-7.17030087303454E-13	-3.7410265424528E-13	-5.92329202555027E-13	-1.37170973223269E-12	-1.55876105935534E-13	-9.04081414426094E-13	-9.97607077987414E-13	3.11752211871067E-14	5.61153981367921E-13	-2.18226548309747E-13	-1.09113274154873E-12	-9.97607077987414E-13
0.02234	-1.8705132712264E-13	-2.49401769496854E-13	-9.66431856800308E-13	-9.04081414426094E-13	-9.66431856800308E-13	-5.61153981367921E-13	-9.04081414426094E-13	-1.71463716529087E-12	-1.55876105935534E-13	-4.67628317806601E-13	-9.97607077987414E-13	-1.24700884748427E-13	3.7410265424528E-13	-6.23504423742134E-13	-9.97607077987414E-13	-7.17030087303454E-13
0.02236	-3.42927433058174E-13	-1.24700884748427E-13	-6.85854866116347E-13	-7.17030087303454E-13	-1.27818406867137E-12	-4.98803538993707E-13	-9.35256635613201E-13	-2.08873981953615E-12	0	0	-9.66431856800308E-13	-3.7410265424528E-13	1.55876105935534E-13	-7.17030087303454E-13	-9.66431856800308E-13	-4.67628317806601E-13
0.02238	-3.7410265424528E-13	-2.8057699068396E-13	-4.05277875432387E-13	-4.36453096619494E-13	-1.62111150172955E-12	-5.61153981367921E-13	-8.10555750864774E-13	-2.08873981953615E-12	1.8705132712264E-13	3.7410265424528E-13	-1.02878229917452E-12	-4.67628317806601E-13	-1.55876105935534E-13	-9.35256635613201E-13	-9.04081414426094E-13	-4.67628317806601E-13
0.0224	-3.11752211871067E-13	-5.92329202555027E-13	-1.8705132712264E-13	-2.18226548309747E-13	-1.77698760766508E-12	-6.23504423742134E-13	-7.48205308490561E-13	-1.8705132712264E-12	2.8057699068396E-13	6.23504423742134E-13	-1.05995752036163E-12	-4.05277875432387E-13	-4.67628317806601E-13	-9.97607077987414E-13	-8.72906193238988E-13	-6.23504423742134E-13
0.02242	-2.18226548309747E-13	-1.05995752036163E-12	-2.18226548309747E-13	-3.11752211871067E-13	-2.05756459834904E-12	-8.10555750864774E-13	-6.54679644929241E-13	-1.71463716529087E-12	9.35256635613201E-14	6.23504423742134E-13	-1.12230796273584E-12	-3.11752211871067E-13	-7.79380529677668E-13	-9.66431856800308E-13	-1.05995752036163E-12	-7.48205308490561E-13
0.02244	-1.55876105935534E-13	-1.68346194410376E-12	-2.49401769496854E-13	-4.67628317806601E-13	-1.99521415597483E-12	-1.09113274154873E-12	-6.85854866116347E-13	-1.77698760766508E-12	-6.23504423742134E-14	5.29978760180814E-13	-1.24700884748427E-12	-6.23504423742134E-14	-9.35256635613201E-13	-1.12230796273584E-12	-1.18465840511005E-12	-9.04081414426094E-13
0.02246	-1.8705132712264E-13	-2.27579114665879E-12	-4.67628317806601E-13	-6.85854866116347E-13	-1.74581238647798E-12	-1.55876105935534E-12	-5.29978760180814E-13	-1.52758583816823E-12	-2.49401769496854E-13	2.8057699068396E-13	-1.37170973223269E-12	2.18226548309747E-13	-1.12230796273584E-12	-9.04081414426094E-13	-1.34053451104559E-12	-9.66431856800308E-13
0.02248	-2.8057699068396E-13	-2.83694512802671E-12	-6.54679644929241E-13	-9.04081414426094E-13	-1.37170973223269E-12	-2.08873981953615E-12	-4.67628317806601E-13	-9.97607077987414E-13	-4.05277875432387E-13	-2.49401769496854E-13	-1.46523539579401E-12	2.49401769496854E-13	-1.30935928985848E-12	-9.35256635613201E-13	-1.52758583816823E-12	-1.15348318392295E-12
0.0225	-3.7410265424528E-13	-3.05517167633646E-12	-8.41730972051881E-13	-1.12230796273584E-12	-9.35256635613201E-13	-2.46284247378143E-12	-6.54679644929241E-13	-4.67628317806601E-13	-4.98803538993707E-13	-7.17030087303454E-13	-1.58993628054244E-12	3.11752211871067E-14	-1.30935928985848E-12	-8.41730972051881E-13	-1.65228672291666E-12	-1.34053451104559E-12
0.02252	-5.29978760180814E-13	-3.14869733989778E-12	-9.66431856800308E-13	-1.4028849534198E-12	-3.11752211871067E-13	-2.68106902209118E-12	-9.97607077987414E-13	-3.11752211871067E-14	-3.7410265424528E-13	-1.09113274154873E-12	-1.55876105935534E-12	-3.42927433058174E-13	-1.30935928985848E-12	-7.48205308490561E-13	-1.80816282885219E-12	-1.4028849534198E-12
0.02254	-6.23504423742134E-13	-2.96164601277514E-12	-9.35256635613201E-13	-1.68346194410376E-12	2.8057699068396E-13	-2.8057699068396E-12	-1.27818406867137E-12	2.8057699068396E-13	-2.8057699068396E-13	-1.34053451104559E-12	-1.4028849534198E-12	-6.85854866116347E-13	-1.15348318392295E-12	-5.92329202555027E-13	-1.68346194410376E-12	-1.37170973223269E-12
0.02256	-5.92329202555027E-13	-2.49401769496854E-12	-9.04081414426094E-13	-1.74581238647798E-12	6.85854866116347E-13	-2.49401769496854E-12	-1.62111150172955E-12	4.05277875432387E-13	-1.8705132712264E-13	-1.58993628054244E-12	-1.12230796273584E-12	-9.97607077987414E-13	-8.41730972051881E-13	-5.92329202555027E-13	-1.34053451104559E-12	-1.30935928985848E-12
0.02258	-4.98803538993707E-13	-1.8705132712264E-12	-9.35256635613201E-13	-1.55876105935534E-12	8.72906193238988E-13	-1.8705132712264E-12	-1.68346194410376E-12	4.67628317806601E-13	-1.55876105935534E-13	-1.74581238647798E-12	-8.10555750864774E-13	-1.37170973223269E-12	-5.61153981367921E-13	-5.92329202555027E-13	-9.66431856800308E-13	-1.21583362629716E-12
0.0226	-4.67628317806601E-13	-1.43406017460691E-12	-1.15348318392295E-12	-1.34053451104559E-12	7.48205308490561E-13	-1.15348318392295E-12	-1.77698760766508E-12	4.05277875432387E-13	-1.8705132712264E-13	-1.80816282885219E-12	-5.61153981367921E-13	-1.80816282885219E-12	-2.18226548309747E-13	-7.17030087303454E-13	-6.85854866116347E-13	-1.21583362629716E-12
0.02262	-4.67628317806601E-13	-1.18465840511005E-12	-1.58993628054244E-12	-9.04081414426094E-13	3.7410265424528E-13	-3.7410265424528E-13	-1.55876105935534E-12	4.05277875432387E-13	-3.42927433058174E-13	-1.8705132712264E-12	-4.05277875432387E-13	-1.96403893478772E-12	-1.24700884748427E-13	-9.97607077987414E-13	-7.48205308490561E-13	-1.24700884748427E-12
0.02264	-3.7410265424528E-13	-1.05995752036163E-12	-2.18226548309747E-12	-6.23504423742134E-13	1.8705132712264E-13	6.23504423742134E-14	-1.21583362629716E-12	4.36453096619494E-13	-4.05277875432387E-13	-1.80816282885219E-12	-3.11752211871067E-13	-1.8705132712264E-12	-3.11752211871067E-14	-1.05995752036163E-12	-1.02878229917452E-12	-1.27818406867137E-12
0.02266	-1.8705132712264E-13	-9.66431856800308E-13	-2.58754335852986E-12	-1.8705132712264E-13	-9.35256635613201E-14	3.11752211871067E-13	-9.97607077987414E-13	4.67628317806601E-13	-4.98803538993707E-13	-1.46523539579401E-12	-4.05277875432387E-13	-1.90168849241351E-12	-1.24700884748427E-13	-9.97607077987414E-13	-1.43406017460691E-12	-1.12230796273584E-12
0.02268	-9.35256635613201E-14	-8.41730972051881E-13	-2.52519291615564E-12	1.8705132712264E-13	-2.18226548309747E-13	2.49401769496854E-13	-7.48205308490561E-13	4.67628317806601E-13	-3.11752211871067E-13	-1.12230796273584E-12	-5.92329202555027E-13	-2.11991504072326E-12	-9.35256635613201E-14	-9.66431856800308E-13	-1.77698760766508E-12	-9.97607077987414E-13
0.0227	6.23504423742134E-14	-8.10555750864774E-13	-2.21344070428458E-12	3.7410265424528E-13	-3.11752211871067E-13	1.55876105935534E-13	-5.29978760180814E-13	4.36453096619494E-13	-3.11752211871067E-14	-8.41730972051881E-13	-7.48205308490561E-13	-2.15109026191036E-12	1.55876105935534E-13	-7.79380529677668E-13	-1.96403893478772E-12	-9.97607077987414E-13
0.02272	1.8705132712264E-13	-8.72906193238988E-13	-1.93286371360062E-12	2.18226548309747E-13	-5.29978760180814E-13	9.35256635613201E-14	-4.36453096619494E-13	1.55876105935534E-13	1.8705132712264E-13	-7.17030087303454E-13	-6.23504423742134E-13	-1.8705132712264E-12	2.8057699068396E-13	-5.61153981367921E-13	-1.8393380500393E-12	-1.24700884748427E-12
0.02274	1.8705132712264E-13	-9.97607077987414E-13	-1.62111150172955E-12	1.24700884748427E-13	-7.17030087303454E-13	3.11752211871067E-14	-4.05277875432387E-13	0	1.55876105935534E-13	-7.79380529677668E-13	-5.61153981367921E-13	-1.49641061698112E-12	2.49401769496854E-13	-3.11752211871067E-13	-1.80816282885219E-12	-1.37170973223269E-12
0.02276	-9.35256635613201E-14	-1.27818406867137E-12	-1.18465840511005E-12	-9.35256635613201E-14	-7.79380529677668E-13	-6.23504423742134E-14	-4.05277875432387E-13	-2.49401769496854E-13	-9.35256635613201E-14	-8.72906193238988E-13	-4.36453096619494E-13	-1.09113274154873E-12	6.23504423742134E-14	3.11752211871067E-14	-1.8393380500393E-12	-1.4028849534198E-12
0.02278	-1.55876105935534E-13	-1.24700884748427E-12	-6.85854866116347E-13	-3.11752211871067E-13	-8.72906193238988E-13	-1.24700884748427E-13	-7.17030087303454E-13	-3.11752211871067E-13	-4.36453096619494E-13	-1.05995752036163E-12	-3.11752211871067E-13	-7.48205308490561E-13	-3.42927433058174E-13	1.24700884748427E-13	-1.99521415597483E-12	-1.21583362629716E-12
0.0228	-3.11752211871067E-13	-1.30935928985848E-12	-4.98803538993707E-13	-4.67628317806601E-13	-7.17030087303454E-13	-1.55876105935534E-13	-1.27818406867137E-12	-4.05277875432387E-13	-7.17030087303454E-13	-9.35256635613201E-13	-1.55876105935534E-13	-4.67628317806601E-13	-7.79380529677668E-13	1.24700884748427E-13	-2.15109026191036E-12	-6.85854866116347E-13
0.02282	-3.7410265424528E-13	-1.12230796273584E-12	-4.36453096619494E-13	-6.23504423742134E-13	-4.05277875432387E-13	-9.35256635613201E-14	-1.68346194410376E-12	-3.7410265424528E-13	-1.05995752036163E-12	-7.79380529677668E-13	-2.18226548309747E-13	-3.42927433058174E-13	-1.21583362629716E-12	-9.35256635613201E-14	-2.02638937716194E-12	-4.67628317806601E-13
0.02284	-4.05277875432387E-13	-8.72906193238988E-13	-5.92329202555027E-13	-8.41730972051881E-13	-1.55876105935534E-13	-1.24700884748427E-13	-1.90168849241351E-12	-3.42927433058174E-13	-1.24700884748427E-12	-4.98803538993707E-13	-4.67628317806601E-13	-3.42927433058174E-13	-1.34053451104559E-12	-2.49401769496854E-13	-1.8705132712264E-12	-2.8057699068396E-13
0.02286	-4.05277875432387E-13	-9.04081414426094E-13	-6.85854866116347E-13	-7.79380529677668E-13	0	-2.18226548309747E-13	-2.02638937716194E-12	-3.7410265424528E-13	-1.37170973223269E-12	-2.8057699068396E-13	-8.72906193238988E-13	-2.49401769496854E-13	-1.15348318392295E-12	-6.23504423742134E-13	-1.43406017460691E-12	-4.05277875432387E-13
0.02288	-5.92329202555027E-13	-9.97607077987414E-13	-8.72906193238988E-13	-6.23504423742134E-13	3.11752211871067E-14	-4.98803538993707E-13	-2.3069663678459E-12	-4.67628317806601E-13	-1.37170973223269E-12	-2.49401769496854E-13	-1.30935928985848E-12	-1.8705132712264E-13	-6.85854866116347E-13	-9.66431856800308E-13	-1.09113274154873E-12	-6.85854866116347E-13
0.0229	-4.67628317806601E-13	-1.09113274154873E-12	-8.72906193238988E-13	-3.11752211871067E-13	-1.55876105935534E-13	-9.35256635613201E-13	-2.27579114665879E-12	-3.11752211871067E-13	-1.43406017460691E-12	-3.11752211871067E-13	-1.52758583816823E-12	-1.8705132712264E-13	-1.55876105935534E-13	-1.24700884748427E-12	-7.17030087303454E-13	-1.15348318392295E-12
0.02292	-4.67628317806601E-13	-1.09113274154873E-12	-6.23504423742134E-13	-6.23504423742134E-14	-4.05277875432387E-13	-1.37170973223269E-12	-2.05756459834904E-12	-2.18226548309747E-13	-1.37170973223269E-12	-3.11752211871067E-13	-1.65228672291666E-12	-2.8057699068396E-13	3.11752211871067E-13	-1.65228672291666E-12	-3.42927433058174E-13	-1.4028849534198E-12
0.02294	-4.98803538993707E-13	-1.09113274154873E-12	-3.11752211871067E-13	1.24700884748427E-13	-5.61153981367921E-13	-1.71463716529087E-12	-1.52758583816823E-12	-6.23504423742134E-14	-1.30935928985848E-12	-3.7410265424528E-13	-1.52758583816823E-12	-4.05277875432387E-13	5.29978760180814E-13	-1.90168849241351E-12	-3.11752211871067E-14	-1.62111150172955E-12
0.02296	-6.54679644929241E-13	-9.04081414426094E-13	9.35256635613201E-14	1.8705132712264E-13	-6.23504423742134E-13	-1.77698760766508E-12	-1.12230796273584E-12	-3.11752211871067E-14	-1.12230796273584E-12	-3.7410265424528E-13	-1.4028849534198E-12	-3.7410265424528E-13	4.98803538993707E-13	-2.15109026191036E-12	1.8705132712264E-13	-1.65228672291666E-12
0.02298	-7.48205308490561E-13	-8.72906193238988E-13	2.8057699068396E-13	9.35256635613201E-14	-5.92329202555027E-13	-1.80816282885219E-12	-7.17030087303454E-13	-9.35256635613201E-14	-8.10555750864774E-13	-2.8057699068396E-13	-1.15348318392295E-12	-3.7410265424528E-13	4.36453096619494E-13	-1.93286371360062E-12	3.11752211871067E-13	-1.74581238647798E-12
0.023	-7.48205308490561E-13	-9.66431856800308E-13	2.49401769496854E-13	-1.24700884748427E-13	-4.36453096619494E-13	-1.58993628054244E-12	-3.7410265424528E-13	-2.49401769496854E-13	-5.92329202555027E-13	-1.8705132712264E-13	-1.15348318392295E-12	-3.7410265424528E-13	2.49401769496854E-13	-1.74581238647798E-12	3.7410265424528E-13	-1.71463716529087E-12
0.02302	-8.10555750864774E-13	-9.97607077987414E-13	1.24700884748427E-13	-1.8705132712264E-13	-3.42927433058174E-13	-1.09113274154873E-12	-3.11752211871067E-13	-4.98803538993707E-13	-4.05277875432387E-13	-1.8705132712264E-13	-1.21583362629716E-12	-4.05277875432387E-13	6.23504423742134E-14	-1.55876105935534E-12	5.29978760180814E-13	-1.43406017460691E-12
0.02304	-1.12230796273584E-12	-8.72906193238988E-13	-9.35256635613201E-14	-2.18226548309747E-13	-2.49401769496854E-13	-7.17030087303454E-13	-4.05277875432387E-13	-6.54679644929241E-13	-3.42927433058174E-13	-6.23504423742134E-14	-1.34053451104559E-12	-4.67628317806601E-13	-1.24700884748427E-13	-1.34053451104559E-12	4.98803538993707E-13	-1.21583362629716E-12
0.02306	-1.55876105935534E-12	-7.17030087303454E-13	-2.49401769496854E-13	-1.8705132712264E-13	-2.49401769496854E-13	-3.42927433058174E-13	-5.92329202555027E-13	-8.72906193238988E-13	-4.05277875432387E-13	6.23504423742134E-14	-1.52758583816823E-12	-4.98803538993707E-13	-2.18226548309747E-13	-1.15348318392295E-12	4.05277875432387E-13	-9.97607077987414E-13
0.02308	-1.77698760766508E-12	-5.61153981367921E-13	-2.49401769496854E-13	-2.49401769496854E-13	-2.49401769496854E-13	-1.8705132712264E-13	-6.85854866116347E-13	-9.97607077987414E-13	-4.98803538993707E-13	-6.23504423742134E-14	-1.65228672291666E-12	-4.36453096619494E-13	-3.7410265424528E-13	-6.54679644929241E-13	3.11752211871067E-13	-1.02878229917452E-12
0.0231	-1.8393380500393E-12	-4.05277875432387E-13	-1.24700884748427E-13	-4.67628317806601E-13	-3.7410265424528E-13	-1.24700884748427E-13	-8.72906193238988E-13	-1.05995752036163E-12	-7.79380529677668E-13	-2.8057699068396E-13	-1.71463716529087E-12	-3.42927433058174E-13	-4.36453096619494E-13	-3.42927433058174E-13	-3.11752211871067E-14	-1.21583362629716E-12
0.02312	-1.74581238647798E-12	-5.61153981367921E-13	9.35256635613201E-14	-7.79380529677668E-13	-4.98803538993707E-13	-1.24700884748427E-13	-8.10555750864774E-13	-9.66431856800308E-13	-9.66431856800308E-13	-3.11752211871067E-13	-1.62111150172955E-12	-1.8705132712264E-13	-4.05277875432387E-13	-9.35256635613201E-14	-2.8057699068396E-13	-1.55876105935534E-12
0.02314	-1.55876105935534E-12	-7.17030087303454E-13	1.55876105935534E-13	-1.02878229917452E-12	-6.54679644929241E-13	-2.8057699068396E-13	-7.48205308490561E-13	-6.54679644929241E-13	-1.09113274154873E-12	-3.42927433058174E-13	-1.4028849534198E-12	-1.24700884748427E-13	-4.36453096619494E-13	2.18226548309747E-13	-5.61153981367921E-13	-1.99521415597483E-12
0.02316	-1.18465840511005E-12	-9.04081414426094E-13	-6.23504423742134E-14	-1.18465840511005E-12	-5.92329202555027E-13	-4.36453096619494E-13	-7.79380529677668E-13	-3.11752211871067E-13	-1.18465840511005E-12	-3.7410265424528E-13	-1.30935928985848E-12	-1.55876105935534E-13	-4.36453096619494E-13	2.8057699068396E-13	-7.79380529677668E-13	-2.3069663678459E-12
0.02318	-7.79380529677668E-13	-9.04081414426094E-13	-4.67628317806601E-13	-1.12230796273584E-12	-5.61153981367921E-13	-4.36453096619494E-13	-7.79380529677668E-13	-2.18226548309747E-13	-1.21583362629716E-12	-4.36453096619494E-13	-1.27818406867137E-12	0	-6.23504423742134E-13	4.98803538993707E-13	-8.72906193238988E-13	-2.58754335852986E-12
0.0232	-5.92329202555027E-13	-9.97607077987414E-13	-8.41730972051881E-13	-1.02878229917452E-12	-4.67628317806601E-13	-4.98803538993707E-13	-6.85854866116347E-13	-2.8057699068396E-13	-1.24700884748427E-12	-4.98803538993707E-13	-1.34053451104559E-12	1.55876105935534E-13	-7.79380529677668E-13	5.61153981367921E-13	-9.66431856800308E-13	-2.58754335852986E-12
0.02322	-5.61153981367921E-13	-1.12230796273584E-12	-1.12230796273584E-12	-8.41730972051881E-13	-4.98803538993707E-13	-5.29978760180814E-13	-5.61153981367921E-13	-3.7410265424528E-13	-1.21583362629716E-12	-5.92329202555027E-13	-1.37170973223269E-12	4.67628317806601E-13	-1.05995752036163E-12	4.36453096619494E-13	-1.02878229917452E-12	-2.43166725259432E-12
0.02324	-6.54679644929241E-13	-1.34053451104559E-12	-1.24700884748427E-12	-7.17030087303454E-13	-6.23504423742134E-13	-4.67628317806601E-13	-4.98803538993707E-13	-4.36453096619494E-13	-1.15348318392295E-12	-6.85854866116347E-13	-1.27818406867137E-12	4.98803538993707E-13	-1.21583362629716E-12	4.36453096619494E-13	-1.12230796273584E-12	-2.24461592547168E-12
0.02326	-6.54679644929241E-13	-1.46523539579401E-12	-1.24700884748427E-12	-7.79380529677668E-13	-7.17030087303454E-13	-4.67628317806601E-13	-3.7410265424528E-13	-3.7410265424528E-13	-9.04081414426094E-13	-6.85854866116347E-13	-1.21583362629716E-12	4.05277875432387E-13	-1.4028849534198E-12	2.49401769496854E-13	-1.24700884748427E-12	-1.90168849241351E-12
0.02328	-4.98803538993707E-13	-1.52758583816823E-12	-1.21583362629716E-12	-9.97607077987414E-13	-1.02878229917452E-12	-5.61153981367921E-13	-3.42927433058174E-13	-4.98803538993707E-13	-6.23504423742134E-13	-6.54679644929241E-13	-1.15348318392295E-12	1.55876105935534E-13	-1.68346194410376E-12	0	-1.37170973223269E-12	-1.58993628054244E-12
0.0233	-2.8057699068396E-13	-1.34053451104559E-12	-1.15348318392295E-12	-1.24700884748427E-12	-1.18465840511005E-12	-7.17030087303454E-13	-4.67628317806601E-13	-4.98803538993707E-13	-4.05277875432387E-13	-6.85854866116347E-13	-1.18465840511005E-12	-1.8705132712264E-13	-1.80816282885219E-12	-2.49401769496854E-13	-1.43406017460691E-12	-1.12230796273584E-12
0.02332	-9.35256635613201E-14	-1.15348318392295E-12	-9.66431856800308E-13	-1.30935928985848E-12	-1.21583362629716E-12	-8.41730972051881E-13	-6.54679644929241E-13	-3.42927433058174E-13	-6.23504423742134E-14	-6.54679644929241E-13	-1.18465840511005E-12	-4.67628317806601E-13	-1.77698760766508E-12	-3.42927433058174E-13	-1.37170973223269E-12	-8.41730972051881E-13
0.02334	-9.35256635613201E-14	-8.41730972051881E-13	-6.23504423742134E-13	-1.34053451104559E-12	-9.97607077987414E-13	-8.41730972051881E-13	-7.48205308490561E-13	-1.55876105935534E-13	2.49401769496854E-13	-6.54679644929241E-13	-9.35256635613201E-13	-6.85854866116347E-13	-1.71463716529087E-12	-5.29978760180814E-13	-1.24700884748427E-12	-6.54679644929241E-13
0.02336	-1.8705132712264E-13	-6.54679644929241E-13	-3.11752211871067E-13	-1.34053451104559E-12	-7.79380529677668E-13	-8.41730972051881E-13	-6.23504423742134E-13	-9.35256635613201E-14	4.67628317806601E-13	-4.98803538993707E-13	-7.17030087303454E-13	-7.17030087303454E-13	-1.80816282885219E-12	-7.48205308490561E-13	-1.15348318392295E-12	-5.92329202555027E-13
0.02338	-3.7410265424528E-13	-6.54679644929241E-13	0	-1.27818406867137E-12	-5.61153981367921E-13	-7.79380529677668E-13	-4.98803538993707E-13	-2.18226548309747E-13	7.17030087303454E-13	-3.42927433058174E-13	-4.98803538993707E-13	-7.79380529677668E-13	-1.90168849241351E-12	-8.41730972051881E-13	-1.05995752036163E-12	-5.29978760180814E-13
0.0234	-4.98803538993707E-13	-9.35256635613201E-13	6.23504423742134E-14	-1.21583362629716E-12	-3.42927433058174E-13	-4.67628317806601E-13	-3.11752211871067E-13	-2.8057699068396E-13	7.48205308490561E-13	-9.35256635613201E-14	-6.54679644929241E-13	-9.04081414426094E-13	-1.68346194410376E-12	-9.35256635613201E-13	-9.97607077987414E-13	-5.61153981367921E-13
0.02342	-7.79380529677668E-13	-1.30935928985848E-12	-1.24700884748427E-13	-1.18465840511005E-12	-2.8057699068396E-13	-2.8057699068396E-13	-1.55876105935534E-13	-4.36453096619494E-13	6.54679644929241E-13	6.23504423742134E-14	-9.04081414426094E-13	-9.97607077987414E-13	-1.15348318392295E-12	-7.17030087303454E-13	-8.41730972051881E-13	-5.61153981367921E-13
0.02344	-9.04081414426094E-13	-1.68346194410376E-12	-3.7410265424528E-13	-1.09113274154873E-12	-1.8705132712264E-13	-1.8705132712264E-13	-6.23504423742134E-14	-4.36453096619494E-13	5.29978760180814E-13	6.23504423742134E-14	-1.15348318392295E-12	-9.97607077987414E-13	-7.48205308490561E-13	-3.7410265424528E-13	-9.35256635613201E-13	-6.85854866116347E-13
0.02346	-7.79380529677668E-13	-1.8705132712264E-12	-6.23504423742134E-13	-8.10555750864774E-13	-1.55876105935534E-13	-1.8705132712264E-13	3.11752211871067E-14	-3.7410265424528E-13	4.05277875432387E-13	-3.11752211871067E-14	-1.24700884748427E-12	-8.72906193238988E-13	-4.36453096619494E-13	0	-1.05995752036163E-12	-7.17030087303454E-13
0.02348	-6.54679644929241E-13	-1.68346194410376E-12	-7.17030087303454E-13	-5.92329202555027E-13	-6.23504423742134E-14	-3.11752211871067E-13	3.11752211871067E-14	-3.42927433058174E-13	2.49401769496854E-13	-1.24700884748427E-13	-1.09113274154873E-12	-8.72906193238988E-13	-2.18226548309747E-13	1.8705132712264E-13	-1.30935928985848E-12	-7.17030087303454E-13
0.0235	-3.11752211871067E-13	-1.4028849534198E-12	-8.41730972051881E-13	-3.11752211871067E-13	-3.11752211871067E-14	-6.23504423742134E-13	-1.8705132712264E-13	-2.49401769496854E-13	3.11752211871067E-14	-3.42927433058174E-13	-7.17030087303454E-13	-7.48205308490561E-13	-6.23504423742134E-14	3.11752211871067E-13	-1.58993628054244E-12	-7.79380529677668E-13
0.02352	-6.23504423742134E-14	-1.15348318392295E-12	-8.10555750864774E-13	-1.8705132712264E-13	6.23504423742134E-14	-1.05995752036163E-12	-4.36453096619494E-13	-3.42927433058174E-13	-2.8057699068396E-13	-4.67628317806601E-13	-3.11752211871067E-13	-6.54679644929241E-13	-1.24700884748427E-13	1.24700884748427E-13	-1.77698760766508E-12	-9.35256635613201E-13
0.02354	0	-6.23504423742134E-13	-6.23504423742134E-13	-3.11752211871067E-14	9.35256635613201E-14	-1.46523539579401E-12	-7.48205308490561E-13	-4.36453096619494E-13	-4.05277875432387E-13	-4.98803538993707E-13	-3.7410265424528E-13	-6.23504423742134E-13	-4.36453096619494E-13	-1.24700884748427E-13	-1.77698760766508E-12	-1.02878229917452E-12
0.02356	-6.23504423742134E-14	-2.8057699068396E-13	-3.42927433058174E-13	1.24700884748427E-13	1.55876105935534E-13	-1.74581238647798E-12	-1.05995752036163E-12	-4.67628317806601E-13	-5.61153981367921E-13	-5.92329202555027E-13	-6.23504423742134E-13	-7.48205308490561E-13	-8.72906193238988E-13	-6.23504423742134E-13	-1.58993628054244E-12	-1.02878229917452E-12
0.02358	-1.8705132712264E-13	-1.55876105935534E-13	-1.24700884748427E-13	2.49401769496854E-13	-6.23504423742134E-14	-1.62111150172955E-12	-1.24700884748427E-12	-5.92329202555027E-13	-7.17030087303454E-13	-5.92329202555027E-13	-9.66431856800308E-13	-8.41730972051881E-13	-1.37170973223269E-12	-1.02878229917452E-12	-1.4028849534198E-12	-1.15348318392295E-12
0.0236	-3.11752211871067E-13	-1.8705132712264E-13	9.35256635613201E-14	2.18226548309747E-13	-3.11752211871067E-13	-1.24700884748427E-12	-1.37170973223269E-12	-8.10555750864774E-13	-8.10555750864774E-13	-6.54679644929241E-13	-1.24700884748427E-12	-9.66431856800308E-13	-1.74581238647798E-12	-1.34053451104559E-12	-1.15348318392295E-12	-1.12230796273584E-12
0.02362	-1.55876105935534E-13	-4.05277875432387E-13	-6.23504423742134E-14	9.35256635613201E-14	-7.48205308490561E-13	-9.66431856800308E-13	-1.4028849534198E-12	-1.12230796273584E-12	-8.10555750864774E-13	-6.23504423742134E-13	-1.30935928985848E-12	-9.97607077987414E-13	-1.90168849241351E-12	-1.43406017460691E-12	-9.35256635613201E-13	-1.09113274154873E-12
0.02364	1.24700884748427E-13	-6.54679644929241E-13	-2.49401769496854E-13	-2.49401769496854E-13	-1.21583362629716E-12	-5.92329202555027E-13	-1.30935928985848E-12	-1.37170973223269E-12	-8.10555750864774E-13	-5.61153981367921E-13	-1.24700884748427E-12	-8.72906193238988E-13	-1.8705132712264E-12	-1.65228672291666E-12	-7.48205308490561E-13	-9.35256635613201E-13
0.02366	4.67628317806601E-13	-9.35256635613201E-13	-4.67628317806601E-13	-7.48205308490561E-13	-1.49641061698112E-12	-6.85854866116347E-13	-1.09113274154873E-12	-1.30935928985848E-12	-8.41730972051881E-13	-6.23504423742134E-13	-1.21583362629716E-12	-8.41730972051881E-13	-1.71463716529087E-12	-1.71463716529087E-12	-6.85854866116347E-13	-8.72906193238988E-13
0.02368	6.85854866116347E-13	-1.30935928985848E-12	-5.92329202555027E-13	-1.37170973223269E-12	-1.77698760766508E-12	-9.97607077987414E-13	-6.23504423742134E-13	-1.05995752036163E-12	-9.66431856800308E-13	-6.54679644929241E-13	-1.24700884748427E-12	-9.66431856800308E-13	-1.4028849534198E-12	-1.49641061698112E-12	-6.85854866116347E-13	-9.35256635613201E-13
0.0237	6.54679644929241E-13	-1.4028849534198E-12	-5.92329202555027E-13	-1.8705132712264E-12	-2.05756459834904E-12	-1.30935928985848E-12	-3.11752211871067E-13	-7.48205308490561E-13	-1.18465840511005E-12	-7.79380529677668E-13	-1.21583362629716E-12	-1.15348318392295E-12	-1.18465840511005E-12	-1.12230796273584E-12	-7.79380529677668E-13	-1.12230796273584E-12
0.02372	4.67628317806601E-13	-1.52758583816823E-12	-6.23504423742134E-13	-2.24461592547168E-12	-2.24461592547168E-12	-1.37170973223269E-12	-9.35256635613201E-14	-7.17030087303454E-13	-1.30935928985848E-12	-9.35256635613201E-13	-1.12230796273584E-12	-1.15348318392295E-12	-1.09113274154873E-12	-4.98803538993707E-13	-9.35256635613201E-13	-1.24700884748427E-12
0.02374	6.23504423742134E-14	-1.43406017460691E-12	-7.79380529677668E-13	-2.3069663678459E-12	-2.27579114665879E-12	-1.4028849534198E-12	-9.35256635613201E-14	-9.04081414426094E-13	-1.27818406867137E-12	-1.21583362629716E-12	-9.35256635613201E-13	-1.12230796273584E-12	-8.41730972051881E-13	-3.11752211871067E-14	-1.09113274154873E-12	-1.24700884748427E-12
0.02376	-1.55876105935534E-13	-1.34053451104559E-12	-1.15348318392295E-12	-2.21344070428458E-12	-2.08873981953615E-12	-1.18465840511005E-12	-3.7410265424528E-13	-9.97607077987414E-13	-1.27818406867137E-12	-1.43406017460691E-12	-9.97607077987414E-13	-8.10555750864774E-13	-6.54679644929241E-13	3.42927433058174E-13	-1.37170973223269E-12	-1.09113274154873E-12
0.02378	-3.42927433058174E-13	-1.37170973223269E-12	-1.58993628054244E-12	-2.27579114665879E-12	-1.80816282885219E-12	-9.35256635613201E-13	-6.85854866116347E-13	-9.35256635613201E-13	-1.12230796273584E-12	-1.71463716529087E-12	-1.09113274154873E-12	-4.98803538993707E-13	-5.61153981367921E-13	6.54679644929241E-13	-1.55876105935534E-12	-9.04081414426094E-13
0.0238	-5.29978760180814E-13	-1.27818406867137E-12	-2.08873981953615E-12	-2.18226548309747E-12	-1.34053451104559E-12	-6.54679644929241E-13	-1.09113274154873E-12	-9.04081414426094E-13	-1.09113274154873E-12	-1.99521415597483E-12	-1.34053451104559E-12	-5.92329202555027E-13	-3.11752211871067E-13	6.54679644929241E-13	-1.68346194410376E-12	-7.79380529677668E-13
0.02382	-6.23504423742134E-13	-1.12230796273584E-12	-2.36931681022011E-12	-2.18226548309747E-12	-8.41730972051881E-13	-6.54679644929241E-13	-1.58993628054244E-12	-8.72906193238988E-13	-8.72906193238988E-13	-2.08873981953615E-12	-1.52758583816823E-12	-7.79380529677668E-13	-1.24700884748427E-13	3.7410265424528E-13	-1.49641061698112E-12	-9.35256635613201E-13
0.02384	-6.85854866116347E-13	-8.10555750864774E-13	-2.43166725259432E-12	-2.18226548309747E-12	-3.42927433058174E-13	-9.97607077987414E-13	-1.62111150172955E-12	-9.35256635613201E-13	-6.85854866116347E-13	-2.02638937716194E-12	-1.37170973223269E-12	-1.02878229917452E-12	-9.35256635613201E-14	1.55876105935534E-13	-1.30935928985848E-12	-1.21583362629716E-12
0.02386	-5.61153981367921E-13	-5.61153981367921E-13	-2.43166725259432E-12	-2.08873981953615E-12	3.11752211871067E-14	-1.43406017460691E-12	-1.65228672291666E-12	-9.66431856800308E-13	-4.05277875432387E-13	-1.90168849241351E-12	-1.12230796273584E-12	-1.24700884748427E-12	-2.8057699068396E-13	0	-1.05995752036163E-12	-1.68346194410376E-12
0.02388	-2.8057699068396E-13	-3.11752211871067E-13	-2.18226548309747E-12	-1.68346194410376E-12	3.42927433058174E-13	-1.65228672291666E-12	-1.27818406867137E-12	-9.35256635613201E-13	-1.24700884748427E-13	-1.77698760766508E-12	-8.72906193238988E-13	-1.27818406867137E-12	-4.98803538993707E-13	-2.49401769496854E-13	-8.72906193238988E-13	-1.90168849241351E-12
0.0239	0	-1.55876105935534E-13	-1.8705132712264E-12	-1.09113274154873E-12	4.98803538993707E-13	-1.34053451104559E-12	-8.72906193238988E-13	-7.79380529677668E-13	9.35256635613201E-14	-1.62111150172955E-12	-6.54679644929241E-13	-1.09113274154873E-12	-7.48205308490561E-13	-4.98803538993707E-13	-9.97607077987414E-13	-2.08873981953615E-12
0.02392	1.24700884748427E-13	-6.23504423742134E-14	-1.62111150172955E-12	-5.61153981367921E-13	4.67628317806601E-13	-8.72906193238988E-13	-4.98803538993707E-13	-4.98803538993707E-13	2.18226548309747E-13	-1.4028849534198E-12	-4.98803538993707E-13	-7.48205308490561E-13	-8.72906193238988E-13	-6.85854866116347E-13	-1.27818406867137E-12	-2.05756459834904E-12
0.02394	6.23504423742134E-14	1.55876105935534E-13	-1.4028849534198E-12	-1.55876105935534E-13	4.36453096619494E-13	-4.05277875432387E-13	-3.42927433058174E-13	-6.23504423742134E-14	3.42927433058174E-13	-1.21583362629716E-12	-3.42927433058174E-13	-6.23504423742134E-13	-8.10555750864774E-13	-6.85854866116347E-13	-1.46523539579401E-12	-2.11991504072326E-12
0.02396	0	3.42927433058174E-13	-1.24700884748427E-12	1.24700884748427E-13	3.11752211871067E-13	-2.8057699068396E-13	-4.05277875432387E-13	3.11752211871067E-13	3.42927433058174E-13	-8.72906193238988E-13	-1.24700884748427E-13	-6.23504423742134E-13	-5.61153981367921E-13	-4.36453096619494E-13	-1.62111150172955E-12	-2.21344070428458E-12
0.02398	0	3.11752211871067E-13	-1.05995752036163E-12	3.42927433058174E-13	3.11752211871067E-14	-2.49401769496854E-13	-6.54679644929241E-13	4.98803538993707E-13	2.49401769496854E-13	-4.67628317806601E-13	3.11752211871067E-14	-4.98803538993707E-13	-2.49401769496854E-13	-4.36453096619494E-13	-1.74581238647798E-12	-2.08873981953615E-12
0.024	2.18226548309747E-13	2.49401769496854E-13	-9.04081414426094E-13	5.61153981367921E-13	-1.55876105935534E-13	-6.23504423742134E-13	-9.04081414426094E-13	3.7410265424528E-13	1.55876105935534E-13	-2.49401769496854E-13	2.49401769496854E-13	-4.67628317806601E-13	-3.11752211871067E-14	-4.05277875432387E-13	-1.96403893478772E-12	-1.8393380500393E-12
0.02402	4.67628317806601E-13	1.24700884748427E-13	-8.10555750864774E-13	5.92329202555027E-13	-4.67628317806601E-13	-8.72906193238988E-13	-1.18465840511005E-12	6.23504423742134E-14	3.11752211871067E-14	-1.8705132712264E-13	1.8705132712264E-13	-6.23504423742134E-13	9.35256635613201E-14	-4.67628317806601E-13	-2.15109026191036E-12	-1.49641061698112E-12
0.02404	5.61153981367921E-13	6.23504423742134E-14	-7.48205308490561E-13	5.92329202555027E-13	-8.10555750864774E-13	-9.35256635613201E-13	-1.24700884748427E-12	-1.55876105935534E-13	-4.05277875432387E-13	-9.35256635613201E-14	6.23504423742134E-14	-6.23504423742134E-13	2.49401769496854E-13	-6.23504423742134E-13	-1.8705132712264E-12	-1.15348318392295E-12
0.02406	4.05277875432387E-13	0	-5.92329202555027E-13	3.7410265424528E-13	-1.12230796273584E-12	-1.18465840511005E-12	-1.34053451104559E-12	-5.92329202555027E-13	-7.48205308490561E-13	-1.24700884748427E-13	-1.8705132712264E-13	-7.48205308490561E-13	3.7410265424528E-13	-1.12230796273584E-12	-1.55876105935534E-12	-8.10555750864774E-13
0.02408	1.55876105935534E-13	-6.23504423742134E-14	-2.49401769496854E-13	2.18226548309747E-13	-1.15348318392295E-12	-1.15348318392295E-12	-1.55876105935534E-12	-8.41730972051881E-13	-1.09113274154873E-12	-9.35256635613201E-14	-4.05277875432387E-13	-7.17030087303454E-13	3.42927433058174E-13	-1.62111150172955E-12	-1.12230796273584E-12	-5.29978760180814E-13
0.0241	-1.8705132712264E-13	-1.8705132712264E-13	3.11752211871067E-14	9.35256635613201E-14	-1.02878229917452E-12	-1.18465840511005E-12	-1.58993628054244E-12	-9.97607077987414E-13	-1.37170973223269E-12	-9.35256635613201E-14	-6.54679644929241E-13	-6.23504423742134E-13	3.11752211871067E-13	-2.338141589033E-12	-8.10555750864774E-13	-3.7410265424528E-13
0.02412	-5.92329202555027E-13	-4.67628317806601E-13	2.18226548309747E-13	-6.23504423742134E-14	-7.48205308490561E-13	-1.15348318392295E-12	-1.55876105935534E-12	-1.24700884748427E-12	-1.49641061698112E-12	-6.23504423742134E-14	-8.10555750864774E-13	-5.29978760180814E-13	1.8705132712264E-13	-2.96164601277514E-12	-6.54679644929241E-13	-3.11752211871067E-13
0.02414	-9.35256635613201E-13	-6.85854866116347E-13	9.35256635613201E-14	-3.42927433058174E-13	-4.67628317806601E-13	-1.18465840511005E-12	-1.43406017460691E-12	-1.30935928985848E-12	-1.62111150172955E-12	-6.23504423742134E-14	-9.04081414426094E-13	-4.05277875432387E-13	1.55876105935534E-13	-3.33574866702042E-12	-4.05277875432387E-13	-3.7410265424528E-13
0.02416	-1.30935928985848E-12	-9.04081414426094E-13	-1.8705132712264E-13	-4.05277875432387E-13	-3.11752211871067E-13	-9.97607077987414E-13	-1.30935928985848E-12	-1.37170973223269E-12	-1.49641061698112E-12	-1.55876105935534E-13	-5.92329202555027E-13	-4.36453096619494E-13	-9.35256635613201E-14	-3.61632565770438E-12	-3.7410265424528E-13	-4.05277875432387E-13
0.02418	-1.65228672291666E-12	-9.35256635613201E-13	-4.05277875432387E-13	-4.98803538993707E-13	-3.42927433058174E-13	-9.66431856800308E-13	-1.02878229917452E-12	-1.24700884748427E-12	-1.37170973223269E-12	-3.42927433058174E-13	-4.05277875432387E-13	-4.05277875432387E-13	-9.35256635613201E-14	-3.46044955176884E-12	-4.36453096619494E-13	-4.05277875432387E-13
0.0242	-1.65228672291666E-12	-9.66431856800308E-13	-6.85854866116347E-13	-4.05277875432387E-13	-5.29978760180814E-13	-8.72906193238988E-13	-5.92329202555027E-13	-1.09113274154873E-12	-1.34053451104559E-12	-4.67628317806601E-13	-3.42927433058174E-13	-4.36453096619494E-13	-6.23504423742134E-14	-3.36692388820752E-12	-5.92329202555027E-13	-4.36453096619494E-13
0.02422	-1.27818406867137E-12	-8.10555750864774E-13	-8.10555750864774E-13	-2.18226548309747E-13	-7.79380529677668E-13	-4.98803538993707E-13	-1.8705132712264E-13	-1.02878229917452E-12	-1.27818406867137E-12	-4.36453096619494E-13	-5.61153981367921E-13	-3.7410265424528E-13	-2.18226548309747E-13	-3.2422230034591E-12	-6.85854866116347E-13	-3.7410265424528E-13
0.02424	-8.72906193238988E-13	-4.98803538993707E-13	-9.35256635613201E-13	0	-9.97607077987414E-13	-2.8057699068396E-13	-1.55876105935534E-13	-9.35256635613201E-13	-1.02878229917452E-12	-1.55876105935534E-13	-8.10555750864774E-13	-1.55876105935534E-13	-5.92329202555027E-13	-2.8057699068396E-12	-8.10555750864774E-13	-5.92329202555027E-13
0.02426	-6.54679644929241E-13	-2.49401769496854E-13	-1.05995752036163E-12	2.49401769496854E-13	-1.12230796273584E-12	0	-2.49401769496854E-13	-8.41730972051881E-13	-6.54679644929241E-13	2.49401769496854E-13	-1.18465840511005E-12	-1.55876105935534E-13	-8.10555750864774E-13	-2.05756459834904E-12	-8.10555750864774E-13	-8.10555750864774E-13
0.02428	-5.61153981367921E-13	6.23504423742134E-14	-8.72906193238988E-13	3.7410265424528E-13	-1.15348318392295E-12	2.49401769496854E-13	-4.05277875432387E-13	-7.79380529677668E-13	-4.67628317806601E-13	5.29978760180814E-13	-1.65228672291666E-12	-1.8705132712264E-13	-1.12230796273584E-12	-1.62111150172955E-12	-7.17030087303454E-13	-9.97607077987414E-13
0.0243	-2.18226548309747E-13	1.55876105935534E-13	-6.54679644929241E-13	2.18226548309747E-13	-1.24700884748427E-12	4.67628317806601E-13	-6.54679644929241E-13	-7.17030087303454E-13	-1.24700884748427E-13	5.61153981367921E-13	-1.77698760766508E-12	-3.7410265424528E-13	-1.37170973223269E-12	-1.15348318392295E-12	-4.67628317806601E-13	-1.18465840511005E-12
0.02432	2.49401769496854E-13	1.24700884748427E-13	-2.8057699068396E-13	-1.24700884748427E-13	-1.09113274154873E-12	6.23504423742134E-13	-6.54679644929241E-13	-7.17030087303454E-13	1.55876105935534E-13	3.42927433058174E-13	-1.65228672291666E-12	-4.67628317806601E-13	-1.37170973223269E-12	-6.54679644929241E-13	-1.55876105935534E-13	-1.30935928985848E-12
0.02434	5.92329202555027E-13	-1.24700884748427E-13	-6.23504423742134E-14	-5.61153981367921E-13	-9.97607077987414E-13	6.85854866116347E-13	-3.7410265424528E-13	-8.10555750864774E-13	4.67628317806601E-13	-1.8705132712264E-13	-1.62111150172955E-12	-4.36453096619494E-13	-1.27818406867137E-12	-9.35256635613201E-14	1.24700884748427E-13	-1.37170973223269E-12
0.02436	7.48205308490561E-13	-2.49401769496854E-13	1.24700884748427E-13	-8.41730972051881E-13	-8.41730972051881E-13	5.92329202555027E-13	-1.24700884748427E-13	-9.04081414426094E-13	5.29978760180814E-13	-7.48205308490561E-13	-1.62111150172955E-12	-3.11752211871067E-13	-1.24700884748427E-12	6.54679644929241E-13	2.49401769496854E-13	-1.4028849534198E-12
0.02438	6.85854866116347E-13	-3.7410265424528E-13	2.49401769496854E-13	-8.72906193238988E-13	-7.48205308490561E-13	4.98803538993707E-13	1.55876105935534E-13	-9.97607077987414E-13	5.29978760180814E-13	-1.18465840511005E-12	-1.62111150172955E-12	-3.42927433058174E-13	-1.21583362629716E-12	9.04081414426094E-13	2.18226548309747E-13	-1.30935928985848E-12
0.0244	2.49401769496854E-13	-5.29978760180814E-13	1.8705132712264E-13	-8.10555750864774E-13	-6.54679644929241E-13	4.05277875432387E-13	4.05277875432387E-13	-1.05995752036163E-12	3.42927433058174E-13	-1.58993628054244E-12	-1.62111150172955E-12	-4.05277875432387E-13	-1.12230796273584E-12	7.48205308490561E-13	2.8057699068396E-13	-1.15348318392295E-12
0.02442	-1.8705132712264E-13	-5.61153981367921E-13	3.11752211871067E-14	-8.10555750864774E-13	-5.61153981367921E-13	3.11752211871067E-13	4.98803538993707E-13	-1.05995752036163E-12	9.35256635613201E-14	-1.90168849241351E-12	-1.43406017460691E-12	-5.92329202555027E-13	-9.35256635613201E-13	2.8057699068396E-13	4.36453096619494E-13	-9.35256635613201E-13
0.02444	-6.54679644929241E-13	-6.85854866116347E-13	-1.8705132712264E-13	-8.72906193238988E-13	-6.54679644929241E-13	2.8057699068396E-13	2.8057699068396E-13	-9.66431856800308E-13	-6.23504423742134E-14	-2.08873981953615E-12	-9.66431856800308E-13	-5.92329202555027E-13	-8.41730972051881E-13	-2.49401769496854E-13	5.92329202555027E-13	-5.92329202555027E-13
0.02446	-1.09113274154873E-12	-6.85854866116347E-13	-4.36453096619494E-13	-9.97607077987414E-13	-8.10555750864774E-13	1.8705132712264E-13	9.35256635613201E-14	-9.35256635613201E-13	-2.49401769496854E-13	-2.05756459834904E-12	-4.98803538993707E-13	-4.36453096619494E-13	-9.35256635613201E-13	-6.23504423742134E-13	7.17030087303454E-13	-1.8705132712264E-13
0.02448	-1.24700884748427E-12	-6.23504423742134E-13	-6.23504423742134E-13	-9.04081414426094E-13	-1.02878229917452E-12	6.23504423742134E-14	-1.8705132712264E-13	-9.66431856800308E-13	-4.98803538993707E-13	-1.55876105935534E-12	6.23504423742134E-14	-4.05277875432387E-13	-1.30935928985848E-12	-8.41730972051881E-13	8.10555750864774E-13	2.18226548309747E-13
0.0245	-1.24700884748427E-12	-3.11752211871067E-13	-8.41730972051881E-13	-7.48205308490561E-13	-1.18465840511005E-12	0	-4.67628317806601E-13	-1.12230796273584E-12	-7.17030087303454E-13	-8.10555750864774E-13	3.42927433058174E-13	-3.42927433058174E-13	-1.74581238647798E-12	-8.72906193238988E-13	6.23504423742134E-13	3.42927433058174E-13
0.02452	-1.09113274154873E-12	2.18226548309747E-13	-1.15348318392295E-12	-5.92329202555027E-13	-1.12230796273584E-12	-1.8705132712264E-13	-7.17030087303454E-13	-1.27818406867137E-12	-8.41730972051881E-13	-2.18226548309747E-13	2.49401769496854E-13	-3.7410265424528E-13	-2.11991504072326E-12	-6.85854866116347E-13	2.18226548309747E-13	2.49401769496854E-13
0.02454	-9.97607077987414E-13	4.98803538993707E-13	-1.34053451104559E-12	-4.05277875432387E-13	-9.97607077987414E-13	-3.11752211871067E-13	-1.05995752036163E-12	-1.43406017460691E-12	-9.66431856800308E-13	9.35256635613201E-14	-2.49401769496854E-13	-4.98803538993707E-13	-2.46284247378143E-12	-6.85854866116347E-13	3.11752211871067E-14	6.23504423742134E-14
0.02456	-6.85854866116347E-13	5.92329202555027E-13	-1.4028849534198E-12	-1.8705132712264E-13	-9.04081414426094E-13	-4.05277875432387E-13	-1.21583362629716E-12	-1.37170973223269E-12	-9.66431856800308E-13	-3.11752211871067E-14	-8.41730972051881E-13	-6.54679644929241E-13	-2.40049203140722E-12	-7.17030087303454E-13	-2.49401769496854E-13	-3.42927433058174E-13
0.02458	-6.23504423742134E-13	4.98803538993707E-13	-1.24700884748427E-12	-1.8705132712264E-13	-8.72906193238988E-13	-4.98803538993707E-13	-1.30935928985848E-12	-1.15348318392295E-12	-8.72906193238988E-13	-3.11752211871067E-13	-1.15348318392295E-12	-9.97607077987414E-13	-2.05756459834904E-12	-7.17030087303454E-13	-4.36453096619494E-13	-8.10555750864774E-13
0.0246	-3.11752211871067E-13	2.8057699068396E-13	-9.66431856800308E-13	-2.8057699068396E-13	-9.97607077987414E-13	-7.48205308490561E-13	-1.27818406867137E-12	-6.85854866116347E-13	-6.54679644929241E-13	-5.61153981367921E-13	-1.4028849534198E-12	-1.27818406867137E-12	-1.71463716529087E-12	-8.41730972051881E-13	-6.85854866116347E-13	-1.12230796273584E-12
0.02462	-3.11752211871067E-14	-1.24700884748427E-13	-6.23504423742134E-13	-4.98803538993707E-13	-1.24700884748427E-12	-1.05995752036163E-12	-1.18465840511005E-12	-1.8705132712264E-13	-6.54679644929241E-13	-7.17030087303454E-13	-1.49641061698112E-12	-1.37170973223269E-12	-1.43406017460691E-12	-9.97607077987414E-13	-6.85854866116347E-13	-1.34053451104559E-12
0.02464	1.24700884748427E-13	-3.7410265424528E-13	-4.36453096619494E-13	-7.17030087303454E-13	-1.62111150172955E-12	-1.21583362629716E-12	-1.12230796273584E-12	1.24700884748427E-13	-8.10555750864774E-13	-7.79380529677668E-13	-1.37170973223269E-12	-1.30935928985848E-12	-1.18465840511005E-12	-1.09113274154873E-12	-5.61153981367921E-13	-1.37170973223269E-12
0.02466	1.24700884748427E-13	-5.29978760180814E-13	-6.54679644929241E-13	-8.10555750864774E-13	-1.80816282885219E-12	-1.27818406867137E-12	-9.35256635613201E-13	1.55876105935534E-13	-1.02878229917452E-12	-7.48205308490561E-13	-1.09113274154873E-12	-1.12230796273584E-12	-7.79380529677668E-13	-1.4028849534198E-12	-3.7410265424528E-13	-1.24700884748427E-12
0.02468	-6.23504423742134E-14	-4.67628317806601E-13	-9.35256635613201E-13	-5.92329202555027E-13	-1.96403893478772E-12	-1.12230796273584E-12	-7.79380529677668E-13	6.23504423742134E-14	-1.02878229917452E-12	-8.72906193238988E-13	-7.17030087303454E-13	-9.66431856800308E-13	-4.67628317806601E-13	-1.49641061698112E-12	-3.11752211871067E-13	-9.97607077987414E-13
0.0247	-2.18226548309747E-13	-2.18226548309747E-13	-1.43406017460691E-12	-6.23504423742134E-14	-2.05756459834904E-12	-8.72906193238988E-13	-4.67628317806601E-13	-3.11752211871067E-13	-8.41730972051881E-13	-9.66431856800308E-13	-4.98803538993707E-13	-8.72906193238988E-13	-3.42927433058174E-13	-1.4028849534198E-12	-2.49401769496854E-13	-7.48205308490561E-13
0.02472	-2.18226548309747E-13	6.23504423742134E-14	-1.77698760766508E-12	3.11752211871067E-13	-2.08873981953615E-12	-7.48205308490561E-13	-4.67628317806601E-13	-9.66431856800308E-13	-4.05277875432387E-13	-1.05995752036163E-12	-4.36453096619494E-13	-6.23504423742134E-13	-1.8705132712264E-13	-1.09113274154873E-12	-2.8057699068396E-13	-4.05277875432387E-13
0.02474	-1.8705132712264E-13	2.18226548309747E-13	-1.96403893478772E-12	4.36453096619494E-13	-2.08873981953615E-12	-6.23504423742134E-13	-5.61153981367921E-13	-1.62111150172955E-12	-1.8705132712264E-13	-1.09113274154873E-12	-6.54679644929241E-13	-4.36453096619494E-13	-2.49401769496854E-13	-6.85854866116347E-13	-2.49401769496854E-13	-4.05277875432387E-13
0.02476	-9.35256635613201E-14	9.35256635613201E-14	-1.80816282885219E-12	2.8057699068396E-13	-2.15109026191036E-12	-5.29978760180814E-13	-6.23504423742134E-13	-2.338141589033E-12	-1.8705132712264E-13	-1.21583362629716E-12	-8.10555750864774E-13	-4.05277875432387E-13	-2.8057699068396E-13	-2.8057699068396E-13	-2.18226548309747E-13	-4.67628317806601E-13
0.02478	-1.24700884748427E-13	-1.8705132712264E-13	-1.68346194410376E-12	-1.24700884748427E-13	-2.18226548309747E-12	-4.98803538993707E-13	-7.17030087303454E-13	-2.7745946856525E-12	-4.05277875432387E-13	-1.37170973223269E-12	-1.05995752036163E-12	-4.36453096619494E-13	-1.24700884748427E-13	-1.8705132712264E-13	-1.8705132712264E-13	-4.67628317806601E-13
0.0248	-1.24700884748427E-13	-5.92329202555027E-13	-1.4028849534198E-12	-5.92329202555027E-13	-2.46284247378143E-12	-3.7410265424528E-13	-7.17030087303454E-13	-2.96164601277514E-12	-6.23504423742134E-13	-1.34053451104559E-12	-1.4028849534198E-12	-4.98803538993707E-13	-3.11752211871067E-14	-3.11752211871067E-13	-1.24700884748427E-13	-7.17030087303454E-13
0.02482	-2.18226548309747E-13	-9.66431856800308E-13	-1.37170973223269E-12	-9.66431856800308E-13	-2.74341946446539E-12	-2.8057699068396E-13	-6.54679644929241E-13	-2.71224424327828E-12	-6.85854866116347E-13	-1.18465840511005E-12	-1.49641061698112E-12	-6.54679644929241E-13	9.35256635613201E-14	-5.61153981367921E-13	-3.11752211871067E-14	-9.04081414426094E-13
0.02484	-2.18226548309747E-13	-1.43406017460691E-12	-1.49641061698112E-12	-1.15348318392295E-12	-2.7745946856525E-12	-1.8705132712264E-13	-4.98803538993707E-13	-2.15109026191036E-12	-6.23504423742134E-13	-1.02878229917452E-12	-1.34053451104559E-12	-6.85854866116347E-13	6.23504423742134E-14	-9.35256635613201E-13	3.11752211871067E-14	-9.97607077987414E-13
0.02486	-1.55876105935534E-13	-1.8393380500393E-12	-1.68346194410376E-12	-1.05995752036163E-12	-2.46284247378143E-12	-3.11752211871067E-14	-4.98803538993707E-13	-1.43406017460691E-12	-4.98803538993707E-13	-8.41730972051881E-13	-1.02878229917452E-12	-7.48205308490561E-13	-6.23504423742134E-14	-1.15348318392295E-12	6.23504423742134E-14	-1.05995752036163E-12
0.02488	-1.24700884748427E-13	-2.11991504072326E-12	-2.08873981953615E-12	-8.72906193238988E-13	-2.05756459834904E-12	1.24700884748427E-13	-5.92329202555027E-13	-7.48205308490561E-13	-3.7410265424528E-13	-7.79380529677668E-13	-6.54679644929241E-13	-8.10555750864774E-13	-2.49401769496854E-13	-1.27818406867137E-12	6.23504423742134E-14	-1.09113274154873E-12
0.0249	-1.55876105935534E-13	-2.21344070428458E-12	-2.24461592547168E-12	-8.10555750864774E-13	-1.77698760766508E-12	4.36453096619494E-13	-6.85854866116347E-13	-3.7410265424528E-13	-2.49401769496854E-13	-7.17030087303454E-13	-3.7410265424528E-13	-7.17030087303454E-13	-6.23504423742134E-13	-1.27818406867137E-12	-1.24700884748427E-13	-1.05995752036163E-12
0.02492	-2.49401769496854E-13	-2.11991504072326E-12	-2.3069663678459E-12	-8.10555750864774E-13	-1.43406017460691E-12	7.48205308490561E-13	-6.54679644929241E-13	-1.8705132712264E-13	-1.24700884748427E-13	-7.79380529677668E-13	-2.49401769496854E-13	-5.92329202555027E-13	-8.72906193238988E-13	-1.24700884748427E-12	-3.7410265424528E-13	-9.97607077987414E-13
0.02494	-2.8057699068396E-13	-2.05756459834904E-12	-2.11991504072326E-12	-9.35256635613201E-13	-1.15348318392295E-12	8.41730972051881E-13	-6.85854866116347E-13	-1.8705132712264E-13	-2.8057699068396E-13	-7.17030087303454E-13	-6.23504423742134E-14	-5.61153981367921E-13	-1.15348318392295E-12	-1.43406017460691E-12	-6.23504423742134E-13	-1.05995752036163E-12
0.02496	-3.7410265424528E-13	-1.74581238647798E-12	-2.08873981953615E-12	-1.09113274154873E-12	-8.41730972051881E-13	5.29978760180814E-13	-4.98803538993707E-13	-2.18226548309747E-13	-4.36453096619494E-13	-6.54679644929241E-13	-3.11752211871067E-14	-8.41730972051881E-13	-1.30935928985848E-12	-1.24700884748427E-12	-6.54679644929241E-13	-9.97607077987414E-13
0.02498	-4.98803538993707E-13	-1.43406017460691E-12	-1.8705132712264E-12	-1.34053451104559E-12	-3.7410265424528E-13	-1.55876105935534E-13	-3.42927433058174E-13	-2.8057699068396E-13	-6.23504423742134E-13	-6.85854866116347E-13	6.23504423742134E-14	-1.37170973223269E-12	-1.34053451104559E-12	-1.09113274154873E-12	-6.54679644929241E-13	-7.17030087303454E-13
0.025	-6.23504423742134E-13	-1.24700884748427E-12	-1.68346194410376E-12	-1.71463716529087E-12	-1.8705132712264E-13	-9.97607077987414E-13	-3.42927433058174E-13	-4.05277875432387E-13	-8.72906193238988E-13	-5.61153981367921E-13	9.35256635613201E-14	-1.8393380500393E-12	-1.4028849534198E-12	-8.72906193238988E-13	-5.92329202555027E-13	-3.7410265424528E-13
0.02502	-6.85854866116347E-13	-1.21583362629716E-12	-1.43406017460691E-12	-1.93286371360062E-12	-1.24700884748427E-13	-2.05756459834904E-12	-3.7410265424528E-13	-4.05277875432387E-13	-9.04081414426094E-13	-4.98803538993707E-13	3.11752211871067E-14	-2.18226548309747E-12	-1.34053451104559E-12	-8.72906193238988E-13	-5.61153981367921E-13	9.35256635613201E-14
0.02504	-8.41730972051881E-13	-1.21583362629716E-12	-1.4028849534198E-12	-2.24461592547168E-12	-9.35256635613201E-14	-2.99282123396224E-12	-3.7410265424528E-13	-4.98803538993707E-13	-8.72906193238988E-13	-3.11752211871067E-13	-6.23504423742134E-14	-2.08873981953615E-12	-1.12230796273584E-12	-8.72906193238988E-13	-5.92329202555027E-13	2.8057699068396E-13
0.02506	-9.97607077987414E-13	-1.05995752036163E-12	-1.24700884748427E-12	-2.55636813734275E-12	-2.49401769496854E-13	-3.49162477295595E-12	-3.11752211871067E-13	-4.67628317806601E-13	-7.48205308490561E-13	-3.11752211871067E-13	-3.11752211871067E-13	-1.8705132712264E-12	-9.66431856800308E-13	-9.97607077987414E-13	-8.10555750864774E-13	4.05277875432387E-13
0.02508	-9.97607077987414E-13	-5.92329202555027E-13	-9.35256635613201E-13	-2.64989380090407E-12	-3.7410265424528E-13	-3.46044955176884E-12	-2.18226548309747E-13	-4.05277875432387E-13	-4.98803538993707E-13	-4.05277875432387E-13	-7.17030087303454E-13	-1.68346194410376E-12	-7.48205308490561E-13	-1.27818406867137E-12	-1.02878229917452E-12	1.24700884748427E-13
0.0251	-7.79380529677668E-13	-1.8705132712264E-13	-7.17030087303454E-13	-2.71224424327828E-12	-6.54679644929241E-13	-3.17987256108488E-12	-2.18226548309747E-13	-3.42927433058174E-13	-4.05277875432387E-13	-4.67628317806601E-13	-1.05995752036163E-12	-1.52758583816823E-12	-6.23504423742134E-13	-1.46523539579401E-12	-1.09113274154873E-12	-2.49401769496854E-13
0.02512	-3.7410265424528E-13	1.8705132712264E-13	-4.36453096619494E-13	-2.55636813734275E-12	-7.79380529677668E-13	-2.7745946856525E-12	-3.42927433058174E-13	-2.8057699068396E-13	-3.42927433058174E-13	-6.54679644929241E-13	-1.30935928985848E-12	-1.62111150172955E-12	-4.05277875432387E-13	-1.43406017460691E-12	-1.21583362629716E-12	-5.92329202555027E-13
0.02514	-1.8705132712264E-13	3.42927433058174E-13	-3.42927433058174E-13	-2.24461592547168E-12	-8.10555750864774E-13	-2.24461592547168E-12	-6.54679644929241E-13	-2.18226548309747E-13	-4.67628317806601E-13	-6.85854866116347E-13	-1.30935928985848E-12	-1.68346194410376E-12	-2.8057699068396E-13	-1.24700884748427E-12	-1.46523539579401E-12	-8.10555750864774E-13
0.02516	-1.8705132712264E-13	1.8705132712264E-13	-2.49401769496854E-13	-1.80816282885219E-12	-5.92329202555027E-13	-1.30935928985848E-12	-8.72906193238988E-13	-1.8705132712264E-13	-8.41730972051881E-13	-4.67628317806601E-13	-1.18465840511005E-12	-1.8393380500393E-12	-2.49401769496854E-13	-1.12230796273584E-12	-1.74581238647798E-12	-8.41730972051881E-13
0.02518	-3.11752211871067E-13	-6.23504423742134E-14	-2.8057699068396E-13	-1.30935928985848E-12	-4.98803538993707E-13	-4.98803538993707E-13	-9.66431856800308E-13	3.11752211871067E-14	-1.43406017460691E-12	-6.23504423742134E-14	-1.18465840511005E-12	-1.80816282885219E-12	-2.8057699068396E-13	-9.66431856800308E-13	-1.96403893478772E-12	-7.79380529677668E-13
0.0252	-2.8057699068396E-13	-3.11752211871067E-13	-6.23504423742134E-14	-7.17030087303454E-13	-4.98803538993707E-13	6.23504423742134E-14	-8.72906193238988E-13	2.18226548309747E-13	-1.77698760766508E-12	2.18226548309747E-13	-1.15348318392295E-12	-1.43406017460691E-12	-4.67628317806601E-13	-9.04081414426094E-13	-2.24461592547168E-12	-7.48205308490561E-13
0.02522	-2.8057699068396E-13	-5.29978760180814E-13	-9.35256635613201E-14	-9.35256635613201E-14	-6.54679644929241E-13	3.42927433058174E-13	-7.48205308490561E-13	1.8705132712264E-13	-2.21344070428458E-12	3.7410265424528E-13	-1.12230796273584E-12	-7.48205308490561E-13	-5.61153981367921E-13	-7.48205308490561E-13	-2.3069663678459E-12	-6.54679644929241E-13
0.02524	-3.42927433058174E-13	-8.10555750864774E-13	-1.55876105935534E-13	1.24700884748427E-13	-8.41730972051881E-13	3.11752211871067E-13	-6.54679644929241E-13	3.11752211871067E-14	-2.3069663678459E-12	1.8705132712264E-13	-1.05995752036163E-12	-9.35256635613201E-14	-4.98803538993707E-13	-7.48205308490561E-13	-2.27579114665879E-12	-8.10555750864774E-13
0.02526	-6.23504423742134E-13	-1.12230796273584E-12	-3.7410265424528E-13	0	-1.24700884748427E-12	0	-6.85854866116347E-13	-2.18226548309747E-13	-2.21344070428458E-12	-1.55876105935534E-13	-8.72906193238988E-13	3.7410265424528E-13	-5.29978760180814E-13	-7.79380529677668E-13	-2.08873981953615E-12	-1.09113274154873E-12
0.02528	-8.10555750864774E-13	-1.37170973223269E-12	-6.23504423742134E-13	-2.18226548309747E-13	-1.46523539579401E-12	-2.49401769496854E-13	-8.72906193238988E-13	-5.61153981367921E-13	-1.93286371360062E-12	-5.61153981367921E-13	-6.85854866116347E-13	4.67628317806601E-13	-7.17030087303454E-13	-8.41730972051881E-13	-1.93286371360062E-12	-1.37170973223269E-12
0.0253	-9.35256635613201E-13	-1.55876105935534E-12	-8.72906193238988E-13	-4.98803538993707E-13	-1.71463716529087E-12	-4.36453096619494E-13	-1.21583362629716E-12	-6.54679644929241E-13	-1.71463716529087E-12	-8.10555750864774E-13	-4.36453096619494E-13	3.11752211871067E-13	-9.66431856800308E-13	-8.72906193238988E-13	-1.58993628054244E-12	-1.4028849534198E-12
0.02532	-1.05995752036163E-12	-1.62111150172955E-12	-1.15348318392295E-12	-7.17030087303454E-13	-1.8705132712264E-12	-5.61153981367921E-13	-1.24700884748427E-12	-6.54679644929241E-13	-1.52758583816823E-12	-1.05995752036163E-12	-4.36453096619494E-13	3.11752211871067E-14	-1.12230796273584E-12	-7.79380529677668E-13	-1.4028849534198E-12	-1.34053451104559E-12
0.02534	-1.05995752036163E-12	-1.68346194410376E-12	-1.21583362629716E-12	-7.79380529677668E-13	-1.90168849241351E-12	-6.54679644929241E-13	-1.12230796273584E-12	-6.54679644929241E-13	-1.43406017460691E-12	-1.09113274154873E-12	-5.61153981367921E-13	-6.23504423742134E-14	-1.12230796273584E-12	-6.23504423742134E-13	-1.30935928985848E-12	-1.09113274154873E-12
0.02536	-1.02878229917452E-12	-1.62111150172955E-12	-1.34053451104559E-12	-8.72906193238988E-13	-1.74581238647798E-12	-9.04081414426094E-13	-9.66431856800308E-13	-6.23504423742134E-13	-1.34053451104559E-12	-9.66431856800308E-13	-8.10555750864774E-13	-2.8057699068396E-13	-1.12230796273584E-12	-6.85854866116347E-13	-1.15348318392295E-12	-7.17030087303454E-13
0.02538	-9.04081414426094E-13	-1.4028849534198E-12	-1.15348318392295E-12	-7.79380529677668E-13	-1.49641061698112E-12	-1.21583362629716E-12	-1.09113274154873E-12	-8.72906193238988E-13	-1.12230796273584E-12	-7.79380529677668E-13	-1.09113274154873E-12	-3.42927433058174E-13	-1.02878229917452E-12	-8.72906193238988E-13	-7.79380529677668E-13	-5.61153981367921E-13
0.0254	-7.17030087303454E-13	-1.05995752036163E-12	-7.17030087303454E-13	-7.17030087303454E-13	-9.97607077987414E-13	-1.62111150172955E-12	-1.4028849534198E-12	-1.18465840511005E-12	-7.48205308490561E-13	-5.61153981367921E-13	-1.24700884748427E-12	-4.05277875432387E-13	-8.41730972051881E-13	-1.4028849534198E-12	-4.05277875432387E-13	-6.23504423742134E-13
0.02542	-7.17030087303454E-13	-6.54679644929241E-13	-3.11752211871067E-13	-7.17030087303454E-13	-5.61153981367921E-13	-1.8705132712264E-12	-1.77698760766508E-12	-1.34053451104559E-12	-3.7410265424528E-13	-3.11752211871067E-13	-1.30935928985848E-12	-4.98803538993707E-13	-5.29978760180814E-13	-2.08873981953615E-12	-2.18226548309747E-13	-7.17030087303454E-13
0.02544	-9.04081414426094E-13	-4.36453096619494E-13	3.11752211871067E-14	-6.54679644929241E-13	-2.18226548309747E-13	-1.90168849241351E-12	-2.24461592547168E-12	-1.46523539579401E-12	-1.8705132712264E-13	-1.55876105935534E-13	-1.27818406867137E-12	-5.61153981367921E-13	-2.8057699068396E-13	-2.8057699068396E-12	-2.49401769496854E-13	-7.79380529677668E-13
0.02546	-1.27818406867137E-12	-4.67628317806601E-13	9.35256635613201E-14	-5.61153981367921E-13	-9.35256635613201E-14	-1.77698760766508E-12	-2.58754335852986E-12	-1.4028849534198E-12	-9.35256635613201E-14	-2.8057699068396E-13	-1.21583362629716E-12	-2.8057699068396E-13	-2.49401769496854E-13	-2.86812034921382E-12	-3.7410265424528E-13	-8.10555750864774E-13
0.02548	-1.71463716529087E-12	-5.92329202555027E-13	0	-4.05277875432387E-13	-1.24700884748427E-13	-1.49641061698112E-12	-2.68106902209118E-12	-1.18465840511005E-12	-1.55876105935534E-13	-4.67628317806601E-13	-1.18465840511005E-12	-2.18226548309747E-13	-2.8057699068396E-13	-2.58754335852986E-12	-5.61153981367921E-13	-9.66431856800308E-13
0.0255	-1.62111150172955E-12	-5.61153981367921E-13	-1.24700884748427E-13	-2.18226548309747E-13	-6.23504423742134E-14	-1.30935928985848E-12	-2.46284247378143E-12	-9.66431856800308E-13	-4.05277875432387E-13	-6.23504423742134E-13	-1.18465840511005E-12	-2.49401769496854E-13	-4.67628317806601E-13	-2.27579114665879E-12	-6.23504423742134E-13	-1.15348318392295E-12
0.02552	-1.27818406867137E-12	-4.36453096619494E-13	-2.18226548309747E-13	-2.18226548309747E-13	-1.24700884748427E-13	-1.30935928985848E-12	-2.18226548309747E-12	-6.85854866116347E-13	-4.98803538993707E-13	-6.54679644929241E-13	-1.09113274154873E-12	-4.05277875432387E-13	-5.61153981367921E-13	-2.05756459834904E-12	-7.17030087303454E-13	-1.30935928985848E-12
0.02554	-8.10555750864774E-13	-1.55876105935534E-13	-1.8705132712264E-13	-3.42927433058174E-13	0	-1.34053451104559E-12	-1.74581238647798E-12	-4.98803538993707E-13	-6.54679644929241E-13	-3.7410265424528E-13	-1.18465840511005E-12	-4.36453096619494E-13	-4.67628317806601E-13	-1.8393380500393E-12	-9.04081414426094E-13	-1.58993628054244E-12
0.02556	-4.05277875432387E-13	-9.35256635613201E-14	-1.24700884748427E-13	-6.54679644929241E-13	3.11752211871067E-14	-1.34053451104559E-12	-1.21583362629716E-12	-4.05277875432387E-13	-8.10555750864774E-13	0	-1.24700884748427E-12	-3.11752211871067E-13	-2.8057699068396E-13	-1.4028849534198E-12	-1.09113274154873E-12	-1.90168849241351E-12
0.02558	-6.23504423742134E-14	-2.49401769496854E-13	-9.35256635613201E-14	-9.97607077987414E-13	1.24700884748427E-13	-1.15348318392295E-12	-6.23504423742134E-13	-4.98803538993707E-13	-7.48205308490561E-13	2.18226548309747E-13	-1.37170973223269E-12	-1.55876105935534E-13	0	-1.24700884748427E-12	-1.24700884748427E-12	-2.05756459834904E-12
0.0256	3.7410265424528E-13	-7.17030087303454E-13	-2.18226548309747E-13	-1.27818406867137E-12	1.55876105935534E-13	-1.02878229917452E-12	-1.24700884748427E-13	-6.54679644929241E-13	-4.98803538993707E-13	2.49401769496854E-13	-1.46523539579401E-12	9.35256635613201E-14	1.24700884748427E-13	-9.97607077987414E-13	-1.15348318392295E-12	-2.11991504072326E-12
0.02562	2.8057699068396E-13	-1.34053451104559E-12	-4.36453096619494E-13	-1.46523539579401E-12	1.24700884748427E-13	-1.09113274154873E-12	3.11752211871067E-14	-8.72906193238988E-13	-1.55876105935534E-13	1.24700884748427E-13	-1.4028849534198E-12	2.49401769496854E-13	1.55876105935534E-13	-8.10555750864774E-13	-8.41730972051881E-13	-2.08873981953615E-12
0.02564	2.18226548309747E-13	-1.96403893478772E-12	-5.92329202555027E-13	-1.55876105935534E-12	-1.24700884748427E-13	-1.09113274154873E-12	9.35256635613201E-14	-1.15348318392295E-12	3.11752211871067E-14	-6.23504423742134E-14	-1.34053451104559E-12	1.8705132712264E-13	0	-6.54679644929241E-13	-6.23504423742134E-13	-1.96403893478772E-12
0.02566	3.11752211871067E-14	-2.36931681022011E-12	-8.72906193238988E-13	-1.37170973223269E-12	-2.49401769496854E-13	-1.09113274154873E-12	-9.35256635613201E-14	-1.27818406867137E-12	1.55876105935534E-13	-2.49401769496854E-13	-1.37170973223269E-12	6.23504423742134E-14	-3.7410265424528E-13	-4.67628317806601E-13	-4.05277875432387E-13	-1.93286371360062E-12
0.02568	-3.7410265424528E-13	-2.27579114665879E-12	-1.21583362629716E-12	-1.21583362629716E-12	-4.67628317806601E-13	-9.97607077987414E-13	-2.49401769496854E-13	-1.24700884748427E-12	9.35256635613201E-14	-3.7410265424528E-13	-1.4028849534198E-12	0	-8.10555750864774E-13	-3.7410265424528E-13	-2.49401769496854E-13	-1.99521415597483E-12
0.0257	-6.23504423742134E-13	-1.96403893478772E-12	-1.43406017460691E-12	-1.18465840511005E-12	-6.23504423742134E-13	-9.04081414426094E-13	-4.36453096619494E-13	-1.12230796273584E-12	-1.24700884748427E-13	-4.98803538993707E-13	-1.30935928985848E-12	-3.11752211871067E-14	-1.15348318392295E-12	-3.7410265424528E-13	-9.35256635613201E-14	-2.02638937716194E-12
0.02572	-8.10555750864774E-13	-1.52758583816823E-12	-1.62111150172955E-12	-1.02878229917452E-12	-8.10555750864774E-13	-9.66431856800308E-13	-6.85854866116347E-13	-8.41730972051881E-13	-4.98803538993707E-13	-5.29978760180814E-13	-1.05995752036163E-12	-3.11752211871067E-14	-1.4028849534198E-12	-3.7410265424528E-13	6.23504423742134E-14	-1.80816282885219E-12
0.02574	-8.72906193238988E-13	-1.15348318392295E-12	-1.65228672291666E-12	-7.48205308490561E-13	-9.35256635613201E-13	-8.72906193238988E-13	-8.10555750864774E-13	-5.61153981367921E-13	-8.10555750864774E-13	-4.36453096619494E-13	-5.92329202555027E-13	-1.55876105935534E-13	-1.55876105935534E-12	-4.36453096619494E-13	1.24700884748427E-13	-1.58993628054244E-12
0.02576	-8.41730972051881E-13	-8.41730972051881E-13	-1.68346194410376E-12	-4.98803538993707E-13	-9.35256635613201E-13	-8.41730972051881E-13	-8.10555750864774E-13	-3.11752211871067E-13	-1.21583362629716E-12	-3.7410265424528E-13	-9.35256635613201E-14	-5.29978760180814E-13	-1.4028849534198E-12	-4.67628317806601E-13	2.18226548309747E-13	-1.21583362629716E-12
0.02578	-7.17030087303454E-13	-5.61153981367921E-13	-1.49641061698112E-12	-3.11752211871067E-13	-9.97607077987414E-13	-7.17030087303454E-13	-8.10555750864774E-13	-1.55876105935534E-13	-1.49641061698112E-12	-4.67628317806601E-13	1.8705132712264E-13	-9.04081414426094E-13	-1.09113274154873E-12	-4.36453096619494E-13	1.55876105935534E-13	-8.72906193238988E-13
0.0258	-6.54679644929241E-13	-2.8057699068396E-13	-1.37170973223269E-12	-3.11752211871067E-14	-1.09113274154873E-12	-7.17030087303454E-13	-8.10555750864774E-13	-1.55876105935534E-13	-1.58993628054244E-12	-4.98803538993707E-13	3.11752211871067E-13	-1.27818406867137E-12	-6.85854866116347E-13	-3.42927433058174E-13	6.23504423742134E-14	-5.92329202555027E-13
0.02582	-4.98803538993707E-13	-2.18226548309747E-13	-1.27818406867137E-12	1.24700884748427E-13	-1.21583362629716E-12	-6.85854866116347E-13	-1.12230796273584E-12	-3.11752211871067E-13	-1.49641061698112E-12	-5.92329202555027E-13	3.11752211871067E-13	-1.49641061698112E-12	-3.7410265424528E-13	-2.49401769496854E-13	-1.24700884748427E-13	-3.11752211871067E-13
0.02584	-5.61153981367921E-13	-1.55876105935534E-13	-1.18465840511005E-12	1.24700884748427E-13	-1.37170973223269E-12	-6.54679644929241E-13	-1.4028849534198E-12	-6.23504423742134E-13	-1.30935928985848E-12	-4.67628317806601E-13	1.24700884748427E-13	-1.43406017460691E-12	-9.35256635613201E-14	-9.35256635613201E-14	-2.18226548309747E-13	-2.49401769496854E-13
0.02586	-6.85854866116347E-13	-3.11752211871067E-14	-1.18465840511005E-12	-3.11752211871067E-14	-1.55876105935534E-12	-3.7410265424528E-13	-1.68346194410376E-12	-8.72906193238988E-13	-1.15348318392295E-12	-5.61153981367921E-13	-1.8705132712264E-13	-1.27818406867137E-12	3.11752211871067E-14	9.35256635613201E-14	-4.36453096619494E-13	-2.18226548309747E-13
0.02588	-8.10555750864774E-13	3.11752211871067E-14	-1.24700884748427E-12	-2.8057699068396E-13	-1.80816282885219E-12	-4.05277875432387E-13	-1.65228672291666E-12	-1.24700884748427E-12	-9.66431856800308E-13	-7.17030087303454E-13	-4.67628317806601E-13	-9.97607077987414E-13	-6.23504423742134E-14	1.8705132712264E-13	-4.98803538993707E-13	-2.49401769496854E-13
0.0259	-6.54679644929241E-13	6.23504423742134E-14	-1.27818406867137E-12	-6.23504423742134E-13	-2.05756459834904E-12	-4.36453096619494E-13	-1.37170973223269E-12	-1.46523539579401E-12	-7.17030087303454E-13	-9.04081414426094E-13	-6.54679644929241E-13	-9.35256635613201E-13	-2.49401769496854E-13	1.8705132712264E-13	-5.29978760180814E-13	-3.42927433058174E-13
0.02592	-5.29978760180814E-13	-3.11752211871067E-14	-1.30935928985848E-12	-8.41730972051881E-13	-2.18226548309747E-12	-5.92329202555027E-13	-9.97607077987414E-13	-1.62111150172955E-12	-6.54679644929241E-13	-9.66431856800308E-13	-6.85854866116347E-13	-8.41730972051881E-13	-5.61153981367921E-13	3.11752211871067E-14	-4.05277875432387E-13	-4.05277875432387E-13
0.02594	-4.67628317806601E-13	-1.8705132712264E-13	-9.97607077987414E-13	-9.35256635613201E-13	-2.11991504072326E-12	-6.23504423742134E-13	-5.61153981367921E-13	-1.80816282885219E-12	-6.23504423742134E-13	-9.97607077987414E-13	-7.48205308490561E-13	-8.10555750864774E-13	-7.17030087303454E-13	-3.11752211871067E-13	-4.36453096619494E-13	-3.11752211871067E-13
0.02596	-6.23504423742134E-13	-4.98803538993707E-13	-7.79380529677668E-13	-6.85854866116347E-13	-1.90168849241351E-12	-7.48205308490561E-13	-2.8057699068396E-13	-1.80816282885219E-12	-6.23504423742134E-13	-9.66431856800308E-13	-8.10555750864774E-13	-6.85854866116347E-13	-7.79380529677668E-13	-3.7410265424528E-13	-5.92329202555027E-13	-2.49401769496854E-13
0.02598	-8.72906193238988E-13	-7.79380529677668E-13	-4.98803538993707E-13	-4.67628317806601E-13	-1.80816282885219E-12	-8.10555750864774E-13	0	-1.8705132712264E-12	-6.85854866116347E-13	-9.35256635613201E-13	-9.66431856800308E-13	-6.54679644929241E-13	-7.79380529677668E-13	-4.67628317806601E-13	-6.85854866116347E-13	-1.55876105935534E-13
0.026	-1.12230796273584E-12	-9.35256635613201E-13	-4.98803538993707E-13	-6.23504423742134E-14	-1.58993628054244E-12	-9.04081414426094E-13	-9.35256635613201E-14	-1.8705132712264E-12	-8.41730972051881E-13	-8.10555750864774E-13	-1.12230796273584E-12	-7.17030087303454E-13	-6.85854866116347E-13	-3.42927433058174E-13	-8.72906193238988E-13	-3.11752211871067E-14
0.02602	-1.21583362629716E-12	-1.18465840511005E-12	-7.17030087303454E-13	1.8705132712264E-13	-1.49641061698112E-12	-1.15348318392295E-12	-3.42927433058174E-13	-1.8393380500393E-12	-1.12230796273584E-12	-6.85854866116347E-13	-1.09113274154873E-12	-7.17030087303454E-13	-5.29978760180814E-13	-2.18226548309747E-13	-8.41730972051881E-13	1.24700884748427E-13
0.02604	-1.24700884748427E-12	-1.21583362629716E-12	-9.66431856800308E-13	1.24700884748427E-13	-1.4028849534198E-12	-1.21583362629716E-12	-6.85854866116347E-13	-1.74581238647798E-12	-1.30935928985848E-12	-4.67628317806601E-13	-1.12230796273584E-12	-9.66431856800308E-13	-5.29978760180814E-13	0	-7.17030087303454E-13	1.24700884748427E-13
0.02606	-1.24700884748427E-12	-1.02878229917452E-12	-1.12230796273584E-12	-2.18226548309747E-13	-1.18465840511005E-12	-1.43406017460691E-12	-1.18465840511005E-12	-1.71463716529087E-12	-1.34053451104559E-12	-2.49401769496854E-13	-9.97607077987414E-13	-1.18465840511005E-12	-5.29978760180814E-13	9.35256635613201E-14	-4.36453096619494E-13	-6.23504423742134E-14
0.02608	-1.21583362629716E-12	-5.92329202555027E-13	-1.24700884748427E-12	-5.92329202555027E-13	-7.79380529677668E-13	-1.62111150172955E-12	-1.58993628054244E-12	-1.68346194410376E-12	-1.24700884748427E-12	-1.24700884748427E-13	-8.72906193238988E-13	-1.49641061698112E-12	-3.11752211871067E-13	6.23504423742134E-14	-3.11752211871067E-13	-3.11752211871067E-13
0.0261	-1.05995752036163E-12	-3.11752211871067E-13	-1.27818406867137E-12	-9.35256635613201E-13	-3.42927433058174E-13	-1.74581238647798E-12	-1.71463716529087E-12	-1.71463716529087E-12	-1.12230796273584E-12	-9.35256635613201E-14	-7.79380529677668E-13	-1.62111150172955E-12	-1.55876105935534E-13	-9.35256635613201E-14	-3.7410265424528E-13	-6.54679644929241E-13
0.02612	-8.41730972051881E-13	-1.24700884748427E-13	-1.30935928985848E-12	-1.15348318392295E-12	-9.35256635613201E-14	-1.8705132712264E-12	-1.52758583816823E-12	-1.58993628054244E-12	-9.66431856800308E-13	-1.24700884748427E-13	-8.41730972051881E-13	-1.46523539579401E-12	-9.35256635613201E-14	-1.8705132712264E-13	-3.7410265424528E-13	-9.35256635613201E-13
0.02614	-4.36453096619494E-13	-9.35256635613201E-14	-1.12230796273584E-12	-1.34053451104559E-12	9.35256635613201E-14	-2.15109026191036E-12	-9.97607077987414E-13	-1.49641061698112E-12	-8.41730972051881E-13	-2.18226548309747E-13	-1.05995752036163E-12	-1.18465840511005E-12	-2.49401769496854E-13	-3.42927433058174E-13	-3.11752211871067E-13	-9.97607077987414E-13
0.02616	-9.35256635613201E-14	-3.7410265424528E-13	-1.27818406867137E-12	-1.62111150172955E-12	2.18226548309747E-13	-2.36931681022011E-12	-6.23504423742134E-13	-1.37170973223269E-12	-5.92329202555027E-13	-3.42927433058174E-13	-1.24700884748427E-12	-1.02878229917452E-12	-4.36453096619494E-13	-4.36453096619494E-13	0	-9.35256635613201E-13
0.02618	1.8705132712264E-13	-8.72906193238988E-13	-1.30935928985848E-12	-1.96403893478772E-12	2.8057699068396E-13	-2.3069663678459E-12	-4.05277875432387E-13	-1.27818406867137E-12	-3.7410265424528E-13	-5.61153981367921E-13	-1.30935928985848E-12	-9.66431856800308E-13	-6.54679644929241E-13	-7.48205308490561E-13	3.42927433058174E-13	-9.35256635613201E-13
0.0262	3.7410265424528E-13	-1.77698760766508E-12	-1.4028849534198E-12	-2.18226548309747E-12	6.23504423742134E-14	-2.21344070428458E-12	-4.67628317806601E-13	-1.12230796273584E-12	-4.36453096619494E-13	-8.10555750864774E-13	-1.30935928985848E-12	-1.05995752036163E-12	-4.98803538993707E-13	-9.04081414426094E-13	5.61153981367921E-13	-1.05995752036163E-12
0.02622	4.36453096619494E-13	-2.3069663678459E-12	-1.37170973223269E-12	-2.43166725259432E-12	-2.18226548309747E-13	-2.11991504072326E-12	-7.79380529677668E-13	-8.72906193238988E-13	-6.85854866116347E-13	-1.09113274154873E-12	-1.30935928985848E-12	-1.15348318392295E-12	-3.7410265424528E-13	-9.66431856800308E-13	5.29978760180814E-13	-1.18465840511005E-12
0.02624	4.36453096619494E-13	-2.338141589033E-12	-1.24700884748427E-12	-2.36931681022011E-12	-5.61153981367921E-13	-1.8705132712264E-12	-1.24700884748427E-12	-5.61153981367921E-13	-1.02878229917452E-12	-1.27818406867137E-12	-1.24700884748427E-12	-1.24700884748427E-12	-3.7410265424528E-13	-9.04081414426094E-13	3.7410265424528E-13	-1.30935928985848E-12
0.02626	5.29978760180814E-13	-2.21344070428458E-12	-8.72906193238988E-13	-2.11991504072326E-12	-7.17030087303454E-13	-1.4028849534198E-12	-1.77698760766508E-12	-2.18226548309747E-13	-1.21583362629716E-12	-1.37170973223269E-12	-9.04081414426094E-13	-1.21583362629716E-12	-4.05277875432387E-13	-5.29978760180814E-13	0	-1.34053451104559E-12
0.02628	5.29978760180814E-13	-2.3069663678459E-12	-5.29978760180814E-13	-1.43406017460691E-12	-8.72906193238988E-13	-6.85854866116347E-13	-1.99521415597483E-12	1.24700884748427E-13	-1.24700884748427E-12	-1.34053451104559E-12	-6.23504423742134E-13	-1.12230796273584E-12	-4.67628317806601E-13	-3.7410265424528E-13	-4.98803538993707E-13	-1.37170973223269E-12
0.0263	4.36453096619494E-13	-2.43166725259432E-12	-2.8057699068396E-13	-8.72906193238988E-13	-1.12230796273584E-12	-2.18226548309747E-13	-1.99521415597483E-12	2.8057699068396E-13	-1.21583362629716E-12	-1.15348318392295E-12	-4.98803538993707E-13	-1.12230796273584E-12	-4.98803538993707E-13	-2.49401769496854E-13	-1.21583362629716E-12	-1.24700884748427E-12
0.02632	9.35256635613201E-14	-1.99521415597483E-12	-2.8057699068396E-13	-5.92329202555027E-13	-1.24700884748427E-12	3.11752211871067E-14	-1.65228672291666E-12	2.49401769496854E-13	-1.05995752036163E-12	-9.97607077987414E-13	-4.05277875432387E-13	-1.15348318392295E-12	-4.98803538993707E-13	-2.18226548309747E-13	-1.68346194410376E-12	-1.05995752036163E-12
0.02634	-2.49401769496854E-13	-1.4028849534198E-12	-5.92329202555027E-13	-4.98803538993707E-13	-1.27818406867137E-12	2.49401769496854E-13	-1.30935928985848E-12	1.24700884748427E-13	-8.10555750864774E-13	-1.21583362629716E-12	-2.49401769496854E-13	-9.97607077987414E-13	-4.98803538993707E-13	-1.8705132712264E-13	-1.96403893478772E-12	-7.48205308490561E-13
0.02636	-4.98803538993707E-13	-1.09113274154873E-12	-1.02878229917452E-12	-4.67628317806601E-13	-1.15348318392295E-12	2.49401769496854E-13	-1.09113274154873E-12	-1.55876105935534E-13	-5.61153981367921E-13	-1.62111150172955E-12	-1.24700884748427E-13	-5.92329202555027E-13	-5.61153981367921E-13	-2.49401769496854E-13	-1.99521415597483E-12	-5.61153981367921E-13
0.02638	-7.17030087303454E-13	-6.85854866116347E-13	-1.34053451104559E-12	-5.61153981367921E-13	-8.41730972051881E-13	2.49401769496854E-13	-9.97607077987414E-13	-5.92329202555027E-13	-4.98803538993707E-13	-1.96403893478772E-12	9.35256635613201E-14	-1.8705132712264E-13	-6.54679644929241E-13	-4.05277875432387E-13	-1.80816282885219E-12	-3.7410265424528E-13
0.0264	-7.48205308490561E-13	-6.54679644929241E-13	-1.49641061698112E-12	-6.23504423742134E-13	-5.92329202555027E-13	2.18226548309747E-13	-9.04081414426094E-13	-9.04081414426094E-13	-6.23504423742134E-13	-2.08873981953615E-12	2.18226548309747E-13	2.8057699068396E-13	-7.79380529677668E-13	-5.92329202555027E-13	-1.62111150172955E-12	-3.7410265424528E-13
0.02642	-5.92329202555027E-13	-6.23504423742134E-13	-1.46523539579401E-12	-7.48205308490561E-13	-4.36453096619494E-13	2.18226548309747E-13	-7.17030087303454E-13	-1.18465840511005E-12	-6.85854866116347E-13	-2.18226548309747E-12	2.49401769496854E-13	4.36453096619494E-13	-1.15348318392295E-12	-6.85854866116347E-13	-1.49641061698112E-12	-2.8057699068396E-13
0.02644	-4.98803538993707E-13	-4.67628317806601E-13	-1.24700884748427E-12	-8.10555750864774E-13	-4.36453096619494E-13	4.05277875432387E-13	-5.61153981367921E-13	-1.34053451104559E-12	-5.92329202555027E-13	-1.99521415597483E-12	2.8057699068396E-13	6.23504423742134E-13	-1.4028849534198E-12	-8.72906193238988E-13	-1.43406017460691E-12	-3.7410265424528E-13
0.02646	-4.05277875432387E-13	-3.42927433058174E-13	-9.97607077987414E-13	-8.10555750864774E-13	-6.23504423742134E-13	4.36453096619494E-13	-3.42927433058174E-13	-1.34053451104559E-12	-4.98803538993707E-13	-1.55876105935534E-12	1.24700884748427E-13	5.92329202555027E-13	-1.49641061698112E-12	-1.27818406867137E-12	-1.15348318392295E-12	-5.92329202555027E-13
0.02648	-4.36453096619494E-13	-3.42927433058174E-13	-7.17030087303454E-13	-6.23504423742134E-13	-6.54679644929241E-13	3.42927433058174E-13	-2.8057699068396E-13	-1.09113274154873E-12	-3.11752211871067E-13	-1.15348318392295E-12	-9.35256635613201E-14	3.7410265424528E-13	-1.58993628054244E-12	-1.90168849241351E-12	-8.10555750864774E-13	-8.10555750864774E-13
0.0265	-5.92329202555027E-13	-6.54679644929241E-13	-4.36453096619494E-13	-3.7410265424528E-13	-6.85854866116347E-13	-2.18226548309747E-13	-2.8057699068396E-13	-7.17030087303454E-13	-1.24700884748427E-13	-8.72906193238988E-13	-4.05277875432387E-13	1.55876105935534E-13	-1.27818406867137E-12	-2.49401769496854E-12	-2.8057699068396E-13	-9.97607077987414E-13
0.02652	-9.35256635613201E-13	-9.04081414426094E-13	-4.05277875432387E-13	-2.49401769496854E-13	-7.79380529677668E-13	-5.29978760180814E-13	-5.61153981367921E-13	-3.11752211871067E-13	-2.18226548309747E-13	-4.05277875432387E-13	-8.72906193238988E-13	1.24700884748427E-13	-9.35256635613201E-13	-2.93047079158803E-12	9.35256635613201E-14	-1.05995752036163E-12
0.02654	-1.34053451104559E-12	-1.21583362629716E-12	-4.98803538993707E-13	-1.24700884748427E-13	-8.72906193238988E-13	-8.10555750864774E-13	-8.72906193238988E-13	6.23504423742134E-14	-4.36453096619494E-13	9.35256635613201E-14	-1.46523539579401E-12	3.11752211871067E-14	-6.23504423742134E-13	-3.17987256108488E-12	2.49401769496854E-13	-8.72906193238988E-13
0.02656	-1.68346194410376E-12	-1.37170973223269E-12	-7.48205308490561E-13	-1.24700884748427E-13	-9.35256635613201E-13	-9.35256635613201E-13	-1.24700884748427E-12	4.05277875432387E-13	-4.67628317806601E-13	3.42927433058174E-13	-1.74581238647798E-12	1.55876105935534E-13	-4.36453096619494E-13	-3.30457344583331E-12	9.35256635613201E-14	-6.54679644929241E-13
0.02658	-1.90168849241351E-12	-1.18465840511005E-12	-8.10555750864774E-13	-1.24700884748427E-13	-9.04081414426094E-13	-7.79380529677668E-13	-1.74581238647798E-12	4.36453096619494E-13	-6.85854866116347E-13	2.8057699068396E-13	-1.8705132712264E-12	1.24700884748427E-13	-2.8057699068396E-13	-3.2422230034591E-12	-9.35256635613201E-14	-4.36453096619494E-13
0.0266	-2.21344070428458E-12	-1.02878229917452E-12	-8.10555750864774E-13	-9.35256635613201E-14	-7.48205308490561E-13	-6.54679644929241E-13	-1.90168849241351E-12	2.49401769496854E-13	-8.41730972051881E-13	3.11752211871067E-14	-1.77698760766508E-12	1.8705132712264E-13	-2.8057699068396E-13	-2.83694512802671E-12	-3.11752211871067E-13	-2.49401769496854E-13
0.02662	-2.52519291615564E-12	-6.85854866116347E-13	-7.48205308490561E-13	-9.35256635613201E-14	-5.61153981367921E-13	-5.61153981367921E-13	-1.90168849241351E-12	-9.35256635613201E-14	-1.02878229917452E-12	-1.24700884748427E-13	-1.68346194410376E-12	1.8705132712264E-13	-3.42927433058174E-13	-2.40049203140722E-12	-5.61153981367921E-13	-1.8705132712264E-13
0.02664	-2.86812034921382E-12	-4.98803538993707E-13	-4.67628317806601E-13	-1.24700884748427E-13	-4.36453096619494E-13	-4.67628317806601E-13	-1.80816282885219E-12	-4.67628317806601E-13	-1.09113274154873E-12	-1.55876105935534E-13	-1.49641061698112E-12	9.35256635613201E-14	-4.05277875432387E-13	-1.99521415597483E-12	-6.23504423742134E-13	-1.55876105935534E-13
0.02666	-3.05517167633646E-12	-5.61153981367921E-13	-4.05277875432387E-13	-3.11752211871067E-13	-5.61153981367921E-13	-6.54679644929241E-13	-1.80816282885219E-12	-7.48205308490561E-13	-1.05995752036163E-12	-1.8705132712264E-13	-1.4028849534198E-12	-2.8057699068396E-13	-4.05277875432387E-13	-1.46523539579401E-12	-7.17030087303454E-13	-1.24700884748427E-13
0.02668	-2.93047079158803E-12	-5.92329202555027E-13	-2.8057699068396E-13	-9.04081414426094E-13	-5.29978760180814E-13	-8.72906193238988E-13	-1.8393380500393E-12	-9.97607077987414E-13	-8.72906193238988E-13	-9.35256635613201E-14	-1.58993628054244E-12	-5.92329202555027E-13	-6.54679644929241E-13	-6.85854866116347E-13	-5.92329202555027E-13	-2.18226548309747E-13
0.0267	-2.36931681022011E-12	-7.17030087303454E-13	-2.8057699068396E-13	-1.49641061698112E-12	-5.29978760180814E-13	-1.21583362629716E-12	-1.74581238647798E-12	-1.21583362629716E-12	-5.92329202555027E-13	-9.35256635613201E-14	-1.68346194410376E-12	-7.48205308490561E-13	-7.48205308490561E-13	1.24700884748427E-13	-4.98803538993707E-13	-5.61153981367921E-13
0.02672	-1.74581238647798E-12	-8.41730972051881E-13	-3.7410265424528E-13	-1.96403893478772E-12	-3.42927433058174E-13	-1.58993628054244E-12	-1.46523539579401E-12	-1.24700884748427E-12	-2.8057699068396E-13	-3.7410265424528E-13	-1.62111150172955E-12	-8.10555750864774E-13	-8.72906193238988E-13	7.48205308490561E-13	-5.61153981367921E-13	-9.66431856800308E-13
0.02674	-1.15348318392295E-12	-8.41730972051881E-13	-3.7410265424528E-13	-2.05756459834904E-12	3.11752211871067E-14	-1.80816282885219E-12	-9.97607077987414E-13	-1.27818406867137E-12	-6.23504423742134E-14	-7.48205308490561E-13	-1.43406017460691E-12	-8.10555750864774E-13	-9.66431856800308E-13	1.12230796273584E-12	-7.17030087303454E-13	-1.49641061698112E-12
0.02676	-3.7410265424528E-13	-8.10555750864774E-13	-6.54679644929241E-13	-1.99521415597483E-12	4.36453096619494E-13	-1.74581238647798E-12	-4.05277875432387E-13	-1.34053451104559E-12	6.23504423742134E-14	-1.02878229917452E-12	-1.24700884748427E-12	-5.92329202555027E-13	-9.66431856800308E-13	1.21583362629716E-12	-8.72906193238988E-13	-2.11991504072326E-12
0.02678	2.49401769496854E-13	-5.92329202555027E-13	-9.35256635613201E-13	-1.77698760766508E-12	7.48205308490561E-13	-1.18465840511005E-12	2.18226548309747E-13	-1.34053451104559E-12	-1.24700884748427E-13	-1.21583362629716E-12	-1.21583362629716E-12	-4.98803538993707E-13	-1.24700884748427E-12	1.05995752036163E-12	-1.12230796273584E-12	-2.68106902209118E-12
0.0268	7.48205308490561E-13	-3.11752211871067E-13	-1.18465840511005E-12	-1.58993628054244E-12	8.41730972051881E-13	-6.54679644929241E-13	5.29978760180814E-13	-1.4028849534198E-12	-3.7410265424528E-13	-1.37170973223269E-12	-1.24700884748427E-12	-5.61153981367921E-13	-1.55876105935534E-12	6.54679644929241E-13	-1.30935928985848E-12	-2.96164601277514E-12
0.02682	1.05995752036163E-12	-2.49401769496854E-13	-1.24700884748427E-12	-1.37170973223269E-12	5.92329202555027E-13	-4.05277875432387E-13	6.23504423742134E-13	-1.46523539579401E-12	-6.85854866116347E-13	-1.4028849534198E-12	-1.12230796273584E-12	-7.17030087303454E-13	-1.77698760766508E-12	-1.55876105935534E-13	-1.4028849534198E-12	-2.8057699068396E-12
0.02684	1.09113274154873E-12	-1.8705132712264E-13	-1.12230796273584E-12	-1.15348318392295E-12	1.55876105935534E-13	-3.42927433058174E-13	7.48205308490561E-13	-1.43406017460691E-12	-6.54679644929241E-13	-1.52758583816823E-12	-8.72906193238988E-13	-9.66431856800308E-13	-1.80816282885219E-12	-7.79380529677668E-13	-1.27818406867137E-12	-2.68106902209118E-12
0.02686	1.15348318392295E-12	-4.36453096619494E-13	-8.10555750864774E-13	-9.04081414426094E-13	-4.05277875432387E-13	-2.49401769496854E-13	7.48205308490561E-13	-1.37170973223269E-12	-6.54679644929241E-13	-1.37170973223269E-12	-8.72906193238988E-13	-1.05995752036163E-12	-1.71463716529087E-12	-1.21583362629716E-12	-1.21583362629716E-12	-2.43166725259432E-12
0.02688	1.12230796273584E-12	-8.10555750864774E-13	-4.05277875432387E-13	-7.48205308490561E-13	-7.79380529677668E-13	-1.8705132712264E-13	6.54679644929241E-13	-1.27818406867137E-12	-7.17030087303454E-13	-1.12230796273584E-12	-9.66431856800308E-13	-1.12230796273584E-12	-1.55876105935534E-12	-1.46523539579401E-12	-9.97607077987414E-13	-2.18226548309747E-12
0.0269	9.35256635613201E-13	-1.05995752036163E-12	-1.24700884748427E-13	-6.54679644929241E-13	-9.04081414426094E-13	-3.11752211871067E-13	3.7410265424528E-13	-1.09113274154873E-12	-9.04081414426094E-13	-5.29978760180814E-13	-1.24700884748427E-12	-1.21583362629716E-12	-1.30935928985848E-12	-1.52758583816823E-12	-9.66431856800308E-13	-1.58993628054244E-12
0.02692	6.23504423742134E-13	-1.27818406867137E-12	1.24700884748427E-13	-5.92329202555027E-13	-1.09113274154873E-12	-6.23504423742134E-13	0	-7.79380529677668E-13	-1.12230796273584E-12	6.23504423742134E-14	-1.24700884748427E-12	-1.21583362629716E-12	-1.21583362629716E-12	-1.37170973223269E-12	-9.35256635613201E-13	-9.04081414426094E-13
0.02694	1.55876105935534E-13	-1.37170973223269E-12	2.49401769496854E-13	-4.36453096619494E-13	-1.09113274154873E-12	-7.48205308490561E-13	-4.05277875432387E-13	-5.61153981367921E-13	-1.21583362629716E-12	4.98803538993707E-13	-1.05995752036163E-12	-1.15348318392295E-12	-1.05995752036163E-12	-1.15348318392295E-12	-9.66431856800308E-13	-5.29978760180814E-13
0.02696	-1.8705132712264E-13	-1.30935928985848E-12	1.24700884748427E-13	-2.18226548309747E-13	-1.09113274154873E-12	-8.41730972051881E-13	-6.23504423742134E-13	-2.8057699068396E-13	-1.27818406867137E-12	8.41730972051881E-13	-6.85854866116347E-13	-1.12230796273584E-12	-9.97607077987414E-13	-9.66431856800308E-13	-9.97607077987414E-13	-4.05277875432387E-13
0.02698	-4.67628317806601E-13	-1.18465840511005E-12	-2.49401769496854E-13	-1.8705132712264E-13	-1.18465840511005E-12	-9.97607077987414E-13	-6.85854866116347E-13	-1.8705132712264E-13	-1.09113274154873E-12	8.72906193238988E-13	-2.8057699068396E-13	-1.02878229917452E-12	-9.35256635613201E-13	-7.48205308490561E-13	-1.02878229917452E-12	-4.36453096619494E-13
0.027	-5.92329202555027E-13	-9.66431856800308E-13	-7.79380529677668E-13	-6.23504423742134E-14	-1.09113274154873E-12	-1.15348318392295E-12	-8.72906193238988E-13	0	-8.10555750864774E-13	5.29978760180814E-13	-6.23504423742134E-14	-1.05995752036163E-12	-7.48205308490561E-13	-5.92329202555027E-13	-1.09113274154873E-12	-4.05277875432387E-13
0.02702	-6.85854866116347E-13	-6.23504423742134E-13	-1.43406017460691E-12	-6.23504423742134E-14	-9.97607077987414E-13	-1.43406017460691E-12	-8.72906193238988E-13	-3.11752211871067E-14	-7.48205308490561E-13	-1.24700884748427E-13	0	-8.72906193238988E-13	-4.67628317806601E-13	-4.67628317806601E-13	-9.35256635613201E-13	-3.7410265424528E-13
0.02704	-7.79380529677668E-13	-4.67628317806601E-13	-1.80816282885219E-12	-1.24700884748427E-13	-9.04081414426094E-13	-1.68346194410376E-12	-7.79380529677668E-13	-1.24700884748427E-13	-8.10555750864774E-13	-9.04081414426094E-13	-2.8057699068396E-13	-8.41730972051881E-13	-2.18226548309747E-13	-2.8057699068396E-13	-8.41730972051881E-13	-2.18226548309747E-13
0.02706	-1.05995752036163E-12	-3.11752211871067E-13	-1.99521415597483E-12	-3.11752211871067E-13	-9.66431856800308E-13	-1.90168849241351E-12	-5.92329202555027E-13	-2.8057699068396E-13	-8.72906193238988E-13	-1.37170973223269E-12	-6.54679644929241E-13	-7.48205308490561E-13	0	-1.55876105935534E-13	-6.23504423742134E-13	-1.24700884748427E-13
0.02708	-1.18465840511005E-12	-2.8057699068396E-13	-1.90168849241351E-12	-6.85854866116347E-13	-1.15348318392295E-12	-1.90168849241351E-12	-2.18226548309747E-13	-5.29978760180814E-13	-9.04081414426094E-13	-1.62111150172955E-12	-1.09113274154873E-12	-7.79380529677668E-13	0	6.23504423742134E-14	-4.36453096619494E-13	-1.24700884748427E-13
0.0271	-1.30935928985848E-12	-2.49401769496854E-13	-1.49641061698112E-12	-9.97607077987414E-13	-1.37170973223269E-12	-1.8393380500393E-12	-6.23504423742134E-14	-7.17030087303454E-13	-8.41730972051881E-13	-1.4028849534198E-12	-1.34053451104559E-12	-8.72906193238988E-13	-1.24700884748427E-13	2.18226548309747E-13	-1.24700884748427E-13	-2.49401769496854E-13
0.02712	-1.21583362629716E-12	-2.49401769496854E-13	-8.41730972051881E-13	-1.15348318392295E-12	-1.24700884748427E-12	-1.55876105935534E-12	3.11752211871067E-14	-8.41730972051881E-13	-6.54679644929241E-13	-1.02878229917452E-12	-1.24700884748427E-12	-1.02878229917452E-12	-2.49401769496854E-13	3.7410265424528E-13	6.23504423742134E-14	-3.7410265424528E-13
0.02714	-1.24700884748427E-12	-3.42927433058174E-13	-1.8705132712264E-13	-1.21583362629716E-12	-1.21583362629716E-12	-1.27818406867137E-12	-3.11752211871067E-14	-9.35256635613201E-13	-4.05277875432387E-13	-5.61153981367921E-13	-9.66431856800308E-13	-1.18465840511005E-12	-5.61153981367921E-13	5.61153981367921E-13	1.55876105935534E-13	-5.61153981367921E-13
0.02716	-1.21583362629716E-12	-4.36453096619494E-13	4.05277875432387E-13	-1.18465840511005E-12	-1.05995752036163E-12	-1.09113274154873E-12	-2.8057699068396E-13	-9.66431856800308E-13	-3.7410265424528E-13	-1.8705132712264E-13	-5.61153981367921E-13	-1.18465840511005E-12	-7.48205308490561E-13	6.23504423742134E-13	0	-6.85854866116347E-13
0.02718	-1.21583362629716E-12	-8.10555750864774E-13	6.23504423742134E-13	-1.27818406867137E-12	-1.09113274154873E-12	-8.72906193238988E-13	-6.54679644929241E-13	-9.04081414426094E-13	-3.42927433058174E-13	3.11752211871067E-14	-3.11752211871067E-13	-9.66431856800308E-13	-7.17030087303454E-13	4.98803538993707E-13	-2.49401769496854E-13	-8.10555750864774E-13
0.0272	-8.72906193238988E-13	-1.34053451104559E-12	5.92329202555027E-13	-1.24700884748427E-12	-1.21583362629716E-12	-6.54679644929241E-13	-8.10555750864774E-13	-7.17030087303454E-13	-3.7410265424528E-13	6.23504423742134E-14	-6.23504423742134E-14	-6.54679644929241E-13	-5.61153981367921E-13	3.42927433058174E-13	-6.85854866116347E-13	-9.66431856800308E-13
0.02722	-5.29978760180814E-13	-1.8705132712264E-12	3.42927433058174E-13	-1.18465840511005E-12	-1.49641061698112E-12	-4.98803538993707E-13	-8.72906193238988E-13	-6.85854866116347E-13	-4.36453096619494E-13	-9.35256635613201E-14	-1.24700884748427E-13	-3.11752211871067E-13	-4.67628317806601E-13	-6.23504423742134E-14	-9.97607077987414E-13	-9.97607077987414E-13
0.02724	-1.55876105935534E-13	-2.49401769496854E-12	0	-1.05995752036163E-12	-2.05756459834904E-12	-5.61153981367921E-13	-8.72906193238988E-13	-6.85854866116347E-13	-4.98803538993707E-13	-4.36453096619494E-13	-2.18226548309747E-13	-1.55876105935534E-13	-3.7410265424528E-13	-4.67628317806601E-13	-1.15348318392295E-12	-9.97607077987414E-13
0.02726	9.35256635613201E-14	-2.93047079158803E-12	-4.05277875432387E-13	-1.21583362629716E-12	-2.46284247378143E-12	-7.48205308490561E-13	-7.79380529677668E-13	-9.66431856800308E-13	-7.17030087303454E-13	-7.17030087303454E-13	-3.7410265424528E-13	-2.8057699068396E-13	-3.42927433058174E-13	-7.48205308490561E-13	-1.02878229917452E-12	-7.79380529677668E-13
0.02728	2.49401769496854E-13	-3.21104778227199E-12	-9.04081414426094E-13	-1.27818406867137E-12	-2.61871857971696E-12	-1.02878229917452E-12	-7.79380529677668E-13	-1.27818406867137E-12	-8.72906193238988E-13	-8.10555750864774E-13	-3.11752211871067E-13	-4.36453096619494E-13	-3.42927433058174E-13	-9.66431856800308E-13	-8.41730972051881E-13	-6.23504423742134E-13
0.0273	3.11752211871067E-14	-2.96164601277514E-12	-1.4028849534198E-12	-1.21583362629716E-12	-2.49401769496854E-12	-1.27818406867137E-12	-7.48205308490561E-13	-1.58993628054244E-12	-1.09113274154873E-12	-9.35256635613201E-13	-1.8705132712264E-13	-4.67628317806601E-13	-2.49401769496854E-13	-9.35256635613201E-13	-7.48205308490561E-13	-5.61153981367921E-13
0.02732	-1.8705132712264E-13	-2.27579114665879E-12	-1.77698760766508E-12	-1.15348318392295E-12	-2.27579114665879E-12	-1.49641061698112E-12	-8.41730972051881E-13	-1.80816282885219E-12	-1.09113274154873E-12	-9.97607077987414E-13	-9.35256635613201E-14	-4.36453096619494E-13	-9.35256635613201E-14	-9.04081414426094E-13	-7.48205308490561E-13	-4.98803538993707E-13
0.02734	-4.05277875432387E-13	-1.37170973223269E-12	-1.77698760766508E-12	-1.27818406867137E-12	-1.74581238647798E-12	-1.68346194410376E-12	-9.66431856800308E-13	-1.68346194410376E-12	-9.66431856800308E-13	-1.15348318392295E-12	-1.24700884748427E-13	-2.18226548309747E-13	3.11752211871067E-14	-7.17030087303454E-13	-7.79380529677668E-13	-4.36453096619494E-13
0.02736	-5.29978760180814E-13	-5.92329202555027E-13	-1.68346194410376E-12	-1.37170973223269E-12	-9.04081414426094E-13	-1.65228672291666E-12	-1.30935928985848E-12	-1.24700884748427E-12	-7.79380529677668E-13	-1.30935928985848E-12	-2.49401769496854E-13	-1.8705132712264E-13	-3.11752211871067E-14	-5.92329202555027E-13	-9.35256635613201E-13	-5.61153981367921E-13
0.02738	-5.61153981367921E-13	-2.49401769496854E-13	-1.65228672291666E-12	-1.09113274154873E-12	0	-1.62111150172955E-12	-1.46523539579401E-12	-7.17030087303454E-13	-5.92329202555027E-13	-1.43406017460691E-12	-4.36453096619494E-13	-2.18226548309747E-13	-9.35256635613201E-14	-3.7410265424528E-13	-1.09113274154873E-12	-7.17030087303454E-13
0.0274	-5.92329202555027E-13	-2.8057699068396E-13	-1.71463716529087E-12	-4.67628317806601E-13	5.61153981367921E-13	-1.43406017460691E-12	-1.43406017460691E-12	-3.42927433058174E-13	-2.8057699068396E-13	-1.49641061698112E-12	-6.23504423742134E-13	-3.7410265424528E-13	-3.42927433058174E-13	-2.8057699068396E-13	-1.30935928985848E-12	-7.48205308490561E-13
0.02742	-5.61153981367921E-13	-4.67628317806601E-13	-1.8393380500393E-12	6.23504423742134E-14	6.85854866116347E-13	-1.18465840511005E-12	-1.37170973223269E-12	-4.05277875432387E-13	-1.55876105935534E-13	-1.62111150172955E-12	-6.85854866116347E-13	-5.61153981367921E-13	-6.23504423742134E-13	-2.18226548309747E-13	-1.49641061698112E-12	-8.10555750864774E-13
[truncated: 53,628 more rows]
