# Supplementary material for: Reliability of an interneuron response depends on an integrated sensory state
Source: eLife. 2019 Nov 13;8:e50566. doi: 10.7554/eLife.50566 (PMC6894930; doi:10.7554/eLife.50566)
Supplement: Figure 6—source data 1. [file elife-50566-fig6-data1.zip › Figure S6B_AIA Voltage-Clamp raw data for calculating IV curve/140528AIA_AWACrimson_6.txt]

	IV-long	IV-long_4	IV-long_6	IV-long_8	IV-long_10	IV-long_12	IV-long_14	IV-long_16	IV-long_18	IV-long_20	IV-long_22	IV-long_24	IV-long_26	IV-long_28	IV-long_30	IV-long_32
s	A	A	A	A	A	A	A	A	A	A	A	A	A	A	A	A
Time	Imon-1	Imon-1	Imon-1	Imon-1	Imon-1	Imon-1	Imon-1	Imon-1	Imon-1	Imon-1	Imon-1	Imon-1	Imon-1	Imon-1	Imon-1	Imon-1
0.005	1.90168849241351E-12	3.99042831194966E-12	2.15109026191036E-12	8.41730972051881E-13	1.43406017460691E-12	2.3069663678459E-12	4.61393273569179E-12	7.79380529677668E-13	2.86812034921382E-12	2.02638937716194E-12	2.58754335852986E-12	2.43166725259432E-12	3.2733982246462E-12	2.15109026191036E-12	2.71224424327828E-12	1.46523539579401E-12
0.00502	1.62111150172955E-12	4.14630441788519E-12	2.02638937716194E-12	9.66431856800308E-13	1.27818406867137E-12	2.24461592547168E-12	4.48923185094337E-12	6.23504423742134E-13	3.46044955176884E-12	1.68346194410376E-12	1.8705132712264E-12	2.86812034921382E-12	3.14869733989778E-12	2.68106902209118E-12	2.55636813734275E-12	1.93286371360062E-12
0.00504	1.15348318392295E-12	4.08395397551098E-12	2.27579114665879E-12	8.41730972051881E-13	1.18465840511005E-12	2.02638937716194E-12	3.99042831194966E-12	8.41730972051881E-13	3.67867610007859E-12	1.24700884748427E-12	1.43406017460691E-12	2.89929557040092E-12	3.02399645514935E-12	3.21104778227199E-12	2.61871857971696E-12	2.338141589033E-12
0.00506	8.72906193238988E-13	3.7410265424528E-12	2.61871857971696E-12	7.17030087303454E-13	1.05995752036163E-12	1.46523539579401E-12	3.33574866702042E-12	1.34053451104559E-12	3.36692388820752E-12	8.10555750864774E-13	1.18465840511005E-12	2.68106902209118E-12	2.83694512802671E-12	3.67867610007859E-12	2.74341946446539E-12	2.55636813734275E-12
0.00508	8.72906193238988E-13	3.14869733989778E-12	3.05517167633646E-12	7.48205308490561E-13	1.02878229917452E-12	1.02878229917452E-12	2.64989380090407E-12	1.99521415597483E-12	2.83694512802671E-12	4.36453096619494E-13	1.15348318392295E-12	2.338141589033E-12	2.8057699068396E-12	4.11512919669808E-12	2.74341946446539E-12	2.55636813734275E-12
0.0051	1.24700884748427E-12	2.8057699068396E-12	3.55397521533016E-12	8.10555750864774E-13	8.41730972051881E-13	1.18465840511005E-12	1.93286371360062E-12	2.52519291615564E-12	2.24461592547168E-12	5.29978760180814E-13	1.34053451104559E-12	2.11991504072326E-12	2.74341946446539E-12	4.42688140856915E-12	2.7745946856525E-12	2.58754335852986E-12
0.00512	1.77698760766508E-12	2.71224424327828E-12	3.99042831194966E-12	1.12230796273584E-12	8.41730972051881E-13	1.68346194410376E-12	1.49641061698112E-12	2.83694512802671E-12	1.62111150172955E-12	8.10555750864774E-13	1.4028849534198E-12	2.08873981953615E-12	2.64989380090407E-12	4.39570618738205E-12	2.74341946446539E-12	2.64989380090407E-12
0.00514	2.15109026191036E-12	2.8057699068396E-12	4.27100530263362E-12	1.37170973223269E-12	1.24700884748427E-12	2.43166725259432E-12	1.27818406867137E-12	2.89929557040092E-12	1.52758583816823E-12	1.24700884748427E-12	1.58993628054244E-12	2.27579114665879E-12	2.52519291615564E-12	3.95925309076255E-12	2.7745946856525E-12	2.74341946446539E-12
0.00516	2.08873981953615E-12	2.89929557040092E-12	4.02160353313676E-12	1.4028849534198E-12	1.99521415597483E-12	3.39809910939463E-12	1.34053451104559E-12	3.14869733989778E-12	1.77698760766508E-12	1.93286371360062E-12	1.52758583816823E-12	2.40049203140722E-12	2.46284247378143E-12	3.49162477295595E-12	2.99282123396224E-12	2.64989380090407E-12
0.00518	1.8705132712264E-12	2.83694512802671E-12	3.49162477295595E-12	1.30935928985848E-12	2.89929557040092E-12	4.23983008144651E-12	1.65228672291666E-12	3.21104778227199E-12	2.3069663678459E-12	2.43166725259432E-12	1.30935928985848E-12	2.49401769496854E-12	2.52519291615564E-12	3.11752211871067E-12	3.05517167633646E-12	2.46284247378143E-12
0.0052	1.77698760766508E-12	2.64989380090407E-12	2.64989380090407E-12	1.24700884748427E-12	3.36692388820752E-12	4.73863362044022E-12	1.99521415597483E-12	3.36692388820752E-12	2.74341946446539E-12	2.49401769496854E-12	9.04081414426094E-13	2.43166725259432E-12	2.64989380090407E-12	2.83694512802671E-12	3.14869733989778E-12	2.21344070428458E-12
0.00522	1.77698760766508E-12	2.58754335852986E-12	2.05756459834904E-12	1.62111150172955E-12	3.52279999414306E-12	4.6451079568789E-12	2.27579114665879E-12	3.42927433058174E-12	2.99282123396224E-12	2.18226548309747E-12	7.17030087303454E-13	2.3069663678459E-12	2.8057699068396E-12	2.64989380090407E-12	3.14869733989778E-12	2.15109026191036E-12
0.00524	1.74581238647798E-12	2.7745946856525E-12	1.68346194410376E-12	2.15109026191036E-12	3.2733982246462E-12	4.14630441788519E-12	2.49401769496854E-12	3.49162477295595E-12	2.86812034921382E-12	1.96403893478772E-12	7.17030087303454E-13	2.11991504072326E-12	2.93047079158803E-12	2.74341946446539E-12	2.58754335852986E-12	2.15109026191036E-12
0.00526	1.68346194410376E-12	2.99282123396224E-12	1.74581238647798E-12	2.96164601277514E-12	3.08634689752356E-12	3.67867610007859E-12	2.68106902209118E-12	3.42927433058174E-12	2.68106902209118E-12	1.68346194410376E-12	9.66431856800308E-13	1.90168849241351E-12	2.83694512802671E-12	2.74341946446539E-12	2.05756459834904E-12	2.08873981953615E-12
0.00528	1.62111150172955E-12	3.2733982246462E-12	1.93286371360062E-12	3.55397521533016E-12	2.7745946856525E-12	3.55397521533016E-12	2.99282123396224E-12	3.21104778227199E-12	2.74341946446539E-12	1.74581238647798E-12	1.46523539579401E-12	1.37170973223269E-12	2.58754335852986E-12	2.74341946446539E-12	1.8393380500393E-12	2.11991504072326E-12
0.0053	1.43406017460691E-12	3.55397521533016E-12	1.90168849241351E-12	3.86572742720123E-12	2.46284247378143E-12	3.42927433058174E-12	3.2733982246462E-12	2.93047079158803E-12	2.93047079158803E-12	1.90168849241351E-12	1.96403893478772E-12	1.02878229917452E-12	2.27579114665879E-12	2.64989380090407E-12	2.24461592547168E-12	2.40049203140722E-12
0.00532	1.21583362629716E-12	3.7410265424528E-12	1.71463716529087E-12	3.7410265424528E-12	2.36931681022011E-12	3.17987256108488E-12	3.2422230034591E-12	2.7745946856525E-12	3.2422230034591E-12	2.08873981953615E-12	2.40049203140722E-12	1.18465840511005E-12	2.18226548309747E-12	2.71224424327828E-12	2.8057699068396E-12	2.71224424327828E-12
0.00534	1.24700884748427E-12	3.7098513212657E-12	1.46523539579401E-12	3.21104778227199E-12	2.52519291615564E-12	2.89929557040092E-12	2.55636813734275E-12	2.64989380090407E-12	3.7098513212657E-12	2.21344070428458E-12	2.55636813734275E-12	1.80816282885219E-12	2.21344070428458E-12	2.8057699068396E-12	3.11752211871067E-12	3.11752211871067E-12
0.00536	1.4028849534198E-12	3.7410265424528E-12	1.49641061698112E-12	2.68106902209118E-12	2.71224424327828E-12	3.02399645514935E-12	1.52758583816823E-12	2.3069663678459E-12	4.23983008144651E-12	2.55636813734275E-12	2.55636813734275E-12	2.338141589033E-12	2.21344070428458E-12	2.7745946856525E-12	2.96164601277514E-12	3.2422230034591E-12
0.00538	1.80816282885219E-12	3.80337698482702E-12	1.55876105935534E-12	2.3069663678459E-12	2.86812034921382E-12	3.05517167633646E-12	4.67628317806601E-13	1.99521415597483E-12	4.73863362044022E-12	2.99282123396224E-12	2.52519291615564E-12	2.74341946446539E-12	2.08873981953615E-12	2.71224424327828E-12	2.40049203140722E-12	3.14869733989778E-12
0.0054	2.3069663678459E-12	3.83455220601412E-12	1.68346194410376E-12	2.18226548309747E-12	3.08634689752356E-12	2.99282123396224E-12	-3.11752211871067E-13	1.80816282885219E-12	5.08156105349839E-12	3.36692388820752E-12	2.61871857971696E-12	3.11752211871067E-12	1.71463716529087E-12	2.36931681022011E-12	1.18465840511005E-12	2.7745946856525E-12
0.00542	2.52519291615564E-12	3.80337698482702E-12	1.52758583816823E-12	2.21344070428458E-12	3.05517167633646E-12	2.99282123396224E-12	-5.61153981367921E-13	1.93286371360062E-12	4.76980884162733E-12	3.77220176363991E-12	2.68106902209118E-12	3.39809910939463E-12	1.46523539579401E-12	2.05756459834904E-12	4.05277875432387E-13	2.11991504072326E-12
0.00544	2.46284247378143E-12	3.7098513212657E-12	1.4028849534198E-12	2.338141589033E-12	2.99282123396224E-12	3.14869733989778E-12	-4.67628317806601E-13	2.3069663678459E-12	4.1774796390723E-12	3.86572742720123E-12	2.68106902209118E-12	3.2422230034591E-12	1.02878229917452E-12	1.77698760766508E-12	4.36453096619494E-13	1.15348318392295E-12
0.00546	2.27579114665879E-12	3.52279999414306E-12	1.27818406867137E-12	2.46284247378143E-12	2.58754335852986E-12	3.33574866702042E-12	-3.11752211871067E-13	2.89929557040092E-12	3.52279999414306E-12	3.80337698482702E-12	2.68106902209118E-12	2.89929557040092E-12	9.04081414426094E-13	1.46523539579401E-12	8.10555750864774E-13	1.55876105935534E-13
0.00548	2.27579114665879E-12	3.2733982246462E-12	1.12230796273584E-12	2.49401769496854E-12	1.90168849241351E-12	3.21104778227199E-12	-2.18226548309747E-13	3.39809910939463E-12	3.11752211871067E-12	3.52279999414306E-12	2.71224424327828E-12	2.3069663678459E-12	7.79380529677668E-13	1.18465840511005E-12	1.27818406867137E-12	-7.48205308490561E-13
0.0055	2.43166725259432E-12	3.02399645514935E-12	9.97607077987414E-13	2.49401769496854E-12	1.15348318392295E-12	2.83694512802671E-12	1.24700884748427E-13	3.36692388820752E-12	3.02399645514935E-12	2.96164601277514E-12	2.83694512802671E-12	1.71463716529087E-12	9.04081414426094E-13	1.02878229917452E-12	1.58993628054244E-12	-1.21583362629716E-12
0.00552	2.64989380090407E-12	2.64989380090407E-12	1.09113274154873E-12	2.43166725259432E-12	5.61153981367921E-13	2.18226548309747E-12	4.98803538993707E-13	2.99282123396224E-12	3.08634689752356E-12	2.338141589033E-12	2.99282123396224E-12	1.58993628054244E-12	1.12230796273584E-12	9.04081414426094E-13	1.58993628054244E-12	-9.66431856800308E-13
0.00554	2.8057699068396E-12	1.99521415597483E-12	1.43406017460691E-12	2.46284247378143E-12	4.98803538993707E-13	1.68346194410376E-12	1.09113274154873E-12	2.338141589033E-12	3.2422230034591E-12	1.8705132712264E-12	3.02399645514935E-12	1.8705132712264E-12	1.49641061698112E-12	1.12230796273584E-12	1.58993628054244E-12	-1.24700884748427E-13
0.00556	2.83694512802671E-12	1.24700884748427E-12	2.05756459834904E-12	2.52519291615564E-12	5.61153981367921E-13	1.62111150172955E-12	2.11991504072326E-12	1.58993628054244E-12	3.2733982246462E-12	1.77698760766508E-12	2.89929557040092E-12	2.40049203140722E-12	1.90168849241351E-12	1.58993628054244E-12	1.68346194410376E-12	8.72906193238988E-13
0.00558	2.55636813734275E-12	6.23504423742134E-13	2.55636813734275E-12	2.68106902209118E-12	5.92329202555027E-13	1.74581238647798E-12	3.08634689752356E-12	1.21583362629716E-12	3.33574866702042E-12	1.93286371360062E-12	2.8057699068396E-12	2.8057699068396E-12	2.55636813734275E-12	1.96403893478772E-12	1.93286371360062E-12	1.90168849241351E-12
0.0056	2.05756459834904E-12	4.05277875432387E-13	2.83694512802671E-12	2.8057699068396E-12	5.29978760180814E-13	2.18226548309747E-12	3.61632565770438E-12	1.05995752036163E-12	3.33574866702042E-12	2.11991504072326E-12	2.61871857971696E-12	2.89929557040092E-12	3.17987256108488E-12	2.21344070428458E-12	2.21344070428458E-12	2.71224424327828E-12
0.00562	1.55876105935534E-12	1.8705132712264E-13	2.93047079158803E-12	2.64989380090407E-12	5.29978760180814E-13	2.83694512802671E-12	3.39809910939463E-12	9.04081414426094E-13	3.30457344583331E-12	2.36931681022011E-12	2.36931681022011E-12	2.64989380090407E-12	3.55397521533016E-12	2.3069663678459E-12	2.71224424327828E-12	3.14869733989778E-12
0.00564	1.34053451104559E-12	2.18226548309747E-13	3.02399645514935E-12	2.02638937716194E-12	6.23504423742134E-13	3.55397521533016E-12	3.14869733989778E-12	9.04081414426094E-13	3.14869733989778E-12	2.338141589033E-12	2.36931681022011E-12	2.40049203140722E-12	3.7098513212657E-12	2.43166725259432E-12	3.05517167633646E-12	3.17987256108488E-12
0.00566	1.65228672291666E-12	3.11752211871067E-13	2.99282123396224E-12	1.30935928985848E-12	8.72906193238988E-13	4.08395397551098E-12	2.86812034921382E-12	8.72906193238988E-13	2.8057699068396E-12	2.3069663678459E-12	2.58754335852986E-12	2.40049203140722E-12	3.55397521533016E-12	2.40049203140722E-12	3.11752211871067E-12	2.7745946856525E-12
0.00568	2.27579114665879E-12	5.92329202555027E-13	2.96164601277514E-12	9.04081414426094E-13	1.15348318392295E-12	4.33335574500783E-12	2.89929557040092E-12	9.66431856800308E-13	2.27579114665879E-12	1.96403893478772E-12	2.83694512802671E-12	2.46284247378143E-12	3.55397521533016E-12	2.3069663678459E-12	2.99282123396224E-12	2.27579114665879E-12
0.0057	2.89929557040092E-12	1.12230796273584E-12	3.02399645514935E-12	5.61153981367921E-13	1.4028849534198E-12	4.11512919669808E-12	3.05517167633646E-12	1.02878229917452E-12	2.11991504072326E-12	1.55876105935534E-12	2.89929557040092E-12	2.338141589033E-12	3.42927433058174E-12	2.27579114665879E-12	3.2422230034591E-12	2.08873981953615E-12
0.00572	3.2422230034591E-12	1.58993628054244E-12	3.14869733989778E-12	4.67628317806601E-13	1.43406017460691E-12	3.52279999414306E-12	3.05517167633646E-12	1.15348318392295E-12	2.11991504072326E-12	1.30935928985848E-12	2.71224424327828E-12	2.21344070428458E-12	3.30457344583331E-12	2.338141589033E-12	3.61632565770438E-12	2.21344070428458E-12
0.00574	3.21104778227199E-12	2.05756459834904E-12	3.2733982246462E-12	6.85854866116347E-13	1.58993628054244E-12	2.74341946446539E-12	2.83694512802671E-12	1.46523539579401E-12	2.08873981953615E-12	1.12230796273584E-12	2.64989380090407E-12	2.3069663678459E-12	3.17987256108488E-12	2.40049203140722E-12	4.11512919669808E-12	2.7745946856525E-12
0.00576	2.74341946446539E-12	2.36931681022011E-12	3.2733982246462E-12	8.72906193238988E-13	1.80816282885219E-12	2.05756459834904E-12	2.74341946446539E-12	1.77698760766508E-12	1.99521415597483E-12	9.97607077987414E-13	2.7745946856525E-12	2.46284247378143E-12	3.14869733989778E-12	2.338141589033E-12	4.30218052382072E-12	3.64750087889148E-12
0.00578	1.99521415597483E-12	2.52519291615564E-12	3.08634689752356E-12	9.97607077987414E-13	1.99521415597483E-12	1.4028849534198E-12	2.74341946446539E-12	2.11991504072326E-12	1.71463716529087E-12	9.35256635613201E-13	2.7745946856525E-12	2.7745946856525E-12	3.17987256108488E-12	2.11991504072326E-12	4.08395397551098E-12	4.55158229331758E-12
0.0058	1.15348318392295E-12	2.52519291615564E-12	2.8057699068396E-12	9.66431856800308E-13	2.11991504072326E-12	1.02878229917452E-12	2.8057699068396E-12	2.27579114665879E-12	1.37170973223269E-12	1.09113274154873E-12	2.74341946446539E-12	2.86812034921382E-12	3.2422230034591E-12	1.90168849241351E-12	3.7410265424528E-12	4.95686016874997E-12
0.00582	7.48205308490561E-13	2.61871857971696E-12	2.43166725259432E-12	1.24700884748427E-12	2.08873981953615E-12	8.72906193238988E-13	3.08634689752356E-12	2.43166725259432E-12	1.18465840511005E-12	1.55876105935534E-12	2.43166725259432E-12	2.99282123396224E-12	3.2422230034591E-12	1.8705132712264E-12	3.33574866702042E-12	4.83215928400154E-12
0.00584	9.66431856800308E-13	2.68106902209118E-12	2.21344070428458E-12	1.90168849241351E-12	2.27579114665879E-12	1.18465840511005E-12	3.30457344583331E-12	2.46284247378143E-12	1.15348318392295E-12	1.96403893478772E-12	2.21344070428458E-12	3.11752211871067E-12	3.36692388820752E-12	2.05756459834904E-12	3.21104778227199E-12	4.30218052382072E-12
0.00586	1.34053451104559E-12	2.86812034921382E-12	2.11991504072326E-12	2.58754335852986E-12	2.71224424327828E-12	1.77698760766508E-12	3.46044955176884E-12	2.27579114665879E-12	1.30935928985848E-12	2.11991504072326E-12	2.40049203140722E-12	2.99282123396224E-12	3.61632565770438E-12	2.338141589033E-12	3.17987256108488E-12	3.55397521533016E-12
0.00588	1.71463716529087E-12	2.99282123396224E-12	1.96403893478772E-12	3.17987256108488E-12	3.49162477295595E-12	2.3069663678459E-12	3.58515043651727E-12	1.99521415597483E-12	1.52758583816823E-12	2.02638937716194E-12	2.68106902209118E-12	2.68106902209118E-12	3.89690264838834E-12	2.7745946856525E-12	3.2733982246462E-12	2.83694512802671E-12
0.0059	1.93286371360062E-12	2.99282123396224E-12	1.71463716529087E-12	3.39809910939463E-12	4.11512919669808E-12	2.71224424327828E-12	3.61632565770438E-12	1.77698760766508E-12	1.74581238647798E-12	1.55876105935534E-12	3.17987256108488E-12	2.24461592547168E-12	4.11512919669808E-12	3.21104778227199E-12	3.2422230034591E-12	2.36931681022011E-12
0.00592	1.80816282885219E-12	2.86812034921382E-12	1.65228672291666E-12	3.14869733989778E-12	4.1774796390723E-12	3.11752211871067E-12	3.58515043651727E-12	1.8393380500393E-12	1.96403893478772E-12	1.4028849534198E-12	3.61632565770438E-12	1.90168849241351E-12	4.1774796390723E-12	3.30457344583331E-12	3.05517167633646E-12	2.08873981953615E-12
0.00594	1.49641061698112E-12	2.68106902209118E-12	1.77698760766508E-12	2.3069663678459E-12	3.83455220601412E-12	3.11752211871067E-12	3.64750087889148E-12	2.24461592547168E-12	2.24461592547168E-12	1.46523539579401E-12	3.89690264838834E-12	1.71463716529087E-12	4.11512919669808E-12	3.05517167633646E-12	2.99282123396224E-12	1.99521415597483E-12
0.00596	1.30935928985848E-12	2.71224424327828E-12	1.96403893478772E-12	1.37170973223269E-12	3.2733982246462E-12	3.14869733989778E-12	3.80337698482702E-12	2.64989380090407E-12	2.46284247378143E-12	1.74581238647798E-12	3.99042831194966E-12	1.62111150172955E-12	3.92807786957544E-12	2.7745946856525E-12	2.99282123396224E-12	2.02638937716194E-12
0.00598	1.30935928985848E-12	2.89929557040092E-12	1.93286371360062E-12	8.41730972051881E-13	2.71224424327828E-12	3.08634689752356E-12	4.11512919669808E-12	2.89929557040092E-12	2.74341946446539E-12	2.3069663678459E-12	3.58515043651727E-12	1.52758583816823E-12	3.55397521533016E-12	2.61871857971696E-12	3.11752211871067E-12	2.18226548309747E-12
0.006	1.21583362629716E-12	3.36692388820752E-12	1.71463716529087E-12	7.79380529677668E-13	2.3069663678459E-12	2.93047079158803E-12	4.23983008144651E-12	2.74341946446539E-12	3.02399645514935E-12	2.8057699068396E-12	2.93047079158803E-12	1.49641061698112E-12	3.21104778227199E-12	2.68106902209118E-12	3.17987256108488E-12	2.43166725259432E-12
0.00602	9.97607077987414E-13	3.46044955176884E-12	1.74581238647798E-12	9.97607077987414E-13	2.02638937716194E-12	2.46284247378143E-12	4.2086548602594E-12	2.338141589033E-12	3.14869733989778E-12	3.21104778227199E-12	2.11991504072326E-12	1.71463716529087E-12	3.14869733989778E-12	2.93047079158803E-12	2.99282123396224E-12	2.64989380090407E-12
0.00604	7.79380529677668E-13	3.55397521533016E-12	1.93286371360062E-12	1.49641061698112E-12	1.77698760766508E-12	2.08873981953615E-12	3.83455220601412E-12	2.08873981953615E-12	3.2422230034591E-12	3.21104778227199E-12	1.65228672291666E-12	1.99521415597483E-12	3.39809910939463E-12	3.11752211871067E-12	2.49401769496854E-12	2.64989380090407E-12
0.00606	6.54679644929241E-13	3.58515043651727E-12	2.05756459834904E-12	2.02638937716194E-12	1.80816282885219E-12	1.93286371360062E-12	2.99282123396224E-12	2.02638937716194E-12	3.17987256108488E-12	2.99282123396224E-12	1.52758583816823E-12	2.40049203140722E-12	3.61632565770438E-12	3.14869733989778E-12	1.99521415597483E-12	2.46284247378143E-12
0.00608	8.10555750864774E-13	3.7410265424528E-12	1.99521415597483E-12	2.40049203140722E-12	2.08873981953615E-12	1.99521415597483E-12	2.11991504072326E-12	2.27579114665879E-12	3.17987256108488E-12	2.61871857971696E-12	1.74581238647798E-12	2.8057699068396E-12	3.64750087889148E-12	2.83694512802671E-12	1.52758583816823E-12	2.338141589033E-12
0.0061	1.12230796273584E-12	3.83455220601412E-12	1.71463716529087E-12	2.52519291615564E-12	2.338141589033E-12	2.338141589033E-12	1.27818406867137E-12	2.68106902209118E-12	3.21104778227199E-12	2.21344070428458E-12	2.18226548309747E-12	2.83694512802671E-12	3.33574866702042E-12	2.27579114665879E-12	1.12230796273584E-12	1.80816282885219E-12
0.00612	1.4028849534198E-12	3.7410265424528E-12	1.4028849534198E-12	2.74341946446539E-12	2.40049203140722E-12	2.58754335852986E-12	9.04081414426094E-13	3.21104778227199E-12	3.30457344583331E-12	1.8705132712264E-12	2.71224424327828E-12	2.36931681022011E-12	2.74341946446539E-12	1.68346194410376E-12	7.17030087303454E-13	1.37170973223269E-12
0.00614	1.37170973223269E-12	3.2733982246462E-12	1.24700884748427E-12	2.93047079158803E-12	2.21344070428458E-12	2.61871857971696E-12	5.61153981367921E-13	3.39809910939463E-12	3.49162477295595E-12	1.93286371360062E-12	3.14869733989778E-12	1.8393380500393E-12	1.77698760766508E-12	1.37170973223269E-12	2.18226548309747E-13	1.09113274154873E-12
0.00616	1.30935928985848E-12	2.64989380090407E-12	1.12230796273584E-12	2.99282123396224E-12	2.15109026191036E-12	2.40049203140722E-12	1.24700884748427E-13	3.39809910939463E-12	3.64750087889148E-12	2.24461592547168E-12	3.39809910939463E-12	1.4028849534198E-12	6.85854866116347E-13	1.4028849534198E-12	3.11752211871067E-14	1.02878229917452E-12
0.00618	1.34053451104559E-12	1.99521415597483E-12	1.02878229917452E-12	3.08634689752356E-12	2.27579114665879E-12	2.11991504072326E-12	-2.8057699068396E-13	3.11752211871067E-12	3.42927433058174E-12	2.49401769496854E-12	3.36692388820752E-12	1.30935928985848E-12	0	1.8393380500393E-12	2.49401769496854E-13	8.72906193238988E-13
0.0062	1.62111150172955E-12	1.68346194410376E-12	9.97607077987414E-13	2.89929557040092E-12	2.58754335852986E-12	1.93286371360062E-12	-4.98803538993707E-13	2.89929557040092E-12	3.2422230034591E-12	2.71224424327828E-12	3.21104778227199E-12	1.58993628054244E-12	-9.35256635613201E-14	2.08873981953615E-12	9.04081414426094E-13	6.85854866116347E-13
0.00622	1.8393380500393E-12	1.77698760766508E-12	1.05995752036163E-12	2.49401769496854E-12	2.89929557040092E-12	2.11991504072326E-12	-4.67628317806601E-13	2.58754335852986E-12	3.08634689752356E-12	2.74341946446539E-12	3.21104778227199E-12	1.8393380500393E-12	3.11752211871067E-13	2.08873981953615E-12	1.8393380500393E-12	6.85854866116347E-13
0.00624	1.93286371360062E-12	2.338141589033E-12	1.34053451104559E-12	2.05756459834904E-12	3.08634689752356E-12	2.74341946446539E-12	6.23504423742134E-14	2.21344070428458E-12	3.11752211871067E-12	2.86812034921382E-12	3.52279999414306E-12	1.96403893478772E-12	8.72906193238988E-13	1.80816282885219E-12	2.58754335852986E-12	9.66431856800308E-13
0.00626	2.3069663678459E-12	3.17987256108488E-12	1.65228672291666E-12	1.68346194410376E-12	3.21104778227199E-12	3.2733982246462E-12	7.17030087303454E-13	1.58993628054244E-12	3.17987256108488E-12	2.74341946446539E-12	3.77220176363991E-12	2.24461592547168E-12	1.62111150172955E-12	1.58993628054244E-12	2.83694512802671E-12	1.27818406867137E-12
0.00628	3.02399645514935E-12	3.86572742720123E-12	2.11991504072326E-12	1.4028849534198E-12	3.33574866702042E-12	3.21104778227199E-12	1.49641061698112E-12	1.12230796273584E-12	3.17987256108488E-12	2.49401769496854E-12	3.7410265424528E-12	2.89929557040092E-12	2.24461592547168E-12	1.80816282885219E-12	2.68106902209118E-12	1.49641061698112E-12
0.0063	3.89690264838834E-12	4.2086548602594E-12	2.61871857971696E-12	1.43406017460691E-12	3.46044955176884E-12	2.74341946446539E-12	1.8393380500393E-12	1.02878229917452E-12	2.8057699068396E-12	2.338141589033E-12	3.49162477295595E-12	3.55397521533016E-12	2.83694512802671E-12	2.18226548309747E-12	2.43166725259432E-12	1.52758583816823E-12
0.00632	4.36453096619494E-12	4.05277875432387E-12	2.93047079158803E-12	1.68346194410376E-12	3.67867610007859E-12	2.18226548309747E-12	1.8705132712264E-12	1.09113274154873E-12	2.24461592547168E-12	2.46284247378143E-12	3.02399645514935E-12	3.92807786957544E-12	3.2733982246462E-12	2.43166725259432E-12	2.40049203140722E-12	1.58993628054244E-12
0.00634	4.14630441788519E-12	3.61632565770438E-12	3.2733982246462E-12	2.18226548309747E-12	3.77220176363991E-12	1.8705132712264E-12	1.8705132712264E-12	1.30935928985848E-12	1.74581238647798E-12	2.7745946856525E-12	2.71224424327828E-12	3.89690264838834E-12	3.61632565770438E-12	2.71224424327828E-12	2.3069663678459E-12	1.52758583816823E-12
0.00636	3.52279999414306E-12	2.71224424327828E-12	3.36692388820752E-12	2.43166725259432E-12	3.67867610007859E-12	1.90168849241351E-12	2.18226548309747E-12	1.43406017460691E-12	1.30935928985848E-12	3.14869733989778E-12	2.55636813734275E-12	3.7410265424528E-12	3.55397521533016E-12	2.58754335852986E-12	1.99521415597483E-12	1.74581238647798E-12
0.00638	2.74341946446539E-12	1.80816282885219E-12	3.36692388820752E-12	2.21344070428458E-12	3.2733982246462E-12	2.11991504072326E-12	2.74341946446539E-12	1.71463716529087E-12	1.24700884748427E-12	3.2422230034591E-12	2.71224424327828E-12	3.39809910939463E-12	3.2733982246462E-12	2.46284247378143E-12	1.55876105935534E-12	2.18226548309747E-12
0.0064	2.24461592547168E-12	7.48205308490561E-13	3.30457344583331E-12	1.65228672291666E-12	2.7745946856525E-12	2.27579114665879E-12	3.42927433058174E-12	1.96403893478772E-12	1.37170973223269E-12	3.2422230034591E-12	3.17987256108488E-12	3.08634689752356E-12	2.86812034921382E-12	2.40049203140722E-12	1.49641061698112E-12	2.7745946856525E-12
0.00642	1.99521415597483E-12	3.11752211871067E-14	3.17987256108488E-12	9.97607077987414E-13	2.11991504072326E-12	2.18226548309747E-12	3.80337698482702E-12	2.36931681022011E-12	1.52758583816823E-12	3.21104778227199E-12	3.52279999414306E-12	2.61871857971696E-12	2.338141589033E-12	2.49401769496854E-12	1.62111150172955E-12	3.08634689752356E-12
0.00644	1.68346194410376E-12	-1.24700884748427E-13	2.99282123396224E-12	3.7410265424528E-13	1.58993628054244E-12	1.65228672291666E-12	4.05277875432387E-12	2.86812034921382E-12	1.74581238647798E-12	3.05517167633646E-12	3.67867610007859E-12	2.36931681022011E-12	1.58993628054244E-12	2.64989380090407E-12	1.77698760766508E-12	3.17987256108488E-12
0.00646	1.4028849534198E-12	2.8057699068396E-13	2.7745946856525E-12	1.24700884748427E-13	1.09113274154873E-12	8.41730972051881E-13	4.05277875432387E-12	3.11752211871067E-12	2.02638937716194E-12	2.71224424327828E-12	3.61632565770438E-12	2.36931681022011E-12	1.15348318392295E-12	2.99282123396224E-12	2.15109026191036E-12	3.05517167633646E-12
0.00648	1.24700884748427E-12	1.09113274154873E-12	2.3069663678459E-12	4.05277875432387E-13	9.04081414426094E-13	6.23504423742134E-14	4.08395397551098E-12	3.11752211871067E-12	2.18226548309747E-12	2.338141589033E-12	3.33574866702042E-12	2.24461592547168E-12	1.37170973223269E-12	3.39809910939463E-12	2.64989380090407E-12	2.93047079158803E-12
0.0065	1.62111150172955E-12	1.90168849241351E-12	1.8393380500393E-12	1.05995752036163E-12	1.09113274154873E-12	-3.11752211871067E-13	3.83455220601412E-12	2.89929557040092E-12	2.27579114665879E-12	2.21344070428458E-12	2.74341946446539E-12	1.96403893478772E-12	1.93286371360062E-12	3.58515043651727E-12	3.21104778227199E-12	3.02399645514935E-12
0.00652	2.24461592547168E-12	2.3069663678459E-12	1.52758583816823E-12	1.30935928985848E-12	1.4028849534198E-12	-2.18226548309747E-13	3.67867610007859E-12	2.52519291615564E-12	2.43166725259432E-12	1.99521415597483E-12	2.05756459834904E-12	1.58993628054244E-12	2.61871857971696E-12	3.67867610007859E-12	3.67867610007859E-12	3.36692388820752E-12
0.00654	2.83694512802671E-12	2.05756459834904E-12	1.34053451104559E-12	1.18465840511005E-12	1.68346194410376E-12	2.18226548309747E-13	3.36692388820752E-12	2.36931681022011E-12	2.52519291615564E-12	2.02638937716194E-12	1.68346194410376E-12	1.30935928985848E-12	3.33574866702042E-12	3.58515043651727E-12	4.08395397551098E-12	3.99042831194966E-12
0.00656	3.2733982246462E-12	1.8393380500393E-12	1.24700884748427E-12	9.35256635613201E-13	2.02638937716194E-12	7.79380529677668E-13	2.93047079158803E-12	2.15109026191036E-12	2.55636813734275E-12	1.8705132712264E-12	1.65228672291666E-12	1.37170973223269E-12	3.80337698482702E-12	3.61632565770438E-12	4.27100530263362E-12	4.48923185094337E-12
0.00658	3.61632565770438E-12	1.90168849241351E-12	1.24700884748427E-12	7.79380529677668E-13	2.3069663678459E-12	1.49641061698112E-12	2.27579114665879E-12	1.8393380500393E-12	2.55636813734275E-12	1.96403893478772E-12	1.90168849241351E-12	1.49641061698112E-12	3.77220176363991E-12	3.52279999414306E-12	4.2086548602594E-12	4.55158229331758E-12
0.0066	3.67867610007859E-12	2.24461592547168E-12	1.58993628054244E-12	8.41730972051881E-13	2.46284247378143E-12	1.96403893478772E-12	1.62111150172955E-12	1.68346194410376E-12	2.58754335852986E-12	2.15109026191036E-12	2.15109026191036E-12	1.49641061698112E-12	3.52279999414306E-12	3.49162477295595E-12	4.1774796390723E-12	4.36453096619494E-12
0.00662	3.61632565770438E-12	2.7745946856525E-12	2.11991504072326E-12	1.27818406867137E-12	2.74341946446539E-12	2.15109026191036E-12	1.15348318392295E-12	1.52758583816823E-12	2.49401769496854E-12	2.15109026191036E-12	2.08873981953615E-12	1.27818406867137E-12	3.14869733989778E-12	3.49162477295595E-12	3.89690264838834E-12	3.92807786957544E-12
0.00664	3.49162477295595E-12	3.08634689752356E-12	2.8057699068396E-12	1.93286371360062E-12	3.08634689752356E-12	2.11991504072326E-12	1.15348318392295E-12	1.8705132712264E-12	2.43166725259432E-12	1.74581238647798E-12	2.02638937716194E-12	9.04081414426094E-13	2.89929557040092E-12	3.52279999414306E-12	3.33574866702042E-12	3.58515043651727E-12
0.00666	2.93047079158803E-12	3.33574866702042E-12	3.21104778227199E-12	2.55636813734275E-12	3.52279999414306E-12	2.24461592547168E-12	1.55876105935534E-12	2.36931681022011E-12	2.43166725259432E-12	1.37170973223269E-12	1.8705132712264E-12	7.48205308490561E-13	2.7745946856525E-12	3.49162477295595E-12	2.7745946856525E-12	3.42927433058174E-12
0.00668	2.24461592547168E-12	3.49162477295595E-12	3.30457344583331E-12	3.11752211871067E-12	3.89690264838834E-12	2.46284247378143E-12	2.18226548309747E-12	2.96164601277514E-12	2.55636813734275E-12	8.41730972051881E-13	1.8393380500393E-12	5.92329202555027E-13	2.93047079158803E-12	3.2733982246462E-12	2.40049203140722E-12	3.36692388820752E-12
0.0067	1.49641061698112E-12	3.52279999414306E-12	3.36692388820752E-12	3.52279999414306E-12	4.08395397551098E-12	2.7745946856525E-12	2.83694512802671E-12	3.42927433058174E-12	2.55636813734275E-12	6.23504423742134E-13	1.99521415597483E-12	5.92329202555027E-13	3.08634689752356E-12	3.17987256108488E-12	2.36931681022011E-12	3.36692388820752E-12
0.00672	9.97607077987414E-13	3.21104778227199E-12	3.2733982246462E-12	3.92807786957544E-12	3.95925309076255E-12	3.08634689752356E-12	3.17987256108488E-12	3.86572742720123E-12	2.338141589033E-12	6.23504423742134E-13	2.11991504072326E-12	6.23504423742134E-13	3.21104778227199E-12	3.14869733989778E-12	2.64989380090407E-12	3.58515043651727E-12
0.00674	7.79380529677668E-13	2.55636813734275E-12	3.02399645514935E-12	4.14630441788519E-12	3.61632565770438E-12	3.2422230034591E-12	3.11752211871067E-12	4.02160353313676E-12	2.08873981953615E-12	9.04081414426094E-13	2.05756459834904E-12	9.04081414426094E-13	3.42927433058174E-12	3.14869733989778E-12	2.86812034921382E-12	3.77220176363991E-12
0.00676	1.12230796273584E-12	2.02638937716194E-12	2.64989380090407E-12	4.55158229331758E-12	3.2422230034591E-12	3.30457344583331E-12	2.8057699068396E-12	3.89690264838834E-12	1.80816282885219E-12	1.46523539579401E-12	1.77698760766508E-12	1.15348318392295E-12	3.7410265424528E-12	3.2422230034591E-12	2.86812034921382E-12	3.89690264838834E-12
0.00678	1.77698760766508E-12	1.65228672291666E-12	2.27579114665879E-12	4.86333450518865E-12	2.99282123396224E-12	3.52279999414306E-12	2.49401769496854E-12	3.49162477295595E-12	1.80816282885219E-12	2.15109026191036E-12	1.37170973223269E-12	1.37170973223269E-12	3.92807786957544E-12	3.21104778227199E-12	2.71224424327828E-12	3.89690264838834E-12
0.0068	1.8705132712264E-12	1.65228672291666E-12	2.05756459834904E-12	4.89450972637575E-12	2.7745946856525E-12	3.67867610007859E-12	2.21344070428458E-12	2.96164601277514E-12	2.11991504072326E-12	2.68106902209118E-12	1.05995752036163E-12	1.46523539579401E-12	3.99042831194966E-12	2.99282123396224E-12	2.55636813734275E-12	3.64750087889148E-12
0.00682	1.52758583816823E-12	1.8393380500393E-12	1.93286371360062E-12	4.58275751450468E-12	2.61871857971696E-12	3.7410265424528E-12	2.02638937716194E-12	2.71224424327828E-12	2.64989380090407E-12	2.93047079158803E-12	9.66431856800308E-13	1.46523539579401E-12	3.89690264838834E-12	2.58754335852986E-12	2.49401769496854E-12	3.33574866702042E-12
0.00684	9.04081414426094E-13	2.24461592547168E-12	2.05756459834904E-12	3.92807786957544E-12	2.8057699068396E-12	3.55397521533016E-12	1.80816282885219E-12	2.71224424327828E-12	3.36692388820752E-12	3.02399645514935E-12	1.15348318392295E-12	1.68346194410376E-12	3.46044955176884E-12	2.08873981953615E-12	2.49401769496854E-12	2.83694512802671E-12
0.00686	1.55876105935534E-13	2.338141589033E-12	2.21344070428458E-12	3.49162477295595E-12	3.36692388820752E-12	3.30457344583331E-12	1.55876105935534E-12	3.11752211871067E-12	3.95925309076255E-12	2.83694512802671E-12	1.24700884748427E-12	1.77698760766508E-12	3.08634689752356E-12	1.65228672291666E-12	2.11991504072326E-12	2.3069663678459E-12
0.00688	-2.49401769496854E-13	2.52519291615564E-12	2.3069663678459E-12	2.93047079158803E-12	4.08395397551098E-12	3.08634689752356E-12	1.65228672291666E-12	3.52279999414306E-12	4.23983008144651E-12	2.86812034921382E-12	1.55876105935534E-12	1.90168849241351E-12	2.8057699068396E-12	1.30935928985848E-12	1.52758583816823E-12	1.58993628054244E-12
0.0069	-2.18226548309747E-13	2.58754335852986E-12	2.43166725259432E-12	2.58754335852986E-12	4.42688140856915E-12	2.83694512802671E-12	1.8393380500393E-12	3.80337698482702E-12	4.2086548602594E-12	2.96164601277514E-12	1.93286371360062E-12	2.02638937716194E-12	2.61871857971696E-12	1.12230796273584E-12	9.97607077987414E-13	7.17030087303454E-13
0.00692	4.98803538993707E-13	2.71224424327828E-12	2.49401769496854E-12	2.3069663678459E-12	4.36453096619494E-12	2.52519291615564E-12	2.05756459834904E-12	3.89690264838834E-12	3.77220176363991E-12	3.2733982246462E-12	2.46284247378143E-12	2.08873981953615E-12	2.40049203140722E-12	1.21583362629716E-12	8.10555750864774E-13	4.05277875432387E-13
0.00694	1.68346194410376E-12	2.7745946856525E-12	2.46284247378143E-12	1.99521415597483E-12	4.05277875432387E-12	1.99521415597483E-12	2.18226548309747E-12	3.7098513212657E-12	3.2733982246462E-12	3.55397521533016E-12	2.93047079158803E-12	2.15109026191036E-12	2.46284247378143E-12	1.43406017460691E-12	7.48205308490561E-13	7.17030087303454E-13
0.00696	2.68106902209118E-12	2.64989380090407E-12	2.43166725259432E-12	1.96403893478772E-12	3.2733982246462E-12	1.4028849534198E-12	2.3069663678459E-12	3.33574866702042E-12	3.08634689752356E-12	3.52279999414306E-12	3.39809910939463E-12	2.18226548309747E-12	2.74341946446539E-12	1.74581238647798E-12	9.04081414426094E-13	1.30935928985848E-12
0.00698	3.17987256108488E-12	2.27579114665879E-12	2.36931681022011E-12	1.99521415597483E-12	2.21344070428458E-12	1.12230796273584E-12	2.58754335852986E-12	2.99282123396224E-12	3.30457344583331E-12	3.33574866702042E-12	3.67867610007859E-12	2.338141589033E-12	2.93047079158803E-12	2.05756459834904E-12	1.09113274154873E-12	1.55876105935534E-12
0.007	3.52279999414306E-12	1.8705132712264E-12	2.27579114665879E-12	2.24461592547168E-12	1.24700884748427E-12	1.05995752036163E-12	2.74341946446539E-12	2.64989380090407E-12	3.67867610007859E-12	3.14869733989778E-12	3.55397521533016E-12	2.40049203140722E-12	3.11752211871067E-12	2.49401769496854E-12	1.4028849534198E-12	1.49641061698112E-12
0.00702	3.77220176363991E-12	1.68346194410376E-12	2.05756459834904E-12	2.64989380090407E-12	5.92329202555027E-13	1.55876105935534E-12	2.83694512802671E-12	2.3069663678459E-12	3.86572742720123E-12	3.14869733989778E-12	3.49162477295595E-12	2.49401769496854E-12	3.21104778227199E-12	2.89929557040092E-12	1.74581238647798E-12	1.37170973223269E-12
0.00704	3.83455220601412E-12	1.74581238647798E-12	1.68346194410376E-12	2.93047079158803E-12	5.61153981367921E-13	2.24461592547168E-12	2.7745946856525E-12	1.68346194410376E-12	3.64750087889148E-12	3.21104778227199E-12	3.2422230034591E-12	2.46284247378143E-12	3.33574866702042E-12	3.14869733989778E-12	1.8393380500393E-12	1.05995752036163E-12
0.00706	3.83455220601412E-12	1.99521415597483E-12	1.30935928985848E-12	2.7745946856525E-12	1.02878229917452E-12	2.64989380090407E-12	2.36931681022011E-12	1.12230796273584E-12	3.17987256108488E-12	3.30457344583331E-12	3.17987256108488E-12	2.46284247378143E-12	3.30457344583331E-12	3.2422230034591E-12	1.8393380500393E-12	9.97607077987414E-13
0.00708	3.7410265424528E-12	2.18226548309747E-12	1.21583362629716E-12	2.3069663678459E-12	1.8705132712264E-12	2.99282123396224E-12	1.96403893478772E-12	7.48205308490561E-13	2.7745946856525E-12	3.2422230034591E-12	2.93047079158803E-12	2.61871857971696E-12	3.2733982246462E-12	3.21104778227199E-12	1.96403893478772E-12	1.21583362629716E-12
0.0071	3.67867610007859E-12	2.27579114665879E-12	1.27818406867137E-12	1.62111150172955E-12	2.36931681022011E-12	3.05517167633646E-12	2.05756459834904E-12	6.85854866116347E-13	2.52519291615564E-12	3.02399645514935E-12	2.89929557040092E-12	2.68106902209118E-12	3.14869733989778E-12	3.05517167633646E-12	2.21344070428458E-12	1.90168849241351E-12
0.00712	3.49162477295595E-12	2.02638937716194E-12	1.62111150172955E-12	1.09113274154873E-12	2.338141589033E-12	2.86812034921382E-12	2.18226548309747E-12	6.54679644929241E-13	2.40049203140722E-12	2.68106902209118E-12	3.05517167633646E-12	2.8057699068396E-12	3.08634689752356E-12	2.71224424327828E-12	2.71224424327828E-12	2.99282123396224E-12
0.00714	3.14869733989778E-12	1.27818406867137E-12	2.08873981953615E-12	5.92329202555027E-13	1.90168849241351E-12	2.64989380090407E-12	2.43166725259432E-12	6.85854866116347E-13	2.36931681022011E-12	2.40049203140722E-12	3.30457344583331E-12	2.74341946446539E-12	3.05517167633646E-12	2.338141589033E-12	3.14869733989778E-12	3.83455220601412E-12
0.00716	2.49401769496854E-12	6.23504423742134E-13	2.43166725259432E-12	4.67628317806601E-13	1.37170973223269E-12	2.15109026191036E-12	2.52519291615564E-12	7.48205308490561E-13	2.338141589033E-12	2.24461592547168E-12	3.42927433058174E-12	2.71224424327828E-12	3.05517167633646E-12	2.08873981953615E-12	3.42927433058174E-12	4.23983008144651E-12
0.00718	1.96403893478772E-12	3.11752211871067E-13	2.71224424327828E-12	5.92329202555027E-13	7.79380529677668E-13	1.80816282885219E-12	2.46284247378143E-12	1.24700884748427E-12	2.36931681022011E-12	2.3069663678459E-12	3.42927433058174E-12	2.64989380090407E-12	3.21104778227199E-12	2.15109026191036E-12	3.52279999414306E-12	4.23983008144651E-12
0.0072	1.71463716529087E-12	3.7410265424528E-13	2.83694512802671E-12	9.35256635613201E-13	6.54679644929241E-13	1.65228672291666E-12	2.27579114665879E-12	2.08873981953615E-12	2.21344070428458E-12	2.61871857971696E-12	3.42927433058174E-12	2.27579114665879E-12	3.02399645514935E-12	2.40049203140722E-12	3.55397521533016E-12	4.08395397551098E-12
0.00722	1.99521415597483E-12	9.04081414426094E-13	2.74341946446539E-12	1.05995752036163E-12	7.17030087303454E-13	1.62111150172955E-12	2.11991504072326E-12	2.83694512802671E-12	2.11991504072326E-12	2.86812034921382E-12	3.11752211871067E-12	2.08873981953615E-12	2.61871857971696E-12	2.71224424327828E-12	3.46044955176884E-12	3.64750087889148E-12
0.00724	2.43166725259432E-12	1.77698760766508E-12	2.338141589033E-12	1.21583362629716E-12	1.05995752036163E-12	1.62111150172955E-12	1.90168849241351E-12	3.2422230034591E-12	2.05756459834904E-12	2.99282123396224E-12	2.64989380090407E-12	1.74581238647798E-12	2.3069663678459E-12	2.86812034921382E-12	3.2733982246462E-12	3.21104778227199E-12
0.00726	2.93047079158803E-12	2.74341946446539E-12	1.68346194410376E-12	1.37170973223269E-12	1.34053451104559E-12	1.37170973223269E-12	1.71463716529087E-12	3.14869733989778E-12	2.08873981953615E-12	2.74341946446539E-12	1.80816282885219E-12	1.58993628054244E-12	2.02638937716194E-12	2.7745946856525E-12	2.99282123396224E-12	2.7745946856525E-12
0.00728	2.93047079158803E-12	3.55397521533016E-12	1.12230796273584E-12	1.43406017460691E-12	1.65228672291666E-12	1.18465840511005E-12	1.62111150172955E-12	2.74341946446539E-12	2.11991504072326E-12	2.40049203140722E-12	1.05995752036163E-12	1.68346194410376E-12	2.15109026191036E-12	2.99282123396224E-12	2.46284247378143E-12	2.58754335852986E-12
0.0073	2.64989380090407E-12	3.92807786957544E-12	5.92329202555027E-13	1.52758583816823E-12	2.18226548309747E-12	1.09113274154873E-12	1.71463716529087E-12	2.27579114665879E-12	2.02638937716194E-12	1.90168849241351E-12	6.54679644929241E-13	1.8705132712264E-12	2.68106902209118E-12	3.36692388820752E-12	1.90168849241351E-12	2.61871857971696E-12
0.00732	2.3069663678459E-12	4.2086548602594E-12	3.42927433058174E-13	1.71463716529087E-12	2.74341946446539E-12	1.05995752036163E-12	2.02638937716194E-12	1.93286371360062E-12	1.74581238647798E-12	1.30935928985848E-12	6.85854866116347E-13	1.99521415597483E-12	3.39809910939463E-12	3.7410265424528E-12	1.65228672291666E-12	2.86812034921382E-12
0.00734	2.08873981953615E-12	4.02160353313676E-12	2.8057699068396E-13	2.05756459834904E-12	3.21104778227199E-12	1.27818406867137E-12	2.40049203140722E-12	1.77698760766508E-12	1.37170973223269E-12	6.54679644929241E-13	1.4028849534198E-12	1.58993628054244E-12	3.99042831194966E-12	3.86572742720123E-12	1.65228672291666E-12	2.89929557040092E-12
0.00736	1.8705132712264E-12	3.52279999414306E-12	4.36453096619494E-13	2.338141589033E-12	3.61632565770438E-12	1.74581238647798E-12	2.71224424327828E-12	1.93286371360062E-12	1.30935928985848E-12	2.49401769496854E-13	2.49401769496854E-12	6.54679644929241E-13	4.11512919669808E-12	3.86572742720123E-12	2.02638937716194E-12	3.17987256108488E-12
0.00738	1.71463716529087E-12	3.14869733989778E-12	7.79380529677668E-13	2.68106902209118E-12	3.99042831194966E-12	2.338141589033E-12	3.08634689752356E-12	2.05756459834904E-12	1.4028849534198E-12	1.8705132712264E-13	3.17987256108488E-12	1.55876105935534E-13	4.1774796390723E-12	3.80337698482702E-12	2.40049203140722E-12	3.58515043651727E-12
0.0074	1.4028849534198E-12	2.99282123396224E-12	1.27818406867137E-12	2.8057699068396E-12	4.08395397551098E-12	2.8057699068396E-12	3.11752211871067E-12	2.15109026191036E-12	1.46523539579401E-12	5.29978760180814E-13	3.30457344583331E-12	4.05277875432387E-13	4.14630441788519E-12	3.61632565770438E-12	2.83694512802671E-12	4.05277875432387E-12
0.00742	1.43406017460691E-12	3.21104778227199E-12	1.93286371360062E-12	2.99282123396224E-12	3.99042831194966E-12	3.05517167633646E-12	2.93047079158803E-12	2.43166725259432E-12	1.37170973223269E-12	1.09113274154873E-12	3.21104778227199E-12	1.58993628054244E-12	3.80337698482702E-12	3.36692388820752E-12	3.11752211871067E-12	4.58275751450468E-12
0.00744	1.52758583816823E-12	3.30457344583331E-12	2.338141589033E-12	3.02399645514935E-12	3.7410265424528E-12	2.86812034921382E-12	2.68106902209118E-12	2.86812034921382E-12	1.24700884748427E-12	1.77698760766508E-12	3.08634689752356E-12	2.86812034921382E-12	3.36692388820752E-12	3.42927433058174E-12	3.36692388820752E-12	4.80098406281443E-12
0.00746	1.62111150172955E-12	3.42927433058174E-12	2.64989380090407E-12	2.99282123396224E-12	3.42927433058174E-12	2.58754335852986E-12	2.55636813734275E-12	3.49162477295595E-12	1.05995752036163E-12	2.08873981953615E-12	3.11752211871067E-12	3.7410265424528E-12	3.05517167633646E-12	3.64750087889148E-12	3.49162477295595E-12	5.05038583231129E-12
0.00748	1.8705132712264E-12	3.33574866702042E-12	2.64989380090407E-12	2.83694512802671E-12	3.21104778227199E-12	2.338141589033E-12	2.49401769496854E-12	4.02160353313676E-12	1.12230796273584E-12	2.02638937716194E-12	3.17987256108488E-12	3.77220176363991E-12	2.86812034921382E-12	3.80337698482702E-12	3.36692388820752E-12	5.17508671705971E-12
0.0075	2.3069663678459E-12	3.21104778227199E-12	2.49401769496854E-12	2.74341946446539E-12	3.17987256108488E-12	2.11991504072326E-12	2.27579114665879E-12	4.27100530263362E-12	1.52758583816823E-12	1.99521415597483E-12	3.21104778227199E-12	3.17987256108488E-12	2.89929557040092E-12	3.77220176363991E-12	2.71224424327828E-12	4.92568494756286E-12
0.00752	2.64989380090407E-12	3.08634689752356E-12	2.36931681022011E-12	2.8057699068396E-12	3.17987256108488E-12	2.02638937716194E-12	2.18226548309747E-12	4.14630441788519E-12	2.15109026191036E-12	2.05756459834904E-12	3.02399645514935E-12	2.49401769496854E-12	3.2422230034591E-12	3.30457344583331E-12	1.8393380500393E-12	4.61393273569179E-12
0.00754	2.83694512802671E-12	2.83694512802671E-12	2.24461592547168E-12	3.14869733989778E-12	3.05517167633646E-12	2.21344070428458E-12	2.11991504072326E-12	3.77220176363991E-12	2.49401769496854E-12	2.21344070428458E-12	2.64989380090407E-12	1.93286371360062E-12	3.49162477295595E-12	2.61871857971696E-12	1.15348318392295E-12	4.30218052382072E-12
0.00756	3.02399645514935E-12	2.61871857971696E-12	2.15109026191036E-12	3.52279999414306E-12	2.83694512802671E-12	2.55636813734275E-12	2.11991504072326E-12	3.33574866702042E-12	2.58754335852986E-12	2.3069663678459E-12	2.11991504072326E-12	1.96403893478772E-12	3.61632565770438E-12	2.05756459834904E-12	9.66431856800308E-13	3.83455220601412E-12
0.00758	3.17987256108488E-12	2.15109026191036E-12	2.338141589033E-12	3.80337698482702E-12	2.43166725259432E-12	2.86812034921382E-12	1.99521415597483E-12	3.05517167633646E-12	2.55636813734275E-12	2.02638937716194E-12	1.62111150172955E-12	2.15109026191036E-12	3.46044955176884E-12	1.71463716529087E-12	1.21583362629716E-12	3.08634689752356E-12
0.0076	3.11752211871067E-12	1.80816282885219E-12	2.46284247378143E-12	3.83455220601412E-12	2.15109026191036E-12	3.30457344583331E-12	1.90168849241351E-12	2.83694512802671E-12	2.52519291615564E-12	1.52758583816823E-12	1.46523539579401E-12	2.21344070428458E-12	3.21104778227199E-12	1.52758583816823E-12	1.52758583816823E-12	2.36931681022011E-12
0.00762	2.99282123396224E-12	1.74581238647798E-12	2.49401769496854E-12	3.67867610007859E-12	1.96403893478772E-12	3.2733982246462E-12	1.68346194410376E-12	2.83694512802671E-12	2.64989380090407E-12	1.18465840511005E-12	1.71463716529087E-12	2.15109026191036E-12	2.89929557040092E-12	1.49641061698112E-12	1.77698760766508E-12	1.77698760766508E-12
0.00764	2.86812034921382E-12	1.8393380500393E-12	2.15109026191036E-12	3.64750087889148E-12	1.74581238647798E-12	3.11752211871067E-12	1.27818406867137E-12	2.86812034921382E-12	2.64989380090407E-12	1.09113274154873E-12	2.338141589033E-12	2.02638937716194E-12	2.74341946446539E-12	1.52758583816823E-12	2.02638937716194E-12	1.34053451104559E-12
0.00766	2.68106902209118E-12	2.18226548309747E-12	1.68346194410376E-12	3.33574866702042E-12	1.55876105935534E-12	2.96164601277514E-12	1.02878229917452E-12	2.86812034921382E-12	2.40049203140722E-12	1.30935928985848E-12	2.89929557040092E-12	1.93286371360062E-12	2.71224424327828E-12	1.30935928985848E-12	2.11991504072326E-12	9.97607077987414E-13
0.00768	2.21344070428458E-12	2.3069663678459E-12	1.24700884748427E-12	3.14869733989778E-12	1.55876105935534E-12	2.74341946446539E-12	9.35256635613201E-13	2.99282123396224E-12	1.77698760766508E-12	1.77698760766508E-12	3.2422230034591E-12	2.02638937716194E-12	2.86812034921382E-12	1.12230796273584E-12	2.49401769496854E-12	7.48205308490561E-13
0.0077	1.8393380500393E-12	2.55636813734275E-12	1.02878229917452E-12	2.99282123396224E-12	1.62111150172955E-12	2.338141589033E-12	1.21583362629716E-12	3.33574866702042E-12	1.15348318392295E-12	2.24461592547168E-12	3.17987256108488E-12	2.27579114665879E-12	3.05517167633646E-12	8.41730972051881E-13	2.8057699068396E-12	9.04081414426094E-13
0.00772	1.74581238647798E-12	2.83694512802671E-12	1.15348318392295E-12	2.86812034921382E-12	1.8705132712264E-12	2.08873981953615E-12	1.68346194410376E-12	3.80337698482702E-12	9.35256635613201E-13	2.8057699068396E-12	2.93047079158803E-12	2.43166725259432E-12	2.93047079158803E-12	7.17030087303454E-13	3.05517167633646E-12	1.27818406867137E-12
0.00774	1.74581238647798E-12	3.21104778227199E-12	1.74581238647798E-12	2.8057699068396E-12	1.96403893478772E-12	2.21344070428458E-12	2.05756459834904E-12	4.1774796390723E-12	1.09113274154873E-12	3.2422230034591E-12	2.74341946446539E-12	2.55636813734275E-12	2.61871857971696E-12	8.41730972051881E-13	2.93047079158803E-12	1.77698760766508E-12
0.00776	1.8705132712264E-12	3.46044955176884E-12	2.36931681022011E-12	2.61871857971696E-12	1.96403893478772E-12	2.8057699068396E-12	2.58754335852986E-12	4.11512919669808E-12	1.58993628054244E-12	3.52279999414306E-12	2.64989380090407E-12	2.64989380090407E-12	2.21344070428458E-12	1.30935928985848E-12	2.58754335852986E-12	2.08873981953615E-12
0.00778	1.8705132712264E-12	3.33574866702042E-12	2.8057699068396E-12	2.24461592547168E-12	1.8393380500393E-12	3.49162477295595E-12	3.17987256108488E-12	3.46044955176884E-12	1.99521415597483E-12	3.49162477295595E-12	2.7745946856525E-12	2.89929557040092E-12	2.08873981953615E-12	1.8393380500393E-12	2.18226548309747E-12	2.24461592547168E-12
0.0078	1.74581238647798E-12	2.83694512802671E-12	2.86812034921382E-12	1.77698760766508E-12	1.65228672291666E-12	3.77220176363991E-12	3.61632565770438E-12	2.7745946856525E-12	2.3069663678459E-12	3.02399645514935E-12	2.7745946856525E-12	3.21104778227199E-12	2.02638937716194E-12	2.36931681022011E-12	2.05756459834904E-12	2.43166725259432E-12
0.00782	1.49641061698112E-12	2.338141589033E-12	2.7745946856525E-12	1.55876105935534E-12	1.46523539579401E-12	3.61632565770438E-12	3.92807786957544E-12	2.18226548309747E-12	2.21344070428458E-12	2.49401769496854E-12	2.61871857971696E-12	3.33574866702042E-12	1.93286371360062E-12	2.64989380090407E-12	1.99521415597483E-12	2.61871857971696E-12
0.00784	1.43406017460691E-12	1.77698760766508E-12	2.46284247378143E-12	1.62111150172955E-12	1.52758583816823E-12	2.93047079158803E-12	4.1774796390723E-12	1.96403893478772E-12	1.93286371360062E-12	2.18226548309747E-12	2.36931681022011E-12	3.49162477295595E-12	1.68346194410376E-12	2.86812034921382E-12	2.15109026191036E-12	2.43166725259432E-12
0.00786	1.27818406867137E-12	1.12230796273584E-12	2.36931681022011E-12	1.93286371360062E-12	1.55876105935534E-12	1.96403893478772E-12	4.27100530263362E-12	1.68346194410376E-12	1.71463716529087E-12	2.11991504072326E-12	2.27579114665879E-12	3.36692388820752E-12	1.58993628054244E-12	3.17987256108488E-12	2.58754335852986E-12	2.52519291615564E-12
0.00788	1.18465840511005E-12	6.54679644929241E-13	2.3069663678459E-12	2.338141589033E-12	1.71463716529087E-12	1.02878229917452E-12	4.27100530263362E-12	1.49641061698112E-12	1.52758583816823E-12	2.11991504072326E-12	2.49401769496854E-12	3.08634689752356E-12	1.74581238647798E-12	3.2422230034591E-12	2.96164601277514E-12	2.83694512802671E-12
0.0079	9.97607077987414E-13	3.11752211871067E-13	2.338141589033E-12	2.68106902209118E-12	1.93286371360062E-12	3.11752211871067E-13	3.99042831194966E-12	1.62111150172955E-12	1.65228672291666E-12	2.08873981953615E-12	2.96164601277514E-12	2.61871857971696E-12	1.96403893478772E-12	2.96164601277514E-12	3.17987256108488E-12	3.49162477295595E-12
0.00792	8.72906193238988E-13	1.55876105935534E-13	2.55636813734275E-12	2.8057699068396E-12	1.93286371360062E-12	1.24700884748427E-13	3.52279999414306E-12	1.8705132712264E-12	1.71463716529087E-12	1.77698760766508E-12	3.2733982246462E-12	2.21344070428458E-12	2.40049203140722E-12	2.40049203140722E-12	3.30457344583331E-12	4.14630441788519E-12
0.00794	1.02878229917452E-12	1.8705132712264E-13	2.99282123396224E-12	2.64989380090407E-12	1.96403893478772E-12	4.05277875432387E-13	3.17987256108488E-12	2.49401769496854E-12	1.80816282885219E-12	1.24700884748427E-12	3.67867610007859E-12	1.68346194410376E-12	2.61871857971696E-12	2.08873981953615E-12	3.2733982246462E-12	4.42688140856915E-12
0.00796	1.58993628054244E-12	6.23504423742134E-13	3.42927433058174E-12	2.52519291615564E-12	1.96403893478772E-12	9.66431856800308E-13	2.74341946446539E-12	2.8057699068396E-12	2.11991504072326E-12	6.85854866116347E-13	3.67867610007859E-12	1.24700884748427E-12	2.7745946856525E-12	1.80816282885219E-12	3.21104778227199E-12	4.27100530263362E-12
0.00798	2.40049203140722E-12	1.27818406867137E-12	3.7098513212657E-12	2.338141589033E-12	2.05756459834904E-12	1.62111150172955E-12	2.338141589033E-12	2.68106902209118E-12	2.24461592547168E-12	4.98803538993707E-13	3.21104778227199E-12	1.02878229917452E-12	2.74341946446539E-12	1.71463716529087E-12	3.21104778227199E-12	3.95925309076255E-12
0.008	3.2422230034591E-12	1.99521415597483E-12	3.58515043651727E-12	2.36931681022011E-12	2.27579114665879E-12	2.11991504072326E-12	2.15109026191036E-12	2.18226548309747E-12	1.96403893478772E-12	5.61153981367921E-13	2.68106902209118E-12	9.97607077987414E-13	2.71224424327828E-12	1.90168849241351E-12	3.11752211871067E-12	3.52279999414306E-12
0.00802	3.83455220601412E-12	2.58754335852986E-12	3.02399645514935E-12	2.18226548309747E-12	2.64989380090407E-12	2.36931681022011E-12	2.24461592547168E-12	1.77698760766508E-12	1.52758583816823E-12	1.21583362629716E-12	2.18226548309747E-12	1.12230796273584E-12	2.64989380090407E-12	2.24461592547168E-12	3.02399645514935E-12	3.08634689752356E-12
0.00804	3.95925309076255E-12	2.8057699068396E-12	2.11991504072326E-12	1.90168849241351E-12	3.17987256108488E-12	2.46284247378143E-12	2.40049203140722E-12	1.65228672291666E-12	1.02878229917452E-12	1.96403893478772E-12	2.08873981953615E-12	1.27818406867137E-12	2.7745946856525E-12	2.68106902209118E-12	2.86812034921382E-12	2.58754335852986E-12
0.00806	3.92807786957544E-12	2.8057699068396E-12	1.34053451104559E-12	1.52758583816823E-12	3.42927433058174E-12	2.58754335852986E-12	2.49401769496854E-12	1.58993628054244E-12	4.98803538993707E-13	2.338141589033E-12	2.3069663678459E-12	1.24700884748427E-12	2.68106902209118E-12	2.93047079158803E-12	2.61871857971696E-12	2.18226548309747E-12
0.00808	3.58515043651727E-12	2.8057699068396E-12	1.02878229917452E-12	1.30935928985848E-12	3.61632565770438E-12	2.61871857971696E-12	2.55636813734275E-12	1.74581238647798E-12	2.8057699068396E-13	2.05756459834904E-12	2.64989380090407E-12	1.02878229917452E-12	2.43166725259432E-12	2.96164601277514E-12	2.46284247378143E-12	1.99521415597483E-12
0.0081	3.05517167633646E-12	3.08634689752356E-12	1.18465840511005E-12	1.43406017460691E-12	3.49162477295595E-12	2.58754335852986E-12	2.64989380090407E-12	2.02638937716194E-12	4.67628317806601E-13	1.65228672291666E-12	2.86812034921382E-12	9.04081414426094E-13	2.27579114665879E-12	3.05517167633646E-12	2.27579114665879E-12	1.8393380500393E-12
0.00812	2.3069663678459E-12	3.7410265424528E-12	1.74581238647798E-12	1.8393380500393E-12	3.14869733989778E-12	2.71224424327828E-12	2.89929557040092E-12	2.49401769496854E-12	9.97607077987414E-13	1.24700884748427E-12	2.71224424327828E-12	1.12230796273584E-12	2.27579114665879E-12	3.33574866702042E-12	2.02638937716194E-12	1.93286371360062E-12
0.00814	1.62111150172955E-12	4.36453096619494E-12	2.24461592547168E-12	2.55636813734275E-12	2.71224424327828E-12	2.83694512802671E-12	3.21104778227199E-12	3.05517167633646E-12	1.74581238647798E-12	7.48205308490561E-13	2.36931681022011E-12	1.55876105935534E-12	2.49401769496854E-12	3.67867610007859E-12	1.8393380500393E-12	1.96403893478772E-12
0.00816	1.15348318392295E-12	4.73863362044022E-12	2.43166725259432E-12	3.17987256108488E-12	2.40049203140722E-12	2.71224424327828E-12	3.2733982246462E-12	3.39809910939463E-12	2.55636813734275E-12	2.49401769496854E-13	1.90168849241351E-12	1.99521415597483E-12	3.02399645514935E-12	3.89690264838834E-12	1.71463716529087E-12	2.11991504072326E-12
0.00818	9.97607077987414E-13	4.89450972637575E-12	2.36931681022011E-12	3.42927433058174E-12	2.21344070428458E-12	2.68106902209118E-12	3.30457344583331E-12	3.46044955176884E-12	3.33574866702042E-12	9.35256635613201E-14	1.55876105935534E-12	2.40049203140722E-12	3.46044955176884E-12	3.77220176363991E-12	1.90168849241351E-12	2.46284247378143E-12
0.0082	1.05995752036163E-12	4.6451079568789E-12	1.8393380500393E-12	3.30457344583331E-12	2.27579114665879E-12	2.71224424327828E-12	2.99282123396224E-12	3.21104778227199E-12	3.92807786957544E-12	4.05277875432387E-13	1.55876105935534E-12	2.68106902209118E-12	3.67867610007859E-12	3.61632565770438E-12	2.18226548309747E-12	2.89929557040092E-12
0.00822	1.34053451104559E-12	4.02160353313676E-12	1.02878229917452E-12	2.86812034921382E-12	2.21344070428458E-12	2.7745946856525E-12	2.43166725259432E-12	2.8057699068396E-12	4.2086548602594E-12	1.27818406867137E-12	1.62111150172955E-12	2.83694512802671E-12	3.58515043651727E-12	3.33574866702042E-12	2.61871857971696E-12	3.30457344583331E-12
0.00824	1.68346194410376E-12	3.2733982246462E-12	6.23504423742134E-13	2.338141589033E-12	2.3069663678459E-12	2.89929557040092E-12	1.93286371360062E-12	2.338141589033E-12	4.05277875432387E-12	2.24461592547168E-12	1.74581238647798E-12	2.83694512802671E-12	3.61632565770438E-12	3.11752211871067E-12	3.17987256108488E-12	3.33574866702042E-12
0.00826	1.80816282885219E-12	2.64989380090407E-12	5.29978760180814E-13	1.8705132712264E-12	2.49401769496854E-12	2.96164601277514E-12	1.62111150172955E-12	2.21344070428458E-12	3.64750087889148E-12	3.14869733989778E-12	1.90168849241351E-12	2.83694512802671E-12	3.77220176363991E-12	2.68106902209118E-12	3.55397521533016E-12	3.33574866702042E-12
0.00828	1.58993628054244E-12	2.24461592547168E-12	9.04081414426094E-13	1.62111150172955E-12	2.71224424327828E-12	3.02399645514935E-12	1.52758583816823E-12	1.99521415597483E-12	3.2422230034591E-12	3.52279999414306E-12	1.90168849241351E-12	2.7745946856525E-12	4.14630441788519E-12	2.21344070428458E-12	3.77220176363991E-12	2.93047079158803E-12
0.0083	1.15348318392295E-12	2.02638937716194E-12	1.74581238647798E-12	1.74581238647798E-12	2.93047079158803E-12	3.02399645514935E-12	1.65228672291666E-12	2.15109026191036E-12	2.89929557040092E-12	3.2422230034591E-12	1.90168849241351E-12	2.46284247378143E-12	4.48923185094337E-12	1.68346194410376E-12	3.83455220601412E-12	2.49401769496854E-12
0.00832	9.35256635613201E-13	1.96403893478772E-12	2.40049203140722E-12	2.11991504072326E-12	3.02399645514935E-12	2.86812034921382E-12	2.05756459834904E-12	2.46284247378143E-12	2.83694512802671E-12	2.61871857971696E-12	2.21344070428458E-12	2.18226548309747E-12	4.45805662975626E-12	1.30935928985848E-12	3.7098513212657E-12	1.99521415597483E-12
0.00834	1.18465840511005E-12	1.96403893478772E-12	2.64989380090407E-12	2.58754335852986E-12	2.96164601277514E-12	2.61871857971696E-12	2.58754335852986E-12	2.7745946856525E-12	2.86812034921382E-12	2.3069663678459E-12	2.55636813734275E-12	1.90168849241351E-12	3.80337698482702E-12	1.12230796273584E-12	3.42927433058174E-12	1.43406017460691E-12
0.00836	1.55876105935534E-12	2.3069663678459E-12	2.43166725259432E-12	2.89929557040092E-12	2.83694512802671E-12	2.46284247378143E-12	2.99282123396224E-12	2.96164601277514E-12	3.17987256108488E-12	2.61871857971696E-12	2.7745946856525E-12	1.65228672291666E-12	2.7745946856525E-12	1.09113274154873E-12	2.99282123396224E-12	1.18465840511005E-12
0.00838	1.93286371360062E-12	2.7745946856525E-12	2.02638937716194E-12	3.08634689752356E-12	2.64989380090407E-12	2.24461592547168E-12	3.11752211871067E-12	3.02399645514935E-12	3.39809910939463E-12	3.05517167633646E-12	3.08634689752356E-12	1.55876105935534E-12	1.65228672291666E-12	1.18465840511005E-12	2.58754335852986E-12	1.37170973223269E-12
0.0084	2.05756459834904E-12	3.21104778227199E-12	1.43406017460691E-12	3.08634689752356E-12	2.3069663678459E-12	2.08873981953615E-12	3.11752211871067E-12	2.89929557040092E-12	3.30457344583331E-12	3.55397521533016E-12	3.17987256108488E-12	1.49641061698112E-12	1.05995752036163E-12	1.4028849534198E-12	2.49401769496854E-12	1.99521415597483E-12
0.00842	1.93286371360062E-12	3.49162477295595E-12	1.05995752036163E-12	3.05517167633646E-12	1.71463716529087E-12	1.8705132712264E-12	3.02399645514935E-12	3.08634689752356E-12	2.83694512802671E-12	3.77220176363991E-12	3.2422230034591E-12	1.30935928985848E-12	1.09113274154873E-12	1.99521415597483E-12	2.61871857971696E-12	2.43166725259432E-12
0.00844	1.96403893478772E-12	3.39809910939463E-12	8.72906193238988E-13	2.74341946446539E-12	1.21583362629716E-12	2.18226548309747E-12	2.93047079158803E-12	3.30457344583331E-12	2.36931681022011E-12	3.89690264838834E-12	3.17987256108488E-12	1.27818406867137E-12	1.55876105935534E-12	2.68106902209118E-12	2.83694512802671E-12	2.68106902209118E-12
0.00846	2.27579114665879E-12	3.08634689752356E-12	9.97607077987414E-13	2.11991504072326E-12	7.79380529677668E-13	2.8057699068396E-12	2.74341946446539E-12	3.58515043651727E-12	2.02638937716194E-12	3.77220176363991E-12	3.11752211871067E-12	1.4028849534198E-12	2.08873981953615E-12	3.36692388820752E-12	3.11752211871067E-12	2.86812034921382E-12
0.00848	2.7745946856525E-12	2.83694512802671E-12	1.34053451104559E-12	1.49641061698112E-12	5.92329202555027E-13	3.55397521533016E-12	2.61871857971696E-12	3.83455220601412E-12	1.93286371360062E-12	3.58515043651727E-12	2.86812034921382E-12	1.80816282885219E-12	2.43166725259432E-12	3.64750087889148E-12	3.33574866702042E-12	3.08634689752356E-12
0.0085	3.14869733989778E-12	2.36931681022011E-12	1.74581238647798E-12	1.09113274154873E-12	5.92329202555027E-13	3.99042831194966E-12	2.74341946446539E-12	3.80337698482702E-12	2.21344070428458E-12	3.39809910939463E-12	2.93047079158803E-12	2.15109026191036E-12	2.55636813734275E-12	3.2733982246462E-12	3.39809910939463E-12	3.36692388820752E-12
0.00852	3.30457344583331E-12	2.08873981953615E-12	2.02638937716194E-12	1.12230796273584E-12	6.54679644929241E-13	4.05277875432387E-12	3.08634689752356E-12	3.64750087889148E-12	2.40049203140722E-12	3.17987256108488E-12	3.2733982246462E-12	2.21344070428458E-12	2.58754335852986E-12	2.43166725259432E-12	3.33574866702042E-12	3.36692388820752E-12
0.00854	3.33574866702042E-12	1.71463716529087E-12	2.43166725259432E-12	1.18465840511005E-12	9.97607077987414E-13	3.86572742720123E-12	3.61632565770438E-12	3.14869733989778E-12	2.43166725259432E-12	2.93047079158803E-12	3.52279999414306E-12	2.08873981953615E-12	2.43166725259432E-12	1.62111150172955E-12	3.30457344583331E-12	3.33574866702042E-12
0.00856	3.39809910939463E-12	1.58993628054244E-12	2.93047079158803E-12	1.18465840511005E-12	1.46523539579401E-12	3.52279999414306E-12	3.99042831194966E-12	2.55636813734275E-12	2.43166725259432E-12	2.64989380090407E-12	3.64750087889148E-12	1.96403893478772E-12	2.21344070428458E-12	1.05995752036163E-12	3.30457344583331E-12	3.2422230034591E-12
0.00858	3.36692388820752E-12	1.71463716529087E-12	3.2733982246462E-12	1.12230796273584E-12	2.02638937716194E-12	3.17987256108488E-12	4.1774796390723E-12	2.24461592547168E-12	2.71224424327828E-12	2.338141589033E-12	3.61632565770438E-12	1.80816282885219E-12	2.05756459834904E-12	7.48205308490561E-13	3.33574866702042E-12	3.33574866702042E-12
0.0086	3.2733982246462E-12	1.8705132712264E-12	3.39809910939463E-12	1.05995752036163E-12	2.11991504072326E-12	2.8057699068396E-12	4.11512919669808E-12	2.11991504072326E-12	2.96164601277514E-12	2.11991504072326E-12	3.2733982246462E-12	1.74581238647798E-12	2.02638937716194E-12	8.72906193238988E-13	3.39809910939463E-12	3.7098513212657E-12
0.00862	3.21104778227199E-12	1.77698760766508E-12	2.93047079158803E-12	1.24700884748427E-12	2.21344070428458E-12	2.40049203140722E-12	4.08395397551098E-12	2.02638937716194E-12	2.71224424327828E-12	1.99521415597483E-12	2.83694512802671E-12	1.90168849241351E-12	1.99521415597483E-12	1.37170973223269E-12	3.21104778227199E-12	4.14630441788519E-12
0.00864	3.05517167633646E-12	1.65228672291666E-12	2.3069663678459E-12	1.55876105935534E-12	2.24461592547168E-12	1.80816282885219E-12	3.92807786957544E-12	1.8393380500393E-12	2.08873981953615E-12	2.18226548309747E-12	2.52519291615564E-12	2.11991504072326E-12	2.08873981953615E-12	2.02638937716194E-12	3.02399645514935E-12	4.2086548602594E-12
0.00866	2.99282123396224E-12	1.65228672291666E-12	1.62111150172955E-12	1.77698760766508E-12	2.43166725259432E-12	1.09113274154873E-12	3.86572742720123E-12	1.90168849241351E-12	1.24700884748427E-12	2.40049203140722E-12	2.55636813734275E-12	2.40049203140722E-12	1.99521415597483E-12	2.68106902209118E-12	3.11752211871067E-12	3.83455220601412E-12
0.00868	2.89929557040092E-12	1.68346194410376E-12	1.30935928985848E-12	1.90168849241351E-12	2.83694512802671E-12	8.10555750864774E-13	3.77220176363991E-12	2.08873981953615E-12	1.12230796273584E-12	2.52519291615564E-12	3.02399645514935E-12	2.83694512802671E-12	1.8705132712264E-12	2.96164601277514E-12	3.30457344583331E-12	3.02399645514935E-12
0.0087	2.83694512802671E-12	1.4028849534198E-12	1.43406017460691E-12	2.05756459834904E-12	2.83694512802671E-12	7.48205308490561E-13	3.7098513212657E-12	2.338141589033E-12	1.65228672291666E-12	2.24461592547168E-12	3.61632565770438E-12	3.17987256108488E-12	1.71463716529087E-12	3.2733982246462E-12	3.7410265424528E-12	2.3069663678459E-12
0.00872	2.86812034921382E-12	1.12230796273584E-12	1.8705132712264E-12	1.8705132712264E-12	2.8057699068396E-12	1.09113274154873E-12	3.7098513212657E-12	2.43166725259432E-12	2.46284247378143E-12	1.68346194410376E-12	3.92807786957544E-12	3.77220176363991E-12	1.68346194410376E-12	3.49162477295595E-12	4.08395397551098E-12	1.8705132712264E-12
0.00874	3.08634689752356E-12	8.72906193238988E-13	2.49401769496854E-12	1.77698760766508E-12	2.7745946856525E-12	1.58993628054244E-12	3.49162477295595E-12	2.36931681022011E-12	3.17987256108488E-12	1.37170973223269E-12	3.80337698482702E-12	4.02160353313676E-12	1.93286371360062E-12	3.92807786957544E-12	4.14630441788519E-12	1.77698760766508E-12
0.00876	3.2422230034591E-12	8.41730972051881E-13	2.96164601277514E-12	1.74581238647798E-12	2.7745946856525E-12	2.18226548309747E-12	2.99282123396224E-12	2.18226548309747E-12	3.42927433058174E-12	1.34053451104559E-12	2.99282123396224E-12	4.08395397551098E-12	2.58754335852986E-12	4.11512919669808E-12	4.05277875432387E-12	1.80816282885219E-12
0.00878	3.2733982246462E-12	9.97607077987414E-13	2.99282123396224E-12	1.96403893478772E-12	3.05517167633646E-12	2.68106902209118E-12	2.68106902209118E-12	2.21344070428458E-12	3.2733982246462E-12	1.27818406867137E-12	1.8705132712264E-12	3.83455220601412E-12	3.33574866702042E-12	4.11512919669808E-12	3.77220176363991E-12	2.02638937716194E-12
0.0088	2.99282123396224E-12	1.43406017460691E-12	2.61871857971696E-12	2.24461592547168E-12	3.2422230034591E-12	3.05517167633646E-12	2.43166725259432E-12	2.74341946446539E-12	2.64989380090407E-12	1.18465840511005E-12	1.18465840511005E-12	3.39809910939463E-12	3.89690264838834E-12	3.95925309076255E-12	3.2733982246462E-12	2.18226548309747E-12
0.00882	2.36931681022011E-12	2.3069663678459E-12	2.05756459834904E-12	2.61871857971696E-12	3.39809910939463E-12	3.33574866702042E-12	2.36931681022011E-12	3.55397521533016E-12	2.3069663678459E-12	1.34053451104559E-12	1.12230796273584E-12	2.89929557040092E-12	4.30218052382072E-12	3.7098513212657E-12	2.49401769496854E-12	2.338141589033E-12
0.00884	1.62111150172955E-12	3.17987256108488E-12	1.62111150172955E-12	3.17987256108488E-12	3.30457344583331E-12	3.2422230034591E-12	2.55636813734275E-12	4.27100530263362E-12	2.3069663678459E-12	1.71463716529087E-12	1.27818406867137E-12	2.55636813734275E-12	4.33335574500783E-12	3.2733982246462E-12	1.8705132712264E-12	2.36931681022011E-12
0.00886	9.97607077987414E-13	4.11512919669808E-12	1.34053451104559E-12	3.64750087889148E-12	3.14869733989778E-12	2.89929557040092E-12	2.8057699068396E-12	4.52040707213047E-12	2.61871857971696E-12	1.71463716529087E-12	1.37170973223269E-12	2.338141589033E-12	4.30218052382072E-12	2.86812034921382E-12	1.4028849534198E-12	2.52519291615564E-12
0.00888	5.92329202555027E-13	4.55158229331758E-12	1.4028849534198E-12	3.86572742720123E-12	2.93047079158803E-12	2.64989380090407E-12	3.36692388820752E-12	4.23983008144651E-12	3.02399645514935E-12	1.15348318392295E-12	1.49641061698112E-12	2.49401769496854E-12	4.11512919669808E-12	2.55636813734275E-12	1.05995752036163E-12	2.7745946856525E-12
0.0089	5.29978760180814E-13	4.36453096619494E-12	1.77698760766508E-12	3.58515043651727E-12	2.68106902209118E-12	2.89929557040092E-12	3.61632565770438E-12	3.7410265424528E-12	3.33574866702042E-12	5.61153981367921E-13	1.55876105935534E-12	2.86812034921382E-12	4.02160353313676E-12	2.27579114665879E-12	8.41730972051881E-13	2.99282123396224E-12
0.00892	8.10555750864774E-13	3.83455220601412E-12	2.05756459834904E-12	2.89929557040092E-12	2.7745946856525E-12	3.30457344583331E-12	3.39809910939463E-12	3.17987256108488E-12	3.52279999414306E-12	2.8057699068396E-13	1.96403893478772E-12	3.33574866702042E-12	3.7410265424528E-12	2.24461592547168E-12	8.10555750864774E-13	3.05517167633646E-12
0.00894	1.21583362629716E-12	3.21104778227199E-12	1.93286371360062E-12	2.05756459834904E-12	2.86812034921382E-12	3.55397521533016E-12	2.99282123396224E-12	2.89929557040092E-12	3.7410265424528E-12	4.36453096619494E-13	2.3069663678459E-12	3.7098513212657E-12	3.2733982246462E-12	2.43166725259432E-12	9.35256635613201E-13	2.83694512802671E-12
0.00896	1.49641061698112E-12	2.64989380090407E-12	1.43406017460691E-12	1.37170973223269E-12	2.89929557040092E-12	3.55397521533016E-12	2.55636813734275E-12	2.93047079158803E-12	3.64750087889148E-12	1.12230796273584E-12	2.71224424327828E-12	4.08395397551098E-12	2.86812034921382E-12	2.7745946856525E-12	1.18465840511005E-12	1.99521415597483E-12
0.00898	1.4028849534198E-12	2.43166725259432E-12	8.41730972051881E-13	1.09113274154873E-12	2.58754335852986E-12	3.33574866702042E-12	2.11991504072326E-12	2.99282123396224E-12	3.58515043651727E-12	2.27579114665879E-12	2.99282123396224E-12	4.48923185094337E-12	2.68106902209118E-12	2.89929557040092E-12	1.21583362629716E-12	1.02878229917452E-12
0.009	1.4028849534198E-12	2.49401769496854E-12	4.36453096619494E-13	1.27818406867137E-12	2.18226548309747E-12	3.11752211871067E-12	2.05756459834904E-12	3.11752211871067E-12	3.2422230034591E-12	3.58515043651727E-12	3.02399645514935E-12	4.55158229331758E-12	2.83694512802671E-12	2.89929557040092E-12	1.18465840511005E-12	3.7410265424528E-13
0.00902	1.43406017460691E-12	2.58754335852986E-12	4.36453096619494E-13	1.71463716529087E-12	1.8705132712264E-12	2.93047079158803E-12	2.27579114665879E-12	3.05517167633646E-12	2.74341946446539E-12	3.92807786957544E-12	3.11752211871067E-12	4.33335574500783E-12	3.2733982246462E-12	2.86812034921382E-12	1.02878229917452E-12	2.18226548309747E-13
0.00904	1.65228672291666E-12	2.64989380090407E-12	9.04081414426094E-13	2.21344070428458E-12	1.65228672291666E-12	3.14869733989778E-12	2.61871857971696E-12	3.21104778227199E-12	2.3069663678459E-12	3.39809910939463E-12	3.14869733989778E-12	3.99042831194966E-12	3.55397521533016E-12	2.7745946856525E-12	8.72906193238988E-13	4.67628317806601E-13
0.00906	2.05756459834904E-12	2.7745946856525E-12	1.8705132712264E-12	2.64989380090407E-12	1.52758583816823E-12	3.42927433058174E-12	2.7745946856525E-12	3.46044955176884E-12	1.90168849241351E-12	2.24461592547168E-12	2.93047079158803E-12	3.7098513212657E-12	3.55397521533016E-12	2.7745946856525E-12	1.02878229917452E-12	1.02878229917452E-12
0.00908	2.27579114665879E-12	2.68106902209118E-12	2.49401769496854E-12	2.7745946856525E-12	1.52758583816823E-12	3.80337698482702E-12	2.68106902209118E-12	3.80337698482702E-12	1.8705132712264E-12	1.34053451104559E-12	2.8057699068396E-12	3.30457344583331E-12	3.30457344583331E-12	2.68106902209118E-12	1.4028849534198E-12	1.74581238647798E-12
0.0091	2.68106902209118E-12	2.43166725259432E-12	2.74341946446539E-12	2.58754335852986E-12	1.77698760766508E-12	3.99042831194966E-12	2.40049203140722E-12	4.2086548602594E-12	2.02638937716194E-12	1.12230796273584E-12	2.55636813734275E-12	3.11752211871067E-12	2.8057699068396E-12	2.61871857971696E-12	1.8705132712264E-12	2.24461592547168E-12
0.00912	2.89929557040092E-12	2.338141589033E-12	2.86812034921382E-12	2.18226548309747E-12	1.96403893478772E-12	3.86572742720123E-12	1.8705132712264E-12	4.48923185094337E-12	2.36931681022011E-12	1.55876105935534E-12	2.40049203140722E-12	2.71224424327828E-12	2.36931681022011E-12	2.49401769496854E-12	2.11991504072326E-12	2.55636813734275E-12
0.00914	2.89929557040092E-12	2.338141589033E-12	2.83694512802671E-12	1.58993628054244E-12	2.05756459834904E-12	3.7098513212657E-12	1.30935928985848E-12	4.36453096619494E-12	2.93047079158803E-12	2.43166725259432E-12	2.55636813734275E-12	2.40049203140722E-12	2.36931681022011E-12	2.40049203140722E-12	2.15109026191036E-12	2.52519291615564E-12
0.00916	2.8057699068396E-12	2.61871857971696E-12	2.83694512802671E-12	1.24700884748427E-12	2.05756459834904E-12	3.42927433058174E-12	1.02878229917452E-12	4.11512919669808E-12	3.08634689752356E-12	3.33574866702042E-12	2.68106902209118E-12	2.05756459834904E-12	2.7745946856525E-12	2.55636813734275E-12	1.96403893478772E-12	2.24461592547168E-12
0.00918	2.64989380090407E-12	2.7745946856525E-12	2.61871857971696E-12	1.05995752036163E-12	1.8705132712264E-12	3.11752211871067E-12	1.21583362629716E-12	3.64750087889148E-12	3.33574866702042E-12	3.95925309076255E-12	2.74341946446539E-12	1.90168849241351E-12	3.36692388820752E-12	2.68106902209118E-12	1.58993628054244E-12	1.68346194410376E-12
0.0092	2.68106902209118E-12	2.68106902209118E-12	2.36931681022011E-12	8.10555750864774E-13	1.68346194410376E-12	2.89929557040092E-12	1.80816282885219E-12	3.21104778227199E-12	3.49162477295595E-12	4.1774796390723E-12	2.61871857971696E-12	1.96403893478772E-12	3.52279999414306E-12	2.64989380090407E-12	1.18465840511005E-12	1.12230796273584E-12
0.00922	2.36931681022011E-12	2.21344070428458E-12	2.24461592547168E-12	7.17030087303454E-13	1.62111150172955E-12	2.83694512802671E-12	2.49401769496854E-12	3.11752211871067E-12	3.64750087889148E-12	4.1774796390723E-12	2.43166725259432E-12	2.02638937716194E-12	3.36692388820752E-12	2.36931681022011E-12	7.48205308490561E-13	1.02878229917452E-12
0.00924	1.8393380500393E-12	1.74581238647798E-12	2.15109026191036E-12	6.23504423742134E-13	1.65228672291666E-12	2.99282123396224E-12	3.08634689752356E-12	2.99282123396224E-12	3.86572742720123E-12	4.02160353313676E-12	2.3069663678459E-12	1.99521415597483E-12	3.05517167633646E-12	1.93286371360062E-12	6.23504423742134E-13	1.34053451104559E-12
0.00926	1.37170973223269E-12	1.52758583816823E-12	2.18226548309747E-12	6.85854866116347E-13	1.74581238647798E-12	2.83694512802671E-12	3.2733982246462E-12	3.02399645514935E-12	3.77220176363991E-12	3.80337698482702E-12	2.36931681022011E-12	2.02638937716194E-12	2.49401769496854E-12	1.49641061698112E-12	9.04081414426094E-13	1.8705132712264E-12
0.00928	1.09113274154873E-12	1.55876105935534E-12	2.18226548309747E-12	8.72906193238988E-13	1.8393380500393E-12	2.64989380090407E-12	3.05517167633646E-12	2.93047079158803E-12	3.33574866702042E-12	3.61632565770438E-12	2.7745946856525E-12	2.11991504072326E-12	1.71463716529087E-12	1.49641061698112E-12	1.77698760766508E-12	2.46284247378143E-12
0.0093	1.12230796273584E-12	1.93286371360062E-12	2.64989380090407E-12	1.09113274154873E-12	1.90168849241351E-12	2.24461592547168E-12	2.71224424327828E-12	2.74341946446539E-12	2.68106902209118E-12	3.39809910939463E-12	3.30457344583331E-12	2.68106902209118E-12	1.12230796273584E-12	1.71463716529087E-12	2.83694512802671E-12	2.99282123396224E-12
0.00932	1.49641061698112E-12	2.18226548309747E-12	3.08634689752356E-12	1.37170973223269E-12	2.02638937716194E-12	2.02638937716194E-12	2.338141589033E-12	2.8057699068396E-12	2.3069663678459E-12	3.30457344583331E-12	3.67867610007859E-12	3.33574866702042E-12	6.54679644929241E-13	2.15109026191036E-12	3.80337698482702E-12	3.39809910939463E-12
0.00934	2.15109026191036E-12	2.36931681022011E-12	3.49162477295595E-12	1.68346194410376E-12	2.05756459834904E-12	1.77698760766508E-12	2.21344070428458E-12	2.99282123396224E-12	2.11991504072326E-12	3.30457344583331E-12	3.64750087889148E-12	3.89690264838834E-12	7.17030087303454E-13	2.43166725259432E-12	4.30218052382072E-12	3.77220176363991E-12
0.00936	2.7745946856525E-12	2.64989380090407E-12	3.7410265424528E-12	2.02638937716194E-12	1.90168849241351E-12	1.80816282885219E-12	2.36931681022011E-12	2.93047079158803E-12	1.93286371360062E-12	3.36692388820752E-12	3.58515043651727E-12	4.05277875432387E-12	9.66431856800308E-13	2.52519291615564E-12	4.48923185094337E-12	3.89690264838834E-12
0.00938	3.2733982246462E-12	2.71224424327828E-12	3.7410265424528E-12	2.15109026191036E-12	1.93286371360062E-12	1.8705132712264E-12	2.74341946446539E-12	2.96164601277514E-12	1.93286371360062E-12	3.33574866702042E-12	3.36692388820752E-12	3.95925309076255E-12	1.4028849534198E-12	2.40049203140722E-12	4.33335574500783E-12	3.58515043651727E-12
0.0094	3.2733982246462E-12	2.71224424327828E-12	3.52279999414306E-12	2.15109026191036E-12	1.99521415597483E-12	2.05756459834904E-12	3.2422230034591E-12	2.99282123396224E-12	2.27579114665879E-12	3.17987256108488E-12	3.36692388820752E-12	3.83455220601412E-12	1.90168849241351E-12	1.90168849241351E-12	3.83455220601412E-12	2.96164601277514E-12
0.00942	2.7745946856525E-12	2.8057699068396E-12	3.14869733989778E-12	2.11991504072326E-12	2.18226548309747E-12	2.24461592547168E-12	3.49162477295595E-12	3.08634689752356E-12	2.58754335852986E-12	3.11752211871067E-12	3.33574866702042E-12	3.7098513212657E-12	2.338141589033E-12	1.27818406867137E-12	3.21104778227199E-12	2.24461592547168E-12
0.00944	2.21344070428458E-12	2.7745946856525E-12	2.64989380090407E-12	2.02638937716194E-12	2.3069663678459E-12	2.36931681022011E-12	3.39809910939463E-12	2.89929557040092E-12	2.52519291615564E-12	3.39809910939463E-12	3.52279999414306E-12	3.42927433058174E-12	2.96164601277514E-12	8.41730972051881E-13	2.64989380090407E-12	1.8705132712264E-12
0.00946	1.8705132712264E-12	2.74341946446539E-12	2.338141589033E-12	2.02638937716194E-12	2.36931681022011E-12	2.40049203140722E-12	3.21104778227199E-12	2.8057699068396E-12	1.99521415597483E-12	3.49162477295595E-12	3.58515043651727E-12	3.14869733989778E-12	3.55397521533016E-12	8.72906193238988E-13	2.27579114665879E-12	1.96403893478772E-12
0.00948	1.77698760766508E-12	2.7745946856525E-12	2.43166725259432E-12	1.90168849241351E-12	2.55636813734275E-12	2.43166725259432E-12	2.89929557040092E-12	2.8057699068396E-12	1.30935928985848E-12	3.42927433058174E-12	3.42927433058174E-12	2.8057699068396E-12	4.33335574500783E-12	1.30935928985848E-12	2.05756459834904E-12	2.338141589033E-12
0.0095	1.8393380500393E-12	2.89929557040092E-12	2.7745946856525E-12	1.8705132712264E-12	2.71224424327828E-12	2.36931681022011E-12	2.83694512802671E-12	3.11752211871067E-12	8.72906193238988E-13	3.21104778227199E-12	3.05517167633646E-12	2.43166725259432E-12	4.89450972637575E-12	1.93286371360062E-12	2.02638937716194E-12	2.68106902209118E-12
0.00952	1.8705132712264E-12	3.02399645514935E-12	3.08634689752356E-12	1.77698760766508E-12	2.71224424327828E-12	2.3069663678459E-12	3.05517167633646E-12	3.46044955176884E-12	7.79380529677668E-13	2.99282123396224E-12	2.3069663678459E-12	1.99521415597483E-12	5.1127362746855E-12	2.55636813734275E-12	2.15109026191036E-12	3.02399645514935E-12
0.00954	1.99521415597483E-12	3.49162477295595E-12	2.96164601277514E-12	1.77698760766508E-12	2.61871857971696E-12	1.96403893478772E-12	3.2733982246462E-12	3.7410265424528E-12	1.05995752036163E-12	2.86812034921382E-12	1.58993628054244E-12	1.62111150172955E-12	4.83215928400154E-12	3.14869733989778E-12	2.46284247378143E-12	3.21104778227199E-12
0.00956	2.11991504072326E-12	4.05277875432387E-12	2.58754335852986E-12	1.80816282885219E-12	2.40049203140722E-12	1.43406017460691E-12	3.58515043651727E-12	3.92807786957544E-12	1.74581238647798E-12	2.74341946446539E-12	1.21583362629716E-12	1.58993628054244E-12	4.2086548602594E-12	3.2733982246462E-12	2.89929557040092E-12	3.2422230034591E-12
0.00958	2.05756459834904E-12	4.55158229331758E-12	2.05756459834904E-12	1.8705132712264E-12	2.15109026191036E-12	1.02878229917452E-12	3.7410265424528E-12	3.77220176363991E-12	2.40049203140722E-12	2.55636813734275E-12	1.4028849534198E-12	1.8705132712264E-12	3.58515043651727E-12	2.93047079158803E-12	3.2733982246462E-12	3.2422230034591E-12
0.0096	1.80816282885219E-12	4.86333450518865E-12	1.8705132712264E-12	1.77698760766508E-12	1.8393380500393E-12	9.97607077987414E-13	3.7410265424528E-12	3.55397521533016E-12	2.74341946446539E-12	2.46284247378143E-12	1.52758583816823E-12	2.18226548309747E-12	3.08634689752356E-12	2.46284247378143E-12	3.30457344583331E-12	3.21104778227199E-12
0.00962	1.8705132712264E-12	4.92568494756286E-12	1.99521415597483E-12	1.55876105935534E-12	1.8705132712264E-12	1.30935928985848E-12	3.55397521533016E-12	3.11752211871067E-12	2.74341946446539E-12	2.21344070428458E-12	1.4028849534198E-12	2.49401769496854E-12	2.8057699068396E-12	2.11991504072326E-12	3.2422230034591E-12	3.2733982246462E-12
0.00964	2.08873981953615E-12	4.89450972637575E-12	2.15109026191036E-12	1.30935928985848E-12	1.99521415597483E-12	1.77698760766508E-12	3.2422230034591E-12	3.11752211871067E-12	2.40049203140722E-12	2.24461592547168E-12	1.30935928985848E-12	2.43166725259432E-12	2.64989380090407E-12	2.15109026191036E-12	2.68106902209118E-12	3.30457344583331E-12
0.00966	2.27579114665879E-12	4.61393273569179E-12	2.24461592547168E-12	1.21583362629716E-12	1.99521415597483E-12	2.338141589033E-12	2.86812034921382E-12	3.42927433058174E-12	1.99521415597483E-12	2.46284247378143E-12	1.49641061698112E-12	2.08873981953615E-12	2.36931681022011E-12	2.64989380090407E-12	2.18226548309747E-12	3.11752211871067E-12
0.00968	2.43166725259432E-12	4.48923185094337E-12	2.18226548309747E-12	1.18465840511005E-12	1.80816282885219E-12	2.8057699068396E-12	2.3069663678459E-12	3.83455220601412E-12	1.99521415597483E-12	3.02399645514935E-12	1.68346194410376E-12	1.58993628054244E-12	2.08873981953615E-12	3.11752211871067E-12	1.65228672291666E-12	2.64989380090407E-12
0.0097	2.58754335852986E-12	4.14630441788519E-12	1.80816282885219E-12	1.37170973223269E-12	1.62111150172955E-12	3.05517167633646E-12	1.8705132712264E-12	4.27100530263362E-12	2.18226548309747E-12	3.17987256108488E-12	1.90168849241351E-12	1.55876105935534E-12	1.71463716529087E-12	3.52279999414306E-12	1.34053451104559E-12	2.18226548309747E-12
0.00972	2.64989380090407E-12	3.7410265424528E-12	1.34053451104559E-12	1.71463716529087E-12	1.80816282885219E-12	2.93047079158803E-12	1.58993628054244E-12	4.42688140856915E-12	2.61871857971696E-12	3.02399645514935E-12	2.21344070428458E-12	1.65228672291666E-12	1.58993628054244E-12	3.61632565770438E-12	1.27818406867137E-12	1.74581238647798E-12
0.00974	2.55636813734275E-12	3.36692388820752E-12	9.35256635613201E-13	2.05756459834904E-12	2.3069663678459E-12	2.58754335852986E-12	1.71463716529087E-12	4.23983008144651E-12	3.05517167633646E-12	2.40049203140722E-12	2.68106902209118E-12	2.3069663678459E-12	1.68346194410376E-12	3.49162477295595E-12	1.37170973223269E-12	1.43406017460691E-12
0.00976	2.55636813734275E-12	3.2422230034591E-12	7.48205308490561E-13	2.338141589033E-12	2.96164601277514E-12	2.05756459834904E-12	2.02638937716194E-12	3.7098513212657E-12	3.52279999414306E-12	1.68346194410376E-12	2.99282123396224E-12	2.83694512802671E-12	1.80816282885219E-12	2.93047079158803E-12	1.37170973223269E-12	1.4028849534198E-12
0.00978	2.43166725259432E-12	3.33574866702042E-12	9.35256635613201E-13	2.338141589033E-12	3.2733982246462E-12	1.65228672291666E-12	2.61871857971696E-12	3.11752211871067E-12	3.86572742720123E-12	1.21583362629716E-12	2.83694512802671E-12	3.30457344583331E-12	1.99521415597483E-12	2.55636813734275E-12	1.12230796273584E-12	1.49641061698112E-12
0.0098	2.08873981953615E-12	3.49162477295595E-12	1.80816282885219E-12	2.15109026191036E-12	3.36692388820752E-12	1.68346194410376E-12	3.21104778227199E-12	2.61871857971696E-12	3.99042831194966E-12	9.97607077987414E-13	2.55636813734275E-12	3.36692388820752E-12	2.24461592547168E-12	2.18226548309747E-12	7.48205308490561E-13	1.80816282885219E-12
0.00982	1.49641061698112E-12	3.39809910939463E-12	2.52519291615564E-12	1.96403893478772E-12	3.30457344583331E-12	1.8705132712264E-12	3.46044955176884E-12	2.05756459834904E-12	3.83455220601412E-12	1.21583362629716E-12	2.36931681022011E-12	3.2422230034591E-12	2.08873981953615E-12	1.8705132712264E-12	4.05277875432387E-13	2.24461592547168E-12
0.00984	9.35256635613201E-13	3.14869733989778E-12	2.83694512802671E-12	1.99521415597483E-12	3.05517167633646E-12	1.99521415597483E-12	3.36692388820752E-12	1.77698760766508E-12	3.33574866702042E-12	1.96403893478772E-12	2.49401769496854E-12	3.14869733989778E-12	1.62111150172955E-12	1.58993628054244E-12	4.05277875432387E-13	2.52519291615564E-12
0.00986	6.54679644929241E-13	2.71224424327828E-12	2.8057699068396E-12	2.15109026191036E-12	2.7745946856525E-12	2.338141589033E-12	3.30457344583331E-12	1.80816282885219E-12	3.02399645514935E-12	2.64989380090407E-12	2.55636813734275E-12	3.14869733989778E-12	1.12230796273584E-12	1.05995752036163E-12	7.48205308490561E-13	2.86812034921382E-12
0.00988	5.29978760180814E-13	2.36931681022011E-12	2.7745946856525E-12	2.36931681022011E-12	2.338141589033E-12	2.74341946446539E-12	3.2422230034591E-12	2.15109026191036E-12	2.83694512802671E-12	3.33574866702042E-12	2.8057699068396E-12	3.08634689752356E-12	9.35256635613201E-13	4.98803538993707E-13	1.30935928985848E-12	3.08634689752356E-12
0.0099	8.72906193238988E-13	2.11991504072326E-12	2.93047079158803E-12	2.58754335852986E-12	1.96403893478772E-12	2.96164601277514E-12	3.21104778227199E-12	2.8057699068396E-12	2.7745946856525E-12	3.67867610007859E-12	3.11752211871067E-12	2.93047079158803E-12	9.97607077987414E-13	2.8057699068396E-13	1.8393380500393E-12	3.14869733989778E-12
0.00992	1.37170973223269E-12	1.93286371360062E-12	2.93047079158803E-12	2.86812034921382E-12	1.71463716529087E-12	3.11752211871067E-12	3.02399645514935E-12	3.33574866702042E-12	2.86812034921382E-12	3.80337698482702E-12	3.2422230034591E-12	2.74341946446539E-12	8.72906193238988E-13	3.11752211871067E-13	2.338141589033E-12	3.08634689752356E-12
0.00994	1.99521415597483E-12	1.90168849241351E-12	2.55636813734275E-12	2.89929557040092E-12	1.77698760766508E-12	3.21104778227199E-12	2.83694512802671E-12	3.80337698482702E-12	2.96164601277514E-12	3.67867610007859E-12	3.21104778227199E-12	2.74341946446539E-12	3.11752211871067E-13	8.41730972051881E-13	2.64989380090407E-12	2.99282123396224E-12
0.00996	2.49401769496854E-12	1.77698760766508E-12	2.05756459834904E-12	2.64989380090407E-12	2.15109026191036E-12	3.39809910939463E-12	2.71224424327828E-12	4.02160353313676E-12	3.21104778227199E-12	3.36692388820752E-12	2.93047079158803E-12	2.99282123396224E-12	-1.24700884748427E-13	1.58993628054244E-12	2.71224424327828E-12	2.74341946446539E-12
0.00998	2.7745946856525E-12	1.77698760766508E-12	1.8393380500393E-12	2.02638937716194E-12	2.338141589033E-12	3.58515043651727E-12	2.55636813734275E-12	3.86572742720123E-12	3.30457344583331E-12	3.17987256108488E-12	2.7745946856525E-12	3.21104778227199E-12	-1.55876105935534E-13	2.05756459834904E-12	2.71224424327828E-12	2.64989380090407E-12
0.01	2.8057699068396E-12	1.74581238647798E-12	1.80816282885219E-12	1.4028849534198E-12	2.21344070428458E-12	3.58515043651727E-12	2.18226548309747E-12	3.33574866702042E-12	3.17987256108488E-12	2.99282123396224E-12	2.83694512802671E-12	3.11752211871067E-12	2.18226548309747E-13	2.3069663678459E-12	2.71224424327828E-12	2.49401769496854E-12
0.01002	2.8057699068396E-12	1.55876105935534E-12	2.21344070428458E-12	8.72906193238988E-13	2.05756459834904E-12	3.11752211871067E-12	1.8705132712264E-12	2.58754335852986E-12	2.83694512802671E-12	2.89929557040092E-12	3.14869733989778E-12	2.8057699068396E-12	8.10555750864774E-13	2.49401769496854E-12	2.61871857971696E-12	2.52519291615564E-12
0.01004	2.8057699068396E-12	1.55876105935534E-12	2.89929557040092E-12	8.10555750864774E-13	1.80816282885219E-12	2.52519291615564E-12	1.90168849241351E-12	2.21344070428458E-12	2.55636813734275E-12	2.7745946856525E-12	3.49162477295595E-12	2.58754335852986E-12	1.55876105935534E-12	2.71224424327828E-12	2.55636813734275E-12	2.7745946856525E-12
0.01006	2.7745946856525E-12	1.58993628054244E-12	3.46044955176884E-12	1.27818406867137E-12	1.49641061698112E-12	1.93286371360062E-12	2.21344070428458E-12	1.99521415597483E-12	2.27579114665879E-12	2.61871857971696E-12	3.86572742720123E-12	2.338141589033E-12	2.338141589033E-12	2.86812034921382E-12	2.8057699068396E-12	3.11752211871067E-12
0.01008	2.61871857971696E-12	1.80816282885219E-12	3.55397521533016E-12	1.99521415597483E-12	1.18465840511005E-12	1.71463716529087E-12	2.71224424327828E-12	1.62111150172955E-12	2.18226548309747E-12	2.338141589033E-12	4.02160353313676E-12	2.24461592547168E-12	3.02399645514935E-12	2.8057699068396E-12	2.96164601277514E-12	3.33574866702042E-12
0.0101	2.46284247378143E-12	1.99521415597483E-12	3.49162477295595E-12	2.68106902209118E-12	1.21583362629716E-12	1.8705132712264E-12	3.14869733989778E-12	1.02878229917452E-12	2.18226548309747E-12	2.08873981953615E-12	3.99042831194966E-12	2.08873981953615E-12	3.42927433058174E-12	2.8057699068396E-12	3.02399645514935E-12	3.36692388820752E-12
0.01012	2.3069663678459E-12	2.15109026191036E-12	3.42927433058174E-12	3.30457344583331E-12	1.27818406867137E-12	2.21344070428458E-12	3.30457344583331E-12	7.48205308490561E-13	2.27579114665879E-12	1.74581238647798E-12	3.67867610007859E-12	1.99521415597483E-12	3.49162477295595E-12	2.64989380090407E-12	2.83694512802671E-12	3.17987256108488E-12
0.01014	2.27579114665879E-12	2.15109026191036E-12	3.49162477295595E-12	3.67867610007859E-12	1.43406017460691E-12	2.61871857971696E-12	3.2733982246462E-12	1.18465840511005E-12	2.3069663678459E-12	1.34053451104559E-12	3.42927433058174E-12	2.02638937716194E-12	3.58515043651727E-12	2.43166725259432E-12	2.68106902209118E-12	2.74341946446539E-12
0.01016	2.52519291615564E-12	2.18226548309747E-12	3.67867610007859E-12	3.64750087889148E-12	1.68346194410376E-12	2.74341946446539E-12	3.36692388820752E-12	2.24461592547168E-12	2.40049203140722E-12	9.66431856800308E-13	3.30457344583331E-12	2.21344070428458E-12	3.61632565770438E-12	2.15109026191036E-12	2.61871857971696E-12	2.49401769496854E-12
0.01018	3.05517167633646E-12	2.338141589033E-12	3.80337698482702E-12	3.42927433058174E-12	1.74581238647798E-12	2.58754335852986E-12	3.55397521533016E-12	3.2422230034591E-12	2.52519291615564E-12	7.17030087303454E-13	3.2422230034591E-12	2.46284247378143E-12	3.86572742720123E-12	2.15109026191036E-12	2.61871857971696E-12	2.24461592547168E-12
0.0102	3.67867610007859E-12	2.68106902209118E-12	3.80337698482702E-12	3.17987256108488E-12	1.58993628054244E-12	2.15109026191036E-12	3.46044955176884E-12	3.77220176363991E-12	2.61871857971696E-12	8.72906193238988E-13	2.99282123396224E-12	2.89929557040092E-12	4.08395397551098E-12	2.27579114665879E-12	2.61871857971696E-12	2.11991504072326E-12
0.01022	4.08395397551098E-12	3.08634689752356E-12	3.7098513212657E-12	2.93047079158803E-12	1.55876105935534E-12	1.68346194410376E-12	3.2422230034591E-12	3.77220176363991E-12	2.43166725259432E-12	1.37170973223269E-12	2.7745946856525E-12	3.14869733989778E-12	4.14630441788519E-12	2.46284247378143E-12	2.55636813734275E-12	1.8393380500393E-12
0.01024	4.02160353313676E-12	3.39809910939463E-12	3.46044955176884E-12	2.8057699068396E-12	1.27818406867137E-12	1.37170973223269E-12	2.86812034921382E-12	3.49162477295595E-12	2.21344070428458E-12	1.8393380500393E-12	2.43166725259432E-12	3.17987256108488E-12	4.05277875432387E-12	2.86812034921382E-12	2.3069663678459E-12	1.71463716529087E-12
0.01026	3.42927433058174E-12	3.42927433058174E-12	3.17987256108488E-12	2.8057699068396E-12	1.21583362629716E-12	1.37170973223269E-12	2.61871857971696E-12	3.30457344583331E-12	2.05756459834904E-12	2.24461592547168E-12	2.15109026191036E-12	2.86812034921382E-12	4.05277875432387E-12	3.14869733989778E-12	2.18226548309747E-12	2.02638937716194E-12
0.01028	2.18226548309747E-12	3.36692388820752E-12	2.96164601277514E-12	2.86812034921382E-12	1.49641061698112E-12	1.43406017460691E-12	2.27579114665879E-12	3.14869733989778E-12	2.21344070428458E-12	2.40049203140722E-12	2.05756459834904E-12	2.3069663678459E-12	3.92807786957544E-12	3.30457344583331E-12	2.338141589033E-12	2.40049203140722E-12
0.0103	8.41730972051881E-13	3.02399645514935E-12	2.8057699068396E-12	2.93047079158803E-12	1.90168849241351E-12	1.68346194410376E-12	2.21344070428458E-12	2.93047079158803E-12	2.55636813734275E-12	2.43166725259432E-12	1.99521415597483E-12	1.90168849241351E-12	3.61632565770438E-12	3.58515043651727E-12	2.64989380090407E-12	2.68106902209118E-12
0.01032	-9.35256635613201E-14	2.74341946446539E-12	2.58754335852986E-12	2.86812034921382E-12	2.64989380090407E-12	2.02638937716194E-12	2.24461592547168E-12	2.74341946446539E-12	2.7745946856525E-12	2.3069663678459E-12	1.52758583816823E-12	1.68346194410376E-12	2.99282123396224E-12	3.99042831194966E-12	3.02399645514935E-12	2.7745946856525E-12
0.01034	-3.7410265424528E-13	2.68106902209118E-12	2.3069663678459E-12	2.8057699068396E-12	3.2733982246462E-12	2.36931681022011E-12	2.49401769496854E-12	2.58754335852986E-12	3.02399645514935E-12	2.36931681022011E-12	8.72906193238988E-13	1.71463716529087E-12	2.338141589033E-12	4.33335574500783E-12	3.17987256108488E-12	2.71224424327828E-12
0.01036	-1.8705132712264E-13	2.8057699068396E-12	1.8705132712264E-12	2.55636813734275E-12	3.80337698482702E-12	2.7745946856525E-12	2.64989380090407E-12	2.8057699068396E-12	3.58515043651727E-12	2.11991504072326E-12	3.42927433058174E-13	1.65228672291666E-12	2.02638937716194E-12	4.52040707213047E-12	3.02399645514935E-12	2.46284247378143E-12
0.01038	3.11752211871067E-13	3.21104778227199E-12	1.4028849534198E-12	2.21344070428458E-12	4.33335574500783E-12	3.05517167633646E-12	2.43166725259432E-12	3.33574866702042E-12	4.08395397551098E-12	1.96403893478772E-12	6.23504423742134E-14	1.74581238647798E-12	2.338141589033E-12	4.27100530263362E-12	2.58754335852986E-12	2.02638937716194E-12
0.0104	8.72906193238988E-13	3.64750087889148E-12	1.12230796273584E-12	1.68346194410376E-12	4.76980884162733E-12	3.14869733989778E-12	1.8705132712264E-12	3.89690264838834E-12	4.52040707213047E-12	1.80816282885219E-12	-1.24700884748427E-13	1.99521415597483E-12	3.14869733989778E-12	3.77220176363991E-12	2.18226548309747E-12	1.4028849534198E-12
0.01042	1.52758583816823E-12	4.11512919669808E-12	7.48205308490561E-13	1.43406017460691E-12	4.98803538993707E-12	3.08634689752356E-12	1.34053451104559E-12	4.23983008144651E-12	4.73863362044022E-12	1.8705132712264E-12	-1.24700884748427E-13	2.27579114665879E-12	4.11512919669808E-12	3.02399645514935E-12	2.11991504072326E-12	9.35256635613201E-13
0.01044	1.8393380500393E-12	4.55158229331758E-12	5.92329202555027E-13	1.37170973223269E-12	4.73863362044022E-12	2.68106902209118E-12	1.02878229917452E-12	4.2086548602594E-12	4.58275751450468E-12	1.99521415597483E-12	1.8705132712264E-13	2.61871857971696E-12	4.6451079568789E-12	2.27579114665879E-12	2.08873981953615E-12	6.85854866116347E-13
0.01046	1.93286371360062E-12	4.61393273569179E-12	4.67628317806601E-13	1.71463716529087E-12	4.52040707213047E-12	2.11991504072326E-12	1.24700884748427E-12	4.08395397551098E-12	4.27100530263362E-12	2.11991504072326E-12	6.85854866116347E-13	2.8057699068396E-12	4.55158229331758E-12	1.68346194410376E-12	1.8393380500393E-12	5.29978760180814E-13
0.01048	1.8705132712264E-12	4.36453096619494E-12	3.7410265424528E-13	2.15109026191036E-12	4.1774796390723E-12	1.71463716529087E-12	1.30935928985848E-12	3.89690264838834E-12	4.02160353313676E-12	2.24461592547168E-12	1.15348318392295E-12	3.05517167633646E-12	4.1774796390723E-12	1.49641061698112E-12	1.43406017460691E-12	6.54679644929241E-13
0.0105	1.90168849241351E-12	4.02160353313676E-12	4.05277875432387E-13	2.36931681022011E-12	3.49162477295595E-12	1.65228672291666E-12	1.30935928985848E-12	3.64750087889148E-12	3.52279999414306E-12	2.46284247378143E-12	1.71463716529087E-12	3.08634689752356E-12	3.80337698482702E-12	1.71463716529087E-12	9.97607077987414E-13	1.09113274154873E-12
0.01052	1.99521415597483E-12	3.80337698482702E-12	6.54679644929241E-13	2.52519291615564E-12	2.55636813734275E-12	2.11991504072326E-12	1.12230796273584E-12	3.42927433058174E-12	3.05517167633646E-12	2.55636813734275E-12	2.24461592547168E-12	2.93047079158803E-12	3.39809910939463E-12	2.21344070428458E-12	8.10555750864774E-13	1.58993628054244E-12
0.01054	1.90168849241351E-12	3.49162477295595E-12	9.66431856800308E-13	2.68106902209118E-12	1.58993628054244E-12	2.7745946856525E-12	1.15348318392295E-12	3.05517167633646E-12	2.93047079158803E-12	2.52519291615564E-12	2.55636813734275E-12	2.46284247378143E-12	2.8057699068396E-12	2.43166725259432E-12	7.79380529677668E-13	1.96403893478772E-12
0.01056	1.68346194410376E-12	2.93047079158803E-12	1.09113274154873E-12	2.89929557040092E-12	8.72906193238988E-13	3.2422230034591E-12	1.37170973223269E-12	2.74341946446539E-12	3.08634689752356E-12	2.43166725259432E-12	2.46284247378143E-12	2.05756459834904E-12	2.15109026191036E-12	2.3069663678459E-12	9.04081414426094E-13	1.93286371360062E-12
0.01058	1.09113274154873E-12	2.02638937716194E-12	1.09113274154873E-12	3.02399645514935E-12	3.42927433058174E-13	3.42927433058174E-12	1.68346194410376E-12	2.61871857971696E-12	3.33574866702042E-12	2.338141589033E-12	2.43166725259432E-12	1.93286371360062E-12	1.55876105935534E-12	2.15109026191036E-12	8.72906193238988E-13	1.80816282885219E-12
0.0106	5.29978760180814E-13	1.18465840511005E-12	1.12230796273584E-12	2.83694512802671E-12	9.35256635613201E-14	3.61632565770438E-12	2.05756459834904E-12	2.68106902209118E-12	3.52279999414306E-12	2.27579114665879E-12	2.7745946856525E-12	1.99521415597483E-12	1.15348318392295E-12	1.8705132712264E-12	1.21583362629716E-12	1.71463716529087E-12
0.01062	4.05277875432387E-13	6.54679644929241E-13	1.21583362629716E-12	2.338141589033E-12	1.55876105935534E-13	3.80337698482702E-12	2.27579114665879E-12	2.7745946856525E-12	3.7410265424528E-12	2.43166725259432E-12	3.2733982246462E-12	2.08873981953615E-12	1.21583362629716E-12	1.58993628054244E-12	1.52758583816823E-12	1.74581238647798E-12
0.01064	8.72906193238988E-13	4.98803538993707E-13	1.27818406867137E-12	1.43406017460691E-12	2.8057699068396E-13	3.67867610007859E-12	2.21344070428458E-12	2.7745946856525E-12	4.02160353313676E-12	2.55636813734275E-12	3.7098513212657E-12	2.15109026191036E-12	1.55876105935534E-12	1.65228672291666E-12	1.8705132712264E-12	1.8393380500393E-12
0.01066	1.71463716529087E-12	5.61153981367921E-13	1.71463716529087E-12	6.85854866116347E-13	7.17030087303454E-13	3.2422230034591E-12	1.93286371360062E-12	2.58754335852986E-12	3.89690264838834E-12	2.58754335852986E-12	3.89690264838834E-12	2.338141589033E-12	1.71463716529087E-12	1.8393380500393E-12	1.8393380500393E-12	1.99521415597483E-12
0.01068	2.338141589033E-12	7.17030087303454E-13	2.24461592547168E-12	3.42927433058174E-13	9.35256635613201E-13	2.86812034921382E-12	1.43406017460691E-12	2.27579114665879E-12	3.55397521533016E-12	2.71224424327828E-12	3.83455220601412E-12	2.74341946446539E-12	1.8705132712264E-12	1.8705132712264E-12	1.8393380500393E-12	2.02638937716194E-12
0.0107	2.71224424327828E-12	1.12230796273584E-12	2.36931681022011E-12	2.8057699068396E-13	8.72906193238988E-13	2.7745946856525E-12	1.18465840511005E-12	1.90168849241351E-12	2.99282123396224E-12	2.99282123396224E-12	3.7098513212657E-12	2.99282123396224E-12	1.93286371360062E-12	1.74581238647798E-12	1.80816282885219E-12	2.05756459834904E-12
0.01072	2.7745946856525E-12	1.62111150172955E-12	2.05756459834904E-12	5.29978760180814E-13	7.79380529677668E-13	3.05517167633646E-12	1.24700884748427E-12	1.71463716529087E-12	2.40049203140722E-12	3.11752211871067E-12	3.36692388820752E-12	3.21104778227199E-12	1.8705132712264E-12	1.65228672291666E-12	1.93286371360062E-12	2.15109026191036E-12
0.01074	2.58754335852986E-12	2.11991504072326E-12	1.55876105935534E-12	9.66431856800308E-13	9.97607077987414E-13	3.17987256108488E-12	1.4028849534198E-12	1.80816282885219E-12	1.8393380500393E-12	3.08634689752356E-12	3.17987256108488E-12	3.14869733989778E-12	2.08873981953615E-12	1.96403893478772E-12	2.11991504072326E-12	2.43166725259432E-12
0.01076	2.18226548309747E-12	2.36931681022011E-12	1.24700884748427E-12	1.37170973223269E-12	1.37170973223269E-12	3.21104778227199E-12	1.37170973223269E-12	1.58993628054244E-12	1.4028849534198E-12	2.99282123396224E-12	2.99282123396224E-12	3.17987256108488E-12	2.11991504072326E-12	2.3069663678459E-12	2.46284247378143E-12	2.93047079158803E-12
0.01078	1.90168849241351E-12	2.46284247378143E-12	1.49641061698112E-12	1.43406017460691E-12	1.80816282885219E-12	2.86812034921382E-12	1.4028849534198E-12	1.18465840511005E-12	1.15348318392295E-12	2.64989380090407E-12	3.14869733989778E-12	3.21104778227199E-12	2.02638937716194E-12	2.338141589033E-12	2.86812034921382E-12	3.39809910939463E-12
0.0108	1.52758583816823E-12	2.55636813734275E-12	1.99521415597483E-12	1.24700884748427E-12	2.05756459834904E-12	2.27579114665879E-12	1.68346194410376E-12	9.66431856800308E-13	1.09113274154873E-12	2.27579114665879E-12	3.49162477295595E-12	3.39809910939463E-12	1.58993628054244E-12	2.05756459834904E-12	3.21104778227199E-12	3.67867610007859E-12
0.01082	1.15348318392295E-12	2.64989380090407E-12	2.40049203140722E-12	1.05995752036163E-12	2.08873981953615E-12	1.80816282885219E-12	2.18226548309747E-12	9.04081414426094E-13	1.18465840511005E-12	1.90168849241351E-12	3.64750087889148E-12	3.67867610007859E-12	1.21583362629716E-12	1.71463716529087E-12	3.52279999414306E-12	3.7098513212657E-12
0.01084	1.02878229917452E-12	2.71224424327828E-12	2.8057699068396E-12	1.05995752036163E-12	1.99521415597483E-12	1.65228672291666E-12	2.83694512802671E-12	7.17030087303454E-13	1.58993628054244E-12	1.58993628054244E-12	3.67867610007859E-12	3.83455220601412E-12	9.04081414426094E-13	1.68346194410376E-12	3.55397521533016E-12	3.30457344583331E-12
0.01086	1.27818406867137E-12	2.58754335852986E-12	3.14869733989778E-12	1.43406017460691E-12	1.77698760766508E-12	1.96403893478772E-12	3.30457344583331E-12	5.92329202555027E-13	2.21344070428458E-12	1.24700884748427E-12	3.36692388820752E-12	3.92807786957544E-12	9.04081414426094E-13	1.71463716529087E-12	3.33574866702042E-12	2.89929557040092E-12
0.01088	1.8705132712264E-12	2.24461592547168E-12	3.2422230034591E-12	1.8393380500393E-12	1.93286371360062E-12	2.36931681022011E-12	3.67867610007859E-12	7.79380529677668E-13	3.05517167633646E-12	1.09113274154873E-12	2.83694512802671E-12	4.05277875432387E-12	1.4028849534198E-12	2.05756459834904E-12	3.02399645514935E-12	2.46284247378143E-12
0.0109	2.52519291615564E-12	1.77698760766508E-12	3.05517167633646E-12	2.05756459834904E-12	2.18226548309747E-12	2.8057699068396E-12	4.1774796390723E-12	1.09113274154873E-12	3.7098513212657E-12	1.05995752036163E-12	2.05756459834904E-12	4.2086548602594E-12	1.99521415597483E-12	2.24461592547168E-12	2.86812034921382E-12	2.08873981953615E-12
0.01092	2.71224424327828E-12	1.49641061698112E-12	2.68106902209118E-12	2.02638937716194E-12	2.49401769496854E-12	3.2422230034591E-12	4.58275751450468E-12	1.62111150172955E-12	3.89690264838834E-12	1.15348318392295E-12	1.49641061698112E-12	4.14630441788519E-12	2.86812034921382E-12	2.43166725259432E-12	2.7745946856525E-12	2.15109026191036E-12
0.01094	2.61871857971696E-12	1.43406017460691E-12	2.3069663678459E-12	1.71463716529087E-12	2.86812034921382E-12	3.67867610007859E-12	4.83215928400154E-12	1.99521415597483E-12	3.7098513212657E-12	1.43406017460691E-12	1.12230796273584E-12	3.83455220601412E-12	3.39809910939463E-12	2.338141589033E-12	2.74341946446539E-12	2.52519291615564E-12
0.01096	2.27579114665879E-12	1.62111150172955E-12	2.15109026191036E-12	1.62111150172955E-12	2.99282123396224E-12	3.83455220601412E-12	4.42688140856915E-12	2.21344070428458E-12	3.2733982246462E-12	1.8393380500393E-12	1.21583362629716E-12	3.42927433058174E-12	3.58515043651727E-12	1.93286371360062E-12	2.68106902209118E-12	3.17987256108488E-12
0.01098	1.93286371360062E-12	2.05756459834904E-12	2.24461592547168E-12	1.74581238647798E-12	2.83694512802671E-12	3.80337698482702E-12	3.86572742720123E-12	2.40049203140722E-12	2.7745946856525E-12	2.40049203140722E-12	1.34053451104559E-12	2.64989380090407E-12	3.30457344583331E-12	1.52758583816823E-12	2.64989380090407E-12	3.7098513212657E-12
0.011	1.46523539579401E-12	2.74341946446539E-12	2.11991504072326E-12	2.15109026191036E-12	2.52519291615564E-12	3.46044955176884E-12	3.49162477295595E-12	2.61871857971696E-12	2.55636813734275E-12	2.89929557040092E-12	1.49641061698112E-12	1.80816282885219E-12	2.99282123396224E-12	1.21583362629716E-12	2.71224424327828E-12	4.08395397551098E-12
0.01102	1.05995752036163E-12	3.77220176363991E-12	1.8393380500393E-12	2.55636813734275E-12	2.21344070428458E-12	3.08634689752356E-12	3.42927433058174E-12	2.86812034921382E-12	2.49401769496854E-12	3.55397521533016E-12	1.8705132712264E-12	9.97607077987414E-13	2.71224424327828E-12	1.30935928985848E-12	2.58754335852986E-12	3.86572742720123E-12
0.01104	7.79380529677668E-13	4.55158229331758E-12	1.62111150172955E-12	2.74341946446539E-12	1.99521415597483E-12	2.83694512802671E-12	3.58515043651727E-12	3.08634689752356E-12	2.27579114665879E-12	3.89690264838834E-12	2.11991504072326E-12	4.36453096619494E-13	2.8057699068396E-12	1.68346194410376E-12	2.24461592547168E-12	3.42927433058174E-12
0.01106	8.41730972051881E-13	4.73863362044022E-12	1.4028849534198E-12	3.08634689752356E-12	1.74581238647798E-12	2.64989380090407E-12	3.77220176363991E-12	3.2422230034591E-12	2.36931681022011E-12	4.02160353313676E-12	2.05756459834904E-12	3.7410265424528E-13	2.86812034921382E-12	2.11991504072326E-12	1.8393380500393E-12	2.86812034921382E-12
0.01108	1.15348318392295E-12	4.48923185094337E-12	1.43406017460691E-12	3.2422230034591E-12	1.49641061698112E-12	2.3069663678459E-12	3.92807786957544E-12	3.46044955176884E-12	2.55636813734275E-12	3.67867610007859E-12	1.93286371360062E-12	6.54679644929241E-13	2.8057699068396E-12	2.36931681022011E-12	1.30935928985848E-12	2.3069663678459E-12
0.0111	1.52758583816823E-12	3.89690264838834E-12	1.62111150172955E-12	3.2422230034591E-12	1.27818406867137E-12	2.18226548309747E-12	3.99042831194966E-12	3.7410265424528E-12	2.74341946446539E-12	3.11752211871067E-12	1.74581238647798E-12	1.18465840511005E-12	2.58754335852986E-12	2.36931681022011E-12	8.41730972051881E-13	1.71463716529087E-12
0.01112	1.74581238647798E-12	3.11752211871067E-12	1.49641061698112E-12	2.8057699068396E-12	1.21583362629716E-12	2.18226548309747E-12	3.86572742720123E-12	3.7098513212657E-12	2.8057699068396E-12	2.52519291615564E-12	1.99521415597483E-12	1.71463716529087E-12	2.36931681022011E-12	2.27579114665879E-12	8.72906193238988E-13	1.05995752036163E-12
0.01114	1.90168849241351E-12	2.24461592547168E-12	1.27818406867137E-12	2.40049203140722E-12	1.09113274154873E-12	2.338141589033E-12	3.52279999414306E-12	3.2733982246462E-12	2.83694512802671E-12	1.90168849241351E-12	2.338141589033E-12	2.05756459834904E-12	2.18226548309747E-12	1.90168849241351E-12	1.30935928985848E-12	4.98803538993707E-13
0.01116	1.93286371360062E-12	1.62111150172955E-12	1.09113274154873E-12	2.11991504072326E-12	1.24700884748427E-12	2.3069663678459E-12	3.14869733989778E-12	2.71224424327828E-12	2.74341946446539E-12	1.37170973223269E-12	2.86812034921382E-12	2.21344070428458E-12	2.02638937716194E-12	1.71463716529087E-12	1.74581238647798E-12	1.55876105935534E-13
0.01118	1.90168849241351E-12	1.58993628054244E-12	1.05995752036163E-12	2.08873981953615E-12	1.49641061698112E-12	2.36931681022011E-12	2.64989380090407E-12	2.05756459834904E-12	3.02399645514935E-12	1.12230796273584E-12	3.11752211871067E-12	2.36931681022011E-12	1.90168849241351E-12	1.71463716529087E-12	2.21344070428458E-12	3.7410265424528E-13
0.0112	1.68346194410376E-12	2.11991504072326E-12	1.09113274154873E-12	2.40049203140722E-12	1.90168849241351E-12	2.3069663678459E-12	2.18226548309747E-12	1.62111150172955E-12	3.61632565770438E-12	1.21583362629716E-12	3.14869733989778E-12	2.36931681022011E-12	1.96403893478772E-12	1.93286371360062E-12	2.40049203140722E-12	9.04081414426094E-13
0.01122	1.21583362629716E-12	2.83694512802671E-12	1.09113274154873E-12	2.61871857971696E-12	2.18226548309747E-12	2.49401769496854E-12	1.49641061698112E-12	1.43406017460691E-12	4.36453096619494E-12	1.52758583816823E-12	3.02399645514935E-12	2.36931681022011E-12	2.02638937716194E-12	2.27579114665879E-12	2.27579114665879E-12	1.58993628054244E-12
0.01124	8.41730972051881E-13	3.42927433058174E-12	9.35256635613201E-13	2.96164601277514E-12	2.338141589033E-12	2.8057699068396E-12	4.98803538993707E-13	1.68346194410376E-12	5.01921061112418E-12	2.05756459834904E-12	2.61871857971696E-12	2.24461592547168E-12	2.15109026191036E-12	2.338141589033E-12	1.99521415597483E-12	2.21344070428458E-12
0.01126	5.61153981367921E-13	3.42927433058174E-12	9.35256635613201E-13	3.36692388820752E-12	2.338141589033E-12	3.11752211871067E-12	-4.05277875432387E-13	2.21344070428458E-12	5.39331326536946E-12	2.55636813734275E-12	2.338141589033E-12	2.3069663678459E-12	2.24461592547168E-12	2.3069663678459E-12	1.62111150172955E-12	2.55636813734275E-12
0.01128	4.98803538993707E-13	2.7745946856525E-12	1.02878229917452E-12	3.7410265424528E-12	2.15109026191036E-12	3.21104778227199E-12	-8.41730972051881E-13	3.02399645514935E-12	5.39331326536946E-12	2.99282123396224E-12	2.338141589033E-12	2.58754335852986E-12	2.36931681022011E-12	1.93286371360062E-12	1.30935928985848E-12	2.86812034921382E-12
0.0113	7.48205308490561E-13	1.96403893478772E-12	1.30935928985848E-12	3.99042831194966E-12	1.90168849241351E-12	3.21104778227199E-12	-6.23504423742134E-13	3.49162477295595E-12	5.05038583231129E-12	3.17987256108488E-12	2.68106902209118E-12	3.08634689752356E-12	2.36931681022011E-12	1.43406017460691E-12	1.02878229917452E-12	2.83694512802671E-12
0.01132	1.12230796273584E-12	1.30935928985848E-12	1.71463716529087E-12	3.92807786957544E-12	1.77698760766508E-12	3.2733982246462E-12	-1.8705132712264E-13	3.42927433058174E-12	4.6451079568789E-12	3.08634689752356E-12	2.99282123396224E-12	3.52279999414306E-12	2.43166725259432E-12	1.09113274154873E-12	1.12230796273584E-12	2.7745946856525E-12
0.01134	1.52758583816823E-12	1.12230796273584E-12	2.08873981953615E-12	3.58515043651727E-12	1.93286371360062E-12	3.49162477295595E-12	5.92329202555027E-13	3.11752211871067E-12	4.14630441788519E-12	3.14869733989778E-12	3.08634689752356E-12	3.64750087889148E-12	2.52519291615564E-12	4.98803538993707E-13	1.52758583816823E-12	2.40049203140722E-12
0.01136	2.11991504072326E-12	1.18465840511005E-12	2.36931681022011E-12	3.05517167633646E-12	2.18226548309747E-12	3.64750087889148E-12	1.27818406867137E-12	2.71224424327828E-12	3.7098513212657E-12	3.30457344583331E-12	2.86812034921382E-12	3.39809910939463E-12	2.58754335852986E-12	3.11752211871067E-14	2.15109026191036E-12	2.338141589033E-12
0.01138	2.27579114665879E-12	1.21583362629716E-12	2.46284247378143E-12	2.40049203140722E-12	2.46284247378143E-12	3.7410265424528E-12	1.8393380500393E-12	2.52519291615564E-12	3.2422230034591E-12	3.49162477295595E-12	2.52519291615564E-12	3.05517167633646E-12	2.46284247378143E-12	-2.18226548309747E-13	2.8057699068396E-12	2.40049203140722E-12
0.0114	2.3069663678459E-12	1.30935928985848E-12	2.52519291615564E-12	1.93286371360062E-12	2.46284247378143E-12	3.7098513212657E-12	2.15109026191036E-12	2.3069663678459E-12	2.86812034921382E-12	3.55397521533016E-12	2.49401769496854E-12	2.93047079158803E-12	2.24461592547168E-12	0	3.08634689752356E-12	2.43166725259432E-12
0.01142	1.8705132712264E-12	1.37170973223269E-12	2.21344070428458E-12	1.43406017460691E-12	1.99521415597483E-12	3.33574866702042E-12	2.36931681022011E-12	2.08873981953615E-12	2.338141589033E-12	3.61632565770438E-12	2.61871857971696E-12	3.2733982246462E-12	1.80816282885219E-12	2.49401769496854E-13	2.89929557040092E-12	2.36931681022011E-12
0.01144	1.49641061698112E-12	1.52758583816823E-12	1.8705132712264E-12	1.30935928985848E-12	1.27818406867137E-12	2.7745946856525E-12	2.71224424327828E-12	2.27579114665879E-12	1.8393380500393E-12	3.61632565770438E-12	2.89929557040092E-12	3.80337698482702E-12	1.55876105935534E-12	3.42927433058174E-13	2.43166725259432E-12	2.36931681022011E-12
0.01146	1.27818406867137E-12	1.68346194410376E-12	1.30935928985848E-12	1.46523539579401E-12	7.17030087303454E-13	2.3069663678459E-12	2.93047079158803E-12	2.68106902209118E-12	1.27818406867137E-12	3.77220176363991E-12	3.39809910939463E-12	4.45805662975626E-12	1.37170973223269E-12	4.36453096619494E-13	1.96403893478772E-12	2.338141589033E-12
0.01148	1.37170973223269E-12	1.96403893478772E-12	1.15348318392295E-12	1.62111150172955E-12	1.8705132712264E-13	1.90168849241351E-12	3.02399645514935E-12	2.89929557040092E-12	9.66431856800308E-13	3.83455220601412E-12	3.89690264838834E-12	5.01921061112418E-12	1.30935928985848E-12	4.36453096619494E-13	1.74581238647798E-12	2.46284247378143E-12
0.0115	1.74581238647798E-12	2.15109026191036E-12	1.18465840511005E-12	2.05756459834904E-12	-3.42927433058174E-13	1.58993628054244E-12	2.58754335852986E-12	2.83694512802671E-12	9.35256635613201E-13	3.58515043651727E-12	4.2086548602594E-12	5.1127362746855E-12	1.18465840511005E-12	5.29978760180814E-13	2.05756459834904E-12	2.71224424327828E-12
0.01152	2.338141589033E-12	2.27579114665879E-12	1.68346194410376E-12	2.36931681022011E-12	-9.35256635613201E-13	1.34053451104559E-12	2.02638937716194E-12	2.40049203140722E-12	1.18465840511005E-12	3.36692388820752E-12	4.27100530263362E-12	4.83215928400154E-12	1.21583362629716E-12	8.10555750864774E-13	2.61871857971696E-12	2.8057699068396E-12
0.01154	3.11752211871067E-12	2.40049203140722E-12	2.338141589033E-12	2.58754335852986E-12	-1.09113274154873E-12	1.49641061698112E-12	1.90168849241351E-12	2.24461592547168E-12	1.74581238647798E-12	3.17987256108488E-12	4.27100530263362E-12	4.676283178066E-12	1.49641061698112E-12	1.05995752036163E-12	3.39809910939463E-12	2.74341946446539E-12
0.01156	3.80337698482702E-12	2.338141589033E-12	2.86812034921382E-12	2.83694512802671E-12	-4.36453096619494E-13	1.96403893478772E-12	1.93286371360062E-12	2.27579114665879E-12	2.338141589033E-12	2.74341946446539E-12	4.23983008144651E-12	4.58275751450468E-12	1.80816282885219E-12	1.52758583816823E-12	4.23983008144651E-12	2.8057699068396E-12
0.01158	4.08395397551098E-12	2.3069663678459E-12	3.21104778227199E-12	2.8057699068396E-12	5.92329202555027E-13	2.46284247378143E-12	2.21344070428458E-12	2.338141589033E-12	3.08634689752356E-12	2.40049203140722E-12	4.05277875432387E-12	4.48923185094337E-12	2.40049203140722E-12	1.80816282885219E-12	4.58275751450468E-12	2.93047079158803E-12
0.0116	4.05277875432387E-12	2.43166725259432E-12	3.36692388820752E-12	2.52519291615564E-12	1.30935928985848E-12	2.74341946446539E-12	2.40049203140722E-12	2.15109026191036E-12	3.55397521533016E-12	2.18226548309747E-12	3.64750087889148E-12	4.08395397551098E-12	2.99282123396224E-12	1.8393380500393E-12	4.14630441788519E-12	3.14869733989778E-12
0.01162	3.52279999414306E-12	2.74341946446539E-12	3.2733982246462E-12	2.36931681022011E-12	1.46523539579401E-12	2.89929557040092E-12	2.52519291615564E-12	2.05756459834904E-12	4.05277875432387E-12	1.96403893478772E-12	3.30457344583331E-12	3.7410265424528E-12	3.46044955176884E-12	2.02638937716194E-12	3.2733982246462E-12	3.17987256108488E-12
0.01164	2.71224424327828E-12	3.08634689752356E-12	3.02399645514935E-12	2.40049203140722E-12	1.18465840511005E-12	2.99282123396224E-12	2.55636813734275E-12	2.05756459834904E-12	4.36453096619494E-12	1.8705132712264E-12	2.8057699068396E-12	3.49162477295595E-12	3.83455220601412E-12	2.27579114665879E-12	2.27579114665879E-12	3.11752211871067E-12
0.01166	1.8705132712264E-12	3.05517167633646E-12	2.8057699068396E-12	2.58754335852986E-12	1.24700884748427E-12	3.2422230034591E-12	2.55636813734275E-12	2.21344070428458E-12	4.39570618738205E-12	1.96403893478772E-12	2.24461592547168E-12	3.33574866702042E-12	4.02160353313676E-12	2.55636813734275E-12	1.58993628054244E-12	2.83694512802671E-12
0.01168	1.27818406867137E-12	3.14869733989778E-12	2.64989380090407E-12	2.74341946446539E-12	1.62111150172955E-12	3.58515043651727E-12	2.43166725259432E-12	2.55636813734275E-12	4.11512919669808E-12	2.02638937716194E-12	1.77698760766508E-12	3.2422230034591E-12	3.86572742720123E-12	2.71224424327828E-12	1.30935928985848E-12	2.43166725259432E-12
0.0117	8.10555750864774E-13	3.02399645514935E-12	2.46284247378143E-12	2.83694512802671E-12	2.18226548309747E-12	3.67867610007859E-12	2.05756459834904E-12	2.86812034921382E-12	3.67867610007859E-12	2.02638937716194E-12	1.71463716529087E-12	3.08634689752356E-12	3.17987256108488E-12	2.58754335852986E-12	1.4028849534198E-12	1.93286371360062E-12
0.01172	6.23504423742134E-13	2.86812034921382E-12	2.338141589033E-12	2.7745946856525E-12	2.55636813734275E-12	3.52279999414306E-12	1.46523539579401E-12	3.14869733989778E-12	3.11752211871067E-12	2.05756459834904E-12	1.74581238647798E-12	2.74341946446539E-12	2.3069663678459E-12	2.15109026191036E-12	1.71463716529087E-12	1.62111150172955E-12
0.01174	8.10555750864774E-13	2.74341946446539E-12	2.49401769496854E-12	2.93047079158803E-12	2.68106902209118E-12	2.99282123396224E-12	1.05995752036163E-12	3.14869733989778E-12	2.8057699068396E-12	2.08873981953615E-12	1.77698760766508E-12	2.11991504072326E-12	1.43406017460691E-12	1.65228672291666E-12	1.77698760766508E-12	1.62111150172955E-12
0.01176	1.30935928985848E-12	2.74341946446539E-12	2.8057699068396E-12	2.99282123396224E-12	3.02399645514935E-12	2.40049203140722E-12	9.04081414426094E-13	2.96164601277514E-12	2.71224424327828E-12	2.08873981953615E-12	1.77698760766508E-12	1.12230796273584E-12	9.04081414426094E-13	1.4028849534198E-12	1.74581238647798E-12	1.80816282885219E-12
0.01178	1.96403893478772E-12	2.68106902209118E-12	2.89929557040092E-12	2.96164601277514E-12	3.42927433058174E-12	1.80816282885219E-12	1.24700884748427E-12	2.83694512802671E-12	2.93047079158803E-12	2.24461592547168E-12	1.68346194410376E-12	3.11752211871067E-13	7.79380529677668E-13	1.46523539579401E-12	2.02638937716194E-12	2.11991504072326E-12
0.0118	2.68106902209118E-12	2.64989380090407E-12	2.7745946856525E-12	2.83694512802671E-12	3.55397521533016E-12	1.49641061698112E-12	1.65228672291666E-12	2.7745946856525E-12	3.14869733989778E-12	2.64989380090407E-12	1.68346194410376E-12	-1.55876105935534E-13	1.12230796273584E-12	1.77698760766508E-12	2.18226548309747E-12	2.24461592547168E-12
0.01182	3.2422230034591E-12	2.52519291615564E-12	2.338141589033E-12	2.7745946856525E-12	3.36692388820752E-12	1.24700884748427E-12	2.21344070428458E-12	2.99282123396224E-12	3.46044955176884E-12	2.93047079158803E-12	1.71463716529087E-12	1.8705132712264E-13	1.65228672291666E-12	2.27579114665879E-12	2.05756459834904E-12	2.21344070428458E-12
0.01184	3.39809910939463E-12	2.55636813734275E-12	1.8393380500393E-12	2.64989380090407E-12	2.93047079158803E-12	1.24700884748427E-12	2.49401769496854E-12	3.14869733989778E-12	3.86572742720123E-12	3.05517167633646E-12	1.8393380500393E-12	1.05995752036163E-12	2.21344070428458E-12	2.74341946446539E-12	1.62111150172955E-12	1.96403893478772E-12
0.01186	3.2422230034591E-12	2.58754335852986E-12	1.24700884748427E-12	2.52519291615564E-12	2.49401769496854E-12	1.55876105935534E-12	2.68106902209118E-12	3.14869733989778E-12	4.14630441788519E-12	2.74341946446539E-12	1.74581238647798E-12	1.77698760766508E-12	2.7745946856525E-12	2.93047079158803E-12	1.21583362629716E-12	2.08873981953615E-12
0.01188	2.64989380090407E-12	2.64989380090407E-12	6.85854866116347E-13	2.49401769496854E-12	2.18226548309747E-12	1.99521415597483E-12	2.61871857971696E-12	2.7745946856525E-12	4.08395397551098E-12	2.49401769496854E-12	1.74581238647798E-12	2.11991504072326E-12	3.14869733989778E-12	2.93047079158803E-12	1.24700884748427E-12	2.21344070428458E-12
0.0119	1.96403893478772E-12	2.61871857971696E-12	4.36453096619494E-13	2.55636813734275E-12	1.99521415597483E-12	2.43166725259432E-12	2.43166725259432E-12	2.36931681022011E-12	3.92807786957544E-12	2.43166725259432E-12	1.8393380500393E-12	2.21344070428458E-12	3.2733982246462E-12	2.86812034921382E-12	1.43406017460691E-12	2.338141589033E-12
0.01192	1.62111150172955E-12	2.64989380090407E-12	3.11752211871067E-13	2.61871857971696E-12	2.15109026191036E-12	2.8057699068396E-12	2.08873981953615E-12	1.96403893478772E-12	3.7410265424528E-12	2.49401769496854E-12	1.8705132712264E-12	2.43166725259432E-12	3.2733982246462E-12	2.83694512802671E-12	1.80816282885219E-12	2.52519291615564E-12
0.01194	1.71463716529087E-12	2.64989380090407E-12	3.7410265424528E-13	3.11752211871067E-12	2.11991504072326E-12	3.14869733989778E-12	2.05756459834904E-12	1.90168849241351E-12	3.36692388820752E-12	2.46284247378143E-12	1.90168849241351E-12	2.58754335852986E-12	3.17987256108488E-12	2.58754335852986E-12	2.18226548309747E-12	2.64989380090407E-12
0.01196	2.05756459834904E-12	2.64989380090407E-12	4.67628317806601E-13	3.49162477295595E-12	2.05756459834904E-12	3.39809910939463E-12	1.99521415597483E-12	2.27579114665879E-12	3.14869733989778E-12	2.24461592547168E-12	2.11991504072326E-12	2.61871857971696E-12	2.86812034921382E-12	2.18226548309747E-12	2.24461592547168E-12	2.68106902209118E-12
0.01198	2.21344070428458E-12	2.40049203140722E-12	7.17030087303454E-13	3.77220176363991E-12	1.93286371360062E-12	3.77220176363991E-12	1.74581238647798E-12	2.74341946446539E-12	2.89929557040092E-12	1.96403893478772E-12	2.24461592547168E-12	2.40049203140722E-12	2.52519291615564E-12	1.65228672291666E-12	2.24461592547168E-12	2.49401769496854E-12
0.012	2.15109026191036E-12	2.15109026191036E-12	1.12230796273584E-12	4.02160353313676E-12	2.18226548309747E-12	4.14630441788519E-12	1.37170973223269E-12	2.99282123396224E-12	2.68106902209118E-12	1.80816282885219E-12	2.43166725259432E-12	1.93286371360062E-12	2.02638937716194E-12	1.21583362629716E-12	2.46284247378143E-12	2.21344070428458E-12
0.01202	1.74581238647798E-12	1.8393380500393E-12	1.58993628054244E-12	4.08395397551098E-12	2.61871857971696E-12	4.61393273569179E-12	1.27818406867137E-12	3.14869733989778E-12	2.74341946446539E-12	1.96403893478772E-12	2.83694512802671E-12	1.43406017460691E-12	1.46523539579401E-12	1.30935928985848E-12	2.83694512802671E-12	2.15109026191036E-12
0.01204	1.58993628054244E-12	1.55876105935534E-12	2.18226548309747E-12	4.2086548602594E-12	3.02399645514935E-12	4.70745839925311E-12	1.49641061698112E-12	3.21104778227199E-12	3.02399645514935E-12	2.36931681022011E-12	3.17987256108488E-12	8.10555750864774E-13	1.09113274154873E-12	1.74581238647798E-12	2.93047079158803E-12	2.21344070428458E-12
0.01206	1.71463716529087E-12	1.55876105935534E-12	2.68106902209118E-12	4.36453096619494E-12	3.14869733989778E-12	4.61393273569179E-12	1.58993628054244E-12	3.30457344583331E-12	3.30457344583331E-12	2.68106902209118E-12	3.36692388820752E-12	4.05277875432387E-13	9.35256635613201E-13	2.15109026191036E-12	2.64989380090407E-12	2.40049203140722E-12
0.01208	1.8393380500393E-12	1.62111150172955E-12	3.08634689752356E-12	4.33335574500783E-12	3.05517167633646E-12	4.1774796390723E-12	1.8393380500393E-12	3.14869733989778E-12	3.2422230034591E-12	2.93047079158803E-12	3.52279999414306E-12	1.8705132712264E-13	7.17030087303454E-13	2.18226548309747E-12	2.24461592547168E-12	2.52519291615564E-12
0.0121	1.93286371360062E-12	1.74581238647798E-12	2.99282123396224E-12	4.11512919669808E-12	2.74341946446539E-12	3.89690264838834E-12	2.11991504072326E-12	2.71224424327828E-12	2.71224424327828E-12	3.05517167633646E-12	3.2733982246462E-12	3.11752211871067E-13	7.48205308490561E-13	1.68346194410376E-12	1.99521415597483E-12	2.40049203140722E-12
0.01212	2.15109026191036E-12	1.62111150172955E-12	2.74341946446539E-12	3.64750087889148E-12	2.55636813734275E-12	3.7410265424528E-12	2.21344070428458E-12	2.11991504072326E-12	2.02638937716194E-12	3.17987256108488E-12	2.86812034921382E-12	5.29978760180814E-13	9.66431856800308E-13	1.27818406867137E-12	2.02638937716194E-12	2.46284247378143E-12
0.01214	2.43166725259432E-12	1.30935928985848E-12	2.43166725259432E-12	3.21104778227199E-12	2.338141589033E-12	3.7098513212657E-12	2.08873981953615E-12	1.58993628054244E-12	1.37170973223269E-12	3.33574866702042E-12	2.64989380090407E-12	1.09113274154873E-12	1.30935928985848E-12	1.15348318392295E-12	2.3069663678459E-12	2.68106902209118E-12
0.01216	2.64989380090407E-12	1.18465840511005E-12	2.3069663678459E-12	2.58754335852986E-12	2.24461592547168E-12	3.77220176363991E-12	1.93286371360062E-12	1.49641061698112E-12	1.02878229917452E-12	3.49162477295595E-12	2.43166725259432E-12	2.02638937716194E-12	1.68346194410376E-12	1.24700884748427E-12	2.64989380090407E-12	2.71224424327828E-12
0.01218	2.49401769496854E-12	1.4028849534198E-12	2.11991504072326E-12	2.11991504072326E-12	2.02638937716194E-12	3.52279999414306E-12	1.71463716529087E-12	1.77698760766508E-12	1.09113274154873E-12	3.36692388820752E-12	2.3069663678459E-12	2.93047079158803E-12	1.96403893478772E-12	1.49641061698112E-12	2.7745946856525E-12	2.7745946856525E-12
0.0122	2.08873981953615E-12	2.05756459834904E-12	1.8705132712264E-12	1.90168849241351E-12	1.90168849241351E-12	3.39809910939463E-12	1.68346194410376E-12	2.21344070428458E-12	1.52758583816823E-12	3.30457344583331E-12	2.64989380090407E-12	3.52279999414306E-12	2.36931681022011E-12	2.05756459834904E-12	2.58754335852986E-12	2.7745946856525E-12
0.01222	1.58993628054244E-12	2.43166725259432E-12	1.58993628054244E-12	1.99521415597483E-12	1.52758583816823E-12	3.30457344583331E-12	1.68346194410376E-12	2.64989380090407E-12	2.05756459834904E-12	2.86812034921382E-12	3.11752211871067E-12	3.64750087889148E-12	2.86812034921382E-12	2.43166725259432E-12	2.3069663678459E-12	2.83694512802671E-12
0.01224	1.4028849534198E-12	2.55636813734275E-12	1.43406017460691E-12	2.11991504072326E-12	1.15348318392295E-12	3.2733982246462E-12	1.8393380500393E-12	2.74341946446539E-12	2.52519291615564E-12	2.52519291615564E-12	3.58515043651727E-12	3.39809910939463E-12	3.2422230034591E-12	2.83694512802671E-12	2.08873981953615E-12	2.7745946856525E-12
0.01226	1.55876105935534E-12	2.36931681022011E-12	1.49641061698112E-12	2.11991504072326E-12	6.85854866116347E-13	3.05517167633646E-12	2.43166725259432E-12	2.74341946446539E-12	2.64989380090407E-12	2.24461592547168E-12	3.77220176363991E-12	2.7745946856525E-12	3.36692388820752E-12	2.93047079158803E-12	1.99521415597483E-12	2.7745946856525E-12
0.01228	1.8705132712264E-12	1.99521415597483E-12	1.74581238647798E-12	1.80816282885219E-12	2.49401769496854E-13	2.46284247378143E-12	3.2733982246462E-12	2.83694512802671E-12	2.8057699068396E-12	2.24461592547168E-12	3.7098513212657E-12	2.18226548309747E-12	3.36692388820752E-12	2.68106902209118E-12	1.99521415597483E-12	2.58754335852986E-12
0.0123	2.08873981953615E-12	1.58993628054244E-12	2.11991504072326E-12	1.46523539579401E-12	1.24700884748427E-13	1.80816282885219E-12	3.89690264838834E-12	2.8057699068396E-12	2.71224424327828E-12	1.99521415597483E-12	3.21104778227199E-12	1.65228672291666E-12	3.21104778227199E-12	2.05756459834904E-12	2.05756459834904E-12	2.40049203140722E-12
0.01232	2.08873981953615E-12	1.34053451104559E-12	2.7745946856525E-12	1.4028849534198E-12	5.92329202555027E-13	1.52758583816823E-12	4.1774796390723E-12	2.46284247378143E-12	2.52519291615564E-12	1.90168849241351E-12	2.61871857971696E-12	1.52758583816823E-12	3.2422230034591E-12	1.55876105935534E-12	1.99521415597483E-12	2.21344070428458E-12
0.01234	1.90168849241351E-12	1.49641061698112E-12	3.30457344583331E-12	1.43406017460691E-12	1.24700884748427E-12	1.74581238647798E-12	4.11512919669808E-12	2.02638937716194E-12	2.74341946446539E-12	1.93286371360062E-12	2.05756459834904E-12	1.62111150172955E-12	3.2422230034591E-12	1.55876105935534E-12	1.62111150172955E-12	1.99521415597483E-12
0.01236	1.71463716529087E-12	2.02638937716194E-12	3.49162477295595E-12	1.62111150172955E-12	1.93286371360062E-12	2.15109026191036E-12	3.83455220601412E-12	1.58993628054244E-12	2.86812034921382E-12	1.62111150172955E-12	1.52758583816823E-12	2.08873981953615E-12	3.36692388820752E-12	1.55876105935534E-12	1.12230796273584E-12	1.71463716529087E-12
0.01238	1.58993628054244E-12	2.86812034921382E-12	3.17987256108488E-12	1.65228672291666E-12	2.49401769496854E-12	2.68106902209118E-12	3.39809910939463E-12	1.37170973223269E-12	2.8057699068396E-12	1.46523539579401E-12	1.34053451104559E-12	2.61871857971696E-12	3.49162477295595E-12	1.65228672291666E-12	7.17030087303454E-13	1.4028849534198E-12
0.0124	1.62111150172955E-12	3.7098513212657E-12	2.64989380090407E-12	1.68346194410376E-12	2.58754335852986E-12	2.52519291615564E-12	2.99282123396224E-12	1.49641061698112E-12	2.52519291615564E-12	1.43406017460691E-12	1.27818406867137E-12	2.83694512802671E-12	3.2733982246462E-12	1.71463716529087E-12	6.54679644929241E-13	1.30935928985848E-12
0.01242	1.62111150172955E-12	4.08395397551098E-12	2.05756459834904E-12	1.8705132712264E-12	2.15109026191036E-12	2.02638937716194E-12	2.61871857971696E-12	2.05756459834904E-12	2.3069663678459E-12	1.62111150172955E-12	1.49641061698112E-12	2.8057699068396E-12	2.8057699068396E-12	1.99521415597483E-12	1.09113274154873E-12	1.52758583816823E-12
0.01244	1.65228672291666E-12	4.08395397551098E-12	1.74581238647798E-12	2.27579114665879E-12	1.52758583816823E-12	1.52758583816823E-12	2.36931681022011E-12	2.58754335852986E-12	2.27579114665879E-12	1.71463716529087E-12	1.68346194410376E-12	2.52519291615564E-12	2.36931681022011E-12	2.338141589033E-12	1.80816282885219E-12	1.8705132712264E-12
0.01246	1.58993628054244E-12	3.86572742720123E-12	1.80816282885219E-12	2.64989380090407E-12	1.4028849534198E-12	1.21583362629716E-12	2.24461592547168E-12	2.93047079158803E-12	2.36931681022011E-12	1.71463716529087E-12	1.93286371360062E-12	2.11991504072326E-12	2.05756459834904E-12	2.74341946446539E-12	2.36931681022011E-12	2.40049203140722E-12
0.01248	1.30935928985848E-12	3.39809910939463E-12	1.8705132712264E-12	2.99282123396224E-12	1.74581238647798E-12	8.10555750864774E-13	2.338141589033E-12	3.08634689752356E-12	2.58754335852986E-12	1.68346194410376E-12	2.15109026191036E-12	1.8393380500393E-12	2.18226548309747E-12	3.02399645514935E-12	2.83694512802671E-12	2.71224424327828E-12
0.0125	1.09113274154873E-12	2.99282123396224E-12	1.93286371360062E-12	3.2733982246462E-12	2.24461592547168E-12	3.11752211871067E-13	2.64989380090407E-12	3.11752211871067E-12	2.71224424327828E-12	1.58993628054244E-12	2.3069663678459E-12	1.43406017460691E-12	2.3069663678459E-12	3.2422230034591E-12	2.86812034921382E-12	2.89929557040092E-12
0.01252	1.15348318392295E-12	2.74341946446539E-12	1.90168849241351E-12	3.58515043651727E-12	2.96164601277514E-12	-6.23504423742134E-14	3.05517167633646E-12	3.11752211871067E-12	2.89929557040092E-12	1.46523539579401E-12	2.49401769496854E-12	1.27818406867137E-12	2.46284247378143E-12	3.67867610007859E-12	2.49401769496854E-12	2.99282123396224E-12
0.01254	1.27818406867137E-12	2.7745946856525E-12	1.77698760766508E-12	3.7098513212657E-12	3.67867610007859E-12	-6.23504423742134E-14	3.39809910939463E-12	2.93047079158803E-12	3.02399645514935E-12	1.46523539579401E-12	2.71224424327828E-12	1.18465840511005E-12	2.43166725259432E-12	4.02160353313676E-12	2.02638937716194E-12	2.96164601277514E-12
0.01256	1.37170973223269E-12	3.05517167633646E-12	1.71463716529087E-12	3.67867610007859E-12	4.05277875432387E-12	4.36453096619494E-13	3.61632565770438E-12	2.83694512802671E-12	2.93047079158803E-12	1.52758583816823E-12	2.86812034921382E-12	1.62111150172955E-12	2.02638937716194E-12	4.2086548602594E-12	1.68346194410376E-12	2.99282123396224E-12
0.01258	1.30935928985848E-12	3.33574866702042E-12	1.52758583816823E-12	3.7098513212657E-12	4.11512919669808E-12	1.4028849534198E-12	3.46044955176884E-12	2.7745946856525E-12	2.64989380090407E-12	1.43406017460691E-12	2.93047079158803E-12	2.40049203140722E-12	1.55876105935534E-12	3.92807786957544E-12	1.58993628054244E-12	3.17987256108488E-12
0.0126	1.4028849534198E-12	3.42927433058174E-12	1.12230796273584E-12	3.80337698482702E-12	3.61632565770438E-12	2.49401769496854E-12	2.86812034921382E-12	2.68106902209118E-12	2.3069663678459E-12	1.21583362629716E-12	2.71224424327828E-12	3.11752211871067E-12	1.18465840511005E-12	3.2733982246462E-12	1.58993628054244E-12	3.55397521533016E-12
0.01262	1.52758583816823E-12	3.2733982246462E-12	8.10555750864774E-13	3.7410265424528E-12	3.08634689752356E-12	3.52279999414306E-12	2.02638937716194E-12	2.58754335852986E-12	2.08873981953615E-12	9.66431856800308E-13	2.338141589033E-12	3.36692388820752E-12	1.05995752036163E-12	2.61871857971696E-12	1.74581238647798E-12	3.99042831194966E-12
0.01264	1.55876105935534E-12	2.96164601277514E-12	3.42927433058174E-13	3.55397521533016E-12	2.338141589033E-12	4.11512919669808E-12	1.18465840511005E-12	2.46284247378143E-12	2.36931681022011E-12	1.21583362629716E-12	2.15109026191036E-12	3.05517167633646E-12	9.35256635613201E-13	2.18226548309747E-12	1.93286371360062E-12	3.95925309076255E-12
0.01266	1.62111150172955E-12	2.83694512802671E-12	3.11752211871067E-14	3.21104778227199E-12	1.62111150172955E-12	4.42688140856915E-12	8.41730972051881E-13	2.49401769496854E-12	2.74341946446539E-12	1.77698760766508E-12	2.338141589033E-12	2.3069663678459E-12	7.48205308490561E-13	1.80816282885219E-12	2.08873981953615E-12	3.36692388820752E-12
0.01268	1.74581238647798E-12	2.83694512802671E-12	6.23504423742134E-14	2.74341946446539E-12	1.43406017460691E-12	4.61393273569179E-12	8.41730972051881E-13	2.55636813734275E-12	3.30457344583331E-12	2.43166725259432E-12	2.68106902209118E-12	1.43406017460691E-12	4.67628317806601E-13	1.18465840511005E-12	2.08873981953615E-12	2.71224424327828E-12
0.0127	1.93286371360062E-12	3.11752211871067E-12	3.11752211871067E-13	2.40049203140722E-12	1.93286371360062E-12	4.676283178066E-12	1.27818406867137E-12	2.71224424327828E-12	3.67867610007859E-12	2.96164601277514E-12	3.05517167633646E-12	6.54679644929241E-13	1.24700884748427E-13	5.92329202555027E-13	1.8705132712264E-12	2.02638937716194E-12
0.01272	1.8393380500393E-12	3.52279999414306E-12	4.05277875432387E-13	2.11991504072326E-12	2.61871857971696E-12	4.33335574500783E-12	1.74581238647798E-12	2.83694512802671E-12	3.80337698482702E-12	3.30457344583331E-12	3.2733982246462E-12	4.67628317806601E-13	-1.8705132712264E-13	1.24700884748427E-13	1.65228672291666E-12	1.71463716529087E-12
0.01274	1.52758583816823E-12	3.80337698482702E-12	4.05277875432387E-13	1.99521415597483E-12	3.05517167633646E-12	3.86572742720123E-12	2.24461592547168E-12	2.99282123396224E-12	3.77220176363991E-12	3.52279999414306E-12	3.17987256108488E-12	7.17030087303454E-13	-1.55876105935534E-13	-1.55876105935534E-13	1.62111150172955E-12	1.68346194410376E-12
0.01276	1.12230796273584E-12	3.86572742720123E-12	5.92329202555027E-13	2.15109026191036E-12	3.2422230034591E-12	3.46044955176884E-12	2.3069663678459E-12	2.8057699068396E-12	3.49162477295595E-12	3.55397521533016E-12	2.99282123396224E-12	1.49641061698112E-12	0	-3.11752211871067E-13	1.71463716529087E-12	1.77698760766508E-12
0.01278	8.72906193238988E-13	3.64750087889148E-12	8.41730972051881E-13	2.58754335852986E-12	3.17987256108488E-12	3.17987256108488E-12	2.338141589033E-12	2.68106902209118E-12	3.14869733989778E-12	3.55397521533016E-12	2.64989380090407E-12	2.40049203140722E-12	4.67628317806601E-13	-1.8705132712264E-13	2.02638937716194E-12	1.8705132712264E-12
0.0128	6.54679644929241E-13	3.14869733989778E-12	1.15348318392295E-12	2.99282123396224E-12	2.86812034921382E-12	3.14869733989778E-12	2.27579114665879E-12	2.49401769496854E-12	2.71224424327828E-12	3.42927433058174E-12	2.43166725259432E-12	3.2733982246462E-12	8.10555750864774E-13	4.67628317806601E-13	2.11991504072326E-12	2.08873981953615E-12
0.01282	7.79380529677668E-13	2.55636813734275E-12	1.62111150172955E-12	3.30457344583331E-12	2.71224424327828E-12	3.11752211871067E-12	2.27579114665879E-12	2.02638937716194E-12	2.18226548309747E-12	3.2422230034591E-12	2.36931681022011E-12	3.67867610007859E-12	1.12230796273584E-12	1.34053451104559E-12	1.77698760766508E-12	2.18226548309747E-12
0.01284	8.72906193238988E-13	2.02638937716194E-12	2.15109026191036E-12	3.52279999414306E-12	2.3069663678459E-12	3.08634689752356E-12	2.27579114665879E-12	1.43406017460691E-12	1.80816282885219E-12	2.86812034921382E-12	2.61871857971696E-12	3.58515043651727E-12	1.27818406867137E-12	2.24461592547168E-12	1.30935928985848E-12	2.18226548309747E-12
0.01286	8.72906193238988E-13	1.77698760766508E-12	2.83694512802671E-12	3.80337698482702E-12	2.05756459834904E-12	2.99282123396224E-12	2.18226548309747E-12	6.85854866116347E-13	1.49641061698112E-12	2.46284247378143E-12	2.93047079158803E-12	3.11752211871067E-12	1.52758583816823E-12	2.7745946856525E-12	8.72906193238988E-13	2.11991504072326E-12
0.01288	1.02878229917452E-12	1.74581238647798E-12	3.30457344583331E-12	3.95925309076255E-12	1.96403893478772E-12	2.99282123396224E-12	1.99521415597483E-12	1.55876105935534E-13	1.24700884748427E-12	2.36931681022011E-12	3.36692388820752E-12	2.86812034921382E-12	1.62111150172955E-12	3.17987256108488E-12	6.85854866116347E-13	1.77698760766508E-12
0.0129	1.52758583816823E-12	1.8393380500393E-12	3.46044955176884E-12	3.89690264838834E-12	2.43166725259432E-12	2.93047079158803E-12	1.99521415597483E-12	1.55876105935534E-13	9.97607077987414E-13	2.43166725259432E-12	3.55397521533016E-12	2.99282123396224E-12	1.62111150172955E-12	3.2733982246462E-12	3.7410265424528E-13	1.65228672291666E-12
0.01292	2.18226548309747E-12	1.90168849241351E-12	3.36692388820752E-12	3.64750087889148E-12	2.74341946446539E-12	2.96164601277514E-12	2.18226548309747E-12	4.05277875432387E-13	6.23504423742134E-13	2.52519291615564E-12	3.7410265424528E-12	3.14869733989778E-12	1.74581238647798E-12	3.21104778227199E-12	6.23504423742134E-14	1.8393380500393E-12
0.01294	2.7745946856525E-12	1.90168849241351E-12	3.08634689752356E-12	3.2422230034591E-12	2.40049203140722E-12	3.11752211871067E-12	2.338141589033E-12	7.17030087303454E-13	6.54679644929241E-13	2.49401769496854E-12	3.83455220601412E-12	3.30457344583331E-12	1.93286371360062E-12	3.17987256108488E-12	-4.67628317806601E-13	1.96403893478772E-12
0.01296	3.17987256108488E-12	1.8705132712264E-12	2.99282123396224E-12	2.89929557040092E-12	1.74581238647798E-12	3.42927433058174E-12	2.68106902209118E-12	1.09113274154873E-12	8.72906193238988E-13	2.55636813734275E-12	4.11512919669808E-12	3.36692388820752E-12	2.02638937716194E-12	2.99282123396224E-12	-8.72906193238988E-13	2.3069663678459E-12
0.01298	3.49162477295595E-12	1.68346194410376E-12	3.05517167633646E-12	2.55636813734275E-12	1.12230796273584E-12	3.80337698482702E-12	2.99282123396224E-12	1.52758583816823E-12	1.43406017460691E-12	2.8057699068396E-12	4.27100530263362E-12	3.42927433058174E-12	2.08873981953615E-12	2.68106902209118E-12	-1.12230796273584E-12	2.58754335852986E-12
0.013	3.61632565770438E-12	1.68346194410376E-12	3.2422230034591E-12	2.21344070428458E-12	6.54679644929241E-13	4.08395397551098E-12	3.36692388820752E-12	1.80816282885219E-12	1.80816282885219E-12	3.14869733989778E-12	4.42688140856915E-12	3.55397521533016E-12	2.18226548309747E-12	2.36931681022011E-12	-6.85854866116347E-13	2.71224424327828E-12
0.01302	3.64750087889148E-12	1.80816282885219E-12	3.33574866702042E-12	1.90168849241351E-12	5.92329202555027E-13	4.05277875432387E-12	3.64750087889148E-12	2.15109026191036E-12	2.11991504072326E-12	3.30457344583331E-12	4.52040707213047E-12	3.52279999414306E-12	2.27579114665879E-12	2.21344070428458E-12	2.18226548309747E-13	2.86812034921382E-12
0.01304	3.33574866702042E-12	2.11991504072326E-12	3.30457344583331E-12	1.68346194410376E-12	6.85854866116347E-13	3.61632565770438E-12	3.58515043651727E-12	2.68106902209118E-12	2.49401769496854E-12	3.11752211871067E-12	4.30218052382072E-12	3.55397521533016E-12	2.3069663678459E-12	2.36931681022011E-12	1.62111150172955E-12	3.02399645514935E-12
0.01306	3.05517167633646E-12	2.36931681022011E-12	2.86812034921382E-12	1.8705132712264E-12	9.66431856800308E-13	2.89929557040092E-12	3.2733982246462E-12	2.86812034921382E-12	2.71224424327828E-12	2.74341946446539E-12	3.92807786957544E-12	3.46044955176884E-12	2.15109026191036E-12	2.58754335852986E-12	2.8057699068396E-12	3.17987256108488E-12
0.01308	2.86812034921382E-12	2.40049203140722E-12	2.338141589033E-12	2.21344070428458E-12	1.43406017460691E-12	2.40049203140722E-12	2.89929557040092E-12	2.86812034921382E-12	2.89929557040092E-12	2.21344070428458E-12	3.55397521533016E-12	3.36692388820752E-12	1.90168849241351E-12	2.74341946446539E-12	3.61632565770438E-12	3.30457344583331E-12
0.0131	3.02399645514935E-12	2.21344070428458E-12	1.8393380500393E-12	2.68106902209118E-12	2.08873981953615E-12	2.3069663678459E-12	2.86812034921382E-12	2.71224424327828E-12	2.86812034921382E-12	1.8705132712264E-12	3.2422230034591E-12	3.2733982246462E-12	1.99521415597483E-12	2.83694512802671E-12	4.11512919669808E-12	3.33574866702042E-12
0.01312	2.89929557040092E-12	1.8393380500393E-12	1.55876105935534E-12	2.7745946856525E-12	2.58754335852986E-12	2.08873981953615E-12	3.2422230034591E-12	2.52519291615564E-12	2.7745946856525E-12	1.71463716529087E-12	2.89929557040092E-12	3.30457344583331E-12	2.338141589033E-12	2.68106902209118E-12	4.2086548602594E-12	3.21104778227199E-12
0.01314	2.96164601277514E-12	1.62111150172955E-12	1.71463716529087E-12	2.338141589033E-12	2.7745946856525E-12	1.58993628054244E-12	3.83455220601412E-12	2.43166725259432E-12	2.61871857971696E-12	1.99521415597483E-12	2.55636813734275E-12	3.39809910939463E-12	2.8057699068396E-12	2.71224424327828E-12	3.92807786957544E-12	3.11752211871067E-12
0.01316	2.8057699068396E-12	1.49641061698112E-12	2.24461592547168E-12	1.43406017460691E-12	2.58754335852986E-12	1.02878229917452E-12	4.23983008144651E-12	2.61871857971696E-12	2.61871857971696E-12	2.27579114665879E-12	2.3069663678459E-12	3.14869733989778E-12	3.11752211871067E-12	2.71224424327828E-12	3.39809910939463E-12	3.08634689752356E-12
0.01318	2.43166725259432E-12	1.77698760766508E-12	2.8057699068396E-12	4.05277875432387E-13	2.40049203140722E-12	8.10555750864774E-13	4.27100530263362E-12	2.99282123396224E-12	2.68106902209118E-12	2.40049203140722E-12	1.99521415597483E-12	2.99282123396224E-12	3.14869733989778E-12	2.52519291615564E-12	2.86812034921382E-12	3.14869733989778E-12
0.0132	2.21344070428458E-12	2.18226548309747E-12	3.2733982246462E-12	-2.49401769496854E-13	2.43166725259432E-12	1.09113274154873E-12	4.14630441788519E-12	3.33574866702042E-12	2.99282123396224E-12	2.24461592547168E-12	1.62111150172955E-12	2.86812034921382E-12	2.86812034921382E-12	2.24461592547168E-12	2.21344070428458E-12	3.11752211871067E-12
0.01322	2.08873981953615E-12	2.52519291615564E-12	3.36692388820752E-12	1.55876105935534E-13	2.61871857971696E-12	1.8705132712264E-12	3.89690264838834E-12	3.30457344583331E-12	3.17987256108488E-12	2.05756459834904E-12	1.24700884748427E-12	3.14869733989778E-12	2.46284247378143E-12	2.02638937716194E-12	1.65228672291666E-12	2.83694512802671E-12
0.01324	2.02638937716194E-12	2.46284247378143E-12	3.14869733989778E-12	1.37170973223269E-12	2.7745946856525E-12	2.71224424327828E-12	3.64750087889148E-12	3.14869733989778E-12	3.42927433058174E-12	1.8393380500393E-12	9.04081414426094E-13	3.30457344583331E-12	2.27579114665879E-12	2.21344070428458E-12	1.27818406867137E-12	2.58754335852986E-12
0.01326	1.68346194410376E-12	2.18226548309747E-12	2.71224424327828E-12	2.49401769496854E-12	2.89929557040092E-12	3.2733982246462E-12	3.52279999414306E-12	2.99282123396224E-12	3.58515043651727E-12	2.18226548309747E-12	1.05995752036163E-12	3.2422230034591E-12	2.27579114665879E-12	2.64989380090407E-12	1.18465840511005E-12	2.40049203140722E-12
0.01328	1.18465840511005E-12	1.99521415597483E-12	2.24461592547168E-12	3.36692388820752E-12	3.08634689752356E-12	3.42927433058174E-12	3.17987256108488E-12	2.99282123396224E-12	3.80337698482702E-12	2.52519291615564E-12	1.52758583816823E-12	2.89929557040092E-12	2.55636813734275E-12	3.08634689752356E-12	1.34053451104559E-12	2.40049203140722E-12
0.0133	4.67628317806601E-13	2.18226548309747E-12	2.08873981953615E-12	4.02160353313676E-12	3.30457344583331E-12	3.36692388820752E-12	2.7745946856525E-12	3.11752211871067E-12	4.02160353313676E-12	2.74341946446539E-12	2.11991504072326E-12	2.338141589033E-12	2.83694512802671E-12	3.49162477295595E-12	1.74581238647798E-12	2.46284247378143E-12
0.01332	-2.18226548309747E-13	2.8057699068396E-12	2.18226548309747E-12	4.61393273569179E-12	3.52279999414306E-12	2.96164601277514E-12	2.18226548309747E-12	3.36692388820752E-12	4.1774796390723E-12	2.99282123396224E-12	2.68106902209118E-12	1.8705132712264E-12	3.05517167633646E-12	3.67867610007859E-12	2.11991504072326E-12	2.49401769496854E-12
0.01334	-6.85854866116347E-13	3.42927433058174E-12	2.11991504072326E-12	4.86333450518865E-12	3.33574866702042E-12	2.7745946856525E-12	1.62111150172955E-12	3.86572742720123E-12	4.2086548602594E-12	3.02399645514935E-12	2.93047079158803E-12	1.49641061698112E-12	3.2733982246462E-12	3.49162477295595E-12	2.27579114665879E-12	2.40049203140722E-12
0.01336	-7.17030087303454E-13	3.80337698482702E-12	1.8705132712264E-12	4.89450972637575E-12	3.02399645514935E-12	2.8057699068396E-12	1.4028849534198E-12	4.27100530263362E-12	3.89690264838834E-12	3.21104778227199E-12	2.89929557040092E-12	1.02878229917452E-12	3.2422230034591E-12	3.2733982246462E-12	2.40049203140722E-12	2.3069663678459E-12
0.01338	-1.55876105935534E-13	3.67867610007859E-12	1.80816282885219E-12	4.61393273569179E-12	2.99282123396224E-12	2.93047079158803E-12	1.27818406867137E-12	4.52040707213047E-12	3.52279999414306E-12	3.30457344583331E-12	2.8057699068396E-12	1.21583362629716E-12	2.86812034921382E-12	3.08634689752356E-12	2.27579114665879E-12	2.11991504072326E-12
0.0134	3.7410265424528E-13	3.2733982246462E-12	1.65228672291666E-12	4.08395397551098E-12	3.11752211871067E-12	2.7745946856525E-12	1.4028849534198E-12	4.23983008144651E-12	3.02399645514935E-12	3.2733982246462E-12	2.83694512802671E-12	1.90168849241351E-12	2.43166725259432E-12	2.8057699068396E-12	1.8393380500393E-12	1.8393380500393E-12
0.01342	7.79380529677668E-13	3.08634689752356E-12	1.30935928985848E-12	3.58515043651727E-12	3.14869733989778E-12	2.89929557040092E-12	1.58993628054244E-12	3.7098513212657E-12	2.40049203140722E-12	3.39809910939463E-12	2.89929557040092E-12	2.68106902209118E-12	2.15109026191036E-12	2.46284247378143E-12	1.49641061698112E-12	1.58993628054244E-12
0.01344	1.02878229917452E-12	3.02399645514935E-12	1.09113274154873E-12	3.2733982246462E-12	3.05517167633646E-12	2.74341946446539E-12	1.99521415597483E-12	3.21104778227199E-12	1.80816282885219E-12	3.7098513212657E-12	3.2422230034591E-12	3.21104778227199E-12	1.80816282885219E-12	2.24461592547168E-12	1.18465840511005E-12	1.30935928985848E-12
0.01346	1.24700884748427E-12	3.08634689752356E-12	1.18465840511005E-12	3.05517167633646E-12	2.89929557040092E-12	2.58754335852986E-12	2.02638937716194E-12	2.89929557040092E-12	1.43406017460691E-12	4.2086548602594E-12	3.52279999414306E-12	3.52279999414306E-12	1.4028849534198E-12	2.15109026191036E-12	1.37170973223269E-12	1.24700884748427E-12
0.01348	1.58993628054244E-12	3.02399645514935E-12	1.43406017460691E-12	3.14869733989778E-12	2.74341946446539E-12	2.36931681022011E-12	1.77698760766508E-12	2.71224424327828E-12	1.4028849534198E-12	4.676283178066E-12	3.7410265424528E-12	3.52279999414306E-12	9.35256635613201E-13	1.93286371360062E-12	1.77698760766508E-12	1.15348318392295E-12
0.0135	2.36931681022011E-12	3.05517167633646E-12	1.68346194410376E-12	3.2422230034591E-12	2.58754335852986E-12	2.15109026191036E-12	1.49641061698112E-12	2.71224424327828E-12	1.55876105935534E-12	5.14391149587261E-12	3.86572742720123E-12	3.14869733989778E-12	5.29978760180814E-13	1.68346194410376E-12	2.11991504072326E-12	9.97607077987414E-13
0.01352	3.21104778227199E-12	3.14869733989778E-12	1.71463716529087E-12	3.2422230034591E-12	2.3069663678459E-12	1.99521415597483E-12	1.4028849534198E-12	2.68106902209118E-12	1.37170973223269E-12	5.51801415011789E-12	3.77220176363991E-12	2.58754335852986E-12	4.36453096619494E-13	1.4028849534198E-12	2.27579114665879E-12	7.17030087303454E-13
0.01354	3.80337698482702E-12	3.30457344583331E-12	1.68346194410376E-12	3.14869733989778E-12	1.93286371360062E-12	1.74581238647798E-12	1.65228672291666E-12	2.71224424327828E-12	9.97607077987414E-13	5.29978760180814E-12	3.49162477295595E-12	1.99521415597483E-12	6.23504423742134E-13	1.74581238647798E-12	2.08873981953615E-12	4.98803538993707E-13
0.01356	3.99042831194966E-12	3.21104778227199E-12	1.62111150172955E-12	3.05517167633646E-12	1.71463716529087E-12	1.8393380500393E-12	1.96403893478772E-12	2.8057699068396E-12	5.92329202555027E-13	4.58275751450468E-12	3.21104778227199E-12	1.55876105935534E-12	9.35256635613201E-13	2.05756459834904E-12	1.93286371360062E-12	4.36453096619494E-13
0.01358	3.95925309076255E-12	2.74341946446539E-12	1.52758583816823E-12	3.02399645514935E-12	1.58993628054244E-12	2.08873981953615E-12	2.27579114665879E-12	2.7745946856525E-12	4.67628317806601E-13	3.80337698482702E-12	3.05517167633646E-12	1.27818406867137E-12	1.27818406867137E-12	2.61871857971696E-12	1.71463716529087E-12	5.29978760180814E-13
0.0136	3.7410265424528E-12	2.46284247378143E-12	1.71463716529087E-12	2.99282123396224E-12	1.43406017460691E-12	2.49401769496854E-12	2.18226548309747E-12	2.58754335852986E-12	7.17030087303454E-13	3.11752211871067E-12	3.11752211871067E-12	1.46523539579401E-12	1.43406017460691E-12	2.83694512802671E-12	1.96403893478772E-12	7.79380529677668E-13
0.01362	3.42927433058174E-12	2.43166725259432E-12	2.18226548309747E-12	2.83694512802671E-12	1.30935928985848E-12	2.74341946446539E-12	2.11991504072326E-12	2.71224424327828E-12	1.12230796273584E-12	2.61871857971696E-12	3.14869733989778E-12	2.11991504072326E-12	1.46523539579401E-12	3.02399645514935E-12	2.36931681022011E-12	1.09113274154873E-12
0.01364	3.17987256108488E-12	2.64989380090407E-12	2.71224424327828E-12	2.52519291615564E-12	1.30935928985848E-12	2.83694512802671E-12	2.24461592547168E-12	2.8057699068396E-12	1.4028849534198E-12	2.27579114665879E-12	3.08634689752356E-12	2.83694512802671E-12	1.49641061698112E-12	2.99282123396224E-12	2.71224424327828E-12	1.46523539579401E-12
0.01366	3.08634689752356E-12	2.43166725259432E-12	3.2422230034591E-12	2.21344070428458E-12	1.46523539579401E-12	2.71224424327828E-12	2.46284247378143E-12	2.8057699068396E-12	1.74581238647798E-12	2.27579114665879E-12	2.86812034921382E-12	3.58515043651727E-12	1.55876105935534E-12	2.96164601277514E-12	2.8057699068396E-12	1.21583362629716E-12
0.01368	3.36692388820752E-12	2.15109026191036E-12	3.42927433058174E-12	2.02638937716194E-12	1.65228672291666E-12	2.74341946446539E-12	2.8057699068396E-12	2.64989380090407E-12	1.99521415597483E-12	2.36931681022011E-12	2.83694512802671E-12	3.86572742720123E-12	1.74581238647798E-12	2.74341946446539E-12	2.55636813734275E-12	8.41730972051881E-13
0.0137	3.55397521533016E-12	1.80816282885219E-12	3.49162477295595E-12	2.15109026191036E-12	1.71463716529087E-12	2.99282123396224E-12	3.21104778227199E-12	2.36931681022011E-12	2.18226548309747E-12	2.52519291615564E-12	2.99282123396224E-12	3.86572742720123E-12	1.99521415597483E-12	2.58754335852986E-12	2.05756459834904E-12	4.05277875432387E-13
0.01372	3.2733982246462E-12	1.4028849534198E-12	3.46044955176884E-12	2.15109026191036E-12	1.55876105935534E-12	3.2733982246462E-12	3.36692388820752E-12	2.18226548309747E-12	2.21344070428458E-12	2.55636813734275E-12	3.2422230034591E-12	3.77220176363991E-12	2.36931681022011E-12	2.52519291615564E-12	1.49641061698112E-12	2.49401769496854E-13
0.01374	2.93047079158803E-12	1.02878229917452E-12	3.49162477295595E-12	1.65228672291666E-12	1.18465840511005E-12	3.42927433058174E-12	3.30457344583331E-12	1.99521415597483E-12	2.02638937716194E-12	2.24461592547168E-12	3.61632565770438E-12	3.89690264838834E-12	2.83694512802671E-12	2.43166725259432E-12	9.04081414426094E-13	5.92329202555027E-13
0.01376	2.8057699068396E-12	6.54679644929241E-13	3.30457344583331E-12	7.17030087303454E-13	7.79380529677668E-13	3.33574866702042E-12	3.21104778227199E-12	1.80816282885219E-12	1.71463716529087E-12	1.65228672291666E-12	3.80337698482702E-12	3.83455220601412E-12	3.05517167633646E-12	2.43166725259432E-12	9.04081414426094E-13	1.24700884748427E-12
0.01378	2.68106902209118E-12	6.23504423742134E-13	3.2733982246462E-12	2.8057699068396E-13	1.55876105935534E-13	2.89929557040092E-12	2.96164601277514E-12	1.49641061698112E-12	1.24700884748427E-12	9.35256635613201E-13	3.67867610007859E-12	3.86572742720123E-12	3.21104778227199E-12	2.338141589033E-12	1.18465840511005E-12	2.02638937716194E-12
0.0138	2.55636813734275E-12	8.72906193238988E-13	3.05517167633646E-12	3.7410265424528E-13	-3.11752211871067E-13	2.21344070428458E-12	2.74341946446539E-12	1.18465840511005E-12	9.04081414426094E-13	4.05277875432387E-13	3.30457344583331E-12	3.61632565770438E-12	3.2422230034591E-12	2.18226548309747E-12	1.93286371360062E-12	2.8057699068396E-12
0.01382	2.24461592547168E-12	1.49641061698112E-12	2.86812034921382E-12	7.48205308490561E-13	-4.36453096619494E-13	1.77698760766508E-12	2.40049203140722E-12	1.02878229917452E-12	9.35256635613201E-13	3.11752211871067E-13	2.71224424327828E-12	3.11752211871067E-12	3.39809910939463E-12	1.93286371360062E-12	3.02399645514935E-12	3.21104778227199E-12
0.01384	2.11991504072326E-12	2.05756459834904E-12	2.49401769496854E-12	1.21583362629716E-12	-6.23504423742134E-14	1.74581238647798E-12	2.36931681022011E-12	1.37170973223269E-12	1.30935928985848E-12	5.61153981367921E-13	2.18226548309747E-12	2.36931681022011E-12	3.77220176363991E-12	1.8705132712264E-12	4.02160353313676E-12	3.42927433058174E-12
0.01386	2.21344070428458E-12	2.46284247378143E-12	2.15109026191036E-12	1.65228672291666E-12	6.54679644929241E-13	1.65228672291666E-12	2.61871857971696E-12	1.77698760766508E-12	1.8705132712264E-12	1.12230796273584E-12	1.8705132712264E-12	1.65228672291666E-12	4.1774796390723E-12	2.15109026191036E-12	4.73863362044022E-12	3.39809910939463E-12
0.01388	2.55636813734275E-12	2.61871857971696E-12	1.8393380500393E-12	1.93286371360062E-12	1.4028849534198E-12	9.66431856800308E-13	2.83694512802671E-12	2.15109026191036E-12	2.52519291615564E-12	1.68346194410376E-12	1.8393380500393E-12	9.35256635613201E-13	4.30218052382072E-12	2.61871857971696E-12	4.92568494756286E-12	3.11752211871067E-12
0.0139	2.89929557040092E-12	2.46284247378143E-12	1.80816282885219E-12	2.15109026191036E-12	2.08873981953615E-12	1.55876105935534E-13	3.14869733989778E-12	2.49401769496854E-12	3.11752211871067E-12	2.08873981953615E-12	1.90168849241351E-12	5.92329202555027E-13	4.05277875432387E-12	3.08634689752356E-12	4.70745839925311E-12	2.89929557040092E-12
0.01392	3.33574866702042E-12	2.36931681022011E-12	1.8705132712264E-12	1.90168849241351E-12	2.68106902209118E-12	-1.55876105935534E-13	3.33574866702042E-12	2.7745946856525E-12	3.49162477295595E-12	2.52519291615564E-12	2.11991504072326E-12	8.41730972051881E-13	3.7410265424528E-12	3.49162477295595E-12	4.23983008144651E-12	2.86812034921382E-12
0.01394	3.58515043651727E-12	2.21344070428458E-12	2.18226548309747E-12	1.43406017460691E-12	2.99282123396224E-12	1.24700884748427E-13	3.7410265424528E-12	3.11752211871067E-12	3.64750087889148E-12	2.71224424327828E-12	2.43166725259432E-12	1.37170973223269E-12	3.55397521533016E-12	3.64750087889148E-12	3.80337698482702E-12	2.68106902209118E-12
0.01396	3.49162477295595E-12	2.18226548309747E-12	2.43166725259432E-12	1.09113274154873E-12	2.93047079158803E-12	5.92329202555027E-13	3.83455220601412E-12	3.2422230034591E-12	3.67867610007859E-12	2.86812034921382E-12	2.68106902209118E-12	1.62111150172955E-12	3.58515043651727E-12	3.42927433058174E-12	3.36692388820752E-12	2.338141589033E-12
0.01398	2.71224424327828E-12	2.24461592547168E-12	2.40049203140722E-12	9.97607077987414E-13	2.64989380090407E-12	1.02878229917452E-12	3.7098513212657E-12	3.36692388820752E-12	3.61632565770438E-12	2.93047079158803E-12	2.99282123396224E-12	1.55876105935534E-12	3.64750087889148E-12	2.99282123396224E-12	3.05517167633646E-12	2.02638937716194E-12
0.014	1.99521415597483E-12	2.61871857971696E-12	2.18226548309747E-12	9.35256635613201E-13	2.49401769496854E-12	1.55876105935534E-12	3.14869733989778E-12	3.21104778227199E-12	3.46044955176884E-12	2.83694512802671E-12	3.02399645514935E-12	1.24700884748427E-12	3.61632565770438E-12	2.40049203140722E-12	2.68106902209118E-12	1.90168849241351E-12
0.01402	1.37170973223269E-12	3.17987256108488E-12	1.65228672291666E-12	1.46523539579401E-12	2.40049203140722E-12	1.99521415597483E-12	2.40049203140722E-12	3.11752211871067E-12	3.2733982246462E-12	2.99282123396224E-12	2.338141589033E-12	8.41730972051881E-13	3.39809910939463E-12	2.02638937716194E-12	2.52519291615564E-12	2.3069663678459E-12
0.01404	1.27818406867137E-12	3.7410265424528E-12	1.02878229917452E-12	2.08873981953615E-12	2.40049203140722E-12	2.36931681022011E-12	1.80816282885219E-12	3.21104778227199E-12	3.17987256108488E-12	3.14869733989778E-12	1.30935928985848E-12	4.67628317806601E-13	3.21104778227199E-12	1.96403893478772E-12	2.52519291615564E-12	2.86812034921382E-12
0.01406	1.46523539579401E-12	4.23983008144651E-12	4.98803538993707E-13	2.64989380090407E-12	2.55636813734275E-12	2.96164601277514E-12	1.34053451104559E-12	3.55397521533016E-12	3.14869733989778E-12	3.2422230034591E-12	5.61153981367921E-13	4.36453096619494E-13	3.21104778227199E-12	2.15109026191036E-12	2.36931681022011E-12	3.39809910939463E-12
0.01408	1.77698760766508E-12	4.55158229331758E-12	4.36453096619494E-13	3.14869733989778E-12	2.74341946446539E-12	3.30457344583331E-12	1.24700884748427E-12	4.14630441788519E-12	3.05517167633646E-12	3.39809910939463E-12	2.49401769496854E-13	6.85854866116347E-13	3.17987256108488E-12	2.43166725259432E-12	2.36931681022011E-12	3.58515043651727E-12
0.0141	1.77698760766508E-12	4.80098406281443E-12	4.98803538993707E-13	3.17987256108488E-12	2.93047079158803E-12	3.39809910939463E-12	1.24700884748427E-12	4.36453096619494E-12	2.99282123396224E-12	3.39809910939463E-12	6.23504423742134E-13	1.02878229917452E-12	2.99282123396224E-12	2.83694512802671E-12	2.338141589033E-12	3.64750087889148E-12
0.01412	1.68346194410376E-12	4.676283178066E-12	7.79380529677668E-13	2.86812034921382E-12	3.14869733989778E-12	3.33574866702042E-12	1.37170973223269E-12	4.30218052382072E-12	2.99282123396224E-12	3.14869733989778E-12	1.37170973223269E-12	1.27818406867137E-12	2.52519291615564E-12	3.11752211871067E-12	2.338141589033E-12	3.36692388820752E-12
0.01414	1.58993628054244E-12	4.1774796390723E-12	1.02878229917452E-12	2.40049203140722E-12	3.21104778227199E-12	3.36692388820752E-12	1.62111150172955E-12	3.99042831194966E-12	2.99282123396224E-12	2.7745946856525E-12	2.24461592547168E-12	1.62111150172955E-12	2.15109026191036E-12	3.08634689752356E-12	2.36931681022011E-12	2.93047079158803E-12
0.01416	1.46523539579401E-12	3.49162477295595E-12	1.34053451104559E-12	1.90168849241351E-12	3.11752211871067E-12	3.11752211871067E-12	2.02638937716194E-12	3.61632565770438E-12	3.05517167633646E-12	2.52519291615564E-12	3.02399645514935E-12	1.68346194410376E-12	1.90168849241351E-12	2.74341946446539E-12	2.49401769496854E-12	2.24461592547168E-12
0.01418	1.43406017460691E-12	2.7745946856525E-12	1.71463716529087E-12	1.49641061698112E-12	2.83694512802671E-12	2.71224424327828E-12	2.46284247378143E-12	3.46044955176884E-12	3.11752211871067E-12	2.61871857971696E-12	3.39809910939463E-12	1.8393380500393E-12	1.68346194410376E-12	2.36931681022011E-12	2.64989380090407E-12	1.8393380500393E-12
0.0142	1.43406017460691E-12	2.40049203140722E-12	1.8393380500393E-12	1.27818406867137E-12	2.3069663678459E-12	2.46284247378143E-12	2.8057699068396E-12	3.42927433058174E-12	2.96164601277514E-12	2.61871857971696E-12	3.30457344583331E-12	2.11991504072326E-12	1.37170973223269E-12	2.24461592547168E-12	2.74341946446539E-12	1.80816282885219E-12
0.01422	1.37170973223269E-12	2.43166725259432E-12	1.74581238647798E-12	1.18465840511005E-12	1.77698760766508E-12	2.27579114665879E-12	2.86812034921382E-12	3.58515043651727E-12	2.99282123396224E-12	3.02399645514935E-12	2.93047079158803E-12	2.24461592547168E-12	9.35256635613201E-13	2.05756459834904E-12	2.7745946856525E-12	1.77698760766508E-12
0.01424	1.21583362629716E-12	2.55636813734275E-12	1.49641061698112E-12	1.12230796273584E-12	1.15348318392295E-12	2.21344070428458E-12	2.68106902209118E-12	3.7098513212657E-12	3.11752211871067E-12	3.30457344583331E-12	2.49401769496854E-12	2.338141589033E-12	7.79380529677668E-13	2.05756459834904E-12	2.15109026191036E-12	1.58993628054244E-12
0.01426	9.66431856800308E-13	2.83694512802671E-12	1.12230796273584E-12	1.37170973223269E-12	7.48205308490561E-13	2.15109026191036E-12	2.15109026191036E-12	3.52279999414306E-12	3.39809910939463E-12	3.77220176363991E-12	2.21344070428458E-12	2.40049203140722E-12	1.27818406867137E-12	2.27579114665879E-12	1.21583362629716E-12	1.49641061698112E-12
0.01428	8.72906193238988E-13	3.14869733989778E-12	1.02878229917452E-12	1.65228672291666E-12	4.36453096619494E-13	1.90168849241351E-12	1.43406017460691E-12	3.08634689752356E-12	3.58515043651727E-12	4.05277875432387E-12	2.18226548309747E-12	2.71224424327828E-12	1.99521415597483E-12	2.93047079158803E-12	2.8057699068396E-13	1.62111150172955E-12
0.0143	1.15348318392295E-12	3.33574866702042E-12	1.02878229917452E-12	2.02638937716194E-12	3.11752211871067E-13	1.68346194410376E-12	6.85854866116347E-13	2.71224424327828E-12	3.36692388820752E-12	4.14630441788519E-12	2.18226548309747E-12	2.99282123396224E-12	2.3069663678459E-12	3.52279999414306E-12	-1.55876105935534E-13	1.80816282885219E-12
0.01432	1.8393380500393E-12	3.2733982246462E-12	8.72906193238988E-13	2.338141589033E-12	5.29978760180814E-13	1.74581238647798E-12	5.29978760180814E-13	2.27579114665879E-12	2.8057699068396E-12	3.95925309076255E-12	2.338141589033E-12	3.11752211871067E-12	2.3069663678459E-12	3.95925309076255E-12	-1.8705132712264E-13	2.08873981953615E-12
0.01434	2.52519291615564E-12	3.02399645514935E-12	6.85854866116347E-13	2.71224424327828E-12	9.35256635613201E-13	1.99521415597483E-12	1.09113274154873E-12	1.8393380500393E-12	2.08873981953615E-12	3.49162477295595E-12	2.52519291615564E-12	2.99282123396224E-12	2.11991504072326E-12	3.99042831194966E-12	9.35256635613201E-14	2.43166725259432E-12
0.01436	3.2422230034591E-12	2.40049203140722E-12	7.17030087303454E-13	2.86812034921382E-12	1.43406017460691E-12	2.11991504072326E-12	2.15109026191036E-12	1.65228672291666E-12	1.65228672291666E-12	3.05517167633646E-12	2.64989380090407E-12	2.74341946446539E-12	2.02638937716194E-12	3.7410265424528E-12	8.10555750864774E-13	2.74341946446539E-12
0.01438	3.7410265424528E-12	1.8393380500393E-12	8.41730972051881E-13	2.8057699068396E-12	1.80816282885219E-12	2.21344070428458E-12	3.21104778227199E-12	1.43406017460691E-12	1.34053451104559E-12	2.83694512802671E-12	2.93047079158803E-12	2.43166725259432E-12	2.02638937716194E-12	3.30457344583331E-12	1.74581238647798E-12	2.8057699068396E-12
0.0144	4.02160353313676E-12	1.46523539579401E-12	1.05995752036163E-12	2.46284247378143E-12	2.18226548309747E-12	2.338141589033E-12	3.86572742720123E-12	1.4028849534198E-12	1.46523539579401E-12	2.89929557040092E-12	3.05517167633646E-12	2.27579114665879E-12	2.08873981953615E-12	2.83694512802671E-12	2.58754335852986E-12	2.46284247378143E-12
0.01442	3.89690264838834E-12	1.27818406867137E-12	1.4028849534198E-12	1.93286371360062E-12	2.46284247378143E-12	2.74341946446539E-12	4.30218052382072E-12	1.37170973223269E-12	2.02638937716194E-12	3.14869733989778E-12	2.99282123396224E-12	2.46284247378143E-12	2.27579114665879E-12	2.40049203140722E-12	2.99282123396224E-12	1.90168849241351E-12
0.01444	3.49162477295595E-12	1.15348318392295E-12	1.8393380500393E-12	1.55876105935534E-12	2.52519291615564E-12	3.21104778227199E-12	4.36453096619494E-12	1.52758583816823E-12	2.64989380090407E-12	3.52279999414306E-12	2.71224424327828E-12	2.83694512802671E-12	2.49401769496854E-12	2.18226548309747E-12	2.8057699068396E-12	1.43406017460691E-12
0.01446	2.89929557040092E-12	1.24700884748427E-12	2.338141589033E-12	1.68346194410376E-12	2.64989380090407E-12	3.42927433058174E-12	4.42688140856915E-12	1.68346194410376E-12	3.08634689752356E-12	3.7098513212657E-12	2.46284247378143E-12	3.17987256108488E-12	2.7745946856525E-12	2.3069663678459E-12	2.27579114665879E-12	1.05995752036163E-12
0.01448	2.18226548309747E-12	1.55876105935534E-12	3.11752211871067E-12	1.74581238647798E-12	2.64989380090407E-12	3.21104778227199E-12	4.52040707213047E-12	1.8393380500393E-12	3.36692388820752E-12	3.7410265424528E-12	1.93286371360062E-12	3.58515043651727E-12	3.33574866702042E-12	2.43166725259432E-12	1.65228672291666E-12	7.48205308490561E-13
0.0145	1.8393380500393E-12	1.99521415597483E-12	3.67867610007859E-12	1.62111150172955E-12	2.52519291615564E-12	2.86812034921382E-12	4.39570618738205E-12	2.18226548309747E-12	3.36692388820752E-12	3.61632565770438E-12	1.43406017460691E-12	3.64750087889148E-12	3.83455220601412E-12	2.49401769496854E-12	1.37170973223269E-12	2.8057699068396E-13
0.01452	1.90168849241351E-12	2.3069663678459E-12	3.77220176363991E-12	1.27818406867137E-12	2.15109026191036E-12	2.02638937716194E-12	4.11512919669808E-12	2.52519291615564E-12	2.89929557040092E-12	3.21104778227199E-12	1.05995752036163E-12	3.21104778227199E-12	4.14630441788519E-12	2.3069663678459E-12	1.68346194410376E-12	-1.55876105935534E-13
0.01454	2.15109026191036E-12	2.61871857971696E-12	3.55397521533016E-12	1.12230796273584E-12	1.90168849241351E-12	1.55876105935534E-12	3.86572742720123E-12	2.74341946446539E-12	2.08873981953615E-12	2.61871857971696E-12	8.41730972051881E-13	2.64989380090407E-12	4.11512919669808E-12	2.18226548309747E-12	2.43166725259432E-12	-1.55876105935534E-13
0.01456	2.46284247378143E-12	2.83694512802671E-12	2.86812034921382E-12	8.72906193238988E-13	1.77698760766508E-12	1.30935928985848E-12	3.49162477295595E-12	2.61871857971696E-12	1.49641061698112E-12	1.99521415597483E-12	8.10555750864774E-13	2.24461592547168E-12	3.77220176363991E-12	2.05756459834904E-12	3.05517167633646E-12	1.55876105935534E-13
0.01458	2.61871857971696E-12	2.93047079158803E-12	2.18226548309747E-12	7.48205308490561E-13	1.93286371360062E-12	1.65228672291666E-12	3.08634689752356E-12	2.338141589033E-12	1.05995752036163E-12	1.65228672291666E-12	1.09113274154873E-12	2.27579114665879E-12	3.42927433058174E-12	2.08873981953615E-12	3.42927433058174E-12	1.09113274154873E-12
0.0146	2.52519291615564E-12	2.86812034921382E-12	1.74581238647798E-12	9.97607077987414E-13	2.21344070428458E-12	2.27579114665879E-12	2.86812034921382E-12	2.05756459834904E-12	1.12230796273584E-12	1.55876105935534E-12	1.58993628054244E-12	2.64989380090407E-12	2.96164601277514E-12	2.11991504072326E-12	3.49162477295595E-12	2.05756459834904E-12
0.01462	2.43166725259432E-12	2.7745946856525E-12	1.43406017460691E-12	1.71463716529087E-12	2.61871857971696E-12	2.7745946856525E-12	2.8057699068396E-12	1.8705132712264E-12	1.43406017460691E-12	1.62111150172955E-12	2.05756459834904E-12	3.14869733989778E-12	2.52519291615564E-12	2.21344070428458E-12	3.2733982246462E-12	2.8057699068396E-12
0.01464	2.46284247378143E-12	2.68106902209118E-12	1.34053451104559E-12	2.43166725259432E-12	2.8057699068396E-12	2.93047079158803E-12	2.89929557040092E-12	2.05756459834904E-12	1.8705132712264E-12	1.77698760766508E-12	2.18226548309747E-12	3.55397521533016E-12	2.15109026191036E-12	2.46284247378143E-12	2.89929557040092E-12	3.2733982246462E-12
0.01466	2.55636813734275E-12	2.40049203140722E-12	1.37170973223269E-12	2.83694512802671E-12	2.86812034921382E-12	2.7745946856525E-12	2.61871857971696E-12	2.61871857971696E-12	2.55636813734275E-12	1.96403893478772E-12	2.21344070428458E-12	3.61632565770438E-12	1.80816282885219E-12	2.55636813734275E-12	2.36931681022011E-12	3.49162477295595E-12
0.01468	2.40049203140722E-12	1.93286371360062E-12	1.30935928985848E-12	2.8057699068396E-12	2.83694512802671E-12	2.71224424327828E-12	1.93286371360062E-12	3.39809910939463E-12	3.17987256108488E-12	2.15109026191036E-12	2.36931681022011E-12	3.7098513212657E-12	1.74581238647798E-12	2.52519291615564E-12	1.77698760766508E-12	3.39809910939463E-12
0.0147	2.15109026191036E-12	1.62111150172955E-12	1.24700884748427E-12	2.36931681022011E-12	2.68106902209118E-12	2.86812034921382E-12	1.18465840511005E-12	4.39570618738205E-12	3.95925309076255E-12	2.46284247378143E-12	2.49401769496854E-12	3.39809910939463E-12	2.02638937716194E-12	2.52519291615564E-12	1.30935928985848E-12	3.36692388820752E-12
0.01472	1.90168849241351E-12	1.58993628054244E-12	1.12230796273584E-12	1.8393380500393E-12	2.46284247378143E-12	3.14869733989778E-12	7.17030087303454E-13	5.36213804418235E-12	4.48923185094337E-12	2.96164601277514E-12	2.49401769496854E-12	3.08634689752356E-12	2.36931681022011E-12	2.24461592547168E-12	1.09113274154873E-12	3.02399645514935E-12
0.01474	1.77698760766508E-12	1.80816282885219E-12	8.10555750864774E-13	1.58993628054244E-12	2.36931681022011E-12	3.2422230034591E-12	4.98803538993707E-13	5.82976636198895E-12	4.58275751450468E-12	3.42927433058174E-12	2.36931681022011E-12	2.68106902209118E-12	2.89929557040092E-12	2.15109026191036E-12	1.37170973223269E-12	2.61871857971696E-12
0.01476	1.99521415597483E-12	2.18226548309747E-12	4.05277875432387E-13	1.52758583816823E-12	2.49401769496854E-12	3.02399645514935E-12	5.92329202555027E-13	5.95446724673738E-12	4.30218052382072E-12	3.67867610007859E-12	2.338141589033E-12	2.36931681022011E-12	3.30457344583331E-12	1.99521415597483E-12	1.68346194410376E-12	2.24461592547168E-12
0.01478	2.18226548309747E-12	2.43166725259432E-12	-3.11752211871067E-14	1.71463716529087E-12	2.61871857971696E-12	2.55636813734275E-12	5.92329202555027E-13	5.64271503486631E-12	3.89690264838834E-12	3.39809910939463E-12	2.40049203140722E-12	2.15109026191036E-12	3.42927433058174E-12	1.80816282885219E-12	2.11991504072326E-12	2.18226548309747E-12
0.0148	2.27579114665879E-12	2.27579114665879E-12	-1.8705132712264E-13	2.05756459834904E-12	2.89929557040092E-12	2.18226548309747E-12	6.85854866116347E-13	4.95686016874997E-12	3.55397521533016E-12	3.02399645514935E-12	2.58754335852986E-12	2.18226548309747E-12	3.2422230034591E-12	1.74581238647798E-12	2.52519291615564E-12	2.3069663678459E-12
0.01482	2.05756459834904E-12	1.99521415597483E-12	-2.8057699068396E-13	2.43166725259432E-12	3.30457344583331E-12	2.11991504072326E-12	6.85854866116347E-13	4.27100530263362E-12	3.2733982246462E-12	2.74341946446539E-12	2.7745946856525E-12	2.27579114665879E-12	2.7745946856525E-12	1.62111150172955E-12	2.8057699068396E-12	2.58754335852986E-12
0.01484	1.58993628054244E-12	1.65228672291666E-12	-9.35256635613201E-14	2.61871857971696E-12	3.7098513212657E-12	2.40049203140722E-12	8.72906193238988E-13	3.7410265424528E-12	2.99282123396224E-12	2.68106902209118E-12	3.2733982246462E-12	2.15109026191036E-12	2.02638937716194E-12	1.4028849534198E-12	2.74341946446539E-12	2.86812034921382E-12
0.01486	1.15348318392295E-12	1.77698760766508E-12	4.05277875432387E-13	2.338141589033E-12	3.99042831194966E-12	2.68106902209118E-12	1.09113274154873E-12	3.33574866702042E-12	2.55636813734275E-12	2.7745946856525E-12	3.92807786957544E-12	2.08873981953615E-12	1.52758583816823E-12	1.21583362629716E-12	2.27579114665879E-12	3.14869733989778E-12
0.01488	1.05995752036163E-12	2.11991504072326E-12	1.09113274154873E-12	2.11991504072326E-12	4.14630441788519E-12	2.71224424327828E-12	1.37170973223269E-12	3.21104778227199E-12	2.11991504072326E-12	2.8057699068396E-12	4.27100530263362E-12	1.90168849241351E-12	1.30935928985848E-12	1.02878229917452E-12	1.65228672291666E-12	3.30457344583331E-12
0.0149	9.97607077987414E-13	2.40049203140722E-12	1.58993628054244E-12	1.90168849241351E-12	4.08395397551098E-12	2.49401769496854E-12	1.62111150172955E-12	2.99282123396224E-12	1.8393380500393E-12	2.86812034921382E-12	4.08395397551098E-12	1.71463716529087E-12	1.52758583816823E-12	9.66431856800308E-13	8.10555750864774E-13	3.2422230034591E-12
0.01492	1.12230796273584E-12	2.61871857971696E-12	1.77698760766508E-12	1.74581238647798E-12	3.49162477295595E-12	2.21344070428458E-12	1.8393380500393E-12	2.8057699068396E-12	1.80816282885219E-12	2.93047079158803E-12	3.67867610007859E-12	1.62111150172955E-12	1.77698760766508E-12	8.72906193238988E-13	3.42927433058174E-13	3.05517167633646E-12
0.01494	1.34053451104559E-12	2.64989380090407E-12	1.74581238647798E-12	1.71463716529087E-12	2.49401769496854E-12	2.15109026191036E-12	2.18226548309747E-12	2.68106902209118E-12	2.15109026191036E-12	2.74341946446539E-12	3.30457344583331E-12	1.62111150172955E-12	1.77698760766508E-12	6.85854866116347E-13	2.8057699068396E-13	2.55636813734275E-12
0.01496	1.62111150172955E-12	2.338141589033E-12	1.46523539579401E-12	1.77698760766508E-12	1.43406017460691E-12	2.05756459834904E-12	2.74341946446539E-12	2.40049203140722E-12	2.71224424327828E-12	2.74341946446539E-12	3.2733982246462E-12	1.74581238647798E-12	1.77698760766508E-12	6.54679644929241E-13	6.23504423742134E-13	1.99521415597483E-12
0.01498	1.80816282885219E-12	1.80816282885219E-12	1.02878229917452E-12	2.08873981953615E-12	8.10555750864774E-13	2.18226548309747E-12	3.2733982246462E-12	2.21344070428458E-12	3.14869733989778E-12	2.64989380090407E-12	3.33574866702042E-12	2.02638937716194E-12	1.77698760766508E-12	6.23504423742134E-13	1.12230796273584E-12	1.43406017460691E-12
0.015	1.99521415597483E-12	1.4028849534198E-12	6.85854866116347E-13	2.338141589033E-12	6.85854866116347E-13	2.36931681022011E-12	3.7410265424528E-12	2.05756459834904E-12	3.39809910939463E-12	2.86812034921382E-12	3.64750087889148E-12	2.18226548309747E-12	1.8393380500393E-12	6.54679644929241E-13	1.58993628054244E-12	8.41730972051881E-13
0.01502	2.18226548309747E-12	1.30935928985848E-12	4.67628317806601E-13	2.338141589033E-12	9.35256635613201E-13	2.64989380090407E-12	4.05277875432387E-12	1.90168849241351E-12	3.21104778227199E-12	3.21104778227199E-12	3.77220176363991E-12	2.24461592547168E-12	2.18226548309747E-12	9.35256635613201E-13	1.96403893478772E-12	1.55876105935534E-13
0.01504	2.24461592547168E-12	1.58993628054244E-12	7.79380529677668E-13	2.3069663678459E-12	1.18465840511005E-12	2.96164601277514E-12	4.1774796390723E-12	1.90168849241351E-12	2.64989380090407E-12	3.55397521533016E-12	3.64750087889148E-12	2.52519291615564E-12	2.36931681022011E-12	1.4028849534198E-12	1.8705132712264E-12	-6.23504423742134E-14
0.01506	2.18226548309747E-12	2.05756459834904E-12	1.37170973223269E-12	2.27579114665879E-12	1.52758583816823E-12	3.08634689752356E-12	4.27100530263362E-12	1.99521415597483E-12	1.99521415597483E-12	3.67867610007859E-12	3.2422230034591E-12	3.05517167633646E-12	2.49401769496854E-12	2.02638937716194E-12	1.77698760766508E-12	3.11752211871067E-13
0.01508	1.8393380500393E-12	2.43166725259432E-12	2.05756459834904E-12	2.3069663678459E-12	2.08873981953615E-12	3.02399645514935E-12	4.27100530263362E-12	1.8705132712264E-12	1.58993628054244E-12	3.52279999414306E-12	3.05517167633646E-12	3.67867610007859E-12	2.40049203140722E-12	2.74341946446539E-12	1.65228672291666E-12	1.12230796273584E-12
0.0151	1.65228672291666E-12	2.46284247378143E-12	2.49401769496854E-12	2.15109026191036E-12	2.68106902209118E-12	2.74341946446539E-12	3.92807786957544E-12	1.90168849241351E-12	1.4028849534198E-12	3.30457344583331E-12	2.93047079158803E-12	3.99042831194966E-12	2.05756459834904E-12	3.58515043651727E-12	1.65228672291666E-12	2.08873981953615E-12
0.01512	1.58993628054244E-12	2.338141589033E-12	2.68106902209118E-12	1.71463716529087E-12	2.96164601277514E-12	2.52519291615564E-12	3.2422230034591E-12	2.21344070428458E-12	1.34053451104559E-12	3.02399645514935E-12	2.8057699068396E-12	3.77220176363991E-12	1.71463716529087E-12	4.1774796390723E-12	1.8393380500393E-12	2.89929557040092E-12
0.01514	1.74581238647798E-12	2.02638937716194E-12	2.55636813734275E-12	1.24700884748427E-12	2.89929557040092E-12	2.49401769496854E-12	2.46284247378143E-12	2.71224424327828E-12	1.30935928985848E-12	2.99282123396224E-12	2.64989380090407E-12	3.2422230034591E-12	1.77698760766508E-12	4.30218052382072E-12	2.36931681022011E-12	3.42927433058174E-12
0.01516	2.02638937716194E-12	1.99521415597483E-12	2.21344070428458E-12	8.72906193238988E-13	2.61871857971696E-12	2.27579114665879E-12	1.99521415597483E-12	2.89929557040092E-12	1.58993628054244E-12	3.33574866702042E-12	2.64989380090407E-12	2.58754335852986E-12	1.93286371360062E-12	4.02160353313676E-12	2.89929557040092E-12	3.49162477295595E-12
0.01518	2.40049203140722E-12	1.8393380500393E-12	1.71463716529087E-12	8.10555750864774E-13	2.27579114665879E-12	1.8705132712264E-12	1.8705132712264E-12	3.02399645514935E-12	1.96403893478772E-12	4.02160353313676E-12	2.49401769496854E-12	2.27579114665879E-12	2.36931681022011E-12	3.7410265424528E-12	3.30457344583331E-12	3.08634689752356E-12
0.0152	2.99282123396224E-12	2.02638937716194E-12	1.55876105935534E-12	9.35256635613201E-13	2.02638937716194E-12	1.21583362629716E-12	1.90168849241351E-12	2.99282123396224E-12	2.40049203140722E-12	4.73863362044022E-12	2.27579114665879E-12	2.21344070428458E-12	3.02399645514935E-12	3.36692388820752E-12	3.52279999414306E-12	2.24461592547168E-12
0.01522	3.55397521533016E-12	2.338141589033E-12	1.8393380500393E-12	1.37170973223269E-12	1.93286371360062E-12	7.79380529677668E-13	2.02638937716194E-12	2.89929557040092E-12	2.7745946856525E-12	4.92568494756286E-12	2.05756459834904E-12	2.55636813734275E-12	3.58515043651727E-12	3.14869733989778E-12	3.58515043651727E-12	1.43406017460691E-12
0.01524	4.02160353313676E-12	2.68106902209118E-12	2.27579114665879E-12	1.65228672291666E-12	1.96403893478772E-12	5.61153981367921E-13	2.08873981953615E-12	3.02399645514935E-12	2.86812034921382E-12	4.73863362044022E-12	1.93286371360062E-12	2.71224424327828E-12	4.11512919669808E-12	2.86812034921382E-12	3.42927433058174E-12	1.18465840511005E-12
0.01526	4.1774796390723E-12	2.83694512802671E-12	2.7745946856525E-12	1.65228672291666E-12	2.27579114665879E-12	5.61153981367921E-13	2.338141589033E-12	3.30457344583331E-12	2.55636813734275E-12	4.02160353313676E-12	2.15109026191036E-12	2.71224424327828E-12	4.11512919669808E-12	2.83694512802671E-12	3.05517167633646E-12	1.46523539579401E-12
0.01528	4.14630441788519E-12	2.8057699068396E-12	3.02399645514935E-12	1.37170973223269E-12	2.71224424327828E-12	7.79380529677668E-13	2.55636813734275E-12	3.67867610007859E-12	2.08873981953615E-12	2.8057699068396E-12	2.68106902209118E-12	2.46284247378143E-12	3.86572742720123E-12	2.74341946446539E-12	2.58754335852986E-12	2.338141589033E-12
0.0153	3.92807786957544E-12	2.83694512802671E-12	2.93047079158803E-12	1.15348318392295E-12	3.14869733989778E-12	1.12230796273584E-12	2.64989380090407E-12	3.86572742720123E-12	1.65228672291666E-12	1.55876105935534E-12	3.14869733989778E-12	2.21344070428458E-12	3.2733982246462E-12	2.71224424327828E-12	2.40049203140722E-12	3.11752211871067E-12
0.01532	3.55397521533016E-12	3.14869733989778E-12	2.96164601277514E-12	1.15348318392295E-12	3.49162477295595E-12	1.49641061698112E-12	2.71224424327828E-12	3.95925309076255E-12	1.27818406867137E-12	3.42927433058174E-13	3.11752211871067E-12	2.05756459834904E-12	2.58754335852986E-12	2.64989380090407E-12	2.43166725259432E-12	3.58515043651727E-12
0.01534	3.02399645514935E-12	3.42927433058174E-12	3.02399645514935E-12	1.30935928985848E-12	3.64750087889148E-12	2.11991504072326E-12	2.89929557040092E-12	3.86572742720123E-12	1.15348318392295E-12	-5.61153981367921E-13	2.86812034921382E-12	2.05756459834904E-12	2.21344070428458E-12	2.58754335852986E-12	2.55636813734275E-12	3.55397521533016E-12
0.01536	2.43166725259432E-12	3.46044955176884E-12	3.05517167633646E-12	1.58993628054244E-12	3.7098513212657E-12	2.64989380090407E-12	3.02399645514935E-12	3.58515043651727E-12	1.43406017460691E-12	-9.04081414426094E-13	2.52519291615564E-12	2.36931681022011E-12	2.18226548309747E-12	2.58754335852986E-12	2.55636813734275E-12	3.2733982246462E-12
0.01538	1.80816282885219E-12	2.89929557040092E-12	3.14869733989778E-12	1.71463716529087E-12	3.7098513212657E-12	3.17987256108488E-12	3.02399645514935E-12	3.36692388820752E-12	1.99521415597483E-12	-6.54679644929241E-13	2.36931681022011E-12	2.68106902209118E-12	2.40049203140722E-12	2.93047079158803E-12	2.52519291615564E-12	3.02399645514935E-12
0.0154	1.71463716529087E-12	2.08873981953615E-12	3.2733982246462E-12	1.68346194410376E-12	3.77220176363991E-12	3.08634689752356E-12	2.74341946446539E-12	3.14869733989778E-12	2.55636813734275E-12	2.18226548309747E-13	2.338141589033E-12	2.86812034921382E-12	2.89929557040092E-12	3.61632565770438E-12	2.74341946446539E-12	2.83694512802671E-12
0.01542	2.05756459834904E-12	1.37170973223269E-12	3.39809910939463E-12	1.65228672291666E-12	3.7098513212657E-12	2.52519291615564E-12	2.64989380090407E-12	3.02399645514935E-12	2.93047079158803E-12	1.34053451104559E-12	2.61871857971696E-12	2.71224424327828E-12	3.36692388820752E-12	4.14630441788519E-12	2.83694512802671E-12	2.64989380090407E-12
0.01544	2.58754335852986E-12	1.02878229917452E-12	3.61632565770438E-12	1.62111150172955E-12	3.64750087889148E-12	1.71463716529087E-12	2.61871857971696E-12	3.02399645514935E-12	3.2733982246462E-12	2.338141589033E-12	2.83694512802671E-12	2.40049203140722E-12	3.67867610007859E-12	4.11512919669808E-12	2.86812034921382E-12	2.52519291615564E-12
0.01546	2.83694512802671E-12	1.02878229917452E-12	3.61632565770438E-12	1.99521415597483E-12	3.52279999414306E-12	1.15348318392295E-12	2.58754335852986E-12	3.21104778227199E-12	3.42927433058174E-12	2.86812034921382E-12	2.93047079158803E-12	1.99521415597483E-12	3.7410265424528E-12	3.61632565770438E-12	2.74341946446539E-12	2.52519291615564E-12
0.01548	2.93047079158803E-12	1.21583362629716E-12	3.33574866702042E-12	2.55636813734275E-12	3.33574866702042E-12	9.97607077987414E-13	2.24461592547168E-12	3.42927433058174E-12	2.89929557040092E-12	2.93047079158803E-12	2.7745946856525E-12	1.74581238647798E-12	3.49162477295595E-12	2.74341946446539E-12	2.3069663678459E-12	2.64989380090407E-12
0.0155	2.99282123396224E-12	1.4028849534198E-12	2.8057699068396E-12	3.39809910939463E-12	3.17987256108488E-12	1.05995752036163E-12	1.80816282885219E-12	3.61632565770438E-12	2.24461592547168E-12	2.86812034921382E-12	2.52519291615564E-12	1.55876105935534E-12	3.14869733989778E-12	2.15109026191036E-12	1.8705132712264E-12	2.74341946446539E-12
0.01552	2.99282123396224E-12	1.99521415597483E-12	2.05756459834904E-12	4.1774796390723E-12	2.74341946446539E-12	1.46523539579401E-12	1.37170973223269E-12	3.67867610007859E-12	1.74581238647798E-12	3.05517167633646E-12	2.3069663678459E-12	1.27818406867137E-12	2.71224424327828E-12	1.90168849241351E-12	1.52758583816823E-12	2.68106902209118E-12
0.01554	3.02399645514935E-12	2.46284247378143E-12	1.62111150172955E-12	4.58275751450468E-12	2.27579114665879E-12	2.02638937716194E-12	1.18465840511005E-12	3.58515043651727E-12	1.62111150172955E-12	3.21104778227199E-12	2.24461592547168E-12	1.12230796273584E-12	2.21344070428458E-12	2.02638937716194E-12	1.37170973223269E-12	2.7745946856525E-12
0.01556	2.7745946856525E-12	2.89929557040092E-12	1.43406017460691E-12	4.48923185094337E-12	1.68346194410376E-12	2.68106902209118E-12	1.15348318392295E-12	3.52279999414306E-12	1.96403893478772E-12	3.05517167633646E-12	2.27579114665879E-12	8.41730972051881E-13	1.74581238647798E-12	2.08873981953615E-12	1.4028849534198E-12	2.86812034921382E-12
0.01558	1.8393380500393E-12	3.02399645514935E-12	1.24700884748427E-12	4.02160353313676E-12	1.30935928985848E-12	3.36692388820752E-12	1.37170973223269E-12	3.33574866702042E-12	2.338141589033E-12	2.86812034921382E-12	2.64989380090407E-12	8.72906193238988E-13	1.49641061698112E-12	2.15109026191036E-12	1.37170973223269E-12	3.08634689752356E-12
0.0156	7.79380529677668E-13	3.02399645514935E-12	1.12230796273584E-12	3.58515043651727E-12	1.24700884748427E-12	3.7098513212657E-12	1.68346194410376E-12	3.36692388820752E-12	2.74341946446539E-12	2.64989380090407E-12	3.2733982246462E-12	9.35256635613201E-13	1.43406017460691E-12	2.15109026191036E-12	1.37170973223269E-12	3.14869733989778E-12
0.01562	6.23504423742134E-14	2.8057699068396E-12	1.27818406867137E-12	3.21104778227199E-12	1.49641061698112E-12	3.61632565770438E-12	2.02638937716194E-12	3.49162477295595E-12	3.14869733989778E-12	2.52519291615564E-12	3.80337698482702E-12	9.97607077987414E-13	1.43406017460691E-12	2.08873981953615E-12	1.34053451104559E-12	3.11752211871067E-12
0.01564	-2.49401769496854E-13	2.58754335852986E-12	1.62111150172955E-12	3.02399645514935E-12	1.99521415597483E-12	3.33574866702042E-12	2.15109026191036E-12	3.64750087889148E-12	3.33574866702042E-12	2.74341946446539E-12	4.14630441788519E-12	1.24700884748427E-12	1.58993628054244E-12	1.80816282885219E-12	1.34053451104559E-12	2.74341946446539E-12
0.01566	-1.8705132712264E-13	2.21344070428458E-12	1.8705132712264E-12	2.93047079158803E-12	2.36931681022011E-12	3.02399645514935E-12	2.21344070428458E-12	3.80337698482702E-12	3.42927433058174E-12	3.2422230034591E-12	4.14630441788519E-12	1.37170973223269E-12	1.65228672291666E-12	1.8393380500393E-12	1.65228672291666E-12	2.27579114665879E-12
0.01568	4.67628317806601E-13	1.77698760766508E-12	1.8393380500393E-12	2.86812034921382E-12	2.64989380090407E-12	2.93047079158803E-12	2.27579114665879E-12	3.92807786957544E-12	3.77220176363991E-12	3.49162477295595E-12	4.11512919669808E-12	1.52758583816823E-12	1.74581238647798E-12	1.90168849241351E-12	1.93286371360062E-12	1.90168849241351E-12
0.0157	1.49641061698112E-12	1.65228672291666E-12	1.68346194410376E-12	2.74341946446539E-12	2.68106902209118E-12	2.8057699068396E-12	2.46284247378143E-12	3.83455220601412E-12	3.95925309076255E-12	3.46044955176884E-12	3.92807786957544E-12	1.58993628054244E-12	1.74581238647798E-12	2.24461592547168E-12	2.08873981953615E-12	1.52758583816823E-12
0.01572	2.49401769496854E-12	1.62111150172955E-12	1.49641061698112E-12	2.64989380090407E-12	2.08873981953615E-12	2.58754335852986E-12	2.83694512802671E-12	3.64750087889148E-12	4.30218052382072E-12	2.93047079158803E-12	3.77220176363991E-12	1.80816282885219E-12	1.74581238647798E-12	2.58754335852986E-12	2.08873981953615E-12	1.21583362629716E-12
0.01574	3.05517167633646E-12	1.71463716529087E-12	1.52758583816823E-12	2.3069663678459E-12	1.43406017460691E-12	2.36931681022011E-12	3.05517167633646E-12	3.33574866702042E-12	4.39570618738205E-12	2.40049203140722E-12	3.58515043651727E-12	2.3069663678459E-12	1.62111150172955E-12	2.64989380090407E-12	1.99521415597483E-12	9.35256635613201E-13
0.01576	2.96164601277514E-12	1.80816282885219E-12	1.58993628054244E-12	2.18226548309747E-12	1.09113274154873E-12	2.43166725259432E-12	3.30457344583331E-12	3.08634689752356E-12	4.2086548602594E-12	2.24461592547168E-12	3.30457344583331E-12	2.7745946856525E-12	1.55876105935534E-12	2.64989380090407E-12	1.99521415597483E-12	9.04081414426094E-13
0.01578	2.61871857971696E-12	1.90168849241351E-12	1.8393380500393E-12	2.15109026191036E-12	9.97607077987414E-13	2.49401769496854E-12	3.30457344583331E-12	2.99282123396224E-12	3.55397521533016E-12	2.58754335852986E-12	2.99282123396224E-12	3.17987256108488E-12	1.65228672291666E-12	2.49401769496854E-12	2.15109026191036E-12	1.18465840511005E-12
0.0158	2.36931681022011E-12	1.8393380500393E-12	2.15109026191036E-12	2.18226548309747E-12	1.24700884748427E-12	2.61871857971696E-12	3.30457344583331E-12	3.05517167633646E-12	2.7745946856525E-12	3.17987256108488E-12	2.89929557040092E-12	3.36692388820752E-12	1.80816282885219E-12	2.52519291615564E-12	2.24461592547168E-12	1.37170973223269E-12
0.01582	2.338141589033E-12	1.65228672291666E-12	2.55636813734275E-12	2.02638937716194E-12	1.52758583816823E-12	2.64989380090407E-12	3.30457344583331E-12	2.96164601277514E-12	1.8705132712264E-12	3.77220176363991E-12	3.02399645514935E-12	3.52279999414306E-12	2.08873981953615E-12	2.64989380090407E-12	2.49401769496854E-12	1.12230796273584E-12
0.01584	2.7745946856525E-12	1.4028849534198E-12	2.74341946446539E-12	2.08873981953615E-12	1.55876105935534E-12	2.68106902209118E-12	3.17987256108488E-12	2.83694512802671E-12	1.21583362629716E-12	4.23983008144651E-12	3.17987256108488E-12	3.30457344583331E-12	2.40049203140722E-12	3.02399645514935E-12	2.52519291615564E-12	7.48205308490561E-13
0.01586	3.2422230034591E-12	1.24700884748427E-12	2.68106902209118E-12	2.36931681022011E-12	1.43406017460691E-12	2.68106902209118E-12	3.11752211871067E-12	2.93047079158803E-12	6.85854866116347E-13	4.45805662975626E-12	3.39809910939463E-12	2.86812034921382E-12	2.7745946856525E-12	3.55397521533016E-12	2.43166725259432E-12	5.29978760180814E-13
0.01588	3.61632565770438E-12	1.34053451104559E-12	2.55636813734275E-12	2.68106902209118E-12	1.27818406867137E-12	2.8057699068396E-12	3.14869733989778E-12	3.02399645514935E-12	2.8057699068396E-13	4.52040707213047E-12	3.52279999414306E-12	2.55636813734275E-12	2.7745946856525E-12	4.11512919669808E-12	2.46284247378143E-12	7.48205308490561E-13
0.0159	3.89690264838834E-12	1.43406017460691E-12	2.55636813734275E-12	3.02399645514935E-12	1.18465840511005E-12	3.02399645514935E-12	3.08634689752356E-12	3.11752211871067E-12	1.8705132712264E-13	4.2086548602594E-12	3.2422230034591E-12	2.338141589033E-12	2.61871857971696E-12	4.27100530263362E-12	2.68106902209118E-12	1.15348318392295E-12
0.01592	3.99042831194966E-12	1.18465840511005E-12	2.61871857971696E-12	3.14869733989778E-12	1.05995752036163E-12	3.14869733989778E-12	3.05517167633646E-12	3.21104778227199E-12	4.05277875432387E-13	3.86572742720123E-12	2.7745946856525E-12	2.40049203140722E-12	2.52519291615564E-12	4.1774796390723E-12	3.30457344583331E-12	1.43406017460691E-12
0.01594	4.1774796390723E-12	8.41730972051881E-13	2.93047079158803E-12	2.89929557040092E-12	9.97607077987414E-13	2.8057699068396E-12	2.99282123396224E-12	3.2422230034591E-12	1.09113274154873E-12	3.58515043651727E-12	2.338141589033E-12	2.49401769496854E-12	2.61871857971696E-12	3.77220176363991E-12	3.95925309076255E-12	1.65228672291666E-12
0.01596	4.1774796390723E-12	9.97607077987414E-13	3.39809910939463E-12	2.46284247378143E-12	9.04081414426094E-13	2.24461592547168E-12	3.11752211871067E-12	3.21104778227199E-12	1.58993628054244E-12	3.2422230034591E-12	2.15109026191036E-12	2.55636813734275E-12	2.7745946856525E-12	3.39809910939463E-12	4.36453096619494E-12	1.8705132712264E-12
0.01598	4.08395397551098E-12	1.65228672291666E-12	3.7098513212657E-12	2.08873981953615E-12	1.09113274154873E-12	1.71463716529087E-12	3.39809910939463E-12	3.21104778227199E-12	1.8393380500393E-12	2.86812034921382E-12	2.18226548309747E-12	2.49401769496854E-12	2.74341946446539E-12	3.2422230034591E-12	4.45805662975626E-12	2.18226548309747E-12
0.016	3.7098513212657E-12	2.36931681022011E-12	3.7098513212657E-12	1.77698760766508E-12	1.27818406867137E-12	1.43406017460691E-12	3.64750087889148E-12	3.21104778227199E-12	1.90168849241351E-12	2.71224424327828E-12	1.96403893478772E-12	2.46284247378143E-12	2.3069663678459E-12	3.46044955176884E-12	4.14630441788519E-12	2.58754335852986E-12
0.01602	3.21104778227199E-12	3.05517167633646E-12	3.42927433058174E-12	1.58993628054244E-12	1.4028849534198E-12	1.43406017460691E-12	3.64750087889148E-12	3.2733982246462E-12	1.8393380500393E-12	2.64989380090407E-12	1.58993628054244E-12	2.46284247378143E-12	2.05756459834904E-12	3.92807786957544E-12	3.42927433058174E-12	3.05517167633646E-12
0.01604	3.02399645514935E-12	3.36692388820752E-12	3.05517167633646E-12	1.55876105935534E-12	1.52758583816823E-12	1.34053451104559E-12	3.36692388820752E-12	3.33574866702042E-12	1.90168849241351E-12	2.55636813734275E-12	1.37170973223269E-12	2.46284247378143E-12	1.8393380500393E-12	4.33335574500783E-12	2.8057699068396E-12	3.36692388820752E-12
0.01606	2.93047079158803E-12	3.42927433058174E-12	2.40049203140722E-12	1.46523539579401E-12	1.80816282885219E-12	1.37170973223269E-12	2.8057699068396E-12	3.61632565770438E-12	2.18226548309747E-12	2.11991504072326E-12	1.4028849534198E-12	2.68106902209118E-12	2.11991504072326E-12	4.61393273569179E-12	2.18226548309747E-12	3.52279999414306E-12
0.01608	2.93047079158803E-12	3.14869733989778E-12	1.93286371360062E-12	1.65228672291666E-12	2.11991504072326E-12	1.55876105935534E-12	2.11991504072326E-12	3.86572742720123E-12	2.68106902209118E-12	1.43406017460691E-12	1.74581238647798E-12	2.89929557040092E-12	2.61871857971696E-12	4.6451079568789E-12	1.8705132712264E-12	3.36692388820752E-12
0.0161	2.89929557040092E-12	2.64989380090407E-12	1.8705132712264E-12	1.90168849241351E-12	2.40049203140722E-12	1.8393380500393E-12	1.8393380500393E-12	3.95925309076255E-12	3.14869733989778E-12	5.92329202555027E-13	1.99521415597483E-12	3.05517167633646E-12	3.02399645514935E-12	4.36453096619494E-12	1.96403893478772E-12	2.89929557040092E-12
0.01612	2.89929557040092E-12	2.18226548309747E-12	2.08873981953615E-12	2.52519291615564E-12	2.68106902209118E-12	2.02638937716194E-12	1.8705132712264E-12	3.7410265424528E-12	3.08634689752356E-12	6.23504423742134E-14	1.99521415597483E-12	2.93047079158803E-12	3.30457344583331E-12	3.95925309076255E-12	2.36931681022011E-12	2.40049203140722E-12
0.01614	2.86812034921382E-12	1.8393380500393E-12	2.24461592547168E-12	3.17987256108488E-12	2.7745946856525E-12	2.11991504072326E-12	2.02638937716194E-12	3.33574866702042E-12	2.7745946856525E-12	-3.11752211871067E-14	1.93286371360062E-12	2.8057699068396E-12	3.05517167633646E-12	3.61632565770438E-12	3.11752211871067E-12	2.02638937716194E-12
0.01616	2.71224424327828E-12	1.99521415597483E-12	2.49401769496854E-12	3.36692388820752E-12	2.83694512802671E-12	2.08873981953615E-12	2.21344070428458E-12	2.74341946446539E-12	2.55636813734275E-12	1.55876105935534E-13	2.15109026191036E-12	2.58754335852986E-12	2.74341946446539E-12	3.2422230034591E-12	3.83455220601412E-12	1.90168849241351E-12
0.01618	2.49401769496854E-12	2.52519291615564E-12	2.55636813734275E-12	3.14869733989778E-12	2.93047079158803E-12	2.18226548309747E-12	2.15109026191036E-12	2.338141589033E-12	2.36931681022011E-12	4.05277875432387E-13	2.64989380090407E-12	2.338141589033E-12	2.52519291615564E-12	2.86812034921382E-12	4.33335574500783E-12	1.68346194410376E-12
0.0162	2.11991504072326E-12	3.11752211871067E-12	2.49401769496854E-12	2.58754335852986E-12	2.96164601277514E-12	2.24461592547168E-12	1.8705132712264E-12	2.40049203140722E-12	2.15109026191036E-12	6.85854866116347E-13	3.02399645514935E-12	2.11991504072326E-12	2.27579114665879E-12	2.49401769496854E-12	4.30218052382072E-12	1.49641061698112E-12
0.01622	1.8705132712264E-12	3.55397521533016E-12	2.08873981953615E-12	1.96403893478772E-12	2.83694512802671E-12	2.55636813734275E-12	1.62111150172955E-12	2.49401769496854E-12	2.05756459834904E-12	9.97607077987414E-13	3.2733982246462E-12	1.96403893478772E-12	2.05756459834904E-12	2.18226548309747E-12	3.86572742720123E-12	1.30935928985848E-12
0.01624	2.15109026191036E-12	3.80337698482702E-12	1.62111150172955E-12	1.65228672291666E-12	2.74341946446539E-12	2.99282123396224E-12	1.4028849534198E-12	2.52519291615564E-12	1.80816282885219E-12	1.52758583816823E-12	3.33574866702042E-12	1.8393380500393E-12	1.99521415597483E-12	2.338141589033E-12	3.2733982246462E-12	1.49641061698112E-12
0.01626	2.93047079158803E-12	3.83455220601412E-12	1.37170973223269E-12	1.8393380500393E-12	2.58754335852986E-12	3.39809910939463E-12	1.37170973223269E-12	2.43166725259432E-12	1.99521415597483E-12	2.3069663678459E-12	3.2422230034591E-12	1.71463716529087E-12	2.02638937716194E-12	2.58754335852986E-12	2.68106902209118E-12	1.74581238647798E-12
0.01628	3.49162477295595E-12	3.58515043651727E-12	1.43406017460691E-12	2.24461592547168E-12	2.40049203140722E-12	3.49162477295595E-12	1.30935928985848E-12	2.36931681022011E-12	2.11991504072326E-12	3.14869733989778E-12	2.99282123396224E-12	1.68346194410376E-12	1.8393380500393E-12	2.93047079158803E-12	2.18226548309747E-12	2.18226548309747E-12
0.0163	3.58515043651727E-12	3.17987256108488E-12	1.62111150172955E-12	2.49401769496854E-12	2.02638937716194E-12	3.17987256108488E-12	1.27818406867137E-12	2.49401769496854E-12	2.15109026191036E-12	3.92807786957544E-12	2.83694512802671E-12	1.68346194410376E-12	1.58993628054244E-12	3.08634689752356E-12	1.58993628054244E-12	2.36931681022011E-12
0.01632	3.30457344583331E-12	2.96164601277514E-12	1.77698760766508E-12	2.46284247378143E-12	1.58993628054244E-12	2.61871857971696E-12	1.21583362629716E-12	2.83694512802671E-12	1.96403893478772E-12	4.42688140856915E-12	2.99282123396224E-12	1.80816282885219E-12	1.49641061698112E-12	3.02399645514935E-12	9.66431856800308E-13	2.52519291615564E-12
0.01634	2.7745946856525E-12	3.11752211871067E-12	1.90168849241351E-12	2.3069663678459E-12	1.30935928985848E-12	2.18226548309747E-12	1.18465840511005E-12	3.05517167633646E-12	1.77698760766508E-12	4.48923185094337E-12	3.2422230034591E-12	2.08873981953615E-12	1.15348318392295E-12	2.71224424327828E-12	6.23504423742134E-13	2.71224424327828E-12
0.01636	2.08873981953615E-12	3.39809910939463E-12	1.96403893478772E-12	2.3069663678459E-12	1.05995752036163E-12	2.24461592547168E-12	9.97607077987414E-13	3.08634689752356E-12	1.55876105935534E-12	4.08395397551098E-12	3.39809910939463E-12	2.58754335852986E-12	1.05995752036163E-12	2.40049203140722E-12	6.54679644929241E-13	2.7745946856525E-12
0.01638	1.21583362629716E-12	3.49162477295595E-12	2.02638937716194E-12	2.55636813734275E-12	8.72906193238988E-13	2.74341946446539E-12	8.72906193238988E-13	3.05517167633646E-12	1.37170973223269E-12	3.52279999414306E-12	3.39809910939463E-12	3.17987256108488E-12	9.04081414426094E-13	2.11991504072326E-12	1.05995752036163E-12	2.7745946856525E-12
0.0164	6.23504423742134E-13	3.49162477295595E-12	2.08873981953615E-12	2.64989380090407E-12	7.48205308490561E-13	3.36692388820752E-12	8.72906193238988E-13	3.05517167633646E-12	1.12230796273584E-12	3.05517167633646E-12	3.36692388820752E-12	3.39809910939463E-12	8.41730972051881E-13	2.05756459834904E-12	1.37170973223269E-12	2.83694512802671E-12
0.01642	4.05277875432387E-13	3.52279999414306E-12	1.96403893478772E-12	2.64989380090407E-12	8.41730972051881E-13	3.80337698482702E-12	8.72906193238988E-13	3.05517167633646E-12	1.05995752036163E-12	2.40049203140722E-12	3.52279999414306E-12	3.2422230034591E-12	1.02878229917452E-12	2.58754335852986E-12	1.77698760766508E-12	2.8057699068396E-12
0.01644	8.72906193238988E-13	3.58515043651727E-12	1.62111150172955E-12	2.40049203140722E-12	1.27818406867137E-12	3.99042831194966E-12	7.79380529677668E-13	3.11752211871067E-12	1.34053451104559E-12	2.02638937716194E-12	3.58515043651727E-12	2.93047079158803E-12	1.52758583816823E-12	3.2733982246462E-12	2.338141589033E-12	2.68106902209118E-12
0.01646	1.55876105935534E-12	3.67867610007859E-12	1.18465840511005E-12	2.24461592547168E-12	1.68346194410376E-12	3.86572742720123E-12	7.48205308490561E-13	3.08634689752356E-12	2.02638937716194E-12	1.65228672291666E-12	3.42927433058174E-12	2.8057699068396E-12	2.11991504072326E-12	3.7410265424528E-12	2.99282123396224E-12	2.40049203140722E-12
0.01648	2.08873981953615E-12	3.58515043651727E-12	9.35256635613201E-13	2.08873981953615E-12	2.02638937716194E-12	3.49162477295595E-12	9.04081414426094E-13	3.11752211871067E-12	2.68106902209118E-12	1.55876105935534E-12	3.02399645514935E-12	2.8057699068396E-12	2.43166725259432E-12	3.77220176363991E-12	3.39809910939463E-12	1.93286371360062E-12
0.0165	2.21344070428458E-12	3.11752211871067E-12	9.97607077987414E-13	1.80816282885219E-12	2.15109026191036E-12	3.11752211871067E-12	1.37170973223269E-12	3.14869733989778E-12	2.99282123396224E-12	1.93286371360062E-12	2.68106902209118E-12	2.89929557040092E-12	2.61871857971696E-12	3.61632565770438E-12	3.58515043651727E-12	1.8393380500393E-12
0.01652	2.08873981953615E-12	2.46284247378143E-12	1.15348318392295E-12	1.52758583816823E-12	2.05756459834904E-12	2.86812034921382E-12	1.99521415597483E-12	2.99282123396224E-12	2.64989380090407E-12	2.43166725259432E-12	2.21344070428458E-12	2.99282123396224E-12	2.43166725259432E-12	3.36692388820752E-12	3.2422230034591E-12	1.77698760766508E-12
0.01654	1.93286371360062E-12	1.80816282885219E-12	1.37170973223269E-12	1.24700884748427E-12	1.90168849241351E-12	2.68106902209118E-12	2.43166725259432E-12	2.64989380090407E-12	1.93286371360062E-12	2.86812034921382E-12	1.90168849241351E-12	3.02399645514935E-12	2.24461592547168E-12	3.33574866702042E-12	2.8057699068396E-12	1.90168849241351E-12
0.01656	2.02638937716194E-12	1.37170973223269E-12	1.30935928985848E-12	1.21583362629716E-12	1.80816282885219E-12	2.46284247378143E-12	2.74341946446539E-12	2.52519291615564E-12	1.52758583816823E-12	3.2733982246462E-12	1.77698760766508E-12	3.02399645514935E-12	1.90168849241351E-12	3.52279999414306E-12	2.43166725259432E-12	2.05756459834904E-12
0.01658	2.36931681022011E-12	1.4028849534198E-12	1.21583362629716E-12	1.37170973223269E-12	1.65228672291666E-12	1.80816282885219E-12	2.99282123396224E-12	2.49401769496854E-12	1.43406017460691E-12	3.42927433058174E-12	1.93286371360062E-12	2.93047079158803E-12	1.74581238647798E-12	3.42927433058174E-12	2.02638937716194E-12	2.27579114665879E-12
0.0166	2.83694512802671E-12	2.05756459834904E-12	1.34053451104559E-12	1.52758583816823E-12	1.68346194410376E-12	9.97607077987414E-13	3.14869733989778E-12	2.43166725259432E-12	1.37170973223269E-12	3.30457344583331E-12	2.3069663678459E-12	2.89929557040092E-12	1.65228672291666E-12	3.21104778227199E-12	1.71463716529087E-12	2.43166725259432E-12
0.01662	3.17987256108488E-12	2.55636813734275E-12	1.55876105935534E-12	1.8705132712264E-12	2.11991504072326E-12	1.8705132712264E-13	3.17987256108488E-12	2.40049203140722E-12	1.49641061698112E-12	2.96164601277514E-12	2.7745946856525E-12	2.96164601277514E-12	1.65228672291666E-12	2.99282123396224E-12	1.77698760766508E-12	2.71224424327828E-12
0.01664	3.39809910939463E-12	2.40049203140722E-12	1.65228672291666E-12	2.21344070428458E-12	2.71224424327828E-12	-1.8705132712264E-13	3.14869733989778E-12	2.58754335852986E-12	1.68346194410376E-12	2.8057699068396E-12	3.17987256108488E-12	2.99282123396224E-12	1.93286371360062E-12	2.89929557040092E-12	2.08873981953615E-12	2.93047079158803E-12
0.01666	3.61632565770438E-12	2.08873981953615E-12	1.8393380500393E-12	2.68106902209118E-12	3.05517167633646E-12	-3.11752211871067E-14	3.11752211871067E-12	2.74341946446539E-12	1.90168849241351E-12	2.74341946446539E-12	3.2422230034591E-12	2.99282123396224E-12	2.18226548309747E-12	2.99282123396224E-12	2.52519291615564E-12	3.11752211871067E-12
0.01668	3.58515043651727E-12	1.80816282885219E-12	2.15109026191036E-12	2.74341946446539E-12	3.02399645514935E-12	2.49401769496854E-13	2.8057699068396E-12	2.99282123396224E-12	2.15109026191036E-12	3.02399645514935E-12	3.05517167633646E-12	2.8057699068396E-12	2.55636813734275E-12	3.14869733989778E-12	2.86812034921382E-12	3.17987256108488E-12
0.0167	3.55397521533016E-12	1.71463716529087E-12	2.71224424327828E-12	2.49401769496854E-12	2.71224424327828E-12	4.05277875432387E-13	2.36931681022011E-12	2.86812034921382E-12	2.21344070428458E-12	3.08634689752356E-12	2.83694512802671E-12	2.8057699068396E-12	2.89929557040092E-12	3.14869733989778E-12	3.21104778227199E-12	2.7745946856525E-12
0.01672	3.36692388820752E-12	1.80816282885219E-12	3.17987256108488E-12	2.24461592547168E-12	2.27579114665879E-12	6.54679644929241E-13	1.80816282885219E-12	2.61871857971696E-12	2.27579114665879E-12	3.17987256108488E-12	2.89929557040092E-12	3.11752211871067E-12	3.52279999414306E-12	3.02399645514935E-12	3.2422230034591E-12	2.24461592547168E-12
0.01674	3.49162477295595E-12	2.08873981953615E-12	3.64750087889148E-12	2.08873981953615E-12	2.21344070428458E-12	1.12230796273584E-12	1.30935928985848E-12	2.24461592547168E-12	2.49401769496854E-12	3.02399645514935E-12	2.93047079158803E-12	3.58515043651727E-12	3.80337698482702E-12	2.8057699068396E-12	3.14869733989778E-12	1.58993628054244E-12
0.01676	3.99042831194966E-12	2.43166725259432E-12	3.77220176363991E-12	2.02638937716194E-12	2.3069663678459E-12	1.43406017460691E-12	8.72906193238988E-13	2.05756459834904E-12	2.74341946446539E-12	2.27579114665879E-12	2.71224424327828E-12	3.92807786957544E-12	3.7098513212657E-12	2.43166725259432E-12	2.83694512802671E-12	8.41730972051881E-13
0.01678	4.48923185094337E-12	3.14869733989778E-12	3.83455220601412E-12	1.93286371360062E-12	2.49401769496854E-12	1.4028849534198E-12	8.10555750864774E-13	2.27579114665879E-12	2.55636813734275E-12	1.65228672291666E-12	2.11991504072326E-12	4.11512919669808E-12	3.30457344583331E-12	2.08873981953615E-12	2.21344070428458E-12	5.29978760180814E-13
0.0168	4.76980884162733E-12	3.36692388820752E-12	3.89690264838834E-12	2.08873981953615E-12	2.43166725259432E-12	1.15348318392295E-12	1.05995752036163E-12	2.83694512802671E-12	2.3069663678459E-12	1.21583362629716E-12	1.34053451104559E-12	4.14630441788519E-12	3.11752211871067E-12	1.65228672291666E-12	1.8393380500393E-12	7.17030087303454E-13
0.01682	4.76980884162733E-12	3.08634689752356E-12	3.95925309076255E-12	2.338141589033E-12	2.27579114665879E-12	8.41730972051881E-13	1.49641061698112E-12	3.61632565770438E-12	1.8705132712264E-12	7.48205308490561E-13	8.72906193238988E-13	4.02160353313676E-12	3.33574866702042E-12	1.37170973223269E-12	1.93286371360062E-12	1.02878229917452E-12
0.01684	4.48923185094337E-12	2.58754335852986E-12	3.7410265424528E-12	2.58754335852986E-12	2.02638937716194E-12	1.05995752036163E-12	1.68346194410376E-12	4.11512919669808E-12	1.52758583816823E-12	6.54679644929241E-13	6.85854866116347E-13	3.80337698482702E-12	3.7098513212657E-12	1.09113274154873E-12	2.24461592547168E-12	1.37170973223269E-12
0.01686	4.05277875432387E-12	2.27579114665879E-12	3.42927433058174E-12	2.71224424327828E-12	1.96403893478772E-12	1.37170973223269E-12	1.49641061698112E-12	4.23983008144651E-12	1.21583362629716E-12	8.41730972051881E-13	1.05995752036163E-12	3.58515043651727E-12	4.02160353313676E-12	1.02878229917452E-12	2.68106902209118E-12	1.4028849534198E-12
0.01688	3.52279999414306E-12	2.3069663678459E-12	3.02399645514935E-12	2.61871857971696E-12	2.08873981953615E-12	1.71463716529087E-12	9.97607077987414E-13	4.1774796390723E-12	1.18465840511005E-12	1.15348318392295E-12	1.74581238647798E-12	3.36692388820752E-12	4.14630441788519E-12	1.21583362629716E-12	2.74341946446539E-12	1.24700884748427E-12
0.0169	3.02399645514935E-12	2.58754335852986E-12	2.55636813734275E-12	2.43166725259432E-12	2.36931681022011E-12	1.93286371360062E-12	6.54679644929241E-13	3.7098513212657E-12	1.62111150172955E-12	1.4028849534198E-12	2.74341946446539E-12	3.08634689752356E-12	4.08395397551098E-12	1.58993628054244E-12	2.61871857971696E-12	1.30935928985848E-12
0.01692	2.52519291615564E-12	2.93047079158803E-12	2.08873981953615E-12	2.24461592547168E-12	2.71224424327828E-12	2.08873981953615E-12	8.72906193238988E-13	3.02399645514935E-12	2.24461592547168E-12	1.58993628054244E-12	3.33574866702042E-12	2.7745946856525E-12	4.11512919669808E-12	2.08873981953615E-12	2.40049203140722E-12	1.58993628054244E-12
0.01694	2.18226548309747E-12	3.14869733989778E-12	1.62111150172955E-12	2.21344070428458E-12	3.05517167633646E-12	2.3069663678459E-12	1.18465840511005E-12	2.49401769496854E-12	2.61871857971696E-12	1.8393380500393E-12	3.61632565770438E-12	2.338141589033E-12	3.95925309076255E-12	2.40049203140722E-12	2.24461592547168E-12	2.08873981953615E-12
0.01696	2.08873981953615E-12	3.30457344583331E-12	1.09113274154873E-12	2.27579114665879E-12	3.55397521533016E-12	2.64989380090407E-12	1.62111150172955E-12	2.3069663678459E-12	2.71224424327828E-12	2.11991504072326E-12	3.55397521533016E-12	1.80816282885219E-12	3.89690264838834E-12	2.43166725259432E-12	2.3069663678459E-12	2.71224424327828E-12
0.01698	2.21344070428458E-12	3.39809910939463E-12	7.79380529677668E-13	2.52519291615564E-12	3.99042831194966E-12	2.71224424327828E-12	1.8705132712264E-12	2.338141589033E-12	2.8057699068396E-12	2.36931681022011E-12	3.08634689752356E-12	1.49641061698112E-12	3.86572742720123E-12	2.338141589033E-12	2.52519291615564E-12	3.14869733989778E-12
0.017	2.43166725259432E-12	3.36692388820752E-12	6.54679644929241E-13	2.61871857971696E-12	4.30218052382072E-12	2.74341946446539E-12	2.15109026191036E-12	2.49401769496854E-12	2.8057699068396E-12	2.58754335852986E-12	2.46284247378143E-12	1.34053451104559E-12	3.89690264838834E-12	1.96403893478772E-12	2.61871857971696E-12	3.30457344583331E-12
0.01702	2.71224424327828E-12	3.08634689752356E-12	8.10555750864774E-13	2.40049203140722E-12	4.39570618738205E-12	2.71224424327828E-12	2.24461592547168E-12	2.64989380090407E-12	2.93047079158803E-12	2.64989380090407E-12	2.05756459834904E-12	1.46523539579401E-12	3.86572742720123E-12	1.4028849534198E-12	2.36931681022011E-12	3.14869733989778E-12
0.01704	3.17987256108488E-12	2.71224424327828E-12	1.24700884748427E-12	2.21344070428458E-12	4.27100530263362E-12	2.8057699068396E-12	2.3069663678459E-12	2.8057699068396E-12	3.30457344583331E-12	2.43166725259432E-12	2.02638937716194E-12	1.52758583816823E-12	3.77220176363991E-12	8.10555750864774E-13	1.8705132712264E-12	2.83694512802671E-12
0.01706	3.52279999414306E-12	2.40049203140722E-12	1.49641061698112E-12	1.74581238647798E-12	4.08395397551098E-12	3.05517167633646E-12	2.46284247378143E-12	2.89929557040092E-12	3.61632565770438E-12	2.11991504072326E-12	2.11991504072326E-12	1.62111150172955E-12	3.14869733989778E-12	6.23504423742134E-13	1.37170973223269E-12	2.52519291615564E-12
0.01708	3.7410265424528E-12	2.40049203140722E-12	1.30935928985848E-12	1.55876105935534E-12	3.61632565770438E-12	3.33574866702042E-12	2.71224424327828E-12	3.2733982246462E-12	3.7410265424528E-12	2.08873981953615E-12	2.24461592547168E-12	1.55876105935534E-12	2.18226548309747E-12	7.17030087303454E-13	1.12230796273584E-12	2.3069663678459E-12
0.0171	3.7410265424528E-12	2.64989380090407E-12	1.27818406867137E-12	1.58993628054244E-12	3.08634689752356E-12	3.39809910939463E-12	2.93047079158803E-12	3.49162477295595E-12	3.64750087889148E-12	2.27579114665879E-12	2.58754335852986E-12	1.65228672291666E-12	1.24700884748427E-12	9.04081414426094E-13	1.02878229917452E-12	2.08873981953615E-12
0.01712	3.52279999414306E-12	3.08634689752356E-12	1.49641061698112E-12	1.68346194410376E-12	2.27579114665879E-12	3.33574866702042E-12	3.17987256108488E-12	3.58515043651727E-12	3.2733982246462E-12	2.61871857971696E-12	3.05517167633646E-12	1.8705132712264E-12	5.92329202555027E-13	9.35256635613201E-13	9.97607077987414E-13	1.65228672291666E-12
0.01714	3.05517167633646E-12	3.46044955176884E-12	1.71463716529087E-12	1.8705132712264E-12	1.52758583816823E-12	3.36692388820752E-12	3.42927433058174E-12	3.36692388820752E-12	2.83694512802671E-12	2.83694512802671E-12	3.49162477295595E-12	2.24461592547168E-12	2.8057699068396E-13	9.35256635613201E-13	1.18465840511005E-12	1.18465840511005E-12
0.01716	2.61871857971696E-12	3.77220176363991E-12	2.02638937716194E-12	1.74581238647798E-12	1.02878229917452E-12	3.2422230034591E-12	3.39809910939463E-12	3.02399645514935E-12	2.64989380090407E-12	2.99282123396224E-12	3.7410265424528E-12	2.58754335852986E-12	5.92329202555027E-13	1.05995752036163E-12	1.49641061698112E-12	7.17030087303454E-13
0.01718	2.3069663678459E-12	3.83455220601412E-12	2.18226548309747E-12	1.37170973223269E-12	7.48205308490561E-13	3.11752211871067E-12	3.21104778227199E-12	2.71224424327828E-12	2.64989380090407E-12	3.14869733989778E-12	3.55397521533016E-12	2.71224424327828E-12	1.34053451104559E-12	1.52758583816823E-12	1.8705132712264E-12	4.05277875432387E-13
0.0172	2.338141589033E-12	3.61632565770438E-12	2.02638937716194E-12	9.66431856800308E-13	6.54679644929241E-13	3.02399645514935E-12	2.74341946446539E-12	2.68106902209118E-12	2.8057699068396E-12	3.08634689752356E-12	3.11752211871067E-12	2.83694512802671E-12	2.27579114665879E-12	2.11991504072326E-12	2.24461592547168E-12	5.29978760180814E-13
0.01722	2.68106902209118E-12	3.05517167633646E-12	1.68346194410376E-12	6.54679644929241E-13	7.48205308490561E-13	3.02399645514935E-12	2.15109026191036E-12	2.83694512802671E-12	2.93047079158803E-12	3.08634689752356E-12	2.55636813734275E-12	2.96164601277514E-12	2.7745946856525E-12	2.58754335852986E-12	2.58754335852986E-12	8.41730972051881E-13
0.01724	3.21104778227199E-12	2.46284247378143E-12	1.21583362629716E-12	6.54679644929241E-13	7.48205308490561E-13	3.30457344583331E-12	1.71463716529087E-12	3.11752211871067E-12	2.89929557040092E-12	2.8057699068396E-12	2.05756459834904E-12	3.05517167633646E-12	2.8057699068396E-12	2.8057699068396E-12	2.58754335852986E-12	1.52758583816823E-12
0.01726	3.61632565770438E-12	1.8705132712264E-12	9.35256635613201E-13	9.97607077987414E-13	9.35256635613201E-13	3.67867610007859E-12	1.55876105935534E-12	3.2733982246462E-12	2.7745946856525E-12	2.64989380090407E-12	1.65228672291666E-12	2.89929557040092E-12	2.52519291615564E-12	2.64989380090407E-12	2.52519291615564E-12	2.18226548309747E-12
0.01728	4.08395397551098E-12	1.49641061698112E-12	1.02878229917452E-12	1.21583362629716E-12	1.15348318392295E-12	4.2086548602594E-12	1.74581238647798E-12	3.33574866702042E-12	2.36931681022011E-12	2.49401769496854E-12	1.58993628054244E-12	2.64989380090407E-12	2.27579114665879E-12	2.49401769496854E-12	2.46284247378143E-12	2.58754335852986E-12
0.0173	4.45805662975626E-12	1.43406017460691E-12	1.43406017460691E-12	1.43406017460691E-12	1.58993628054244E-12	4.42688140856915E-12	2.36931681022011E-12	3.2422230034591E-12	2.05756459834904E-12	2.43166725259432E-12	1.74581238647798E-12	2.52519291615564E-12	2.08873981953615E-12	2.49401769496854E-12	2.89929557040092E-12	2.74341946446539E-12
0.01732	4.676283178066E-12	1.68346194410376E-12	1.99521415597483E-12	1.55876105935534E-12	2.15109026191036E-12	4.1774796390723E-12	2.96164601277514E-12	2.93047079158803E-12	1.71463716529087E-12	2.55636813734275E-12	1.96403893478772E-12	2.64989380090407E-12	1.80816282885219E-12	2.74341946446539E-12	3.52279999414306E-12	2.61871857971696E-12
0.01734	4.55158229331758E-12	2.08873981953615E-12	2.338141589033E-12	1.77698760766508E-12	2.89929557040092E-12	3.77220176363991E-12	3.52279999414306E-12	2.52519291615564E-12	1.21583362629716E-12	2.52519291615564E-12	2.24461592547168E-12	2.99282123396224E-12	1.68346194410376E-12	3.2733982246462E-12	4.08395397551098E-12	2.64989380090407E-12
0.01736	4.11512919669808E-12	2.18226548309747E-12	2.52519291615564E-12	1.90168849241351E-12	3.52279999414306E-12	3.2422230034591E-12	3.49162477295595E-12	2.11991504072326E-12	8.72906193238988E-13	2.43166725259432E-12	2.46284247378143E-12	3.17987256108488E-12	1.18465840511005E-12	3.58515043651727E-12	4.36453096619494E-12	2.7745946856525E-12
0.01738	3.61632565770438E-12	1.8705132712264E-12	2.7745946856525E-12	1.99521415597483E-12	3.89690264838834E-12	2.64989380090407E-12	3.21104778227199E-12	1.96403893478772E-12	8.41730972051881E-13	2.43166725259432E-12	2.52519291615564E-12	3.08634689752356E-12	8.41730972051881E-13	3.86572742720123E-12	4.33335574500783E-12	3.14869733989778E-12
0.0174	3.08634689752356E-12	1.52758583816823E-12	2.83694512802671E-12	1.8393380500393E-12	3.61632565770438E-12	1.80816282885219E-12	2.7745946856525E-12	1.8705132712264E-12	4.67628317806601E-13	2.55636813734275E-12	2.40049203140722E-12	2.86812034921382E-12	6.54679644929241E-13	4.02160353313676E-12	3.95925309076255E-12	3.36692388820752E-12
0.01742	2.8057699068396E-12	1.18465840511005E-12	2.71224424327828E-12	1.43406017460691E-12	3.02399645514935E-12	1.05995752036163E-12	2.40049203140722E-12	1.62111150172955E-12	-1.8705132712264E-13	2.83694512802671E-12	1.99521415597483E-12	2.8057699068396E-12	1.27818406867137E-12	4.33335574500783E-12	3.17987256108488E-12	3.33574866702042E-12
0.01744	2.55636813734275E-12	1.02878229917452E-12	2.36931681022011E-12	1.18465840511005E-12	2.27579114665879E-12	4.05277875432387E-13	2.338141589033E-12	1.43406017460691E-12	-4.67628317806601E-13	3.11752211871067E-12	1.43406017460691E-12	2.86812034921382E-12	2.40049203140722E-12	4.80098406281443E-12	2.21344070428458E-12	3.02399645514935E-12
0.01746	2.55636813734275E-12	9.04081414426094E-13	2.24461592547168E-12	1.09113274154873E-12	1.77698760766508E-12	9.35256635613201E-14	2.46284247378143E-12	1.24700884748427E-12	-1.24700884748427E-13	3.08634689752356E-12	8.41730972051881E-13	3.02399645514935E-12	3.39809910939463E-12	4.86333450518865E-12	1.37170973223269E-12	2.86812034921382E-12
0.01748	2.8057699068396E-12	1.05995752036163E-12	2.36931681022011E-12	1.4028849534198E-12	1.58993628054244E-12	-6.23504423742134E-14	2.7745946856525E-12	1.02878229917452E-12	9.04081414426094E-13	2.74341946446539E-12	1.8705132712264E-13	3.02399645514935E-12	3.99042831194966E-12	4.42688140856915E-12	8.41730972051881E-13	2.68106902209118E-12
0.0175	3.11752211871067E-12	1.49641061698112E-12	2.52519291615564E-12	1.8705132712264E-12	1.80816282885219E-12	2.8057699068396E-13	3.17987256108488E-12	7.79380529677668E-13	2.15109026191036E-12	2.43166725259432E-12	-6.23504423742134E-14	2.89929557040092E-12	4.14630441788519E-12	3.7410265424528E-12	8.72906193238988E-13	2.64989380090407E-12
0.01752	3.17987256108488E-12	2.15109026191036E-12	2.64989380090407E-12	2.43166725259432E-12	2.27579114665879E-12	7.79380529677668E-13	3.36692388820752E-12	6.23504423742134E-13	3.11752211871067E-12	2.11991504072326E-12	3.42927433058174E-13	2.74341946446539E-12	3.89690264838834E-12	2.86812034921382E-12	1.24700884748427E-12	2.55636813734275E-12
0.01754	3.02399645514935E-12	2.71224424327828E-12	2.61871857971696E-12	2.89929557040092E-12	2.68106902209118E-12	1.49641061698112E-12	3.42927433058174E-12	6.23504423742134E-13	3.61632565770438E-12	1.58993628054244E-12	1.34053451104559E-12	2.55636813734275E-12	3.61632565770438E-12	2.21344070428458E-12	1.68346194410376E-12	2.55636813734275E-12
0.01756	2.74341946446539E-12	3.14869733989778E-12	2.58754335852986E-12	3.02399645514935E-12	2.86812034921382E-12	2.18226548309747E-12	3.33574866702042E-12	9.97607077987414E-13	3.52279999414306E-12	1.09113274154873E-12	2.02638937716194E-12	2.49401769496854E-12	3.46044955176884E-12	2.05756459834904E-12	2.24461592547168E-12	2.58754335852986E-12
0.01758	2.338141589033E-12	3.2422230034591E-12	2.27579114665879E-12	2.93047079158803E-12	3.05517167633646E-12	2.7745946856525E-12	3.05517167633646E-12	1.55876105935534E-12	3.14869733989778E-12	1.12230796273584E-12	2.21344070428458E-12	2.36931681022011E-12	3.2422230034591E-12	2.24461592547168E-12	2.86812034921382E-12	2.64989380090407E-12
0.0176	1.71463716529087E-12	3.08634689752356E-12	2.11991504072326E-12	2.68106902209118E-12	2.99282123396224E-12	3.2422230034591E-12	2.52519291615564E-12	2.40049203140722E-12	2.93047079158803E-12	1.52758583816823E-12	1.65228672291666E-12	2.71224424327828E-12	3.11752211871067E-12	2.74341946446539E-12	3.36692388820752E-12	3.05517167633646E-12
0.01762	1.12230796273584E-12	2.64989380090407E-12	1.99521415597483E-12	2.58754335852986E-12	2.89929557040092E-12	3.61632565770438E-12	1.93286371360062E-12	3.2422230034591E-12	2.89929557040092E-12	2.08873981953615E-12	1.02878229917452E-12	2.8057699068396E-12	3.14869733989778E-12	3.30457344583331E-12	3.83455220601412E-12	3.55397521533016E-12
0.01764	6.85854866116347E-13	2.49401769496854E-12	1.80816282885219E-12	2.86812034921382E-12	2.61871857971696E-12	3.67867610007859E-12	1.68346194410376E-12	3.89690264838834E-12	2.86812034921382E-12	2.27579114665879E-12	5.92329202555027E-13	2.61871857971696E-12	3.30457344583331E-12	3.39809910939463E-12	3.86572742720123E-12	4.05277875432387E-12
0.01766	5.61153981367921E-13	2.36931681022011E-12	1.58993628054244E-12	3.11752211871067E-12	2.27579114665879E-12	3.2733982246462E-12	1.43406017460691E-12	4.36453096619494E-12	2.8057699068396E-12	2.11991504072326E-12	6.23504423742134E-13	2.46284247378143E-12	3.49162477295595E-12	3.14869733989778E-12	3.7098513212657E-12	4.2086548602594E-12
0.01768	6.54679644929241E-13	2.338141589033E-12	1.49641061698112E-12	3.11752211871067E-12	2.18226548309747E-12	2.49401769496854E-12	1.37170973223269E-12	4.61393273569179E-12	2.58754335852986E-12	1.74581238647798E-12	1.27818406867137E-12	2.43166725259432E-12	3.67867610007859E-12	2.55636813734275E-12	3.08634689752356E-12	4.05277875432387E-12
0.0177	9.97607077987414E-13	2.338141589033E-12	1.77698760766508E-12	2.89929557040092E-12	2.3069663678459E-12	1.8393380500393E-12	1.49641061698112E-12	4.70745839925311E-12	2.27579114665879E-12	1.43406017460691E-12	2.46284247378143E-12	2.71224424327828E-12	3.77220176363991E-12	1.93286371360062E-12	2.338141589033E-12	3.49162477295595E-12
0.01772	1.55876105935534E-12	2.27579114665879E-12	2.08873981953615E-12	2.58754335852986E-12	2.68106902209118E-12	1.68346194410376E-12	1.71463716529087E-12	5.05038583231129E-12	1.96403893478772E-12	1.18465840511005E-12	3.61632565770438E-12	3.14869733989778E-12	3.92807786957544E-12	1.62111150172955E-12	1.74581238647798E-12	2.86812034921382E-12
0.01774	2.21344070428458E-12	2.27579114665879E-12	2.08873981953615E-12	2.15109026191036E-12	2.93047079158803E-12	2.02638937716194E-12	1.8705132712264E-12	5.36213804418235E-12	1.8393380500393E-12	1.18465840511005E-12	4.30218052382072E-12	3.39809910939463E-12	4.05277875432387E-12	1.68346194410376E-12	1.27818406867137E-12	2.24461592547168E-12
0.01776	2.93047079158803E-12	2.52519291615564E-12	1.77698760766508E-12	1.77698760766508E-12	3.02399645514935E-12	2.61871857971696E-12	1.77698760766508E-12	5.36213804418235E-12	1.74581238647798E-12	1.30935928985848E-12	4.70745839925311E-12	3.39809910939463E-12	4.08395397551098E-12	1.8705132712264E-12	1.24700884748427E-12	1.90168849241351E-12
0.01778	3.49162477295595E-12	3.02399645514935E-12	1.49641061698112E-12	1.68346194410376E-12	2.89929557040092E-12	3.36692388820752E-12	1.65228672291666E-12	4.80098406281443E-12	1.68346194410376E-12	1.74581238647798E-12	4.92568494756286E-12	3.02399645514935E-12	4.05277875432387E-12	2.21344070428458E-12	1.27818406867137E-12	1.71463716529087E-12
0.0178	3.58515043651727E-12	3.55397521533016E-12	1.27818406867137E-12	2.15109026191036E-12	2.7745946856525E-12	3.83455220601412E-12	1.43406017460691E-12	4.08395397551098E-12	1.80816282885219E-12	2.3069663678459E-12	4.86333450518865E-12	2.68106902209118E-12	3.83455220601412E-12	2.40049203140722E-12	1.43406017460691E-12	1.62111150172955E-12
0.01782	3.33574866702042E-12	3.89690264838834E-12	7.79380529677668E-13	2.89929557040092E-12	2.338141589033E-12	4.08395397551098E-12	1.52758583816823E-12	3.21104778227199E-12	2.08873981953615E-12	2.86812034921382E-12	4.6451079568789E-12	2.36931681022011E-12	3.42927433058174E-12	2.36931681022011E-12	1.37170973223269E-12	1.58993628054244E-12
0.01784	2.74341946446539E-12	4.11512919669808E-12	2.49401769496854E-13	3.64750087889148E-12	1.62111150172955E-12	4.02160353313676E-12	1.58993628054244E-12	2.83694512802671E-12	2.58754335852986E-12	3.39809910939463E-12	4.61393273569179E-12	2.43166725259432E-12	2.61871857971696E-12	2.27579114665879E-12	1.15348318392295E-12	1.4028849534198E-12
0.01786	2.3069663678459E-12	4.14630441788519E-12	-1.24700884748427E-13	3.86572742720123E-12	6.54679644929241E-13	3.55397521533016E-12	1.43406017460691E-12	2.83694512802671E-12	2.99282123396224E-12	3.67867610007859E-12	4.2086548602594E-12	2.61871857971696E-12	1.55876105935534E-12	2.27579114665879E-12	1.21583362629716E-12	1.34053451104559E-12
0.01788	2.24461592547168E-12	4.14630441788519E-12	-2.18226548309747E-13	3.52279999414306E-12	-3.11752211871067E-13	3.05517167633646E-12	1.18465840511005E-12	3.11752211871067E-12	3.14869733989778E-12	3.46044955176884E-12	3.52279999414306E-12	2.86812034921382E-12	5.29978760180814E-13	2.43166725259432E-12	1.62111150172955E-12	1.43406017460691E-12
0.0179	2.52519291615564E-12	3.80337698482702E-12	0	2.89929557040092E-12	-9.04081414426094E-13	2.89929557040092E-12	8.72906193238988E-13	3.2733982246462E-12	3.17987256108488E-12	3.17987256108488E-12	2.86812034921382E-12	2.86812034921382E-12	0	2.86812034921382E-12	2.02638937716194E-12	1.4028849534198E-12
0.01792	2.7745946856525E-12	3.46044955176884E-12	5.92329202555027E-13	2.36931681022011E-12	-9.66431856800308E-13	3.2422230034591E-12	9.04081414426094E-13	3.11752211871067E-12	3.08634689752356E-12	3.08634689752356E-12	2.338141589033E-12	2.7745946856525E-12	3.11752211871067E-14	3.17987256108488E-12	2.27579114665879E-12	1.34053451104559E-12
0.01794	2.86812034921382E-12	3.30457344583331E-12	1.46523539579401E-12	1.99521415597483E-12	-6.85854866116347E-13	3.7410265424528E-12	1.24700884748427E-12	2.83694512802671E-12	2.86812034921382E-12	3.30457344583331E-12	2.11991504072326E-12	2.58754335852986E-12	5.92329202555027E-13	3.21104778227199E-12	2.3069663678459E-12	1.15348318392295E-12
0.01796	2.7745946856525E-12	3.14869733989778E-12	2.40049203140722E-12	1.74581238647798E-12	1.8705132712264E-13	3.86572742720123E-12	1.77698760766508E-12	2.68106902209118E-12	2.55636813734275E-12	3.58515043651727E-12	2.08873981953615E-12	2.64989380090407E-12	1.55876105935534E-12	2.93047079158803E-12	2.15109026191036E-12	1.02878229917452E-12
0.01798	2.52519291615564E-12	3.02399645514935E-12	3.17987256108488E-12	1.49641061698112E-12	1.46523539579401E-12	3.7410265424528E-12	2.40049203140722E-12	2.83694512802671E-12	2.21344070428458E-12	3.86572742720123E-12	2.3069663678459E-12	2.61871857971696E-12	2.74341946446539E-12	2.338141589033E-12	2.18226548309747E-12	1.15348318392295E-12
0.018	2.52519291615564E-12	2.7745946856525E-12	3.7410265424528E-12	1.43406017460691E-12	2.71224424327828E-12	3.30457344583331E-12	2.89929557040092E-12	3.2422230034591E-12	2.02638937716194E-12	3.80337698482702E-12	2.49401769496854E-12	2.52519291615564E-12	3.80337698482702E-12	1.77698760766508E-12	2.55636813734275E-12	1.62111150172955E-12
0.01802	2.86812034921382E-12	2.61871857971696E-12	3.83455220601412E-12	1.52758583816823E-12	3.42927433058174E-12	2.89929557040092E-12	3.02399645514935E-12	3.52279999414306E-12	1.96403893478772E-12	3.49162477295595E-12	2.68106902209118E-12	2.52519291615564E-12	4.55158229331758E-12	1.65228672291666E-12	2.93047079158803E-12	2.338141589033E-12
0.01804	3.39809910939463E-12	2.40049203140722E-12	3.49162477295595E-12	2.02638937716194E-12	3.46044955176884E-12	2.46284247378143E-12	2.8057699068396E-12	3.67867610007859E-12	1.74581238647798E-12	3.21104778227199E-12	2.61871857971696E-12	2.68106902209118E-12	4.98803538993707E-12	1.90168849241351E-12	3.33574866702042E-12	3.02399645514935E-12
0.01806	3.99042831194966E-12	2.338141589033E-12	2.89929557040092E-12	2.64989380090407E-12	3.14869733989778E-12	2.08873981953615E-12	2.40049203140722E-12	3.39809910939463E-12	1.37170973223269E-12	3.02399645514935E-12	2.68106902209118E-12	2.96164601277514E-12	4.98803538993707E-12	2.58754335852986E-12	3.80337698482702E-12	3.36692388820752E-12
0.01808	4.2086548602594E-12	2.40049203140722E-12	2.52519291615564E-12	3.17987256108488E-12	2.52519291615564E-12	1.68346194410376E-12	2.08873981953615E-12	2.71224424327828E-12	6.54679644929241E-13	3.08634689752356E-12	2.93047079158803E-12	3.14869733989778E-12	4.61393273569179E-12	3.33574866702042E-12	3.95925309076255E-12	3.39809910939463E-12
0.0181	4.36453096619494E-12	2.55636813734275E-12	2.43166725259432E-12	3.2733982246462E-12	1.80816282885219E-12	1.37170973223269E-12	2.05756459834904E-12	2.15109026191036E-12	4.05277875432387E-13	3.21104778227199E-12	2.93047079158803E-12	3.33574866702042E-12	3.89690264838834E-12	3.86572742720123E-12	3.99042831194966E-12	3.2733982246462E-12
0.01812	4.39570618738205E-12	2.74341946446539E-12	2.64989380090407E-12	3.08634689752356E-12	1.27818406867137E-12	1.24700884748427E-12	1.96403893478772E-12	1.93286371360062E-12	6.85854866116347E-13	3.14869733989778E-12	2.7745946856525E-12	3.33574866702042E-12	2.7745946856525E-12	4.08395397551098E-12	3.89690264838834E-12	3.11752211871067E-12
0.01814	4.2086548602594E-12	2.7745946856525E-12	3.14869733989778E-12	2.7745946856525E-12	9.97607077987414E-13	1.09113274154873E-12	1.96403893478772E-12	2.24461592547168E-12	1.12230796273584E-12	2.93047079158803E-12	2.24461592547168E-12	3.2422230034591E-12	1.8705132712264E-12	3.86572742720123E-12	3.77220176363991E-12	3.02399645514935E-12
0.01816	4.11512919669808E-12	2.58754335852986E-12	3.61632565770438E-12	2.43166725259432E-12	1.24700884748427E-12	1.12230796273584E-12	2.08873981953615E-12	2.338141589033E-12	1.30935928985848E-12	2.40049203140722E-12	1.80816282885219E-12	3.14869733989778E-12	1.4028849534198E-12	3.52279999414306E-12	3.61632565770438E-12	2.71224424327828E-12
0.01818	3.7410265424528E-12	2.24461592547168E-12	3.99042831194966E-12	2.15109026191036E-12	1.90168849241351E-12	1.12230796273584E-12	2.27579114665879E-12	2.40049203140722E-12	1.52758583816823E-12	2.05756459834904E-12	1.68346194410376E-12	2.93047079158803E-12	1.09113274154873E-12	3.08634689752356E-12	3.33574866702042E-12	2.43166725259432E-12
0.0182	3.49162477295595E-12	1.93286371360062E-12	3.83455220601412E-12	1.80816282885219E-12	2.7745946856525E-12	1.27818406867137E-12	2.55636813734275E-12	2.21344070428458E-12	1.8393380500393E-12	1.65228672291666E-12	1.68346194410376E-12	2.99282123396224E-12	1.09113274154873E-12	2.93047079158803E-12	3.21104778227199E-12	2.24461592547168E-12
0.01822	3.2422230034591E-12	1.62111150172955E-12	3.33574866702042E-12	1.52758583816823E-12	3.33574866702042E-12	1.4028849534198E-12	2.7745946856525E-12	2.11991504072326E-12	2.40049203140722E-12	1.21583362629716E-12	1.52758583816823E-12	3.08634689752356E-12	1.30935928985848E-12	2.93047079158803E-12	3.39809910939463E-12	1.99521415597483E-12
0.01824	3.14869733989778E-12	1.43406017460691E-12	2.83694512802671E-12	1.37170973223269E-12	3.77220176363991E-12	1.52758583816823E-12	2.7745946856525E-12	2.36931681022011E-12	2.46284247378143E-12	9.04081414426094E-13	1.27818406867137E-12	3.02399645514935E-12	1.77698760766508E-12	3.17987256108488E-12	3.86572742720123E-12	1.8393380500393E-12
0.01826	2.83694512802671E-12	1.4028849534198E-12	2.43166725259432E-12	1.37170973223269E-12	4.08395397551098E-12	1.68346194410376E-12	2.7745946856525E-12	2.7745946856525E-12	2.3069663678459E-12	6.54679644929241E-13	9.66431856800308E-13	2.83694512802671E-12	2.27579114665879E-12	3.2733982246462E-12	4.02160353313676E-12	1.65228672291666E-12
0.01828	2.36931681022011E-12	1.46523539579401E-12	2.24461592547168E-12	1.55876105935534E-12	4.11512919669808E-12	1.77698760766508E-12	2.93047079158803E-12	3.33574866702042E-12	2.11991504072326E-12	6.54679644929241E-13	6.54679644929241E-13	2.338141589033E-12	2.99282123396224E-12	3.39809910939463E-12	3.95925309076255E-12	1.52758583816823E-12
0.0183	1.58993628054244E-12	1.55876105935534E-12	2.3069663678459E-12	1.8393380500393E-12	4.14630441788519E-12	1.90168849241351E-12	2.83694512802671E-12	3.86572742720123E-12	2.24461592547168E-12	8.72906193238988E-13	4.05277875432387E-13	1.77698760766508E-12	3.7098513212657E-12	3.39809910939463E-12	3.80337698482702E-12	1.46523539579401E-12
0.01832	6.54679644929241E-13	1.62111150172955E-12	2.49401769496854E-12	2.18226548309747E-12	3.86572742720123E-12	1.99521415597483E-12	2.338141589033E-12	4.02160353313676E-12	2.43166725259432E-12	1.30935928985848E-12	8.72906193238988E-13	1.34053451104559E-12	4.23983008144651E-12	3.36692388820752E-12	3.64750087889148E-12	1.58993628054244E-12
0.01834	6.23504423742134E-14	1.62111150172955E-12	2.71224424327828E-12	2.46284247378143E-12	3.2733982246462E-12	2.27579114665879E-12	1.68346194410376E-12	3.7410265424528E-12	2.74341946446539E-12	2.05756459834904E-12	1.93286371360062E-12	1.24700884748427E-12	4.61393273569179E-12	3.61632565770438E-12	3.64750087889148E-12	1.99521415597483E-12
0.01836	-2.18226548309747E-13	1.74581238647798E-12	2.8057699068396E-12	2.61871857971696E-12	2.61871857971696E-12	2.61871857971696E-12	1.18465840511005E-12	3.17987256108488E-12	3.2733982246462E-12	2.68106902209118E-12	2.96164601277514E-12	1.4028849534198E-12	4.58275751450468E-12	4.05277875432387E-12	3.61632565770438E-12	2.3069663678459E-12
0.01838	-1.8705132712264E-13	1.77698760766508E-12	2.89929557040092E-12	2.68106902209118E-12	2.11991504072326E-12	3.02399645514935E-12	8.72906193238988E-13	2.8057699068396E-12	3.77220176363991E-12	3.14869733989778E-12	3.58515043651727E-12	1.68346194410376E-12	4.30218052382072E-12	4.14630441788519E-12	3.61632565770438E-12	2.338141589033E-12
0.0184	3.7410265424528E-13	1.8705132712264E-12	2.89929557040092E-12	2.86812034921382E-12	2.05756459834904E-12	3.55397521533016E-12	1.02878229917452E-12	2.61871857971696E-12	4.05277875432387E-12	3.30457344583331E-12	3.49162477295595E-12	2.08873981953615E-12	3.58515043651727E-12	4.02160353313676E-12	3.58515043651727E-12	2.18226548309747E-12
0.01842	1.02878229917452E-12	1.90168849241351E-12	2.61871857971696E-12	3.02399645514935E-12	2.18226548309747E-12	3.95925309076255E-12	1.18465840511005E-12	2.71224424327828E-12	4.02160353313676E-12	3.14869733989778E-12	2.74341946446539E-12	2.27579114665879E-12	2.55636813734275E-12	3.7410265424528E-12	3.55397521533016E-12	2.05756459834904E-12
0.01844	1.62111150172955E-12	2.05756459834904E-12	2.15109026191036E-12	3.21104778227199E-12	2.36931681022011E-12	4.2086548602594E-12	1.46523539579401E-12	3.02399645514935E-12	3.92807786957544E-12	2.83694512802671E-12	1.96403893478772E-12	2.49401769496854E-12	1.90168849241351E-12	3.42927433058174E-12	3.36692388820752E-12	1.99521415597483E-12
0.01846	2.27579114665879E-12	2.43166725259432E-12	1.62111150172955E-12	3.2733982246462E-12	2.40049203140722E-12	4.42688140856915E-12	1.96403893478772E-12	3.11752211871067E-12	3.86572742720123E-12	2.40049203140722E-12	1.34053451104559E-12	2.71224424327828E-12	1.8705132712264E-12	3.08634689752356E-12	3.30457344583331E-12	1.77698760766508E-12
0.01848	2.49401769496854E-12	2.8057699068396E-12	1.05995752036163E-12	3.17987256108488E-12	2.43166725259432E-12	4.48923185094337E-12	2.61871857971696E-12	3.14869733989778E-12	3.61632565770438E-12	2.02638937716194E-12	1.55876105935534E-12	2.8057699068396E-12	2.24461592547168E-12	2.55636813734275E-12	3.2422230034591E-12	1.62111150172955E-12
0.0185	2.36931681022011E-12	3.08634689752356E-12	7.79380529677668E-13	2.86812034921382E-12	2.40049203140722E-12	4.33335574500783E-12	3.14869733989778E-12	2.8057699068396E-12	3.33574866702042E-12	1.99521415597483E-12	2.52519291615564E-12	2.64989380090407E-12	2.8057699068396E-12	2.08873981953615E-12	3.02399645514935E-12	1.49641061698112E-12
0.01852	2.08873981953615E-12	3.33574866702042E-12	4.36453096619494E-13	2.49401769496854E-12	2.338141589033E-12	4.02160353313676E-12	3.49162477295595E-12	2.46284247378143E-12	2.93047079158803E-12	2.3069663678459E-12	3.39809910939463E-12	2.36931681022011E-12	2.83694512802671E-12	1.52758583816823E-12	2.64989380090407E-12	1.43406017460691E-12
0.01854	1.99521415597483E-12	3.30457344583331E-12	-9.35256635613201E-14	2.11991504072326E-12	2.15109026191036E-12	3.46044955176884E-12	3.14869733989778E-12	2.3069663678459E-12	2.7745946856525E-12	2.58754335852986E-12	3.83455220601412E-12	2.02638937716194E-12	2.40049203140722E-12	1.30935928985848E-12	2.05756459834904E-12	1.24700884748427E-12
0.01856	1.8393380500393E-12	3.30457344583331E-12	-3.7410265424528E-13	1.99521415597483E-12	2.21344070428458E-12	2.74341946446539E-12	2.64989380090407E-12	2.36931681022011E-12	2.71224424327828E-12	2.68106902209118E-12	3.99042831194966E-12	1.74581238647798E-12	1.8705132712264E-12	1.24700884748427E-12	1.43406017460691E-12	9.35256635613201E-13
0.01858	1.93286371360062E-12	3.05517167633646E-12	6.23504423742134E-14	1.93286371360062E-12	2.24461592547168E-12	2.27579114665879E-12	1.8705132712264E-12	2.58754335852986E-12	2.68106902209118E-12	2.55636813734275E-12	3.77220176363991E-12	1.71463716529087E-12	1.65228672291666E-12	1.27818406867137E-12	1.21583362629716E-12	5.92329202555027E-13
0.0186	2.05756459834904E-12	2.71224424327828E-12	8.41730972051881E-13	1.90168849241351E-12	2.11991504072326E-12	2.08873981953615E-12	1.49641061698112E-12	2.7745946856525E-12	2.40049203140722E-12	2.46284247378143E-12	3.49162477295595E-12	1.93286371360062E-12	1.49641061698112E-12	1.21583362629716E-12	1.43406017460691E-12	5.29978760180814E-13
0.01862	2.15109026191036E-12	2.08873981953615E-12	1.93286371360062E-12	1.55876105935534E-12	1.93286371360062E-12	1.99521415597483E-12	1.30935928985848E-12	2.8057699068396E-12	2.08873981953615E-12	2.52519291615564E-12	3.14869733989778E-12	2.21344070428458E-12	1.18465840511005E-12	1.21583362629716E-12	1.93286371360062E-12	6.85854866116347E-13
0.01864	2.3069663678459E-12	1.58993628054244E-12	2.93047079158803E-12	1.05995752036163E-12	1.8705132712264E-12	1.93286371360062E-12	1.34053451104559E-12	2.74341946446539E-12	2.05756459834904E-12	2.7745946856525E-12	2.99282123396224E-12	2.52519291615564E-12	9.97607077987414E-13	1.24700884748427E-12	2.15109026191036E-12	9.97607077987414E-13
0.01866	2.36931681022011E-12	1.15348318392295E-12	3.67867610007859E-12	5.61153981367921E-13	1.80816282885219E-12	1.99521415597483E-12	1.74581238647798E-12	2.71224424327828E-12	2.27579114665879E-12	2.93047079158803E-12	2.68106902209118E-12	2.68106902209118E-12	9.66431856800308E-13	1.55876105935534E-12	2.27579114665879E-12	1.27818406867137E-12
0.01868	2.43166725259432E-12	1.02878229917452E-12	3.83455220601412E-12	4.67628317806601E-13	1.74581238647798E-12	2.15109026191036E-12	2.3069663678459E-12	2.74341946446539E-12	2.58754335852986E-12	2.7745946856525E-12	2.43166725259432E-12	2.89929557040092E-12	1.21583362629716E-12	1.99521415597483E-12	2.40049203140722E-12	1.55876105935534E-12
0.0187	2.49401769496854E-12	1.15348318392295E-12	3.58515043651727E-12	6.54679644929241E-13	1.74581238647798E-12	2.40049203140722E-12	3.30457344583331E-12	2.7745946856525E-12	2.55636813734275E-12	2.55636813734275E-12	2.24461592547168E-12	3.05517167633646E-12	1.74581238647798E-12	2.55636813734275E-12	2.64989380090407E-12	1.62111150172955E-12
0.01872	2.58754335852986E-12	1.24700884748427E-12	3.05517167633646E-12	1.02878229917452E-12	1.68346194410376E-12	2.61871857971696E-12	4.42688140856915E-12	2.8057699068396E-12	2.52519291615564E-12	2.24461592547168E-12	2.21344070428458E-12	3.14869733989778E-12	2.40049203140722E-12	2.89929557040092E-12	2.93047079158803E-12	1.49641061698112E-12
0.01874	2.58754335852986E-12	1.18465840511005E-12	2.46284247378143E-12	1.34053451104559E-12	1.49641061698112E-12	2.8057699068396E-12	5.14391149587261E-12	2.8057699068396E-12	2.36931681022011E-12	2.05756459834904E-12	2.46284247378143E-12	3.11752211871067E-12	3.11752211871067E-12	3.11752211871067E-12	2.89929557040092E-12	1.30935928985848E-12
0.01876	2.58754335852986E-12	8.72906193238988E-13	1.93286371360062E-12	1.77698760766508E-12	1.49641061698112E-12	2.96164601277514E-12	5.20626193824682E-12	2.74341946446539E-12	2.18226548309747E-12	2.05756459834904E-12	2.7745946856525E-12	3.08634689752356E-12	3.77220176363991E-12	2.8057699068396E-12	2.7745946856525E-12	1.12230796273584E-12
0.01878	2.36931681022011E-12	3.42927433058174E-13	1.58993628054244E-12	2.05756459834904E-12	1.49641061698112E-12	2.99282123396224E-12	4.52040707213047E-12	2.61871857971696E-12	1.74581238647798E-12	2.21344070428458E-12	3.02399645514935E-12	3.11752211871067E-12	4.08395397551098E-12	2.36931681022011E-12	2.58754335852986E-12	1.34053451104559E-12
0.0188	2.02638937716194E-12	1.55876105935534E-13	1.68346194410376E-12	1.99521415597483E-12	1.58993628054244E-12	2.83694512802671E-12	3.55397521533016E-12	2.40049203140722E-12	1.24700884748427E-12	2.21344070428458E-12	3.08634689752356E-12	3.11752211871067E-12	4.30218052382072E-12	2.18226548309747E-12	2.58754335852986E-12	1.8705132712264E-12
0.01882	1.77698760766508E-12	2.18226548309747E-13	1.96403893478772E-12	1.71463716529087E-12	1.77698760766508E-12	2.52519291615564E-12	2.96164601277514E-12	1.99521415597483E-12	7.48205308490561E-13	2.40049203140722E-12	3.02399645514935E-12	3.02399645514935E-12	4.52040707213047E-12	2.40049203140722E-12	2.74341946446539E-12	2.58754335852986E-12
0.01884	1.77698760766508E-12	3.7410265424528E-13	2.40049203140722E-12	1.55876105935534E-12	2.05756459834904E-12	2.3069663678459E-12	3.11752211871067E-12	1.58993628054244E-12	6.54679644929241E-13	2.43166725259432E-12	2.86812034921382E-12	3.05517167633646E-12	4.52040707213047E-12	3.05517167633646E-12	2.83694512802671E-12	3.14869733989778E-12
0.01886	2.21344070428458E-12	6.54679644929241E-13	2.83694512802671E-12	1.62111150172955E-12	2.11991504072326E-12	2.11991504072326E-12	3.52279999414306E-12	1.49641061698112E-12	9.66431856800308E-13	2.43166725259432E-12	2.71224424327828E-12	3.21104778227199E-12	4.33335574500783E-12	4.05277875432387E-12	2.7745946856525E-12	3.58515043651727E-12
0.01888	2.83694512802671E-12	7.79380529677668E-13	3.17987256108488E-12	1.93286371360062E-12	2.08873981953615E-12	1.99521415597483E-12	3.89690264838834E-12	1.8705132712264E-12	1.49641061698112E-12	2.40049203140722E-12	2.43166725259432E-12	3.33574866702042E-12	4.1774796390723E-12	4.61393273569179E-12	2.55636813734275E-12	3.80337698482702E-12
0.0189	3.21104778227199E-12	1.18465840511005E-12	3.2422230034591E-12	2.3069663678459E-12	2.21344070428458E-12	2.15109026191036E-12	3.92807786957544E-12	2.68106902209118E-12	1.80816282885219E-12	2.3069663678459E-12	1.71463716529087E-12	3.58515043651727E-12	3.80337698482702E-12	4.61393273569179E-12	2.40049203140722E-12	3.80337698482702E-12
0.01892	3.2733982246462E-12	1.65228672291666E-12	2.86812034921382E-12	2.58754335852986E-12	2.21344070428458E-12	2.55636813734275E-12	3.55397521533016E-12	3.58515043651727E-12	2.18226548309747E-12	2.08873981953615E-12	4.67628317806601E-13	3.7098513212657E-12	3.64750087889148E-12	4.14630441788519E-12	2.46284247378143E-12	3.80337698482702E-12
0.01894	3.14869733989778E-12	2.27579114665879E-12	2.18226548309747E-12	2.64989380090407E-12	2.24461592547168E-12	2.86812034921382E-12	2.83694512802671E-12	4.02160353313676E-12	2.46284247378143E-12	2.11991504072326E-12	-4.05277875432387E-13	3.7098513212657E-12	3.52279999414306E-12	3.7098513212657E-12	2.61871857971696E-12	3.30457344583331E-12
0.01896	2.8057699068396E-12	2.83694512802671E-12	1.62111150172955E-12	2.74341946446539E-12	2.24461592547168E-12	3.14869733989778E-12	2.338141589033E-12	3.89690264838834E-12	2.7745946856525E-12	2.27579114665879E-12	-6.54679644929241E-13	3.64750087889148E-12	3.58515043651727E-12	3.2422230034591E-12	2.86812034921382E-12	2.93047079158803E-12
0.01898	2.36931681022011E-12	3.58515043651727E-12	1.15348318392295E-12	2.7745946856525E-12	2.46284247378143E-12	3.2733982246462E-12	2.11991504072326E-12	3.39809910939463E-12	2.96164601277514E-12	2.49401769496854E-12	-1.8705132712264E-13	3.80337698482702E-12	3.61632565770438E-12	3.21104778227199E-12	2.93047079158803E-12	2.7745946856525E-12
0.019	1.99521415597483E-12	4.1774796390723E-12	7.79380529677668E-13	2.74341946446539E-12	2.71224424327828E-12	3.2733982246462E-12	2.36931681022011E-12	2.83694512802671E-12	3.05517167633646E-12	2.68106902209118E-12	7.48205308490561E-13	3.86572742720123E-12	3.58515043651727E-12	3.08634689752356E-12	2.89929557040092E-12	2.64989380090407E-12
0.01902	1.58993628054244E-12	4.39570618738205E-12	7.17030087303454E-13	2.71224424327828E-12	3.02399645514935E-12	3.2733982246462E-12	2.61871857971696E-12	2.64989380090407E-12	3.05517167633646E-12	2.55636813734275E-12	1.77698760766508E-12	3.67867610007859E-12	3.39809910939463E-12	3.14869733989778E-12	2.86812034921382E-12	2.61871857971696E-12
0.01904	1.15348318392295E-12	4.23983008144651E-12	1.02878229917452E-12	2.83694512802671E-12	2.86812034921382E-12	3.14869733989778E-12	2.52519291615564E-12	2.46284247378143E-12	2.89929557040092E-12	2.338141589033E-12	2.36931681022011E-12	3.17987256108488E-12	3.21104778227199E-12	3.21104778227199E-12	2.93047079158803E-12	2.61871857971696E-12
0.01906	8.10555750864774E-13	3.83455220601412E-12	1.65228672291666E-12	3.14869733989778E-12	2.3069663678459E-12	2.89929557040092E-12	2.27579114665879E-12	2.3069663678459E-12	2.74341946446539E-12	2.11991504072326E-12	2.52519291615564E-12	2.49401769496854E-12	3.08634689752356E-12	3.17987256108488E-12	3.02399645514935E-12	2.61871857971696E-12
0.01908	9.35256635613201E-13	3.36692388820752E-12	2.338141589033E-12	3.46044955176884E-12	1.55876105935534E-12	2.68106902209118E-12	2.15109026191036E-12	2.55636813734275E-12	2.7745946856525E-12	1.99521415597483E-12	2.68106902209118E-12	1.74581238647798E-12	3.2422230034591E-12	3.08634689752356E-12	3.05517167633646E-12	2.49401769496854E-12
0.0191	1.30935928985848E-12	3.05517167633646E-12	2.89929557040092E-12	3.49162477295595E-12	9.04081414426094E-13	2.24461592547168E-12	1.90168849241351E-12	3.33574866702042E-12	2.99282123396224E-12	1.65228672291666E-12	2.68106902209118E-12	9.35256635613201E-13	3.58515043651727E-12	3.33574866702042E-12	2.86812034921382E-12	2.27579114665879E-12
0.01912	1.99521415597483E-12	2.93047079158803E-12	3.33574866702042E-12	3.17987256108488E-12	8.41730972051881E-13	1.8393380500393E-12	1.74581238647798E-12	4.1774796390723E-12	3.33574866702042E-12	1.27818406867137E-12	2.3069663678459E-12	4.36453096619494E-13	3.99042831194966E-12	3.61632565770438E-12	2.61871857971696E-12	1.99521415597483E-12
0.01914	2.7745946856525E-12	2.96164601277514E-12	3.36692388820752E-12	2.89929557040092E-12	1.30935928985848E-12	1.55876105935534E-12	2.05756459834904E-12	4.92568494756286E-12	3.58515043651727E-12	1.09113274154873E-12	1.99521415597483E-12	9.35256635613201E-14	4.02160353313676E-12	3.86572742720123E-12	2.27579114665879E-12	1.21583362629716E-12
0.01916	3.30457344583331E-12	2.99282123396224E-12	3.11752211871067E-12	2.49401769496854E-12	1.8705132712264E-12	1.34053451104559E-12	2.49401769496854E-12	5.17508671705971E-12	3.58515043651727E-12	1.21583362629716E-12	1.65228672291666E-12	2.49401769496854E-13	3.80337698482702E-12	4.08395397551098E-12	2.08873981953615E-12	6.54679644929241E-13
0.01918	3.55397521533016E-12	3.02399645514935E-12	2.61871857971696E-12	2.18226548309747E-12	2.338141589033E-12	1.55876105935534E-12	2.8057699068396E-12	5.17508671705971E-12	3.33574866702042E-12	1.74581238647798E-12	1.62111150172955E-12	6.85854866116347E-13	3.36692388820752E-12	3.7410265424528E-12	1.68346194410376E-12	2.8057699068396E-13
0.0192	3.46044955176884E-12	2.83694512802671E-12	2.05756459834904E-12	1.96403893478772E-12	2.58754335852986E-12	1.93286371360062E-12	2.99282123396224E-12	4.80098406281443E-12	3.14869733989778E-12	2.36931681022011E-12	1.96403893478772E-12	1.30935928985848E-12	3.05517167633646E-12	3.2733982246462E-12	1.18465840511005E-12	1.55876105935534E-13
0.01922	3.05517167633646E-12	2.71224424327828E-12	1.49641061698112E-12	1.99521415597483E-12	2.7745946856525E-12	2.24461592547168E-12	2.99282123396224E-12	4.36453096619494E-12	2.86812034921382E-12	3.2733982246462E-12	2.43166725259432E-12	1.74581238647798E-12	2.49401769496854E-12	2.83694512802671E-12	8.41730972051881E-13	1.8705132712264E-13
0.01924	2.64989380090407E-12	2.49401769496854E-12	1.02878229917452E-12	2.15109026191036E-12	2.8057699068396E-12	2.338141589033E-12	2.68106902209118E-12	3.99042831194966E-12	2.8057699068396E-12	3.80337698482702E-12	2.89929557040092E-12	2.02638937716194E-12	2.05756459834904E-12	2.52519291615564E-12	6.85854866116347E-13	4.98803538993707E-13
0.01926	2.18226548309747E-12	2.36931681022011E-12	8.10555750864774E-13	2.338141589033E-12	2.83694512802671E-12	2.21344070428458E-12	2.3069663678459E-12	3.86572742720123E-12	2.74341946446539E-12	3.99042831194966E-12	3.05517167633646E-12	2.08873981953615E-12	1.49641061698112E-12	2.40049203140722E-12	8.10555750864774E-13	1.09113274154873E-12
0.01928	1.93286371360062E-12	2.55636813734275E-12	9.04081414426094E-13	2.61871857971696E-12	2.61871857971696E-12	2.11991504072326E-12	1.90168849241351E-12	3.99042831194966E-12	2.93047079158803E-12	3.80337698482702E-12	2.89929557040092E-12	1.99521415597483E-12	1.24700884748427E-12	2.36931681022011E-12	1.09113274154873E-12	1.68346194410376E-12
0.0193	2.02638937716194E-12	2.8057699068396E-12	1.30935928985848E-12	2.71224424327828E-12	2.08873981953615E-12	2.27579114665879E-12	2.02638937716194E-12	3.99042831194966E-12	3.08634689752356E-12	3.61632565770438E-12	2.7745946856525E-12	1.65228672291666E-12	1.15348318392295E-12	2.52519291615564E-12	1.55876105935534E-12	2.27579114665879E-12
0.01932	2.338141589033E-12	2.96164601277514E-12	1.77698760766508E-12	2.68106902209118E-12	1.58993628054244E-12	2.55636813734275E-12	2.40049203140722E-12	3.95925309076255E-12	3.39809910939463E-12	3.52279999414306E-12	2.89929557040092E-12	1.52758583816823E-12	1.24700884748427E-12	2.71224424327828E-12	2.18226548309747E-12	2.40049203140722E-12
0.01934	2.58754335852986E-12	3.14869733989778E-12	2.27579114665879E-12	2.55636813734275E-12	1.18465840511005E-12	2.83694512802671E-12	2.7745946856525E-12	3.86572742720123E-12	3.42927433058174E-12	3.46044955176884E-12	3.2422230034591E-12	1.27818406867137E-12	1.27818406867137E-12	2.83694512802671E-12	2.52519291615564E-12	2.338141589033E-12
0.01936	2.86812034921382E-12	3.2733982246462E-12	2.71224424327828E-12	2.05756459834904E-12	9.35256635613201E-13	2.99282123396224E-12	2.86812034921382E-12	3.52279999414306E-12	3.21104778227199E-12	3.36692388820752E-12	3.55397521533016E-12	1.09113274154873E-12	1.30935928985848E-12	2.74341946446539E-12	2.64989380090407E-12	1.93286371360062E-12
0.01938	3.05517167633646E-12	3.2733982246462E-12	2.86812034921382E-12	1.4028849534198E-12	8.41730972051881E-13	3.02399645514935E-12	2.89929557040092E-12	3.11752211871067E-12	2.99282123396224E-12	3.49162477295595E-12	3.52279999414306E-12	1.02878229917452E-12	1.49641061698112E-12	2.58754335852986E-12	2.46284247378143E-12	1.4028849534198E-12
0.0194	3.11752211871067E-12	3.11752211871067E-12	2.86812034921382E-12	8.10555750864774E-13	9.97607077987414E-13	2.93047079158803E-12	3.02399645514935E-12	2.68106902209118E-12	2.8057699068396E-12	3.52279999414306E-12	3.2422230034591E-12	1.05995752036163E-12	1.8393380500393E-12	2.52519291615564E-12	2.15109026191036E-12	9.04081414426094E-13
0.01942	2.93047079158803E-12	2.7745946856525E-12	2.7745946856525E-12	4.36453096619494E-13	1.37170973223269E-12	2.86812034921382E-12	3.2422230034591E-12	2.61871857971696E-12	2.64989380090407E-12	3.55397521533016E-12	3.02399645514935E-12	1.24700884748427E-12	2.15109026191036E-12	2.61871857971696E-12	1.93286371360062E-12	6.54679644929241E-13
0.01944	2.71224424327828E-12	2.21344070428458E-12	2.64989380090407E-12	2.18226548309747E-13	1.74581238647798E-12	2.8057699068396E-12	3.7098513212657E-12	2.64989380090407E-12	2.52519291615564E-12	3.21104778227199E-12	2.68106902209118E-12	1.62111150172955E-12	2.46284247378143E-12	2.68106902209118E-12	1.65228672291666E-12	6.54679644929241E-13
0.01946	2.55636813734275E-12	1.68346194410376E-12	2.40049203140722E-12	4.36453096619494E-13	1.62111150172955E-12	3.02399645514935E-12	4.02160353313676E-12	2.96164601277514E-12	2.18226548309747E-12	2.93047079158803E-12	2.52519291615564E-12	2.11991504072326E-12	2.52519291615564E-12	2.74341946446539E-12	1.49641061698112E-12	1.15348318392295E-12
0.01948	2.71224424327828E-12	1.18465840511005E-12	2.27579114665879E-12	8.10555750864774E-13	1.30935928985848E-12	3.2733982246462E-12	3.83455220601412E-12	3.02399645514935E-12	1.8705132712264E-12	2.68106902209118E-12	2.52519291615564E-12	2.74341946446539E-12	2.43166725259432E-12	2.68106902209118E-12	1.18465840511005E-12	1.99521415597483E-12
0.0195	2.93047079158803E-12	1.09113274154873E-12	2.36931681022011E-12	1.27818406867137E-12	8.10555750864774E-13	3.36692388820752E-12	3.39809910939463E-12	2.86812034921382E-12	1.49641061698112E-12	2.58754335852986E-12	2.64989380090407E-12	3.33574866702042E-12	2.40049203140722E-12	2.74341946446539E-12	1.24700884748427E-12	2.58754335852986E-12
0.01952	3.05517167633646E-12	1.18465840511005E-12	2.68106902209118E-12	2.05756459834904E-12	4.05277875432387E-13	3.21104778227199E-12	3.05517167633646E-12	2.43166725259432E-12	1.21583362629716E-12	2.83694512802671E-12	2.74341946446539E-12	3.86572742720123E-12	2.55636813734275E-12	2.89929557040092E-12	1.68346194410376E-12	2.83694512802671E-12
0.01954	3.21104778227199E-12	1.15348318392295E-12	2.74341946446539E-12	2.40049203140722E-12	6.23504423742134E-14	2.89929557040092E-12	2.86812034921382E-12	1.90168849241351E-12	1.24700884748427E-12	3.02399645514935E-12	2.74341946446539E-12	4.14630441788519E-12	2.83694512802671E-12	3.17987256108488E-12	2.40049203140722E-12	2.83694512802671E-12
0.01956	3.2733982246462E-12	1.02878229917452E-12	2.61871857971696E-12	2.83694512802671E-12	-3.11752211871067E-14	2.52519291615564E-12	2.86812034921382E-12	1.58993628054244E-12	1.49641061698112E-12	2.86812034921382E-12	2.68106902209118E-12	4.1774796390723E-12	3.14869733989778E-12	3.46044955176884E-12	2.96164601277514E-12	2.64989380090407E-12
0.01958	3.21104778227199E-12	9.04081414426094E-13	2.43166725259432E-12	3.14869733989778E-12	4.05277875432387E-13	2.15109026191036E-12	2.96164601277514E-12	1.68346194410376E-12	1.93286371360062E-12	2.49401769496854E-12	2.64989380090407E-12	3.58515043651727E-12	3.36692388820752E-12	3.77220176363991E-12	3.2422230034591E-12	2.68106902209118E-12
0.0196	3.02399645514935E-12	1.02878229917452E-12	2.24461592547168E-12	3.11752211871067E-12	7.79380529677668E-13	1.68346194410376E-12	2.83694512802671E-12	2.11991504072326E-12	2.24461592547168E-12	1.8705132712264E-12	2.74341946446539E-12	2.89929557040092E-12	3.49162477295595E-12	3.7098513212657E-12	3.21104778227199E-12	2.7745946856525E-12
0.01962	2.8057699068396E-12	1.30935928985848E-12	2.08873981953615E-12	3.11752211871067E-12	1.15348318392295E-12	1.43406017460691E-12	2.55636813734275E-12	2.61871857971696E-12	2.49401769496854E-12	1.12230796273584E-12	2.74341946446539E-12	2.338141589033E-12	3.58515043651727E-12	3.49162477295595E-12	2.86812034921382E-12	3.02399645514935E-12
0.01964	2.61871857971696E-12	1.74581238647798E-12	2.05756459834904E-12	2.89929557040092E-12	1.27818406867137E-12	1.30935928985848E-12	2.3069663678459E-12	2.93047079158803E-12	2.55636813734275E-12	5.92329202555027E-13	2.7745946856525E-12	2.11991504072326E-12	3.7098513212657E-12	3.33574866702042E-12	2.43166725259432E-12	3.21104778227199E-12
0.01966	2.40049203140722E-12	2.11991504072326E-12	2.18226548309747E-12	2.83694512802671E-12	1.4028849534198E-12	1.55876105935534E-12	2.18226548309747E-12	3.08634689752356E-12	2.55636813734275E-12	5.29978760180814E-13	2.49401769496854E-12	2.02638937716194E-12	3.89690264838834E-12	3.21104778227199E-12	2.18226548309747E-12	3.30457344583331E-12
0.01968	2.43166725259432E-12	2.71224424327828E-12	2.46284247378143E-12	2.8057699068396E-12	1.58993628054244E-12	1.8393380500393E-12	2.18226548309747E-12	3.21104778227199E-12	2.46284247378143E-12	6.85854866116347E-13	2.338141589033E-12	2.11991504072326E-12	3.83455220601412E-12	3.2422230034591E-12	2.02638937716194E-12	3.02399645514935E-12
0.0197	2.24461592547168E-12	3.2422230034591E-12	2.7745946856525E-12	2.83694512802671E-12	2.15109026191036E-12	2.24461592547168E-12	2.21344070428458E-12	3.2422230034591E-12	2.36931681022011E-12	1.09113274154873E-12	2.338141589033E-12	2.15109026191036E-12	3.77220176363991E-12	3.05517167633646E-12	2.05756459834904E-12	2.64989380090407E-12
0.01972	2.02638937716194E-12	3.61632565770438E-12	3.05517167633646E-12	2.99282123396224E-12	2.83694512802671E-12	2.52519291615564E-12	2.24461592547168E-12	3.2422230034591E-12	2.15109026191036E-12	1.21583362629716E-12	2.338141589033E-12	2.05756459834904E-12	3.58515043651727E-12	3.14869733989778E-12	2.24461592547168E-12	2.338141589033E-12
0.01974	1.77698760766508E-12	3.67867610007859E-12	3.33574866702042E-12	3.11752211871067E-12	3.80337698482702E-12	2.61871857971696E-12	2.21344070428458E-12	3.36692388820752E-12	2.05756459834904E-12	1.09113274154873E-12	2.3069663678459E-12	1.74581238647798E-12	3.42927433058174E-12	3.11752211871067E-12	2.52519291615564E-12	2.18226548309747E-12
0.01976	1.62111150172955E-12	3.64750087889148E-12	3.64750087889148E-12	3.21104778227199E-12	4.33335574500783E-12	2.58754335852986E-12	2.24461592547168E-12	3.42927433058174E-12	1.96403893478772E-12	6.85854866116347E-13	2.46284247378143E-12	1.58993628054244E-12	3.21104778227199E-12	2.99282123396224E-12	2.74341946446539E-12	2.08873981953615E-12
0.01978	1.74581238647798E-12	3.39809910939463E-12	3.7410265424528E-12	3.08634689752356E-12	4.1774796390723E-12	2.43166725259432E-12	2.24461592547168E-12	3.46044955176884E-12	2.02638937716194E-12	4.98803538993707E-13	2.61871857971696E-12	1.49641061698112E-12	3.14869733989778E-12	2.71224424327828E-12	2.83694512802671E-12	2.338141589033E-12
0.0198	2.18226548309747E-12	3.36692388820752E-12	3.42927433058174E-12	2.89929557040092E-12	3.67867610007859E-12	2.15109026191036E-12	2.18226548309747E-12	3.55397521533016E-12	2.18226548309747E-12	5.61153981367921E-13	2.93047079158803E-12	1.58993628054244E-12	3.05517167633646E-12	2.3069663678459E-12	2.89929557040092E-12	2.7745946856525E-12
0.01982	2.46284247378143E-12	3.33574866702042E-12	2.86812034921382E-12	2.64989380090407E-12	2.64989380090407E-12	1.8393380500393E-12	2.05756459834904E-12	3.86572742720123E-12	2.58754335852986E-12	1.05995752036163E-12	2.99282123396224E-12	1.77698760766508E-12	2.99282123396224E-12	1.99521415597483E-12	2.93047079158803E-12	3.11752211871067E-12
0.01984	2.64989380090407E-12	3.33574866702042E-12	2.24461592547168E-12	2.55636813734275E-12	1.65228672291666E-12	1.71463716529087E-12	2.05756459834904E-12	4.23983008144651E-12	2.99282123396224E-12	1.58993628054244E-12	2.99282123396224E-12	2.05756459834904E-12	2.89929557040092E-12	1.80816282885219E-12	2.86812034921382E-12	3.30457344583331E-12
0.01986	2.58754335852986E-12	3.2422230034591E-12	2.18226548309747E-12	2.24461592547168E-12	8.41730972051881E-13	1.68346194410376E-12	1.96403893478772E-12	4.55158229331758E-12	3.36692388820752E-12	1.8705132712264E-12	2.86812034921382E-12	2.27579114665879E-12	2.7745946856525E-12	1.71463716529087E-12	2.64989380090407E-12	3.30457344583331E-12
0.01988	2.36931681022011E-12	3.2422230034591E-12	2.24461592547168E-12	2.08873981953615E-12	6.85854866116347E-13	1.58993628054244E-12	1.77698760766508E-12	4.45805662975626E-12	3.55397521533016E-12	1.77698760766508E-12	2.86812034921382E-12	2.36931681022011E-12	2.49401769496854E-12	1.74581238647798E-12	2.338141589033E-12	3.14869733989778E-12
0.0199	2.02638937716194E-12	2.99282123396224E-12	2.43166725259432E-12	2.05756459834904E-12	1.24700884748427E-12	1.52758583816823E-12	2.05756459834904E-12	4.05277875432387E-12	3.49162477295595E-12	1.55876105935534E-12	2.93047079158803E-12	2.24461592547168E-12	2.36931681022011E-12	2.18226548309747E-12	1.99521415597483E-12	2.83694512802671E-12
0.01992	1.80816282885219E-12	2.68106902209118E-12	2.338141589033E-12	2.21344070428458E-12	2.11991504072326E-12	1.74581238647798E-12	2.52519291615564E-12	3.30457344583331E-12	3.05517167633646E-12	1.80816282885219E-12	2.89929557040092E-12	2.21344070428458E-12	2.338141589033E-12	2.8057699068396E-12	1.65228672291666E-12	2.338141589033E-12
0.01994	1.65228672291666E-12	2.40049203140722E-12	2.11991504072326E-12	2.27579114665879E-12	2.71224424327828E-12	2.27579114665879E-12	2.8057699068396E-12	2.68106902209118E-12	2.46284247378143E-12	2.40049203140722E-12	2.96164601277514E-12	2.18226548309747E-12	2.36931681022011E-12	3.33574866702042E-12	1.24700884748427E-12	1.77698760766508E-12
0.01996	1.65228672291666E-12	2.338141589033E-12	1.77698760766508E-12	2.21344070428458E-12	2.7745946856525E-12	2.99282123396224E-12	2.64989380090407E-12	2.24461592547168E-12	1.80816282885219E-12	3.17987256108488E-12	3.11752211871067E-12	2.3069663678459E-12	2.27579114665879E-12	3.46044955176884E-12	1.05995752036163E-12	1.37170973223269E-12
0.01998	1.55876105935534E-12	2.338141589033E-12	1.30935928985848E-12	2.02638937716194E-12	2.61871857971696E-12	3.64750087889148E-12	2.43166725259432E-12	2.24461592547168E-12	1.18465840511005E-12	3.61632565770438E-12	3.2733982246462E-12	2.3069663678459E-12	2.15109026191036E-12	3.2422230034591E-12	1.05995752036163E-12	1.27818406867137E-12
0.02	1.49641061698112E-12	2.43166725259432E-12	1.15348318392295E-12	1.8393380500393E-12	2.52519291615564E-12	4.02160353313676E-12	2.338141589033E-12	2.68106902209118E-12	6.85854866116347E-13	3.42927433058174E-12	3.55397521533016E-12	2.05756459834904E-12	1.71463716529087E-12	2.71224424327828E-12	1.12230796273584E-12	1.4028849534198E-12
0.02002	1.43406017460691E-12	2.3069663678459E-12	1.15348318392295E-12	1.80816282885219E-12	2.74341946446539E-12	3.83455220601412E-12	2.27579114665879E-12	3.14869733989778E-12	3.11752211871067E-13	3.14869733989778E-12	3.7098513212657E-12	1.74581238647798E-12	1.09113274154873E-12	2.15109026191036E-12	1.4028849534198E-12	1.65228672291666E-12
0.02004	1.62111150172955E-12	2.43166725259432E-12	1.52758583816823E-12	2.05756459834904E-12	2.49401769496854E-12	3.52279999414306E-12	2.27579114665879E-12	3.39809910939463E-12	0	2.89929557040092E-12	3.77220176363991E-12	1.52758583816823E-12	6.85854866116347E-13	1.93286371360062E-12	1.8393380500393E-12	1.80816282885219E-12
0.02006	1.74581238647798E-12	2.40049203140722E-12	1.93286371360062E-12	2.43166725259432E-12	2.05756459834904E-12	3.02399645514935E-12	2.36931681022011E-12	3.33574866702042E-12	-3.11752211871067E-14	2.96164601277514E-12	3.61632565770438E-12	1.37170973223269E-12	4.98803538993707E-13	2.36931681022011E-12	2.36931681022011E-12	1.74581238647798E-12
0.02008	1.99521415597483E-12	2.27579114665879E-12	2.27579114665879E-12	2.86812034921382E-12	1.43406017460691E-12	2.68106902209118E-12	2.49401769496854E-12	3.30457344583331E-12	1.8705132712264E-13	3.11752211871067E-12	3.39809910939463E-12	1.27818406867137E-12	5.61153981367921E-13	3.02399645514935E-12	2.58754335852986E-12	1.62111150172955E-12
0.0201	2.36931681022011E-12	2.02638937716194E-12	2.64989380090407E-12	3.05517167633646E-12	7.48205308490561E-13	2.3069663678459E-12	2.71224424327828E-12	3.33574866702042E-12	7.17030087303454E-13	3.30457344583331E-12	3.21104778227199E-12	1.02878229917452E-12	8.72906193238988E-13	3.64750087889148E-12	2.40049203140722E-12	1.43406017460691E-12
0.02012	2.58754335852986E-12	1.62111150172955E-12	2.52519291615564E-12	2.83694512802671E-12	6.23504423742134E-14	2.02638937716194E-12	2.89929557040092E-12	3.55397521533016E-12	1.27818406867137E-12	3.39809910939463E-12	3.2422230034591E-12	1.15348318392295E-12	1.46523539579401E-12	3.7410265424528E-12	2.05756459834904E-12	1.30935928985848E-12
0.02014	2.64989380090407E-12	1.27818406867137E-12	2.11991504072326E-12	2.338141589033E-12	-2.8057699068396E-13	1.96403893478772E-12	3.08634689752356E-12	3.61632565770438E-12	1.74581238647798E-12	3.39809910939463E-12	3.46044955176884E-12	1.55876105935534E-12	2.40049203140722E-12	3.67867610007859E-12	1.58993628054244E-12	1.43406017460691E-12
0.02016	2.43166725259432E-12	1.27818406867137E-12	1.55876105935534E-12	1.62111150172955E-12	-1.24700884748427E-13	1.77698760766508E-12	3.42927433058174E-12	3.58515043651727E-12	1.80816282885219E-12	3.14869733989778E-12	3.7410265424528E-12	2.21344070428458E-12	3.2733982246462E-12	3.42927433058174E-12	1.37170973223269E-12	1.52758583816823E-12
0.02018	2.18226548309747E-12	1.30935928985848E-12	1.12230796273584E-12	9.66431856800308E-13	4.05277875432387E-13	1.8705132712264E-12	3.36692388820752E-12	3.14869733989778E-12	1.71463716529087E-12	2.64989380090407E-12	3.61632565770438E-12	3.02399645514935E-12	3.92807786957544E-12	3.30457344583331E-12	1.15348318392295E-12	1.55876105935534E-12
0.0202	1.8393380500393E-12	1.27818406867137E-12	8.41730972051881E-13	6.85854866116347E-13	9.04081414426094E-13	1.90168849241351E-12	3.2422230034591E-12	2.40049203140722E-12	1.55876105935534E-12	2.338141589033E-12	3.2422230034591E-12	3.52279999414306E-12	4.1774796390723E-12	3.36692388820752E-12	9.97607077987414E-13	1.77698760766508E-12
0.02022	1.49641061698112E-12	1.15348318392295E-12	8.10555750864774E-13	8.10555750864774E-13	1.30935928985848E-12	1.8393380500393E-12	2.86812034921382E-12	1.62111150172955E-12	1.27818406867137E-12	2.15109026191036E-12	2.71224424327828E-12	3.80337698482702E-12	4.2086548602594E-12	3.42927433058174E-12	8.41730972051881E-13	2.24461592547168E-12
0.02024	1.24700884748427E-12	1.37170973223269E-12	1.05995752036163E-12	1.21583362629716E-12	1.8393380500393E-12	1.93286371360062E-12	2.40049203140722E-12	1.09113274154873E-12	1.09113274154873E-12	2.18226548309747E-12	2.11991504072326E-12	3.7098513212657E-12	3.86572742720123E-12	3.58515043651727E-12	7.79380529677668E-13	2.83694512802671E-12
0.02026	1.30935928985848E-12	1.90168849241351E-12	1.49641061698112E-12	1.90168849241351E-12	2.58754335852986E-12	2.02638937716194E-12	1.80816282885219E-12	1.05995752036163E-12	1.18465840511005E-12	2.21344070428458E-12	1.80816282885219E-12	3.49162477295595E-12	3.52279999414306E-12	3.7410265424528E-12	1.12230796273584E-12	3.49162477295595E-12
0.02028	1.68346194410376E-12	2.49401769496854E-12	1.8393380500393E-12	2.7745946856525E-12	3.21104778227199E-12	2.05756459834904E-12	1.37170973223269E-12	1.4028849534198E-12	1.4028849534198E-12	2.24461592547168E-12	1.8705132712264E-12	3.21104778227199E-12	3.30457344583331E-12	4.2086548602594E-12	1.62111150172955E-12	3.89690264838834E-12
0.0203	2.15109026191036E-12	2.83694512802671E-12	2.338141589033E-12	3.46044955176884E-12	3.39809910939463E-12	1.90168849241351E-12	1.15348318392295E-12	1.99521415597483E-12	1.49641061698112E-12	2.18226548309747E-12	1.8705132712264E-12	2.8057699068396E-12	3.08634689752356E-12	4.61393273569179E-12	2.36931681022011E-12	4.02160353313676E-12
0.02032	2.61871857971696E-12	2.99282123396224E-12	2.7745946856525E-12	3.77220176363991E-12	3.2733982246462E-12	1.71463716529087E-12	1.27818406867137E-12	2.49401769496854E-12	1.52758583816823E-12	2.02638937716194E-12	2.15109026191036E-12	2.40049203140722E-12	2.68106902209118E-12	4.89450972637575E-12	3.08634689752356E-12	3.89690264838834E-12
0.02034	3.14869733989778E-12	3.05517167633646E-12	3.2422230034591E-12	3.67867610007859E-12	2.83694512802671E-12	1.62111150172955E-12	1.46523539579401E-12	2.99282123396224E-12	1.65228672291666E-12	1.65228672291666E-12	2.46284247378143E-12	2.15109026191036E-12	2.27579114665879E-12	5.1127362746855E-12	3.77220176363991E-12	3.7098513212657E-12
0.02036	3.55397521533016E-12	3.08634689752356E-12	3.46044955176884E-12	3.33574866702042E-12	2.3069663678459E-12	1.65228672291666E-12	1.71463716529087E-12	3.21104778227199E-12	1.77698760766508E-12	1.15348318392295E-12	2.71224424327828E-12	2.21344070428458E-12	1.93286371360062E-12	5.1127362746855E-12	4.23983008144651E-12	3.36692388820752E-12
0.02038	3.64750087889148E-12	3.36692388820752E-12	3.55397521533016E-12	3.21104778227199E-12	2.08873981953615E-12	1.90168849241351E-12	1.71463716529087E-12	3.55397521533016E-12	1.8393380500393E-12	7.17030087303454E-13	2.99282123396224E-12	2.46284247378143E-12	2.02638937716194E-12	4.92568494756286E-12	4.2086548602594E-12	3.02399645514935E-12
0.0204	3.36692388820752E-12	3.61632565770438E-12	3.39809910939463E-12	2.99282123396224E-12	2.338141589033E-12	2.36931681022011E-12	1.58993628054244E-12	3.83455220601412E-12	1.8705132712264E-12	6.54679644929241E-13	3.2733982246462E-12	2.7745946856525E-12	2.74341946446539E-12	4.70745839925311E-12	4.11512919669808E-12	2.71224424327828E-12
0.02042	2.89929557040092E-12	3.83455220601412E-12	3.14869733989778E-12	2.8057699068396E-12	2.89929557040092E-12	2.99282123396224E-12	1.68346194410376E-12	3.89690264838834E-12	1.80816282885219E-12	7.79380529677668E-13	3.49162477295595E-12	3.14869733989778E-12	3.36692388820752E-12	4.48923185094337E-12	3.86572742720123E-12	2.61871857971696E-12
0.02044	2.338141589033E-12	3.80337698482702E-12	2.71224424327828E-12	2.68106902209118E-12	3.67867610007859E-12	3.46044955176884E-12	1.99521415597483E-12	3.86572742720123E-12	1.99521415597483E-12	1.18465840511005E-12	3.55397521533016E-12	3.2422230034591E-12	3.67867610007859E-12	4.08395397551098E-12	3.52279999414306E-12	2.49401769496854E-12
0.02046	1.74581238647798E-12	3.55397521533016E-12	2.36931681022011E-12	2.58754335852986E-12	4.30218052382072E-12	3.67867610007859E-12	2.338141589033E-12	3.89690264838834E-12	2.21344070428458E-12	1.49641061698112E-12	3.61632565770438E-12	3.05517167633646E-12	3.46044955176884E-12	3.61632565770438E-12	3.33574866702042E-12	2.64989380090407E-12
0.02048	1.43406017460691E-12	3.2733982246462E-12	2.15109026191036E-12	2.55636813734275E-12	4.58275751450468E-12	3.55397521533016E-12	2.46284247378143E-12	3.86572742720123E-12	2.58754335852986E-12	1.80816282885219E-12	3.52279999414306E-12	2.74341946446539E-12	2.99282123396224E-12	3.2422230034591E-12	3.2733982246462E-12	2.71224424327828E-12
0.0205	1.37170973223269E-12	3.05517167633646E-12	2.11991504072326E-12	2.55636813734275E-12	4.48923185094337E-12	3.17987256108488E-12	2.46284247378143E-12	4.11512919669808E-12	3.17987256108488E-12	1.99521415597483E-12	3.2422230034591E-12	2.49401769496854E-12	2.49401769496854E-12	3.08634689752356E-12	3.14869733989778E-12	2.83694512802671E-12
0.02052	1.4028849534198E-12	2.86812034921382E-12	2.18226548309747E-12	2.40049203140722E-12	3.95925309076255E-12	2.43166725259432E-12	2.27579114665879E-12	4.39570618738205E-12	3.67867610007859E-12	2.11991504072326E-12	2.74341946446539E-12	2.49401769496854E-12	2.08873981953615E-12	3.33574866702042E-12	3.08634689752356E-12	2.89929557040092E-12
0.02054	1.4028849534198E-12	2.74341946446539E-12	2.21344070428458E-12	2.58754335852986E-12	3.08634689752356E-12	1.80816282885219E-12	1.90168849241351E-12	4.39570618738205E-12	3.99042831194966E-12	2.15109026191036E-12	2.43166725259432E-12	2.43166725259432E-12	1.8393380500393E-12	3.64750087889148E-12	2.99282123396224E-12	2.86812034921382E-12
0.02056	1.27818406867137E-12	2.49401769496854E-12	2.15109026191036E-12	2.93047079158803E-12	2.15109026191036E-12	1.77698760766508E-12	1.77698760766508E-12	4.1774796390723E-12	3.99042831194966E-12	1.99521415597483E-12	2.21344070428458E-12	2.27579114665879E-12	1.74581238647798E-12	3.67867610007859E-12	2.86812034921382E-12	2.99282123396224E-12
0.02058	1.05995752036163E-12	2.3069663678459E-12	2.05756459834904E-12	3.08634689752356E-12	1.55876105935534E-12	1.8705132712264E-12	1.27818406867137E-12	3.7410265424528E-12	3.55397521533016E-12	1.8705132712264E-12	1.8393380500393E-12	2.18226548309747E-12	1.68346194410376E-12	3.58515043651727E-12	2.68106902209118E-12	2.83694512802671E-12
0.0206	9.04081414426094E-13	2.49401769496854E-12	1.93286371360062E-12	3.05517167633646E-12	1.46523539579401E-12	1.93286371360062E-12	6.85854866116347E-13	3.33574866702042E-12	3.11752211871067E-12	1.99521415597483E-12	1.80816282885219E-12	1.68346194410376E-12	1.77698760766508E-12	2.99282123396224E-12	2.61871857971696E-12	2.71224424327828E-12
0.02062	7.48205308490561E-13	2.93047079158803E-12	1.77698760766508E-12	2.8057699068396E-12	1.74581238647798E-12	1.8705132712264E-12	1.24700884748427E-13	3.14869733989778E-12	2.68106902209118E-12	2.24461592547168E-12	2.02638937716194E-12	1.05995752036163E-12	2.21344070428458E-12	2.40049203140722E-12	2.24461592547168E-12	2.71224424327828E-12
0.02064	8.72906193238988E-13	3.49162477295595E-12	1.62111150172955E-12	2.55636813734275E-12	1.96403893478772E-12	1.77698760766508E-12	-9.35256635613201E-14	3.21104778227199E-12	2.36931681022011E-12	2.36931681022011E-12	2.338141589033E-12	5.61153981367921E-13	2.71224424327828E-12	1.99521415597483E-12	1.68346194410376E-12	2.71224424327828E-12
0.02066	1.30935928985848E-12	3.77220176363991E-12	1.46523539579401E-12	2.68106902209118E-12	1.99521415597483E-12	1.90168849241351E-12	3.11752211871067E-14	3.36692388820752E-12	2.05756459834904E-12	2.49401769496854E-12	2.71224424327828E-12	5.29978760180814E-13	3.08634689752356E-12	1.77698760766508E-12	1.05995752036163E-12	2.64989380090407E-12
0.02068	1.8393380500393E-12	3.80337698482702E-12	1.4028849534198E-12	2.99282123396224E-12	1.8705132712264E-12	2.27579114665879E-12	2.49401769496854E-13	3.61632565770438E-12	1.8393380500393E-12	2.64989380090407E-12	3.02399645514935E-12	7.79380529677668E-13	3.02399645514935E-12	1.62111150172955E-12	4.98803538993707E-13	2.74341946446539E-12
0.0207	2.02638937716194E-12	3.49162477295595E-12	1.49641061698112E-12	3.30457344583331E-12	1.55876105935534E-12	2.93047079158803E-12	2.8057699068396E-13	3.7098513212657E-12	1.80816282885219E-12	3.02399645514935E-12	3.21104778227199E-12	1.30935928985848E-12	2.64989380090407E-12	1.43406017460691E-12	6.23504423742134E-14	2.7745946856525E-12
0.02072	2.02638937716194E-12	2.99282123396224E-12	1.49641061698112E-12	3.39809910939463E-12	1.34053451104559E-12	3.42927433058174E-12	4.67628317806601E-13	3.67867610007859E-12	2.18226548309747E-12	3.2422230034591E-12	3.42927433058174E-12	2.08873981953615E-12	2.24461592547168E-12	1.18465840511005E-12	-2.49401769496854E-13	2.61871857971696E-12
0.02074	1.8705132712264E-12	2.49401769496854E-12	1.24700884748427E-12	3.08634689752356E-12	1.12230796273584E-12	3.83455220601412E-12	9.97607077987414E-13	3.64750087889148E-12	2.52519291615564E-12	3.39809910939463E-12	3.52279999414306E-12	2.49401769496854E-12	1.8705132712264E-12	1.12230796273584E-12	-4.98803538993707E-13	2.21344070428458E-12
0.02076	1.74581238647798E-12	2.27579114665879E-12	1.12230796273584E-12	2.58754335852986E-12	1.05995752036163E-12	3.92807786957544E-12	1.71463716529087E-12	3.42927433058174E-12	2.71224424327828E-12	3.52279999414306E-12	3.36692388820752E-12	2.55636813734275E-12	1.8393380500393E-12	1.65228672291666E-12	-5.61153981367921E-13	1.68346194410376E-12
0.02078	1.68346194410376E-12	2.3069663678459E-12	1.12230796273584E-12	2.27579114665879E-12	1.12230796273584E-12	3.67867610007859E-12	2.40049203140722E-12	3.11752211871067E-12	2.61871857971696E-12	3.49162477295595E-12	2.86812034921382E-12	2.21344070428458E-12	2.18226548309747E-12	2.58754335852986E-12	-3.11752211871067E-13	1.34053451104559E-12
0.0208	1.58993628054244E-12	2.49401769496854E-12	1.30935928985848E-12	2.05756459834904E-12	1.15348318392295E-12	3.36692388820752E-12	2.83694512802671E-12	2.8057699068396E-12	2.3069663678459E-12	3.39809910939463E-12	2.43166725259432E-12	1.93286371360062E-12	2.71224424327828E-12	3.17987256108488E-12	1.55876105935534E-13	1.37170973223269E-12
0.02082	1.77698760766508E-12	2.58754335852986E-12	1.65228672291666E-12	2.15109026191036E-12	1.49641061698112E-12	3.2422230034591E-12	2.93047079158803E-12	2.40049203140722E-12	2.05756459834904E-12	3.30457344583331E-12	2.02638937716194E-12	1.99521415597483E-12	3.30457344583331E-12	3.05517167633646E-12	8.10555750864774E-13	1.71463716529087E-12
0.02084	2.36931681022011E-12	2.74341946446539E-12	2.08873981953615E-12	2.36931681022011E-12	1.65228672291666E-12	3.30457344583331E-12	2.89929557040092E-12	2.11991504072326E-12	1.8705132712264E-12	2.99282123396224E-12	1.77698760766508E-12	2.05756459834904E-12	3.58515043651727E-12	2.55636813734275E-12	1.49641061698112E-12	2.18226548309747E-12
0.02086	2.93047079158803E-12	2.58754335852986E-12	2.49401769496854E-12	2.74341946446539E-12	1.52758583816823E-12	3.33574866702042E-12	2.99282123396224E-12	1.74581238647798E-12	2.02638937716194E-12	2.49401769496854E-12	1.55876105935534E-12	2.338141589033E-12	3.39809910939463E-12	2.05756459834904E-12	2.18226548309747E-12	2.64989380090407E-12
0.02088	3.33574866702042E-12	2.3069663678459E-12	2.58754335852986E-12	2.7745946856525E-12	1.15348318392295E-12	3.08634689752356E-12	3.02399645514935E-12	1.71463716529087E-12	2.02638937716194E-12	2.11991504072326E-12	1.52758583816823E-12	2.71224424327828E-12	2.99282123396224E-12	1.55876105935534E-12	2.46284247378143E-12	2.83694512802671E-12
0.0209	3.49162477295595E-12	1.99521415597483E-12	2.49401769496854E-12	2.49401769496854E-12	1.18465840511005E-12	3.02399645514935E-12	2.8057699068396E-12	1.8705132712264E-12	1.8705132712264E-12	1.8393380500393E-12	1.8705132712264E-12	2.7745946856525E-12	2.43166725259432E-12	9.97607077987414E-13	2.52519291615564E-12	2.71224424327828E-12
0.02092	3.67867610007859E-12	1.71463716529087E-12	2.43166725259432E-12	1.99521415597483E-12	1.74581238647798E-12	2.7745946856525E-12	2.74341946446539E-12	2.08873981953615E-12	1.55876105935534E-12	1.77698760766508E-12	2.338141589033E-12	2.40049203140722E-12	1.93286371360062E-12	6.85854866116347E-13	2.40049203140722E-12	2.58754335852986E-12
0.02094	3.49162477295595E-12	1.58993628054244E-12	2.21344070428458E-12	1.55876105935534E-12	1.93286371360062E-12	2.55636813734275E-12	2.86812034921382E-12	2.21344070428458E-12	1.21583362629716E-12	1.99521415597483E-12	2.68106902209118E-12	1.90168849241351E-12	1.62111150172955E-12	6.23504423742134E-13	2.24461592547168E-12	2.3069663678459E-12
0.02096	3.05517167633646E-12	1.80816282885219E-12	2.18226548309747E-12	1.37170973223269E-12	1.74581238647798E-12	2.21344070428458E-12	3.02399645514935E-12	2.49401769496854E-12	1.15348318392295E-12	2.46284247378143E-12	2.74341946446539E-12	1.65228672291666E-12	1.65228672291666E-12	1.18465840511005E-12	1.99521415597483E-12	2.05756459834904E-12
0.02098	2.74341946446539E-12	2.43166725259432E-12	2.338141589033E-12	1.05995752036163E-12	1.4028849534198E-12	1.93286371360062E-12	3.11752211871067E-12	3.02399645514935E-12	1.02878229917452E-12	3.14869733989778E-12	2.58754335852986E-12	1.68346194410376E-12	2.08873981953615E-12	2.05756459834904E-12	1.77698760766508E-12	1.8393380500393E-12
0.021	2.49401769496854E-12	3.05517167633646E-12	2.52519291615564E-12	9.04081414426094E-13	1.24700884748427E-12	1.65228672291666E-12	3.14869733989778E-12	3.55397521533016E-12	1.05995752036163E-12	3.58515043651727E-12	2.36931681022011E-12	1.96403893478772E-12	2.89929557040092E-12	3.11752211871067E-12	1.71463716529087E-12	1.74581238647798E-12
0.02102	2.49401769496854E-12	3.2733982246462E-12	2.8057699068396E-12	6.54679644929241E-13	1.15348318392295E-12	1.62111150172955E-12	2.96164601277514E-12	3.86572742720123E-12	9.97607077987414E-13	3.89690264838834E-12	2.338141589033E-12	2.40049203140722E-12	3.67867610007859E-12	3.7410265424528E-12	1.77698760766508E-12	1.65228672291666E-12
0.02104	2.43166725259432E-12	3.08634689752356E-12	3.02399645514935E-12	7.79380529677668E-13	1.4028849534198E-12	1.65228672291666E-12	2.58754335852986E-12	3.7410265424528E-12	1.02878229917452E-12	4.1774796390723E-12	2.43166725259432E-12	2.8057699068396E-12	4.02160353313676E-12	3.99042831194966E-12	2.02638937716194E-12	1.65228672291666E-12
0.02106	2.43166725259432E-12	2.64989380090407E-12	3.11752211871067E-12	1.18465840511005E-12	2.08873981953615E-12	1.71463716529087E-12	2.11991504072326E-12	3.30457344583331E-12	1.24700884748427E-12	4.14630441788519E-12	2.49401769496854E-12	3.17987256108488E-12	4.05277875432387E-12	4.11512919669808E-12	2.27579114665879E-12	1.90168849241351E-12
0.02108	2.52519291615564E-12	2.27579114665879E-12	3.14869733989778E-12	1.52758583816823E-12	2.93047079158803E-12	1.62111150172955E-12	1.52758583816823E-12	2.86812034921382E-12	1.52758583816823E-12	3.92807786957544E-12	2.43166725259432E-12	3.36692388820752E-12	3.64750087889148E-12	4.05277875432387E-12	2.338141589033E-12	2.40049203140722E-12
0.0211	2.83694512802671E-12	2.08873981953615E-12	3.2422230034591E-12	1.93286371360062E-12	3.61632565770438E-12	1.4028849534198E-12	1.09113274154873E-12	2.49401769496854E-12	1.77698760766508E-12	3.36692388820752E-12	2.15109026191036E-12	3.49162477295595E-12	3.11752211871067E-12	3.64750087889148E-12	2.58754335852986E-12	3.08634689752356E-12
0.02112	3.36692388820752E-12	1.93286371360062E-12	3.11752211871067E-12	2.46284247378143E-12	3.80337698482702E-12	1.21583362629716E-12	1.18465840511005E-12	2.49401769496854E-12	1.96403893478772E-12	3.05517167633646E-12	1.8705132712264E-12	3.67867610007859E-12	2.52519291615564E-12	3.2422230034591E-12	2.61871857971696E-12	3.58515043651727E-12
0.02114	3.7410265424528E-12	1.77698760766508E-12	2.7745946856525E-12	2.83694512802671E-12	3.89690264838834E-12	1.55876105935534E-12	1.68346194410376E-12	2.83694512802671E-12	2.11991504072326E-12	2.61871857971696E-12	1.71463716529087E-12	3.86572742720123E-12	2.338141589033E-12	3.05517167633646E-12	2.49401769496854E-12	3.86572742720123E-12
0.02116	3.55397521533016E-12	1.58993628054244E-12	2.24461592547168E-12	2.89929557040092E-12	3.99042831194966E-12	2.18226548309747E-12	2.40049203140722E-12	3.39809910939463E-12	2.24461592547168E-12	2.43166725259432E-12	1.65228672291666E-12	4.05277875432387E-12	2.338141589033E-12	2.8057699068396E-12	2.338141589033E-12	3.61632565770438E-12
0.02118	2.99282123396224E-12	1.52758583816823E-12	1.99521415597483E-12	2.8057699068396E-12	3.99042831194966E-12	2.74341946446539E-12	2.99282123396224E-12	3.92807786957544E-12	2.58754335852986E-12	2.58754335852986E-12	1.58993628054244E-12	3.89690264838834E-12	2.68106902209118E-12	2.86812034921382E-12	2.27579114665879E-12	3.2422230034591E-12
0.0212	2.3069663678459E-12	1.8393380500393E-12	2.02638937716194E-12	2.68106902209118E-12	3.80337698482702E-12	3.11752211871067E-12	3.2733982246462E-12	4.45805662975626E-12	2.8057699068396E-12	2.86812034921382E-12	1.52758583816823E-12	3.49162477295595E-12	2.7745946856525E-12	3.08634689752356E-12	2.49401769496854E-12	2.68106902209118E-12
0.02122	1.8705132712264E-12	2.338141589033E-12	2.02638937716194E-12	2.68106902209118E-12	3.30457344583331E-12	3.2422230034591E-12	3.2422230034591E-12	4.98803538993707E-12	3.21104778227199E-12	3.2422230034591E-12	1.37170973223269E-12	2.96164601277514E-12	2.7745946856525E-12	3.21104778227199E-12	2.8057699068396E-12	2.27579114665879E-12
0.02124	1.80816282885219E-12	2.86812034921382E-12	1.90168849241351E-12	2.64989380090407E-12	2.71224424327828E-12	3.30457344583331E-12	2.64989380090407E-12	5.29978760180814E-12	3.52279999414306E-12	3.36692388820752E-12	1.58993628054244E-12	2.40049203140722E-12	2.58754335852986E-12	3.2422230034591E-12	2.99282123396224E-12	1.96403893478772E-12
0.02126	1.74581238647798E-12	3.39809910939463E-12	1.93286371360062E-12	2.7745946856525E-12	2.21344070428458E-12	3.02399645514935E-12	1.90168849241351E-12	5.29978760180814E-12	3.49162477295595E-12	3.14869733989778E-12	2.15109026191036E-12	1.8705132712264E-12	2.43166725259432E-12	3.2733982246462E-12	3.02399645514935E-12	1.8705132712264E-12
0.02128	1.80816282885219E-12	3.80337698482702E-12	1.93286371360062E-12	3.30457344583331E-12	2.08873981953615E-12	2.71224424327828E-12	1.30935928985848E-12	5.20626193824682E-12	3.17987256108488E-12	2.64989380090407E-12	2.93047079158803E-12	1.34053451104559E-12	2.52519291615564E-12	3.08634689752356E-12	2.83694512802671E-12	1.8393380500393E-12
0.0213	1.8705132712264E-12	4.08395397551098E-12	1.93286371360062E-12	3.83455220601412E-12	2.18226548309747E-12	2.338141589033E-12	1.05995752036163E-12	4.95686016874997E-12	2.8057699068396E-12	2.11991504072326E-12	3.64750087889148E-12	9.97607077987414E-13	2.71224424327828E-12	2.7745946856525E-12	2.86812034921382E-12	2.15109026191036E-12
0.02132	1.93286371360062E-12	4.02160353313676E-12	1.8393380500393E-12	4.14630441788519E-12	2.43166725259432E-12	2.18226548309747E-12	9.35256635613201E-13	4.30218052382072E-12	2.83694512802671E-12	1.71463716529087E-12	3.86572742720123E-12	6.23504423742134E-13	2.89929557040092E-12	2.338141589033E-12	2.7745946856525E-12	2.3069663678459E-12
0.02134	1.80816282885219E-12	3.64750087889148E-12	1.77698760766508E-12	4.02160353313676E-12	2.61871857971696E-12	2.18226548309747E-12	1.09113274154873E-12	3.67867610007859E-12	2.89929557040092E-12	1.49641061698112E-12	3.77220176363991E-12	3.42927433058174E-13	3.17987256108488E-12	2.02638937716194E-12	2.61871857971696E-12	2.68106902209118E-12
0.02136	1.62111150172955E-12	2.89929557040092E-12	1.65228672291666E-12	3.36692388820752E-12	2.36931681022011E-12	2.338141589033E-12	1.21583362629716E-12	3.11752211871067E-12	2.99282123396224E-12	1.43406017460691E-12	3.21104778227199E-12	3.7410265424528E-13	3.21104778227199E-12	1.71463716529087E-12	2.36931681022011E-12	2.99282123396224E-12
0.02138	1.37170973223269E-12	2.18226548309747E-12	1.37170973223269E-12	2.68106902209118E-12	1.99521415597483E-12	2.58754335852986E-12	1.37170973223269E-12	2.86812034921382E-12	2.96164601277514E-12	1.58993628054244E-12	2.64989380090407E-12	7.79380529677668E-13	3.14869733989778E-12	1.62111150172955E-12	2.15109026191036E-12	2.96164601277514E-12
0.0214	1.18465840511005E-12	1.58993628054244E-12	1.15348318392295E-12	2.18226548309747E-12	1.55876105935534E-12	2.8057699068396E-12	1.71463716529087E-12	2.74341946446539E-12	2.83694512802671E-12	1.71463716529087E-12	2.49401769496854E-12	1.02878229917452E-12	3.21104778227199E-12	1.74581238647798E-12	1.80816282885219E-12	2.74341946446539E-12
0.02142	1.18465840511005E-12	1.27818406867137E-12	1.18465840511005E-12	2.05756459834904E-12	1.15348318392295E-12	3.08634689752356E-12	2.11991504072326E-12	2.83694512802671E-12	2.89929557040092E-12	1.8705132712264E-12	2.8057699068396E-12	7.48205308490561E-13	3.17987256108488E-12	1.99521415597483E-12	1.58993628054244E-12	2.55636813734275E-12
0.02144	1.15348318392295E-12	1.49641061698112E-12	1.49641061698112E-12	1.93286371360062E-12	9.35256635613201E-13	3.21104778227199E-12	2.36931681022011E-12	3.02399645514935E-12	2.89929557040092E-12	2.11991504072326E-12	3.49162477295595E-12	3.11752211871067E-13	3.2733982246462E-12	2.15109026191036E-12	1.55876105935534E-12	2.11991504072326E-12
0.02146	1.37170973223269E-12	1.8393380500393E-12	2.18226548309747E-12	1.8705132712264E-12	1.09113274154873E-12	3.52279999414306E-12	2.36931681022011E-12	3.36692388820752E-12	2.86812034921382E-12	2.46284247378143E-12	4.27100530263362E-12	-9.35256635613201E-14	3.42927433058174E-12	2.11991504072326E-12	1.34053451104559E-12	1.52758583816823E-12
0.02148	1.55876105935534E-12	2.52519291615564E-12	2.68106902209118E-12	1.93286371360062E-12	1.37170973223269E-12	3.64750087889148E-12	2.15109026191036E-12	3.7410265424528E-12	2.89929557040092E-12	2.89929557040092E-12	5.05038583231129E-12	-1.8705132712264E-13	3.61632565770438E-12	1.65228672291666E-12	1.21583362629716E-12	9.04081414426094E-13
0.0215	1.93286371360062E-12	2.86812034921382E-12	2.7745946856525E-12	2.18226548309747E-12	1.71463716529087E-12	3.61632565770438E-12	1.80816282885219E-12	3.89690264838834E-12	2.8057699068396E-12	3.2733982246462E-12	5.51801415011789E-12	3.7410265424528E-13	3.86572742720123E-12	1.30935928985848E-12	1.09113274154873E-12	3.42927433058174E-13
0.02152	2.21344070428458E-12	2.93047079158803E-12	2.43166725259432E-12	2.338141589033E-12	1.96403893478772E-12	3.42927433058174E-12	1.46523539579401E-12	3.83455220601412E-12	2.58754335852986E-12	3.49162477295595E-12	5.42448848655657E-12	1.30935928985848E-12	4.05277875432387E-12	1.15348318392295E-12	1.05995752036163E-12	1.8705132712264E-13
0.02154	2.27579114665879E-12	2.64989380090407E-12	2.15109026191036E-12	2.43166725259432E-12	1.99521415597483E-12	3.11752211871067E-12	1.27818406867137E-12	3.52279999414306E-12	2.27579114665879E-12	3.49162477295595E-12	5.01921061112418E-12	2.43166725259432E-12	3.86572742720123E-12	1.34053451104559E-12	1.15348318392295E-12	3.11752211871067E-13
0.02156	2.338141589033E-12	2.27579114665879E-12	1.99521415597483E-12	2.64989380090407E-12	2.05756459834904E-12	2.83694512802671E-12	1.55876105935534E-12	3.33574866702042E-12	1.74581238647798E-12	3.36692388820752E-12	4.33335574500783E-12	3.39809910939463E-12	3.42927433058174E-12	1.68346194410376E-12	1.15348318392295E-12	5.92329202555027E-13
0.02158	2.58754335852986E-12	1.62111150172955E-12	1.77698760766508E-12	3.11752211871067E-12	1.93286371360062E-12	2.71224424327828E-12	2.02638937716194E-12	3.17987256108488E-12	1.24700884748427E-12	3.14869733989778E-12	3.77220176363991E-12	4.02160353313676E-12	2.74341946446539E-12	1.90168849241351E-12	1.24700884748427E-12	1.05995752036163E-12
0.0216	2.7745946856525E-12	1.12230796273584E-12	1.43406017460691E-12	3.7098513212657E-12	1.52758583816823E-12	2.86812034921382E-12	2.64989380090407E-12	2.93047079158803E-12	9.97607077987414E-13	2.86812034921382E-12	3.52279999414306E-12	4.08395397551098E-12	2.08873981953615E-12	2.02638937716194E-12	1.4028849534198E-12	1.43406017460691E-12
0.02162	3.11752211871067E-12	7.48205308490561E-13	1.30935928985848E-12	4.08395397551098E-12	9.66431856800308E-13	3.11752211871067E-12	3.21104778227199E-12	2.7745946856525E-12	8.72906193238988E-13	2.68106902209118E-12	3.58515043651727E-12	3.99042831194966E-12	1.49641061698112E-12	2.11991504072326E-12	1.49641061698112E-12	1.80816282885219E-12
0.02164	3.30457344583331E-12	5.92329202555027E-13	1.18465840511005E-12	4.1774796390723E-12	9.66431856800308E-13	3.17987256108488E-12	3.61632565770438E-12	2.58754335852986E-12	1.09113274154873E-12	2.58754335852986E-12	3.7410265424528E-12	3.64750087889148E-12	1.27818406867137E-12	2.11991504072326E-12	1.37170973223269E-12	1.96403893478772E-12
0.02166	3.42927433058174E-12	7.17030087303454E-13	1.62111150172955E-12	3.80337698482702E-12	1.4028849534198E-12	3.21104778227199E-12	3.83455220601412E-12	2.43166725259432E-12	1.12230796273584E-12	2.55636813734275E-12	3.80337698482702E-12	3.30457344583331E-12	1.4028849534198E-12	2.05756459834904E-12	1.34053451104559E-12	2.11991504072326E-12
0.02168	3.14869733989778E-12	1.30935928985848E-12	2.24461592547168E-12	3.11752211871067E-12	1.65228672291666E-12	3.2422230034591E-12	3.7098513212657E-12	2.43166725259432E-12	1.18465840511005E-12	2.55636813734275E-12	3.7098513212657E-12	2.93047079158803E-12	1.77698760766508E-12	2.02638937716194E-12	1.49641061698112E-12	2.27579114665879E-12
0.0217	2.7745946856525E-12	2.02638937716194E-12	2.7745946856525E-12	2.43166725259432E-12	1.77698760766508E-12	3.2422230034591E-12	3.52279999414306E-12	2.71224424327828E-12	1.12230796273584E-12	2.58754335852986E-12	3.2733982246462E-12	2.8057699068396E-12	2.46284247378143E-12	1.93286371360062E-12	1.68346194410376E-12	2.02638937716194E-12
0.02172	2.27579114665879E-12	2.338141589033E-12	3.05517167633646E-12	1.68346194410376E-12	1.8705132712264E-12	3.2422230034591E-12	3.14869733989778E-12	3.02399645514935E-12	1.18465840511005E-12	2.49401769496854E-12	2.7745946856525E-12	2.71224424327828E-12	3.33574866702042E-12	2.02638937716194E-12	2.11991504072326E-12	1.74581238647798E-12
0.02174	1.77698760766508E-12	2.36931681022011E-12	3.08634689752356E-12	1.24700884748427E-12	2.08873981953615E-12	2.89929557040092E-12	3.05517167633646E-12	3.08634689752356E-12	1.65228672291666E-12	2.36931681022011E-12	2.338141589033E-12	2.71224424327828E-12	3.95925309076255E-12	2.40049203140722E-12	2.49401769496854E-12	1.58993628054244E-12
0.02176	1.49641061698112E-12	2.15109026191036E-12	3.08634689752356E-12	9.04081414426094E-13	2.55636813734275E-12	2.36931681022011E-12	2.83694512802671E-12	2.96164601277514E-12	2.3069663678459E-12	2.43166725259432E-12	1.90168849241351E-12	2.68106902209118E-12	4.11512919669808E-12	2.89929557040092E-12	2.86812034921382E-12	1.68346194410376E-12
0.02178	1.58993628054244E-12	1.8393380500393E-12	3.08634689752356E-12	5.92329202555027E-13	2.93047079158803E-12	1.96403893478772E-12	2.64989380090407E-12	2.55636813734275E-12	2.74341946446539E-12	2.49401769496854E-12	1.62111150172955E-12	2.74341946446539E-12	3.86572742720123E-12	3.21104778227199E-12	3.33574866702042E-12	2.15109026191036E-12
0.0218	2.18226548309747E-12	1.55876105935534E-12	3.17987256108488E-12	4.05277875432387E-13	3.17987256108488E-12	1.65228672291666E-12	2.338141589033E-12	2.338141589033E-12	2.86812034921382E-12	2.3069663678459E-12	1.24700884748427E-12	2.93047079158803E-12	3.33574866702042E-12	3.14869733989778E-12	3.89690264838834E-12	2.8057699068396E-12
0.02182	2.74341946446539E-12	1.34053451104559E-12	3.39809910939463E-12	7.48205308490561E-13	3.14869733989778E-12	1.52758583816823E-12	2.08873981953615E-12	2.49401769496854E-12	2.55636813734275E-12	1.8705132712264E-12	9.97607077987414E-13	3.2422230034591E-12	2.89929557040092E-12	2.83694512802671E-12	3.99042831194966E-12	3.39809910939463E-12
0.02184	2.93047079158803E-12	1.43406017460691E-12	3.49162477295595E-12	1.43406017460691E-12	3.02399645514935E-12	1.43406017460691E-12	1.8393380500393E-12	2.71224424327828E-12	2.21344070428458E-12	1.43406017460691E-12	8.72906193238988E-13	3.21104778227199E-12	2.7745946856525E-12	2.27579114665879E-12	3.42927433058174E-12	3.77220176363991E-12
0.02186	2.49401769496854E-12	1.65228672291666E-12	3.36692388820752E-12	2.05756459834904E-12	3.08634689752356E-12	1.15348318392295E-12	1.8705132712264E-12	2.64989380090407E-12	1.99521415597483E-12	1.27818406867137E-12	1.09113274154873E-12	2.93047079158803E-12	2.68106902209118E-12	1.93286371360062E-12	2.86812034921382E-12	3.7410265424528E-12
0.02188	1.77698760766508E-12	2.05756459834904E-12	3.2422230034591E-12	2.18226548309747E-12	3.2422230034591E-12	1.21583362629716E-12	1.90168849241351E-12	2.36931681022011E-12	2.02638937716194E-12	1.30935928985848E-12	1.4028849534198E-12	2.46284247378143E-12	2.7745946856525E-12	2.05756459834904E-12	2.21344070428458E-12	3.55397521533016E-12
0.0219	1.21583362629716E-12	2.36931681022011E-12	3.2422230034591E-12	2.21344070428458E-12	3.49162477295595E-12	1.55876105935534E-12	2.05756459834904E-12	2.02638937716194E-12	2.55636813734275E-12	1.4028849534198E-12	1.93286371360062E-12	2.3069663678459E-12	2.7745946856525E-12	2.43166725259432E-12	2.02638937716194E-12	3.21104778227199E-12
0.02192	9.97607077987414E-13	2.43166725259432E-12	3.2422230034591E-12	2.3069663678459E-12	3.49162477295595E-12	1.8705132712264E-12	2.05756459834904E-12	1.77698760766508E-12	3.21104778227199E-12	1.65228672291666E-12	2.11991504072326E-12	2.55636813734275E-12	2.74341946446539E-12	2.8057699068396E-12	1.8393380500393E-12	3.14869733989778E-12
0.02194	9.04081414426094E-13	2.338141589033E-12	2.93047079158803E-12	2.43166725259432E-12	3.21104778227199E-12	1.74581238647798E-12	1.8705132712264E-12	1.8393380500393E-12	3.7410265424528E-12	2.08873981953615E-12	2.15109026191036E-12	3.02399645514935E-12	2.68106902209118E-12	3.02399645514935E-12	1.8393380500393E-12	3.21104778227199E-12
0.02196	8.72906193238988E-13	2.02638937716194E-12	2.64989380090407E-12	2.7745946856525E-12	3.05517167633646E-12	1.46523539579401E-12	1.62111150172955E-12	2.27579114665879E-12	4.02160353313676E-12	2.43166725259432E-12	1.8393380500393E-12	3.46044955176884E-12	2.64989380090407E-12	3.05517167633646E-12	1.96403893478772E-12	3.67867610007859E-12
0.02198	7.79380529677668E-13	1.96403893478772E-12	2.3069663678459E-12	3.33574866702042E-12	2.86812034921382E-12	1.43406017460691E-12	1.49641061698112E-12	2.7745946856525E-12	4.08395397551098E-12	2.74341946446539E-12	1.24700884748427E-12	3.52279999414306E-12	2.7745946856525E-12	3.02399645514935E-12	2.27579114665879E-12	3.95925309076255E-12
0.022	6.54679644929241E-13	2.27579114665879E-12	2.3069663678459E-12	3.99042831194966E-12	2.7745946856525E-12	1.58993628054244E-12	1.49641061698112E-12	3.2733982246462E-12	4.2086548602594E-12	2.89929557040092E-12	9.35256635613201E-13	2.93047079158803E-12	3.05517167633646E-12	3.2733982246462E-12	2.74341946446539E-12	4.14630441788519E-12
0.02202	4.05277875432387E-13	2.8057699068396E-12	2.61871857971696E-12	4.61393273569179E-12	2.8057699068396E-12	2.08873981953615E-12	1.62111150172955E-12	3.42927433058174E-12	4.48923185094337E-12	2.89929557040092E-12	1.24700884748427E-12	2.08873981953615E-12	3.11752211871067E-12	3.58515043651727E-12	3.08634689752356E-12	3.89690264838834E-12
0.02204	3.11752211871067E-14	3.33574866702042E-12	2.7745946856525E-12	4.83215928400154E-12	2.58754335852986E-12	2.64989380090407E-12	1.80816282885219E-12	3.30457344583331E-12	4.83215928400154E-12	2.74341946446539E-12	1.90168849241351E-12	1.21583362629716E-12	2.86812034921382E-12	3.61632565770438E-12	3.21104778227199E-12	3.61632565770438E-12
0.02206	-6.23504423742134E-14	3.55397521533016E-12	2.7745946856525E-12	4.48923185094337E-12	2.15109026191036E-12	3.2733982246462E-12	2.24461592547168E-12	2.71224424327828E-12	5.05038583231129E-12	2.64989380090407E-12	2.52519291615564E-12	6.54679644929241E-13	2.71224424327828E-12	3.2422230034591E-12	3.2422230034591E-12	3.52279999414306E-12
0.02208	3.7410265424528E-13	3.55397521533016E-12	2.71224424327828E-12	3.7098513212657E-12	1.90168849241351E-12	3.39809910939463E-12	2.40049203140722E-12	1.99521415597483E-12	4.86333450518865E-12	2.55636813734275E-12	3.02399645514935E-12	6.54679644929241E-13	2.49401769496854E-12	2.55636813734275E-12	3.14869733989778E-12	3.52279999414306E-12
0.0221	1.24700884748427E-12	3.30457344583331E-12	2.338141589033E-12	2.93047079158803E-12	1.90168849241351E-12	3.30457344583331E-12	2.27579114665879E-12	1.4028849534198E-12	4.27100530263362E-12	2.43166725259432E-12	3.14869733989778E-12	1.09113274154873E-12	2.338141589033E-12	1.68346194410376E-12	2.93047079158803E-12	3.36692388820752E-12
0.02212	2.3069663678459E-12	3.14869733989778E-12	2.08873981953615E-12	2.36931681022011E-12	2.15109026191036E-12	3.2733982246462E-12	1.96403893478772E-12	1.43406017460691E-12	3.58515043651727E-12	2.55636813734275E-12	3.08634689752356E-12	1.52758583816823E-12	2.3069663678459E-12	1.05995752036163E-12	2.7745946856525E-12	3.21104778227199E-12
0.02214	2.96164601277514E-12	2.93047079158803E-12	2.15109026191036E-12	2.15109026191036E-12	2.3069663678459E-12	3.17987256108488E-12	1.49641061698112E-12	1.77698760766508E-12	2.99282123396224E-12	2.8057699068396E-12	2.99282123396224E-12	1.93286371360062E-12	2.3069663678459E-12	9.35256635613201E-13	2.40049203140722E-12	3.05517167633646E-12
0.02216	3.11752211871067E-12	2.64989380090407E-12	2.27579114665879E-12	2.18226548309747E-12	2.46284247378143E-12	3.11752211871067E-12	1.18465840511005E-12	2.58754335852986E-12	2.74341946446539E-12	2.86812034921382E-12	2.89929557040092E-12	2.18226548309747E-12	2.338141589033E-12	1.27818406867137E-12	2.18226548309747E-12	2.99282123396224E-12
0.02218	2.86812034921382E-12	2.36931681022011E-12	2.3069663678459E-12	2.43166725259432E-12	2.49401769496854E-12	3.2422230034591E-12	1.02878229917452E-12	3.2733982246462E-12	2.7745946856525E-12	2.83694512802671E-12	2.96164601277514E-12	2.21344070428458E-12	2.21344070428458E-12	1.71463716529087E-12	2.02638937716194E-12	2.68106902209118E-12
0.0222	2.27579114665879E-12	2.27579114665879E-12	2.02638937716194E-12	2.93047079158803E-12	2.52519291615564E-12	3.61632565770438E-12	1.37170973223269E-12	3.67867610007859E-12	3.08634689752356E-12	2.86812034921382E-12	3.14869733989778E-12	2.08873981953615E-12	2.21344070428458E-12	2.08873981953615E-12	1.68346194410376E-12	2.24461592547168E-12
0.02222	1.43406017460691E-12	2.15109026191036E-12	1.43406017460691E-12	3.61632565770438E-12	2.18226548309747E-12	3.99042831194966E-12	2.08873981953615E-12	3.86572742720123E-12	3.2733982246462E-12	2.83694512802671E-12	3.49162477295595E-12	1.93286371360062E-12	2.08873981953615E-12	2.46284247378143E-12	1.02878229917452E-12	1.55876105935534E-12
0.02224	8.10555750864774E-13	2.11991504072326E-12	1.21583362629716E-12	4.02160353313676E-12	1.68346194410376E-12	4.11512919669808E-12	2.7745946856525E-12	3.92807786957544E-12	3.21104778227199E-12	2.8057699068396E-12	3.80337698482702E-12	1.74581238647798E-12	1.8393380500393E-12	2.64989380090407E-12	3.11752211871067E-13	1.09113274154873E-12
0.02226	4.36453096619494E-13	2.3069663678459E-12	1.24700884748427E-12	4.02160353313676E-12	1.18465840511005E-12	3.95925309076255E-12	3.39809910939463E-12	3.89690264838834E-12	2.93047079158803E-12	2.71224424327828E-12	3.99042831194966E-12	1.8393380500393E-12	1.65228672291666E-12	2.55636813734275E-12	-3.11752211871067E-14	8.10555750864774E-13
0.02228	3.11752211871067E-13	2.58754335852986E-12	1.71463716529087E-12	3.58515043651727E-12	8.10555750864774E-13	3.36692388820752E-12	3.7410265424528E-12	3.7098513212657E-12	2.338141589033E-12	2.61871857971696E-12	3.89690264838834E-12	2.02638937716194E-12	1.43406017460691E-12	2.24461592547168E-12	1.8705132712264E-13	5.61153981367921E-13
0.0223	5.92329202555027E-13	2.99282123396224E-12	2.27579114665879E-12	3.2733982246462E-12	6.23504423742134E-13	2.8057699068396E-12	4.05277875432387E-12	3.39809910939463E-12	1.62111150172955E-12	2.36931681022011E-12	3.46044955176884E-12	2.11991504072326E-12	1.52758583816823E-12	1.74581238647798E-12	9.04081414426094E-13	2.18226548309747E-13
0.02232	1.37170973223269E-12	3.2422230034591E-12	2.68106902209118E-12	2.99282123396224E-12	7.48205308490561E-13	2.71224424327828E-12	4.23983008144651E-12	3.02399645514935E-12	1.18465840511005E-12	2.338141589033E-12	3.02399645514935E-12	2.15109026191036E-12	1.71463716529087E-12	1.58993628054244E-12	1.77698760766508E-12	2.49401769496854E-13
0.02234	2.21344070428458E-12	3.2422230034591E-12	2.7745946856525E-12	2.7745946856525E-12	9.66431856800308E-13	2.96164601277514E-12	4.33335574500783E-12	2.58754335852986E-12	1.02878229917452E-12	2.55636813734275E-12	2.61871857971696E-12	2.3069663678459E-12	2.21344070428458E-12	1.43406017460691E-12	2.49401769496854E-12	4.05277875432387E-13
0.02236	2.74341946446539E-12	3.02399645514935E-12	2.71224424327828E-12	2.36931681022011E-12	1.43406017460691E-12	3.36692388820752E-12	4.2086548602594E-12	2.24461592547168E-12	1.15348318392295E-12	2.68106902209118E-12	2.15109026191036E-12	2.71224424327828E-12	2.52519291615564E-12	1.43406017460691E-12	2.64989380090407E-12	6.23504423742134E-13
0.02238	2.8057699068396E-12	2.68106902209118E-12	2.93047079158803E-12	1.77698760766508E-12	2.05756459834904E-12	3.67867610007859E-12	3.92807786957544E-12	1.93286371360062E-12	1.12230796273584E-12	2.64989380090407E-12	1.52758583816823E-12	3.17987256108488E-12	2.74341946446539E-12	1.58993628054244E-12	2.55636813734275E-12	7.48205308490561E-13
0.0224	2.68106902209118E-12	2.55636813734275E-12	3.49162477295595E-12	1.15348318392295E-12	2.61871857971696E-12	3.58515043651727E-12	3.55397521533016E-12	1.8705132712264E-12	1.02878229917452E-12	2.52519291615564E-12	9.04081414426094E-13	3.77220176363991E-12	2.7745946856525E-12	1.71463716529087E-12	2.36931681022011E-12	9.97607077987414E-13
0.02242	2.36931681022011E-12	2.18226548309747E-12	3.95925309076255E-12	6.85854866116347E-13	2.7745946856525E-12	3.33574866702042E-12	3.17987256108488E-12	2.15109026191036E-12	1.09113274154873E-12	2.49401769496854E-12	4.36453096619494E-13	4.2086548602594E-12	2.89929557040092E-12	1.8705132712264E-12	2.3069663678459E-12	1.52758583816823E-12
0.02244	2.18226548309747E-12	1.93286371360062E-12	4.33335574500783E-12	4.36453096619494E-13	2.58754335852986E-12	2.83694512802671E-12	2.86812034921382E-12	2.55636813734275E-12	1.43406017460691E-12	2.64989380090407E-12	1.24700884748427E-13	4.42688140856915E-12	3.14869733989778E-12	1.99521415597483E-12	2.40049203140722E-12	1.65228672291666E-12
0.02246	2.11991504072326E-12	1.8393380500393E-12	4.48923185094337E-12	3.11752211871067E-13	2.08873981953615E-12	2.61871857971696E-12	2.86812034921382E-12	3.05517167633646E-12	1.90168849241351E-12	3.17987256108488E-12	-2.8057699068396E-13	4.30218052382072E-12	3.42927433058174E-12	2.338141589033E-12	2.36931681022011E-12	1.46523539579401E-12
0.02248	2.24461592547168E-12	1.71463716529087E-12	4.55158229331758E-12	2.18226548309747E-13	1.49641061698112E-12	2.46284247378143E-12	2.99282123396224E-12	3.17987256108488E-12	2.338141589033E-12	3.61632565770438E-12	-5.29978760180814E-13	3.86572742720123E-12	3.67867610007859E-12	2.61871857971696E-12	2.36931681022011E-12	1.21583362629716E-12
0.0225	2.3069663678459E-12	1.58993628054244E-12	4.33335574500783E-12	3.11752211871067E-13	1.12230796273584E-12	2.338141589033E-12	3.05517167633646E-12	2.93047079158803E-12	2.64989380090407E-12	3.99042831194966E-12	-4.98803538993707E-13	3.2422230034591E-12	3.80337698482702E-12	2.71224424327828E-12	2.71224424327828E-12	1.24700884748427E-12
0.02252	2.338141589033E-12	1.37170973223269E-12	3.89690264838834E-12	2.8057699068396E-13	9.97607077987414E-13	2.18226548309747E-12	3.2733982246462E-12	2.40049203140722E-12	2.68106902209118E-12	4.11512919669808E-12	6.23504423742134E-14	2.52519291615564E-12	3.95925309076255E-12	2.55636813734275E-12	3.33574866702042E-12	1.52758583816823E-12
0.02254	2.21344070428458E-12	1.09113274154873E-12	3.33574866702042E-12	2.49401769496854E-13	1.24700884748427E-12	1.93286371360062E-12	3.42927433058174E-12	2.11991504072326E-12	2.49401769496854E-12	3.83455220601412E-12	9.97607077987414E-13	2.02638937716194E-12	3.92807786957544E-12	2.49401769496854E-12	3.83455220601412E-12	1.80816282885219E-12
0.02256	2.18226548309747E-12	1.09113274154873E-12	2.89929557040092E-12	4.67628317806601E-13	1.65228672291666E-12	1.8393380500393E-12	3.52279999414306E-12	1.93286371360062E-12	2.08873981953615E-12	3.55397521533016E-12	2.02638937716194E-12	1.93286371360062E-12	3.77220176363991E-12	2.58754335852986E-12	4.14630441788519E-12	1.8705132712264E-12
0.02258	2.02638937716194E-12	1.37170973223269E-12	2.71224424327828E-12	8.72906193238988E-13	2.05756459834904E-12	2.15109026191036E-12	3.55397521533016E-12	1.96403893478772E-12	1.62111150172955E-12	3.17987256108488E-12	2.89929557040092E-12	2.24461592547168E-12	3.36692388820752E-12	2.96164601277514E-12	4.23983008144651E-12	1.8705132712264E-12
0.0226	1.8393380500393E-12	1.74581238647798E-12	2.74341946446539E-12	1.30935928985848E-12	2.338141589033E-12	2.52519291615564E-12	3.58515043651727E-12	1.93286371360062E-12	1.37170973223269E-12	2.7745946856525E-12	3.39809910939463E-12	2.68106902209118E-12	3.11752211871067E-12	3.30457344583331E-12	4.14630441788519E-12	1.77698760766508E-12
0.02262	1.68346194410376E-12	2.21344070428458E-12	2.68106902209118E-12	1.37170973223269E-12	2.55636813734275E-12	2.89929557040092E-12	3.21104778227199E-12	1.90168849241351E-12	1.46523539579401E-12	2.49401769496854E-12	3.58515043651727E-12	2.96164601277514E-12	2.99282123396224E-12	3.61632565770438E-12	3.77220176363991E-12	1.71463716529087E-12
0.02264	1.49641061698112E-12	2.61871857971696E-12	2.338141589033E-12	1.52758583816823E-12	2.83694512802671E-12	3.17987256108488E-12	2.61871857971696E-12	2.02638937716194E-12	1.93286371360062E-12	2.21344070428458E-12	3.61632565770438E-12	3.21104778227199E-12	2.89929557040092E-12	3.77220176363991E-12	3.17987256108488E-12	1.93286371360062E-12
0.02266	1.37170973223269E-12	2.64989380090407E-12	1.90168849241351E-12	1.90168849241351E-12	3.17987256108488E-12	3.14869733989778E-12	1.90168849241351E-12	2.40049203140722E-12	2.43166725259432E-12	2.15109026191036E-12	3.30457344583331E-12	3.30457344583331E-12	2.86812034921382E-12	3.61632565770438E-12	2.46284247378143E-12	1.99521415597483E-12
0.02268	1.37170973223269E-12	2.55636813734275E-12	1.93286371360062E-12	2.55636813734275E-12	3.30457344583331E-12	2.86812034921382E-12	1.05995752036163E-12	2.99282123396224E-12	2.71224424327828E-12	2.3069663678459E-12	3.17987256108488E-12	3.14869733989778E-12	2.89929557040092E-12	3.30457344583331E-12	2.08873981953615E-12	2.15109026191036E-12
0.0227	1.30935928985848E-12	2.71224424327828E-12	2.18226548309747E-12	2.93047079158803E-12	3.46044955176884E-12	2.43166725259432E-12	4.67628317806601E-13	3.67867610007859E-12	2.64989380090407E-12	2.46284247378143E-12	2.86812034921382E-12	2.89929557040092E-12	2.89929557040092E-12	2.7745946856525E-12	2.02638937716194E-12	2.3069663678459E-12
0.02272	1.24700884748427E-12	3.2733982246462E-12	2.74341946446539E-12	3.36692388820752E-12	3.36692388820752E-12	1.90168849241351E-12	3.42927433058174E-13	4.27100530263362E-12	2.52519291615564E-12	2.74341946446539E-12	2.64989380090407E-12	2.49401769496854E-12	2.86812034921382E-12	2.36931681022011E-12	1.8705132712264E-12	2.61871857971696E-12
0.02274	1.02878229917452E-12	3.89690264838834E-12	3.08634689752356E-12	4.05277875432387E-12	3.17987256108488E-12	1.49641061698112E-12	6.54679644929241E-13	4.80098406281443E-12	2.61871857971696E-12	2.99282123396224E-12	2.58754335852986E-12	2.21344070428458E-12	2.71224424327828E-12	2.02638937716194E-12	1.77698760766508E-12	3.05517167633646E-12
0.02276	6.85854866116347E-13	4.14630441788519E-12	2.89929557040092E-12	4.23983008144651E-12	2.83694512802671E-12	1.30935928985848E-12	1.15348318392295E-12	4.70745839925311E-12	2.86812034921382E-12	3.11752211871067E-12	2.71224424327828E-12	1.90168849241351E-12	2.58754335852986E-12	1.8705132712264E-12	1.99521415597483E-12	3.2422230034591E-12
0.02278	2.8057699068396E-13	3.83455220601412E-12	2.338141589033E-12	4.14630441788519E-12	2.58754335852986E-12	1.27818406867137E-12	1.55876105935534E-12	4.55158229331758E-12	3.11752211871067E-12	3.02399645514935E-12	2.83694512802671E-12	1.80816282885219E-12	2.43166725259432E-12	1.74581238647798E-12	2.15109026191036E-12	3.30457344583331E-12
0.0228	1.24700884748427E-13	3.08634689752356E-12	1.58993628054244E-12	3.89690264838834E-12	2.52519291615564E-12	1.52758583816823E-12	1.68346194410376E-12	4.36453096619494E-12	3.14869733989778E-12	2.68106902209118E-12	3.02399645514935E-12	1.93286371360062E-12	2.58754335852986E-12	1.80816282885219E-12	2.18226548309747E-12	3.08634689752356E-12
0.02282	1.55876105935534E-13	2.49401769496854E-12	1.15348318392295E-12	3.52279999414306E-12	2.64989380090407E-12	1.93286371360062E-12	1.65228672291666E-12	4.2086548602594E-12	2.99282123396224E-12	2.24461592547168E-12	3.14869733989778E-12	2.08873981953615E-12	2.49401769496854E-12	2.15109026191036E-12	2.08873981953615E-12	3.05517167633646E-12
0.02284	9.35256635613201E-14	2.27579114665879E-12	9.66431856800308E-13	3.02399645514935E-12	2.64989380090407E-12	2.49401769496854E-12	1.62111150172955E-12	4.08395397551098E-12	2.96164601277514E-12	1.68346194410376E-12	3.17987256108488E-12	2.02638937716194E-12	2.40049203140722E-12	2.7745946856525E-12	2.15109026191036E-12	2.99282123396224E-12
0.02286	2.49401769496854E-13	2.40049203140722E-12	1.4028849534198E-12	2.61871857971696E-12	2.58754335852986E-12	3.17987256108488E-12	1.65228672291666E-12	3.80337698482702E-12	2.96164601277514E-12	1.21583362629716E-12	3.14869733989778E-12	1.77698760766508E-12	2.15109026191036E-12	3.42927433058174E-12	2.24461592547168E-12	2.83694512802671E-12
0.02288	5.29978760180814E-13	2.83694512802671E-12	2.15109026191036E-12	2.338141589033E-12	2.58754335852986E-12	3.55397521533016E-12	1.74581238647798E-12	3.61632565770438E-12	3.17987256108488E-12	9.66431856800308E-13	3.02399645514935E-12	1.58993628054244E-12	1.77698760766508E-12	3.99042831194966E-12	2.3069663678459E-12	2.61871857971696E-12
0.0229	8.41730972051881E-13	3.33574866702042E-12	2.8057699068396E-12	2.27579114665879E-12	2.43166725259432E-12	3.67867610007859E-12	1.8393380500393E-12	3.2422230034591E-12	3.33574866702042E-12	9.97607077987414E-13	2.7745946856525E-12	1.62111150172955E-12	1.49641061698112E-12	4.23983008144651E-12	2.08873981953615E-12	2.46284247378143E-12
0.02292	1.12230796273584E-12	3.55397521533016E-12	3.2733982246462E-12	2.338141589033E-12	2.02638937716194E-12	3.52279999414306E-12	1.8705132712264E-12	3.02399645514935E-12	3.46044955176884E-12	1.21583362629716E-12	2.7745946856525E-12	1.65228672291666E-12	1.21583362629716E-12	4.1774796390723E-12	1.77698760766508E-12	2.46284247378143E-12
0.02294	1.27818406867137E-12	3.58515043651727E-12	3.42927433058174E-12	2.61871857971696E-12	1.65228672291666E-12	3.33574866702042E-12	1.99521415597483E-12	3.05517167633646E-12	3.58515043651727E-12	1.77698760766508E-12	2.71224424327828E-12	1.80816282885219E-12	1.18465840511005E-12	3.77220176363991E-12	1.62111150172955E-12	2.83694512802671E-12
0.02296	1.55876105935534E-12	3.49162477295595E-12	3.21104778227199E-12	2.83694512802671E-12	1.43406017460691E-12	3.17987256108488E-12	2.21344070428458E-12	3.42927433058174E-12	3.92807786957544E-12	2.43166725259432E-12	2.71224424327828E-12	2.02638937716194E-12	1.55876105935534E-12	3.17987256108488E-12	1.27818406867137E-12	3.30457344583331E-12
0.02298	1.90168849241351E-12	3.36692388820752E-12	2.93047079158803E-12	2.93047079158803E-12	1.30935928985848E-12	3.11752211871067E-12	2.64989380090407E-12	3.7098513212657E-12	4.27100530263362E-12	3.36692388820752E-12	2.58754335852986E-12	2.18226548309747E-12	2.21344070428458E-12	2.58754335852986E-12	9.04081414426094E-13	3.46044955176884E-12
0.023	2.24461592547168E-12	3.39809910939463E-12	2.49401769496854E-12	2.55636813734275E-12	1.27818406867137E-12	3.2733982246462E-12	2.8057699068396E-12	3.83455220601412E-12	4.55158229331758E-12	3.99042831194966E-12	2.36931681022011E-12	2.40049203140722E-12	2.89929557040092E-12	1.99521415597483E-12	6.23504423742134E-13	3.33574866702042E-12
0.02302	2.40049203140722E-12	3.39809910939463E-12	2.08873981953615E-12	2.02638937716194E-12	1.21583362629716E-12	3.49162477295595E-12	2.86812034921382E-12	3.86572742720123E-12	4.33335574500783E-12	4.30218052382072E-12	2.64989380090407E-12	2.74341946446539E-12	3.30457344583331E-12	1.49641061698112E-12	3.42927433058174E-13	2.8057699068396E-12
0.02304	2.40049203140722E-12	3.02399645514935E-12	1.8393380500393E-12	1.77698760766508E-12	9.97607077987414E-13	3.49162477295595E-12	2.8057699068396E-12	3.61632565770438E-12	3.67867610007859E-12	4.27100530263362E-12	3.05517167633646E-12	2.99282123396224E-12	3.36692388820752E-12	1.30935928985848E-12	1.24700884748427E-13	2.18226548309747E-12
0.02306	2.36931681022011E-12	2.55636813734275E-12	1.74581238647798E-12	1.8705132712264E-12	6.54679644929241E-13	3.14869733989778E-12	2.71224424327828E-12	3.2422230034591E-12	2.64989380090407E-12	4.14630441788519E-12	3.64750087889148E-12	3.08634689752356E-12	3.2422230034591E-12	1.4028849534198E-12	1.24700884748427E-13	1.30935928985848E-12
0.02308	2.49401769496854E-12	2.15109026191036E-12	1.74581238647798E-12	2.18226548309747E-12	5.29978760180814E-13	2.61871857971696E-12	2.61871857971696E-12	2.86812034921382E-12	1.80816282885219E-12	3.86572742720123E-12	3.80337698482702E-12	3.05517167633646E-12	3.02399645514935E-12	1.80816282885219E-12	7.48205308490561E-13	1.05995752036163E-12
0.0231	2.49401769496854E-12	1.8705132712264E-12	1.71463716529087E-12	2.49401769496854E-12	3.7410265424528E-13	2.15109026191036E-12	2.55636813734275E-12	2.61871857971696E-12	1.30935928985848E-12	3.67867610007859E-12	3.42927433058174E-12	2.89929557040092E-12	2.96164601277514E-12	2.11991504072326E-12	1.52758583816823E-12	1.37170973223269E-12
0.02312	2.36931681022011E-12	1.8393380500393E-12	1.74581238647798E-12	2.49401769496854E-12	3.42927433058174E-13	1.80816282885219E-12	2.55636813734275E-12	2.36931681022011E-12	1.30935928985848E-12	3.52279999414306E-12	2.71224424327828E-12	2.8057699068396E-12	3.02399645514935E-12	2.46284247378143E-12	2.11991504072326E-12	1.8705132712264E-12
0.02314	2.15109026191036E-12	2.27579114665879E-12	1.80816282885219E-12	2.18226548309747E-12	2.8057699068396E-13	1.68346194410376E-12	2.93047079158803E-12	2.21344070428458E-12	1.34053451104559E-12	3.21104778227199E-12	2.18226548309747E-12	2.64989380090407E-12	3.21104778227199E-12	2.93047079158803E-12	2.55636813734275E-12	1.90168849241351E-12
0.02316	2.02638937716194E-12	2.46284247378143E-12	1.80816282885219E-12	1.52758583816823E-12	2.8057699068396E-13	1.74581238647798E-12	3.39809910939463E-12	1.99521415597483E-12	1.30935928985848E-12	2.7745946856525E-12	1.74581238647798E-12	2.61871857971696E-12	3.2422230034591E-12	3.2422230034591E-12	2.93047079158803E-12	1.77698760766508E-12
0.02318	2.18226548309747E-12	2.49401769496854E-12	1.90168849241351E-12	6.23504423742134E-13	3.7410265424528E-13	1.96403893478772E-12	3.80337698482702E-12	1.74581238647798E-12	1.15348318392295E-12	2.24461592547168E-12	1.77698760766508E-12	2.55636813734275E-12	3.14869733989778E-12	3.36692388820752E-12	3.2422230034591E-12	1.62111150172955E-12
0.0232	2.49401769496854E-12	2.52519291615564E-12	2.11991504072326E-12	-5.29978760180814E-13	7.79380529677668E-13	2.18226548309747E-12	4.27100530263362E-12	1.62111150172955E-12	9.97607077987414E-13	1.8393380500393E-12	1.90168849241351E-12	2.338141589033E-12	3.05517167633646E-12	3.33574866702042E-12	3.39809910939463E-12	1.18465840511005E-12
0.02322	2.71224424327828E-12	2.58754335852986E-12	2.338141589033E-12	-1.21583362629716E-12	1.30935928985848E-12	2.24461592547168E-12	4.48923185094337E-12	1.52758583816823E-12	9.66431856800308E-13	1.8393380500393E-12	2.21344070428458E-12	1.93286371360062E-12	3.05517167633646E-12	3.52279999414306E-12	3.52279999414306E-12	7.17030087303454E-13
0.02324	2.7745946856525E-12	2.61871857971696E-12	2.36931681022011E-12	-8.41730972051881E-13	1.8393380500393E-12	2.05756459834904E-12	4.33335574500783E-12	1.62111150172955E-12	9.35256635613201E-13	2.15109026191036E-12	2.49401769496854E-12	1.58993628054244E-12	3.11752211871067E-12	3.58515043651727E-12	3.7098513212657E-12	4.05277875432387E-13
0.02326	2.99282123396224E-12	2.8057699068396E-12	2.36931681022011E-12	6.23504423742134E-14	2.3069663678459E-12	1.58993628054244E-12	4.05277875432387E-12	1.62111150172955E-12	8.10555750864774E-13	2.64989380090407E-12	2.71224424327828E-12	1.4028849534198E-12	3.2422230034591E-12	3.80337698482702E-12	3.61632565770438E-12	5.29978760180814E-13
0.02328	3.30457344583331E-12	2.71224424327828E-12	2.40049203140722E-12	1.18465840511005E-12	2.61871857971696E-12	1.27818406867137E-12	3.80337698482702E-12	1.71463716529087E-12	8.41730972051881E-13	2.96164601277514E-12	2.71224424327828E-12	1.30935928985848E-12	3.33574866702042E-12	3.7410265424528E-12	3.2422230034591E-12	1.15348318392295E-12
0.0233	3.67867610007859E-12	2.64989380090407E-12	2.3069663678459E-12	2.18226548309747E-12	2.7745946856525E-12	1.21583362629716E-12	3.42927433058174E-12	1.93286371360062E-12	1.21583362629716E-12	2.71224424327828E-12	2.49401769496854E-12	1.30935928985848E-12	3.21104778227199E-12	3.67867610007859E-12	2.64989380090407E-12	1.80816282885219E-12
0.02332	3.86572742720123E-12	2.74341946446539E-12	2.3069663678459E-12	2.71224424327828E-12	2.93047079158803E-12	1.34053451104559E-12	2.83694512802671E-12	2.40049203140722E-12	1.8393380500393E-12	2.43166725259432E-12	2.24461592547168E-12	1.46523539579401E-12	2.83694512802671E-12	3.42927433058174E-12	2.11991504072326E-12	2.36931681022011E-12
0.02334	3.86572742720123E-12	3.05517167633646E-12	2.3069663678459E-12	3.33574866702042E-12	2.99282123396224E-12	1.49641061698112E-12	2.15109026191036E-12	2.86812034921382E-12	2.27579114665879E-12	2.3069663678459E-12	2.27579114665879E-12	1.71463716529087E-12	2.49401769496854E-12	3.08634689752356E-12	1.8393380500393E-12	2.71224424327828E-12
0.02336	3.7410265424528E-12	3.30457344583331E-12	2.3069663678459E-12	3.95925309076255E-12	2.74341946446539E-12	1.4028849534198E-12	1.68346194410376E-12	3.17987256108488E-12	2.46284247378143E-12	2.36931681022011E-12	2.49401769496854E-12	2.08873981953615E-12	2.15109026191036E-12	2.74341946446539E-12	2.05756459834904E-12	2.89929557040092E-12
0.02338	3.39809910939463E-12	3.2733982246462E-12	2.36931681022011E-12	4.42688140856915E-12	2.40049203140722E-12	1.30935928985848E-12	1.43406017460691E-12	3.36692388820752E-12	2.68106902209118E-12	2.36931681022011E-12	2.93047079158803E-12	2.55636813734275E-12	1.93286371360062E-12	2.49401769496854E-12	2.55636813734275E-12	2.8057699068396E-12
0.0234	2.96164601277514E-12	3.14869733989778E-12	2.40049203140722E-12	4.6451079568789E-12	1.93286371360062E-12	1.27818406867137E-12	1.49641061698112E-12	3.30457344583331E-12	2.68106902209118E-12	2.05756459834904E-12	3.05517167633646E-12	2.74341946446539E-12	1.99521415597483E-12	2.21344070428458E-12	3.11752211871067E-12	2.49401769496854E-12
0.02342	2.55636813734275E-12	3.08634689752356E-12	2.21344070428458E-12	4.61393273569179E-12	1.58993628054244E-12	1.34053451104559E-12	1.58993628054244E-12	3.11752211871067E-12	2.74341946446539E-12	1.74581238647798E-12	3.02399645514935E-12	2.64989380090407E-12	2.3069663678459E-12	2.24461592547168E-12	3.67867610007859E-12	2.11991504072326E-12
0.02344	2.18226548309747E-12	3.08634689752356E-12	2.18226548309747E-12	4.2086548602594E-12	1.52758583816823E-12	1.77698760766508E-12	1.62111150172955E-12	2.7745946856525E-12	2.86812034921382E-12	1.37170973223269E-12	2.83694512802671E-12	2.27579114665879E-12	2.74341946446539E-12	2.43166725259432E-12	3.92807786957544E-12	1.99521415597483E-12
0.02346	2.11991504072326E-12	3.14869733989778E-12	2.05756459834904E-12	3.7098513212657E-12	1.68346194410376E-12	2.43166725259432E-12	1.65228672291666E-12	2.68106902209118E-12	3.08634689752356E-12	1.09113274154873E-12	2.61871857971696E-12	2.11991504072326E-12	3.05517167633646E-12	2.68106902209118E-12	3.7410265424528E-12	1.8393380500393E-12
0.02348	2.02638937716194E-12	3.11752211871067E-12	1.8393380500393E-12	3.42927433058174E-12	1.99521415597483E-12	3.14869733989778E-12	1.65228672291666E-12	2.83694512802671E-12	3.17987256108488E-12	1.34053451104559E-12	2.43166725259432E-12	2.18226548309747E-12	3.17987256108488E-12	2.89929557040092E-12	3.2733982246462E-12	1.8705132712264E-12
0.0235	1.8393380500393E-12	2.7745946856525E-12	1.4028849534198E-12	3.33574866702042E-12	2.27579114665879E-12	3.7098513212657E-12	1.93286371360062E-12	3.02399645514935E-12	3.33574866702042E-12	1.80816282885219E-12	2.27579114665879E-12	2.64989380090407E-12	3.02399645514935E-12	2.68106902209118E-12	2.8057699068396E-12	2.18226548309747E-12
0.02352	1.43406017460691E-12	2.46284247378143E-12	9.04081414426094E-13	3.2422230034591E-12	2.52519291615564E-12	3.95925309076255E-12	2.27579114665879E-12	3.14869733989778E-12	3.2733982246462E-12	2.15109026191036E-12	2.338141589033E-12	2.96164601277514E-12	2.7745946856525E-12	2.15109026191036E-12	2.68106902209118E-12	2.338141589033E-12
0.02354	1.12230796273584E-12	2.36931681022011E-12	4.36453096619494E-13	2.83694512802671E-12	2.71224424327828E-12	3.86572742720123E-12	2.64989380090407E-12	3.17987256108488E-12	3.36692388820752E-12	2.18226548309747E-12	2.64989380090407E-12	3.11752211871067E-12	2.61871857971696E-12	1.58993628054244E-12	2.71224424327828E-12	2.46284247378143E-12
0.02356	1.37170973223269E-12	2.52519291615564E-12	1.55876105935534E-13	2.36931681022011E-12	2.74341946446539E-12	3.83455220601412E-12	2.83694512802671E-12	3.21104778227199E-12	3.49162477295595E-12	2.05756459834904E-12	3.08634689752356E-12	3.08634689752356E-12	2.61871857971696E-12	1.37170973223269E-12	2.86812034921382E-12	2.58754335852986E-12
0.02358	1.8393380500393E-12	2.64989380090407E-12	2.49401769496854E-13	2.05756459834904E-12	2.86812034921382E-12	3.83455220601412E-12	2.8057699068396E-12	3.2422230034591E-12	3.61632565770438E-12	2.11991504072326E-12	3.46044955176884E-12	2.89929557040092E-12	2.93047079158803E-12	1.34053451104559E-12	2.74341946446539E-12	2.52519291615564E-12
0.0236	2.15109026191036E-12	2.64989380090407E-12	6.85854866116347E-13	1.99521415597483E-12	2.89929557040092E-12	3.7410265424528E-12	2.3069663678459E-12	3.14869733989778E-12	3.64750087889148E-12	2.36931681022011E-12	3.86572742720123E-12	2.7745946856525E-12	3.14869733989778E-12	1.49641061698112E-12	2.36931681022011E-12	2.55636813734275E-12
0.02362	2.18226548309747E-12	2.36931681022011E-12	8.72906193238988E-13	2.05756459834904E-12	2.8057699068396E-12	3.55397521533016E-12	1.62111150172955E-12	2.93047079158803E-12	3.64750087889148E-12	2.55636813734275E-12	3.99042831194966E-12	2.58754335852986E-12	3.30457344583331E-12	1.77698760766508E-12	1.74581238647798E-12	2.8057699068396E-12
0.02364	2.02638937716194E-12	2.27579114665879E-12	1.18465840511005E-12	2.02638937716194E-12	2.49401769496854E-12	3.2422230034591E-12	1.05995752036163E-12	2.52519291615564E-12	3.55397521533016E-12	2.338141589033E-12	4.05277875432387E-12	2.3069663678459E-12	3.30457344583331E-12	2.24461592547168E-12	1.27818406867137E-12	3.05517167633646E-12
0.02366	1.77698760766508E-12	2.15109026191036E-12	1.4028849534198E-12	2.11991504072326E-12	2.05756459834904E-12	2.74341946446539E-12	9.04081414426094E-13	2.18226548309747E-12	3.39809910939463E-12	2.05756459834904E-12	3.67867610007859E-12	1.99521415597483E-12	3.39809910939463E-12	2.40049203140722E-12	1.09113274154873E-12	3.2422230034591E-12
0.02368	1.80816282885219E-12	2.05756459834904E-12	1.62111150172955E-12	2.11991504072326E-12	1.65228672291666E-12	2.27579114665879E-12	1.05995752036163E-12	1.96403893478772E-12	3.2733982246462E-12	1.65228672291666E-12	3.2733982246462E-12	1.55876105935534E-12	3.55397521533016E-12	2.43166725259432E-12	1.05995752036163E-12	3.2733982246462E-12
0.0237	2.18226548309747E-12	1.90168849241351E-12	1.90168849241351E-12	2.21344070428458E-12	1.30935928985848E-12	2.08873981953615E-12	1.58993628054244E-12	2.08873981953615E-12	3.30457344583331E-12	1.55876105935534E-12	2.86812034921382E-12	1.4028849534198E-12	3.67867610007859E-12	2.3069663678459E-12	1.15348318392295E-12	3.14869733989778E-12
0.02372	2.8057699068396E-12	1.93286371360062E-12	2.21344070428458E-12	2.21344070428458E-12	1.12230796273584E-12	2.02638937716194E-12	1.8393380500393E-12	2.36931681022011E-12	3.42927433058174E-12	1.99521415597483E-12	2.83694512802671E-12	1.52758583816823E-12	3.55397521533016E-12	2.15109026191036E-12	1.12230796273584E-12	2.71224424327828E-12
0.02374	3.2733982246462E-12	2.05756459834904E-12	2.49401769496854E-12	2.27579114665879E-12	1.18465840511005E-12	2.15109026191036E-12	2.11991504072326E-12	2.68106902209118E-12	3.49162477295595E-12	2.58754335852986E-12	3.11752211871067E-12	1.8393380500393E-12	3.2422230034591E-12	1.8705132712264E-12	1.24700884748427E-12	2.24461592547168E-12
0.02376	3.36692388820752E-12	2.27579114665879E-12	2.68106902209118E-12	2.43166725259432E-12	1.37170973223269E-12	2.43166725259432E-12	2.18226548309747E-12	2.86812034921382E-12	3.46044955176884E-12	2.86812034921382E-12	3.49162477295595E-12	2.338141589033E-12	2.7745946856525E-12	1.99521415597483E-12	1.4028849534198E-12	1.62111150172955E-12
0.02378	3.11752211871067E-12	2.338141589033E-12	2.7745946856525E-12	2.61871857971696E-12	1.71463716529087E-12	2.71224424327828E-12	2.3069663678459E-12	2.52519291615564E-12	3.2422230034591E-12	2.89929557040092E-12	3.61632565770438E-12	2.96164601277514E-12	2.40049203140722E-12	1.90168849241351E-12	1.68346194410376E-12	6.23504423742134E-13
0.0238	2.99282123396224E-12	2.3069663678459E-12	2.58754335852986E-12	2.68106902209118E-12	2.05756459834904E-12	2.93047079158803E-12	2.52519291615564E-12	2.24461592547168E-12	2.71224424327828E-12	2.58754335852986E-12	3.61632565770438E-12	3.52279999414306E-12	2.40049203140722E-12	1.80816282885219E-12	1.93286371360062E-12	-2.8057699068396E-13
0.02382	3.21104778227199E-12	2.02638937716194E-12	2.3069663678459E-12	2.8057699068396E-12	1.93286371360062E-12	3.02399645514935E-12	2.61871857971696E-12	1.74581238647798E-12	2.05756459834904E-12	2.24461592547168E-12	3.42927433058174E-12	3.99042831194966E-12	2.7745946856525E-12	1.77698760766508E-12	2.21344070428458E-12	-3.42927433058174E-13
0.02384	3.42927433058174E-12	1.65228672291666E-12	1.93286371360062E-12	2.74341946446539E-12	1.30935928985848E-12	2.99282123396224E-12	2.83694512802671E-12	1.43406017460691E-12	1.34053451104559E-12	1.8705132712264E-12	3.14869733989778E-12	4.11512919669808E-12	3.14869733989778E-12	1.96403893478772E-12	2.36931681022011E-12	1.55876105935534E-13
0.02386	3.58515043651727E-12	1.30935928985848E-12	1.62111150172955E-12	2.52519291615564E-12	5.61153981367921E-13	2.96164601277514E-12	3.05517167633646E-12	1.27818406867137E-12	9.35256635613201E-13	1.68346194410376E-12	2.71224424327828E-12	3.86572742720123E-12	3.30457344583331E-12	2.11991504072326E-12	2.58754335852986E-12	5.61153981367921E-13
0.02388	3.55397521533016E-12	1.09113274154873E-12	1.43406017460691E-12	2.3069663678459E-12	2.49401769496854E-13	2.99282123396224E-12	3.2422230034591E-12	1.18465840511005E-12	6.23504423742134E-13	1.62111150172955E-12	2.338141589033E-12	3.30457344583331E-12	3.2422230034591E-12	2.24461592547168E-12	2.8057699068396E-12	7.79380529677668E-13
0.0239	3.21104778227199E-12	8.10555750864774E-13	1.55876105935534E-12	2.02638937716194E-12	1.8705132712264E-13	2.89929557040092E-12	3.36692388820752E-12	1.18465840511005E-12	3.42927433058174E-13	1.62111150172955E-12	1.99521415597483E-12	2.71224424327828E-12	2.99282123396224E-12	2.338141589033E-12	2.7745946856525E-12	9.04081414426094E-13
0.02392	2.93047079158803E-12	6.85854866116347E-13	1.74581238647798E-12	1.77698760766508E-12	2.49401769496854E-13	2.68106902209118E-12	3.42927433058174E-12	1.27818406867137E-12	1.24700884748427E-13	1.65228672291666E-12	1.77698760766508E-12	2.21344070428458E-12	2.74341946446539E-12	2.46284247378143E-12	2.89929557040092E-12	1.05995752036163E-12
0.02394	2.68106902209118E-12	9.04081414426094E-13	1.80816282885219E-12	1.55876105935534E-12	4.98803538993707E-13	2.40049203140722E-12	3.33574866702042E-12	1.58993628054244E-12	2.18226548309747E-13	1.80816282885219E-12	1.77698760766508E-12	1.68346194410376E-12	2.55636813734275E-12	2.58754335852986E-12	3.2733982246462E-12	1.18465840511005E-12
0.02396	2.40049203140722E-12	1.21583362629716E-12	1.8705132712264E-12	1.46523539579401E-12	7.79380529677668E-13	2.18226548309747E-12	2.8057699068396E-12	2.08873981953615E-12	7.48205308490561E-13	1.99521415597483E-12	2.02638937716194E-12	1.49641061698112E-12	2.40049203140722E-12	2.74341946446539E-12	3.80337698482702E-12	1.30935928985848E-12
0.02398	2.02638937716194E-12	1.21583362629716E-12	1.80816282885219E-12	1.8705132712264E-12	9.35256635613201E-13	1.77698760766508E-12	2.21344070428458E-12	2.43166725259432E-12	1.71463716529087E-12	1.8393380500393E-12	2.18226548309747E-12	1.49641061698112E-12	2.43166725259432E-12	2.93047079158803E-12	4.1774796390723E-12	1.65228672291666E-12
0.024	1.68346194410376E-12	9.66431856800308E-13	1.93286371360062E-12	2.58754335852986E-12	1.05995752036163E-12	1.30935928985848E-12	1.68346194410376E-12	2.8057699068396E-12	2.7745946856525E-12	1.49641061698112E-12	2.338141589033E-12	1.8393380500393E-12	2.55636813734275E-12	3.21104778227199E-12	3.95925309076255E-12	2.18226548309747E-12
0.02402	1.52758583816823E-12	7.79380529677668E-13	2.02638937716194E-12	2.96164601277514E-12	1.15348318392295E-12	9.35256635613201E-13	1.24700884748427E-12	2.83694512802671E-12	3.61632565770438E-12	7.48205308490561E-13	2.43166725259432E-12	2.43166725259432E-12	2.55636813734275E-12	3.49162477295595E-12	3.39809910939463E-12	2.86812034921382E-12
0.02404	1.74581238647798E-12	7.48205308490561E-13	2.08873981953615E-12	3.05517167633646E-12	1.58993628054244E-12	1.02878229917452E-12	1.12230796273584E-12	2.52519291615564E-12	3.92807786957544E-12	3.7410265424528E-13	2.55636813734275E-12	3.05517167633646E-12	2.64989380090407E-12	3.58515043651727E-12	2.89929557040092E-12	3.64750087889148E-12
0.02406	2.18226548309747E-12	7.79380529677668E-13	2.36931681022011E-12	3.17987256108488E-12	2.02638937716194E-12	1.24700884748427E-12	1.09113274154873E-12	2.08873981953615E-12	3.89690264838834E-12	2.49401769496854E-13	2.74341946446539E-12	3.30457344583331E-12	2.8057699068396E-12	3.49162477295595E-12	2.46284247378143E-12	3.92807786957544E-12
0.02408	2.89929557040092E-12	9.04081414426094E-13	2.83694512802671E-12	3.2422230034591E-12	2.46284247378143E-12	1.52758583816823E-12	1.09113274154873E-12	1.71463716529087E-12	3.67867610007859E-12	4.36453096619494E-13	3.05517167633646E-12	3.39809910939463E-12	3.08634689752356E-12	3.36692388820752E-12	2.24461592547168E-12	4.05277875432387E-12
0.0241	3.55397521533016E-12	8.72906193238988E-13	3.33574866702042E-12	3.21104778227199E-12	2.8057699068396E-12	1.8393380500393E-12	1.30935928985848E-12	1.37170973223269E-12	3.30457344583331E-12	8.41730972051881E-13	3.30457344583331E-12	3.39809910939463E-12	3.36692388820752E-12	3.2733982246462E-12	2.3069663678459E-12	4.11512919669808E-12
0.02412	3.83455220601412E-12	1.18465840511005E-12	3.80337698482702E-12	2.89929557040092E-12	3.05517167633646E-12	2.18226548309747E-12	1.49641061698112E-12	1.24700884748427E-12	2.71224424327828E-12	1.27818406867137E-12	3.33574866702042E-12	3.55397521533016E-12	3.49162477295595E-12	3.2733982246462E-12	2.64989380090407E-12	4.2086548602594E-12
0.02414	3.77220176363991E-12	1.74581238647798E-12	3.89690264838834E-12	2.64989380090407E-12	3.11752211871067E-12	2.55636813734275E-12	1.71463716529087E-12	1.37170973223269E-12	2.15109026191036E-12	1.34053451104559E-12	3.21104778227199E-12	3.52279999414306E-12	3.46044955176884E-12	3.14869733989778E-12	2.99282123396224E-12	4.11512919669808E-12
0.02416	3.30457344583331E-12	2.49401769496854E-12	3.80337698482702E-12	2.43166725259432E-12	2.89929557040092E-12	3.02399645514935E-12	2.02638937716194E-12	1.68346194410376E-12	1.58993628054244E-12	1.09113274154873E-12	3.14869733989778E-12	3.58515043651727E-12	3.17987256108488E-12	2.83694512802671E-12	3.2733982246462E-12	3.92807786957544E-12
0.02418	2.58754335852986E-12	3.11752211871067E-12	3.58515043651727E-12	2.338141589033E-12	2.58754335852986E-12	3.17987256108488E-12	2.27579114665879E-12	2.02638937716194E-12	1.34053451104559E-12	7.48205308490561E-13	2.96164601277514E-12	3.67867610007859E-12	3.08634689752356E-12	2.27579114665879E-12	3.2422230034591E-12	3.55397521533016E-12
0.0242	1.65228672291666E-12	3.7410265424528E-12	3.39809910939463E-12	2.3069663678459E-12	2.24461592547168E-12	2.99282123396224E-12	2.40049203140722E-12	2.36931681022011E-12	1.37170973223269E-12	6.23504423742134E-13	2.83694512802671E-12	3.7410265424528E-12	3.2733982246462E-12	1.80816282885219E-12	3.2422230034591E-12	3.11752211871067E-12
0.02422	7.17030087303454E-13	3.83455220601412E-12	3.2733982246462E-12	2.3069663678459E-12	1.93286371360062E-12	2.71224424327828E-12	2.338141589033E-12	2.8057699068396E-12	1.62111150172955E-12	9.04081414426094E-13	2.55636813734275E-12	3.39809910939463E-12	3.77220176363991E-12	1.52758583816823E-12	3.33574866702042E-12	2.68106902209118E-12
0.02424	3.11752211871067E-14	3.7410265424528E-12	3.05517167633646E-12	2.3069663678459E-12	1.58993628054244E-12	2.3069663678459E-12	2.43166725259432E-12	3.39809910939463E-12	1.96403893478772E-12	1.15348318392295E-12	2.24461592547168E-12	2.93047079158803E-12	4.08395397551098E-12	1.68346194410376E-12	3.58515043651727E-12	2.24461592547168E-12
0.02426	6.23504423742134E-14	3.36692388820752E-12	2.93047079158803E-12	2.43166725259432E-12	1.62111150172955E-12	2.05756459834904E-12	2.58754335852986E-12	4.08395397551098E-12	2.36931681022011E-12	1.49641061698112E-12	1.99521415597483E-12	2.40049203140722E-12	3.80337698482702E-12	1.90168849241351E-12	3.80337698482702E-12	1.8705132712264E-12
0.02428	8.10555750864774E-13	2.99282123396224E-12	2.64989380090407E-12	2.49401769496854E-12	1.93286371360062E-12	1.90168849241351E-12	2.96164601277514E-12	4.61393273569179E-12	2.64989380090407E-12	1.55876105935534E-12	1.96403893478772E-12	2.08873981953615E-12	2.89929557040092E-12	2.08873981953615E-12	3.92807786957544E-12	1.62111150172955E-12
0.0243	1.90168849241351E-12	2.64989380090407E-12	2.15109026191036E-12	2.338141589033E-12	2.55636813734275E-12	2.15109026191036E-12	3.39809910939463E-12	4.83215928400154E-12	2.8057699068396E-12	1.4028849534198E-12	2.08873981953615E-12	1.77698760766508E-12	1.90168849241351E-12	2.15109026191036E-12	3.67867610007859E-12	1.80816282885219E-12
0.02432	2.36931681022011E-12	2.43166725259432E-12	1.65228672291666E-12	2.18226548309747E-12	3.08634689752356E-12	2.68106902209118E-12	3.67867610007859E-12	4.92568494756286E-12	2.93047079158803E-12	1.05995752036163E-12	2.40049203140722E-12	1.55876105935534E-12	1.02878229917452E-12	2.08873981953615E-12	3.21104778227199E-12	2.18226548309747E-12
0.02434	2.21344070428458E-12	2.43166725259432E-12	1.21583362629716E-12	1.80816282885219E-12	3.11752211871067E-12	2.93047079158803E-12	3.80337698482702E-12	4.89450972637575E-12	2.93047079158803E-12	7.79380529677668E-13	2.74341946446539E-12	1.46523539579401E-12	6.54679644929241E-13	1.93286371360062E-12	2.61871857971696E-12	2.64989380090407E-12
0.02436	1.74581238647798E-12	2.52519291615564E-12	1.15348318392295E-12	1.62111150172955E-12	2.64989380090407E-12	2.86812034921382E-12	3.77220176363991E-12	4.676283178066E-12	2.8057699068396E-12	4.36453096619494E-13	2.89929557040092E-12	1.62111150172955E-12	8.10555750864774E-13	1.74581238647798E-12	1.99521415597483E-12	2.86812034921382E-12
0.02438	1.18465840511005E-12	2.68106902209118E-12	1.24700884748427E-12	1.55876105935534E-12	2.11991504072326E-12	2.7745946856525E-12	3.39809910939463E-12	4.02160353313676E-12	2.7745946856525E-12	3.42927433058174E-13	2.89929557040092E-12	1.8705132712264E-12	1.24700884748427E-12	1.62111150172955E-12	1.52758583816823E-12	2.96164601277514E-12
0.0244	8.72906193238988E-13	2.8057699068396E-12	1.4028849534198E-12	1.71463716529087E-12	1.52758583816823E-12	2.89929557040092E-12	3.2422230034591E-12	3.33574866702042E-12	2.89929557040092E-12	4.98803538993707E-13	2.64989380090407E-12	2.18226548309747E-12	1.71463716529087E-12	1.68346194410376E-12	1.24700884748427E-12	2.71224424327828E-12
0.02442	1.05995752036163E-12	2.89929557040092E-12	1.62111150172955E-12	2.08873981953615E-12	1.02878229917452E-12	2.99282123396224E-12	3.33574866702042E-12	2.64989380090407E-12	2.89929557040092E-12	9.35256635613201E-13	2.36931681022011E-12	2.3069663678459E-12	2.18226548309747E-12	1.93286371360062E-12	9.97607077987414E-13	2.40049203140722E-12
0.02444	1.58993628054244E-12	2.96164601277514E-12	1.74581238647798E-12	2.338141589033E-12	6.54679644929241E-13	3.02399645514935E-12	3.7098513212657E-12	2.338141589033E-12	2.71224424327828E-12	1.90168849241351E-12	2.43166725259432E-12	2.3069663678459E-12	2.71224424327828E-12	2.43166725259432E-12	9.04081414426094E-13	2.08873981953615E-12
0.02446	2.11991504072326E-12	3.14869733989778E-12	1.68346194410376E-12	2.68106902209118E-12	3.42927433058174E-13	2.99282123396224E-12	4.1774796390723E-12	2.338141589033E-12	2.55636813734275E-12	3.05517167633646E-12	2.71224424327828E-12	2.15109026191036E-12	3.21104778227199E-12	2.8057699068396E-12	9.04081414426094E-13	1.8705132712264E-12
0.02448	2.46284247378143E-12	3.05517167633646E-12	1.46523539579401E-12	2.89929557040092E-12	1.24700884748427E-13	2.83694512802671E-12	4.58275751450468E-12	2.52519291615564E-12	2.40049203140722E-12	3.86572742720123E-12	3.08634689752356E-12	2.18226548309747E-12	3.42927433058174E-12	2.68106902209118E-12	8.10555750864774E-13	1.8393380500393E-12
0.0245	2.64989380090407E-12	2.64989380090407E-12	1.27818406867137E-12	2.93047079158803E-12	-9.35256635613201E-14	2.89929557040092E-12	4.6451079568789E-12	2.89929557040092E-12	2.49401769496854E-12	4.05277875432387E-12	3.30457344583331E-12	2.27579114665879E-12	3.17987256108488E-12	2.08873981953615E-12	1.02878229917452E-12	1.74581238647798E-12
0.02452	2.89929557040092E-12	1.99521415597483E-12	1.24700884748427E-12	2.86812034921382E-12	-1.8705132712264E-13	3.14869733989778E-12	4.6451079568789E-12	3.21104778227199E-12	2.40049203140722E-12	3.83455220601412E-12	3.17987256108488E-12	2.61871857971696E-12	2.64989380090407E-12	1.55876105935534E-12	1.21583362629716E-12	1.55876105935534E-12
0.02454	3.17987256108488E-12	1.58993628054244E-12	1.46523539579401E-12	2.74341946446539E-12	-3.11752211871067E-14	3.36692388820752E-12	4.52040707213047E-12	3.33574866702042E-12	2.21344070428458E-12	3.49162477295595E-12	2.93047079158803E-12	3.05517167633646E-12	2.15109026191036E-12	1.34053451104559E-12	1.55876105935534E-12	1.21583362629716E-12
0.02456	3.02399645514935E-12	1.34053451104559E-12	1.8705132712264E-12	2.49401769496854E-12	4.98803538993707E-13	3.55397521533016E-12	4.23983008144651E-12	3.30457344583331E-12	1.99521415597483E-12	3.33574866702042E-12	2.61871857971696E-12	3.46044955176884E-12	2.11991504072326E-12	1.43406017460691E-12	1.74581238647798E-12	1.12230796273584E-12
0.02458	2.83694512802671E-12	1.37170973223269E-12	2.40049203140722E-12	2.40049203140722E-12	9.97607077987414E-13	3.58515043651727E-12	3.52279999414306E-12	3.05517167633646E-12	1.8393380500393E-12	3.36692388820752E-12	2.27579114665879E-12	3.64750087889148E-12	2.36931681022011E-12	1.68346194410376E-12	1.96403893478772E-12	1.30935928985848E-12
0.0246	2.55636813734275E-12	1.58993628054244E-12	2.86812034921382E-12	2.21344070428458E-12	1.24700884748427E-12	3.39809910939463E-12	2.83694512802671E-12	2.89929557040092E-12	1.71463716529087E-12	3.64750087889148E-12	2.15109026191036E-12	3.7098513212657E-12	2.8057699068396E-12	2.05756459834904E-12	2.24461592547168E-12	1.46523539579401E-12
0.02462	2.58754335852986E-12	1.74581238647798E-12	3.30457344583331E-12	2.11991504072326E-12	1.43406017460691E-12	2.83694512802671E-12	2.40049203140722E-12	2.68106902209118E-12	1.55876105935534E-12	3.92807786957544E-12	2.43166725259432E-12	3.64750087889148E-12	2.99282123396224E-12	2.46284247378143E-12	2.49401769496854E-12	1.49641061698112E-12
0.02464	2.71224424327828E-12	1.34053451104559E-12	3.52279999414306E-12	2.338141589033E-12	1.58993628054244E-12	2.05756459834904E-12	2.36931681022011E-12	2.46284247378143E-12	1.34053451104559E-12	3.89690264838834E-12	2.74341946446539E-12	3.30457344583331E-12	2.8057699068396E-12	3.05517167633646E-12	2.74341946446539E-12	1.4028849534198E-12
0.02466	2.93047079158803E-12	7.17030087303454E-13	3.7098513212657E-12	2.46284247378143E-12	1.62111150172955E-12	1.34053451104559E-12	2.71224424327828E-12	2.3069663678459E-12	1.09113274154873E-12	3.7098513212657E-12	2.71224424327828E-12	2.93047079158803E-12	2.43166725259432E-12	3.30457344583331E-12	3.05517167633646E-12	1.21583362629716E-12
0.02468	3.2733982246462E-12	2.8057699068396E-13	3.55397521533016E-12	2.46284247378143E-12	1.65228672291666E-12	1.12230796273584E-12	3.21104778227199E-12	2.11991504072326E-12	9.66431856800308E-13	3.49162477295595E-12	2.58754335852986E-12	2.55636813734275E-12	2.24461592547168E-12	3.52279999414306E-12	3.49162477295595E-12	1.12230796273584E-12
0.0247	3.55397521533016E-12	-1.24700884748427E-13	3.52279999414306E-12	2.338141589033E-12	1.68346194410376E-12	1.15348318392295E-12	3.52279999414306E-12	2.05756459834904E-12	9.66431856800308E-13	3.39809910939463E-12	2.3069663678459E-12	2.338141589033E-12	2.338141589033E-12	3.30457344583331E-12	3.64750087889148E-12	1.21583362629716E-12
0.02472	3.55397521533016E-12	-4.67628317806601E-13	3.33574866702042E-12	2.21344070428458E-12	1.8705132712264E-12	1.21583362629716E-12	3.64750087889148E-12	2.18226548309747E-12	1.05995752036163E-12	3.2733982246462E-12	2.08873981953615E-12	2.43166725259432E-12	2.61871857971696E-12	2.86812034921382E-12	3.55397521533016E-12	1.8705132712264E-12
0.02474	3.7098513212657E-12	-4.67628317806601E-13	3.21104778227199E-12	2.24461592547168E-12	2.18226548309747E-12	1.24700884748427E-12	3.55397521533016E-12	2.3069663678459E-12	1.49641061698112E-12	3.05517167633646E-12	1.71463716529087E-12	2.61871857971696E-12	2.8057699068396E-12	2.43166725259432E-12	3.2422230034591E-12	2.74341946446539E-12
0.02476	3.58515043651727E-12	1.24700884748427E-13	2.86812034921382E-12	2.43166725259432E-12	2.24461592547168E-12	1.15348318392295E-12	3.17987256108488E-12	2.338141589033E-12	2.08873981953615E-12	2.43166725259432E-12	1.27818406867137E-12	3.05517167633646E-12	3.08634689752356E-12	2.18226548309747E-12	2.8057699068396E-12	3.46044955176884E-12
0.02478	3.42927433058174E-12	8.41730972051881E-13	2.74341946446539E-12	2.71224424327828E-12	2.3069663678459E-12	9.66431856800308E-13	2.8057699068396E-12	2.43166725259432E-12	2.71224424327828E-12	1.43406017460691E-12	8.10555750864774E-13	3.46044955176884E-12	3.33574866702042E-12	1.99521415597483E-12	2.55636813734275E-12	3.67867610007859E-12
0.0248	3.2422230034591E-12	1.21583362629716E-12	2.55636813734275E-12	2.89929557040092E-12	2.338141589033E-12	8.41730972051881E-13	2.40049203140722E-12	2.58754335852986E-12	2.74341946446539E-12	5.61153981367921E-13	4.98803538993707E-13	3.7098513212657E-12	3.2733982246462E-12	2.18226548309747E-12	2.52519291615564E-12	3.36692388820752E-12
0.02482	2.93047079158803E-12	9.35256635613201E-13	2.18226548309747E-12	2.99282123396224E-12	2.55636813734275E-12	9.66431856800308E-13	1.93286371360062E-12	2.89929557040092E-12	2.40049203140722E-12	2.49401769496854E-13	6.23504423742134E-13	3.80337698482702E-12	3.08634689752356E-12	2.49401769496854E-12	2.61871857971696E-12	2.7745946856525E-12
0.02484	2.55636813734275E-12	4.05277875432387E-13	1.77698760766508E-12	2.86812034921382E-12	2.74341946446539E-12	1.30935928985848E-12	1.65228672291666E-12	3.30457344583331E-12	1.90168849241351E-12	2.18226548309747E-13	1.12230796273584E-12	3.80337698482702E-12	2.8057699068396E-12	2.89929557040092E-12	2.58754335852986E-12	2.11991504072326E-12
0.02486	2.27579114665879E-12	1.8705132712264E-13	1.62111150172955E-12	2.99282123396224E-12	2.68106902209118E-12	1.68346194410376E-12	1.30935928985848E-12	3.58515043651727E-12	1.71463716529087E-12	3.7410265424528E-13	1.80816282885219E-12	3.77220176363991E-12	2.7745946856525E-12	3.21104778227199E-12	2.40049203140722E-12	1.68346194410376E-12
0.02488	1.8393380500393E-12	4.67628317806601E-13	1.55876105935534E-12	3.17987256108488E-12	2.43166725259432E-12	2.3069663678459E-12	1.12230796273584E-12	3.61632565770438E-12	1.46523539579401E-12	4.36453096619494E-13	2.49401769496854E-12	3.49162477295595E-12	2.93047079158803E-12	3.49162477295595E-12	2.3069663678459E-12	1.68346194410376E-12
0.0249	1.49641061698112E-12	1.15348318392295E-12	1.62111150172955E-12	3.30457344583331E-12	2.08873981953615E-12	2.89929557040092E-12	1.05995752036163E-12	3.36692388820752E-12	1.43406017460691E-12	4.67628317806601E-13	2.86812034921382E-12	3.05517167633646E-12	3.08634689752356E-12	3.61632565770438E-12	2.36931681022011E-12	2.05756459834904E-12
0.02492	1.21583362629716E-12	2.18226548309747E-12	1.65228672291666E-12	3.30457344583331E-12	1.8393380500393E-12	3.30457344583331E-12	9.35256635613201E-13	3.08634689752356E-12	1.62111150172955E-12	6.23504423742134E-14	2.7745946856525E-12	2.61871857971696E-12	3.49162477295595E-12	3.58515043651727E-12	2.49401769496854E-12	2.55636813734275E-12
0.02494	1.09113274154873E-12	2.93047079158803E-12	1.71463716529087E-12	3.05517167633646E-12	1.77698760766508E-12	3.39809910939463E-12	1.09113274154873E-12	2.93047079158803E-12	2.27579114665879E-12	-2.49401769496854E-13	2.3069663678459E-12	2.55636813734275E-12	3.83455220601412E-12	3.55397521533016E-12	2.86812034921382E-12	2.93047079158803E-12
0.02496	9.35256635613201E-13	3.33574866702042E-12	1.68346194410376E-12	2.74341946446539E-12	1.8705132712264E-12	3.30457344583331E-12	1.30935928985848E-12	3.2733982246462E-12	2.96164601277514E-12	-3.11752211871067E-13	1.90168849241351E-12	2.64989380090407E-12	4.14630441788519E-12	3.17987256108488E-12	3.2422230034591E-12	3.11752211871067E-12
0.02498	8.72906193238988E-13	3.36692388820752E-12	1.55876105935534E-12	2.36931681022011E-12	1.90168849241351E-12	3.08634689752356E-12	1.65228672291666E-12	3.64750087889148E-12	3.36692388820752E-12	1.24700884748427E-13	1.71463716529087E-12	2.83694512802671E-12	4.02160353313676E-12	2.7745946856525E-12	3.39809910939463E-12	3.14869733989778E-12
0.025	9.04081414426094E-13	3.11752211871067E-12	1.46523539579401E-12	2.21344070428458E-12	1.96403893478772E-12	2.93047079158803E-12	1.77698760766508E-12	3.89690264838834E-12	3.39809910939463E-12	1.15348318392295E-12	1.74581238647798E-12	3.11752211871067E-12	3.67867610007859E-12	2.24461592547168E-12	3.2422230034591E-12	2.99282123396224E-12
0.02502	1.02878229917452E-12	2.71224424327828E-12	1.49641061698112E-12	2.24461592547168E-12	1.8705132712264E-12	2.96164601277514E-12	1.74581238647798E-12	3.86572742720123E-12	3.21104778227199E-12	2.338141589033E-12	2.40049203140722E-12	3.7410265424528E-12	3.2733982246462E-12	1.8705132712264E-12	2.71224424327828E-12	2.8057699068396E-12
0.02504	1.24700884748427E-12	2.3069663678459E-12	1.71463716529087E-12	2.40049203140722E-12	1.77698760766508E-12	3.11752211871067E-12	1.8705132712264E-12	3.7098513212657E-12	3.08634689752356E-12	3.2733982246462E-12	3.17987256108488E-12	4.2086548602594E-12	3.02399645514935E-12	1.90168849241351E-12	2.24461592547168E-12	2.68106902209118E-12
0.02506	1.68346194410376E-12	2.18226548309747E-12	1.74581238647798E-12	2.40049203140722E-12	1.68346194410376E-12	3.30457344583331E-12	2.08873981953615E-12	3.55397521533016E-12	2.99282123396224E-12	3.42927433058174E-12	3.7098513212657E-12	4.02160353313676E-12	2.55636813734275E-12	1.8393380500393E-12	2.02638937716194E-12	2.40049203140722E-12
0.02508	1.99521415597483E-12	2.21344070428458E-12	1.52758583816823E-12	2.24461592547168E-12	1.71463716529087E-12	3.21104778227199E-12	2.27579114665879E-12	3.36692388820752E-12	2.99282123396224E-12	2.89929557040092E-12	3.61632565770438E-12	3.52279999414306E-12	2.08873981953615E-12	1.74581238647798E-12	2.08873981953615E-12	1.96403893478772E-12
0.0251	2.08873981953615E-12	2.21344070428458E-12	1.21583362629716E-12	1.99521415597483E-12	1.49641061698112E-12	2.99282123396224E-12	2.43166725259432E-12	3.02399645514935E-12	2.86812034921382E-12	2.21344070428458E-12	3.49162477295595E-12	2.71224424327828E-12	1.80816282885219E-12	1.58993628054244E-12	2.40049203140722E-12	1.49641061698112E-12
0.02512	2.15109026191036E-12	2.52519291615564E-12	9.97607077987414E-13	1.74581238647798E-12	1.18465840511005E-12	2.74341946446539E-12	2.64989380090407E-12	2.8057699068396E-12	2.89929557040092E-12	1.71463716529087E-12	3.39809910939463E-12	1.99521415597483E-12	1.58993628054244E-12	1.65228672291666E-12	2.8057699068396E-12	9.04081414426094E-13
0.02514	2.3069663678459E-12	2.86812034921382E-12	8.72906193238988E-13	1.62111150172955E-12	8.10555750864774E-13	2.52519291615564E-12	2.8057699068396E-12	2.74341946446539E-12	2.86812034921382E-12	1.8393380500393E-12	3.36692388820752E-12	1.65228672291666E-12	1.18465840511005E-12	1.80816282885219E-12	3.2733982246462E-12	5.92329202555027E-13
0.02516	2.64989380090407E-12	3.14869733989778E-12	9.04081414426094E-13	1.49641061698112E-12	4.98803538993707E-13	2.52519291615564E-12	2.89929557040092E-12	2.93047079158803E-12	2.64989380090407E-12	2.21344070428458E-12	3.21104778227199E-12	1.58993628054244E-12	8.10555750864774E-13	2.18226548309747E-12	3.61632565770438E-12	5.61153981367921E-13
0.02518	2.7745946856525E-12	3.30457344583331E-12	9.97607077987414E-13	1.71463716529087E-12	4.36453096619494E-13	2.68106902209118E-12	2.68106902209118E-12	3.39809910939463E-12	2.46284247378143E-12	2.40049203140722E-12	3.17987256108488E-12	1.96403893478772E-12	5.61153981367921E-13	2.46284247378143E-12	3.61632565770438E-12	7.17030087303454E-13
0.0252	2.96164601277514E-12	3.58515043651727E-12	8.41730972051881E-13	1.8705132712264E-12	8.41730972051881E-13	2.55636813734275E-12	2.08873981953615E-12	3.83455220601412E-12	2.11991504072326E-12	2.58754335852986E-12	3.08634689752356E-12	2.61871857971696E-12	4.98803538993707E-13	2.49401769496854E-12	3.42927433058174E-12	1.05995752036163E-12
0.02522	3.05517167633646E-12	3.83455220601412E-12	7.17030087303454E-13	1.90168849241351E-12	1.55876105935534E-12	2.36931681022011E-12	1.49641061698112E-12	3.61632565770438E-12	2.02638937716194E-12	2.64989380090407E-12	3.05517167633646E-12	3.2733982246462E-12	5.61153981367921E-13	2.3069663678459E-12	3.02399645514935E-12	1.43406017460691E-12
0.02524	3.02399645514935E-12	3.89690264838834E-12	6.85854866116347E-13	1.43406017460691E-12	2.08873981953615E-12	2.338141589033E-12	1.43406017460691E-12	3.11752211871067E-12	2.02638937716194E-12	2.61871857971696E-12	2.99282123396224E-12	3.67867610007859E-12	8.10555750864774E-13	2.02638937716194E-12	2.52519291615564E-12	1.77698760766508E-12
0.02526	2.93047079158803E-12	3.55397521533016E-12	7.48205308490561E-13	1.09113274154873E-12	2.24461592547168E-12	2.40049203140722E-12	1.62111150172955E-12	2.55636813734275E-12	1.77698760766508E-12	2.36931681022011E-12	2.8057699068396E-12	3.61632565770438E-12	1.12230796273584E-12	1.8705132712264E-12	2.08873981953615E-12	2.02638937716194E-12
0.02528	2.71224424327828E-12	2.64989380090407E-12	9.35256635613201E-13	9.97607077987414E-13	2.21344070428458E-12	2.55636813734275E-12	1.8393380500393E-12	2.338141589033E-12	1.46523539579401E-12	2.338141589033E-12	2.52519291615564E-12	3.33574866702042E-12	1.24700884748427E-12	1.99521415597483E-12	1.8705132712264E-12	2.24461592547168E-12
0.0253	2.338141589033E-12	1.80816282885219E-12	1.15348318392295E-12	1.05995752036163E-12	2.24461592547168E-12	2.86812034921382E-12	2.27579114665879E-12	2.49401769496854E-12	1.34053451104559E-12	2.24461592547168E-12	2.08873981953615E-12	2.89929557040092E-12	1.21583362629716E-12	2.43166725259432E-12	1.74581238647798E-12	2.36931681022011E-12
0.02532	1.93286371360062E-12	1.37170973223269E-12	1.24700884748427E-12	1.18465840511005E-12	2.08873981953615E-12	2.89929557040092E-12	2.7745946856525E-12	2.61871857971696E-12	1.65228672291666E-12	2.27579114665879E-12	1.65228672291666E-12	2.58754335852986E-12	1.34053451104559E-12	3.02399645514935E-12	1.65228672291666E-12	2.43166725259432E-12
0.02534	1.93286371360062E-12	1.21583362629716E-12	1.12230796273584E-12	1.18465840511005E-12	1.90168849241351E-12	2.55636813734275E-12	3.61632565770438E-12	2.61871857971696E-12	1.65228672291666E-12	2.36931681022011E-12	1.15348318392295E-12	2.55636813734275E-12	1.58993628054244E-12	3.7098513212657E-12	1.52758583816823E-12	2.40049203140722E-12
0.02536	2.11991504072326E-12	1.15348318392295E-12	9.04081414426094E-13	9.97607077987414E-13	1.80816282885219E-12	1.8705132712264E-12	4.42688140856915E-12	2.27579114665879E-12	1.43406017460691E-12	2.3069663678459E-12	9.97607077987414E-13	2.64989380090407E-12	1.74581238647798E-12	4.08395397551098E-12	1.55876105935534E-12	2.338141589033E-12
0.02538	2.338141589033E-12	9.35256635613201E-13	8.10555750864774E-13	7.79380529677668E-13	1.96403893478772E-12	1.30935928985848E-12	4.98803538993707E-12	2.11991504072326E-12	1.12230796273584E-12	2.21344070428458E-12	1.52758583816823E-12	2.7745946856525E-12	2.02638937716194E-12	4.14630441788519E-12	1.8705132712264E-12	2.27579114665879E-12
0.0254	2.58754335852986E-12	6.54679644929241E-13	9.35256635613201E-13	5.92329202555027E-13	1.93286371360062E-12	9.66431856800308E-13	5.05038583231129E-12	2.15109026191036E-12	1.05995752036163E-12	2.18226548309747E-12	2.18226548309747E-12	2.93047079158803E-12	2.3069663678459E-12	4.14630441788519E-12	2.64989380090407E-12	2.338141589033E-12
0.02542	2.8057699068396E-12	4.98803538993707E-13	1.52758583816823E-12	5.29978760180814E-13	1.55876105935534E-12	1.02878229917452E-12	4.58275751450468E-12	2.36931681022011E-12	1.30935928985848E-12	2.27579114665879E-12	2.99282123396224E-12	3.2733982246462E-12	2.43166725259432E-12	4.2086548602594E-12	3.2733982246462E-12	2.61871857971696E-12
0.02544	3.08634689752356E-12	4.67628317806601E-13	2.3069663678459E-12	8.10555750864774E-13	1.21583362629716E-12	1.18465840511005E-12	3.77220176363991E-12	2.36931681022011E-12	1.74581238647798E-12	2.43166725259432E-12	2.86812034921382E-12	3.7098513212657E-12	2.55636813734275E-12	4.14630441788519E-12	3.7410265424528E-12	2.93047079158803E-12
0.02546	3.2422230034591E-12	7.48205308490561E-13	3.36692388820752E-12	1.4028849534198E-12	1.21583362629716E-12	1.43406017460691E-12	2.64989380090407E-12	1.93286371360062E-12	2.21344070428458E-12	2.58754335852986E-12	2.36931681022011E-12	3.89690264838834E-12	2.71224424327828E-12	3.95925309076255E-12	3.92807786957544E-12	3.14869733989778E-12
0.02548	3.2422230034591E-12	1.15348318392295E-12	4.05277875432387E-12	1.93286371360062E-12	1.49641061698112E-12	1.71463716529087E-12	1.71463716529087E-12	1.99521415597483E-12	2.40049203140722E-12	2.338141589033E-12	1.90168849241351E-12	3.86572742720123E-12	2.86812034921382E-12	3.83455220601412E-12	3.67867610007859E-12	3.05517167633646E-12
0.0255	3.14869733989778E-12	1.80816282885219E-12	4.2086548602594E-12	2.55636813734275E-12	1.8705132712264E-12	1.8393380500393E-12	1.15348318392295E-12	2.49401769496854E-12	2.36931681022011E-12	1.93286371360062E-12	1.43406017460691E-12	3.61632565770438E-12	2.99282123396224E-12	3.64750087889148E-12	3.2733982246462E-12	2.89929557040092E-12
0.02552	2.96164601277514E-12	2.49401769496854E-12	3.92807786957544E-12	3.08634689752356E-12	2.27579114665879E-12	1.8393380500393E-12	1.21583362629716E-12	2.99282123396224E-12	2.08873981953615E-12	1.4028849534198E-12	1.12230796273584E-12	3.14869733989778E-12	3.11752211871067E-12	3.58515043651727E-12	3.11752211871067E-12	2.7745946856525E-12
0.02554	2.71224424327828E-12	3.14869733989778E-12	3.02399645514935E-12	3.30457344583331E-12	2.68106902209118E-12	1.8393380500393E-12	1.52758583816823E-12	2.96164601277514E-12	1.96403893478772E-12	1.15348318392295E-12	6.85854866116347E-13	2.96164601277514E-12	3.05517167633646E-12	3.52279999414306E-12	2.86812034921382E-12	2.52519291615564E-12
0.02556	2.52519291615564E-12	3.55397521533016E-12	2.02638937716194E-12	3.49162477295595E-12	2.8057699068396E-12	1.90168849241351E-12	1.52758583816823E-12	2.83694512802671E-12	1.90168849241351E-12	1.09113274154873E-12	5.29978760180814E-13	2.99282123396224E-12	2.89929557040092E-12	3.36692388820752E-12	2.93047079158803E-12	2.43166725259432E-12
0.02558	2.338141589033E-12	3.7410265424528E-12	1.12230796273584E-12	3.42927433058174E-12	2.8057699068396E-12	1.93286371360062E-12	1.65228672291666E-12	2.68106902209118E-12	1.93286371360062E-12	9.97607077987414E-13	4.67628317806601E-13	2.93047079158803E-12	2.58754335852986E-12	3.14869733989778E-12	3.36692388820752E-12	2.338141589033E-12
0.0256	2.27579114665879E-12	3.7098513212657E-12	5.92329202555027E-13	3.2733982246462E-12	2.74341946446539E-12	1.8705132712264E-12	1.71463716529087E-12	2.68106902209118E-12	1.55876105935534E-12	1.02878229917452E-12	7.79380529677668E-13	2.89929557040092E-12	2.24461592547168E-12	2.89929557040092E-12	3.92807786957544E-12	2.11991504072326E-12
0.02562	2.338141589033E-12	3.2733982246462E-12	2.49401769496854E-13	3.21104778227199E-12	2.58754335852986E-12	1.8705132712264E-12	1.8705132712264E-12	2.55636813734275E-12	1.15348318392295E-12	1.34053451104559E-12	1.58993628054244E-12	2.64989380090407E-12	1.8393380500393E-12	2.64989380090407E-12	4.11512919669808E-12	1.99521415597483E-12
0.02564	2.36931681022011E-12	2.71224424327828E-12	1.8705132712264E-13	3.14869733989778E-12	2.3069663678459E-12	1.65228672291666E-12	2.18226548309747E-12	2.40049203140722E-12	7.17030087303454E-13	1.77698760766508E-12	2.61871857971696E-12	2.21344070428458E-12	1.77698760766508E-12	2.338141589033E-12	4.02160353313676E-12	2.05756459834904E-12
0.02566	2.40049203140722E-12	2.36931681022011E-12	3.42927433058174E-13	3.08634689752356E-12	2.18226548309747E-12	1.34053451104559E-12	2.49401769496854E-12	2.24461592547168E-12	1.05995752036163E-12	1.96403893478772E-12	3.17987256108488E-12	1.8393380500393E-12	1.93286371360062E-12	1.80816282885219E-12	3.7098513212657E-12	2.36931681022011E-12
0.02568	2.338141589033E-12	2.36931681022011E-12	5.61153981367921E-13	2.96164601277514E-12	1.99521415597483E-12	1.18465840511005E-12	2.68106902209118E-12	2.3069663678459E-12	1.74581238647798E-12	2.21344070428458E-12	3.17987256108488E-12	1.58993628054244E-12	2.11991504072326E-12	1.4028849534198E-12	3.2733982246462E-12	2.99282123396224E-12
0.0257	2.18226548309747E-12	2.58754335852986E-12	9.04081414426094E-13	2.74341946446539E-12	2.08873981953615E-12	1.58993628054244E-12	2.55636813734275E-12	2.64989380090407E-12	2.49401769496854E-12	2.52519291615564E-12	2.86812034921382E-12	1.37170973223269E-12	2.40049203140722E-12	1.34053451104559E-12	2.71224424327828E-12	3.08634689752356E-12
0.02572	2.24461592547168E-12	3.02399645514935E-12	1.37170973223269E-12	2.55636813734275E-12	2.21344070428458E-12	2.36931681022011E-12	2.43166725259432E-12	3.17987256108488E-12	3.05517167633646E-12	2.83694512802671E-12	2.55636813734275E-12	1.43406017460691E-12	2.61871857971696E-12	1.49641061698112E-12	2.08873981953615E-12	2.86812034921382E-12
0.02574	2.24461592547168E-12	3.49162477295595E-12	1.93286371360062E-12	2.27579114665879E-12	2.27579114665879E-12	3.08634689752356E-12	2.338141589033E-12	3.83455220601412E-12	3.33574866702042E-12	2.99282123396224E-12	2.24461592547168E-12	1.71463716529087E-12	3.02399645514935E-12	1.8393380500393E-12	1.52758583816823E-12	2.52519291615564E-12
0.02576	2.43166725259432E-12	3.52279999414306E-12	2.18226548309747E-12	2.27579114665879E-12	2.24461592547168E-12	3.52279999414306E-12	2.3069663678459E-12	4.58275751450468E-12	3.49162477295595E-12	3.02399645514935E-12	2.02638937716194E-12	1.93286371360062E-12	3.21104778227199E-12	1.93286371360062E-12	1.18465840511005E-12	2.05756459834904E-12
0.02578	2.71224424327828E-12	3.11752211871067E-12	2.21344070428458E-12	2.15109026191036E-12	2.3069663678459E-12	3.52279999414306E-12	2.27579114665879E-12	5.1127362746855E-12	3.14869733989778E-12	2.61871857971696E-12	2.08873981953615E-12	2.08873981953615E-12	3.2733982246462E-12	2.08873981953615E-12	1.27818406867137E-12	1.46523539579401E-12
0.0258	2.93047079158803E-12	2.64989380090407E-12	2.08873981953615E-12	2.02638937716194E-12	2.3069663678459E-12	3.2422230034591E-12	2.43166725259432E-12	5.45566370774367E-12	2.58754335852986E-12	2.11991504072326E-12	2.3069663678459E-12	2.55636813734275E-12	3.14869733989778E-12	2.05756459834904E-12	1.49641061698112E-12	8.10555750864774E-13
0.02582	2.93047079158803E-12	1.99521415597483E-12	1.8393380500393E-12	2.02638937716194E-12	2.55636813734275E-12	2.96164601277514E-12	2.49401769496854E-12	5.61153981367921E-12	2.08873981953615E-12	1.90168849241351E-12	2.36931681022011E-12	3.11752211871067E-12	3.02399645514935E-12	2.02638937716194E-12	1.55876105935534E-12	3.11752211871067E-13
0.02584	2.86812034921382E-12	1.49641061698112E-12	1.58993628054244E-12	2.05756459834904E-12	2.7745946856525E-12	2.68106902209118E-12	2.64989380090407E-12	5.67389025605342E-12	1.93286371360062E-12	1.96403893478772E-12	2.49401769496854E-12	3.33574866702042E-12	2.83694512802671E-12	1.77698760766508E-12	1.34053451104559E-12	4.05277875432387E-13
0.02586	2.8057699068396E-12	1.15348318392295E-12	1.34053451104559E-12	1.99521415597483E-12	2.68106902209118E-12	2.43166725259432E-12	2.68106902209118E-12	5.48683892893078E-12	2.24461592547168E-12	2.36931681022011E-12	2.49401769496854E-12	3.2422230034591E-12	2.96164601277514E-12	1.55876105935534E-12	1.02878229917452E-12	8.10555750864774E-13
0.02588	2.83694512802671E-12	9.35256635613201E-13	1.21583362629716E-12	2.08873981953615E-12	2.21344070428458E-12	2.338141589033E-12	2.71224424327828E-12	5.08156105349839E-12	2.7745946856525E-12	2.83694512802671E-12	2.338141589033E-12	2.93047079158803E-12	2.89929557040092E-12	1.43406017460691E-12	8.10555750864774E-13	1.34053451104559E-12
0.0259	3.08634689752356E-12	9.97607077987414E-13	1.09113274154873E-12	2.24461592547168E-12	1.77698760766508E-12	2.40049203140722E-12	3.02399645514935E-12	4.73863362044022E-12	3.2733982246462E-12	3.08634689752356E-12	2.36931681022011E-12	2.58754335852986E-12	2.71224424327828E-12	1.71463716529087E-12	5.29978760180814E-13	1.71463716529087E-12
0.02592	3.52279999414306E-12	1.27818406867137E-12	9.04081414426094E-13	2.52519291615564E-12	1.68346194410376E-12	2.68106902209118E-12	3.2733982246462E-12	4.55158229331758E-12	3.67867610007859E-12	3.02399645514935E-12	2.43166725259432E-12	2.338141589033E-12	2.11991504072326E-12	2.24461592547168E-12	4.05277875432387E-13	1.8393380500393E-12
0.02594	3.99042831194966E-12	1.68346194410376E-12	1.09113274154873E-12	2.68106902209118E-12	2.02638937716194E-12	3.11752211871067E-12	3.58515043651727E-12	4.6451079568789E-12	3.86572742720123E-12	2.86812034921382E-12	2.52519291615564E-12	2.27579114665879E-12	1.8393380500393E-12	2.61871857971696E-12	4.67628317806601E-13	1.77698760766508E-12
0.02596	4.2086548602594E-12	1.80816282885219E-12	1.34053451104559E-12	2.49401769496854E-12	2.3069663678459E-12	3.49162477295595E-12	3.80337698482702E-12	4.80098406281443E-12	3.7410265424528E-12	2.7745946856525E-12	2.61871857971696E-12	2.46284247378143E-12	1.65228672291666E-12	2.71224424327828E-12	6.85854866116347E-13	1.80816282885219E-12
0.02598	4.27100530263362E-12	1.43406017460691E-12	1.49641061698112E-12	2.11991504072326E-12	2.49401769496854E-12	3.61632565770438E-12	3.95925309076255E-12	4.86333450518865E-12	3.39809910939463E-12	2.61871857971696E-12	2.52519291615564E-12	2.8057699068396E-12	1.37170973223269E-12	2.64989380090407E-12	1.02878229917452E-12	1.68346194410376E-12
0.026	4.1774796390723E-12	8.41730972051881E-13	1.55876105935534E-12	1.65228672291666E-12	2.58754335852986E-12	3.61632565770438E-12	4.08395397551098E-12	4.95686016874997E-12	2.8057699068396E-12	2.61871857971696E-12	2.3069663678459E-12	3.14869733989778E-12	1.34053451104559E-12	2.55636813734275E-12	1.30935928985848E-12	1.43406017460691E-12
0.02602	3.95925309076255E-12	4.98803538993707E-13	1.90168849241351E-12	1.27818406867137E-12	2.43166725259432E-12	3.61632565770438E-12	3.7410265424528E-12	4.73863362044022E-12	2.18226548309747E-12	2.61871857971696E-12	2.02638937716194E-12	3.2733982246462E-12	1.65228672291666E-12	2.3069663678459E-12	1.52758583816823E-12	1.12230796273584E-12
0.02604	3.77220176363991E-12	2.8057699068396E-13	2.24461592547168E-12	1.09113274154873E-12	2.338141589033E-12	3.46044955176884E-12	2.96164601277514E-12	4.36453096619494E-12	1.90168849241351E-12	2.71224424327828E-12	1.58993628054244E-12	2.99282123396224E-12	2.05756459834904E-12	2.24461592547168E-12	1.71463716529087E-12	9.35256635613201E-13
0.02606	3.64750087889148E-12	3.42927433058174E-13	2.24461592547168E-12	9.97607077987414E-13	2.18226548309747E-12	3.11752211871067E-12	2.15109026191036E-12	3.83455220601412E-12	1.93286371360062E-12	2.7745946856525E-12	9.97607077987414E-13	2.55636813734275E-12	2.43166725259432E-12	2.24461592547168E-12	1.8705132712264E-12	8.72906193238988E-13
0.02608	3.55397521533016E-12	5.61153981367921E-13	2.05756459834904E-12	6.23504423742134E-13	2.11991504072326E-12	2.64989380090407E-12	1.80816282885219E-12	3.14869733989778E-12	1.93286371360062E-12	2.74341946446539E-12	5.29978760180814E-13	2.08873981953615E-12	2.338141589033E-12	2.40049203140722E-12	2.11991504072326E-12	1.09113274154873E-12
0.0261	3.52279999414306E-12	7.17030087303454E-13	1.80816282885219E-12	2.49401769496854E-13	2.05756459834904E-12	2.05756459834904E-12	1.99521415597483E-12	2.36931681022011E-12	2.05756459834904E-12	2.93047079158803E-12	3.42927433058174E-13	2.05756459834904E-12	1.99521415597483E-12	2.7745946856525E-12	2.40049203140722E-12	1.27818406867137E-12
0.02612	3.52279999414306E-12	1.02878229917452E-12	1.8705132712264E-12	1.8705132712264E-13	1.71463716529087E-12	1.74581238647798E-12	2.40049203140722E-12	1.77698760766508E-12	2.338141589033E-12	3.17987256108488E-12	6.54679644929241E-13	2.43166725259432E-12	1.71463716529087E-12	3.14869733989778E-12	2.74341946446539E-12	1.58993628054244E-12
0.02614	3.36692388820752E-12	1.4028849534198E-12	2.11991504072326E-12	4.98803538993707E-13	1.30935928985848E-12	1.65228672291666E-12	2.8057699068396E-12	1.46523539579401E-12	2.55636813734275E-12	3.49162477295595E-12	1.21583362629716E-12	2.89929557040092E-12	1.62111150172955E-12	3.30457344583331E-12	3.17987256108488E-12	1.90168849241351E-12
0.02616	2.93047079158803E-12	1.99521415597483E-12	2.49401769496854E-12	9.66431856800308E-13	1.21583362629716E-12	1.90168849241351E-12	2.68106902209118E-12	1.27818406867137E-12	2.24461592547168E-12	3.61632565770438E-12	1.74581238647798E-12	3.14869733989778E-12	1.68346194410376E-12	3.2422230034591E-12	3.39809910939463E-12	2.43166725259432E-12
0.02618	2.74341946446539E-12	2.68106902209118E-12	2.7745946856525E-12	1.34053451104559E-12	1.24700884748427E-12	2.15109026191036E-12	2.46284247378143E-12	1.12230796273584E-12	1.68346194410376E-12	3.39809910939463E-12	2.18226548309747E-12	3.08634689752356E-12	2.05756459834904E-12	3.2733982246462E-12	3.39809910939463E-12	2.86812034921382E-12
0.0262	2.61871857971696E-12	3.08634689752356E-12	2.89929557040092E-12	1.49641061698112E-12	1.65228672291666E-12	2.08873981953615E-12	2.27579114665879E-12	1.12230796273584E-12	1.34053451104559E-12	2.55636813734275E-12	2.58754335852986E-12	3.02399645514935E-12	2.46284247378143E-12	3.2422230034591E-12	3.05517167633646E-12	3.2733982246462E-12
0.02622	2.61871857971696E-12	3.2422230034591E-12	3.02399645514935E-12	1.4028849534198E-12	1.93286371360062E-12	1.93286371360062E-12	2.15109026191036E-12	1.46523539579401E-12	1.15348318392295E-12	1.30935928985848E-12	2.68106902209118E-12	2.86812034921382E-12	2.8057699068396E-12	3.14869733989778E-12	2.71224424327828E-12	3.55397521533016E-12
0.02624	2.68106902209118E-12	3.05517167633646E-12	3.21104778227199E-12	1.37170973223269E-12	1.99521415597483E-12	1.55876105935534E-12	2.08873981953615E-12	1.93286371360062E-12	1.62111150172955E-12	1.55876105935534E-13	2.40049203140722E-12	2.93047079158803E-12	2.93047079158803E-12	2.96164601277514E-12	2.46284247378143E-12	3.83455220601412E-12
0.02626	2.40049203140722E-12	2.74341946446539E-12	3.17987256108488E-12	1.52758583816823E-12	1.90168849241351E-12	1.24700884748427E-12	2.05756459834904E-12	2.08873981953615E-12	2.18226548309747E-12	-6.23504423742134E-13	2.02638937716194E-12	2.96164601277514E-12	3.11752211871067E-12	2.93047079158803E-12	2.27579114665879E-12	3.83455220601412E-12
0.02628	1.8705132712264E-12	2.64989380090407E-12	3.17987256108488E-12	1.62111150172955E-12	1.90168849241351E-12	1.09113274154873E-12	1.80816282885219E-12	2.05756459834904E-12	3.02399645514935E-12	-4.98803538993707E-13	1.93286371360062E-12	2.7745946856525E-12	3.05517167633646E-12	3.02399645514935E-12	2.21344070428458E-12	3.36692388820752E-12
0.0263	1.21583362629716E-12	2.52519291615564E-12	3.05517167633646E-12	1.65228672291666E-12	1.90168849241351E-12	1.05995752036163E-12	1.62111150172955E-12	2.27579114665879E-12	3.49162477295595E-12	1.24700884748427E-13	2.11991504072326E-12	2.40049203140722E-12	2.74341946446539E-12	3.02399645514935E-12	2.18226548309747E-12	2.68106902209118E-12
0.02632	8.10555750864774E-13	2.55636813734275E-12	2.8057699068396E-12	1.77698760766508E-12	1.8705132712264E-12	1.05995752036163E-12	1.68346194410376E-12	2.83694512802671E-12	3.42927433058174E-12	9.04081414426094E-13	2.27579114665879E-12	1.93286371360062E-12	2.46284247378143E-12	2.86812034921382E-12	2.05756459834904E-12	1.90168849241351E-12
0.02634	5.92329202555027E-13	2.68106902209118E-12	2.61871857971696E-12	1.93286371360062E-12	1.8705132712264E-12	1.12230796273584E-12	1.90168849241351E-12	3.21104778227199E-12	2.96164601277514E-12	1.52758583816823E-12	2.05756459834904E-12	1.65228672291666E-12	2.43166725259432E-12	2.7745946856525E-12	2.05756459834904E-12	1.43406017460691E-12
0.02636	4.67628317806601E-13	2.8057699068396E-12	2.58754335852986E-12	2.18226548309747E-12	1.93286371360062E-12	1.02878229917452E-12	2.11991504072326E-12	3.21104778227199E-12	2.61871857971696E-12	1.74581238647798E-12	1.62111150172955E-12	1.55876105935534E-12	2.68106902209118E-12	2.8057699068396E-12	1.96403893478772E-12	1.37170973223269E-12
0.02638	3.11752211871067E-13	3.14869733989778E-12	2.86812034921382E-12	2.7745946856525E-12	2.11991504072326E-12	9.97607077987414E-13	2.27579114665879E-12	2.7745946856525E-12	2.61871857971696E-12	2.08873981953615E-12	1.02878229917452E-12	1.65228672291666E-12	3.02399645514935E-12	2.96164601277514E-12	2.338141589033E-12	1.65228672291666E-12
0.0264	3.11752211871067E-13	3.61632565770438E-12	3.21104778227199E-12	3.2422230034591E-12	2.08873981953615E-12	9.97607077987414E-13	2.338141589033E-12	2.15109026191036E-12	2.64989380090407E-12	2.64989380090407E-12	6.23504423742134E-13	1.96403893478772E-12	3.42927433058174E-12	2.99282123396224E-12	2.7745946856525E-12	2.21344070428458E-12
0.02642	2.8057699068396E-13	3.67867610007859E-12	3.33574866702042E-12	3.49162477295595E-12	1.96403893478772E-12	1.15348318392295E-12	2.338141589033E-12	1.65228672291666E-12	2.83694512802671E-12	3.11752211871067E-12	4.98803538993707E-13	2.68106902209118E-12	3.64750087889148E-12	2.83694512802671E-12	2.93047079158803E-12	2.68106902209118E-12
0.02644	5.61153981367921E-13	3.42927433058174E-12	3.33574866702042E-12	3.58515043651727E-12	1.8393380500393E-12	1.4028849534198E-12	2.40049203140722E-12	1.49641061698112E-12	3.02399645514935E-12	3.2733982246462E-12	9.35256635613201E-13	3.2733982246462E-12	3.67867610007859E-12	2.46284247378143E-12	2.7745946856525E-12	3.14869733989778E-12
0.02646	9.35256635613201E-13	2.99282123396224E-12	3.30457344583331E-12	3.49162477295595E-12	1.8393380500393E-12	1.71463716529087E-12	2.52519291615564E-12	1.80816282885219E-12	2.99282123396224E-12	3.2422230034591E-12	1.68346194410376E-12	3.67867610007859E-12	3.36692388820752E-12	1.99521415597483E-12	2.49401769496854E-12	3.33574866702042E-12
0.02648	1.4028849534198E-12	2.64989380090407E-12	3.36692388820752E-12	3.2733982246462E-12	1.62111150172955E-12	2.21344070428458E-12	2.40049203140722E-12	2.46284247378143E-12	2.86812034921382E-12	3.14869733989778E-12	2.11991504072326E-12	3.58515043651727E-12	2.93047079158803E-12	1.52758583816823E-12	2.18226548309747E-12	3.36692388820752E-12
0.0265	1.71463716529087E-12	2.3069663678459E-12	3.52279999414306E-12	3.14869733989778E-12	1.24700884748427E-12	2.74341946446539E-12	2.18226548309747E-12	3.14869733989778E-12	2.93047079158803E-12	2.93047079158803E-12	2.18226548309747E-12	3.17987256108488E-12	2.52519291615564E-12	1.30935928985848E-12	2.02638937716194E-12	3.11752211871067E-12
0.02652	1.74581238647798E-12	2.24461592547168E-12	3.49162477295595E-12	3.11752211871067E-12	9.97607077987414E-13	3.08634689752356E-12	1.80816282885219E-12	3.80337698482702E-12	2.89929557040092E-12	2.8057699068396E-12	1.96403893478772E-12	2.68106902209118E-12	2.11991504072326E-12	1.18465840511005E-12	2.02638937716194E-12	2.61871857971696E-12
0.02654	1.68346194410376E-12	2.3069663678459E-12	3.33574866702042E-12	3.14869733989778E-12	1.05995752036163E-12	3.2422230034591E-12	1.65228672291666E-12	4.14630441788519E-12	3.05517167633646E-12	2.8057699068396E-12	2.02638937716194E-12	2.3069663678459E-12	1.8393380500393E-12	1.27818406867137E-12	2.21344070428458E-12	2.02638937716194E-12
0.02656	1.55876105935534E-12	2.55636813734275E-12	2.99282123396224E-12	3.14869733989778E-12	1.37170973223269E-12	3.17987256108488E-12	1.62111150172955E-12	3.99042831194966E-12	3.2422230034591E-12	2.83694512802671E-12	2.3069663678459E-12	2.40049203140722E-12	1.77698760766508E-12	1.27818406867137E-12	2.40049203140722E-12	1.77698760766508E-12
0.02658	1.58993628054244E-12	2.74341946446539E-12	2.71224424327828E-12	2.99282123396224E-12	1.8393380500393E-12	3.2422230034591E-12	1.58993628054244E-12	3.39809910939463E-12	3.17987256108488E-12	2.93047079158803E-12	2.58754335852986E-12	2.58754335852986E-12	1.90168849241351E-12	1.24700884748427E-12	2.24461592547168E-12	1.52758583816823E-12
0.0266	1.68346194410376E-12	3.02399645514935E-12	2.27579114665879E-12	2.64989380090407E-12	2.21344070428458E-12	3.33574866702042E-12	1.58993628054244E-12	2.96164601277514E-12	2.93047079158803E-12	2.93047079158803E-12	2.71224424327828E-12	2.99282123396224E-12	2.36931681022011E-12	1.05995752036163E-12	1.71463716529087E-12	1.12230796273584E-12
0.02662	2.05756459834904E-12	3.11752211871067E-12	1.65228672291666E-12	2.36931681022011E-12	2.3069663678459E-12	3.42927433058174E-12	1.62111150172955E-12	2.7745946856525E-12	2.58754335852986E-12	3.2733982246462E-12	2.74341946446539E-12	3.39809910939463E-12	2.8057699068396E-12	8.10555750864774E-13	1.02878229917452E-12	7.79380529677668E-13
0.02664	2.64989380090407E-12	3.08634689752356E-12	7.17030087303454E-13	2.27579114665879E-12	2.21344070428458E-12	3.39809910939463E-12	1.74581238647798E-12	3.05517167633646E-12	2.40049203140722E-12	3.55397521533016E-12	2.89929557040092E-12	3.92807786957544E-12	2.58754335852986E-12	7.79380529677668E-13	5.29978760180814E-13	8.41730972051881E-13
0.02666	3.21104778227199E-12	2.86812034921382E-12	1.55876105935534E-13	2.338141589033E-12	1.96403893478772E-12	3.58515043651727E-12	1.96403893478772E-12	3.46044955176884E-12	2.61871857971696E-12	3.80337698482702E-12	3.39809910939463E-12	4.45805662975626E-12	1.90168849241351E-12	9.66431856800308E-13	3.7410265424528E-13	1.02878229917452E-12
0.02668	3.67867610007859E-12	2.43166725259432E-12	2.8057699068396E-13	2.40049203140722E-12	1.74581238647798E-12	3.55397521533016E-12	2.21344070428458E-12	3.86572742720123E-12	3.02399645514935E-12	3.83455220601412E-12	3.77220176363991E-12	4.73863362044022E-12	1.15348318392295E-12	1.43406017460691E-12	8.41730972051881E-13	1.58993628054244E-12
0.0267	3.99042831194966E-12	1.74581238647798E-12	7.48205308490561E-13	2.43166725259432E-12	1.58993628054244E-12	3.39809910939463E-12	2.24461592547168E-12	3.7410265424528E-12	3.2422230034591E-12	3.55397521533016E-12	3.7410265424528E-12	4.55158229331758E-12	1.09113274154873E-12	2.11991504072326E-12	1.37170973223269E-12	2.08873981953615E-12
0.02672	4.11512919669808E-12	1.21583362629716E-12	1.12230796273584E-12	2.338141589033E-12	1.46523539579401E-12	3.36692388820752E-12	2.21344070428458E-12	3.58515043651727E-12	2.89929557040092E-12	3.05517167633646E-12	3.21104778227199E-12	4.11512919669808E-12	1.34053451104559E-12	2.8057699068396E-12	1.8705132712264E-12	2.18226548309747E-12
0.02674	4.27100530263362E-12	8.72906193238988E-13	1.21583362629716E-12	2.02638937716194E-12	1.15348318392295E-12	3.42927433058174E-12	2.3069663678459E-12	3.33574866702042E-12	2.21344070428458E-12	2.55636813734275E-12	2.55636813734275E-12	3.7098513212657E-12	1.99521415597483E-12	3.33574866702042E-12	2.27579114665879E-12	1.90168849241351E-12
0.02676	4.33335574500783E-12	8.72906193238988E-13	1.21583362629716E-12	1.74581238647798E-12	8.72906193238988E-13	3.33574866702042E-12	2.49401769496854E-12	2.96164601277514E-12	1.43406017460691E-12	2.21344070428458E-12	2.11991504072326E-12	3.30457344583331E-12	2.83694512802671E-12	3.36692388820752E-12	2.58754335852986E-12	1.37170973223269E-12
0.02678	4.23983008144651E-12	1.15348318392295E-12	1.30935928985848E-12	1.49641061698112E-12	6.85854866116347E-13	2.8057699068396E-12	2.83694512802671E-12	2.7745946856525E-12	1.12230796273584E-12	2.3069663678459E-12	1.8705132712264E-12	2.83694512802671E-12	3.61632565770438E-12	3.2733982246462E-12	2.89929557040092E-12	8.41730972051881E-13
0.0268	3.89690264838834E-12	1.49641061698112E-12	1.62111150172955E-12	1.15348318392295E-12	9.35256635613201E-13	2.02638937716194E-12	3.05517167633646E-12	2.55636813734275E-12	1.18465840511005E-12	2.61871857971696E-12	1.93286371360062E-12	2.27579114665879E-12	3.99042831194966E-12	3.08634689752356E-12	3.17987256108488E-12	5.29978760180814E-13
0.02682	3.49162477295595E-12	1.99521415597483E-12	2.3069663678459E-12	7.48205308490561E-13	1.37170973223269E-12	1.05995752036163E-12	3.2422230034591E-12	2.18226548309747E-12	1.4028849534198E-12	3.05517167633646E-12	1.93286371360062E-12	1.8393380500393E-12	3.7098513212657E-12	2.83694512802671E-12	3.2733982246462E-12	5.29978760180814E-13
0.02684	3.14869733989778E-12	2.46284247378143E-12	3.14869733989778E-12	3.7410265424528E-13	1.74581238647798E-12	3.11752211871067E-13	3.2733982246462E-12	2.05756459834904E-12	1.55876105935534E-12	3.30457344583331E-12	1.80816282885219E-12	1.96403893478772E-12	3.05517167633646E-12	2.46284247378143E-12	3.14869733989778E-12	1.24700884748427E-12
0.02686	2.86812034921382E-12	2.83694512802671E-12	3.89690264838834E-12	1.8705132712264E-13	2.02638937716194E-12	-1.24700884748427E-13	3.30457344583331E-12	2.05756459834904E-12	1.65228672291666E-12	3.14869733989778E-12	1.68346194410376E-12	2.3069663678459E-12	2.68106902209118E-12	2.3069663678459E-12	2.96164601277514E-12	2.11991504072326E-12
0.02688	2.83694512802671E-12	3.17987256108488E-12	4.39570618738205E-12	1.24700884748427E-13	2.15109026191036E-12	-3.7410265424528E-13	3.2733982246462E-12	2.43166725259432E-12	1.80816282885219E-12	2.40049203140722E-12	1.34053451104559E-12	2.64989380090407E-12	2.64989380090407E-12	2.3069663678459E-12	2.58754335852986E-12	3.02399645514935E-12
0.0269	2.96164601277514E-12	3.21104778227199E-12	4.61393273569179E-12	3.7410265424528E-13	2.15109026191036E-12	-4.36453096619494E-13	3.02399645514935E-12	2.93047079158803E-12	1.96403893478772E-12	1.4028849534198E-12	6.85854866116347E-13	2.96164601277514E-12	3.14869733989778E-12	2.3069663678459E-12	2.338141589033E-12	3.77220176363991E-12
0.02692	3.11752211871067E-12	3.11752211871067E-12	4.33335574500783E-12	7.79380529677668E-13	2.338141589033E-12	-3.7410265424528E-13	2.58754335852986E-12	2.64989380090407E-12	2.3069663678459E-12	4.67628317806601E-13	1.55876105935534E-13	3.17987256108488E-12	4.11512919669808E-12	2.27579114665879E-12	2.27579114665879E-12	4.08395397551098E-12
0.02694	3.11752211871067E-12	2.99282123396224E-12	3.80337698482702E-12	1.24700884748427E-12	2.46284247378143E-12	-9.35256635613201E-14	2.15109026191036E-12	1.74581238647798E-12	2.46284247378143E-12	-2.8057699068396E-13	1.24700884748427E-13	3.52279999414306E-12	4.76980884162733E-12	2.3069663678459E-12	2.27579114665879E-12	4.1774796390723E-12
0.02696	2.86812034921382E-12	2.68106902209118E-12	3.33574866702042E-12	1.65228672291666E-12	2.43166725259432E-12	4.05277875432387E-13	2.08873981953615E-12	8.72906193238988E-13	2.40049203140722E-12	-6.23504423742134E-13	3.42927433058174E-13	3.80337698482702E-12	4.89450972637575E-12	2.338141589033E-12	2.64989380090407E-12	4.05277875432387E-12
0.02698	2.43166725259432E-12	2.18226548309747E-12	3.05517167633646E-12	1.90168849241351E-12	2.61871857971696E-12	1.12230796273584E-12	2.3069663678459E-12	2.18226548309747E-13	2.36931681022011E-12	-4.05277875432387E-13	6.23504423742134E-13	4.02160353313676E-12	4.42688140856915E-12	2.3069663678459E-12	2.8057699068396E-12	3.67867610007859E-12
0.027	1.65228672291666E-12	1.8393380500393E-12	2.86812034921382E-12	1.90168849241351E-12	2.49401769496854E-12	1.74581238647798E-12	2.58754335852986E-12	0	2.40049203140722E-12	3.7410265424528E-13	9.35256635613201E-13	4.11512919669808E-12	3.58515043651727E-12	2.43166725259432E-12	2.68106902209118E-12	3.2422230034591E-12
0.02702	1.09113274154873E-12	1.46523539579401E-12	2.74341946446539E-12	1.74581238647798E-12	2.338141589033E-12	2.27579114665879E-12	2.71224424327828E-12	1.55876105935534E-13	2.64989380090407E-12	1.34053451104559E-12	1.58993628054244E-12	4.14630441788519E-12	2.86812034921382E-12	2.58754335852986E-12	2.58754335852986E-12	2.61871857971696E-12
0.02704	7.48205308490561E-13	1.24700884748427E-12	2.61871857971696E-12	1.80816282885219E-12	2.15109026191036E-12	2.49401769496854E-12	2.46284247378143E-12	9.04081414426094E-13	2.96164601277514E-12	2.15109026191036E-12	2.338141589033E-12	4.1774796390723E-12	2.40049203140722E-12	2.8057699068396E-12	2.71224424327828E-12	2.05756459834904E-12
0.02706	7.48205308490561E-13	1.4028849534198E-12	2.52519291615564E-12	2.18226548309747E-12	1.90168849241351E-12	2.52519291615564E-12	2.11991504072326E-12	2.02638937716194E-12	3.17987256108488E-12	2.58754335852986E-12	2.99282123396224E-12	4.14630441788519E-12	2.338141589033E-12	3.11752211871067E-12	3.05517167633646E-12	1.58993628054244E-12
0.02708	1.02878229917452E-12	1.93286371360062E-12	2.52519291615564E-12	2.64989380090407E-12	1.77698760766508E-12	2.55636813734275E-12	1.74581238647798E-12	3.05517167633646E-12	3.17987256108488E-12	2.46284247378143E-12	3.42927433058174E-12	4.05277875432387E-12	2.40049203140722E-12	3.17987256108488E-12	3.39809910939463E-12	1.34053451104559E-12
0.0271	1.65228672291666E-12	2.40049203140722E-12	2.74341946446539E-12	3.02399645514935E-12	1.46523539579401E-12	2.64989380090407E-12	1.71463716529087E-12	3.89690264838834E-12	3.05517167633646E-12	2.3069663678459E-12	3.52279999414306E-12	3.52279999414306E-12	2.52519291615564E-12	3.17987256108488E-12	3.49162477295595E-12	1.30935928985848E-12
0.02712	2.36931681022011E-12	2.93047079158803E-12	2.86812034921382E-12	3.36692388820752E-12	1.37170973223269E-12	2.71224424327828E-12	1.74581238647798E-12	4.27100530263362E-12	2.83694512802671E-12	2.18226548309747E-12	3.36692388820752E-12	2.8057699068396E-12	2.58754335852986E-12	3.17987256108488E-12	3.11752211871067E-12	1.4028849534198E-12
0.02714	2.89929557040092E-12	3.2422230034591E-12	2.99282123396224E-12	3.42927433058174E-12	1.52758583816823E-12	2.86812034921382E-12	1.58993628054244E-12	4.23983008144651E-12	2.46284247378143E-12	2.3069663678459E-12	3.08634689752356E-12	2.24461592547168E-12	2.43166725259432E-12	3.11752211871067E-12	2.55636813734275E-12	1.52758583816823E-12
0.02716	3.21104778227199E-12	3.36692388820752E-12	2.93047079158803E-12	3.2422230034591E-12	1.77698760766508E-12	2.89929557040092E-12	1.49641061698112E-12	3.89690264838834E-12	2.02638937716194E-12	2.55636813734275E-12	2.68106902209118E-12	1.77698760766508E-12	2.02638937716194E-12	2.96164601277514E-12	1.99521415597483E-12	1.62111150172955E-12
0.02718	3.11752211871067E-12	3.14869733989778E-12	2.7745946856525E-12	2.89929557040092E-12	2.02638937716194E-12	3.02399645514935E-12	1.4028849534198E-12	3.83455220601412E-12	1.68346194410376E-12	2.83694512802671E-12	2.71224424327828E-12	1.90168849241351E-12	1.58993628054244E-12	2.55636813734275E-12	1.52758583816823E-12	1.77698760766508E-12
0.0272	2.93047079158803E-12	2.83694512802671E-12	2.61871857971696E-12	2.58754335852986E-12	2.55636813734275E-12	2.89929557040092E-12	1.05995752036163E-12	4.11512919669808E-12	1.58993628054244E-12	3.05517167633646E-12	3.11752211871067E-12	2.3069663678459E-12	1.55876105935534E-12	1.8393380500393E-12	1.18465840511005E-12	1.93286371360062E-12
0.02722	2.74341946446539E-12	2.40049203140722E-12	2.40049203140722E-12	2.27579114665879E-12	3.14869733989778E-12	2.7745946856525E-12	8.72906193238988E-13	4.39570618738205E-12	1.71463716529087E-12	3.2733982246462E-12	3.64750087889148E-12	2.61871857971696E-12	1.65228672291666E-12	1.49641061698112E-12	1.02878229917452E-12	1.8393380500393E-12
0.02724	2.46284247378143E-12	2.08873981953615E-12	2.24461592547168E-12	2.24461592547168E-12	3.39809910939463E-12	2.89929557040092E-12	9.35256635613201E-13	4.61393273569179E-12	2.24461592547168E-12	3.39809910939463E-12	4.1774796390723E-12	2.61871857971696E-12	1.80816282885219E-12	1.55876105935534E-12	1.05995752036163E-12	1.58993628054244E-12
0.02726	2.11991504072326E-12	1.99521415597483E-12	1.93286371360062E-12	2.43166725259432E-12	3.30457344583331E-12	3.14869733989778E-12	1.30935928985848E-12	4.33335574500783E-12	3.02399645514935E-12	3.36692388820752E-12	4.02160353313676E-12	2.52519291615564E-12	1.71463716529087E-12	1.65228672291666E-12	1.09113274154873E-12	9.35256635613201E-13
0.02728	1.93286371360062E-12	2.02638937716194E-12	1.77698760766508E-12	2.64989380090407E-12	3.02399645514935E-12	3.42927433058174E-12	1.58993628054244E-12	3.58515043651727E-12	3.67867610007859E-12	3.39809910939463E-12	3.64750087889148E-12	2.43166725259432E-12	1.8393380500393E-12	1.34053451104559E-12	1.05995752036163E-12	2.18226548309747E-13
0.0273	2.18226548309747E-12	2.05756459834904E-12	1.93286371360062E-12	2.96164601277514E-12	2.68106902209118E-12	3.67867610007859E-12	1.52758583816823E-12	2.52519291615564E-12	3.99042831194966E-12	3.58515043651727E-12	3.2422230034591E-12	2.64989380090407E-12	1.96403893478772E-12	9.66431856800308E-13	1.12230796273584E-12	-1.8705132712264E-13
0.02732	2.83694512802671E-12	2.15109026191036E-12	2.24461592547168E-12	3.17987256108488E-12	2.43166725259432E-12	3.7098513212657E-12	1.55876105935534E-12	1.58993628054244E-12	3.86572742720123E-12	3.80337698482702E-12	2.83694512802671E-12	2.99282123396224E-12	2.3069663678459E-12	5.61153981367921E-13	1.30935928985848E-12	-2.18226548309747E-13
0.02734	3.39809910939463E-12	2.49401769496854E-12	2.64989380090407E-12	3.2422230034591E-12	2.27579114665879E-12	3.67867610007859E-12	1.68346194410376E-12	1.12230796273584E-12	3.42927433058174E-12	3.86572742720123E-12	2.43166725259432E-12	3.2422230034591E-12	2.58754335852986E-12	4.98803538993707E-13	1.49641061698112E-12	-1.8705132712264E-13
0.02736	3.64750087889148E-12	2.8057699068396E-12	2.8057699068396E-12	3.36692388820752E-12	2.11991504072326E-12	3.61632565770438E-12	1.58993628054244E-12	1.24700884748427E-12	2.86812034921382E-12	3.77220176363991E-12	2.24461592547168E-12	3.61632565770438E-12	2.27579114665879E-12	6.54679644929241E-13	1.58993628054244E-12	3.11752211871067E-14
0.02738	3.52279999414306E-12	2.89929557040092E-12	2.83694512802671E-12	3.39809910939463E-12	1.8705132712264E-12	3.58515043651727E-12	1.52758583816823E-12	1.65228672291666E-12	2.40049203140722E-12	3.49162477295595E-12	2.21344070428458E-12	3.99042831194966E-12	1.90168849241351E-12	9.35256635613201E-13	1.46523539579401E-12	2.8057699068396E-13
0.0274	3.05517167633646E-12	2.83694512802671E-12	2.8057699068396E-12	3.33574866702042E-12	1.34053451104559E-12	3.42927433058174E-12	1.62111150172955E-12	2.21344070428458E-12	1.96403893478772E-12	3.11752211871067E-12	2.24461592547168E-12	3.89690264838834E-12	1.4028849534198E-12	1.18465840511005E-12	1.24700884748427E-12	8.10555750864774E-13
0.02742	2.68106902209118E-12	2.68106902209118E-12	2.86812034921382E-12	3.05517167633646E-12	9.97607077987414E-13	3.05517167633646E-12	1.80816282885219E-12	2.71224424327828E-12	1.62111150172955E-12	2.61871857971696E-12	2.49401769496854E-12	3.52279999414306E-12	1.09113274154873E-12	1.55876105935534E-12	1.27818406867137E-12	1.4028849534198E-12
0.02744	2.27579114665879E-12	2.74341946446539E-12	2.68106902209118E-12	2.49401769496854E-12	8.10555750864774E-13	2.58754335852986E-12	2.24461592547168E-12	2.99282123396224E-12	1.37170973223269E-12	2.21344070428458E-12	2.86812034921382E-12	3.02399645514935E-12	9.35256635613201E-13	1.8393380500393E-12	1.52758583816823E-12	1.74581238647798E-12
0.02746	2.15109026191036E-12	2.86812034921382E-12	2.338141589033E-12	2.08873981953615E-12	9.04081414426094E-13	2.27579114665879E-12	2.8057699068396E-12	3.21104778227199E-12	1.21583362629716E-12	2.21344070428458E-12	3.2733982246462E-12	2.74341946446539E-12	9.97607077987414E-13	2.05756459834904E-12	2.08873981953615E-12	2.05756459834904E-12
0.02748	2.11991504072326E-12	2.74341946446539E-12	1.62111150172955E-12	1.71463716529087E-12	1.37170973223269E-12	2.08873981953615E-12	3.11752211871067E-12	3.2422230034591E-12	1.37170973223269E-12	2.58754335852986E-12	3.7098513212657E-12	2.55636813734275E-12	1.12230796273584E-12	2.338141589033E-12	2.58754335852986E-12	2.3069663678459E-12
0.0275	2.08873981953615E-12	2.27579114665879E-12	7.79380529677668E-13	1.49641061698112E-12	1.96403893478772E-12	2.15109026191036E-12	3.21104778227199E-12	3.30457344583331E-12	1.62111150172955E-12	3.14869733989778E-12	3.80337698482702E-12	2.40049203140722E-12	1.4028849534198E-12	2.64989380090407E-12	2.71224424327828E-12	2.46284247378143E-12
0.02752	2.18226548309747E-12	1.55876105935534E-12	9.35256635613201E-14	1.27818406867137E-12	2.27579114665879E-12	2.36931681022011E-12	3.2422230034591E-12	3.42927433058174E-12	1.93286371360062E-12	3.55397521533016E-12	3.52279999414306E-12	2.46284247378143E-12	1.52758583816823E-12	2.93047079158803E-12	2.74341946446539E-12	2.52519291615564E-12
0.02754	2.18226548309747E-12	8.41730972051881E-13	-4.05277875432387E-13	1.02878229917452E-12	2.21344070428458E-12	2.3069663678459E-12	3.61632565770438E-12	3.39809910939463E-12	2.08873981953615E-12	3.67867610007859E-12	2.89929557040092E-12	2.68106902209118E-12	1.37170973223269E-12	2.7745946856525E-12	2.71224424327828E-12	2.49401769496854E-12
0.02756	2.18226548309747E-12	5.92329202555027E-13	-5.92329202555027E-13	9.04081414426094E-13	2.27579114665879E-12	1.99521415597483E-12	4.05277875432387E-12	3.17987256108488E-12	2.21344070428458E-12	3.42927433058174E-12	2.3069663678459E-12	3.11752211871067E-12	1.21583362629716E-12	2.40049203140722E-12	2.7745946856525E-12	2.3069663678459E-12
0.02758	2.08873981953615E-12	7.79380529677668E-13	-1.55876105935534E-13	1.09113274154873E-12	2.43166725259432E-12	1.4028849534198E-12	4.33335574500783E-12	2.61871857971696E-12	2.338141589033E-12	2.89929557040092E-12	2.08873981953615E-12	3.36692388820752E-12	1.27818406867137E-12	2.21344070428458E-12	2.71224424327828E-12	2.08873981953615E-12
0.0276	2.15109026191036E-12	1.15348318392295E-12	7.17030087303454E-13	1.77698760766508E-12	2.36931681022011E-12	7.79380529677668E-13	4.42688140856915E-12	1.93286371360062E-12	2.40049203140722E-12	2.21344070428458E-12	2.02638937716194E-12	3.61632565770438E-12	1.62111150172955E-12	2.02638937716194E-12	2.74341946446539E-12	2.08873981953615E-12
0.02762	2.27579114665879E-12	1.4028849534198E-12	1.74581238647798E-12	2.52519291615564E-12	2.24461592547168E-12	2.8057699068396E-13	4.30218052382072E-12	1.37170973223269E-12	2.52519291615564E-12	1.68346194410376E-12	2.11991504072326E-12	3.77220176363991E-12	2.3069663678459E-12	1.8705132712264E-12	2.83694512802671E-12	2.3069663678459E-12
0.02764	2.338141589033E-12	1.37170973223269E-12	2.61871857971696E-12	3.17987256108488E-12	2.24461592547168E-12	1.55876105935534E-13	4.2086548602594E-12	1.27818406867137E-12	2.61871857971696E-12	1.27818406867137E-12	2.24461592547168E-12	3.7098513212657E-12	2.96164601277514E-12	1.77698760766508E-12	3.21104778227199E-12	2.83694512802671E-12
0.02766	2.36931681022011E-12	1.4028849534198E-12	3.17987256108488E-12	3.42927433058174E-12	2.27579114665879E-12	1.8705132712264E-13	3.95925309076255E-12	1.8705132712264E-12	2.64989380090407E-12	1.02878229917452E-12	2.27579114665879E-12	3.61632565770438E-12	3.42927433058174E-12	1.99521415597483E-12	3.7098513212657E-12	3.36692388820752E-12
0.02768	2.58754335852986E-12	1.4028849534198E-12	3.36692388820752E-12	3.30457344583331E-12	2.68106902209118E-12	2.8057699068396E-13	3.61632565770438E-12	2.8057699068396E-12	2.55636813734275E-12	8.72906193238988E-13	2.40049203140722E-12	3.30457344583331E-12	3.64750087889148E-12	2.58754335852986E-12	4.11512919669808E-12	3.7098513212657E-12
0.0277	2.74341946446539E-12	1.77698760766508E-12	3.46044955176884E-12	2.83694512802671E-12	3.2422230034591E-12	3.7410265424528E-13	3.30457344583331E-12	3.52279999414306E-12	2.36931681022011E-12	8.10555750864774E-13	2.58754335852986E-12	3.11752211871067E-12	3.55397521533016E-12	3.52279999414306E-12	3.95925309076255E-12	4.08395397551098E-12
0.02772	2.64989380090407E-12	2.24461592547168E-12	3.49162477295595E-12	2.36931681022011E-12	3.36692388820752E-12	6.85854866116347E-13	3.17987256108488E-12	3.86572742720123E-12	2.02638937716194E-12	9.97607077987414E-13	2.55636813734275E-12	2.99282123396224E-12	3.14869733989778E-12	4.42688140856915E-12	3.64750087889148E-12	4.11512919669808E-12
0.02774	2.24461592547168E-12	2.86812034921382E-12	3.61632565770438E-12	2.11991504072326E-12	3.02399645514935E-12	1.37170973223269E-12	2.86812034921382E-12	3.86572742720123E-12	2.02638937716194E-12	1.24700884748427E-12	2.36931681022011E-12	2.99282123396224E-12	2.55636813734275E-12	4.80098406281443E-12	3.30457344583331E-12	4.02160353313676E-12
0.02776	1.65228672291666E-12	3.61632565770438E-12	3.77220176363991E-12	2.24461592547168E-12	2.46284247378143E-12	2.02638937716194E-12	2.21344070428458E-12	3.7098513212657E-12	2.24461592547168E-12	1.52758583816823E-12	2.27579114665879E-12	3.02399645514935E-12	2.05756459834904E-12	4.86333450518865E-12	3.17987256108488E-12	3.64750087889148E-12
0.02778	1.27818406867137E-12	4.2086548602594E-12	3.89690264838834E-12	2.64989380090407E-12	2.21344070428458E-12	2.71224424327828E-12	1.8705132712264E-12	3.39809910939463E-12	2.68106902209118E-12	1.80816282885219E-12	2.18226548309747E-12	3.02399645514935E-12	1.65228672291666E-12	4.48923185094337E-12	3.33574866702042E-12	3.17987256108488E-12
0.0278	1.09113274154873E-12	4.30218052382072E-12	3.83455220601412E-12	2.93047079158803E-12	2.05756459834904E-12	2.99282123396224E-12	1.8705132712264E-12	3.17987256108488E-12	3.21104778227199E-12	2.08873981953615E-12	1.99521415597483E-12	2.8057699068396E-12	1.62111150172955E-12	4.02160353313676E-12	3.49162477295595E-12	2.7745946856525E-12
0.02782	1.09113274154873E-12	3.89690264838834E-12	3.42927433058174E-12	3.05517167633646E-12	1.93286371360062E-12	2.83694512802671E-12	2.27579114665879E-12	2.99282123396224E-12	3.7098513212657E-12	2.43166725259432E-12	1.71463716529087E-12	2.55636813734275E-12	1.80816282885219E-12	3.36692388820752E-12	3.39809910939463E-12	2.338141589033E-12
0.02784	1.18465840511005E-12	3.49162477295595E-12	2.8057699068396E-12	3.14869733989778E-12	1.77698760766508E-12	2.58754335852986E-12	2.61871857971696E-12	3.05517167633646E-12	3.7410265424528E-12	2.68106902209118E-12	1.65228672291666E-12	2.338141589033E-12	2.24461592547168E-12	2.93047079158803E-12	3.08634689752356E-12	2.11991504072326E-12
0.02786	1.46523539579401E-12	3.05517167633646E-12	2.24461592547168E-12	3.2422230034591E-12	1.80816282885219E-12	2.36931681022011E-12	2.52519291615564E-12	3.46044955176884E-12	3.58515043651727E-12	2.64989380090407E-12	1.80816282885219E-12	2.18226548309747E-12	2.64989380090407E-12	2.71224424327828E-12	2.71224424327828E-12	2.21344070428458E-12
0.02788	1.62111150172955E-12	2.83694512802671E-12	2.05756459834904E-12	3.49162477295595E-12	1.90168849241351E-12	2.27579114665879E-12	2.08873981953615E-12	3.92807786957544E-12	3.33574866702042E-12	2.7745946856525E-12	1.99521415597483E-12	2.05756459834904E-12	2.93047079158803E-12	2.7745946856525E-12	2.68106902209118E-12	2.55636813734275E-12
0.0279	1.80816282885219E-12	2.55636813734275E-12	2.36931681022011E-12	3.61632565770438E-12	1.93286371360062E-12	2.08873981953615E-12	1.65228672291666E-12	4.14630441788519E-12	2.83694512802671E-12	2.99282123396224E-12	2.21344070428458E-12	2.08873981953615E-12	2.93047079158803E-12	2.89929557040092E-12	2.83694512802671E-12	2.71224424327828E-12
0.02792	1.80816282885219E-12	2.18226548309747E-12	2.7745946856525E-12	3.67867610007859E-12	1.96403893478772E-12	1.71463716529087E-12	1.18465840511005E-12	3.89690264838834E-12	2.52519291615564E-12	3.30457344583331E-12	2.36931681022011E-12	1.96403893478772E-12	2.58754335852986E-12	2.74341946446539E-12	3.02399645514935E-12	2.8057699068396E-12
0.02794	1.8705132712264E-12	1.80816282885219E-12	3.14869733989778E-12	3.55397521533016E-12	2.05756459834904E-12	1.34053451104559E-12	7.48205308490561E-13	3.67867610007859E-12	2.49401769496854E-12	3.39809910939463E-12	2.64989380090407E-12	1.8393380500393E-12	2.15109026191036E-12	2.43166725259432E-12	3.08634689752356E-12	2.8057699068396E-12
0.02796	1.93286371360062E-12	1.65228672291666E-12	3.17987256108488E-12	3.42927433058174E-12	2.11991504072326E-12	1.37170973223269E-12	7.17030087303454E-13	3.58515043651727E-12	2.58754335852986E-12	3.2422230034591E-12	2.99282123396224E-12	1.55876105935534E-12	1.8705132712264E-12	1.8705132712264E-12	2.71224424327828E-12	2.7745946856525E-12
0.02798	2.02638937716194E-12	1.65228672291666E-12	2.96164601277514E-12	3.30457344583331E-12	2.11991504072326E-12	1.74581238647798E-12	1.34053451104559E-12	3.58515043651727E-12	2.74341946446539E-12	3.2422230034591E-12	3.52279999414306E-12	1.24700884748427E-12	1.93286371360062E-12	1.71463716529087E-12	2.15109026191036E-12	2.61871857971696E-12
0.028	2.05756459834904E-12	1.80816282885219E-12	2.99282123396224E-12	3.14869733989778E-12	1.96403893478772E-12	2.27579114665879E-12	2.40049203140722E-12	3.42927433058174E-12	2.74341946446539E-12	3.49162477295595E-12	3.99042831194966E-12	1.02878229917452E-12	2.08873981953615E-12	1.93286371360062E-12	1.62111150172955E-12	2.24461592547168E-12
0.02802	2.24461592547168E-12	2.27579114665879E-12	3.11752211871067E-12	2.7745946856525E-12	1.99521415597483E-12	3.02399645514935E-12	3.33574866702042E-12	3.08634689752356E-12	2.61871857971696E-12	4.05277875432387E-12	4.33335574500783E-12	1.18465840511005E-12	2.24461592547168E-12	1.90168849241351E-12	1.43406017460691E-12	1.90168849241351E-12
0.02804	2.21344070428458E-12	2.7745946856525E-12	3.11752211871067E-12	2.55636813734275E-12	2.02638937716194E-12	3.61632565770438E-12	3.95925309076255E-12	2.74341946446539E-12	2.61871857971696E-12	4.42688140856915E-12	4.58275751450468E-12	1.58993628054244E-12	2.338141589033E-12	1.62111150172955E-12	1.68346194410376E-12	1.68346194410376E-12
0.02806	2.18226548309747E-12	3.21104778227199E-12	3.02399645514935E-12	2.36931681022011E-12	2.15109026191036E-12	3.7410265424528E-12	4.08395397551098E-12	2.58754335852986E-12	2.338141589033E-12	4.52040707213047E-12	4.58275751450468E-12	2.02638937716194E-12	2.11991504072326E-12	1.43406017460691E-12	2.21344070428458E-12	1.68346194410376E-12
0.02808	2.3069663678459E-12	3.55397521533016E-12	2.8057699068396E-12	2.55636813734275E-12	2.24461592547168E-12	3.42927433058174E-12	3.77220176363991E-12	2.61871857971696E-12	2.338141589033E-12	4.27100530263362E-12	4.36453096619494E-12	2.24461592547168E-12	1.55876105935534E-12	1.46523539579401E-12	2.68106902209118E-12	1.55876105935534E-12
0.0281	2.71224424327828E-12	3.58515043651727E-12	2.71224424327828E-12	2.74341946446539E-12	2.40049203140722E-12	3.11752211871067E-12	2.89929557040092E-12	2.68106902209118E-12	2.338141589033E-12	3.80337698482702E-12	3.92807786957544E-12	2.08873981953615E-12	1.09113274154873E-12	1.55876105935534E-12	2.8057699068396E-12	1.15348318392295E-12
0.02812	3.36692388820752E-12	3.39809910939463E-12	2.64989380090407E-12	2.96164601277514E-12	2.36931681022011E-12	2.86812034921382E-12	1.99521415597483E-12	2.7745946856525E-12	2.24461592547168E-12	3.08634689752356E-12	3.2733982246462E-12	1.77698760766508E-12	5.29978760180814E-13	1.49641061698112E-12	2.71224424327828E-12	8.10555750864774E-13
0.02814	3.92807786957544E-12	3.2733982246462E-12	2.58754335852986E-12	3.02399645514935E-12	2.27579114665879E-12	2.83694512802671E-12	1.24700884748427E-12	3.17987256108488E-12	2.08873981953615E-12	2.338141589033E-12	2.71224424327828E-12	1.62111150172955E-12	1.24700884748427E-13	1.55876105935534E-12	2.3069663678459E-12	8.41730972051881E-13
[truncated: 53,592 more rows]
