# Supplementary material for: Reliability of an interneuron response depends on an integrated sensory state
Source: eLife. 2019 Nov 13;8:e50566. doi: 10.7554/eLife.50566 (PMC6894930; doi:10.7554/eLife.50566)
Supplement: Figure 6—source data 1. [file elife-50566-fig6-data1.zip › Figure S6B_AIA Voltage-Clamp raw data for calculating IV curve/140829KyEx1295AIA_2.txt]

Averaged X	Averaged Y	Averaged Y	Averaged Y	Averaged Y	Averaged Y	Averaged Y	Averaged Y	Averaged Y	Averaged Y	Averaged Y	Averaged Y	Averaged Y	Averaged Y	Averaged Y	Averaged Y	Averaged Y	Averaged Y	Averaged Y
Average of "IV-long", "IV-500ms", "IV-long", "IV-500ms", "IV-500ms", "IV-long"	Average of "IV-long", "IV-500ms", "IV-long", "IV-500ms", "IV-500ms", "IV-long"	Average of "IV-long_4", "IV-500ms_4", "IV-500ms_4", "IV-long_4", "IV-long_4", "IV-500ms_4"	Average of "IV-500ms_6", "IV-long_6", "IV-500ms_6", "IV-500ms_6", "IV-long_6", "IV-long_6"	Average of "IV-long_8", "IV-500ms_8", "IV-long_8", "IV-long_8", "IV-500ms_8", "IV-500ms_8"	Average of "IV-500ms_10", "IV-long_10", "IV-long_10", "IV-500ms_10", "IV-500ms_10", "IV-long_10"	Average of "IV-500ms_12", "IV-long_12", "IV-500ms_12", "IV-long_12", "IV-long_12", "IV-500ms_12"	Average of "IV-long_14", "IV-500ms_14", "IV-500ms_14", "IV-500ms_14", "IV-long_14", "IV-long_14"	Average of "IV-long_16", "IV-long_16", "IV-500ms_16", "IV-500ms_16", "IV-long_16", "IV-500ms_16"	Average of "IV-500ms_18", "IV-500ms_18", "IV-long_18", "IV-long_18", "IV-long_18", "IV-500ms_18"	Average of "IV-long_20", "IV-long_20", "IV-500ms_20", "IV-500ms_20", "IV-long_20", "IV-500ms_20"	Average of "IV-long_22", "IV-long_22", "IV-500ms_22", "IV-long_22", "IV-500ms_22", "IV-500ms_22"	Average of "IV-long_24", "IV-long_24", "IV-500ms_24", "IV-500ms_24", "IV-long_24", "IV-500ms_24"	Average of "IV-500ms_26", "IV-500ms_26", "IV-long_26", "IV-long_26", "IV-long_26", "IV-500ms_26"	Average of "IV-long_28", "IV-500ms_28", "IV-long_28", "IV-500ms_28", "IV-500ms_28", "IV-long_28"	Average of "IV-500ms_30", "IV-500ms_30", "IV-500ms_30", "IV-long_30", "IV-long_30", "IV-long_30"	Average of "IV-500ms_32", "IV-long_32", "IV-long_32", "IV-long_32", "IV-500ms_32", "IV-500ms_32"	Average of "IV-500ms_34", "IV-long_34", "IV-long_34", "IV-500ms_34", "IV-long_34", "IV-500ms_34"	Average of "IV-long_36", "IV-500ms_36", "IV-long_36", "IV-long_36", "IV-500ms_36", "IV-500ms_36"
0.005	4.46844837015196E-13	-3.11752211871067E-13	2.07834807914045E-14	1.14309144352725E-13	-4.57236577410898E-13	-4.36453096619494E-13	-7.17030087303454E-13	-6.0272094295073E-13	-1.03917403957022E-13	-1.05995752036163E-12	-1.35092625144129E-13	-6.33896164137836E-13	-4.26061356223792E-13	-1.24700884748427E-13	-3.94886135036685E-13	-8.52122712447583E-13	-6.85854866116347E-13	-5.19587019785112E-14
0.00502	4.67628317806601E-13	-3.63710913849578E-13	1.24700884748427E-13	2.18226548309747E-13	-2.90968731079663E-13	-1.35092625144129E-13	-6.44287904533539E-13	-1.97443067518343E-13	-1.45484365539831E-13	-1.13269970313154E-12	2.07834807914045E-14	-4.78020058202303E-13	-6.13112683346432E-13	-1.76659586726938E-13	-4.46844837015196E-13	-6.44287904533539E-13	-6.23504423742134E-13	-2.39010029101151E-13
0.00504	6.23504423742134E-13	-4.05277875432387E-13	1.24700884748427E-13	2.39010029101151E-13	-2.70185250288258E-13	1.55876105935534E-13	-4.15669615828089E-13	1.24700884748427E-13	-1.8705132712264E-13	-1.09113274154873E-12	1.8705132712264E-13	-2.39010029101151E-13	-6.65071385324943E-13	-3.01360471475365E-13	-5.81937462159325E-13	-3.53319173453876E-13	-4.46844837015196E-13	-3.63710913849578E-13
0.00506	7.68988789281965E-13	-4.15669615828089E-13	4.15669615828089E-14	8.31339231656179E-14	-2.59793509892556E-13	2.8057699068396E-13	-1.55876105935534E-13	2.8057699068396E-13	-1.03917403957022E-13	-1.00799881838312E-12	2.59793509892556E-13	1.03917403957022E-14	-5.81937462159325E-13	-2.90968731079663E-13	-7.37813568094859E-13	-1.35092625144129E-13	-3.42927433058174E-13	-4.26061356223792E-13
0.00508	8.20947491260476E-13	-4.57236577410898E-13	-5.19587019785112E-14	-1.35092625144129E-13	-3.22143952266769E-13	1.14309144352725E-13	5.19587019785112E-14	2.28618288705449E-13	8.31339231656179E-14	-8.93689674030392E-13	8.31339231656179E-14	2.18226548309747E-13	-4.57236577410898E-13	-3.84494394640983E-13	-8.31339231656179E-13	1.14309144352725E-13	-2.28618288705449E-13	-5.61153981367921E-13
0.0051	7.17030087303454E-13	-5.29978760180814E-13	-1.03917403957022E-13	-2.59793509892556E-13	-3.32535692662471E-13	-1.14309144352725E-13	1.97443067518342E-13	1.45484365539831E-13	2.18226548309747E-13	-7.68988789281965E-13	-1.03917403957022E-13	2.8057699068396E-13	-3.42927433058174E-13	-3.63710913849578E-13	-8.41730972051881E-13	3.32535692662471E-13	-2.70185250288258E-13	-6.85854866116347E-13
0.00512	4.26061356223792E-13	-7.58597048886263E-13	-1.97443067518342E-13	-2.59793509892556E-13	-2.39010029101151E-13	-2.28618288705449E-13	2.70185250288258E-13	-1.55876105935534E-13	1.45484365539831E-13	-6.44287904533539E-13	-2.07834807914045E-13	8.31339231656179E-14	-3.63710913849578E-13	-2.70185250288258E-13	-7.68988789281965E-13	4.98803538993707E-13	-3.53319173453876E-13	-6.13112683346432E-13
0.00514	5.19587019785112E-14	-1.00799881838312E-12	-2.07834807914045E-13	-1.03917403957022E-13	-1.03917403957023E-14	-1.97443067518343E-13	2.28618288705449E-13	-4.05277875432387E-13	-5.19587019785112E-14	-5.92329202555027E-13	-2.90968731079663E-13	-1.76659586726938E-13	-3.42927433058174E-13	-2.07834807914045E-13	-5.92329202555027E-13	5.81937462159325E-13	-5.29978760180814E-13	-4.67628317806601E-13
0.00516	-3.22143952266769E-13	-9.97607077987414E-13	-3.22143952266769E-13	8.31339231656179E-14	2.07834807914045E-13	-1.66267846331236E-13	1.03917403957022E-13	-5.29978760180814E-13	-3.22143952266769E-13	-6.65071385324943E-13	-1.8705132712264E-13	-4.78020058202303E-13	-3.84494394640983E-13	0	-3.63710913849578E-13	4.67628317806601E-13	-6.85854866116347E-13	-3.94886135036685E-13
0.00518	-5.19587019785112E-13	-7.68988789281965E-13	-4.15669615828089E-13	3.32535692662471E-13	2.07834807914045E-13	-6.23504423742134E-14	-1.14309144352725E-13	-6.0272094295073E-13	-4.05277875432387E-13	-8.72906193238988E-13	5.19587019785111E-14	-8.41730972051881E-13	-4.26061356223792E-13	1.97443067518342E-13	-2.28618288705449E-13	1.45484365539831E-13	-8.62514452843285E-13	-3.53319173453876E-13
0.0052	-6.23504423742134E-13	-3.84494394640983E-13	-4.88411798598005E-13	5.40370500576516E-13	3.11752211871067E-14	-6.23504423742134E-14	-2.49401769496854E-13	-6.13112683346432E-13	-3.22143952266769E-13	-9.87215337591712E-13	2.07834807914045E-13	-1.10152448194444E-12	-4.36453096619494E-13	2.07834807914045E-13	-1.14309144352725E-13	-1.66267846331236E-13	-8.72906193238988E-13	-3.94886135036685E-13
0.00522	-5.50762240972218E-13	-7.27421827699157E-14	-6.33896164137836E-13	5.71545721763623E-13	-1.35092625144129E-13	-9.35256635613201E-14	-3.32535692662471E-13	-5.19587019785112E-13	-1.76659586726938E-13	-8.72906193238988E-13	1.97443067518342E-13	-1.13269970313154E-12	-5.09195279389409E-13	1.66267846331236E-13	-1.55876105935534E-13	-5.50762240972218E-13	-8.00164010469072E-13	-1.66267846331236E-13
0.00524	-5.40370500576516E-13	9.35256635613201E-14	-6.9624660651205E-13	4.78020058202303E-13	-1.8705132712264E-13	-1.76659586726938E-13	-3.7410265424528E-13	-3.11752211871067E-13	-6.23504423742134E-14	-6.33896164137836E-13	-1.03917403957022E-14	-1.05995752036163E-12	-6.23504423742134E-13	-3.11752211871067E-14	-2.90968731079663E-13	-7.27421827699156E-13	-7.58597048886263E-13	0
0.00526	-5.29978760180814E-13	1.14309144352725E-13	-7.06638346907752E-13	2.8057699068396E-13	-4.15669615828089E-14	-3.42927433058174E-13	-4.98803538993707E-13	-1.35092625144129E-13	-1.35092625144129E-13	-5.19587019785112E-13	-4.98803538993707E-13	-9.14473154821797E-13	-7.17030087303454E-13	-2.8057699068396E-13	-4.88411798598005E-13	-7.27421827699156E-13	-5.92329202555027E-13	1.97443067518343E-13
0.00528	-5.19587019785112E-13	-1.03917403957022E-14	-7.37813568094858E-13	6.23504423742134E-14	2.28618288705449E-13	-4.15669615828089E-13	-5.81937462159325E-13	1.14309144352725E-13	-3.7410265424528E-13	-5.92329202555027E-13	-9.24864895217499E-13	-8.31339231656179E-13	-6.44287904533539E-13	-5.92329202555027E-13	-7.68988789281965E-13	-7.17030087303454E-13	-5.61153981367921E-13	1.97443067518342E-13
0.0053	-4.67628317806601E-13	-1.35092625144129E-13	-6.54679644929241E-13	-3.11752211871067E-14	4.98803538993707E-13	-3.94886135036685E-13	-5.92329202555027E-13	3.53319173453876E-13	-5.71545721763623E-13	-7.17030087303454E-13	-1.19505014550576E-12	-7.37813568094859E-13	-5.50762240972218E-13	-8.72906193238988E-13	-8.72906193238988E-13	-8.41730972051881E-13	-5.40370500576516E-13	6.23504423742134E-14
0.00532	-3.22143952266769E-13	2.07834807914045E-14	-5.40370500576516E-13	-3.11752211871067E-14	7.27421827699156E-13	-3.42927433058174E-13	-4.98803538993707E-13	4.46844837015196E-13	-9.14473154821797E-13	-8.00164010469072E-13	-1.21583362629716E-12	-5.29978760180814E-13	-4.78020058202303E-13	-9.24864895217499E-13	-1.04956577996593E-12	-8.52122712447583E-13	-5.09195279389409E-13	-6.23504423742134E-14
0.00534	-2.39010029101151E-13	1.45484365539831E-13	-3.84494394640983E-13	-3.11752211871067E-14	8.20947491260476E-13	-3.84494394640983E-13	-5.40370500576516E-13	4.78020058202303E-13	-1.27818406867137E-12	-7.68988789281965E-13	-1.05995752036163E-12	-3.32535692662471E-13	-4.36453096619494E-13	-7.17030087303454E-13	-1.22622536669286E-12	-6.65071385324943E-13	-4.05277875432387E-13	-1.76659586726938E-13
0.00536	-1.55876105935533E-13	9.35256635613201E-14	-3.42927433058174E-13	-2.07834807914044E-14	7.37813568094859E-13	-4.05277875432387E-13	-6.65071385324943E-13	4.05277875432387E-13	-1.63150324212525E-12	-6.75463125720645E-13	-7.48205308490561E-13	-2.59793509892556E-13	-3.7410265424528E-13	-3.01360471475365E-13	-1.34053451104559E-12	-3.53319173453876E-13	-3.7410265424528E-13	-2.8057699068396E-13
0.00538	-8.31339231656179E-14	-2.07834807914045E-13	-2.90968731079663E-13	-1.8705132712264E-13	7.06638346907752E-13	-4.36453096619494E-13	-8.10555750864774E-13	2.28618288705449E-13	-1.8705132712264E-12	-7.58597048886263E-13	-4.26061356223791E-13	-2.59793509892556E-13	-3.01360471475365E-13	4.1566961582809E-14	-1.36131799183699E-12	-6.23504423742134E-14	-3.11752211871067E-13	-3.11752211871067E-13
0.0054	-1.24700884748427E-13	-5.71545721763623E-13	-2.28618288705449E-13	-4.57236577410898E-13	6.0272094295073E-13	-4.57236577410898E-13	-8.41730972051881E-13	1.24700884748427E-13	-1.8809050116221E-12	-8.31339231656179E-13	-2.39010029101151E-13	-4.36453096619494E-13	-2.39010029101151E-13	2.28618288705449E-13	-1.23661710708857E-12	1.03917403957022E-13	-2.59793509892556E-13	-4.46844837015196E-13
0.00542	-1.76659586726938E-13	-9.56040116404605E-13	-2.18226548309747E-13	-6.0272094295073E-13	4.67628317806601E-13	-3.7410265424528E-13	-7.8977227007337E-13	7.27421827699156E-14	-1.64189498252095E-12	-9.14473154821797E-13	-1.24700884748427E-13	-5.81937462159325E-13	-3.11752211871067E-13	3.01360471475365E-13	-1.20544188590146E-12	-1.03917403957022E-14	-2.18226548309747E-13	-6.65071385324943E-13
0.00544	-1.35092625144129E-13	-1.10152448194444E-12	-1.35092625144129E-13	-7.27421827699156E-13	1.97443067518342E-13	-1.97443067518342E-13	-8.00164010469072E-13	1.55876105935534E-13	-1.26779232827567E-12	-9.14473154821797E-13	-3.01360471475365E-13	-7.48205308490561E-13	-4.88411798598005E-13	2.39010029101151E-13	-1.16387492431865E-12	-2.59793509892556E-13	-1.45484365539831E-13	-1.01839055877882E-12
0.00546	-2.07834807914044E-14	-1.07034926075733E-12	-8.31339231656179E-14	-7.79380529677667E-13	-1.03917403957022E-13	-2.07834807914045E-14	-7.8977227007337E-13	2.59793509892556E-13	-8.10555750864774E-13	-7.79380529677667E-13	-6.44287904533539E-13	-9.66431856800308E-13	-7.58597048886263E-13	2.70185250288258E-13	-1.05995752036163E-12	-3.94886135036685E-13	-2.07834807914044E-14	-1.34053451104559E-12
0.00548	1.24700884748427E-13	-9.04081414426094E-13	-1.03917403957022E-13	-8.10555750864774E-13	-3.11752211871067E-13	7.27421827699156E-14	-8.10555750864774E-13	5.09195279389409E-13	-3.22143952266769E-13	-5.40370500576516E-13	-1.04956577996593E-12	-1.14309144352725E-12	-9.7682359719601E-13	3.22143952266769E-13	-8.93689674030392E-13	-4.67628317806601E-13	0	-1.3821014726284E-12
0.0055	1.14309144352725E-13	-5.81937462159325E-13	-3.11752211871067E-13	-8.20947491260476E-13	-3.32535692662471E-13	4.15669615828089E-14	-8.62514452843285E-13	7.27421827699156E-13	3.11752211871067E-14	-2.59793509892556E-13	-1.25740058787997E-12	-1.20544188590146E-12	-1.19505014550576E-12	2.07834807914045E-13	-6.75463125720645E-13	-3.63710913849578E-13	-3.11752211871067E-14	-1.14309144352725E-12
0.00552	4.15669615828089E-14	-3.84494394640983E-13	-5.50762240972218E-13	-8.00164010469072E-13	-2.49401769496854E-13	-1.14309144352725E-13	-8.62514452843285E-13	8.41730972051881E-13	2.07834807914045E-13	2.07834807914045E-14	-1.33014277064989E-12	-1.14309144352725E-12	-1.4132766938155E-12	-1.03917403957022E-13	-3.84494394640983E-13	-2.59793509892556E-13	-1.03917403957022E-13	-7.06638346907752E-13
0.00554	-1.76659586726938E-13	-2.8057699068396E-13	-7.48205308490561E-13	-7.48205308490561E-13	-8.31339231656179E-14	-1.8705132712264E-13	-7.79380529677667E-13	6.44287904533539E-13	1.76659586726938E-13	1.66267846331236E-13	-1.30935928985848E-12	-8.00164010469072E-13	-1.55876105935534E-12	-5.71545721763623E-13	-1.03917403957022E-13	-3.01360471475365E-13	-2.07834807914045E-13	-3.22143952266769E-13
0.00556	-4.05277875432387E-13	-2.18226548309747E-13	-9.45648376008903E-13	-6.65071385324943E-13	2.18226548309747E-13	-2.39010029101151E-13	-6.13112683346432E-13	2.59793509892556E-13	1.03917403957022E-14	2.59793509892556E-13	-1.17426666471435E-12	-4.78020058202303E-13	-1.47562713618972E-12	-9.97607077987414E-13	1.55876105935533E-13	-4.05277875432387E-13	-4.05277875432387E-13	-8.31339231656179E-14
0.00558	-5.29978760180814E-13	-2.28618288705449E-13	-9.56040116404605E-13	-5.09195279389409E-13	4.57236577410898E-13	-2.49401769496854E-13	-2.90968731079663E-13	-2.49401769496854E-13	-1.66267846331236E-13	3.63710913849578E-13	-9.66431856800308E-13	-2.8057699068396E-13	-1.25740058787997E-12	-1.22622536669286E-12	1.55876105935534E-13	-6.44287904533539E-13	-5.71545721763623E-13	-1.55876105935534E-13
0.0056	-4.98803538993707E-13	-2.28618288705449E-13	-7.79380529677667E-13	-2.70185250288258E-13	7.27421827699156E-13	-1.76659586726938E-13	4.15669615828089E-14	-5.61153981367921E-13	-4.05277875432387E-13	3.94886135036685E-13	-7.27421827699156E-13	-2.8057699068396E-13	-9.97607077987414E-13	-1.21583362629716E-12	-4.1566961582809E-14	-7.8977227007337E-13	-6.33896164137836E-13	-4.15669615828089E-13
0.00562	-2.8057699068396E-13	-3.53319173453876E-13	-4.67628317806601E-13	0	8.41730972051881E-13	-2.70185250288258E-13	3.01360471475365E-13	-7.68988789281965E-13	-5.50762240972218E-13	3.7410265424528E-13	-4.46844837015196E-13	-3.84494394640983E-13	-7.79380529677667E-13	-1.05995752036163E-12	-3.84494394640983E-13	-7.58597048886263E-13	-6.13112683346432E-13	-5.81937462159325E-13
0.00564	-4.1566961582809E-14	-4.78020058202303E-13	-1.14309144352725E-13	1.97443067518342E-13	7.68988789281965E-13	-6.54679644929241E-13	3.01360471475365E-13	-6.9624660651205E-13	-5.29978760180814E-13	3.01360471475365E-13	-3.32535692662471E-13	-4.46844837015196E-13	-6.54679644929241E-13	-8.93689674030392E-13	-5.71545721763623E-13	-5.81937462159325E-13	-5.40370500576516E-13	-7.17030087303454E-13
0.00566	5.19587019785112E-14	-5.29978760180814E-13	1.55876105935534E-13	3.42927433058174E-13	5.40370500576516E-13	-1.11191622234014E-12	1.66267846331236E-13	-5.40370500576516E-13	-2.90968731079663E-13	1.66267846331236E-13	-4.46844837015196E-13	-5.29978760180814E-13	-5.81937462159325E-13	-7.8977227007337E-13	-5.40370500576516E-13	-4.67628317806601E-13	-4.98803538993707E-13	-7.58597048886263E-13
0.00568	-1.03917403957023E-14	-6.0272094295073E-13	3.94886135036685E-13	4.26061356223792E-13	3.22143952266769E-13	-1.47562713618972E-12	0	-3.11752211871067E-13	-4.15669615828089E-14	-9.35256635613201E-14	-6.65071385324943E-13	-6.85854866116347E-13	-5.50762240972218E-13	-8.00164010469072E-13	-3.11752211871067E-13	-3.94886135036685E-13	-4.67628317806601E-13	-7.79380529677668E-13
0.0057	-8.31339231656179E-14	-6.13112683346432E-13	4.88411798598005E-13	4.57236577410898E-13	1.97443067518342E-13	-1.51719409777253E-12	-1.35092625144129E-13	-8.31339231656179E-14	8.31339231656179E-14	-4.26061356223792E-13	-7.48205308490561E-13	-8.52122712447583E-13	-6.23504423742134E-13	-8.93689674030392E-13	-1.35092625144129E-13	-3.32535692662471E-13	-4.57236577410898E-13	-7.17030087303454E-13
0.00572	2.07834807914044E-14	-6.44287904533539E-13	4.46844837015196E-13	4.36453096619494E-13	1.03917403957022E-13	-1.26779232827567E-12	-2.07834807914045E-13	2.07834807914045E-14	1.24700884748427E-13	-8.10555750864774E-13	-6.44287904533538E-13	-1.16387492431865E-12	-8.00164010469072E-13	-9.35256635613201E-13	-1.66267846331236E-13	-2.18226548309747E-13	-4.46844837015196E-13	-6.9624660651205E-13
0.00574	2.39010029101151E-13	-7.06638346907752E-13	3.7410265424528E-13	2.18226548309747E-13	-2.07834807914045E-14	-8.93689674030392E-13	-1.35092625144129E-13	-3.11752211871067E-14	-3.11752211871067E-14	-9.87215337591712E-13	-4.676283178066E-13	-1.29896754946278E-12	-9.24864895217499E-13	-8.20947491260476E-13	-2.90968731079663E-13	1.45484365539831E-13	-4.57236577410898E-13	-5.71545721763623E-13
0.00576	5.09195279389409E-13	-6.9624660651205E-13	3.01360471475365E-13	-4.15669615828089E-14	-2.18226548309747E-13	-5.29978760180814E-13	0	-3.01360471475365E-13	-2.18226548309747E-13	-1.02878229917452E-12	-1.14309144352725E-13	-1.27818406867137E-12	-1.08074100115303E-12	-5.19587019785112E-13	-5.81937462159325E-13	4.88411798598005E-13	-4.15669615828089E-13	-5.71545721763623E-13
0.00578	6.54679644929241E-13	-6.75463125720645E-13	2.70185250288258E-13	-4.15669615828089E-13	-4.26061356223792E-13	-3.22143952266769E-13	1.45484365539831E-13	-6.33896164137836E-13	-4.36453096619494E-13	-8.72906193238988E-13	1.55876105935533E-13	-9.35256635613201E-13	-1.13269970313154E-12	-9.35256635613201E-14	-6.9624660651205E-13	7.06638346907752E-13	-4.46844837015196E-13	-5.40370500576516E-13
0.0058	6.13112683346432E-13	-5.61153981367921E-13	2.39010029101151E-13	-6.65071385324943E-13	-5.40370500576516E-13	-1.97443067518342E-13	1.55876105935533E-13	-8.52122712447583E-13	-4.98803538993707E-13	-8.20947491260476E-13	3.53319173453876E-13	-6.23504423742134E-13	-1.23661710708857E-12	3.11752211871067E-13	-7.58597048886263E-13	6.23504423742134E-13	-3.01360471475365E-13	-4.46844837015196E-13
0.00582	6.85854866116347E-13	-3.11752211871067E-13	1.66267846331236E-13	-7.58597048886263E-13	-5.29978760180814E-13	-1.03917403957022E-13	1.24700884748427E-13	-9.24864895217499E-13	-5.50762240972218E-13	-8.41730972051881E-13	4.26061356223792E-13	-4.26061356223792E-13	-1.34053451104559E-12	6.0272094295073E-13	-6.9624660651205E-13	3.32535692662471E-13	-2.39010029101151E-13	-3.32535692662471E-13
0.00584	7.27421827699156E-13	-1.8705132712264E-13	1.03917403957022E-14	-7.8977227007337E-13	-4.36453096619494E-13	6.23504423742134E-14	-1.24700884748427E-13	-9.45648376008903E-13	-4.46844837015196E-13	-9.56040116404605E-13	3.32535692662471E-13	-3.53319173453876E-13	-1.28857580906708E-12	6.0272094295073E-13	-6.85854866116347E-13	-2.52435489670724E-29	-1.66267846331236E-13	-1.24700884748427E-13
0.00586	6.54679644929241E-13	-5.19587019785112E-14	-7.27421827699156E-14	-7.27421827699156E-13	-2.70185250288258E-13	1.55876105935534E-13	-4.57236577410898E-13	-8.00164010469072E-13	-3.84494394640983E-13	-9.14473154821796E-13	2.39010029101151E-13	-2.70185250288258E-13	-1.01839055877882E-12	5.19587019785112E-13	-6.44287904533539E-13	-3.32535692662471E-13	-1.55876105935534E-13	-6.23504423742133E-14
0.00588	4.67628317806601E-13	-8.31339231656179E-14	-1.76659586726938E-13	-6.33896164137836E-13	1.03917403957022E-13	1.24700884748427E-13	-6.0272094295073E-13	-6.44287904533539E-13	-3.7410265424528E-13	-9.97607077987414E-13	1.03917403957022E-13	-1.76659586726938E-13	-6.85854866116347E-13	3.53319173453876E-13	-7.17030087303454E-13	-6.54679644929241E-13	-1.8705132712264E-13	-3.11752211871066E-14
0.0059	2.49401769496854E-13	-1.66267846331236E-13	-1.8705132712264E-13	-3.84494394640983E-13	5.19587019785112E-13	6.23504423742134E-14	-5.61153981367921E-13	-4.26061356223792E-13	-3.53319173453876E-13	-9.45648376008903E-13	-1.03917403957022E-14	-1.66267846331236E-13	-4.26061356223792E-13	7.27421827699156E-14	-8.72906193238988E-13	-1.02878229917452E-12	-1.55876105935533E-13	-1.55876105935533E-13
0.00592	3.11752211871066E-14	-3.01360471475365E-13	-2.18226548309747E-13	-2.28618288705449E-13	8.72906193238988E-13	5.19587019785112E-14	-3.63710913849578E-13	-2.70185250288258E-13	-3.01360471475365E-13	-8.93689674030392E-13	-1.14309144352725E-13	-2.39010029101151E-13	-3.84494394640983E-13	-1.45484365539831E-13	-1.05995752036163E-12	-1.29896754946278E-12	-1.24700884748427E-13	-2.8057699068396E-13
0.00594	-1.45484365539831E-13	-2.59793509892556E-13	-2.8057699068396E-13	-1.55876105935534E-13	1.00799881838312E-12	1.03917403957022E-13	-1.35092625144129E-13	-2.39010029101151E-13	-1.45484365539831E-13	-8.00164010469072E-13	-1.8705132712264E-13	-4.15669615828089E-13	-5.81937462159325E-13	-3.11752211871067E-13	-1.17426666471435E-12	-1.34053451104559E-12	-8.31339231656179E-14	-4.05277875432387E-13
0.00596	-3.01360471475365E-13	-1.03917403957022E-13	-2.8057699068396E-13	-1.45484365539831E-13	9.35256635613201E-13	1.24700884748427E-13	-1.03917403957022E-14	-1.97443067518342E-13	-4.15669615828089E-14	-5.81937462159325E-13	-2.70185250288258E-13	-6.23504423742134E-13	-8.52122712447583E-13	-3.42927433058174E-13	-1.14309144352725E-12	-1.27818406867137E-12	-1.97443067518342E-13	-3.63710913849578E-13
0.00598	-4.78020058202303E-13	1.35092625144129E-13	-3.7410265424528E-13	-2.49401769496854E-13	7.17030087303454E-13	9.35256635613201E-14	6.23504423742134E-14	-1.55876105935534E-13	-7.27421827699157E-14	-3.22143952266769E-13	-2.59793509892556E-13	-7.37813568094859E-13	-1.16387492431865E-12	-2.90968731079663E-13	-1.01839055877882E-12	-1.28857580906708E-12	-3.84494394640983E-13	-1.45484365539831E-13
0.006	-5.92329202555027E-13	2.07834807914045E-13	-6.13112683346432E-13	-3.53319173453876E-13	4.46844837015196E-13	8.31339231656179E-14	4.15669615828089E-14	-7.27421827699156E-14	-1.97443067518342E-13	-1.24700884748427E-13	-2.49401769496854E-13	-7.8977227007337E-13	-1.31975103025418E-12	-1.66267846331236E-13	-9.66431856800308E-13	-1.25740058787997E-12	-5.50762240972218E-13	7.27421827699156E-14
0.00602	-6.02720942950729E-13	1.66267846331236E-13	-9.56040116404606E-13	-5.40370500576516E-13	1.8705132712264E-13	-4.15669615828089E-14	-1.03917403957022E-14	-4.1566961582809E-14	-4.05277875432387E-13	-1.55876105935534E-13	-1.55876105935534E-13	-5.71545721763623E-13	-1.35092625144129E-12	-1.66267846331236E-13	-1.00799881838312E-12	-1.13269970313154E-12	-7.37813568094859E-13	2.70185250288258E-13
0.00604	-5.81937462159325E-13	7.27421827699157E-14	-1.15348318392295E-12	-7.68988789281965E-13	1.35092625144129E-13	-8.31339231656179E-14	-5.19587019785112E-14	-1.35092625144129E-13	-5.40370500576516E-13	-3.94886135036685E-13	-4.15669615828089E-14	-3.01360471475365E-13	-1.33014277064989E-12	-2.8057699068396E-13	-9.04081414426094E-13	-9.66431856800308E-13	-7.79380529677667E-13	3.63710913849578E-13
0.00606	-3.94886135036685E-13	-3.11752211871067E-14	-1.19505014550576E-12	-8.62514452843285E-13	2.28618288705449E-13	-1.24700884748427E-13	3.11752211871067E-14	-3.63710913849578E-13	-4.26061356223792E-13	-7.17030087303454E-13	-4.1566961582809E-14	-5.19587019785112E-14	-1.26779232827567E-12	-3.42927433058174E-13	-8.41730972051881E-13	-7.48205308490561E-13	-6.13112683346432E-13	3.94886135036685E-13
0.00608	-1.03917403957022E-13	-1.14309144352725E-13	-1.02878229917452E-12	-7.58597048886263E-13	4.15669615828089E-13	-1.35092625144129E-13	5.19587019785112E-14	-6.33896164137836E-13	-1.14309144352725E-13	-6.85854866116347E-13	-1.35092625144129E-13	1.45484365539831E-13	-1.16387492431865E-12	-4.05277875432387E-13	-7.68988789281965E-13	-5.19587019785112E-13	-3.63710913849578E-13	2.8057699068396E-13
0.0061	3.7410265424528E-13	-1.8705132712264E-13	-7.8977227007337E-13	-5.50762240972218E-13	5.40370500576516E-13	-5.19587019785112E-14	-2.18226548309747E-13	-8.00164010469072E-13	1.45484365539831E-13	-4.67628317806601E-13	-3.32535692662471E-13	2.28618288705449E-13	-1.08074100115303E-12	-4.15669615828089E-13	-7.17030087303454E-13	-2.07834807914045E-13	-8.31339231656179E-14	1.24700884748427E-13
0.00612	8.31339231656179E-13	-1.03917403957022E-13	-5.81937462159325E-13	-1.8705132712264E-13	4.26061356223792E-13	9.35256635613201E-14	-5.19587019785112E-13	-7.68988789281965E-13	1.03917403957022E-13	-1.24700884748427E-13	-5.29978760180814E-13	1.35092625144129E-13	-9.97607077987414E-13	-4.78020058202303E-13	-7.06638346907752E-13	9.35256635613201E-14	1.03917403957022E-14	-1.14309144352725E-13
0.00614	1.07034926075733E-12	3.11752211871067E-14	-3.84494394640983E-13	1.14309144352725E-13	1.24700884748427E-13	1.97443067518342E-13	-6.85854866116347E-13	-7.06638346907752E-13	-4.15669615828089E-14	-4.1566961582809E-14	-6.23504423742134E-13	-1.45484365539831E-13	-9.87215337591712E-13	-5.19587019785112E-13	-7.06638346907752E-13	9.35256635613201E-14	-1.03917403957022E-13	-3.53319173453876E-13
0.00616	9.97607077987414E-13	2.18226548309747E-13	-3.11752211871067E-13	1.66267846331236E-13	-2.90968731079663E-13	1.66267846331236E-13	-4.67628317806601E-13	-6.33896164137836E-13	-2.39010029101151E-13	-2.70185250288258E-13	-6.75463125720645E-13	-3.22143952266769E-13	-8.62514452843285E-13	-5.61153981367921E-13	-6.65071385324943E-13	-5.19587019785112E-14	-3.63710913849578E-13	-3.94886135036685E-13
0.00618	7.06638346907752E-13	3.53319173453876E-13	-3.7410265424528E-13	-2.07834807914045E-14	-6.65071385324943E-13	1.45484365539831E-13	-1.24700884748427E-13	-6.9624660651205E-13	-3.63710913849578E-13	-7.06638346907752E-13	-7.68988789281965E-13	-3.63710913849578E-13	-5.92329202555027E-13	-4.98803538993707E-13	-4.46844837015196E-13	-2.8057699068396E-13	-5.81937462159325E-13	-3.22143952266769E-13
0.0062	2.70185250288258E-13	3.42927433058174E-13	-4.15669615828089E-13	-1.66267846331236E-13	-1.01839055877882E-12	1.8705132712264E-13	2.07834807914045E-13	-7.68988789281965E-13	-4.98803538993707E-13	-1.03917403957022E-12	-7.48205308490561E-13	-2.8057699068396E-13	-1.55876105935534E-13	-3.42927433058174E-13	-1.97443067518342E-13	-4.78020058202303E-13	-7.68988789281965E-13	-3.63710913849578E-13
0.00622	-9.35256635613201E-14	1.35092625144129E-13	-5.19587019785112E-13	-2.59793509892556E-13	-1.19505014550576E-12	1.55876105935534E-13	3.01360471475365E-13	-8.31339231656179E-13	-6.0272094295073E-13	-1.17426666471435E-12	-7.48205308490561E-13	-2.28618288705449E-13	2.8057699068396E-13	-2.07834807914045E-13	-2.07834807914044E-14	-5.81937462159325E-13	-8.20947491260476E-13	-5.09195279389409E-13
0.00624	-4.05277875432387E-13	1.03917403957023E-14	-5.81937462159325E-13	-2.59793509892556E-13	-1.01839055877882E-12	1.8705132712264E-13	2.28618288705449E-13	-7.68988789281965E-13	-7.68988789281965E-13	-1.13269970313154E-12	-7.37813568094859E-13	-1.55876105935534E-13	5.81937462159325E-13	-1.66267846331236E-13	-3.11752211871067E-14	-6.23504423742134E-13	-8.20947491260476E-13	-6.85854866116347E-13
0.00626	-5.50762240972218E-13	-6.73161305788597E-29	-4.88411798598005E-13	-3.22143952266769E-13	-7.17030087303454E-13	2.07834807914045E-13	7.27421827699157E-14	-6.13112683346432E-13	-7.68988789281965E-13	-7.79380529677668E-13	-7.06638346907752E-13	-8.31339231656179E-14	5.50762240972218E-13	-2.39010029101151E-13	-2.70185250288258E-13	-5.61153981367921E-13	-7.68988789281965E-13	-8.31339231656179E-13
0.00628	-5.71545721763623E-13	-1.03917403957022E-14	-3.22143952266769E-13	-4.26061356223792E-13	-4.78020058202303E-13	2.59793509892556E-13	3.11752211871067E-14	-4.57236577410898E-13	-6.33896164137836E-13	-4.26061356223792E-13	-5.92329202555027E-13	-3.11752211871067E-14	2.70185250288258E-13	-2.28618288705449E-13	-5.09195279389409E-13	-4.05277875432387E-13	-6.23504423742134E-13	-9.04081414426094E-13
0.0063	-5.29978760180814E-13	-5.19587019785112E-14	-2.49401769496854E-13	-4.46844837015196E-13	-2.8057699068396E-13	3.7410265424528E-13	8.31339231656179E-14	-3.11752211871067E-13	-4.05277875432387E-13	-3.11752211871067E-14	-4.98803538993707E-13	1.03917403957022E-13	-1.97443067518342E-13	-3.63710913849578E-13	-6.75463125720645E-13	-2.28618288705449E-13	-4.57236577410898E-13	-9.66431856800308E-13
0.00632	-5.29978760180814E-13	3.36580652894298E-29	-1.03917403957022E-13	-4.78020058202303E-13	-1.35092625144129E-13	4.26061356223792E-13	1.66267846331236E-13	-2.18226548309747E-13	-1.45484365539831E-13	1.97443067518342E-13	-4.67628317806601E-13	6.23504423742134E-14	-7.58597048886263E-13	-4.88411798598005E-13	-7.06638346907752E-13	-1.76659586726938E-13	-3.32535692662471E-13	-1.03917403957022E-12
0.00634	-6.65071385324943E-13	-1.03917403957022E-14	-2.07834807914045E-14	-5.19587019785112E-13	3.11752211871067E-14	4.67628317806601E-13	2.59793509892556E-13	-1.45484365539831E-13	6.23504423742134E-14	2.18226548309747E-13	-6.02720942950729E-13	-1.45484365539831E-13	-1.20544188590146E-12	-5.50762240972218E-13	-6.44287904533539E-13	-2.49401769496854E-13	-2.28618288705449E-13	-1.14309144352725E-12
0.00636	-7.48205308490561E-13	-1.55876105935534E-13	-1.03917403957022E-14	-5.81937462159325E-13	1.76659586726938E-13	4.05277875432387E-13	2.39010029101151E-13	-2.28618288705449E-13	1.8705132712264E-13	8.31339231656179E-14	-7.79380529677668E-13	-4.36453096619494E-13	-1.47562713618972E-12	-5.50762240972218E-13	-5.81937462159325E-13	-3.01360471475365E-13	-2.07834807914045E-13	-1.23661710708857E-12
0.00638	-6.9624660651205E-13	-3.53319173453876E-13	-9.35256635613201E-14	-7.37813568094859E-13	3.32535692662472E-13	1.55876105935533E-13	1.35092625144129E-13	-4.26061356223792E-13	1.55876105935533E-13	-1.35092625144129E-13	-9.04081414426094E-13	-7.48205308490561E-13	-1.46523539579402E-12	-4.26061356223792E-13	-5.50762240972218E-13	-4.26061356223792E-13	-1.97443067518342E-13	-1.31975103025418E-12
0.0064	-5.71545721763623E-13	-5.71545721763623E-13	-1.66267846331236E-13	-7.8977227007337E-13	3.7410265424528E-13	-9.35256635613201E-14	-8.31339231656179E-14	-6.65071385324943E-13	2.07834807914045E-14	-3.7410265424528E-13	-7.48205308490561E-13	-9.97607077987414E-13	-1.34053451104559E-12	-2.49401769496854E-13	-3.11752211871067E-13	-3.32535692662471E-13	-2.70185250288258E-13	-1.14309144352725E-12
0.00642	-2.70185250288258E-13	-6.85854866116347E-13	-1.66267846331236E-13	-7.17030087303454E-13	4.88411798598005E-13	-2.18226548309747E-13	-2.8057699068396E-13	-7.37813568094859E-13	-1.76659586726938E-13	-4.15669615828089E-13	-3.84494394640983E-13	-9.56040116404606E-13	-1.10152448194444E-12	-3.11752211871067E-14	-3.36580652894298E-29	-1.24700884748427E-13	-2.28618288705449E-13	-7.48205308490561E-13
0.00644	-1.24700884748427E-13	-7.48205308490561E-13	-1.03917403957022E-13	-6.0272094295073E-13	4.67628317806601E-13	-1.55876105935533E-13	-3.01360471475365E-13	-6.02720942950729E-13	-3.84494394640983E-13	-3.63710913849578E-13	-3.11752211871067E-14	-7.79380529677668E-13	-9.24864895217499E-13	1.45484365539831E-13	2.59793509892556E-13	4.15669615828089E-14	-2.28618288705449E-13	-3.7410265424528E-13
0.00646	-1.14309144352725E-13	-8.00164010469072E-13	-1.35092625144129E-13	-5.29978760180814E-13	2.90968731079663E-13	-7.27421827699157E-14	-2.07834807914045E-13	-1.97443067518342E-13	-4.57236577410898E-13	-3.11752211871067E-13	2.49401769496854E-13	-4.46844837015196E-13	-8.10555750864774E-13	2.8057699068396E-13	3.84494394640983E-13	1.76659586726938E-13	-3.94886135036685E-13	-2.18226548309747E-13
0.00648	-2.59793509892556E-13	-7.06638346907752E-13	-2.49401769496854E-13	-4.67628317806601E-13	2.07834807914044E-14	-1.14309144352725E-13	-2.90968731079663E-13	2.59793509892556E-13	-2.8057699068396E-13	-2.59793509892556E-13	3.42927433058174E-13	-1.24700884748427E-13	-7.17030087303454E-13	1.66267846331236E-13	3.94886135036685E-13	2.18226548309747E-13	-5.09195279389409E-13	-1.55876105935534E-13
0.0065	-4.57236577410898E-13	-4.15669615828089E-13	-3.22143952266769E-13	-4.57236577410898E-13	-1.24700884748427E-13	-1.97443067518342E-13	-4.67628317806601E-13	5.71545721763623E-13	-1.03917403957022E-13	-2.8057699068396E-13	3.11752211871067E-13	5.19587019785112E-14	-6.0272094295073E-13	2.07834807914045E-14	1.8705132712264E-13	9.35256635613201E-14	-6.44287904533539E-13	-5.19587019785112E-14
0.00652	-6.9624660651205E-13	-5.19587019785112E-14	-4.05277875432387E-13	-4.26061356223792E-13	-1.97443067518342E-13	-3.01360471475365E-13	-6.33896164137836E-13	6.44287904533539E-13	7.27421827699156E-14	-4.15669615828089E-13	1.66267846331236E-13	5.19587019785112E-14	-3.53319173453876E-13	-2.18226548309747E-13	-1.03917403957022E-13	-1.55876105935533E-13	-7.27421827699156E-13	1.03917403957022E-14
0.00654	-9.04081414426094E-13	1.97443067518342E-13	-4.57236577410898E-13	-2.70185250288258E-13	-1.8705132712264E-13	-3.63710913849578E-13	-7.06638346907752E-13	5.92329202555027E-13	8.31339231656179E-14	-5.50762240972218E-13	-1.03917403957023E-14	-8.41451632235746E-30	-1.55876105935534E-13	-3.42927433058174E-13	-3.7410265424528E-13	-3.01360471475365E-13	-8.10555750864774E-13	8.41451632235746E-30
0.00656	-9.87215337591712E-13	3.7410265424528E-13	-5.19587019785112E-13	0	-1.55876105935534E-13	-3.63710913849578E-13	-6.85854866116347E-13	3.7410265424528E-13	0	-7.58597048886263E-13	-2.28618288705449E-13	-1.24700884748427E-13	-1.55876105935534E-13	-3.94886135036685E-13	-5.81937462159325E-13	-3.11752211871067E-13	-8.62514452843285E-13	-1.97443067518342E-13
0.00658	-9.14473154821797E-13	3.7410265424528E-13	-4.46844837015196E-13	2.70185250288258E-13	-6.23504423742134E-14	-3.63710913849578E-13	-5.50762240972218E-13	1.14309144352725E-13	-1.8705132712264E-13	-8.52122712447583E-13	-3.42927433058174E-13	-2.07834807914045E-13	-4.67628317806601E-13	-4.57236577410898E-13	-6.9624660651205E-13	-2.28618288705449E-13	-8.8329793363469E-13	-3.11752211871067E-13
0.0066	-6.85854866116347E-13	2.49401769496854E-13	-3.84494394640983E-13	4.88411798598005E-13	0	-4.26061356223792E-13	-2.59793509892556E-13	-1.45484365539831E-13	-4.36453096619494E-13	-1.04956577996593E-12	-3.42927433058174E-13	-1.76659586726938E-13	-8.31339231656179E-13	-5.61153981367921E-13	-6.75463125720645E-13	-4.1566961582809E-14	-6.9624660651205E-13	-3.42927433058174E-13
0.00662	-3.7410265424528E-13	8.41451632235746E-30	-3.32535692662471E-13	5.50762240972218E-13	2.07834807914044E-14	-6.13112683346432E-13	-1.03917403957023E-14	-2.28618288705449E-13	-6.85854866116347E-13	-1.08074100115303E-12	-3.32535692662471E-13	-8.31339231656179E-14	-1.13269970313154E-12	-5.61153981367921E-13	-5.61153981367921E-13	7.27421827699156E-14	-4.46844837015196E-13	-3.42927433058174E-13
0.00664	-1.45484365539831E-13	-2.70185250288258E-13	-2.39010029101151E-13	4.46844837015196E-13	3.36580652894298E-29	-6.9624660651205E-13	1.03917403957022E-13	-1.76659586726938E-13	-7.79380529677667E-13	-9.87215337591712E-13	-4.26061356223792E-13	-1.03917403957022E-14	-1.21583362629716E-12	-5.19587019785112E-13	-3.84494394640983E-13	1.35092625144129E-13	-2.70185250288258E-13	-3.94886135036685E-13
0.00666	1.03917403957023E-14	-4.57236577410898E-13	-1.45484365539831E-13	2.90968731079663E-13	1.03917403957022E-14	-5.09195279389409E-13	1.03917403957022E-13	-1.66267846331236E-13	-6.33896164137836E-13	-6.54679644929241E-13	-4.67628317806601E-13	3.11752211871067E-14	-1.03917403957022E-12	-5.09195279389409E-13	-1.24700884748427E-13	2.07834807914045E-14	-1.97443067518342E-13	-5.29978760180814E-13
0.00668	1.24700884748427E-13	-5.09195279389409E-13	-2.90968731079663E-13	1.14309144352725E-13	-1.03917403957022E-13	-1.55876105935533E-13	1.03917403957022E-13	-3.01360471475365E-13	-4.676283178066E-13	-2.8057699068396E-13	-5.29978760180814E-13	9.35256635613201E-14	-8.72906193238988E-13	-5.81937462159325E-13	2.28618288705449E-13	-1.03917403957022E-13	-1.24700884748427E-13	-6.85854866116347E-13
0.0067	-3.11752211871067E-14	-4.67628317806601E-13	-4.15669615828089E-13	-3.11752211871067E-14	-3.11752211871067E-13	1.66267846331236E-13	1.76659586726938E-13	-5.50762240972218E-13	-3.94886135036685E-13	-3.11752211871067E-14	-6.13112683346432E-13	4.15669615828089E-14	-7.48205308490561E-13	-6.0272094295073E-13	4.67628317806601E-13	-1.66267846331236E-13	-1.35092625144129E-13	-7.68988789281965E-13
0.00672	-2.18226548309747E-13	-4.26061356223792E-13	-4.36453096619494E-13	-9.35256635613201E-14	-4.46844837015196E-13	2.8057699068396E-13	2.59793509892556E-13	-8.10555750864774E-13	-2.39010029101151E-13	-1.03917403957022E-14	-7.17030087303454E-13	-1.66267846331236E-13	-7.79380529677667E-13	-4.88411798598005E-13	6.75463125720645E-13	-2.07834807914045E-13	-1.66267846331236E-13	-7.68988789281965E-13
0.00674	-3.84494394640983E-13	-3.32535692662471E-13	-3.32535692662471E-13	-2.18226548309747E-13	-4.67628317806601E-13	4.05277875432387E-13	2.59793509892556E-13	-9.35256635613201E-13	-2.18226548309747E-13	-4.1566961582809E-14	-7.68988789281965E-13	-5.71545721763623E-13	-1.00799881838312E-12	-3.22143952266769E-13	6.75463125720645E-13	-2.39010029101151E-13	2.07834807914045E-14	-6.75463125720645E-13
0.00676	-3.94886135036685E-13	-3.53319173453876E-13	-5.19587019785112E-14	-4.05277875432387E-13	-3.42927433058174E-13	4.88411798598005E-13	2.28618288705449E-13	-9.56040116404605E-13	-8.31339231656179E-14	-2.07834807914045E-13	-8.93689674030392E-13	-9.35256635613201E-13	-1.28857580906708E-12	-1.97443067518342E-13	5.40370500576516E-13	-3.01360471475365E-13	3.22143952266769E-13	-4.88411798598005E-13
0.00678	-3.32535692662472E-13	-3.53319173453876E-13	1.14309144352725E-13	-5.29978760180814E-13	-1.35092625144129E-13	5.40370500576516E-13	1.55876105935534E-13	-9.24864895217499E-13	1.24700884748427E-13	-3.01360471475365E-13	-1.05995752036163E-12	-1.02878229917452E-12	-1.48601887658542E-12	-1.24700884748427E-13	1.8705132712264E-13	-2.28618288705449E-13	6.13112683346432E-13	-4.15669615828089E-13
0.0068	-2.07834807914045E-13	-4.67628317806601E-13	1.66267846331236E-13	-5.40370500576516E-13	5.19587019785112E-14	4.78020058202303E-13	8.31339231656179E-14	-9.66431856800308E-13	2.70185250288258E-13	-2.90968731079663E-13	-1.04956577996593E-12	-9.56040116404606E-13	-1.52758583816823E-12	-9.35256635613201E-14	-1.55876105935534E-13	-1.35092625144129E-13	7.27421827699156E-13	-4.78020058202303E-13
0.00682	-1.97443067518342E-13	-4.78020058202303E-13	6.23504423742134E-14	-4.78020058202303E-13	2.07834807914045E-13	3.7410265424528E-13	1.03917403957022E-13	-9.35256635613201E-13	2.39010029101151E-13	-1.97443067518342E-13	-8.62514452843285E-13	-7.48205308490561E-13	-1.48601887658542E-12	-1.76659586726938E-13	-3.7410265424528E-13	-1.76659586726938E-13	6.33896164137836E-13	-5.50762240972218E-13
0.00684	-2.49401769496854E-13	-5.19587019785112E-13	-4.15669615828089E-14	-4.57236577410898E-13	2.28618288705449E-13	2.07834807914045E-13	2.18226548309747E-13	-8.52122712447583E-13	9.35256635613201E-14	-1.03917403957022E-13	-5.71545721763623E-13	-5.40370500576516E-13	-1.23661710708857E-12	-3.11752211871067E-13	-5.40370500576516E-13	-1.55876105935533E-13	3.94886135036685E-13	-5.61153981367921E-13
0.00686	-4.36453096619494E-13	-5.71545721763623E-13	-7.27421827699157E-14	-4.26061356223792E-13	1.97443067518342E-13	9.35256635613201E-14	4.05277875432387E-13	-6.85854866116347E-13	-6.23504423742134E-14	-8.31339231656179E-14	-4.26061356223792E-13	-5.40370500576516E-13	-9.56040116404605E-13	-4.15669615828089E-13	-5.81937462159325E-13	-1.45484365539831E-13	-1.03917403957023E-14	-6.33896164137836E-13
0.00688	-6.65071385324943E-13	-5.71545721763623E-13	-1.55876105935533E-13	-5.71545721763623E-13	0	-1.03917403957023E-14	5.40370500576516E-13	-5.19587019785112E-13	-2.49401769496854E-13	-1.76659586726938E-13	-4.98803538993707E-13	-5.29978760180814E-13	-5.61153981367921E-13	-5.50762240972218E-13	-5.81937462159325E-13	-2.49401769496854E-13	-3.32535692662471E-13	-6.13112683346432E-13
0.0069	-6.65071385324943E-13	-3.94886135036685E-13	-1.76659586726938E-13	-8.20947491260476E-13	-1.97443067518342E-13	-5.19587019785112E-14	4.98803538993707E-13	-4.05277875432387E-13	-3.53319173453876E-13	-4.57236577410898E-13	-4.36453096619494E-13	-5.61153981367921E-13	-1.55876105935534E-13	-6.85854866116347E-13	-7.79380529677667E-13	-4.15669615828089E-13	-5.19587019785112E-13	-5.81937462159325E-13
0.00692	-4.57236577410898E-13	-1.24700884748427E-13	-2.8057699068396E-13	-9.97607077987414E-13	-4.15669615828089E-13	-5.19587019785112E-14	3.32535692662471E-13	-2.28618288705449E-13	-4.26061356223792E-13	-7.17030087303454E-13	-2.07834807914045E-13	-6.02720942950729E-13	1.66267846331236E-13	-6.33896164137836E-13	-9.35256635613201E-13	-5.81937462159325E-13	-6.23504423742134E-13	-4.46844837015196E-13
0.00694	-2.18226548309747E-13	1.14309144352725E-13	-2.59793509892556E-13	-1.02878229917452E-12	-4.98803538993707E-13	-7.27421827699156E-14	1.03917403957022E-13	-8.31339231656179E-14	-5.40370500576516E-13	-8.93689674030392E-13	1.66267846331236E-13	-6.54679644929241E-13	1.97443067518342E-13	-5.61153981367921E-13	-9.97607077987414E-13	-6.54679644929241E-13	-6.44287904533539E-13	-3.11752211871067E-13
0.00696	-3.11752211871067E-14	2.8057699068396E-13	-1.03917403957022E-13	-9.35256635613201E-13	-4.46844837015196E-13	-6.23504423742134E-14	-9.35256635613201E-14	-2.07834807914044E-14	-5.40370500576516E-13	-1.08074100115303E-12	4.88411798598005E-13	-6.0272094295073E-13	1.24700884748427E-13	-4.88411798598005E-13	-9.35256635613201E-13	-5.50762240972218E-13	-6.9624660651205E-13	-1.14309144352725E-13
0.00698	1.03917403957022E-13	3.01360471475365E-13	5.19587019785113E-14	-7.27421827699156E-13	-2.8057699068396E-13	-6.23504423742134E-14	-2.90968731079663E-13	-4.15669615828089E-14	-3.84494394640983E-13	-1.09113274154873E-12	5.19587019785112E-13	-6.13112683346432E-13	-4.15669615828089E-14	-5.40370500576516E-13	-7.06638346907752E-13	-3.22143952266769E-13	-5.71545721763623E-13	2.07834807914045E-14
0.007	2.70185250288258E-13	2.18226548309747E-13	1.03917403957022E-13	-6.02720942950729E-13	3.11752211871067E-14	-8.31339231656179E-14	-3.01360471475365E-13	-1.45484365539831E-13	-2.90968731079663E-13	-1.02878229917452E-12	3.63710913849578E-13	-4.88411798598005E-13	-2.18226548309747E-13	-5.92329202555027E-13	-4.78020058202303E-13	-1.35092625144129E-13	-3.42927433058174E-13	2.07834807914044E-14
0.00702	4.26061356223792E-13	1.8705132712264E-13	4.1566961582809E-14	-6.0272094295073E-13	2.59793509892556E-13	-2.28618288705449E-13	-3.42927433058174E-13	-2.59793509892556E-13	-1.66267846331236E-13	-8.62514452843285E-13	7.27421827699157E-14	-4.05277875432387E-13	-4.88411798598005E-13	-5.61153981367921E-13	-3.94886135036685E-13	1.14309144352725E-13	-2.07834807914044E-14	-2.70185250288258E-13
0.00704	3.84494394640983E-13	1.76659586726938E-13	1.03917403957022E-14	-4.67628317806601E-13	4.05277875432387E-13	-2.28618288705449E-13	-3.01360471475365E-13	-3.94886135036685E-13	-2.39010029101151E-13	-6.65071385324943E-13	-3.32535692662471E-13	-3.42927433058174E-13	-4.98803538993707E-13	-4.67628317806601E-13	-4.98803538993707E-13	2.28618288705449E-13	1.24700884748427E-13	-5.92329202555027E-13
0.00706	2.07834807914045E-13	5.19587019785112E-14	2.07834807914044E-14	-1.97443067518342E-13	3.32535692662471E-13	-3.01360471475365E-13	-3.84494394640983E-13	-5.50762240972218E-13	-4.26061356223792E-13	-5.09195279389409E-13	-6.13112683346432E-13	-4.46844837015196E-13	-4.67628317806601E-13	-2.90968731079663E-13	-6.13112683346432E-13	2.8057699068396E-13	1.66267846331236E-13	-8.41730972051881E-13
0.00708	-1.55876105935534E-13	-1.8705132712264E-13	8.31339231656179E-14	1.03917403957022E-13	2.39010029101151E-13	-3.84494394640983E-13	-4.15669615828089E-13	-6.44287904533538E-13	-7.06638346907752E-13	-3.32535692662472E-13	-7.68988789281965E-13	-5.19587019785112E-13	-3.94886135036685E-13	-1.14309144352725E-13	-7.17030087303454E-13	2.18226548309747E-13	7.27421827699156E-14	-9.14473154821797E-13
0.0071	-5.71545721763623E-13	-4.88411798598005E-13	8.31339231656179E-14	3.42927433058174E-13	8.31339231656179E-14	-3.7410265424528E-13	-4.57236577410898E-13	-5.50762240972218E-13	-8.31339231656179E-13	-3.53319173453876E-13	-8.31339231656179E-13	-5.50762240972218E-13	-2.90968731079663E-13	-5.19587019785112E-14	-8.00164010469072E-13	6.23504423742134E-14	-3.11752211871067E-14	-8.00164010469072E-13
0.00712	-8.41730972051881E-13	-7.68988789281965E-13	1.35092625144129E-13	5.29978760180814E-13	6.23504423742134E-14	-2.59793509892556E-13	-4.15669615828089E-13	-3.11752211871067E-13	-7.27421827699156E-13	-3.63710913849578E-13	-7.17030087303454E-13	-3.01360471475365E-13	-2.90968731079663E-13	-3.11752211871067E-14	-9.45648376008903E-13	-1.66267846331236E-13	-1.35092625144129E-13	-6.9624660651205E-13
0.00714	-8.41730972051881E-13	-9.35256635613201E-13	2.49401769496854E-13	5.29978760180814E-13	9.35256635613201E-14	-6.23504423742134E-14	-3.22143952266769E-13	-1.14309144352725E-13	-5.09195279389409E-13	-4.57236577410898E-13	-6.65071385324943E-13	-9.35256635613201E-14	-2.8057699068396E-13	-1.03917403957022E-13	-1.02878229917452E-12	-4.15669615828089E-13	-2.59793509892556E-13	-6.44287904533539E-13
0.00716	-5.29978760180814E-13	-9.7682359719601E-13	3.32535692662471E-13	4.15669615828089E-13	1.45484365539831E-13	1.24700884748427E-13	-2.49401769496854E-13	-5.19587019785112E-14	-4.46844837015196E-13	-5.50762240972218E-13	-5.81937462159325E-13	2.07834807914045E-14	-2.70185250288258E-13	-1.76659586726938E-13	-1.10152448194444E-12	-6.44287904533539E-13	-3.42927433058174E-13	-6.54679644929241E-13
0.00718	-1.45484365539831E-13	-8.72906193238988E-13	3.11752211871067E-13	1.45484365539831E-13	2.39010029101151E-13	1.97443067518342E-13	-2.18226548309747E-13	-1.55876105935534E-13	-4.57236577410898E-13	-6.75463125720645E-13	-6.33896164137836E-13	-1.03917403957022E-13	-1.35092625144129E-13	-2.39010029101151E-13	-1.14309144352725E-12	-8.00164010469072E-13	-4.57236577410898E-13	-5.61153981367921E-13
0.0072	1.66267846331236E-13	-7.79380529677668E-13	6.23504423742134E-14	-1.24700884748427E-13	2.39010029101151E-13	-1.03917403957023E-14	-4.26061356223792E-13	-1.55876105935534E-13	-4.98803538993707E-13	-7.17030087303454E-13	-6.75463125720645E-13	-3.01360471475365E-13	6.73161305788597E-29	-3.63710913849578E-13	-9.7682359719601E-13	-9.45648376008903E-13	-6.85854866116347E-13	-3.53319173453876E-13
0.00722	2.39010029101151E-13	-7.17030087303454E-13	-3.63710913849578E-13	-2.70185250288258E-13	2.8057699068396E-13	-3.01360471475365E-13	-6.65071385324943E-13	-2.59793509892556E-13	-5.61153981367921E-13	-6.65071385324943E-13	-7.58597048886263E-13	-4.57236577410898E-13	-6.23504423742134E-14	-4.15669615828089E-13	-8.00164010469072E-13	-9.7682359719601E-13	-9.45648376008903E-13	-1.55876105935534E-13
0.00724	1.55876105935534E-13	-6.44287904533538E-13	-7.58597048886263E-13	-4.26061356223792E-13	3.53319173453876E-13	-5.71545721763623E-13	-8.10555750864774E-13	-3.22143952266769E-13	-4.88411798598005E-13	-5.29978760180814E-13	-8.72906193238988E-13	-5.29978760180814E-13	-2.90968731079663E-13	-4.05277875432387E-13	-6.13112683346432E-13	-8.62514452843285E-13	-1.10152448194444E-12	-1.03917403957022E-14
0.00726	-1.03917403957022E-14	-6.75463125720645E-13	-9.35256635613201E-13	-5.40370500576516E-13	4.26061356223791E-13	-7.27421827699156E-13	-8.93689674030392E-13	-3.94886135036685E-13	-4.36453096619494E-13	-4.36453096619494E-13	-8.31339231656179E-13	-3.94886135036685E-13	-4.46844837015196E-13	-2.49401769496854E-13	-4.78020058202303E-13	-7.68988789281965E-13	-1.14309144352725E-12	5.19587019785112E-14
0.00728	-1.8705132712264E-13	-4.98803538993707E-13	-1.00799881838312E-12	-5.40370500576516E-13	5.09195279389409E-13	-6.54679644929241E-13	-7.27421827699156E-13	-4.78020058202303E-13	-3.22143952266769E-13	-3.84494394640983E-13	-7.37813568094858E-13	-2.39010029101151E-13	-5.71545721763623E-13	-1.97443067518342E-13	-4.46844837015196E-13	-7.58597048886263E-13	-1.01839055877882E-12	1.24700884748427E-13
0.0073	-3.7410265424528E-13	-4.67628317806601E-13	-9.97607077987414E-13	-3.7410265424528E-13	4.88411798598005E-13	-4.05277875432387E-13	-3.53319173453876E-13	-5.19587019785112E-13	-3.22143952266769E-13	-3.63710913849578E-13	-5.92329202555027E-13	-9.35256635613201E-14	-6.9624660651205E-13	-1.24700884748427E-13	-4.67628317806601E-13	-7.79380529677667E-13	-7.48205308490561E-13	5.19587019785112E-14
0.00732	-4.26061356223792E-13	-4.88411798598005E-13	-8.72906193238988E-13	-3.32535692662472E-13	3.7410265424528E-13	-1.03917403957022E-14	-5.19587019785112E-14	-4.88411798598005E-13	-3.84494394640983E-13	-2.90968731079663E-13	-6.0272094295073E-13	5.19587019785112E-14	-6.75463125720645E-13	-9.35256635613201E-14	-6.54679644929241E-13	-6.9624660651205E-13	-4.05277875432387E-13	-8.31339231656179E-14
0.00734	-2.90968731079663E-13	-5.09195279389409E-13	-7.48205308490561E-13	-3.32535692662471E-13	1.66267846331236E-13	3.22143952266769E-13	8.31339231656179E-14	-4.98803538993707E-13	-5.19587019785112E-13	-3.32535692662471E-13	-6.65071385324943E-13	2.07834807914045E-14	-6.54679644929241E-13	-1.03917403957022E-13	-9.04081414426094E-13	-6.23504423742134E-13	-1.97443067518342E-13	-3.63710913849578E-13
0.00736	-7.27421827699156E-14	-4.05277875432387E-13	-6.44287904533539E-13	-4.36453096619494E-13	-4.15669615828089E-14	5.19587019785112E-13	1.14309144352725E-13	-4.98803538993707E-13	-5.81937462159325E-13	-4.26061356223792E-13	-8.10555750864774E-13	-1.14309144352725E-13	-5.61153981367921E-13	-1.76659586726938E-13	-1.13269970313154E-12	-4.88411798598005E-13	-5.19587019785112E-14	-6.44287904533539E-13
0.00738	1.97443067518342E-13	-3.01360471475365E-13	-6.54679644929241E-13	-4.67628317806601E-13	-2.18226548309747E-13	4.88411798598005E-13	1.35092625144129E-13	-4.05277875432387E-13	-5.92329202555027E-13	-5.29978760180814E-13	-8.62514452843285E-13	-3.53319173453876E-13	-4.88411798598005E-13	-2.59793509892556E-13	-1.30935928985848E-12	-4.88411798598005E-13	-2.07834807914044E-14	-1.00799881838312E-12
0.0074	4.05277875432387E-13	-4.26061356223792E-13	-8.00164010469072E-13	-3.7410265424528E-13	-2.49401769496854E-13	4.57236577410898E-13	1.55876105935533E-13	-1.97443067518342E-13	-5.92329202555027E-13	-5.29978760180814E-13	-7.58597048886263E-13	-6.75463125720645E-13	-5.29978760180814E-13	-4.05277875432387E-13	-1.35092625144129E-12	-4.36453096619494E-13	-1.45484365539831E-13	-1.31975103025418E-12
0.00742	5.61153981367921E-13	-6.44287904533539E-13	-8.20947491260476E-13	-2.07834807914045E-13	-2.39010029101151E-13	3.63710913849578E-13	2.39010029101151E-13	4.1566961582809E-14	-4.88411798598005E-13	-5.71545721763623E-13	-4.26061356223792E-13	-9.56040116404605E-13	-6.65071385324943E-13	-4.98803538993707E-13	-1.19505014550576E-12	-4.26061356223792E-13	-2.90968731079663E-13	-1.4132766938155E-12
0.00744	6.9624660651205E-13	-8.41730972051881E-13	-6.9624660651205E-13	-9.35256635613201E-14	-3.11752211871067E-13	4.26061356223792E-13	2.70185250288258E-13	3.53319173453876E-13	-4.26061356223792E-13	-6.13112683346432E-13	-1.03917403957022E-13	-1.00799881838312E-12	-7.68988789281965E-13	-6.33896164137836E-13	-9.66431856800308E-13	-3.32535692662472E-13	-4.15669615828089E-13	-1.19505014550576E-12
0.00746	7.17030087303454E-13	-8.31339231656179E-13	-3.84494394640983E-13	-2.07834807914045E-14	-4.88411798598005E-13	5.40370500576516E-13	1.97443067518343E-13	6.54679644929241E-13	-2.49401769496854E-13	-6.23504423742134E-13	1.66267846331236E-13	-9.14473154821797E-13	-8.10555750864774E-13	-6.75463125720645E-13	-6.9624660651205E-13	-2.28618288705449E-13	-3.84494394640983E-13	-8.10555750864774E-13
0.00748	7.27421827699156E-13	-7.79380529677668E-13	1.03917403957022E-14	-1.03917403957022E-14	-6.33896164137836E-13	5.81937462159325E-13	-3.11752211871067E-14	7.68988789281965E-13	-2.28618288705449E-13	-5.61153981367921E-13	3.32535692662471E-13	-6.85854866116347E-13	-7.06638346907752E-13	-6.44287904533539E-13	-4.67628317806601E-13	-2.07834807914044E-14	-3.53319173453876E-13	-5.61153981367921E-13
0.0075	7.27421827699156E-13	-5.81937462159325E-13	2.59793509892556E-13	8.31339231656179E-14	-6.23504423742134E-13	4.26061356223792E-13	-3.01360471475365E-13	6.85854866116348E-13	-3.01360471475365E-13	-4.67628317806601E-13	3.7410265424528E-13	-3.42927433058174E-13	-5.19587019785112E-13	-4.98803538993707E-13	-3.53319173453876E-13	2.28618288705449E-13	-3.84494394640983E-13	-4.67628317806601E-13
0.00752	6.0272094295073E-13	-3.01360471475365E-13	3.84494394640983E-13	1.35092625144129E-13	-5.50762240972218E-13	1.55876105935534E-13	-6.23504423742134E-13	4.05277875432387E-13	-4.36453096619494E-13	-2.70185250288258E-13	3.22143952266769E-13	-1.03917403957022E-13	-3.32535692662471E-13	-3.01360471475365E-13	-1.76659586726938E-13	3.7410265424528E-13	-4.46844837015196E-13	-5.81937462159325E-13
0.00754	5.19587019785112E-13	-1.24700884748427E-13	4.15669615828089E-13	1.97443067518342E-13	-6.02720942950729E-13	-1.45484365539831E-13	-8.31339231656179E-13	1.03917403957022E-13	-6.65071385324943E-13	-1.24700884748427E-13	1.03917403957022E-13	1.76659586726938E-13	-1.55876105935533E-13	-2.07834807914045E-13	-2.07834807914045E-14	3.32535692662471E-13	-5.50762240972218E-13	-6.44287904533539E-13
0.00756	3.84494394640983E-13	-1.03917403957022E-13	3.94886135036685E-13	2.49401769496854E-13	-5.81937462159325E-13	-4.57236577410898E-13	-1.11191622234014E-12	1.03917403957022E-14	-8.31339231656179E-13	1.03917403957022E-14	-1.24700884748427E-13	2.39010029101151E-13	-1.55876105935533E-13	-1.14309144352725E-13	2.39010029101151E-13	2.18226548309747E-13	-5.71545721763623E-13	-6.33896164137836E-13
0.00758	3.01360471475365E-13	-1.55876105935534E-13	2.59793509892556E-13	2.70185250288258E-13	-6.13112683346432E-13	-6.44287904533539E-13	-1.27818406867137E-12	-4.15669615828089E-14	-9.87215337591712E-13	0	-2.8057699068396E-13	1.97443067518342E-13	-3.22143952266769E-13	-1.03917403957022E-13	4.98803538993707E-13	-2.07834807914044E-14	-5.19587019785112E-13	-6.0272094295073E-13
0.0076	2.49401769496854E-13	-2.70185250288258E-13	3.11752211871068E-14	2.70185250288258E-13	-5.92329202555027E-13	-7.06638346907752E-13	-1.21583362629716E-12	-1.03917403957022E-14	-1.07034926075733E-12	-1.24700884748427E-13	-4.36453096619494E-13	1.76659586726938E-13	-5.81937462159325E-13	-1.66267846331236E-13	6.13112683346432E-13	-2.90968731079663E-13	-5.61153981367921E-13	-5.40370500576516E-13
0.00762	2.70185250288258E-13	-3.32535692662471E-13	-2.18226548309747E-13	2.18226548309747E-13	-5.29978760180814E-13	-6.44287904533539E-13	-1.09113274154873E-12	-4.15669615828089E-14	-1.11191622234014E-12	-3.94886135036685E-13	-6.9624660651205E-13	1.97443067518342E-13	-6.9624660651205E-13	-2.59793509892556E-13	5.19587019785112E-13	-5.71545721763623E-13	-7.17030087303454E-13	-4.15669615828089E-13
0.00764	2.49401769496854E-13	-3.84494394640983E-13	-4.88411798598005E-13	8.31339231656179E-14	-3.84494394640983E-13	-6.44287904533539E-13	-7.79380529677667E-13	-1.66267846331236E-13	-1.14309144352725E-12	-5.92329202555027E-13	-8.31339231656179E-13	1.8705132712264E-13	-8.31339231656179E-13	-3.42927433058174E-13	2.90968731079663E-13	-7.37813568094859E-13	-8.41730972051881E-13	-3.84494394640983E-13
0.00766	3.84494394640983E-13	-3.7410265424528E-13	-6.65071385324943E-13	-1.03917403957023E-14	-2.39010029101151E-13	-6.75463125720645E-13	-5.71545721763623E-13	-4.05277875432387E-13	-1.17426666471435E-12	-4.98803538993707E-13	-7.37813568094859E-13	1.14309144352725E-13	-8.52122712447583E-13	-4.26061356223792E-13	7.27421827699156E-14	-7.68988789281965E-13	-8.8329793363469E-13	-4.15669615828089E-13
0.00768	6.65071385324943E-13	-1.55876105935533E-13	-8.31339231656179E-13	-1.97443067518342E-13	-1.8705132712264E-13	-6.33896164137836E-13	-3.53319173453876E-13	-4.67628317806601E-13	-1.18465840511005E-12	-2.59793509892556E-13	-5.50762240972218E-13	-5.19587019785112E-14	-8.52122712447583E-13	-4.36453096619494E-13	-1.35092625144129E-13	-6.9624660651205E-13	-7.8977227007337E-13	-4.26061356223792E-13
0.0077	9.04081414426094E-13	-6.23504423742133E-14	-8.41730972051881E-13	-2.39010029101151E-13	-6.23504423742134E-14	-5.19587019785112E-13	-1.24700884748427E-13	-5.09195279389409E-13	-1.20544188590146E-12	7.27421827699156E-14	-4.57236577410898E-13	-3.42927433058174E-13	-8.10555750864774E-13	-4.15669615828089E-13	-2.49401769496854E-13	-5.50762240972218E-13	-7.58597048886263E-13	-2.39010029101151E-13
0.00772	9.24864895217499E-13	-1.03917403957022E-13	-8.10555750864774E-13	-3.01360471475365E-13	-5.19587019785112E-14	-4.78020058202303E-13	-4.1566961582809E-14	-5.29978760180814E-13	-1.13269970313154E-12	2.70185250288258E-13	-4.67628317806601E-13	-7.48205308490561E-13	-7.27421827699156E-13	-3.53319173453876E-13	-3.53319173453876E-13	-2.07834807914045E-13	-7.48205308490561E-13	-1.24700884748427E-13
0.00774	6.75463125720645E-13	-2.18226548309747E-13	-7.06638346907752E-13	-3.84494394640983E-13	-1.03917403957022E-14	-4.67628317806601E-13	-1.03917403957023E-14	-5.71545721763623E-13	-9.66431856800308E-13	3.01360471475365E-13	-6.75463125720645E-13	-9.66431856800308E-13	-6.65071385324943E-13	-2.8057699068396E-13	-4.98803538993707E-13	1.45484365539831E-13	-7.17030087303454E-13	-2.07834807914045E-14
0.00776	3.7410265424528E-13	-3.53319173453876E-13	-4.88411798598005E-13	-4.15669615828089E-13	1.03917403957022E-13	-5.81937462159325E-13	-6.23504423742134E-14	-6.23504423742134E-13	-8.31339231656179E-13	2.70185250288258E-13	-8.00164010469072E-13	-9.56040116404605E-13	-4.98803538993707E-13	-3.63710913849578E-13	-6.13112683346432E-13	4.98803538993707E-13	-6.9624660651205E-13	-6.23504423742133E-14
0.00778	-2.07834807914045E-14	-3.7410265424528E-13	-2.39010029101151E-13	-3.42927433058174E-13	2.49401769496854E-13	-5.61153981367921E-13	-1.03917403957022E-14	-5.50762240972218E-13	-6.33896164137836E-13	1.35092625144129E-13	-7.17030087303454E-13	-7.68988789281965E-13	-4.05277875432387E-13	-3.63710913849578E-13	-7.58597048886263E-13	6.23504423742134E-13	-5.61153981367921E-13	-1.76659586726938E-13
0.0078	-3.11752211871067E-13	-3.42927433058174E-13	-8.31339231656179E-14	-2.49401769496854E-13	4.46844837015196E-13	-4.78020058202303E-13	1.76659586726938E-13	-3.84494394640983E-13	-4.36453096619494E-13	7.27421827699156E-14	-5.92329202555027E-13	-4.57236577410898E-13	-4.05277875432387E-13	-4.05277875432387E-13	-8.20947491260476E-13	6.75463125720645E-13	-3.84494394640983E-13	-3.22143952266769E-13
0.00782	-4.46844837015196E-13	-2.07834807914045E-13	-3.11752211871067E-14	-1.97443067518342E-13	6.65071385324943E-13	-4.15669615828089E-13	2.70185250288258E-13	-1.8705132712264E-13	-3.7410265424528E-13	4.15669615828089E-14	-3.11752211871067E-13	-2.39010029101151E-13	-3.84494394640983E-13	-3.11752211871067E-13	-9.14473154821797E-13	6.75463125720645E-13	-1.14309144352725E-13	-4.57236577410898E-13
0.00784	-3.63710913849578E-13	-1.03917403957022E-13	5.19587019785111E-14	-1.97443067518342E-13	8.20947491260476E-13	-3.94886135036685E-13	4.26061356223792E-13	-1.14309144352725E-13	-2.59793509892556E-13	-1.03917403957022E-13	-6.23504423742134E-14	-4.15669615828089E-14	-4.26061356223792E-13	-2.28618288705449E-13	-8.72906193238988E-13	7.27421827699156E-13	-1.03917403957023E-14	-5.0919527938941E-13
0.00786	-1.8705132712264E-13	-2.18226548309747E-13	1.76659586726938E-13	-3.22143952266769E-13	9.24864895217499E-13	-4.26061356223792E-13	4.98803538993707E-13	8.31339231656179E-14	-3.32535692662471E-13	-3.53319173453876E-13	9.35256635613201E-14	3.11752211871067E-14	-4.88411798598005E-13	-2.49401769496854E-13	-7.58597048886263E-13	6.13112683346432E-13	-3.11752211871067E-14	-4.36453096619494E-13
0.00788	-4.15669615828089E-14	-2.70185250288258E-13	3.11752211871067E-13	-5.29978760180814E-13	8.93689674030392E-13	-4.26061356223791E-13	5.0919527938941E-13	1.66267846331236E-13	-5.19587019785112E-13	-6.9624660651205E-13	1.14309144352725E-13	7.27421827699156E-14	-5.19587019785112E-13	-4.05277875432387E-13	-5.81937462159325E-13	5.19587019785112E-13	-1.97443067518342E-13	-2.49401769496854E-13
0.0079	2.07834807914045E-14	-3.01360471475365E-13	3.84494394640983E-13	-6.33896164137836E-13	7.17030087303454E-13	-3.84494394640983E-13	3.84494394640983E-13	3.42927433058174E-13	-7.8977227007337E-13	-9.7682359719601E-13	-7.27421827699157E-14	-8.31339231656179E-14	-4.98803538993707E-13	-6.13112683346432E-13	-3.94886135036685E-13	3.22143952266769E-13	-4.46844837015196E-13	-1.03917403957022E-13
0.00792	-2.07834807914045E-14	-2.8057699068396E-13	3.7410265424528E-13	-4.88411798598005E-13	5.19587019785112E-13	-2.18226548309747E-13	2.70185250288258E-13	4.15669615828089E-13	-9.87215337591712E-13	-1.13269970313154E-12	-2.18226548309747E-13	-1.97443067518342E-13	-4.67628317806601E-13	-7.8977227007337E-13	-2.49401769496854E-13	1.35092625144129E-13	-6.85854866116347E-13	0
0.00794	-1.55876105935533E-13	-1.97443067518342E-13	2.70185250288258E-13	-1.66267846331236E-13	2.70185250288258E-13	4.15669615828089E-14	2.90968731079663E-13	3.84494394640983E-13	-9.35256635613201E-13	-1.23661710708857E-12	-3.11752211871067E-13	-3.53319173453876E-13	-4.67628317806601E-13	-8.72906193238988E-13	-1.66267846331236E-13	-1.14309144352725E-13	-8.72906193238988E-13	-1.8705132712264E-13
0.00796	-2.90968731079663E-13	-1.76659586726938E-13	1.03917403957022E-13	7.27421827699156E-14	-9.35256635613201E-14	4.05277875432387E-13	2.90968731079663E-13	3.63710913849578E-13	-6.85854866116347E-13	-1.25740058787997E-12	-2.07834807914045E-13	-3.22143952266769E-13	-4.88411798598005E-13	-8.20947491260476E-13	-1.8705132712264E-13	-3.22143952266769E-13	-9.24864895217499E-13	-4.57236577410898E-13
0.00798	-2.39010029101151E-13	-1.8705132712264E-13	3.11752211871067E-14	8.31339231656179E-14	-2.90968731079662E-13	6.85854866116347E-13	3.84494394640983E-13	3.01360471475365E-13	-3.7410265424528E-13	-1.20544188590146E-12	-9.35256635613201E-14	-3.01360471475365E-13	-4.78020058202303E-13	-7.58597048886263E-13	-2.28618288705449E-13	-5.50762240972218E-13	-8.41730972051881E-13	-6.75463125720645E-13
0.008	-1.24700884748427E-13	-1.03917403957022E-13	6.23504423742134E-14	-1.14309144352725E-13	-3.7410265424528E-13	7.06638346907752E-13	4.36453096619494E-13	2.49401769496854E-13	6.73161305788597E-29	-8.93689674030392E-13	2.07834807914045E-14	-2.28618288705449E-13	-4.98803538993707E-13	-5.19587019785112E-13	-3.11752211871067E-13	-7.17030087303454E-13	-7.06638346907752E-13	-7.17030087303454E-13
0.00802	-4.15669615828089E-14	-1.03917403957023E-14	-8.31339231656179E-14	-3.32535692662471E-13	-2.70185250288258E-13	5.71545721763623E-13	3.94886135036685E-13	1.24700884748427E-13	8.31339231656178E-14	-5.61153981367921E-13	-4.15669615828089E-14	-3.94886135036685E-13	-4.88411798598005E-13	-3.53319173453876E-13	-3.7410265424528E-13	-8.93689674030392E-13	-5.09195279389409E-13	-5.81937462159325E-13
0.00804	4.15669615828089E-14	8.31339231656179E-14	-1.14309144352725E-13	-3.84494394640983E-13	-5.19587019785112E-14	2.90968731079662E-13	2.49401769496854E-13	-1.03917403957023E-14	1.03917403957022E-14	-2.59793509892556E-13	-1.8705132712264E-13	-6.33896164137836E-13	-4.98803538993707E-13	-2.28618288705449E-13	-3.94886135036685E-13	-9.7682359719601E-13	-3.32535692662471E-13	-3.11752211871067E-13
0.00806	-4.15669615828089E-14	6.23504423742134E-14	-3.32535692662471E-13	-4.26061356223792E-13	1.03917403957022E-14	-7.27421827699156E-14	1.97443067518342E-13	-1.03917403957023E-14	-1.66267846331236E-13	-1.03917403957022E-13	-4.36453096619494E-13	-1.02878229917452E-12	-3.22143952266769E-13	-2.90968731079663E-13	-4.67628317806601E-13	-1.00799881838312E-12	-1.45484365539831E-13	-7.27421827699156E-14
0.00808	-1.76659586726938E-13	-1.35092625144129E-13	-4.26061356223792E-13	-2.90968731079663E-13	1.03917403957022E-13	-3.94886135036685E-13	1.97443067518342E-13	-6.23504423742134E-14	-2.18226548309747E-13	-1.35092625144129E-13	-5.29978760180814E-13	-1.3924932130241E-12	-8.31339231656179E-14	-5.19587019785112E-13	-4.67628317806601E-13	-8.62514452843285E-13	-3.11752211871067E-14	1.03917403957022E-13
0.0081	-2.70185250288258E-13	-4.78020058202303E-13	-4.98803538993707E-13	3.11752211871067E-14	8.31339231656179E-14	-5.81937462159325E-13	2.70185250288258E-13	-4.1566961582809E-14	-2.59793509892556E-13	-1.66267846331236E-13	-4.57236577410898E-13	-1.74581238647798E-12	9.35256635613201E-14	-7.79380529677667E-13	-4.78020058202303E-13	-7.48205308490561E-13	1.14309144352725E-13	9.35256635613201E-14
0.00812	-1.14309144352725E-13	-7.79380529677668E-13	-3.84494394640983E-13	1.76659586726938E-13	0	-6.44287904533539E-13	3.22143952266769E-13	-5.19587019785112E-14	-1.35092625144129E-13	-1.97443067518342E-13	-2.70185250288258E-13	-1.89129675201781E-12	1.8705132712264E-13	-1.00799881838312E-12	-5.19587019785112E-13	-4.78020058202303E-13	6.23504423742134E-14	-1.35092625144129E-13
0.00814	1.14309144352725E-13	-8.93689674030392E-13	-2.18226548309747E-13	1.66267846331236E-13	-4.15669615828089E-14	-6.65071385324943E-13	1.8705132712264E-13	-9.35256635613201E-14	0	-2.18226548309747E-13	5.19587019785112E-14	-1.75620412687368E-12	7.27421827699156E-14	-1.11191622234014E-12	-6.0272094295073E-13	-2.49401769496854E-13	-8.31339231656179E-14	-3.94886135036685E-13
0.00816	3.63710913849578E-13	-9.14473154821797E-13	-6.23504423742134E-14	-7.27421827699157E-14	-8.31339231656179E-14	-7.06638346907752E-13	3.11752211871067E-14	-1.55876105935533E-13	1.03917403957023E-14	-2.70185250288258E-13	3.42927433058174E-13	-1.3821014726284E-12	-5.19587019785112E-14	-9.35256635613201E-13	-7.17030087303454E-13	-1.03917403957022E-13	-2.49401769496854E-13	-6.23504423742134E-13
0.00818	6.13112683346432E-13	-7.68988789281965E-13	-1.03917403957022E-13	-2.90968731079663E-13	-9.35256635613201E-14	-7.48205308490561E-13	-3.11752211871067E-14	-1.8705132712264E-13	-6.23504423742133E-14	-4.15669615828089E-13	4.78020058202303E-13	-8.93689674030392E-13	-4.15669615828089E-14	-6.23504423742134E-13	-8.31339231656179E-13	-1.03917403957022E-13	-3.94886135036685E-13	-6.9624660651205E-13
0.0082	7.68988789281965E-13	-5.92329202555027E-13	-1.8705132712264E-13	-3.7410265424528E-13	8.31339231656179E-14	-8.31339231656179E-13	-8.31339231656179E-14	-3.63710913849578E-13	-8.31339231656178E-14	-5.19587019785112E-13	4.36453096619494E-13	-4.57236577410898E-13	-6.23504423742134E-14	-2.8057699068396E-13	-8.20947491260476E-13	-2.59793509892556E-13	-5.61153981367921E-13	-7.17030087303454E-13
0.00822	6.75463125720645E-13	-4.98803538993707E-13	-2.28618288705449E-13	-3.53319173453876E-13	2.90968731079663E-13	-8.8329793363469E-13	-1.55876105935534E-13	-5.29978760180814E-13	-1.35092625144129E-13	-5.40370500576516E-13	3.11752211871067E-13	-1.45484365539831E-13	-2.07834807914045E-14	-1.14309144352725E-13	-7.27421827699156E-13	-5.40370500576516E-13	-5.71545721763623E-13	-6.9624660651205E-13
0.00824	4.67628317806601E-13	-4.67628317806601E-13	-3.32535692662471E-13	-2.70185250288258E-13	3.11752211871067E-13	-8.62514452843285E-13	-4.05277875432387E-13	-7.06638346907752E-13	-1.55876105935533E-13	-5.09195279389409E-13	1.24700884748427E-13	6.23504423742134E-14	-2.18226548309747E-13	-1.24700884748427E-13	-5.61153981367921E-13	-8.20947491260476E-13	-3.94886135036685E-13	-6.23504423742134E-13
0.00826	2.28618288705449E-13	-4.78020058202303E-13	-4.78020058202303E-13	-1.55876105935534E-13	2.70185250288258E-13	-7.17030087303454E-13	-6.33896164137836E-13	-8.31339231656179E-13	-1.03917403957022E-13	-4.05277875432387E-13	-1.03917403957022E-14	1.03917403957022E-14	-5.50762240972218E-13	-3.32535692662471E-13	-5.09195279389409E-13	-1.05995752036163E-12	-1.24700884748427E-13	-6.65071385324943E-13
0.00828	1.24700884748427E-13	-4.98803538993707E-13	-6.0272094295073E-13	-6.23504423742134E-14	2.49401769496854E-13	-4.36453096619494E-13	-8.31339231656179E-13	-8.8329793363469E-13	-5.19587019785111E-14	-2.90968731079663E-13	-9.35256635613201E-14	-2.39010029101151E-13	-9.45648376008903E-13	-5.40370500576516E-13	-5.92329202555027E-13	-1.15348318392295E-12	-3.11752211871067E-14	-6.33896164137836E-13
0.0083	5.19587019785112E-14	-4.67628317806601E-13	-6.9624660651205E-13	-1.03917403957022E-14	1.35092625144129E-13	-1.24700884748427E-13	-1.04956577996593E-12	-9.04081414426094E-13	-3.11752211871067E-14	-3.42927433058174E-13	-1.45484365539831E-13	-5.09195279389409E-13	-1.27818406867137E-12	-5.81937462159325E-13	-7.37813568094859E-13	-1.08074100115303E-12	-1.14309144352725E-13	-6.13112683346432E-13
0.00832	-3.36580652894298E-29	-4.05277875432387E-13	-6.75463125720645E-13	-2.07834807914045E-14	1.03917403957023E-14	-1.03917403957022E-14	-1.18465840511005E-12	-8.31339231656179E-13	-3.11752211871067E-14	-2.70185250288258E-13	-1.45484365539831E-13	-7.58597048886263E-13	-1.4028849534198E-12	-5.61153981367921E-13	-7.58597048886263E-13	-8.10555750864774E-13	-3.22143952266769E-13	-5.40370500576516E-13
0.00834	-5.19587019785112E-14	-1.76659586726938E-13	-4.98803538993707E-13	9.35256635613202E-14	-1.24700884748427E-13	-6.23504423742134E-14	-1.17426666471435E-12	-7.58597048886263E-13	4.15669615828089E-14	-1.45484365539831E-13	-7.27421827699156E-14	-8.31339231656179E-13	-1.27818406867137E-12	-4.46844837015196E-13	-7.27421827699156E-13	-4.88411798598005E-13	-4.46844837015196E-13	-4.36453096619494E-13
0.00836	-1.66267846331236E-13	7.27421827699156E-14	-2.18226548309747E-13	1.03917403957022E-13	-1.66267846331236E-13	-2.39010029101151E-13	-1.10152448194444E-12	-7.48205308490561E-13	2.07834807914045E-13	1.03917403957022E-14	1.03917403957022E-14	-6.75463125720645E-13	-9.87215337591712E-13	-3.01360471475365E-13	-5.40370500576516E-13	-3.32535692662472E-13	-3.94886135036685E-13	-3.53319173453876E-13
0.00838	-2.70185250288258E-13	2.28618288705449E-13	-1.03917403957022E-13	4.20725816117873E-29	-1.24700884748427E-13	-4.78020058202303E-13	-9.14473154821797E-13	-8.93689674030392E-13	4.36453096619494E-13	7.27421827699156E-14	-3.11752211871067E-14	-4.98803538993707E-13	-7.27421827699156E-13	-1.8705132712264E-13	-2.90968731079663E-13	-3.63710913849578E-13	-2.8057699068396E-13	-2.49401769496854E-13
0.0084	-3.94886135036685E-13	2.28618288705449E-13	-1.24700884748427E-13	-2.07834807914045E-13	-5.19587019785112E-14	-5.71545721763623E-13	-7.17030087303454E-13	-1.03917403957022E-12	6.0272094295073E-13	-4.15669615828089E-14	-1.55876105935533E-13	-3.42927433058174E-13	-3.63710913849578E-13	-1.14309144352725E-13	-2.18226548309747E-13	-4.36453096619494E-13	-2.28618288705449E-13	-1.55876105935534E-13
0.00842	-4.78020058202303E-13	1.35092625144129E-13	-2.8057699068396E-13	-4.67628317806601E-13	-1.35092625144129E-13	-4.26061356223792E-13	-6.44287904533539E-13	-1.18465840511005E-12	6.65071385324943E-13	-1.35092625144129E-13	-3.42927433058174E-13	-1.03917403957022E-13	-1.8705132712264E-13	-1.14309144352725E-13	-3.22143952266769E-13	-6.0272094295073E-13	-2.49401769496854E-13	-1.03917403957022E-13
0.00844	-4.57236577410898E-13	-2.07834807914045E-14	-6.44287904533538E-13	-6.85854866116347E-13	-1.35092625144129E-13	-1.35092625144129E-13	-5.61153981367921E-13	-1.4132766938155E-12	6.85854866116347E-13	-2.49401769496854E-13	-4.26061356223792E-13	-5.19587019785112E-14	2.07834807914044E-14	-1.14309144352725E-13	-5.50762240972218E-13	-6.13112683346432E-13	-4.15669615828089E-13	-1.66267846331236E-13
0.00846	-3.84494394640983E-13	-3.22143952266769E-13	-9.04081414426094E-13	-5.92329202555027E-13	-8.31339231656179E-14	1.8705132712264E-13	-5.81937462159325E-13	-1.50680235737682E-12	4.57236577410898E-13	-3.7410265424528E-13	-4.05277875432387E-13	-1.8705132712264E-13	5.19587019785112E-14	-1.14309144352725E-13	-6.85854866116348E-13	-4.57236577410898E-13	-5.61153981367921E-13	-4.15669615828089E-13
0.00848	-2.59793509892556E-13	-5.09195279389409E-13	-1.04956577996593E-12	-3.84494394640983E-13	7.27421827699156E-14	3.32535692662471E-13	-6.13112683346432E-13	-1.62111150172955E-12	2.70185250288258E-13	-4.67628317806601E-13	-2.8057699068396E-13	-3.94886135036685E-13	7.27421827699156E-14	-1.14309144352725E-13	-7.58597048886263E-13	-2.39010029101151E-13	-6.13112683346432E-13	-7.37813568094859E-13
0.0085	-2.39010029101151E-13	-6.23504423742134E-13	-1.08074100115303E-12	-1.45484365539831E-13	2.59793509892556E-13	3.63710913849578E-13	-5.29978760180814E-13	-1.45484365539831E-12	8.31339231656179E-14	-5.19587019785112E-13	-2.28618288705449E-13	-5.0919527938941E-13	-3.11752211871067E-14	-1.76659586726938E-13	-8.52122712447583E-13	-8.31339231656179E-14	-5.71545721763623E-13	-1.09113274154873E-12
0.00852	-1.55876105935533E-13	-6.02720942950729E-13	-9.24864895217499E-13	-1.03917403957022E-14	4.57236577410898E-13	3.42927433058174E-13	-3.94886135036685E-13	-1.07034926075733E-12	-1.14309144352725E-13	-5.09195279389409E-13	-1.24700884748427E-13	-5.40370500576516E-13	-1.8705132712264E-13	-3.11752211871067E-13	-1.00799881838312E-12	-7.27421827699157E-14	-5.92329202555027E-13	-1.34053451104559E-12
0.00854	-1.24700884748427E-13	-6.23504423742134E-13	-6.9624660651205E-13	-1.8705132712264E-13	4.78020058202303E-13	2.39010029101151E-13	-2.39010029101151E-13	-6.85854866116347E-13	-3.22143952266769E-13	-5.29978760180814E-13	-1.45484365539831E-13	-4.88411798598005E-13	-3.7410265424528E-13	-4.78020058202303E-13	-1.18465840511005E-12	-2.18226548309747E-13	-5.92329202555027E-13	-1.44445191500261E-12
0.00856	-5.19587019785111E-14	-5.71545721763623E-13	-5.71545721763623E-13	-3.84494394640983E-13	3.53319173453876E-13	5.19587019785112E-14	-1.03917403957022E-13	-2.07834807914045E-13	-5.92329202555027E-13	-5.40370500576516E-13	-1.55876105935534E-13	-5.09195279389409E-13	-5.19587019785112E-13	-6.75463125720645E-13	-1.34053451104559E-12	-3.7410265424528E-13	-6.65071385324943E-13	-1.29896754946278E-12
0.00858	-1.03917403957022E-13	-5.61153981367921E-13	-3.22143952266769E-13	-5.61153981367921E-13	1.76659586726938E-13	-2.07834807914045E-14	-8.31339231656179E-14	1.03917403957022E-13	-8.41730972051881E-13	-5.92329202555027E-13	-3.42927433058174E-13	-5.29978760180814E-13	-6.85854866116347E-13	-8.31339231656179E-13	-1.3821014726284E-12	-4.46844837015196E-13	-6.44287904533539E-13	-1.09113274154873E-12
0.0086	-4.15669615828089E-14	-5.61153981367921E-13	-1.03917403957022E-14	-4.88411798598005E-13	-2.07834807914045E-14	-2.07834807914045E-14	-1.66267846331236E-13	1.66267846331236E-13	-8.62514452843285E-13	-6.33896164137836E-13	-5.09195279389409E-13	-4.78020058202303E-13	-9.24864895217499E-13	-9.24864895217499E-13	-1.26779232827567E-12	-4.67628317806601E-13	-5.29978760180814E-13	-8.8329793363469E-13
0.00862	-1.03917403957022E-14	-4.46844837015196E-13	3.63710913849578E-13	-4.05277875432387E-13	-1.45484365539831E-13	6.23504423742134E-14	-1.76659586726938E-13	1.03917403957022E-14	-7.58597048886263E-13	-6.65071385324943E-13	-5.09195279389409E-13	-5.19587019785112E-13	-1.08074100115303E-12	-1.02878229917452E-12	-1.12230796273584E-12	-4.67628317806601E-13	-5.09195279389409E-13	-8.31339231656179E-13
0.00864	4.1566961582809E-14	-3.63710913849578E-13	6.23504423742134E-13	-3.7410265424528E-13	-9.35256635613201E-14	1.03917403957022E-13	-1.45484365539831E-13	-4.05277875432387E-13	-5.81937462159325E-13	-7.68988789281965E-13	-4.15669615828089E-13	-5.61153981367921E-13	-1.00799881838312E-12	-1.07034926075733E-12	-9.56040116404605E-13	-3.84494394640983E-13	-5.40370500576516E-13	-7.8977227007337E-13
0.00866	1.45484365539831E-13	-3.42927433058174E-13	5.61153981367921E-13	-4.88411798598005E-13	9.35256635613201E-14	4.15669615828089E-14	-3.36580652894298E-29	-8.31339231656179E-13	-4.05277875432387E-13	-8.72906193238988E-13	-3.94886135036685E-13	-5.50762240972218E-13	-8.52122712447583E-13	-9.45648376008903E-13	-8.62514452843285E-13	-4.36453096619494E-13	-6.65071385324943E-13	-7.48205308490561E-13
0.00868	7.27421827699156E-14	-3.53319173453876E-13	2.70185250288258E-13	-3.63710913849578E-13	2.39010029101151E-13	-7.27421827699157E-14	1.14309144352725E-13	-1.04956577996593E-12	-1.35092625144129E-13	-8.62514452843285E-13	-4.46844837015196E-13	-4.57236577410898E-13	-5.81937462159325E-13	-6.85854866116347E-13	-7.06638346907752E-13	-5.50762240972218E-13	-8.31339231656179E-13	-7.27421827699156E-13
0.0087	-5.19587019785112E-14	-3.63710913849578E-13	-9.35256635613201E-14	-1.66267846331236E-13	3.84494394640983E-13	-2.07834807914045E-13	6.73161305788597E-29	-1.14309144352725E-12	1.24700884748427E-13	-7.8977227007337E-13	-4.46844837015196E-13	-2.8057699068396E-13	-3.84494394640983E-13	-5.40370500576516E-13	-4.26061356223792E-13	-7.48205308490561E-13	-9.14473154821796E-13	-7.17030087303454E-13
0.00872	-1.03917403957022E-13	-2.90968731079663E-13	-3.01360471475365E-13	4.15669615828089E-14	4.26061356223792E-13	-2.90968731079663E-13	-1.45484365539831E-13	-1.11191622234014E-12	3.11752211871067E-13	-6.33896164137836E-13	-3.84494394640983E-13	-1.24700884748427E-13	-2.49401769496854E-13	-5.29978760180814E-13	-8.31339231656179E-14	-8.93689674030392E-13	-9.04081414426094E-13	-7.58597048886263E-13
0.00874	1.68290326447149E-29	-2.28618288705449E-13	-3.22143952266769E-13	1.66267846331236E-13	3.63710913849578E-13	-2.39010029101151E-13	-3.94886135036685E-13	-1.01839055877882E-12	3.63710913849578E-13	-4.26061356223792E-13	-2.39010029101151E-13	-1.03917403957022E-13	-2.18226548309747E-13	-6.23504423742134E-13	1.55876105935533E-13	-8.93689674030392E-13	-8.52122712447583E-13	-8.8329793363469E-13
0.00876	3.53319173453876E-13	-2.49401769496854E-13	-2.59793509892556E-13	2.07834807914045E-13	1.55876105935533E-13	-2.07834807914045E-13	-7.68988789281965E-13	-8.00164010469072E-13	3.22143952266769E-13	-1.03917403957022E-13	-1.03917403957022E-13	-2.8057699068396E-13	-1.8705132712264E-13	-8.00164010469072E-13	2.28618288705449E-13	-8.52122712447583E-13	-7.17030087303454E-13	-1.05995752036163E-12
0.00878	6.54679644929241E-13	-3.7410265424528E-13	-2.90968731079663E-13	2.39010029101151E-13	-1.14309144352725E-13	-1.8705132712264E-13	-9.97607077987414E-13	-3.11752211871067E-13	3.11752211871067E-13	1.45484365539831E-13	4.15669615828089E-14	-4.98803538993707E-13	-2.70185250288258E-13	-9.14473154821796E-13	2.8057699068396E-13	-6.54679644929241E-13	-5.92329202555027E-13	-1.21583362629716E-12
0.0088	8.10555750864774E-13	-5.81937462159325E-13	-3.94886135036685E-13	2.90968731079663E-13	-3.53319173453876E-13	-2.28618288705449E-13	-1.11191622234014E-12	2.18226548309747E-13	2.28618288705449E-13	2.59793509892556E-13	2.07834807914045E-13	-7.37813568094859E-13	-3.42927433058174E-13	-1.04956577996593E-12	2.39010029101151E-13	-4.98803538993707E-13	-5.40370500576516E-13	-1.3821014726284E-12
0.00882	6.23504423742134E-13	-7.37813568094859E-13	-6.23504423742134E-13	2.59793509892556E-13	-5.29978760180814E-13	-2.28618288705449E-13	-9.7682359719601E-13	7.37813568094859E-13	1.35092625144129E-13	2.90968731079663E-13	2.90968731079663E-13	-8.31339231656179E-13	-3.94886135036685E-13	-9.7682359719601E-13	1.03917403957022E-13	-3.7410265424528E-13	-4.78020058202303E-13	-1.45484365539831E-12
0.00884	3.42927433058174E-13	-8.52122712447583E-13	-9.04081414426094E-13	2.07834807914045E-13	-6.23504423742134E-13	-2.8057699068396E-13	-7.48205308490561E-13	9.35256635613201E-13	0	2.07834807914045E-13	3.84494394640983E-13	-7.68988789281965E-13	-4.46844837015196E-13	-6.85854866116347E-13	-1.97443067518342E-13	-3.32535692662472E-13	-5.71545721763623E-13	-1.43406017460691E-12
0.00886	0	-9.24864895217499E-13	-9.45648376008903E-13	6.23504423742134E-14	-4.78020058202303E-13	-3.22143952266769E-13	-5.09195279389409E-13	9.14473154821796E-13	7.27421827699156E-14	1.03917403957022E-13	3.11752211871067E-13	-6.75463125720645E-13	-4.15669615828089E-13	-2.90968731079663E-13	-5.81937462159325E-13	-3.01360471475365E-13	-6.75463125720645E-13	-1.29896754946278E-12
0.00888	-3.11752211871067E-14	-9.04081414426094E-13	-6.75463125720645E-13	2.07834807914045E-14	-5.19587019785112E-14	-3.7410265424528E-13	-3.42927433058174E-13	6.85854866116347E-13	5.19587019785112E-14	5.19587019785112E-14	2.59793509892556E-13	-5.61153981367921E-13	-4.26061356223792E-13	-1.03917403957022E-14	-9.14473154821797E-13	-3.7410265424528E-13	-8.20947491260476E-13	-1.04956577996593E-12
0.0089	8.31339231656179E-14	-8.93689674030392E-13	-2.8057699068396E-13	1.45484365539831E-13	5.40370500576516E-13	-3.94886135036685E-13	-1.14309144352725E-13	2.18226548309747E-13	-4.15669615828089E-14	3.11752211871067E-14	1.66267846331236E-13	-5.19587019785112E-13	-3.63710913849578E-13	5.19587019785112E-14	-1.22622536669286E-12	-2.39010029101151E-13	-9.24864895217499E-13	-8.20947491260476E-13
0.00892	2.90968731079663E-13	-9.56040116404605E-13	-1.03917403957023E-14	2.90968731079663E-13	1.04956577996593E-12	-3.7410265424528E-13	-7.27421827699156E-14	-2.70185250288258E-13	-3.11752211871067E-13	-4.1566961582809E-14	-5.19587019785112E-14	-4.57236577410898E-13	-3.22143952266769E-13	-1.45484365539831E-13	-1.34053451104559E-12	-1.45484365539831E-13	-1.00799881838312E-12	-6.23504423742134E-13
0.00894	4.36453096619494E-13	-1.01839055877882E-12	6.73161305788597E-29	4.26061356223791E-13	1.29896754946278E-12	-2.8057699068396E-13	-9.35256635613201E-14	-6.13112683346432E-13	-5.81937462159325E-13	-1.35092625144129E-13	-3.53319173453876E-13	-3.53319173453876E-13	-3.42927433058174E-13	-4.46844837015196E-13	-1.34053451104559E-12	4.1566961582809E-14	-8.52122712447583E-13	-5.09195279389409E-13
0.00896	5.19587019785112E-13	-1.00799881838312E-12	-1.14309144352725E-13	4.36453096619494E-13	1.35092625144129E-12	-2.18226548309747E-13	-9.35256635613201E-14	-6.9624660651205E-13	-7.17030087303454E-13	-3.84494394640983E-13	-8.41730972051881E-13	-1.45484365539831E-13	-4.78020058202303E-13	-6.13112683346432E-13	-1.19505014550576E-12	9.35256635613201E-14	-6.0272094295073E-13	-4.98803538993707E-13
0.00898	6.13112683346432E-13	-8.10555750864774E-13	-2.59793509892556E-13	3.22143952266769E-13	1.22622536669286E-12	-7.27421827699156E-14	1.03917403957022E-14	-6.85854866116347E-13	-6.75463125720645E-13	-6.33896164137836E-13	-1.24700884748427E-12	8.31339231656179E-14	-6.54679644929241E-13	-6.44287904533539E-13	-9.97607077987414E-13	3.11752211871067E-14	-5.29978760180814E-13	-4.05277875432387E-13
0.009	6.44287904533539E-13	-5.29978760180814E-13	-4.46844837015196E-13	1.66267846331236E-13	1.03917403957022E-12	1.66267846331236E-13	1.14309144352725E-13	-6.0272094295073E-13	-7.8977227007337E-13	-8.00164010469072E-13	-1.44445191500261E-12	1.03917403957022E-13	-8.10555750864774E-13	-5.81937462159325E-13	-7.37813568094859E-13	-6.23504423742134E-14	-5.61153981367921E-13	-3.22143952266769E-13
0.00902	6.44287904533539E-13	-4.26061356223792E-13	-6.65071385324943E-13	-3.11752211871067E-14	8.8329793363469E-13	2.59793509892556E-13	2.70185250288258E-13	-4.36453096619494E-13	-8.41730972051881E-13	-8.93689674030392E-13	-1.27818406867137E-12	2.07834807914045E-14	-9.14473154821796E-13	-3.94886135036685E-13	-5.50762240972218E-13	-6.23504423742134E-14	-5.71545721763623E-13	-2.49401769496854E-13
0.00904	6.13112683346432E-13	-3.94886135036685E-13	-7.06638346907752E-13	-2.28618288705449E-13	6.44287904533539E-13	2.90968731079663E-13	2.49401769496854E-13	-1.76659586726938E-13	-8.8329793363469E-13	-8.31339231656179E-13	-9.56040116404605E-13	-1.66267846331236E-13	-1.03917403957022E-12	-1.66267846331236E-13	-2.8057699068396E-13	-1.14309144352725E-13	-4.67628317806601E-13	-1.8705132712264E-13
0.00906	4.88411798598005E-13	-5.19587019785112E-13	-6.23504423742134E-13	-2.90968731079663E-13	3.63710913849578E-13	1.03917403957022E-13	5.19587019785112E-14	6.23504423742134E-14	-7.79380529677668E-13	-6.85854866116347E-13	-6.44287904533539E-13	-2.59793509892556E-13	-1.10152448194444E-12	-1.03917403957023E-14	-1.03917403957022E-13	-1.8705132712264E-13	-3.7410265424528E-13	-9.35256635613201E-14
0.00908	4.15669615828089E-13	-6.33896164137836E-13	-6.0272094295073E-13	-2.70185250288258E-13	1.66267846331236E-13	-1.8705132712264E-13	-2.90968731079663E-13	1.97443067518343E-13	-6.33896164137836E-13	-4.26061356223792E-13	-4.36453096619494E-13	-2.90968731079663E-13	-1.01839055877882E-12	-8.31339231656179E-14	3.11752211871067E-14	-2.28618288705449E-13	-3.11752211871067E-13	-1.03917403957023E-14
0.0091	3.63710913849578E-13	-6.54679644929241E-13	-4.57236577410898E-13	-3.32535692662471E-13	8.31339231656179E-14	-4.57236577410898E-13	-5.40370500576516E-13	2.90968731079663E-13	-4.98803538993707E-13	-2.18226548309747E-13	-3.7410265424528E-13	-1.8705132712264E-13	-7.79380529677667E-13	-2.70185250288258E-13	-1.14309144352725E-13	-2.90968731079663E-13	-2.8057699068396E-13	-7.27421827699156E-14
0.00912	2.90968731079663E-13	-4.98803538993707E-13	-4.78020058202303E-13	-3.11752211871067E-13	1.55876105935533E-13	-7.06638346907752E-13	-6.54679644929241E-13	3.32535692662472E-13	-4.46844837015196E-13	-4.15669615828089E-14	-4.15669615828089E-13	-2.49401769496854E-13	-4.05277875432387E-13	-5.92329202555027E-13	-4.05277875432387E-13	-2.18226548309747E-13	-1.97443067518342E-13	-3.84494394640983E-13
0.00914	5.19587019785112E-14	-1.14309144352725E-13	-4.15669615828089E-13	-3.63710913849578E-13	1.76659586726938E-13	-9.04081414426094E-13	-7.8977227007337E-13	3.63710913849578E-13	-4.57236577410898E-13	0	-5.81937462159325E-13	-4.15669615828089E-13	-1.03917403957022E-13	-7.68988789281965E-13	-6.33896164137836E-13	-2.07834807914045E-13	4.15669615828089E-14	-7.06638346907752E-13
0.00916	-3.01360471475365E-13	1.14309144352725E-13	-3.01360471475365E-13	-3.22143952266769E-13	1.8705132712264E-13	-8.10555750864774E-13	-7.06638346907752E-13	4.78020058202303E-13	-4.67628317806601E-13	-1.14309144352725E-13	-8.52122712447583E-13	-5.50762240972218E-13	-1.76659586726938E-13	-8.00164010469072E-13	-8.31339231656179E-13	-1.76659586726938E-13	3.42927433058174E-13	-7.48205308490561E-13
0.00918	-7.17030087303454E-13	1.97443067518342E-13	-1.97443067518342E-13	-1.97443067518342E-13	1.76659586726938E-13	-5.19587019785112E-13	-4.57236577410898E-13	5.29978760180814E-13	-4.36453096619494E-13	-4.57236577410898E-13	-1.19505014550576E-12	-5.81937462159325E-13	-5.09195279389409E-13	-6.65071385324943E-13	-9.56040116404605E-13	-1.45484365539831E-13	5.71545721763623E-13	-5.81937462159325E-13
0.0092	-1.08074100115303E-12	6.23504423742133E-14	-1.35092625144129E-13	-2.07834807914045E-14	1.24700884748427E-13	-2.59793509892556E-13	-1.66267846331236E-13	4.78020058202303E-13	-3.53319173453876E-13	-8.62514452843285E-13	-1.3924932130241E-12	-4.36453096619494E-13	-7.37813568094859E-13	-5.81937462159325E-13	-1.12230796273584E-12	-6.23504423742134E-14	6.75463125720645E-13	-2.8057699068396E-13
0.00922	-1.4132766938155E-12	-1.45484365539831E-13	-1.03917403957022E-13	4.15669615828089E-14	-6.23504423742134E-14	-8.31339231656179E-14	1.66267846331236E-13	3.01360471475365E-13	-2.18226548309747E-13	-1.08074100115303E-12	-1.28857580906708E-12	-1.35092625144129E-13	-7.58597048886263E-13	-6.85854866116347E-13	-1.35092625144129E-12	-2.07834807914045E-14	5.71545721763623E-13	8.31339231656179E-14
0.00924	-1.57954454014674E-12	-2.90968731079663E-13	-8.31339231656179E-14	6.23504423742134E-14	-2.28618288705449E-13	-6.23504423742134E-14	3.32535692662472E-13	9.35256635613201E-14	5.19587019785113E-14	-8.8329793363469E-13	-1.10152448194444E-12	1.03917403957022E-13	-6.54679644929241E-13	-8.8329793363469E-13	-1.4132766938155E-12	3.11752211871067E-14	3.7410265424528E-13	3.32535692662471E-13
0.00926	-1.66267846331236E-12	-2.70185250288258E-13	4.15669615828089E-14	5.19587019785112E-14	-2.18226548309747E-13	-1.76659586726938E-13	3.32535692662471E-13	-1.35092625144129E-13	2.90968731079663E-13	-5.29978760180814E-13	-8.41730972051881E-13	2.07834807914045E-13	-5.29978760180814E-13	-1.09113274154873E-12	-1.27818406867137E-12	0	2.07834807914045E-13	3.7410265424528E-13
0.00928	-1.56915279975104E-12	1.03917403957023E-14	1.55876105935534E-13	-1.45484365539831E-13	-1.03917403957022E-13	-6.0272094295073E-13	1.97443067518342E-13	-1.8705132712264E-13	4.26061356223792E-13	-1.76659586726938E-13	-6.44287904533539E-13	2.18226548309747E-13	-3.53319173453876E-13	-1.22622536669286E-12	-1.05995752036163E-12	3.11752211871067E-14	1.03917403957023E-14	2.8057699068396E-13
0.0093	-1.21583362629716E-12	2.28618288705449E-13	2.18226548309747E-13	-3.53319173453876E-13	2.59793509892556E-13	-9.87215337591712E-13	9.35256635613201E-14	-2.28618288705449E-13	4.05277875432387E-13	-1.35092625144129E-13	-3.42927433058174E-13	-3.11752211871067E-14	-1.76659586726938E-13	-1.33014277064989E-12	-6.54679644929241E-13	-1.03917403957022E-14	-1.97443067518342E-13	2.07834807914044E-14
0.00932	-8.20947491260476E-13	3.7410265424528E-13	2.49401769496854E-13	-6.65071385324943E-13	5.19587019785112E-13	-1.23661710708857E-12	-1.03917403957023E-14	-2.59793509892556E-13	3.42927433058174E-13	-2.90968731079663E-13	-1.97443067518343E-13	-3.22143952266769E-13	-1.24700884748427E-13	-1.4028849534198E-12	-3.22143952266769E-13	1.03917403957022E-14	-3.22143952266769E-13	-3.11752211871067E-13
0.00934	-4.15669615828089E-13	3.7410265424528E-13	2.8057699068396E-13	-8.20947491260476E-13	6.75463125720645E-13	-1.26779232827567E-12	-6.23504423742134E-14	-3.01360471475365E-13	2.70185250288258E-13	-6.54679644929241E-13	-2.39010029101151E-13	-6.33896164137836E-13	-1.03917403957022E-13	-1.46523539579401E-12	-6.23504423742134E-14	2.07834807914045E-13	-5.40370500576516E-13	-5.19587019785112E-13
0.00936	-4.15669615828089E-14	3.42927433058174E-13	2.59793509892556E-13	-8.52122712447583E-13	7.17030087303454E-13	-1.08074100115303E-12	4.15669615828089E-14	-3.53319173453876E-13	1.8705132712264E-13	-9.35256635613201E-13	-3.94886135036685E-13	-8.93689674030392E-13	-2.28618288705449E-13	-1.36131799183699E-12	-2.18226548309747E-13	3.01360471475365E-13	-7.27421827699156E-13	-5.81937462159325E-13
0.00938	2.07834807914045E-13	1.66267846331236E-13	2.18226548309747E-13	-6.65071385324943E-13	6.9624660651205E-13	-8.41730972051881E-13	4.15669615828089E-14	-2.59793509892556E-13	2.07834807914045E-14	-1.00799881838312E-12	-6.75463125720645E-13	-1.14309144352725E-12	-4.26061356223792E-13	-1.15348318392295E-12	-4.36453096619494E-13	2.59793509892556E-13	-8.31339231656179E-13	-5.40370500576516E-13
0.0094	3.11752211871067E-13	5.19587019785112E-14	1.66267846331236E-13	-4.15669615828089E-13	6.44287904533539E-13	-5.50762240972218E-13	0	-2.07834807914045E-13	0	-8.72906193238988E-13	-8.72906193238988E-13	-1.24700884748427E-12	-6.13112683346432E-13	-8.52122712447583E-13	-5.61153981367921E-13	1.55876105935534E-13	-7.68988789281965E-13	-5.50762240972218E-13
0.00942	3.84494394640983E-13	-1.24700884748427E-13	1.24700884748427E-13	-2.07834807914045E-13	6.02720942950729E-13	-3.22143952266769E-13	-1.55876105935534E-13	-6.23504423742134E-14	-3.11752211871067E-14	-7.06638346907752E-13	-8.93689674030392E-13	-1.27818406867137E-12	-6.9624660651205E-13	-5.40370500576516E-13	-5.61153981367921E-13	1.14309144352725E-13	-4.88411798598005E-13	-5.61153981367921E-13
0.00944	3.94886135036685E-13	-1.8705132712264E-13	-8.31339231656179E-14	-2.07834807914044E-14	5.71545721763623E-13	-1.03917403957022E-13	-3.11752211871067E-13	-8.31339231656179E-14	9.35256635613201E-14	-5.81937462159325E-13	-8.52122712447583E-13	-1.17426666471435E-12	-6.23504423742134E-13	-3.11752211871067E-13	-4.36453096619494E-13	1.24700884748427E-13	-2.28618288705449E-13	-6.54679644929241E-13
0.00946	5.19587019785112E-13	-3.11752211871067E-13	-4.26061356223792E-13	2.07834807914045E-14	5.40370500576516E-13	-7.27421827699156E-14	-4.88411798598005E-13	-1.66267846331236E-13	1.76659586726938E-13	-5.40370500576516E-13	-7.37813568094859E-13	-9.14473154821796E-13	-6.0272094295073E-13	-7.27421827699156E-14	-3.01360471475365E-13	1.97443067518342E-13	-6.23504423742134E-14	-6.23504423742134E-13
0.00948	5.92329202555027E-13	-4.26061356223792E-13	-6.85854866116347E-13	7.27421827699157E-14	4.36453096619494E-13	-2.49401769496854E-13	-5.92329202555027E-13	-2.8057699068396E-13	2.90968731079663E-13	-5.40370500576516E-13	-6.75463125720645E-13	-6.54679644929241E-13	-5.81937462159325E-13	1.14309144352725E-13	-2.39010029101151E-13	2.59793509892556E-13	-3.11752211871067E-14	-5.29978760180814E-13
0.0095	6.75463125720645E-13	-5.40370500576516E-13	-7.8977227007337E-13	2.07834807914045E-14	3.63710913849578E-13	-4.98803538993707E-13	-6.44287904533539E-13	-2.49401769496854E-13	3.53319173453876E-13	-5.50762240972218E-13	-6.13112683346432E-13	-4.46844837015196E-13	-5.29978760180814E-13	1.76659586726938E-13	-2.70185250288258E-13	3.11752211871067E-13	-1.14309144352725E-13	-2.90968731079663E-13
0.00952	7.06638346907752E-13	-5.50762240972218E-13	-7.27421827699156E-13	8.31339231656179E-14	2.28618288705449E-13	-8.10555750864774E-13	-7.27421827699156E-13	-1.03917403957022E-13	3.84494394640983E-13	-4.05277875432387E-13	-4.676283178066E-13	-4.36453096619494E-13	-4.78020058202303E-13	1.03917403957022E-13	-2.49401769496854E-13	2.49401769496854E-13	-2.28618288705449E-13	-1.03917403957023E-14
0.00954	7.48205308490561E-13	-5.81937462159325E-13	-5.19587019785112E-13	1.14309144352725E-13	1.45484365539831E-13	-8.62514452843285E-13	-7.8977227007337E-13	1.03917403957023E-14	1.8705132712264E-13	-3.01360471475365E-13	-3.22143952266769E-13	-6.44287904533539E-13	-4.46844837015196E-13	-1.76659586726938E-13	-2.8057699068396E-13	6.23504423742134E-14	-2.59793509892556E-13	1.97443067518342E-13
0.00956	7.17030087303454E-13	-5.40370500576516E-13	-2.90968731079663E-13	1.14309144352725E-13	-1.03917403957022E-14	-7.58597048886263E-13	-6.85854866116347E-13	-7.27421827699156E-14	-9.35256635613201E-14	-2.49401769496854E-13	-1.8705132712264E-13	-8.10555750864774E-13	-2.90968731079663E-13	-5.09195279389409E-13	-3.53319173453876E-13	-9.35256635613201E-14	-2.39010029101151E-13	2.49401769496854E-13
0.00958	6.9624660651205E-13	-5.50762240972218E-13	-1.76659586726938E-13	1.03917403957022E-13	-9.35256635613201E-14	-5.71545721763623E-13	-5.09195279389409E-13	-2.39010029101151E-13	-4.15669615828089E-13	-3.01360471475365E-13	-4.1566961582809E-14	-8.52122712447583E-13	-9.35256635613201E-14	-8.72906193238988E-13	-6.44287904533539E-13	-3.11752211871067E-13	-2.07834807914045E-13	1.03917403957022E-13
0.0096	5.92329202555027E-13	-5.29978760180814E-13	-1.45484365539831E-13	-5.19587019785111E-14	-8.31339231656179E-14	-3.94886135036685E-13	-2.18226548309747E-13	-5.61153981367921E-13	-6.23504423742134E-13	-3.42927433058174E-13	4.15669615828089E-14	-8.00164010469072E-13	1.03917403957022E-14	-1.11191622234014E-12	-1.10152448194444E-12	-4.15669615828089E-13	-1.76659586726938E-13	-1.14309144352725E-13
0.00962	3.01360471475365E-13	-4.57236577410898E-13	-1.8705132712264E-13	-2.49401769496854E-13	-1.03917403957022E-14	-2.70185250288258E-13	1.03917403957022E-13	-8.8329793363469E-13	-7.68988789281965E-13	-4.15669615828089E-13	5.19587019785111E-14	-6.33896164137836E-13	-1.24700884748427E-13	-1.14309144352725E-12	-1.4028849534198E-12	-5.92329202555027E-13	-1.97443067518342E-13	-3.63710913849578E-13
0.00964	3.11752211871067E-14	-3.32535692662471E-13	-2.90968731079663E-13	-4.57236577410898E-13	9.35256635613201E-14	-1.03917403957022E-13	3.63710913849578E-13	-9.87215337591712E-13	-7.17030087303454E-13	-5.29978760180814E-13	-2.07834807914045E-14	-4.36453096619494E-13	-3.7410265424528E-13	-1.17426666471435E-12	-1.44445191500261E-12	-6.54679644929241E-13	-2.8057699068396E-13	-5.81937462159325E-13
0.00966	-1.76659586726938E-13	-1.35092625144129E-13	-2.07834807914045E-13	-6.13112683346432E-13	2.07834807914045E-13	-4.1566961582809E-14	4.67628317806601E-13	-9.35256635613201E-13	-5.50762240972218E-13	-5.09195279389409E-13	-1.76659586726938E-13	-2.59793509892556E-13	-5.92329202555027E-13	-1.04956577996593E-12	-1.19505014550576E-12	-7.58597048886263E-13	-2.18226548309747E-13	-7.27421827699156E-13
0.00968	-3.11752211871067E-13	7.27421827699156E-14	-2.49401769496854E-13	-6.23504423742134E-13	3.22143952266769E-13	-1.97443067518342E-13	4.676283178066E-13	-7.68988789281965E-13	-3.63710913849578E-13	-4.57236577410898E-13	-4.36453096619494E-13	-1.45484365539831E-13	-6.65071385324943E-13	-9.56040116404606E-13	-9.66431856800308E-13	-7.48205308490561E-13	-1.76659586726938E-13	-7.79380529677668E-13
0.0097	-3.53319173453876E-13	1.66267846331236E-13	-1.45484365539831E-13	-6.13112683346432E-13	3.22143952266769E-13	-4.57236577410898E-13	3.53319173453876E-13	-5.81937462159325E-13	-2.18226548309747E-13	-3.42927433058174E-13	-4.98803538993707E-13	-2.70185250288258E-13	-6.75463125720645E-13	-8.8329793363469E-13	-9.45648376008903E-13	-7.37813568094858E-13	-1.24700884748427E-13	-7.79380529677668E-13
0.00972	-3.32535692662471E-13	2.07834807914045E-13	-7.27421827699156E-14	-4.78020058202303E-13	3.01360471475365E-13	-7.27421827699156E-13	1.97443067518342E-13	-4.05277875432387E-13	-1.24700884748427E-13	-2.8057699068396E-13	-5.29978760180814E-13	-4.46844837015196E-13	-6.23504423742134E-13	-7.37813568094859E-13	-1.00799881838312E-12	-6.0272094295073E-13	-2.07834807914044E-14	-8.62514452843285E-13
0.00974	-2.39010029101151E-13	1.03917403957022E-13	-3.11752211871067E-14	-2.70185250288258E-13	2.59793509892556E-13	-8.31339231656179E-13	-3.11752211871067E-14	-2.59793509892556E-13	-1.45484365539831E-13	-2.49401769496854E-13	-4.26061356223792E-13	-7.37813568094859E-13	-5.50762240972218E-13	-4.67628317806601E-13	-8.62514452843285E-13	-3.84494394640983E-13	-5.19587019785112E-14	-8.62514452843285E-13
0.00976	-1.76659586726938E-13	-1.14309144352725E-13	8.31339231656179E-14	-1.97443067518342E-13	1.76659586726938E-13	-8.52122712447583E-13	-1.66267846331236E-13	-2.07834807914045E-13	-1.45484365539831E-13	-3.32535692662472E-13	-1.8705132712264E-13	-8.72906193238988E-13	-6.44287904533539E-13	-6.23504423742134E-14	-6.9624660651205E-13	-1.45484365539831E-13	-1.03917403957022E-13	-7.48205308490561E-13
0.00978	-1.14309144352725E-13	-2.59793509892556E-13	8.31339231656179E-14	-2.39010029101151E-13	9.35256635613201E-14	-6.85854866116347E-13	-2.8057699068396E-13	-3.01360471475365E-13	-1.8705132712264E-13	-4.26061356223792E-13	1.35092625144129E-13	-7.37813568094859E-13	-6.9624660651205E-13	1.97443067518342E-13	-5.81937462159325E-13	9.35256635613201E-14	-1.24700884748427E-13	-6.75463125720645E-13
0.0098	-1.35092625144129E-13	-3.11752211871067E-13	-2.18226548309747E-13	-2.49401769496854E-13	1.14309144352725E-13	-4.88411798598005E-13	-4.15669615828089E-13	-5.29978760180814E-13	-2.90968731079663E-13	-5.81937462159325E-13	4.26061356223792E-13	-4.88411798598005E-13	-8.00164010469072E-13	3.42927433058174E-13	-4.88411798598005E-13	2.70185250288258E-13	4.15669615828089E-14	-7.27421827699156E-13
0.00982	-1.97443067518342E-13	-4.05277875432387E-13	-4.78020058202303E-13	-2.59793509892556E-13	5.19587019785111E-14	-1.97443067518342E-13	-4.98803538993707E-13	-7.8977227007337E-13	-4.26061356223792E-13	-6.44287904533539E-13	4.26061356223792E-13	-1.55876105935533E-13	-8.10555750864774E-13	2.90968731079663E-13	-3.22143952266769E-13	2.28618288705449E-13	1.45484365539831E-13	-6.9624660651205E-13
0.00984	-2.39010029101151E-13	-5.81937462159325E-13	-6.0272094295073E-13	-2.18226548309747E-13	-2.07834807914044E-14	2.07834807914045E-14	-4.57236577410898E-13	-9.04081414426094E-13	-3.7410265424528E-13	-6.75463125720645E-13	3.22143952266769E-13	3.11752211871067E-14	-6.44287904533539E-13	-4.15669615828089E-14	-1.8705132712264E-13	3.11752211871067E-14	1.24700884748427E-13	-5.81937462159325E-13
0.00986	-1.97443067518342E-13	-7.68988789281965E-13	-5.71545721763623E-13	-1.8705132712264E-13	-1.8705132712264E-13	1.66267846331236E-13	-3.32535692662471E-13	-8.31339231656179E-13	-1.8705132712264E-13	-6.44287904533539E-13	5.19587019785111E-14	4.1566961582809E-14	-3.32535692662471E-13	-4.98803538993707E-13	-6.23504423742134E-14	-2.70185250288258E-13	3.11752211871067E-14	-6.13112683346432E-13
0.00988	-1.35092625144129E-13	-7.79380529677667E-13	-4.98803538993707E-13	-1.45484365539831E-13	-2.49401769496854E-13	1.14309144352725E-13	-2.39010029101151E-13	-6.75463125720645E-13	1.45484365539831E-13	-6.13112683346432E-13	-2.28618288705449E-13	-1.66267846331236E-13	-1.14309144352725E-13	-8.93689674030392E-13	-1.76659586726938E-13	-5.71545721763623E-13	-1.03917403957022E-13	-6.75463125720645E-13
0.0099	-1.14309144352725E-13	-6.54679644929241E-13	-3.53319173453876E-13	-1.8705132712264E-13	-2.8057699068396E-13	-9.35256635613201E-14	-9.35256635613201E-14	-5.09195279389409E-13	3.63710913849578E-13	-5.61153981367921E-13	-4.36453096619494E-13	-4.26061356223792E-13	4.15669615828089E-14	-1.20544188590146E-12	-3.53319173453876E-13	-8.72906193238988E-13	-4.15669615828089E-13	-6.75463125720645E-13
0.00992	-2.07834807914045E-14	-6.0272094295073E-13	-1.35092625144129E-13	-2.18226548309747E-13	-3.94886135036685E-13	-2.49401769496854E-13	2.07834807914044E-14	-1.8705132712264E-13	4.98803538993707E-13	-4.67628317806601E-13	-5.40370500576516E-13	-6.33896164137836E-13	-1.03917403957022E-14	-1.43406017460691E-12	-5.19587019785112E-13	-1.12230796273584E-12	-6.44287904533539E-13	-5.81937462159325E-13
0.00994	1.24700884748427E-13	-5.09195279389409E-13	1.14309144352725E-13	-3.11752211871067E-13	-5.29978760180814E-13	-3.01360471475365E-13	4.15669615828089E-14	9.35256635613201E-14	5.92329202555027E-13	-4.26061356223792E-13	-4.36453096619494E-13	-7.68988789281965E-13	-9.35256635613201E-14	-1.55876105935534E-12	-6.23504423742134E-13	-1.22622536669286E-12	-8.93689674030392E-13	-3.32535692662472E-13
0.00996	3.11752211871067E-13	-3.42927433058174E-13	2.49401769496854E-13	-2.90968731079663E-13	-6.0272094295073E-13	-2.49401769496854E-13	1.03917403957022E-14	1.55876105935534E-13	5.81937462159325E-13	-3.32535692662471E-13	-2.70185250288258E-13	-7.48205308490561E-13	-2.59793509892556E-13	-1.4132766938155E-12	-6.0272094295073E-13	-1.16387492431865E-12	-1.08074100115303E-12	-1.35092625144129E-13
0.00998	3.32535692662471E-13	-1.8705132712264E-13	4.15669615828089E-13	-1.03917403957022E-13	-4.57236577410898E-13	-2.49401769496854E-13	-3.11752211871066E-14	6.23504423742134E-14	4.05277875432387E-13	-3.22143952266769E-13	-9.35256635613201E-14	-6.02720942950729E-13	-4.15669615828089E-13	-9.87215337591712E-13	-4.67628317806601E-13	-1.02878229917452E-12	-1.15348318392295E-12	2.07834807914044E-14
0.01	2.39010029101151E-13	-2.07834807914045E-14	3.22143952266769E-13	3.11752211871067E-14	-1.45484365539831E-13	-4.57236577410898E-13	-7.27421827699156E-14	-1.45484365539831E-13	1.76659586726938E-13	-3.22143952266769E-13	1.66267846331236E-13	-4.98803538993707E-13	-6.0272094295073E-13	-4.98803538993707E-13	-2.90968731079663E-13	-9.24864895217499E-13	-1.13269970313154E-12	-1.03917403957022E-14
0.01002	1.14309144352725E-13	-5.19587019785112E-14	5.19587019785112E-14	4.15669615828089E-14	1.8705132712264E-13	-7.27421827699156E-13	-1.8705132712264E-13	-3.94886135036685E-13	-1.03917403957022E-13	-4.36453096619494E-13	3.53319173453876E-13	-4.67628317806601E-13	-7.48205308490561E-13	-1.8705132712264E-13	-1.35092625144129E-13	-8.52122712447583E-13	-1.16387492431865E-12	0
0.01004	9.35256635613201E-14	-1.55876105935533E-13	-3.84494394640983E-13	0	4.88411798598005E-13	-8.72906193238988E-13	-4.15669615828089E-13	-5.29978760180814E-13	-3.53319173453876E-13	-5.29978760180814E-13	4.26061356223792E-13	-5.19587019785112E-13	-7.17030087303454E-13	-1.03917403957022E-13	-4.15669615828089E-14	-7.06638346907752E-13	-1.23661710708857E-12	-9.35256635613201E-14
0.01006	1.45484365539831E-13	-1.8705132712264E-13	-6.13112683346432E-13	-8.31339231656179E-14	6.23504423742134E-13	-8.31339231656179E-13	-6.13112683346432E-13	-7.8977227007337E-13	-5.81937462159325E-13	-5.40370500576516E-13	4.15669615828089E-13	-4.05277875432387E-13	-5.40370500576516E-13	-3.53319173453876E-13	1.03917403957022E-14	-4.26061356223792E-13	-1.26779232827567E-12	-9.35256635613201E-14
0.01008	2.59793509892556E-13	-2.70185250288258E-13	-6.54679644929241E-13	-1.97443067518342E-13	7.79380529677668E-13	-8.10555750864774E-13	-6.9624660651205E-13	-9.87215337591712E-13	-7.68988789281965E-13	-6.54679644929241E-13	3.32535692662471E-13	-3.11752211871067E-13	-3.7410265424528E-13	-5.81937462159325E-13	0	-1.45484365539831E-13	-1.15348318392295E-12	-1.45484365539831E-13
0.0101	2.49401769496854E-13	-3.7410265424528E-13	-4.98803538993707E-13	-2.8057699068396E-13	8.62514452843285E-13	-7.06638346907752E-13	-7.68988789281965E-13	-8.8329793363469E-13	-6.9624660651205E-13	-7.06638346907752E-13	1.35092625144129E-13	-3.84494394640983E-13	-4.36453096619494E-13	-6.75463125720645E-13	-8.31339231656179E-14	1.03917403957022E-13	-1.07034926075733E-12	-2.49401769496854E-13
0.01012	7.27421827699156E-14	-5.40370500576516E-13	-3.63710913849578E-13	-2.70185250288258E-13	8.8329793363469E-13	-5.61153981367921E-13	-8.10555750864774E-13	-6.33896164137836E-13	-6.54679644929241E-13	-7.8977227007337E-13	-9.35256635613201E-14	-4.88411798598005E-13	-5.81937462159325E-13	-6.44287904533539E-13	-1.97443067518342E-13	1.76659586726938E-13	-1.05995752036163E-12	-4.05277875432387E-13
0.01014	-1.76659586726938E-13	-6.9624660651205E-13	-2.70185250288258E-13	-1.97443067518342E-13	8.93689674030392E-13	-4.98803538993707E-13	-6.23504423742134E-13	-2.59793509892556E-13	-5.50762240972218E-13	-7.17030087303454E-13	-4.46844837015196E-13	-6.65071385324943E-13	-9.04081414426094E-13	-4.98803538993707E-13	-3.42927433058174E-13	2.07834807914045E-14	-9.24864895217499E-13	-6.44287904533539E-13
0.01016	-5.40370500576516E-13	-7.48205308490561E-13	-2.49401769496854E-13	-1.8705132712264E-13	8.31339231656179E-13	-4.88411798598005E-13	-5.19587019785112E-13	1.35092625144129E-13	-5.50762240972218E-13	-4.78020058202303E-13	-7.68988789281965E-13	-7.48205308490561E-13	-1.15348318392295E-12	-2.70185250288258E-13	-4.15669615828089E-13	-2.28618288705449E-13	-6.54679644929241E-13	-8.41730972051881E-13
0.01018	-7.79380529677668E-13	-6.33896164137836E-13	-2.49401769496854E-13	-2.07834807914045E-13	7.68988789281965E-13	-4.26061356223792E-13	-3.7410265424528E-13	3.11752211871067E-13	-5.50762240972219E-13	-1.55876105935534E-13	-1.05995752036163E-12	-7.17030087303454E-13	-1.28857580906708E-12	-4.15669615828089E-14	-5.29978760180814E-13	-4.67628317806601E-13	-3.84494394640983E-13	-9.24864895217499E-13
0.0102	-7.48205308490561E-13	-3.63710913849578E-13	-2.59793509892556E-13	-1.97443067518342E-13	7.48205308490561E-13	-2.49401769496854E-13	-3.63710913849578E-13	2.18226548309747E-13	-5.50762240972218E-13	5.19587019785112E-14	-1.28857580906708E-12	-5.71545721763623E-13	-1.18465840511005E-12	9.35256635613201E-14	-5.61153981367921E-13	-6.75463125720645E-13	-1.14309144352725E-13	-8.8329793363469E-13
0.01022	-5.50762240972218E-13	-9.35256635613201E-14	-3.22143952266769E-13	-2.59793509892556E-13	6.75463125720645E-13	-1.8705132712264E-13	-3.11752211871067E-13	1.03917403957022E-14	-5.50762240972218E-13	8.31339231656179E-14	-1.29896754946278E-12	-4.98803538993707E-13	-1.07034926075733E-12	8.31339231656179E-14	-5.29978760180814E-13	-8.31339231656179E-13	1.35092625144129E-13	-6.9624660651205E-13
0.01024	-1.45484365539831E-13	8.31339231656179E-14	-3.94886135036685E-13	-3.22143952266769E-13	5.92329202555027E-13	-4.1566961582809E-14	-2.18226548309747E-13	-1.03917403957023E-14	-5.09195279389409E-13	-1.55876105935534E-13	-1.25740058787997E-12	-3.53319173453876E-13	-9.66431856800308E-13	-4.15669615828089E-14	-5.50762240972218E-13	-9.24864895217499E-13	3.7410265424528E-13	-4.46844837015196E-13
0.01026	1.66267846331236E-13	1.03917403957022E-13	-5.61153981367921E-13	-3.42927433058174E-13	4.676283178066E-13	-9.35256635613201E-14	-1.97443067518342E-13	0	-4.88411798598005E-13	-4.88411798598005E-13	-1.11191622234014E-12	-3.11752211871067E-13	-8.93689674030392E-13	-3.22143952266769E-13	-5.29978760180814E-13	-8.72906193238988E-13	5.71545721763623E-13	-2.28618288705449E-13
0.01028	2.59793509892556E-13	-3.11752211871067E-14	-8.00164010469072E-13	-3.42927433058174E-13	3.32535692662472E-13	-2.70185250288258E-13	-1.97443067518343E-13	-1.03917403957023E-14	-4.78020058202303E-13	-8.10555750864774E-13	-1.00799881838312E-12	-1.66267846331236E-13	-8.10555750864774E-13	-7.06638346907752E-13	-4.57236577410898E-13	-6.13112683346432E-13	5.29978760180814E-13	-1.03917403957022E-13
0.0103	1.03917403957022E-13	-1.45484365539831E-13	-9.97607077987414E-13	-2.07834807914045E-13	2.90968731079663E-13	-3.84494394640983E-13	-2.18226548309747E-13	-8.31339231656179E-14	-5.19587019785112E-13	-9.97607077987414E-13	-8.52122712447583E-13	-5.19587019785112E-14	-6.9624660651205E-13	-1.03917403957022E-12	-3.11752211871067E-13	-3.01360471475365E-13	2.90968731079663E-13	-1.03917403957022E-13
0.01032	-1.8705132712264E-13	-2.49401769496854E-13	-1.05995752036163E-12	-6.23504423742134E-14	3.7410265424528E-13	-5.71545721763623E-13	-3.22143952266769E-13	-1.03917403957022E-13	-4.57236577410898E-13	-1.01839055877882E-12	-7.68988789281965E-13	-3.11752211871067E-14	-5.29978760180814E-13	-1.13269970313154E-12	-1.97443067518342E-13	-2.07834807914044E-14	8.31339231656179E-14	-1.35092625144129E-13
0.01034	-4.78020058202303E-13	-3.7410265424528E-13	-1.07034926075733E-12	8.31339231656179E-14	4.88411798598005E-13	-5.92329202555027E-13	-3.32535692662471E-13	-1.45484365539831E-13	-3.53319173453876E-13	-9.97607077987414E-13	-6.65071385324943E-13	0	-5.61153981367921E-13	-1.09113274154873E-12	-9.35256635613201E-14	1.35092625144129E-13	-1.24700884748427E-13	-1.76659586726938E-13
0.01036	-7.06638346907752E-13	-3.42927433058174E-13	-9.56040116404605E-13	1.8705132712264E-13	5.61153981367921E-13	-6.0272094295073E-13	-2.39010029101151E-13	-2.28618288705449E-13	-1.66267846331236E-13	-9.87215337591712E-13	-5.50762240972218E-13	-9.35256635613202E-14	-6.54679644929241E-13	-1.01839055877882E-12	-1.35092625144129E-13	1.14309144352725E-13	-2.07834807914045E-13	-1.97443067518342E-13
0.01038	-8.52122712447583E-13	-3.63710913849578E-13	-7.58597048886263E-13	1.76659586726938E-13	6.23504423742134E-13	-6.23504423742134E-13	-9.35256635613201E-14	-3.42927433058174E-13	-6.23504423742134E-14	-8.62514452843285E-13	-5.50762240972218E-13	-1.76659586726938E-13	-7.8977227007337E-13	-8.31339231656179E-13	-2.59793509892556E-13	4.1566961582809E-14	-2.49401769496854E-13	-7.27421827699156E-14
0.0104	-9.35256635613201E-13	-3.11752211871067E-13	-4.46844837015196E-13	8.31339231656179E-14	6.33896164137836E-13	-6.65071385324943E-13	-3.11752211871067E-14	-3.7410265424528E-13	3.11752211871067E-14	-4.98803538993707E-13	-4.57236577410898E-13	-4.15669615828089E-13	-8.8329793363469E-13	-5.50762240972218E-13	-4.78020058202303E-13	-4.15669615828089E-14	-1.76659586726938E-13	4.15669615828089E-14
0.01042	-9.45648376008903E-13	-3.01360471475365E-13	-4.1566961582809E-14	-1.14309144352725E-13	5.29978760180814E-13	-7.48205308490561E-13	3.36580652894298E-29	-3.63710913849578E-13	6.23504423742134E-14	-1.03917403957022E-13	-5.40370500576516E-13	-6.23504423742134E-13	-9.35256635613201E-13	-3.01360471475365E-13	-6.54679644929241E-13	-2.8057699068396E-13	-4.1566961582809E-14	1.8705132712264E-13
0.01044	-7.58597048886263E-13	-1.66267846331236E-13	2.90968731079662E-13	-2.18226548309747E-13	2.18226548309747E-13	-7.8977227007337E-13	-6.23504423742134E-14	-2.49401769496854E-13	1.14309144352725E-13	2.59793509892556E-13	-6.85854866116347E-13	-8.52122712447583E-13	-9.45648376008903E-13	-1.35092625144129E-13	-7.58597048886263E-13	-6.0272094295073E-13	2.28618288705449E-13	1.55876105935534E-13
0.01046	-4.36453096619494E-13	-1.14309144352725E-13	3.7410265424528E-13	-2.49401769496854E-13	-1.35092625144129E-13	-7.48205308490561E-13	-2.28618288705449E-13	1.03917403957022E-14	1.03917403957022E-13	4.36453096619494E-13	-9.7682359719601E-13	-9.66431856800308E-13	-8.20947491260476E-13	0	-7.58597048886263E-13	-8.72906193238988E-13	4.15669615828089E-13	1.03917403957022E-13
0.01048	-3.42927433058174E-13	-1.03917403957022E-14	2.39010029101151E-13	-2.28618288705449E-13	-5.09195279389409E-13	-5.71545721763623E-13	-4.57236577410898E-13	1.14309144352725E-13	-5.19587019785112E-14	4.36453096619494E-13	-1.28857580906708E-12	-9.56040116404606E-13	-5.09195279389409E-13	1.66267846331236E-13	-5.92329202555027E-13	-9.97607077987414E-13	4.57236577410898E-13	-2.07834807914044E-14
0.0105	-4.88411798598005E-13	-4.15669615828089E-14	2.07834807914045E-14	-1.03917403957022E-13	-6.0272094295073E-13	-3.7410265424528E-13	-6.33896164137836E-13	1.14309144352725E-13	-2.8057699068396E-13	2.28618288705449E-13	-1.51719409777253E-12	-6.85854866116347E-13	-2.70185250288258E-13	2.07834807914045E-13	-4.78020058202303E-13	-9.87215337591712E-13	2.90968731079663E-13	-1.45484365539831E-13
0.01052	-7.68988789281965E-13	2.07834807914045E-14	-1.24700884748427E-13	-1.03917403957022E-13	-5.09195279389409E-13	-2.49401769496854E-13	-7.17030087303454E-13	-3.11752211871067E-14	-5.50762240972218E-13	-7.27421827699156E-14	-1.3924932130241E-12	-2.90968731079663E-13	-1.45484365539831E-13	-1.03917403957023E-14	-4.67628317806601E-13	-8.31339231656179E-13	3.11752211871067E-14	-2.8057699068396E-13
0.01054	-8.31339231656179E-13	2.07834807914045E-14	-1.24700884748427E-13	-1.03917403957022E-14	-4.15669615828089E-13	-2.49401769496854E-13	-5.92329202555027E-13	-2.28618288705449E-13	-7.06638346907752E-13	-3.42927433058174E-13	-1.14309144352725E-12	1.03917403957022E-14	-9.35256635613201E-14	-3.94886135036685E-13	-5.29978760180814E-13	-6.23504423742134E-13	-2.39010029101151E-13	-4.05277875432387E-13
0.01056	-7.8977227007337E-13	1.45484365539831E-13	-1.14309144352725E-13	9.35256635613201E-14	-2.70185250288258E-13	-3.84494394640983E-13	-2.90968731079663E-13	-4.46844837015196E-13	-8.20947491260476E-13	-5.29978760180814E-13	-7.79380529677668E-13	1.66267846331236E-13	-5.19587019785112E-14	-6.9624660651205E-13	-6.44287904533539E-13	-4.15669615828089E-13	-5.19587019785112E-13	-4.46844837015196E-13
0.01058	-6.33896164137836E-13	2.59793509892556E-13	-5.19587019785112E-14	2.90968731079663E-13	-2.49401769496854E-13	-5.92329202555027E-13	3.11752211871067E-14	-6.65071385324943E-13	-8.62514452843285E-13	-5.09195279389409E-13	-5.40370500576516E-13	1.35092625144129E-13	-6.23504423742134E-14	-8.62514452843285E-13	-7.06638346907752E-13	-2.70185250288258E-13	-5.0919527938941E-13	-4.78020058202303E-13
0.0106	-4.88411798598005E-13	3.84494394640983E-13	9.35256635613201E-14	3.7410265424528E-13	-2.59793509892556E-13	-6.54679644929241E-13	2.70185250288258E-13	-8.52122712447583E-13	-8.00164010469072E-13	-4.46844837015196E-13	-4.98803538993707E-13	5.19587019785112E-14	-3.7410265424528E-13	-7.06638346907752E-13	-7.17030087303454E-13	-2.49401769496854E-13	-5.71545721763623E-13	-5.92329202555027E-13
0.01062	-3.84494394640983E-13	3.84494394640983E-13	2.28618288705449E-13	4.46844837015196E-13	-2.59793509892556E-13	-5.81937462159325E-13	3.63710913849578E-13	-8.20947491260476E-13	-6.23504423742134E-13	-3.32535692662471E-13	-5.40370500576516E-13	-2.49401769496854E-13	-6.0272094295073E-13	-5.29978760180814E-13	-5.40370500576516E-13	-2.8057699068396E-13	-5.29978760180814E-13	-8.00164010469072E-13
0.01064	-2.18226548309747E-13	3.53319173453876E-13	3.22143952266769E-13	4.05277875432387E-13	-9.35256635613201E-14	-4.46844837015196E-13	3.01360471475365E-13	-6.9624660651205E-13	-4.46844837015196E-13	-2.18226548309747E-13	-6.23504423742134E-13	-6.13112683346432E-13	-8.31339231656179E-13	-3.63710913849578E-13	-2.59793509892556E-13	-4.88411798598005E-13	-5.29978760180814E-13	-1.01839055877882E-12
0.01066	-5.19587019785112E-14	2.70185250288258E-13	3.63710913849578E-13	2.8057699068396E-13	1.45484365539831E-13	-3.84494394640983E-13	1.55876105935533E-13	-6.13112683346432E-13	-2.70185250288258E-13	-6.23504423742134E-14	-6.33896164137836E-13	-9.45648376008903E-13	-9.35256635613201E-13	-2.8057699068396E-13	1.03917403957022E-14	-5.71545721763623E-13	-5.71545721763623E-13	-1.20544188590146E-12
0.01068	1.03917403957022E-13	8.31339231656179E-14	3.11752211871067E-13	1.97443067518342E-13	3.84494394640983E-13	-3.94886135036685E-13	-7.27421827699156E-14	-5.50762240972218E-13	-1.8705132712264E-13	-1.76659586726938E-13	-5.40370500576516E-13	-9.97607077987414E-13	-1.03917403957022E-12	-2.39010029101151E-13	3.22143952266769E-13	-5.50762240972218E-13	-6.44287904533539E-13	-1.21583362629716E-12
0.0107	1.03917403957022E-13	-6.23504423742134E-14	2.07834807914045E-13	1.76659586726938E-13	6.54679644929241E-13	-5.0919527938941E-13	-1.97443067518342E-13	-5.09195279389409E-13	-1.14309144352725E-13	-3.42927433058174E-13	-3.53319173453876E-13	-7.79380529677668E-13	-1.07034926075733E-12	-1.03917403957022E-13	4.88411798598005E-13	-5.29978760180814E-13	-7.58597048886263E-13	-1.02878229917452E-12
0.01072	1.14309144352725E-13	-1.14309144352725E-13	-6.23504423742134E-14	2.59793509892556E-13	8.93689674030392E-13	-6.0272094295073E-13	-2.49401769496854E-13	-3.7410265424528E-13	-1.14309144352725E-13	-4.67628317806601E-13	-2.18226548309747E-13	-4.88411798598005E-13	-1.02878229917452E-12	1.03917403957022E-14	5.29978760180814E-13	-6.33896164137836E-13	-7.79380529677667E-13	-6.33896164137836E-13
0.01074	2.70185250288258E-13	-1.03917403957022E-13	-2.59793509892556E-13	1.8705132712264E-13	1.12230796273584E-12	-6.85854866116347E-13	-3.7410265424528E-13	-1.66267846331236E-13	-1.03917403957022E-14	-6.0272094295073E-13	-2.07834807914045E-13	-1.14309144352725E-13	-9.56040116404606E-13	1.14309144352725E-13	3.7410265424528E-13	-6.75463125720645E-13	-7.8977227007337E-13	-2.59793509892556E-13
0.01076	4.78020058202303E-13	-1.8705132712264E-13	-2.90968731079663E-13	-4.15669615828089E-14	1.14309144352725E-12	-7.48205308490561E-13	-5.71545721763623E-13	1.03917403957023E-14	-1.03917403957022E-14	-6.13112683346432E-13	-3.11752211871067E-13	1.24700884748427E-13	-7.79380529677668E-13	-5.19587019785112E-14	1.24700884748427E-13	-7.68988789281965E-13	-7.58597048886263E-13	2.07834807914044E-14
0.01078	8.52122712447583E-13	-4.36453096619494E-13	-1.76659586726938E-13	-2.07834807914045E-13	1.08074100115303E-12	-7.06638346907752E-13	-6.54679644929241E-13	9.35256635613201E-14	-1.03917403957022E-13	-6.0272094295073E-13	-3.42927433058174E-13	2.8057699068396E-13	-5.71545721763623E-13	-1.76659586726938E-13	-1.45484365539831E-13	-7.17030087303454E-13	-8.62514452843285E-13	1.14309144352725E-13
0.0108	1.04956577996593E-12	-6.33896164137836E-13	-7.27421827699156E-14	-2.59793509892556E-13	9.87215337591712E-13	-6.44287904533539E-13	-6.13112683346432E-13	-9.35256635613201E-14	-1.55876105935534E-13	-4.67628317806601E-13	-4.36453096619494E-13	3.63710913849578E-13	-3.94886135036685E-13	-3.94886135036685E-13	-4.15669615828089E-13	-6.23504423742134E-13	-9.87215337591712E-13	2.07834807914045E-14
0.01082	1.05995752036163E-12	-8.72906193238988E-13	-4.15669615828089E-14	-1.55876105935533E-13	7.8977227007337E-13	-5.50762240972218E-13	-5.61153981367921E-13	-3.63710913849578E-13	-7.27421827699157E-14	-2.8057699068396E-13	-3.63710913849578E-13	3.32535692662471E-13	-2.18226548309747E-13	-5.29978760180814E-13	-6.23504423742134E-13	-4.46844837015196E-13	-9.7682359719601E-13	-1.03917403957022E-13
0.01084	8.52122712447583E-13	-9.35256635613201E-13	-1.45484365539831E-13	1.35092625144129E-13	5.09195279389409E-13	-4.46844837015196E-13	-4.46844837015196E-13	-6.44287904533539E-13	1.24700884748427E-13	-1.76659586726938E-13	-3.11752211871067E-13	1.14309144352725E-13	-1.03917403957022E-13	-5.71545721763623E-13	-7.68988789281965E-13	-4.98803538993707E-13	-8.00164010469072E-13	-2.49401769496854E-13
0.01086	5.19587019785112E-13	-8.31339231656179E-13	-2.07834807914045E-13	4.05277875432387E-13	3.01360471475365E-13	-3.84494394640983E-13	-4.05277875432387E-13	-6.23504423742134E-13	2.28618288705449E-13	-1.55876105935534E-13	-2.07834807914045E-13	-1.97443067518342E-13	-2.07834807914045E-14	-5.19587019785112E-13	-8.62514452843285E-13	-4.88411798598005E-13	-4.67628317806601E-13	-3.22143952266769E-13
0.01088	2.90968731079663E-13	-6.44287904533539E-13	-2.28618288705449E-13	4.78020058202303E-13	1.24700884748427E-13	-4.26061356223792E-13	-3.32535692662471E-13	-6.44287904533539E-13	2.8057699068396E-13	-2.28618288705449E-13	-1.66267846331236E-13	-4.57236577410898E-13	1.03917403957022E-14	-3.32535692662471E-13	-8.31339231656179E-13	-5.50762240972218E-13	-1.14309144352725E-13	-3.7410265424528E-13
0.0109	1.66267846331236E-13	-5.0919527938941E-13	-3.11752211871067E-13	4.46844837015196E-13	-5.19587019785112E-14	-3.63710913849578E-13	-2.28618288705449E-13	-6.65071385324943E-13	2.8057699068396E-13	-3.11752211871067E-13	-1.14309144352725E-13	-4.98803538993707E-13	4.15669615828089E-14	-3.53319173453876E-13	-7.27421827699156E-13	-5.09195279389409E-13	1.55876105935533E-13	-3.22143952266769E-13
0.01092	6.23504423742134E-14	-4.98803538993707E-13	-4.26061356223792E-13	3.01360471475365E-13	-1.8705132712264E-13	-1.55876105935533E-13	-4.15669615828089E-14	-6.23504423742134E-13	1.35092625144129E-13	-3.63710913849578E-13	-1.55876105935534E-13	-2.70185250288258E-13	3.11752211871067E-14	-4.67628317806601E-13	-6.02720942950729E-13	-4.98803538993707E-13	3.11752211871067E-13	-1.35092625144129E-13
0.01094	1.03917403957023E-14	-5.81937462159325E-13	-5.29978760180814E-13	1.35092625144129E-13	-3.63710913849578E-13	2.07834807914045E-14	2.18226548309747E-13	-4.26061356223792E-13	-3.11752211871067E-14	-3.32535692662472E-13	-2.70185250288258E-13	-6.23504423742134E-14	6.23504423742134E-14	-6.13112683346432E-13	-6.54679644929241E-13	-4.26061356223792E-13	3.7410265424528E-13	2.07834807914045E-14
0.01096	-2.07834807914045E-14	-6.23504423742134E-13	-5.50762240972218E-13	-3.11752211871067E-14	-5.40370500576516E-13	8.31339231656179E-14	3.53319173453876E-13	-2.07834807914045E-13	-2.90968731079663E-13	-1.24700884748427E-13	-4.98803538993707E-13	9.35256635613201E-14	8.31339231656179E-14	-4.78020058202303E-13	-8.20947491260476E-13	-3.22143952266769E-13	3.01360471475365E-13	8.31339231656179E-14
0.01098	-7.27421827699156E-14	-5.40370500576516E-13	-4.78020058202303E-13	-1.8705132712264E-13	-5.61153981367921E-13	-5.19587019785112E-14	4.36453096619494E-13	8.31339231656179E-14	-5.61153981367921E-13	1.24700884748427E-13	-8.10555750864774E-13	1.45484365539831E-13	9.35256635613201E-14	-3.84494394640983E-13	-9.87215337591712E-13	-1.45484365539831E-13	9.35256635613201E-14	1.14309144352725E-13
0.011	-1.45484365539831E-13	-5.50762240972218E-13	-4.46844837015196E-13	-1.8705132712264E-13	-4.67628317806601E-13	-5.19587019785112E-14	4.26061356223792E-13	3.84494394640983E-13	-7.06638346907752E-13	2.18226548309747E-13	-9.7682359719601E-13	2.18226548309747E-13	1.05181454029468E-29	-5.09195279389409E-13	-9.66431856800308E-13	3.11752211871067E-14	-1.14309144352725E-13	8.31339231656179E-14
0.01102	-1.24700884748427E-13	-6.75463125720645E-13	-4.46844837015196E-13	4.15669615828089E-14	-3.01360471475365E-13	-6.23504423742134E-14	3.42927433058174E-13	6.54679644929241E-13	-7.68988789281965E-13	1.24700884748427E-13	-9.45648376008903E-13	2.28618288705449E-13	-2.49401769496854E-13	-6.54679644929241E-13	-6.9624660651205E-13	1.45484365539831E-13	-1.66267846331236E-13	1.03917403957022E-14
0.01104	6.23504423742134E-14	-8.31339231656179E-13	-3.94886135036685E-13	3.94886135036685E-13	-4.1566961582809E-14	4.1566961582809E-14	2.39010029101151E-13	6.75463125720645E-13	-7.17030087303454E-13	-6.23504423742134E-14	-8.41730972051881E-13	1.24700884748427E-13	-6.0272094295073E-13	-7.8977227007337E-13	-3.7410265424528E-13	2.59793509892556E-13	-3.11752211871067E-14	-6.23504423742134E-14
0.01106	3.01360471475365E-13	-8.00164010469072E-13	-2.8057699068396E-13	6.75463125720645E-13	3.11752211871067E-14	1.76659586726938E-13	2.70185250288258E-13	3.53319173453876E-13	-4.78020058202303E-13	-1.97443067518342E-13	-7.17030087303454E-13	-3.11752211871067E-14	-9.56040116404606E-13	-6.9624660651205E-13	-4.15669615828089E-14	3.01360471475365E-13	8.31339231656179E-14	-1.66267846331236E-13
0.01108	3.94886135036685E-13	-6.65071385324943E-13	-2.18226548309747E-13	7.48205308490561E-13	-6.23504423742134E-14	2.49401769496854E-13	2.8057699068396E-13	-2.07834807914045E-13	-3.63710913849578E-13	-2.59793509892556E-13	-6.0272094295073E-13	-3.01360471475365E-13	-1.20544188590146E-12	-6.13112683346432E-13	2.39010029101151E-13	1.24700884748427E-13	1.14309144352725E-13	-2.59793509892556E-13
0.0111	5.40370500576516E-13	-4.57236577410898E-13	-2.07834807914045E-13	6.54679644929241E-13	-2.07834807914045E-13	3.22143952266769E-13	2.8057699068396E-13	-6.13112683346432E-13	-2.90968731079663E-13	-2.28618288705449E-13	-5.81937462159325E-13	-6.33896164137836E-13	-1.16387492431865E-12	-4.88411798598005E-13	3.84494394640983E-13	-2.28618288705449E-13	8.31339231656179E-14	-2.8057699068396E-13
0.01112	5.81937462159325E-13	-1.97443067518342E-13	-1.45484365539831E-13	5.29978760180814E-13	-4.05277875432387E-13	3.53319173453876E-13	1.45484365539831E-13	-8.62514452843285E-13	-3.01360471475365E-13	-7.27421827699156E-14	-5.81937462159325E-13	-9.7682359719601E-13	-9.04081414426094E-13	-4.36453096619494E-13	3.7410265424528E-13	-4.88411798598005E-13	5.19587019785112E-14	-1.76659586726938E-13
0.01114	6.44287904533539E-13	-8.41451632235746E-30	-1.03917403957022E-13	3.94886135036685E-13	-4.67628317806601E-13	3.11752211871067E-13	-4.15669615828089E-14	-9.87215337591712E-13	-2.70185250288258E-13	5.19587019785112E-14	-5.71545721763623E-13	-1.20544188590146E-12	-5.50762240972218E-13	-3.7410265424528E-13	1.8705132712264E-13	-5.61153981367921E-13	5.19587019785112E-14	-1.03917403957022E-13
0.01116	5.81937462159325E-13	9.35256635613201E-14	-6.23504423742134E-14	1.8705132712264E-13	-4.36453096619494E-13	1.76659586726938E-13	-2.90968731079663E-13	-1.02878229917452E-12	-2.49401769496854E-13	1.24700884748427E-13	-3.7410265424528E-13	-1.33014277064989E-12	-2.70185250288258E-13	-2.70185250288258E-13	-1.45484365539831E-13	-6.0272094295073E-13	5.19587019785112E-14	-2.28618288705449E-13
0.01118	4.36453096619494E-13	3.11752211871067E-14	3.11752211871067E-14	-2.07834807914044E-14	-3.53319173453876E-13	-7.27421827699156E-14	-4.88411798598005E-13	-1.02878229917452E-12	-1.97443067518342E-13	1.03917403957022E-14	-6.23504423742134E-14	-1.28857580906708E-12	-1.03917403957022E-13	-2.18226548309747E-13	-4.88411798598005E-13	-5.92329202555027E-13	6.23504423742134E-14	-5.09195279389409E-13
0.0112	1.35092625144129E-13	-1.14309144352725E-13	0	-1.8705132712264E-13	-1.24700884748427E-13	-3.7410265424528E-13	-5.29978760180814E-13	-1.04956577996593E-12	-2.18226548309747E-13	-1.66267846331236E-13	1.8705132712264E-13	-1.21583362629716E-12	0	-2.18226548309747E-13	-6.33896164137836E-13	-5.92329202555027E-13	7.27421827699157E-14	-8.41730972051881E-13
0.01122	-1.45484365539831E-13	-2.59793509892556E-13	-6.23504423742134E-14	-1.35092625144129E-13	-2.07834807914044E-14	-5.61153981367921E-13	-4.46844837015196E-13	-9.35256635613201E-13	-3.11752211871067E-13	-4.57236577410898E-13	4.05277875432387E-13	-1.02878229917452E-12	-2.07834807914044E-14	-3.32535692662471E-13	-6.65071385324943E-13	-5.19587019785112E-13	9.35256635613202E-14	-1.04956577996593E-12
0.01124	-3.22143952266769E-13	-3.42927433058174E-13	-3.11752211871067E-14	-6.23504423742134E-14	2.18226548309747E-13	-5.50762240972218E-13	-3.01360471475365E-13	-7.27421827699156E-13	-4.57236577410898E-13	-7.48205308490561E-13	4.98803538993707E-13	-8.72906193238988E-13	-2.28618288705449E-13	-3.22143952266769E-13	-6.23504423742134E-13	-4.88411798598005E-13	1.03917403957022E-14	-1.07034926075733E-12
0.01126	-3.84494394640983E-13	-3.42927433058174E-13	3.11752211871067E-14	4.15669615828089E-14	4.98803538993707E-13	-4.36453096619494E-13	-2.18226548309747E-13	-4.98803538993707E-13	-5.81937462159325E-13	-9.56040116404606E-13	4.88411798598005E-13	-6.54679644929241E-13	-3.94886135036685E-13	-3.01360471475365E-13	-6.75463125720645E-13	-5.09195279389409E-13	-1.45484365539831E-13	-8.20947491260476E-13
0.01128	-3.01360471475365E-13	-2.8057699068396E-13	1.35092625144129E-13	4.15669615828089E-14	7.58597048886263E-13	-3.42927433058174E-13	-1.8705132712264E-13	-1.76659586726938E-13	-4.36453096619494E-13	-9.7682359719601E-13	3.63710913849578E-13	-3.42927433058174E-13	-5.29978760180814E-13	-3.22143952266769E-13	-7.79380529677667E-13	-5.92329202555027E-13	-3.63710913849578E-13	-6.54679644929241E-13
0.0113	-1.45484365539831E-13	-2.28618288705449E-13	1.97443067518342E-13	6.23504423742134E-14	9.24864895217499E-13	-3.42927433058174E-13	-1.55876105935534E-13	1.66267846331236E-13	-3.11752211871067E-13	-7.8977227007337E-13	1.97443067518342E-13	-6.23504423742134E-14	-6.54679644929241E-13	-3.22143952266769E-13	-8.52122712447583E-13	-6.54679644929241E-13	-6.13112683346432E-13	-4.67628317806601E-13
0.01132	5.19587019785112E-14	-2.18226548309747E-13	8.31339231656179E-14	1.03917403957022E-13	8.8329793363469E-13	-1.76659586726938E-13	-1.45484365539831E-13	3.22143952266769E-13	-3.01360471475365E-13	-4.15669615828089E-13	-2.07834807914044E-14	-3.11752211871067E-14	-8.52122712447583E-13	-4.57236577410898E-13	-1.01839055877882E-12	-6.75463125720645E-13	-6.9624660651205E-13	-3.42927433058174E-13
0.01134	2.39010029101151E-13	-1.03917403957022E-13	6.23504423742134E-14	-1.03917403957022E-14	6.33896164137836E-13	-3.11752211871067E-14	-2.90968731079663E-13	3.01360471475365E-13	-3.53319173453876E-13	4.15669615828089E-14	-8.31339231656179E-14	-1.97443067518342E-13	-1.02878229917452E-12	-5.81937462159325E-13	-1.10152448194444E-12	-6.13112683346432E-13	-6.9624660651205E-13	-2.70185250288258E-13
0.01136	2.90968731079663E-13	1.03917403957022E-14	-5.19587019785112E-14	-1.97443067518342E-13	3.63710913849578E-13	1.55876105935534E-13	-3.11752211871067E-13	2.70185250288258E-13	-4.67628317806601E-13	3.01360471475365E-13	6.23504423742134E-14	-4.26061356223792E-13	-1.05995752036163E-12	-5.61153981367921E-13	-1.09113274154873E-12	-4.26061356223792E-13	-6.44287904533539E-13	-2.49401769496854E-13
0.01138	2.28618288705449E-13	-6.23504423742134E-14	-1.03917403957022E-13	-3.63710913849578E-13	1.03917403957022E-13	3.32535692662471E-13	-1.76659586726938E-13	2.8057699068396E-13	-7.27421827699156E-13	3.11752211871067E-13	2.28618288705449E-13	-5.29978760180814E-13	-9.35256635613201E-13	-4.26061356223792E-13	-1.08074100115303E-12	-2.18226548309747E-13	-5.09195279389409E-13	-2.59793509892556E-13
0.0114	6.23504423742134E-14	-2.8057699068396E-13	-3.22143952266769E-13	-4.88411798598005E-13	-5.19587019785112E-14	3.63710913849578E-13	-8.31339231656179E-14	3.32535692662471E-13	-1.05995752036163E-12	1.24700884748427E-13	2.39010029101151E-13	-5.92329202555027E-13	-6.9624660651205E-13	-2.07834807914045E-13	-1.05995752036163E-12	-7.27421827699156E-14	-4.57236577410898E-13	-4.78020058202303E-13
0.01142	-6.23504423742134E-14	-5.40370500576516E-13	-5.81937462159325E-13	-4.15669615828089E-13	-1.76659586726938E-13	2.39010029101151E-13	0	3.11752211871067E-13	-1.11191622234014E-12	-1.24700884748427E-13	1.14309144352725E-13	-6.23504423742134E-13	-4.26061356223791E-13	-6.23504423742134E-14	-9.14473154821797E-13	6.23504423742134E-14	-3.42927433058174E-13	-6.65071385324943E-13
0.01144	4.15669615828089E-14	-6.75463125720645E-13	-7.8977227007337E-13	-2.28618288705449E-13	-2.70185250288258E-13	2.07834807914045E-14	3.11752211871067E-14	3.22143952266769E-13	-8.52122712447583E-13	-1.66267846331236E-13	-2.49401769496854E-13	-7.27421827699156E-13	-2.8057699068396E-13	-1.03917403957022E-14	-7.58597048886263E-13	2.07834807914045E-13	-3.22143952266769E-13	-8.00164010469072E-13
0.01146	7.27421827699156E-14	-7.27421827699156E-13	-8.93689674030392E-13	-3.11752211871067E-14	-2.39010029101151E-13	-1.55876105935534E-13	5.19587019785112E-14	2.28618288705449E-13	-3.94886135036685E-13	-1.24700884748427E-13	-5.29978760180814E-13	-8.10555750864774E-13	-3.32535692662471E-13	-2.07834807914045E-14	-5.81937462159325E-13	4.05277875432387E-13	-3.53319173453876E-13	-8.10555750864774E-13
0.01148	5.19587019785111E-14	-7.58597048886263E-13	-9.24864895217499E-13	1.14309144352725E-13	-2.49401769496854E-13	-1.97443067518342E-13	8.31339231656178E-14	2.28618288705449E-13	3.11752211871067E-14	2.07834807914045E-14	-6.75463125720645E-13	-1.01839055877882E-12	-4.57236577410898E-13	-7.27421827699156E-14	-4.36453096619494E-13	7.17030087303454E-13	-3.32535692662471E-13	-6.54679644929241E-13
0.0115	-5.19587019785112E-14	-7.58597048886263E-13	-8.8329793363469E-13	2.28618288705449E-13	-1.35092625144129E-13	-2.18226548309747E-13	7.27421827699156E-14	3.01360471475365E-13	3.32535692662471E-13	1.97443067518342E-13	-6.54679644929241E-13	-1.13269970313154E-12	-5.61153981367921E-13	-2.07834807914045E-13	-2.8057699068396E-13	9.04081414426094E-13	-3.42927433058174E-13	-3.84494394640983E-13
0.01152	-2.18226548309747E-13	-6.33896164137836E-13	-7.48205308490561E-13	1.35092625144129E-13	-3.11752211871067E-14	-1.14309144352725E-13	1.14309144352725E-13	2.70185250288258E-13	4.78020058202303E-13	1.45484365539831E-13	-5.71545721763623E-13	-1.11191622234014E-12	-6.33896164137836E-13	-4.98803538993707E-13	-1.55876105935534E-13	8.20947491260476E-13	-3.63710913849578E-13	-1.03917403957022E-14
0.01154	-2.49401769496854E-13	-4.67628317806601E-13	-5.71545721763623E-13	-3.36580652894298E-29	4.1566961582809E-14	2.07834807914044E-14	7.27421827699157E-14	9.35256635613201E-14	3.94886135036685E-13	-1.14309144352725E-13	-5.19587019785112E-13	-8.52122712447583E-13	-7.79380529677667E-13	-8.8329793363469E-13	-7.27421827699157E-14	5.92329202555027E-13	-4.05277875432387E-13	3.11752211871067E-13
0.01156	-2.07834807914045E-13	-4.67628317806601E-13	-2.8057699068396E-13	-2.18226548309747E-13	1.03917403957022E-13	8.31339231656179E-14	-4.15669615828089E-14	-9.35256635613201E-14	2.18226548309747E-13	-3.94886135036685E-13	-5.29978760180814E-13	-5.50762240972218E-13	-9.04081414426094E-13	-1.11191622234014E-12	-7.27421827699157E-14	3.7410265424528E-13	-3.22143952266769E-13	4.26061356223792E-13
0.01158	-5.19587019785112E-14	-4.88411798598005E-13	-2.07834807914045E-14	-3.63710913849578E-13	2.28618288705449E-13	-2.07834807914045E-14	-1.45484365539831E-13	-2.8057699068396E-13	1.14309144352725E-13	-4.36453096619494E-13	-4.88411798598005E-13	-2.90968731079663E-13	-9.56040116404606E-13	-1.00799881838312E-12	-1.24700884748427E-13	3.01360471475365E-13	-2.59793509892556E-13	2.8057699068396E-13
0.0116	1.24700884748427E-13	-6.0272094295073E-13	5.19587019785112E-14	-4.36453096619494E-13	3.84494394640983E-13	-3.7410265424528E-13	-6.23504423742134E-14	-4.98803538993707E-13	1.55876105935533E-13	-3.32535692662472E-13	-5.09195279389409E-13	-2.18226548309747E-13	-9.7682359719601E-13	-7.48205308490561E-13	-1.45484365539831E-13	3.01360471475365E-13	-2.59793509892556E-13	-3.11752211871067E-14
0.01162	2.07834807914045E-13	-6.23504423742134E-13	1.03917403957023E-14	-4.05277875432387E-13	5.19587019785112E-13	-7.68988789281965E-13	7.27421827699156E-14	-6.23504423742134E-13	3.11752211871067E-13	-1.66267846331236E-13	-5.92329202555027E-13	-2.90968731079663E-13	-8.20947491260476E-13	-4.67628317806601E-13	-1.8705132712264E-13	2.39010029101151E-13	-2.90968731079663E-13	-3.42927433058174E-13
0.01164	8.31339231656179E-14	-5.40370500576516E-13	-2.07834807914045E-14	-4.57236577410898E-13	4.98803538993707E-13	-1.00799881838312E-12	1.55876105935534E-13	-7.58597048886263E-13	4.88411798598005E-13	-1.14309144352725E-13	-6.54679644929241E-13	-3.63710913849578E-13	-6.9624660651205E-13	-2.8057699068396E-13	-2.8057699068396E-13	2.07834807914045E-13	-2.90968731079663E-13	-5.40370500576516E-13
0.01166	-1.76659586726938E-13	-4.36453096619494E-13	2.07834807914045E-14	-4.88411798598005E-13	4.46844837015196E-13	-1.03917403957022E-12	1.24700884748427E-13	-7.68988789281965E-13	5.81937462159325E-13	-1.14309144352725E-13	-6.33896164137836E-13	-3.7410265424528E-13	-7.27421827699156E-13	-2.8057699068396E-13	-2.49401769496854E-13	9.35256635613201E-14	-5.50762240972218E-13	-5.71545721763623E-13
0.01168	-4.57236577410898E-13	-3.32535692662471E-13	1.45484365539831E-13	-5.40370500576516E-13	2.28618288705449E-13	-8.72906193238988E-13	4.15669615828089E-14	-7.17030087303454E-13	5.19587019785112E-13	-1.8705132712264E-13	-5.40370500576516E-13	-2.8057699068396E-13	-7.58597048886263E-13	-5.92329202555027E-13	-2.28618288705449E-13	-6.23504423742134E-14	-8.20947491260476E-13	-4.05277875432387E-13
0.0117	-4.88411798598005E-13	-2.59793509892556E-13	3.53319173453876E-13	-5.92329202555027E-13	3.11752211871066E-14	-6.9624660651205E-13	-3.11752211871067E-14	-7.48205308490561E-13	3.94886135036685E-13	-3.32535692662471E-13	-5.09195279389409E-13	-3.94886135036685E-13	-8.10555750864774E-13	-9.35256635613201E-13	-1.55876105935533E-13	-1.76659586726938E-13	-1.08074100115303E-12	-1.55876105935534E-13
0.01172	-3.11752211871067E-13	-1.66267846331236E-13	5.40370500576516E-13	-6.13112683346432E-13	-9.35256635613201E-14	-4.98803538993707E-13	-9.35256635613201E-14	-8.31339231656179E-13	2.8057699068396E-13	-3.94886135036685E-13	-4.98803538993707E-13	-7.06638346907752E-13	-7.68988789281965E-13	-1.02878229917452E-12	-1.35092625144129E-13	-2.8057699068396E-13	-1.02878229917452E-12	3.11752211871067E-14
0.01174	2.07834807914045E-14	-8.31339231656179E-14	5.19587019785112E-13	-5.50762240972218E-13	-1.66267846331236E-13	-3.32535692662472E-13	-1.14309144352725E-13	-8.62514452843285E-13	1.97443067518342E-13	-3.22143952266769E-13	-4.15669615828089E-13	-1.02878229917452E-12	-7.17030087303454E-13	-8.31339231656179E-13	-1.35092625144129E-13	-3.11752211871067E-13	-8.62514452843285E-13	9.35256635613201E-14
0.01176	2.70185250288258E-13	-4.15669615828089E-14	2.18226548309747E-13	-3.22143952266769E-13	-1.24700884748427E-13	-2.28618288705449E-13	-2.07834807914045E-14	-7.68988789281965E-13	-5.19587019785112E-14	-2.59793509892556E-13	-3.94886135036685E-13	-1.24700884748427E-12	-6.33896164137836E-13	-4.67628317806601E-13	-1.24700884748427E-13	-3.42927433058174E-13	-6.9624660651205E-13	4.15669615828089E-14
0.01178	3.42927433058174E-13	-4.15669615828089E-14	-2.39010029101151E-13	-1.35092625144129E-13	-8.31339231656179E-14	-1.45484365539831E-13	-4.15669615828089E-14	-5.61153981367921E-13	-3.84494394640983E-13	-2.8057699068396E-13	-3.63710913849578E-13	-1.21583362629716E-12	-4.57236577410898E-13	-2.28618288705449E-13	0	-3.01360471475365E-13	-4.26061356223792E-13	-1.35092625144129E-13
0.0118	3.32535692662471E-13	-1.03917403957022E-14	-6.85854866116347E-13	-6.23504423742134E-14	-7.27421827699156E-14	-1.14309144352725E-13	-4.15669615828089E-14	-4.05277875432387E-13	-8.31339231656179E-13	-3.01360471475365E-13	-2.18226548309747E-13	-1.01839055877882E-12	-1.76659586726938E-13	-3.11752211871067E-14	1.35092625144129E-13	-3.11752211871067E-13	-1.55876105935534E-13	-3.32535692662472E-13
0.01182	3.42927433058174E-13	0	-7.17030087303454E-13	-1.55876105935534E-13	8.31339231656179E-14	2.07834807914044E-14	-2.07834807914045E-14	-2.70185250288258E-13	-1.20544188590146E-12	-2.90968731079663E-13	-7.27421827699156E-14	-5.92329202555027E-13	-1.03917403957022E-14	3.11752211871067E-14	2.07834807914045E-13	-2.39010029101151E-13	7.27421827699156E-14	-4.98803538993707E-13
0.01184	3.63710913849578E-13	5.19587019785112E-14	-4.57236577410898E-13	-2.8057699068396E-13	3.53319173453876E-13	6.23504423742133E-14	9.35256635613201E-14	-1.76659586726938E-13	-1.31975103025418E-12	-1.45484365539831E-13	1.14309144352725E-13	-3.01360471475365E-13	-4.15669615828089E-14	1.76659586726938E-13	8.31339231656179E-14	-1.97443067518342E-13	1.66267846331236E-13	-6.54679644929241E-13
0.01186	5.29978760180814E-13	1.97443067518342E-13	-2.28618288705449E-13	-3.63710913849578E-13	6.75463125720645E-13	1.14309144352725E-13	1.35092625144129E-13	-1.03917403957022E-13	-1.30935928985848E-12	-1.45484365539831E-13	2.07834807914045E-13	-1.14309144352725E-13	-4.15669615828089E-14	3.94886135036685E-13	-1.14309144352725E-13	-1.97443067518342E-13	1.24700884748427E-13	-8.00164010469072E-13
0.01188	6.44287904533539E-13	3.42927433058174E-13	-1.14309144352725E-13	-3.63710913849578E-13	9.35256635613201E-13	2.07834807914044E-14	1.76659586726938E-13	-1.03917403957022E-13	-1.07034926075733E-12	-6.23504423742134E-14	2.18226548309747E-13	-1.35092625144129E-13	-1.45484365539831E-13	5.50762240972218E-13	-3.32535692662471E-13	-1.45484365539831E-13	-2.07834807914045E-14	-9.04081414426094E-13
0.0119	6.75463125720645E-13	4.78020058202303E-13	-4.15669615828089E-14	-2.8057699068396E-13	9.87215337591712E-13	-9.35256635613201E-14	1.8705132712264E-13	-1.97443067518342E-13	-8.52122712447583E-13	0	7.27421827699156E-14	-2.07834807914045E-13	-3.7410265424528E-13	6.65071385324943E-13	-3.7410265424528E-13	-2.90968731079663E-13	-3.42927433058174E-13	-9.04081414426094E-13
0.01192	6.0272094295073E-13	5.40370500576516E-13	-8.31339231656179E-14	-1.76659586726938E-13	8.8329793363469E-13	-1.45484365539831E-13	3.11752211871067E-14	-4.15669615828089E-13	-7.06638346907752E-13	5.19587019785112E-14	-5.19587019785112E-14	-3.63710913849578E-13	-7.27421827699156E-13	6.85854866116347E-13	-4.15669615828089E-13	-5.50762240972218E-13	-6.54679644929241E-13	-8.41730972051881E-13
0.01194	5.29978760180814E-13	3.7410265424528E-13	-8.31339231656179E-14	-1.24700884748427E-13	7.58597048886263E-13	-2.28618288705449E-13	-1.14309144352725E-13	-5.40370500576516E-13	-6.9624660651205E-13	-2.07834807914045E-14	-1.45484365539831E-13	-5.40370500576516E-13	-1.12230796273584E-12	6.13112683346432E-13	-4.15669615828089E-13	-7.37813568094859E-13	-9.45648376008903E-13	-7.79380529677667E-13
0.01196	3.11752211871067E-13	1.03917403957022E-13	-1.03917403957022E-13	-9.35256635613201E-14	7.58597048886263E-13	-2.8057699068396E-13	-2.8057699068396E-13	-4.88411798598005E-13	-6.9624660651205E-13	-8.31339231656179E-14	-1.14309144352725E-13	-7.17030087303454E-13	-1.26779232827567E-12	4.26061356223792E-13	-2.90968731079663E-13	-9.24864895217499E-13	-1.13269970313154E-12	-6.33896164137836E-13
0.01198	1.14309144352725E-13	-1.45484365539831E-13	-8.31339231656179E-14	-1.14309144352725E-13	6.9624660651205E-13	-2.39010029101151E-13	-4.15669615828089E-13	-2.70185250288258E-13	-7.48205308490561E-13	-1.55876105935533E-13	-6.23504423742134E-14	-8.8329793363469E-13	-1.35092625144129E-12	8.31339231656179E-14	-1.76659586726938E-13	-8.8329793363469E-13	-1.21583362629716E-12	-5.81937462159325E-13
0.012	2.07834807914045E-14	-4.15669615828089E-13	3.11752211871067E-14	-2.39010029101151E-13	5.09195279389409E-13	-1.24700884748427E-13	-5.61153981367921E-13	-2.70185250288258E-13	-7.37813568094859E-13	-1.76659586726938E-13	-1.14309144352725E-13	-8.62514452843286E-13	-1.22622536669286E-12	-3.94886135036685E-13	-9.35256635613201E-14	-6.85854866116347E-13	-1.12230796273584E-12	-5.29978760180814E-13
0.01202	1.03917403957022E-14	-4.67628317806601E-13	1.45484365539831E-13	-3.01360471475365E-13	2.07834807914045E-13	-1.14309144352725E-13	-5.50762240972218E-13	-5.29978760180814E-13	-7.58597048886263E-13	-2.8057699068396E-13	-2.07834807914045E-13	-7.68988789281965E-13	-8.31339231656179E-13	-7.79380529677668E-13	-8.31339231656179E-14	-2.49401769496854E-13	-9.56040116404605E-13	-6.33896164137836E-13
0.01204	2.59793509892556E-13	-3.22143952266769E-13	2.28618288705449E-13	-3.32535692662471E-13	-1.14309144352725E-13	-9.35256635613201E-14	-4.36453096619494E-13	-8.10555750864774E-13	-7.37813568094859E-13	-3.11752211871067E-13	-4.15669615828089E-13	-8.31339231656179E-13	-4.46844837015196E-13	-8.41730972051881E-13	-1.14309144352725E-13	1.8705132712264E-13	-6.9624660651205E-13	-7.8977227007337E-13
0.01206	4.26061356223792E-13	-1.8705132712264E-13	1.55876105935533E-13	-2.8057699068396E-13	-4.15669615828089E-13	-6.23504423742134E-14	-2.70185250288258E-13	-8.52122712447583E-13	-6.54679644929241E-13	-3.63710913849578E-13	-6.23504423742134E-13	-1.17426666471435E-12	-1.03917403957022E-13	-8.00164010469072E-13	-2.49401769496854E-13	3.94886135036685E-13	-5.71545721763623E-13	-9.45648376008903E-13
0.01208	4.26061356223792E-13	-9.35256635613201E-14	-6.23504423742134E-14	-3.11752211871067E-13	-5.19587019785112E-13	5.19587019785112E-14	0	-7.48205308490561E-13	-5.29978760180814E-13	-2.90968731079663E-13	-7.79380529677668E-13	-1.36131799183699E-12	1.8705132712264E-13	-6.23504423742134E-13	-2.8057699068396E-13	3.42927433058174E-13	-5.81937462159325E-13	-1.01839055877882E-12
0.0121	2.90968731079662E-13	-1.35092625144129E-13	-2.28618288705449E-13	-4.05277875432387E-13	-4.98803538993707E-13	1.24700884748427E-13	2.18226548309747E-13	-6.0272094295073E-13	-4.46844837015196E-13	-8.31339231656178E-14	-8.93689674030392E-13	-1.3821014726284E-12	3.11752211871067E-13	-5.50762240972218E-13	-3.63710913849578E-13	1.24700884748427E-13	-6.75463125720645E-13	-1.07034926075733E-12
0.01212	2.07834807914045E-13	-2.07834807914045E-13	-2.70185250288258E-13	-4.46844837015196E-13	-4.15669615828089E-13	1.45484365539831E-13	3.22143952266769E-13	-5.40370500576516E-13	-3.63710913849578E-13	1.35092625144129E-13	-8.41730972051881E-13	-1.19505014550576E-12	3.63710913849578E-13	-3.94886135036685E-13	-4.57236577410898E-13	-1.55876105935534E-13	-8.20947491260476E-13	-1.01839055877882E-12
0.01214	1.8705132712264E-13	-1.8705132712264E-13	-2.39010029101151E-13	-3.32535692662471E-13	-3.7410265424528E-13	7.27421827699156E-14	1.66267846331236E-13	-4.26061356223792E-13	-3.32535692662471E-13	1.97443067518342E-13	-6.33896164137836E-13	-8.20947491260476E-13	2.70185250288258E-13	-3.7410265424528E-13	-4.98803538993707E-13	-2.59793509892556E-13	-8.8329793363469E-13	-8.20947491260476E-13
0.01216	2.39010029101151E-13	-1.97443067518342E-13	-1.97443067518342E-13	-1.03917403957022E-13	-3.63710913849578E-13	-1.45484365539831E-13	-9.35256635613201E-14	-4.26061356223792E-13	-3.32535692662471E-13	7.27421827699156E-14	-3.22143952266769E-13	-4.05277875432387E-13	4.15669615828089E-14	-5.40370500576516E-13	-4.46844837015196E-13	-3.42927433058174E-13	-8.62514452843285E-13	-6.33896164137836E-13
0.01218	2.49401769496854E-13	-2.59793509892556E-13	-1.45484365539831E-13	1.14309144352725E-13	-3.94886135036685E-13	-4.88411798598005E-13	-4.26061356223792E-13	-5.81937462159325E-13	-3.32535692662471E-13	-2.07834807914045E-14	-5.19587019785112E-14	-9.35256635613201E-14	-2.18226548309747E-13	-8.52122712447583E-13	-3.22143952266769E-13	-4.78020058202303E-13	-8.20947491260476E-13	-4.15669615828089E-13
0.0122	2.8057699068396E-13	-1.8705132712264E-13	-1.24700884748427E-13	2.28618288705449E-13	-3.63710913849578E-13	-8.52122712447583E-13	-6.23504423742134E-13	-7.79380529677667E-13	-3.01360471475365E-13	-8.31339231656178E-14	9.35256635613201E-14	3.11752211871067E-14	-3.94886135036685E-13	-1.16387492431865E-12	-3.22143952266769E-13	-5.19587019785112E-13	-8.20947491260476E-13	-3.22143952266769E-13
0.01222	2.39010029101151E-13	-1.45484365539831E-13	-1.24700884748427E-13	2.70185250288258E-13	-2.28618288705449E-13	-1.11191622234014E-12	-8.31339231656179E-13	-8.8329793363469E-13	-2.59793509892556E-13	-7.27421827699156E-14	1.35092625144129E-13	4.15669615828089E-14	-3.32535692662471E-13	-1.20544188590146E-12	-5.19587019785112E-13	-5.19587019785112E-13	-8.72906193238988E-13	-3.84494394640983E-13
0.01224	2.28618288705449E-13	-1.45484365539831E-13	-1.97443067518342E-13	3.32535692662471E-13	-1.24700884748427E-13	-1.17426666471435E-12	-9.24864895217499E-13	-6.33896164137836E-13	-1.8705132712264E-13	-1.8705132712264E-13	6.23504423742134E-14	-6.23504423742134E-14	-1.76659586726938E-13	-1.08074100115303E-12	-7.06638346907752E-13	-5.61153981367921E-13	-9.87215337591712E-13	-6.33896164137836E-13
0.01226	2.70185250288258E-13	-2.18226548309747E-13	-2.07834807914045E-13	4.46844837015196E-13	1.03917403957022E-14	-1.00799881838312E-12	-9.04081414426094E-13	-2.49401769496854E-13	-6.23504423742134E-14	-2.49401769496854E-13	-7.27421827699156E-14	-2.49401769496854E-13	-4.15669615828089E-14	-8.20947491260476E-13	-7.06638346907752E-13	-6.23504423742134E-13	-1.02878229917452E-12	-8.10555750864774E-13
0.01228	2.70185250288258E-13	-2.18226548309747E-13	-2.07834807914045E-13	5.61153981367921E-13	1.03917403957022E-13	-7.27421827699156E-13	-7.06638346907752E-13	1.03917403957022E-13	3.11752211871067E-14	-2.90968731079663E-13	-3.63710913849578E-13	-5.71545721763623E-13	1.24700884748427E-13	-6.44287904533539E-13	-6.44287904533539E-13	-6.65071385324943E-13	-8.8329793363469E-13	-8.62514452843285E-13
0.0123	2.49401769496854E-13	-2.18226548309747E-13	-1.97443067518342E-13	5.50762240972218E-13	8.31339231656179E-14	-4.46844837015196E-13	-5.50762240972218E-13	4.67628317806601E-13	7.27421827699156E-14	-2.07834807914045E-13	-7.68988789281965E-13	-7.68988789281965E-13	1.03917403957022E-13	-5.29978760180814E-13	-5.71545721763623E-13	-4.67628317806601E-13	-5.71545721763623E-13	-8.20947491260476E-13
0.01232	1.8705132712264E-13	-9.35256635613201E-14	-2.18226548309747E-13	3.7410265424528E-13	6.23504423742134E-14	-3.63710913849578E-13	-4.88411798598005E-13	5.19587019785112E-13	-9.35256635613201E-14	-1.76659586726938E-13	-1.10152448194444E-12	-9.24864895217499E-13	8.31339231656179E-14	-3.53319173453876E-13	-6.44287904533539E-13	-2.39010029101151E-13	-2.59793509892556E-13	-7.37813568094859E-13
0.01234	9.35256635613201E-14	-8.31339231656179E-14	-2.90968731079663E-13	2.8057699068396E-13	3.11752211871067E-14	-3.01360471475365E-13	-5.81937462159325E-13	4.67628317806601E-13	-3.01360471475365E-13	-2.49401769496854E-13	-1.30935928985848E-12	-8.72906193238988E-13	9.35256635613201E-14	-3.11752211871067E-13	-8.41730972051881E-13	-1.55876105935534E-13	-3.11752211871067E-14	-6.9624660651205E-13
0.01236	-7.27421827699157E-14	-1.8705132712264E-13	-2.59793509892556E-13	2.07834807914045E-13	1.03917403957022E-13	-2.90968731079663E-13	-5.92329202555027E-13	3.63710913849578E-13	-4.67628317806601E-13	-4.57236577410898E-13	-1.29896754946278E-12	-8.8329793363469E-13	-5.19587019785112E-14	-2.18226548309747E-13	-9.97607077987414E-13	-1.45484365539831E-13	-3.11752211871067E-14	-6.54679644929241E-13
0.01238	-2.28618288705449E-13	-3.11752211871067E-13	-1.14309144352725E-13	3.11752211871067E-13	3.01360471475365E-13	-1.97443067518342E-13	-5.09195279389409E-13	7.27421827699156E-14	-5.71545721763623E-13	-5.29978760180814E-13	-1.10152448194444E-12	-8.72906193238988E-13	-6.23504423742135E-14	-3.53319173453876E-13	-1.14309144352725E-12	-2.18226548309747E-13	4.1566961582809E-14	-6.75463125720645E-13
0.0124	-3.32535692662471E-13	-3.94886135036685E-13	-5.19587019785112E-14	4.46844837015196E-13	4.26061356223792E-13	-9.35256635613201E-14	-4.05277875432387E-13	-2.49401769496854E-13	-6.65071385324943E-13	-4.78020058202303E-13	-8.72906193238988E-13	-9.45648376008903E-13	-1.24700884748427E-13	-3.94886135036685E-13	-1.24700884748427E-12	-2.59793509892556E-13	7.27421827699156E-14	-8.00164010469072E-13
0.01242	-3.63710913849578E-13	-3.94886135036685E-13	-4.1566961582809E-14	5.19587019785112E-13	3.7410265424528E-13	-1.24700884748427E-13	-1.8705132712264E-13	-5.09195279389409E-13	-8.31339231656179E-13	-2.70185250288258E-13	-4.98803538993707E-13	-9.45648376008903E-13	-1.35092625144129E-13	-4.26061356223792E-13	-1.16387492431865E-12	-3.01360471475365E-13	1.66267846331236E-13	-1.05995752036163E-12
0.01244	-2.39010029101151E-13	-2.59793509892556E-13	-7.27421827699157E-14	4.57236577410898E-13	3.22143952266769E-13	-2.07834807914045E-13	1.24700884748427E-13	-5.29978760180814E-13	-9.66431856800308E-13	-1.45484365539831E-13	-2.59793509892556E-13	-8.52122712447583E-13	-6.23504423742134E-14	-2.28618288705449E-13	-9.35256635613201E-13	-2.8057699068396E-13	2.07834807914045E-14	-1.26779232827567E-12
0.01246	-8.31339231656179E-14	-1.03917403957022E-13	-9.35256635613201E-14	3.42927433058174E-13	3.53319173453876E-13	-1.66267846331236E-13	4.26061356223792E-13	-3.63710913849578E-13	-1.10152448194444E-12	-8.31339231656179E-14	-2.07834807914045E-14	-8.00164010469072E-13	1.03917403957022E-14	1.03917403957022E-14	-6.9624660651205E-13	-2.18226548309747E-13	-1.8705132712264E-13	-1.29896754946278E-12
0.01248	-7.27421827699156E-14	-3.11752211871067E-14	-9.35256635613201E-14	2.28618288705449E-13	3.53319173453876E-13	-3.11752211871067E-14	6.0272094295073E-13	-1.76659586726938E-13	-1.23661710708857E-12	-3.11752211871067E-14	8.31339231656179E-14	-7.48205308490561E-13	8.31339231656179E-14	2.70185250288258E-13	-5.50762240972218E-13	-1.55876105935534E-13	-3.94886135036685E-13	-1.11191622234014E-12
0.0125	-1.66267846331236E-13	-3.11752211871067E-14	-8.31339231656179E-14	1.76659586726938E-13	3.53319173453876E-13	1.03917403957022E-13	3.94886135036685E-13	-6.23504423742134E-14	-1.30935928985848E-12	0	1.35092625144129E-13	-8.20947491260476E-13	1.66267846331236E-13	4.57236577410898E-13	-4.46844837015196E-13	-1.55876105935533E-13	-4.26061356223792E-13	-8.00164010469072E-13
0.01252	-2.07834807914045E-13	-6.23504423742134E-14	-9.35256635613201E-14	1.66267846331236E-13	1.97443067518343E-13	1.76659586726938E-13	2.07834807914045E-14	4.15669615828089E-14	-1.30935928985848E-12	1.03917403957022E-13	1.35092625144129E-13	-6.85854866116347E-13	1.97443067518342E-13	5.09195279389409E-13	-3.42927433058174E-13	-1.55876105935534E-13	-4.36453096619494E-13	-5.19587019785112E-13
0.01254	-2.28618288705449E-13	-7.27421827699156E-14	-1.14309144352725E-13	1.8705132712264E-13	2.07834807914044E-14	3.36580652894298E-29	-2.8057699068396E-13	1.55876105935534E-13	-1.21583362629716E-12	2.90968731079663E-13	8.31339231656179E-14	-3.42927433058174E-13	1.24700884748427E-13	5.71545721763623E-13	-1.8705132712264E-13	-1.24700884748427E-13	-3.22143952266769E-13	-1.76659586726938E-13
0.01256	-9.35256635613201E-14	-1.03917403957022E-13	-1.03917403957022E-13	2.28618288705449E-13	-3.11752211871067E-14	-3.22143952266769E-13	-3.84494394640983E-13	2.8057699068396E-13	-9.35256635613201E-13	3.22143952266769E-13	-4.1566961582809E-14	-1.14309144352725E-13	-1.66267846331236E-13	6.65071385324943E-13	-1.03917403957022E-13	-1.35092625144129E-13	-1.8705132712264E-13	1.03917403957022E-13
0.01258	3.11752211871067E-14	-2.59793509892556E-13	-3.11752211871067E-14	2.70185250288258E-13	-6.23504423742134E-14	-6.54679644929241E-13	-4.05277875432387E-13	3.42927433058174E-13	-7.48205308490561E-13	2.39010029101151E-13	-1.8705132712264E-13	1.03917403957022E-13	-3.7410265424528E-13	6.23504423742134E-13	-1.8705132712264E-13	-1.55876105935534E-13	-1.97443067518342E-13	2.49401769496854E-13
0.0126	9.35256635613201E-14	-3.7410265424528E-13	7.27421827699156E-14	2.59793509892556E-13	-3.11752211871067E-14	-8.00164010469072E-13	-3.11752211871067E-13	2.90968731079663E-13	-6.44287904533539E-13	-1.03917403957022E-14	-4.05277875432387E-13	1.35092625144129E-13	-5.61153981367921E-13	4.88411798598005E-13	-4.46844837015196E-13	-3.01360471475365E-13	-2.90968731079663E-13	1.8705132712264E-13
0.01262	4.15669615828089E-14	-4.98803538993707E-13	1.66267846331236E-13	1.8705132712264E-13	5.19587019785112E-14	-7.79380529677668E-13	-2.39010029101151E-13	9.35256635613201E-14	-5.29978760180814E-13	-2.39010029101151E-13	-6.44287904533539E-13	1.03917403957022E-13	-7.06638346907752E-13	9.35256635613201E-14	-6.85854866116347E-13	-4.57236577410898E-13	-4.88411798598005E-13	2.07834807914044E-14
0.01264	0	-4.26061356223792E-13	8.31339231656179E-14	1.35092625144129E-13	1.35092625144129E-13	-6.54679644929241E-13	6.23504423742134E-14	-1.97443067518342E-13	-4.36453096619494E-13	-3.53319173453876E-13	-9.56040116404606E-13	0	-6.85854866116347E-13	-3.42927433058174E-13	-7.17030087303454E-13	-6.13112683346432E-13	-6.9624660651205E-13	-1.66267846331236E-13
0.01266	5.19587019785112E-14	-2.8057699068396E-13	-8.31339231656179E-14	-1.24700884748427E-13	1.45484365539831E-13	-4.46844837015196E-13	3.84494394640983E-13	-5.50762240972218E-13	-2.70185250288258E-13	-2.28618288705449E-13	-1.19505014550576E-12	-1.55876105935534E-13	-7.27421827699156E-13	-8.20947491260476E-13	-6.54679644929241E-13	-7.68988789281965E-13	-8.10555750864774E-13	-3.42927433058174E-13
0.01268	1.14309144352725E-13	-1.8705132712264E-13	-2.39010029101151E-13	-5.09195279389409E-13	7.27421827699156E-14	-2.59793509892556E-13	5.81937462159325E-13	-9.14473154821797E-13	-1.14309144352725E-13	3.11752211871067E-14	-1.22622536669286E-12	-3.7410265424528E-13	-7.8977227007337E-13	-1.10152448194444E-12	-7.06638346907752E-13	-7.8977227007337E-13	-8.20947491260476E-13	-4.57236577410898E-13
0.0127	1.97443067518342E-13	-1.03917403957022E-13	-4.05277875432387E-13	-8.72906193238988E-13	1.03917403957022E-14	-1.97443067518342E-13	5.61153981367921E-13	-1.15348318392295E-12	6.23504423742134E-14	1.8705132712264E-13	-1.08074100115303E-12	-4.78020058202303E-13	-7.58597048886263E-13	-1.13269970313154E-12	-6.33896164137836E-13	-7.8977227007337E-13	-7.48205308490561E-13	-5.50762240972218E-13
0.01272	2.70185250288258E-13	-2.07834807914045E-14	-6.65071385324943E-13	-9.87215337591712E-13	1.03917403957022E-14	-1.97443067518342E-13	4.78020058202303E-13	-1.14309144352725E-12	1.24700884748427E-13	1.55876105935533E-13	-8.10555750864774E-13	-3.7410265424528E-13	-6.9624660651205E-13	-1.04956577996593E-12	-4.88411798598005E-13	-6.65071385324943E-13	-5.81937462159325E-13	-6.33896164137836E-13
0.01274	1.14309144352725E-13	-1.03917403957022E-14	-7.8977227007337E-13	-9.14473154821796E-13	2.18226548309747E-13	-2.07834807914045E-13	2.90968731079663E-13	-1.03917403957022E-12	1.03917403957022E-13	-6.23504423742134E-14	-5.61153981367921E-13	-1.14309144352725E-13	-6.0272094295073E-13	-7.48205308490561E-13	-2.59793509892556E-13	-4.57236577410898E-13	-4.46844837015196E-13	-5.19587019785112E-13
0.01276	-4.1566961582809E-14	1.45484365539831E-13	-7.79380529677668E-13	-6.44287904533539E-13	4.88411798598005E-13	-4.15669615828089E-14	-2.07834807914044E-14	-9.24864895217499E-13	0	-2.90968731079663E-13	-4.15669615828089E-13	-1.03917403957023E-14	-5.50762240972218E-13	-5.09195279389409E-13	-8.31339231656179E-14	-2.59793509892556E-13	-4.26061356223792E-13	-2.70185250288258E-13
0.01278	-1.55876105935533E-13	2.8057699068396E-13	-6.75463125720645E-13	-2.59793509892556E-13	6.75463125720645E-13	3.11752211871067E-14	-3.42927433058174E-13	-8.72906193238988E-13	-1.24700884748427E-13	-4.67628317806601E-13	-3.11752211871067E-13	-9.35256635613201E-14	-6.13112683346432E-13	-3.94886135036685E-13	-2.07834807914045E-14	-6.23504423742134E-14	-4.46844837015196E-13	1.03917403957022E-13
0.0128	-5.19587019785111E-14	4.26061356223792E-13	-5.40370500576516E-13	-2.07834807914045E-14	7.58597048886263E-13	7.27421827699156E-14	-4.88411798598005E-13	-8.20947491260476E-13	-1.03917403957022E-13	-6.13112683346432E-13	-3.53319173453876E-13	-2.90968731079663E-13	-7.06638346907752E-13	-3.22143952266769E-13	-5.19587019785112E-14	8.31339231656178E-14	-4.98803538993707E-13	3.53319173453876E-13
0.01282	1.55876105935533E-13	5.71545721763623E-13	-3.84494394640983E-13	6.23504423742134E-14	6.9624660651205E-13	1.66267846331236E-13	-4.98803538993707E-13	-7.79380529677668E-13	-5.19587019785112E-14	-7.58597048886263E-13	-4.88411798598005E-13	-4.36453096619494E-13	-6.65071385324943E-13	-3.42927433058174E-13	-2.18226548309747E-13	1.97443067518342E-13	-4.15669615828089E-13	4.57236577410898E-13
0.01284	2.59793509892556E-13	6.75463125720645E-13	-2.49401769496854E-13	-6.23504423742134E-14	6.23504423742134E-13	1.24700884748427E-13	-4.05277875432387E-13	-7.17030087303454E-13	8.31339231656179E-14	-9.45648376008903E-13	-5.92329202555027E-13	-5.71545721763623E-13	-5.09195279389409E-13	-4.57236577410898E-13	-3.11752211871067E-13	1.66267846331236E-13	-1.97443067518342E-13	2.90968731079663E-13
0.01286	2.07834807914045E-13	7.8977227007337E-13	-2.18226548309747E-13	-3.22143952266769E-13	5.29978760180814E-13	-2.07834807914045E-14	-2.39010029101151E-13	-5.40370500576516E-13	1.66267846331236E-13	-1.01839055877882E-12	-5.61153981367921E-13	-6.23504423742134E-13	-3.32535692662471E-13	-6.23504423742134E-13	-3.32535692662471E-13	-1.03917403957023E-14	5.19587019785112E-14	5.19587019785112E-14
0.01288	1.03917403957022E-13	6.9624660651205E-13	-1.35092625144129E-13	-5.09195279389409E-13	3.7410265424528E-13	-1.97443067518343E-13	-2.07834807914045E-13	-3.94886135036685E-13	1.76659586726938E-13	-9.97607077987414E-13	-4.26061356223792E-13	-8.00164010469072E-13	-2.90968731079663E-13	-7.68988789281965E-13	-2.59793509892556E-13	-2.07834807914045E-13	0	-8.31339231656179E-14
0.0129	3.11752211871067E-14	4.26061356223792E-13	-1.45484365539831E-13	-6.13112683346432E-13	2.59793509892556E-13	-3.01360471475365E-13	-2.39010029101151E-13	-1.8705132712264E-13	1.55876105935533E-13	-8.52122712447583E-13	-1.03917403957022E-13	-1.01839055877882E-12	-4.46844837015196E-13	-9.24864895217499E-13	-9.35256635613201E-14	-3.11752211871067E-13	-2.49401769496854E-13	-1.97443067518342E-13
0.01292	2.07834807914044E-14	1.14309144352725E-13	-1.76659586726938E-13	-5.09195279389409E-13	1.35092625144129E-13	-2.59793509892556E-13	-3.22143952266769E-13	-4.15669615828089E-14	2.49401769496854E-13	-6.75463125720645E-13	1.76659586726938E-13	-1.21583362629716E-12	-7.17030087303454E-13	-1.07034926075733E-12	-1.76659586726938E-13	-3.11752211871067E-13	-5.09195279389409E-13	-2.39010029101151E-13
0.01294	-4.1566961582809E-14	-1.14309144352725E-13	-1.14309144352725E-13	-2.18226548309747E-13	3.11752211871067E-14	-8.31339231656179E-14	-4.26061356223792E-13	9.35256635613201E-14	3.01360471475365E-13	-6.23504423742134E-13	3.42927433058174E-13	-1.24700884748427E-12	-8.10555750864774E-13	-1.19505014550576E-12	-2.59793509892556E-13	-2.18226548309747E-13	-5.81937462159325E-13	-3.42927433058174E-13
0.01296	0	-1.76659586726938E-13	6.23504423742134E-14	1.66267846331236E-13	-3.11752211871067E-14	-1.03917403957023E-14	-5.09195279389409E-13	2.90968731079663E-13	3.32535692662471E-13	-6.65071385324943E-13	1.8705132712264E-13	-1.18465840511005E-12	-7.37813568094859E-13	-1.16387492431865E-12	-4.36453096619494E-13	-2.70185250288258E-13	-4.98803538993707E-13	-6.02720942950729E-13
0.01298	3.11752211871067E-14	-9.35256635613201E-14	3.01360471475365E-13	4.57236577410898E-13	-1.14309144352725E-13	-8.31339231656179E-14	-5.92329202555027E-13	3.32535692662471E-13	2.49401769496854E-13	-5.71545721763623E-13	-1.24700884748427E-13	-1.09113274154873E-12	-6.13112683346432E-13	-1.00799881838312E-12	-5.81937462159325E-13	-4.36453096619494E-13	-3.32535692662472E-13	-8.72906193238988E-13
0.013	-2.07834807914045E-14	-1.35092625144129E-13	3.7410265424528E-13	5.81937462159325E-13	-2.07834807914045E-13	-3.22143952266769E-13	-5.40370500576516E-13	2.90968731079663E-13	1.35092625144129E-13	-3.94886135036685E-13	-3.84494394640983E-13	-9.66431856800308E-13	-5.29978760180814E-13	-8.93689674030392E-13	-7.79380529677668E-13	-7.58597048886263E-13	-2.28618288705449E-13	-9.7682359719601E-13
0.01302	8.31339231656179E-14	-1.76659586726938E-13	3.7410265424528E-13	4.78020058202303E-13	-2.59793509892556E-13	-6.13112683346432E-13	-3.7410265424528E-13	8.31339231656179E-14	-5.19587019785112E-14	-1.66267846331236E-13	-4.67628317806601E-13	-8.52122712447583E-13	-5.50762240972218E-13	-7.58597048886263E-13	-9.45648376008903E-13	-1.07034926075733E-12	-2.18226548309747E-13	-8.31339231656179E-13
0.01304	2.59793509892556E-13	-2.28618288705449E-13	2.59793509892556E-13	2.39010029101151E-13	-3.22143952266769E-13	-8.8329793363469E-13	-1.14309144352725E-13	-1.35092625144129E-13	-2.59793509892556E-13	8.31339231656179E-14	-3.7410265424528E-13	-8.41730972051881E-13	-5.71545721763623E-13	-6.33896164137836E-13	-9.7682359719601E-13	-1.25740058787997E-12	-2.59793509892556E-13	-5.19587019785112E-13
0.01306	5.09195279389409E-13	-2.49401769496854E-13	1.55876105935533E-13	8.31339231656179E-14	-1.97443067518342E-13	-9.87215337591712E-13	2.07834807914044E-14	-2.39010029101151E-13	-4.26061356223792E-13	1.24700884748427E-13	-2.28618288705449E-13	-7.58597048886263E-13	-4.78020058202303E-13	-5.29978760180814E-13	-8.93689674030392E-13	-1.24700884748427E-12	-2.70185250288258E-13	-1.55876105935533E-13
0.01308	5.92329202555027E-13	-3.42927433058174E-13	2.8057699068396E-13	5.19587019785111E-14	-8.31339231656179E-14	-8.52122712447583E-13	1.03917403957022E-13	-2.49401769496854E-13	-5.81937462159325E-13	2.18226548309747E-13	-2.07834807914044E-14	-6.54679644929241E-13	-4.26061356223792E-13	-4.26061356223792E-13	-7.48205308490561E-13	-1.15348318392295E-12	-3.53319173453876E-13	2.07834807914044E-14
0.0131	5.19587019785112E-13	-2.8057699068396E-13	3.84494394640983E-13	1.24700884748427E-13	-3.11752211871067E-14	-6.44287904533539E-13	1.03917403957022E-13	-1.55876105935534E-13	-4.78020058202303E-13	2.39010029101151E-13	1.35092625144129E-13	-6.44287904533539E-13	-3.63710913849578E-13	-2.8057699068396E-13	-5.71545721763623E-13	-9.56040116404605E-13	-3.94886135036685E-13	-8.31339231656179E-14
0.01312	2.8057699068396E-13	-1.45484365539831E-13	4.78020058202303E-13	1.66267846331236E-13	-1.35092625144129E-13	-3.94886135036685E-13	1.24700884748427E-13	-1.24700884748427E-13	-2.59793509892556E-13	1.8705132712264E-13	2.07834807914045E-13	-7.48205308490561E-13	-3.32535692662471E-13	-1.03917403957022E-13	-5.40370500576516E-13	-7.48205308490561E-13	-3.7410265424528E-13	-2.39010029101151E-13
0.01314	-8.31339231656179E-14	9.35256635613201E-14	4.57236577410898E-13	2.28618288705449E-13	-1.97443067518342E-13	-1.76659586726938E-13	-5.19587019785112E-14	-1.14309144352725E-13	-1.03917403957022E-14	1.8705132712264E-13	1.76659586726938E-13	-8.52122712447583E-13	-2.49401769496854E-13	-2.07834807914045E-14	-5.92329202555027E-13	-5.09195279389409E-13	-3.42927433058174E-13	-3.22143952266769E-13
0.01316	-4.67628317806601E-13	1.45484365539831E-13	3.63710913849578E-13	1.76659586726938E-13	-2.49401769496854E-13	-1.35092625144129E-13	-1.66267846331236E-13	-1.97443067518342E-13	1.55876105935534E-13	1.03917403957022E-13	1.03917403957022E-13	-8.10555750864774E-13	-2.07834807914045E-13	0	-7.8977227007337E-13	-3.63710913849578E-13	-2.39010029101151E-13	-4.05277875432387E-13
0.01318	-6.33896164137836E-13	1.24700884748427E-13	3.11752211871067E-13	1.8705132712264E-13	-2.28618288705449E-13	-1.45484365539831E-13	-2.39010029101151E-13	-3.32535692662471E-13	2.39010029101151E-13	-9.35256635613201E-14	9.35256635613201E-14	-7.68988789281965E-13	-2.39010029101151E-13	-2.07834807914044E-14	-9.04081414426094E-13	-1.8705132712264E-13	-1.35092625144129E-13	-4.78020058202303E-13
0.0132	-5.71545721763623E-13	1.35092625144129E-13	3.01360471475365E-13	8.31339231656179E-14	-1.14309144352725E-13	-2.28618288705449E-13	-1.76659586726938E-13	-5.61153981367921E-13	2.70185250288258E-13	-1.76659586726938E-13	1.66267846331236E-13	-6.0272094295073E-13	-2.59793509892556E-13	-3.11752211871067E-14	-9.56040116404605E-13	-6.23504423742134E-14	-7.27421827699156E-14	-4.98803538993707E-13
0.01322	-3.7410265424528E-13	1.35092625144129E-13	4.88411798598005E-13	-1.03917403957022E-13	7.27421827699156E-14	-3.32535692662472E-13	-2.07834807914045E-13	-6.33896164137836E-13	2.70185250288258E-13	-2.07834807914045E-13	2.39010029101151E-13	-3.22143952266769E-13	-3.7410265424528E-13	-1.14309144352725E-13	-9.14473154821796E-13	2.07834807914045E-14	-7.27421827699157E-14	-5.09195279389409E-13
0.01324	-2.28618288705449E-13	1.45484365539831E-13	6.75463125720645E-13	-4.67628317806601E-13	2.18226548309747E-13	-3.84494394640983E-13	-2.39010029101151E-13	-7.17030087303454E-13	2.39010029101151E-13	-2.18226548309747E-13	3.53319173453876E-13	-6.23504423742134E-14	-4.57236577410898E-13	-2.70185250288258E-13	-8.31339231656179E-13	-3.11752211871067E-14	-1.03917403957022E-13	-4.26061356223792E-13
0.01326	-1.8705132712264E-13	2.18226548309747E-13	8.72906193238988E-13	-7.48205308490561E-13	3.11752211871067E-13	-3.42927433058174E-13	-2.39010029101151E-13	-6.54679644929241E-13	1.24700884748427E-13	-3.11752211871067E-13	5.29978760180814E-13	2.07834807914045E-13	-5.09195279389409E-13	-3.42927433058174E-13	-7.27421827699156E-13	-1.8705132712264E-13	-1.76659586726938E-13	-3.94886135036685E-13
0.01328	-2.18226548309747E-13	2.28618288705449E-13	9.24864895217499E-13	-7.68988789281965E-13	4.26061356223792E-13	-2.70185250288258E-13	-2.70185250288258E-13	-5.81937462159325E-13	-1.35092625144129E-13	-3.84494394640983E-13	4.98803538993707E-13	3.84494394640983E-13	-5.71545721763623E-13	-4.78020058202303E-13	-6.0272094295073E-13	-3.42927433058174E-13	-3.42927433058174E-13	-4.67628317806601E-13
0.0133	-1.45484365539831E-13	1.35092625144129E-13	8.31339231656179E-13	-6.54679644929241E-13	4.78020058202303E-13	-2.90968731079663E-13	-3.94886135036685E-13	-5.81937462159325E-13	-4.26061356223791E-13	-5.19587019785112E-13	3.42927433058174E-13	4.98803538993707E-13	-7.17030087303454E-13	-5.50762240972218E-13	-4.57236577410898E-13	-5.71545721763623E-13	-3.94886135036685E-13	-4.78020058202303E-13
0.01332	4.15669615828089E-14	-1.03917403957022E-13	6.75463125720645E-13	-5.29978760180814E-13	4.57236577410898E-13	-3.84494394640983E-13	-6.13112683346432E-13	-6.23504423742134E-13	-7.27421827699156E-13	-5.09195279389409E-13	4.15669615828089E-14	4.98803538993707E-13	-8.52122712447583E-13	-5.71545721763623E-13	-4.26061356223792E-13	-7.27421827699156E-13	-3.63710913849578E-13	-5.50762240972218E-13
0.01334	1.66267846331236E-13	-2.90968731079663E-13	3.7410265424528E-13	-5.50762240972218E-13	3.22143952266769E-13	-4.26061356223792E-13	-9.45648376008903E-13	-6.65071385324943E-13	-8.00164010469072E-13	-5.50762240972218E-13	-2.90968731079663E-13	3.94886135036685E-13	-8.20947491260476E-13	-5.29978760180814E-13	-4.46844837015196E-13	-7.79380529677667E-13	-2.59793509892556E-13	-4.98803538993707E-13
0.01336	2.8057699068396E-13	-4.46844837015196E-13	2.07834807914045E-14	-6.44287904533539E-13	7.27421827699157E-14	-5.40370500576516E-13	-1.20544188590146E-12	-6.44287904533539E-13	-7.68988789281965E-13	-5.61153981367921E-13	-4.46844837015196E-13	1.03917403957022E-13	-7.06638346907752E-13	-4.46844837015196E-13	-4.88411798598005E-13	-7.27421827699156E-13	-2.18226548309747E-13	-5.92329202555027E-13
0.01338	3.42927433058174E-13	-6.13112683346432E-13	-4.05277875432387E-13	-7.58597048886263E-13	-4.1566961582809E-14	-5.19587019785112E-13	-1.42366843421121E-12	-3.94886135036685E-13	-6.44287904533539E-13	-5.50762240972218E-13	-5.71545721763623E-13	-1.8705132712264E-13	-6.02720942950729E-13	-3.32535692662471E-13	-4.15669615828089E-13	-7.8977227007337E-13	-1.8705132712264E-13	-7.17030087303454E-13
0.0134	4.05277875432387E-13	-6.65071385324943E-13	-7.79380529677667E-13	-8.52122712447583E-13	-7.27421827699157E-14	-4.36453096619494E-13	-1.64189498252095E-12	-2.8057699068396E-13	-4.57236577410898E-13	-5.50762240972218E-13	-5.81937462159325E-13	-4.67628317806601E-13	-5.61153981367921E-13	-3.32535692662472E-13	-2.90968731079663E-13	-8.52122712447583E-13	-1.03917403957022E-13	-7.68988789281965E-13
0.01342	3.11752211871067E-13	-6.33896164137836E-13	-9.24864895217499E-13	-7.79380529677667E-13	4.1566961582809E-14	-3.11752211871067E-13	-1.69385368449946E-12	-1.45484365539831E-13	-3.32535692662471E-13	-6.13112683346432E-13	-5.81937462159325E-13	-5.81937462159325E-13	-5.50762240972218E-13	-3.84494394640983E-13	-2.90968731079663E-13	-7.8977227007337E-13	-1.35092625144129E-13	-7.27421827699156E-13
0.01344	2.59793509892556E-13	-5.09195279389409E-13	-9.35256635613201E-13	-4.67628317806601E-13	2.49401769496854E-13	-2.28618288705449E-13	-1.48601887658542E-12	-9.35256635613201E-14	-2.8057699068396E-13	-8.10555750864774E-13	-5.40370500576516E-13	-7.17030087303454E-13	-5.40370500576516E-13	-4.36453096619494E-13	-3.11752211871067E-13	-7.17030087303454E-13	-2.28618288705449E-13	-7.17030087303454E-13
0.01346	9.35256635613201E-14	-3.53319173453876E-13	-8.72906193238988E-13	-7.27421827699157E-14	5.61153981367921E-13	-3.32535692662471E-13	-1.13269970313154E-12	-3.11752211871067E-14	-2.8057699068396E-13	-9.66431856800308E-13	-5.40370500576516E-13	-8.20947491260476E-13	-6.65071385324943E-13	-5.09195279389409E-13	-3.94886135036685E-13	-5.09195279389409E-13	-2.8057699068396E-13	-7.79380529677667E-13
0.01348	0	-2.18226548309747E-13	-7.48205308490561E-13	2.70185250288258E-13	6.85854866116347E-13	-5.40370500576516E-13	-7.48205308490561E-13	5.19587019785112E-14	-2.39010029101151E-13	-1.02878229917452E-12	-4.78020058202303E-13	-8.62514452843285E-13	-7.27421827699156E-13	-5.09195279389409E-13	-4.26061356223792E-13	-3.42927433058174E-13	-4.98803538993707E-13	-8.10555750864774E-13
0.0135	-5.19587019785112E-14	-1.03917403957023E-14	-6.13112683346432E-13	3.32535692662471E-13	5.92329202555027E-13	-7.06638346907752E-13	-3.94886135036685E-13	1.03917403957023E-14	-9.35256635613201E-14	-8.93689674030392E-13	-5.40370500576516E-13	-8.72906193238988E-13	-8.00164010469072E-13	-5.29978760180814E-13	-5.29978760180814E-13	-2.49401769496854E-13	-6.44287904533539E-13	-7.58597048886263E-13
0.01352	-5.19587019785112E-14	3.32535692662472E-13	-3.7410265424528E-13	1.14309144352725E-13	3.32535692662471E-13	-7.79380529677668E-13	-2.28618288705449E-13	-2.07834807914044E-14	-1.03917403957022E-14	-6.13112683346432E-13	-5.71545721763623E-13	-7.58597048886263E-13	-7.48205308490561E-13	-4.46844837015196E-13	-6.54679644929241E-13	-2.28618288705449E-13	-7.68988789281965E-13	-5.29978760180814E-13
0.01354	-4.1566961582809E-14	6.65071385324943E-13	-1.55876105935533E-13	-2.49401769496854E-13	2.18226548309747E-13	-7.79380529677667E-13	-2.07834807914045E-13	-1.14309144352725E-13	-7.27421827699156E-14	-3.42927433058174E-13	-6.85854866116348E-13	-6.33896164137836E-13	-6.33896164137836E-13	-2.70185250288258E-13	-6.44287904533539E-13	-1.14309144352725E-13	-8.00164010469072E-13	-2.8057699068396E-13
0.01356	3.11752211871067E-14	7.8977227007337E-13	-1.03917403957022E-13	-5.29978760180814E-13	2.07834807914045E-13	-7.37813568094859E-13	-2.18226548309747E-13	-3.42927433058174E-13	-1.97443067518342E-13	-1.55876105935533E-13	-8.72906193238988E-13	-5.71545721763623E-13	-4.15669615828089E-13	-9.35256635613201E-14	-5.29978760180814E-13	-3.11752211871067E-14	-7.48205308490561E-13	-1.03917403957022E-13
0.01358	5.19587019785112E-14	6.54679644929241E-13	-1.24700884748427E-13	-7.8977227007337E-13	1.66267846331236E-13	-7.48205308490561E-13	-1.24700884748427E-13	-5.61153981367921E-13	-2.59793509892556E-13	-6.23504423742134E-14	-1.05995752036163E-12	-5.19587019785112E-13	-2.39010029101151E-13	1.24700884748427E-13	-3.22143952266769E-13	1.45484365539831E-13	-5.92329202555027E-13	-5.19587019785112E-14
0.0136	1.03917403957023E-14	2.07834807914045E-13	-2.39010029101151E-13	-9.14473154821797E-13	1.45484365539831E-13	-6.75463125720645E-13	1.45484365539831E-13	-6.65071385324943E-13	-2.8057699068396E-13	-1.03917403957023E-14	-1.03917403957022E-12	-6.13112683346432E-13	-1.8705132712264E-13	2.28618288705449E-13	-2.70185250288258E-13	2.07834807914045E-13	-3.7410265424528E-13	-2.07834807914044E-14
0.01362	-3.11752211871067E-14	-2.49401769496854E-13	-3.94886135036685E-13	-8.10555750864774E-13	2.18226548309747E-13	-5.09195279389409E-13	4.67628317806601E-13	-6.13112683346432E-13	-2.28618288705449E-13	-5.19587019785112E-14	-6.9624660651205E-13	-6.54679644929241E-13	-1.76659586726938E-13	1.66267846331236E-13	-3.32535692662471E-13	8.31339231656179E-14	-2.8057699068396E-13	5.19587019785112E-14
0.01364	3.36580652894298E-29	-6.13112683346432E-13	-4.46844837015196E-13	-6.54679644929241E-13	4.15669615828089E-13	-2.59793509892556E-13	6.54679644929241E-13	-4.05277875432387E-13	-1.35092625144129E-13	-5.19587019785112E-14	-2.8057699068396E-13	-6.85854866116347E-13	-2.49401769496854E-13	1.03917403957023E-14	-5.29978760180814E-13	-1.55876105935533E-13	-1.45484365539831E-13	1.55876105935534E-13
0.01366	1.03917403957022E-13	-7.58597048886263E-13	-3.94886135036685E-13	-4.26061356223792E-13	7.48205308490561E-13	-6.23504423742135E-14	6.13112683346432E-13	-1.66267846331236E-13	-1.8705132712264E-13	-2.07834807914045E-14	1.35092625144129E-13	-7.58597048886263E-13	-2.39010029101151E-13	-1.66267846331236E-13	-7.68988789281965E-13	-3.94886135036685E-13	-1.24700884748427E-13	2.90968731079663E-13
0.01368	2.49401769496854E-13	-6.85854866116347E-13	-3.53319173453876E-13	-1.55876105935533E-13	9.04081414426094E-13	8.31339231656178E-14	3.42927433058174E-13	-3.11752211871067E-14	-1.76659586726938E-13	1.03917403957022E-13	3.42927433058174E-13	-8.20947491260476E-13	-3.11752211871067E-13	-2.90968731079663E-13	-8.52122712447583E-13	-5.09195279389409E-13	-1.8705132712264E-13	3.53319173453876E-13
0.0137	3.84494394640983E-13	-4.676283178066E-13	-2.49401769496854E-13	-4.15669615828089E-14	9.35256635613201E-13	1.03917403957022E-13	1.45484365539831E-13	-9.35256635613201E-14	-1.35092625144129E-13	2.18226548309747E-13	4.15669615828089E-13	-7.27421827699156E-13	-3.84494394640983E-13	-3.53319173453876E-13	-8.10555750864774E-13	-4.88411798598005E-13	-2.8057699068396E-13	2.70185250288258E-13
0.01372	4.26061356223792E-13	-2.07834807914045E-13	-1.35092625144129E-13	0	8.93689674030392E-13	-3.11752211871067E-14	-8.31339231656179E-14	-1.66267846331236E-13	-1.55876105935534E-13	2.07834807914045E-13	2.49401769496854E-13	-6.0272094295073E-13	-4.26061356223792E-13	-3.42927433058174E-13	-6.23504423742134E-13	-4.57236577410898E-13	-4.36453096619494E-13	-4.15669615828089E-14
0.01374	4.57236577410898E-13	6.73161305788597E-29	-2.07834807914045E-13	-2.07834807914044E-14	8.20947491260476E-13	-1.8705132712264E-13	-8.31339231656179E-14	-2.28618288705449E-13	-1.45484365539831E-13	7.27421827699156E-14	-3.11752211871067E-14	-4.98803538993707E-13	-4.67628317806601E-13	-3.84494394640983E-13	-3.11752211871067E-13	-3.7410265424528E-13	-4.05277875432387E-13	-4.26061356223792E-13
0.01376	4.05277875432387E-13	1.55876105935534E-13	-2.8057699068396E-13	0	8.72906193238988E-13	-4.05277875432387E-13	-8.31339231656179E-14	-1.97443067518342E-13	-1.66267846331236E-13	-1.76659586726938E-13	-3.63710913849578E-13	-2.8057699068396E-13	-5.09195279389409E-13	-3.94886135036685E-13	-1.76659586726938E-13	-3.7410265424528E-13	-3.63710913849578E-13	-7.17030087303454E-13
0.01378	4.26061356223792E-13	9.35256635613201E-14	-3.7410265424528E-13	-6.23504423742134E-14	8.72906193238988E-13	-6.85854866116347E-13	-1.14309144352725E-13	-1.66267846331236E-13	-3.32535692662471E-13	-4.26061356223792E-13	-6.85854866116347E-13	-3.11752211871067E-14	-5.50762240972218E-13	-4.15669615828089E-13	-6.23504423742134E-14	-3.53319173453876E-13	-3.11752211871067E-13	-8.20947491260476E-13
0.0138	3.53319173453876E-13	-9.35256635613201E-14	-3.32535692662471E-13	-1.35092625144129E-13	9.04081414426094E-13	-8.8329793363469E-13	-1.35092625144129E-13	-2.28618288705449E-13	-4.98803538993707E-13	-5.81937462159325E-13	-9.56040116404605E-13	2.39010029101151E-13	-6.13112683346432E-13	-5.61153981367921E-13	-1.55876105935533E-13	-1.24700884748427E-13	-3.22143952266769E-13	-8.10555750864774E-13
0.01382	2.39010029101151E-13	-2.07834807914045E-13	-3.22143952266769E-13	-2.39010029101151E-13	8.41730972051881E-13	-9.97607077987414E-13	-8.31339231656179E-14	-4.15669615828089E-13	-7.06638346907752E-13	-7.68988789281965E-13	-1.04956577996593E-12	3.7410265424528E-13	-6.0272094295073E-13	-8.00164010469072E-13	-3.01360471475365E-13	3.11752211871067E-14	-3.94886135036685E-13	-6.44287904533539E-13
0.01384	9.35256635613201E-14	-1.66267846331236E-13	-2.49401769496854E-13	-2.18226548309747E-13	6.33896164137836E-13	-9.97607077987414E-13	3.11752211871067E-14	-5.92329202555027E-13	-7.17030087303454E-13	-8.10555750864774E-13	-1.08074100115303E-12	3.01360471475365E-13	-5.92329202555027E-13	-9.87215337591712E-13	-4.46844837015196E-13	-1.03917403957022E-14	-5.19587019785112E-13	-4.46844837015196E-13
0.01386	-5.19587019785112E-14	-6.23504423742134E-14	-3.01360471475365E-13	-1.55876105935534E-13	4.46844837015196E-13	-9.45648376008903E-13	-6.23504423742134E-14	-6.33896164137836E-13	-6.02720942950729E-13	-7.06638346907752E-13	-9.97607077987414E-13	6.23504423742134E-14	-6.44287904533539E-13	-1.12230796273584E-12	-5.61153981367921E-13	-1.45484365539831E-13	-6.33896164137836E-13	-1.66267846331236E-13
0.01388	4.15669615828089E-14	1.24700884748427E-13	-3.94886135036685E-13	-7.27421827699156E-14	1.14309144352725E-13	-7.8977227007337E-13	-3.42927433058174E-13	-5.29978760180814E-13	-4.26061356223792E-13	-6.54679644929241E-13	-8.8329793363469E-13	-1.55876105935534E-13	-6.75463125720645E-13	-1.14309144352725E-12	-5.50762240972218E-13	-3.7410265424528E-13	-7.17030087303454E-13	1.14309144352725E-13
0.0139	1.55876105935534E-13	1.8705132712264E-13	-4.98803538993707E-13	-9.35256635613201E-14	-1.35092625144129E-13	-6.33896164137836E-13	-7.48205308490561E-13	-3.42927433058174E-13	-3.94886135036685E-13	-4.88411798598005E-13	-7.27421827699156E-13	-2.70185250288258E-13	-7.27421827699156E-13	-1.07034926075733E-12	-5.09195279389409E-13	-3.84494394640983E-13	-7.06638346907752E-13	2.8057699068396E-13
0.01392	2.70185250288258E-13	7.27421827699156E-14	-5.29978760180814E-13	-2.07834807914045E-13	-2.39010029101151E-13	-5.09195279389409E-13	-9.97607077987414E-13	-8.31339231656179E-14	-4.05277875432387E-13	-3.7410265424528E-13	-5.09195279389409E-13	-2.39010029101151E-13	-8.72906193238988E-13	-9.24864895217499E-13	-4.15669615828089E-13	-3.22143952266769E-13	-6.33896164137836E-13	1.97443067518342E-13
0.01394	2.39010029101151E-13	-1.45484365539831E-13	-4.57236577410898E-13	-2.8057699068396E-13	-1.76659586726938E-13	-3.22143952266769E-13	-1.08074100115303E-12	2.07834807914045E-14	-5.19587019785112E-13	-4.46844837015196E-13	-3.53319173453876E-13	-1.66267846331236E-13	-1.11191622234014E-12	-7.27421827699156E-13	-2.8057699068396E-13	-1.8705132712264E-13	-5.09195279389409E-13	-7.27421827699156E-14
0.01396	1.14309144352725E-13	-3.7410265424528E-13	-3.53319173453876E-13	-3.11752211871067E-13	3.11752211871067E-14	-1.14309144352725E-13	-9.56040116404605E-13	-4.15669615828089E-14	-6.0272094295073E-13	-6.0272094295073E-13	-3.7410265424528E-13	-9.35256635613201E-14	-1.27818406867137E-12	-6.02720942950729E-13	-2.70185250288258E-13	-1.8705132712264E-13	-3.7410265424528E-13	-3.7410265424528E-13
0.01398	-5.19587019785112E-14	-5.50762240972218E-13	-2.07834807914045E-13	-1.66267846331236E-13	3.01360471475365E-13	1.45484365539831E-13	-7.27421827699156E-13	-2.8057699068396E-13	-5.40370500576516E-13	-8.10555750864774E-13	-4.78020058202303E-13	5.19587019785112E-14	-1.23661710708857E-12	-4.98803538993707E-13	-3.84494394640983E-13	-1.76659586726938E-13	-3.53319173453876E-13	-7.06638346907752E-13
0.014	-2.18226548309747E-13	-5.61153981367921E-13	-3.11752211871067E-14	-1.24700884748427E-13	4.26061356223792E-13	3.7410265424528E-13	-4.98803538993707E-13	-3.7410265424528E-13	-4.98803538993707E-13	-9.45648376008903E-13	-5.92329202555027E-13	8.31339231656179E-14	-1.11191622234014E-12	-5.19587019785112E-13	-4.88411798598005E-13	-1.76659586726938E-13	-4.26061356223792E-13	-9.7682359719601E-13
0.01402	-3.32535692662471E-13	-4.98803538993707E-13	9.35256635613201E-14	-1.35092625144129E-13	4.05277875432387E-13	3.7410265424528E-13	-3.32535692662471E-13	-3.42927433058174E-13	-3.84494394640983E-13	-9.66431856800308E-13	-6.65071385324943E-13	5.19587019785112E-14	-1.04956577996593E-12	-6.13112683346432E-13	-5.09195279389409E-13	-2.49401769496854E-13	-4.26061356223792E-13	-1.09113274154873E-12
0.01404	-2.39010029101151E-13	-4.46844837015196E-13	2.49401769496854E-13	-2.49401769496854E-13	4.05277875432387E-13	2.28618288705449E-13	-1.8705132712264E-13	-2.07834807914045E-13	-2.59793509892556E-13	-7.58597048886263E-13	-6.85854866116347E-13	-1.24700884748427E-13	-9.14473154821797E-13	-6.9624660651205E-13	-3.53319173453876E-13	-3.01360471475365E-13	-2.90968731079663E-13	-1.09113274154873E-12
0.01406	1.55876105935533E-13	-4.67628317806601E-13	2.39010029101151E-13	-2.59793509892556E-13	4.78020058202303E-13	4.1566961582809E-14	-7.27421827699156E-14	-7.27421827699156E-14	-2.49401769496854E-13	-6.9624660651205E-13	-6.9624660651205E-13	-3.32535692662471E-13	-8.72906193238988E-13	-7.48205308490561E-13	-1.97443067518342E-13	-2.70185250288258E-13	-1.35092625144129E-13	-8.62514452843286E-13
0.01408	4.98803538993707E-13	-6.13112683346432E-13	1.45484365539831E-13	-1.76659586726938E-13	5.92329202555027E-13	-1.45484365539831E-13	3.11752211871067E-14	4.15669615828089E-14	-3.84494394640983E-13	-7.58597048886263E-13	-7.06638346907752E-13	-5.92329202555027E-13	-8.00164010469072E-13	-7.58597048886263E-13	-9.35256635613201E-14	-2.07834807914045E-13	5.19587019785112E-14	-6.33896164137836E-13
0.0141	5.61153981367921E-13	-7.27421827699156E-13	-1.45484365539831E-13	6.23504423742134E-14	7.37813568094859E-13	-4.26061356223792E-13	1.45484365539831E-13	6.23504423742134E-14	-4.67628317806601E-13	-8.8329793363469E-13	-8.10555750864774E-13	-7.79380529677668E-13	-7.48205308490561E-13	-6.23504423742134E-13	-1.8705132712264E-13	-1.97443067518342E-13	1.45484365539831E-13	-3.63710913849578E-13
0.01412	4.67628317806601E-13	-8.00164010469072E-13	-4.26061356223792E-13	3.63710913849578E-13	8.20947491260476E-13	-5.09195279389409E-13	8.31339231656179E-14	-1.03917403957022E-13	-4.15669615828089E-13	-9.56040116404605E-13	-9.04081414426094E-13	-9.97607077987414E-13	-5.71545721763623E-13	-4.57236577410898E-13	-5.09195279389409E-13	-3.11752211871067E-13	2.18226548309747E-13	-1.66267846331236E-13
0.01414	3.32535692662471E-13	-6.33896164137836E-13	-7.17030087303454E-13	6.02720942950729E-13	8.10555750864774E-13	-4.46844837015196E-13	-1.35092625144129E-13	-2.18226548309747E-13	-2.07834807914045E-13	-8.62514452843285E-13	-7.58597048886263E-13	-1.11191622234014E-12	-4.57236577410898E-13	-2.18226548309747E-13	-7.17030087303454E-13	-4.67628317806601E-13	1.14309144352725E-13	-7.27421827699156E-14
0.01416	1.8705132712264E-13	-3.7410265424528E-13	-7.8977227007337E-13	6.9624660651205E-13	7.37813568094859E-13	-1.76659586726938E-13	-4.46844837015196E-13	-3.11752211871067E-13	-1.35092625144129E-13	-5.81937462159325E-13	-5.92329202555027E-13	-1.05995752036163E-12	-4.36453096619494E-13	-5.19587019785112E-14	-8.10555750864774E-13	-4.78020058202303E-13	-1.66267846331236E-13	-1.97443067518342E-13
0.01418	8.31339231656179E-14	1.68290326447149E-29	-6.65071385324943E-13	7.06638346907752E-13	5.92329202555027E-13	1.14309144352725E-13	-8.52122712447583E-13	-3.32535692662471E-13	-2.18226548309747E-13	-1.8705132712264E-13	-5.29978760180814E-13	-8.20947491260476E-13	-6.0272094295073E-13	1.03917403957022E-14	-7.27421827699156E-13	-4.67628317806601E-13	-3.84494394640983E-13	-3.63710913849578E-13
0.0142	-2.18226548309747E-13	3.01360471475365E-13	-3.42927433058174E-13	4.88411798598005E-13	5.29978760180814E-13	3.22143952266769E-13	-1.01839055877882E-12	-3.32535692662471E-13	-4.36453096619494E-13	1.45484365539831E-13	-4.88411798598005E-13	-5.19587019785112E-13	-9.24864895217499E-13	-5.19587019785112E-14	-5.92329202555027E-13	-3.11752211871067E-13	-4.98803538993707E-13	-5.40370500576516E-13
0.01422	-3.63710913849578E-13	4.67628317806601E-13	-6.23504423742134E-14	9.35256635613201E-14	3.63710913849578E-13	3.94886135036685E-13	-7.68988789281965E-13	-3.53319173453876E-13	-7.37813568094859E-13	3.22143952266769E-13	-3.7410265424528E-13	-2.59793509892556E-13	-1.09113274154873E-12	-1.45484365539831E-13	-4.15669615828089E-13	-7.27421827699156E-14	-6.13112683346432E-13	-6.13112683346432E-13
0.01424	-3.53319173453876E-13	4.36453096619494E-13	-2.07834807914045E-14	-3.01360471475365E-13	3.01360471475365E-13	3.84494394640983E-13	-3.22143952266769E-13	-2.90968731079663E-13	-9.66431856800308E-13	3.84494394640983E-13	-1.03917403957022E-13	-2.07834807914045E-13	-1.03917403957022E-12	-2.59793509892556E-13	-2.59793509892556E-13	9.35256635613201E-14	-6.13112683346432E-13	-7.27421827699156E-13
0.01426	-2.07834807914045E-13	1.66267846331236E-13	-1.76659586726938E-13	-5.71545721763623E-13	3.7410265424528E-13	3.53319173453876E-13	1.24700884748427E-13	-1.66267846331236E-13	-1.12230796273584E-12	3.84494394640983E-13	7.27421827699157E-14	-2.49401769496854E-13	-9.35256635613201E-13	-3.01360471475365E-13	-1.03917403957022E-13	6.23504423742134E-14	-5.61153981367921E-13	-8.72906193238988E-13
0.01428	-1.45484365539831E-13	-1.24700884748427E-13	-2.59793509892556E-13	-6.13112683346432E-13	6.23504423742134E-13	2.39010029101151E-13	4.05277875432387E-13	-1.14309144352725E-13	-1.17426666471435E-12	2.90968731079663E-13	1.76659586726938E-13	-3.32535692662471E-13	-9.87215337591712E-13	-2.07834807914045E-13	-1.03917403957022E-14	-7.27421827699156E-14	-5.19587019785112E-13	-9.66431856800308E-13
0.0143	-1.8705132712264E-13	-2.39010029101151E-13	-3.63710913849578E-13	-5.50762240972218E-13	7.37813568094859E-13	9.35256635613201E-14	5.50762240972218E-13	-2.39010029101151E-13	-1.09113274154873E-12	1.03917403957022E-13	2.18226548309747E-13	-3.84494394640983E-13	-1.03917403957022E-12	-5.19587019785112E-14	-9.35256635613201E-14	-1.76659586726938E-13	-5.09195279389409E-13	-1.07034926075733E-12
0.01432	-4.15669615828089E-13	-1.8705132712264E-13	-4.15669615828089E-13	-3.01360471475365E-13	8.31339231656179E-13	-1.66267846331236E-13	5.29978760180814E-13	-4.46844837015196E-13	-8.8329793363469E-13	-1.24700884748427E-13	5.19587019785112E-14	-4.46844837015196E-13	-9.7682359719601E-13	1.14309144352725E-13	-1.24700884748427E-13	-3.22143952266769E-13	-5.29978760180814E-13	-1.01839055877882E-12
0.01434	-5.29978760180814E-13	-3.11752211871067E-14	-4.15669615828089E-13	-9.35256635613201E-14	8.31339231656179E-13	-3.42927433058174E-13	2.70185250288258E-13	-4.88411798598005E-13	-7.06638346907752E-13	-4.46844837015196E-13	-1.8705132712264E-13	-5.29978760180814E-13	-7.58597048886263E-13	1.24700884748427E-13	-2.28618288705449E-13	-5.29978760180814E-13	-5.50762240972218E-13	-8.52122712447583E-13
0.01436	-6.44287904533539E-13	5.19587019785112E-14	-3.63710913849578E-13	3.11752211871067E-14	7.79380529677667E-13	-4.57236577410898E-13	-7.27421827699156E-14	-3.11752211871067E-13	-3.84494394640983E-13	-6.9624660651205E-13	-3.84494394640983E-13	-5.61153981367921E-13	-5.29978760180814E-13	1.03917403957022E-14	-2.70185250288258E-13	-7.68988789281965E-13	-5.19587019785112E-13	-6.13112683346432E-13
0.01438	-7.37813568094859E-13	7.27421827699156E-14	-2.49401769496854E-13	-7.27421827699157E-14	5.81937462159325E-13	-6.33896164137836E-13	-4.57236577410898E-13	-1.24700884748427E-13	-9.35256635613201E-14	-8.72906193238988E-13	-3.84494394640983E-13	-5.09195279389409E-13	-3.32535692662471E-13	-1.55876105935533E-13	-3.22143952266769E-13	-9.24864895217499E-13	-4.15669615828089E-13	-3.7410265424528E-13
0.0144	-7.79380529677667E-13	4.15669615828089E-14	-4.15669615828089E-14	-3.32535692662471E-13	2.8057699068396E-13	-8.31339231656179E-13	-7.79380529677668E-13	1.03917403957023E-14	-4.15669615828089E-14	-9.97607077987414E-13	-3.32535692662471E-13	-4.15669615828089E-13	-1.97443067518342E-13	-3.84494394640983E-13	-3.11752211871067E-13	-9.45648376008903E-13	-3.63710913849578E-13	-3.11752211871067E-14
0.01442	-6.65071385324943E-13	3.11752211871067E-14	6.23504423742134E-14	-6.0272094295073E-13	5.19587019785112E-14	-9.87215337591712E-13	-9.14473154821797E-13	-1.03917403957022E-14	-5.19587019785112E-14	-1.03917403957022E-12	-3.42927433058174E-13	-3.32535692662471E-13	-5.19587019785112E-14	-5.09195279389409E-13	-4.26061356223792E-13	-1.00799881838312E-12	-3.22143952266769E-13	2.28618288705449E-13
0.01444	-5.19587019785112E-13	1.35092625144129E-13	0	-7.79380529677667E-13	-1.03917403957022E-13	-8.62514452843285E-13	-9.04081414426094E-13	-1.66267846331236E-13	-1.35092625144129E-13	-1.05995752036163E-12	-3.32535692662471E-13	-1.24700884748427E-13	1.14309144352725E-13	-4.67628317806601E-13	-5.29978760180814E-13	-1.04956577996593E-12	-4.05277875432387E-13	3.42927433058174E-13
0.01446	-4.36453096619494E-13	1.45484365539831E-13	-1.14309144352725E-13	-8.41730972051881E-13	-1.76659586726938E-13	-7.27421827699156E-13	-8.00164010469072E-13	-3.22143952266769E-13	-3.22143952266769E-13	-9.7682359719601E-13	-3.63710913849578E-13	-2.07834807914045E-14	2.59793509892556E-13	-4.57236577410898E-13	-5.71545721763623E-13	-9.56040116404605E-13	-4.98803538993707E-13	8.31339231656179E-14
0.01448	-4.36453096619494E-13	-3.11752211871067E-14	-1.97443067518342E-13	-8.72906193238988E-13	-3.01360471475365E-13	-5.81937462159325E-13	-6.54679644929241E-13	-4.67628317806601E-13	-4.98803538993707E-13	-7.06638346907752E-13	-3.32535692662471E-13	2.07834807914045E-14	3.01360471475365E-13	-4.78020058202303E-13	-5.19587019785112E-13	-7.68988789281965E-13	-5.29978760180814E-13	-1.8705132712264E-13
0.0145	-4.05277875432387E-13	-4.15669615828089E-13	-3.94886135036685E-13	-8.31339231656179E-13	-4.78020058202303E-13	-4.57236577410898E-13	-6.75463125720645E-13	-5.29978760180814E-13	-6.33896164137836E-13	-4.676283178066E-13	-1.8705132712264E-13	-1.24700884748427E-13	2.28618288705449E-13	-5.81937462159325E-13	-3.22143952266769E-13	-5.09195279389409E-13	-4.46844837015196E-13	-4.57236577410898E-13
0.01452	-4.05277875432387E-13	-7.68988789281965E-13	-5.92329202555027E-13	-6.85854866116347E-13	-5.19587019785112E-13	-3.22143952266769E-13	-7.27421827699156E-13	-3.94886135036685E-13	-4.78020058202303E-13	-2.8057699068396E-13	-3.11752211871067E-14	-1.8705132712264E-13	-3.11752211871067E-14	-6.85854866116347E-13	-1.35092625144129E-13	-4.15669615828089E-13	-2.90968731079663E-13	-6.65071385324943E-13
0.01454	-3.22143952266769E-13	-1.02878229917452E-12	-7.79380529677668E-13	-4.05277875432387E-13	-5.40370500576516E-13	-1.24700884748427E-13	-7.79380529677668E-13	-2.07834807914045E-13	-2.8057699068396E-13	-1.45484365539831E-13	1.66267846331236E-13	-2.90968731079663E-13	-3.7410265424528E-13	-8.8329793363469E-13	8.31339231656179E-14	-4.67628317806601E-13	-2.39010029101151E-13	-6.9624660651205E-13
0.01456	-3.01360471475365E-13	-1.25740058787997E-12	-8.8329793363469E-13	-1.66267846331236E-13	-4.78020058202303E-13	-5.19587019785112E-14	-6.54679644929241E-13	-4.1566961582809E-14	8.31339231656179E-14	-2.07834807914045E-14	1.66267846331236E-13	-3.7410265424528E-13	-6.13112683346432E-13	-8.41730972051881E-13	2.18226548309747E-13	-5.29978760180814E-13	-2.8057699068396E-13	-7.58597048886263E-13
0.01458	-2.39010029101151E-13	-1.35092625144129E-12	-8.8329793363469E-13	4.15669615828089E-14	-3.53319173453876E-13	-6.23504423742134E-14	-5.40370500576516E-13	2.07834807914045E-14	1.55876105935533E-13	3.11752211871067E-14	1.05181454029468E-29	-3.42927433058174E-13	-7.06638346907752E-13	-7.17030087303454E-13	1.8705132712264E-13	-5.29978760180814E-13	-3.42927433058174E-13	-7.58597048886263E-13
0.0146	-2.18226548309747E-13	-1.4132766938155E-12	-7.37813568094859E-13	1.66267846331236E-13	-1.66267846331236E-13	-2.07834807914045E-13	-4.57236577410898E-13	-1.45484365539831E-13	1.14309144352725E-13	3.11752211871067E-14	-2.07834807914045E-13	-2.59793509892556E-13	-5.92329202555027E-13	-6.33896164137836E-13	4.1566961582809E-14	-5.61153981367921E-13	-3.32535692662471E-13	-7.58597048886263E-13
0.01462	-2.07834807914045E-13	-1.16387492431865E-12	-4.98803538993707E-13	3.63710913849578E-13	-5.19587019785112E-14	-4.88411798598005E-13	-3.53319173453876E-13	-3.7410265424528E-13	-5.19587019785112E-14	-2.07834807914045E-14	-3.53319173453876E-13	-5.19587019785112E-14	-3.63710913849578E-13	-5.81937462159325E-13	-1.55876105935534E-13	-6.13112683346432E-13	-3.42927433058174E-13	-7.58597048886263E-13
0.01464	-1.97443067518342E-13	-7.37813568094859E-13	-1.03917403957022E-13	4.67628317806601E-13	-3.11752211871067E-14	-6.13112683346432E-13	-3.32535692662471E-13	-6.13112683346432E-13	-1.97443067518342E-13	-4.15669615828089E-14	-3.94886135036685E-13	1.24700884748427E-13	-1.66267846331236E-13	-6.0272094295073E-13	-4.88411798598005E-13	-6.44287904533539E-13	-3.63710913849578E-13	-7.8977227007337E-13
0.01466	-1.35092625144129E-13	-1.97443067518342E-13	2.07834807914045E-13	4.67628317806601E-13	7.27421827699156E-14	-7.17030087303454E-13	-4.67628317806601E-13	-7.48205308490561E-13	-4.15669615828089E-13	-3.11752211871067E-14	-3.32535692662472E-13	1.45484365539831E-13	-3.11752211871067E-14	-6.02720942950729E-13	-7.79380529677668E-13	-7.17030087303454E-13	-5.09195279389409E-13	-8.31339231656179E-13
0.01468	-1.03917403957022E-13	1.66267846331236E-13	3.01360471475365E-13	3.63710913849578E-13	1.66267846331236E-13	-6.85854866116347E-13	-6.75463125720645E-13	-5.40370500576516E-13	-4.88411798598005E-13	1.76659586726938E-13	-2.39010029101151E-13	1.35092625144129E-13	-7.27421827699156E-14	-6.65071385324943E-13	-9.87215337591712E-13	-7.79380529677667E-13	-6.44287904533539E-13	-8.20947491260476E-13
0.0147	-4.1566961582809E-14	3.53319173453876E-13	1.45484365539831E-13	2.8057699068396E-13	2.90968731079663E-13	-6.44287904533539E-13	-7.68988789281965E-13	-1.76659586726938E-13	-4.98803538993707E-13	2.59793509892556E-13	-7.27421827699156E-14	2.07834807914045E-13	-1.24700884748427E-13	-7.58597048886263E-13	-1.01839055877882E-12	-7.58597048886263E-13	-7.27421827699156E-13	-7.58597048886263E-13
0.01472	-4.1566961582809E-14	3.7410265424528E-13	-1.55876105935534E-13	1.03917403957022E-13	4.05277875432387E-13	-6.23504423742134E-13	-6.9624660651205E-13	2.18226548309747E-13	-3.7410265424528E-13	1.55876105935534E-13	1.35092625144129E-13	3.7410265424528E-13	-2.18226548309747E-13	-7.79380529677667E-13	-9.7682359719601E-13	-6.23504423742134E-13	-8.62514452843285E-13	-7.27421827699156E-13
0.01474	-3.11752211871067E-14	3.32535692662472E-13	-5.19587019785112E-13	5.19587019785111E-14	5.40370500576516E-13	-6.44287904533539E-13	-3.84494394640983E-13	4.26061356223792E-13	-2.8057699068396E-13	-1.14309144352725E-13	3.22143952266769E-13	5.29978760180814E-13	-1.8705132712264E-13	-7.06638346907752E-13	-9.24864895217499E-13	-4.05277875432387E-13	-9.87215337591712E-13	-7.27421827699156E-13
0.01476	0	2.18226548309747E-13	-7.79380529677667E-13	-1.14309144352725E-13	5.50762240972218E-13	-6.23504423742134E-13	1.03917403957022E-14	4.67628317806601E-13	-3.7410265424528E-13	-3.01360471475365E-13	3.22143952266769E-13	6.23504423742134E-13	-1.66267846331236E-13	-5.29978760180814E-13	-7.79380529677667E-13	-1.76659586726938E-13	-1.01839055877882E-12	-7.68988789281965E-13
0.01478	2.07834807914045E-14	1.45484365539831E-13	-8.31339231656179E-13	-2.90968731079663E-13	4.26061356223792E-13	-4.88411798598005E-13	2.07834807914045E-13	3.53319173453876E-13	-4.15669615828089E-13	-3.42927433058174E-13	1.03917403957022E-13	6.54679644929241E-13	-1.03917403957022E-13	-5.19587019785112E-13	-8.00164010469072E-13	4.15669615828089E-14	-9.7682359719601E-13	-7.68988789281965E-13
0.0148	6.23504423742134E-14	1.8705132712264E-13	-6.44287904533539E-13	-4.57236577410898E-13	2.49401769496854E-13	-3.11752211871067E-13	1.97443067518342E-13	1.45484365539831E-13	-3.94886135036685E-13	-3.11752211871067E-13	-2.90968731079663E-13	6.65071385324943E-13	-3.11752211871067E-14	-5.71545721763623E-13	-8.20947491260476E-13	1.97443067518342E-13	-9.04081414426094E-13	-7.37813568094859E-13
0.01482	1.76659586726938E-13	3.7410265424528E-13	-4.46844837015196E-13	-6.54679644929241E-13	1.76659586726938E-13	-1.76659586726938E-13	5.19587019785112E-14	-1.24700884748427E-13	-3.42927433058174E-13	-2.07834807914045E-13	-7.68988789281965E-13	6.0272094295073E-13	-1.03917403957023E-14	-6.54679644929241E-13	-8.93689674030392E-13	2.18226548309747E-13	-8.10555750864774E-13	-7.48205308490561E-13
0.01484	2.49401769496854E-13	5.50762240972218E-13	-3.53319173453876E-13	-7.58597048886263E-13	1.24700884748427E-13	-1.66267846331236E-13	-5.19587019785112E-14	-3.53319173453876E-13	-1.35092625144129E-13	-1.35092625144129E-13	-9.97607077987414E-13	5.19587019785112E-13	-4.1566961582809E-14	-6.23504423742134E-13	-9.14473154821797E-13	1.76659586726938E-13	-7.79380529677667E-13	-7.58597048886263E-13
0.01486	3.42927433058174E-13	5.29978760180814E-13	-3.01360471475365E-13	-5.40370500576516E-13	7.27421827699156E-14	-2.28618288705449E-13	-2.28618288705449E-13	-3.63710913849578E-13	-4.1566961582809E-14	-1.03917403957023E-14	-1.11191622234014E-12	3.01360471475365E-13	-9.35256635613201E-14	-5.19587019785112E-13	-7.8977227007337E-13	1.35092625144129E-13	-8.10555750864774E-13	-8.62514452843285E-13
0.01488	2.90968731079663E-13	4.57236577410898E-13	-2.90968731079663E-13	-1.66267846331236E-13	1.55876105935533E-13	-3.22143952266769E-13	-3.84494394640983E-13	-2.59793509892556E-13	-8.31339231656179E-14	4.1566961582809E-14	-9.14473154821796E-13	1.14309144352725E-13	-1.03917403957022E-13	-3.94886135036685E-13	-7.17030087303454E-13	7.27421827699156E-14	-8.41730972051881E-13	-9.14473154821797E-13
0.0149	1.35092625144129E-13	3.32535692662472E-13	-2.90968731079663E-13	2.28618288705449E-13	3.42927433058174E-13	-4.36453096619494E-13	-4.46844837015196E-13	-1.8705132712264E-13	-2.70185250288258E-13	8.31339231656179E-14	-5.61153981367921E-13	-2.8057699068396E-13	-9.35256635613201E-14	-2.07834807914045E-13	-6.13112683346432E-13	8.31339231656179E-14	-7.58597048886263E-13	-9.35256635613201E-13
0.01492	-1.03917403957022E-13	2.59793509892556E-13	-2.49401769496854E-13	4.88411798598005E-13	5.50762240972218E-13	-4.57236577410898E-13	-3.7410265424528E-13	-2.07834807914045E-14	-3.53319173453876E-13	3.11752211871067E-14	-1.14309144352725E-13	-6.44287904533539E-13	-2.18226548309747E-13	-1.8705132712264E-13	-6.54679644929241E-13	1.55876105935534E-13	-5.92329202555027E-13	-7.8977227007337E-13
0.01494	-2.8057699068396E-13	1.35092625144129E-13	-2.18226548309747E-13	5.29978760180814E-13	5.71545721763623E-13	-3.84494394640983E-13	-2.59793509892556E-13	1.03917403957022E-14	-3.01360471475365E-13	2.07834807914045E-14	2.28618288705449E-13	-8.93689674030392E-13	-4.26061356223791E-13	-3.01360471475365E-13	-9.14473154821797E-13	2.70185250288258E-13	-3.63710913849578E-13	-5.0919527938941E-13
0.01496	-4.88411798598005E-13	9.35256635613201E-14	-2.59793509892556E-13	2.8057699068396E-13	4.46844837015196E-13	-2.49401769496854E-13	-1.8705132712264E-13	6.23504423742134E-14	-1.03917403957022E-13	7.27421827699156E-14	4.05277875432387E-13	-8.62514452843285E-13	-5.50762240972218E-13	-4.46844837015196E-13	-1.13269970313154E-12	2.39010029101151E-13	-3.11752211871067E-14	-3.22143952266769E-13
0.01498	-6.75463125720645E-13	7.27421827699156E-14	-4.78020058202303E-13	-7.27421827699156E-14	3.11752211871067E-13	-7.27421827699156E-14	-1.24700884748427E-13	5.19587019785112E-14	4.15669615828089E-14	2.49401769496854E-13	4.67628317806601E-13	-6.75463125720645E-13	-7.06638346907752E-13	-5.29978760180814E-13	-1.14309144352725E-12	1.03917403957022E-13	2.59793509892556E-13	-3.01360471475365E-13
0.015	-7.06638346907752E-13	1.55876105935534E-13	-6.33896164137836E-13	-2.8057699068396E-13	3.63710913849578E-13	-1.03917403957023E-14	-1.35092625144129E-13	-1.03917403957023E-14	-4.15669615828089E-14	3.94886135036685E-13	4.46844837015196E-13	-3.63710913849578E-13	-7.79380529677667E-13	-4.46844837015196E-13	-1.07034926075733E-12	3.11752211871067E-14	3.7410265424528E-13	-4.05277875432387E-13
0.01502	-5.50762240972218E-13	3.7410265424528E-13	-7.8977227007337E-13	-2.8057699068396E-13	4.88411798598005E-13	-5.19587019785111E-14	-9.35256635613201E-14	-2.8057699068396E-13	-2.8057699068396E-13	4.57236577410898E-13	3.42927433058174E-13	-1.55876105935533E-13	-9.24864895217499E-13	-1.97443067518342E-13	-8.10555750864774E-13	7.27421827699156E-14	3.53319173453876E-13	-5.50762240972218E-13
0.01504	-3.11752211871067E-13	5.71545721763623E-13	-9.14473154821797E-13	-2.07834807914044E-14	5.81937462159325E-13	-2.18226548309747E-13	-6.23504423742134E-14	-6.33896164137836E-13	-5.71545721763623E-13	2.18226548309747E-13	-3.36580652894298E-29	-6.23504423742134E-14	-9.66431856800308E-13	2.07834807914045E-14	-5.81937462159325E-13	2.59793509892556E-13	2.90968731079663E-13	-6.9624660651205E-13
0.01506	-3.11752211871067E-14	6.65071385324943E-13	-8.00164010469072E-13	1.14309144352725E-13	7.58597048886263E-13	-3.22143952266769E-13	-7.27421827699156E-14	-9.66431856800308E-13	-7.58597048886263E-13	-2.18226548309747E-13	-3.7410265424528E-13	-1.24700884748427E-13	-1.05995752036163E-12	1.97443067518342E-13	-3.32535692662471E-13	3.7410265424528E-13	2.90968731079663E-13	-7.68988789281965E-13
0.01508	1.03917403957022E-14	7.68988789281965E-13	-5.29978760180814E-13	1.55876105935533E-13	7.58597048886263E-13	-4.36453096619494E-13	-2.07834807914045E-13	-1.15348318392295E-12	-7.79380529677667E-13	-6.0272094295073E-13	-6.54679644929241E-13	-1.55876105935533E-13	-1.01839055877882E-12	2.39010029101151E-13	-1.76659586726938E-13	3.11752211871067E-13	1.35092625144129E-13	-8.10555750864774E-13
0.0151	-5.19587019785112E-14	7.68988789281965E-13	-1.8705132712264E-13	1.03917403957023E-14	5.81937462159325E-13	-4.78020058202303E-13	-3.84494394640983E-13	-1.12230796273584E-12	-6.13112683346432E-13	-9.66431856800308E-13	-8.00164010469072E-13	-1.8705132712264E-13	-8.62514452843285E-13	-6.23504423742134E-14	-1.14309144352725E-13	1.03917403957022E-13	-7.27421827699156E-14	-8.72906193238988E-13
0.01512	-8.31339231656179E-14	5.50762240972218E-13	1.35092625144129E-13	-2.18226548309747E-13	2.70185250288258E-13	-4.78020058202303E-13	-5.40370500576516E-13	-1.00799881838312E-12	-3.84494394640983E-13	-1.20544188590146E-12	-8.62514452843285E-13	-3.84494394640983E-13	-5.92329202555027E-13	-3.84494394640983E-13	-2.49401769496854E-13	-2.18226548309747E-13	-3.84494394640983E-13	-8.93689674030392E-13
0.01514	-5.19587019785112E-14	1.35092625144129E-13	3.22143952266769E-13	-4.88411798598005E-13	-2.28618288705449E-13	-4.57236577410898E-13	-5.09195279389409E-13	-7.58597048886263E-13	-2.70185250288258E-13	-1.27818406867137E-12	-8.20947491260476E-13	-6.0272094295073E-13	-3.84494394640983E-13	-7.27421827699156E-13	-4.36453096619494E-13	-4.46844837015196E-13	-7.27421827699156E-13	-8.31339231656179E-13
0.01516	-3.11752211871067E-14	-1.45484365539831E-13	2.18226548309747E-13	-4.88411798598005E-13	-6.13112683346432E-13	-4.98803538993707E-13	-4.05277875432387E-13	-6.13112683346432E-13	-3.63710913849578E-13	-1.24700884748427E-12	-7.06638346907752E-13	-8.31339231656179E-13	-2.70185250288258E-13	-8.72906193238988E-13	-5.29978760180814E-13	-6.65071385324943E-13	-9.87215337591712E-13	-6.65071385324943E-13
0.01518	-1.45484365539831E-13	-2.39010029101151E-13	1.03917403957022E-13	-2.28618288705449E-13	-6.85854866116347E-13	-4.78020058202303E-13	-4.05277875432387E-13	-5.71545721763623E-13	-4.57236577410898E-13	-1.21583362629716E-12	-6.13112683346432E-13	-9.24864895217499E-13	-2.28618288705449E-13	-8.10555750864774E-13	-4.88411798598005E-13	-7.37813568094859E-13	-1.20544188590146E-12	-3.63710913849578E-13
0.0152	-2.07834807914045E-13	-1.45484365539831E-13	-7.27421827699156E-14	8.31339231656179E-14	-5.40370500576516E-13	-3.84494394640983E-13	-4.26061356223792E-13	-6.23504423742134E-13	-4.57236577410898E-13	-1.22622536669286E-12	-6.75463125720645E-13	-8.93689674030392E-13	-1.24700884748427E-13	-4.67628317806601E-13	-3.42927433058174E-13	-8.31339231656179E-13	-1.13269970313154E-12	-8.31339231656179E-14
0.01522	-2.59793509892556E-13	1.03917403957022E-14	-1.76659586726938E-13	2.8057699068396E-13	-3.53319173453876E-13	-2.70185250288258E-13	-5.19587019785112E-13	-6.54679644929241E-13	-4.05277875432387E-13	-1.16387492431865E-12	-8.41730972051881E-13	-7.06638346907752E-13	-7.27421827699156E-14	-1.03917403957022E-13	-2.07834807914045E-13	-8.62514452843285E-13	-9.14473154821797E-13	5.19587019785112E-14
0.01524	-2.18226548309747E-13	8.31339231656179E-14	-2.49401769496854E-13	3.53319173453876E-13	-2.49401769496854E-13	-2.07834807914045E-14	-5.50762240972218E-13	-5.61153981367921E-13	-3.32535692662471E-13	-1.15348318392295E-12	-1.07034926075733E-12	-5.61153981367921E-13	-1.35092625144129E-13	-6.23504423742134E-14	-2.8057699068396E-13	-8.10555750864774E-13	-6.54679644929241E-13	8.31339231656179E-14
0.01526	4.1566961582809E-14	2.07834807914044E-14	-3.11752211871067E-13	3.53319173453876E-13	-1.24700884748427E-13	1.76659586726938E-13	-4.98803538993707E-13	-3.53319173453876E-13	-3.32535692662472E-13	-1.07034926075733E-12	-1.22622536669286E-12	-5.92329202555027E-13	-1.97443067518342E-13	-1.8705132712264E-13	-4.98803538993707E-13	-7.06638346907752E-13	-4.15669615828089E-13	9.35256635613201E-14
0.01528	2.39010029101151E-13	-1.76659586726938E-13	-3.01360471475365E-13	4.46844837015196E-13	1.55876105935534E-13	3.22143952266769E-13	-4.05277875432387E-13	-9.35256635613201E-14	-3.94886135036685E-13	-9.45648376008903E-13	-1.16387492431865E-12	-6.9624660651205E-13	-3.11752211871067E-13	-3.53319173453876E-13	-7.17030087303454E-13	-6.65071385324943E-13	-3.11752211871067E-13	5.19587019785112E-14
0.0153	2.49401769496854E-13	-2.39010029101151E-13	-3.11752211871067E-13	3.84494394640983E-13	3.94886135036685E-13	2.07834807914045E-13	-3.84494394640983E-13	1.66267846331236E-13	-4.88411798598005E-13	-7.58597048886263E-13	-9.87215337591712E-13	-7.79380529677667E-13	-4.67628317806601E-13	-4.46844837015196E-13	-8.20947491260476E-13	-4.26061356223792E-13	-2.59793509892556E-13	-2.07834807914045E-14
0.01532	1.8705132712264E-13	-2.39010029101151E-13	-1.97443067518342E-13	3.42927433058174E-13	4.67628317806601E-13	-6.23504423742134E-14	-3.42927433058174E-13	2.70185250288258E-13	-5.92329202555027E-13	-5.50762240972218E-13	-8.72906193238988E-13	-8.00164010469072E-13	-5.61153981367921E-13	-4.98803538993707E-13	-7.58597048886263E-13	-1.76659586726938E-13	-2.39010029101151E-13	-1.76659586726938E-13
0.01534	2.07834807914045E-14	-1.35092625144129E-13	-1.03917403957022E-14	2.59793509892556E-13	3.42927433058174E-13	-3.11752211871067E-13	-3.32535692662471E-13	2.49401769496854E-13	-6.75463125720645E-13	-4.46844837015196E-13	-9.04081414426094E-13	-9.66431856800308E-13	-5.40370500576516E-13	-4.26061356223792E-13	-5.61153981367921E-13	7.27421827699156E-14	-2.07834807914045E-13	-4.05277875432387E-13
0.01536	-1.35092625144129E-13	-1.03917403957022E-14	5.19587019785112E-14	2.07834807914045E-13	5.19587019785112E-14	-5.09195279389409E-13	-2.90968731079663E-13	5.19587019785112E-14	-6.75463125720645E-13	-4.26061356223792E-13	-1.00799881838312E-12	-1.09113274154873E-12	-5.81937462159325E-13	-2.70185250288258E-13	-3.32535692662472E-13	2.59793509892556E-13	-1.35092625144129E-13	-6.75463125720645E-13
0.01538	-1.14309144352725E-13	-6.23504423742134E-14	-5.19587019785112E-14	1.14309144352725E-13	-3.11752211871067E-13	-6.13112683346432E-13	-1.97443067518342E-13	-2.49401769496854E-13	-7.8977227007337E-13	-4.46844837015196E-13	-1.04956577996593E-12	-1.13269970313154E-12	-7.68988789281965E-13	-1.8705132712264E-13	-1.8705132712264E-13	3.42927433058174E-13	-1.14309144352725E-13	-8.62514452843285E-13
0.0154	8.31339231656179E-14	-3.11752211871067E-13	-1.24700884748427E-13	-1.35092625144129E-13	-5.81937462159325E-13	-5.92329202555027E-13	-1.35092625144129E-13	-5.71545721763623E-13	-8.52122712447583E-13	-3.94886135036685E-13	-7.8977227007337E-13	-1.05995752036163E-12	-9.45648376008903E-13	-2.07834807914045E-13	-3.11752211871067E-14	1.97443067518342E-13	-1.03917403957022E-14	-8.62514452843285E-13
0.01542	4.15669615828089E-13	-5.50762240972218E-13	-1.03917403957022E-13	-2.90968731079663E-13	-7.06638346907752E-13	-6.44287904533539E-13	-1.35092625144129E-13	-8.62514452843285E-13	-7.58597048886263E-13	-2.28618288705449E-13	-4.67628317806601E-13	-8.52122712447583E-13	-9.04081414426094E-13	-3.94886135036685E-13	-3.36580652894298E-29	-3.11752211871067E-14	-8.31339231656179E-14	-7.8977227007337E-13
0.01544	6.33896164137836E-13	-7.17030087303454E-13	1.03917403957022E-14	-3.63710913849578E-13	-5.61153981367921E-13	-6.75463125720645E-13	-1.45484365539831E-13	-9.7682359719601E-13	-5.29978760180814E-13	-1.66267846331236E-13	-2.59793509892556E-13	-5.92329202555027E-13	-7.06638346907752E-13	-5.50762240972218E-13	-6.23504423742134E-14	-2.70185250288258E-13	-3.11752211871067E-14	-7.8977227007337E-13
0.01546	7.06638346907752E-13	-7.79380529677668E-13	1.03917403957022E-13	-4.05277875432387E-13	-2.28618288705449E-13	-7.79380529677668E-13	-1.8705132712264E-13	-1.04956577996593E-12	-1.8705132712264E-13	-2.90968731079663E-13	-1.76659586726938E-13	-4.05277875432387E-13	-5.29978760180814E-13	-6.85854866116347E-13	-6.23504423742134E-14	-3.11752211871067E-13	-3.11752211871067E-14	-7.79380529677668E-13
0.01548	7.27421827699156E-13	-7.68988789281965E-13	6.23504423742134E-14	-3.01360471475365E-13	6.23504423742134E-14	-8.8329793363469E-13	-1.76659586726938E-13	-1.09113274154873E-12	1.45484365539831E-13	-5.50762240972218E-13	-1.97443067518342E-13	-3.32535692662471E-13	-3.94886135036685E-13	-7.06638346907752E-13	-1.76659586726938E-13	-2.70185250288258E-13	-6.23504423742134E-14	-6.85854866116347E-13
0.0155	5.40370500576516E-13	-6.23504423742134E-13	-7.27421827699156E-14	-1.24700884748427E-13	1.8705132712264E-13	-9.24864895217499E-13	-1.24700884748427E-13	-1.10152448194444E-12	4.36453096619494E-13	-7.27421827699156E-13	-2.8057699068396E-13	-3.7410265424528E-13	-3.01360471475365E-13	-6.44287904533539E-13	-2.59793509892556E-13	-2.90968731079663E-13	-1.8705132712264E-13	-5.61153981367921E-13
0.01552	3.53319173453876E-13	-5.50762240972218E-13	-1.8705132712264E-13	-6.23504423742134E-14	2.8057699068396E-13	-9.7682359719601E-13	-1.45484365539831E-13	-1.07034926075733E-12	5.92329202555027E-13	-8.31339231656179E-13	-1.76659586726938E-13	-4.36453096619494E-13	-2.28618288705449E-13	-5.29978760180814E-13	-3.53319173453876E-13	-4.26061356223792E-13	-3.53319173453876E-13	-4.67628317806601E-13
0.01554	1.35092625144129E-13	-4.36453096619494E-13	-1.76659586726938E-13	0	2.39010029101151E-13	-1.05995752036163E-12	-1.8705132712264E-13	-9.97607077987414E-13	5.71545721763623E-13	-8.00164010469072E-13	-1.03917403957022E-14	-4.57236577410898E-13	-1.76659586726938E-13	-3.42927433058174E-13	-3.53319173453876E-13	-6.85854866116347E-13	-4.26061356223792E-13	-4.26061356223792E-13
0.01556	-6.23504423742134E-14	-5.29978760180814E-13	-9.35256635613201E-14	-4.15669615828089E-14	3.11752211871067E-13	-1.12230796273584E-12	-2.8057699068396E-13	-8.8329793363469E-13	3.63710913849578E-13	-5.61153981367921E-13	1.14309144352725E-13	-4.05277875432387E-13	-1.14309144352725E-13	-2.8057699068396E-13	-4.26061356223792E-13	-9.45648376008903E-13	-4.67628317806601E-13	-3.53319173453876E-13
0.01558	-3.01360471475365E-13	-6.9624660651205E-13	0	-5.19587019785112E-14	3.11752211871067E-13	-1.14309144352725E-12	-4.15669615828089E-13	-8.20947491260476E-13	9.35256635613201E-14	-2.28618288705449E-13	1.8705132712264E-13	-2.90968731079663E-13	-1.8705132712264E-13	-3.01360471475365E-13	-5.29978760180814E-13	-9.87215337591712E-13	-4.78020058202303E-13	-3.22143952266769E-13
0.0156	-4.57236577410898E-13	-8.00164010469072E-13	2.07834807914045E-14	-8.31339231656179E-14	2.59793509892556E-13	-1.02878229917452E-12	-4.88411798598005E-13	-8.52122712447583E-13	-1.14309144352725E-13	9.35256635613201E-14	1.76659586726938E-13	-1.14309144352725E-13	-3.22143952266769E-13	-4.57236577410898E-13	-7.17030087303454E-13	-8.62514452843285E-13	-3.7410265424528E-13	-2.39010029101151E-13
0.01562	-6.13112683346432E-13	-7.79380529677667E-13	2.07834807914045E-14	-2.39010029101151E-13	1.55876105935534E-13	-7.48205308490561E-13	-5.81937462159325E-13	-8.20947491260476E-13	-2.90968731079663E-13	1.8705132712264E-13	1.03917403957022E-13	5.19587019785112E-14	-4.26061356223792E-13	-6.0272094295073E-13	-8.72906193238988E-13	-7.48205308490561E-13	-2.28618288705449E-13	-5.19587019785112E-14
0.01564	-7.06638346907752E-13	-5.81937462159325E-13	1.03917403957022E-14	-3.53319173453876E-13	7.27421827699156E-14	-2.8057699068396E-13	-6.23504423742134E-13	-7.27421827699156E-13	-4.36453096619494E-13	5.19587019785112E-14	-6.23504423742134E-14	1.55876105935534E-13	-4.78020058202303E-13	-6.85854866116347E-13	-1.03917403957022E-12	-5.29978760180814E-13	1.03917403957022E-14	1.03917403957022E-13
0.01566	-6.9624660651205E-13	-2.39010029101151E-13	-1.03917403957023E-14	-3.01360471475365E-13	-5.19587019785112E-14	1.8705132712264E-13	-4.88411798598005E-13	-7.17030087303454E-13	-4.88411798598005E-13	-1.66267846331236E-13	-2.49401769496854E-13	2.39010029101151E-13	-4.67628317806601E-13	-7.79380529677668E-13	-1.10152448194444E-12	-3.42927433058174E-13	1.35092625144129E-13	9.35256635613201E-14
0.01568	-7.27421827699156E-13	1.14309144352725E-13	0	-1.45484365539831E-13	-1.24700884748427E-13	5.40370500576516E-13	-3.32535692662471E-13	-8.10555750864774E-13	-3.22143952266769E-13	-4.05277875432387E-13	-4.36453096619494E-13	2.07834807914045E-13	-3.7410265424528E-13	-7.48205308490561E-13	-1.03917403957022E-12	-2.07834807914045E-13	1.35092625144129E-13	9.35256635613201E-14
0.0157	-7.68988789281965E-13	3.63710913849578E-13	-5.19587019785112E-14	2.07834807914045E-14	-1.35092625144129E-13	6.75463125720645E-13	-1.45484365539831E-13	-8.31339231656179E-13	-9.35256635613201E-14	-4.78020058202303E-13	-6.54679644929241E-13	1.97443067518342E-13	-3.63710913849578E-13	-7.17030087303454E-13	-8.93689674030392E-13	-1.03917403957022E-14	1.03917403957022E-13	1.03917403957022E-14
0.01572	-7.68988789281965E-13	5.09195279389409E-13	2.07834807914045E-14	6.23504423742134E-14	2.07834807914045E-14	5.81937462159325E-13	0	-9.14473154821797E-13	7.27421827699156E-14	-4.26061356223792E-13	-7.79380529677667E-13	1.03917403957022E-13	-3.42927433058174E-13	-6.23504423742134E-13	-5.19587019785112E-13	2.07834807914045E-13	1.03917403957022E-13	-1.55876105935534E-13
0.01574	-8.31339231656179E-13	5.09195279389409E-13	2.07834807914045E-14	-4.1566961582809E-14	1.66267846331236E-13	3.84494394640983E-13	-3.11752211871067E-14	-1.14309144352725E-12	8.31339231656179E-14	-4.98803538993707E-13	-8.00164010469072E-13	5.19587019785112E-14	-3.42927433058174E-13	-4.67628317806601E-13	-2.18226548309747E-13	3.01360471475365E-13	7.27421827699156E-14	-3.7410265424528E-13
0.01576	-7.8977227007337E-13	3.53319173453876E-13	1.03917403957022E-14	-1.03917403957022E-13	2.28618288705449E-13	3.11752211871067E-14	-8.31339231656179E-14	-1.4028849534198E-12	-1.03917403957022E-14	-6.23504423742134E-13	-7.68988789281965E-13	-8.31339231656179E-14	-3.01360471475365E-13	-3.22143952266769E-13	1.03917403957022E-14	2.59793509892556E-13	3.11752211871067E-14	-5.29978760180814E-13
0.01578	-7.48205308490561E-13	1.55876105935534E-13	3.11752211871067E-14	-2.07834807914045E-13	3.7410265424528E-13	-1.45484365539831E-13	-3.01360471475365E-13	-1.55876105935534E-12	-3.01360471475365E-13	-7.37813568094859E-13	-6.54679644929241E-13	-3.7410265424528E-13	-3.01360471475365E-13	-2.18226548309747E-13	4.15669615828089E-14	1.8705132712264E-13	-7.27421827699158E-14	-6.9624660651205E-13
0.0158	-4.98803538993707E-13	2.07834807914044E-14	3.11752211871067E-14	-4.05277875432387E-13	6.13112683346432E-13	-2.49401769496854E-13	-4.05277875432387E-13	-1.46523539579402E-12	-5.81937462159325E-13	-8.31339231656179E-13	-6.44287904533539E-13	-6.23504423742134E-13	-2.90968731079663E-13	-1.8705132712264E-13	-1.66267846331236E-13	-6.23504423742134E-14	-1.03917403957022E-13	-8.20947491260476E-13
0.01582	-2.59793509892556E-13	-1.03917403957022E-14	5.19587019785112E-14	-6.0272094295073E-13	7.68988789281965E-13	-7.27421827699156E-14	-3.63710913849578E-13	-1.18465840511005E-12	-7.17030087303454E-13	-7.79380529677668E-13	-7.27421827699156E-13	-7.58597048886263E-13	-2.49401769496854E-13	-2.70185250288258E-13	-3.63710913849578E-13	-3.32535692662471E-13	-8.31339231656179E-14	-9.56040116404605E-13
0.01584	1.24700884748427E-13	-4.15669615828089E-14	6.23504423742134E-14	-6.33896164137836E-13	7.17030087303454E-13	2.18226548309747E-13	-4.15669615828089E-13	-7.8977227007337E-13	-7.06638346907752E-13	-6.85854866116347E-13	-8.31339231656179E-13	-7.79380529677668E-13	-2.49401769496854E-13	-3.22143952266769E-13	-5.09195279389409E-13	-5.19587019785112E-13	-1.45484365539831E-13	-1.16387492431865E-12
0.01586	3.22143952266769E-13	-4.15669615828089E-14	-8.41451632235746E-30	-4.57236577410898E-13	4.15669615828089E-13	6.23504423742134E-13	-5.92329202555027E-13	-2.8057699068396E-13	-5.29978760180814E-13	-4.67628317806601E-13	-9.56040116404606E-13	-7.27421827699156E-13	-2.8057699068396E-13	-3.22143952266769E-13	-5.81937462159325E-13	-5.61153981367921E-13	-2.49401769496854E-13	-1.35092625144129E-12
0.01588	3.84494394640983E-13	1.03917403957023E-14	-9.35256635613201E-14	-1.76659586726938E-13	1.03917403957022E-13	8.00164010469072E-13	-8.00164010469072E-13	3.22143952266769E-13	-4.05277875432387E-13	-2.70185250288258E-13	-9.04081414426094E-13	-6.85854866116347E-13	-2.28618288705449E-13	-2.90968731079663E-13	-6.0272094295073E-13	-5.40370500576516E-13	-3.84494394640983E-13	-1.44445191500261E-12
0.0159	3.53319173453876E-13	9.35256635613201E-14	-1.97443067518342E-13	6.23504423742134E-14	-1.35092625144129E-13	8.31339231656179E-13	-1.02878229917452E-12	8.20947491260476E-13	-2.90968731079663E-13	-1.35092625144129E-13	-7.8977227007337E-13	-7.79380529677668E-13	-1.55876105935534E-13	-4.676283178066E-13	-4.67628317806601E-13	-4.67628317806601E-13	-5.09195279389409E-13	-1.42366843421121E-12
0.01592	2.18226548309747E-13	2.49401769496854E-13	-2.49401769496854E-13	1.8705132712264E-13	-2.59793509892556E-13	5.92329202555027E-13	-1.21583362629716E-12	9.97607077987414E-13	-1.8705132712264E-13	-9.35256635613201E-14	-7.06638346907752E-13	-9.35256635613201E-13	1.03917403957022E-14	-5.71545721763623E-13	-3.32535692662472E-13	-4.05277875432387E-13	-5.50762240972218E-13	-1.30935928985848E-12
0.01594	4.15669615828089E-14	3.22143952266769E-13	-2.59793509892556E-13	7.27421827699156E-14	-2.59793509892556E-13	3.94886135036685E-13	-1.23661710708857E-12	8.93689674030392E-13	-1.14309144352725E-13	-1.14309144352725E-13	-6.54679644929241E-13	-1.07034926075733E-12	1.24700884748427E-13	-5.71545721763623E-13	-2.70185250288258E-13	-3.53319173453876E-13	-6.33896164137836E-13	-1.09113274154873E-12
0.01596	-7.27421827699156E-14	2.28618288705449E-13	-3.22143952266769E-13	-9.35256635613201E-14	-5.19587019785112E-14	1.66267846331236E-13	-1.14309144352725E-12	5.81937462159325E-13	-5.19587019785112E-14	-2.28618288705449E-13	-5.92329202555027E-13	-1.11191622234014E-12	8.31339231656179E-14	-4.98803538993707E-13	-1.76659586726938E-13	-2.49401769496854E-13	-6.23504423742134E-13	-8.72906193238988E-13
0.01598	-1.66267846331236E-13	1.24700884748427E-13	-3.53319173453876E-13	-2.39010029101151E-13	1.66267846331236E-13	-5.19587019785112E-14	-8.10555750864774E-13	1.24700884748427E-13	-3.11752211871067E-14	-4.36453096619494E-13	-5.40370500576516E-13	-1.00799881838312E-12	-4.15669615828089E-14	-3.42927433058174E-13	-2.8057699068396E-13	-1.97443067518342E-13	-4.57236577410898E-13	-7.17030087303454E-13
0.016	-1.66267846331236E-13	1.03917403957022E-14	-3.32535692662471E-13	-3.01360471475365E-13	3.94886135036685E-13	-1.55876105935534E-13	-4.88411798598005E-13	-1.97443067518342E-13	-1.35092625144129E-13	-4.88411798598005E-13	-4.46844837015196E-13	-8.00164010469072E-13	-2.07834807914045E-13	-1.66267846331236E-13	-4.46844837015196E-13	-1.97443067518342E-13	-2.18226548309747E-13	-4.67628317806601E-13
0.01602	-1.66267846331236E-13	-1.24700884748427E-13	-3.22143952266769E-13	-2.07834807914045E-13	4.88411798598005E-13	2.07834807914044E-14	-4.1566961582809E-14	-3.94886135036685E-13	-1.97443067518342E-13	-3.42927433058174E-13	-4.26061356223792E-13	-6.0272094295073E-13	-4.15669615828089E-13	-9.35256635613201E-14	-7.27421827699156E-13	-1.76659586726938E-13	-1.35092625144129E-13	-1.66267846331236E-13
0.01604	-5.19587019785111E-14	-2.90968731079663E-13	-4.26061356223792E-13	-8.31339231656179E-14	4.36453096619494E-13	2.59793509892556E-13	2.07834807914045E-13	-4.57236577410898E-13	-2.28618288705449E-13	-1.97443067518342E-13	-3.94886135036685E-13	-3.84494394640983E-13	-5.71545721763623E-13	-1.8705132712264E-13	-7.68988789281965E-13	-2.07834807914045E-13	-1.14309144352725E-13	5.19587019785112E-14
0.01606	5.19587019785112E-14	-4.67628317806601E-13	-5.81937462159325E-13	3.11752211871067E-14	3.22143952266769E-13	4.46844837015196E-13	4.05277875432387E-13	-2.8057699068396E-13	-2.49401769496854E-13	-1.14309144352725E-13	-3.84494394640983E-13	-1.66267846331236E-13	-6.23504423742134E-13	-4.15669615828089E-13	-5.09195279389409E-13	-3.01360471475365E-13	-9.35256635613201E-14	1.14309144352725E-13
0.01608	1.24700884748427E-13	-6.44287904533539E-13	-8.10555750864774E-13	-1.45484365539831E-13	2.18226548309747E-13	4.88411798598005E-13	4.88411798598005E-13	-1.35092625144129E-13	-2.18226548309747E-13	-2.18226548309747E-13	-3.53319173453876E-13	1.03917403957022E-13	-5.92329202555027E-13	-7.17030087303454E-13	-1.66267846331236E-13	-3.94886135036685E-13	-1.76659586726938E-13	2.07834807914045E-14
0.0161	7.27421827699156E-14	-7.06638346907752E-13	-9.56040116404605E-13	-3.7410265424528E-13	1.35092625144129E-13	4.36453096619494E-13	4.78020058202303E-13	4.20725816117873E-30	-2.59793509892556E-13	-3.7410265424528E-13	-3.84494394640983E-13	2.59793509892556E-13	-3.7410265424528E-13	-7.79380529677668E-13	1.76659586726938E-13	-3.42927433058174E-13	-3.01360471475365E-13	-2.39010029101151E-13
0.01612	9.35256635613201E-14	-6.0272094295073E-13	-9.04081414426094E-13	-5.81937462159325E-13	1.14309144352725E-13	2.18226548309747E-13	4.36453096619494E-13	9.35256635613201E-14	-2.39010029101151E-13	-4.78020058202303E-13	-3.7410265424528E-13	3.7410265424528E-13	-3.11752211871067E-14	-6.65071385324943E-13	2.8057699068396E-13	-1.8705132712264E-13	-3.11752211871067E-13	-4.46844837015196E-13
0.01614	1.45484365539831E-13	-5.61153981367921E-13	-9.14473154821797E-13	-4.98803538993707E-13	1.03917403957022E-13	-9.35256635613201E-14	3.01360471475365E-13	0	-2.70185250288258E-13	-4.26061356223792E-13	-4.26061356223792E-13	3.94886135036685E-13	1.14309144352725E-13	-4.78020058202303E-13	2.49401769496854E-13	-1.35092625144129E-13	-2.28618288705449E-13	-4.67628317806601E-13
0.01616	2.49401769496854E-13	-5.50762240972218E-13	-8.62514452843285E-13	-1.55876105935533E-13	1.45484365539831E-13	-4.26061356223792E-13	2.28618288705449E-13	-5.19587019785112E-14	-1.97443067518342E-13	-3.01360471475365E-13	-5.09195279389409E-13	3.01360471475365E-13	1.45484365539831E-13	-2.59793509892556E-13	1.97443067518342E-13	-3.32535692662472E-13	6.23504423742134E-14	-3.53319173453876E-13
0.01618	2.8057699068396E-13	-6.65071385324943E-13	-8.00164010469072E-13	9.35256635613201E-14	2.49401769496854E-13	-6.54679644929241E-13	1.97443067518342E-13	-5.19587019785111E-14	-3.36580652894298E-29	-1.66267846331236E-13	-7.68988789281965E-13	8.31339231656179E-14	-6.31088724176809E-30	-1.24700884748427E-13	3.11752211871067E-14	-6.44287904533539E-13	3.63710913849578E-13	-2.07834807914045E-13
0.0162	2.59793509892556E-13	-6.13112683346432E-13	-7.68988789281965E-13	1.97443067518342E-13	2.49401769496854E-13	-8.31339231656179E-13	2.49401769496854E-13	1.35092625144129E-13	1.76659586726938E-13	-1.35092625144129E-13	-1.00799881838312E-12	-2.49401769496854E-13	-2.18226548309747E-13	-2.07834807914044E-14	-1.76659586726938E-13	-9.87215337591712E-13	5.71545721763623E-13	-1.55876105935534E-13
0.01622	1.55876105935533E-13	-4.15669615828089E-13	-5.92329202555027E-13	1.76659586726938E-13	1.14309144352725E-13	-9.24864895217499E-13	3.53319173453876E-13	3.53319173453876E-13	2.39010029101151E-13	-1.76659586726938E-13	-1.18465840511005E-12	-4.98803538993707E-13	-4.67628317806601E-13	9.35256635613201E-14	-5.0919527938941E-13	-1.14309144352725E-12	6.85854866116347E-13	-2.07834807914045E-13
0.01624	5.19587019785112E-14	-1.14309144352725E-13	-4.15669615828089E-13	1.24700884748427E-13	-6.23504423742134E-14	-9.45648376008903E-13	4.36453096619494E-13	6.23504423742134E-13	9.35256635613201E-14	-3.42927433058174E-13	-1.19505014550576E-12	-7.06638346907752E-13	-4.88411798598005E-13	1.55876105935533E-13	-8.10555750864774E-13	-9.87215337591712E-13	6.33896164137836E-13	-2.70185250288258E-13
0.01626	-3.11752211871067E-14	8.31339231656179E-14	-3.63710913849578E-13	-1.24700884748427E-13	-6.23504423742134E-14	-8.8329793363469E-13	4.05277875432387E-13	9.14473154821797E-13	-7.27421827699156E-14	-4.98803538993707E-13	-1.16387492431865E-12	-6.65071385324943E-13	-4.67628317806601E-13	9.35256635613201E-14	-9.35256635613201E-13	-7.06638346907752E-13	5.71545721763623E-13	-3.7410265424528E-13
0.01628	-1.14309144352725E-13	1.45484365539831E-13	-3.84494394640983E-13	-3.7410265424528E-13	1.24700884748427E-13	-8.00164010469072E-13	3.32535692662472E-13	9.87215337591712E-13	-2.28618288705449E-13	-5.50762240972218E-13	-1.03917403957022E-12	-4.88411798598005E-13	-4.05277875432387E-13	1.03917403957022E-14	-8.52122712447583E-13	-2.49401769496854E-13	4.46844837015196E-13	-3.42927433058174E-13
0.0163	-2.07834807914045E-13	1.03917403957022E-13	-3.53319173453876E-13	-6.33896164137836E-13	4.67628317806601E-13	-6.44287904533539E-13	2.07834807914045E-13	8.41730972051881E-13	-3.22143952266769E-13	-3.32535692662471E-13	-9.24864895217499E-13	-2.18226548309747E-13	-3.94886135036685E-13	-7.27421827699157E-14	-5.92329202555027E-13	1.45484365539831E-13	2.39010029101151E-13	-1.97443067518342E-13
0.01632	-1.66267846331236E-13	-2.07834807914045E-14	-3.7410265424528E-13	-7.8977227007337E-13	7.48205308490561E-13	-4.88411798598005E-13	1.45484365539831E-13	4.78020058202303E-13	-3.84494394640983E-13	-8.31339231656179E-14	-7.27421827699156E-13	4.1566961582809E-14	-4.67628317806601E-13	-2.18226548309747E-13	-1.97443067518342E-13	3.53319173453876E-13	-6.23504423742134E-14	1.03917403957022E-13
0.01634	-3.11752211871067E-14	-3.11752211871067E-14	-2.18226548309747E-13	-9.24864895217499E-13	8.62514452843285E-13	-3.53319173453876E-13	1.14309144352725E-13	9.35256635613201E-14	-4.05277875432387E-13	3.11752211871067E-14	-5.50762240972218E-13	1.97443067518342E-13	-6.0272094295073E-13	-3.32535692662471E-13	1.03917403957022E-13	4.15669615828089E-13	-4.05277875432387E-13	2.59793509892556E-13
0.01636	9.35256635613201E-14	-9.35256635613201E-14	-2.07834807914045E-14	-9.7682359719601E-13	7.06638346907752E-13	-2.8057699068396E-13	4.15669615828089E-14	-2.28618288705449E-13	-5.09195279389409E-13	5.19587019785111E-14	-6.0272094295073E-13	3.22143952266769E-13	-5.92329202555027E-13	-5.09195279389409E-13	4.46844837015196E-13	2.28618288705449E-13	-7.68988789281965E-13	3.11752211871067E-13
0.01638	2.49401769496854E-13	-8.31339231656179E-14	1.14309144352725E-13	-8.41730972051881E-13	3.53319173453876E-13	-3.7410265424528E-13	3.11752211871067E-14	-3.84494394640983E-13	-7.48205308490561E-13	3.36580652894298E-29	-7.68988789281965E-13	3.11752211871067E-13	-4.78020058202303E-13	-4.98803538993707E-13	5.50762240972218E-13	-5.19587019785112E-14	-8.00164010469072E-13	2.18226548309747E-13
0.0164	2.39010029101151E-13	-1.55876105935534E-13	2.07834807914045E-13	-6.54679644929241E-13	1.03917403957022E-13	-4.26061356223792E-13	5.19587019785112E-14	-4.67628317806601E-13	-8.72906193238988E-13	-6.23504423742134E-14	-1.04956577996593E-12	1.66267846331236E-13	-2.8057699068396E-13	-5.50762240972218E-13	5.50762240972218E-13	-4.36453096619494E-13	-6.9624660651205E-13	5.19587019785112E-14
0.01642	2.07834807914044E-14	-2.18226548309747E-13	2.90968731079663E-13	-4.78020058202303E-13	5.19587019785112E-14	-3.84494394640983E-13	5.19587019785112E-14	-4.05277875432387E-13	-9.45648376008903E-13	-2.07834807914045E-13	-1.18465840511005E-12	-3.11752211871067E-14	-1.55876105935534E-13	-6.75463125720645E-13	4.26061356223792E-13	-6.54679644929241E-13	-4.98803538993707E-13	-1.55876105935533E-13
0.01644	-1.76659586726938E-13	-1.66267846331236E-13	3.84494394640983E-13	-3.22143952266769E-13	2.07834807914045E-14	-2.70185250288258E-13	-2.07834807914044E-14	-2.28618288705449E-13	-8.93689674030392E-13	-4.46844837015196E-13	-1.12230796273584E-12	-3.42927433058174E-13	-2.28618288705449E-13	-8.8329793363469E-13	2.28618288705449E-13	-8.41730972051881E-13	-3.53319173453876E-13	-2.28618288705449E-13
0.01646	-4.26061356223792E-13	-6.23504423742134E-14	5.61153981367921E-13	-3.32535692662471E-13	7.27421827699156E-14	-1.55876105935534E-13	-2.07834807914045E-14	-4.15669615828089E-14	-8.00164010469072E-13	-6.75463125720645E-13	-1.03917403957022E-12	-5.40370500576516E-13	-4.46844837015196E-13	-1.09113274154873E-12	-8.31339231656179E-14	-9.24864895217499E-13	-1.55876105935534E-13	-2.90968731079663E-13
0.01648	-5.40370500576516E-13	7.27421827699156E-14	6.23504423742134E-13	-4.05277875432387E-13	5.19587019785112E-14	0	-9.35256635613201E-14	9.35256635613201E-14	-7.48205308490561E-13	-9.04081414426094E-13	-7.8977227007337E-13	-6.65071385324943E-13	-6.65071385324943E-13	-1.26779232827567E-12	-4.36453096619494E-13	-9.45648376008903E-13	2.07834807914045E-14	-3.94886135036685E-13
0.0165	-5.61153981367921E-13	1.55876105935534E-13	6.54679644929241E-13	-5.50762240972218E-13	4.1566961582809E-14	7.27421827699156E-14	-1.45484365539831E-13	1.76659586726938E-13	-7.48205308490561E-13	-9.97607077987414E-13	-4.57236577410898E-13	-6.33896164137836E-13	-7.37813568094859E-13	-1.4028849534198E-12	-7.48205308490561E-13	-9.35256635613201E-13	5.19587019785112E-14	-3.94886135036685E-13
0.01652	-3.11752211871067E-13	1.45484365539831E-13	6.85854866116347E-13	-6.75463125720645E-13	-5.19587019785112E-14	6.23504423742134E-14	-1.76659586726938E-13	1.35092625144129E-13	-6.54679644929241E-13	-9.7682359719601E-13	-1.14309144352725E-13	-5.61153981367921E-13	-6.65071385324943E-13	-1.49641061698112E-12	-1.13269970313154E-12	-8.8329793363469E-13	-1.66267846331236E-13	-4.57236577410898E-13
0.01654	-5.19587019785112E-14	7.27421827699156E-14	6.23504423742134E-13	-8.10555750864774E-13	-1.45484365539831E-13	7.27421827699156E-14	-2.59793509892556E-13	-8.41451632235746E-30	-3.84494394640983E-13	-9.7682359719601E-13	1.24700884748427E-13	-4.67628317806601E-13	-4.78020058202303E-13	-1.42366843421121E-12	-1.29896754946278E-12	-8.93689674030392E-13	-3.32535692662472E-13	-4.98803538993707E-13
0.01656	2.59793509892556E-13	-2.07834807914044E-14	5.40370500576516E-13	-7.06638346907752E-13	-2.49401769496854E-13	7.27421827699156E-14	-3.42927433058174E-13	-1.45484365539831E-13	-2.07834807914045E-13	-1.04956577996593E-12	1.97443067518342E-13	-4.57236577410898E-13	-3.7410265424528E-13	-1.22622536669286E-12	-1.22622536669286E-12	-8.00164010469072E-13	-3.22143952266769E-13	-5.71545721763623E-13
0.01658	4.05277875432387E-13	-4.15669615828089E-14	3.63710913849578E-13	-4.88411798598005E-13	-2.07834807914045E-13	5.19587019785112E-14	-4.46844837015196E-13	-3.63710913849578E-13	-1.8705132712264E-13	-1.19505014550576E-12	1.45484365539831E-13	-2.90968731079663E-13	-3.22143952266769E-13	-8.93689674030392E-13	-9.97607077987414E-13	-6.9624660651205E-13	-1.55876105935534E-13	-4.98803538993707E-13
0.0166	3.42927433058174E-13	2.07834807914045E-14	3.11752211871067E-14	-2.49401769496854E-13	-8.31339231656179E-14	-8.31339231656179E-14	-5.81937462159325E-13	-4.78020058202303E-13	-4.26061356223792E-13	-1.28857580906708E-12	1.03917403957022E-13	-1.45484365539831E-13	-3.63710913849578E-13	-4.46844837015196E-13	-7.17030087303454E-13	-4.67628317806601E-13	8.31339231656179E-14	-3.53319173453876E-13
0.01662	1.45484365539831E-13	4.15669615828089E-14	-3.7410265424528E-13	-1.24700884748427E-13	0	-2.28618288705449E-13	-7.37813568094859E-13	-6.0272094295073E-13	-8.41730972051881E-13	-1.35092625144129E-12	1.03917403957022E-13	-1.45484365539831E-13	-3.94886135036685E-13	-1.14309144352725E-13	-5.81937462159325E-13	-3.22143952266769E-13	1.45484365539831E-13	-1.55876105935534E-13
0.01664	-2.18226548309747E-13	-1.03917403957022E-14	-6.75463125720645E-13	-2.28618288705449E-13	-6.23504423742134E-14	-4.67628317806601E-13	-8.20947491260476E-13	-6.54679644929241E-13	-1.16387492431865E-12	-1.26779232827567E-12	2.49401769496854E-13	-2.70185250288258E-13	-4.26061356223792E-13	1.24700884748427E-13	-4.98803538993707E-13	-3.11752211871067E-13	-5.19587019785112E-14	-7.27421827699156E-14
0.01666	-4.05277875432387E-13	-8.31339231656179E-14	-7.68988789281965E-13	-4.15669615828089E-13	-1.76659586726938E-13	-6.85854866116348E-13	-7.68988789281965E-13	-6.33896164137836E-13	-1.29896754946278E-12	-1.19505014550576E-12	3.32535692662471E-13	-4.57236577410898E-13	-3.42927433058174E-13	1.14309144352725E-13	-4.67628317806601E-13	-4.15669615828089E-13	-3.53319173453876E-13	-1.8705132712264E-13
0.01668	-5.09195279389409E-13	-1.14309144352725E-13	-7.27421827699156E-13	-6.13112683346432E-13	-3.22143952266769E-13	-8.10555750864774E-13	-6.85854866116347E-13	-5.61153981367921E-13	-1.21583362629716E-12	-9.66431856800308E-13	2.39010029101151E-13	-6.23504423742134E-13	-1.97443067518342E-13	-7.27421827699157E-14	-4.57236577410898E-13	-6.13112683346432E-13	-4.15669615828089E-13	-3.32535692662471E-13
0.0167	-4.57236577410898E-13	-2.07834807914045E-13	-5.29978760180814E-13	-6.85854866116347E-13	-4.36453096619494E-13	-9.56040116404605E-13	-6.02720942950729E-13	-4.78020058202303E-13	-9.14473154821796E-13	-8.00164010469072E-13	-2.07834807914045E-14	-6.65071385324943E-13	-8.31339231656179E-14	-2.28618288705449E-13	-5.29978760180814E-13	-8.31339231656179E-13	-3.63710913849578E-13	-3.63710913849578E-13
0.01672	-4.67628317806601E-13	-4.46844837015196E-13	-3.11752211871067E-13	-7.06638346907752E-13	-5.40370500576516E-13	-1.10152448194444E-12	-4.98803538993707E-13	-3.11752211871067E-13	-5.19587019785112E-13	-5.40370500576516E-13	-5.09195279389409E-13	-6.75463125720645E-13	-6.23504423742134E-14	-3.53319173453876E-13	-6.85854866116347E-13	-7.8977227007337E-13	-1.76659586726938E-13	-3.11752211871067E-13
0.01674	-3.63710913849578E-13	-7.17030087303454E-13	-1.03917403957022E-13	-6.54679644929241E-13	-5.71545721763623E-13	-1.09113274154873E-12	-5.71545721763623E-13	-1.76659586726938E-13	-2.18226548309747E-13	-3.63710913849578E-13	-9.35256635613201E-13	-6.13112683346432E-13	-1.03917403957022E-13	-4.98803538993707E-13	-9.66431856800308E-13	-6.44287904533539E-13	-8.31339231656179E-14	-2.49401769496854E-13
0.01676	-1.8705132712264E-13	-9.04081414426094E-13	8.31339231656179E-14	-4.46844837015196E-13	-5.50762240972218E-13	-9.97607077987414E-13	-6.85854866116347E-13	-8.31339231656179E-14	6.73161305788597E-29	-3.01360471475365E-13	-1.17426666471435E-12	-5.29978760180814E-13	-1.35092625144129E-13	-5.50762240972218E-13	-1.27818406867137E-12	-5.40370500576516E-13	-1.14309144352725E-13	-2.49401769496854E-13
0.01678	-1.55876105935534E-13	-9.87215337591712E-13	1.97443067518342E-13	-1.8705132712264E-13	-5.09195279389409E-13	-7.48205308490561E-13	-8.93689674030392E-13	-8.31339231656179E-14	1.03917403957023E-14	-2.70185250288258E-13	-1.18465840511005E-12	-4.36453096619494E-13	-8.31339231656179E-14	-5.61153981367921E-13	-1.44445191500261E-12	-4.46844837015196E-13	-2.07834807914045E-13	-3.22143952266769E-13
0.0168	-1.97443067518342E-13	-8.72906193238988E-13	1.45484365539831E-13	2.07834807914045E-14	-4.36453096619494E-13	-4.05277875432387E-13	-9.97607077987414E-13	-1.66267846331236E-13	-7.27421827699156E-14	-2.90968731079663E-13	-9.66431856800308E-13	-3.01360471475365E-13	8.31339231656179E-14	-4.26061356223792E-13	-1.35092625144129E-12	-4.05277875432387E-13	-4.36453096619494E-13	-5.19587019785112E-13
0.01682	-3.84494394640983E-13	-6.33896164137836E-13	-1.24700884748427E-13	1.55876105935534E-13	-1.24700884748427E-13	-1.45484365539831E-13	-9.04081414426094E-13	-3.01360471475365E-13	-2.39010029101151E-13	-4.78020058202303E-13	-7.48205308490561E-13	-1.03917403957022E-13	2.90968731079663E-13	-1.97443067518342E-13	-1.14309144352725E-12	-2.59793509892556E-13	-6.9624660651205E-13	-7.37813568094859E-13
0.01684	-4.57236577410898E-13	-2.8057699068396E-13	-4.98803538993707E-13	1.66267846331236E-13	4.05277875432387E-13	8.31339231656179E-14	-6.9624660651205E-13	-4.05277875432387E-13	-4.46844837015196E-13	-7.06638346907752E-13	-7.37813568094859E-13	1.35092625144129E-13	2.07834807914045E-13	-5.19587019785112E-14	-8.8329793363469E-13	-2.39010029101151E-13	-9.35256635613201E-13	-9.66431856800308E-13
0.01686	-3.7410265424528E-13	8.31339231656179E-14	-7.68988789281965E-13	1.97443067518342E-13	7.58597048886263E-13	1.55876105935533E-13	-4.46844837015196E-13	-6.13112683346432E-13	-6.0272094295073E-13	-9.35256635613201E-13	-7.27421827699156E-13	2.8057699068396E-13	-2.07834807914044E-14	-9.35256635613201E-14	-6.44287904533539E-13	-3.53319173453876E-13	-9.97607077987414E-13	-1.08074100115303E-12
0.01688	-1.97443067518342E-13	2.90968731079663E-13	-7.06638346907752E-13	1.55876105935534E-13	9.14473154821797E-13	1.76659586726938E-13	-2.59793509892556E-13	-7.06638346907752E-13	-7.37813568094859E-13	-1.17426666471435E-12	-7.37813568094859E-13	4.15669615828089E-13	-3.53319173453876E-13	-3.11752211871067E-13	-3.32535692662471E-13	-4.78020058202303E-13	-1.04956577996593E-12	-1.21583362629716E-12
0.0169	1.66267846331236E-13	3.53319173453876E-13	-3.11752211871067E-13	2.07834807914045E-14	7.68988789281965E-13	1.8705132712264E-13	-1.45484365539831E-13	-7.37813568094859E-13	-9.45648376008903E-13	-1.30935928985848E-12	-8.20947491260476E-13	4.26061356223792E-13	-7.48205308490561E-13	-6.13112683346432E-13	2.07834807914044E-14	-4.78020058202303E-13	-8.72906193238988E-13	-1.21583362629716E-12
0.01692	4.98803538993707E-13	2.90968731079663E-13	1.55876105935533E-13	-1.8705132712264E-13	5.19587019785112E-13	7.27421827699157E-14	-2.18226548309747E-13	-6.23504423742134E-13	-1.19505014550576E-12	-1.27818406867137E-12	-7.17030087303454E-13	3.22143952266769E-13	-1.05995752036163E-12	-8.20947491260476E-13	3.7410265424528E-13	-4.05277875432387E-13	-7.37813568094859E-13	-1.10152448194444E-12
0.01694	6.54679644929241E-13	1.66267846331236E-13	4.05277875432387E-13	-5.09195279389409E-13	1.97443067518342E-13	3.11752211871067E-14	-3.53319173453876E-13	-4.67628317806601E-13	-1.29896754946278E-12	-1.03917403957022E-12	-6.65071385324943E-13	2.70185250288258E-13	-1.13269970313154E-12	-8.41730972051881E-13	4.36453096619494E-13	-2.8057699068396E-13	-5.61153981367921E-13	-1.00799881838312E-12
0.01696	6.9624660651205E-13	-1.03917403957022E-14	1.76659586726938E-13	-7.17030087303454E-13	-1.24700884748427E-13	6.23504423742134E-14	-5.92329202555027E-13	-3.22143952266769E-13	-1.27818406867137E-12	-6.85854866116347E-13	-6.54679644929241E-13	2.8057699068396E-13	-1.10152448194444E-12	-7.48205308490561E-13	3.42927433058174E-13	-3.11752211871067E-13	-4.36453096619494E-13	-8.31339231656179E-13
0.01698	5.61153981367921E-13	-1.66267846331236E-13	-1.14309144352725E-13	-8.00164010469072E-13	-3.84494394640983E-13	9.35256635613201E-14	-8.00164010469072E-13	-2.49401769496854E-13	-1.07034926075733E-12	-3.32535692662471E-13	-6.65071385324943E-13	2.59793509892556E-13	-1.04956577996593E-12	-5.29978760180814E-13	1.03917403957022E-14	-4.46844837015196E-13	-3.01360471475365E-13	-6.75463125720645E-13
0.017	3.11752211871067E-13	-4.57236577410898E-13	-4.98803538993707E-13	-7.48205308490561E-13	-5.29978760180814E-13	1.03917403957023E-14	-9.04081414426094E-13	-1.66267846331236E-13	-7.79380529677668E-13	-7.27421827699157E-14	-6.23504423742134E-13	1.97443067518342E-13	-8.62514452843285E-13	-2.90968731079663E-13	-4.15669615828089E-13	-6.54679644929241E-13	-1.97443067518342E-13	-5.09195279389409E-13
0.01702	3.11752211871067E-14	-6.54679644929241E-13	-7.27421827699156E-13	-5.92329202555027E-13	-6.02720942950729E-13	-6.23504423742134E-14	-9.24864895217499E-13	-1.14309144352725E-13	-4.98803538993707E-13	-3.11752211871067E-14	-5.81937462159325E-13	2.07834807914044E-14	-6.44287904533539E-13	-1.14309144352725E-13	-6.75463125720645E-13	-8.72906193238988E-13	1.03917403957023E-14	-4.98803538993707E-13
0.01704	-1.35092625144129E-13	-7.17030087303454E-13	-8.31339231656179E-13	-3.84494394640983E-13	-5.61153981367921E-13	-4.15669615828089E-14	-8.00164010469072E-13	-7.27421827699157E-14	-3.01360471475365E-13	-1.8705132712264E-13	-5.50762240972218E-13	-2.18226548309747E-13	-4.67628317806601E-13	1.03917403957022E-14	-7.37813568094859E-13	-9.7682359719601E-13	2.59793509892556E-13	-5.29978760180814E-13
0.01706	-1.14309144352725E-13	-6.44287904533539E-13	-7.27421827699156E-13	-6.23504423742134E-14	-3.94886135036685E-13	1.03917403957022E-14	-5.71545721763623E-13	-3.11752211871067E-14	-3.94886135036685E-13	-4.78020058202303E-13	-4.88411798598005E-13	-4.88411798598005E-13	-3.11752211871067E-13	-5.19587019785112E-14	-6.75463125720645E-13	-1.08074100115303E-12	3.32535692662471E-13	-5.81937462159325E-13
0.01708	-1.03917403957022E-14	-5.50762240972218E-13	-5.19587019785112E-13	1.66267846331236E-13	0	1.03917403957022E-13	-2.18226548309747E-13	1.66267846331236E-13	-5.09195279389409E-13	-6.44287904533539E-13	-4.67628317806601E-13	-5.92329202555027E-13	-2.70185250288258E-13	-2.07834807914045E-13	-5.40370500576516E-13	-1.13269970313154E-12	2.39010029101151E-13	-4.98803538993707E-13
0.0171	-1.03917403957022E-14	-4.98803538993707E-13	-3.32535692662471E-13	4.15669615828089E-13	5.19587019785112E-13	2.49401769496854E-13	9.35256635613201E-14	3.32535692662472E-13	-5.50762240972218E-13	-8.41730972051881E-13	-3.63710913849578E-13	-5.81937462159325E-13	-3.53319173453876E-13	-3.7410265424528E-13	-4.15669615828089E-13	-1.13269970313154E-12	-5.19587019785112E-14	-2.70185250288258E-13
0.01712	-9.35256635613201E-14	-5.19587019785112E-13	-1.66267846331236E-13	4.67628317806601E-13	9.14473154821797E-13	1.97443067518342E-13	3.11752211871067E-13	4.26061356223792E-13	-5.29978760180814E-13	-9.87215337591712E-13	-2.49401769496854E-13	-5.61153981367921E-13	-3.94886135036685E-13	-5.09195279389409E-13	-4.36453096619494E-13	-9.87215337591712E-13	-3.7410265424528E-13	9.35256635613201E-14
0.01714	-1.24700884748427E-13	-5.09195279389409E-13	-1.03917403957022E-14	4.46844837015196E-13	1.08074100115303E-12	8.31339231656179E-14	3.53319173453876E-13	3.84494394640983E-13	-5.61153981367921E-13	-8.8329793363469E-13	-2.07834807914045E-13	-6.44287904533539E-13	-4.36453096619494E-13	-5.50762240972218E-13	-5.29978760180814E-13	-7.68988789281965E-13	-6.23504423742134E-13	5.92329202555027E-13
0.01716	-1.24700884748427E-13	-4.67628317806601E-13	2.07834807914045E-13	1.66267846331236E-13	1.04956577996593E-12	-1.55876105935534E-13	9.35256635613201E-14	1.76659586726938E-13	-5.81937462159325E-13	-7.17030087303454E-13	-9.35256635613201E-14	-8.62514452843285E-13	-3.94886135036685E-13	-5.19587019785112E-13	-7.17030087303454E-13	-5.50762240972218E-13	-7.68988789281965E-13	9.45648376008903E-13
0.01718	0	-3.32535692662471E-13	3.53319173453876E-13	-2.18226548309747E-13	1.01839055877882E-12	-3.32535692662471E-13	-1.8705132712264E-13	-1.55876105935534E-13	-4.57236577410898E-13	-5.40370500576516E-13	3.11752211871067E-14	-1.22622536669286E-12	-2.49401769496854E-13	-3.42927433058174E-13	-7.27421827699156E-13	-4.15669615828089E-13	-8.10555750864774E-13	1.01839055877882E-12
0.0172	7.27421827699156E-14	-2.59793509892556E-13	3.63710913849578E-13	-4.98803538993707E-13	9.24864895217499E-13	-3.01360471475365E-13	-4.67628317806601E-13	-4.78020058202303E-13	-3.84494394640983E-13	-4.36453096619494E-13	1.66267846331236E-13	-1.3924932130241E-12	-7.27421827699157E-14	-6.23504423742134E-14	-7.27421827699156E-13	-3.22143952266769E-13	-8.00164010469072E-13	7.58597048886263E-13
0.01722	9.35256635613201E-14	-1.14309144352725E-13	1.66267846331236E-13	-5.71545721763623E-13	9.14473154821797E-13	-5.19587019785112E-14	-4.88411798598005E-13	-6.23504423742134E-13	-2.59793509892556E-13	-2.90968731079663E-13	2.07834807914045E-13	-1.28857580906708E-12	3.11752211871067E-14	2.18226548309747E-13	-6.13112683346432E-13	-3.32535692662471E-13	-6.44287904533539E-13	3.01360471475365E-13
0.01724	-5.19587019785112E-14	-5.19587019785112E-14	2.07834807914045E-14	-4.98803538993707E-13	6.65071385324943E-13	7.27421827699157E-14	-3.01360471475365E-13	-4.88411798598005E-13	-3.11752211871067E-13	-1.97443067518342E-13	2.59793509892556E-13	-9.04081414426094E-13	2.07834807914044E-14	4.67628317806601E-13	-4.57236577410898E-13	-5.19587019785112E-13	-5.29978760180814E-13	-2.28618288705449E-13
0.01726	-2.49401769496854E-13	0	-6.23504423742134E-14	-6.0272094295073E-13	3.84494394640983E-13	-2.07834807914044E-14	-1.35092625144129E-13	-2.07834807914045E-13	-5.09195279389409E-13	-3.11752211871067E-14	1.97443067518342E-13	-4.26061356223792E-13	-7.27421827699156E-14	5.92329202555027E-13	-4.05277875432387E-13	-6.65071385324943E-13	-5.40370500576516E-13	-6.85854866116347E-13
0.01728	-4.78020058202303E-13	1.35092625144129E-13	-5.19587019785112E-14	-6.65071385324943E-13	2.18226548309747E-13	-3.11752211871067E-13	7.27421827699156E-14	2.07834807914044E-14	-6.33896164137836E-13	1.55876105935534E-13	1.03917403957022E-14	2.07834807914045E-14	-2.39010029101151E-13	6.0272094295073E-13	-4.67628317806601E-13	-7.68988789281965E-13	-6.44287904533539E-13	-9.66431856800308E-13
0.0173	-5.92329202555027E-13	2.90968731079663E-13	-7.27421827699156E-14	-6.54679644929241E-13	2.39010029101151E-13	-5.40370500576516E-13	1.8705132712264E-13	-3.11752211871068E-14	-7.17030087303454E-13	4.26061356223792E-13	-2.70185250288258E-13	3.94886135036685E-13	-4.57236577410898E-13	4.88411798598005E-13	-6.65071385324943E-13	-8.20947491260476E-13	-6.0272094295073E-13	-1.22622536669286E-12
0.01732	-4.36453096619494E-13	3.42927433058174E-13	-2.07834807914045E-13	-4.57236577410898E-13	3.11752211871067E-13	-6.33896164137836E-13	3.42927433058174E-13	-1.66267846331236E-13	-5.19587019785112E-13	4.15669615828089E-13	-5.29978760180814E-13	6.0272094295073E-13	-7.79380529677668E-13	3.01360471475365E-13	-8.41730972051881E-13	-7.58597048886263E-13	-3.32535692662472E-13	-1.43406017460691E-12
0.01734	-1.45484365539831E-13	4.05277875432387E-13	-4.15669615828089E-13	-1.03917403957022E-13	4.78020058202303E-13	-5.71545721763623E-13	3.94886135036685E-13	-2.90968731079663E-13	-2.39010029101151E-13	2.70185250288258E-13	-7.06638346907752E-13	7.06638346907752E-13	-9.04081414426094E-13	8.31339231656179E-14	-9.14473154821797E-13	-5.71545721763623E-13	-1.03917403957022E-13	-1.3924932130241E-12
0.01736	2.70185250288258E-13	4.46844837015196E-13	-7.48205308490561E-13	1.03917403957022E-13	5.50762240972218E-13	-3.63710913849578E-13	3.7410265424528E-13	-3.32535692662471E-13	2.07834807914045E-14	-1.14309144352725E-13	-7.17030087303454E-13	5.61153981367921E-13	-1.03917403957022E-12	-9.35256635613201E-14	-8.41730972051881E-13	-3.7410265424528E-13	-1.03917403957022E-14	-1.17426666471435E-12
0.01738	5.61153981367921E-13	3.53319173453876E-13	-1.05995752036163E-12	2.28618288705449E-13	5.71545721763623E-13	-1.76659586726938E-13	3.32535692662471E-13	-3.84494394640983E-13	2.39010029101151E-13	-5.61153981367921E-13	-6.33896164137836E-13	3.94886135036685E-13	-9.14473154821797E-13	-2.70185250288258E-13	-7.37813568094859E-13	-2.39010029101151E-13	-3.11752211871067E-14	-7.58597048886263E-13
0.0174	6.44287904533539E-13	1.45484365539831E-13	-1.37170973223269E-12	1.55876105935534E-13	5.29978760180814E-13	-3.11752211871067E-14	3.11752211871067E-13	-3.53319173453876E-13	2.8057699068396E-13	-8.10555750864774E-13	-4.88411798598005E-13	2.70185250288258E-13	-7.17030087303454E-13	-4.78020058202303E-13	-6.75463125720645E-13	-2.39010029101151E-13	-2.07834807914045E-13	-4.26061356223792E-13
0.01742	4.15669615828089E-13	-1.24700884748427E-13	-1.35092625144129E-12	8.31339231656178E-14	4.78020058202303E-13	-1.35092625144129E-13	3.01360471475365E-13	-2.90968731079663E-13	2.07834807914045E-13	-8.62514452843285E-13	-4.26061356223791E-13	1.03917403957022E-13	-4.78020058202303E-13	-5.92329202555027E-13	-6.33896164137836E-13	-1.8705132712264E-13	-4.88411798598005E-13	-2.49401769496854E-13
0.01744	1.45484365539831E-13	-3.84494394640983E-13	-1.00799881838312E-12	1.55876105935533E-13	4.88411798598005E-13	-3.53319173453876E-13	3.53319173453876E-13	-3.84494394640983E-13	6.73161305788597E-29	-7.58597048886263E-13	-4.78020058202303E-13	-5.19587019785112E-14	-3.42927433058174E-13	-5.71545721763623E-13	-6.13112683346432E-13	-6.23504423742134E-14	-6.85854866116347E-13	-2.07834807914045E-13
0.01746	-1.24700884748427E-13	-5.40370500576516E-13	-4.98803538993707E-13	1.97443067518342E-13	3.94886135036685E-13	-6.13112683346432E-13	4.15669615828089E-13	-3.84494394640983E-13	-1.45484365539831E-13	-5.71545721763623E-13	-4.78020058202303E-13	-1.24700884748427E-13	-3.22143952266769E-13	-4.26061356223792E-13	-4.36453096619494E-13	2.07834807914045E-14	-6.9624660651205E-13	-3.01360471475365E-13
0.01748	-2.07834807914045E-13	-5.19587019785112E-13	1.03917403957022E-14	1.8705132712264E-13	2.90968731079663E-13	-7.06638346907752E-13	4.88411798598005E-13	-2.70185250288258E-13	-3.11752211871067E-13	-3.63710913849578E-13	-4.98803538993707E-13	-7.27421827699156E-14	-3.7410265424528E-13	-3.01360471475365E-13	-2.8057699068396E-13	-8.31339231656179E-14	-4.15669615828089E-13	-4.67628317806601E-13
0.0175	-2.28618288705449E-13	-3.84494394640983E-13	4.67628317806601E-13	-5.19587019785112E-14	1.14309144352725E-13	-6.13112683346432E-13	4.98803538993707E-13	-6.23504423742134E-14	-3.42927433058174E-13	-1.66267846331236E-13	-3.63710913849578E-13	5.19587019785112E-14	-4.26061356223792E-13	-2.18226548309747E-13	-2.59793509892556E-13	-2.49401769496854E-13	-8.31339231656179E-14	-6.65071385324943E-13
0.01752	-2.70185250288258E-13	-1.55876105935534E-13	8.41730972051881E-13	-3.01360471475365E-13	-3.11752211871067E-14	-3.32535692662471E-13	3.32535692662471E-13	1.24700884748427E-13	-3.42927433058174E-13	-3.11752211871067E-14	-2.07834807914045E-13	9.35256635613201E-14	-4.46844837015196E-13	-2.28618288705449E-13	-4.26061356223792E-13	-4.57236577410898E-13	2.39010029101151E-13	-9.35256635613201E-13
0.01754	-3.22143952266769E-13	4.15669615828089E-14	1.00799881838312E-12	-4.57236577410898E-13	-3.11752211871067E-14	-5.19587019785112E-14	1.35092625144129E-13	1.45484365539831E-13	-4.05277875432387E-13	-1.03917403957022E-13	-1.76659586726938E-13	3.11752211871067E-14	-5.40370500576516E-13	-3.01360471475365E-13	-7.58597048886263E-13	-6.54679644929241E-13	4.67628317806601E-13	-1.03917403957022E-12
0.01756	-4.05277875432387E-13	1.66267846331236E-13	9.56040116404605E-13	-4.05277875432387E-13	3.11752211871067E-14	1.35092625144129E-13	-2.07834807914044E-14	1.97443067518342E-13	-3.7410265424528E-13	-3.42927433058174E-13	-2.8057699068396E-13	-2.49401769496854E-13	-6.85854866116347E-13	-3.94886135036685E-13	-9.97607077987414E-13	-7.79380529677667E-13	5.19587019785112E-13	-9.45648376008903E-13
0.01758	-3.63710913849578E-13	1.24700884748427E-13	7.27421827699156E-13	-1.45484365539831E-13	1.8705132712264E-13	3.11752211871067E-13	-4.15669615828089E-14	3.53319173453876E-13	-3.42927433058174E-13	-6.75463125720645E-13	-3.84494394640983E-13	-4.98803538993707E-13	-7.58597048886263E-13	-6.13112683346432E-13	-9.45648376008903E-13	-7.48205308490561E-13	4.26061356223792E-13	-6.65071385324943E-13
0.0176	-3.22143952266769E-13	0	3.94886135036685E-13	5.19587019785112E-14	2.90968731079663E-13	4.46844837015196E-13	3.11752211871067E-14	4.67628317806601E-13	-2.8057699068396E-13	-7.37813568094859E-13	-4.26061356223792E-13	-6.23504423742134E-13	-8.31339231656179E-13	-8.52122712447583E-13	-6.85854866116347E-13	-7.8977227007337E-13	1.76659586726938E-13	-4.15669615828089E-13
0.01762	-1.97443067518342E-13	-1.66267846331236E-13	9.35256635613201E-14	1.66267846331236E-13	2.28618288705449E-13	5.09195279389409E-13	3.11752211871067E-14	4.98803538993707E-13	-2.07834807914045E-13	-6.65071385324943E-13	-4.57236577410898E-13	-6.54679644929241E-13	-9.66431856800308E-13	-1.19505014550576E-12	-3.32535692662472E-13	-8.10555750864774E-13	1.03917403957022E-13	-4.46844837015196E-13
0.01764	-1.03917403957022E-14	-2.28618288705449E-13	-1.76659586726938E-13	2.07834807914045E-13	2.07834807914045E-13	4.26061356223792E-13	4.1566961582809E-14	3.63710913849578E-13	-3.36580652894298E-29	-6.0272094295073E-13	-4.46844837015196E-13	-5.81937462159325E-13	-1.22622536669286E-12	-1.29896754946278E-12	-6.23504423742134E-14	-8.10555750864774E-13	6.23504423742134E-14	-6.33896164137836E-13
0.01766	1.24700884748427E-13	-2.49401769496854E-13	-4.15669615828089E-13	2.28618288705449E-13	1.45484365539831E-13	1.55876105935534E-13	1.35092625144129E-13	6.23504423742134E-14	1.8705132712264E-13	-5.92329202555027E-13	-3.7410265424528E-13	-5.50762240972218E-13	-1.35092625144129E-12	-1.17426666471435E-12	7.27421827699156E-14	-8.31339231656179E-13	1.45484365539831E-13	-7.37813568094859E-13
0.01768	1.45484365539831E-13	-2.18226548309747E-13	-6.23504423742134E-13	3.63710913849578E-13	8.31339231656179E-14	-1.66267846331236E-13	1.03917403957022E-13	-2.07834807914045E-13	2.18226548309747E-13	-5.09195279389409E-13	-1.76659586726938E-13	-4.26061356223792E-13	-1.3924932130241E-12	-7.8977227007337E-13	1.35092625144129E-13	-8.20947491260476E-13	1.45484365539831E-13	-7.06638346907752E-13
0.0177	0	-1.55876105935534E-13	-8.20947491260476E-13	5.19587019785112E-13	-2.07834807914045E-14	-3.84494394640983E-13	-2.07834807914045E-14	-4.98803538993707E-13	6.23504423742134E-14	-4.46844837015196E-13	-1.03917403957022E-14	-4.15669615828089E-13	-1.35092625144129E-12	-3.7410265424528E-13	1.97443067518342E-13	-8.00164010469072E-13	7.27421827699156E-14	-5.92329202555027E-13
0.01772	-1.35092625144129E-13	-1.55876105935533E-13	-9.45648376008903E-13	6.02720942950729E-13	-1.03917403957022E-14	-4.98803538993707E-13	-3.42927433058174E-13	-8.31339231656179E-13	-1.45484365539831E-13	-4.46844837015196E-13	7.27421827699156E-14	-5.29978760180814E-13	-1.27818406867137E-12	-3.11752211871067E-14	1.76659586726938E-13	-6.85854866116347E-13	3.36580652894298E-29	-5.29978760180814E-13
0.01774	-6.23504423742134E-14	-1.8705132712264E-13	-9.04081414426094E-13	6.23504423742134E-13	2.07834807914045E-14	-7.17030087303454E-13	-6.65071385324943E-13	-1.02878229917452E-12	-1.97443067518342E-13	-6.33896164137836E-13	-5.19587019785112E-14	-6.54679644929241E-13	-1.08074100115303E-12	2.90968731079663E-13	6.23504423742134E-14	-5.19587019785112E-13	1.03917403957023E-14	-4.05277875432387E-13
0.01776	1.03917403957022E-14	-2.07834807914045E-13	-8.8329793363469E-13	5.81937462159325E-13	1.8705132712264E-13	-9.14473154821797E-13	-9.35256635613201E-13	-1.10152448194444E-12	-1.8705132712264E-13	-8.52122712447583E-13	-2.49401769496854E-13	-7.8977227007337E-13	-8.20947491260476E-13	3.7410265424528E-13	-3.11752211871067E-14	-3.94886135036685E-13	8.31339231656179E-14	-3.53319173453876E-13
0.01778	5.19587019785112E-14	-2.28618288705449E-13	-7.06638346907752E-13	5.92329202555027E-13	3.94886135036685E-13	-1.03917403957022E-12	-1.07034926075733E-12	-1.08074100115303E-12	-2.07834807914045E-13	-1.08074100115303E-12	-3.84494394640983E-13	-8.20947491260476E-13	-5.61153981367921E-13	3.7410265424528E-13	-5.19587019785112E-14	-2.70185250288258E-13	8.31339231656179E-14	-2.90968731079663E-13
0.0178	6.23504423742134E-14	-2.28618288705449E-13	-5.29978760180814E-13	5.19587019785112E-13	5.19587019785112E-13	-9.7682359719601E-13	-1.01839055877882E-12	-1.09113274154873E-12	-2.39010029101151E-13	-1.13269970313154E-12	-4.98803538993707E-13	-7.48205308490561E-13	-4.15669615828089E-13	2.18226548309747E-13	-1.03917403957022E-13	-1.55876105935534E-13	1.14309144352725E-13	-2.28618288705449E-13
0.01782	4.15669615828089E-14	-2.70185250288258E-13	-3.84494394640983E-13	5.29978760180814E-13	6.23504423742134E-13	-7.8977227007337E-13	-8.31339231656179E-13	-1.00799881838312E-12	-2.39010029101151E-13	-9.24864895217499E-13	-4.36453096619494E-13	-6.44287904533539E-13	-3.01360471475365E-13	3.11752211871067E-14	-2.18226548309747E-13	1.03917403957022E-14	1.03917403957022E-13	-6.23504423742134E-14
0.01784	-1.03917403957022E-14	-2.90968731079663E-13	-3.42927433058174E-13	5.40370500576516E-13	5.92329202555027E-13	-6.33896164137836E-13	-5.92329202555027E-13	-8.52122712447583E-13	-3.01360471475365E-13	-5.81937462159325E-13	-2.8057699068396E-13	-6.23504423742134E-13	-1.14309144352725E-13	-1.55876105935534E-13	-3.53319173453876E-13	1.55876105935534E-13	0	1.66267846331236E-13
0.01786	-2.39010029101151E-13	-3.7410265424528E-13	-3.94886135036685E-13	5.19587019785112E-13	4.98803538993707E-13	-5.40370500576516E-13	-3.11752211871067E-13	-7.06638346907752E-13	-3.42927433058174E-13	-4.05277875432387E-13	-5.19587019785112E-14	-6.85854866116347E-13	-1.03917403957022E-14	-3.94886135036685E-13	-6.54679644929241E-13	2.49401769496854E-13	-1.8705132712264E-13	4.78020058202303E-13
0.01788	-3.84494394640983E-13	-4.05277875432387E-13	-4.98803538993707E-13	4.15669615828089E-13	5.19587019785112E-13	-4.88411798598005E-13	-1.55876105935534E-13	-5.40370500576516E-13	-3.53319173453876E-13	-3.42927433058174E-13	1.24700884748427E-13	-6.0272094295073E-13	0	-5.92329202555027E-13	-8.62514452843285E-13	2.18226548309747E-13	-2.90968731079663E-13	5.71545721763623E-13
0.0179	-5.29978760180814E-13	-4.67628317806601E-13	-5.81937462159325E-13	1.14309144352725E-13	4.98803538993707E-13	-4.78020058202303E-13	-1.03917403957022E-13	-4.46844837015196E-13	-3.42927433058174E-13	-3.53319173453876E-13	2.07834807914045E-13	-4.36453096619494E-13	-1.14309144352725E-13	-6.85854866116347E-13	-1.01839055877882E-12	2.28618288705449E-13	-3.11752211871067E-13	4.15669615828089E-13
0.01792	-7.17030087303454E-13	-3.63710913849578E-13	-4.88411798598005E-13	-2.90968731079663E-13	5.09195279389409E-13	-4.88411798598005E-13	-2.8057699068396E-13	-4.15669615828089E-13	-2.90968731079663E-13	-4.15669615828089E-13	3.11752211871067E-14	-2.39010029101151E-13	-4.15669615828089E-13	-5.61153981367921E-13	-1.07034926075733E-12	2.39010029101151E-13	-1.97443067518342E-13	4.15669615828089E-14
0.01794	-7.8977227007337E-13	-2.90968731079663E-13	-3.11752211871067E-13	-7.37813568094859E-13	4.15669615828089E-13	-5.92329202555027E-13	-6.44287904533539E-13	-3.22143952266769E-13	-2.59793509892556E-13	-4.67628317806601E-13	-3.22143952266769E-13	-1.76659586726938E-13	-6.85854866116348E-13	-2.59793509892556E-13	-9.97607077987414E-13	1.24700884748427E-13	-1.55876105935533E-13	-3.7410265424528E-13
0.01796	-7.48205308490561E-13	-1.35092625144129E-13	-2.07834807914045E-13	-1.00799881838312E-12	4.26061356223792E-13	-5.40370500576516E-13	-9.7682359719601E-13	-2.70185250288258E-13	-2.39010029101151E-13	-5.71545721763623E-13	-6.9624660651205E-13	-2.70185250288258E-13	-8.52122712447583E-13	1.03917403957022E-13	-8.10555750864774E-13	-9.35256635613201E-14	-3.01360471475365E-13	-7.27421827699156E-13
0.01798	-6.13112683346432E-13	-6.23504423742134E-14	-2.90968731079663E-13	-1.02878229917452E-12	4.88411798598005E-13	-3.84494394640983E-13	-1.17426666471435E-12	-2.18226548309747E-13	-2.59793509892556E-13	-6.23504423742134E-13	-9.97607077987414E-13	-5.19587019785112E-13	-7.37813568094859E-13	2.90968731079663E-13	-5.40370500576516E-13	-2.39010029101151E-13	-4.36453096619494E-13	-8.93689674030392E-13
0.018	-3.42927433058174E-13	-4.1566961582809E-14	-4.57236577410898E-13	-8.8329793363469E-13	5.29978760180814E-13	-2.07834807914045E-13	-1.17426666471435E-12	-2.07834807914045E-13	-3.84494394640983E-13	-5.81937462159325E-13	-1.10152448194444E-12	-8.10555750864774E-13	-4.67628317806601E-13	2.39010029101151E-13	-3.22143952266769E-13	-4.05277875432387E-13	-5.92329202555027E-13	-9.56040116404605E-13
0.01802	6.23504423742134E-14	-4.15669615828089E-14	-4.88411798598005E-13	-8.10555750864774E-13	5.61153981367921E-13	-7.27421827699157E-14	-9.14473154821797E-13	-3.32535692662472E-13	-7.06638346907752E-13	-3.94886135036685E-13	-1.11191622234014E-12	-9.24864895217499E-13	-1.97443067518342E-13	1.24700884748427E-13	-7.27421827699156E-14	-5.40370500576516E-13	-6.13112683346432E-13	-8.72906193238988E-13
0.01804	4.26061356223792E-13	-3.11752211871067E-14	-3.32535692662471E-13	-7.27421827699156E-13	5.09195279389409E-13	0	-4.15669615828089E-13	-4.46844837015196E-13	-1.04956577996593E-12	-2.39010029101151E-13	-9.14473154821797E-13	-7.8977227007337E-13	-7.27421827699156E-14	-1.03917403957022E-14	2.28618288705449E-13	-4.98803538993707E-13	-5.09195279389409E-13	-7.58597048886263E-13
0.01806	6.65071385324943E-13	-9.35256635613201E-14	-1.76659586726938E-13	-5.92329202555027E-13	3.01360471475365E-13	-2.07834807914045E-14	1.45484365539831E-13	-6.85854866116347E-13	-1.19505014550576E-12	-8.31339231656179E-14	-5.81937462159325E-13	-4.78020058202303E-13	-1.35092625144129E-13	-1.8705132712264E-13	3.32535692662471E-13	-4.78020058202303E-13	-3.53319173453876E-13	-5.81937462159325E-13
0.01808	7.06638346907752E-13	-1.97443067518342E-13	-8.31339231656179E-14	-3.84494394640983E-13	1.66267846331236E-13	-1.24700884748427E-13	5.09195279389409E-13	-8.72906193238988E-13	-1.01839055877882E-12	1.03917403957022E-14	-2.90968731079663E-13	-2.18226548309747E-13	-3.53319173453876E-13	-4.36453096619494E-13	3.63710913849578E-13	-5.61153981367921E-13	-3.11752211871067E-13	-3.32535692662471E-13
0.0181	6.0272094295073E-13	-4.78020058202303E-13	-5.19587019785112E-14	-1.24700884748427E-13	6.23504423742134E-14	-1.24700884748427E-13	5.92329202555027E-13	-9.87215337591712E-13	-7.79380529677668E-13	1.03917403957022E-14	-1.03917403957022E-13	-4.1566961582809E-14	-6.44287904533539E-13	-7.27421827699156E-13	3.01360471475365E-13	-5.40370500576516E-13	-4.26061356223792E-13	-2.07834807914045E-13
0.01812	3.7410265424528E-13	-6.75463125720645E-13	-5.19587019785111E-14	7.27421827699156E-14	0	-3.22143952266769E-13	4.15669615828089E-13	-8.8329793363469E-13	-4.78020058202303E-13	1.03917403957022E-14	-1.03917403957022E-13	4.15669615828089E-14	-8.72906193238988E-13	-9.66431856800308E-13	2.49401769496854E-13	-4.26061356223792E-13	-6.23504423742134E-13	-3.42927433058174E-13
0.01814	1.03917403957022E-13	-8.52122712447583E-13	-1.55876105935534E-13	1.03917403957022E-13	-2.70185250288258E-13	-4.26061356223792E-13	9.35256635613201E-14	-5.81937462159325E-13	-3.01360471475365E-13	7.27421827699156E-14	-1.03917403957022E-14	-1.35092625144129E-13	-9.24864895217499E-13	-1.22622536669286E-12	2.28618288705449E-13	-3.22143952266769E-13	-6.9624660651205E-13	-4.46844837015196E-13
0.01816	-4.15669615828089E-14	-8.31339231656179E-13	-2.18226548309747E-13	-9.35256635613201E-14	-3.84494394640983E-13	-6.33896164137836E-13	-1.14309144352725E-13	-2.8057699068396E-13	-2.70185250288258E-13	1.24700884748427E-13	7.27421827699156E-14	-3.22143952266769E-13	-9.66431856800308E-13	-1.48601887658542E-12	1.24700884748427E-13	-2.28618288705449E-13	-7.79380529677667E-13	-3.94886135036685E-13
0.01818	-1.8705132712264E-13	-5.61153981367921E-13	-3.53319173453876E-13	-3.11752211871067E-13	-6.75463125720645E-13	-6.9624660651205E-13	-7.27421827699156E-14	-1.66267846331236E-13	-4.676283178066E-13	8.31339231656179E-14	2.07834807914045E-13	-4.36453096619494E-13	-9.24864895217499E-13	-1.36131799183699E-12	-1.34632261157719E-28	-1.97443067518342E-13	-7.37813568094859E-13	-3.22143952266769E-13
0.0182	-2.90968731079663E-13	-6.23504423742134E-14	-3.42927433058174E-13	-5.29978760180814E-13	-9.04081414426094E-13	-5.09195279389409E-13	0	-2.28618288705449E-13	-7.06638346907752E-13	-1.03917403957022E-13	3.01360471475365E-13	-5.81937462159325E-13	-9.24864895217499E-13	-1.03917403957022E-12	-1.45484365539831E-13	-3.32535692662472E-13	-6.33896164137836E-13	-3.42927433058174E-13
0.01822	-4.15669615828089E-13	2.70185250288258E-13	-3.53319173453876E-13	-6.0272094295073E-13	-1.08074100115303E-12	-3.42927433058174E-13	7.27421827699156E-14	-3.94886135036685E-13	-9.97607077987414E-13	-3.11752211871067E-13	3.42927433058174E-13	-7.68988789281965E-13	-9.24864895217499E-13	-6.13112683346432E-13	-3.63710913849578E-13	-4.05277875432387E-13	-4.98803538993707E-13	-3.63710913849578E-13
0.01824	-4.78020058202303E-13	3.42927433058174E-13	-3.94886135036685E-13	-4.36453096619494E-13	-1.05995752036163E-12	-1.35092625144129E-13	8.31339231656178E-14	-6.13112683346432E-13	-1.23661710708857E-12	-4.15669615828089E-13	3.63710913849578E-13	-9.45648376008903E-13	-7.68988789281965E-13	-2.07834807914045E-13	-5.50762240972218E-13	-5.50762240972218E-13	-3.63710913849578E-13	-3.01360471475365E-13
0.01826	-4.67628317806601E-13	1.8705132712264E-13	-4.46844837015196E-13	-2.07834807914045E-13	-8.8329793363469E-13	1.03917403957023E-14	5.19587019785112E-14	-6.9624660651205E-13	-1.28857580906708E-12	-4.88411798598005E-13	3.84494394640983E-13	-9.35256635613201E-13	-7.17030087303454E-13	1.66267846331236E-13	-7.27421827699156E-13	-6.13112683346432E-13	-2.8057699068396E-13	-2.28618288705449E-13
0.01828	-3.42927433058174E-13	1.66267846331236E-13	-5.0919527938941E-13	0	-6.33896164137836E-13	1.76659586726938E-13	-5.19587019785112E-14	-6.75463125720645E-13	-1.20544188590146E-12	-5.71545721763623E-13	3.42927433058174E-13	-8.00164010469072E-13	-8.52122712447583E-13	3.84494394640983E-13	-7.79380529677668E-13	-6.85854866116347E-13	-2.39010029101151E-13	-1.35092625144129E-13
0.0183	-2.28618288705449E-13	3.22143952266769E-13	-5.71545721763623E-13	1.14309144352725E-13	-3.7410265424528E-13	3.32535692662471E-13	-1.45484365539831E-13	-6.13112683346432E-13	-1.03917403957022E-12	-5.71545721763623E-13	2.70185250288258E-13	-5.92329202555027E-13	-1.09113274154873E-12	3.32535692662471E-13	-8.00164010469072E-13	-7.17030087303454E-13	-2.39010029101151E-13	-2.07834807914045E-14
0.01832	-2.70185250288258E-13	4.88411798598005E-13	-5.50762240972218E-13	6.23504423742134E-14	-2.07834807914045E-14	4.46844837015196E-13	-2.18226548309747E-13	-5.50762240972218E-13	-7.8977227007337E-13	-6.0272094295073E-13	9.35256635613201E-14	-5.61153981367921E-13	-1.17426666471435E-12	1.03917403957022E-13	-6.85854866116347E-13	-7.27421827699156E-13	-3.11752211871067E-13	4.15669615828089E-14
0.01834	-4.46844837015196E-13	6.33896164137836E-13	-3.11752211871067E-13	-8.31339231656179E-14	1.35092625144129E-13	4.88411798598005E-13	-2.39010029101151E-13	-5.61153981367921E-13	-4.98803538993707E-13	-5.92329202555027E-13	-6.23504423742134E-14	-6.9624660651205E-13	-1.04956577996593E-12	-9.35256635613201E-14	-4.46844837015196E-13	-7.37813568094859E-13	-3.42927433058174E-13	2.07834807914045E-14
0.01836	-7.48205308490561E-13	5.71545721763623E-13	6.23504423742134E-14	-3.42927433058174E-13	2.39010029101151E-13	5.09195279389409E-13	-2.8057699068396E-13	-4.36453096619494E-13	-2.18226548309747E-13	-5.92329202555027E-13	-6.23504423742134E-14	-7.68988789281965E-13	-7.06638346907752E-13	-2.18226548309747E-13	-2.18226548309747E-13	-6.65071385324943E-13	-3.11752211871067E-13	1.03917403957022E-14
0.01838	-7.8977227007337E-13	4.36453096619494E-13	3.94886135036685E-13	-5.09195279389409E-13	1.24700884748427E-13	5.19587019785112E-13	-2.39010029101151E-13	-1.97443067518342E-13	6.23504423742134E-14	-4.98803538993707E-13	-3.11752211871067E-14	-7.79380529677668E-13	-3.32535692662471E-13	-1.66267846331236E-13	-1.03917403957022E-14	-6.13112683346432E-13	-2.39010029101151E-13	6.23504423742134E-14
0.0184	-6.65071385324943E-13	2.18226548309747E-13	5.19587019785112E-13	-5.40370500576516E-13	6.23504423742134E-14	4.26061356223792E-13	-1.76659586726938E-13	8.31339231656178E-14	-2.07834807914044E-14	-3.84494394640983E-13	-4.15669615828089E-14	-8.00164010469072E-13	-2.07834807914044E-14	-8.31339231656179E-14	-1.03917403957022E-13	-4.98803538993707E-13	-2.28618288705449E-13	1.24700884748427E-13
0.01842	-3.63710913849578E-13	-4.15669615828089E-14	2.18226548309747E-13	-4.78020058202303E-13	9.35256635613201E-14	2.8057699068396E-13	-3.11752211871067E-14	2.39010029101151E-13	-3.63710913849578E-13	-3.42927433058174E-13	-1.76659586726938E-13	-8.31339231656179E-13	9.35256635613201E-14	-4.15669615828089E-14	-2.70185250288258E-13	-4.46844837015196E-13	-2.70185250288258E-13	1.55876105935534E-13
0.01844	-8.31339231656179E-14	-1.76659586726938E-13	-3.01360471475365E-13	-5.19587019785112E-13	2.07834807914045E-13	1.55876105935533E-13	3.11752211871067E-14	3.32535692662472E-13	-6.9624660651205E-13	-2.8057699068396E-13	-3.84494394640983E-13	-8.20947491260476E-13	6.23504423742134E-14	-2.07834807914045E-14	-5.29978760180814E-13	-4.05277875432387E-13	-3.84494394640983E-13	1.45484365539831E-13
0.01846	-2.07834807914045E-14	-1.14309144352725E-13	-8.20947491260476E-13	-5.19587019785112E-13	2.90968731079663E-13	-8.31339231656179E-14	3.11752211871067E-14	4.57236577410898E-13	-9.35256635613201E-13	-3.22143952266769E-13	-6.23504423742134E-13	-7.17030087303454E-13	1.14309144352725E-13	-2.49401769496854E-13	-8.10555750864774E-13	-3.11752211871067E-13	-4.36453096619494E-13	2.07834807914045E-13
0.01848	-1.55876105935534E-13	1.03917403957022E-14	-1.13269970313154E-12	-5.50762240972218E-13	4.46844837015196E-13	-1.97443067518342E-13	-4.15669615828089E-14	5.19587019785112E-13	-1.03917403957022E-12	-3.94886135036685E-13	-8.41730972051881E-13	-4.26061356223792E-13	1.45484365539831E-13	-5.09195279389409E-13	-9.66431856800308E-13	-2.39010029101151E-13	-3.42927433058174E-13	2.39010029101151E-13
0.0185	-2.07834807914045E-13	9.35256635613201E-14	-1.08074100115303E-12	-5.09195279389409E-13	5.40370500576516E-13	-2.59793509892556E-13	-7.27421827699156E-14	3.42927433058174E-13	-9.7682359719601E-13	-4.67628317806601E-13	-1.08074100115303E-12	-1.55876105935533E-13	1.55876105935534E-13	-8.00164010469072E-13	-9.56040116404606E-13	-1.97443067518342E-13	-2.28618288705449E-13	2.39010029101151E-13
0.01852	-1.55876105935534E-13	1.55876105935533E-13	-8.8329793363469E-13	-4.05277875432387E-13	5.29978760180814E-13	-2.28618288705449E-13	-5.19587019785112E-14	1.14309144352725E-13	-6.9624660651205E-13	-4.46844837015196E-13	-1.17426666471435E-12	7.27421827699156E-14	2.07834807914045E-14	-6.54679644929241E-13	-8.93689674030392E-13	-1.8705132712264E-13	-1.97443067518342E-13	1.97443067518342E-13
0.01854	-6.23504423742134E-14	1.03917403957022E-13	-6.54679644929241E-13	-3.01360471475365E-13	4.67628317806601E-13	-2.18226548309747E-13	7.27421827699157E-14	-5.19587019785112E-14	-3.42927433058174E-13	-4.36453096619494E-13	-1.17426666471435E-12	9.35256635613201E-14	-3.53319173453876E-13	-2.28618288705449E-13	-6.85854866116347E-13	0	-2.39010029101151E-13	1.35092625144129E-13
0.01856	-5.19587019785112E-14	-1.03917403957023E-14	-4.78020058202303E-13	-2.28618288705449E-13	3.01360471475365E-13	-2.18226548309747E-13	1.66267846331236E-13	-2.07834807914045E-14	-2.07834807914045E-13	-3.84494394640983E-13	-1.13269970313154E-12	7.27421827699156E-14	-5.92329202555027E-13	3.01360471475365E-13	-6.13112683346432E-13	9.35256635613201E-14	-3.42927433058174E-13	7.27421827699156E-14
0.01858	-1.97443067518342E-13	-7.27421827699156E-14	-4.05277875432387E-13	-1.76659586726938E-13	4.15669615828089E-14	-2.8057699068396E-13	1.8705132712264E-13	2.07834807914045E-13	-2.59793509892556E-13	-3.53319173453876E-13	-9.24864895217499E-13	5.19587019785111E-14	-7.48205308490561E-13	7.8977227007337E-13	-6.33896164137836E-13	1.35092625144129E-13	-4.36453096619494E-13	0
0.0186	-3.94886135036685E-13	-8.31339231656179E-14	-3.63710913849578E-13	-3.01360471475365E-13	-2.59793509892556E-13	-3.01360471475365E-13	7.27421827699156E-14	4.15669615828089E-13	-5.29978760180814E-13	-4.46844837015196E-13	-5.61153981367921E-13	2.07834807914044E-14	-8.10555750864774E-13	9.87215337591712E-13	-6.13112683346432E-13	1.76659586726938E-13	-4.05277875432387E-13	-6.23504423742134E-14
0.01862	-6.13112683346432E-13	-2.07834807914045E-14	-3.11752211871067E-13	-4.46844837015196E-13	-5.81937462159325E-13	-1.55876105935534E-13	-1.35092625144129E-13	4.15669615828089E-13	-7.48205308490561E-13	-5.40370500576516E-13	-4.05277875432387E-13	-1.03917403957022E-13	-7.58597048886263E-13	7.58597048886263E-13	-4.98803538993707E-13	1.76659586726938E-13	-3.32535692662472E-13	-2.49401769496854E-13
0.01864	-7.79380529677668E-13	6.23504423742134E-14	-1.45484365539831E-13	-4.05277875432387E-13	-7.17030087303454E-13	2.07834807914045E-14	-3.53319173453876E-13	1.66267846331236E-13	-8.8329793363469E-13	-5.40370500576516E-13	-4.36453096619494E-13	-3.22143952266769E-13	-7.58597048886263E-13	3.32535692662471E-13	-2.8057699068396E-13	1.03917403957022E-13	-2.8057699068396E-13	-4.78020058202303E-13
0.01866	-8.31339231656179E-13	1.45484365539831E-13	-6.23504423742134E-14	-1.97443067518342E-13	-7.06638346907752E-13	1.97443067518342E-13	-4.78020058202303E-13	-2.28618288705449E-13	-1.04956577996593E-12	-5.29978760180814E-13	-5.81937462159325E-13	-5.61153981367921E-13	-8.52122712447583E-13	-2.8057699068396E-13	2.07834807914045E-14	-4.15669615828089E-14	-2.59793509892556E-13	-6.54679644929241E-13
0.01868	-7.06638346907752E-13	8.31339231656179E-14	1.55876105935533E-13	7.27421827699156E-14	-5.50762240972218E-13	2.49401769496854E-13	-4.26061356223792E-13	-6.65071385324943E-13	-1.15348318392295E-12	-5.29978760180814E-13	-6.33896164137836E-13	-8.52122712447583E-13	-8.8329793363469E-13	-8.41730972051881E-13	4.15669615828089E-13	-2.8057699068396E-13	-2.28618288705449E-13	-8.31339231656179E-13
0.0187	-4.36453096619494E-13	-4.15669615828089E-14	2.90968731079663E-13	1.97443067518342E-13	-3.94886135036685E-13	2.39010029101151E-13	-2.07834807914045E-13	-8.52122712447583E-13	-1.08074100115303E-12	-5.09195279389409E-13	-6.13112683346432E-13	-1.05995752036163E-12	-9.35256635613201E-13	-1.14309144352725E-12	6.44287904533539E-13	-4.78020058202303E-13	-2.39010029101151E-13	-9.87215337591712E-13
0.01872	-1.8705132712264E-13	-1.14309144352725E-13	4.46844837015196E-13	2.49401769496854E-13	-3.11752211871067E-13	2.28618288705449E-13	6.23504423742134E-14	-8.52122712447583E-13	-8.52122712447583E-13	-4.57236577410898E-13	-4.88411798598005E-13	-1.12230796273584E-12	-1.02878229917452E-12	-1.26779232827567E-12	8.20947491260476E-13	-4.98803538993707E-13	-3.94886135036685E-13	-1.05995752036163E-12
0.01874	0	-1.24700884748427E-13	4.46844837015196E-13	1.03917403957022E-13	-1.97443067518342E-13	2.28618288705449E-13	2.59793509892556E-13	-7.17030087303454E-13	-5.81937462159325E-13	-4.26061356223792E-13	-3.63710913849578E-13	-8.72906193238988E-13	-1.09113274154873E-12	-1.24700884748427E-12	8.93689674030392E-13	-4.67628317806601E-13	-5.61153981367921E-13	-9.97607077987414E-13
0.01876	-5.19587019785111E-14	-3.11752211871067E-14	3.84494394640983E-13	-9.35256635613201E-14	-1.03917403957022E-13	2.90968731079663E-13	4.15669615828089E-13	-5.50762240972218E-13	-4.36453096619494E-13	-2.70185250288258E-13	-3.42927433058174E-13	-6.0272094295073E-13	-1.18465840511005E-12	-1.29896754946278E-12	8.41730972051881E-13	-4.67628317806601E-13	-7.48205308490561E-13	-8.72906193238988E-13
0.01878	-2.59793509892556E-13	9.35256635613201E-14	2.8057699068396E-13	-3.7410265424528E-13	4.1566961582809E-14	3.42927433058174E-13	4.78020058202303E-13	-3.32535692662471E-13	-4.57236577410898E-13	-1.76659586726938E-13	-2.49401769496854E-13	-3.53319173453876E-13	-1.29896754946278E-12	-1.17426666471435E-12	6.85854866116347E-13	-4.36453096619494E-13	-8.00164010469072E-13	-7.48205308490561E-13
0.0188	-5.71545721763623E-13	1.45484365539831E-13	1.35092625144129E-13	-6.13112683346432E-13	1.45484365539831E-13	3.32535692662472E-13	4.98803538993707E-13	-1.55876105935534E-13	-6.0272094295073E-13	-1.03917403957022E-13	-1.03917403957022E-13	-2.70185250288258E-13	-1.3821014726284E-12	-9.04081414426094E-13	3.22143952266769E-13	-4.05277875432387E-13	-6.75463125720645E-13	-5.19587019785112E-13
0.01882	-7.8977227007337E-13	1.03917403957022E-13	-9.35256635613201E-14	-7.37813568094859E-13	2.49401769496854E-13	1.97443067518342E-13	3.84494394640983E-13	-8.31339231656179E-14	-7.06638346907752E-13	-9.35256635613201E-14	1.03917403957022E-13	-2.70185250288258E-13	-1.3821014726284E-12	-6.44287904533538E-13	-1.55876105935533E-13	-3.22143952266769E-13	-5.92329202555027E-13	-3.7410265424528E-13
0.01884	-1.01839055877882E-12	2.07834807914044E-14	-2.07834807914045E-13	-8.00164010469072E-13	1.45484365539831E-13	-3.11752211871067E-14	1.66267846331236E-13	-1.55876105935534E-13	-8.20947491260476E-13	3.11752211871067E-14	3.11752211871067E-13	-3.84494394640983E-13	-1.13269970313154E-12	-3.42927433058174E-13	-5.19587019785112E-13	-3.01360471475365E-13	-5.0919527938941E-13	-1.97443067518342E-13
0.01886	-1.10152448194444E-12	-1.76659586726938E-13	-2.59793509892556E-13	-6.9624660651205E-13	1.03917403957023E-14	-3.63710913849578E-13	-4.1566961582809E-14	-3.22143952266769E-13	-9.14473154821796E-13	1.24700884748427E-13	3.01360471475365E-13	-6.13112683346432E-13	-8.62514452843285E-13	-2.07834807914045E-14	-7.06638346907752E-13	-3.01360471475365E-13	-4.57236577410898E-13	-1.14309144352725E-13
0.01888	-1.12230796273584E-12	-2.39010029101151E-13	-2.90968731079663E-13	-6.13112683346432E-13	-8.31339231656179E-14	-4.05277875432387E-13	-1.24700884748427E-13	-3.53319173453876E-13	-9.45648376008903E-13	1.76659586726938E-13	9.35256635613201E-14	-8.20947491260476E-13	-6.44287904533539E-13	1.24700884748427E-13	-6.54679644929241E-13	-2.28618288705449E-13	-4.26061356223792E-13	1.03917403957022E-14
0.0189	-1.08074100115303E-12	-3.32535692662472E-13	-1.97443067518342E-13	-4.15669615828089E-13	-1.35092625144129E-13	-2.07834807914045E-13	-2.8057699068396E-13	-3.01360471475365E-13	-9.04081414426094E-13	9.35256635613201E-14	-2.39010029101151E-13	-8.31339231656179E-13	-6.75463125720645E-13	1.66267846331236E-13	-4.36453096619494E-13	-1.35092625144129E-13	-3.42927433058174E-13	5.19587019785111E-14
0.01892	-9.14473154821797E-13	-4.05277875432387E-13	-1.76659586726938E-13	-3.01360471475365E-13	-1.14309144352725E-13	-2.07834807914045E-14	-4.67628317806601E-13	-1.24700884748427E-13	-7.17030087303454E-13	-6.23504423742133E-14	-5.81937462159325E-13	-6.13112683346432E-13	-8.72906193238988E-13	1.8705132712264E-13	-2.28618288705449E-13	-4.1566961582809E-14	-3.42927433058174E-13	6.23504423742134E-14
0.01894	-6.65071385324943E-13	-4.26061356223792E-13	-6.23504423742134E-14	-3.01360471475365E-13	-4.15669615828089E-14	1.03917403957022E-14	-6.13112683346432E-13	1.03917403957022E-14	-5.19587019785112E-13	-1.24700884748427E-13	-6.85854866116347E-13	-2.28618288705449E-13	-1.07034926075733E-12	3.84494394640983E-13	-1.03917403957022E-14	-5.19587019785112E-14	-3.11752211871067E-13	5.19587019785111E-14
0.01896	-2.49401769496854E-13	-2.8057699068396E-13	-9.35256635613201E-14	-3.84494394640983E-13	5.19587019785112E-14	-3.11752211871067E-14	-6.54679644929241E-13	4.1566961582809E-14	-4.05277875432387E-13	-1.55876105935534E-13	-8.52122712447583E-13	1.45484365539831E-13	-1.09113274154873E-12	5.0919527938941E-13	0	-2.18226548309747E-13	-2.59793509892556E-13	-2.07834807914045E-14
0.01898	1.8705132712264E-13	-6.23504423742134E-14	-2.07834807914045E-13	-4.57236577410898E-13	1.24700884748427E-13	-1.8705132712264E-13	-6.54679644929241E-13	5.19587019785112E-14	-4.05277875432387E-13	-5.19587019785112E-14	-9.45648376008903E-13	4.88411798598005E-13	-1.04956577996593E-12	6.33896164137836E-13	3.11752211871067E-14	-4.05277875432387E-13	-2.70185250288258E-13	-1.35092625144129E-13
0.019	4.36453096619494E-13	9.35256635613201E-14	-3.22143952266769E-13	-4.36453096619494E-13	4.15669615828089E-14	-3.11752211871067E-13	-4.88411798598005E-13	1.66267846331236E-13	-4.15669615828089E-13	1.03917403957022E-13	-9.66431856800308E-13	6.54679644929241E-13	-9.66431856800308E-13	4.88411798598005E-13	-3.11752211871067E-14	-4.26061356223791E-13	-3.01360471475365E-13	-3.32535692662471E-13
0.01902	4.78020058202303E-13	1.14309144352725E-13	-4.36453096619494E-13	-2.39010029101151E-13	-1.66267846331236E-13	-4.46844837015196E-13	-2.70185250288258E-13	2.28618288705449E-13	-3.11752211871067E-13	1.24700884748427E-13	-8.31339231656179E-13	6.75463125720645E-13	-8.00164010469072E-13	2.59793509892556E-13	-2.28618288705449E-13	-3.11752211871067E-13	-4.05277875432387E-13	-6.13112683346432E-13
0.01904	2.8057699068396E-13	1.03917403957022E-14	-4.78020058202303E-13	-1.45484365539831E-13	-3.84494394640983E-13	-5.50762240972218E-13	-1.45484365539831E-13	1.97443067518342E-13	-9.35256635613201E-14	-4.1566961582809E-14	-5.40370500576516E-13	5.50762240972218E-13	-4.67628317806601E-13	0	-2.59793509892556E-13	-2.07834807914045E-13	-6.44287904533539E-13	-9.14473154821797E-13
0.01906	-1.55876105935534E-13	-1.76659586726938E-13	-4.46844837015196E-13	-2.49401769496854E-13	-5.61153981367921E-13	-7.27421827699156E-13	-1.35092625144129E-13	3.11752211871067E-14	1.03917403957022E-13	-2.8057699068396E-13	-3.22143952266769E-13	3.11752211871067E-13	-2.8057699068396E-13	-2.18226548309747E-13	-2.07834807914045E-13	-2.18226548309747E-13	-8.93689674030392E-13	-1.17426666471435E-12
0.01908	-6.23504423742134E-13	-4.15669615828089E-13	-4.78020058202303E-13	-4.88411798598005E-13	-4.98803538993707E-13	-9.14473154821797E-13	-2.49401769496854E-13	-2.28618288705449E-13	6.23504423742133E-14	-6.13112683346432E-13	-1.76659586726938E-13	-2.07834807914045E-14	-6.23504423742134E-14	-4.05277875432387E-13	-1.03917403957022E-13	-3.32535692662472E-13	-1.04956577996593E-12	-1.23661710708857E-12
0.0191	-9.24864895217499E-13	-6.23504423742134E-13	-4.57236577410898E-13	-7.37813568094859E-13	-2.90968731079663E-13	-9.66431856800308E-13	-4.46844837015196E-13	-5.40370500576516E-13	-1.97443067518342E-13	-9.14473154821796E-13	-6.23504423742134E-14	-3.94886135036685E-13	2.39010029101151E-13	-5.40370500576516E-13	-9.35256635613201E-14	-4.57236577410898E-13	-1.00799881838312E-12	-1.00799881838312E-12
0.01912	-1.10152448194444E-12	-8.72906193238988E-13	-5.61153981367921E-13	-9.04081414426094E-13	-5.19587019785112E-14	-9.35256635613201E-13	-5.92329202555027E-13	-8.10555750864774E-13	-4.88411798598005E-13	-1.20544188590146E-12	-6.23504423742134E-14	-6.13112683346432E-13	6.13112683346432E-13	-6.13112683346432E-13	-3.01360471475365E-13	-5.50762240972218E-13	-8.31339231656179E-13	-7.48205308490561E-13
0.01914	-1.09113274154873E-12	-1.02878229917452E-12	-7.06638346907752E-13	-9.24864895217499E-13	8.31339231656179E-14	-7.48205308490561E-13	-5.81937462159325E-13	-9.56040116404606E-13	-6.44287904533539E-13	-1.4132766938155E-12	-1.35092625144129E-13	-6.44287904533539E-13	9.97607077987414E-13	-6.23504423742134E-13	-5.81937462159325E-13	-6.23504423742134E-13	-5.29978760180814E-13	-5.09195279389409E-13
0.01916	-8.8329793363469E-13	-1.10152448194444E-12	-8.72906193238988E-13	-7.27421827699156E-13	8.31339231656179E-14	-5.40370500576516E-13	-4.67628317806601E-13	-1.01839055877882E-12	-7.06638346907752E-13	-1.54836931895963E-12	-3.42927433058174E-13	-5.29978760180814E-13	1.20544188590146E-12	-6.85854866116348E-13	-6.33896164137836E-13	-5.81937462159325E-13	-2.49401769496854E-13	-3.7410265424528E-13
0.01918	-6.33896164137836E-13	-1.00799881838312E-12	-9.87215337591712E-13	-3.84494394640983E-13	1.03917403957022E-14	-3.22143952266769E-13	-2.07834807914045E-13	-8.52122712447583E-13	-7.68988789281965E-13	-1.3821014726284E-12	-6.23504423742134E-13	-3.7410265424528E-13	1.05995752036163E-12	-6.85854866116347E-13	-5.50762240972218E-13	-4.57236577410898E-13	-1.03917403957022E-13	-3.01360471475365E-13
0.0192	-3.94886135036685E-13	-8.20947491260476E-13	-1.07034926075733E-12	-9.35256635613201E-14	-3.11752211871067E-14	-5.19587019785111E-14	5.19587019785112E-14	-5.92329202555027E-13	-8.41730972051881E-13	-1.18465840511005E-12	-7.27421827699156E-13	-2.70185250288258E-13	6.65071385324943E-13	-4.78020058202303E-13	-4.98803538993707E-13	-3.32535692662471E-13	-8.31339231656179E-14	-3.94886135036685E-13
0.01922	-2.28618288705449E-13	-5.40370500576516E-13	-1.05995752036163E-12	-5.19587019785112E-14	-5.19587019785112E-14	2.07834807914044E-14	2.59793509892556E-13	-2.70185250288258E-13	-8.8329793363469E-13	-8.72906193238988E-13	-7.37813568094859E-13	-2.70185250288258E-13	1.66267846331236E-13	-2.49401769496854E-13	-4.05277875432387E-13	-2.07834807914045E-13	-1.8705132712264E-13	-5.09195279389409E-13
0.01924	-4.15669615828089E-14	-2.39010029101151E-13	-7.37813568094859E-13	-1.8705132712264E-13	-1.03917403957022E-14	1.55876105935534E-13	2.90968731079663E-13	4.15669615828089E-14	-8.20947491260476E-13	-6.54679644929241E-13	-5.71545721763623E-13	-3.63710913849578E-13	-2.07834807914045E-13	-5.19587019785112E-14	-2.49401769496854E-13	-1.35092625144129E-13	-2.59793509892556E-13	-5.50762240972218E-13
0.01926	4.15669615828089E-14	-2.28618288705449E-13	-3.84494394640983E-13	-3.63710913849578E-13	4.1566961582809E-14	1.8705132712264E-13	3.11752211871067E-14	1.8705132712264E-13	-6.9624660651205E-13	-4.05277875432387E-13	-4.36453096619494E-13	-3.42927433058174E-13	-4.26061356223792E-13	1.45484365539831E-13	-7.27421827699156E-14	-2.18226548309747E-13	-3.01360471475365E-13	-4.36453096619494E-13
0.01928	-4.15669615828089E-14	-4.36453096619494E-13	-1.45484365539831E-13	-4.78020058202303E-13	-1.03917403957023E-14	1.03917403957022E-13	-2.49401769496854E-13	2.28618288705449E-13	-4.98803538993707E-13	-2.8057699068396E-13	-4.36453096619494E-13	-3.32535692662471E-13	-4.57236577410898E-13	2.70185250288258E-13	2.07834807914045E-13	-4.46844837015196E-13	-3.53319173453876E-13	-2.49401769496854E-13
0.0193	-1.97443067518342E-13	-6.65071385324943E-13	-1.03917403957022E-13	-4.78020058202303E-13	-1.55876105935534E-13	-5.19587019785112E-14	-5.61153981367921E-13	1.24700884748427E-13	-2.70185250288258E-13	-1.35092625144129E-13	-4.15669615828089E-13	-3.84494394640983E-13	-3.53319173453876E-13	2.8057699068396E-13	5.50762240972218E-13	-7.58597048886263E-13	-3.42927433058174E-13	-1.03917403957022E-13
0.01932	-4.57236577410898E-13	-8.41730972051881E-13	-2.18226548309747E-13	-4.36453096619494E-13	-3.84494394640983E-13	-2.70185250288258E-13	-8.10555750864774E-13	-6.23504423742134E-14	-1.76659586726938E-13	-7.27421827699156E-14	-3.32535692662471E-13	-4.88411798598005E-13	-1.45484365539831E-13	2.07834807914045E-13	8.20947491260476E-13	-1.00799881838312E-12	-3.22143952266769E-13	-1.14309144352725E-13
0.01934	-5.92329202555027E-13	-7.79380529677667E-13	-3.53319173453876E-13	-3.7410265424528E-13	-4.98803538993707E-13	-4.46844837015196E-13	-9.24864895217499E-13	-2.07834807914045E-13	-2.39010029101151E-13	-1.24700884748427E-13	-1.66267846331236E-13	-5.40370500576516E-13	1.03917403957022E-14	2.07834807914044E-14	1.03917403957022E-12	-1.12230796273584E-12	-4.05277875432387E-13	-2.18226548309747E-13
0.01936	-6.75463125720645E-13	-5.71545721763623E-13	-4.36453096619494E-13	-3.53319173453876E-13	-5.29978760180814E-13	-5.50762240972218E-13	-8.10555750864774E-13	-2.18226548309747E-13	-5.09195279389409E-13	-2.8057699068396E-13	-4.15669615828089E-14	-5.61153981367921E-13	-8.31339231656179E-14	-2.07834807914045E-13	9.45648376008903E-13	-9.56040116404605E-13	-6.0272094295073E-13	-4.98803538993707E-13
0.01938	-4.57236577410898E-13	-3.11752211871067E-13	-4.88411798598005E-13	-3.53319173453876E-13	-3.53319173453876E-13	-7.06638346907752E-13	-5.61153981367921E-13	-1.66267846331236E-13	-7.58597048886263E-13	-4.98803538993707E-13	8.31339231656179E-14	-5.40370500576516E-13	-4.36453096619494E-13	-3.22143952266769E-13	6.54679644929241E-13	-7.68988789281965E-13	-6.9624660651205E-13	-6.9624660651205E-13
0.0194	-1.97443067518342E-13	-4.15669615828089E-14	-4.36453096619494E-13	-3.63710913849578E-13	-4.15669615828089E-14	-7.37813568094859E-13	-4.46844837015196E-13	-5.19587019785112E-14	-8.41730972051881E-13	-6.0272094295073E-13	1.76659586726938E-13	-5.09195279389409E-13	-9.56040116404606E-13	-1.76659586726938E-13	2.59793509892556E-13	-6.44287904533539E-13	-7.68988789281965E-13	-8.62514452843285E-13
0.01942	2.07834807914045E-14	1.45484365539831E-13	-4.15669615828089E-13	-4.05277875432387E-13	2.70185250288258E-13	-6.9624660651205E-13	-4.15669615828089E-13	-1.03917403957022E-14	-7.58597048886263E-13	-6.54679644929241E-13	2.70185250288258E-13	-3.84494394640983E-13	-1.28857580906708E-12	1.03917403957022E-13	-1.14309144352725E-13	-4.98803538993707E-13	-7.8977227007337E-13	-9.97607077987414E-13
0.01944	1.35092625144129E-13	2.8057699068396E-13	-4.36453096619494E-13	-3.42927433058174E-13	5.19587019785112E-13	-6.13112683346432E-13	-4.05277875432387E-13	-7.27421827699156E-14	-6.54679644929241E-13	-6.13112683346432E-13	4.78020058202303E-13	-2.70185250288258E-13	-1.33014277064989E-12	3.53319173453876E-13	-4.57236577410898E-13	-3.7410265424528E-13	-7.68988789281965E-13	-8.72906193238988E-13
0.01946	1.35092625144129E-13	2.8057699068396E-13	-3.42927433058174E-13	-2.70185250288258E-13	5.50762240972218E-13	-3.63710913849578E-13	-3.94886135036685E-13	-9.35256635613201E-14	-6.13112683346432E-13	-5.19587019785112E-13	5.50762240972218E-13	-2.07834807914045E-13	-1.02878229917452E-12	4.78020058202303E-13	-6.54679644929241E-13	-2.49401769496854E-13	-7.17030087303454E-13	-6.0272094295073E-13
0.01948	1.45484365539831E-13	1.76659586726938E-13	-1.66267846331236E-13	-3.01360471475365E-13	3.22143952266769E-13	-1.55876105935534E-13	-2.90968731079662E-13	-8.31339231656179E-14	-7.27421827699156E-13	-4.15669615828089E-13	4.46844837015196E-13	-2.07834807914045E-13	-5.81937462159325E-13	4.15669615828089E-13	-7.06638346907752E-13	-2.28618288705449E-13	-5.71545721763623E-13	-2.8057699068396E-13
0.0195	5.19587019785112E-14	-1.03917403957022E-14	-4.15669615828089E-14	-3.22143952266769E-13	6.23504423742134E-14	8.31339231656179E-14	-2.49401769496854E-13	-1.14309144352725E-13	-8.20947491260476E-13	-2.18226548309747E-13	1.14309144352725E-13	-1.24700884748427E-13	-1.35092625144129E-13	2.90968731079663E-13	-4.88411798598005E-13	-2.90968731079663E-13	-4.98803538993707E-13	-9.35256635613201E-14
0.01952	-1.45484365539831E-13	-1.76659586726938E-13	-7.27421827699157E-14	-4.05277875432387E-13	-2.59793509892556E-13	1.55876105935533E-13	-2.90968731079662E-13	-1.76659586726938E-13	-9.24864895217499E-13	-5.19587019785112E-14	-2.28618288705449E-13	-6.23504423742134E-14	1.14309144352725E-13	1.35092625144129E-13	-3.22143952266769E-13	-3.01360471475365E-13	-4.57236577410898E-13	-1.03917403957022E-14
0.01954	-4.57236577410898E-13	-3.01360471475365E-13	-1.97443067518342E-13	-3.63710913849578E-13	-4.57236577410898E-13	2.70185250288258E-13	-3.11752211871067E-13	-3.32535692662472E-13	-1.05995752036163E-12	1.55876105935533E-13	-4.88411798598005E-13	-1.24700884748427E-13	4.15669615828089E-14	-1.24700884748427E-13	-1.24700884748427E-13	-2.59793509892556E-13	-4.676283178066E-13	4.15669615828089E-14
0.01956	-6.85854866116347E-13	-3.11752211871067E-13	-2.70185250288258E-13	-2.70185250288258E-13	-5.40370500576516E-13	2.59793509892556E-13	-2.39010029101151E-13	-5.0919527938941E-13	-1.16387492431865E-12	2.59793509892556E-13	-6.13112683346432E-13	-2.49401769496854E-13	-9.35256635613201E-14	-3.53319173453876E-13	-2.07834807914045E-14	-7.27421827699156E-14	-4.46844837015196E-13	-3.11752211871067E-14
0.01958	-6.9624660651205E-13	-2.49401769496854E-13	-3.53319173453876E-13	-1.45484365539831E-13	-3.7410265424528E-13	1.03917403957022E-13	-1.03917403957022E-13	-5.19587019785112E-13	-1.20544188590146E-12	2.18226548309747E-13	-6.65071385324943E-13	-4.98803538993707E-13	-2.28618288705449E-13	-5.19587019785112E-13	-1.14309144352725E-13	1.14309144352725E-13	-4.26061356223792E-13	-5.19587019785112E-14
0.0196	-5.09195279389409E-13	-1.76659586726938E-13	-3.94886135036685E-13	-1.03917403957022E-13	-1.66267846331236E-13	1.03917403957022E-14	4.1566961582809E-14	-4.67628317806601E-13	-1.21583362629716E-12	1.03917403957022E-13	-6.44287904533539E-13	-5.61153981367921E-13	-3.7410265424528E-13	-6.23504423742134E-13	-2.49401769496854E-13	2.70185250288258E-13	-4.36453096619494E-13	-1.24700884748427E-13
0.01962	-3.01360471475365E-13	-1.97443067518342E-13	-4.15669615828089E-13	-1.03917403957022E-13	3.11752211871067E-14	-2.07834807914045E-14	2.8057699068396E-13	-4.05277875432387E-13	-1.11191622234014E-12	4.1566961582809E-14	-6.0272094295073E-13	-5.40370500576516E-13	-4.67628317806601E-13	-6.9624660651205E-13	-5.71545721763623E-13	3.32535692662471E-13	-5.29978760180814E-13	-2.18226548309747E-13
0.01964	-2.18226548309747E-13	-3.53319173453876E-13	-4.78020058202303E-13	-2.49401769496854E-13	2.18226548309747E-13	-2.07834807914045E-14	4.98803538993707E-13	-4.26061356223792E-13	-8.52122712447583E-13	1.03917403957023E-14	-5.50762240972218E-13	-3.94886135036685E-13	-3.84494394640983E-13	-7.06638346907752E-13	-9.87215337591712E-13	2.90968731079663E-13	-6.65071385324943E-13	-3.32535692662471E-13
0.01966	-3.01360471475365E-13	-5.40370500576516E-13	-5.09195279389409E-13	-3.53319173453876E-13	2.70185250288258E-13	0	5.40370500576516E-13	-5.61153981367921E-13	-6.13112683346432E-13	-4.15669615828089E-14	-5.61153981367921E-13	-4.15669615828089E-13	-2.18226548309747E-13	-5.71545721763623E-13	-1.20544188590146E-12	8.31339231656179E-14	-7.27421827699156E-13	-3.53319173453876E-13
0.01968	-6.23504423742134E-13	-7.37813568094859E-13	-5.81937462159325E-13	-4.15669615828089E-13	3.42927433058174E-13	-3.11752211871067E-14	3.94886135036685E-13	-6.9624660651205E-13	-4.88411798598005E-13	-7.27421827699156E-14	-5.19587019785112E-13	-4.67628317806601E-13	-8.41451632235746E-30	-3.7410265424528E-13	-1.22622536669286E-12	-2.07834807914045E-14	-7.17030087303454E-13	-4.15669615828089E-13
0.0197	-9.04081414426094E-13	-8.8329793363469E-13	-6.23504423742134E-13	-2.07834807914045E-13	3.63710913849578E-13	-1.03917403957022E-13	9.352566356132E-14	-8.52122712447583E-13	-3.42927433058174E-13	-4.1566961582809E-14	-4.78020058202303E-13	-3.94886135036685E-13	1.03917403957022E-13	-1.45484365539831E-13	-9.45648376008903E-13	-1.14309144352725E-13	-6.0272094295073E-13	-4.98803538993707E-13
0.01972	-1.05995752036163E-12	-9.14473154821797E-13	-7.58597048886263E-13	4.1566961582809E-14	3.63710913849578E-13	-1.45484365539831E-13	-1.97443067518342E-13	-9.04081414426094E-13	-3.11752211871067E-13	1.35092625144129E-13	-4.36453096619494E-13	-2.90968731079663E-13	5.19587019785112E-14	-5.19587019785112E-14	-7.79380529677668E-13	-1.8705132712264E-13	-4.05277875432387E-13	-5.92329202555027E-13
0.01974	-1.05995752036163E-12	-7.8977227007337E-13	-8.8329793363469E-13	1.03917403957022E-13	2.18226548309747E-13	-3.84494394640983E-13	-3.7410265424528E-13	-6.75463125720645E-13	-3.11752211871067E-13	3.7410265424528E-13	-3.63710913849578E-13	-2.07834807914045E-13	-8.31339231656179E-14	-5.19587019785112E-14	-5.92329202555027E-13	-2.28618288705449E-13	-3.42927433058174E-13	-6.65071385324943E-13
0.01976	-9.04081414426094E-13	-5.50762240972218E-13	-8.72906193238988E-13	-2.52435489670724E-29	2.18226548309747E-13	-4.88411798598005E-13	-4.15669615828089E-13	-2.07834807914045E-13	-2.70185250288258E-13	4.57236577410898E-13	-3.42927433058174E-13	-2.07834807914045E-13	-2.59793509892556E-13	-1.14309144352725E-13	-4.26061356223792E-13	-2.90968731079663E-13	-2.70185250288258E-13	-7.58597048886263E-13
0.01978	-7.06638346907752E-13	-3.42927433058174E-13	-7.79380529677668E-13	-1.8705132712264E-13	2.8057699068396E-13	-5.29978760180814E-13	-4.26061356223792E-13	1.55876105935534E-13	-2.28618288705449E-13	3.53319173453876E-13	-2.18226548309747E-13	-3.7410265424528E-13	-3.53319173453876E-13	-3.11752211871067E-13	-2.07834807914045E-13	-2.49401769496854E-13	-2.90968731079663E-13	-7.27421827699156E-13
0.0198	-5.09195279389409E-13	-8.31339231656179E-14	-7.68988789281965E-13	-3.42927433058174E-13	3.22143952266769E-13	-5.29978760180814E-13	-4.57236577410898E-13	3.11752211871067E-13	-1.45484365539831E-13	1.55876105935534E-13	-1.14309144352725E-13	-4.57236577410898E-13	-3.22143952266769E-13	-4.46844837015196E-13	6.23504423742133E-14	-1.97443067518342E-13	-3.22143952266769E-13	-5.92329202555027E-13
0.01982	-4.78020058202303E-13	4.1566961582809E-14	-7.37813568094859E-13	-4.05277875432387E-13	2.59793509892556E-13	-4.78020058202303E-13	-5.09195279389409E-13	1.45484365539831E-13	-1.66267846331236E-13	-5.19587019785112E-14	-1.55876105935534E-13	-5.61153981367921E-13	-2.07834807914045E-13	-5.71545721763623E-13	3.32535692662471E-13	-1.45484365539831E-13	-4.67628317806601E-13	-4.36453096619494E-13
0.01984	-5.61153981367921E-13	1.24700884748427E-13	-5.92329202555027E-13	-4.88411798598005E-13	1.35092625144129E-13	-4.46844837015196E-13	-4.36453096619494E-13	-1.45484365539831E-13	0	-1.66267846331236E-13	-2.28618288705449E-13	-6.33896164137836E-13	-9.35256635613201E-14	-6.0272094295073E-13	5.50762240972218E-13	-1.76659586726938E-13	-5.92329202555027E-13	-4.67628317806601E-13
0.01986	-6.44287904533539E-13	1.45484365539831E-13	-2.8057699068396E-13	-6.0272094295073E-13	1.03917403957022E-14	-3.84494394640983E-13	-3.42927433058174E-13	-3.01360471475365E-13	1.24700884748427E-13	-2.07834807914045E-13	-3.84494394640983E-13	-8.10555750864774E-13	-7.27421827699156E-14	-5.71545721763623E-13	5.81937462159325E-13	-1.66267846331236E-13	-7.27421827699156E-13	-6.23504423742134E-13
0.01988	-7.68988789281965E-13	2.28618288705449E-13	-1.03917403957023E-14	-6.9624660651205E-13	6.23504423742134E-14	-2.59793509892556E-13	-2.28618288705449E-13	-2.90968731079663E-13	1.66267846331236E-13	-1.97443067518342E-13	-6.23504423742134E-13	-9.87215337591712E-13	-2.07834807914045E-13	-6.23504423742134E-13	3.94886135036685E-13	-1.66267846331236E-13	-8.10555750864774E-13	-7.27421827699156E-13
0.0199	-8.10555750864774E-13	2.70185250288258E-13	8.31339231656179E-14	-8.20947491260476E-13	3.11752211871067E-13	-2.07834807914045E-13	3.36580652894298E-29	-1.45484365539831E-13	1.14309144352725E-13	-3.01360471475365E-13	-8.10555750864774E-13	-9.7682359719601E-13	-4.15669615828089E-13	-6.9624660651205E-13	1.97443067518342E-13	-9.35256635613201E-14	-8.31339231656179E-13	-7.06638346907752E-13
0.01992	-7.17030087303454E-13	2.18226548309747E-13	9.35256635613201E-14	-9.14473154821797E-13	6.0272094295073E-13	-2.28618288705449E-13	1.76659586726938E-13	2.28618288705449E-13	8.31339231656179E-14	-4.57236577410898E-13	-8.52122712447583E-13	-7.48205308490561E-13	-6.75463125720645E-13	-7.37813568094859E-13	-7.27421827699156E-14	-3.11752211871067E-14	-6.13112683346432E-13	-6.23504423742134E-13
0.01994	-5.40370500576516E-13	1.45484365539831E-13	-1.03917403957022E-13	-9.04081414426094E-13	7.17030087303454E-13	-3.63710913849578E-13	3.22143952266769E-13	6.23504423742134E-13	5.19587019785112E-14	-6.33896164137836E-13	-7.8977227007337E-13	-4.88411798598005E-13	-8.62514452843285E-13	-7.27421827699156E-13	-1.8705132712264E-13	-5.19587019785112E-14	-4.67628317806601E-13	-4.46844837015196E-13
0.01996	-3.7410265424528E-13	8.31339231656179E-14	-2.49401769496854E-13	-8.41730972051881E-13	5.92329202555027E-13	-5.09195279389409E-13	3.84494394640983E-13	9.45648376008903E-13	-2.07834807914045E-14	-7.8977227007337E-13	-7.37813568094859E-13	-4.15669615828089E-13	-9.14473154821797E-13	-6.85854866116347E-13	-2.07834807914045E-13	-1.76659586726938E-13	-3.42927433058174E-13	-3.94886135036685E-13
0.01998	-2.90968731079663E-13	-2.07834807914045E-14	-3.32535692662471E-13	-6.13112683346432E-13	4.46844837015196E-13	-5.61153981367921E-13	4.36453096619494E-13	9.45648376008903E-13	-1.45484365539831E-13	-7.48205308490561E-13	-6.13112683346432E-13	-4.15669615828089E-13	-7.68988789281965E-13	-5.81937462159325E-13	-2.18226548309747E-13	-3.32535692662471E-13	-3.22143952266769E-13	-3.63710913849578E-13
0.02	-2.18226548309747E-13	-2.49401769496854E-13	-4.46844837015196E-13	-4.36453096619494E-13	3.22143952266769E-13	-5.29978760180814E-13	2.90968731079663E-13	7.37813568094859E-13	-2.70185250288258E-13	-6.23504423742134E-13	-5.40370500576516E-13	-4.46844837015196E-13	-6.13112683346432E-13	-3.7410265424528E-13	-3.11752211871067E-13	-5.19587019785112E-13	-3.42927433058174E-13	-3.42927433058174E-13
0.02002	-3.11752211871067E-13	-4.98803538993707E-13	-4.67628317806601E-13	-2.90968731079663E-13	3.42927433058174E-13	-3.63710913849578E-13	-3.11752211871067E-14	4.26061356223792E-13	-3.32535692662471E-13	-5.19587019785112E-13	-3.84494394640983E-13	-4.88411798598005E-13	-4.15669615828089E-13	-1.76659586726938E-13	-3.84494394640983E-13	-5.50762240972218E-13	-3.63710913849578E-13	-3.22143952266769E-13
0.02004	-2.70185250288258E-13	-5.19587019785112E-13	-4.78020058202303E-13	-2.28618288705449E-13	3.7410265424528E-13	-2.59793509892556E-13	-3.32535692662472E-13	1.24700884748427E-13	-2.39010029101151E-13	-3.7410265424528E-13	-3.53319173453876E-13	-5.71545721763623E-13	-3.01360471475365E-13	1.03917403957022E-14	-3.63710913849578E-13	-4.78020058202303E-13	-3.22143952266769E-13	-2.49401769496854E-13
0.02006	-1.76659586726938E-13	-4.88411798598005E-13	-5.29978760180814E-13	-1.8705132712264E-13	2.90968731079663E-13	-1.66267846331236E-13	-5.40370500576516E-13	-2.18226548309747E-13	-5.19587019785112E-14	-3.11752211871067E-13	-4.36453096619494E-13	-6.23504423742134E-13	-3.63710913849578E-13	1.35092625144129E-13	-3.42927433058174E-13	-3.32535692662471E-13	-3.32535692662471E-13	-1.76659586726938E-13
0.02008	4.15669615828089E-14	-4.36453096619494E-13	-6.0272094295073E-13	-1.76659586726938E-13	1.8705132712264E-13	-2.59793509892556E-13	-6.65071385324943E-13	-3.94886135036685E-13	2.39010029101151E-13	-2.07834807914045E-13	-6.44287904533539E-13	-5.81937462159325E-13	-4.67628317806601E-13	2.49401769496854E-13	-3.01360471475365E-13	-2.59793509892556E-13	-3.53319173453876E-13	-1.24700884748427E-13
0.0201	2.59793509892556E-13	-4.15669615828089E-13	-5.71545721763623E-13	-2.8057699068396E-13	9.35256635613201E-14	-3.63710913849578E-13	-6.65071385324943E-13	-4.26061356223792E-13	3.42927433058174E-13	-1.66267846331236E-13	-8.31339231656179E-13	-4.46844837015196E-13	-5.50762240972218E-13	2.18226548309747E-13	-3.01360471475365E-13	-2.8057699068396E-13	-4.15669615828089E-13	-1.24700884748427E-13
0.02012	3.32535692662471E-13	-4.46844837015196E-13	-5.71545721763623E-13	-3.11752211871067E-13	1.03917403957022E-14	-4.98803538993707E-13	-4.88411798598005E-13	-4.36453096619494E-13	2.8057699068396E-13	-1.76659586726938E-13	-9.24864895217499E-13	-3.42927433058174E-13	-6.44287904533539E-13	-2.07834807914045E-14	-3.42927433058174E-13	-3.01360471475365E-13	-3.94886135036685E-13	-7.27421827699156E-14
0.02014	3.01360471475365E-13	-5.61153981367921E-13	-5.09195279389409E-13	-2.70185250288258E-13	-1.35092625144129E-13	-5.50762240972218E-13	-3.32535692662471E-13	-3.11752211871067E-13	3.11752211871067E-14	-2.49401769496854E-13	-8.93689674030392E-13	-2.07834807914045E-13	-7.06638346907752E-13	-2.07834807914045E-13	-4.36453096619494E-13	-4.05277875432387E-13	-4.36453096619494E-13	3.11752211871067E-14
0.02016	1.24700884748427E-13	-6.23504423742134E-13	-4.36453096619494E-13	-1.97443067518342E-13	-2.70185250288258E-13	-4.15669615828089E-13	-3.01360471475365E-13	-1.76659586726938E-13	-2.59793509892556E-13	-4.05277875432387E-13	-6.44287904533539E-13	-3.11752211871067E-14	-8.31339231656179E-13	-3.7410265424528E-13	-4.78020058202303E-13	-6.44287904533539E-13	-3.94886135036685E-13	1.24700884748427E-13
0.02018	-5.19587019785112E-14	-5.81937462159325E-13	-4.05277875432387E-13	-1.14309144352725E-13	-4.15669615828089E-13	-2.59793509892556E-13	-3.63710913849578E-13	-7.27421827699156E-14	-4.88411798598005E-13	-6.13112683346432E-13	-3.11752211871067E-13	1.03917403957022E-13	-9.04081414426094E-13	-4.36453096619494E-13	-4.36453096619494E-13	-8.8329793363469E-13	-2.28618288705449E-13	4.15669615828089E-14
0.0202	-2.90968731079663E-13	-5.19587019785112E-13	-4.98803538993707E-13	-5.19587019785112E-14	-4.98803538993707E-13	-1.03917403957022E-13	-3.84494394640983E-13	-1.03917403957022E-14	-5.09195279389409E-13	-7.48205308490561E-13	6.23504423742134E-14	1.55876105935534E-13	-8.41730972051881E-13	-4.46844837015196E-13	-2.8057699068396E-13	-1.05995752036163E-12	-8.31339231656179E-14	-7.27421827699156E-14
0.02022	-5.40370500576516E-13	-3.63710913849578E-13	-4.78020058202303E-13	5.19587019785112E-14	-4.36453096619494E-13	5.19587019785112E-14	-3.94886135036685E-13	4.1566961582809E-14	-4.46844837015196E-13	-7.48205308490561E-13	1.8705132712264E-13	1.8705132712264E-13	-7.8977227007337E-13	-4.67628317806601E-13	-1.45484365539831E-13	-1.07034926075733E-12	2.07834807914044E-14	-2.90968731079663E-13
0.02024	-7.79380529677667E-13	-2.39010029101151E-13	-3.84494394640983E-13	1.45484365539831E-13	-3.42927433058174E-13	6.23504423742134E-14	-3.01360471475365E-13	6.23504423742134E-14	-2.49401769496854E-13	-6.54679644929241E-13	1.55876105935533E-13	1.03917403957022E-13	-7.48205308490561E-13	-4.78020058202303E-13	-1.35092625144129E-13	-1.11191622234014E-12	1.97443067518342E-13	-5.09195279389409E-13
0.02026	-8.20947491260476E-13	-2.18226548309747E-13	-2.8057699068396E-13	6.23504423742134E-14	-2.18226548309747E-13	6.23504423742135E-14	-3.7410265424528E-13	1.55876105935534E-13	-2.07834807914044E-14	-5.19587019785112E-13	6.23504423742134E-14	-5.19587019785112E-14	-8.31339231656179E-13	-4.98803538993707E-13	-2.18226548309747E-13	-1.11191622234014E-12	3.32535692662471E-13	-6.23504423742134E-13
0.02028	-9.24864895217499E-13	-2.8057699068396E-13	-1.66267846331236E-13	-1.76659586726938E-13	-2.28618288705449E-13	1.03917403957022E-14	-4.57236577410898E-13	3.32535692662471E-13	1.45484365539831E-13	-2.28618288705449E-13	-6.23504423742134E-14	-1.24700884748427E-13	-9.04081414426094E-13	-5.29978760180814E-13	-3.7410265424528E-13	-1.15348318392295E-12	4.15669615828089E-13	-6.44287904533539E-13
0.0203	-9.14473154821797E-13	-3.63710913849578E-13	-2.18226548309747E-13	-4.98803538993707E-13	-3.22143952266769E-13	-3.11752211871067E-14	-6.02720942950729E-13	4.88411798598005E-13	1.66267846331236E-13	9.35256635613201E-14	-1.76659586726938E-13	-1.45484365539831E-13	-8.93689674030392E-13	-6.54679644929241E-13	-5.50762240972218E-13	-1.10152448194444E-12	3.42927433058174E-13	-5.81937462159325E-13
0.02032	-8.10555750864774E-13	-3.63710913849578E-13	-3.32535692662472E-13	-6.65071385324943E-13	-4.46844837015196E-13	-8.31339231656179E-14	-8.00164010469072E-13	5.92329202555027E-13	6.23504423742134E-14	3.01360471475365E-13	-3.32535692662471E-13	-6.23504423742134E-14	-7.37813568094859E-13	-7.48205308490561E-13	-7.58597048886263E-13	-1.11191622234014E-12	1.76659586726938E-13	-4.67628317806601E-13
0.02034	-4.57236577410898E-13	-3.22143952266769E-13	-5.50762240972218E-13	-7.48205308490561E-13	-4.26061356223792E-13	-6.23504423742134E-14	-8.93689674030392E-13	3.84494394640983E-13	-1.8705132712264E-13	3.32535692662472E-13	-5.29978760180814E-13	-2.07834807914044E-14	-5.09195279389409E-13	-8.10555750864774E-13	-8.93689674030392E-13	-1.19505014550576E-12	-1.24700884748427E-13	-3.84494394640983E-13
0.02036	-1.24700884748427E-13	-3.53319173453876E-13	-7.06638346907752E-13	-7.58597048886263E-13	-4.67628317806601E-13	5.19587019785112E-14	-9.14473154821797E-13	3.11752211871067E-14	-3.63710913849578E-13	2.59793509892556E-13	-5.29978760180814E-13	-1.55876105935534E-13	-3.7410265424528E-13	-7.68988789281965E-13	-8.62514452843285E-13	-1.24700884748427E-12	-3.53319173453876E-13	-3.32535692662472E-13
0.02038	1.14309144352725E-13	-5.50762240972218E-13	-8.52122712447583E-13	-7.06638346907752E-13	-3.94886135036685E-13	1.03917403957022E-13	-8.41730972051881E-13	-3.22143952266769E-13	-4.46844837015196E-13	1.24700884748427E-13	-4.78020058202303E-13	-2.39010029101151E-13	-2.8057699068396E-13	-6.9624660651205E-13	-7.8977227007337E-13	-1.15348318392295E-12	-4.15669615828089E-13	-3.11752211871067E-13
0.0204	1.66267846331236E-13	-8.52122712447583E-13	-9.14473154821797E-13	-6.44287904533539E-13	-2.8057699068396E-13	2.39010029101151E-13	-5.81937462159325E-13	-4.57236577410898E-13	-2.18226548309747E-13	-1.03917403957023E-14	-4.15669615828089E-13	-3.94886135036685E-13	-1.97443067518342E-13	-6.0272094295073E-13	-6.9624660651205E-13	-9.87215337591712E-13	-3.84494394640983E-13	-1.8705132712264E-13
0.02042	2.28618288705449E-13	-1.09113274154873E-12	-8.93689674030392E-13	-5.92329202555027E-13	-1.24700884748427E-13	3.22143952266769E-13	-1.97443067518342E-13	-5.0919527938941E-13	7.27421827699157E-14	-3.36580652894298E-29	-4.57236577410898E-13	-5.19587019785112E-13	-2.39010029101151E-13	-4.57236577410898E-13	-4.88411798598005E-13	-8.93689674030392E-13	-4.46844837015196E-13	-3.36580652894298E-29
0.02044	3.32535692662471E-13	-1.05995752036163E-12	-6.54679644929241E-13	-6.44287904533539E-13	-6.23504423742134E-14	3.53319173453876E-13	1.45484365539831E-13	-5.50762240972218E-13	2.90968731079663E-13	-8.31339231656179E-14	-5.29978760180814E-13	-6.33896164137836E-13	-2.49401769496854E-13	-1.76659586726938E-13	-2.90968731079663E-13	-7.8977227007337E-13	-4.57236577410898E-13	1.24700884748427E-13
0.02046	5.61153981367921E-13	-8.20947491260476E-13	-2.28618288705449E-13	-8.62514452843285E-13	3.11752211871067E-14	2.39010029101151E-13	3.32535692662471E-13	-6.33896164137836E-13	2.8057699068396E-13	-2.28618288705449E-13	-5.81937462159325E-13	-6.75463125720645E-13	-3.32535692662471E-13	1.45484365539831E-13	-1.24700884748427E-13	-7.17030087303454E-13	-6.44287904533539E-13	5.19587019785111E-14
0.02048	6.65071385324943E-13	-4.88411798598005E-13	8.31339231656179E-14	-9.14473154821797E-13	1.03917403957022E-14	7.27421827699156E-14	2.39010029101151E-13	-8.00164010469072E-13	1.24700884748427E-13	-4.46844837015196E-13	-6.65071385324943E-13	-6.85854866116347E-13	-4.88411798598005E-13	2.59793509892556E-13	-2.07834807914045E-14	-6.23504423742134E-13	-7.48205308490561E-13	-3.11752211871067E-13
0.0205	5.71545721763623E-13	-1.35092625144129E-13	2.07834807914045E-13	-8.20947491260476E-13	-1.35092625144129E-13	-1.66267846331236E-13	1.45484365539831E-13	-9.04081414426094E-13	-1.45484365539831E-13	-5.0919527938941E-13	-6.54679644929241E-13	-7.17030087303454E-13	-6.85854866116347E-13	1.55876105935533E-13	1.03917403957022E-13	-6.13112683346432E-13	-8.31339231656179E-13	-6.54679644929241E-13
0.02052	3.84494394640983E-13	2.07834807914045E-14	2.28618288705449E-13	-4.78020058202303E-13	-2.18226548309747E-13	-2.8057699068396E-13	6.23504423742134E-14	-8.8329793363469E-13	-3.63710913849578E-13	-4.05277875432387E-13	-8.10555750864774E-13	-6.54679644929241E-13	-9.56040116404605E-13	-1.55876105935533E-13	1.97443067518342E-13	-5.81937462159325E-13	-8.72906193238988E-13	-1.04956577996593E-12
0.02054	2.59793509892556E-13	7.27421827699156E-14	1.45484365539831E-13	-1.03917403957022E-13	-2.8057699068396E-13	-2.59793509892556E-13	0	-8.31339231656179E-13	-3.84494394640983E-13	-2.8057699068396E-13	-8.93689674030392E-13	-6.13112683346432E-13	-1.21583362629716E-12	-4.57236577410898E-13	2.28618288705449E-13	-6.02720942950729E-13	-8.20947491260476E-13	-1.3924932130241E-12
0.02056	3.01360471475365E-13	-1.03917403957022E-14	5.19587019785112E-14	1.66267846331236E-13	-7.27421827699156E-14	-2.18226548309747E-13	-2.07834807914045E-14	-7.79380529677667E-13	-2.28618288705449E-13	-8.31339231656179E-14	-8.52122712447583E-13	-7.37813568094859E-13	-1.34053451104559E-12	-6.54679644929241E-13	1.55876105935534E-13	-4.98803538993707E-13	-6.85854866116347E-13	-1.49641061698112E-12
0.02058	2.49401769496854E-13	-1.14309144352725E-13	-4.1566961582809E-14	1.97443067518342E-13	1.24700884748427E-13	-9.35256635613201E-14	-8.31339231656179E-14	-7.17030087303454E-13	2.07834807914045E-14	7.27421827699157E-14	-7.68988789281965E-13	-9.24864895217499E-13	-1.4028849534198E-12	-6.85854866116347E-13	-1.03917403957022E-13	-3.84494394640983E-13	-5.09195279389409E-13	-1.35092625144129E-12
0.0206	4.15669615828089E-14	-1.55876105935533E-13	-2.28618288705449E-13	-4.1566961582809E-14	1.76659586726938E-13	-5.19587019785112E-14	-1.55876105935533E-13	-6.23504423742134E-13	9.35256635613201E-14	1.66267846331236E-13	-5.29978760180814E-13	-1.07034926075733E-12	-1.29896754946278E-12	-6.54679644929241E-13	-4.67628317806601E-13	-3.63710913849578E-13	-2.49401769496854E-13	-1.13269970313154E-12
0.02062	-1.76659586726938E-13	-9.35256635613201E-14	-3.7410265424528E-13	-3.22143952266769E-13	1.03917403957023E-14	2.07834807914044E-14	-1.55876105935534E-13	-4.15669615828089E-13	2.07834807914045E-14	8.31339231656179E-14	-4.88411798598005E-13	-1.05995752036163E-12	-1.03917403957022E-12	-6.33896164137836E-13	-7.58597048886263E-13	-3.22143952266769E-13	-4.15669615828089E-14	-9.66431856800308E-13
0.02064	-3.7410265424528E-13	-6.23504423742134E-14	-5.50762240972218E-13	-3.94886135036685E-13	-6.23504423742134E-14	9.35256635613201E-14	-2.07834807914045E-13	-1.76659586726938E-13	-9.35256635613201E-14	-6.23504423742134E-14	-4.88411798598005E-13	-8.52122712447583E-13	-7.06638346907752E-13	-6.44287904533539E-13	-8.41730972051881E-13	-2.8057699068396E-13	4.15669615828089E-14	-8.52122712447583E-13
0.02066	-4.57236577410898E-13	-3.11752211871067E-14	-5.92329202555027E-13	-2.59793509892556E-13	-2.07834807914044E-14	2.18226548309747E-13	-1.55876105935533E-13	1.03917403957022E-14	-9.35256635613201E-14	-2.49401769496854E-13	-4.57236577410898E-13	-7.06638346907752E-13	-4.36453096619494E-13	-5.81937462159325E-13	-7.68988789281965E-13	-1.8705132712264E-13	-2.07834807914045E-14	-6.44287904533539E-13
0.02068	-5.40370500576516E-13	-1.03917403957022E-14	-5.81937462159325E-13	-2.07834807914045E-13	-1.03917403957022E-14	3.22143952266769E-13	-9.35256635613201E-14	8.31339231656179E-14	-4.15669615828089E-14	-4.57236577410898E-13	-4.36453096619494E-13	-6.44287904533539E-13	-2.28618288705449E-13	-4.26061356223792E-13	-5.81937462159325E-13	-4.15669615828089E-14	-1.35092625144129E-13	-3.42927433058174E-13
0.0207	-5.19587019785112E-13	1.03917403957022E-14	-4.67628317806601E-13	-2.39010029101151E-13	-7.27421827699157E-14	3.11752211871067E-13	9.35256635613201E-14	1.03917403957022E-14	0	-5.50762240972218E-13	-3.53319173453876E-13	-5.81937462159325E-13	-1.76659586726938E-13	-3.63710913849578E-13	-3.32535692662471E-13	5.19587019785112E-14	-7.27421827699156E-14	-1.03917403957022E-13
0.02072	-5.61153981367921E-13	-7.27421827699156E-14	-3.53319173453876E-13	-3.11752211871067E-13	-8.31339231656179E-14	2.49401769496854E-13	1.8705132712264E-13	-1.03917403957022E-14	6.23504423742134E-14	-6.0272094295073E-13	-2.49401769496854E-13	-3.42927433058174E-13	-1.35092625144129E-13	-3.84494394640983E-13	-1.45484365539831E-13	9.35256635613201E-14	9.35256635613201E-14	-4.15669615828089E-14
0.02074	-5.92329202555027E-13	-8.31339231656179E-14	-2.28618288705449E-13	-3.7410265424528E-13	-4.1566961582809E-14	-3.11752211871067E-14	2.28618288705449E-13	3.11752211871067E-14	9.35256635613201E-14	-4.88411798598005E-13	-2.39010029101151E-13	-6.23504423742134E-14	-9.35256635613201E-14	-3.94886135036685E-13	1.03917403957022E-14	5.19587019785112E-14	2.59793509892556E-13	-9.35256635613201E-14
0.02076	-5.09195279389409E-13	-1.8705132712264E-13	-3.01360471475365E-13	-4.05277875432387E-13	7.27421827699157E-14	-3.42927433058174E-13	2.8057699068396E-13	7.27421827699156E-14	3.11752211871067E-14	-4.26061356223792E-13	-3.53319173453876E-13	-7.27421827699157E-14	-5.19587019785112E-14	-4.05277875432387E-13	1.24700884748427E-13	8.41451632235746E-30	3.22143952266769E-13	-2.18226548309747E-13
0.02078	-3.32535692662472E-13	-3.53319173453876E-13	-3.11752211871067E-13	-4.05277875432387E-13	6.23504423742134E-14	-5.09195279389409E-13	3.11752211871067E-13	1.03917403957022E-13	-6.23504423742134E-14	-3.63710913849578E-13	-5.81937462159325E-13	-1.76659586726938E-13	9.35256635613201E-14	-3.22143952266769E-13	2.18226548309747E-13	-3.11752211871067E-14	3.22143952266769E-13	-3.84494394640983E-13
0.0208	-2.18226548309747E-13	-4.05277875432387E-13	-1.76659586726938E-13	-2.70185250288258E-13	9.35256635613201E-14	-4.36453096619494E-13	3.53319173453876E-13	9.35256635613201E-14	-2.90968731079663E-13	-3.84494394640983E-13	-7.68988789281965E-13	-3.22143952266769E-13	9.35256635613201E-14	-2.49401769496854E-13	2.07834807914045E-13	-3.11752211871067E-14	2.07834807914045E-13	-3.53319173453876E-13
0.02082	-8.31339231656179E-14	-3.94886135036685E-13	-3.11752211871067E-14	-4.1566961582809E-14	1.66267846331236E-13	-2.59793509892556E-13	3.42927433058174E-13	-4.15669615828089E-14	-5.50762240972218E-13	-4.78020058202303E-13	-8.62514452843285E-13	-2.90968731079663E-13	1.14309144352725E-13	-3.7410265424528E-13	4.15669615828089E-14	-3.11752211871067E-14	1.03917403957022E-14	-2.70185250288258E-13
0.02084	-1.03917403957022E-14	-2.28618288705449E-13	-3.11752211871067E-14	2.07834807914045E-13	2.18226548309747E-13	-5.19587019785112E-14	2.70185250288258E-13	-2.07834807914045E-13	-7.68988789281965E-13	-4.78020058202303E-13	-8.00164010469072E-13	-2.07834807914045E-13	1.8705132712264E-13	-5.71545721763623E-13	-1.76659586726938E-13	-4.1566961582809E-14	-2.07834807914045E-13	-3.53319173453876E-13
0.02086	7.27421827699156E-14	-1.03917403957022E-14	-2.07834807914045E-13	3.32535692662471E-13	1.76659586726938E-13	4.15669615828089E-14	1.66267846331236E-13	-3.22143952266769E-13	-8.10555750864774E-13	-4.57236577410898E-13	-6.65071385324943E-13	-1.03917403957022E-13	2.70185250288258E-13	-8.93689674030392E-13	-4.15669615828089E-13	-9.35256635613201E-14	-4.36453096619494E-13	-5.19587019785112E-13
0.02088	1.35092625144129E-13	2.18226548309747E-13	-4.36453096619494E-13	2.59793509892556E-13	0	2.07834807914045E-14	4.15669615828089E-14	-3.7410265424528E-13	-6.85854866116347E-13	-5.29978760180814E-13	-5.81937462159325E-13	-7.27421827699156E-14	3.01360471475365E-13	-1.15348318392295E-12	-7.8977227007337E-13	-1.66267846331236E-13	-5.92329202555027E-13	-7.27421827699156E-13
0.0209	2.59793509892556E-13	3.11752211871067E-13	-7.37813568094859E-13	-6.23504423742134E-14	-6.23504423742134E-14	-5.19587019785112E-14	-6.23504423742134E-14	-3.53319173453876E-13	-4.46844837015196E-13	-5.71545721763623E-13	-6.65071385324943E-13	-1.55876105935534E-13	1.76659586726938E-13	-1.15348318392295E-12	-1.02878229917452E-12	-1.8705132712264E-13	-6.85854866116347E-13	-8.00164010469072E-13
0.02092	4.46844837015196E-13	1.66267846331236E-13	-8.52122712447583E-13	-4.88411798598005E-13	-7.27421827699156E-14	-1.8705132712264E-13	-4.1566961582809E-14	-2.07834807914045E-13	-1.76659586726938E-13	-6.54679644929241E-13	-8.00164010469072E-13	-2.70185250288258E-13	4.15669615828089E-14	-9.66431856800308E-13	-1.16387492431865E-12	-1.24700884748427E-13	-8.52122712447583E-13	-6.0272094295073E-13
0.02094	5.71545721763623E-13	-1.03917403957022E-14	-9.87215337591712E-13	-8.41730972051881E-13	4.1566961582809E-14	-2.59793509892556E-13	-7.27421827699156E-14	-1.03917403957022E-13	3.11752211871067E-14	-6.65071385324943E-13	-8.93689674030392E-13	-3.42927433058174E-13	-1.97443067518342E-13	-6.33896164137836E-13	-9.7682359719601E-13	-1.45484365539831E-13	-9.04081414426094E-13	-3.63710913849578E-13
0.02096	4.78020058202303E-13	-1.14309144352725E-13	-9.56040116404606E-13	-9.04081414426094E-13	6.23504423742134E-14	-3.63710913849578E-13	-1.76659586726938E-13	-9.35256635613201E-14	3.11752211871067E-14	-5.40370500576516E-13	-1.03917403957022E-12	-3.22143952266769E-13	-3.32535692662472E-13	-2.18226548309747E-13	-6.85854866116347E-13	-2.18226548309747E-13	-8.31339231656179E-13	-1.03917403957022E-13
0.02098	2.70185250288258E-13	-2.49401769496854E-13	-9.97607077987414E-13	-7.17030087303454E-13	1.55876105935534E-13	-3.32535692662471E-13	-2.90968731079663E-13	-8.31339231656179E-14	2.07834807914045E-14	-3.22143952266769E-13	-1.13269970313154E-12	-2.70185250288258E-13	-4.36453096619494E-13	3.11752211871067E-14	-5.29978760180814E-13	-3.22143952266769E-13	-5.50762240972218E-13	5.19587019785112E-14
0.021	8.31339231656178E-14	-3.42927433058174E-13	-1.01839055877882E-12	-2.59793509892556E-13	9.35256635613201E-14	-3.42927433058174E-13	-3.84494394640983E-13	-1.45484365539831E-13	-5.19587019785112E-14	-1.03917403957022E-13	-1.08074100115303E-12	-1.97443067518342E-13	-4.15669615828089E-13	-2.07834807914045E-14	-6.23504423742134E-13	-4.98803538993707E-13	-1.76659586726938E-13	1.35092625144129E-13
0.02102	1.03917403957022E-14	-4.57236577410898E-13	-1.01839055877882E-12	2.18226548309747E-13	2.07834807914045E-14	-3.22143952266769E-13	-3.84494394640983E-13	-1.45484365539831E-13	-1.14309144352725E-13	8.31339231656179E-14	-8.72906193238988E-13	-9.35256635613201E-14	-4.57236577410898E-13	-2.18226548309747E-13	-7.48205308490561E-13	-6.13112683346432E-13	3.01360471475365E-13	4.15669615828089E-14
0.02104	-3.11752211871068E-14	-4.46844837015196E-13	-1.04956577996593E-12	6.33896164137836E-13	-1.03917403957022E-14	-4.46844837015196E-13	-3.53319173453876E-13	-3.11752211871067E-13	-1.24700884748427E-13	1.14309144352725E-13	-6.23504423742134E-13	-1.03917403957022E-13	-5.40370500576516E-13	-4.78020058202303E-13	-7.68988789281965E-13	-5.92329202555027E-13	6.65071385324943E-13	-1.24700884748427E-13
0.02106	-6.23504423742134E-14	-3.22143952266769E-13	-1.11191622234014E-12	7.17030087303454E-13	1.35092625144129E-13	-4.26061356223792E-13	-3.84494394640983E-13	-4.26061356223792E-13	-2.07834807914045E-14	-2.07834807914045E-14	-3.11752211871067E-13	-6.23504423742134E-14	-6.33896164137836E-13	-5.40370500576516E-13	-4.78020058202303E-13	-2.59793509892556E-13	6.9624660651205E-13	-4.46844837015196E-13
0.02108	-7.27421827699157E-14	1.03917403957022E-14	-1.10152448194444E-12	7.37813568094859E-13	2.59793509892556E-13	-2.90968731079663E-13	-3.63710913849578E-13	-5.29978760180814E-13	2.07834807914045E-14	-1.66267846331236E-13	-7.27421827699156E-14	1.03917403957022E-14	-6.23504423742134E-13	-5.09195279389409E-13	5.19587019785112E-14	4.15669615828089E-14	4.78020058202303E-13	-6.0272094295073E-13
0.0211	-6.23504423742134E-14	3.11752211871067E-13	-9.7682359719601E-13	5.29978760180814E-13	3.63710913849578E-13	-9.35256635613201E-14	-3.22143952266769E-13	-5.29978760180814E-13	5.19587019785112E-14	-3.01360471475365E-13	2.49401769496854E-13	1.14309144352725E-13	-4.67628317806601E-13	-4.78020058202303E-13	3.7410265424528E-13	3.11752211871067E-13	1.45484365539831E-13	-6.65071385324943E-13
0.02112	-4.15669615828089E-14	4.36453096619494E-13	-7.27421827699156E-13	1.66267846331236E-13	3.7410265424528E-13	1.03917403957022E-14	-2.28618288705449E-13	-4.67628317806601E-13	-1.14309144352725E-13	-3.01360471475365E-13	4.98803538993707E-13	1.55876105935534E-13	-2.90968731079663E-13	-4.36453096619494E-13	5.71545721763623E-13	3.7410265424528E-13	-1.03917403957022E-13	-4.36453096619494E-13
0.02114	-1.45484365539831E-13	4.26061356223792E-13	-4.05277875432387E-13	-2.18226548309747E-13	4.05277875432387E-13	1.03917403957022E-13	-1.45484365539831E-13	-3.7410265424528E-13	-2.28618288705449E-13	-3.11752211871067E-13	7.17030087303454E-13	2.28618288705449E-13	-2.70185250288258E-13	-3.94886135036685E-13	6.65071385324943E-13	2.70185250288258E-13	-2.49401769496854E-13	-2.8057699068396E-13
0.02116	-4.26061356223792E-13	2.59793509892556E-13	-8.31339231656179E-14	-3.94886135036685E-13	4.26061356223792E-13	1.35092625144129E-13	-1.76659586726938E-13	-3.63710913849578E-13	-5.09195279389409E-13	-3.11752211871067E-13	6.54679644929241E-13	1.55876105935533E-13	-3.42927433058174E-13	-2.90968731079663E-13	6.9624660651205E-13	1.14309144352725E-13	-4.15669615828089E-13	-5.19587019785113E-14
0.02118	-7.79380529677667E-13	1.03917403957022E-13	2.07834807914045E-13	-5.09195279389409E-13	4.26061356223792E-13	2.8057699068396E-13	-2.49401769496854E-13	-5.40370500576516E-13	-6.9624660651205E-13	-3.32535692662471E-13	2.49401769496854E-13	9.35256635613201E-14	-4.15669615828089E-13	-2.07834807914045E-13	6.75463125720645E-13	-1.03917403957022E-13	-6.13112683346432E-13	-6.23504423742134E-14
0.0212	-1.02878229917452E-12	2.07834807914044E-14	3.53319173453876E-13	-5.81937462159325E-13	2.8057699068396E-13	3.94886135036685E-13	-4.05277875432387E-13	-8.31339231656179E-13	-7.79380529677667E-13	-3.32535692662471E-13	-4.05277875432387E-13	-1.03917403957023E-14	-4.78020058202303E-13	-1.03917403957022E-13	5.50762240972218E-13	-3.01360471475365E-13	-7.8977227007337E-13	-1.24700884748427E-13
0.02122	-1.09113274154873E-12	4.1566961582809E-14	4.46844837015196E-13	-6.33896164137836E-13	1.35092625144129E-13	3.94886135036685E-13	-6.54679644929241E-13	-1.10152448194444E-12	-7.79380529677668E-13	-3.11752211871067E-13	-1.10152448194444E-12	-2.18226548309747E-13	-4.26061356223792E-13	-6.23504423742134E-14	3.22143952266769E-13	-4.67628317806601E-13	-9.66431856800308E-13	-1.55876105935534E-13
0.02124	-8.20947491260476E-13	3.11752211871067E-14	5.61153981367921E-13	-7.27421827699156E-13	3.11752211871067E-14	3.53319173453876E-13	-9.14473154821797E-13	-1.21583362629716E-12	-6.75463125720645E-13	-2.8057699068396E-13	-1.33014277064989E-12	-4.26061356223792E-13	-2.8057699068396E-13	-2.07834807914045E-14	-5.19587019785111E-14	-5.19587019785112E-13	-9.97607077987414E-13	-1.35092625144129E-13
0.02126	-6.65071385324943E-13	9.35256635613201E-14	6.23504423742134E-13	-7.48205308490561E-13	-7.27421827699156E-14	1.8705132712264E-13	-1.03917403957022E-12	-9.35256635613201E-13	-5.92329202555027E-13	-2.39010029101151E-13	-1.20544188590146E-12	-5.71545721763623E-13	-1.8705132712264E-13	-8.31339231656179E-14	-4.15669615828089E-13	-4.88411798598005E-13	-9.24864895217499E-13	-5.19587019785112E-14
0.02128	-6.02720942950729E-13	6.23504423742134E-14	5.81937462159325E-13	-7.48205308490561E-13	-9.35256635613201E-14	-3.11752211871067E-14	-1.02878229917452E-12	-3.63710913849578E-13	-6.75463125720645E-13	-2.59793509892556E-13	-7.48205308490561E-13	-7.68988789281965E-13	-2.07834807914045E-13	-3.32535692662471E-13	-7.79380529677668E-13	-4.67628317806601E-13	-7.79380529677668E-13	6.23504423742134E-14
0.0213	-4.36453096619494E-13	7.27421827699156E-14	3.7410265424528E-13	-6.85854866116347E-13	-1.03917403957022E-14	-2.39010029101151E-13	-8.93689674030392E-13	2.8057699068396E-13	-8.00164010469072E-13	-5.50762240972218E-13	-2.90968731079662E-13	-8.31339231656179E-13	-2.18226548309747E-13	-6.54679644929241E-13	-9.87215337591712E-13	-4.26061356223792E-13	-4.98803538993707E-13	1.03917403957022E-13
0.02132	-2.28618288705449E-13	4.15669615828089E-14	8.31339231656179E-14	-6.0272094295073E-13	4.15669615828089E-14	-4.05277875432387E-13	-8.31339231656179E-13	6.13112683346432E-13	-9.35256635613201E-13	-8.62514452843285E-13	1.03917403957022E-14	-8.10555750864774E-13	-1.97443067518342E-13	-9.35256635613201E-13	-1.11191622234014E-12	-3.84494394640983E-13	-1.97443067518342E-13	9.35256635613201E-14
0.02134	2.07834807914045E-14	3.11752211871067E-14	-1.45484365539831E-13	-5.81937462159325E-13	1.03917403957022E-14	-5.09195279389409E-13	-6.75463125720645E-13	6.9624660651205E-13	-1.09113274154873E-12	-9.97607077987414E-13	7.27421827699156E-14	-6.23504423742134E-13	-1.8705132712264E-13	-1.14309144352725E-12	-1.21583362629716E-12	-4.26061356223792E-13	1.03917403957022E-13	1.97443067518342E-13
0.02136	1.8705132712264E-13	-3.11752211871067E-14	-2.59793509892556E-13	-5.09195279389409E-13	-4.1566961582809E-14	-7.17030087303454E-13	-5.19587019785112E-13	5.29978760180814E-13	-1.04956577996593E-12	-8.20947491260476E-13	-2.07834807914045E-13	-3.42927433058174E-13	-3.32535692662471E-13	-1.22622536669286E-12	-1.21583362629716E-12	-3.11752211871067E-13	3.84494394640983E-13	2.49401769496854E-13
0.02138	2.90968731079663E-13	-4.15669615828089E-14	-4.26061356223792E-13	-5.29978760180814E-13	3.11752211871067E-14	-8.72906193238988E-13	-3.32535692662471E-13	1.8705132712264E-13	-7.17030087303454E-13	-3.84494394640983E-13	-6.44287904533539E-13	-9.35256635613201E-14	-4.88411798598005E-13	-1.22622536669286E-12	-1.22622536669286E-12	-2.59793509892556E-13	5.29978760180814E-13	1.8705132712264E-13
0.0214	3.53319173453876E-13	-7.27421827699156E-14	-5.61153981367921E-13	-5.92329202555027E-13	2.18226548309747E-13	-1.01839055877882E-12	-3.11752211871067E-14	-6.23504423742134E-14	-4.26061356223792E-13	6.23504423742134E-14	-1.08074100115303E-12	1.35092625144129E-13	-5.50762240972218E-13	-1.20544188590146E-12	-1.11191622234014E-12	-1.14309144352725E-13	6.33896164137836E-13	1.14309144352725E-13
0.02142	3.7410265424528E-13	-1.35092625144129E-13	-6.65071385324943E-13	-6.0272094295073E-13	2.8057699068396E-13	-1.01839055877882E-12	1.66267846331236E-13	-1.24700884748427E-13	-1.35092625144129E-13	3.7410265424528E-13	-1.28857580906708E-12	2.49401769496854E-13	-5.09195279389409E-13	-1.21583362629716E-12	-8.20947491260476E-13	7.27421827699156E-14	5.92329202555027E-13	-9.35256635613201E-14
0.02144	2.8057699068396E-13	-2.70185250288258E-13	-6.85854866116347E-13	-6.23504423742134E-13	2.59793509892556E-13	-9.45648376008903E-13	1.8705132712264E-13	1.05181454029468E-29	6.23504423742134E-14	5.19587019785112E-13	-1.21583362629716E-12	2.90968731079663E-13	-3.42927433058174E-13	-1.20544188590146E-12	-5.61153981367921E-13	2.70185250288258E-13	4.05277875432387E-13	-2.70185250288258E-13
0.02146	1.03917403957022E-13	-4.05277875432387E-13	-5.71545721763623E-13	-5.40370500576516E-13	2.18226548309747E-13	-8.62514452843285E-13	2.07834807914044E-14	1.97443067518342E-13	3.22143952266769E-13	4.36453096619494E-13	-8.52122712447583E-13	2.39010029101151E-13	-2.70185250288258E-13	-1.04956577996593E-12	-4.15669615828089E-13	3.11752211871067E-13	1.76659586726938E-13	-5.40370500576516E-13
0.02148	-2.07834807914044E-14	-4.46844837015196E-13	-3.63710913849578E-13	-4.36453096619494E-13	1.45484365539831E-13	-8.00164010469072E-13	-1.24700884748427E-13	2.90968731079663E-13	4.98803538993707E-13	1.76659586726938E-13	-5.71545721763623E-13	1.45484365539831E-13	-2.28618288705449E-13	-7.68988789281965E-13	-2.70185250288258E-13	8.31339231656179E-14	-6.23504423742134E-14	-7.8977227007337E-13
0.0215	-1.03917403957022E-14	-2.90968731079663E-13	-1.35092625144129E-13	-3.42927433058174E-13	1.24700884748427E-13	-7.17030087303454E-13	-2.07834807914045E-13	2.39010029101151E-13	4.57236577410898E-13	-6.23504423742134E-14	-3.7410265424528E-13	1.03917403957022E-14	-2.59793509892556E-13	-4.36453096619494E-13	-1.76659586726938E-13	-1.55876105935534E-13	-1.97443067518342E-13	-8.93689674030392E-13
0.02152	1.97443067518342E-13	-1.66267846331236E-13	1.03917403957023E-14	-1.76659586726938E-13	1.45484365539831E-13	-6.0272094295073E-13	-2.70185250288258E-13	9.35256635613201E-14	2.59793509892556E-13	-2.49401769496854E-13	-2.70185250288258E-13	-1.35092625144129E-13	-2.18226548309747E-13	-1.66267846331236E-13	-6.23504423742134E-14	-3.01360471475365E-13	-2.49401769496854E-13	-7.37813568094859E-13
0.02154	4.57236577410898E-13	-3.11752211871067E-14	3.11752211871067E-14	-5.19587019785112E-14	2.39010029101151E-13	-4.15669615828089E-13	-4.26061356223792E-13	-9.35256635613201E-14	3.11752211871067E-14	-2.59793509892556E-13	-2.49401769496854E-13	-2.59793509892556E-13	-1.14309144352725E-13	-6.73161305788597E-29	-1.24700884748427E-13	-3.7410265424528E-13	-2.18226548309747E-13	-5.40370500576516E-13
0.02156	5.71545721763623E-13	-1.03917403957022E-13	0	-1.24700884748427E-13	2.39010029101151E-13	-2.8057699068396E-13	-5.09195279389409E-13	-1.8705132712264E-13	1.03917403957022E-14	-2.49401769496854E-13	-1.55876105935534E-13	-3.84494394640983E-13	1.03917403957022E-14	7.27421827699157E-14	-2.49401769496854E-13	-3.7410265424528E-13	-1.45484365539831E-13	-5.09195279389409E-13
0.02158	5.81937462159325E-13	-2.07834807914045E-13	-1.14309144352725E-13	-2.07834807914045E-13	1.45484365539831E-13	-1.03917403957022E-13	-7.58597048886263E-13	-1.55876105935534E-13	1.03917403957022E-14	-2.70185250288258E-13	-2.07834807914045E-13	-5.92329202555027E-13	1.66267846331236E-13	7.27421827699156E-14	-3.22143952266769E-13	-3.53319173453876E-13	-7.27421827699156E-14	-5.19587019785112E-13
0.0216	5.40370500576516E-13	-3.84494394640983E-13	-2.90968731079663E-13	-5.19587019785112E-13	3.36580652894298E-29	-2.07834807914045E-14	-8.72906193238988E-13	-1.45484365539831E-13	1.45484365539831E-13	-3.42927433058174E-13	-3.11752211871067E-13	-7.17030087303454E-13	1.55876105935534E-13	1.03917403957022E-14	-4.36453096619494E-13	-3.53319173453876E-13	-1.45484365539831E-13	-6.13112683346432E-13
0.02162	5.50762240972218E-13	-5.19587019785112E-13	-3.53319173453876E-13	-8.31339231656179E-13	-1.45484365539831E-13	6.23504423742134E-14	-9.14473154821797E-13	-2.49401769496854E-13	3.11752211871067E-13	-3.53319173453876E-13	-3.32535692662471E-13	-9.45648376008903E-13	2.39010029101151E-13	6.23504423742134E-14	-4.26061356223792E-13	-3.32535692662471E-13	-1.24700884748427E-13	-8.00164010469072E-13
0.02164	4.26061356223792E-13	-5.09195279389409E-13	-3.42927433058174E-13	-1.04956577996593E-12	-1.55876105935534E-13	1.24700884748427E-13	-7.48205308490561E-13	-3.42927433058174E-13	3.94886135036685E-13	-2.39010029101151E-13	-2.90968731079663E-13	-1.01839055877882E-12	2.07834807914045E-13	1.24700884748427E-13	-3.7410265424528E-13	-2.39010029101151E-13	-3.11752211871067E-14	-9.45648376008903E-13
0.02166	1.8705132712264E-13	-4.78020058202303E-13	-4.57236577410898E-13	-1.16387492431865E-12	-9.35256635613201E-14	2.07834807914045E-13	-5.81937462159325E-13	-3.7410265424528E-13	2.90968731079663E-13	0	-1.24700884748427E-13	-9.97607077987414E-13	1.14309144352725E-13	2.70185250288258E-13	-3.22143952266769E-13	-1.66267846331236E-13	-5.19587019785112E-14	-1.05995752036163E-12
0.02168	-4.1566961582809E-14	-4.67628317806601E-13	-6.02720942950729E-13	-9.56040116404606E-13	1.03917403957022E-14	3.32535692662471E-13	-4.36453096619494E-13	-4.57236577410898E-13	-1.03917403957022E-13	6.23504423742134E-14	2.07834807914044E-14	-7.06638346907752E-13	-5.19587019785112E-14	2.59793509892556E-13	-3.53319173453876E-13	1.03917403957022E-14	-1.45484365539831E-13	-9.7682359719601E-13
0.0217	-1.55876105935534E-13	-4.78020058202303E-13	-8.20947491260476E-13	-6.65071385324943E-13	6.23504423742134E-14	3.84494394640983E-13	-2.8057699068396E-13	-6.33896164137836E-13	-6.33896164137836E-13	1.03917403957022E-13	1.76659586726938E-13	-3.11752211871067E-13	-2.49401769496854E-13	1.03917403957022E-13	-4.05277875432387E-13	2.07834807914045E-14	-4.36453096619494E-13	-6.75463125720645E-13
0.02172	-1.55876105935533E-13	-3.42927433058174E-13	-8.93689674030392E-13	-3.7410265424528E-13	6.23504423742134E-14	3.01360471475365E-13	-9.35256635613201E-14	-7.8977227007337E-13	-1.00799881838312E-12	1.35092625144129E-13	2.59793509892556E-13	5.19587019785112E-14	-3.11752211871067E-13	-2.49401769496854E-13	-6.23504423742134E-13	-7.27421827699156E-14	-7.27421827699156E-13	-5.19587019785112E-13
0.02174	-1.8705132712264E-13	-2.07834807914045E-13	-9.04081414426094E-13	-2.28618288705449E-13	-7.27421827699156E-14	-2.07834807914045E-14	-2.07834807914044E-14	-9.87215337591712E-13	-1.22622536669286E-12	1.66267846331236E-13	1.66267846331236E-13	3.22143952266769E-13	-3.32535692662471E-13	-5.09195279389409E-13	-8.31339231656179E-13	-3.32535692662471E-13	-8.41730972051881E-13	-2.59793509892556E-13
0.02176	-3.22143952266769E-13	-1.03917403957022E-13	-9.04081414426094E-13	-1.03917403957022E-13	-2.28618288705449E-13	-3.22143952266769E-13	-9.35256635613201E-14	-9.7682359719601E-13	-1.29896754946278E-12	1.76659586726938E-13	-1.03917403957023E-14	3.63710913849578E-13	-2.18226548309747E-13	-5.71545721763623E-13	-8.62514452843285E-13	-4.98803538993707E-13	-8.00164010469072E-13	-1.76659586726938E-13
0.02178	-5.50762240972218E-13	-1.03917403957022E-13	-8.93689674030392E-13	4.1566961582809E-14	-4.78020058202303E-13	-4.98803538993707E-13	-3.42927433058174E-13	-9.24864895217499E-13	-1.18465840511005E-12	1.45484365539831E-13	-2.39010029101151E-13	3.22143952266769E-13	-6.23504423742134E-14	-5.0919527938941E-13	-6.54679644929241E-13	-4.36453096619494E-13	-5.71545721763623E-13	-2.59793509892556E-13
0.0218	-8.10555750864774E-13	-1.76659586726938E-13	-9.04081414426094E-13	1.14309144352725E-13	-6.23504423742134E-13	-4.36453096619494E-13	-6.0272094295073E-13	-8.72906193238988E-13	-1.01839055877882E-12	7.27421827699157E-14	-3.32535692662471E-13	1.03917403957022E-13	1.24700884748427E-13	-4.15669615828089E-13	-3.11752211871067E-13	-3.22143952266769E-13	-4.57236577410898E-13	-4.88411798598005E-13
0.02182	-9.04081414426094E-13	-2.59793509892556E-13	-8.41730972051881E-13	2.07834807914045E-14	-4.98803538993707E-13	-1.8705132712264E-13	-7.8977227007337E-13	-8.8329793363469E-13	-9.14473154821796E-13	-3.11752211871067E-14	-4.36453096619494E-13	-2.70185250288258E-13	2.07834807914045E-13	-3.53319173453876E-13	4.1566961582809E-14	-1.76659586726938E-13	-4.36453096619494E-13	-7.79380529677668E-13
0.02184	-8.52122712447583E-13	-2.90968731079663E-13	-6.65071385324943E-13	-2.49401769496854E-13	-9.35256635613201E-14	6.23504423742134E-14	-6.0272094295073E-13	-7.68988789281965E-13	-7.8977227007337E-13	-2.07834807914045E-13	-5.40370500576516E-13	-6.0272094295073E-13	2.07834807914045E-13	-4.57236577410898E-13	1.76659586726938E-13	-9.35256635613201E-14	-4.05277875432387E-13	-9.66431856800308E-13
0.02186	-7.68988789281965E-13	-2.90968731079663E-13	-3.53319173453876E-13	-7.27421827699156E-13	3.7410265424528E-13	2.39010029101151E-13	-2.90968731079663E-13	-5.50762240972218E-13	-7.06638346907752E-13	-2.8057699068396E-13	-4.67628317806601E-13	-9.45648376008903E-13	0	-4.57236577410898E-13	-6.23504423742134E-14	3.11752211871067E-14	-4.15669615828089E-13	-8.31339231656179E-13
0.02188	-5.92329202555027E-13	-3.22143952266769E-13	-9.35256635613201E-14	-1.11191622234014E-12	6.54679644929241E-13	3.11752211871067E-13	0	-3.22143952266769E-13	-6.65071385324943E-13	-2.8057699068396E-13	-3.53319173453876E-13	-9.66431856800308E-13	-2.39010029101151E-13	-3.42927433058174E-13	-4.26061356223791E-13	7.27421827699156E-14	-3.63710913849578E-13	-4.78020058202303E-13
0.0219	-2.90968731079663E-13	-3.22143952266769E-13	1.55876105935534E-13	-1.23661710708857E-12	5.92329202555027E-13	3.22143952266769E-13	1.8705132712264E-13	-2.07834807914045E-13	-5.50762240972218E-13	-3.01360471475365E-13	-1.8705132712264E-13	-7.79380529677668E-13	-6.23504423742134E-13	-3.01360471475365E-13	-6.75463125720645E-13	-3.11752211871067E-14	-2.70185250288258E-13	-1.24700884748427E-13
0.02192	-2.07834807914044E-14	-3.01360471475365E-13	1.8705132712264E-13	-1.01839055877882E-12	3.84494394640983E-13	2.59793509892556E-13	2.07834807914045E-13	-2.59793509892556E-13	-5.71545721763623E-13	-2.59793509892556E-13	-6.23504423742133E-14	-5.50762240972218E-13	-9.24864895217499E-13	-3.63710913849578E-13	-8.31339231656179E-13	-2.49401769496854E-13	-1.55876105935533E-13	0
0.02194	2.70185250288258E-13	-1.76659586726938E-13	1.14309144352725E-13	-6.9624660651205E-13	-6.23504423742134E-14	1.35092625144129E-13	9.35256635613201E-14	-3.22143952266769E-13	-6.54679644929241E-13	-2.39010029101151E-13	-5.19587019785112E-14	-3.7410265424528E-13	-1.07034926075733E-12	-4.05277875432387E-13	-9.24864895217499E-13	-3.53319173453876E-13	-1.35092625144129E-13	-8.31339231656179E-14
0.02196	3.22143952266769E-13	-3.11752211871067E-14	2.07834807914045E-14	-4.26061356223792E-13	-3.32535692662471E-13	-2.07834807914044E-14	-1.8705132712264E-13	-3.94886135036685E-13	-6.0272094295073E-13	-1.8705132712264E-13	-1.03917403957022E-13	-1.97443067518342E-13	-9.24864895217499E-13	-6.0272094295073E-13	-1.04956577996593E-12	-2.90968731079663E-13	-1.97443067518342E-13	-2.49401769496854E-13
0.02198	1.66267846331236E-13	7.27421827699156E-14	-1.14309144352725E-13	-3.22143952266769E-13	-4.78020058202303E-13	-1.24700884748427E-13	-4.26061356223792E-13	-3.84494394640983E-13	-4.78020058202303E-13	-1.24700884748427E-13	-2.18226548309747E-13	-4.15669615828089E-14	-7.06638346907752E-13	-8.00164010469072E-13	-1.01839055877882E-12	-4.1566961582809E-14	-3.11752211871067E-13	-3.53319173453876E-13
0.022	-1.35092625144129E-13	7.27421827699157E-14	-2.39010029101151E-13	-3.94886135036685E-13	-4.36453096619494E-13	-1.03917403957022E-13	-6.0272094295073E-13	-3.42927433058174E-13	-2.18226548309747E-13	-9.35256635613201E-14	-3.42927433058174E-13	1.03917403957022E-13	-5.29978760180814E-13	-1.00799881838312E-12	-9.04081414426094E-13	1.55876105935534E-13	-4.78020058202303E-13	-3.94886135036685E-13
0.02202	-4.78020058202303E-13	9.35256635613201E-14	-3.32535692662471E-13	-6.54679644929241E-13	-4.15669615828089E-13	-5.19587019785112E-14	-7.37813568094859E-13	-1.55876105935533E-13	-7.27421827699156E-14	-1.76659586726938E-13	-4.46844837015196E-13	4.15669615828089E-14	-5.19587019785112E-13	-1.11191622234014E-12	-8.00164010469072E-13	2.90968731079663E-13	-6.13112683346432E-13	-4.98803538993707E-13
0.02204	-7.8977227007337E-13	9.35256635613201E-14	-3.22143952266769E-13	-8.8329793363469E-13	-3.94886135036685E-13	7.27421827699156E-14	-8.20947491260476E-13	5.19587019785112E-14	-2.07834807914045E-14	-4.88411798598005E-13	-5.19587019785112E-13	-9.35256635613201E-14	-4.57236577410898E-13	-9.87215337591712E-13	-5.71545721763623E-13	2.8057699068396E-13	-7.37813568094859E-13	-5.71545721763623E-13
0.02206	-8.62514452843285E-13	1.45484365539831E-13	-3.7410265424528E-13	-9.45648376008903E-13	-3.11752211871067E-13	1.35092625144129E-13	-9.04081414426094E-13	2.70185250288258E-13	-2.59793509892556E-13	-7.58597048886263E-13	-4.15669615828089E-13	-2.07834807914045E-13	-3.42927433058174E-13	-7.48205308490561E-13	-5.19587019785112E-13	9.35256635613201E-14	-6.33896164137836E-13	-5.50762240972218E-13
0.02208	-8.72906193238988E-13	1.03917403957022E-13	-3.01360471475365E-13	-9.66431856800308E-13	-2.39010029101151E-13	1.66267846331236E-13	-1.02878229917452E-12	2.90968731079663E-13	-6.44287904533539E-13	-1.00799881838312E-12	-7.27421827699157E-14	-3.01360471475365E-13	-2.8057699068396E-13	-4.67628317806601E-13	-6.0272094295073E-13	-8.31339231656179E-14	-4.57236577410898E-13	-3.32535692662471E-13
0.0221	-7.58597048886263E-13	7.27421827699157E-14	-1.45484365539831E-13	-7.79380529677668E-13	-1.76659586726938E-13	-3.11752211871067E-14	-1.07034926075733E-12	2.8057699068396E-13	-1.05995752036163E-12	-1.12230796273584E-12	1.76659586726938E-13	-2.59793509892556E-13	-2.90968731079663E-13	-1.24700884748427E-13	-6.13112683346432E-13	-2.59793509892556E-13	-4.78020058202303E-13	3.11752211871067E-14
0.02212	-6.0272094295073E-13	2.07834807914045E-14	1.35092625144129E-13	-6.0272094295073E-13	-1.35092625144129E-13	-2.28618288705449E-13	-1.05995752036163E-12	1.66267846331236E-13	-1.37170973223269E-12	-9.56040116404605E-13	2.70185250288258E-13	-1.55876105935534E-13	-3.84494394640983E-13	-1.03917403957022E-14	-5.50762240972218E-13	-3.01360471475365E-13	-5.19587019785112E-13	2.49401769496854E-13
0.02214	-4.05277875432387E-13	-7.27421827699156E-14	3.53319173453876E-13	-4.46844837015196E-13	-1.03917403957022E-14	-5.71545721763623E-13	-8.52122712447583E-13	-1.03917403957022E-14	-1.65228672291666E-12	-6.9624660651205E-13	-6.23504423742135E-14	-2.28618288705449E-13	-3.94886135036685E-13	-2.07834807914044E-14	-5.19587019785112E-13	-2.28618288705449E-13	-5.19587019785112E-13	3.42927433058174E-13
0.02216	-1.76659586726938E-13	-1.14309144352725E-13	3.22143952266769E-13	-2.49401769496854E-13	2.49401769496854E-13	-8.72906193238988E-13	-5.29978760180814E-13	-1.66267846331236E-13	-1.53797757856393E-12	-3.42927433058174E-13	-4.05277875432387E-13	-4.05277875432387E-13	-3.63710913849578E-13	-1.14309144352725E-13	-2.39010029101151E-13	-1.97443067518342E-13	-4.15669615828089E-13	1.03917403957022E-14
0.02218	2.07834807914045E-14	-7.27421827699156E-14	7.27421827699156E-14	-9.35256635613201E-14	4.78020058202303E-13	-1.13269970313154E-12	-2.07834807914045E-13	-3.11752211871067E-13	-1.23661710708857E-12	6.23504423742134E-14	-6.75463125720645E-13	-6.33896164137836E-13	-1.8705132712264E-13	-1.24700884748427E-13	-1.03917403957022E-14	-2.39010029101151E-13	-1.8705132712264E-13	-3.63710913849578E-13
0.0222	2.28618288705449E-13	-3.11752211871066E-14	-2.59793509892556E-13	2.07834807914045E-14	7.79380529677667E-13	-1.12230796273584E-12	-7.27421827699156E-14	-3.63710913849578E-13	-9.14473154821797E-13	3.11752211871067E-13	-7.06638346907752E-13	-8.41730972051881E-13	-5.19587019785112E-14	-9.35256635613201E-14	1.35092625144129E-13	-2.59793509892556E-13	-7.27421827699156E-14	-6.33896164137836E-13
0.02222	3.01360471475365E-13	-4.1566961582809E-14	-5.71545721763623E-13	6.23504423742134E-14	9.56040116404605E-13	-9.7682359719601E-13	2.07834807914045E-14	-3.63710913849578E-13	-6.23504423742134E-13	3.94886135036685E-13	-5.40370500576516E-13	-9.14473154821797E-13	-1.03917403957022E-14	1.03917403957022E-14	1.55876105935534E-13	-3.32535692662471E-13	-1.24700884748427E-13	-7.27421827699156E-13
0.02224	1.55876105935534E-13	-1.35092625144129E-13	-8.20947491260476E-13	9.35256635613201E-14	1.13269970313154E-12	-7.48205308490561E-13	-1.55876105935533E-13	-2.90968731079663E-13	-3.42927433058174E-13	3.11752211871067E-13	-3.84494394640983E-13	-9.04081414426094E-13	-2.07834807914045E-14	1.03917403957022E-14	1.66267846331236E-13	-3.7410265424528E-13	-1.45484365539831E-13	-7.37813568094859E-13
0.02226	8.31339231656179E-14	-2.49401769496854E-13	-1.01839055877882E-12	-3.11752211871067E-14	1.14309144352725E-12	-5.19587019785112E-13	-3.11752211871067E-13	-2.70185250288258E-13	-2.28618288705449E-13	2.07834807914045E-13	-3.53319173453876E-13	-7.8977227007337E-13	-1.35092625144129E-13	-1.55876105935534E-13	1.66267846331236E-13	-5.19587019785112E-13	-1.97443067518342E-13	-7.8977227007337E-13
0.02228	-4.15669615828089E-14	-3.32535692662472E-13	-9.87215337591712E-13	-2.28618288705449E-13	9.45648376008903E-13	-4.67628317806601E-13	-4.26061356223792E-13	-2.59793509892556E-13	-1.45484365539831E-13	1.35092625144129E-13	-3.01360471475365E-13	-6.9624660651205E-13	-2.90968731079663E-13	-3.32535692662471E-13	1.45484365539831E-13	-6.65071385324943E-13	-1.97443067518342E-13	-8.41730972051881E-13
0.0223	-1.66267846331236E-13	-2.90968731079663E-13	-6.54679644929241E-13	-4.15669615828089E-13	6.75463125720645E-13	-4.98803538993707E-13	-4.36453096619494E-13	-3.53319173453876E-13	-1.03917403957022E-13	4.15669615828089E-14	-3.32535692662471E-13	-6.65071385324943E-13	-3.63710913849578E-13	-4.26061356223792E-13	1.03917403957022E-13	-8.72906193238988E-13	-2.70185250288258E-13	-8.20947491260476E-13
0.02232	-4.15669615828089E-13	-3.01360471475365E-13	-2.07834807914045E-13	-5.29978760180814E-13	3.11752211871067E-13	-6.75463125720645E-13	-2.39010029101151E-13	-4.05277875432387E-13	0	-7.27421827699156E-14	-3.22143952266769E-13	-8.00164010469072E-13	-3.84494394640983E-13	-4.26061356223792E-13	1.76659586726938E-13	-1.11191622234014E-12	-4.05277875432387E-13	-7.06638346907752E-13
0.02234	-6.44287904533539E-13	-3.01360471475365E-13	1.45484365539831E-13	-5.81937462159325E-13	2.07834807914045E-14	-8.62514452843285E-13	5.19587019785112E-14	-4.78020058202303E-13	1.14309144352725E-13	-2.8057699068396E-13	-3.42927433058174E-13	-8.93689674030392E-13	-3.32535692662471E-13	-4.26061356223792E-13	3.32535692662471E-13	-1.20544188590146E-12	-5.71545721763623E-13	-5.61153981367921E-13
0.02236	-8.93689674030392E-13	-3.11752211871067E-13	1.97443067518342E-13	-5.40370500576516E-13	-1.03917403957022E-13	-9.35256635613201E-13	2.18226548309747E-13	-4.46844837015196E-13	1.14309144352725E-13	-4.36453096619494E-13	-2.8057699068396E-13	-7.68988789281965E-13	-2.59793509892556E-13	-4.46844837015196E-13	5.19587019785112E-13	-1.10152448194444E-12	-6.85854866116347E-13	-4.57236577410898E-13
0.02238	-8.00164010469072E-13	-1.24700884748427E-13	1.8705132712264E-13	-4.36453096619494E-13	-1.45484365539831E-13	-7.58597048886263E-13	3.11752211871067E-13	-2.59793509892556E-13	3.11752211871067E-14	-6.0272094295073E-13	-1.03917403957022E-13	-6.65071385324943E-13	-2.39010029101151E-13	-4.57236577410898E-13	6.23504423742134E-13	-8.20947491260476E-13	-7.58597048886263E-13	-4.15669615828089E-13
0.0224	-4.15669615828089E-13	3.11752211871067E-14	6.23504423742134E-14	-3.84494394640983E-13	-1.45484365539831E-13	-3.53319173453876E-13	2.59793509892556E-13	-5.19587019785112E-14	-3.11752211871067E-14	-6.44287904533539E-13	-8.31339231656179E-14	-6.65071385324943E-13	-1.76659586726938E-13	-5.50762240972218E-13	6.54679644929241E-13	-5.09195279389409E-13	-8.20947491260476E-13	-4.15669615828089E-13
0.02242	1.03917403957022E-14	3.11752211871067E-13	1.03917403957022E-14	-4.57236577410898E-13	-2.18226548309747E-13	-2.07834807914044E-14	1.35092625144129E-13	1.76659586726938E-13	7.27421827699157E-14	-7.58597048886263E-13	-1.8705132712264E-13	-7.06638346907752E-13	-1.03917403957022E-13	-5.92329202555027E-13	6.75463125720645E-13	-2.8057699068396E-13	-7.79380529677667E-13	-4.88411798598005E-13
0.02244	2.90968731079663E-13	5.09195279389409E-13	6.23504423742134E-14	-5.40370500576516E-13	-3.11752211871067E-13	2.59793509892556E-13	-3.11752211871067E-14	2.39010029101151E-13	1.55876105935533E-13	-7.27421827699156E-13	-5.19587019785112E-13	-6.75463125720645E-13	1.03917403957022E-14	-5.81937462159325E-13	6.9624660651205E-13	-1.8705132712264E-13	-5.71545721763623E-13	-4.36453096619494E-13
0.02246	5.09195279389409E-13	5.92329202555027E-13	-2.07834807914045E-14	-5.92329202555027E-13	-2.59793509892556E-13	3.32535692662471E-13	-2.28618288705449E-13	2.07834807914045E-14	1.66267846331236E-13	-7.48205308490561E-13	-7.06638346907752E-13	-7.27421827699156E-13	1.14309144352725E-13	-6.0272094295073E-13	7.37813568094859E-13	-1.76659586726938E-13	-2.39010029101151E-13	-3.32535692662471E-13
0.02248	6.44287904533539E-13	5.61153981367921E-13	-1.35092625144129E-13	-5.19587019785112E-13	-1.45484365539831E-13	2.28618288705449E-13	-4.88411798598005E-13	-3.22143952266769E-13	1.03917403957022E-13	-7.8977227007337E-13	-7.17030087303454E-13	-7.37813568094859E-13	1.76659586726938E-13	-6.0272094295073E-13	6.9624660651205E-13	-2.70185250288258E-13	1.03917403957022E-14	-2.39010029101151E-13
0.0225	6.85854866116348E-13	3.53319173453876E-13	-2.49401769496854E-13	-3.63710913849578E-13	3.11752211871067E-14	-1.03917403957022E-13	-6.9624660651205E-13	-6.65071385324943E-13	1.03917403957022E-14	-9.14473154821797E-13	-6.13112683346432E-13	-7.27421827699156E-13	2.28618288705449E-13	-6.33896164137836E-13	6.13112683346432E-13	-4.57236577410898E-13	9.35256635613201E-14	-1.03917403957022E-13
0.02252	6.75463125720645E-13	5.19587019785112E-14	-3.22143952266769E-13	-3.01360471475365E-13	1.55876105935533E-13	-4.98803538993707E-13	-8.62514452843285E-13	-1.00799881838312E-12	-1.45484365539831E-13	-9.35256635613201E-13	-4.57236577410898E-13	-7.27421827699156E-13	1.24700884748427E-13	-6.33896164137836E-13	4.67628317806601E-13	-6.54679644929241E-13	-1.14309144352725E-13	-5.19587019785112E-14
0.02254	5.71545721763623E-13	-1.55876105935534E-13	-3.7410265424528E-13	-2.90968731079663E-13	2.07834807914045E-13	-8.93689674030392E-13	-7.8977227007337E-13	-1.24700884748427E-12	-2.39010029101151E-13	-9.14473154821796E-13	-3.11752211871067E-13	-7.79380529677668E-13	4.15669615828089E-14	-7.37813568094859E-13	2.39010029101151E-13	-8.52122712447583E-13	-3.22143952266769E-13	-5.19587019785112E-14
0.02256	4.46844837015196E-13	-3.7410265424528E-13	-4.67628317806601E-13	-2.70185250288258E-13	2.8057699068396E-13	-1.10152448194444E-12	-5.50762240972218E-13	-1.26779232827567E-12	-3.63710913849578E-13	-8.00164010469072E-13	-5.19587019785112E-14	-7.58597048886263E-13	-6.23504423742134E-14	-7.27421827699156E-13	-2.07834807914045E-14	-9.14473154821797E-13	-5.09195279389409E-13	-1.76659586726938E-13
0.02258	2.28618288705449E-13	-4.46844837015196E-13	-6.0272094295073E-13	-1.35092625144129E-13	3.11752211871067E-13	-1.11191622234014E-12	-3.11752211871067E-13	-1.11191622234014E-12	-4.36453096619494E-13	-6.54679644929241E-13	2.70185250288258E-13	-6.85854866116347E-13	-9.35256635613201E-14	-6.85854866116347E-13	-2.28618288705449E-13	-7.79380529677668E-13	-5.40370500576516E-13	-2.70185250288258E-13
0.0226	-7.27421827699157E-14	-3.11752211871067E-13	-6.44287904533539E-13	-5.19587019785112E-14	3.22143952266769E-13	-1.01839055877882E-12	-2.39010029101151E-13	-8.52122712447583E-13	-4.46844837015196E-13	-6.33896164137836E-13	5.09195279389409E-13	-5.29978760180814E-13	-1.97443067518342E-13	-7.06638346907752E-13	-4.05277875432387E-13	-4.67628317806601E-13	-4.46844837015196E-13	-3.84494394640983E-13
0.02262	-2.18226548309747E-13	-2.07834807914045E-13	-5.92329202555027E-13	-1.03917403957022E-14	3.32535692662471E-13	-7.58597048886263E-13	-1.45484365539831E-13	-6.54679644929241E-13	-2.8057699068396E-13	-4.98803538993707E-13	3.42927433058174E-13	-3.84494394640983E-13	-2.18226548309747E-13	-6.54679644929241E-13	-5.50762240972218E-13	-2.49401769496854E-13	-3.63710913849578E-13	-4.05277875432387E-13
0.02264	-3.32535692662472E-13	-4.15669615828089E-14	-3.84494394640983E-13	2.07834807914045E-14	2.90968731079663E-13	-4.78020058202303E-13	0	-6.23504423742134E-13	-1.35092625144129E-13	-2.59793509892556E-13	3.36580652894298E-29	-2.39010029101151E-13	-1.97443067518342E-13	-4.98803538993707E-13	-6.85854866116347E-13	-2.07834807914045E-13	-2.59793509892556E-13	-3.84494394640983E-13
0.02266	-4.46844837015196E-13	1.24700884748427E-13	-1.76659586726938E-13	-9.35256635613201E-14	1.76659586726938E-13	-4.26061356223792E-13	1.14309144352725E-13	-5.61153981367921E-13	-1.76659586726938E-13	4.1566961582809E-14	-5.29978760180814E-13	-2.8057699068396E-13	-6.23504423742134E-14	-1.55876105935534E-13	-7.27421827699156E-13	-2.59793509892556E-13	-2.28618288705449E-13	-3.11752211871067E-13
0.02268	-6.13112683346432E-13	1.66267846331236E-13	-1.14309144352725E-13	-2.59793509892556E-13	3.11752211871067E-14	-5.40370500576516E-13	2.07834807914045E-13	-5.50762240972218E-13	-3.22143952266769E-13	3.63710913849578E-13	-8.72906193238988E-13	-3.53319173453876E-13	8.31339231656179E-14	2.07834807914045E-13	-6.9624660651205E-13	-4.36453096619494E-13	-2.90968731079663E-13	-2.07834807914045E-13
0.0227	-7.68988789281965E-13	1.45484365539831E-13	-2.28618288705449E-13	-4.88411798598005E-13	-6.23504423742134E-14	-7.06638346907752E-13	1.8705132712264E-13	-4.36453096619494E-13	-3.84494394640983E-13	5.50762240972218E-13	-1.04956577996593E-12	-5.0919527938941E-13	-2.07834807914045E-14	4.26061356223792E-13	-7.68988789281965E-13	-3.84494394640983E-13	-5.92329202555027E-13	-2.07834807914045E-13
0.02272	-9.7682359719601E-13	3.36580652894298E-29	-4.15669615828089E-13	-7.58597048886263E-13	1.03917403957022E-14	-8.72906193238988E-13	-6.23504423742134E-14	-1.97443067518342E-13	-3.42927433058174E-13	5.29978760180814E-13	-1.00799881838312E-12	-6.13112683346432E-13	-2.39010029101151E-13	3.32535692662471E-13	-8.00164010469072E-13	-2.07834807914045E-13	-8.00164010469072E-13	-3.7410265424528E-13
0.02274	-1.02878229917452E-12	-2.90968731079663E-13	-5.29978760180814E-13	-9.24864895217499E-13	2.8057699068396E-13	-8.52122712447583E-13	-3.63710913849578E-13	2.07834807914045E-14	-2.18226548309747E-13	4.36453096619494E-13	-8.10555750864774E-13	-6.0272094295073E-13	-4.67628317806601E-13	2.07834807914045E-14	-9.45648376008903E-13	-1.55876105935533E-13	-8.52122712447583E-13	-5.71545721763623E-13
0.02276	-8.93689674030392E-13	-5.71545721763623E-13	-5.09195279389409E-13	-9.24864895217499E-13	4.05277875432387E-13	-6.13112683346432E-13	-6.44287904533539E-13	1.66267846331236E-13	-1.55876105935533E-13	2.39010029101151E-13	-5.19587019785112E-13	-6.44287904533539E-13	-6.75463125720645E-13	-3.42927433058174E-13	-1.07034926075733E-12	-2.8057699068396E-13	-7.68988789281965E-13	-6.65071385324943E-13
0.02278	-5.19587019785112E-13	-6.9624660651205E-13	-4.15669615828089E-13	-8.31339231656179E-13	2.59793509892556E-13	-3.84494394640983E-13	-9.14473154821797E-13	3.01360471475365E-13	-3.01360471475365E-13	7.27421827699156E-14	-2.18226548309747E-13	-7.06638346907752E-13	-7.27421827699156E-13	-6.0272094295073E-13	-1.14309144352725E-12	-3.94886135036685E-13	-6.54679644929241E-13	-6.44287904533538E-13
0.0228	-1.45484365539831E-13	-7.48205308490561E-13	-3.42927433058174E-13	-5.40370500576516E-13	-3.36580652894298E-29	-2.8057699068396E-13	-1.00799881838312E-12	3.22143952266769E-13	-4.98803538993707E-13	1.03917403957022E-14	-6.23504423742134E-14	-6.75463125720645E-13	-7.8977227007337E-13	-8.8329793363469E-13	-9.87215337591712E-13	-4.36453096619494E-13	-5.61153981367921E-13	-5.71545721763623E-13
0.02282	3.01360471475365E-13	-7.58597048886263E-13	-2.70185250288258E-13	-3.11752211871067E-13	-3.7410265424528E-13	-3.01360471475365E-13	-9.04081414426094E-13	2.8057699068396E-13	-6.54679644929241E-13	-1.03917403957022E-14	-4.1566961582809E-14	-5.29978760180814E-13	-8.00164010469072E-13	-1.14309144352725E-12	-6.85854866116347E-13	-2.8057699068396E-13	-5.50762240972218E-13	-4.15669615828089E-13
0.02284	6.75463125720645E-13	-8.8329793363469E-13	-3.42927433058174E-13	-1.35092625144129E-13	-7.27421827699156E-13	-4.26061356223792E-13	-6.9624660651205E-13	1.03917403957022E-13	-6.9624660651205E-13	-4.1566961582809E-14	-7.27421827699156E-14	-1.14309144352725E-13	-7.37813568094859E-13	-1.4028849534198E-12	-4.88411798598005E-13	-2.07834807914045E-14	-5.09195279389409E-13	-1.8705132712264E-13
0.02286	9.66431856800308E-13	-9.87215337591712E-13	-5.29978760180814E-13	-7.27421827699156E-14	-1.14309144352725E-12	-4.78020058202303E-13	-3.84494394640983E-13	-2.39010029101151E-13	-6.13112683346432E-13	-2.07834807914045E-13	-1.35092625144129E-13	2.90968731079663E-13	-6.23504423742134E-13	-1.45484365539831E-12	-3.94886135036685E-13	2.18226548309747E-13	-3.63710913849578E-13	-1.03917403957022E-13
0.02288	1.03917403957022E-12	-9.97607077987414E-13	-7.58597048886263E-13	-1.03917403957022E-13	-1.48601887658542E-12	-3.84494394640983E-13	-7.27421827699157E-14	-5.92329202555027E-13	-6.23504423742134E-13	-3.94886135036685E-13	-2.28618288705449E-13	6.75463125720645E-13	-4.88411798598005E-13	-1.30935928985848E-12	-3.01360471475365E-13	3.94886135036685E-13	-1.45484365539831E-13	-7.27421827699156E-14
0.0229	9.04081414426094E-13	-1.01839055877882E-12	-7.8977227007337E-13	-2.59793509892556E-13	-1.49641061698112E-12	-3.7410265424528E-13	1.24700884748427E-13	-7.27421827699156E-13	-6.33896164137836E-13	-6.0272094295073E-13	-2.90968731079663E-13	8.00164010469072E-13	-4.05277875432387E-13	-1.05995752036163E-12	-3.01360471475365E-13	5.40370500576516E-13	3.11752211871067E-14	-1.03917403957022E-13
0.02292	7.37813568094859E-13	-9.14473154821797E-13	-6.75463125720645E-13	-3.42927433058174E-13	-1.26779232827567E-12	-3.11752211871067E-13	8.31339231656179E-14	-6.23504423742134E-13	-6.9624660651205E-13	-6.02720942950729E-13	-3.84494394640983E-13	5.71545721763623E-13	-3.11752211871067E-13	-6.9624660651205E-13	-3.42927433058174E-13	5.61153981367921E-13	3.11752211871067E-14	-2.39010029101151E-13
0.02294	5.92329202555027E-13	-7.27421827699156E-13	-4.05277875432387E-13	-3.32535692662471E-13	-6.9624660651205E-13	-3.63710913849578E-13	7.27421827699156E-14	-2.8057699068396E-13	-7.68988789281965E-13	-4.46844837015196E-13	-2.49401769496854E-13	1.8705132712264E-13	-2.49401769496854E-13	-4.46844837015196E-13	-3.32535692662471E-13	5.19587019785112E-13	-1.45484365539831E-13	-2.70185250288258E-13
0.02296	4.88411798598005E-13	-5.19587019785112E-13	-1.8705132712264E-13	-2.07834807914045E-13	-2.28618288705449E-13	-4.57236577410898E-13	5.19587019785112E-14	6.23504423742134E-14	-7.17030087303454E-13	-1.97443067518342E-13	-4.15669615828089E-14	-1.55876105935534E-13	-1.76659586726938E-13	-3.63710913849578E-13	-2.18226548309747E-13	3.22143952266769E-13	-4.36453096619494E-13	-1.45484365539831E-13
0.02298	4.36453096619494E-13	-2.07834807914045E-13	-3.11752211871067E-14	-1.55876105935534E-13	-1.03917403957022E-14	-5.50762240972218E-13	4.1566961582809E-14	2.49401769496854E-13	-7.06638346907752E-13	-1.03917403957022E-13	3.01360471475365E-13	-4.78020058202303E-13	-1.14309144352725E-13	-4.05277875432387E-13	-1.14309144352725E-13	4.15669615828089E-14	-6.33896164137836E-13	7.27421827699156E-14
0.023	3.22143952266769E-13	-1.35092625144129E-13	3.11752211871067E-14	-5.19587019785112E-14	-1.03917403957022E-14	-5.50762240972218E-13	-1.03917403957023E-14	8.31339231656179E-14	-6.23504423742134E-13	-1.55876105935533E-13	4.05277875432387E-13	-6.0272094295073E-13	-1.14309144352725E-13	-4.78020058202303E-13	-1.14309144352725E-13	-2.49401769496854E-13	-7.58597048886263E-13	7.27421827699156E-14
0.02302	2.70185250288258E-13	-1.35092625144129E-13	-6.23504423742134E-14	2.07834807914045E-14	-1.76659586726938E-13	-5.61153981367921E-13	-1.24700884748427E-13	-3.94886135036685E-13	-5.81937462159325E-13	-3.84494394640983E-13	4.26061356223792E-13	-7.17030087303454E-13	-1.35092625144129E-13	-4.46844837015196E-13	-2.07834807914044E-14	-4.88411798598005E-13	-7.17030087303454E-13	-1.97443067518342E-13
0.02304	1.97443067518342E-13	-1.76659586726938E-13	-7.27421827699156E-14	6.23504423742134E-14	-3.84494394640983E-13	-4.98803538993707E-13	-2.39010029101151E-13	-9.24864895217499E-13	-5.50762240972218E-13	-5.92329202555027E-13	1.8705132712264E-13	-7.37813568094859E-13	-1.45484365539831E-13	-4.57236577410898E-13	7.27421827699156E-14	-7.06638346907752E-13	-6.23504423742134E-13	-5.40370500576516E-13
0.02306	1.03917403957022E-13	-1.03917403957022E-13	-1.03917403957022E-13	4.15669615828089E-14	-4.67628317806601E-13	-3.84494394640983E-13	-3.53319173453876E-13	-1.28857580906708E-12	-6.13112683346432E-13	-6.0272094295073E-13	-2.28618288705449E-13	-7.79380529677668E-13	-2.49401769496854E-13	-5.61153981367921E-13	1.55876105935533E-13	-6.75463125720645E-13	-5.40370500576516E-13	-8.52122712447583E-13
0.02308	5.19587019785112E-14	-4.15669615828089E-14	2.07834807914045E-14	-1.55876105935534E-13	-4.98803538993707E-13	-2.59793509892556E-13	-3.22143952266769E-13	-1.31975103025418E-12	-7.58597048886263E-13	-4.26061356223792E-13	-4.67628317806601E-13	-8.00164010469072E-13	-4.98803538993707E-13	-7.48205308490561E-13	5.19587019785112E-14	-6.13112683346432E-13	-5.09195279389409E-13	-1.03917403957022E-12
0.0231	1.03917403957022E-14	2.07834807914045E-13	1.14309144352725E-13	-3.22143952266769E-13	-3.7410265424528E-13	-1.8705132712264E-13	-2.28618288705449E-13	-1.10152448194444E-12	-7.8977227007337E-13	-7.27421827699157E-14	-6.65071385324943E-13	-8.20947491260476E-13	-8.52122712447583E-13	-8.10555750864774E-13	-2.07834807914044E-14	-5.81937462159325E-13	-5.61153981367921E-13	-1.11191622234014E-12
0.02312	3.11752211871067E-14	3.84494394640983E-13	1.55876105935534E-13	-4.67628317806601E-13	-1.8705132712264E-13	-1.8705132712264E-13	-8.31339231656179E-14	-8.00164010469072E-13	-6.9624660651205E-13	3.63710913849578E-13	-7.79380529677668E-13	-6.9624660651205E-13	-1.09113274154873E-12	-7.17030087303454E-13	0	-5.81937462159325E-13	-5.71545721763623E-13	-1.01839055877882E-12
0.02314	8.31339231656179E-14	5.19587019785112E-13	-6.23504423742134E-14	-6.23504423742134E-13	5.19587019785113E-14	-2.28618288705449E-13	1.03917403957023E-14	-4.78020058202303E-13	-4.46844837015196E-13	6.75463125720645E-13	-7.27421827699156E-13	-5.61153981367921E-13	-1.15348318392295E-12	-4.98803538993707E-13	-2.07834807914044E-14	-6.33896164137836E-13	-6.0272094295073E-13	-9.04081414426094E-13
0.02316	1.55876105935534E-13	4.26061356223792E-13	-3.42927433058174E-13	-7.27421827699156E-13	3.7410265424528E-13	-1.66267846331236E-13	4.1566961582809E-14	-2.8057699068396E-13	-2.59793509892556E-13	6.13112683346432E-13	-6.0272094295073E-13	-3.53319173453876E-13	-8.93689674030392E-13	-2.59793509892556E-13	-4.1566961582809E-14	-6.23504423742134E-13	-4.67628317806601E-13	-7.37813568094859E-13
0.02318	1.24700884748427E-13	1.14309144352725E-13	-7.06638346907752E-13	-7.8977227007337E-13	6.13112683346432E-13	-1.35092625144129E-13	3.11752211871067E-14	-1.97443067518342E-13	-5.19587019785112E-14	2.49401769496854E-13	-4.36453096619494E-13	-2.18226548309747E-13	-5.50762240972218E-13	-3.11752211871067E-14	-1.03917403957022E-13	-6.44287904533539E-13	-2.59793509892556E-13	-5.19587019785112E-13
0.0232	1.03917403957022E-14	-1.97443067518342E-13	-8.8329793363469E-13	-7.27421827699156E-13	7.06638346907752E-13	-2.39010029101151E-13	1.55876105935534E-13	-1.35092625144129E-13	0	-1.66267846331236E-13	-2.49401769496854E-13	-6.23504423742134E-14	-1.8705132712264E-13	3.11752211871067E-14	-5.19587019785112E-14	-5.81937462159325E-13	-1.35092625144129E-13	-4.67628317806601E-13
0.02322	-9.35256635613201E-14	-3.63710913849578E-13	-9.66431856800308E-13	-6.54679644929241E-13	6.33896164137836E-13	-3.01360471475365E-13	3.53319173453876E-13	-1.14309144352725E-13	-6.23504423742134E-14	-4.57236577410898E-13	-1.14309144352725E-13	5.19587019785112E-14	1.55876105935534E-13	4.15669615828089E-14	-1.03917403957022E-14	-4.05277875432387E-13	-2.59793509892556E-13	-3.84494394640983E-13
0.02324	-6.23504423742134E-14	-4.46844837015196E-13	-8.31339231656179E-13	-6.13112683346432E-13	4.88411798598005E-13	-2.8057699068396E-13	4.57236577410898E-13	-1.14309144352725E-13	-1.8705132712264E-13	-6.85854866116347E-13	-1.97443067518342E-13	1.97443067518342E-13	2.90968731079663E-13	-2.07834807914044E-14	-7.27421827699156E-14	-1.8705132712264E-13	-5.92329202555027E-13	-2.70185250288258E-13
0.02326	2.07834807914044E-14	-4.46844837015196E-13	-6.75463125720645E-13	-5.50762240972218E-13	3.7410265424528E-13	-1.45484365539831E-13	4.78020058202303E-13	-1.66267846331236E-13	-2.8057699068396E-13	-7.79380529677668E-13	-3.84494394640983E-13	2.59793509892556E-13	3.22143952266769E-13	-1.66267846331236E-13	-8.31339231656179E-14	-2.07834807914044E-14	-9.14473154821796E-13	-2.90968731079663E-13
0.02328	1.24700884748427E-13	-5.61153981367921E-13	-6.44287904533539E-13	-4.36453096619494E-13	3.11752211871067E-13	-7.27421827699156E-14	3.84494394640983E-13	-1.66267846331236E-13	-3.11752211871067E-13	-7.48205308490561E-13	-6.13112683346432E-13	3.11752211871067E-13	1.76659586726938E-13	-4.26061356223792E-13	-7.27421827699157E-14	6.23504423742134E-14	-1.14309144352725E-12	-4.46844837015196E-13
0.0233	1.55876105935534E-13	-6.23504423742134E-13	-7.58597048886263E-13	-3.84494394640983E-13	3.53319173453876E-13	-3.11752211871067E-14	3.32535692662471E-13	-4.1566961582809E-14	-3.01360471475365E-13	-5.71545721763623E-13	-8.20947491260476E-13	2.70185250288258E-13	-1.03917403957022E-14	-7.27421827699156E-13	1.24700884748427E-13	2.07834807914045E-14	-1.18465840511005E-12	-6.33896164137836E-13
0.02332	-1.03917403957022E-14	-6.33896164137836E-13	-9.35256635613201E-13	-4.15669615828089E-13	3.84494394640983E-13	-5.19587019785112E-14	1.55876105935533E-13	3.11752211871067E-14	-3.63710913849578E-13	-4.67628317806601E-13	-7.8977227007337E-13	9.35256635613201E-14	-2.07834807914045E-13	-8.52122712447583E-13	3.7410265424528E-13	-1.35092625144129E-13	-1.10152448194444E-12	-8.31339231656179E-13
0.02334	-1.45484365539831E-13	-6.0272094295073E-13	-8.62514452843286E-13	-4.26061356223792E-13	3.22143952266769E-13	-7.27421827699156E-14	-6.23504423742134E-14	1.66267846331236E-13	-4.26061356223792E-13	-3.42927433058174E-13	-6.65071385324943E-13	-1.24700884748427E-13	-3.53319173453876E-13	-7.37813568094859E-13	5.40370500576516E-13	-1.97443067518342E-13	-9.7682359719601E-13	-9.56040116404606E-13
0.02336	-3.63710913849578E-13	-4.57236577410898E-13	-7.48205308490561E-13	-4.88411798598005E-13	2.07834807914045E-13	-1.45484365539831E-13	-2.28618288705449E-13	2.28618288705449E-13	-4.36453096619494E-13	-2.8057699068396E-13	-5.61153981367921E-13	-3.63710913849578E-13	-4.05277875432387E-13	-4.88411798598005E-13	5.61153981367921E-13	-2.90968731079663E-13	-8.41730972051881E-13	-9.56040116404605E-13
0.02338	-5.81937462159325E-13	-4.15669615828089E-13	-6.44287904533539E-13	-5.29978760180814E-13	0	-2.70185250288258E-13	-2.90968731079663E-13	2.39010029101151E-13	-4.15669615828089E-13	-1.66267846331236E-13	-4.98803538993707E-13	-5.29978760180814E-13	-4.15669615828089E-13	-2.18226548309747E-13	3.22143952266769E-13	-3.32535692662471E-13	-6.33896164137836E-13	-7.48205308490561E-13
0.0234	-7.58597048886263E-13	-4.15669615828089E-13	-5.50762240972218E-13	-4.57236577410898E-13	-1.97443067518342E-13	-2.70185250288258E-13	-1.66267846331236E-13	1.66267846331236E-13	-3.42927433058174E-13	7.27421827699156E-14	-5.50762240972218E-13	-6.44287904533539E-13	-4.88411798598005E-13	-5.19587019785112E-14	0	-3.01360471475365E-13	-5.50762240972218E-13	-5.50762240972218E-13
0.02342	-6.54679644929241E-13	-4.67628317806601E-13	-3.84494394640983E-13	-5.09195279389409E-13	-2.90968731079663E-13	-2.39010029101151E-13	-3.11752211871067E-14	8.31339231656179E-14	-3.94886135036685E-13	3.01360471475365E-13	-6.75463125720645E-13	-7.8977227007337E-13	-6.75463125720645E-13	-9.35256635613201E-14	-2.39010029101151E-13	-1.97443067518342E-13	-4.36453096619494E-13	-3.53319173453876E-13
0.02344	-5.29978760180814E-13	-4.98803538993707E-13	-2.28618288705449E-13	-5.81937462159325E-13	-2.70185250288258E-13	-2.28618288705449E-13	4.15669615828089E-14	5.19587019785112E-14	-4.26061356223792E-13	4.26061356223792E-13	-6.9624660651205E-13	-1.03917403957022E-12	-8.20947491260476E-13	-1.76659586726938E-13	-3.32535692662472E-13	-2.39010029101151E-13	-4.88411798598005E-13	-2.59793509892556E-13
0.02346	-2.90968731079663E-13	-4.98803538993707E-13	-9.35256635613201E-14	-6.02720942950729E-13	-2.90968731079663E-13	-1.76659586726938E-13	1.35092625144129E-13	1.14309144352725E-13	-5.50762240972218E-13	3.11752211871067E-13	-5.81937462159325E-13	-1.20544188590146E-12	-8.62514452843285E-13	-2.49401769496854E-13	-3.22143952266769E-13	-2.28618288705449E-13	-6.0272094295073E-13	-1.76659586726938E-13
0.02348	-1.24700884748427E-13	-4.15669615828089E-13	2.07834807914044E-14	-5.61153981367921E-13	-1.55876105935533E-13	-2.07834807914045E-13	1.03917403957022E-13	6.23504423742134E-14	-6.9624660651205E-13	3.11752211871067E-14	-3.53319173453876E-13	-1.33014277064989E-12	-8.41730972051881E-13	-3.32535692662471E-13	-3.42927433058174E-13	-2.18226548309747E-13	-8.41730972051881E-13	-7.27421827699156E-14
0.0235	5.19587019785112E-14	-3.7410265424528E-13	1.24700884748427E-13	-3.84494394640983E-13	-5.19587019785112E-14	-1.8705132712264E-13	-9.35256635613201E-14	1.26217744835362E-29	-7.17030087303454E-13	-1.97443067518342E-13	-1.66267846331236E-13	-1.27818406867137E-12	-7.8977227007337E-13	-4.26061356223792E-13	-4.05277875432387E-13	-1.66267846331236E-13	-9.7682359719601E-13	-4.15669615828089E-14
0.02352	1.14309144352725E-13	-2.8057699068396E-13	1.97443067518342E-13	-1.8705132712264E-13	-3.11752211871067E-14	-1.8705132712264E-13	-3.7410265424528E-13	-1.55876105935534E-13	-6.23504423742134E-13	-3.63710913849578E-13	-1.35092625144129E-13	-1.22622536669286E-12	-8.8329793363469E-13	-4.26061356223792E-13	-3.42927433058174E-13	-8.31339231656179E-14	-9.24864895217499E-13	-1.97443067518342E-13
0.02354	9.35256635613201E-14	-2.18226548309747E-13	1.14309144352725E-13	-5.19587019785112E-14	-1.03917403957022E-14	-1.45484365539831E-13	-5.50762240972218E-13	-3.94886135036685E-13	-5.81937462159325E-13	-5.29978760180814E-13	-3.84494394640983E-13	-1.00799881838312E-12	-9.56040116404605E-13	-4.05277875432387E-13	-1.76659586726938E-13	-4.15669615828089E-14	-7.27421827699156E-13	-4.57236577410898E-13
0.02356	-3.11752211871067E-14	-6.23504423742135E-14	0	1.03917403957022E-13	-2.07834807914045E-14	-1.76659586726938E-13	-5.29978760180814E-13	-4.36453096619494E-13	-6.54679644929241E-13	-6.85854866116347E-13	-7.79380529677667E-13	-8.93689674030392E-13	-1.05995752036163E-12	-4.05277875432387E-13	-3.11752211871067E-14	-1.45484365539831E-13	-4.46844837015196E-13	-6.54679644929241E-13
0.02358	-1.03917403957022E-13	1.14309144352725E-13	-1.66267846331236E-13	2.07834807914045E-13	-2.07834807914045E-14	-2.59793509892556E-13	-3.94886135036685E-13	-3.01360471475365E-13	-7.8977227007337E-13	-8.31339231656179E-13	-1.08074100115303E-12	-8.20947491260476E-13	-1.02878229917452E-12	-4.36453096619494E-13	-2.07834807914045E-14	-2.70185250288258E-13	-1.97443067518342E-13	-8.10555750864774E-13
0.0236	-2.39010029101151E-13	3.53319173453876E-13	-2.8057699068396E-13	2.49401769496854E-13	-5.19587019785112E-14	-3.63710913849578E-13	-1.97443067518342E-13	-1.14309144352725E-13	-8.52122712447583E-13	-7.79380529677667E-13	-1.05995752036163E-12	-7.58597048886263E-13	-9.35256635613201E-13	-4.88411798598005E-13	-1.24700884748427E-13	-4.57236577410898E-13	1.14309144352725E-13	-8.20947491260476E-13
0.02362	-3.63710913849578E-13	5.50762240972218E-13	-2.8057699068396E-13	2.90968731079663E-13	-8.31339231656179E-14	-3.63710913849578E-13	-3.11752211871067E-14	1.03917403957022E-14	-7.8977227007337E-13	-6.0272094295073E-13	-8.00164010469072E-13	-6.54679644929241E-13	-8.10555750864774E-13	-3.94886135036685E-13	-2.28618288705449E-13	-5.92329202555027E-13	3.01360471475365E-13	-7.48205308490561E-13
0.02364	-3.53319173453876E-13	6.54679644929241E-13	-2.70185250288258E-13	2.59793509892556E-13	-1.55876105935533E-13	-3.32535692662471E-13	6.23504423742134E-14	2.07834807914045E-14	-6.33896164137836E-13	-3.94886135036685E-13	-4.98803538993707E-13	-5.29978760180814E-13	-6.75463125720645E-13	-2.28618288705449E-13	-3.11752211871067E-13	-6.85854866116348E-13	3.84494394640983E-13	-6.33896164137836E-13
0.02366	-1.45484365539831E-13	6.75463125720645E-13	-1.76659586726938E-13	1.45484365539831E-13	-1.66267846331236E-13	-3.22143952266769E-13	6.23504423742134E-14	-4.15669615828089E-14	-5.09195279389409E-13	-2.18226548309747E-13	-2.28618288705449E-13	-4.36453096619494E-13	-4.78020058202303E-13	-2.07834807914045E-14	-1.45484365539831E-13	-6.9624660651205E-13	3.84494394640983E-13	-4.26061356223792E-13
0.02368	1.14309144352725E-13	6.75463125720645E-13	7.27421827699156E-14	-7.27421827699156E-14	-5.19587019785112E-14	-3.63710913849578E-13	6.23504423742134E-14	-1.03917403957022E-13	-4.26061356223792E-13	-3.22143952266769E-13	-1.14309144352725E-13	-3.63710913849578E-13	-3.63710913849578E-13	1.55876105935534E-13	-4.1566961582809E-14	-7.06638346907752E-13	2.70185250288258E-13	-2.59793509892556E-13
0.0237	3.53319173453876E-13	5.29978760180814E-13	3.11752211871067E-13	-3.22143952266769E-13	9.35256635613201E-14	-3.22143952266769E-13	1.14309144352725E-13	-1.76659586726938E-13	-4.57236577410898E-13	-4.05277875432387E-13	-7.27421827699156E-14	-4.78020058202303E-13	-1.66267846331236E-13	2.70185250288258E-13	1.45484365539831E-13	-6.75463125720645E-13	8.31339231656179E-14	-8.31339231656179E-14
0.02372	4.98803538993707E-13	3.42927433058174E-13	4.15669615828089E-13	-5.92329202555027E-13	2.39010029101151E-13	-3.11752211871067E-13	1.66267846331236E-13	-1.55876105935533E-13	-4.57236577410898E-13	-4.78020058202303E-13	-1.66267846331236E-13	-5.29978760180814E-13	3.11752211871067E-14	1.66267846331236E-13	9.35256635613201E-14	-4.78020058202303E-13	0	-6.23504423742134E-14
0.02374	4.46844837015196E-13	9.35256635613201E-14	3.63710913849578E-13	-7.37813568094859E-13	3.63710913849578E-13	-4.05277875432387E-13	1.45484365539831E-13	-3.11752211871067E-14	-3.22143952266769E-13	-4.67628317806601E-13	-3.01360471475365E-13	-6.54679644929241E-13	8.31339231656178E-14	1.35092625144129E-13	-9.35256635613201E-14	-2.39010029101151E-13	-1.45484365539831E-13	-8.31339231656179E-14
0.02376	1.55876105935534E-13	-6.23504423742134E-14	2.39010029101151E-13	-7.68988789281965E-13	2.8057699068396E-13	-5.09195279389409E-13	1.03917403957022E-14	5.19587019785112E-14	-1.66267846331236E-13	-5.61153981367921E-13	-3.84494394640983E-13	-6.13112683346432E-13	4.15669615828089E-14	1.97443067518342E-13	-4.15669615828089E-13	-1.35092625144129E-13	-3.63710913849578E-13	-2.07834807914045E-13
0.02378	-1.76659586726938E-13	2.07834807914044E-14	1.45484365539831E-13	-6.65071385324943E-13	8.31339231656179E-14	-5.50762240972218E-13	-1.45484365539831E-13	1.66267846331236E-13	-1.55876105935534E-13	-6.44287904533539E-13	-4.15669615828089E-13	-5.19587019785112E-13	-7.27421827699156E-14	2.59793509892556E-13	-6.23504423742134E-13	-1.03917403957022E-13	-6.65071385324943E-13	-4.78020058202303E-13
0.0238	-3.32535692662471E-13	6.23504423742134E-14	7.27421827699157E-14	-5.09195279389409E-13	-1.76659586726938E-13	-6.44287904533539E-13	-2.8057699068396E-13	2.49401769496854E-13	-2.70185250288258E-13	-7.79380529677668E-13	-3.84494394640983E-13	-4.15669615828089E-13	-1.24700884748427E-13	3.01360471475365E-13	-6.9624660651205E-13	-2.07834807914044E-14	-9.87215337591712E-13	-7.48205308490561E-13
0.02382	-2.59793509892556E-13	9.35256635613201E-14	-6.23504423742134E-14	-3.53319173453876E-13	-2.59793509892556E-13	-8.10555750864774E-13	-4.36453096619494E-13	1.35092625144129E-13	-5.71545721763623E-13	-8.10555750864774E-13	-1.76659586726938E-13	-3.7410265424528E-13	-1.24700884748427E-13	2.39010029101151E-13	-6.33896164137836E-13	1.8705132712264E-13	-1.11191622234014E-12	-8.72906193238988E-13
0.02384	-7.27421827699156E-14	1.03917403957023E-14	-2.07834807914045E-13	-2.49401769496854E-13	-2.18226548309747E-13	-9.7682359719601E-13	-5.19587019785112E-13	6.23504423742134E-14	-9.24864895217499E-13	-7.48205308490561E-13	-3.11752211871067E-14	-3.01360471475365E-13	-1.24700884748427E-13	1.97443067518342E-13	-6.85854866116347E-13	2.39010029101151E-13	-1.19505014550576E-12	-8.62514452843285E-13
0.02386	1.45484365539831E-13	-1.14309144352725E-13	-2.18226548309747E-13	-2.59793509892556E-13	-1.8705132712264E-13	-1.03917403957022E-12	-4.36453096619494E-13	-1.45484365539831E-13	-1.10152448194444E-12	-6.54679644929241E-13	6.23504423742134E-14	-1.66267846331236E-13	-2.59793509892556E-13	1.55876105935533E-13	-7.79380529677668E-13	4.15669615828089E-14	-9.56040116404605E-13	-6.44287904533539E-13
0.02388	2.28618288705449E-13	-2.18226548309747E-13	-2.07834807914045E-13	-4.26061356223792E-13	-1.66267846331236E-13	-9.56040116404605E-13	-2.28618288705449E-13	-4.15669615828089E-13	-1.10152448194444E-12	-7.68988789281965E-13	5.19587019785112E-14	-1.45484365539831E-13	-4.36453096619494E-13	9.35256635613201E-14	-1.02878229917452E-12	-2.18226548309747E-13	-6.75463125720645E-13	-4.67628317806601E-13
0.0239	1.76659586726938E-13	-2.18226548309747E-13	-1.24700884748427E-13	-7.58597048886263E-13	-2.28618288705449E-13	-7.17030087303454E-13	2.07834807914045E-14	-6.65071385324943E-13	-9.87215337591712E-13	-8.72906193238988E-13	3.11752211871067E-14	-2.28618288705449E-13	-5.29978760180814E-13	2.07834807914045E-14	-1.12230796273584E-12	-4.57236577410898E-13	-4.26061356223792E-13	-2.39010029101151E-13
0.02392	9.352566356132E-14	-3.32535692662471E-13	-1.03917403957022E-14	-1.17426666471435E-12	-3.63710913849578E-13	-4.46844837015196E-13	1.66267846331236E-13	-6.33896164137836E-13	-8.52122712447583E-13	-9.87215337591712E-13	-1.45484365539831E-13	-3.42927433058174E-13	-6.0272094295073E-13	-7.27421827699156E-14	-9.87215337591712E-13	-5.61153981367921E-13	-2.18226548309747E-13	-2.39010029101151E-13
0.02394	-4.1566961582809E-14	-4.26061356223792E-13	-1.03917403957022E-14	-1.3924932130241E-12	-5.40370500576516E-13	-2.59793509892556E-13	7.27421827699156E-14	-3.53319173453876E-13	-7.06638346907752E-13	-8.62514452843285E-13	-3.42927433058174E-13	-4.05277875432387E-13	-5.81937462159325E-13	-1.66267846331236E-13	-6.65071385324943E-13	-6.23504423742134E-13	-8.31339231656179E-14	-2.59793509892556E-13
0.02396	-1.35092625144129E-13	-5.81937462159325E-13	-1.45484365539831E-13	-1.42366843421121E-12	-7.06638346907752E-13	-1.68290326447149E-29	-1.24700884748427E-13	-8.31339231656179E-14	-5.81937462159325E-13	-5.81937462159325E-13	-5.40370500576516E-13	-3.7410265424528E-13	-5.29978760180814E-13	-1.8705132712264E-13	-2.18226548309747E-13	-5.19587019785112E-13	-2.07834807914045E-14	-2.28618288705449E-13
0.02398	-1.35092625144129E-13	-7.17030087303454E-13	-3.7410265424528E-13	-1.21583362629716E-12	-6.9624660651205E-13	1.55876105935534E-13	-4.15669615828089E-13	8.31339231656179E-14	-4.78020058202303E-13	-2.70185250288258E-13	-6.9624660651205E-13	-2.18226548309747E-13	-5.81937462159325E-13	-6.23504423742134E-14	1.24700884748427E-13	-2.49401769496854E-13	-2.07834807914044E-14	-1.45484365539831E-13
0.024	-1.14309144352725E-13	-7.27421827699156E-13	-6.13112683346432E-13	-9.24864895217499E-13	-6.0272094295073E-13	3.42927433058174E-13	-5.81937462159325E-13	1.66267846331236E-13	-3.63710913849578E-13	-1.14309144352725E-13	-7.68988789281965E-13	-4.15669615828089E-14	-6.9624660651205E-13	0	2.49401769496854E-13	-1.03917403957022E-14	-1.35092625144129E-13	-1.76659586726938E-13
0.02402	-5.19587019785112E-14	-7.27421827699156E-13	-6.75463125720645E-13	-6.44287904533539E-13	-5.29978760180814E-13	5.50762240972218E-13	-5.92329202555027E-13	1.76659586726938E-13	-2.39010029101151E-13	-6.23504423742134E-14	-8.62514452843285E-13	4.1566961582809E-14	-8.20947491260476E-13	3.11752211871067E-14	2.07834807914044E-14	2.28618288705449E-13	-2.07834807914045E-13	-1.8705132712264E-13
0.02404	-5.19587019785112E-14	-5.61153981367921E-13	-5.61153981367921E-13	-4.88411798598005E-13	-5.61153981367921E-13	5.19587019785112E-13	-5.92329202555027E-13	2.59793509892556E-13	-1.45484365539831E-13	-1.66267846331236E-13	-9.35256635613201E-13	0	-8.31339231656179E-13	-1.66267846331236E-13	-2.59793509892556E-13	2.59793509892556E-13	-2.07834807914045E-13	-1.45484365539831E-13
0.02406	-1.55876105935534E-13	-3.42927433058174E-13	-4.36453096619494E-13	-3.01360471475365E-13	-6.13112683346432E-13	4.46844837015196E-13	-5.09195279389409E-13	4.67628317806601E-13	-1.45484365539831E-13	-2.90968731079663E-13	-1.14309144352725E-12	-1.14309144352725E-13	-6.44287904533539E-13	-5.09195279389409E-13	-6.54679644929241E-13	1.45484365539831E-13	-1.97443067518342E-13	-1.8705132712264E-13
0.02408	-3.53319173453876E-13	-1.66267846331236E-13	-3.32535692662471E-13	-1.66267846331236E-13	-6.54679644929241E-13	3.42927433058174E-13	-3.11752211871067E-13	7.37813568094859E-13	-1.55876105935534E-13	-4.88411798598005E-13	-1.19505014550576E-12	-3.84494394640983E-13	-3.94886135036685E-13	-7.58597048886263E-13	-1.04956577996593E-12	0	-9.35256635613201E-14	-2.90968731079663E-13
0.0241	-5.81937462159325E-13	0	-4.05277875432387E-13	-9.35256635613201E-14	-7.27421827699156E-13	2.59793509892556E-13	-1.03917403957022E-13	8.93689674030392E-13	-2.59793509892556E-13	-6.54679644929241E-13	-1.22622536669286E-12	-6.54679644929241E-13	-2.70185250288258E-13	-8.93689674030392E-13	-1.35092625144129E-12	-1.8705132712264E-13	8.41451632235746E-30	-3.94886135036685E-13
0.02412	-6.33896164137836E-13	2.59793509892556E-13	-4.67628317806601E-13	2.07834807914045E-14	-6.9624660651205E-13	2.59793509892556E-13	7.27421827699156E-14	8.52122712447583E-13	-5.19587019785112E-13	-7.37813568094859E-13	-1.03917403957022E-12	-8.72906193238988E-13	-1.45484365539831E-13	-7.58597048886263E-13	-1.42366843421121E-12	-1.66267846331236E-13	1.03917403957022E-14	-5.29978760180814E-13
0.02414	-6.0272094295073E-13	4.78020058202303E-13	-5.61153981367921E-13	-1.03917403957022E-14	-6.23504423742134E-13	2.90968731079663E-13	1.35092625144129E-13	7.8977227007337E-13	-9.14473154821797E-13	-6.9624660651205E-13	-7.17030087303454E-13	-9.66431856800308E-13	-7.27421827699156E-14	-5.50762240972218E-13	-1.20544188590146E-12	-1.76659586726938E-13	-6.23504423742134E-14	-6.54679644929241E-13
0.02416	-5.29978760180814E-13	5.09195279389409E-13	-5.40370500576516E-13	-1.55876105935534E-13	-5.71545721763623E-13	3.01360471475365E-13	6.23504423742134E-14	5.40370500576516E-13	-1.24700884748427E-12	-4.78020058202303E-13	-3.53319173453876E-13	-9.97607077987414E-13	-6.23504423742134E-14	-3.94886135036685E-13	-9.87215337591712E-13	-2.90968731079663E-13	-2.39010029101151E-13	-5.81937462159325E-13
0.02418	-5.40370500576516E-13	4.05277875432387E-13	-6.13112683346432E-13	-4.15669615828089E-13	-6.33896164137836E-13	1.97443067518342E-13	6.23504423742134E-14	3.53319173453876E-13	-1.31975103025418E-12	-7.27421827699156E-14	-4.1566961582809E-14	-9.14473154821797E-13	-2.07834807914045E-13	-2.70185250288258E-13	-8.72906193238988E-13	-4.05277875432387E-13	-3.32535692662472E-13	-4.88411798598005E-13
0.0242	-6.13112683346432E-13	2.70185250288258E-13	-5.29978760180814E-13	-6.13112683346432E-13	-6.0272094295073E-13	0	1.35092625144129E-13	9.35256635613201E-14	-1.17426666471435E-12	1.14309144352725E-13	1.76659586726938E-13	-7.17030087303454E-13	-4.78020058202303E-13	-2.90968731079663E-13	-7.79380529677668E-13	-4.15669615828089E-13	-3.94886135036685E-13	-5.09195279389409E-13
0.02422	-5.40370500576516E-13	9.35256635613201E-14	-4.98803538993707E-13	-6.85854866116347E-13	-4.57236577410898E-13	-2.49401769496854E-13	1.8705132712264E-13	-3.22143952266769E-13	-9.04081414426094E-13	-3.11752211871067E-14	2.07834807914045E-13	-3.7410265424528E-13	-5.71545721763623E-13	-3.53319173453876E-13	-5.92329202555027E-13	-3.63710913849578E-13	-4.98803538993707E-13	-5.81937462159325E-13
0.02424	-3.01360471475365E-13	9.35256635613201E-14	-5.92329202555027E-13	-7.06638346907752E-13	-3.94886135036685E-13	-4.78020058202303E-13	2.70185250288258E-13	-7.17030087303454E-13	-5.92329202555027E-13	-2.8057699068396E-13	1.35092625144129E-13	-1.8705132712264E-13	-4.98803538993707E-13	-3.63710913849578E-13	-3.53319173453876E-13	-3.94886135036685E-13	-4.98803538993707E-13	-7.8977227007337E-13
0.02426	6.73161305788597E-29	1.03917403957022E-13	-6.9624660651205E-13	-7.37813568094859E-13	-4.46844837015196E-13	-5.40370500576516E-13	2.70185250288258E-13	-8.31339231656179E-13	-4.57236577410898E-13	-4.15669615828089E-13	-1.24700884748427E-13	-1.55876105935533E-13	-4.05277875432387E-13	-3.53319173453876E-13	-1.14309144352725E-13	-4.46844837015196E-13	-5.81937462159325E-13	-8.41730972051881E-13
0.02428	2.8057699068396E-13	-3.11752211871067E-14	-7.48205308490561E-13	-6.85854866116347E-13	-5.09195279389409E-13	-5.61153981367921E-13	1.55876105935533E-13	-7.17030087303454E-13	-5.40370500576516E-13	-4.88411798598005E-13	-3.7410265424528E-13	-2.59793509892556E-13	-4.36453096619494E-13	-2.90968731079663E-13	5.19587019785112E-14	-5.81937462159325E-13	-6.44287904533539E-13	-6.54679644929241E-13
0.0243	3.53319173453876E-13	-2.70185250288258E-13	-9.14473154821797E-13	-5.81937462159325E-13	-4.78020058202303E-13	-5.61153981367921E-13	4.15669615828089E-14	-4.67628317806601E-13	-5.81937462159325E-13	-4.26061356223792E-13	-6.33896164137836E-13	-4.05277875432387E-13	-5.71545721763623E-13	-3.22143952266769E-13	1.03917403957022E-13	-7.17030087303454E-13	-7.68988789281965E-13	-2.59793509892556E-13
0.02432	3.7410265424528E-13	-4.67628317806601E-13	-9.7682359719601E-13	-2.8057699068396E-13	-4.26061356223792E-13	-6.65071385324943E-13	-3.11752211871067E-14	-2.59793509892556E-13	-7.79380529677667E-13	-4.36453096619494E-13	-7.58597048886263E-13	-4.36453096619494E-13	-8.10555750864774E-13	-3.94886135036685E-13	8.31339231656179E-14	-7.79380529677667E-13	-8.00164010469072E-13	9.35256635613201E-14
0.02434	3.32535692662471E-13	-5.29978760180814E-13	-8.31339231656179E-13	4.1566961582809E-14	-3.7410265424528E-13	-6.0272094295073E-13	-9.35256635613201E-14	-8.31339231656179E-14	-8.31339231656179E-13	-4.57236577410898E-13	-8.10555750864774E-13	-3.22143952266769E-13	-1.00799881838312E-12	-5.61153981367921E-13	-1.35092625144129E-13	-7.06638346907752E-13	-7.48205308490561E-13	2.49401769496854E-13
0.02436	2.49401769496854E-13	-4.15669615828089E-13	-6.44287904533539E-13	3.01360471475365E-13	-3.7410265424528E-13	-4.98803538993707E-13	-1.03917403957022E-13	7.27421827699156E-14	-1.02878229917452E-12	-5.40370500576516E-13	-8.00164010469072E-13	-9.35256635613201E-14	-1.17426666471435E-12	-7.17030087303454E-13	-4.78020058202303E-13	-4.98803538993707E-13	-6.23504423742134E-13	2.18226548309747E-13
0.02438	1.66267846331236E-13	-3.22143952266769E-13	-3.7410265424528E-13	6.0272094295073E-13	-4.05277875432387E-13	-4.26061356223792E-13	2.07834807914045E-14	2.39010029101151E-13	-1.08074100115303E-12	-5.81937462159325E-13	-6.85854866116347E-13	5.19587019785112E-14	-1.18465840511005E-12	-8.52122712447583E-13	-6.13112683346432E-13	-1.35092625144129E-13	-4.46844837015196E-13	3.11752211871067E-14
0.0244	3.11752211871067E-14	-1.35092625144129E-13	-1.24700884748427E-13	6.75463125720645E-13	-2.59793509892556E-13	-2.8057699068396E-13	1.97443067518342E-13	4.46844837015196E-13	-9.97607077987414E-13	-5.19587019785112E-13	-5.71545721763623E-13	1.35092625144129E-13	-9.66431856800308E-13	-9.56040116404606E-13	-6.44287904533539E-13	2.39010029101151E-13	-4.36453096619494E-13	-1.24700884748427E-13
0.02442	-9.35256635613201E-14	-1.03917403957023E-14	8.31339231656179E-14	5.71545721763623E-13	2.07834807914044E-14	-8.31339231656179E-14	3.7410265424528E-13	5.29978760180814E-13	-8.93689674030392E-13	-4.05277875432387E-13	-4.46844837015196E-13	4.15669615828089E-14	-6.33896164137836E-13	-8.52122712447583E-13	-5.09195279389409E-13	4.26061356223792E-13	-4.67628317806601E-13	-1.8705132712264E-13
0.02444	-1.76659586726938E-13	9.35256635613201E-14	1.35092625144129E-13	3.22143952266769E-13	3.32535692662471E-13	3.11752211871067E-14	4.88411798598005E-13	6.44287904533539E-13	-6.65071385324943E-13	-1.76659586726938E-13	-3.32535692662471E-13	-2.07834807914045E-14	-1.8705132712264E-13	-6.85854866116347E-13	-3.84494394640983E-13	3.32535692662471E-13	-4.15669615828089E-13	-5.19587019785112E-14
0.02446	-2.49401769496854E-13	2.18226548309747E-13	2.07834807914044E-14	2.07834807914045E-14	5.71545721763623E-13	1.14309144352725E-13	5.71545721763623E-13	6.0272094295073E-13	-5.81937462159325E-13	-7.27421827699156E-14	-2.59793509892556E-13	-9.35256635613201E-14	1.76659586726938E-13	-4.36453096619494E-13	-3.22143952266769E-13	1.03917403957022E-13	-5.09195279389409E-13	1.76659586726938E-13
0.02448	-2.59793509892556E-13	3.84494394640983E-13	-1.66267846331236E-13	-1.55876105935534E-13	5.61153981367921E-13	7.27421827699156E-14	5.50762240972218E-13	4.15669615828089E-13	-3.7410265424528E-13	-8.31339231656179E-14	-3.11752211871067E-13	-1.03917403957022E-13	2.8057699068396E-13	-2.49401769496854E-13	-2.59793509892556E-13	-1.76659586726938E-13	-6.13112683346432E-13	3.84494394640983E-13
0.0245	-2.07834807914045E-13	4.46844837015196E-13	-2.49401769496854E-13	-1.8705132712264E-13	3.32535692662471E-13	-4.1566961582809E-14	4.78020058202303E-13	5.19587019785112E-14	-2.70185250288258E-13	-1.76659586726938E-13	-3.84494394640983E-13	-8.31339231656179E-14	1.66267846331236E-13	-1.97443067518342E-13	-3.84494394640983E-13	-3.42927433058174E-13	-6.9624660651205E-13	4.36453096619494E-13
0.02452	-9.35256635613201E-14	5.61153981367921E-13	-2.39010029101151E-13	-2.07834807914045E-13	2.07834807914044E-14	-1.14309144352725E-13	3.01360471475365E-13	-2.90968731079663E-13	-1.55876105935533E-13	-4.67628317806601E-13	-4.67628317806601E-13	-4.1566961582809E-14	-1.97443067518342E-13	-2.90968731079663E-13	-4.67628317806601E-13	-3.94886135036685E-13	-6.44287904533539E-13	2.39010029101151E-13
0.02454	-1.14309144352725E-13	4.36453096619494E-13	-2.07834807914045E-13	-3.32535692662472E-13	-2.49401769496854E-13	-2.28618288705449E-13	8.31339231656179E-14	-7.37813568094859E-13	-9.35256635613201E-14	-8.10555750864774E-13	-4.67628317806601E-13	-9.35256635613201E-14	-4.98803538993707E-13	-3.32535692662471E-13	-6.54679644929241E-13	-3.22143952266769E-13	-6.13112683346432E-13	-6.23504423742134E-14
0.02456	-1.35092625144129E-13	2.28618288705449E-13	-1.45484365539831E-13	-5.19587019785112E-13	-2.49401769496854E-13	-3.94886135036685E-13	-2.18226548309747E-13	-9.66431856800308E-13	-9.35256635613201E-14	-1.18465840511005E-12	-2.59793509892556E-13	-2.90968731079663E-13	-8.41730972051881E-13	-4.15669615828089E-13	-8.72906193238988E-13	-1.97443067518342E-13	-6.33896164137836E-13	-1.45484365539831E-13
0.02458	-2.39010029101151E-13	3.11752211871067E-14	-3.11752211871067E-13	-7.17030087303454E-13	3.11752211871067E-14	-5.29978760180814E-13	-4.46844837015196E-13	-1.01839055877882E-12	-2.18226548309747E-13	-1.42366843421121E-12	-3.11752211871067E-14	-4.15669615828089E-13	-8.93689674030392E-13	-3.22143952266769E-13	-1.02878229917452E-12	-1.24700884748427E-13	-6.85854866116347E-13	-1.24700884748427E-13
0.0246	-4.15669615828089E-13	-2.49401769496854E-13	-5.81937462159325E-13	-7.68988789281965E-13	3.63710913849578E-13	-5.29978760180814E-13	-5.71545721763623E-13	-1.11191622234014E-12	-4.46844837015196E-13	-1.42366843421121E-12	1.03917403957022E-14	-5.81937462159325E-13	-9.14473154821797E-13	-1.66267846331236E-13	-1.02878229917452E-12	-4.15669615828089E-14	-6.75463125720645E-13	-1.14309144352725E-13
0.02462	-5.40370500576516E-13	-4.78020058202303E-13	-8.20947491260477E-13	-7.48205308490561E-13	6.65071385324943E-13	-3.63710913849578E-13	-6.13112683346432E-13	-1.02878229917452E-12	-5.71545721763623E-13	-1.02878229917452E-12	-2.18226548309747E-13	-6.85854866116347E-13	-8.10555750864774E-13	2.07834807914045E-14	-8.62514452843285E-13	-4.15669615828089E-14	-4.57236577410898E-13	-2.8057699068396E-13
0.02464	-6.23504423742134E-13	-5.50762240972218E-13	-9.04081414426094E-13	-6.23504423742134E-13	7.17030087303454E-13	-2.90968731079663E-13	-6.13112683346432E-13	-9.35256635613201E-13	-4.67628317806601E-13	-5.0919527938941E-13	-5.40370500576516E-13	-6.75463125720645E-13	-5.71545721763623E-13	1.03917403957022E-13	-7.06638346907752E-13	-2.49401769496854E-13	-1.45484365539831E-13	-3.42927433058174E-13
0.02466	-4.05277875432387E-13	-4.57236577410898E-13	-7.27421827699156E-13	-5.29978760180814E-13	6.33896164137836E-13	-2.49401769496854E-13	-6.44287904533539E-13	-7.37813568094859E-13	-1.97443067518342E-13	-1.55876105935534E-13	-7.48205308490561E-13	-6.54679644929241E-13	-3.53319173453876E-13	-6.23504423742134E-14	-5.09195279389409E-13	-4.36453096619494E-13	1.03917403957022E-13	-4.15669615828089E-13
0.02468	-1.14309144352725E-13	-3.53319173453876E-13	-4.26061356223792E-13	-5.81937462159325E-13	4.57236577410898E-13	-2.8057699068396E-13	-5.50762240972218E-13	-5.29978760180814E-13	9.35256635613201E-14	-9.35256635613201E-14	-8.10555750864774E-13	-4.26061356223792E-13	-4.15669615828089E-13	-3.32535692662471E-13	-3.32535692662471E-13	-5.71545721763623E-13	1.97443067518342E-13	-3.63710913849578E-13
0.0247	1.97443067518342E-13	-1.66267846331236E-13	-8.31339231656179E-14	-6.65071385324943E-13	3.01360471475365E-13	-3.11752211871067E-13	-4.98803538993707E-13	-3.42927433058174E-13	1.97443067518343E-13	-6.23504423742133E-14	-7.68988789281965E-13	-3.11752211871067E-13	-7.27421827699156E-13	-5.92329202555027E-13	-1.45484365539831E-13	-6.65071385324943E-13	8.31339231656179E-14	-3.42927433058174E-13
0.02472	3.94886135036685E-13	-3.11752211871067E-14	2.90968731079663E-13	-7.58597048886263E-13	1.66267846331236E-13	-3.22143952266769E-13	-4.67628317806601E-13	-1.24700884748427E-13	1.14309144352725E-13	-3.11752211871067E-14	-8.72906193238988E-13	-3.11752211871067E-13	-1.02878229917452E-12	-7.06638346907752E-13	0	-6.33896164137836E-13	-4.1566961582809E-14	-3.63710913849578E-13
0.02474	4.78020058202303E-13	2.18226548309747E-13	4.46844837015196E-13	-7.48205308490561E-13	-1.03917403957023E-14	-2.39010029101151E-13	-4.78020058202303E-13	1.03917403957022E-14	-1.03917403957022E-13	2.07834807914045E-14	-1.05995752036163E-12	-2.70185250288258E-13	-1.19505014550576E-12	-6.44287904533538E-13	5.19587019785111E-14	-4.88411798598005E-13	-1.24700884748427E-13	-4.57236577410898E-13
0.02476	4.15669615828089E-13	4.98803538993707E-13	4.57236577410898E-13	-5.81937462159325E-13	-1.14309144352725E-13	-2.07834807914045E-13	-5.81937462159325E-13	2.07834807914045E-14	-2.18226548309747E-13	3.11752211871067E-14	-1.13269970313154E-12	-3.32535692662471E-13	-1.03917403957022E-12	-4.57236577410898E-13	-1.03917403957022E-14	-2.49401769496854E-13	-4.15669615828089E-14	-5.40370500576516E-13
0.02478	2.70185250288258E-13	5.81937462159325E-13	2.39010029101151E-13	-3.63710913849578E-13	-2.18226548309747E-13	-1.55876105935534E-13	-6.44287904533539E-13	-9.35256635613201E-14	-1.97443067518342E-13	1.03917403957022E-14	-1.04956577996593E-12	-4.15669615828089E-13	-7.17030087303454E-13	-2.39010029101151E-13	-2.07834807914045E-13	3.11752211871067E-14	1.66267846331236E-13	-4.46844837015196E-13
0.0248	-2.07834807914045E-14	4.57236577410898E-13	-9.35256635613201E-14	-2.39010029101151E-13	-3.11752211871067E-13	-1.76659586726938E-13	-6.85854866116347E-13	-1.97443067518342E-13	-3.11752211871067E-14	1.03917403957022E-14	-9.04081414426094E-13	-6.02720942950729E-13	-3.84494394640983E-13	-1.14309144352725E-13	-4.57236577410898E-13	1.66267846331236E-13	3.63710913849578E-13	-2.8057699068396E-13
0.02482	-3.22143952266769E-13	1.35092625144129E-13	-5.19587019785112E-13	-2.8057699068396E-13	-4.57236577410898E-13	-1.76659586726938E-13	-6.44287904533539E-13	-2.49401769496854E-13	1.35092625144129E-13	1.14309144352725E-13	-7.68988789281965E-13	-8.41730972051881E-13	-4.15669615828089E-14	-2.07834807914045E-13	-6.85854866116347E-13	1.14309144352725E-13	3.32535692662471E-13	-1.55876105935534E-13
0.02484	-4.36453096619494E-13	-2.28618288705449E-13	-8.41730972051881E-13	-2.59793509892556E-13	-4.36453096619494E-13	-2.07834807914045E-13	-6.54679644929241E-13	-2.39010029101151E-13	1.55876105935534E-13	1.97443067518342E-13	-6.9624660651205E-13	-9.97607077987414E-13	1.66267846331236E-13	-4.05277875432387E-13	-7.79380529677667E-13	3.11752211871067E-14	3.11752211871067E-14	-2.39010029101151E-13
[truncated: 53,757 more rows]
