# Supplementary material for: Reliability of an interneuron response depends on an integrated sensory state
Source: eLife. 2019 Nov 13;8:e50566. doi: 10.7554/eLife.50566 (PMC6894930; doi:10.7554/eLife.50566)
Supplement: Figure 6—source data 1. [file elife-50566-fig6-data1.zip › Figure S6B_AIA Voltage-Clamp raw data for calculating IV curve/140829KyEx1295AIA_6.txt]

	IV-long	IV-long_4	IV-long_6	IV-long_8	IV-long_10	IV-long_12	IV-long_14	IV-long_16	IV-long_18	IV-long_20	IV-long_22	IV-long_24	IV-long_26	IV-long_28	IV-long_30	IV-long_32	IV-long_34	IV-long_36
s	A	A	A	A	A	A	A	A	A	A	A	A	A	A	A	A	A	A
Time	Imon-1	Imon-1	Imon-1	Imon-1	Imon-1	Imon-1	Imon-1	Imon-1	Imon-1	Imon-1	Imon-1	Imon-1	Imon-1	Imon-1	Imon-1	Imon-1	Imon-1	Imon-1
0.005	2.3069663678459E-12	4.27100530263362E-12	1.74581238647798E-12	3.2422230034591E-12	2.74341946446539E-12	1.49641061698112E-12	1.80816282885219E-12	2.27579114665879E-12	2.11991504072326E-12	3.36692388820752E-12	2.86812034921382E-12	1.27818406867137E-12	2.52519291615564E-12	1.74581238647798E-12	2.58754335852986E-12	3.05517167633646E-12	9.66431856800308E-13	-9.35256635613201E-14
0.00502	2.52519291615564E-12	4.08395397551098E-12	2.24461592547168E-12	3.05517167633646E-12	2.7745946856525E-12	1.46523539579401E-12	1.37170973223269E-12	1.96403893478772E-12	2.11991504072326E-12	3.52279999414306E-12	2.7745946856525E-12	1.27818406867137E-12	2.21344070428458E-12	1.52758583816823E-12	2.40049203140722E-12	2.43166725259432E-12	9.97607077987414E-13	-2.8057699068396E-13
0.00504	2.55636813734275E-12	3.77220176363991E-12	2.64989380090407E-12	2.61871857971696E-12	2.61871857971696E-12	1.49641061698112E-12	1.02878229917452E-12	1.68346194410376E-12	2.02638937716194E-12	3.36692388820752E-12	2.55636813734275E-12	1.49641061698112E-12	1.8393380500393E-12	1.55876105935534E-12	2.11991504072326E-12	1.77698760766508E-12	1.05995752036163E-12	-4.05277875432387E-13
0.00506	2.43166725259432E-12	3.2733982246462E-12	2.93047079158803E-12	2.11991504072326E-12	2.52519291615564E-12	1.24700884748427E-12	1.09113274154873E-12	1.49641061698112E-12	1.8393380500393E-12	2.89929557040092E-12	2.05756459834904E-12	1.80816282885219E-12	1.49641061698112E-12	1.71463716529087E-12	1.71463716529087E-12	1.55876105935534E-12	1.43406017460691E-12	-4.05277875432387E-13
0.00508	2.338141589033E-12	2.7745946856525E-12	3.14869733989778E-12	1.90168849241351E-12	2.61871857971696E-12	1.12230796273584E-12	1.46523539579401E-12	1.34053451104559E-12	1.65228672291666E-12	2.18226548309747E-12	1.37170973223269E-12	2.11991504072326E-12	1.05995752036163E-12	1.8705132712264E-12	1.49641061698112E-12	1.58993628054244E-12	1.74581238647798E-12	-4.36453096619494E-13
0.0051	2.68106902209118E-12	2.52519291615564E-12	3.2422230034591E-12	1.90168849241351E-12	2.71224424327828E-12	1.24700884748427E-12	2.05756459834904E-12	1.52758583816823E-12	1.4028849534198E-12	1.52758583816823E-12	8.41730972051881E-13	2.36931681022011E-12	9.66431856800308E-13	1.99521415597483E-12	1.43406017460691E-12	1.68346194410376E-12	1.99521415597483E-12	-2.18226548309747E-13
0.00512	3.11752211871067E-12	2.21344070428458E-12	3.21104778227199E-12	2.08873981953615E-12	2.58754335852986E-12	1.58993628054244E-12	2.61871857971696E-12	1.80816282885219E-12	1.27818406867137E-12	1.27818406867137E-12	7.48205308490561E-13	2.27579114665879E-12	1.18465840511005E-12	1.96403893478772E-12	1.30935928985848E-12	1.8705132712264E-12	2.08873981953615E-12	1.24700884748427E-13
0.00514	3.55397521533016E-12	2.02638937716194E-12	3.08634689752356E-12	2.3069663678459E-12	2.338141589033E-12	1.99521415597483E-12	2.89929557040092E-12	2.15109026191036E-12	1.02878229917452E-12	1.24700884748427E-12	1.21583362629716E-12	2.02638937716194E-12	1.43406017460691E-12	1.74581238647798E-12	1.18465840511005E-12	1.96403893478772E-12	2.02638937716194E-12	5.29978760180814E-13
0.00516	3.77220176363991E-12	2.02638937716194E-12	2.71224424327828E-12	2.49401769496854E-12	1.93286371360062E-12	2.18226548309747E-12	2.99282123396224E-12	2.43166725259432E-12	7.48205308490561E-13	1.55876105935534E-12	1.93286371360062E-12	1.58993628054244E-12	1.52758583816823E-12	1.34053451104559E-12	1.21583362629716E-12	2.02638937716194E-12	1.8705132712264E-12	9.04081414426094E-13
0.00518	3.55397521533016E-12	2.02638937716194E-12	2.05756459834904E-12	2.58754335852986E-12	1.62111150172955E-12	2.08873981953615E-12	2.8057699068396E-12	2.74341946446539E-12	5.61153981367921E-13	1.68346194410376E-12	2.52519291615564E-12	1.24700884748427E-12	1.37170973223269E-12	8.72906193238988E-13	1.24700884748427E-12	2.08873981953615E-12	1.71463716529087E-12	1.15348318392295E-12
0.0052	2.86812034921382E-12	2.02638937716194E-12	1.55876105935534E-12	2.74341946446539E-12	1.55876105935534E-12	1.8705132712264E-12	2.55636813734275E-12	3.08634689752356E-12	4.98803538993707E-13	1.71463716529087E-12	3.05517167633646E-12	9.04081414426094E-13	1.02878229917452E-12	5.61153981367921E-13	1.24700884748427E-12	2.21344070428458E-12	1.58993628054244E-12	1.21583362629716E-12
0.00522	2.11991504072326E-12	2.15109026191036E-12	1.43406017460691E-12	2.71224424327828E-12	1.58993628054244E-12	1.58993628054244E-12	2.36931681022011E-12	3.17987256108488E-12	5.29978760180814E-13	1.90168849241351E-12	3.21104778227199E-12	8.72906193238988E-13	6.85854866116347E-13	5.29978760180814E-13	1.18465840511005E-12	2.27579114665879E-12	1.49641061698112E-12	1.4028849534198E-12
0.00524	1.8393380500393E-12	2.3069663678459E-12	1.74581238647798E-12	2.64989380090407E-12	1.8393380500393E-12	1.21583362629716E-12	2.46284247378143E-12	2.89929557040092E-12	7.48205308490561E-13	2.11991504072326E-12	3.11752211871067E-12	6.54679644929241E-13	4.98803538993707E-13	6.85854866116347E-13	9.35256635613201E-13	1.96403893478772E-12	1.43406017460691E-12	1.65228672291666E-12
0.00526	1.8705132712264E-12	2.68106902209118E-12	2.11991504072326E-12	2.49401769496854E-12	1.90168849241351E-12	7.48205308490561E-13	2.7745946856525E-12	2.58754335852986E-12	1.05995752036163E-12	2.52519291615564E-12	2.83694512802671E-12	3.42927433058174E-13	5.92329202555027E-13	9.66431856800308E-13	8.41730972051881E-13	1.49641061698112E-12	1.24700884748427E-12	2.02638937716194E-12
0.00528	2.338141589033E-12	3.05517167633646E-12	2.27579114665879E-12	2.40049203140722E-12	1.93286371360062E-12	5.61153981367921E-13	3.05517167633646E-12	2.15109026191036E-12	1.43406017460691E-12	2.89929557040092E-12	2.40049203140722E-12	-2.8057699068396E-13	1.02878229917452E-12	1.12230796273584E-12	9.97607077987414E-13	1.05995752036163E-12	8.10555750864774E-13	2.24461592547168E-12
0.0053	2.89929557040092E-12	3.36692388820752E-12	2.27579114665879E-12	2.36931681022011E-12	1.90168849241351E-12	6.54679644929241E-13	3.17987256108488E-12	1.74581238647798E-12	1.77698760766508E-12	3.02399645514935E-12	1.93286371360062E-12	-8.41730972051881E-13	1.74581238647798E-12	1.05995752036163E-12	1.43406017460691E-12	8.41730972051881E-13	4.05277875432387E-13	2.338141589033E-12
0.00532	3.36692388820752E-12	3.67867610007859E-12	2.08873981953615E-12	2.3069663678459E-12	1.49641061698112E-12	1.18465840511005E-12	3.08634689752356E-12	1.43406017460691E-12	2.05756459834904E-12	2.93047079158803E-12	1.58993628054244E-12	-9.97607077987414E-13	2.40049203140722E-12	1.02878229917452E-12	2.08873981953615E-12	7.79380529677668E-13	3.11752211871067E-14	2.08873981953615E-12
0.00534	3.52279999414306E-12	3.80337698482702E-12	1.90168849241351E-12	2.11991504072326E-12	8.41730972051881E-13	1.8393380500393E-12	2.89929557040092E-12	1.27818406867137E-12	1.99521415597483E-12	2.61871857971696E-12	1.4028849534198E-12	-8.10555750864774E-13	2.7745946856525E-12	1.12230796273584E-12	2.58754335852986E-12	8.10555750864774E-13	-1.55876105935534E-13	1.77698760766508E-12
0.00536	3.39809910939463E-12	3.77220176363991E-12	1.65228672291666E-12	1.80816282885219E-12	2.49401769496854E-13	2.43166725259432E-12	2.61871857971696E-12	1.15348318392295E-12	1.71463716529087E-12	2.11991504072326E-12	1.43406017460691E-12	-3.42927433058174E-13	2.86812034921382E-12	1.52758583816823E-12	3.14869733989778E-12	9.35256635613201E-13	9.35256635613201E-14	1.4028849534198E-12
0.00538	2.89929557040092E-12	3.55397521533016E-12	1.43406017460691E-12	1.37170973223269E-12	-9.35256635613201E-14	2.64989380090407E-12	2.21344070428458E-12	1.21583362629716E-12	1.4028849534198E-12	1.43406017460691E-12	1.74581238647798E-12	3.11752211871067E-13	2.74341946446539E-12	2.02638937716194E-12	3.39809910939463E-12	1.24700884748427E-12	4.36453096619494E-13	1.05995752036163E-12
0.0054	1.96403893478772E-12	3.30457344583331E-12	1.27818406867137E-12	1.09113274154873E-12	9.35256635613201E-14	2.52519291615564E-12	1.8705132712264E-12	1.18465840511005E-12	1.15348318392295E-12	8.72906193238988E-13	2.3069663678459E-12	8.41730972051881E-13	2.55636813734275E-12	2.40049203140722E-12	3.49162477295595E-12	1.52758583816823E-12	8.10555750864774E-13	8.10555750864774E-13
0.00542	1.05995752036163E-12	2.96164601277514E-12	1.37170973223269E-12	1.15348318392295E-12	7.17030087303454E-13	2.43166725259432E-12	1.8393380500393E-12	1.18465840511005E-12	1.05995752036163E-12	6.23504423742134E-13	2.61871857971696E-12	1.18465840511005E-12	2.58754335852986E-12	2.55636813734275E-12	3.49162477295595E-12	1.77698760766508E-12	1.05995752036163E-12	6.23504423742134E-13
0.00544	3.7410265424528E-13	2.64989380090407E-12	1.74581238647798E-12	1.58993628054244E-12	1.4028849534198E-12	2.36931681022011E-12	2.11991504072326E-12	1.24700884748427E-12	1.15348318392295E-12	6.54679644929241E-13	2.99282123396224E-12	1.30935928985848E-12	2.71224424327828E-12	2.61871857971696E-12	3.36692388820752E-12	1.80816282885219E-12	1.30935928985848E-12	7.17030087303454E-13
0.00546	1.55876105935534E-13	2.24461592547168E-12	2.15109026191036E-12	2.02638937716194E-12	1.90168849241351E-12	2.71224424327828E-12	2.40049203140722E-12	1.49641061698112E-12	1.46523539579401E-12	9.66431856800308E-13	3.21104778227199E-12	1.30935928985848E-12	2.61871857971696E-12	2.61871857971696E-12	3.21104778227199E-12	1.8393380500393E-12	1.65228672291666E-12	8.41730972051881E-13
0.00548	1.8705132712264E-13	2.05756459834904E-12	2.49401769496854E-12	2.11991504072326E-12	1.96403893478772E-12	2.96164601277514E-12	2.49401769496854E-12	1.8393380500393E-12	1.80816282885219E-12	1.52758583816823E-12	3.30457344583331E-12	9.66431856800308E-13	2.52519291615564E-12	2.36931681022011E-12	2.74341946446539E-12	1.8705132712264E-12	2.08873981953615E-12	1.18465840511005E-12
0.0055	5.29978760180814E-13	1.93286371360062E-12	2.49401769496854E-12	2.15109026191036E-12	1.77698760766508E-12	3.02399645514935E-12	2.46284247378143E-12	2.24461592547168E-12	2.11991504072326E-12	1.96403893478772E-12	3.42927433058174E-12	7.79380529677668E-13	2.338141589033E-12	2.24461592547168E-12	2.21344070428458E-12	2.02638937716194E-12	2.46284247378143E-12	1.74581238647798E-12
0.00552	1.05995752036163E-12	2.02638937716194E-12	2.3069663678459E-12	1.93286371360062E-12	1.58993628054244E-12	2.83694512802671E-12	2.3069663678459E-12	2.71224424327828E-12	2.36931681022011E-12	2.3069663678459E-12	3.42927433058174E-12	8.72906193238988E-13	1.90168849241351E-12	2.15109026191036E-12	1.80816282885219E-12	2.24461592547168E-12	2.61871857971696E-12	2.18226548309747E-12
0.00554	1.80816282885219E-12	2.40049203140722E-12	1.90168849241351E-12	1.49641061698112E-12	1.46523539579401E-12	2.52519291615564E-12	2.27579114665879E-12	2.83694512802671E-12	2.68106902209118E-12	2.55636813734275E-12	3.49162477295595E-12	1.05995752036163E-12	1.34053451104559E-12	1.93286371360062E-12	1.68346194410376E-12	2.64989380090407E-12	2.36931681022011E-12	2.27579114665879E-12
0.00556	2.36931681022011E-12	3.02399645514935E-12	1.49641061698112E-12	6.85854866116347E-13	1.68346194410376E-12	2.18226548309747E-12	2.08873981953615E-12	2.83694512802671E-12	2.96164601277514E-12	2.3069663678459E-12	3.42927433058174E-12	1.24700884748427E-12	7.48205308490561E-13	1.77698760766508E-12	1.65228672291666E-12	3.17987256108488E-12	1.8705132712264E-12	2.24461592547168E-12
0.00558	2.7745946856525E-12	3.7098513212657E-12	1.21583362629716E-12	1.8705132712264E-13	1.8705132712264E-12	1.77698760766508E-12	1.68346194410376E-12	2.58754335852986E-12	2.96164601277514E-12	1.96403893478772E-12	3.30457344583331E-12	1.37170973223269E-12	2.49401769496854E-13	1.71463716529087E-12	1.62111150172955E-12	3.61632565770438E-12	1.02878229917452E-12	2.24461592547168E-12
0.0056	2.93047079158803E-12	4.33335574500783E-12	1.09113274154873E-12	1.55876105935534E-13	2.05756459834904E-12	1.52758583816823E-12	1.30935928985848E-12	2.11991504072326E-12	2.74341946446539E-12	1.77698760766508E-12	3.05517167633646E-12	1.21583362629716E-12	2.8057699068396E-13	1.8393380500393E-12	1.30935928985848E-12	3.55397521533016E-12	0	2.18226548309747E-12
0.00562	3.05517167633646E-12	4.36453096619494E-12	1.02878229917452E-12	6.23504423742134E-13	2.18226548309747E-12	1.46523539579401E-12	1.09113274154873E-12	1.68346194410376E-12	2.68106902209118E-12	1.55876105935534E-12	2.49401769496854E-12	1.27818406867137E-12	4.98803538993707E-13	2.15109026191036E-12	9.97607077987414E-13	3.2422230034591E-12	-6.23504423742134E-13	1.90168849241351E-12
0.00564	2.89929557040092E-12	3.95925309076255E-12	1.12230796273584E-12	1.58993628054244E-12	2.11991504072326E-12	1.46523539579401E-12	1.05995752036163E-12	1.30935928985848E-12	2.61871857971696E-12	1.30935928985848E-12	1.90168849241351E-12	1.21583362629716E-12	8.72906193238988E-13	2.36931681022011E-12	6.54679644929241E-13	2.7745946856525E-12	-7.48205308490561E-13	1.49641061698112E-12
0.00566	2.74341946446539E-12	3.39809910939463E-12	1.34053451104559E-12	2.49401769496854E-12	1.99521415597483E-12	1.55876105935534E-12	1.30935928985848E-12	1.27818406867137E-12	2.52519291615564E-12	1.24700884748427E-12	1.34053451104559E-12	1.4028849534198E-12	1.02878229917452E-12	2.338141589033E-12	4.98803538993707E-13	2.46284247378143E-12	-2.8057699068396E-13	1.24700884748427E-12
0.00568	2.52519291615564E-12	3.02399645514935E-12	1.65228672291666E-12	2.7745946856525E-12	2.05756459834904E-12	1.62111150172955E-12	1.74581238647798E-12	1.46523539579401E-12	2.24461592547168E-12	1.30935928985848E-12	8.41730972051881E-13	1.62111150172955E-12	9.97607077987414E-13	2.24461592547168E-12	5.61153981367921E-13	2.27579114665879E-12	4.36453096619494E-13	1.52758583816823E-12
0.0057	2.27579114665879E-12	2.83694512802671E-12	1.74581238647798E-12	2.40049203140722E-12	2.36931681022011E-12	1.49641061698112E-12	2.05756459834904E-12	1.74581238647798E-12	1.80816282885219E-12	1.77698760766508E-12	7.17030087303454E-13	1.8393380500393E-12	1.09113274154873E-12	2.11991504072326E-12	1.05995752036163E-12	2.36931681022011E-12	1.12230796273584E-12	2.02638937716194E-12
0.00572	2.02638937716194E-12	2.7745946856525E-12	1.71463716529087E-12	1.71463716529087E-12	2.64989380090407E-12	1.27818406867137E-12	2.3069663678459E-12	2.11991504072326E-12	1.49641061698112E-12	2.338141589033E-12	9.04081414426094E-13	2.08873981953615E-12	1.4028849534198E-12	1.77698760766508E-12	1.68346194410376E-12	2.46284247378143E-12	1.77698760766508E-12	2.43166725259432E-12
0.00574	1.8705132712264E-12	2.64989380090407E-12	1.12230796273584E-12	9.04081414426094E-13	2.68106902209118E-12	1.18465840511005E-12	2.43166725259432E-12	2.55636813734275E-12	1.05995752036163E-12	2.43166725259432E-12	1.15348318392295E-12	2.3069663678459E-12	1.96403893478772E-12	1.62111150172955E-12	2.3069663678459E-12	2.338141589033E-12	2.21344070428458E-12	2.338141589033E-12
0.00576	1.71463716529087E-12	2.46284247378143E-12	2.18226548309747E-13	4.67628317806601E-13	2.3069663678459E-12	1.27818406867137E-12	2.58754335852986E-12	2.8057699068396E-12	7.79380529677668E-13	2.36931681022011E-12	1.58993628054244E-12	2.15109026191036E-12	2.49401769496854E-12	1.49641061698112E-12	2.64989380090407E-12	2.11991504072326E-12	2.338141589033E-12	1.99521415597483E-12
0.00578	1.62111150172955E-12	2.18226548309747E-12	-6.85854866116347E-13	4.67628317806601E-13	1.68346194410376E-12	1.49641061698112E-12	2.71224424327828E-12	2.74341946446539E-12	6.54679644929241E-13	2.15109026191036E-12	1.90168849241351E-12	1.74581238647798E-12	2.8057699068396E-12	1.43406017460691E-12	2.68106902209118E-12	1.71463716529087E-12	2.46284247378143E-12	1.55876105935534E-12
0.0058	1.49641061698112E-12	1.80816282885219E-12	-1.12230796273584E-12	6.85854866116347E-13	1.27818406867137E-12	1.62111150172955E-12	2.99282123396224E-12	2.58754335852986E-12	4.05277875432387E-13	2.05756459834904E-12	2.18226548309747E-12	1.24700884748427E-12	2.89929557040092E-12	1.65228672291666E-12	2.21344070428458E-12	1.52758583816823E-12	2.36931681022011E-12	1.4028849534198E-12
0.00582	1.55876105935534E-12	1.62111150172955E-12	-7.79380529677668E-13	1.02878229917452E-12	1.49641061698112E-12	1.62111150172955E-12	3.02399645514935E-12	2.27579114665879E-12	1.55876105935534E-13	1.8393380500393E-12	2.18226548309747E-12	9.97607077987414E-13	2.64989380090407E-12	1.8705132712264E-12	1.62111150172955E-12	1.49641061698112E-12	2.24461592547168E-12	1.58993628054244E-12
0.00584	1.80816282885219E-12	1.55876105935534E-12	6.23504423742134E-14	1.4028849534198E-12	1.90168849241351E-12	1.71463716529087E-12	2.86812034921382E-12	2.15109026191036E-12	0	1.71463716529087E-12	2.18226548309747E-12	9.97607077987414E-13	2.27579114665879E-12	2.18226548309747E-12	1.27818406867137E-12	1.68346194410376E-12	1.90168849241351E-12	1.80816282885219E-12
0.00586	2.43166725259432E-12	1.77698760766508E-12	7.48205308490561E-13	1.71463716529087E-12	2.36931681022011E-12	1.68346194410376E-12	2.71224424327828E-12	2.15109026191036E-12	-6.23504423742134E-14	1.65228672291666E-12	2.08873981953615E-12	9.04081414426094E-13	1.90168849241351E-12	2.52519291615564E-12	1.30935928985848E-12	1.99521415597483E-12	1.43406017460691E-12	1.80816282885219E-12
0.00588	3.11752211871067E-12	2.02638937716194E-12	1.27818406867137E-12	1.90168849241351E-12	2.58754335852986E-12	1.65228672291666E-12	2.36931681022011E-12	2.3069663678459E-12	-1.55876105935534E-13	1.65228672291666E-12	2.15109026191036E-12	7.48205308490561E-13	1.77698760766508E-12	2.8057699068396E-12	1.80816282885219E-12	2.24461592547168E-12	8.72906193238988E-13	1.65228672291666E-12
0.0059	3.7098513212657E-12	2.21344070428458E-12	1.49641061698112E-12	1.99521415597483E-12	2.61871857971696E-12	1.62111150172955E-12	2.24461592547168E-12	2.43166725259432E-12	-3.11752211871067E-14	1.80816282885219E-12	2.08873981953615E-12	6.23504423742134E-13	2.05756459834904E-12	3.14869733989778E-12	2.36931681022011E-12	2.11991504072326E-12	3.42927433058174E-13	1.24700884748427E-12
0.00592	3.83455220601412E-12	2.43166725259432E-12	1.27818406867137E-12	2.18226548309747E-12	2.40049203140722E-12	1.62111150172955E-12	2.24461592547168E-12	2.55636813734275E-12	9.35256635613201E-14	1.80816282885219E-12	1.93286371360062E-12	5.61153981367921E-13	2.24461592547168E-12	3.39809910939463E-12	2.8057699068396E-12	1.65228672291666E-12	2.18226548309747E-13	7.79380529677668E-13
0.00594	3.7410265424528E-12	2.89929557040092E-12	1.12230796273584E-12	2.21344070428458E-12	2.27579114665879E-12	1.62111150172955E-12	2.18226548309747E-12	2.40049203140722E-12	2.8057699068396E-13	1.77698760766508E-12	1.68346194410376E-12	5.61153981367921E-13	2.338141589033E-12	3.67867610007859E-12	3.02399645514935E-12	1.02878229917452E-12	2.18226548309747E-13	2.49401769496854E-13
0.00596	3.2733982246462E-12	3.30457344583331E-12	9.97607077987414E-13	2.18226548309747E-12	2.27579114665879E-12	1.65228672291666E-12	2.21344070428458E-12	2.3069663678459E-12	4.67628317806601E-13	1.43406017460691E-12	1.43406017460691E-12	6.85854866116347E-13	2.15109026191036E-12	3.80337698482702E-12	3.05517167633646E-12	4.98803538993707E-13	4.98803538993707E-13	2.18226548309747E-13
0.00598	2.93047079158803E-12	3.30457344583331E-12	1.24700884748427E-12	2.11991504072326E-12	2.3069663678459E-12	1.68346194410376E-12	2.24461592547168E-12	1.99521415597483E-12	5.29978760180814E-13	1.12230796273584E-12	1.18465840511005E-12	8.10555750864774E-13	1.8705132712264E-12	3.55397521533016E-12	2.99282123396224E-12	6.54679644929241E-13	6.85854866116347E-13	3.42927433058174E-13
0.006	2.58754335852986E-12	2.99282123396224E-12	1.71463716529087E-12	1.96403893478772E-12	2.3069663678459E-12	1.74581238647798E-12	2.3069663678459E-12	1.55876105935534E-12	6.54679644929241E-13	8.41730972051881E-13	9.04081414426094E-13	7.79380529677668E-13	1.74581238647798E-12	3.02399645514935E-12	2.83694512802671E-12	8.41730972051881E-13	7.48205308490561E-13	7.17030087303454E-13
0.00602	2.3069663678459E-12	2.71224424327828E-12	2.18226548309747E-12	1.77698760766508E-12	2.3069663678459E-12	1.8705132712264E-12	2.49401769496854E-12	1.18465840511005E-12	7.48205308490561E-13	6.85854866116347E-13	8.41730972051881E-13	6.85854866116347E-13	1.65228672291666E-12	2.36931681022011E-12	2.58754335852986E-12	1.43406017460691E-12	7.17030087303454E-13	1.24700884748427E-12
0.00604	2.27579114665879E-12	2.49401769496854E-12	2.43166725259432E-12	1.55876105935534E-12	2.21344070428458E-12	1.96403893478772E-12	2.64989380090407E-12	1.05995752036163E-12	9.35256635613201E-13	9.35256635613201E-13	6.23504423742134E-13	6.85854866116347E-13	1.68346194410376E-12	1.8393380500393E-12	2.40049203140722E-12	1.99521415597483E-12	6.54679644929241E-13	1.80816282885219E-12
0.00606	2.27579114665879E-12	2.55636813734275E-12	2.43166725259432E-12	1.27818406867137E-12	2.15109026191036E-12	2.08873981953615E-12	2.71224424327828E-12	1.02878229917452E-12	1.09113274154873E-12	1.55876105935534E-12	5.92329202555027E-13	7.48205308490561E-13	1.4028849534198E-12	1.58993628054244E-12	2.3069663678459E-12	2.36931681022011E-12	4.98803538993707E-13	2.36931681022011E-12
0.00608	2.3069663678459E-12	2.71224424327828E-12	2.18226548309747E-12	1.09113274154873E-12	2.11991504072326E-12	2.21344070428458E-12	2.55636813734275E-12	1.18465840511005E-12	1.12230796273584E-12	2.21344070428458E-12	8.72906193238988E-13	8.72906193238988E-13	1.09113274154873E-12	1.27818406867137E-12	2.24461592547168E-12	2.64989380090407E-12	3.7410265424528E-13	2.49401769496854E-12
0.0061	2.18226548309747E-12	2.86812034921382E-12	1.74581238647798E-12	8.10555750864774E-13	1.96403893478772E-12	2.08873981953615E-12	2.11991504072326E-12	1.4028849534198E-12	1.18465840511005E-12	2.71224424327828E-12	1.21583362629716E-12	1.05995752036163E-12	8.41730972051881E-13	9.04081414426094E-13	2.21344070428458E-12	2.61871857971696E-12	5.29978760180814E-13	2.36931681022011E-12
0.00612	2.21344070428458E-12	2.93047079158803E-12	1.37170973223269E-12	6.54679644929241E-13	1.71463716529087E-12	1.80816282885219E-12	1.52758583816823E-12	1.58993628054244E-12	1.09113274154873E-12	2.86812034921382E-12	1.8393380500393E-12	9.04081414426094E-13	7.79380529677668E-13	5.29978760180814E-13	1.93286371360062E-12	2.68106902209118E-12	9.35256635613201E-13	2.15109026191036E-12
0.00614	2.49401769496854E-12	2.89929557040092E-12	1.4028849534198E-12	8.10555750864774E-13	1.27818406867137E-12	1.43406017460691E-12	1.02878229917452E-12	1.62111150172955E-12	9.97607077987414E-13	2.93047079158803E-12	2.3069663678459E-12	4.36453096619494E-13	8.72906193238988E-13	3.42927433058174E-13	1.65228672291666E-12	2.8057699068396E-12	1.62111150172955E-12	1.80816282885219E-12
0.00616	2.89929557040092E-12	2.68106902209118E-12	1.71463716529087E-12	1.05995752036163E-12	8.41730972051881E-13	9.66431856800308E-13	7.79380529677668E-13	1.24700884748427E-12	1.02878229917452E-12	2.74341946446539E-12	2.52519291615564E-12	6.23504423742134E-14	1.09113274154873E-12	4.67628317806601E-13	1.34053451104559E-12	2.74341946446539E-12	2.3069663678459E-12	1.52758583816823E-12
0.00618	3.17987256108488E-12	2.21344070428458E-12	2.18226548309747E-12	1.37170973223269E-12	7.17030087303454E-13	5.29978760180814E-13	8.10555750864774E-13	7.79380529677668E-13	1.21583362629716E-12	2.52519291615564E-12	2.49401769496854E-12	-2.18226548309747E-13	1.37170973223269E-12	9.35256635613201E-13	1.18465840511005E-12	2.58754335852986E-12	2.8057699068396E-12	1.24700884748427E-12
0.0062	3.11752211871067E-12	1.8393380500393E-12	2.8057699068396E-12	1.55876105935534E-12	5.92329202555027E-13	3.11752211871067E-13	9.97607077987414E-13	3.11752211871067E-13	1.43406017460691E-12	2.15109026191036E-12	2.338141589033E-12	-3.11752211871067E-14	1.58993628054244E-12	1.65228672291666E-12	1.09113274154873E-12	2.40049203140722E-12	2.89929557040092E-12	9.04081414426094E-13
0.00622	2.96164601277514E-12	1.65228672291666E-12	3.2422230034591E-12	1.4028849534198E-12	6.23504423742134E-13	4.67628317806601E-13	1.27818406867137E-12	-9.35256635613201E-14	1.55876105935534E-12	1.71463716529087E-12	2.18226548309747E-12	4.05277875432387E-13	1.74581238647798E-12	2.40049203140722E-12	1.12230796273584E-12	2.27579114665879E-12	2.49401769496854E-12	6.85854866116347E-13
0.00624	2.74341946446539E-12	1.8705132712264E-12	3.7410265424528E-12	1.24700884748427E-12	3.11752211871067E-13	8.72906193238988E-13	1.65228672291666E-12	-1.8705132712264E-13	1.18465840511005E-12	1.46523539579401E-12	1.90168849241351E-12	9.04081414426094E-13	1.8705132712264E-12	2.74341946446539E-12	1.27818406867137E-12	2.08873981953615E-12	1.93286371360062E-12	6.85854866116347E-13
0.00626	2.46284247378143E-12	2.40049203140722E-12	4.08395397551098E-12	8.10555750864774E-13	-1.55876105935534E-13	1.21583362629716E-12	1.99521415597483E-12	-1.8705132712264E-13	7.48205308490561E-13	1.37170973223269E-12	1.71463716529087E-12	1.58993628054244E-12	1.90168849241351E-12	2.83694512802671E-12	1.27818406867137E-12	1.96403893478772E-12	1.55876105935534E-12	8.10555750864774E-13
0.00628	2.15109026191036E-12	3.11752211871067E-12	4.2086548602594E-12	6.23504423742134E-13	-4.67628317806601E-13	1.24700884748427E-12	2.15109026191036E-12	2.49401769496854E-13	2.18226548309747E-13	1.43406017460691E-12	1.46523539579401E-12	2.24461592547168E-12	1.99521415597483E-12	2.74341946446539E-12	1.27818406867137E-12	1.80816282885219E-12	1.49641061698112E-12	1.05995752036163E-12
0.0063	2.05756459834904E-12	3.80337698482702E-12	3.83455220601412E-12	8.41730972051881E-13	-7.79380529677668E-13	9.04081414426094E-13	2.15109026191036E-12	6.23504423742134E-13	-1.24700884748427E-13	1.46523539579401E-12	1.37170973223269E-12	2.49401769496854E-12	1.80816282885219E-12	2.61871857971696E-12	1.21583362629716E-12	1.71463716529087E-12	1.77698760766508E-12	1.43406017460691E-12
0.00632	1.90168849241351E-12	4.23983008144651E-12	3.30457344583331E-12	1.27818406867137E-12	-9.35256635613201E-13	6.23504423742134E-13	1.99521415597483E-12	1.24700884748427E-12	-2.49401769496854E-13	1.43406017460691E-12	1.34053451104559E-12	2.21344070428458E-12	1.74581238647798E-12	2.36931681022011E-12	1.27818406867137E-12	1.8393380500393E-12	2.15109026191036E-12	1.58993628054244E-12
0.00634	1.65228672291666E-12	4.30218052382072E-12	2.68106902209118E-12	1.74581238647798E-12	-7.17030087303454E-13	3.42927433058174E-13	1.80816282885219E-12	1.68346194410376E-12	-6.23504423742134E-14	1.37170973223269E-12	1.21583362629716E-12	2.02638937716194E-12	1.68346194410376E-12	2.21344070428458E-12	1.27818406867137E-12	1.93286371360062E-12	2.36931681022011E-12	1.77698760766508E-12
0.00636	1.34053451104559E-12	4.2086548602594E-12	2.3069663678459E-12	2.02638937716194E-12	-2.8057699068396E-13	3.42927433058174E-13	1.71463716529087E-12	1.93286371360062E-12	2.8057699068396E-13	1.15348318392295E-12	1.21583362629716E-12	1.74581238647798E-12	1.65228672291666E-12	2.27579114665879E-12	1.09113274154873E-12	2.15109026191036E-12	2.15109026191036E-12	1.80816282885219E-12
0.00638	1.15348318392295E-12	4.08395397551098E-12	1.93286371360062E-12	2.3069663678459E-12	4.05277875432387E-13	3.7410265424528E-13	1.68346194410376E-12	2.02638937716194E-12	5.92329202555027E-13	8.72906193238988E-13	1.30935928985848E-12	1.52758583816823E-12	1.46523539579401E-12	2.18226548309747E-12	1.05995752036163E-12	2.40049203140722E-12	1.58993628054244E-12	1.74581238647798E-12
0.0064	1.09113274154873E-12	4.02160353313676E-12	1.77698760766508E-12	2.61871857971696E-12	1.05995752036163E-12	3.42927433058174E-13	1.62111150172955E-12	2.11991504072326E-12	8.72906193238988E-13	7.79380529677668E-13	1.58993628054244E-12	1.12230796273584E-12	1.18465840511005E-12	2.18226548309747E-12	1.18465840511005E-12	2.49401769496854E-12	9.66431856800308E-13	1.49641061698112E-12
0.00642	1.62111150172955E-12	4.14630441788519E-12	1.68346194410376E-12	2.83694512802671E-12	1.43406017460691E-12	6.54679644929241E-13	1.37170973223269E-12	2.21344070428458E-12	1.09113274154873E-12	8.72906193238988E-13	2.08873981953615E-12	7.48205308490561E-13	1.12230796273584E-12	2.27579114665879E-12	1.37170973223269E-12	2.64989380090407E-12	5.61153981367921E-13	1.05995752036163E-12
0.00644	2.21344070428458E-12	4.23983008144651E-12	1.77698760766508E-12	2.74341946446539E-12	1.37170973223269E-12	1.15348318392295E-12	1.15348318392295E-12	2.27579114665879E-12	1.18465840511005E-12	1.18465840511005E-12	2.68106902209118E-12	4.05277875432387E-13	1.34053451104559E-12	2.36931681022011E-12	1.55876105935534E-12	2.71224424327828E-12	4.67628317806601E-13	6.23504423742134E-13
0.00646	2.74341946446539E-12	4.27100530263362E-12	2.02638937716194E-12	2.40049203140722E-12	1.02878229917452E-12	1.65228672291666E-12	1.09113274154873E-12	2.18226548309747E-12	1.37170973223269E-12	1.34053451104559E-12	3.14869733989778E-12	2.18226548309747E-13	1.71463716529087E-12	2.52519291615564E-12	1.74581238647798E-12	2.71224424327828E-12	4.36453096619494E-13	2.8057699068396E-13
0.00648	3.02399645514935E-12	4.02160353313676E-12	2.15109026191036E-12	1.99521415597483E-12	2.8057699068396E-13	1.99521415597483E-12	1.05995752036163E-12	1.90168849241351E-12	1.30935928985848E-12	1.4028849534198E-12	3.39809910939463E-12	4.98803538993707E-13	2.11991504072326E-12	2.68106902209118E-12	1.96403893478772E-12	2.52519291615564E-12	4.98803538993707E-13	2.18226548309747E-13
0.0065	3.11752211871067E-12	3.42927433058174E-12	2.02638937716194E-12	1.62111150172955E-12	-2.8057699068396E-13	1.93286371360062E-12	9.35256635613201E-13	1.68346194410376E-12	1.09113274154873E-12	1.27818406867137E-12	3.61632565770438E-12	9.97607077987414E-13	2.15109026191036E-12	2.68106902209118E-12	2.18226548309747E-12	2.05756459834904E-12	6.54679644929241E-13	4.98803538993707E-13
0.00652	3.11752211871067E-12	2.68106902209118E-12	1.65228672291666E-12	1.34053451104559E-12	-4.36453096619494E-13	1.65228672291666E-12	9.35256635613201E-13	1.55876105935534E-12	7.79380529677668E-13	1.09113274154873E-12	3.49162477295595E-12	1.55876105935534E-12	1.8705132712264E-12	2.83694512802671E-12	2.40049203140722E-12	1.71463716529087E-12	8.72906193238988E-13	1.09113274154873E-12
0.00654	3.21104778227199E-12	1.93286371360062E-12	1.34053451104559E-12	1.21583362629716E-12	-1.24700884748427E-13	1.21583362629716E-12	9.04081414426094E-13	1.46523539579401E-12	7.17030087303454E-13	9.04081414426094E-13	3.02399645514935E-12	1.8705132712264E-12	1.55876105935534E-12	2.99282123396224E-12	2.71224424327828E-12	1.52758583816823E-12	1.34053451104559E-12	1.65228672291666E-12
0.00656	3.08634689752356E-12	1.34053451104559E-12	1.09113274154873E-12	1.12230796273584E-12	7.48205308490561E-13	9.35256635613201E-13	1.05995752036163E-12	1.49641061698112E-12	6.54679644929241E-13	1.05995752036163E-12	2.40049203140722E-12	1.90168849241351E-12	1.34053451104559E-12	2.83694512802671E-12	2.89929557040092E-12	1.30935928985848E-12	1.8393380500393E-12	2.02638937716194E-12
0.00658	2.99282123396224E-12	1.05995752036163E-12	7.17030087303454E-13	1.12230796273584E-12	1.77698760766508E-12	7.48205308490561E-13	1.37170973223269E-12	1.65228672291666E-12	7.48205308490561E-13	1.34053451104559E-12	1.58993628054244E-12	1.65228672291666E-12	1.27818406867137E-12	2.55636813734275E-12	3.05517167633646E-12	1.30935928985848E-12	2.11991504072326E-12	2.3069663678459E-12
0.0066	2.89929557040092E-12	1.21583362629716E-12	8.10555750864774E-13	1.24700884748427E-12	2.8057699068396E-12	8.10555750864774E-13	1.77698760766508E-12	1.8705132712264E-12	8.72906193238988E-13	1.71463716529087E-12	1.02878229917452E-12	1.4028849534198E-12	1.62111150172955E-12	1.90168849241351E-12	3.14869733989778E-12	1.34053451104559E-12	2.3069663678459E-12	2.3069663678459E-12
0.00662	2.7745946856525E-12	1.80816282885219E-12	1.09113274154873E-12	1.62111150172955E-12	3.17987256108488E-12	9.35256635613201E-13	2.36931681022011E-12	1.8393380500393E-12	9.04081414426094E-13	2.05756459834904E-12	6.85854866116347E-13	1.24700884748427E-12	2.02638937716194E-12	1.21583362629716E-12	3.33574866702042E-12	1.43406017460691E-12	2.46284247378143E-12	2.21344070428458E-12
0.00664	2.64989380090407E-12	2.43166725259432E-12	1.46523539579401E-12	2.05756459834904E-12	2.86812034921382E-12	1.09113274154873E-12	2.93047079158803E-12	1.80816282885219E-12	9.04081414426094E-13	2.24461592547168E-12	5.61153981367921E-13	1.34053451104559E-12	2.27579114665879E-12	7.48205308490561E-13	3.33574866702042E-12	1.68346194410376E-12	2.61871857971696E-12	2.08873981953615E-12
0.00666	2.338141589033E-12	2.74341946446539E-12	1.55876105935534E-12	2.46284247378143E-12	2.27579114665879E-12	1.12230796273584E-12	3.05517167633646E-12	1.65228672291666E-12	9.97607077987414E-13	2.15109026191036E-12	5.61153981367921E-13	1.58993628054244E-12	2.27579114665879E-12	8.41730972051881E-13	3.2733982246462E-12	2.02638937716194E-12	2.8057699068396E-12	1.93286371360062E-12
0.00668	1.71463716529087E-12	2.40049203140722E-12	1.49641061698112E-12	2.64989380090407E-12	1.8393380500393E-12	1.21583362629716E-12	2.7745946856525E-12	1.27818406867137E-12	1.12230796273584E-12	2.11991504072326E-12	8.10555750864774E-13	1.93286371360062E-12	2.02638937716194E-12	1.05995752036163E-12	3.11752211871067E-12	2.27579114665879E-12	2.89929557040092E-12	1.8393380500393E-12
0.0067	1.05995752036163E-12	1.80816282885219E-12	1.30935928985848E-12	2.7745946856525E-12	1.68346194410376E-12	1.12230796273584E-12	2.36931681022011E-12	1.18465840511005E-12	1.46523539579401E-12	1.96403893478772E-12	1.09113274154873E-12	2.15109026191036E-12	1.58993628054244E-12	1.21583362629716E-12	2.93047079158803E-12	2.36931681022011E-12	2.71224424327828E-12	1.68346194410376E-12
0.00672	4.67628317806601E-13	1.30935928985848E-12	1.27818406867137E-12	2.74341946446539E-12	1.62111150172955E-12	9.35256635613201E-13	2.08873981953615E-12	1.18465840511005E-12	1.8705132712264E-12	1.74581238647798E-12	1.30935928985848E-12	2.24461592547168E-12	1.37170973223269E-12	1.15348318392295E-12	2.61871857971696E-12	2.338141589033E-12	2.3069663678459E-12	1.49641061698112E-12
0.00674	2.18226548309747E-13	1.15348318392295E-12	1.30935928985848E-12	2.68106902209118E-12	1.65228672291666E-12	1.09113274154873E-12	1.77698760766508E-12	1.27818406867137E-12	2.11991504072326E-12	1.77698760766508E-12	1.52758583816823E-12	2.3069663678459E-12	1.21583362629716E-12	8.72906193238988E-13	2.36931681022011E-12	2.3069663678459E-12	1.8393380500393E-12	1.34053451104559E-12
0.00676	5.29978760180814E-13	1.4028849534198E-12	1.21583362629716E-12	2.46284247378143E-12	1.74581238647798E-12	1.24700884748427E-12	1.65228672291666E-12	1.12230796273584E-12	1.99521415597483E-12	1.77698760766508E-12	1.71463716529087E-12	2.27579114665879E-12	1.46523539579401E-12	6.23504423742134E-13	2.24461592547168E-12	2.21344070428458E-12	1.52758583816823E-12	1.21583362629716E-12
0.00678	1.18465840511005E-12	1.80816282885219E-12	9.97607077987414E-13	2.11991504072326E-12	1.8705132712264E-12	1.30935928985848E-12	1.68346194410376E-12	8.72906193238988E-13	1.8705132712264E-12	1.8705132712264E-12	1.77698760766508E-12	2.21344070428458E-12	1.93286371360062E-12	3.7410265424528E-13	1.99521415597483E-12	2.11991504072326E-12	1.27818406867137E-12	1.27818406867137E-12
0.0068	1.77698760766508E-12	2.18226548309747E-12	9.35256635613201E-13	1.74581238647798E-12	1.8393380500393E-12	1.15348318392295E-12	1.80816282885219E-12	6.54679644929241E-13	1.68346194410376E-12	1.77698760766508E-12	1.74581238647798E-12	1.96403893478772E-12	2.3069663678459E-12	4.36453096619494E-13	1.93286371360062E-12	2.11991504072326E-12	1.18465840511005E-12	1.34053451104559E-12
0.00682	2.3069663678459E-12	2.46284247378143E-12	1.24700884748427E-12	1.27818406867137E-12	1.8705132712264E-12	8.10555750864774E-13	2.08873981953615E-12	4.98803538993707E-13	1.27818406867137E-12	1.55876105935534E-12	1.55876105935534E-12	1.58993628054244E-12	2.61871857971696E-12	5.61153981367921E-13	1.8393380500393E-12	2.24461592547168E-12	1.18465840511005E-12	1.52758583816823E-12
0.00684	2.71224424327828E-12	2.7745946856525E-12	1.71463716529087E-12	1.05995752036163E-12	1.77698760766508E-12	4.98803538993707E-13	2.08873981953615E-12	3.11752211871067E-13	8.10555750864774E-13	1.27818406867137E-12	1.18465840511005E-12	1.15348318392295E-12	2.89929557040092E-12	4.98803538993707E-13	1.80816282885219E-12	2.3069663678459E-12	1.27818406867137E-12	1.68346194410376E-12
0.00686	3.17987256108488E-12	3.05517167633646E-12	2.18226548309747E-12	1.12230796273584E-12	1.49641061698112E-12	3.7410265424528E-13	1.96403893478772E-12	2.18226548309747E-13	5.61153981367921E-13	9.04081414426094E-13	9.97607077987414E-13	7.17030087303454E-13	3.14869733989778E-12	5.29978760180814E-13	1.93286371360062E-12	2.3069663678459E-12	1.37170973223269E-12	1.90168849241351E-12
0.00688	3.58515043651727E-12	3.02399645514935E-12	2.55636813734275E-12	1.43406017460691E-12	1.15348318392295E-12	7.17030087303454E-13	1.65228672291666E-12	1.8705132712264E-13	7.17030087303454E-13	7.48205308490561E-13	9.04081414426094E-13	1.8705132712264E-13	3.17987256108488E-12	7.17030087303454E-13	2.08873981953615E-12	2.15109026191036E-12	1.49641061698112E-12	2.15109026191036E-12
0.0069	3.80337698482702E-12	2.96164601277514E-12	2.71224424327828E-12	1.80816282885219E-12	8.72906193238988E-13	1.09113274154873E-12	1.52758583816823E-12	5.29978760180814E-13	8.41730972051881E-13	7.48205308490561E-13	1.37170973223269E-12	-2.18226548309747E-13	3.21104778227199E-12	9.35256635613201E-13	2.21344070428458E-12	1.8705132712264E-12	1.65228672291666E-12	2.24461592547168E-12
0.00692	3.67867610007859E-12	2.83694512802671E-12	2.55636813734275E-12	2.36931681022011E-12	8.10555750864774E-13	1.55876105935534E-12	1.65228672291666E-12	9.04081414426094E-13	9.04081414426094E-13	1.18465840511005E-12	1.8705132712264E-12	-1.8705132712264E-13	3.21104778227199E-12	1.21583362629716E-12	2.21344070428458E-12	1.65228672291666E-12	1.93286371360062E-12	2.3069663678459E-12
0.00694	3.14869733989778E-12	2.8057699068396E-12	2.40049203140722E-12	2.61871857971696E-12	1.02878229917452E-12	1.77698760766508E-12	1.65228672291666E-12	1.15348318392295E-12	1.09113274154873E-12	1.65228672291666E-12	2.46284247378143E-12	1.24700884748427E-13	3.2733982246462E-12	1.49641061698112E-12	2.15109026191036E-12	1.30935928985848E-12	2.27579114665879E-12	2.18226548309747E-12
0.00696	2.52519291615564E-12	2.58754335852986E-12	2.49401769496854E-12	2.46284247378143E-12	1.27818406867137E-12	1.99521415597483E-12	1.8393380500393E-12	1.49641061698112E-12	1.21583362629716E-12	2.08873981953615E-12	2.7745946856525E-12	6.54679644929241E-13	3.05517167633646E-12	1.93286371360062E-12	1.93286371360062E-12	1.15348318392295E-12	2.40049203140722E-12	2.05756459834904E-12
0.00698	1.90168849241351E-12	2.338141589033E-12	2.52519291615564E-12	2.02638937716194E-12	1.58993628054244E-12	1.93286371360062E-12	2.05756459834904E-12	1.71463716529087E-12	1.43406017460691E-12	2.40049203140722E-12	2.83694512802671E-12	1.34053451104559E-12	2.61871857971696E-12	2.36931681022011E-12	1.65228672291666E-12	1.12230796273584E-12	2.36931681022011E-12	1.77698760766508E-12
0.007	1.52758583816823E-12	2.08873981953615E-12	2.55636813734275E-12	1.46523539579401E-12	1.90168849241351E-12	1.99521415597483E-12	2.05756459834904E-12	1.99521415597483E-12	1.55876105935534E-12	2.49401769496854E-12	2.58754335852986E-12	1.96403893478772E-12	2.11991504072326E-12	2.7745946856525E-12	1.49641061698112E-12	1.24700884748427E-12	2.11991504072326E-12	1.65228672291666E-12
0.00702	1.4028849534198E-12	1.99521415597483E-12	2.64989380090407E-12	1.09113274154873E-12	2.11991504072326E-12	1.99521415597483E-12	1.8393380500393E-12	2.15109026191036E-12	1.58993628054244E-12	2.338141589033E-12	2.27579114665879E-12	2.3069663678459E-12	1.74581238647798E-12	2.7745946856525E-12	1.55876105935534E-12	1.37170973223269E-12	1.74581238647798E-12	1.62111150172955E-12
0.00704	1.71463716529087E-12	2.11991504072326E-12	2.71224424327828E-12	1.02878229917452E-12	1.96403893478772E-12	1.93286371360062E-12	1.71463716529087E-12	2.15109026191036E-12	1.4028849534198E-12	2.27579114665879E-12	1.8705132712264E-12	2.55636813734275E-12	1.68346194410376E-12	2.49401769496854E-12	1.68346194410376E-12	1.49641061698112E-12	1.49641061698112E-12	1.62111150172955E-12
0.00706	2.15109026191036E-12	2.55636813734275E-12	2.55636813734275E-12	1.4028849534198E-12	1.8393380500393E-12	2.11991504072326E-12	1.77698760766508E-12	2.21344070428458E-12	1.18465840511005E-12	2.18226548309747E-12	1.62111150172955E-12	2.71224424327828E-12	2.02638937716194E-12	1.96403893478772E-12	1.8705132712264E-12	1.62111150172955E-12	1.30935928985848E-12	1.65228672291666E-12
0.00708	2.61871857971696E-12	3.17987256108488E-12	2.338141589033E-12	1.8393380500393E-12	1.68346194410376E-12	2.27579114665879E-12	2.05756459834904E-12	2.3069663678459E-12	1.02878229917452E-12	2.24461592547168E-12	1.49641061698112E-12	2.61871857971696E-12	2.58754335852986E-12	1.21583362629716E-12	1.80816282885219E-12	1.77698760766508E-12	1.27818406867137E-12	1.62111150172955E-12
0.0071	2.83694512802671E-12	3.67867610007859E-12	1.99521415597483E-12	2.21344070428458E-12	1.43406017460691E-12	2.52519291615564E-12	2.15109026191036E-12	2.40049203140722E-12	9.97607077987414E-13	2.46284247378143E-12	1.55876105935534E-12	2.21344070428458E-12	2.99282123396224E-12	9.04081414426094E-13	1.71463716529087E-12	1.71463716529087E-12	1.34053451104559E-12	1.43406017460691E-12
0.00712	2.8057699068396E-12	3.77220176363991E-12	1.71463716529087E-12	2.43166725259432E-12	1.05995752036163E-12	2.93047079158803E-12	2.52519291615564E-12	2.40049203140722E-12	1.02878229917452E-12	2.7745946856525E-12	1.74581238647798E-12	1.77698760766508E-12	3.05517167633646E-12	8.41730972051881E-13	1.49641061698112E-12	1.65228672291666E-12	1.58993628054244E-12	1.34053451104559E-12
0.00714	2.43166725259432E-12	3.58515043651727E-12	1.62111150172955E-12	2.3069663678459E-12	7.79380529677668E-13	3.2733982246462E-12	2.99282123396224E-12	2.21344070428458E-12	1.05995752036163E-12	2.89929557040092E-12	1.90168849241351E-12	1.24700884748427E-12	3.02399645514935E-12	1.05995752036163E-12	1.34053451104559E-12	1.74581238647798E-12	2.11991504072326E-12	1.30935928985848E-12
0.00716	2.11991504072326E-12	3.21104778227199E-12	1.65228672291666E-12	2.05756459834904E-12	5.92329202555027E-13	3.42927433058174E-12	3.64750087889148E-12	1.8705132712264E-12	1.09113274154873E-12	2.74341946446539E-12	2.18226548309747E-12	8.72906193238988E-13	2.49401769496854E-12	1.58993628054244E-12	1.12230796273584E-12	1.8705132712264E-12	2.68106902209118E-12	1.37170973223269E-12
0.00718	1.80816282885219E-12	3.02399645514935E-12	1.74581238647798E-12	1.65228672291666E-12	5.61153981367921E-13	3.21104778227199E-12	3.89690264838834E-12	1.65228672291666E-12	9.66431856800308E-13	2.49401769496854E-12	2.40049203140722E-12	7.17030087303454E-13	1.77698760766508E-12	2.11991504072326E-12	7.79380529677668E-13	2.05756459834904E-12	2.93047079158803E-12	1.49641061698112E-12
0.0072	1.62111150172955E-12	2.96164601277514E-12	1.99521415597483E-12	1.55876105935534E-12	7.17030087303454E-13	2.7745946856525E-12	3.7410265424528E-12	1.55876105935534E-12	8.41730972051881E-13	2.02638937716194E-12	2.40049203140722E-12	6.23504423742134E-13	1.21583362629716E-12	2.49401769496854E-12	5.61153981367921E-13	2.11991504072326E-12	3.08634689752356E-12	1.55876105935534E-12
0.00722	1.65228672291666E-12	3.02399645514935E-12	2.27579114665879E-12	1.65228672291666E-12	1.05995752036163E-12	2.11991504072326E-12	3.17987256108488E-12	1.65228672291666E-12	6.54679644929241E-13	1.65228672291666E-12	2.27579114665879E-12	7.17030087303454E-13	8.41730972051881E-13	2.93047079158803E-12	4.36453096619494E-13	2.08873981953615E-12	2.71224424327828E-12	1.52758583816823E-12
0.00724	2.05756459834904E-12	3.05517167633646E-12	2.338141589033E-12	1.8705132712264E-12	1.34053451104559E-12	1.37170973223269E-12	2.36931681022011E-12	1.8393380500393E-12	4.36453096619494E-13	1.43406017460691E-12	2.11991504072326E-12	8.72906193238988E-13	7.17030087303454E-13	3.21104778227199E-12	4.67628317806601E-13	1.93286371360062E-12	2.36931681022011E-12	1.18465840511005E-12
0.00726	2.338141589033E-12	2.86812034921382E-12	2.36931681022011E-12	2.02638937716194E-12	1.74581238647798E-12	9.35256635613201E-13	1.62111150172955E-12	1.8705132712264E-12	3.42927433058174E-13	1.4028849534198E-12	2.02638937716194E-12	1.37170973223269E-12	8.72906193238988E-13	3.2733982246462E-12	6.85854866116347E-13	1.8393380500393E-12	1.99521415597483E-12	8.41730972051881E-13
0.00728	2.46284247378143E-12	2.71224424327828E-12	2.3069663678459E-12	2.21344070428458E-12	1.93286371360062E-12	7.79380529677668E-13	1.24700884748427E-12	1.8393380500393E-12	9.35256635613201E-14	1.65228672291666E-12	2.11991504072326E-12	1.90168849241351E-12	1.09113274154873E-12	2.93047079158803E-12	9.97607077987414E-13	1.8705132712264E-12	1.8705132712264E-12	5.92329202555027E-13
0.0073	2.55636813734275E-12	2.71224424327828E-12	2.3069663678459E-12	2.21344070428458E-12	1.93286371360062E-12	9.66431856800308E-13	1.55876105935534E-12	1.96403893478772E-12	9.35256635613201E-14	1.99521415597483E-12	2.3069663678459E-12	2.58754335852986E-12	1.49641061698112E-12	2.24461592547168E-12	1.24700884748427E-12	1.77698760766508E-12	1.93286371360062E-12	7.48205308490561E-13
0.00732	2.49401769496854E-12	2.64989380090407E-12	2.18226548309747E-12	2.15109026191036E-12	1.74581238647798E-12	1.15348318392295E-12	2.338141589033E-12	2.02638937716194E-12	4.05277875432387E-13	2.08873981953615E-12	2.338141589033E-12	3.2422230034591E-12	1.77698760766508E-12	1.71463716529087E-12	1.37170973223269E-12	1.80816282885219E-12	1.99521415597483E-12	1.24700884748427E-12
0.00734	2.36931681022011E-12	2.52519291615564E-12	1.8705132712264E-12	2.02638937716194E-12	1.71463716529087E-12	1.37170973223269E-12	3.33574866702042E-12	2.18226548309747E-12	7.17030087303454E-13	1.77698760766508E-12	2.11991504072326E-12	3.36692388820752E-12	1.77698760766508E-12	1.27818406867137E-12	1.37170973223269E-12	2.02638937716194E-12	1.8705132712264E-12	1.65228672291666E-12
0.00736	2.338141589033E-12	2.338141589033E-12	1.34053451104559E-12	1.8393380500393E-12	1.65228672291666E-12	1.43406017460691E-12	4.14630441788519E-12	2.21344070428458E-12	1.02878229917452E-12	1.4028849534198E-12	1.74581238647798E-12	3.2422230034591E-12	1.71463716529087E-12	1.12230796273584E-12	1.15348318392295E-12	2.3069663678459E-12	1.71463716529087E-12	1.99521415597483E-12
0.00738	2.40049203140722E-12	2.15109026191036E-12	7.79380529677668E-13	1.71463716529087E-12	1.74581238647798E-12	1.37170973223269E-12	4.42688140856915E-12	2.15109026191036E-12	1.12230796273584E-12	1.34053451104559E-12	1.43406017460691E-12	2.86812034921382E-12	1.58993628054244E-12	1.30935928985848E-12	1.02878229917452E-12	2.8057699068396E-12	1.58993628054244E-12	2.08873981953615E-12
0.0074	2.55636813734275E-12	1.90168849241351E-12	4.36453096619494E-13	1.93286371360062E-12	1.71463716529087E-12	1.4028849534198E-12	4.27100530263362E-12	1.99521415597483E-12	1.05995752036163E-12	1.55876105935534E-12	1.21583362629716E-12	2.36931681022011E-12	1.55876105935534E-12	1.68346194410376E-12	1.02878229917452E-12	3.05517167633646E-12	1.43406017460691E-12	2.18226548309747E-12
0.00742	2.71224424327828E-12	2.05756459834904E-12	2.18226548309747E-13	2.15109026191036E-12	1.77698760766508E-12	1.43406017460691E-12	3.80337698482702E-12	1.80816282885219E-12	8.72906193238988E-13	1.8705132712264E-12	1.12230796273584E-12	1.99521415597483E-12	1.4028849534198E-12	1.90168849241351E-12	1.21583362629716E-12	2.99282123396224E-12	1.4028849534198E-12	2.11991504072326E-12
0.00744	2.8057699068396E-12	2.3069663678459E-12	4.36453096619494E-13	2.52519291615564E-12	1.8393380500393E-12	1.55876105935534E-12	3.39809910939463E-12	1.62111150172955E-12	8.10555750864774E-13	2.24461592547168E-12	1.24700884748427E-12	1.80816282885219E-12	1.55876105935534E-12	2.02638937716194E-12	1.49641061698112E-12	2.64989380090407E-12	1.58993628054244E-12	1.99521415597483E-12
0.00746	2.99282123396224E-12	2.89929557040092E-12	1.02878229917452E-12	2.93047079158803E-12	1.96403893478772E-12	1.71463716529087E-12	3.21104778227199E-12	1.46523539579401E-12	7.17030087303454E-13	2.55636813734275E-12	1.30935928985848E-12	1.74581238647798E-12	1.71463716529087E-12	2.11991504072326E-12	1.77698760766508E-12	2.15109026191036E-12	1.74581238647798E-12	1.68346194410376E-12
0.00748	3.08634689752356E-12	3.49162477295595E-12	1.58993628054244E-12	3.2733982246462E-12	1.99521415597483E-12	1.52758583816823E-12	3.17987256108488E-12	1.30935928985848E-12	6.85854866116347E-13	2.43166725259432E-12	1.46523539579401E-12	1.80816282885219E-12	1.93286371360062E-12	2.05756459834904E-12	2.11991504072326E-12	1.49641061698112E-12	1.99521415597483E-12	1.4028849534198E-12
0.0075	3.21104778227199E-12	3.80337698482702E-12	1.8705132712264E-12	3.39809910939463E-12	1.96403893478772E-12	1.4028849534198E-12	3.21104778227199E-12	1.21583362629716E-12	6.23504423742134E-13	1.8705132712264E-12	1.43406017460691E-12	1.80816282885219E-12	2.05756459834904E-12	1.80816282885219E-12	2.338141589033E-12	9.66431856800308E-13	1.93286371360062E-12	1.4028849534198E-12
0.00752	3.2422230034591E-12	3.7410265424528E-12	1.71463716529087E-12	3.36692388820752E-12	1.77698760766508E-12	1.18465840511005E-12	3.02399645514935E-12	1.30935928985848E-12	8.10555750864774E-13	1.15348318392295E-12	1.15348318392295E-12	1.77698760766508E-12	2.11991504072326E-12	1.65228672291666E-12	2.52519291615564E-12	9.04081414426094E-13	1.8393380500393E-12	1.52758583816823E-12
0.00754	3.08634689752356E-12	3.42927433058174E-12	1.37170973223269E-12	3.2733982246462E-12	1.68346194410376E-12	1.02878229917452E-12	2.74341946446539E-12	1.52758583816823E-12	9.66431856800308E-13	5.61153981367921E-13	6.85854866116347E-13	1.49641061698112E-12	2.05756459834904E-12	1.30935928985848E-12	2.61871857971696E-12	1.15348318392295E-12	1.52758583816823E-12	1.65228672291666E-12
0.00756	2.71224424327828E-12	3.17987256108488E-12	9.04081414426094E-13	2.8057699068396E-12	1.77698760766508E-12	9.66431856800308E-13	2.18226548309747E-12	1.96403893478772E-12	1.21583362629716E-12	5.29978760180814E-13	3.11752211871067E-13	1.4028849534198E-12	2.05756459834904E-12	1.09113274154873E-12	2.68106902209118E-12	1.80816282885219E-12	1.30935928985848E-12	1.71463716529087E-12
0.00758	2.3069663678459E-12	3.08634689752356E-12	6.54679644929241E-13	2.15109026191036E-12	2.05756459834904E-12	1.15348318392295E-12	1.90168849241351E-12	2.15109026191036E-12	1.4028849534198E-12	6.85854866116347E-13	1.8705132712264E-13	1.21583362629716E-12	2.05756459834904E-12	1.02878229917452E-12	2.74341946446539E-12	2.24461592547168E-12	1.21583362629716E-12	1.8705132712264E-12
0.0076	2.05756459834904E-12	2.99282123396224E-12	8.10555750864774E-13	1.09113274154873E-12	2.338141589033E-12	1.55876105935534E-12	1.74581238647798E-12	2.02638937716194E-12	1.58993628054244E-12	1.27818406867137E-12	2.18226548309747E-13	1.05995752036163E-12	2.02638937716194E-12	9.66431856800308E-13	2.96164601277514E-12	2.40049203140722E-12	1.02878229917452E-12	2.02638937716194E-12
0.00762	1.93286371360062E-12	2.86812034921382E-12	1.18465840511005E-12	1.24700884748427E-13	2.43166725259432E-12	1.8705132712264E-12	1.8705132712264E-12	1.80816282885219E-12	1.74581238647798E-12	1.93286371360062E-12	5.61153981367921E-13	8.41730972051881E-13	1.80816282885219E-12	9.97607077987414E-13	3.05517167633646E-12	2.46284247378143E-12	8.41730972051881E-13	2.15109026191036E-12
0.00764	1.8393380500393E-12	2.58754335852986E-12	1.68346194410376E-12	-5.29978760180814E-13	2.27579114665879E-12	2.08873981953615E-12	2.11991504072326E-12	1.37170973223269E-12	1.68346194410376E-12	2.24461592547168E-12	1.05995752036163E-12	6.85854866116347E-13	1.37170973223269E-12	1.21583362629716E-12	3.05517167633646E-12	2.338141589033E-12	7.79380529677668E-13	1.99521415597483E-12
0.00766	2.05756459834904E-12	2.52519291615564E-12	2.11991504072326E-12	-7.48205308490561E-13	2.05756459834904E-12	1.8393380500393E-12	2.55636813734275E-12	1.12230796273584E-12	1.62111150172955E-12	2.338141589033E-12	1.52758583816823E-12	5.61153981367921E-13	9.66431856800308E-13	1.4028849534198E-12	2.83694512802671E-12	2.11991504072326E-12	8.10555750864774E-13	1.71463716529087E-12
0.00768	2.24461592547168E-12	2.52519291615564E-12	2.36931681022011E-12	-6.23504423742134E-13	1.8393380500393E-12	1.58993628054244E-12	2.96164601277514E-12	8.41730972051881E-13	1.65228672291666E-12	2.40049203140722E-12	1.8705132712264E-12	4.36453096619494E-13	5.29978760180814E-13	1.80816282885219E-12	2.55636813734275E-12	1.93286371360062E-12	8.10555750864774E-13	1.46523539579401E-12
0.0077	2.61871857971696E-12	2.7745946856525E-12	2.43166725259432E-12	-1.8705132712264E-13	1.68346194410376E-12	1.37170973223269E-12	3.30457344583331E-12	8.72906193238988E-13	1.99521415597483E-12	2.49401769496854E-12	2.08873981953615E-12	5.61153981367921E-13	1.8705132712264E-13	2.02638937716194E-12	2.05756459834904E-12	1.8705132712264E-12	9.66431856800308E-13	1.37170973223269E-12
0.00772	2.86812034921382E-12	3.2422230034591E-12	2.27579114665879E-12	3.42927433058174E-13	1.37170973223269E-12	1.55876105935534E-12	3.61632565770438E-12	9.04081414426094E-13	2.40049203140722E-12	2.55636813734275E-12	2.24461592547168E-12	7.79380529677668E-13	1.55876105935534E-13	1.96403893478772E-12	1.55876105935534E-12	1.93286371360062E-12	1.09113274154873E-12	1.77698760766508E-12
0.00774	3.21104778227199E-12	3.61632565770438E-12	2.11991504072326E-12	9.35256635613201E-13	9.97607077987414E-13	1.96403893478772E-12	3.61632565770438E-12	9.35256635613201E-13	2.71224424327828E-12	2.36931681022011E-12	2.3069663678459E-12	1.24700884748427E-12	4.36453096619494E-13	1.43406017460691E-12	1.27818406867137E-12	2.08873981953615E-12	1.18465840511005E-12	2.24461592547168E-12
0.00776	3.49162477295595E-12	3.86572742720123E-12	2.02638937716194E-12	1.05995752036163E-12	7.17030087303454E-13	2.3069663678459E-12	3.2422230034591E-12	9.97607077987414E-13	2.7745946856525E-12	2.08873981953615E-12	2.24461592547168E-12	1.77698760766508E-12	9.97607077987414E-13	9.04081414426094E-13	1.21583362629716E-12	2.11991504072326E-12	1.62111150172955E-12	2.68106902209118E-12
0.00778	3.7410265424528E-12	3.86572742720123E-12	2.05756459834904E-12	6.85854866116347E-13	5.61153981367921E-13	2.61871857971696E-12	2.7745946856525E-12	1.24700884748427E-12	2.58754335852986E-12	1.77698760766508E-12	2.18226548309747E-12	2.15109026191036E-12	1.58993628054244E-12	4.98803538993707E-13	1.24700884748427E-12	2.18226548309747E-12	1.99521415597483E-12	3.08634689752356E-12
0.0078	3.55397521533016E-12	3.58515043651727E-12	1.80816282885219E-12	9.35256635613201E-14	6.23504423742134E-13	2.49401769496854E-12	2.18226548309747E-12	1.55876105935534E-12	2.46284247378143E-12	1.65228672291666E-12	2.24461592547168E-12	2.11991504072326E-12	1.90168849241351E-12	5.61153981367921E-13	1.27818406867137E-12	2.43166725259432E-12	2.46284247378143E-12	3.21104778227199E-12
0.00782	3.11752211871067E-12	3.11752211871067E-12	1.4028849534198E-12	-9.35256635613201E-14	9.35256635613201E-13	1.90168849241351E-12	2.02638937716194E-12	1.93286371360062E-12	2.36931681022011E-12	1.52758583816823E-12	2.24461592547168E-12	1.90168849241351E-12	2.05756459834904E-12	7.17030087303454E-13	1.24700884748427E-12	2.55636813734275E-12	2.86812034921382E-12	3.2733982246462E-12
0.00784	2.46284247378143E-12	2.74341946446539E-12	9.66431856800308E-13	-6.23504423742134E-14	1.49641061698112E-12	1.24700884748427E-12	2.15109026191036E-12	2.21344070428458E-12	2.46284247378143E-12	1.52758583816823E-12	2.21344070428458E-12	1.74581238647798E-12	2.05756459834904E-12	8.41730972051881E-13	1.05995752036163E-12	2.52519291615564E-12	3.08634689752356E-12	3.05517167633646E-12
0.00786	1.80816282885219E-12	2.58754335852986E-12	6.23504423742134E-13	3.11752211871067E-13	1.90168849241351E-12	5.92329202555027E-13	2.338141589033E-12	2.21344070428458E-12	2.68106902209118E-12	1.46523539579401E-12	2.08873981953615E-12	1.68346194410376E-12	2.02638937716194E-12	9.04081414426094E-13	7.17030087303454E-13	2.24461592547168E-12	2.86812034921382E-12	2.71224424327828E-12
0.00788	1.21583362629716E-12	2.68106902209118E-12	6.23504423742134E-13	6.23504423742134E-13	2.338141589033E-12	3.11752211871067E-13	2.40049203140722E-12	2.18226548309747E-12	2.86812034921382E-12	1.4028849534198E-12	2.15109026191036E-12	1.74581238647798E-12	1.96403893478772E-12	8.72906193238988E-13	2.49401769496854E-13	1.99521415597483E-12	2.36931681022011E-12	2.55636813734275E-12
0.0079	6.23504423742134E-13	2.83694512802671E-12	1.18465840511005E-12	9.04081414426094E-13	2.43166725259432E-12	3.11752211871067E-13	2.46284247378143E-12	2.15109026191036E-12	3.02399645514935E-12	1.37170973223269E-12	2.08873981953615E-12	1.93286371360062E-12	1.80816282885219E-12	9.97607077987414E-13	-2.8057699068396E-13	1.90168849241351E-12	1.49641061698112E-12	2.40049203140722E-12
0.00792	5.29978760180814E-13	3.11752211871067E-12	1.90168849241351E-12	1.18465840511005E-12	2.36931681022011E-12	5.92329202555027E-13	2.64989380090407E-12	1.99521415597483E-12	3.02399645514935E-12	1.30935928985848E-12	2.24461592547168E-12	2.02638937716194E-12	1.71463716529087E-12	1.18465840511005E-12	-6.85854866116347E-13	2.02638937716194E-12	5.92329202555027E-13	2.43166725259432E-12
0.00794	1.05995752036163E-12	3.2733982246462E-12	2.71224424327828E-12	1.49641061698112E-12	2.11991504072326E-12	9.97607077987414E-13	2.8057699068396E-12	1.52758583816823E-12	2.83694512802671E-12	1.43406017460691E-12	2.18226548309747E-12	2.08873981953615E-12	1.55876105935534E-12	1.46523539579401E-12	-8.10555750864774E-13	2.3069663678459E-12	3.11752211871067E-14	2.49401769496854E-12
0.00796	1.90168849241351E-12	3.2422230034591E-12	2.89929557040092E-12	1.93286371360062E-12	1.80816282885219E-12	1.55876105935534E-12	2.68106902209118E-12	1.02878229917452E-12	2.49401769496854E-12	1.62111150172955E-12	1.8705132712264E-12	1.99521415597483E-12	1.49641061698112E-12	1.71463716529087E-12	-6.23504423742134E-13	2.338141589033E-12	-9.35256635613201E-14	2.64989380090407E-12
0.00798	2.83694512802671E-12	3.39809910939463E-12	2.8057699068396E-12	2.21344070428458E-12	1.71463716529087E-12	1.8705132712264E-12	2.36931681022011E-12	4.36453096619494E-13	1.96403893478772E-12	1.80816282885219E-12	1.55876105935534E-12	2.05756459834904E-12	1.46523539579401E-12	2.02638937716194E-12	-4.36453096619494E-13	2.24461592547168E-12	1.8705132712264E-13	2.64989380090407E-12
0.008	3.64750087889148E-12	3.77220176363991E-12	2.61871857971696E-12	2.24461592547168E-12	1.58993628054244E-12	1.90168849241351E-12	1.96403893478772E-12	0	1.43406017460691E-12	2.05756459834904E-12	1.24700884748427E-12	2.05756459834904E-12	1.62111150172955E-12	2.08873981953615E-12	-9.35256635613201E-14	1.74581238647798E-12	5.29978760180814E-13	2.55636813734275E-12
0.00802	4.14630441788519E-12	4.11512919669808E-12	2.338141589033E-12	2.15109026191036E-12	1.55876105935534E-12	1.93286371360062E-12	1.55876105935534E-12	-1.55876105935534E-13	1.12230796273584E-12	2.11991504072326E-12	1.09113274154873E-12	2.52519291615564E-12	1.65228672291666E-12	2.27579114665879E-12	4.98803538993707E-13	1.4028849534198E-12	1.09113274154873E-12	2.338141589033E-12
0.00804	4.55158229331758E-12	4.27100530263362E-12	2.05756459834904E-12	2.08873981953615E-12	1.55876105935534E-12	2.21344070428458E-12	1.09113274154873E-12	-9.35256635613201E-14	1.09113274154873E-12	1.8705132712264E-12	1.34053451104559E-12	2.68106902209118E-12	1.68346194410376E-12	2.58754335852986E-12	8.41730972051881E-13	1.02878229917452E-12	1.43406017460691E-12	1.93286371360062E-12
0.00806	4.80098406281443E-12	3.95925309076255E-12	1.74581238647798E-12	2.18226548309747E-12	1.55876105935534E-12	2.40049203140722E-12	9.66431856800308E-13	3.7410265424528E-13	1.30935928985848E-12	1.43406017460691E-12	1.65228672291666E-12	2.71224424327828E-12	1.62111150172955E-12	2.74341946446539E-12	1.21583362629716E-12	8.41730972051881E-13	1.71463716529087E-12	1.55876105935534E-12
0.00808	4.70745839925311E-12	3.39809910939463E-12	1.55876105935534E-12	2.05756459834904E-12	1.71463716529087E-12	2.58754335852986E-12	1.05995752036163E-12	1.05995752036163E-12	1.62111150172955E-12	9.97607077987414E-13	1.96403893478772E-12	2.36931681022011E-12	1.71463716529087E-12	2.74341946446539E-12	1.52758583816823E-12	8.41730972051881E-13	1.96403893478772E-12	1.24700884748427E-12
0.0081	4.30218052382072E-12	2.8057699068396E-12	1.37170973223269E-12	1.90168849241351E-12	2.11991504072326E-12	2.64989380090407E-12	1.4028849534198E-12	1.80816282885219E-12	1.62111150172955E-12	8.41730972051881E-13	2.05756459834904E-12	1.96403893478772E-12	1.71463716529087E-12	2.43166725259432E-12	1.77698760766508E-12	9.66431856800308E-13	1.96403893478772E-12	1.21583362629716E-12
0.00812	3.80337698482702E-12	2.49401769496854E-12	1.37170973223269E-12	1.68346194410376E-12	2.68106902209118E-12	2.55636813734275E-12	1.77698760766508E-12	2.40049203140722E-12	1.46523539579401E-12	8.41730972051881E-13	2.02638937716194E-12	1.52758583816823E-12	1.93286371360062E-12	2.02638937716194E-12	2.02638937716194E-12	1.09113274154873E-12	2.21344070428458E-12	1.34053451104559E-12
0.00814	3.2733982246462E-12	2.52519291615564E-12	1.37170973223269E-12	1.4028849534198E-12	3.17987256108488E-12	2.43166725259432E-12	2.18226548309747E-12	2.61871857971696E-12	1.27818406867137E-12	9.35256635613201E-13	1.80816282885219E-12	1.18465840511005E-12	2.08873981953615E-12	1.77698760766508E-12	2.338141589033E-12	1.30935928985848E-12	2.338141589033E-12	1.77698760766508E-12
0.00816	2.99282123396224E-12	2.61871857971696E-12	1.43406017460691E-12	1.24700884748427E-12	3.55397521533016E-12	2.43166725259432E-12	2.46284247378143E-12	2.338141589033E-12	9.97607077987414E-13	1.18465840511005E-12	1.49641061698112E-12	1.05995752036163E-12	2.21344070428458E-12	1.37170973223269E-12	2.55636813734275E-12	1.68346194410376E-12	2.58754335852986E-12	2.49401769496854E-12
0.00818	2.7745946856525E-12	2.71224424327828E-12	1.43406017460691E-12	1.09113274154873E-12	3.61632565770438E-12	2.3069663678459E-12	2.8057699068396E-12	1.74581238647798E-12	9.35256635613201E-13	1.55876105935534E-12	1.15348318392295E-12	1.05995752036163E-12	2.338141589033E-12	9.66431856800308E-13	2.71224424327828E-12	1.93286371360062E-12	2.55636813734275E-12	3.14869733989778E-12
0.0082	2.8057699068396E-12	2.8057699068396E-12	1.15348318392295E-12	1.18465840511005E-12	3.36692388820752E-12	2.11991504072326E-12	2.93047079158803E-12	1.24700884748427E-12	1.09113274154873E-12	1.8705132712264E-12	7.79380529677668E-13	1.24700884748427E-12	2.43166725259432E-12	7.48205308490561E-13	2.55636813734275E-12	2.27579114665879E-12	2.64989380090407E-12	3.39809910939463E-12
0.00822	2.71224424327828E-12	2.83694512802671E-12	9.04081414426094E-13	1.30935928985848E-12	3.02399645514935E-12	1.90168849241351E-12	2.93047079158803E-12	8.72906193238988E-13	1.18465840511005E-12	2.27579114665879E-12	3.7410265424528E-13	1.4028849534198E-12	2.3069663678459E-12	8.41730972051881E-13	2.36931681022011E-12	2.52519291615564E-12	2.52519291615564E-12	3.21104778227199E-12
0.00824	2.64989380090407E-12	3.02399645514935E-12	6.54679644929241E-13	1.68346194410376E-12	2.58754335852986E-12	1.68346194410376E-12	2.89929557040092E-12	7.79380529677668E-13	1.37170973223269E-12	2.36931681022011E-12	9.35256635613201E-14	1.68346194410376E-12	1.93286371360062E-12	1.21583362629716E-12	2.3069663678459E-12	2.61871857971696E-12	2.36931681022011E-12	2.68106902209118E-12
0.00826	2.52519291615564E-12	3.17987256108488E-12	6.23504423742134E-13	1.96403893478772E-12	2.18226548309747E-12	1.49641061698112E-12	2.71224424327828E-12	8.41730972051881E-13	1.34053451104559E-12	2.27579114665879E-12	1.55876105935534E-13	2.08873981953615E-12	1.58993628054244E-12	1.65228672291666E-12	2.49401769496854E-12	2.55636813734275E-12	2.24461592547168E-12	2.11991504072326E-12
0.00828	2.40049203140722E-12	3.42927433058174E-12	1.09113274154873E-12	2.18226548309747E-12	1.96403893478772E-12	1.43406017460691E-12	2.74341946446539E-12	9.35256635613201E-13	1.21583362629716E-12	2.11991504072326E-12	4.36453096619494E-13	2.40049203140722E-12	1.27818406867137E-12	1.74581238647798E-12	2.83694512802671E-12	2.49401769496854E-12	2.02638937716194E-12	1.77698760766508E-12
0.0083	2.46284247378143E-12	3.55397521533016E-12	1.90168849241351E-12	2.08873981953615E-12	1.8393380500393E-12	1.49641061698112E-12	2.46284247378143E-12	8.72906193238988E-13	9.35256635613201E-13	1.80816282885219E-12	1.02878229917452E-12	2.55636813734275E-12	1.15348318392295E-12	1.49641061698112E-12	3.02399645514935E-12	2.36931681022011E-12	1.8705132712264E-12	1.4028849534198E-12
0.00832	2.55636813734275E-12	3.55397521533016E-12	2.96164601277514E-12	1.74581238647798E-12	1.80816282885219E-12	1.8705132712264E-12	2.3069663678459E-12	7.48205308490561E-13	7.79380529677668E-13	1.62111150172955E-12	1.68346194410376E-12	2.55636813734275E-12	1.05995752036163E-12	1.12230796273584E-12	2.83694512802671E-12	2.43166725259432E-12	1.4028849534198E-12	1.37170973223269E-12
0.00834	2.52519291615564E-12	3.33574866702042E-12	4.08395397551098E-12	1.37170973223269E-12	1.8393380500393E-12	2.08873981953615E-12	2.15109026191036E-12	4.36453096619494E-13	6.23504423742134E-13	1.80816282885219E-12	2.18226548309747E-12	2.24461592547168E-12	1.02878229917452E-12	8.10555750864774E-13	2.49401769496854E-12	2.43166725259432E-12	8.41730972051881E-13	1.24700884748427E-12
0.00836	2.43166725259432E-12	3.02399645514935E-12	4.676283178066E-12	1.09113274154873E-12	2.11991504072326E-12	2.27579114665879E-12	1.93286371360062E-12	1.8705132712264E-13	5.61153981367921E-13	1.99521415597483E-12	2.64989380090407E-12	1.8393380500393E-12	8.41730972051881E-13	8.72906193238988E-13	2.08873981953615E-12	2.36931681022011E-12	4.67628317806601E-13	1.18465840511005E-12
0.00838	2.36931681022011E-12	2.74341946446539E-12	4.58275751450468E-12	1.12230796273584E-12	2.43166725259432E-12	2.27579114665879E-12	1.90168849241351E-12	3.11752211871067E-14	6.54679644929241E-13	2.08873981953615E-12	2.86812034921382E-12	1.21583362629716E-12	8.10555750864774E-13	1.09113274154873E-12	1.62111150172955E-12	2.27579114665879E-12	2.18226548309747E-13	1.46523539579401E-12
0.0084	2.36931681022011E-12	2.49401769496854E-12	4.05277875432387E-12	1.37170973223269E-12	2.74341946446539E-12	2.24461592547168E-12	2.08873981953615E-12	0	1.02878229917452E-12	1.90168849241351E-12	2.89929557040092E-12	7.17030087303454E-13	7.48205308490561E-13	1.30935928985848E-12	1.27818406867137E-12	2.18226548309747E-12	2.18226548309747E-13	1.52758583816823E-12
0.00842	2.3069663678459E-12	2.40049203140722E-12	3.33574866702042E-12	1.68346194410376E-12	2.74341946446539E-12	2.338141589033E-12	2.40049203140722E-12	2.18226548309747E-13	1.52758583816823E-12	1.68346194410376E-12	2.74341946446539E-12	1.55876105935534E-13	9.35256635613201E-13	1.43406017460691E-12	9.66431856800308E-13	2.08873981953615E-12	2.8057699068396E-13	1.37170973223269E-12
0.00844	2.338141589033E-12	2.36931681022011E-12	2.64989380090407E-12	1.99521415597483E-12	2.49401769496854E-12	2.58754335852986E-12	2.71224424327828E-12	6.54679644929241E-13	2.05756459834904E-12	1.21583362629716E-12	2.52519291615564E-12	-1.24700884748427E-13	1.24700884748427E-12	1.62111150172955E-12	7.79380529677668E-13	1.80816282885219E-12	5.29978760180814E-13	1.30935928985848E-12
0.00846	2.61871857971696E-12	2.52519291615564E-12	1.99521415597483E-12	2.05756459834904E-12	2.18226548309747E-12	2.71224424327828E-12	2.93047079158803E-12	1.27818406867137E-12	2.58754335852986E-12	8.10555750864774E-13	2.46284247378143E-12	-2.8057699068396E-13	1.77698760766508E-12	1.58993628054244E-12	8.10555750864774E-13	1.49641061698112E-12	5.92329202555027E-13	1.27818406867137E-12
0.00848	3.11752211871067E-12	2.8057699068396E-12	1.8393380500393E-12	1.99521415597483E-12	1.80816282885219E-12	2.7745946856525E-12	2.74341946446539E-12	1.90168849241351E-12	3.02399645514935E-12	4.67628317806601E-13	2.46284247378143E-12	-2.18226548309747E-13	2.24461592547168E-12	1.62111150172955E-12	8.41730972051881E-13	1.21583362629716E-12	5.61153981367921E-13	1.24700884748427E-12
0.0085	3.55397521533016E-12	3.05517167633646E-12	1.8393380500393E-12	1.52758583816823E-12	1.68346194410376E-12	2.8057699068396E-12	2.15109026191036E-12	2.43166725259432E-12	3.08634689752356E-12	3.11752211871067E-13	2.338141589033E-12	-6.23504423742134E-14	2.338141589033E-12	1.74581238647798E-12	9.97607077987414E-13	1.46523539579401E-12	3.7410265424528E-13	1.18465840511005E-12
0.00852	3.92807786957544E-12	3.30457344583331E-12	1.96403893478772E-12	9.04081414426094E-13	1.58993628054244E-12	2.55636813734275E-12	1.49641061698112E-12	2.7745946856525E-12	2.7745946856525E-12	4.98803538993707E-13	2.11991504072326E-12	9.35256635613201E-14	2.24461592547168E-12	1.96403893478772E-12	1.21583362629716E-12	1.77698760766508E-12	2.49401769496854E-13	1.05995752036163E-12
0.00854	3.92807786957544E-12	3.05517167633646E-12	2.11991504072326E-12	4.98803538993707E-13	1.58993628054244E-12	2.21344070428458E-12	7.17030087303454E-13	2.86812034921382E-12	2.15109026191036E-12	8.72906193238988E-13	1.58993628054244E-12	2.18226548309747E-13	2.08873981953615E-12	2.21344070428458E-12	1.24700884748427E-12	2.15109026191036E-12	3.7410265424528E-13	9.35256635613201E-13
0.00856	3.7410265424528E-12	2.89929557040092E-12	2.24461592547168E-12	3.7410265424528E-13	1.58993628054244E-12	1.71463716529087E-12	3.7410265424528E-13	2.8057699068396E-12	1.30935928985848E-12	1.24700884748427E-12	1.15348318392295E-12	4.05277875432387E-13	2.24461592547168E-12	2.40049203140722E-12	1.21583362629716E-12	1.99521415597483E-12	6.85854866116347E-13	8.41730972051881E-13
0.00858	3.17987256108488E-12	2.86812034921382E-12	2.40049203140722E-12	3.42927433058174E-13	1.77698760766508E-12	1.30935928985848E-12	3.42927433058174E-13	2.43166725259432E-12	7.17030087303454E-13	1.80816282885219E-12	8.10555750864774E-13	8.10555750864774E-13	2.58754335852986E-12	2.71224424327828E-12	1.18465840511005E-12	1.71463716529087E-12	1.05995752036163E-12	9.04081414426094E-13
0.0086	2.74341946446539E-12	3.02399645514935E-12	2.36931681022011E-12	5.61153981367921E-13	1.93286371360062E-12	1.09113274154873E-12	6.85854866116347E-13	1.99521415597483E-12	4.05277875432387E-13	2.08873981953615E-12	5.61153981367921E-13	1.34053451104559E-12	2.8057699068396E-12	2.83694512802671E-12	1.4028849534198E-12	1.43406017460691E-12	1.34053451104559E-12	1.24700884748427E-12
0.00862	2.3069663678459E-12	3.2422230034591E-12	2.11991504072326E-12	8.72906193238988E-13	2.08873981953615E-12	1.24700884748427E-12	1.18465840511005E-12	1.65228672291666E-12	4.05277875432387E-13	1.90168849241351E-12	5.92329202555027E-13	1.8393380500393E-12	3.05517167633646E-12	2.71224424327828E-12	1.65228672291666E-12	1.24700884748427E-12	1.58993628054244E-12	1.62111150172955E-12
0.00864	1.99521415597483E-12	3.36692388820752E-12	1.71463716529087E-12	1.09113274154873E-12	2.27579114665879E-12	1.49641061698112E-12	1.71463716529087E-12	1.55876105935534E-12	9.35256635613201E-13	1.77698760766508E-12	8.41730972051881E-13	2.27579114665879E-12	3.08634689752356E-12	2.46284247378143E-12	2.15109026191036E-12	1.12230796273584E-12	1.77698760766508E-12	1.80816282885219E-12
0.00866	1.74581238647798E-12	3.58515043651727E-12	1.4028849534198E-12	1.12230796273584E-12	2.40049203140722E-12	1.65228672291666E-12	2.02638937716194E-12	1.74581238647798E-12	1.58993628054244E-12	1.55876105935534E-12	1.18465840511005E-12	2.58754335852986E-12	3.02399645514935E-12	1.93286371360062E-12	2.61871857971696E-12	1.34053451104559E-12	1.77698760766508E-12	1.99521415597483E-12
0.00868	1.71463716529087E-12	3.7098513212657E-12	1.24700884748427E-12	9.66431856800308E-13	2.68106902209118E-12	1.74581238647798E-12	1.99521415597483E-12	1.8705132712264E-12	2.338141589033E-12	1.37170973223269E-12	1.52758583816823E-12	2.99282123396224E-12	2.89929557040092E-12	1.52758583816823E-12	2.99282123396224E-12	1.62111150172955E-12	1.74581238647798E-12	2.08873981953615E-12
0.0087	2.08873981953615E-12	3.77220176363991E-12	1.05995752036163E-12	9.66431856800308E-13	2.99282123396224E-12	1.80816282885219E-12	1.77698760766508E-12	1.99521415597483E-12	2.71224424327828E-12	1.18465840511005E-12	1.65228672291666E-12	3.30457344583331E-12	2.83694512802671E-12	1.43406017460691E-12	3.02399645514935E-12	1.77698760766508E-12	1.62111150172955E-12	2.18226548309747E-12
0.00872	2.61871857971696E-12	3.61632565770438E-12	8.41730972051881E-13	1.15348318392295E-12	3.11752211871067E-12	1.77698760766508E-12	1.49641061698112E-12	2.18226548309747E-12	2.58754335852986E-12	9.97607077987414E-13	1.77698760766508E-12	3.33574866702042E-12	2.89929557040092E-12	1.77698760766508E-12	3.02399645514935E-12	1.8705132712264E-12	1.4028849534198E-12	2.18226548309747E-12
0.00874	3.05517167633646E-12	3.11752211871067E-12	8.72906193238988E-13	1.52758583816823E-12	2.86812034921382E-12	1.65228672291666E-12	1.27818406867137E-12	2.3069663678459E-12	2.3069663678459E-12	9.04081414426094E-13	1.74581238647798E-12	2.86812034921382E-12	2.99282123396224E-12	2.15109026191036E-12	2.7745946856525E-12	1.74581238647798E-12	1.27818406867137E-12	1.99521415597483E-12
0.00876	3.2733982246462E-12	2.61871857971696E-12	8.72906193238988E-13	1.77698760766508E-12	2.49401769496854E-12	1.65228672291666E-12	1.43406017460691E-12	2.36931681022011E-12	2.15109026191036E-12	1.05995752036163E-12	1.80816282885219E-12	2.11991504072326E-12	3.08634689752356E-12	2.40049203140722E-12	2.36931681022011E-12	1.43406017460691E-12	1.24700884748427E-12	1.77698760766508E-12
0.00878	3.30457344583331E-12	2.15109026191036E-12	1.02878229917452E-12	2.05756459834904E-12	1.93286371360062E-12	1.68346194410376E-12	1.58993628054244E-12	2.49401769496854E-12	1.8705132712264E-12	1.4028849534198E-12	1.8393380500393E-12	1.37170973223269E-12	3.14869733989778E-12	2.55636813734275E-12	1.90168849241351E-12	1.15348318392295E-12	1.27818406867137E-12	1.37170973223269E-12
0.0088	3.17987256108488E-12	1.99521415597483E-12	1.37170973223269E-12	2.18226548309747E-12	1.52758583816823E-12	1.68346194410376E-12	1.90168849241351E-12	2.71224424327828E-12	1.8705132712264E-12	1.74581238647798E-12	2.27579114665879E-12	7.79380529677668E-13	3.2422230034591E-12	2.3069663678459E-12	1.62111150172955E-12	1.02878229917452E-12	1.37170973223269E-12	9.66431856800308E-13
0.00882	2.86812034921382E-12	2.05756459834904E-12	1.8393380500393E-12	2.24461592547168E-12	1.34053451104559E-12	1.68346194410376E-12	2.15109026191036E-12	2.71224424327828E-12	1.8393380500393E-12	1.93286371360062E-12	2.68106902209118E-12	5.92329202555027E-13	3.11752211871067E-12	2.11991504072326E-12	1.43406017460691E-12	1.02878229917452E-12	1.55876105935534E-12	6.23504423742134E-13
0.00884	2.40049203140722E-12	2.3069663678459E-12	2.3069663678459E-12	2.27579114665879E-12	1.43406017460691E-12	1.77698760766508E-12	2.11991504072326E-12	2.8057699068396E-12	1.96403893478772E-12	1.65228672291666E-12	2.99282123396224E-12	6.54679644929241E-13	2.71224424327828E-12	1.93286371360062E-12	1.49641061698112E-12	1.02878229917452E-12	1.77698760766508E-12	4.67628317806601E-13
0.00886	2.02638937716194E-12	2.64989380090407E-12	2.71224424327828E-12	2.18226548309747E-12	1.62111150172955E-12	1.99521415597483E-12	2.27579114665879E-12	2.96164601277514E-12	2.08873981953615E-12	1.09113274154873E-12	3.08634689752356E-12	8.72906193238988E-13	2.24461592547168E-12	1.8705132712264E-12	1.30935928985848E-12	1.12230796273584E-12	1.99521415597483E-12	5.92329202555027E-13
0.00888	1.99521415597483E-12	3.02399645514935E-12	2.96164601277514E-12	1.77698760766508E-12	1.71463716529087E-12	2.21344070428458E-12	2.27579114665879E-12	3.17987256108488E-12	2.11991504072326E-12	5.92329202555027E-13	2.96164601277514E-12	1.30935928985848E-12	1.68346194410376E-12	1.77698760766508E-12	1.24700884748427E-12	1.37170973223269E-12	2.24461592547168E-12	9.66431856800308E-13
0.0089	2.338141589033E-12	3.21104778227199E-12	2.86812034921382E-12	1.4028849534198E-12	1.65228672291666E-12	2.40049203140722E-12	2.27579114665879E-12	3.42927433058174E-12	1.99521415597483E-12	2.18226548309747E-13	2.74341946446539E-12	1.80816282885219E-12	1.09113274154873E-12	1.58993628054244E-12	1.15348318392295E-12	1.71463716529087E-12	2.3069663678459E-12	1.46523539579401E-12
0.00892	2.58754335852986E-12	3.11752211871067E-12	2.40049203140722E-12	1.02878229917452E-12	1.49641061698112E-12	2.46284247378143E-12	2.55636813734275E-12	3.36692388820752E-12	1.8393380500393E-12	6.23504423742134E-14	2.27579114665879E-12	2.43166725259432E-12	5.61153981367921E-13	1.09113274154873E-12	1.27818406867137E-12	1.90168849241351E-12	2.27579114665879E-12	2.02638937716194E-12
0.00894	2.68106902209118E-12	2.96164601277514E-12	1.99521415597483E-12	9.04081414426094E-13	1.49641061698112E-12	2.71224424327828E-12	2.7745946856525E-12	3.11752211871067E-12	1.77698760766508E-12	-3.11752211871067E-14	1.90168849241351E-12	3.21104778227199E-12	3.11752211871067E-13	5.61153981367921E-13	1.62111150172955E-12	2.11991504072326E-12	2.27579114665879E-12	2.40049203140722E-12
0.00896	2.64989380090407E-12	2.68106902209118E-12	1.52758583816823E-12	6.85854866116347E-13	1.58993628054244E-12	2.7745946856525E-12	3.08634689752356E-12	2.61871857971696E-12	1.62111150172955E-12	1.8705132712264E-13	1.58993628054244E-12	3.77220176363991E-12	5.29978760180814E-13	3.11752211871067E-13	2.15109026191036E-12	2.3069663678459E-12	2.21344070428458E-12	2.74341946446539E-12
0.00898	2.43166725259432E-12	2.27579114665879E-12	1.37170973223269E-12	4.05277875432387E-13	1.99521415597483E-12	2.74341946446539E-12	3.39809910939463E-12	1.99521415597483E-12	1.52758583816823E-12	7.48205308490561E-13	1.4028849534198E-12	3.83455220601412E-12	9.35256635613201E-13	3.11752211871067E-13	2.71224424327828E-12	2.58754335852986E-12	2.11991504072326E-12	2.7745946856525E-12
0.009	2.15109026191036E-12	1.8705132712264E-12	1.62111150172955E-12	1.24700884748427E-13	2.49401769496854E-12	2.40049203140722E-12	3.80337698482702E-12	1.71463716529087E-12	1.46523539579401E-12	1.37170973223269E-12	1.21583362629716E-12	3.49162477295595E-12	1.37170973223269E-12	5.61153981367921E-13	2.93047079158803E-12	2.58754335852986E-12	1.99521415597483E-12	2.74341946446539E-12
0.00902	1.96403893478772E-12	1.68346194410376E-12	2.21344070428458E-12	-1.8705132712264E-13	2.93047079158803E-12	2.08873981953615E-12	4.08395397551098E-12	1.62111150172955E-12	1.37170973223269E-12	2.11991504072326E-12	1.24700884748427E-12	2.7745946856525E-12	1.62111150172955E-12	9.97607077987414E-13	2.89929557040092E-12	2.3069663678459E-12	1.99521415597483E-12	2.49401769496854E-12
0.00904	2.02638937716194E-12	1.65228672291666E-12	2.61871857971696E-12	-1.24700884748427E-13	3.30457344583331E-12	1.93286371360062E-12	4.02160353313676E-12	1.58993628054244E-12	1.09113274154873E-12	2.7745946856525E-12	1.24700884748427E-12	2.05756459834904E-12	1.77698760766508E-12	1.30935928985848E-12	2.7745946856525E-12	2.24461592547168E-12	1.93286371360062E-12	2.11991504072326E-12
0.00906	2.21344070428458E-12	1.77698760766508E-12	2.74341946446539E-12	1.8705132712264E-13	3.58515043651727E-12	1.99521415597483E-12	3.49162477295595E-12	1.4028849534198E-12	9.97607077987414E-13	3.14869733989778E-12	1.18465840511005E-12	1.52758583816823E-12	1.80816282885219E-12	1.68346194410376E-12	2.71224424327828E-12	2.3069663678459E-12	1.96403893478772E-12	1.71463716529087E-12
0.00908	2.3069663678459E-12	1.77698760766508E-12	2.68106902209118E-12	8.41730972051881E-13	3.7098513212657E-12	2.21344070428458E-12	2.71224424327828E-12	1.24700884748427E-12	8.41730972051881E-13	3.14869733989778E-12	1.12230796273584E-12	1.37170973223269E-12	1.93286371360062E-12	1.93286371360062E-12	2.74341946446539E-12	2.24461592547168E-12	1.8393380500393E-12	1.4028849534198E-12
0.0091	2.15109026191036E-12	1.8393380500393E-12	2.55636813734275E-12	1.68346194410376E-12	3.55397521533016E-12	2.46284247378143E-12	1.93286371360062E-12	9.97607077987414E-13	6.54679644929241E-13	3.02399645514935E-12	9.35256635613201E-13	1.43406017460691E-12	1.99521415597483E-12	2.36931681022011E-12	2.61871857971696E-12	2.3069663678459E-12	1.62111150172955E-12	1.30935928985848E-12
0.00912	1.71463716529087E-12	2.08873981953615E-12	2.27579114665879E-12	2.40049203140722E-12	3.2733982246462E-12	2.64989380090407E-12	1.4028849534198E-12	7.17030087303454E-13	6.23504423742134E-13	2.74341946446539E-12	7.17030087303454E-13	1.62111150172955E-12	2.11991504072326E-12	2.7745946856525E-12	2.24461592547168E-12	2.21344070428458E-12	1.18465840511005E-12	1.21583362629716E-12
0.00914	1.55876105935534E-12	2.49401769496854E-12	1.99521415597483E-12	2.8057699068396E-12	2.7745946856525E-12	2.55636813734275E-12	1.15348318392295E-12	6.85854866116347E-13	5.92329202555027E-13	2.27579114665879E-12	6.85854866116347E-13	1.77698760766508E-12	2.24461592547168E-12	2.83694512802671E-12	1.68346194410376E-12	1.96403893478772E-12	1.02878229917452E-12	1.34053451104559E-12
0.00916	1.77698760766508E-12	3.11752211871067E-12	1.68346194410376E-12	2.99282123396224E-12	2.21344070428458E-12	2.49401769496854E-12	1.18465840511005E-12	8.10555750864774E-13	5.92329202555027E-13	1.93286371360062E-12	8.41730972051881E-13	1.8393380500393E-12	2.18226548309747E-12	2.68106902209118E-12	1.18465840511005E-12	1.55876105935534E-12	8.10555750864774E-13	1.77698760766508E-12
0.00918	2.36931681022011E-12	3.61632565770438E-12	1.46523539579401E-12	2.86812034921382E-12	1.62111150172955E-12	2.3069663678459E-12	1.12230796273584E-12	1.02878229917452E-12	5.61153981367921E-13	1.74581238647798E-12	1.15348318392295E-12	1.77698760766508E-12	2.02638937716194E-12	2.15109026191036E-12	8.72906193238988E-13	1.15348318392295E-12	9.35256635613201E-13	2.15109026191036E-12
0.0092	3.11752211871067E-12	3.80337698482702E-12	1.49641061698112E-12	2.68106902209118E-12	1.09113274154873E-12	2.3069663678459E-12	1.21583362629716E-12	1.12230796273584E-12	5.61153981367921E-13	1.68346194410376E-12	1.74581238647798E-12	1.77698760766508E-12	1.8705132712264E-12	1.65228672291666E-12	5.29978760180814E-13	9.97607077987414E-13	9.97607077987414E-13	2.3069663678459E-12
0.00922	3.7098513212657E-12	3.64750087889148E-12	1.68346194410376E-12	2.27579114665879E-12	9.35256635613201E-13	2.43166725259432E-12	1.46523539579401E-12	1.12230796273584E-12	6.23504423742134E-13	2.08873981953615E-12	2.3069663678459E-12	1.90168849241351E-12	1.90168849241351E-12	1.18465840511005E-12	3.11752211871067E-13	8.41730972051881E-13	9.35256635613201E-13	2.43166725259432E-12
0.00924	3.80337698482702E-12	3.52279999414306E-12	1.8393380500393E-12	1.90168849241351E-12	9.35256635613201E-13	2.68106902209118E-12	1.99521415597483E-12	1.02878229917452E-12	6.23504423742134E-13	2.49401769496854E-12	2.52519291615564E-12	1.96403893478772E-12	2.05756459834904E-12	9.66431856800308E-13	4.05277875432387E-13	8.10555750864774E-13	1.02878229917452E-12	2.40049203140722E-12
0.00926	3.7410265424528E-12	3.2733982246462E-12	1.90168849241351E-12	1.52758583816823E-12	1.02878229917452E-12	2.89929557040092E-12	2.52519291615564E-12	1.05995752036163E-12	7.17030087303454E-13	2.55636813734275E-12	2.49401769496854E-12	2.05756459834904E-12	2.27579114665879E-12	9.35256635613201E-13	9.04081414426094E-13	9.04081414426094E-13	1.05995752036163E-12	2.21344070428458E-12
0.00928	3.39809910939463E-12	3.2422230034591E-12	1.74581238647798E-12	1.21583362629716E-12	1.24700884748427E-12	2.96164601277514E-12	2.71224424327828E-12	1.21583362629716E-12	7.17030087303454E-13	2.40049203140722E-12	2.24461592547168E-12	2.05756459834904E-12	2.43166725259432E-12	9.35256635613201E-13	1.37170973223269E-12	1.12230796273584E-12	1.15348318392295E-12	1.99521415597483E-12
0.0093	3.02399645514935E-12	3.21104778227199E-12	1.43406017460691E-12	1.09113274154873E-12	1.65228672291666E-12	2.93047079158803E-12	2.74341946446539E-12	1.65228672291666E-12	9.04081414426094E-13	2.02638937716194E-12	1.77698760766508E-12	2.08873981953615E-12	2.49401769496854E-12	8.72906193238988E-13	1.62111150172955E-12	1.37170973223269E-12	1.37170973223269E-12	1.8393380500393E-12
0.00932	2.8057699068396E-12	3.30457344583331E-12	1.21583362629716E-12	1.05995752036163E-12	2.05756459834904E-12	2.8057699068396E-12	2.58754335852986E-12	2.27579114665879E-12	1.05995752036163E-12	1.68346194410376E-12	1.27818406867137E-12	1.8393380500393E-12	2.40049203140722E-12	8.41730972051881E-13	1.74581238647798E-12	1.8705132712264E-12	1.49641061698112E-12	1.77698760766508E-12
0.00934	2.61871857971696E-12	3.2422230034591E-12	1.24700884748427E-12	9.66431856800308E-13	2.18226548309747E-12	2.55636813734275E-12	2.52519291615564E-12	2.71224424327828E-12	1.12230796273584E-12	1.37170973223269E-12	7.48205308490561E-13	1.77698760766508E-12	2.05756459834904E-12	8.72906193238988E-13	1.77698760766508E-12	2.338141589033E-12	1.71463716529087E-12	1.71463716529087E-12
0.00936	2.18226548309747E-12	3.08634689752356E-12	1.43406017460691E-12	1.05995752036163E-12	2.24461592547168E-12	1.99521415597483E-12	2.49401769496854E-12	2.83694512802671E-12	1.27818406867137E-12	1.05995752036163E-12	4.36453096619494E-13	1.77698760766508E-12	1.43406017460691E-12	1.18465840511005E-12	1.90168849241351E-12	2.55636813734275E-12	1.65228672291666E-12	1.49641061698112E-12
0.00938	1.8393380500393E-12	2.71224424327828E-12	1.80816282885219E-12	1.12230796273584E-12	2.02638937716194E-12	1.37170973223269E-12	2.338141589033E-12	2.58754335852986E-12	1.43406017460691E-12	6.85854866116347E-13	3.7410265424528E-13	1.80816282885219E-12	8.10555750864774E-13	1.4028849534198E-12	1.8705132712264E-12	2.64989380090407E-12	1.55876105935534E-12	1.09113274154873E-12
0.0094	1.49641061698112E-12	2.24461592547168E-12	2.24461592547168E-12	1.37170973223269E-12	1.65228672291666E-12	7.48205308490561E-13	2.08873981953615E-12	2.3069663678459E-12	1.58993628054244E-12	3.7410265424528E-13	2.49401769496854E-13	1.90168849241351E-12	2.49401769496854E-13	1.58993628054244E-12	1.80816282885219E-12	2.49401769496854E-12	1.49641061698112E-12	9.04081414426094E-13
0.00942	1.30935928985848E-12	1.8393380500393E-12	2.64989380090407E-12	1.58993628054244E-12	1.43406017460691E-12	4.67628317806601E-13	1.71463716529087E-12	2.11991504072326E-12	1.8705132712264E-12	1.8705132712264E-13	3.42927433058174E-13	1.80816282885219E-12	3.11752211871067E-14	1.58993628054244E-12	1.65228672291666E-12	2.40049203140722E-12	1.55876105935534E-12	8.41730972051881E-13
0.00944	1.68346194410376E-12	1.55876105935534E-12	2.74341946446539E-12	1.58993628054244E-12	1.27818406867137E-12	3.42927433058174E-13	1.30935928985848E-12	2.27579114665879E-12	2.18226548309747E-12	3.11752211871067E-14	5.61153981367921E-13	1.52758583816823E-12	2.18226548309747E-13	1.49641061698112E-12	1.43406017460691E-12	2.36931681022011E-12	1.62111150172955E-12	1.18465840511005E-12
0.00946	2.36931681022011E-12	1.34053451104559E-12	2.74341946446539E-12	1.52758583816823E-12	1.4028849534198E-12	4.05277875432387E-13	1.02878229917452E-12	2.55636813734275E-12	2.46284247378143E-12	1.8705132712264E-13	8.72906193238988E-13	1.21583362629716E-12	5.92329202555027E-13	1.34053451104559E-12	1.18465840511005E-12	2.46284247378143E-12	1.71463716529087E-12	1.49641061698112E-12
0.00948	2.99282123396224E-12	1.37170973223269E-12	2.61871857971696E-12	1.43406017460691E-12	1.37170973223269E-12	6.85854866116347E-13	9.66431856800308E-13	2.99282123396224E-12	2.55636813734275E-12	3.7410265424528E-13	1.21583362629716E-12	1.09113274154873E-12	9.66431856800308E-13	1.21583362629716E-12	1.12230796273584E-12	2.61871857971696E-12	1.80816282885219E-12	1.58993628054244E-12
0.0095	3.42927433058174E-12	1.43406017460691E-12	2.58754335852986E-12	1.37170973223269E-12	1.43406017460691E-12	1.18465840511005E-12	9.35256635613201E-13	3.2422230034591E-12	2.27579114665879E-12	5.61153981367921E-13	1.58993628054244E-12	9.66431856800308E-13	1.34053451104559E-12	1.18465840511005E-12	1.15348318392295E-12	2.74341946446539E-12	1.99521415597483E-12	1.65228672291666E-12
0.00952	3.80337698482702E-12	1.4028849534198E-12	2.46284247378143E-12	1.37170973223269E-12	1.30935928985848E-12	1.77698760766508E-12	1.02878229917452E-12	3.17987256108488E-12	1.93286371360062E-12	9.35256635613201E-13	1.8705132712264E-12	1.12230796273584E-12	1.65228672291666E-12	1.30935928985848E-12	1.27818406867137E-12	2.71224424327828E-12	2.27579114665879E-12	1.65228672291666E-12
0.00954	4.11512919669808E-12	1.55876105935534E-12	2.36931681022011E-12	1.34053451104559E-12	1.15348318392295E-12	2.18226548309747E-12	9.97607077987414E-13	2.8057699068396E-12	1.49641061698112E-12	9.97607077987414E-13	1.99521415597483E-12	1.4028849534198E-12	1.96403893478772E-12	1.49641061698112E-12	1.52758583816823E-12	2.43166725259432E-12	2.49401769496854E-12	1.68346194410376E-12
0.00956	4.36453096619494E-12	1.68346194410376E-12	2.18226548309747E-12	1.34053451104559E-12	9.04081414426094E-13	2.05756459834904E-12	9.66431856800308E-13	2.27579114665879E-12	1.18465840511005E-12	1.05995752036163E-12	1.96403893478772E-12	1.8393380500393E-12	2.338141589033E-12	1.55876105935534E-12	1.65228672291666E-12	1.8705132712264E-12	2.61871857971696E-12	1.90168849241351E-12
0.00958	4.76980884162733E-12	1.99521415597483E-12	2.02638937716194E-12	1.34053451104559E-12	7.79380529677668E-13	1.52758583816823E-12	9.35256635613201E-13	1.77698760766508E-12	1.12230796273584E-12	1.15348318392295E-12	1.8705132712264E-12	2.21344070428458E-12	2.40049203140722E-12	1.4028849534198E-12	1.8705132712264E-12	1.24700884748427E-12	2.55636813734275E-12	2.24461592547168E-12
0.0096	5.1127362746855E-12	2.36931681022011E-12	1.96403893478772E-12	1.30935928985848E-12	9.35256635613201E-13	9.66431856800308E-13	9.35256635613201E-13	1.18465840511005E-12	1.24700884748427E-12	1.37170973223269E-12	1.52758583816823E-12	2.27579114665879E-12	2.43166725259432E-12	1.21583362629716E-12	2.15109026191036E-12	8.10555750864774E-13	2.43166725259432E-12	2.43166725259432E-12
0.00962	5.17508671705971E-12	2.83694512802671E-12	1.99521415597483E-12	1.27818406867137E-12	1.34053451104559E-12	7.17030087303454E-13	1.12230796273584E-12	9.04081414426094E-13	1.74581238647798E-12	1.58993628054244E-12	1.34053451104559E-12	2.18226548309747E-12	2.24461592547168E-12	1.09113274154873E-12	2.36931681022011E-12	7.48205308490561E-13	2.24461592547168E-12	2.46284247378143E-12
0.00964	4.92568494756286E-12	3.33574866702042E-12	1.90168849241351E-12	1.21583362629716E-12	1.90168849241351E-12	8.72906193238988E-13	1.68346194410376E-12	8.10555750864774E-13	2.21344070428458E-12	1.71463716529087E-12	1.02878229917452E-12	2.15109026191036E-12	1.96403893478772E-12	1.09113274154873E-12	2.46284247378143E-12	1.05995752036163E-12	1.99521415597483E-12	2.338141589033E-12
0.00966	4.36453096619494E-12	3.77220176363991E-12	1.80816282885219E-12	1.49641061698112E-12	2.36931681022011E-12	1.4028849534198E-12	2.43166725259432E-12	8.72906193238988E-13	2.43166725259432E-12	1.68346194410376E-12	9.35256635613201E-13	2.02638937716194E-12	1.68346194410376E-12	1.12230796273584E-12	2.52519291615564E-12	1.52758583816823E-12	1.62111150172955E-12	2.27579114665879E-12
0.00968	3.64750087889148E-12	3.83455220601412E-12	1.77698760766508E-12	1.8393380500393E-12	2.36931681022011E-12	1.99521415597483E-12	3.2733982246462E-12	1.18465840511005E-12	2.3069663678459E-12	1.62111150172955E-12	9.97607077987414E-13	1.80816282885219E-12	1.55876105935534E-12	1.27818406867137E-12	2.52519291615564E-12	2.05756459834904E-12	1.34053451104559E-12	2.15109026191036E-12
0.0097	2.8057699068396E-12	3.46044955176884E-12	1.68346194410376E-12	2.27579114665879E-12	2.11991504072326E-12	1.99521415597483E-12	3.80337698482702E-12	1.4028849534198E-12	2.11991504072326E-12	1.49641061698112E-12	1.24700884748427E-12	1.4028849534198E-12	1.52758583816823E-12	1.68346194410376E-12	2.40049203140722E-12	2.46284247378143E-12	1.37170973223269E-12	2.24461592547168E-12
0.00972	2.02638937716194E-12	3.02399645514935E-12	1.58993628054244E-12	2.58754335852986E-12	1.68346194410376E-12	1.8393380500393E-12	3.7098513212657E-12	1.71463716529087E-12	1.71463716529087E-12	1.4028849534198E-12	1.65228672291666E-12	9.66431856800308E-13	1.58993628054244E-12	2.15109026191036E-12	2.11991504072326E-12	3.14869733989778E-12	1.58993628054244E-12	2.36931681022011E-12
0.00974	1.52758583816823E-12	2.7745946856525E-12	1.62111150172955E-12	2.58754335852986E-12	1.43406017460691E-12	1.62111150172955E-12	3.2422230034591E-12	2.15109026191036E-12	1.46523539579401E-12	1.34053451104559E-12	2.15109026191036E-12	6.23504423742134E-13	1.8705132712264E-12	2.43166725259432E-12	1.68346194410376E-12	3.7410265424528E-12	1.8705132712264E-12	2.58754335852986E-12
0.00976	1.37170973223269E-12	2.8057699068396E-12	1.96403893478772E-12	2.40049203140722E-12	1.30935928985848E-12	1.43406017460691E-12	2.55636813734275E-12	2.52519291615564E-12	1.09113274154873E-12	1.34053451104559E-12	2.46284247378143E-12	6.54679644929241E-13	2.21344070428458E-12	2.55636813734275E-12	1.09113274154873E-12	4.05277875432387E-12	1.8705132712264E-12	2.338141589033E-12
0.00978	1.55876105935534E-12	2.86812034921382E-12	2.40049203140722E-12	2.05756459834904E-12	1.43406017460691E-12	1.27818406867137E-12	2.08873981953615E-12	2.89929557040092E-12	6.85854866116347E-13	1.21583362629716E-12	2.68106902209118E-12	8.41730972051881E-13	2.36931681022011E-12	2.43166725259432E-12	5.61153981367921E-13	4.2086548602594E-12	1.80816282885219E-12	2.02638937716194E-12
0.0098	1.80816282885219E-12	2.83694512802671E-12	2.74341946446539E-12	1.8705132712264E-12	1.74581238647798E-12	1.05995752036163E-12	1.80816282885219E-12	2.99282123396224E-12	3.11752211871067E-13	1.15348318392295E-12	2.74341946446539E-12	1.27818406867137E-12	2.27579114665879E-12	2.24461592547168E-12	1.24700884748427E-13	3.95925309076255E-12	1.62111150172955E-12	1.52758583816823E-12
0.00982	2.05756459834904E-12	2.40049203140722E-12	2.99282123396224E-12	1.8393380500393E-12	1.80816282885219E-12	8.41730972051881E-13	1.68346194410376E-12	2.93047079158803E-12	1.24700884748427E-13	1.02878229917452E-12	2.74341946446539E-12	1.8393380500393E-12	2.02638937716194E-12	1.93286371360062E-12	3.11752211871067E-14	3.67867610007859E-12	1.27818406867137E-12	1.12230796273584E-12
0.00984	2.11991504072326E-12	1.90168849241351E-12	2.89929557040092E-12	2.02638937716194E-12	1.8393380500393E-12	6.54679644929241E-13	1.71463716529087E-12	2.8057699068396E-12	2.8057699068396E-13	1.05995752036163E-12	2.68106902209118E-12	2.36931681022011E-12	1.62111150172955E-12	1.49641061698112E-12	3.7410265424528E-13	3.2733982246462E-12	9.97607077987414E-13	7.79380529677668E-13
0.00986	2.15109026191036E-12	1.37170973223269E-12	2.64989380090407E-12	2.15109026191036E-12	1.77698760766508E-12	5.92329202555027E-13	1.68346194410376E-12	2.83694512802671E-12	5.92329202555027E-13	1.18465840511005E-12	2.40049203140722E-12	2.64989380090407E-12	1.24700884748427E-12	1.15348318392295E-12	8.72906193238988E-13	2.99282123396224E-12	6.23504423742134E-13	3.42927433058174E-13
0.00988	2.11991504072326E-12	1.15348318392295E-12	2.40049203140722E-12	2.3069663678459E-12	1.8393380500393E-12	7.17030087303454E-13	1.49641061698112E-12	2.96164601277514E-12	9.04081414426094E-13	1.4028849534198E-12	1.8393380500393E-12	2.71224424327828E-12	1.05995752036163E-12	8.72906193238988E-13	1.62111150172955E-12	2.74341946446539E-12	4.98803538993707E-13	-6.23504423742134E-14
0.0099	2.21344070428458E-12	1.34053451104559E-12	2.15109026191036E-12	2.18226548309747E-12	1.80816282885219E-12	8.72906193238988E-13	1.34053451104559E-12	3.11752211871067E-12	7.48205308490561E-13	1.49641061698112E-12	1.30935928985848E-12	2.7745946856525E-12	8.41730972051881E-13	6.85854866116347E-13	2.24461592547168E-12	2.52519291615564E-12	5.92329202555027E-13	-1.55876105935534E-13
0.00992	2.49401769496854E-12	1.62111150172955E-12	1.8705132712264E-12	2.11991504072326E-12	2.08873981953615E-12	9.66431856800308E-13	1.27818406867137E-12	3.02399645514935E-12	4.98803538993707E-13	1.43406017460691E-12	6.85854866116347E-13	2.61871857971696E-12	8.72906193238988E-13	4.98803538993707E-13	2.7745946856525E-12	2.02638937716194E-12	8.72906193238988E-13	-3.11752211871067E-14
0.00994	2.7745946856525E-12	1.8393380500393E-12	1.65228672291666E-12	1.90168849241351E-12	2.36931681022011E-12	1.15348318392295E-12	1.58993628054244E-12	2.68106902209118E-12	1.8705132712264E-13	1.30935928985848E-12	2.18226548309747E-13	2.36931681022011E-12	1.12230796273584E-12	4.05277875432387E-13	2.89929557040092E-12	1.52758583816823E-12	1.18465840511005E-12	1.55876105935534E-13
0.00996	2.99282123396224E-12	1.96403893478772E-12	1.24700884748427E-12	1.77698760766508E-12	2.43166725259432E-12	1.46523539579401E-12	2.02638937716194E-12	2.11991504072326E-12	1.24700884748427E-13	1.24700884748427E-12	-9.35256635613201E-14	2.02638937716194E-12	1.55876105935534E-12	2.8057699068396E-13	2.7745946856525E-12	1.02878229917452E-12	1.30935928985848E-12	4.36453096619494E-13
0.00998	3.02399645514935E-12	1.93286371360062E-12	8.72906193238988E-13	1.37170973223269E-12	2.36931681022011E-12	1.74581238647798E-12	2.49401769496854E-12	1.68346194410376E-12	2.49401769496854E-13	1.37170973223269E-12	-3.7410265424528E-13	1.65228672291666E-12	1.99521415597483E-12	3.7410265424528E-13	2.49401769496854E-12	5.61153981367921E-13	1.58993628054244E-12	8.10555750864774E-13
0.01	2.8057699068396E-12	1.77698760766508E-12	6.54679644929241E-13	1.05995752036163E-12	2.24461592547168E-12	1.80816282885219E-12	2.52519291615564E-12	1.37170973223269E-12	5.61153981367921E-13	1.4028849534198E-12	-6.54679644929241E-13	1.30935928985848E-12	2.43166725259432E-12	8.72906193238988E-13	1.93286371360062E-12	2.18226548309747E-13	1.93286371360062E-12	9.66431856800308E-13
0.01002	2.64989380090407E-12	1.55876105935534E-12	6.85854866116347E-13	8.10555750864774E-13	2.18226548309747E-12	1.65228672291666E-12	2.08873981953615E-12	1.34053451104559E-12	8.41730972051881E-13	1.65228672291666E-12	-6.85854866116347E-13	1.15348318392295E-12	2.83694512802671E-12	1.62111150172955E-12	1.24700884748427E-12	2.18226548309747E-13	2.11991504072326E-12	1.15348318392295E-12
0.01004	2.40049203140722E-12	1.46523539579401E-12	7.48205308490561E-13	7.79380529677668E-13	2.40049203140722E-12	1.65228672291666E-12	1.4028849534198E-12	1.4028849534198E-12	1.02878229917452E-12	1.68346194410376E-12	-4.67628317806601E-13	1.21583362629716E-12	3.14869733989778E-12	2.21344070428458E-12	8.10555750864774E-13	4.36453096619494E-13	2.18226548309747E-12	1.21583362629716E-12
0.01006	2.24461592547168E-12	1.55876105935534E-12	9.04081414426094E-13	1.12230796273584E-12	2.46284247378143E-12	1.77698760766508E-12	7.79380529677668E-13	1.68346194410376E-12	1.18465840511005E-12	1.8393380500393E-12	-1.55876105935534E-13	1.34053451104559E-12	3.17987256108488E-12	2.64989380090407E-12	5.92329202555027E-13	7.48205308490561E-13	2.05756459834904E-12	1.4028849534198E-12
0.01008	2.08873981953615E-12	1.77698760766508E-12	9.97607077987414E-13	1.52758583816823E-12	2.49401769496854E-12	1.93286371360062E-12	3.42927433058174E-13	1.8393380500393E-12	1.4028849534198E-12	1.96403893478772E-12	2.18226548309747E-13	1.43406017460691E-12	2.89929557040092E-12	2.7745946856525E-12	4.67628317806601E-13	1.02878229917452E-12	1.74581238647798E-12	1.71463716529087E-12
0.0101	2.08873981953615E-12	1.96403893478772E-12	9.66431856800308E-13	1.68346194410376E-12	2.24461592547168E-12	2.15109026191036E-12	3.11752211871067E-13	1.90168849241351E-12	1.65228672291666E-12	2.24461592547168E-12	5.61153981367921E-13	1.55876105935534E-12	2.36931681022011E-12	2.61871857971696E-12	4.67628317806601E-13	1.24700884748427E-12	1.21583362629716E-12	2.18226548309747E-12
0.01012	2.15109026191036E-12	2.338141589033E-12	9.97607077987414E-13	1.52758583816823E-12	1.93286371360062E-12	2.11991504072326E-12	3.11752211871067E-13	1.77698760766508E-12	1.8393380500393E-12	2.43166725259432E-12	1.05995752036163E-12	1.71463716529087E-12	2.02638937716194E-12	2.43166725259432E-12	4.98803538993707E-13	1.65228672291666E-12	6.23504423742134E-13	2.64989380090407E-12
0.01014	2.18226548309747E-12	2.89929557040092E-12	1.02878229917452E-12	1.34053451104559E-12	1.58993628054244E-12	2.11991504072326E-12	5.29978760180814E-13	1.62111150172955E-12	2.11991504072326E-12	2.40049203140722E-12	1.49641061698112E-12	1.90168849241351E-12	1.8705132712264E-12	2.338141589033E-12	5.92329202555027E-13	1.99521415597483E-12	1.8705132712264E-13	2.86812034921382E-12
0.01016	2.36931681022011E-12	3.52279999414306E-12	1.15348318392295E-12	1.18465840511005E-12	1.58993628054244E-12	1.8705132712264E-12	6.54679644929241E-13	1.46523539579401E-12	2.08873981953615E-12	2.338141589033E-12	1.62111150172955E-12	1.90168849241351E-12	1.90168849241351E-12	2.15109026191036E-12	6.54679644929241E-13	2.3069663678459E-12	-1.24700884748427E-13	2.7745946856525E-12
0.01018	2.71224424327828E-12	3.80337698482702E-12	1.30935928985848E-12	1.37170973223269E-12	1.71463716529087E-12	1.62111150172955E-12	9.04081414426094E-13	1.49641061698112E-12	2.15109026191036E-12	2.68106902209118E-12	1.49641061698112E-12	1.74581238647798E-12	2.08873981953615E-12	1.90168849241351E-12	9.97607077987414E-13	2.52519291615564E-12	-2.18226548309747E-13	2.49401769496854E-12
0.0102	2.99282123396224E-12	3.86572742720123E-12	1.43406017460691E-12	1.80816282885219E-12	1.93286371360062E-12	1.24700884748427E-12	1.02878229917452E-12	1.62111150172955E-12	2.3069663678459E-12	3.14869733989778E-12	1.37170973223269E-12	1.65228672291666E-12	2.15109026191036E-12	1.62111150172955E-12	1.37170973223269E-12	2.43166725259432E-12	6.23504423742134E-14	2.338141589033E-12
0.01022	3.08634689752356E-12	3.61632565770438E-12	1.24700884748427E-12	2.27579114665879E-12	1.8393380500393E-12	1.18465840511005E-12	1.18465840511005E-12	1.74581238647798E-12	2.46284247378143E-12	3.36692388820752E-12	1.49641061698112E-12	1.71463716529087E-12	2.11991504072326E-12	1.37170973223269E-12	1.80816282885219E-12	2.21344070428458E-12	5.61153981367921E-13	2.43166725259432E-12
0.01024	2.99282123396224E-12	3.11752211871067E-12	1.27818406867137E-12	2.43166725259432E-12	1.52758583816823E-12	1.24700884748427E-12	1.24700884748427E-12	1.8393380500393E-12	2.71224424327828E-12	3.49162477295595E-12	1.71463716529087E-12	1.93286371360062E-12	1.93286371360062E-12	1.30935928985848E-12	2.11991504072326E-12	1.68346194410376E-12	1.30935928985848E-12	2.61871857971696E-12
0.01026	2.99282123396224E-12	2.49401769496854E-12	1.4028849534198E-12	2.24461592547168E-12	1.09113274154873E-12	1.15348318392295E-12	1.27818406867137E-12	2.18226548309747E-12	2.58754335852986E-12	3.39809910939463E-12	2.08873981953615E-12	2.18226548309747E-12	1.80816282885219E-12	1.27818406867137E-12	2.11991504072326E-12	1.30935928985848E-12	2.11991504072326E-12	2.55636813734275E-12
0.01028	3.11752211871067E-12	1.99521415597483E-12	1.52758583816823E-12	1.96403893478772E-12	5.61153981367921E-13	1.21583362629716E-12	1.30935928985848E-12	2.71224424327828E-12	2.18226548309747E-12	3.30457344583331E-12	2.24461592547168E-12	2.27579114665879E-12	1.96403893478772E-12	1.37170973223269E-12	1.99521415597483E-12	1.18465840511005E-12	2.7745946856525E-12	2.43166725259432E-12
0.0103	3.17987256108488E-12	1.74581238647798E-12	1.43406017460691E-12	1.8393380500393E-12	3.11752211871067E-13	1.34053451104559E-12	1.21583362629716E-12	3.30457344583331E-12	1.52758583816823E-12	3.08634689752356E-12	1.96403893478772E-12	2.43166725259432E-12	2.08873981953615E-12	1.27818406867137E-12	1.93286371360062E-12	1.34053451104559E-12	3.11752211871067E-12	2.40049203140722E-12
0.01032	3.2422230034591E-12	1.77698760766508E-12	1.15348318392295E-12	1.93286371360062E-12	3.7410265424528E-13	1.52758583816823E-12	1.21583362629716E-12	3.42927433058174E-12	9.35256635613201E-13	2.71224424327828E-12	1.62111150172955E-12	2.74341946446539E-12	2.11991504072326E-12	1.30935928985848E-12	2.02638937716194E-12	1.65228672291666E-12	3.08634689752356E-12	2.43166725259432E-12
0.01034	3.11752211871067E-12	2.05756459834904E-12	8.72906193238988E-13	2.24461592547168E-12	7.79380529677668E-13	1.80816282885219E-12	1.24700884748427E-12	3.36692388820752E-12	3.11752211871067E-13	2.15109026191036E-12	1.24700884748427E-12	2.96164601277514E-12	2.11991504072326E-12	1.21583362629716E-12	2.21344070428458E-12	1.71463716529087E-12	2.89929557040092E-12	2.46284247378143E-12
0.01036	2.89929557040092E-12	2.40049203140722E-12	5.92329202555027E-13	2.338141589033E-12	1.21583362629716E-12	2.11991504072326E-12	1.24700884748427E-12	3.21104778227199E-12	-9.35256635613201E-14	1.49641061698112E-12	1.15348318392295E-12	3.08634689752356E-12	2.02638937716194E-12	1.18465840511005E-12	2.46284247378143E-12	1.52758583816823E-12	2.52519291615564E-12	2.46284247378143E-12
0.01038	2.7745946856525E-12	2.74341946446539E-12	6.23504423742134E-13	2.40049203140722E-12	1.49641061698112E-12	2.27579114665879E-12	9.66431856800308E-13	2.7745946856525E-12	-6.23504423742134E-14	9.35256635613201E-13	1.24700884748427E-12	2.93047079158803E-12	1.77698760766508E-12	1.18465840511005E-12	2.61871857971696E-12	1.21583362629716E-12	2.24461592547168E-12	2.338141589033E-12
0.0104	2.83694512802671E-12	2.89929557040092E-12	8.41730972051881E-13	2.58754335852986E-12	1.74581238647798E-12	2.11991504072326E-12	7.17030087303454E-13	2.36931681022011E-12	3.11752211871067E-13	6.85854866116347E-13	1.37170973223269E-12	2.58754335852986E-12	1.37170973223269E-12	1.21583362629716E-12	2.64989380090407E-12	1.15348318392295E-12	1.99521415597483E-12	2.338141589033E-12
0.01042	2.99282123396224E-12	2.8057699068396E-12	1.27818406867137E-12	2.61871857971696E-12	1.8705132712264E-12	1.77698760766508E-12	6.85854866116347E-13	1.93286371360062E-12	6.54679644929241E-13	6.85854866116347E-13	1.71463716529087E-12	1.8393380500393E-12	1.02878229917452E-12	1.27818406867137E-12	2.68106902209118E-12	1.27818406867137E-12	1.74581238647798E-12	2.36931681022011E-12
0.01044	3.11752211871067E-12	2.61871857971696E-12	1.52758583816823E-12	2.68106902209118E-12	1.8393380500393E-12	1.52758583816823E-12	8.72906193238988E-13	1.55876105935534E-12	1.02878229917452E-12	8.41730972051881E-13	1.96403893478772E-12	1.15348318392295E-12	6.85854866116347E-13	1.27818406867137E-12	2.58754335852986E-12	1.55876105935534E-12	1.77698760766508E-12	2.36931681022011E-12
0.01046	3.08634689752356E-12	2.3069663678459E-12	1.65228672291666E-12	2.7745946856525E-12	1.74581238647798E-12	1.37170973223269E-12	1.21583362629716E-12	1.21583362629716E-12	1.12230796273584E-12	1.34053451104559E-12	2.18226548309747E-12	6.23504423742134E-13	5.29978760180814E-13	1.55876105935534E-12	2.3069663678459E-12	1.8393380500393E-12	1.8705132712264E-12	2.46284247378143E-12
0.01048	3.08634689752356E-12	2.18226548309747E-12	1.62111150172955E-12	2.64989380090407E-12	1.65228672291666E-12	1.46523539579401E-12	1.62111150172955E-12	1.02878229917452E-12	1.18465840511005E-12	1.68346194410376E-12	2.21344070428458E-12	4.98803538993707E-13	6.85854866116347E-13	1.93286371360062E-12	2.08873981953615E-12	2.18226548309747E-12	2.05756459834904E-12	2.27579114665879E-12
0.0105	3.02399645514935E-12	2.36931681022011E-12	1.4028849534198E-12	2.3069663678459E-12	1.65228672291666E-12	1.77698760766508E-12	2.02638937716194E-12	8.41730972051881E-13	1.37170973223269E-12	1.74581238647798E-12	2.02638937716194E-12	6.23504423742134E-13	1.12230796273584E-12	2.21344070428458E-12	1.77698760766508E-12	2.43166725259432E-12	1.90168849241351E-12	1.96403893478772E-12
0.01052	3.02399645514935E-12	2.93047079158803E-12	1.12230796273584E-12	1.74581238647798E-12	1.65228672291666E-12	2.05756459834904E-12	2.43166725259432E-12	6.54679644929241E-13	1.52758583816823E-12	1.74581238647798E-12	1.74581238647798E-12	8.10555750864774E-13	1.65228672291666E-12	2.36931681022011E-12	1.49641061698112E-12	2.338141589033E-12	1.80816282885219E-12	1.52758583816823E-12
0.01054	2.8057699068396E-12	3.49162477295595E-12	9.66431856800308E-13	1.15348318392295E-12	1.58993628054244E-12	2.40049203140722E-12	2.68106902209118E-12	5.61153981367921E-13	1.77698760766508E-12	1.55876105935534E-12	1.55876105935534E-12	8.41730972051881E-13	1.93286371360062E-12	2.24461592547168E-12	1.18465840511005E-12	1.90168849241351E-12	1.65228672291666E-12	1.05995752036163E-12
0.01056	2.61871857971696E-12	3.92807786957544E-12	8.41730972051881E-13	6.54679644929241E-13	1.30935928985848E-12	2.68106902209118E-12	2.7745946856525E-12	8.72906193238988E-13	2.15109026191036E-12	1.4028849534198E-12	1.43406017460691E-12	7.48205308490561E-13	2.27579114665879E-12	2.02638937716194E-12	9.97607077987414E-13	1.43406017460691E-12	1.58993628054244E-12	7.79380529677668E-13
0.01058	2.61871857971696E-12	4.02160353313676E-12	9.97607077987414E-13	3.7410265424528E-13	9.97607077987414E-13	2.8057699068396E-12	2.8057699068396E-12	1.15348318392295E-12	2.3069663678459E-12	1.02878229917452E-12	1.24700884748427E-12	6.54679644929241E-13	2.61871857971696E-12	1.37170973223269E-12	7.79380529677668E-13	1.24700884748427E-12	1.62111150172955E-12	5.92329202555027E-13
0.0106	2.7745946856525E-12	3.77220176363991E-12	1.18465840511005E-12	4.05277875432387E-13	6.85854866116347E-13	3.05517167633646E-12	2.68106902209118E-12	1.4028849534198E-12	2.3069663678459E-12	6.23504423742134E-13	9.66431856800308E-13	6.85854866116347E-13	2.7745946856525E-12	8.72906193238988E-13	5.92329202555027E-13	1.24700884748427E-12	1.62111150172955E-12	5.92329202555027E-13
0.01062	3.21104778227199E-12	3.30457344583331E-12	1.58993628054244E-12	5.92329202555027E-13	6.54679644929241E-13	2.93047079158803E-12	2.36931681022011E-12	1.62111150172955E-12	2.05756459834904E-12	2.18226548309747E-13	8.10555750864774E-13	9.04081414426094E-13	2.71224424327828E-12	4.36453096619494E-13	6.23504423742134E-13	1.52758583816823E-12	1.71463716529087E-12	6.54679644929241E-13
0.01064	3.58515043651727E-12	2.83694512802671E-12	2.02638937716194E-12	9.97607077987414E-13	8.72906193238988E-13	2.71224424327828E-12	2.02638937716194E-12	1.8393380500393E-12	1.65228672291666E-12	-1.8705132712264E-13	6.85854866116347E-13	1.09113274154873E-12	2.71224424327828E-12	4.36453096619494E-13	8.72906193238988E-13	1.90168849241351E-12	1.93286371360062E-12	6.85854866116347E-13
0.01066	3.7410265424528E-12	2.3069663678459E-12	1.99521415597483E-12	1.34053451104559E-12	1.21583362629716E-12	2.18226548309747E-12	1.71463716529087E-12	1.77698760766508E-12	1.21583362629716E-12	-3.42927433058174E-13	5.61153981367921E-13	1.24700884748427E-12	2.71224424327828E-12	7.17030087303454E-13	1.24700884748427E-12	2.11991504072326E-12	2.18226548309747E-12	7.79380529677668E-13
0.01068	3.39809910939463E-12	2.08873981953615E-12	2.02638937716194E-12	1.43406017460691E-12	1.62111150172955E-12	1.62111150172955E-12	1.37170973223269E-12	1.8705132712264E-12	1.02878229917452E-12	-9.35256635613201E-14	6.23504423742134E-13	1.55876105935534E-12	2.64989380090407E-12	1.21583362629716E-12	1.77698760766508E-12	2.43166725259432E-12	2.338141589033E-12	6.85854866116347E-13
0.0107	2.8057699068396E-12	1.96403893478772E-12	1.93286371360062E-12	1.30935928985848E-12	1.96403893478772E-12	1.34053451104559E-12	1.18465840511005E-12	1.77698760766508E-12	1.18465840511005E-12	5.92329202555027E-13	9.04081414426094E-13	1.93286371360062E-12	2.55636813734275E-12	1.58993628054244E-12	2.18226548309747E-12	2.61871857971696E-12	2.338141589033E-12	6.54679644929241E-13
0.01072	2.27579114665879E-12	1.99521415597483E-12	1.71463716529087E-12	1.27818406867137E-12	1.99521415597483E-12	1.37170973223269E-12	9.97607077987414E-13	1.68346194410376E-12	1.52758583816823E-12	1.4028849534198E-12	1.4028849534198E-12	2.21344070428458E-12	2.15109026191036E-12	1.93286371360062E-12	2.3069663678459E-12	2.7745946856525E-12	2.21344070428458E-12	7.79380529677668E-13
0.01074	1.77698760766508E-12	2.24461592547168E-12	1.43406017460691E-12	1.27818406867137E-12	1.68346194410376E-12	1.58993628054244E-12	1.05995752036163E-12	1.43406017460691E-12	1.8393380500393E-12	1.96403893478772E-12	1.71463716529087E-12	2.338141589033E-12	1.8393380500393E-12	1.99521415597483E-12	2.21344070428458E-12	2.71224424327828E-12	1.65228672291666E-12	6.54679644929241E-13
0.01076	1.58993628054244E-12	2.338141589033E-12	1.24700884748427E-12	1.27818406867137E-12	1.55876105935534E-12	1.8393380500393E-12	1.27818406867137E-12	1.30935928985848E-12	1.8393380500393E-12	2.36931681022011E-12	1.8393380500393E-12	2.27579114665879E-12	1.52758583816823E-12	1.90168849241351E-12	1.8705132712264E-12	2.71224424327828E-12	1.02878229917452E-12	7.17030087303454E-13
0.01078	1.4028849534198E-12	2.49401769496854E-12	1.27818406867137E-12	1.24700884748427E-12	1.46523539579401E-12	2.21344070428458E-12	1.62111150172955E-12	1.4028849534198E-12	1.71463716529087E-12	2.52519291615564E-12	1.8393380500393E-12	2.40049203140722E-12	1.37170973223269E-12	1.77698760766508E-12	1.52758583816823E-12	2.68106902209118E-12	4.05277875432387E-13	8.10555750864774E-13
0.0108	1.24700884748427E-12	2.58754335852986E-12	1.52758583816823E-12	9.35256635613201E-13	1.52758583816823E-12	2.55636813734275E-12	1.71463716529087E-12	1.52758583816823E-12	1.21583362629716E-12	2.55636813734275E-12	1.8393380500393E-12	2.27579114665879E-12	1.55876105935534E-12	1.74581238647798E-12	1.12230796273584E-12	2.68106902209118E-12	2.18226548309747E-13	9.35256635613201E-13
0.01082	1.27818406867137E-12	2.61871857971696E-12	1.99521415597483E-12	5.92329202555027E-13	1.55876105935534E-12	2.86812034921382E-12	1.65228672291666E-12	1.8393380500393E-12	6.54679644929241E-13	2.58754335852986E-12	1.8393380500393E-12	2.11991504072326E-12	1.68346194410376E-12	1.68346194410376E-12	8.72906193238988E-13	2.61871857971696E-12	6.23504423742134E-14	1.24700884748427E-12
0.01084	1.46523539579401E-12	2.55636813734275E-12	2.21344070428458E-12	4.36453096619494E-13	1.55876105935534E-12	3.21104778227199E-12	1.4028849534198E-12	2.27579114665879E-12	1.8705132712264E-13	2.36931681022011E-12	1.8393380500393E-12	1.99521415597483E-12	1.68346194410376E-12	1.49641061698112E-12	8.72906193238988E-13	2.43166725259432E-12	1.55876105935534E-13	1.65228672291666E-12
0.01086	1.68346194410376E-12	2.338141589033E-12	2.24461592547168E-12	6.23504423742134E-13	1.52758583816823E-12	3.49162477295595E-12	1.4028849534198E-12	2.83694512802671E-12	0	2.11991504072326E-12	1.77698760766508E-12	1.8705132712264E-12	1.18465840511005E-12	1.18465840511005E-12	1.05995752036163E-12	2.43166725259432E-12	9.35256635613201E-14	2.02638937716194E-12
0.01088	1.8393380500393E-12	2.02638937716194E-12	2.08873981953615E-12	9.35256635613201E-13	1.68346194410376E-12	3.7410265424528E-12	1.4028849534198E-12	3.58515043651727E-12	1.55876105935534E-13	1.8705132712264E-12	1.52758583816823E-12	2.11991504072326E-12	6.54679644929241E-13	1.02878229917452E-12	1.21583362629716E-12	2.43166725259432E-12	-6.23504423742134E-14	2.18226548309747E-12
0.0109	2.18226548309747E-12	1.77698760766508E-12	1.8705132712264E-12	1.15348318392295E-12	1.96403893478772E-12	3.99042831194966E-12	1.37170973223269E-12	3.86572742720123E-12	6.23504423742134E-13	1.71463716529087E-12	1.15348318392295E-12	2.338141589033E-12	1.55876105935534E-13	9.66431856800308E-13	1.37170973223269E-12	2.58754335852986E-12	-6.23504423742134E-14	2.15109026191036E-12
0.01092	2.68106902209118E-12	1.80816282885219E-12	1.77698760766508E-12	1.24700884748427E-12	2.40049203140722E-12	3.99042831194966E-12	1.12230796273584E-12	3.7098513212657E-12	1.05995752036163E-12	1.65228672291666E-12	7.48205308490561E-13	2.36931681022011E-12	-1.55876105935534E-13	9.35256635613201E-13	1.52758583816823E-12	2.49401769496854E-12	2.8057699068396E-13	2.18226548309747E-12
0.01094	3.02399645514935E-12	1.8393380500393E-12	1.58993628054244E-12	1.30935928985848E-12	2.64989380090407E-12	3.83455220601412E-12	8.41730972051881E-13	3.17987256108488E-12	1.18465840511005E-12	1.74581238647798E-12	3.7410265424528E-13	2.21344070428458E-12	-1.8705132712264E-13	1.05995752036163E-12	1.74581238647798E-12	2.36931681022011E-12	7.48205308490561E-13	2.15109026191036E-12
0.01096	3.21104778227199E-12	2.15109026191036E-12	1.46523539579401E-12	1.55876105935534E-12	2.49401769496854E-12	3.55397521533016E-12	4.98803538993707E-13	2.43166725259432E-12	1.24700884748427E-12	1.99521415597483E-12	3.42927433058174E-13	1.74581238647798E-12	1.55876105935534E-13	1.05995752036163E-12	1.96403893478772E-12	2.36931681022011E-12	1.46523539579401E-12	2.27579114665879E-12
0.01098	3.21104778227199E-12	2.49401769496854E-12	1.43406017460691E-12	1.74581238647798E-12	2.11991504072326E-12	2.99282123396224E-12	3.42927433058174E-13	1.99521415597483E-12	1.12230796273584E-12	2.27579114665879E-12	5.29978760180814E-13	1.30935928985848E-12	5.29978760180814E-13	1.05995752036163E-12	2.21344070428458E-12	2.40049203140722E-12	1.90168849241351E-12	2.338141589033E-12
0.011	3.05517167633646E-12	2.93047079158803E-12	1.24700884748427E-12	1.93286371360062E-12	1.74581238647798E-12	2.40049203140722E-12	1.24700884748427E-13	1.58993628054244E-12	1.02878229917452E-12	2.43166725259432E-12	9.35256635613201E-13	1.05995752036163E-12	9.04081414426094E-13	8.72906193238988E-13	2.36931681022011E-12	2.36931681022011E-12	2.11991504072326E-12	2.338141589033E-12
0.01102	2.8057699068396E-12	3.33574866702042E-12	1.09113274154873E-12	2.05756459834904E-12	1.52758583816823E-12	1.93286371360062E-12	-3.11752211871067E-14	1.52758583816823E-12	1.05995752036163E-12	2.49401769496854E-12	1.24700884748427E-12	8.41730972051881E-13	1.21583362629716E-12	3.42927433058174E-13	2.338141589033E-12	2.24461592547168E-12	1.68346194410376E-12	2.43166725259432E-12
0.01104	2.7745946856525E-12	3.61632565770438E-12	1.05995752036163E-12	1.8705132712264E-12	1.37170973223269E-12	1.65228672291666E-12	-1.8705132712264E-13	1.71463716529087E-12	1.24700884748427E-12	2.49401769496854E-12	1.71463716529087E-12	7.79380529677668E-13	1.52758583816823E-12	-2.49401769496854E-13	2.05756459834904E-12	1.99521415597483E-12	9.04081414426094E-13	2.52519291615564E-12
0.01106	2.74341946446539E-12	3.7410265424528E-12	1.21583362629716E-12	1.58993628054244E-12	1.49641061698112E-12	1.43406017460691E-12	-4.36453096619494E-13	1.93286371360062E-12	1.55876105935534E-12	2.52519291615564E-12	1.8393380500393E-12	7.17030087303454E-13	1.8393380500393E-12	-4.67628317806601E-13	1.68346194410376E-12	1.90168849241351E-12	6.23504423742134E-14	2.64989380090407E-12
0.01108	2.86812034921382E-12	3.55397521533016E-12	1.80816282885219E-12	1.18465840511005E-12	1.71463716529087E-12	1.4028849534198E-12	-4.05277875432387E-13	2.3069663678459E-12	1.62111150172955E-12	2.40049203140722E-12	1.8393380500393E-12	9.97607077987414E-13	2.11991504072326E-12	-1.55876105935534E-13	1.37170973223269E-12	1.99521415597483E-12	-4.05277875432387E-13	2.52519291615564E-12
0.0111	3.11752211871067E-12	3.33574866702042E-12	2.46284247378143E-12	9.35256635613201E-13	2.02638937716194E-12	1.27818406867137E-12	-1.8705132712264E-13	2.64989380090407E-12	1.49641061698112E-12	2.49401769496854E-12	1.65228672291666E-12	1.24700884748427E-12	2.02638937716194E-12	3.42927433058174E-13	1.34053451104559E-12	2.338141589033E-12	-3.11752211871067E-13	2.43166725259432E-12
0.01112	3.33574866702042E-12	3.11752211871067E-12	2.99282123396224E-12	9.66431856800308E-13	2.15109026191036E-12	1.12230796273584E-12	3.7410265424528E-13	2.74341946446539E-12	1.27818406867137E-12	2.61871857971696E-12	1.74581238647798E-12	1.49641061698112E-12	2.05756459834904E-12	9.04081414426094E-13	1.43406017460691E-12	2.83694512802671E-12	3.11752211871067E-13	2.36931681022011E-12
0.01114	3.64750087889148E-12	2.93047079158803E-12	3.21104778227199E-12	1.15348318392295E-12	2.18226548309747E-12	1.21583362629716E-12	1.05995752036163E-12	2.61871857971696E-12	1.05995752036163E-12	2.7745946856525E-12	1.99521415597483E-12	1.55876105935534E-12	1.99521415597483E-12	1.21583362629716E-12	1.62111150172955E-12	3.2733982246462E-12	1.18465840511005E-12	2.3069663678459E-12
0.01116	3.80337698482702E-12	2.7745946856525E-12	3.08634689752356E-12	1.46523539579401E-12	2.15109026191036E-12	1.74581238647798E-12	1.62111150172955E-12	2.21344070428458E-12	1.05995752036163E-12	2.71224424327828E-12	2.18226548309747E-12	1.55876105935534E-12	2.05756459834904E-12	1.46523539579401E-12	1.74581238647798E-12	3.39809910939463E-12	1.80816282885219E-12	2.08873981953615E-12
0.01118	3.49162477295595E-12	2.71224424327828E-12	2.71224424327828E-12	1.68346194410376E-12	2.24461592547168E-12	2.36931681022011E-12	2.15109026191036E-12	1.68346194410376E-12	1.09113274154873E-12	2.64989380090407E-12	2.05756459834904E-12	1.65228672291666E-12	1.8705132712264E-12	1.65228672291666E-12	1.80816282885219E-12	3.21104778227199E-12	2.27579114665879E-12	1.80816282885219E-12
0.0112	2.61871857971696E-12	2.89929557040092E-12	2.27579114665879E-12	1.74581238647798E-12	2.338141589033E-12	2.71224424327828E-12	2.64989380090407E-12	1.18465840511005E-12	1.05995752036163E-12	2.55636813734275E-12	1.80816282885219E-12	1.80816282885219E-12	1.58993628054244E-12	1.71463716529087E-12	1.65228672291666E-12	2.74341946446539E-12	2.55636813734275E-12	1.34053451104559E-12
0.01122	1.71463716529087E-12	3.05517167633646E-12	2.02638937716194E-12	1.74581238647798E-12	2.40049203140722E-12	2.7745946856525E-12	2.96164601277514E-12	9.35256635613201E-13	7.48205308490561E-13	2.46284247378143E-12	1.49641061698112E-12	2.08873981953615E-12	1.24700884748427E-12	1.90168849241351E-12	1.43406017460691E-12	2.15109026191036E-12	2.46284247378143E-12	1.05995752036163E-12
0.01124	9.97607077987414E-13	3.21104778227199E-12	1.65228672291666E-12	1.68346194410376E-12	2.338141589033E-12	2.74341946446539E-12	2.86812034921382E-12	9.35256635613201E-13	6.54679644929241E-13	2.52519291615564E-12	1.37170973223269E-12	2.24461592547168E-12	1.12230796273584E-12	1.90168849241351E-12	1.15348318392295E-12	1.74581238647798E-12	2.08873981953615E-12	8.41730972051881E-13
0.01126	8.10555750864774E-13	3.2733982246462E-12	1.34053451104559E-12	1.62111150172955E-12	2.18226548309747E-12	2.58754335852986E-12	2.83694512802671E-12	1.21583362629716E-12	6.54679644929241E-13	2.49401769496854E-12	1.34053451104559E-12	2.43166725259432E-12	1.18465840511005E-12	1.71463716529087E-12	1.02878229917452E-12	1.43406017460691E-12	1.80816282885219E-12	7.17030087303454E-13
0.01128	8.10555750864774E-13	3.2422230034591E-12	1.18465840511005E-12	1.52758583816823E-12	2.21344070428458E-12	2.40049203140722E-12	2.89929557040092E-12	1.55876105935534E-12	6.85854866116347E-13	2.36931681022011E-12	1.30935928985848E-12	2.74341946446539E-12	1.49641061698112E-12	1.52758583816823E-12	9.04081414426094E-13	1.43406017460691E-12	1.80816282885219E-12	6.54679644929241E-13
0.0113	1.18465840511005E-12	3.14869733989778E-12	1.30935928985848E-12	1.37170973223269E-12	2.18226548309747E-12	2.27579114665879E-12	2.89929557040092E-12	2.02638937716194E-12	7.79380529677668E-13	2.15109026191036E-12	1.49641061698112E-12	2.93047079158803E-12	1.8705132712264E-12	1.34053451104559E-12	8.41730972051881E-13	1.52758583816823E-12	2.15109026191036E-12	8.41730972051881E-13
0.01132	1.37170973223269E-12	2.96164601277514E-12	1.77698760766508E-12	1.12230796273584E-12	1.99521415597483E-12	2.27579114665879E-12	3.05517167633646E-12	2.46284247378143E-12	6.85854866116347E-13	1.96403893478772E-12	1.8393380500393E-12	2.93047079158803E-12	2.02638937716194E-12	1.12230796273584E-12	9.35256635613201E-13	1.77698760766508E-12	2.46284247378143E-12	1.18465840511005E-12
0.01134	1.37170973223269E-12	2.61871857971696E-12	2.338141589033E-12	8.41730972051881E-13	1.65228672291666E-12	2.18226548309747E-12	2.99282123396224E-12	2.74341946446539E-12	3.7410265424528E-13	1.93286371360062E-12	1.93286371360062E-12	2.68106902209118E-12	1.99521415597483E-12	1.02878229917452E-12	1.18465840511005E-12	1.90168849241351E-12	2.7745946856525E-12	1.71463716529087E-12
0.01136	1.37170973223269E-12	2.11991504072326E-12	2.8057699068396E-12	6.23504423742134E-13	1.34053451104559E-12	2.21344070428458E-12	2.93047079158803E-12	2.68106902209118E-12	9.35256635613201E-14	2.05756459834904E-12	1.80816282885219E-12	2.27579114665879E-12	1.77698760766508E-12	1.05995752036163E-12	1.46523539579401E-12	1.99521415597483E-12	2.99282123396224E-12	1.99521415597483E-12
0.01138	1.15348318392295E-12	1.58993628054244E-12	2.86812034921382E-12	5.92329202555027E-13	1.18465840511005E-12	2.3069663678459E-12	2.83694512802671E-12	2.24461592547168E-12	6.23504423742134E-14	2.11991504072326E-12	1.52758583816823E-12	1.90168849241351E-12	1.68346194410376E-12	1.18465840511005E-12	1.74581238647798E-12	1.8705132712264E-12	3.2422230034591E-12	2.24461592547168E-12
0.0114	1.27818406867137E-12	9.97607077987414E-13	2.61871857971696E-12	8.41730972051881E-13	9.97607077987414E-13	2.55636813734275E-12	2.71224424327828E-12	1.65228672291666E-12	3.11752211871067E-13	2.05756459834904E-12	1.34053451104559E-12	1.49641061698112E-12	1.55876105935534E-12	1.46523539579401E-12	1.8393380500393E-12	1.68346194410376E-12	3.36692388820752E-12	2.27579114665879E-12
0.01142	1.37170973223269E-12	7.17030087303454E-13	2.3069663678459E-12	1.18465840511005E-12	7.48205308490561E-13	2.7745946856525E-12	2.86812034921382E-12	1.30935928985848E-12	6.85854866116347E-13	1.77698760766508E-12	1.34053451104559E-12	1.15348318392295E-12	1.43406017460691E-12	1.71463716529087E-12	1.77698760766508E-12	1.4028849534198E-12	3.33574866702042E-12	2.05756459834904E-12
0.01144	1.68346194410376E-12	7.17030087303454E-13	2.08873981953615E-12	1.71463716529087E-12	3.11752211871067E-13	2.83694512802671E-12	2.93047079158803E-12	1.37170973223269E-12	9.04081414426094E-13	1.34053451104559E-12	1.46523539579401E-12	1.15348318392295E-12	1.46523539579401E-12	1.96403893478772E-12	1.68346194410376E-12	1.15348318392295E-12	2.93047079158803E-12	1.93286371360062E-12
0.01146	2.02638937716194E-12	9.97607077987414E-13	2.21344070428458E-12	2.27579114665879E-12	1.8705132712264E-13	2.7745946856525E-12	2.7745946856525E-12	1.49641061698112E-12	8.10555750864774E-13	9.66431856800308E-13	1.43406017460691E-12	1.21583362629716E-12	1.62111150172955E-12	1.68346194410376E-12	1.55876105935534E-12	1.09113274154873E-12	2.338141589033E-12	1.96403893478772E-12
0.01148	2.36931681022011E-12	1.52758583816823E-12	2.49401769496854E-12	2.58754335852986E-12	2.8057699068396E-13	2.61871857971696E-12	2.43166725259432E-12	1.71463716529087E-12	4.98803538993707E-13	6.85854866116347E-13	1.43406017460691E-12	1.37170973223269E-12	1.74581238647798E-12	1.24700884748427E-12	1.4028849534198E-12	1.18465840511005E-12	1.8705132712264E-12	1.99521415597483E-12
0.0115	2.74341946446539E-12	2.08873981953615E-12	2.46284247378143E-12	2.49401769496854E-12	5.92329202555027E-13	2.43166725259432E-12	1.8393380500393E-12	1.8393380500393E-12	2.8057699068396E-13	7.48205308490561E-13	1.55876105935534E-12	1.62111150172955E-12	1.77698760766508E-12	9.97607077987414E-13	1.30935928985848E-12	1.24700884748427E-12	1.55876105935534E-12	1.8393380500393E-12
0.01152	2.93047079158803E-12	2.52519291615564E-12	2.24461592547168E-12	2.21344070428458E-12	9.97607077987414E-13	2.11991504072326E-12	1.37170973223269E-12	1.93286371360062E-12	4.05277875432387E-13	1.02878229917452E-12	1.8705132712264E-12	1.55876105935534E-12	1.74581238647798E-12	9.04081414426094E-13	1.21583362629716E-12	1.24700884748427E-12	1.37170973223269E-12	1.8705132712264E-12
0.01154	2.89929557040092E-12	2.7745946856525E-12	1.90168849241351E-12	1.71463716529087E-12	1.02878229917452E-12	1.8705132712264E-12	1.02878229917452E-12	1.8393380500393E-12	7.17030087303454E-13	1.55876105935534E-12	2.24461592547168E-12	1.27818406867137E-12	1.68346194410376E-12	1.15348318392295E-12	1.18465840511005E-12	1.49641061698112E-12	1.34053451104559E-12	1.90168849241351E-12
0.01156	2.64989380090407E-12	2.8057699068396E-12	1.68346194410376E-12	1.09113274154873E-12	1.09113274154873E-12	1.8705132712264E-12	8.41730972051881E-13	1.65228672291666E-12	1.05995752036163E-12	2.05756459834904E-12	2.68106902209118E-12	9.66431856800308E-13	1.55876105935534E-12	1.74581238647798E-12	1.05995752036163E-12	1.77698760766508E-12	1.52758583816823E-12	1.99521415597483E-12
0.01158	2.338141589033E-12	2.68106902209118E-12	1.62111150172955E-12	3.7410265424528E-13	1.02878229917452E-12	1.90168849241351E-12	1.02878229917452E-12	1.46523539579401E-12	1.15348318392295E-12	2.3069663678459E-12	2.89929557040092E-12	7.48205308490561E-13	1.46523539579401E-12	2.36931681022011E-12	1.12230796273584E-12	2.15109026191036E-12	1.8393380500393E-12	2.08873981953615E-12
0.0116	2.02638937716194E-12	2.46284247378143E-12	1.65228672291666E-12	-3.42927433058174E-13	9.97607077987414E-13	2.02638937716194E-12	1.34053451104559E-12	1.37170973223269E-12	1.09113274154873E-12	2.36931681022011E-12	2.83694512802671E-12	7.17030087303454E-13	1.24700884748427E-12	2.93047079158803E-12	1.15348318392295E-12	2.43166725259432E-12	2.24461592547168E-12	2.11991504072326E-12
0.01162	1.90168849241351E-12	2.27579114665879E-12	1.8393380500393E-12	-5.92329202555027E-13	9.35256635613201E-13	2.05756459834904E-12	1.80816282885219E-12	1.49641061698112E-12	9.04081414426094E-13	2.3069663678459E-12	2.55636813734275E-12	8.10555750864774E-13	1.09113274154873E-12	3.30457344583331E-12	1.4028849534198E-12	2.338141589033E-12	2.338141589033E-12	2.24461592547168E-12
0.01164	2.05756459834904E-12	2.24461592547168E-12	2.05756459834904E-12	-1.8705132712264E-13	9.97607077987414E-13	2.02638937716194E-12	2.15109026191036E-12	1.55876105935534E-12	8.41730972051881E-13	2.18226548309747E-12	1.96403893478772E-12	9.97607077987414E-13	8.10555750864774E-13	3.30457344583331E-12	1.71463716529087E-12	2.05756459834904E-12	2.40049203140722E-12	2.36931681022011E-12
0.01166	2.49401769496854E-12	2.27579114665879E-12	2.08873981953615E-12	6.23504423742134E-13	1.12230796273584E-12	2.15109026191036E-12	2.05756459834904E-12	1.80816282885219E-12	8.41730972051881E-13	1.90168849241351E-12	1.43406017460691E-12	1.21583362629716E-12	5.61153981367921E-13	3.08634689752356E-12	1.74581238647798E-12	1.58993628054244E-12	2.43166725259432E-12	2.27579114665879E-12
0.01168	2.99282123396224E-12	2.40049203140722E-12	2.08873981953615E-12	1.58993628054244E-12	1.43406017460691E-12	2.43166725259432E-12	1.8393380500393E-12	2.24461592547168E-12	9.97607077987414E-13	1.71463716529087E-12	9.35256635613201E-13	1.55876105935534E-12	6.23504423742134E-13	2.71224424327828E-12	1.46523539579401E-12	1.09113274154873E-12	2.3069663678459E-12	2.02638937716194E-12
0.0117	3.30457344583331E-12	2.52519291615564E-12	2.05756459834904E-12	2.43166725259432E-12	1.52758583816823E-12	2.61871857971696E-12	1.49641061698112E-12	2.71224424327828E-12	1.30935928985848E-12	1.55876105935534E-12	6.85854866116347E-13	1.74581238647798E-12	1.21583362629716E-12	2.27579114665879E-12	1.15348318392295E-12	8.41730972051881E-13	1.90168849241351E-12	1.68346194410376E-12
0.01172	3.17987256108488E-12	2.43166725259432E-12	1.8705132712264E-12	3.2422230034591E-12	1.24700884748427E-12	3.08634689752356E-12	1.05995752036163E-12	2.96164601277514E-12	1.71463716529087E-12	1.49641061698112E-12	5.61153981367921E-13	2.08873981953615E-12	2.08873981953615E-12	1.68346194410376E-12	8.41730972051881E-13	7.79380529677668E-13	1.37170973223269E-12	1.52758583816823E-12
0.01174	2.64989380090407E-12	2.02638937716194E-12	1.55876105935534E-12	3.55397521533016E-12	7.48205308490561E-13	3.39809910939463E-12	9.97607077987414E-13	2.7745946856525E-12	2.18226548309747E-12	1.55876105935534E-12	6.23504423742134E-13	2.49401769496854E-12	2.7745946856525E-12	1.12230796273584E-12	9.35256635613201E-13	8.72906193238988E-13	9.04081414426094E-13	1.58993628054244E-12
0.01176	2.24461592547168E-12	1.65228672291666E-12	1.30935928985848E-12	3.39809910939463E-12	2.8057699068396E-13	3.52279999414306E-12	9.97607077987414E-13	2.52519291615564E-12	2.61871857971696E-12	1.74581238647798E-12	1.05995752036163E-12	2.68106902209118E-12	2.86812034921382E-12	5.92329202555027E-13	1.05995752036163E-12	1.4028849534198E-12	5.92329202555027E-13	1.80816282885219E-12
0.01178	1.80816282885219E-12	1.21583362629716E-12	1.12230796273584E-12	2.8057699068396E-12	-6.23504423742134E-14	3.52279999414306E-12	1.24700884748427E-12	2.15109026191036E-12	2.74341946446539E-12	2.05756459834904E-12	1.8393380500393E-12	2.40049203140722E-12	2.58754335852986E-12	1.8705132712264E-13	1.37170973223269E-12	1.8705132712264E-12	2.8057699068396E-13	2.15109026191036E-12
0.0118	1.52758583816823E-12	9.97607077987414E-13	1.09113274154873E-12	2.02638937716194E-12	-6.23504423742134E-14	3.39809910939463E-12	1.65228672291666E-12	1.93286371360062E-12	2.68106902209118E-12	2.40049203140722E-12	2.71224424327828E-12	1.8705132712264E-12	2.05756459834904E-12	0	1.62111150172955E-12	2.36931681022011E-12	3.11752211871067E-13	2.46284247378143E-12
0.01182	1.27818406867137E-12	1.15348318392295E-12	1.21583362629716E-12	1.12230796273584E-12	3.11752211871067E-13	3.14869733989778E-12	2.3069663678459E-12	1.93286371360062E-12	2.55636813734275E-12	2.49401769496854E-12	3.21104778227199E-12	1.55876105935534E-12	1.65228672291666E-12	-3.11752211871067E-14	1.71463716529087E-12	2.83694512802671E-12	4.36453096619494E-13	2.52519291615564E-12
0.01184	9.97607077987414E-13	1.74581238647798E-12	1.68346194410376E-12	3.42927433058174E-13	9.35256635613201E-13	2.83694512802671E-12	2.89929557040092E-12	2.15109026191036E-12	2.40049203140722E-12	2.27579114665879E-12	3.33574866702042E-12	1.62111150172955E-12	1.37170973223269E-12	1.24700884748427E-13	1.62111150172955E-12	3.08634689752356E-12	5.92329202555027E-13	2.61871857971696E-12
0.01186	9.66431856800308E-13	2.43166725259432E-12	2.21344070428458E-12	-2.49401769496854E-13	1.4028849534198E-12	2.21344070428458E-12	3.2422230034591E-12	2.24461592547168E-12	2.27579114665879E-12	2.02638937716194E-12	3.02399645514935E-12	1.71463716529087E-12	1.30935928985848E-12	4.67628317806601E-13	1.49641061698112E-12	3.17987256108488E-12	6.54679644929241E-13	2.61871857971696E-12
0.01188	1.37170973223269E-12	3.02399645514935E-12	2.74341946446539E-12	-4.67628317806601E-13	1.65228672291666E-12	1.58993628054244E-12	3.05517167633646E-12	2.21344070428458E-12	2.18226548309747E-12	1.74581238647798E-12	2.7745946856525E-12	1.8705132712264E-12	1.12230796273584E-12	9.35256635613201E-13	1.34053451104559E-12	3.36692388820752E-12	9.04081414426094E-13	2.68106902209118E-12
0.0119	1.71463716529087E-12	3.2422230034591E-12	2.83694512802671E-12	-5.92329202555027E-13	1.58993628054244E-12	1.02878229917452E-12	2.58754335852986E-12	1.99521415597483E-12	2.11991504072326E-12	1.74581238647798E-12	2.40049203140722E-12	1.99521415597483E-12	1.05995752036163E-12	1.34053451104559E-12	1.4028849534198E-12	3.30457344583331E-12	1.21583362629716E-12	2.7745946856525E-12
0.01192	2.18226548309747E-12	3.02399645514935E-12	2.43166725259432E-12	-3.11752211871067E-13	1.30935928985848E-12	6.85854866116347E-13	2.08873981953615E-12	1.62111150172955E-12	1.74581238647798E-12	1.80816282885219E-12	2.21344070428458E-12	2.08873981953615E-12	8.72906193238988E-13	1.62111150172955E-12	1.65228672291666E-12	3.2733982246462E-12	1.68346194410376E-12	2.68106902209118E-12
0.01194	2.36931681022011E-12	2.46284247378143E-12	1.8393380500393E-12	1.55876105935534E-13	1.05995752036163E-12	6.23504423742134E-13	1.71463716529087E-12	1.09113274154873E-12	1.65228672291666E-12	1.93286371360062E-12	2.11991504072326E-12	2.36931681022011E-12	7.17030087303454E-13	1.77698760766508E-12	2.02638937716194E-12	3.17987256108488E-12	2.02638937716194E-12	2.338141589033E-12
0.01196	2.52519291615564E-12	2.08873981953615E-12	1.12230796273584E-12	6.85854866116347E-13	9.97607077987414E-13	7.79380529677668E-13	1.52758583816823E-12	8.72906193238988E-13	1.77698760766508E-12	2.08873981953615E-12	1.77698760766508E-12	2.68106902209118E-12	6.54679644929241E-13	1.8705132712264E-12	2.46284247378143E-12	3.02399645514935E-12	2.21344070428458E-12	1.99521415597483E-12
0.01198	2.58754335852986E-12	1.77698760766508E-12	5.92329202555027E-13	1.02878229917452E-12	1.21583362629716E-12	9.35256635613201E-13	1.49641061698112E-12	9.66431856800308E-13	2.21344070428458E-12	1.93286371360062E-12	1.46523539579401E-12	2.93047079158803E-12	8.72906193238988E-13	1.93286371360062E-12	2.68106902209118E-12	3.11752211871067E-12	2.40049203140722E-12	1.43406017460691E-12
0.012	2.7745946856525E-12	1.55876105935534E-12	4.05277875432387E-13	1.27818406867137E-12	1.62111150172955E-12	1.21583362629716E-12	1.49641061698112E-12	1.43406017460691E-12	2.58754335852986E-12	1.90168849241351E-12	1.18465840511005E-12	3.08634689752356E-12	9.97607077987414E-13	1.8705132712264E-12	2.64989380090407E-12	2.99282123396224E-12	2.46284247378143E-12	9.97607077987414E-13
0.01202	3.08634689752356E-12	1.37170973223269E-12	5.61153981367921E-13	1.37170973223269E-12	1.8393380500393E-12	1.68346194410376E-12	1.52758583816823E-12	2.02638937716194E-12	2.58754335852986E-12	1.77698760766508E-12	1.12230796273584E-12	3.17987256108488E-12	1.21583362629716E-12	1.77698760766508E-12	2.46284247378143E-12	3.05517167633646E-12	2.338141589033E-12	7.48205308490561E-13
0.01204	3.36692388820752E-12	1.21583362629716E-12	1.09113274154873E-12	1.30935928985848E-12	2.02638937716194E-12	2.11991504072326E-12	1.68346194410376E-12	2.27579114665879E-12	2.27579114665879E-12	1.62111150172955E-12	1.27818406867137E-12	3.11752211871067E-12	1.4028849534198E-12	1.8705132712264E-12	2.21344070428458E-12	2.96164601277514E-12	1.99521415597483E-12	7.79380529677668E-13
0.01206	3.7410265424528E-12	1.27818406867137E-12	1.55876105935534E-12	1.37170973223269E-12	2.15109026191036E-12	2.46284247378143E-12	1.96403893478772E-12	2.40049203140722E-12	1.8705132712264E-12	1.55876105935534E-12	1.65228672291666E-12	2.93047079158803E-12	1.68346194410376E-12	2.21344070428458E-12	1.80816282885219E-12	2.7745946856525E-12	1.71463716529087E-12	1.15348318392295E-12
0.01208	3.86572742720123E-12	1.4028849534198E-12	1.80816282885219E-12	1.4028849534198E-12	2.05756459834904E-12	2.83694512802671E-12	2.3069663678459E-12	2.36931681022011E-12	1.58993628054244E-12	1.55876105935534E-12	1.96403893478772E-12	2.58754335852986E-12	1.93286371360062E-12	2.64989380090407E-12	1.55876105935534E-12	2.338141589033E-12	1.55876105935534E-12	1.65228672291666E-12
0.0121	3.83455220601412E-12	1.62111150172955E-12	1.8393380500393E-12	1.49641061698112E-12	1.80816282885219E-12	3.30457344583331E-12	2.36931681022011E-12	2.27579114665879E-12	1.30935928985848E-12	1.58993628054244E-12	2.3069663678459E-12	2.02638937716194E-12	2.18226548309747E-12	3.02399645514935E-12	1.24700884748427E-12	1.99521415597483E-12	1.43406017460691E-12	2.15109026191036E-12
0.01212	3.67867610007859E-12	1.77698760766508E-12	1.8393380500393E-12	1.55876105935534E-12	1.62111150172955E-12	3.39809910939463E-12	2.21344070428458E-12	2.49401769496854E-12	1.12230796273584E-12	1.58993628054244E-12	2.40049203140722E-12	1.65228672291666E-12	2.46284247378143E-12	3.21104778227199E-12	1.05995752036163E-12	1.77698760766508E-12	1.52758583816823E-12	2.43166725259432E-12
0.01214	3.39809910939463E-12	1.99521415597483E-12	1.74581238647798E-12	1.71463716529087E-12	1.37170973223269E-12	3.46044955176884E-12	1.93286371360062E-12	2.71224424327828E-12	1.09113274154873E-12	1.55876105935534E-12	2.02638937716194E-12	1.55876105935534E-12	2.55636813734275E-12	3.2422230034591E-12	1.12230796273584E-12	1.90168849241351E-12	1.4028849534198E-12	2.40049203140722E-12
0.01216	3.14869733989778E-12	2.3069663678459E-12	1.8393380500393E-12	1.8705132712264E-12	1.18465840511005E-12	3.2422230034591E-12	1.62111150172955E-12	3.05517167633646E-12	1.30935928985848E-12	1.58993628054244E-12	1.62111150172955E-12	1.58993628054244E-12	2.36931681022011E-12	3.11752211871067E-12	1.34053451104559E-12	2.27579114665879E-12	1.24700884748427E-12	2.11991504072326E-12
0.01218	3.05517167633646E-12	2.61871857971696E-12	2.02638937716194E-12	2.05756459834904E-12	1.37170973223269E-12	3.08634689752356E-12	1.58993628054244E-12	3.33574866702042E-12	1.71463716529087E-12	1.4028849534198E-12	1.52758583816823E-12	1.74581238647798E-12	2.08873981953615E-12	2.99282123396224E-12	1.68346194410376E-12	2.83694512802671E-12	1.18465840511005E-12	1.71463716529087E-12
0.0122	2.93047079158803E-12	2.74341946446539E-12	2.08873981953615E-12	2.15109026191036E-12	1.62111150172955E-12	2.64989380090407E-12	1.62111150172955E-12	3.55397521533016E-12	1.8705132712264E-12	1.12230796273584E-12	1.62111150172955E-12	1.8705132712264E-12	1.93286371360062E-12	2.64989380090407E-12	1.80816282885219E-12	3.30457344583331E-12	1.18465840511005E-12	1.18465840511005E-12
0.01222	2.8057699068396E-12	2.68106902209118E-12	2.11991504072326E-12	1.99521415597483E-12	1.99521415597483E-12	2.08873981953615E-12	1.74581238647798E-12	3.46044955176884E-12	2.21344070428458E-12	1.12230796273584E-12	1.93286371360062E-12	2.02638937716194E-12	1.8705132712264E-12	2.3069663678459E-12	2.02638937716194E-12	3.49162477295595E-12	1.30935928985848E-12	8.72906193238988E-13
0.01224	2.61871857971696E-12	2.58754335852986E-12	1.90168849241351E-12	1.96403893478772E-12	2.15109026191036E-12	1.62111150172955E-12	1.90168849241351E-12	3.02399645514935E-12	2.43166725259432E-12	1.27818406867137E-12	2.21344070428458E-12	2.21344070428458E-12	1.99521415597483E-12	1.80816282885219E-12	2.02638937716194E-12	3.2422230034591E-12	1.4028849534198E-12	7.79380529677668E-13
0.01226	2.36931681022011E-12	2.43166725259432E-12	1.49641061698112E-12	1.93286371360062E-12	1.8393380500393E-12	1.24700884748427E-12	2.02638937716194E-12	2.61871857971696E-12	2.71224424327828E-12	1.52758583816823E-12	2.43166725259432E-12	2.18226548309747E-12	2.24461592547168E-12	1.30935928985848E-12	2.21344070428458E-12	2.49401769496854E-12	1.15348318392295E-12	8.10555750864774E-13
0.01228	2.18226548309747E-12	2.08873981953615E-12	1.02878229917452E-12	1.93286371360062E-12	1.15348318392295E-12	1.15348318392295E-12	2.21344070428458E-12	2.338141589033E-12	2.83694512802671E-12	1.99521415597483E-12	2.61871857971696E-12	1.99521415597483E-12	2.18226548309747E-12	9.35256635613201E-13	2.27579114665879E-12	1.71463716529087E-12	9.04081414426094E-13	1.05995752036163E-12
0.0123	2.05756459834904E-12	1.71463716529087E-12	7.17030087303454E-13	1.74581238647798E-12	6.54679644929241E-13	1.27818406867137E-12	2.3069663678459E-12	2.05756459834904E-12	2.74341946446539E-12	2.338141589033E-12	2.55636813734275E-12	1.68346194410376E-12	2.24461592547168E-12	8.41730972051881E-13	2.24461592547168E-12	9.97607077987414E-13	6.54679644929241E-13	1.21583362629716E-12
0.01232	1.90168849241351E-12	1.27818406867137E-12	5.29978760180814E-13	1.4028849534198E-12	5.29978760180814E-13	1.34053451104559E-12	2.36931681022011E-12	1.58993628054244E-12	2.49401769496854E-12	2.68106902209118E-12	2.43166725259432E-12	1.49641061698112E-12	2.08873981953615E-12	8.10555750864774E-13	2.15109026191036E-12	4.98803538993707E-13	6.23504423742134E-13	1.4028849534198E-12
0.01234	1.96403893478772E-12	1.18465840511005E-12	4.67628317806601E-13	1.09113274154873E-12	8.72906193238988E-13	1.21583362629716E-12	2.40049203140722E-12	1.21583362629716E-12	2.18226548309747E-12	2.74341946446539E-12	2.27579114665879E-12	1.49641061698112E-12	2.11991504072326E-12	6.85854866116347E-13	1.8393380500393E-12	3.42927433058174E-13	9.97607077987414E-13	1.43406017460691E-12
0.01236	2.27579114665879E-12	1.52758583816823E-12	6.23504423742134E-13	1.02878229917452E-12	1.21583362629716E-12	1.02878229917452E-12	2.43166725259432E-12	8.41730972051881E-13	2.02638937716194E-12	2.71224424327828E-12	2.08873981953615E-12	1.49641061698112E-12	2.08873981953615E-12	8.10555750864774E-13	1.58993628054244E-12	4.36453096619494E-13	1.43406017460691E-12	1.52758583816823E-12
0.01238	2.68106902209118E-12	1.99521415597483E-12	1.02878229917452E-12	1.24700884748427E-12	1.49641061698112E-12	8.10555750864774E-13	2.36931681022011E-12	7.48205308490561E-13	1.90168849241351E-12	2.71224424327828E-12	1.93286371360062E-12	1.24700884748427E-12	2.05756459834904E-12	1.02878229917452E-12	1.24700884748427E-12	6.23504423742134E-13	1.68346194410376E-12	1.65228672291666E-12
0.0124	2.86812034921382E-12	2.43166725259432E-12	1.4028849534198E-12	1.55876105935534E-12	1.65228672291666E-12	9.35256635613201E-13	2.3069663678459E-12	8.41730972051881E-13	1.80816282885219E-12	2.68106902209118E-12	1.74581238647798E-12	1.09113274154873E-12	1.74581238647798E-12	1.05995752036163E-12	9.66431856800308E-13	9.04081414426094E-13	1.90168849241351E-12	1.77698760766508E-12
0.01242	2.89929557040092E-12	2.71224424327828E-12	1.71463716529087E-12	1.71463716529087E-12	1.71463716529087E-12	1.4028849534198E-12	2.18226548309747E-12	1.05995752036163E-12	1.52758583816823E-12	2.68106902209118E-12	1.30935928985848E-12	8.72906193238988E-13	1.55876105935534E-12	1.02878229917452E-12	9.04081414426094E-13	1.12230796273584E-12	2.02638937716194E-12	1.96403893478772E-12
0.01244	2.55636813734275E-12	2.83694512802671E-12	2.18226548309747E-12	1.90168849241351E-12	1.71463716529087E-12	2.02638937716194E-12	2.18226548309747E-12	1.4028849534198E-12	1.21583362629716E-12	2.68106902209118E-12	7.79380529677668E-13	1.05995752036163E-12	1.49641061698112E-12	7.79380529677668E-13	7.17030087303454E-13	1.18465840511005E-12	1.80816282885219E-12	2.15109026191036E-12
0.01246	2.18226548309747E-12	3.14869733989778E-12	2.36931681022011E-12	2.02638937716194E-12	1.65228672291666E-12	2.55636813734275E-12	2.15109026191036E-12	1.62111150172955E-12	9.35256635613201E-13	2.58754335852986E-12	4.98803538993707E-13	1.4028849534198E-12	1.58993628054244E-12	8.10555750864774E-13	8.72906193238988E-13	1.24700884748427E-12	1.43406017460691E-12	2.11991504072326E-12
0.01248	1.65228672291666E-12	3.61632565770438E-12	2.52519291615564E-12	2.05756459834904E-12	1.37170973223269E-12	2.7745946856525E-12	1.99521415597483E-12	1.96403893478772E-12	6.54679644929241E-13	2.27579114665879E-12	4.36453096619494E-13	1.8393380500393E-12	1.68346194410376E-12	7.17030087303454E-13	1.12230796273584E-12	1.30935928985848E-12	1.09113274154873E-12	2.08873981953615E-12
0.0125	1.12230796273584E-12	4.08395397551098E-12	2.338141589033E-12	2.21344070428458E-12	1.30935928985848E-12	2.8057699068396E-12	1.74581238647798E-12	2.27579114665879E-12	5.92329202555027E-13	1.77698760766508E-12	7.17030087303454E-13	2.338141589033E-12	1.55876105935534E-12	5.92329202555027E-13	1.4028849534198E-12	1.65228672291666E-12	9.35256635613201E-13	2.18226548309747E-12
0.01252	7.79380529677668E-13	4.08395397551098E-12	2.338141589033E-12	2.40049203140722E-12	1.65228672291666E-12	2.64989380090407E-12	1.46523539579401E-12	2.43166725259432E-12	6.54679644929241E-13	1.30935928985848E-12	1.09113274154873E-12	2.8057699068396E-12	1.34053451104559E-12	5.29978760180814E-13	1.52758583816823E-12	2.11991504072326E-12	1.09113274154873E-12	2.338141589033E-12
0.01254	7.17030087303454E-13	3.80337698482702E-12	2.43166725259432E-12	2.68106902209118E-12	2.24461592547168E-12	2.338141589033E-12	1.09113274154873E-12	2.58754335852986E-12	8.41730972051881E-13	1.12230796273584E-12	1.74581238647798E-12	3.14869733989778E-12	1.18465840511005E-12	9.97607077987414E-13	1.58993628054244E-12	2.71224424327828E-12	1.34053451104559E-12	2.61871857971696E-12
0.01256	9.97607077987414E-13	3.2733982246462E-12	2.49401769496854E-12	2.89929557040092E-12	2.7745946856525E-12	2.21344070428458E-12	1.24700884748427E-12	2.8057699068396E-12	1.24700884748427E-12	1.09113274154873E-12	2.46284247378143E-12	3.30457344583331E-12	1.24700884748427E-12	1.62111150172955E-12	1.52758583816823E-12	3.21104778227199E-12	1.62111150172955E-12	2.86812034921382E-12
0.01258	1.43406017460691E-12	2.93047079158803E-12	2.46284247378143E-12	2.89929557040092E-12	3.02399645514935E-12	2.18226548309747E-12	1.43406017460691E-12	2.71224424327828E-12	1.90168849241351E-12	1.09113274154873E-12	2.8057699068396E-12	3.14869733989778E-12	1.43406017460691E-12	2.52519291615564E-12	1.27818406867137E-12	3.2733982246462E-12	1.68346194410376E-12	3.05517167633646E-12
0.0126	2.05756459834904E-12	2.83694512802671E-12	2.08873981953615E-12	2.74341946446539E-12	2.71224424327828E-12	2.11991504072326E-12	1.8393380500393E-12	2.27579114665879E-12	2.74341946446539E-12	1.34053451104559E-12	2.93047079158803E-12	2.86812034921382E-12	1.62111150172955E-12	3.42927433058174E-12	1.18465840511005E-12	3.08634689752356E-12	1.80816282885219E-12	3.08634689752356E-12
0.01262	2.58754335852986E-12	2.8057699068396E-12	1.71463716529087E-12	2.36931681022011E-12	2.27579114665879E-12	2.18226548309747E-12	2.24461592547168E-12	1.8705132712264E-12	3.42927433058174E-12	1.58993628054244E-12	2.64989380090407E-12	2.36931681022011E-12	1.58993628054244E-12	4.1774796390723E-12	1.21583362629716E-12	2.71224424327828E-12	1.80816282885219E-12	2.89929557040092E-12
0.01264	2.93047079158803E-12	2.8057699068396E-12	1.52758583816823E-12	2.08873981953615E-12	1.77698760766508E-12	2.08873981953615E-12	2.27579114665879E-12	1.43406017460691E-12	3.67867610007859E-12	2.18226548309747E-12	2.27579114665879E-12	2.15109026191036E-12	1.46523539579401E-12	4.30218052382072E-12	1.34053451104559E-12	2.55636813734275E-12	1.99521415597483E-12	2.61871857971696E-12
0.01266	3.30457344583331E-12	2.8057699068396E-12	1.62111150172955E-12	1.62111150172955E-12	1.30935928985848E-12	1.90168849241351E-12	2.27579114665879E-12	1.09113274154873E-12	3.33574866702042E-12	2.71224424327828E-12	1.80816282885219E-12	2.18226548309747E-12	1.34053451104559E-12	4.08395397551098E-12	1.62111150172955E-12	2.74341946446539E-12	2.02638937716194E-12	2.46284247378143E-12
0.01268	3.83455220601412E-12	2.86812034921382E-12	2.08873981953615E-12	1.30935928985848E-12	1.09113274154873E-12	1.65228672291666E-12	2.15109026191036E-12	9.35256635613201E-13	2.71224424327828E-12	3.21104778227199E-12	1.65228672291666E-12	2.36931681022011E-12	1.34053451104559E-12	3.55397521533016E-12	1.99521415597483E-12	3.2422230034591E-12	2.05756459834904E-12	2.49401769496854E-12
0.0127	4.11512919669808E-12	2.71224424327828E-12	2.43166725259432E-12	1.21583362629716E-12	1.12230796273584E-12	1.49641061698112E-12	1.8705132712264E-12	1.21583362629716E-12	2.02638937716194E-12	3.55397521533016E-12	1.71463716529087E-12	2.338141589033E-12	1.27818406867137E-12	2.86812034921382E-12	2.05756459834904E-12	3.7098513212657E-12	2.08873981953615E-12	2.52519291615564E-12
0.01272	4.30218052382072E-12	2.52519291615564E-12	2.52519291615564E-12	1.49641061698112E-12	1.58993628054244E-12	1.21583362629716E-12	1.77698760766508E-12	1.62111150172955E-12	1.27818406867137E-12	3.42927433058174E-12	1.71463716529087E-12	2.11991504072326E-12	1.34053451104559E-12	2.18226548309747E-12	2.21344070428458E-12	3.83455220601412E-12	2.08873981953615E-12	2.46284247378143E-12
0.01274	4.2086548602594E-12	2.49401769496854E-12	2.58754335852986E-12	1.68346194410376E-12	2.02638937716194E-12	1.02878229917452E-12	1.74581238647798E-12	2.08873981953615E-12	7.17030087303454E-13	3.14869733989778E-12	1.71463716529087E-12	1.8393380500393E-12	1.46523539579401E-12	1.68346194410376E-12	2.49401769496854E-12	3.49162477295595E-12	2.15109026191036E-12	2.36931681022011E-12
0.01276	3.99042831194966E-12	2.74341946446539E-12	2.46284247378143E-12	1.77698760766508E-12	2.40049203140722E-12	9.04081414426094E-13	1.8393380500393E-12	2.3069663678459E-12	4.98803538993707E-13	2.64989380090407E-12	1.68346194410376E-12	1.46523539579401E-12	1.52758583816823E-12	1.37170973223269E-12	2.83694512802671E-12	2.74341946446539E-12	2.27579114665879E-12	1.8705132712264E-12
0.01278	3.49162477295595E-12	3.11752211871067E-12	2.18226548309747E-12	1.74581238647798E-12	2.61871857971696E-12	1.09113274154873E-12	2.05756459834904E-12	2.3069663678459E-12	4.36453096619494E-13	1.99521415597483E-12	1.52758583816823E-12	1.30935928985848E-12	1.52758583816823E-12	1.4028849534198E-12	3.46044955176884E-12	1.96403893478772E-12	2.52519291615564E-12	1.37170973223269E-12
0.0128	2.8057699068396E-12	3.58515043651727E-12	1.65228672291666E-12	1.77698760766508E-12	2.61871857971696E-12	1.34053451104559E-12	2.3069663678459E-12	2.27579114665879E-12	5.61153981367921E-13	1.30935928985848E-12	1.43406017460691E-12	1.30935928985848E-12	1.46523539579401E-12	1.52758583816823E-12	3.89690264838834E-12	1.37170973223269E-12	2.71224424327828E-12	7.17030087303454E-13
0.01282	2.21344070428458E-12	3.89690264838834E-12	9.35256635613201E-13	1.8705132712264E-12	2.3069663678459E-12	1.65228672291666E-12	2.71224424327828E-12	2.27579114665879E-12	6.85854866116347E-13	9.04081414426094E-13	1.27818406867137E-12	1.65228672291666E-12	1.27818406867137E-12	1.71463716529087E-12	3.83455220601412E-12	1.05995752036163E-12	3.02399645514935E-12	1.24700884748427E-13
0.01284	1.74581238647798E-12	3.77220176363991E-12	5.92329202555027E-13	2.08873981953615E-12	1.71463716529087E-12	1.96403893478772E-12	3.14869733989778E-12	2.21344070428458E-12	6.54679644929241E-13	8.41730972051881E-13	1.52758583816823E-12	1.93286371360062E-12	1.12230796273584E-12	1.80816282885219E-12	3.42927433058174E-12	8.72906193238988E-13	3.14869733989778E-12	-3.7410265424528E-13
0.01286	1.24700884748427E-12	3.05517167633646E-12	4.67628317806601E-13	2.08873981953615E-12	1.09113274154873E-12	2.27579114665879E-12	3.52279999414306E-12	2.3069663678459E-12	5.92329202555027E-13	8.41730972051881E-13	1.71463716529087E-12	2.338141589033E-12	9.04081414426094E-13	2.08873981953615E-12	2.7745946856525E-12	8.72906193238988E-13	3.21104778227199E-12	-6.23504423742134E-13
0.01288	9.04081414426094E-13	2.11991504072326E-12	6.54679644929241E-13	1.77698760766508E-12	7.17030087303454E-13	2.46284247378143E-12	3.80337698482702E-12	2.36931681022011E-12	6.54679644929241E-13	9.04081414426094E-13	1.8705132712264E-12	2.64989380090407E-12	9.66431856800308E-13	2.36931681022011E-12	2.40049203140722E-12	7.79380529677668E-13	3.05517167633646E-12	-5.92329202555027E-13
0.0129	8.41730972051881E-13	1.30935928985848E-12	1.02878229917452E-12	1.58993628054244E-12	4.98803538993707E-13	2.40049203140722E-12	3.7098513212657E-12	2.40049203140722E-12	1.12230796273584E-12	9.97607077987414E-13	2.02638937716194E-12	2.7745946856525E-12	1.15348318392295E-12	2.58754335852986E-12	2.3069663678459E-12	9.66431856800308E-13	2.55636813734275E-12	-2.18226548309747E-13
0.01292	8.72906193238988E-13	9.66431856800308E-13	1.37170973223269E-12	1.43406017460691E-12	7.79380529677668E-13	2.11991504072326E-12	3.36692388820752E-12	2.43166725259432E-12	1.55876105935534E-12	1.12230796273584E-12	2.11991504072326E-12	2.71224424327828E-12	1.58993628054244E-12	2.74341946446539E-12	2.40049203140722E-12	1.21583362629716E-12	1.90168849241351E-12	4.36453096619494E-13
0.01294	9.66431856800308E-13	1.30935928985848E-12	1.52758583816823E-12	1.4028849534198E-12	1.15348318392295E-12	1.68346194410376E-12	2.64989380090407E-12	2.49401769496854E-12	1.96403893478772E-12	1.18465840511005E-12	2.02638937716194E-12	2.64989380090407E-12	1.99521415597483E-12	2.58754335852986E-12	2.52519291615564E-12	1.62111150172955E-12	1.37170973223269E-12	1.15348318392295E-12
0.01296	1.12230796273584E-12	1.80816282885219E-12	1.52758583816823E-12	1.55876105935534E-12	1.52758583816823E-12	1.18465840511005E-12	1.96403893478772E-12	2.61871857971696E-12	2.27579114665879E-12	1.24700884748427E-12	1.68346194410376E-12	2.40049203140722E-12	2.27579114665879E-12	2.27579114665879E-12	2.49401769496854E-12	1.96403893478772E-12	1.05995752036163E-12	1.80816282885219E-12
0.01298	1.27818406867137E-12	2.40049203140722E-12	1.43406017460691E-12	1.52758583816823E-12	1.77698760766508E-12	5.29978760180814E-13	1.27818406867137E-12	2.55636813734275E-12	2.52519291615564E-12	1.18465840511005E-12	1.24700884748427E-12	2.21344070428458E-12	2.338141589033E-12	1.80816282885219E-12	2.58754335852986E-12	2.3069663678459E-12	1.05995752036163E-12	2.36931681022011E-12
0.013	1.52758583816823E-12	2.93047079158803E-12	1.52758583816823E-12	1.24700884748427E-12	2.02638937716194E-12	9.35256635613201E-14	1.05995752036163E-12	2.58754335852986E-12	2.58754335852986E-12	1.12230796273584E-12	8.10555750864774E-13	2.02638937716194E-12	2.43166725259432E-12	1.49641061698112E-12	2.68106902209118E-12	2.46284247378143E-12	1.18465840511005E-12	2.68106902209118E-12
0.01302	1.71463716529087E-12	3.2733982246462E-12	1.74581238647798E-12	9.35256635613201E-13	1.93286371360062E-12	-9.35256635613201E-14	1.37170973223269E-12	2.36931681022011E-12	2.46284247378143E-12	1.18465840511005E-12	5.92329202555027E-13	1.77698760766508E-12	2.61871857971696E-12	1.37170973223269E-12	2.89929557040092E-12	2.43166725259432E-12	1.49641061698112E-12	2.74341946446539E-12
0.01304	1.93286371360062E-12	3.39809910939463E-12	1.77698760766508E-12	3.42927433058174E-13	1.77698760766508E-12	1.24700884748427E-13	1.71463716529087E-12	2.02638937716194E-12	2.21344070428458E-12	1.34053451104559E-12	5.92329202555027E-13	1.55876105935534E-12	2.86812034921382E-12	1.74581238647798E-12	3.11752211871067E-12	2.43166725259432E-12	1.8393380500393E-12	2.68106902209118E-12
0.01306	2.338141589033E-12	3.39809910939463E-12	1.49641061698112E-12	-2.49401769496854E-13	1.52758583816823E-12	5.61153981367921E-13	2.08873981953615E-12	1.58993628054244E-12	1.8705132712264E-12	1.62111150172955E-12	8.72906193238988E-13	1.21583362629716E-12	2.99282123396224E-12	2.18226548309747E-12	3.2733982246462E-12	2.46284247378143E-12	2.15109026191036E-12	2.58754335852986E-12
0.01308	2.71224424327828E-12	3.14869733989778E-12	1.02878229917452E-12	-6.23504423742134E-13	1.43406017460691E-12	1.05995752036163E-12	2.11991504072326E-12	1.37170973223269E-12	1.49641061698112E-12	1.77698760766508E-12	1.21583362629716E-12	9.97607077987414E-13	2.7745946856525E-12	2.61871857971696E-12	3.39809910939463E-12	2.338141589033E-12	1.90168849241351E-12	2.61871857971696E-12
0.0131	2.96164601277514E-12	2.86812034921382E-12	5.92329202555027E-13	-4.98803538993707E-13	1.27818406867137E-12	1.18465840511005E-12	1.99521415597483E-12	1.24700884748427E-12	1.24700884748427E-12	2.08873981953615E-12	1.52758583816823E-12	6.85854866116347E-13	2.43166725259432E-12	2.7745946856525E-12	3.2422230034591E-12	2.21344070428458E-12	1.34053451104559E-12	2.49401769496854E-12
0.01312	3.02399645514935E-12	2.89929557040092E-12	5.29978760180814E-13	-2.18226548309747E-13	1.24700884748427E-12	1.21583362629716E-12	1.74581238647798E-12	1.21583362629716E-12	1.05995752036163E-12	2.3069663678459E-12	1.65228672291666E-12	3.42927433058174E-13	1.80816282885219E-12	2.8057699068396E-12	2.74341946446539E-12	1.99521415597483E-12	9.04081414426094E-13	2.338141589033E-12
0.01314	2.89929557040092E-12	3.08634689752356E-12	7.48205308490561E-13	1.24700884748427E-13	1.18465840511005E-12	1.21583362629716E-12	1.37170973223269E-12	1.30935928985848E-12	1.12230796273584E-12	2.24461592547168E-12	1.55876105935534E-12	2.18226548309747E-13	1.15348318392295E-12	2.68106902209118E-12	2.05756459834904E-12	1.74581238647798E-12	6.54679644929241E-13	2.21344070428458E-12
0.01316	2.58754335852986E-12	3.11752211871067E-12	1.27818406867137E-12	4.05277875432387E-13	1.12230796273584E-12	1.27818406867137E-12	1.18465840511005E-12	1.43406017460691E-12	1.43406017460691E-12	2.08873981953615E-12	1.34053451104559E-12	2.49401769496854E-13	6.85854866116347E-13	2.52519291615564E-12	1.34053451104559E-12	1.58993628054244E-12	7.79380529677668E-13	2.08873981953615E-12
0.01318	2.21344070428458E-12	2.96164601277514E-12	1.77698760766508E-12	6.23504423742134E-13	1.05995752036163E-12	1.37170973223269E-12	1.24700884748427E-12	1.65228672291666E-12	1.74581238647798E-12	1.8393380500393E-12	1.18465840511005E-12	2.49401769496854E-13	4.05277875432387E-13	2.3069663678459E-12	7.17030087303454E-13	1.30935928985848E-12	1.24700884748427E-12	1.8393380500393E-12
0.0132	1.96403893478772E-12	2.7745946856525E-12	2.02638937716194E-12	6.85854866116347E-13	8.41730972051881E-13	1.4028849534198E-12	1.37170973223269E-12	1.8705132712264E-12	2.08873981953615E-12	1.8393380500393E-12	1.24700884748427E-12	4.36453096619494E-13	1.8705132712264E-13	2.338141589033E-12	2.8057699068396E-13	1.05995752036163E-12	1.58993628054244E-12	1.71463716529087E-12
0.01322	1.77698760766508E-12	2.40049203140722E-12	1.71463716529087E-12	8.41730972051881E-13	6.85854866116347E-13	1.58993628054244E-12	1.52758583816823E-12	2.08873981953615E-12	2.49401769496854E-12	1.77698760766508E-12	1.43406017460691E-12	6.23504423742134E-13	0	2.43166725259432E-12	1.24700884748427E-13	8.72906193238988E-13	2.11991504072326E-12	1.55876105935534E-12
0.01324	1.65228672291666E-12	2.24461592547168E-12	1.30935928985848E-12	9.97607077987414E-13	6.85854866116347E-13	1.77698760766508E-12	1.52758583816823E-12	2.338141589033E-12	2.68106902209118E-12	1.68346194410376E-12	1.77698760766508E-12	1.15348318392295E-12	1.24700884748427E-13	2.46284247378143E-12	2.18226548309747E-13	1.09113274154873E-12	2.43166725259432E-12	1.68346194410376E-12
0.01326	1.4028849534198E-12	2.3069663678459E-12	8.72906193238988E-13	9.66431856800308E-13	7.48205308490561E-13	2.27579114665879E-12	1.49641061698112E-12	2.61871857971696E-12	2.83694512802671E-12	1.68346194410376E-12	2.02638937716194E-12	1.8705132712264E-12	4.98803538993707E-13	2.58754335852986E-12	4.67628317806601E-13	1.30935928985848E-12	2.64989380090407E-12	2.08873981953615E-12
0.01328	1.43406017460691E-12	2.40049203140722E-12	5.61153981367921E-13	8.41730972051881E-13	8.41730972051881E-13	2.55636813734275E-12	1.30935928985848E-12	2.64989380090407E-12	3.05517167633646E-12	1.8393380500393E-12	2.08873981953615E-12	2.3069663678459E-12	9.66431856800308E-13	2.7745946856525E-12	8.10555750864774E-13	1.58993628054244E-12	2.8057699068396E-12	2.40049203140722E-12
0.0133	1.68346194410376E-12	2.7745946856525E-12	3.11752211871067E-13	9.66431856800308E-13	1.15348318392295E-12	2.43166725259432E-12	1.30935928985848E-12	2.61871857971696E-12	3.14869733989778E-12	2.11991504072326E-12	2.05756459834904E-12	2.61871857971696E-12	1.37170973223269E-12	2.86812034921382E-12	1.24700884748427E-12	1.68346194410376E-12	3.11752211871067E-12	2.68106902209118E-12
0.01332	2.11991504072326E-12	2.93047079158803E-12	3.42927433058174E-13	1.27818406867137E-12	1.37170973223269E-12	1.99521415597483E-12	1.4028849534198E-12	2.58754335852986E-12	3.17987256108488E-12	2.15109026191036E-12	1.8705132712264E-12	2.86812034921382E-12	1.49641061698112E-12	2.71224424327828E-12	1.58993628054244E-12	1.80816282885219E-12	3.36692388820752E-12	2.64989380090407E-12
0.01334	2.3069663678459E-12	3.08634689752356E-12	8.41730972051881E-13	1.4028849534198E-12	1.55876105935534E-12	1.65228672291666E-12	1.68346194410376E-12	2.55636813734275E-12	2.89929557040092E-12	2.02638937716194E-12	1.71463716529087E-12	2.99282123396224E-12	1.4028849534198E-12	2.49401769496854E-12	1.96403893478772E-12	1.8393380500393E-12	3.21104778227199E-12	2.61871857971696E-12
0.01336	2.338141589033E-12	3.11752211871067E-12	1.58993628054244E-12	1.37170973223269E-12	1.58993628054244E-12	1.4028849534198E-12	1.8705132712264E-12	2.49401769496854E-12	2.40049203140722E-12	1.58993628054244E-12	1.37170973223269E-12	2.83694512802671E-12	1.24700884748427E-12	2.27579114665879E-12	2.3069663678459E-12	1.90168849241351E-12	3.02399645514935E-12	2.61871857971696E-12
0.01338	2.24461592547168E-12	3.21104778227199E-12	2.24461592547168E-12	1.34053451104559E-12	1.93286371360062E-12	1.27818406867137E-12	2.3069663678459E-12	2.55636813734275E-12	1.93286371360062E-12	9.97607077987414E-13	1.15348318392295E-12	2.58754335852986E-12	1.37170973223269E-12	2.08873981953615E-12	2.52519291615564E-12	1.96403893478772E-12	2.7745946856525E-12	2.68106902209118E-12
0.0134	2.15109026191036E-12	3.42927433058174E-12	2.52519291615564E-12	1.43406017460691E-12	2.15109026191036E-12	1.52758583816823E-12	2.58754335852986E-12	2.74341946446539E-12	1.43406017460691E-12	5.92329202555027E-13	1.21583362629716E-12	2.46284247378143E-12	1.4028849534198E-12	1.99521415597483E-12	2.68106902209118E-12	1.90168849241351E-12	2.58754335852986E-12	2.86812034921382E-12
0.01342	2.02638937716194E-12	3.64750087889148E-12	2.21344070428458E-12	1.55876105935534E-12	2.55636813734275E-12	1.80816282885219E-12	2.7745946856525E-12	2.55636813734275E-12	8.72906193238988E-13	4.36453096619494E-13	1.49641061698112E-12	2.40049203140722E-12	1.58993628054244E-12	2.05756459834904E-12	2.58754335852986E-12	1.74581238647798E-12	2.52519291615564E-12	3.2422230034591E-12
0.01344	1.99521415597483E-12	3.92807786957544E-12	1.74581238647798E-12	1.74581238647798E-12	2.55636813734275E-12	2.18226548309747E-12	2.93047079158803E-12	2.338141589033E-12	1.55876105935534E-13	4.36453096619494E-13	1.8705132712264E-12	2.338141589033E-12	1.65228672291666E-12	2.338141589033E-12	2.36931681022011E-12	1.74581238647798E-12	2.55636813734275E-12	3.55397521533016E-12
0.01346	1.93286371360062E-12	4.05277875432387E-12	1.4028849534198E-12	1.93286371360062E-12	2.18226548309747E-12	2.64989380090407E-12	3.11752211871067E-12	2.15109026191036E-12	-3.7410265424528E-13	5.92329202555027E-13	2.24461592547168E-12	2.21344070428458E-12	1.74581238647798E-12	2.8057699068396E-12	1.99521415597483E-12	1.68346194410376E-12	2.55636813734275E-12	4.02160353313676E-12
0.01348	1.8705132712264E-12	3.99042831194966E-12	1.4028849534198E-12	2.52519291615564E-12	1.71463716529087E-12	2.93047079158803E-12	3.14869733989778E-12	1.99521415597483E-12	-4.05277875432387E-13	9.04081414426094E-13	2.338141589033E-12	2.02638937716194E-12	1.71463716529087E-12	3.30457344583331E-12	1.65228672291666E-12	1.74581238647798E-12	2.40049203140722E-12	4.23983008144651E-12
0.0135	1.74581238647798E-12	3.92807786957544E-12	1.4028849534198E-12	2.96164601277514E-12	1.4028849534198E-12	2.89929557040092E-12	2.93047079158803E-12	2.05756459834904E-12	1.55876105935534E-13	1.4028849534198E-12	2.08873981953615E-12	1.77698760766508E-12	1.77698760766508E-12	3.80337698482702E-12	1.37170973223269E-12	1.93286371360062E-12	2.24461592547168E-12	4.27100530263362E-12
0.01352	1.68346194410376E-12	4.02160353313676E-12	1.34053451104559E-12	2.99282123396224E-12	1.27818406867137E-12	2.52519291615564E-12	2.55636813734275E-12	2.02638937716194E-12	9.97607077987414E-13	1.80816282885219E-12	1.74581238647798E-12	1.58993628054244E-12	1.93286371360062E-12	4.05277875432387E-12	1.34053451104559E-12	2.15109026191036E-12	2.08873981953615E-12	4.23983008144651E-12
0.01354	1.65228672291666E-12	4.05277875432387E-12	1.37170973223269E-12	2.58754335852986E-12	1.37170973223269E-12	1.93286371360062E-12	2.27579114665879E-12	1.80816282885219E-12	1.77698760766508E-12	2.15109026191036E-12	1.30935928985848E-12	1.4028849534198E-12	1.93286371360062E-12	4.11512919669808E-12	1.43406017460691E-12	2.338141589033E-12	1.99521415597483E-12	3.89690264838834E-12
0.01356	1.62111150172955E-12	3.67867610007859E-12	1.12230796273584E-12	1.8705132712264E-12	1.37170973223269E-12	1.37170973223269E-12	2.24461592547168E-12	1.74581238647798E-12	2.338141589033E-12	2.24461592547168E-12	1.02878229917452E-12	1.30935928985848E-12	1.8393380500393E-12	3.7098513212657E-12	1.71463716529087E-12	2.68106902209118E-12	1.90168849241351E-12	3.30457344583331E-12
0.01358	1.74581238647798E-12	2.96164601277514E-12	8.72906193238988E-13	1.30935928985848E-12	1.43406017460691E-12	8.10555750864774E-13	2.3069663678459E-12	1.8705132712264E-12	2.40049203140722E-12	2.3069663678459E-12	1.09113274154873E-12	1.27818406867137E-12	1.62111150172955E-12	3.08634689752356E-12	1.90168849241351E-12	2.89929557040092E-12	1.74581238647798E-12	2.43166725259432E-12
0.0136	2.3069663678459E-12	2.24461592547168E-12	4.98803538993707E-13	8.10555750864774E-13	1.52758583816823E-12	4.98803538993707E-13	2.55636813734275E-12	2.18226548309747E-12	2.15109026191036E-12	2.18226548309747E-12	1.4028849534198E-12	1.18465840511005E-12	1.24700884748427E-12	2.40049203140722E-12	1.93286371360062E-12	3.21104778227199E-12	1.65228672291666E-12	1.27818406867137E-12
0.01362	2.86812034921382E-12	1.65228672291666E-12	1.55876105935534E-13	4.98803538993707E-13	1.62111150172955E-12	4.67628317806601E-13	2.83694512802671E-12	2.43166725259432E-12	1.58993628054244E-12	2.02638937716194E-12	1.71463716529087E-12	1.15348318392295E-12	7.79380529677668E-13	1.8393380500393E-12	1.71463716529087E-12	3.17987256108488E-12	1.34053451104559E-12	1.55876105935534E-13
0.01364	3.52279999414306E-12	1.46523539579401E-12	2.49401769496854E-13	3.11752211871067E-13	1.80816282885219E-12	4.05277875432387E-13	2.89929557040092E-12	2.64989380090407E-12	1.09113274154873E-12	1.77698760766508E-12	1.8705132712264E-12	1.09113274154873E-12	4.36453096619494E-13	1.68346194410376E-12	1.27818406867137E-12	2.83694512802671E-12	1.02878229917452E-12	-6.54679644929241E-13
0.01366	3.83455220601412E-12	1.49641061698112E-12	7.48205308490561E-13	4.36453096619494E-13	1.80816282885219E-12	1.8705132712264E-13	2.83694512802671E-12	2.74341946446539E-12	8.72906193238988E-13	1.49641061698112E-12	1.77698760766508E-12	1.05995752036163E-12	2.18226548309747E-13	1.52758583816823E-12	8.10555750864774E-13	2.61871857971696E-12	7.79380529677668E-13	-9.97607077987414E-13
0.01368	3.92807786957544E-12	1.58993628054244E-12	1.43406017460691E-12	5.29978760180814E-13	1.77698760766508E-12	-2.18226548309747E-13	2.64989380090407E-12	2.7745946856525E-12	8.41730972051881E-13	1.18465840511005E-12	1.58993628054244E-12	1.12230796273584E-12	6.23504423742134E-14	1.68346194410376E-12	5.61153981367921E-13	2.21344070428458E-12	8.10555750864774E-13	-5.92329202555027E-13
0.0137	3.55397521533016E-12	1.74581238647798E-12	1.99521415597483E-12	7.79380529677668E-13	1.8705132712264E-12	-7.17030087303454E-13	2.43166725259432E-12	2.49401769496854E-12	9.04081414426094E-13	9.04081414426094E-13	1.52758583816823E-12	1.15348318392295E-12	-6.23504423742134E-14	1.80816282885219E-12	6.23504423742134E-13	1.93286371360062E-12	9.04081414426094E-13	1.55876105935534E-13
0.01372	2.74341946446539E-12	1.99521415597483E-12	1.96403893478772E-12	1.02878229917452E-12	1.99521415597483E-12	-9.04081414426094E-13	2.49401769496854E-12	2.18226548309747E-12	1.15348318392295E-12	8.41730972051881E-13	1.4028849534198E-12	1.27818406867137E-12	-6.23504423742134E-14	1.8393380500393E-12	9.04081414426094E-13	1.74581238647798E-12	9.97607077987414E-13	1.15348318392295E-12
0.01374	1.74581238647798E-12	2.27579114665879E-12	1.55876105935534E-12	1.09113274154873E-12	2.27579114665879E-12	-6.54679644929241E-13	2.7745946856525E-12	1.90168849241351E-12	1.30935928985848E-12	1.09113274154873E-12	1.4028849534198E-12	1.71463716529087E-12	2.8057699068396E-13	1.8393380500393E-12	1.43406017460691E-12	1.8393380500393E-12	1.15348318392295E-12	1.77698760766508E-12
0.01376	9.35256635613201E-13	2.61871857971696E-12	1.15348318392295E-12	1.02878229917452E-12	2.55636813734275E-12	-6.23504423742134E-14	3.02399645514935E-12	1.80816282885219E-12	1.46523539579401E-12	1.49641061698112E-12	1.34053451104559E-12	2.36931681022011E-12	5.92329202555027E-13	1.8705132712264E-12	1.93286371360062E-12	1.74581238647798E-12	1.18465840511005E-12	2.40049203140722E-12
0.01378	6.23504423742134E-13	3.17987256108488E-12	7.79380529677668E-13	8.41730972051881E-13	2.83694512802671E-12	6.54679644929241E-13	2.93047079158803E-12	1.96403893478772E-12	1.65228672291666E-12	1.8393380500393E-12	1.30935928985848E-12	2.83694512802671E-12	9.66431856800308E-13	1.93286371360062E-12	2.49401769496854E-12	1.62111150172955E-12	1.24700884748427E-12	2.71224424327828E-12
0.0138	4.67628317806601E-13	3.77220176363991E-12	9.04081414426094E-13	3.7410265424528E-13	2.99282123396224E-12	1.30935928985848E-12	2.58754335852986E-12	2.11991504072326E-12	1.96403893478772E-12	1.99521415597483E-12	1.43406017460691E-12	2.96164601277514E-12	1.21583362629716E-12	2.08873981953615E-12	2.99282123396224E-12	1.30935928985848E-12	1.15348318392295E-12	2.93047079158803E-12
0.01382	6.85854866116347E-13	4.14630441788519E-12	1.30935928985848E-12	-6.23504423742134E-14	3.05517167633646E-12	1.68346194410376E-12	2.02638937716194E-12	2.338141589033E-12	2.338141589033E-12	2.02638937716194E-12	1.71463716529087E-12	2.68106902209118E-12	1.30935928985848E-12	2.18226548309747E-12	3.33574866702042E-12	1.18465840511005E-12	9.66431856800308E-13	3.02399645514935E-12
0.01384	1.05995752036163E-12	4.1774796390723E-12	1.58993628054244E-12	-5.29978760180814E-13	3.08634689752356E-12	1.96403893478772E-12	1.4028849534198E-12	2.3069663678459E-12	2.58754335852986E-12	2.02638937716194E-12	1.8705132712264E-12	2.21344070428458E-12	1.49641061698112E-12	2.24461592547168E-12	3.39809910939463E-12	1.24700884748427E-12	9.04081414426094E-13	3.17987256108488E-12
0.01386	1.4028849534198E-12	4.05277875432387E-12	1.80816282885219E-12	-9.66431856800308E-13	3.02399645514935E-12	2.08873981953615E-12	9.66431856800308E-13	2.08873981953615E-12	2.49401769496854E-12	2.11991504072326E-12	1.74581238647798E-12	1.71463716529087E-12	1.62111150172955E-12	2.24461592547168E-12	3.08634689752356E-12	1.34053451104559E-12	9.97607077987414E-13	3.14869733989778E-12
0.01388	1.68346194410376E-12	3.7410265424528E-12	1.8393380500393E-12	-1.30935928985848E-12	2.8057699068396E-12	2.18226548309747E-12	9.35256635613201E-13	1.8393380500393E-12	2.24461592547168E-12	2.3069663678459E-12	1.49641061698112E-12	1.24700884748427E-12	1.8705132712264E-12	2.3069663678459E-12	2.7745946856525E-12	1.4028849534198E-12	1.24700884748427E-12	2.89929557040092E-12
0.0139	1.8705132712264E-12	3.61632565770438E-12	1.8393380500393E-12	-1.27818406867137E-12	2.36931681022011E-12	2.338141589033E-12	1.21583362629716E-12	1.77698760766508E-12	1.99521415597483E-12	2.55636813734275E-12	8.72906193238988E-13	9.04081414426094E-13	2.11991504072326E-12	2.24461592547168E-12	2.55636813734275E-12	1.27818406867137E-12	1.71463716529087E-12	2.58754335852986E-12
0.01392	1.99521415597483E-12	3.58515043651727E-12	1.80816282885219E-12	-7.48205308490561E-13	1.99521415597483E-12	2.40049203140722E-12	1.55876105935534E-12	1.8393380500393E-12	1.8705132712264E-12	2.8057699068396E-12	4.98803538993707E-13	5.92329202555027E-13	2.36931681022011E-12	2.36931681022011E-12	2.3069663678459E-12	1.37170973223269E-12	2.27579114665879E-12	2.21344070428458E-12
0.01394	2.21344070428458E-12	3.52279999414306E-12	1.65228672291666E-12	-2.49401769496854E-13	1.93286371360062E-12	2.24461592547168E-12	1.96403893478772E-12	2.08873981953615E-12	1.52758583816823E-12	2.74341946446539E-12	2.49401769496854E-13	5.61153981367921E-13	2.43166725259432E-12	2.49401769496854E-12	2.15109026191036E-12	1.52758583816823E-12	2.74341946446539E-12	1.8393380500393E-12
0.01396	2.40049203140722E-12	3.33574866702042E-12	1.68346194410376E-12	3.42927433058174E-13	1.99521415597483E-12	2.05756459834904E-12	2.08873981953615E-12	2.21344070428458E-12	1.30935928985848E-12	2.61871857971696E-12	3.42927433058174E-13	7.17030087303454E-13	2.43166725259432E-12	2.58754335852986E-12	1.93286371360062E-12	1.90168849241351E-12	3.2422230034591E-12	1.62111150172955E-12
0.01398	2.61871857971696E-12	3.11752211871067E-12	1.96403893478772E-12	7.79380529677668E-13	1.93286371360062E-12	1.8393380500393E-12	1.99521415597483E-12	2.08873981953615E-12	9.97607077987414E-13	2.55636813734275E-12	6.54679644929241E-13	1.18465840511005E-12	2.36931681022011E-12	2.74341946446539E-12	1.71463716529087E-12	2.338141589033E-12	3.39809910939463E-12	1.34053451104559E-12
0.014	2.83694512802671E-12	2.89929557040092E-12	2.21344070428458E-12	1.24700884748427E-12	1.77698760766508E-12	1.68346194410376E-12	1.71463716529087E-12	1.93286371360062E-12	1.02878229917452E-12	2.64989380090407E-12	1.09113274154873E-12	1.68346194410376E-12	2.338141589033E-12	2.68106902209118E-12	1.65228672291666E-12	2.74341946446539E-12	3.2733982246462E-12	1.12230796273584E-12
0.01402	3.05517167633646E-12	2.68106902209118E-12	2.11991504072326E-12	1.62111150172955E-12	1.77698760766508E-12	1.68346194410376E-12	1.58993628054244E-12	1.8393380500393E-12	1.24700884748427E-12	2.7745946856525E-12	1.46523539579401E-12	2.3069663678459E-12	2.27579114665879E-12	2.61871857971696E-12	1.58993628054244E-12	2.86812034921382E-12	2.86812034921382E-12	8.72906193238988E-13
0.01404	2.99282123396224E-12	2.338141589033E-12	1.71463716529087E-12	1.8705132712264E-12	1.8705132712264E-12	1.65228672291666E-12	1.43406017460691E-12	1.62111150172955E-12	1.71463716529087E-12	2.8057699068396E-12	1.65228672291666E-12	2.74341946446539E-12	2.27579114665879E-12	2.49401769496854E-12	1.49641061698112E-12	2.93047079158803E-12	2.21344070428458E-12	5.61153981367921E-13
0.01406	2.68106902209118E-12	1.90168849241351E-12	1.21583362629716E-12	2.15109026191036E-12	2.11991504072326E-12	1.65228672291666E-12	1.49641061698112E-12	1.34053451104559E-12	2.08873981953615E-12	2.64989380090407E-12	1.8393380500393E-12	2.99282123396224E-12	2.15109026191036E-12	2.40049203140722E-12	1.62111150172955E-12	2.74341946446539E-12	1.58993628054244E-12	4.67628317806601E-13
0.01408	2.55636813734275E-12	1.77698760766508E-12	9.66431856800308E-13	2.02638937716194E-12	2.27579114665879E-12	1.46523539579401E-12	1.71463716529087E-12	1.02878229917452E-12	2.08873981953615E-12	2.02638937716194E-12	2.02638937716194E-12	3.17987256108488E-12	1.68346194410376E-12	2.46284247378143E-12	1.74581238647798E-12	2.36931681022011E-12	9.97607077987414E-13	5.92329202555027E-13
0.0141	2.61871857971696E-12	1.71463716529087E-12	1.02878229917452E-12	1.49641061698112E-12	2.21344070428458E-12	1.4028849534198E-12	2.02638937716194E-12	7.79380529677668E-13	1.62111150172955E-12	1.27818406867137E-12	1.96403893478772E-12	3.17987256108488E-12	1.12230796273584E-12	2.55636813734275E-12	1.99521415597483E-12	1.99521415597483E-12	6.54679644929241E-13	9.35256635613201E-13
0.01412	2.86812034921382E-12	1.99521415597483E-12	1.58993628054244E-12	5.92329202555027E-13	2.02638937716194E-12	1.58993628054244E-12	2.3069663678459E-12	7.79380529677668E-13	1.30935928985848E-12	7.48205308490561E-13	1.93286371360062E-12	2.8057699068396E-12	7.48205308490561E-13	2.71224424327828E-12	2.15109026191036E-12	1.96403893478772E-12	3.7410265424528E-13	1.30935928985848E-12
0.01414	3.39809910939463E-12	2.36931681022011E-12	2.15109026191036E-12	-1.8705132712264E-13	1.4028849534198E-12	1.80816282885219E-12	2.64989380090407E-12	9.66431856800308E-13	9.35256635613201E-13	2.8057699068396E-13	1.90168849241351E-12	2.36931681022011E-12	6.54679644929241E-13	2.71224424327828E-12	2.02638937716194E-12	2.21344070428458E-12	3.7410265424528E-13	1.68346194410376E-12
0.01416	3.77220176363991E-12	2.7745946856525E-12	2.24461592547168E-12	-6.23504423742134E-13	9.04081414426094E-13	2.18226548309747E-12	3.05517167633646E-12	1.24700884748427E-12	9.66431856800308E-13	6.23504423742134E-14	2.08873981953615E-12	2.05756459834904E-12	9.04081414426094E-13	2.64989380090407E-12	2.02638937716194E-12	2.36931681022011E-12	6.54679644929241E-13	1.8705132712264E-12
0.01418	3.92807786957544E-12	2.83694512802671E-12	2.05756459834904E-12	-4.98803538993707E-13	5.29978760180814E-13	2.46284247378143E-12	3.08634689752356E-12	1.58993628054244E-12	1.15348318392295E-12	1.8705132712264E-13	2.40049203140722E-12	1.74581238647798E-12	1.21583362629716E-12	2.338141589033E-12	1.90168849241351E-12	2.52519291615564E-12	9.04081414426094E-13	2.11991504072326E-12
0.0142	3.86572742720123E-12	2.83694512802671E-12	1.68346194410376E-12	1.24700884748427E-13	1.8705132712264E-13	2.49401769496854E-12	2.96164601277514E-12	1.8393380500393E-12	1.4028849534198E-12	2.8057699068396E-13	2.71224424327828E-12	1.74581238647798E-12	1.49641061698112E-12	1.99521415597483E-12	1.93286371360062E-12	2.49401769496854E-12	1.15348318392295E-12	2.36931681022011E-12
0.01422	3.55397521533016E-12	2.64989380090407E-12	1.34053451104559E-12	9.35256635613201E-13	2.49401769496854E-13	2.18226548309747E-12	2.61871857971696E-12	1.96403893478772E-12	1.43406017460691E-12	2.8057699068396E-13	2.8057699068396E-12	1.62111150172955E-12	1.43406017460691E-12	1.62111150172955E-12	2.11991504072326E-12	2.3069663678459E-12	1.30935928985848E-12	2.7745946856525E-12
0.01424	3.17987256108488E-12	2.68106902209118E-12	1.21583362629716E-12	1.71463716529087E-12	3.7410265424528E-13	1.71463716529087E-12	2.15109026191036E-12	1.8393380500393E-12	1.55876105935534E-12	4.98803538993707E-13	2.55636813734275E-12	1.65228672291666E-12	1.18465840511005E-12	1.34053451104559E-12	2.338141589033E-12	1.99521415597483E-12	1.46523539579401E-12	2.96164601277514E-12
0.01426	2.99282123396224E-12	2.99282123396224E-12	1.49641061698112E-12	2.18226548309747E-12	6.85854866116347E-13	1.21583362629716E-12	2.11991504072326E-12	1.65228672291666E-12	1.77698760766508E-12	7.17030087303454E-13	2.27579114665879E-12	1.96403893478772E-12	7.17030087303454E-13	1.4028849534198E-12	2.55636813734275E-12	1.52758583816823E-12	1.65228672291666E-12	2.86812034921382E-12
0.01428	2.83694512802671E-12	3.17987256108488E-12	1.8393380500393E-12	2.15109026191036E-12	9.66431856800308E-13	1.15348318392295E-12	2.18226548309747E-12	1.43406017460691E-12	2.02638937716194E-12	9.35256635613201E-13	1.96403893478772E-12	2.21344070428458E-12	5.29978760180814E-13	1.68346194410376E-12	2.58754335852986E-12	1.12230796273584E-12	1.68346194410376E-12	2.61871857971696E-12
0.0143	2.89929557040092E-12	3.36692388820752E-12	2.21344070428458E-12	1.68346194410376E-12	1.43406017460691E-12	1.30935928985848E-12	2.21344070428458E-12	1.43406017460691E-12	2.05756459834904E-12	1.09113274154873E-12	1.8705132712264E-12	2.24461592547168E-12	4.67628317806601E-13	2.02638937716194E-12	2.49401769496854E-12	7.79380529677668E-13	1.65228672291666E-12	2.21344070428458E-12
0.01432	2.89929557040092E-12	3.42927433058174E-12	2.11991504072326E-12	9.04081414426094E-13	1.8705132712264E-12	1.65228672291666E-12	2.15109026191036E-12	1.52758583816823E-12	1.8705132712264E-12	1.09113274154873E-12	1.90168849241351E-12	2.15109026191036E-12	4.67628317806601E-13	2.36931681022011E-12	2.24461592547168E-12	7.79380529677668E-13	1.80816282885219E-12	1.74581238647798E-12
0.01434	2.74341946446539E-12	3.61632565770438E-12	1.65228672291666E-12	2.8057699068396E-13	2.08873981953615E-12	1.99521415597483E-12	1.90168849241351E-12	1.71463716529087E-12	1.37170973223269E-12	9.97607077987414E-13	2.15109026191036E-12	1.93286371360062E-12	5.61153981367921E-13	2.3069663678459E-12	1.99521415597483E-12	9.04081414426094E-13	2.05756459834904E-12	1.52758583816823E-12
0.01436	2.55636813734275E-12	3.7098513212657E-12	9.97607077987414E-13	-2.49401769496854E-13	2.27579114665879E-12	2.21344070428458E-12	1.68346194410376E-12	1.77698760766508E-12	8.41730972051881E-13	1.12230796273584E-12	2.18226548309747E-12	1.8393380500393E-12	6.54679644929241E-13	2.11991504072326E-12	1.90168849241351E-12	1.30935928985848E-12	2.55636813734275E-12	1.43406017460691E-12
0.01438	2.3069663678459E-12	3.89690264838834E-12	4.36453096619494E-13	-4.67628317806601E-13	2.43166725259432E-12	2.18226548309747E-12	1.55876105935534E-12	1.80816282885219E-12	3.7410265424528E-13	1.21583362629716E-12	1.93286371360062E-12	1.8393380500393E-12	7.48205308490561E-13	1.68346194410376E-12	1.99521415597483E-12	1.65228672291666E-12	3.05517167633646E-12	1.74581238647798E-12
0.0144	2.3069663678459E-12	4.05277875432387E-12	1.24700884748427E-13	-2.8057699068396E-13	2.61871857971696E-12	1.93286371360062E-12	1.55876105935534E-12	1.90168849241351E-12	6.23504423742134E-14	1.30935928985848E-12	1.62111150172955E-12	1.99521415597483E-12	1.02878229917452E-12	1.27818406867137E-12	2.21344070428458E-12	2.08873981953615E-12	3.30457344583331E-12	2.21344070428458E-12
0.01442	2.40049203140722E-12	3.95925309076255E-12	1.55876105935534E-13	-3.11752211871067E-14	2.99282123396224E-12	1.58993628054244E-12	1.65228672291666E-12	2.11991504072326E-12	3.11752211871067E-14	1.15348318392295E-12	1.4028849534198E-12	1.90168849241351E-12	1.4028849534198E-12	1.02878229917452E-12	2.40049203140722E-12	2.52519291615564E-12	3.36692388820752E-12	2.55636813734275E-12
0.01444	2.58754335852986E-12	3.7098513212657E-12	2.49401769496854E-13	3.7410265424528E-13	3.39809910939463E-12	1.37170973223269E-12	1.55876105935534E-12	2.43166725259432E-12	3.11752211871067E-14	1.09113274154873E-12	1.30935928985848E-12	1.8705132712264E-12	1.68346194410376E-12	9.35256635613201E-13	2.58754335852986E-12	2.68106902209118E-12	3.2422230034591E-12	2.61871857971696E-12
0.01446	2.55636813734275E-12	3.11752211871067E-12	1.8705132712264E-13	6.54679644929241E-13	3.55397521533016E-12	1.24700884748427E-12	1.4028849534198E-12	2.52519291615564E-12	2.8057699068396E-13	1.21583362629716E-12	1.37170973223269E-12	1.58993628054244E-12	2.05756459834904E-12	8.72906193238988E-13	2.68106902209118E-12	2.3069663678459E-12	3.08634689752356E-12	2.61871857971696E-12
0.01448	2.43166725259432E-12	2.338141589033E-12	3.11752211871067E-13	1.15348318392295E-12	3.2422230034591E-12	1.09113274154873E-12	1.21583362629716E-12	2.58754335852986E-12	8.41730972051881E-13	1.58993628054244E-12	1.65228672291666E-12	1.18465840511005E-12	2.36931681022011E-12	7.48205308490561E-13	2.74341946446539E-12	1.58993628054244E-12	2.89929557040092E-12	2.61871857971696E-12
0.0145	2.43166725259432E-12	1.71463716529087E-12	4.05277875432387E-13	1.18465840511005E-12	2.7745946856525E-12	8.41730972051881E-13	1.21583362629716E-12	2.58754335852986E-12	1.37170973223269E-12	1.99521415597483E-12	2.15109026191036E-12	7.17030087303454E-13	2.68106902209118E-12	8.41730972051881E-13	2.74341946446539E-12	6.85854866116347E-13	2.8057699068396E-12	2.68106902209118E-12
0.01452	2.40049203140722E-12	1.30935928985848E-12	6.85854866116347E-13	9.66431856800308E-13	2.36931681022011E-12	7.17030087303454E-13	1.30935928985848E-12	2.3069663678459E-12	1.71463716529087E-12	2.338141589033E-12	2.58754335852986E-12	5.92329202555027E-13	2.8057699068396E-12	8.41730972051881E-13	2.8057699068396E-12	9.35256635613201E-14	2.58754335852986E-12	2.8057699068396E-12
0.01454	2.61871857971696E-12	1.09113274154873E-12	1.18465840511005E-12	5.92329202555027E-13	2.27579114665879E-12	8.72906193238988E-13	1.62111150172955E-12	2.15109026191036E-12	1.96403893478772E-12	2.40049203140722E-12	3.02399645514935E-12	7.79380529677668E-13	2.89929557040092E-12	1.12230796273584E-12	2.89929557040092E-12	0	2.27579114665879E-12	2.8057699068396E-12
0.01456	2.8057699068396E-12	1.12230796273584E-12	1.71463716529087E-12	2.8057699068396E-13	2.46284247378143E-12	1.37170973223269E-12	1.90168849241351E-12	2.08873981953615E-12	2.18226548309747E-12	2.3069663678459E-12	3.14869733989778E-12	9.04081414426094E-13	3.11752211871067E-12	1.37170973223269E-12	2.99282123396224E-12	3.42927433058174E-13	2.05756459834904E-12	2.8057699068396E-12
0.01458	2.8057699068396E-12	1.43406017460691E-12	2.18226548309747E-12	1.8705132712264E-13	2.49401769496854E-12	2.08873981953615E-12	2.11991504072326E-12	2.18226548309747E-12	2.40049203140722E-12	2.08873981953615E-12	2.93047079158803E-12	8.41730972051881E-13	3.33574866702042E-12	1.74581238647798E-12	3.08634689752356E-12	9.04081414426094E-13	1.55876105935534E-12	2.68106902209118E-12
0.0146	2.64989380090407E-12	1.8705132712264E-12	2.21344070428458E-12	2.18226548309747E-13	2.24461592547168E-12	2.83694512802671E-12	2.338141589033E-12	2.36931681022011E-12	2.43166725259432E-12	1.8705132712264E-12	2.7745946856525E-12	5.92329202555027E-13	3.49162477295595E-12	2.11991504072326E-12	2.86812034921382E-12	1.37170973223269E-12	1.02878229917452E-12	2.3069663678459E-12
0.01462	2.338141589033E-12	2.21344070428458E-12	2.21344070428458E-12	4.05277875432387E-13	1.8393380500393E-12	3.36692388820752E-12	2.52519291615564E-12	2.52519291615564E-12	2.55636813734275E-12	1.80816282885219E-12	2.61871857971696E-12	5.29978760180814E-13	3.49162477295595E-12	2.27579114665879E-12	2.83694512802671E-12	1.58993628054244E-12	6.54679644929241E-13	1.90168849241351E-12
0.01464	2.08873981953615E-12	2.3069663678459E-12	1.8705132712264E-12	5.61153981367921E-13	1.55876105935534E-12	3.42927433058174E-12	2.7745946856525E-12	2.61871857971696E-12	2.68106902209118E-12	1.74581238647798E-12	2.61871857971696E-12	7.79380529677668E-13	3.14869733989778E-12	2.05756459834904E-12	2.61871857971696E-12	1.74581238647798E-12	5.61153981367921E-13	1.80816282885219E-12
0.01466	1.8393380500393E-12	2.3069663678459E-12	1.74581238647798E-12	8.10555750864774E-13	1.24700884748427E-12	3.2733982246462E-12	3.02399645514935E-12	2.61871857971696E-12	2.64989380090407E-12	1.68346194410376E-12	2.46284247378143E-12	1.18465840511005E-12	2.64989380090407E-12	1.77698760766508E-12	2.27579114665879E-12	1.62111150172955E-12	6.23504423742134E-13	2.11991504072326E-12
0.01468	1.8705132712264E-12	2.21344070428458E-12	1.77698760766508E-12	1.37170973223269E-12	1.15348318392295E-12	2.71224424327828E-12	3.11752211871067E-12	2.52519291615564E-12	2.3069663678459E-12	1.62111150172955E-12	2.40049203140722E-12	1.62111150172955E-12	1.99521415597483E-12	1.58993628054244E-12	1.8393380500393E-12	1.37170973223269E-12	6.54679644929241E-13	2.43166725259432E-12
0.0147	2.02638937716194E-12	2.21344070428458E-12	2.05756459834904E-12	1.90168849241351E-12	1.12230796273584E-12	2.08873981953615E-12	2.99282123396224E-12	2.338141589033E-12	1.65228672291666E-12	1.52758583816823E-12	2.05756459834904E-12	1.96403893478772E-12	1.55876105935534E-12	1.52758583816823E-12	1.30935928985848E-12	1.37170973223269E-12	7.48205308490561E-13	2.61871857971696E-12
0.01472	2.49401769496854E-12	2.36931681022011E-12	2.24461592547168E-12	2.15109026191036E-12	1.43406017460691E-12	1.30935928985848E-12	2.68106902209118E-12	2.15109026191036E-12	9.35256635613201E-13	1.43406017460691E-12	1.68346194410376E-12	2.24461592547168E-12	1.34053451104559E-12	1.49641061698112E-12	8.10555750864774E-13	1.46523539579401E-12	8.41730972051881E-13	2.49401769496854E-12
0.01474	2.83694512802671E-12	2.7745946856525E-12	2.27579114665879E-12	2.11991504072326E-12	1.80816282885219E-12	5.29978760180814E-13	2.58754335852986E-12	2.08873981953615E-12	3.11752211871067E-13	1.34053451104559E-12	1.34053451104559E-12	2.52519291615564E-12	1.24700884748427E-12	1.49641061698112E-12	6.54679644929241E-13	1.52758583816823E-12	1.02878229917452E-12	2.15109026191036E-12
0.01476	2.96164601277514E-12	3.30457344583331E-12	2.11991504072326E-12	1.71463716529087E-12	2.11991504072326E-12	-3.11752211871067E-14	2.55636813734275E-12	2.05756459834904E-12	-1.55876105935534E-13	1.09113274154873E-12	1.15348318392295E-12	2.71224424327828E-12	1.34053451104559E-12	1.4028849534198E-12	8.72906193238988E-13	1.62111150172955E-12	1.24700884748427E-12	1.80816282885219E-12
0.01478	2.93047079158803E-12	3.58515043651727E-12	1.71463716529087E-12	9.04081414426094E-13	2.21344070428458E-12	-3.42927433058174E-13	2.49401769496854E-12	2.21344070428458E-12	-3.11752211871067E-13	9.04081414426094E-13	1.15348318392295E-12	2.8057699068396E-12	1.30935928985848E-12	1.4028849534198E-12	1.12230796273584E-12	1.71463716529087E-12	1.30935928985848E-12	1.37170973223269E-12
0.0148	2.83694512802671E-12	3.39809910939463E-12	1.30935928985848E-12	1.8705132712264E-13	2.05756459834904E-12	-2.49401769496854E-13	2.36931681022011E-12	2.43166725259432E-12	-1.55876105935534E-13	7.79380529677668E-13	1.12230796273584E-12	2.8057699068396E-12	1.21583362629716E-12	1.46523539579401E-12	1.58993628054244E-12	1.80816282885219E-12	1.12230796273584E-12	1.05995752036163E-12
0.01482	2.74341946446539E-12	3.05517167633646E-12	8.72906193238988E-13	-2.49401769496854E-13	1.74581238647798E-12	0	2.18226548309747E-12	2.64989380090407E-12	1.8705132712264E-13	9.97607077987414E-13	1.21583362629716E-12	2.61871857971696E-12	1.09113274154873E-12	1.46523539579401E-12	1.8393380500393E-12	1.90168849241351E-12	8.10555750864774E-13	8.41730972051881E-13
0.01484	2.64989380090407E-12	2.61871857971696E-12	6.23504423742134E-13	-4.05277875432387E-13	1.4028849534198E-12	4.98803538993707E-13	1.96403893478772E-12	2.74341946446539E-12	4.05277875432387E-13	1.21583362629716E-12	1.34053451104559E-12	2.3069663678459E-12	1.12230796273584E-12	1.49641061698112E-12	2.05756459834904E-12	1.80816282885219E-12	6.54679644929241E-13	6.85854866116347E-13
0.01486	2.40049203140722E-12	2.18226548309747E-12	5.61153981367921E-13	-2.8057699068396E-13	1.21583362629716E-12	1.15348318392295E-12	1.77698760766508E-12	2.55636813734275E-12	6.23504423742134E-13	1.71463716529087E-12	1.55876105935534E-12	2.21344070428458E-12	1.02878229917452E-12	1.52758583816823E-12	2.11991504072326E-12	1.71463716529087E-12	8.41730972051881E-13	8.72906193238988E-13
0.01488	2.11991504072326E-12	1.8705132712264E-12	7.48205308490561E-13	0	1.12230796273584E-12	1.96403893478772E-12	1.68346194410376E-12	2.05756459834904E-12	5.29978760180814E-13	2.08873981953615E-12	1.8705132712264E-12	2.18226548309747E-12	1.02878229917452E-12	1.65228672291666E-12	1.96403893478772E-12	1.62111150172955E-12	1.27818406867137E-12	1.18465840511005E-12
0.0149	1.71463716529087E-12	1.74581238647798E-12	9.35256635613201E-13	3.42927433058174E-13	1.24700884748427E-12	2.43166725259432E-12	1.68346194410376E-12	1.34053451104559E-12	5.61153981367921E-13	2.3069663678459E-12	2.15109026191036E-12	2.40049203140722E-12	8.10555750864774E-13	1.68346194410376E-12	1.8705132712264E-12	1.55876105935534E-12	1.93286371360062E-12	1.52758583816823E-12
0.01492	1.4028849534198E-12	2.05756459834904E-12	8.10555750864774E-13	4.05277875432387E-13	1.58993628054244E-12	2.40049203140722E-12	1.68346194410376E-12	9.04081414426094E-13	6.54679644929241E-13	2.3069663678459E-12	2.3069663678459E-12	2.61871857971696E-12	7.17030087303454E-13	1.62111150172955E-12	1.71463716529087E-12	1.65228672291666E-12	2.64989380090407E-12	1.74581238647798E-12
0.01494	1.49641061698112E-12	2.43166725259432E-12	5.61153981367921E-13	2.18226548309747E-13	1.74581238647798E-12	1.8705132712264E-12	1.68346194410376E-12	7.48205308490561E-13	9.66431856800308E-13	2.05756459834904E-12	2.3069663678459E-12	2.7745946856525E-12	7.17030087303454E-13	1.55876105935534E-12	1.74581238647798E-12	1.62111150172955E-12	3.39809910939463E-12	1.90168849241351E-12
0.01496	1.65228672291666E-12	2.83694512802671E-12	4.36453096619494E-13	-1.8705132712264E-13	1.8393380500393E-12	1.15348318392295E-12	1.77698760766508E-12	6.85854866116347E-13	1.27818406867137E-12	1.62111150172955E-12	2.52519291615564E-12	2.74341946446539E-12	9.35256635613201E-13	1.55876105935534E-12	1.90168849241351E-12	1.8393380500393E-12	3.67867610007859E-12	1.74581238647798E-12
0.01498	1.90168849241351E-12	3.33574866702042E-12	2.8057699068396E-13	-3.11752211871067E-13	2.02638937716194E-12	4.67628317806601E-13	1.8393380500393E-12	9.97607077987414E-13	1.55876105935534E-12	1.30935928985848E-12	2.64989380090407E-12	2.8057699068396E-12	1.27818406867137E-12	1.52758583816823E-12	2.27579114665879E-12	2.3069663678459E-12	3.55397521533016E-12	1.55876105935534E-12
0.015	2.08873981953615E-12	3.64750087889148E-12	3.11752211871067E-13	-6.23504423742134E-14	2.02638937716194E-12	2.18226548309747E-13	1.96403893478772E-12	1.4028849534198E-12	1.68346194410376E-12	1.24700884748427E-12	2.61871857971696E-12	2.7745946856525E-12	1.65228672291666E-12	1.58993628054244E-12	2.64989380090407E-12	2.83694512802671E-12	3.02399645514935E-12	1.21583362629716E-12
0.01502	2.02638937716194E-12	3.89690264838834E-12	4.36453096619494E-13	4.36453096619494E-13	2.08873981953615E-12	4.98803538993707E-13	2.08873981953615E-12	1.99521415597483E-12	1.68346194410376E-12	1.27818406867137E-12	2.40049203140722E-12	2.8057699068396E-12	1.8705132712264E-12	1.80816282885219E-12	3.11752211871067E-12	3.11752211871067E-12	2.18226548309747E-12	1.18465840511005E-12
0.01504	2.15109026191036E-12	3.95925309076255E-12	5.92329202555027E-13	1.30935928985848E-12	2.08873981953615E-12	1.15348318392295E-12	2.02638937716194E-12	2.338141589033E-12	1.74581238647798E-12	1.49641061698112E-12	1.8705132712264E-12	2.64989380090407E-12	2.11991504072326E-12	2.24461592547168E-12	3.17987256108488E-12	3.14869733989778E-12	1.55876105935534E-12	1.30935928985848E-12
0.01506	2.24461592547168E-12	3.80337698482702E-12	1.05995752036163E-12	1.99521415597483E-12	2.18226548309747E-12	1.8705132712264E-12	1.99521415597483E-12	2.8057699068396E-12	1.74581238647798E-12	1.65228672291666E-12	1.18465840511005E-12	2.58754335852986E-12	2.24461592547168E-12	2.64989380090407E-12	3.30457344583331E-12	2.83694512802671E-12	1.15348318392295E-12	1.74581238647798E-12
0.01508	2.43166725259432E-12	3.55397521533016E-12	1.55876105935534E-12	2.15109026191036E-12	2.05756459834904E-12	2.36931681022011E-12	1.8393380500393E-12	2.99282123396224E-12	1.8393380500393E-12	1.80816282885219E-12	4.36453096619494E-13	2.61871857971696E-12	2.3069663678459E-12	2.93047079158803E-12	3.2422230034591E-12	2.36931681022011E-12	1.18465840511005E-12	2.338141589033E-12
0.0151	2.55636813734275E-12	3.05517167633646E-12	1.90168849241351E-12	1.90168849241351E-12	1.80816282885219E-12	2.64989380090407E-12	1.55876105935534E-12	2.99282123396224E-12	2.02638937716194E-12	1.8393380500393E-12	0	2.55636813734275E-12	2.15109026191036E-12	3.17987256108488E-12	2.99282123396224E-12	1.80816282885219E-12	1.52758583816823E-12	2.58754335852986E-12
0.01512	2.61871857971696E-12	2.36931681022011E-12	2.18226548309747E-12	1.55876105935534E-12	1.68346194410376E-12	2.8057699068396E-12	1.34053451104559E-12	2.74341946446539E-12	2.21344070428458E-12	1.99521415597483E-12	-4.36453096619494E-13	2.36931681022011E-12	1.71463716529087E-12	3.30457344583331E-12	2.83694512802671E-12	1.18465840511005E-12	2.02638937716194E-12	2.40049203140722E-12
0.01514	2.64989380090407E-12	1.80816282885219E-12	2.27579114665879E-12	1.15348318392295E-12	1.49641061698112E-12	3.05517167633646E-12	1.15348318392295E-12	2.46284247378143E-12	2.18226548309747E-12	2.36931681022011E-12	-6.85854866116347E-13	1.93286371360062E-12	9.35256635613201E-13	3.30457344583331E-12	2.64989380090407E-12	7.17030087303454E-13	2.46284247378143E-12	1.8393380500393E-12
0.01516	2.55636813734275E-12	1.24700884748427E-12	2.18226548309747E-12	9.35256635613201E-13	1.21583362629716E-12	3.2733982246462E-12	1.15348318392295E-12	2.15109026191036E-12	2.08873981953615E-12	2.61871857971696E-12	-7.17030087303454E-13	1.37170973223269E-12	5.29978760180814E-13	3.30457344583331E-12	2.43166725259432E-12	6.23504423742134E-13	2.52519291615564E-12	1.24700884748427E-12
0.01518	2.43166725259432E-12	7.79380529677668E-13	2.08873981953615E-12	9.04081414426094E-13	1.15348318392295E-12	3.2733982246462E-12	1.43406017460691E-12	2.08873981953615E-12	2.02638937716194E-12	2.55636813734275E-12	-4.36453096619494E-13	8.41730972051881E-13	2.49401769496854E-13	3.14869733989778E-12	2.24461592547168E-12	6.85854866116347E-13	2.27579114665879E-12	8.10555750864774E-13
0.0152	2.43166725259432E-12	4.05277875432387E-13	2.02638937716194E-12	9.35256635613201E-13	1.05995752036163E-12	3.14869733989778E-12	1.65228672291666E-12	2.08873981953615E-12	2.27579114665879E-12	2.05756459834904E-12	-6.23504423742134E-14	2.18226548309747E-13	1.24700884748427E-13	2.86812034921382E-12	2.15109026191036E-12	9.97607077987414E-13	1.8705132712264E-12	7.48205308490561E-13
0.01522	2.46284247378143E-12	2.18226548309747E-13	1.71463716529087E-12	9.66431856800308E-13	1.15348318392295E-12	2.74341946446539E-12	2.02638937716194E-12	2.11991504072326E-12	2.58754335852986E-12	1.55876105935534E-12	5.61153981367921E-13	-3.42927433058174E-13	3.11752211871067E-13	2.58754335852986E-12	2.08873981953615E-12	1.37170973223269E-12	1.62111150172955E-12	1.30935928985848E-12
0.01524	2.49401769496854E-12	3.7410265424528E-13	1.27818406867137E-12	9.35256635613201E-13	1.46523539579401E-12	2.11991504072326E-12	2.36931681022011E-12	2.11991504072326E-12	3.05517167633646E-12	1.21583362629716E-12	1.09113274154873E-12	-7.79380529677668E-13	7.48205308490561E-13	2.18226548309747E-12	2.02638937716194E-12	1.77698760766508E-12	1.62111150172955E-12	2.21344070428458E-12
0.01526	2.71224424327828E-12	9.04081414426094E-13	1.09113274154873E-12	8.41730972051881E-13	1.96403893478772E-12	1.49641061698112E-12	2.8057699068396E-12	2.11991504072326E-12	3.2422230034591E-12	8.10555750864774E-13	1.65228672291666E-12	-8.41730972051881E-13	1.12230796273584E-12	1.8705132712264E-12	2.08873981953615E-12	2.338141589033E-12	1.93286371360062E-12	2.89929557040092E-12
0.01528	2.71224424327828E-12	1.55876105935534E-12	1.18465840511005E-12	5.29978760180814E-13	2.43166725259432E-12	8.72906193238988E-13	2.83694512802671E-12	2.05756459834904E-12	3.11752211871067E-12	5.92329202555027E-13	2.08873981953615E-12	-4.98803538993707E-13	1.37170973223269E-12	1.52758583816823E-12	2.18226548309747E-12	2.68106902209118E-12	2.11991504072326E-12	2.99282123396224E-12
0.0153	2.52519291615564E-12	2.02638937716194E-12	1.34053451104559E-12	2.8057699068396E-13	2.8057699068396E-12	5.61153981367921E-13	2.61871857971696E-12	1.8393380500393E-12	2.74341946446539E-12	5.61153981367921E-13	2.338141589033E-12	1.8705132712264E-13	1.46523539579401E-12	1.46523539579401E-12	2.18226548309747E-12	2.64989380090407E-12	2.24461592547168E-12	2.68106902209118E-12
0.01532	2.05756459834904E-12	2.24461592547168E-12	1.55876105935534E-12	2.18226548309747E-13	3.14869733989778E-12	6.23504423742134E-13	2.21344070428458E-12	1.80816282885219E-12	2.27579114665879E-12	6.85854866116347E-13	2.36931681022011E-12	9.97607077987414E-13	1.58993628054244E-12	1.52758583816823E-12	2.18226548309747E-12	2.36931681022011E-12	2.21344070428458E-12	2.05756459834904E-12
0.01534	1.55876105935534E-12	2.36931681022011E-12	1.77698760766508E-12	4.98803538993707E-13	3.17987256108488E-12	1.09113274154873E-12	1.80816282885219E-12	1.8393380500393E-12	1.8705132712264E-12	1.09113274154873E-12	2.338141589033E-12	1.65228672291666E-12	1.55876105935534E-12	1.68346194410376E-12	2.02638937716194E-12	2.05756459834904E-12	2.27579114665879E-12	1.43406017460691E-12
0.01536	1.09113274154873E-12	2.36931681022011E-12	2.08873981953615E-12	9.35256635613201E-13	2.93047079158803E-12	1.37170973223269E-12	1.52758583816823E-12	2.338141589033E-12	1.58993628054244E-12	1.52758583816823E-12	2.21344070428458E-12	2.24461592547168E-12	1.49641061698112E-12	1.71463716529087E-12	1.99521415597483E-12	1.68346194410376E-12	2.24461592547168E-12	7.79380529677668E-13
0.01538	7.48205308490561E-13	2.27579114665879E-12	2.40049203140722E-12	1.27818406867137E-12	2.46284247378143E-12	1.58993628054244E-12	1.4028849534198E-12	2.86812034921382E-12	1.4028849534198E-12	1.74581238647798E-12	2.21344070428458E-12	2.36931681022011E-12	1.30935928985848E-12	1.46523539579401E-12	1.8393380500393E-12	1.37170973223269E-12	2.36931681022011E-12	4.05277875432387E-13
0.0154	6.54679644929241E-13	2.27579114665879E-12	2.43166725259432E-12	1.4028849534198E-12	1.93286371360062E-12	1.68346194410376E-12	1.4028849534198E-12	3.2422230034591E-12	1.37170973223269E-12	1.8393380500393E-12	2.05756459834904E-12	2.24461592547168E-12	1.02878229917452E-12	1.15348318392295E-12	1.58993628054244E-12	1.34053451104559E-12	2.55636813734275E-12	2.8057699068396E-13
0.01542	7.79380529677668E-13	2.3069663678459E-12	2.3069663678459E-12	1.34053451104559E-12	1.52758583816823E-12	1.80816282885219E-12	1.49641061698112E-12	3.21104778227199E-12	1.37170973223269E-12	1.80816282885219E-12	1.96403893478772E-12	1.8393380500393E-12	6.23504423742134E-13	8.10555750864774E-13	1.37170973223269E-12	1.21583362629716E-12	2.74341946446539E-12	5.92329202555027E-13
0.01544	9.97607077987414E-13	2.40049203140722E-12	2.05756459834904E-12	1.30935928985848E-12	1.65228672291666E-12	1.99521415597483E-12	1.4028849534198E-12	3.21104778227199E-12	1.15348318392295E-12	1.90168849241351E-12	1.77698760766508E-12	1.34053451104559E-12	3.7410265424528E-13	7.17030087303454E-13	1.27818406867137E-12	1.37170973223269E-12	3.02399645514935E-12	1.12230796273584E-12
0.01546	1.30935928985848E-12	2.58754335852986E-12	1.62111150172955E-12	1.24700884748427E-12	1.8393380500393E-12	2.05756459834904E-12	1.12230796273584E-12	3.14869733989778E-12	8.10555750864774E-13	1.90168849241351E-12	1.68346194410376E-12	9.66431856800308E-13	1.55876105935534E-13	8.72906193238988E-13	1.37170973223269E-12	1.58993628054244E-12	3.17987256108488E-12	1.71463716529087E-12
0.01548	1.62111150172955E-12	2.86812034921382E-12	9.97607077987414E-13	1.02878229917452E-12	1.8705132712264E-12	2.18226548309747E-12	7.48205308490561E-13	3.11752211871067E-12	3.42927433058174E-13	2.02638937716194E-12	1.55876105935534E-12	8.10555750864774E-13	1.24700884748427E-13	1.34053451104559E-12	1.58993628054244E-12	1.77698760766508E-12	3.30457344583331E-12	2.43166725259432E-12
0.0155	1.93286371360062E-12	3.17987256108488E-12	4.67628317806601E-13	7.48205308490561E-13	1.8705132712264E-12	2.18226548309747E-12	4.67628317806601E-13	2.83694512802671E-12	-6.23504423742134E-14	2.05756459834904E-12	1.55876105935534E-12	9.97607077987414E-13	3.42927433058174E-13	1.71463716529087E-12	1.62111150172955E-12	1.96403893478772E-12	3.2733982246462E-12	2.8057699068396E-12
0.01552	2.18226548309747E-12	3.21104778227199E-12	3.7410265424528E-13	2.18226548309747E-13	2.05756459834904E-12	2.21344070428458E-12	4.05277875432387E-13	2.40049203140722E-12	-6.23504423742134E-14	1.90168849241351E-12	1.58993628054244E-12	1.21583362629716E-12	1.09113274154873E-12	2.05756459834904E-12	1.62111150172955E-12	1.93286371360062E-12	2.99282123396224E-12	3.11752211871067E-12
0.01554	2.58754335852986E-12	3.33574866702042E-12	5.92329202555027E-13	-1.8705132712264E-13	2.46284247378143E-12	2.24461592547168E-12	7.17030087303454E-13	2.02638937716194E-12	1.24700884748427E-13	1.71463716529087E-12	1.74581238647798E-12	1.65228672291666E-12	1.74581238647798E-12	2.24461592547168E-12	1.65228672291666E-12	1.62111150172955E-12	2.55636813734275E-12	3.11752211871067E-12
0.01556	2.96164601277514E-12	3.30457344583331E-12	7.48205308490561E-13	-4.05277875432387E-13	2.86812034921382E-12	2.3069663678459E-12	1.46523539579401E-12	1.80816282885219E-12	4.05277875432387E-13	1.49641061698112E-12	1.96403893478772E-12	2.05756459834904E-12	2.05756459834904E-12	2.3069663678459E-12	1.55876105935534E-12	1.30935928985848E-12	1.96403893478772E-12	2.93047079158803E-12
0.01558	3.39809910939463E-12	3.17987256108488E-12	7.17030087303454E-13	-4.98803538993707E-13	3.02399645514935E-12	2.21344070428458E-12	2.18226548309747E-12	1.80816282885219E-12	7.48205308490561E-13	1.4028849534198E-12	2.11991504072326E-12	2.64989380090407E-12	2.08873981953615E-12	2.24461592547168E-12	1.34053451104559E-12	1.12230796273584E-12	1.52758583816823E-12	2.83694512802671E-12
0.0156	3.67867610007859E-12	2.86812034921382E-12	7.48205308490561E-13	-2.49401769496854E-13	2.83694512802671E-12	2.08873981953615E-12	2.68106902209118E-12	1.90168849241351E-12	9.97607077987414E-13	1.30935928985848E-12	1.90168849241351E-12	3.30457344583331E-12	1.8393380500393E-12	2.08873981953615E-12	1.18465840511005E-12	8.10555750864774E-13	1.21583362629716E-12	2.55636813734275E-12
0.01562	3.64750087889148E-12	2.43166725259432E-12	9.04081414426094E-13	2.8057699068396E-13	2.46284247378143E-12	1.8705132712264E-12	2.89929557040092E-12	1.8393380500393E-12	1.12230796273584E-12	1.24700884748427E-12	1.52758583816823E-12	3.64750087889148E-12	1.62111150172955E-12	1.90168849241351E-12	1.09113274154873E-12	8.41730972051881E-13	9.66431856800308E-13	2.27579114665879E-12
0.01564	3.55397521533016E-12	2.02638937716194E-12	1.12230796273584E-12	1.05995752036163E-12	2.05756459834904E-12	1.65228672291666E-12	3.02399645514935E-12	1.65228672291666E-12	1.4028849534198E-12	1.18465840511005E-12	1.12230796273584E-12	3.58515043651727E-12	1.12230796273584E-12	1.62111150172955E-12	9.35256635613201E-13	1.05995752036163E-12	7.48205308490561E-13	1.8705132712264E-12
0.01566	3.36692388820752E-12	2.08873981953615E-12	1.34053451104559E-12	1.80816282885219E-12	1.46523539579401E-12	1.4028849534198E-12	2.99282123396224E-12	1.49641061698112E-12	1.8393380500393E-12	1.18465840511005E-12	7.48205308490561E-13	3.17987256108488E-12	8.41730972051881E-13	1.24700884748427E-12	7.48205308490561E-13	1.24700884748427E-12	7.48205308490561E-13	1.46523539579401E-12
0.01568	3.17987256108488E-12	2.43166725259432E-12	1.62111150172955E-12	2.18226548309747E-12	9.66431856800308E-13	1.30935928985848E-12	2.86812034921382E-12	1.62111150172955E-12	2.24461592547168E-12	1.24700884748427E-12	7.17030087303454E-13	2.43166725259432E-12	6.85854866116347E-13	9.66431856800308E-13	6.85854866116347E-13	1.49641061698112E-12	9.97607077987414E-13	1.12230796273584E-12
0.0157	2.83694512802671E-12	3.14869733989778E-12	1.99521415597483E-12	2.24461592547168E-12	4.05277875432387E-13	1.34053451104559E-12	2.64989380090407E-12	2.02638937716194E-12	2.64989380090407E-12	1.30935928985848E-12	8.41730972051881E-13	1.77698760766508E-12	4.67628317806601E-13	9.35256635613201E-13	7.17030087303454E-13	1.52758583816823E-12	1.58993628054244E-12	9.04081414426094E-13
0.01572	2.49401769496854E-12	3.83455220601412E-12	2.21344070428458E-12	1.99521415597483E-12	1.55876105935534E-13	1.37170973223269E-12	2.52519291615564E-12	2.43166725259432E-12	2.64989380090407E-12	1.55876105935534E-12	1.18465840511005E-12	1.43406017460691E-12	6.54679644929241E-13	1.21583362629716E-12	9.66431856800308E-13	1.74581238647798E-12	2.18226548309747E-12	9.04081414426094E-13
0.01574	2.21344070428458E-12	4.39570618738205E-12	2.05756459834904E-12	1.74581238647798E-12	2.49401769496854E-13	1.65228672291666E-12	2.36931681022011E-12	2.71224424327828E-12	2.58754335852986E-12	1.77698760766508E-12	1.65228672291666E-12	1.37170973223269E-12	1.05995752036163E-12	1.58993628054244E-12	1.34053451104559E-12	2.15109026191036E-12	2.46284247378143E-12	5.92329202555027E-13
0.01576	1.8393380500393E-12	4.70745839925311E-12	1.68346194410376E-12	1.55876105935534E-12	6.85854866116347E-13	1.93286371360062E-12	2.21344070428458E-12	2.64989380090407E-12	2.49401769496854E-12	1.80816282885219E-12	1.93286371360062E-12	1.65228672291666E-12	1.52758583816823E-12	1.77698760766508E-12	1.49641061698112E-12	2.46284247378143E-12	2.338141589033E-12	4.36453096619494E-13
0.01578	1.55876105935534E-12	4.80098406281443E-12	1.49641061698112E-12	1.4028849534198E-12	1.52758583816823E-12	2.27579114665879E-12	2.05756459834904E-12	2.46284247378143E-12	2.338141589033E-12	1.71463716529087E-12	1.99521415597483E-12	2.05756459834904E-12	1.74581238647798E-12	1.65228672291666E-12	1.58993628054244E-12	2.64989380090407E-12	1.93286371360062E-12	4.05277875432387E-13
0.0158	1.37170973223269E-12	4.42688140856915E-12	1.43406017460691E-12	1.37170973223269E-12	2.49401769496854E-12	2.36931681022011E-12	1.77698760766508E-12	2.36931681022011E-12	2.21344070428458E-12	1.55876105935534E-12	1.96403893478772E-12	2.338141589033E-12	1.68346194410376E-12	1.52758583816823E-12	1.68346194410376E-12	2.40049203140722E-12	1.4028849534198E-12	6.85854866116347E-13
0.01582	1.49641061698112E-12	3.7410265424528E-12	1.77698760766508E-12	1.52758583816823E-12	3.17987256108488E-12	2.43166725259432E-12	1.74581238647798E-12	2.61871857971696E-12	2.15109026191036E-12	1.37170973223269E-12	1.8705132712264E-12	2.68106902209118E-12	1.52758583816823E-12	1.37170973223269E-12	1.71463716529087E-12	2.27579114665879E-12	9.35256635613201E-13	1.21583362629716E-12
0.01584	2.05756459834904E-12	2.93047079158803E-12	2.3069663678459E-12	1.68346194410376E-12	3.52279999414306E-12	2.27579114665879E-12	1.74581238647798E-12	2.96164601277514E-12	2.08873981953615E-12	1.27818406867137E-12	1.80816282885219E-12	2.99282123396224E-12	1.46523539579401E-12	1.46523539579401E-12	1.8393380500393E-12	2.05756459834904E-12	8.10555750864774E-13	1.68346194410376E-12
0.01586	2.71224424327828E-12	2.3069663678459E-12	3.02399645514935E-12	1.8705132712264E-12	3.2733982246462E-12	2.11991504072326E-12	1.99521415597483E-12	3.39809910939463E-12	2.05756459834904E-12	1.18465840511005E-12	1.90168849241351E-12	3.2733982246462E-12	1.55876105935534E-12	1.65228672291666E-12	2.02638937716194E-12	1.8393380500393E-12	8.72906193238988E-13	1.99521415597483E-12
0.01588	3.14869733989778E-12	2.11991504072326E-12	3.33574866702042E-12	1.93286371360062E-12	2.74341946446539E-12	1.8393380500393E-12	2.36931681022011E-12	3.49162477295595E-12	1.8393380500393E-12	1.18465840511005E-12	1.90168849241351E-12	3.52279999414306E-12	1.68346194410376E-12	1.8393380500393E-12	2.15109026191036E-12	1.99521415597483E-12	1.27818406867137E-12	2.27579114665879E-12
0.0159	3.14869733989778E-12	2.40049203140722E-12	3.21104778227199E-12	1.37170973223269E-12	2.27579114665879E-12	1.93286371360062E-12	2.7745946856525E-12	3.2733982246462E-12	1.4028849534198E-12	9.04081414426094E-13	1.93286371360062E-12	3.30457344583331E-12	1.77698760766508E-12	1.90168849241351E-12	2.21344070428458E-12	2.338141589033E-12	1.8705132712264E-12	2.68106902209118E-12
0.01592	2.86812034921382E-12	2.68106902209118E-12	2.7745946856525E-12	4.05277875432387E-13	2.24461592547168E-12	2.05756459834904E-12	2.83694512802671E-12	2.61871857971696E-12	9.35256635613201E-13	6.85854866116347E-13	1.93286371360062E-12	2.86812034921382E-12	1.71463716529087E-12	1.74581238647798E-12	2.24461592547168E-12	2.68106902209118E-12	2.49401769496854E-12	2.8057699068396E-12
0.01594	2.52519291615564E-12	2.61871857971696E-12	2.11991504072326E-12	-3.7410265424528E-13	2.49401769496854E-12	2.40049203140722E-12	2.7745946856525E-12	1.49641061698112E-12	2.49401769496854E-13	5.61153981367921E-13	1.93286371360062E-12	2.3069663678459E-12	1.58993628054244E-12	1.43406017460691E-12	2.24461592547168E-12	2.96164601277514E-12	2.93047079158803E-12	2.64989380090407E-12
0.01596	2.02638937716194E-12	2.11991504072326E-12	1.71463716529087E-12	-6.85854866116347E-13	2.64989380090407E-12	2.61871857971696E-12	2.55636813734275E-12	4.05277875432387E-13	-6.23504423742134E-14	6.85854866116347E-13	1.8705132712264E-12	1.80816282885219E-12	1.55876105935534E-12	1.24700884748427E-12	2.40049203140722E-12	3.05517167633646E-12	3.05517167633646E-12	1.93286371360062E-12
0.01598	1.8705132712264E-12	1.58993628054244E-12	1.34053451104559E-12	-1.8705132712264E-13	2.71224424327828E-12	2.61871857971696E-12	2.24461592547168E-12	-6.23504423742134E-13	9.35256635613201E-14	8.10555750864774E-13	1.80816282885219E-12	1.65228672291666E-12	1.62111150172955E-12	1.27818406867137E-12	2.40049203140722E-12	2.8057699068396E-12	2.71224424327828E-12	1.15348318392295E-12
0.016	1.93286371360062E-12	1.30935928985848E-12	1.15348318392295E-12	7.17030087303454E-13	2.71224424327828E-12	2.27579114665879E-12	2.18226548309747E-12	-1.05995752036163E-12	6.23504423742134E-13	9.35256635613201E-13	1.68346194410376E-12	1.8393380500393E-12	1.68346194410376E-12	1.49641061698112E-12	2.49401769496854E-12	2.49401769496854E-12	2.3069663678459E-12	5.61153981367921E-13
0.01602	2.27579114665879E-12	1.58993628054244E-12	1.12230796273584E-12	1.65228672291666E-12	2.8057699068396E-12	1.65228672291666E-12	2.24461592547168E-12	-8.41730972051881E-13	1.21583362629716E-12	9.66431856800308E-13	1.58993628054244E-12	2.05756459834904E-12	1.77698760766508E-12	1.68346194410376E-12	2.40049203140722E-12	2.05756459834904E-12	1.8393380500393E-12	2.49401769496854E-13
0.01604	2.71224424327828E-12	2.05756459834904E-12	1.18465840511005E-12	2.18226548309747E-12	2.93047079158803E-12	1.02878229917452E-12	2.43166725259432E-12	-1.55876105935534E-13	1.71463716529087E-12	1.15348318392295E-12	1.49641061698112E-12	2.24461592547168E-12	1.65228672291666E-12	1.74581238647798E-12	2.11991504072326E-12	1.74581238647798E-12	1.62111150172955E-12	2.8057699068396E-13
0.01606	3.21104778227199E-12	2.64989380090407E-12	1.37170973223269E-12	2.3069663678459E-12	2.8057699068396E-12	7.48205308490561E-13	2.83694512802671E-12	6.54679644929241E-13	1.8705132712264E-12	1.18465840511005E-12	1.58993628054244E-12	2.18226548309747E-12	1.55876105935534E-12	1.65228672291666E-12	1.77698760766508E-12	1.27818406867137E-12	1.58993628054244E-12	4.36453096619494E-13
0.01608	3.55397521533016E-12	3.05517167633646E-12	1.62111150172955E-12	1.90168849241351E-12	2.46284247378143E-12	9.04081414426094E-13	3.08634689752356E-12	1.34053451104559E-12	1.77698760766508E-12	1.34053451104559E-12	1.68346194410376E-12	2.05756459834904E-12	1.43406017460691E-12	1.4028849534198E-12	1.4028849534198E-12	1.05995752036163E-12	1.62111150172955E-12	7.17030087303454E-13
0.0161	3.67867610007859E-12	3.2422230034591E-12	2.02638937716194E-12	1.37170973223269E-12	1.93286371360062E-12	1.30935928985848E-12	3.11752211871067E-12	1.68346194410376E-12	1.37170973223269E-12	1.46523539579401E-12	1.74581238647798E-12	1.80816282885219E-12	1.52758583816823E-12	1.27818406867137E-12	1.21583362629716E-12	8.10555750864774E-13	1.58993628054244E-12	1.02878229917452E-12
0.01612	3.42927433058174E-12	3.11752211871067E-12	2.43166725259432E-12	8.72906193238988E-13	1.58993628054244E-12	1.8393380500393E-12	2.86812034921382E-12	1.8393380500393E-12	9.35256635613201E-13	1.74581238647798E-12	1.8705132712264E-12	1.65228672291666E-12	1.71463716529087E-12	1.24700884748427E-12	1.24700884748427E-12	8.10555750864774E-13	1.74581238647798E-12	1.27818406867137E-12
0.01614	2.86812034921382E-12	2.93047079158803E-12	2.93047079158803E-12	2.8057699068396E-13	1.30935928985848E-12	2.24461592547168E-12	2.64989380090407E-12	1.8393380500393E-12	5.61153981367921E-13	2.08873981953615E-12	1.8393380500393E-12	1.4028849534198E-12	1.8705132712264E-12	1.24700884748427E-12	1.49641061698112E-12	9.04081414426094E-13	2.05756459834904E-12	1.49641061698112E-12
0.01616	2.24461592547168E-12	2.8057699068396E-12	3.11752211871067E-12	-2.8057699068396E-13	1.37170973223269E-12	2.40049203140722E-12	2.40049203140722E-12	1.71463716529087E-12	4.05277875432387E-13	2.27579114665879E-12	1.62111150172955E-12	1.21583362629716E-12	1.74581238647798E-12	1.37170973223269E-12	1.74581238647798E-12	1.18465840511005E-12	2.55636813734275E-12	1.49641061698112E-12
0.01618	1.8705132712264E-12	2.8057699068396E-12	3.14869733989778E-12	-7.79380529677668E-13	1.49641061698112E-12	2.24461592547168E-12	2.36931681022011E-12	1.71463716529087E-12	6.23504423742134E-13	2.338141589033E-12	1.34053451104559E-12	1.34053451104559E-12	1.55876105935534E-12	1.58993628054244E-12	1.99521415597483E-12	1.43406017460691E-12	2.93047079158803E-12	1.52758583816823E-12
0.0162	1.80816282885219E-12	2.71224424327828E-12	2.89929557040092E-12	-1.05995752036163E-12	1.58993628054244E-12	2.02638937716194E-12	2.338141589033E-12	1.71463716529087E-12	9.04081414426094E-13	2.3069663678459E-12	1.21583362629716E-12	1.80816282885219E-12	1.49641061698112E-12	1.77698760766508E-12	2.05756459834904E-12	1.74581238647798E-12	2.93047079158803E-12	1.55876105935534E-12
0.01622	1.80816282885219E-12	2.61871857971696E-12	2.40049203140722E-12	-9.66431856800308E-13	1.58993628054244E-12	1.77698760766508E-12	2.27579114665879E-12	1.58993628054244E-12	1.15348318392295E-12	2.338141589033E-12	1.18465840511005E-12	2.49401769496854E-12	1.65228672291666E-12	1.90168849241351E-12	1.93286371360062E-12	1.80816282885219E-12	2.74341946446539E-12	1.58993628054244E-12
0.01624	1.8705132712264E-12	2.43166725259432E-12	1.8393380500393E-12	-7.17030087303454E-13	1.43406017460691E-12	1.77698760766508E-12	2.02638937716194E-12	1.77698760766508E-12	1.21583362629716E-12	2.338141589033E-12	1.4028849534198E-12	3.21104778227199E-12	1.93286371360062E-12	1.8705132712264E-12	1.77698760766508E-12	1.77698760766508E-12	2.15109026191036E-12	1.58993628054244E-12
0.01626	2.02638937716194E-12	2.55636813734275E-12	1.24700884748427E-12	-1.24700884748427E-13	1.27818406867137E-12	1.8393380500393E-12	1.74581238647798E-12	1.99521415597483E-12	1.12230796273584E-12	2.05756459834904E-12	1.58993628054244E-12	3.64750087889148E-12	2.40049203140722E-12	1.80816282885219E-12	1.55876105935534E-12	1.65228672291666E-12	1.52758583816823E-12	1.62111150172955E-12
0.01628	2.15109026191036E-12	2.55636813734275E-12	8.41730972051881E-13	4.05277875432387E-13	8.41730972051881E-13	1.77698760766508E-12	1.37170973223269E-12	2.3069663678459E-12	1.09113274154873E-12	1.74581238647798E-12	1.74581238647798E-12	3.64750087889148E-12	2.99282123396224E-12	1.65228672291666E-12	1.15348318392295E-12	1.58993628054244E-12	1.15348318392295E-12	1.68346194410376E-12
0.0163	2.08873981953615E-12	2.74341946446539E-12	4.67628317806601E-13	9.04081414426094E-13	2.8057699068396E-13	1.65228672291666E-12	1.09113274154873E-12	2.55636813734275E-12	1.09113274154873E-12	1.52758583816823E-12	1.62111150172955E-12	3.36692388820752E-12	3.55397521533016E-12	1.55876105935534E-12	8.10555750864774E-13	1.65228672291666E-12	1.12230796273584E-12	1.62111150172955E-12
0.01632	1.71463716529087E-12	2.89929557040092E-12	3.42927433058174E-13	1.34053451104559E-12	-2.18226548309747E-13	1.4028849534198E-12	1.27818406867137E-12	2.43166725259432E-12	1.05995752036163E-12	1.55876105935534E-12	1.46523539579401E-12	2.68106902209118E-12	3.95925309076255E-12	1.65228672291666E-12	7.17030087303454E-13	1.77698760766508E-12	1.27818406867137E-12	1.62111150172955E-12
0.01634	1.21583362629716E-12	2.96164601277514E-12	5.29978760180814E-13	1.62111150172955E-12	-4.67628317806601E-13	1.30935928985848E-12	1.49641061698112E-12	2.24461592547168E-12	1.12230796273584E-12	1.68346194410376E-12	1.37170973223269E-12	2.02638937716194E-12	3.95925309076255E-12	1.68346194410376E-12	8.72906193238988E-13	1.8705132712264E-12	1.62111150172955E-12	1.55876105935534E-12
0.01636	8.72906193238988E-13	3.11752211871067E-12	8.41730972051881E-13	1.74581238647798E-12	-3.42927433058174E-13	1.52758583816823E-12	1.90168849241351E-12	1.77698760766508E-12	9.04081414426094E-13	2.02638937716194E-12	1.30935928985848E-12	1.49641061698112E-12	3.83455220601412E-12	1.58993628054244E-12	1.24700884748427E-12	2.02638937716194E-12	1.71463716529087E-12	1.52758583816823E-12
0.01638	6.85854866116347E-13	3.11752211871067E-12	1.15348318392295E-12	1.62111150172955E-12	9.35256635613201E-14	1.90168849241351E-12	2.15109026191036E-12	1.58993628054244E-12	7.17030087303454E-13	2.27579114665879E-12	1.49641061698112E-12	1.02878229917452E-12	3.58515043651727E-12	1.43406017460691E-12	1.74581238647798E-12	2.05756459834904E-12	1.68346194410376E-12	1.49641061698112E-12
0.0164	7.48205308490561E-13	3.02399645514935E-12	1.24700884748427E-12	1.24700884748427E-12	5.92329202555027E-13	2.40049203140722E-12	2.36931681022011E-12	1.71463716529087E-12	5.92329202555027E-13	2.36931681022011E-12	1.65228672291666E-12	9.97607077987414E-13	3.21104778227199E-12	1.27818406867137E-12	1.99521415597483E-12	2.02638937716194E-12	1.43406017460691E-12	1.46523539579401E-12
0.01642	8.10555750864774E-13	2.7745946856525E-12	1.12230796273584E-12	8.10555750864774E-13	9.97607077987414E-13	2.7745946856525E-12	2.46284247378143E-12	2.11991504072326E-12	7.79380529677668E-13	2.36931681022011E-12	1.71463716529087E-12	1.05995752036163E-12	2.89929557040092E-12	1.09113274154873E-12	1.99521415597483E-12	1.8393380500393E-12	1.24700884748427E-12	1.52758583816823E-12
0.01644	1.15348318392295E-12	2.58754335852986E-12	1.24700884748427E-12	3.42927433058174E-13	1.15348318392295E-12	3.11752211871067E-12	2.36931681022011E-12	2.49401769496854E-12	1.18465840511005E-12	2.3069663678459E-12	1.80816282885219E-12	1.21583362629716E-12	2.58754335852986E-12	7.79380529677668E-13	1.74581238647798E-12	1.8393380500393E-12	1.12230796273584E-12	1.65228672291666E-12
0.01646	1.77698760766508E-12	2.3069663678459E-12	1.24700884748427E-12	1.55876105935534E-13	1.18465840511005E-12	3.11752211871067E-12	2.11991504072326E-12	2.43166725259432E-12	1.80816282885219E-12	2.24461592547168E-12	1.71463716529087E-12	1.62111150172955E-12	2.05756459834904E-12	4.67628317806601E-13	1.65228672291666E-12	1.8393380500393E-12	1.27818406867137E-12	2.05756459834904E-12
0.01648	2.338141589033E-12	2.3069663678459E-12	1.4028849534198E-12	3.42927433058174E-13	1.05995752036163E-12	2.61871857971696E-12	1.99521415597483E-12	2.11991504072326E-12	2.3069663678459E-12	2.21344070428458E-12	1.74581238647798E-12	2.11991504072326E-12	1.37170973223269E-12	2.8057699068396E-13	1.8393380500393E-12	2.08873981953615E-12	1.62111150172955E-12	2.49401769496854E-12
0.0165	2.89929557040092E-12	2.64989380090407E-12	1.71463716529087E-12	9.35256635613201E-13	8.41730972051881E-13	1.65228672291666E-12	1.99521415597483E-12	1.77698760766508E-12	2.86812034921382E-12	2.21344070428458E-12	2.02638937716194E-12	2.46284247378143E-12	5.92329202555027E-13	2.8057699068396E-13	2.40049203140722E-12	2.27579114665879E-12	2.02638937716194E-12	2.89929557040092E-12
0.01652	3.49162477295595E-12	3.30457344583331E-12	1.93286371360062E-12	1.46523539579401E-12	7.48205308490561E-13	5.92329202555027E-13	2.27579114665879E-12	1.43406017460691E-12	2.99282123396224E-12	2.05756459834904E-12	2.338141589033E-12	2.49401769496854E-12	1.55876105935534E-13	4.98803538993707E-13	3.05517167633646E-12	2.43166725259432E-12	2.36931681022011E-12	3.11752211871067E-12
0.01654	3.99042831194966E-12	3.83455220601412E-12	2.11991504072326E-12	1.68346194410376E-12	9.35256635613201E-13	-1.55876105935534E-13	2.68106902209118E-12	1.34053451104559E-12	2.8057699068396E-12	1.93286371360062E-12	2.27579114665879E-12	2.338141589033E-12	9.35256635613201E-14	6.23504423742134E-13	3.39809910939463E-12	2.55636813734275E-12	2.43166725259432E-12	3.14869733989778E-12
0.01656	4.27100530263362E-12	4.30218052382072E-12	2.05756459834904E-12	1.62111150172955E-12	1.05995752036163E-12	-4.05277875432387E-13	3.05517167633646E-12	1.24700884748427E-12	2.24461592547168E-12	1.8393380500393E-12	1.93286371360062E-12	1.96403893478772E-12	6.23504423742134E-13	5.92329202555027E-13	3.36692388820752E-12	2.58754335852986E-12	2.338141589033E-12	3.14869733989778E-12
0.01658	4.39570618738205E-12	4.48923185094337E-12	1.74581238647798E-12	1.21583362629716E-12	1.27818406867137E-12	-1.24700884748427E-13	3.36692388820752E-12	1.21583362629716E-12	1.68346194410376E-12	1.8705132712264E-12	1.43406017460691E-12	1.62111150172955E-12	1.43406017460691E-12	5.29978760180814E-13	3.05517167633646E-12	2.52519291615564E-12	2.02638937716194E-12	3.02399645514935E-12
0.0166	4.42688140856915E-12	4.36453096619494E-12	1.49641061698112E-12	8.10555750864774E-13	1.43406017460691E-12	5.92329202555027E-13	3.36692388820752E-12	1.09113274154873E-12	1.24700884748427E-12	1.8393380500393E-12	9.66431856800308E-13	1.27818406867137E-12	2.08873981953615E-12	5.61153981367921E-13	2.68106902209118E-12	2.36931681022011E-12	1.74581238647798E-12	3.02399645514935E-12
0.01662	4.11512919669808E-12	3.67867610007859E-12	1.37170973223269E-12	4.67628317806601E-13	1.68346194410376E-12	1.24700884748427E-12	3.11752211871067E-12	1.12230796273584E-12	1.18465840511005E-12	1.80816282885219E-12	9.04081414426094E-13	1.12230796273584E-12	2.61871857971696E-12	9.04081414426094E-13	2.24461592547168E-12	2.338141589033E-12	1.65228672291666E-12	2.99282123396224E-12
0.01664	3.7098513212657E-12	2.96164601277514E-12	1.52758583816823E-12	3.11752211871067E-13	1.71463716529087E-12	1.65228672291666E-12	2.74341946446539E-12	1.05995752036163E-12	1.18465840511005E-12	1.71463716529087E-12	9.04081414426094E-13	8.72906193238988E-13	2.74341946446539E-12	1.46523539579401E-12	1.8393380500393E-12	2.3069663678459E-12	1.68346194410376E-12	2.52519291615564E-12
0.01666	3.14869733989778E-12	2.40049203140722E-12	1.58993628054244E-12	3.7410265424528E-13	1.71463716529087E-12	1.93286371360062E-12	2.68106902209118E-12	9.35256635613201E-13	1.43406017460691E-12	1.74581238647798E-12	9.35256635613201E-13	7.17030087303454E-13	2.43166725259432E-12	2.18226548309747E-12	1.71463716529087E-12	2.43166725259432E-12	1.8393380500393E-12	1.49641061698112E-12
0.01668	2.58754335852986E-12	2.15109026191036E-12	1.43406017460691E-12	4.98803538993707E-13	1.8393380500393E-12	2.08873981953615E-12	2.43166725259432E-12	9.97607077987414E-13	1.46523539579401E-12	1.74581238647798E-12	9.04081414426094E-13	9.97607077987414E-13	1.8705132712264E-12	2.64989380090407E-12	1.8393380500393E-12	2.58754335852986E-12	1.93286371360062E-12	6.23504423742134E-13
0.0167	2.05756459834904E-12	2.08873981953615E-12	1.24700884748427E-12	5.92329202555027E-13	1.90168849241351E-12	2.3069663678459E-12	2.43166725259432E-12	1.02878229917452E-12	1.34053451104559E-12	2.05756459834904E-12	1.05995752036163E-12	1.18465840511005E-12	1.27818406867137E-12	3.11752211871067E-12	2.02638937716194E-12	2.7745946856525E-12	2.11991504072326E-12	3.11752211871067E-13
0.01672	1.74581238647798E-12	2.24461592547168E-12	1.12230796273584E-12	7.17030087303454E-13	1.93286371360062E-12	2.43166725259432E-12	2.68106902209118E-12	1.05995752036163E-12	1.18465840511005E-12	2.40049203140722E-12	1.4028849534198E-12	1.34053451104559E-12	9.35256635613201E-13	3.30457344583331E-12	2.24461592547168E-12	2.83694512802671E-12	2.27579114665879E-12	4.98803538993707E-13
0.01674	1.55876105935534E-12	2.27579114665879E-12	1.27818406867137E-12	8.72906193238988E-13	2.05756459834904E-12	2.46284247378143E-12	2.8057699068396E-12	1.05995752036163E-12	1.12230796273584E-12	2.52519291615564E-12	1.8705132712264E-12	1.52758583816823E-12	8.72906193238988E-13	3.39809910939463E-12	2.40049203140722E-12	2.99282123396224E-12	2.64989380090407E-12	9.35256635613201E-13
0.01676	1.49641061698112E-12	2.36931681022011E-12	1.43406017460691E-12	1.18465840511005E-12	2.11991504072326E-12	2.46284247378143E-12	2.89929557040092E-12	1.12230796273584E-12	1.18465840511005E-12	2.36931681022011E-12	2.3069663678459E-12	1.65228672291666E-12	1.05995752036163E-12	3.21104778227199E-12	2.58754335852986E-12	3.05517167633646E-12	2.86812034921382E-12	1.34053451104559E-12
0.01678	1.74581238647798E-12	2.3069663678459E-12	1.49641061698112E-12	1.4028849534198E-12	2.18226548309747E-12	2.24461592547168E-12	2.71224424327828E-12	1.21583362629716E-12	1.30935928985848E-12	1.99521415597483E-12	2.58754335852986E-12	1.90168849241351E-12	1.30935928985848E-12	2.83694512802671E-12	2.74341946446539E-12	3.11752211871067E-12	2.96164601277514E-12	1.8705132712264E-12
0.0168	2.08873981953615E-12	2.3069663678459E-12	1.55876105935534E-12	1.52758583816823E-12	2.3069663678459E-12	1.65228672291666E-12	2.24461592547168E-12	1.30935928985848E-12	1.55876105935534E-12	1.62111150172955E-12	2.8057699068396E-12	2.18226548309747E-12	1.62111150172955E-12	2.43166725259432E-12	2.86812034921382E-12	2.99282123396224E-12	2.83694512802671E-12	2.49401769496854E-12
0.01682	2.338141589033E-12	2.24461592547168E-12	1.8705132712264E-12	1.62111150172955E-12	2.46284247378143E-12	8.72906193238988E-13	1.71463716529087E-12	1.21583362629716E-12	1.74581238647798E-12	1.34053451104559E-12	2.83694512802671E-12	2.49401769496854E-12	2.21344070428458E-12	1.96403893478772E-12	2.74341946446539E-12	2.71224424327828E-12	2.52519291615564E-12	2.93047079158803E-12
0.01684	2.55636813734275E-12	2.05756459834904E-12	2.21344070428458E-12	1.58993628054244E-12	2.46284247378143E-12	2.49401769496854E-13	1.37170973223269E-12	1.18465840511005E-12	1.80816282885219E-12	1.43406017460691E-12	2.7745946856525E-12	2.71224424327828E-12	2.8057699068396E-12	1.65228672291666E-12	2.61871857971696E-12	2.338141589033E-12	2.15109026191036E-12	3.05517167633646E-12
0.01686	2.71224424327828E-12	2.02638937716194E-12	2.52519291615564E-12	1.46523539579401E-12	2.27579114665879E-12	9.35256635613201E-14	1.52758583816823E-12	1.15348318392295E-12	1.99521415597483E-12	1.62111150172955E-12	2.61871857971696E-12	2.7745946856525E-12	3.14869733989778E-12	1.43406017460691E-12	2.43166725259432E-12	2.15109026191036E-12	1.65228672291666E-12	2.68106902209118E-12
0.01688	2.55636813734275E-12	1.8393380500393E-12	2.71224424327828E-12	1.30935928985848E-12	1.8393380500393E-12	1.8705132712264E-13	1.96403893478772E-12	1.15348318392295E-12	2.02638937716194E-12	1.99521415597483E-12	2.58754335852986E-12	2.61871857971696E-12	3.2733982246462E-12	1.30935928985848E-12	2.36931681022011E-12	1.99521415597483E-12	1.18465840511005E-12	2.05756459834904E-12
0.0169	1.93286371360062E-12	1.65228672291666E-12	2.71224424327828E-12	1.12230796273584E-12	1.49641061698112E-12	5.92329202555027E-13	2.338141589033E-12	1.09113274154873E-12	2.02638937716194E-12	2.18226548309747E-12	2.3069663678459E-12	2.24461592547168E-12	3.17987256108488E-12	1.43406017460691E-12	2.18226548309747E-12	2.05756459834904E-12	9.35256635613201E-13	1.49641061698112E-12
0.01692	1.18465840511005E-12	1.58993628054244E-12	2.46284247378143E-12	1.05995752036163E-12	1.24700884748427E-12	1.05995752036163E-12	2.52519291615564E-12	1.09113274154873E-12	1.99521415597483E-12	2.24461592547168E-12	2.05756459834904E-12	1.8393380500393E-12	2.93047079158803E-12	1.8393380500393E-12	1.65228672291666E-12	2.02638937716194E-12	8.72906193238988E-13	1.05995752036163E-12
0.01694	8.10555750864774E-13	1.65228672291666E-12	2.11991504072326E-12	9.35256635613201E-13	1.27818406867137E-12	1.27818406867137E-12	2.52519291615564E-12	1.21583362629716E-12	1.99521415597483E-12	2.11991504072326E-12	1.71463716529087E-12	1.30935928985848E-12	2.7745946856525E-12	2.46284247378143E-12	1.27818406867137E-12	1.8393380500393E-12	9.35256635613201E-13	1.02878229917452E-12
0.01696	7.48205308490561E-13	1.77698760766508E-12	1.93286371360062E-12	8.41730972051881E-13	1.62111150172955E-12	1.34053451104559E-12	2.43166725259432E-12	1.15348318392295E-12	1.8705132712264E-12	1.80816282885219E-12	1.68346194410376E-12	8.72906193238988E-13	2.61871857971696E-12	3.02399645514935E-12	8.10555750864774E-13	1.77698760766508E-12	9.66431856800308E-13	1.15348318392295E-12
0.01698	9.04081414426094E-13	2.02638937716194E-12	1.74581238647798E-12	8.41730972051881E-13	1.93286371360062E-12	1.24700884748427E-12	2.08873981953615E-12	1.34053451104559E-12	1.77698760766508E-12	1.65228672291666E-12	1.8393380500393E-12	5.29978760180814E-13	2.49401769496854E-12	3.42927433058174E-12	5.92329202555027E-13	1.77698760766508E-12	9.66431856800308E-13	1.43406017460691E-12
0.017	1.12230796273584E-12	2.49401769496854E-12	1.8393380500393E-12	7.79380529677668E-13	2.18226548309747E-12	1.12230796273584E-12	1.77698760766508E-12	1.49641061698112E-12	1.68346194410376E-12	1.77698760766508E-12	2.15109026191036E-12	4.05277875432387E-13	2.40049203140722E-12	3.77220176363991E-12	6.54679644929241E-13	1.93286371360062E-12	1.12230796273584E-12	1.55876105935534E-12
0.01702	1.43406017460691E-12	3.05517167633646E-12	1.99521415597483E-12	8.72906193238988E-13	2.40049203140722E-12	1.15348318392295E-12	1.65228672291666E-12	1.65228672291666E-12	1.4028849534198E-12	1.93286371360062E-12	2.64989380090407E-12	6.54679644929241E-13	2.27579114665879E-12	3.95925309076255E-12	7.79380529677668E-13	2.27579114665879E-12	1.24700884748427E-12	1.46523539579401E-12
0.01704	1.90168849241351E-12	3.67867610007859E-12	1.8393380500393E-12	1.02878229917452E-12	2.36931681022011E-12	1.30935928985848E-12	1.46523539579401E-12	1.8705132712264E-12	1.21583362629716E-12	1.93286371360062E-12	2.99282123396224E-12	1.4028849534198E-12	1.8393380500393E-12	3.86572742720123E-12	9.97607077987414E-13	2.71224424327828E-12	1.34053451104559E-12	1.24700884748427E-12
0.01706	2.49401769496854E-12	3.92807786957544E-12	1.4028849534198E-12	1.12230796273584E-12	2.18226548309747E-12	1.58993628054244E-12	1.30935928985848E-12	2.24461592547168E-12	1.15348318392295E-12	1.80816282885219E-12	3.2422230034591E-12	2.15109026191036E-12	1.43406017460691E-12	3.33574866702042E-12	1.27818406867137E-12	3.02399645514935E-12	1.4028849534198E-12	1.21583362629716E-12
0.01708	2.89929557040092E-12	3.86572742720123E-12	8.72906193238988E-13	1.18465840511005E-12	1.90168849241351E-12	1.80816282885219E-12	1.21583362629716E-12	2.74341946446539E-12	1.09113274154873E-12	1.55876105935534E-12	3.2733982246462E-12	2.89929557040092E-12	9.66431856800308E-13	2.71224424327828E-12	1.74581238647798E-12	3.2422230034591E-12	1.77698760766508E-12	1.21583362629716E-12
0.0171	3.02399645514935E-12	3.67867610007859E-12	4.05277875432387E-13	1.02878229917452E-12	1.62111150172955E-12	2.21344070428458E-12	1.21583362629716E-12	3.17987256108488E-12	9.97607077987414E-13	1.30935928985848E-12	3.14869733989778E-12	3.58515043651727E-12	6.85854866116347E-13	1.99521415597483E-12	2.18226548309747E-12	3.30457344583331E-12	2.11991504072326E-12	1.12230796273584E-12
0.01712	3.05517167633646E-12	3.2422230034591E-12	1.24700884748427E-13	8.72906193238988E-13	1.49641061698112E-12	2.61871857971696E-12	1.24700884748427E-12	3.49162477295595E-12	9.35256635613201E-13	1.15348318392295E-12	3.14869733989778E-12	3.92807786957544E-12	5.61153981367921E-13	1.4028849534198E-12	2.43166725259432E-12	3.30457344583331E-12	2.46284247378143E-12	1.05995752036163E-12
0.01714	2.86812034921382E-12	2.86812034921382E-12	1.24700884748427E-13	7.48205308490561E-13	1.52758583816823E-12	2.99282123396224E-12	1.18465840511005E-12	3.49162477295595E-12	8.72906193238988E-13	8.72906193238988E-13	3.05517167633646E-12	4.11512919669808E-12	4.36453096619494E-13	1.02878229917452E-12	2.55636813734275E-12	3.21104778227199E-12	2.71224424327828E-12	8.72906193238988E-13
0.01716	2.61871857971696E-12	2.58754335852986E-12	4.67628317806601E-13	7.17030087303454E-13	1.80816282885219E-12	3.33574866702042E-12	1.15348318392295E-12	3.21104778227199E-12	1.05995752036163E-12	6.54679644929241E-13	2.86812034921382E-12	3.92807786957544E-12	6.23504423742134E-13	7.79380529677668E-13	2.52519291615564E-12	2.93047079158803E-12	2.74341946446539E-12	6.85854866116347E-13
0.01718	2.52519291615564E-12	2.3069663678459E-12	9.04081414426094E-13	8.72906193238988E-13	1.99521415597483E-12	3.36692388820752E-12	1.46523539579401E-12	2.8057699068396E-12	1.30935928985848E-12	4.36453096619494E-13	2.68106902209118E-12	3.49162477295595E-12	8.72906193238988E-13	7.48205308490561E-13	2.49401769496854E-12	2.74341946446539E-12	2.74341946446539E-12	4.98803538993707E-13
0.0172	2.55636813734275E-12	1.99521415597483E-12	1.27818406867137E-12	1.15348318392295E-12	2.02638937716194E-12	3.11752211871067E-12	1.80816282885219E-12	2.52519291615564E-12	1.74581238647798E-12	4.05277875432387E-13	2.49401769496854E-12	3.02399645514935E-12	1.15348318392295E-12	8.10555750864774E-13	2.68106902209118E-12	2.55636813734275E-12	2.61871857971696E-12	4.98803538993707E-13
0.01722	2.61871857971696E-12	1.74581238647798E-12	1.74581238647798E-12	1.68346194410376E-12	2.02638937716194E-12	2.83694512802671E-12	2.18226548309747E-12	2.55636813734275E-12	2.11991504072326E-12	4.98803538993707E-13	2.49401769496854E-12	2.61871857971696E-12	1.58993628054244E-12	1.18465840511005E-12	2.93047079158803E-12	2.43166725259432E-12	2.55636813734275E-12	8.10555750864774E-13
0.01724	2.68106902209118E-12	1.68346194410376E-12	2.11991504072326E-12	2.21344070428458E-12	2.24461592547168E-12	2.52519291615564E-12	2.40049203140722E-12	2.7745946856525E-12	2.338141589033E-12	5.92329202555027E-13	2.64989380090407E-12	2.15109026191036E-12	2.05756459834904E-12	1.68346194410376E-12	3.02399645514935E-12	2.3069663678459E-12	2.7745946856525E-12	1.12230796273584E-12
0.01726	2.64989380090407E-12	1.99521415597483E-12	2.15109026191036E-12	2.36931681022011E-12	2.68106902209118E-12	2.05756459834904E-12	2.27579114665879E-12	2.86812034921382E-12	2.36931681022011E-12	7.79380529677668E-13	2.7745946856525E-12	1.71463716529087E-12	2.55636813734275E-12	2.3069663678459E-12	2.99282123396224E-12	2.15109026191036E-12	2.99282123396224E-12	1.52758583816823E-12
0.01728	2.338141589033E-12	2.49401769496854E-12	2.3069663678459E-12	2.21344070428458E-12	3.14869733989778E-12	1.62111150172955E-12	1.99521415597483E-12	2.99282123396224E-12	2.40049203140722E-12	1.18465840511005E-12	2.8057699068396E-12	1.71463716529087E-12	2.83694512802671E-12	2.71224424327828E-12	2.58754335852986E-12	2.15109026191036E-12	3.17987256108488E-12	1.58993628054244E-12
0.0173	1.8705132712264E-12	3.02399645514935E-12	2.11991504072326E-12	1.93286371360062E-12	3.52279999414306E-12	1.02878229917452E-12	1.58993628054244E-12	2.89929557040092E-12	2.43166725259432E-12	1.62111150172955E-12	2.64989380090407E-12	2.11991504072326E-12	3.11752211871067E-12	2.86812034921382E-12	1.99521415597483E-12	2.18226548309747E-12	3.21104778227199E-12	1.34053451104559E-12
0.01732	1.43406017460691E-12	3.55397521533016E-12	1.8705132712264E-12	1.58993628054244E-12	3.49162477295595E-12	6.23504423742134E-13	1.02878229917452E-12	2.74341946446539E-12	2.49401769496854E-12	2.18226548309747E-12	2.46284247378143E-12	2.8057699068396E-12	3.2422230034591E-12	2.71224424327828E-12	1.49641061698112E-12	1.99521415597483E-12	3.17987256108488E-12	9.97607077987414E-13
0.01734	1.12230796273584E-12	3.64750087889148E-12	1.62111150172955E-12	1.43406017460691E-12	3.14869733989778E-12	3.11752211871067E-13	4.36453096619494E-13	2.58754335852986E-12	2.36931681022011E-12	2.52519291615564E-12	2.21344070428458E-12	3.49162477295595E-12	3.33574866702042E-12	2.61871857971696E-12	1.09113274154873E-12	1.58993628054244E-12	2.96164601277514E-12	5.92329202555027E-13
0.01736	1.09113274154873E-12	3.49162477295595E-12	1.49641061698112E-12	1.37170973223269E-12	2.83694512802671E-12	5.29978760180814E-13	3.11752211871067E-14	2.40049203140722E-12	2.15109026191036E-12	2.71224424327828E-12	2.05756459834904E-12	3.95925309076255E-12	3.14869733989778E-12	2.43166725259432E-12	8.72906193238988E-13	1.30935928985848E-12	2.58754335852986E-12	5.61153981367921E-13
0.01738	1.49641061698112E-12	2.89929557040092E-12	1.68346194410376E-12	1.65228672291666E-12	2.52519291615564E-12	8.72906193238988E-13	-3.11752211871067E-14	2.3069663678459E-12	1.74581238647798E-12	2.58754335852986E-12	1.93286371360062E-12	3.89690264838834E-12	2.8057699068396E-12	2.27579114665879E-12	9.35256635613201E-13	1.37170973223269E-12	2.3069663678459E-12	7.48205308490561E-13
0.0174	1.8705132712264E-12	2.24461592547168E-12	1.8705132712264E-12	2.02638937716194E-12	2.27579114665879E-12	1.24700884748427E-12	1.55876105935534E-13	2.21344070428458E-12	1.49641061698112E-12	2.338141589033E-12	1.99521415597483E-12	3.49162477295595E-12	2.24461592547168E-12	2.24461592547168E-12	1.34053451104559E-12	1.71463716529087E-12	2.05756459834904E-12	1.05995752036163E-12
0.01742	2.40049203140722E-12	1.71463716529087E-12	2.15109026191036E-12	2.18226548309747E-12	2.08873981953615E-12	1.4028849534198E-12	4.98803538993707E-13	2.27579114665879E-12	1.30935928985848E-12	2.21344070428458E-12	2.02638937716194E-12	2.68106902209118E-12	1.65228672291666E-12	2.15109026191036E-12	2.02638937716194E-12	2.3069663678459E-12	1.68346194410376E-12	1.55876105935534E-12
0.01744	2.68106902209118E-12	1.30935928985848E-12	2.55636813734275E-12	2.02638937716194E-12	1.8393380500393E-12	1.68346194410376E-12	7.48205308490561E-13	2.36931681022011E-12	1.43406017460691E-12	2.27579114665879E-12	2.11991504072326E-12	1.62111150172955E-12	1.12230796273584E-12	2.24461592547168E-12	2.40049203140722E-12	2.68106902209118E-12	1.37170973223269E-12	2.02638937716194E-12
0.01746	2.89929557040092E-12	1.24700884748427E-12	2.99282123396224E-12	1.52758583816823E-12	1.77698760766508E-12	2.11991504072326E-12	9.97607077987414E-13	2.58754335852986E-12	1.68346194410376E-12	2.43166725259432E-12	2.11991504072326E-12	9.35256635613201E-13	7.17030087303454E-13	2.18226548309747E-12	2.64989380090407E-12	3.08634689752356E-12	1.15348318392295E-12	2.52519291615564E-12
0.01748	3.14869733989778E-12	1.37170973223269E-12	3.33574866702042E-12	1.02878229917452E-12	1.8705132712264E-12	2.55636813734275E-12	1.12230796273584E-12	2.86812034921382E-12	1.71463716529087E-12	2.43166725259432E-12	2.08873981953615E-12	5.29978760180814E-13	6.54679644929241E-13	2.11991504072326E-12	2.7745946856525E-12	3.17987256108488E-12	9.66431856800308E-13	3.05517167633646E-12
0.0175	3.61632565770438E-12	1.52758583816823E-12	3.7410265424528E-12	8.41730972051881E-13	2.08873981953615E-12	2.93047079158803E-12	1.21583362629716E-12	3.02399645514935E-12	1.62111150172955E-12	2.40049203140722E-12	2.24461592547168E-12	4.98803538993707E-13	8.10555750864774E-13	2.24461592547168E-12	2.68106902209118E-12	3.14869733989778E-12	8.10555750864774E-13	3.49162477295595E-12
0.01752	4.30218052382072E-12	1.68346194410376E-12	3.83455220601412E-12	9.97607077987414E-13	2.18226548309747E-12	3.05517167633646E-12	1.30935928985848E-12	3.05517167633646E-12	1.46523539579401E-12	2.11991504072326E-12	2.43166725259432E-12	5.92329202555027E-13	1.02878229917452E-12	2.27579114665879E-12	2.68106902209118E-12	2.96164601277514E-12	9.04081414426094E-13	3.39809910939463E-12
0.01754	4.58275751450468E-12	1.80816282885219E-12	3.49162477295595E-12	1.27818406867137E-12	1.90168849241351E-12	2.93047079158803E-12	1.21583362629716E-12	2.83694512802671E-12	1.24700884748427E-12	1.58993628054244E-12	2.55636813734275E-12	6.23504423742134E-13	1.24700884748427E-12	2.46284247378143E-12	2.71224424327828E-12	2.64989380090407E-12	1.12230796273584E-12	3.14869733989778E-12
0.01756	4.23983008144651E-12	1.80816282885219E-12	2.83694512802671E-12	1.65228672291666E-12	1.49641061698112E-12	2.74341946446539E-12	1.09113274154873E-12	2.52519291615564E-12	9.04081414426094E-13	1.18465840511005E-12	2.71224424327828E-12	6.85854866116347E-13	1.52758583816823E-12	2.89929557040092E-12	2.8057699068396E-12	2.49401769496854E-12	1.58993628054244E-12	2.55636813734275E-12
0.01758	3.61632565770438E-12	1.90168849241351E-12	2.338141589033E-12	1.8705132712264E-12	1.15348318392295E-12	2.61871857971696E-12	8.10555750864774E-13	2.02638937716194E-12	4.98803538993707E-13	1.05995752036163E-12	2.7745946856525E-12	9.04081414426094E-13	1.62111150172955E-12	3.21104778227199E-12	2.7745946856525E-12	2.55636813734275E-12	1.99521415597483E-12	2.11991504072326E-12
0.0176	2.61871857971696E-12	2.11991504072326E-12	1.93286371360062E-12	2.15109026191036E-12	1.27818406867137E-12	2.46284247378143E-12	6.85854866116347E-13	1.52758583816823E-12	2.8057699068396E-13	1.09113274154873E-12	2.71224424327828E-12	1.15348318392295E-12	1.49641061698112E-12	3.39809910939463E-12	2.46284247378143E-12	2.49401769496854E-12	2.43166725259432E-12	1.68346194410376E-12
0.01762	1.80816282885219E-12	2.52519291615564E-12	1.8393380500393E-12	2.11991504072326E-12	1.62111150172955E-12	2.27579114665879E-12	5.29978760180814E-13	1.15348318392295E-12	1.24700884748427E-13	1.43406017460691E-12	2.7745946856525E-12	1.43406017460691E-12	1.12230796273584E-12	3.33574866702042E-12	2.3069663678459E-12	2.40049203140722E-12	2.74341946446539E-12	1.21583362629716E-12
0.01764	1.4028849534198E-12	2.83694512802671E-12	1.8393380500393E-12	2.05756459834904E-12	2.18226548309747E-12	2.05756459834904E-12	4.05277875432387E-13	1.05995752036163E-12	2.18226548309747E-13	1.80816282885219E-12	3.05517167633646E-12	1.93286371360062E-12	9.97607077987414E-13	3.05517167633646E-12	2.40049203140722E-12	2.11991504072326E-12	3.14869733989778E-12	1.05995752036163E-12
0.01766	1.30935928985848E-12	2.89929557040092E-12	2.08873981953615E-12	2.11991504072326E-12	2.52519291615564E-12	1.71463716529087E-12	3.7410265424528E-13	1.02878229917452E-12	1.24700884748427E-13	1.8705132712264E-12	3.2733982246462E-12	2.338141589033E-12	8.10555750864774E-13	2.58754335852986E-12	2.55636813734275E-12	1.8393380500393E-12	3.55397521533016E-12	1.09113274154873E-12
0.01768	1.46523539579401E-12	2.61871857971696E-12	2.36931681022011E-12	1.99521415597483E-12	2.36931681022011E-12	1.27818406867137E-12	3.7410265424528E-13	1.27818406867137E-12	1.8705132712264E-13	1.74581238647798E-12	3.2733982246462E-12	2.55636813734275E-12	7.17030087303454E-13	2.43166725259432E-12	2.83694512802671E-12	1.71463716529087E-12	3.77220176363991E-12	1.34053451104559E-12
0.0177	1.65228672291666E-12	2.11991504072326E-12	2.68106902209118E-12	1.96403893478772E-12	1.90168849241351E-12	1.21583362629716E-12	7.48205308490561E-13	1.49641061698112E-12	3.11752211871067E-13	1.4028849534198E-12	3.14869733989778E-12	2.8057699068396E-12	8.72906193238988E-13	2.24461592547168E-12	2.86812034921382E-12	1.65228672291666E-12	3.58515043651727E-12	1.71463716529087E-12
0.01772	1.8393380500393E-12	1.58993628054244E-12	2.7745946856525E-12	1.68346194410376E-12	1.27818406867137E-12	1.18465840511005E-12	1.09113274154873E-12	1.68346194410376E-12	4.98803538993707E-13	1.12230796273584E-12	2.93047079158803E-12	2.86812034921382E-12	1.24700884748427E-12	2.18226548309747E-12	2.61871857971696E-12	1.65228672291666E-12	3.05517167633646E-12	2.02638937716194E-12
0.01774	1.96403893478772E-12	1.24700884748427E-12	2.52519291615564E-12	1.34053451104559E-12	8.41730972051881E-13	1.27818406867137E-12	1.30935928985848E-12	1.74581238647798E-12	8.72906193238988E-13	9.66431856800308E-13	2.86812034921382E-12	2.93047079158803E-12	1.62111150172955E-12	2.15109026191036E-12	2.3069663678459E-12	1.58993628054244E-12	2.24461592547168E-12	2.21344070428458E-12
0.01776	1.90168849241351E-12	1.49641061698112E-12	2.15109026191036E-12	8.72906193238988E-13	6.23504423742134E-13	1.49641061698112E-12	1.46523539579401E-12	1.77698760766508E-12	1.30935928985848E-12	1.18465840511005E-12	2.83694512802671E-12	2.68106902209118E-12	1.77698760766508E-12	2.08873981953615E-12	1.8705132712264E-12	1.65228672291666E-12	1.65228672291666E-12	2.21344070428458E-12
0.01778	1.77698760766508E-12	2.05756459834904E-12	1.77698760766508E-12	3.42927433058174E-13	5.92329202555027E-13	1.65228672291666E-12	1.30935928985848E-12	1.8393380500393E-12	1.71463716529087E-12	1.77698760766508E-12	2.83694512802671E-12	2.18226548309747E-12	1.74581238647798E-12	2.08873981953615E-12	1.65228672291666E-12	1.8393380500393E-12	1.4028849534198E-12	1.93286371360062E-12
0.0178	1.65228672291666E-12	2.7745946856525E-12	1.30935928985848E-12	6.23504423742134E-14	9.35256635613201E-13	1.80816282885219E-12	1.12230796273584E-12	2.05756459834904E-12	2.02638937716194E-12	2.74341946446539E-12	2.8057699068396E-12	1.30935928985848E-12	1.68346194410376E-12	2.3069663678459E-12	1.46523539579401E-12	1.90168849241351E-12	1.58993628054244E-12	1.80816282885219E-12
0.01782	1.71463716529087E-12	3.33574866702042E-12	7.79380529677668E-13	-1.24700884748427E-13	1.46523539579401E-12	2.21344070428458E-12	9.35256635613201E-13	2.21344070428458E-12	2.24461592547168E-12	3.77220176363991E-12	2.68106902209118E-12	5.61153981367921E-13	1.62111150172955E-12	2.338141589033E-12	1.52758583816823E-12	2.08873981953615E-12	1.8393380500393E-12	1.58993628054244E-12
0.01784	1.8393380500393E-12	3.49162477295595E-12	4.05277875432387E-13	6.23504423742134E-14	2.27579114665879E-12	2.71224424327828E-12	7.48205308490561E-13	2.40049203140722E-12	2.36931681022011E-12	4.30218052382072E-12	2.64989380090407E-12	6.23504423742134E-14	1.71463716529087E-12	2.21344070428458E-12	1.58993628054244E-12	2.40049203140722E-12	2.15109026191036E-12	1.52758583816823E-12
0.01786	1.80816282885219E-12	3.30457344583331E-12	2.8057699068396E-13	1.8705132712264E-13	3.05517167633646E-12	3.2422230034591E-12	8.72906193238988E-13	2.43166725259432E-12	2.55636813734275E-12	4.27100530263362E-12	2.61871857971696E-12	-3.11752211871067E-14	1.77698760766508E-12	1.90168849241351E-12	1.65228672291666E-12	2.8057699068396E-12	2.27579114665879E-12	1.37170973223269E-12
0.01788	1.90168849241351E-12	2.93047079158803E-12	4.36453096619494E-13	1.8705132712264E-13	3.39809910939463E-12	3.61632565770438E-12	1.24700884748427E-12	2.3069663678459E-12	2.55636813734275E-12	3.80337698482702E-12	2.18226548309747E-12	1.55876105935534E-13	1.80816282885219E-12	1.4028849534198E-12	1.62111150172955E-12	3.02399645514935E-12	2.3069663678459E-12	1.21583362629716E-12
0.0179	1.96403893478772E-12	2.83694512802671E-12	8.10555750864774E-13	3.11752211871067E-13	3.36692388820752E-12	3.49162477295595E-12	1.62111150172955E-12	2.05756459834904E-12	2.46284247378143E-12	3.17987256108488E-12	1.80816282885219E-12	5.92329202555027E-13	1.58993628054244E-12	9.97607077987414E-13	1.68346194410376E-12	3.11752211871067E-12	2.15109026191036E-12	1.05995752036163E-12
0.01792	1.62111150172955E-12	2.86812034921382E-12	1.09113274154873E-12	4.05277875432387E-13	3.17987256108488E-12	3.17987256108488E-12	1.8393380500393E-12	1.71463716529087E-12	2.36931681022011E-12	2.43166725259432E-12	1.55876105935534E-12	1.18465840511005E-12	1.21583362629716E-12	6.54679644929241E-13	1.77698760766508E-12	2.7745946856525E-12	1.99521415597483E-12	1.05995752036163E-12
0.01794	1.15348318392295E-12	3.11752211871067E-12	1.24700884748427E-12	7.48205308490561E-13	2.83694512802671E-12	2.61871857971696E-12	2.02638937716194E-12	1.52758583816823E-12	2.18226548309747E-12	1.99521415597483E-12	1.74581238647798E-12	1.49641061698112E-12	7.17030087303454E-13	6.23504423742134E-13	1.80816282885219E-12	2.36931681022011E-12	1.93286371360062E-12	1.18465840511005E-12
0.01796	8.72906193238988E-13	3.2422230034591E-12	1.24700884748427E-12	1.05995752036163E-12	2.64989380090407E-12	2.02638937716194E-12	2.11991504072326E-12	1.24700884748427E-12	1.99521415597483E-12	1.52758583816823E-12	2.27579114665879E-12	1.55876105935534E-12	4.98803538993707E-13	8.41730972051881E-13	1.96403893478772E-12	1.80816282885219E-12	1.99521415597483E-12	1.46523539579401E-12
0.01798	1.09113274154873E-12	3.08634689752356E-12	1.05995752036163E-12	1.24700884748427E-12	2.36931681022011E-12	1.34053451104559E-12	1.74581238647798E-12	1.15348318392295E-12	1.65228672291666E-12	1.4028849534198E-12	2.86812034921382E-12	1.37170973223269E-12	3.7410265424528E-13	1.30935928985848E-12	2.11991504072326E-12	1.43406017460691E-12	2.02638937716194E-12	1.8705132712264E-12
0.018	1.58993628054244E-12	2.61871857971696E-12	8.41730972051881E-13	1.24700884748427E-12	2.02638937716194E-12	7.79380529677668E-13	1.21583362629716E-12	1.37170973223269E-12	1.49641061698112E-12	1.24700884748427E-12	3.2422230034591E-12	1.15348318392295E-12	7.17030087303454E-13	1.68346194410376E-12	2.24461592547168E-12	1.49641061698112E-12	2.18226548309747E-12	2.3069663678459E-12
0.01802	2.3069663678459E-12	2.08873981953615E-12	8.41730972051881E-13	9.35256635613201E-13	1.55876105935534E-12	4.98803538993707E-13	8.72906193238988E-13	1.62111150172955E-12	1.37170973223269E-12	1.37170973223269E-12	3.52279999414306E-12	1.05995752036163E-12	1.24700884748427E-12	1.8705132712264E-12	2.58754335852986E-12	1.80816282885219E-12	2.338141589033E-12	2.71224424327828E-12
0.01804	2.89929557040092E-12	1.80816282885219E-12	1.02878229917452E-12	5.29978760180814E-13	1.12230796273584E-12	7.17030087303454E-13	8.10555750864774E-13	2.18226548309747E-12	1.34053451104559E-12	1.55876105935534E-12	3.67867610007859E-12	8.72906193238988E-13	1.80816282885219E-12	1.96403893478772E-12	2.99282123396224E-12	2.21344070428458E-12	2.338141589033E-12	2.86812034921382E-12
0.01806	3.14869733989778E-12	1.8705132712264E-12	1.30935928985848E-12	2.18226548309747E-13	1.09113274154873E-12	1.30935928985848E-12	8.72906193238988E-13	2.68106902209118E-12	1.58993628054244E-12	1.65228672291666E-12	3.89690264838834E-12	8.41730972051881E-13	2.08873981953615E-12	1.93286371360062E-12	3.05517167633646E-12	2.55636813734275E-12	2.46284247378143E-12	2.89929557040092E-12
0.01808	2.99282123396224E-12	2.21344070428458E-12	1.65228672291666E-12	9.35256635613201E-14	1.43406017460691E-12	1.74581238647798E-12	1.02878229917452E-12	3.30457344583331E-12	1.65228672291666E-12	1.77698760766508E-12	4.02160353313676E-12	1.09113274154873E-12	2.24461592547168E-12	2.08873981953615E-12	2.96164601277514E-12	2.89929557040092E-12	2.64989380090407E-12	2.68106902209118E-12
0.0181	2.64989380090407E-12	2.64989380090407E-12	1.93286371360062E-12	1.8705132712264E-13	2.08873981953615E-12	1.8393380500393E-12	1.12230796273584E-12	3.80337698482702E-12	1.68346194410376E-12	1.8393380500393E-12	3.83455220601412E-12	1.30935928985848E-12	2.3069663678459E-12	2.24461592547168E-12	2.68106902209118E-12	3.21104778227199E-12	2.74341946446539E-12	2.24461592547168E-12
0.01812	2.43166725259432E-12	2.86812034921382E-12	2.08873981953615E-12	2.18226548309747E-13	2.8057699068396E-12	1.62111150172955E-12	1.09113274154873E-12	4.11512919669808E-12	1.4028849534198E-12	1.90168849241351E-12	3.33574866702042E-12	1.62111150172955E-12	2.40049203140722E-12	2.68106902209118E-12	2.338141589033E-12	3.55397521533016E-12	2.68106902209118E-12	1.65228672291666E-12
0.01814	2.40049203140722E-12	2.64989380090407E-12	2.02638937716194E-12	3.7410265424528E-13	3.2422230034591E-12	1.24700884748427E-12	9.97607077987414E-13	4.2086548602594E-12	1.09113274154873E-12	1.80816282885219E-12	2.74341946446539E-12	2.05756459834904E-12	2.52519291615564E-12	2.86812034921382E-12	2.11991504072326E-12	3.77220176363991E-12	2.3069663678459E-12	9.35256635613201E-13
0.01816	2.61871857971696E-12	2.27579114665879E-12	1.74581238647798E-12	7.17030087303454E-13	3.39809910939463E-12	9.04081414426094E-13	9.66431856800308E-13	3.83455220601412E-12	6.85854866116347E-13	1.46523539579401E-12	2.15109026191036E-12	2.338141589033E-12	2.64989380090407E-12	2.96164601277514E-12	2.05756459834904E-12	4.08395397551098E-12	1.71463716529087E-12	3.11752211871067E-13
0.01818	3.08634689752356E-12	1.96403893478772E-12	1.37170973223269E-12	9.04081414426094E-13	3.30457344583331E-12	7.48205308490561E-13	1.05995752036163E-12	3.33574866702042E-12	2.49401769496854E-13	1.02878229917452E-12	1.65228672291666E-12	2.58754335852986E-12	2.83694512802671E-12	2.93047079158803E-12	1.71463716529087E-12	4.08395397551098E-12	1.15348318392295E-12	0
0.0182	3.7098513212657E-12	1.93286371360062E-12	1.24700884748427E-12	1.27818406867137E-12	3.17987256108488E-12	8.72906193238988E-13	1.05995752036163E-12	2.68106902209118E-12	6.23504423742134E-14	7.17030087303454E-13	1.58993628054244E-12	2.61871857971696E-12	2.7745946856525E-12	2.7745946856525E-12	1.49641061698112E-12	4.02160353313676E-12	8.72906193238988E-13	-1.8705132712264E-13
0.01822	4.33335574500783E-12	1.99521415597483E-12	1.21583362629716E-12	1.52758583816823E-12	3.05517167633646E-12	9.04081414426094E-13	1.30935928985848E-12	1.96403893478772E-12	9.35256635613201E-14	4.98803538993707E-13	1.99521415597483E-12	2.61871857971696E-12	2.64989380090407E-12	2.49401769496854E-12	1.21583362629716E-12	3.77220176363991E-12	7.17030087303454E-13	-2.18226548309747E-13
0.01824	4.55158229331758E-12	2.08873981953615E-12	1.27818406867137E-12	1.58993628054244E-12	2.96164601277514E-12	1.05995752036163E-12	1.68346194410376E-12	1.37170973223269E-12	2.18226548309747E-13	3.11752211871067E-13	2.49401769496854E-12	2.61871857971696E-12	2.21344070428458E-12	1.96403893478772E-12	1.02878229917452E-12	3.33574866702042E-12	8.72906193238988E-13	-1.55876105935534E-13
0.01826	4.36453096619494E-12	2.52519291615564E-12	1.24700884748427E-12	1.62111150172955E-12	3.08634689752356E-12	1.09113274154873E-12	1.93286371360062E-12	9.66431856800308E-13	6.85854866116347E-13	3.7410265424528E-13	2.71224424327828E-12	2.43166725259432E-12	1.80816282885219E-12	1.55876105935534E-12	8.72906193238988E-13	2.89929557040092E-12	1.09113274154873E-12	6.23504423742134E-14
0.01828	3.83455220601412E-12	2.7745946856525E-12	1.30935928985848E-12	1.65228672291666E-12	2.99282123396224E-12	1.18465840511005E-12	1.99521415597483E-12	4.67628317806601E-13	9.04081414426094E-13	6.85854866116347E-13	2.61871857971696E-12	2.11991504072326E-12	1.27818406867137E-12	1.12230796273584E-12	8.72906193238988E-13	2.40049203140722E-12	1.09113274154873E-12	3.42927433058174E-13
0.0183	3.2733982246462E-12	2.68106902209118E-12	1.46523539579401E-12	1.71463716529087E-12	2.8057699068396E-12	1.27818406867137E-12	1.58993628054244E-12	6.23504423742134E-14	9.66431856800308E-13	1.05995752036163E-12	2.55636813734275E-12	1.8393380500393E-12	8.72906193238988E-13	8.72906193238988E-13	1.05995752036163E-12	1.90168849241351E-12	1.15348318392295E-12	6.23504423742134E-13
0.01832	2.71224424327828E-12	2.3069663678459E-12	1.62111150172955E-12	1.90168849241351E-12	2.43166725259432E-12	1.43406017460691E-12	1.15348318392295E-12	-3.7410265424528E-13	6.85854866116347E-13	1.52758583816823E-12	2.52519291615564E-12	1.52758583816823E-12	6.54679644929241E-13	8.72906193238988E-13	1.37170973223269E-12	1.68346194410376E-12	1.05995752036163E-12	9.97607077987414E-13
0.01834	2.3069663678459E-12	1.77698760766508E-12	1.71463716529087E-12	1.80816282885219E-12	2.02638937716194E-12	1.4028849534198E-12	6.23504423742134E-13	-5.61153981367921E-13	4.05277875432387E-13	1.71463716529087E-12	2.55636813734275E-12	1.43406017460691E-12	9.66431856800308E-13	1.02878229917452E-12	1.80816282885219E-12	1.58993628054244E-12	8.72906193238988E-13	1.34053451104559E-12
0.01836	2.02638937716194E-12	1.46523539579401E-12	1.71463716529087E-12	1.58993628054244E-12	1.55876105935534E-12	1.34053451104559E-12	2.49401769496854E-13	-6.54679644929241E-13	3.11752211871067E-14	1.55876105935534E-12	2.43166725259432E-12	1.46523539579401E-12	1.62111150172955E-12	1.12230796273584E-12	2.27579114665879E-12	1.65228672291666E-12	7.79380529677668E-13	1.24700884748427E-12
0.01838	2.11991504072326E-12	1.34053451104559E-12	1.58993628054244E-12	1.30935928985848E-12	1.12230796273584E-12	1.30935928985848E-12	3.11752211871067E-14	-4.98803538993707E-13	-3.11752211871067E-14	1.21583362629716E-12	2.24461592547168E-12	1.71463716529087E-12	2.36931681022011E-12	1.05995752036163E-12	2.71224424327828E-12	1.74581238647798E-12	7.48205308490561E-13	6.85854866116347E-13
0.0184	2.40049203140722E-12	1.55876105935534E-12	1.43406017460691E-12	7.48205308490561E-13	8.72906193238988E-13	1.43406017460691E-12	6.23504423742134E-14	-9.35256635613201E-14	6.23504423742134E-14	9.35256635613201E-13	1.77698760766508E-12	2.11991504072326E-12	3.05517167633646E-12	8.10555750864774E-13	2.86812034921382E-12	1.77698760766508E-12	9.04081414426094E-13	9.35256635613201E-14
0.01842	2.74341946446539E-12	1.8393380500393E-12	1.4028849534198E-12	3.42927433058174E-13	9.97607077987414E-13	1.62111150172955E-12	2.18226548309747E-13	5.61153981367921E-13	3.7410265424528E-13	4.67628317806601E-13	1.30935928985848E-12	2.61871857971696E-12	3.36692388820752E-12	3.42927433058174E-13	2.7745946856525E-12	1.80816282885219E-12	1.21583362629716E-12	-1.8705132712264E-13
0.01844	3.08634689752356E-12	2.3069663678459E-12	1.4028849534198E-12	3.11752211871067E-14	1.30935928985848E-12	1.62111150172955E-12	5.61153981367921E-13	1.27818406867137E-12	7.79380529677668E-13	3.7410265424528E-13	1.02878229917452E-12	3.14869733989778E-12	3.49162477295595E-12	0	2.68106902209118E-12	1.90168849241351E-12	1.74581238647798E-12	-1.8705132712264E-13
0.01846	3.11752211871067E-12	2.52519291615564E-12	1.49641061698112E-12	3.11752211871067E-14	1.80816282885219E-12	1.27818406867137E-12	9.35256635613201E-13	1.8393380500393E-12	1.09113274154873E-12	4.98803538993707E-13	9.04081414426094E-13	3.67867610007859E-12	3.33574866702042E-12	-2.18226548309747E-13	2.3069663678459E-12	2.21344070428458E-12	2.08873981953615E-12	-3.11752211871067E-14
0.01848	3.08634689752356E-12	2.3069663678459E-12	1.62111150172955E-12	3.11752211871067E-13	2.27579114665879E-12	7.48205308490561E-13	1.24700884748427E-12	1.93286371360062E-12	1.37170973223269E-12	8.41730972051881E-13	1.21583362629716E-12	3.92807786957544E-12	2.99282123396224E-12	-9.35256635613201E-14	1.96403893478772E-12	2.52519291615564E-12	2.11991504072326E-12	2.49401769496854E-13
0.0185	2.93047079158803E-12	1.96403893478772E-12	1.74581238647798E-12	7.48205308490561E-13	2.40049203140722E-12	4.36453096619494E-13	1.4028849534198E-12	1.8705132712264E-12	1.46523539579401E-12	1.21583362629716E-12	1.71463716529087E-12	3.92807786957544E-12	2.338141589033E-12	4.98803538993707E-13	1.74581238647798E-12	2.8057699068396E-12	1.96403893478772E-12	5.61153981367921E-13
0.01852	3.02399645514935E-12	1.52758583816823E-12	2.08873981953615E-12	1.12230796273584E-12	2.52519291615564E-12	5.61153981367921E-13	1.27818406867137E-12	1.8705132712264E-12	1.49641061698112E-12	1.58993628054244E-12	2.3069663678459E-12	3.64750087889148E-12	1.93286371360062E-12	1.34053451104559E-12	1.37170973223269E-12	2.86812034921382E-12	1.90168849241351E-12	8.41730972051881E-13
0.01854	3.33574866702042E-12	1.4028849534198E-12	2.46284247378143E-12	1.15348318392295E-12	2.338141589033E-12	8.41730972051881E-13	8.41730972051881E-13	2.05756459834904E-12	1.34053451104559E-12	1.93286371360062E-12	2.68106902209118E-12	3.17987256108488E-12	1.62111150172955E-12	2.08873981953615E-12	1.05995752036163E-12	2.96164601277514E-12	1.93286371360062E-12	1.27818406867137E-12
0.01856	3.77220176363991E-12	1.49641061698112E-12	2.8057699068396E-12	1.02878229917452E-12	2.02638937716194E-12	1.02878229917452E-12	4.98803538993707E-13	2.58754335852986E-12	1.18465840511005E-12	2.24461592547168E-12	2.7745946856525E-12	2.86812034921382E-12	1.52758583816823E-12	2.46284247378143E-12	8.10555750864774E-13	2.99282123396224E-12	2.11991504072326E-12	1.58993628054244E-12
0.01858	3.89690264838834E-12	1.8393380500393E-12	3.17987256108488E-12	8.72906193238988E-13	1.68346194410376E-12	1.02878229917452E-12	2.49401769496854E-13	3.05517167633646E-12	1.18465840511005E-12	2.49401769496854E-12	2.61871857971696E-12	2.71224424327828E-12	1.65228672291666E-12	2.55636813734275E-12	6.54679644929241E-13	3.05517167633646E-12	2.338141589033E-12	1.80816282885219E-12
0.0186	3.55397521533016E-12	2.21344070428458E-12	3.46044955176884E-12	7.48205308490561E-13	1.46523539579401E-12	9.04081414426094E-13	2.49401769496854E-13	3.39809910939463E-12	1.15348318392295E-12	2.71224424327828E-12	2.338141589033E-12	2.74341946446539E-12	1.77698760766508E-12	2.3069663678459E-12	6.85854866116347E-13	3.08634689752356E-12	2.338141589033E-12	2.02638937716194E-12
0.01862	3.11752211871067E-12	2.43166725259432E-12	3.49162477295595E-12	7.79380529677668E-13	1.27818406867137E-12	6.23504423742134E-13	4.36453096619494E-13	3.39809910939463E-12	1.34053451104559E-12	3.05517167633646E-12	2.05756459834904E-12	2.68106902209118E-12	1.68346194410376E-12	1.8393380500393E-12	5.61153981367921E-13	2.99282123396224E-12	2.21344070428458E-12	2.11991504072326E-12
0.01864	2.71224424327828E-12	2.46284247378143E-12	3.39809910939463E-12	1.02878229917452E-12	9.97607077987414E-13	4.05277875432387E-13	3.7410265424528E-13	2.89929557040092E-12	1.74581238647798E-12	3.39809910939463E-12	1.65228672291666E-12	2.61871857971696E-12	1.62111150172955E-12	1.46523539579401E-12	5.29978760180814E-13	2.74341946446539E-12	1.99521415597483E-12	2.18226548309747E-12
0.01866	2.58754335852986E-12	2.36931681022011E-12	3.21104778227199E-12	1.27818406867137E-12	8.10555750864774E-13	2.49401769496854E-13	2.8057699068396E-13	2.21344070428458E-12	2.18226548309747E-12	3.49162477295595E-12	1.49641061698112E-12	2.338141589033E-12	1.58993628054244E-12	1.21583362629716E-12	5.92329202555027E-13	2.55636813734275E-12	1.90168849241351E-12	2.18226548309747E-12
0.01868	2.49401769496854E-12	2.36931681022011E-12	2.89929557040092E-12	1.71463716529087E-12	8.72906193238988E-13	1.55876105935534E-13	1.55876105935534E-13	1.68346194410376E-12	2.71224424327828E-12	3.36692388820752E-12	1.49641061698112E-12	2.15109026191036E-12	1.62111150172955E-12	1.27818406867137E-12	8.10555750864774E-13	2.338141589033E-12	1.80816282885219E-12	2.24461592547168E-12
0.0187	2.58754335852986E-12	2.46284247378143E-12	2.68106902209118E-12	1.99521415597483E-12	1.34053451104559E-12	2.8057699068396E-13	9.35256635613201E-14	1.18465840511005E-12	3.11752211871067E-12	2.93047079158803E-12	1.65228672291666E-12	1.96403893478772E-12	1.68346194410376E-12	1.62111150172955E-12	1.30935928985848E-12	1.99521415597483E-12	1.77698760766508E-12	2.15109026191036E-12
0.01872	2.55636813734275E-12	2.83694512802671E-12	2.43166725259432E-12	1.80816282885219E-12	2.08873981953615E-12	5.29978760180814E-13	2.8057699068396E-13	1.02878229917452E-12	3.2733982246462E-12	2.36931681022011E-12	1.93286371360062E-12	2.18226548309747E-12	1.62111150172955E-12	1.8393380500393E-12	1.8393380500393E-12	1.62111150172955E-12	1.65228672291666E-12	2.11991504072326E-12
0.01874	2.55636813734275E-12	3.49162477295595E-12	2.08873981953615E-12	1.49641061698112E-12	2.64989380090407E-12	9.04081414426094E-13	5.29978760180814E-13	1.05995752036163E-12	3.14869733989778E-12	1.71463716529087E-12	2.02638937716194E-12	2.58754335852986E-12	1.52758583816823E-12	2.02638937716194E-12	2.46284247378143E-12	1.15348318392295E-12	1.71463716529087E-12	2.05756459834904E-12
0.01876	2.3069663678459E-12	3.99042831194966E-12	1.8705132712264E-12	1.27818406867137E-12	2.7745946856525E-12	1.27818406867137E-12	8.10555750864774E-13	1.12230796273584E-12	2.83694512802671E-12	1.09113274154873E-12	1.8705132712264E-12	3.21104778227199E-12	1.27818406867137E-12	2.08873981953615E-12	2.7745946856525E-12	9.35256635613201E-13	1.55876105935534E-12	2.05756459834904E-12
0.01878	2.05756459834904E-12	4.27100530263362E-12	1.80816282885219E-12	1.15348318392295E-12	2.74341946446539E-12	1.58993628054244E-12	1.05995752036163E-12	1.43406017460691E-12	2.43166725259432E-12	6.54679644929241E-13	1.77698760766508E-12	3.64750087889148E-12	9.66431856800308E-13	2.05756459834904E-12	2.83694512802671E-12	9.97607077987414E-13	1.43406017460691E-12	2.02638937716194E-12
0.0188	1.80816282885219E-12	4.27100530263362E-12	1.99521415597483E-12	1.21583362629716E-12	2.40049203140722E-12	1.80816282885219E-12	1.34053451104559E-12	1.74581238647798E-12	1.90168849241351E-12	5.29978760180814E-13	1.62111150172955E-12	3.95925309076255E-12	6.85854866116347E-13	1.8705132712264E-12	2.89929557040092E-12	1.43406017460691E-12	1.49641061698112E-12	1.99521415597483E-12
0.01882	1.8705132712264E-12	4.2086548602594E-12	2.05756459834904E-12	1.27818406867137E-12	1.96403893478772E-12	1.74581238647798E-12	1.74581238647798E-12	2.24461592547168E-12	1.34053451104559E-12	8.72906193238988E-13	1.62111150172955E-12	3.95925309076255E-12	6.85854866116347E-13	1.68346194410376E-12	2.96164601277514E-12	1.90168849241351E-12	1.58993628054244E-12	2.02638937716194E-12
0.01884	2.21344070428458E-12	4.23983008144651E-12	2.18226548309747E-12	1.30935928985848E-12	1.71463716529087E-12	1.46523539579401E-12	1.99521415597483E-12	2.58754335852986E-12	9.35256635613201E-13	1.4028849534198E-12	1.77698760766508E-12	3.80337698482702E-12	6.85854866116347E-13	1.52758583816823E-12	2.99282123396224E-12	2.338141589033E-12	1.8393380500393E-12	1.99521415597483E-12
0.01886	2.61871857971696E-12	4.30218052382072E-12	2.18226548309747E-12	1.34053451104559E-12	1.80816282885219E-12	1.27818406867137E-12	1.93286371360062E-12	2.96164601277514E-12	5.61153981367921E-13	2.05756459834904E-12	2.18226548309747E-12	3.55397521533016E-12	6.85854866116347E-13	1.37170973223269E-12	2.8057699068396E-12	2.46284247378143E-12	2.11991504072326E-12	1.8393380500393E-12
0.01888	2.7745946856525E-12	4.2086548602594E-12	1.99521415597483E-12	1.52758583816823E-12	2.05756459834904E-12	1.27818406867137E-12	1.65228672291666E-12	3.02399645514935E-12	4.05277875432387E-13	2.61871857971696E-12	2.55636813734275E-12	3.2422230034591E-12	8.41730972051881E-13	1.37170973223269E-12	2.64989380090407E-12	2.36931681022011E-12	2.11991504072326E-12	1.93286371360062E-12
0.0189	2.71224424327828E-12	3.67867610007859E-12	1.65228672291666E-12	1.80816282885219E-12	2.24461592547168E-12	1.58993628054244E-12	1.30935928985848E-12	2.93047079158803E-12	5.29978760180814E-13	2.7745946856525E-12	2.71224424327828E-12	3.02399645514935E-12	9.97607077987414E-13	1.37170973223269E-12	2.43166725259432E-12	2.05756459834904E-12	1.80816282885219E-12	1.96403893478772E-12
0.01892	2.46284247378143E-12	2.8057699068396E-12	1.52758583816823E-12	2.15109026191036E-12	2.49401769496854E-12	1.71463716529087E-12	9.04081414426094E-13	2.83694512802671E-12	6.54679644929241E-13	2.89929557040092E-12	2.36931681022011E-12	2.83694512802671E-12	1.27818406867137E-12	1.43406017460691E-12	2.3069663678459E-12	2.02638937716194E-12	1.43406017460691E-12	1.8705132712264E-12
0.01894	2.40049203140722E-12	1.68346194410376E-12	1.71463716529087E-12	2.49401769496854E-12	2.49401769496854E-12	1.8393380500393E-12	6.54679644929241E-13	2.83694512802671E-12	6.54679644929241E-13	2.93047079158803E-12	1.90168849241351E-12	2.71224424327828E-12	1.55876105935534E-12	1.43406017460691E-12	2.338141589033E-12	2.18226548309747E-12	9.66431856800308E-13	1.93286371360062E-12
0.01896	2.27579114665879E-12	1.02878229917452E-12	2.02638937716194E-12	2.55636813734275E-12	2.36931681022011E-12	2.02638937716194E-12	5.92329202555027E-13	2.93047079158803E-12	4.98803538993707E-13	2.83694512802671E-12	1.37170973223269E-12	2.71224424327828E-12	1.68346194410376E-12	1.27818406867137E-12	2.36931681022011E-12	2.43166725259432E-12	6.54679644929241E-13	2.02638937716194E-12
0.01898	2.24461592547168E-12	6.85854866116347E-13	2.21344070428458E-12	2.52519291615564E-12	2.15109026191036E-12	2.40049203140722E-12	6.54679644929241E-13	3.11752211871067E-12	3.11752211871067E-13	2.64989380090407E-12	9.04081414426094E-13	2.7745946856525E-12	1.68346194410376E-12	1.18465840511005E-12	2.68106902209118E-12	2.71224424327828E-12	8.72906193238988E-13	2.21344070428458E-12
0.019	2.43166725259432E-12	1.12230796273584E-12	2.49401769496854E-12	2.36931681022011E-12	1.8705132712264E-12	2.83694512802671E-12	7.79380529677668E-13	3.30457344583331E-12	3.42927433058174E-13	2.338141589033E-12	4.98803538993707E-13	3.11752211871067E-12	1.62111150172955E-12	1.09113274154873E-12	2.86812034921382E-12	2.89929557040092E-12	1.15348318392295E-12	2.21344070428458E-12
0.01902	2.61871857971696E-12	1.71463716529087E-12	2.74341946446539E-12	2.27579114665879E-12	1.71463716529087E-12	3.14869733989778E-12	8.72906193238988E-13	3.61632565770438E-12	5.92329202555027E-13	1.80816282885219E-12	2.49401769496854E-13	3.52279999414306E-12	1.77698760766508E-12	1.12230796273584E-12	3.08634689752356E-12	3.05517167633646E-12	1.58993628054244E-12	2.40049203140722E-12
0.01904	2.86812034921382E-12	2.338141589033E-12	2.83694512802671E-12	2.21344070428458E-12	1.58993628054244E-12	3.2733982246462E-12	1.24700884748427E-12	3.7098513212657E-12	1.05995752036163E-12	1.37170973223269E-12	6.23504423742134E-14	3.7098513212657E-12	1.77698760766508E-12	9.97607077987414E-13	3.36692388820752E-12	2.7745946856525E-12	2.05756459834904E-12	2.49401769496854E-12
0.01906	3.2733982246462E-12	2.83694512802671E-12	2.86812034921382E-12	1.99521415597483E-12	1.55876105935534E-12	3.11752211871067E-12	1.65228672291666E-12	3.64750087889148E-12	1.52758583816823E-12	1.12230796273584E-12	1.55876105935534E-13	3.52279999414306E-12	1.71463716529087E-12	1.15348318392295E-12	3.58515043651727E-12	2.36931681022011E-12	2.18226548309747E-12	2.52519291615564E-12
0.01908	3.46044955176884E-12	3.11752211871067E-12	2.64989380090407E-12	1.74581238647798E-12	1.62111150172955E-12	2.7745946856525E-12	2.11991504072326E-12	3.49162477295595E-12	1.8705132712264E-12	1.24700884748427E-12	3.7410265424528E-13	3.11752211871067E-12	1.58993628054244E-12	1.46523539579401E-12	3.52279999414306E-12	2.18226548309747E-12	2.02638937716194E-12	2.36931681022011E-12
0.0191	3.36692388820752E-12	3.2422230034591E-12	2.24461592547168E-12	1.68346194410376E-12	1.68346194410376E-12	2.11991504072326E-12	2.46284247378143E-12	3.2733982246462E-12	1.99521415597483E-12	1.74581238647798E-12	6.54679644929241E-13	2.40049203140722E-12	1.43406017460691E-12	1.8393380500393E-12	3.21104778227199E-12	2.15109026191036E-12	1.58993628054244E-12	2.08873981953615E-12
0.01912	3.21104778227199E-12	3.21104778227199E-12	1.43406017460691E-12	1.77698760766508E-12	1.58993628054244E-12	1.4028849534198E-12	2.71224424327828E-12	3.17987256108488E-12	2.05756459834904E-12	2.24461592547168E-12	1.34053451104559E-12	1.74581238647798E-12	1.43406017460691E-12	2.02638937716194E-12	2.83694512802671E-12	2.24461592547168E-12	1.4028849534198E-12	2.02638937716194E-12
0.01914	2.86812034921382E-12	3.14869733989778E-12	8.41730972051881E-13	2.02638937716194E-12	1.4028849534198E-12	7.79380529677668E-13	2.68106902209118E-12	3.17987256108488E-12	1.8393380500393E-12	2.49401769496854E-12	1.8393380500393E-12	1.21583362629716E-12	1.34053451104559E-12	2.27579114665879E-12	2.55636813734275E-12	2.43166725259432E-12	1.37170973223269E-12	1.99521415597483E-12
0.01916	2.55636813734275E-12	2.99282123396224E-12	6.85854866116347E-13	2.21344070428458E-12	1.12230796273584E-12	4.67628317806601E-13	2.55636813734275E-12	3.2422230034591E-12	1.80816282885219E-12	2.40049203140722E-12	1.93286371360062E-12	9.04081414426094E-13	1.24700884748427E-12	2.46284247378143E-12	2.36931681022011E-12	2.40049203140722E-12	1.55876105935534E-12	1.96403893478772E-12
0.01918	2.338141589033E-12	2.93047079158803E-12	1.09113274154873E-12	2.08873981953615E-12	7.79380529677668E-13	4.67628317806601E-13	2.55636813734275E-12	3.2422230034591E-12	1.77698760766508E-12	2.08873981953615E-12	1.77698760766508E-12	7.17030087303454E-13	9.04081414426094E-13	2.58754335852986E-12	2.21344070428458E-12	2.18226548309747E-12	1.8705132712264E-12	1.96403893478772E-12
0.0192	2.21344070428458E-12	2.93047079158803E-12	2.02638937716194E-12	1.55876105935534E-12	5.92329202555027E-13	6.23504423742134E-13	2.52519291615564E-12	3.21104778227199E-12	1.71463716529087E-12	1.62111150172955E-12	1.27818406867137E-12	8.41730972051881E-13	6.23504423742134E-13	2.52519291615564E-12	2.11991504072326E-12	1.77698760766508E-12	2.40049203140722E-12	1.96403893478772E-12
0.01922	2.15109026191036E-12	2.86812034921382E-12	2.52519291615564E-12	9.35256635613201E-13	6.54679644929241E-13	9.35256635613201E-13	2.71224424327828E-12	3.14869733989778E-12	1.49641061698112E-12	1.12230796273584E-12	1.05995752036163E-12	1.15348318392295E-12	4.67628317806601E-13	2.58754335852986E-12	1.93286371360062E-12	1.18465840511005E-12	2.89929557040092E-12	1.90168849241351E-12
0.01924	2.15109026191036E-12	2.55636813734275E-12	2.49401769496854E-12	6.54679644929241E-13	9.97607077987414E-13	1.21583362629716E-12	2.86812034921382E-12	3.17987256108488E-12	1.34053451104559E-12	6.54679644929241E-13	9.97607077987414E-13	1.65228672291666E-12	5.92329202555027E-13	2.55636813734275E-12	1.8393380500393E-12	7.79380529677668E-13	3.36692388820752E-12	1.93286371360062E-12
0.01926	2.15109026191036E-12	2.21344070428458E-12	2.05756459834904E-12	5.92329202555027E-13	1.27818406867137E-12	1.49641061698112E-12	2.68106902209118E-12	3.2422230034591E-12	1.15348318392295E-12	4.98803538993707E-13	9.97607077987414E-13	1.99521415597483E-12	8.41730972051881E-13	2.3069663678459E-12	1.77698760766508E-12	4.67628317806601E-13	3.61632565770438E-12	1.71463716529087E-12
0.01928	1.96403893478772E-12	1.93286371360062E-12	1.52758583816823E-12	1.02878229917452E-12	1.58993628054244E-12	2.02638937716194E-12	2.43166725259432E-12	3.14869733989778E-12	8.41730972051881E-13	6.23504423742134E-13	9.66431856800308E-13	2.27579114665879E-12	1.24700884748427E-12	1.90168849241351E-12	1.62111150172955E-12	5.61153981367921E-13	3.64750087889148E-12	1.24700884748427E-12
0.0193	1.77698760766508E-12	1.93286371360062E-12	1.37170973223269E-12	1.74581238647798E-12	1.68346194410376E-12	2.58754335852986E-12	1.8705132712264E-12	3.02399645514935E-12	7.17030087303454E-13	1.02878229917452E-12	1.02878229917452E-12	2.338141589033E-12	1.52758583816823E-12	1.80816282885219E-12	1.18465840511005E-12	8.72906193238988E-13	3.36692388820752E-12	8.10555750864774E-13
0.01932	1.96403893478772E-12	1.80816282885219E-12	1.55876105935534E-12	2.3069663678459E-12	1.65228672291666E-12	3.08634689752356E-12	1.30935928985848E-12	2.89929557040092E-12	6.85854866116347E-13	1.65228672291666E-12	1.24700884748427E-12	2.61871857971696E-12	1.58993628054244E-12	1.8705132712264E-12	8.41730972051881E-13	1.4028849534198E-12	2.7745946856525E-12	4.36453096619494E-13
0.01934	2.43166725259432E-12	1.58993628054244E-12	1.74581238647798E-12	2.68106902209118E-12	1.4028849534198E-12	3.42927433058174E-12	9.04081414426094E-13	2.71224424327828E-12	8.10555750864774E-13	2.21344070428458E-12	1.71463716529087E-12	2.93047079158803E-12	1.43406017460691E-12	2.11991504072326E-12	7.48205308490561E-13	1.80816282885219E-12	2.08873981953615E-12	2.8057699068396E-13
0.01936	3.02399645514935E-12	1.18465840511005E-12	1.8393380500393E-12	2.71224424327828E-12	1.21583362629716E-12	3.36692388820752E-12	7.79380529677668E-13	2.89929557040092E-12	1.15348318392295E-12	2.74341946446539E-12	2.24461592547168E-12	3.17987256108488E-12	1.37170973223269E-12	2.24461592547168E-12	9.04081414426094E-13	2.15109026191036E-12	1.18465840511005E-12	2.8057699068396E-13
0.01938	3.2422230034591E-12	1.05995752036163E-12	1.99521415597483E-12	2.58754335852986E-12	9.97607077987414E-13	3.11752211871067E-12	8.10555750864774E-13	3.21104778227199E-12	1.52758583816823E-12	2.93047079158803E-12	2.40049203140722E-12	3.36692388820752E-12	1.65228672291666E-12	2.40049203140722E-12	1.27818406867137E-12	2.338141589033E-12	4.67628317806601E-13	3.42927433058174E-13
0.0194	3.11752211871067E-12	1.15348318392295E-12	1.99521415597483E-12	2.46284247378143E-12	1.02878229917452E-12	2.68106902209118E-12	8.41730972051881E-13	3.55397521533016E-12	1.8393380500393E-12	2.93047079158803E-12	2.46284247378143E-12	3.30457344583331E-12	1.93286371360062E-12	2.58754335852986E-12	1.77698760766508E-12	2.36931681022011E-12	3.7410265424528E-13	4.36453096619494E-13
0.01942	2.86812034921382E-12	1.52758583816823E-12	1.8705132712264E-12	2.49401769496854E-12	1.09113274154873E-12	2.43166725259432E-12	7.48205308490561E-13	3.7410265424528E-12	1.90168849241351E-12	2.83694512802671E-12	2.18226548309747E-12	3.21104778227199E-12	2.36931681022011E-12	2.7745946856525E-12	2.21344070428458E-12	2.11991504072326E-12	6.85854866116347E-13	4.36453096619494E-13
0.01944	2.61871857971696E-12	1.93286371360062E-12	1.62111150172955E-12	2.338141589033E-12	1.30935928985848E-12	2.15109026191036E-12	5.29978760180814E-13	3.7410265424528E-12	1.99521415597483E-12	2.55636813734275E-12	1.90168849241351E-12	2.96164601277514E-12	2.61871857971696E-12	3.02399645514935E-12	2.338141589033E-12	1.90168849241351E-12	1.30935928985848E-12	4.98803538993707E-13
0.01946	2.40049203140722E-12	2.18226548309747E-12	1.30935928985848E-12	2.11991504072326E-12	1.55876105935534E-12	2.08873981953615E-12	6.54679644929241E-13	3.58515043651727E-12	1.90168849241351E-12	2.24461592547168E-12	1.8393380500393E-12	2.86812034921382E-12	2.58754335852986E-12	3.17987256108488E-12	2.08873981953615E-12	1.80816282885219E-12	1.74581238647798E-12	7.17030087303454E-13
0.01948	2.49401769496854E-12	2.3069663678459E-12	1.27818406867137E-12	1.65228672291666E-12	1.71463716529087E-12	2.11991504072326E-12	9.35256635613201E-13	3.2422230034591E-12	1.99521415597483E-12	1.8705132712264E-12	1.80816282885219E-12	2.68106902209118E-12	2.338141589033E-12	3.36692388820752E-12	1.55876105935534E-12	1.68346194410376E-12	2.05756459834904E-12	1.12230796273584E-12
0.0195	2.68106902209118E-12	2.24461592547168E-12	1.58993628054244E-12	9.66431856800308E-13	1.93286371360062E-12	2.338141589033E-12	1.27818406867137E-12	2.74341946446539E-12	2.02638937716194E-12	1.55876105935534E-12	1.96403893478772E-12	2.49401769496854E-12	2.05756459834904E-12	3.33574866702042E-12	1.05995752036163E-12	1.71463716529087E-12	2.05756459834904E-12	1.62111150172955E-12
0.01952	2.89929557040092E-12	2.27579114665879E-12	2.02638937716194E-12	5.92329202555027E-13	2.15109026191036E-12	2.40049203140722E-12	1.52758583816823E-12	2.338141589033E-12	1.93286371360062E-12	1.27818406867137E-12	2.27579114665879E-12	2.24461592547168E-12	1.74581238647798E-12	3.02399645514935E-12	6.23504423742134E-13	1.74581238647798E-12	1.93286371360062E-12	2.15109026191036E-12
0.01954	3.02399645514935E-12	2.36931681022011E-12	2.3069663678459E-12	6.54679644929241E-13	2.15109026191036E-12	2.36931681022011E-12	1.77698760766508E-12	2.15109026191036E-12	1.74581238647798E-12	1.34053451104559E-12	2.55636813734275E-12	1.93286371360062E-12	1.55876105935534E-12	2.338141589033E-12	4.36453096619494E-13	1.93286371360062E-12	1.65228672291666E-12	2.52519291615564E-12
0.01956	3.05517167633646E-12	2.52519291615564E-12	2.49401769496854E-12	1.09113274154873E-12	2.18226548309747E-12	2.08873981953615E-12	1.8393380500393E-12	1.93286371360062E-12	1.34053451104559E-12	1.74581238647798E-12	2.8057699068396E-12	1.65228672291666E-12	1.4028849534198E-12	1.52758583816823E-12	5.61153981367921E-13	2.11991504072326E-12	1.58993628054244E-12	2.64989380090407E-12
0.01958	2.86812034921382E-12	2.83694512802671E-12	2.64989380090407E-12	1.58993628054244E-12	2.11991504072326E-12	1.68346194410376E-12	1.99521415597483E-12	1.93286371360062E-12	1.05995752036163E-12	2.21344070428458E-12	2.89929557040092E-12	1.46523539579401E-12	1.49641061698112E-12	1.05995752036163E-12	8.72906193238988E-13	2.18226548309747E-12	1.8705132712264E-12	2.61871857971696E-12
0.0196	2.68106902209118E-12	3.21104778227199E-12	2.8057699068396E-12	1.96403893478772E-12	2.02638937716194E-12	1.18465840511005E-12	2.24461592547168E-12	1.99521415597483E-12	9.66431856800308E-13	2.74341946446539E-12	2.71224424327828E-12	1.4028849534198E-12	1.8705132712264E-12	1.12230796273584E-12	1.21583362629716E-12	2.18226548309747E-12	2.15109026191036E-12	2.55636813734275E-12
0.01962	2.21344070428458E-12	3.39809910939463E-12	3.11752211871067E-12	2.11991504072326E-12	2.02638937716194E-12	9.97607077987414E-13	2.55636813734275E-12	2.15109026191036E-12	9.66431856800308E-13	3.02399645514935E-12	2.3069663678459E-12	1.21583362629716E-12	2.05756459834904E-12	1.52758583816823E-12	1.68346194410376E-12	2.21344070428458E-12	2.338141589033E-12	2.61871857971696E-12
0.01964	1.62111150172955E-12	3.30457344583331E-12	3.33574866702042E-12	1.93286371360062E-12	2.24461592547168E-12	9.97607077987414E-13	2.7745946856525E-12	2.3069663678459E-12	1.09113274154873E-12	2.89929557040092E-12	1.8393380500393E-12	1.21583362629716E-12	1.8705132712264E-12	1.71463716529087E-12	1.99521415597483E-12	2.27579114665879E-12	2.43166725259432E-12	2.71224424327828E-12
0.01966	9.66431856800308E-13	3.11752211871067E-12	3.2422230034591E-12	1.58993628054244E-12	2.7745946856525E-12	1.46523539579401E-12	2.8057699068396E-12	2.52519291615564E-12	1.34053451104559E-12	2.8057699068396E-12	1.4028849534198E-12	1.09113274154873E-12	1.58993628054244E-12	1.62111150172955E-12	1.96403893478772E-12	2.49401769496854E-12	2.15109026191036E-12	2.68106902209118E-12
0.01968	5.29978760180814E-13	2.89929557040092E-12	2.71224424327828E-12	1.27818406867137E-12	3.02399645514935E-12	1.80816282885219E-12	2.64989380090407E-12	2.43166725259432E-12	1.77698760766508E-12	2.61871857971696E-12	1.09113274154873E-12	1.09113274154873E-12	1.30935928985848E-12	1.52758583816823E-12	1.99521415597483E-12	2.74341946446539E-12	1.68346194410376E-12	2.8057699068396E-12
0.0197	4.98803538993707E-13	2.7745946856525E-12	2.02638937716194E-12	1.37170973223269E-12	2.86812034921382E-12	2.11991504072326E-12	2.3069663678459E-12	2.3069663678459E-12	2.15109026191036E-12	2.40049203140722E-12	8.72906193238988E-13	1.09113274154873E-12	1.27818406867137E-12	1.77698760766508E-12	2.02638937716194E-12	2.96164601277514E-12	1.12230796273584E-12	2.74341946446539E-12
0.01972	9.04081414426094E-13	2.7745946856525E-12	1.46523539579401E-12	1.68346194410376E-12	2.58754335852986E-12	2.24461592547168E-12	1.93286371360062E-12	2.15109026191036E-12	2.40049203140722E-12	2.24461592547168E-12	8.72906193238988E-13	1.15348318392295E-12	1.4028849534198E-12	2.27579114665879E-12	2.21344070428458E-12	2.99282123396224E-12	7.48205308490561E-13	2.49401769496854E-12
0.01974	1.62111150172955E-12	2.86812034921382E-12	1.21583362629716E-12	2.02638937716194E-12	2.08873981953615E-12	2.36931681022011E-12	1.52758583816823E-12	2.08873981953615E-12	2.49401769496854E-12	2.02638937716194E-12	1.15348318392295E-12	1.37170973223269E-12	1.58993628054244E-12	3.02399645514935E-12	2.68106902209118E-12	3.05517167633646E-12	6.85854866116347E-13	2.18226548309747E-12
0.01976	2.36931681022011E-12	2.64989380090407E-12	1.49641061698112E-12	2.36931681022011E-12	1.65228672291666E-12	2.49401769496854E-12	1.18465840511005E-12	2.05756459834904E-12	2.58754335852986E-12	1.74581238647798E-12	1.43406017460691E-12	1.49641061698112E-12	1.68346194410376E-12	3.55397521533016E-12	3.21104778227199E-12	3.05517167633646E-12	9.35256635613201E-13	1.77698760766508E-12
0.01978	3.11752211871067E-12	2.21344070428458E-12	1.80816282885219E-12	2.64989380090407E-12	1.43406017460691E-12	2.52519291615564E-12	1.18465840511005E-12	2.24461592547168E-12	2.40049203140722E-12	1.62111150172955E-12	1.55876105935534E-12	1.68346194410376E-12	1.65228672291666E-12	3.80337698482702E-12	3.7098513212657E-12	3.14869733989778E-12	1.37170973223269E-12	1.52758583816823E-12
0.0198	3.55397521533016E-12	1.58993628054244E-12	2.18226548309747E-12	2.83694512802671E-12	1.43406017460691E-12	2.3069663678459E-12	1.37170973223269E-12	2.7745946856525E-12	2.24461592547168E-12	1.58993628054244E-12	1.65228672291666E-12	1.90168849241351E-12	1.49641061698112E-12	3.77220176363991E-12	4.02160353313676E-12	3.02399645514935E-12	1.62111150172955E-12	1.34053451104559E-12
0.01982	3.80337698482702E-12	8.10555750864774E-13	2.18226548309747E-12	3.08634689752356E-12	1.90168849241351E-12	2.21344070428458E-12	1.65228672291666E-12	3.2422230034591E-12	1.90168849241351E-12	1.58993628054244E-12	1.80816282885219E-12	2.02638937716194E-12	1.52758583816823E-12	3.49162477295595E-12	4.02160353313676E-12	2.89929557040092E-12	1.8393380500393E-12	1.52758583816823E-12
0.01984	3.61632565770438E-12	5.29978760180814E-13	1.99521415597483E-12	2.89929557040092E-12	2.52519291615564E-12	2.02638937716194E-12	2.05756459834904E-12	3.42927433058174E-12	1.34053451104559E-12	1.52758583816823E-12	1.96403893478772E-12	1.99521415597483E-12	1.62111150172955E-12	3.14869733989778E-12	3.7410265424528E-12	2.89929557040092E-12	1.99521415597483E-12	1.74581238647798E-12
0.01986	3.11752211871067E-12	7.48205308490561E-13	1.74581238647798E-12	2.24461592547168E-12	2.96164601277514E-12	1.77698760766508E-12	2.27579114665879E-12	3.33574866702042E-12	7.17030087303454E-13	1.52758583816823E-12	1.93286371360062E-12	1.99521415597483E-12	1.80816282885219E-12	2.61871857971696E-12	3.02399645514935E-12	3.02399645514935E-12	2.24461592547168E-12	2.11991504072326E-12
0.01988	2.40049203140722E-12	1.37170973223269E-12	1.65228672291666E-12	1.62111150172955E-12	2.86812034921382E-12	1.71463716529087E-12	2.36931681022011E-12	3.02399645514935E-12	3.11752211871067E-14	1.68346194410376E-12	1.65228672291666E-12	1.93286371360062E-12	2.15109026191036E-12	2.21344070428458E-12	2.18226548309747E-12	3.05517167633646E-12	2.55636813734275E-12	2.27579114665879E-12
0.0199	1.96403893478772E-12	2.02638937716194E-12	1.58993628054244E-12	9.35256635613201E-13	2.40049203140722E-12	1.8393380500393E-12	2.27579114665879E-12	2.68106902209118E-12	-6.54679644929241E-13	1.93286371360062E-12	1.43406017460691E-12	1.90168849241351E-12	2.64989380090407E-12	1.93286371360062E-12	1.49641061698112E-12	2.8057699068396E-12	3.08634689752356E-12	2.43166725259432E-12
0.01992	1.80816282885219E-12	2.83694512802671E-12	1.62111150172955E-12	4.98803538993707E-13	1.74581238647798E-12	2.02638937716194E-12	2.05756459834904E-12	2.43166725259432E-12	-9.66431856800308E-13	2.49401769496854E-12	1.43406017460691E-12	1.93286371360062E-12	2.7745946856525E-12	1.80816282885219E-12	1.05995752036163E-12	2.49401769496854E-12	3.33574866702042E-12	2.49401769496854E-12
0.01994	1.8393380500393E-12	3.33574866702042E-12	1.62111150172955E-12	3.42927433058174E-13	1.21583362629716E-12	2.18226548309747E-12	1.65228672291666E-12	2.338141589033E-12	-9.66431856800308E-13	2.93047079158803E-12	1.68346194410376E-12	2.05756459834904E-12	2.71224424327828E-12	1.80816282885219E-12	9.04081414426094E-13	2.18226548309747E-12	3.61632565770438E-12	2.55636813734275E-12
0.01996	2.05756459834904E-12	3.80337698482702E-12	1.80816282885219E-12	5.61153981367921E-13	6.23504423742134E-13	2.338141589033E-12	1.55876105935534E-12	1.96403893478772E-12	-7.79380529677668E-13	3.17987256108488E-12	2.02638937716194E-12	2.11991504072326E-12	2.52519291615564E-12	1.8705132712264E-12	1.12230796273584E-12	2.08873981953615E-12	3.61632565770438E-12	2.68106902209118E-12
0.01998	1.8705132712264E-12	3.86572742720123E-12	1.8393380500393E-12	8.72906193238988E-13	3.7410265424528E-13	2.21344070428458E-12	1.52758583816823E-12	1.58993628054244E-12	-4.05277875432387E-13	2.7745946856525E-12	2.338141589033E-12	2.15109026191036E-12	2.36931681022011E-12	1.77698760766508E-12	1.37170973223269E-12	2.05756459834904E-12	3.58515043651727E-12	2.58754335852986E-12
0.02	1.71463716529087E-12	3.67867610007859E-12	1.80816282885219E-12	1.05995752036163E-12	4.05277875432387E-13	2.02638937716194E-12	1.52758583816823E-12	1.34053451104559E-12	1.8705132712264E-13	1.96403893478772E-12	2.21344070428458E-12	2.11991504072326E-12	2.55636813734275E-12	1.55876105935534E-12	1.68346194410376E-12	2.02638937716194E-12	3.64750087889148E-12	2.40049203140722E-12
0.02002	1.71463716529087E-12	3.2733982246462E-12	1.8705132712264E-12	1.18465840511005E-12	5.61153981367921E-13	1.68346194410376E-12	1.55876105935534E-12	1.24700884748427E-12	6.85854866116347E-13	1.05995752036163E-12	2.02638937716194E-12	2.02638937716194E-12	2.96164601277514E-12	1.37170973223269E-12	1.65228672291666E-12	2.02638937716194E-12	3.58515043651727E-12	1.99521415597483E-12
0.02004	1.8393380500393E-12	2.8057699068396E-12	2.21344070428458E-12	1.43406017460691E-12	8.10555750864774E-13	1.27818406867137E-12	1.49641061698112E-12	1.12230796273584E-12	1.02878229917452E-12	3.11752211871067E-13	1.62111150172955E-12	1.8393380500393E-12	3.21104778227199E-12	1.21583362629716E-12	1.49641061698112E-12	1.99521415597483E-12	3.49162477295595E-12	1.55876105935534E-12
0.02006	1.93286371360062E-12	2.36931681022011E-12	2.83694512802671E-12	1.68346194410376E-12	1.05995752036163E-12	7.17030087303454E-13	1.37170973223269E-12	9.97607077987414E-13	1.52758583816823E-12	0	1.49641061698112E-12	1.58993628054244E-12	3.30457344583331E-12	1.37170973223269E-12	1.30935928985848E-12	1.99521415597483E-12	3.36692388820752E-12	1.49641061698112E-12
0.02008	2.05756459834904E-12	1.90168849241351E-12	3.67867610007859E-12	1.55876105935534E-12	1.30935928985848E-12	4.05277875432387E-13	1.34053451104559E-12	8.41730972051881E-13	2.05756459834904E-12	2.49401769496854E-13	1.58993628054244E-12	1.49641061698112E-12	3.2733982246462E-12	1.80816282885219E-12	1.24700884748427E-12	2.05756459834904E-12	3.14869733989778E-12	1.65228672291666E-12
0.0201	2.21344070428458E-12	1.65228672291666E-12	4.11512919669808E-12	9.35256635613201E-13	1.4028849534198E-12	1.8705132712264E-13	1.4028849534198E-12	8.10555750864774E-13	2.338141589033E-12	8.72906193238988E-13	1.77698760766508E-12	1.55876105935534E-12	3.14869733989778E-12	2.3069663678459E-12	1.55876105935534E-12	2.15109026191036E-12	2.93047079158803E-12	2.08873981953615E-12
0.02012	2.49401769496854E-12	1.74581238647798E-12	4.05277875432387E-12	3.7410265424528E-13	1.24700884748427E-12	1.8705132712264E-13	1.4028849534198E-12	7.48205308490561E-13	2.61871857971696E-12	1.52758583816823E-12	1.8705132712264E-12	1.77698760766508E-12	2.93047079158803E-12	2.83694512802671E-12	1.96403893478772E-12	2.15109026191036E-12	2.58754335852986E-12	2.43166725259432E-12
0.02014	2.71224424327828E-12	2.18226548309747E-12	3.49162477295595E-12	1.24700884748427E-13	1.27818406867137E-12	4.05277875432387E-13	1.55876105935534E-12	3.7410265424528E-13	2.64989380090407E-12	1.80816282885219E-12	1.8393380500393E-12	2.11991504072326E-12	2.86812034921382E-12	3.42927433058174E-12	2.40049203140722E-12	2.3069663678459E-12	2.11991504072326E-12	2.55636813734275E-12
0.02016	3.05517167633646E-12	2.58754335852986E-12	2.64989380090407E-12	6.23504423742134E-14	1.4028849534198E-12	7.48205308490561E-13	1.77698760766508E-12	0	2.55636813734275E-12	1.74581238647798E-12	1.71463716529087E-12	2.24461592547168E-12	2.68106902209118E-12	3.77220176363991E-12	2.7745946856525E-12	2.27579114665879E-12	1.8705132712264E-12	2.58754335852986E-12
0.02018	3.02399645514935E-12	2.86812034921382E-12	1.8705132712264E-12	1.24700884748427E-13	1.71463716529087E-12	1.05995752036163E-12	1.90168849241351E-12	0	2.18226548309747E-12	1.43406017460691E-12	1.55876105935534E-12	2.40049203140722E-12	2.36931681022011E-12	3.86572742720123E-12	2.86812034921382E-12	2.18226548309747E-12	2.05756459834904E-12	2.49401769496854E-12
0.0202	2.8057699068396E-12	2.74341946446539E-12	1.21583362629716E-12	3.11752211871067E-13	2.27579114665879E-12	1.09113274154873E-12	1.77698760766508E-12	4.98803538993707E-13	1.99521415597483E-12	9.97607077987414E-13	1.4028849534198E-12	2.36931681022011E-12	2.24461592547168E-12	3.7098513212657E-12	2.58754335852986E-12	1.99521415597483E-12	2.68106902209118E-12	2.52519291615564E-12
0.02022	2.43166725259432E-12	2.61871857971696E-12	7.48205308490561E-13	5.61153981367921E-13	2.71224424327828E-12	1.24700884748427E-12	1.4028849534198E-12	1.43406017460691E-12	1.93286371360062E-12	5.61153981367921E-13	1.34053451104559E-12	2.338141589033E-12	2.08873981953615E-12	3.49162477295595E-12	2.08873981953615E-12	1.74581238647798E-12	3.14869733989778E-12	2.71224424327828E-12
0.02024	1.99521415597483E-12	2.36931681022011E-12	5.29978760180814E-13	9.04081414426094E-13	2.96164601277514E-12	1.62111150172955E-12	9.97607077987414E-13	2.338141589033E-12	2.15109026191036E-12	2.49401769496854E-13	1.30935928985848E-12	2.11991504072326E-12	1.8393380500393E-12	3.30457344583331E-12	1.65228672291666E-12	1.77698760766508E-12	3.36692388820752E-12	3.08634689752356E-12
0.02026	1.65228672291666E-12	2.3069663678459E-12	5.92329202555027E-13	1.34053451104559E-12	2.93047079158803E-12	2.05756459834904E-12	7.48205308490561E-13	2.99282123396224E-12	2.24461592547168E-12	9.35256635613201E-14	1.4028849534198E-12	1.90168849241351E-12	1.55876105935534E-12	2.96164601277514E-12	1.34053451104559E-12	2.08873981953615E-12	3.14869733989778E-12	3.30457344583331E-12
0.02028	1.55876105935534E-12	2.15109026191036E-12	6.54679644929241E-13	1.55876105935534E-12	2.8057699068396E-12	2.18226548309747E-12	7.17030087303454E-13	3.14869733989778E-12	2.21344070428458E-12	3.42927433058174E-13	1.34053451104559E-12	1.58993628054244E-12	1.27818406867137E-12	2.338141589033E-12	1.43406017460691E-12	2.40049203140722E-12	2.74341946446539E-12	3.33574866702042E-12
0.0203	1.65228672291666E-12	2.08873981953615E-12	8.41730972051881E-13	1.68346194410376E-12	2.61871857971696E-12	2.3069663678459E-12	7.17030087303454E-13	3.02399645514935E-12	1.8393380500393E-12	6.85854866116347E-13	1.18465840511005E-12	1.34053451104559E-12	1.30935928985848E-12	1.74581238647798E-12	1.58993628054244E-12	2.68106902209118E-12	2.36931681022011E-12	3.21104778227199E-12
0.02032	2.08873981953615E-12	1.93286371360062E-12	1.05995752036163E-12	1.80816282885219E-12	2.36931681022011E-12	2.27579114665879E-12	7.17030087303454E-13	2.61871857971696E-12	1.27818406867137E-12	1.15348318392295E-12	1.05995752036163E-12	1.34053451104559E-12	1.52758583816823E-12	1.21583362629716E-12	1.8705132712264E-12	2.7745946856525E-12	2.11991504072326E-12	2.86812034921382E-12
0.02034	2.49401769496854E-12	1.58993628054244E-12	1.4028849534198E-12	1.93286371360062E-12	2.08873981953615E-12	2.21344070428458E-12	7.79380529677668E-13	2.27579114665879E-12	1.05995752036163E-12	1.58993628054244E-12	7.79380529677668E-13	1.37170973223269E-12	1.62111150172955E-12	6.54679644929241E-13	1.90168849241351E-12	2.74341946446539E-12	1.99521415597483E-12	2.40049203140722E-12
0.02036	2.68106902209118E-12	1.49641061698112E-12	1.43406017460691E-12	1.80816282885219E-12	1.74581238647798E-12	2.15109026191036E-12	8.41730972051881E-13	2.02638937716194E-12	8.72906193238988E-13	2.05756459834904E-12	6.85854866116347E-13	1.30935928985848E-12	1.65228672291666E-12	3.7410265424528E-13	2.02638937716194E-12	2.46284247378143E-12	1.99521415597483E-12	1.8705132712264E-12
0.02038	2.58754335852986E-12	1.12230796273584E-12	1.68346194410376E-12	1.68346194410376E-12	1.43406017460691E-12	2.11991504072326E-12	1.02878229917452E-12	1.80816282885219E-12	8.41730972051881E-13	2.49401769496854E-12	6.85854866116347E-13	1.52758583816823E-12	1.58993628054244E-12	2.49401769496854E-13	2.02638937716194E-12	1.99521415597483E-12	1.99521415597483E-12	1.24700884748427E-12
0.0204	2.24461592547168E-12	8.10555750864774E-13	2.08873981953615E-12	1.58993628054244E-12	1.65228672291666E-12	1.99521415597483E-12	1.24700884748427E-12	1.58993628054244E-12	9.04081414426094E-13	2.74341946446539E-12	8.10555750864774E-13	1.62111150172955E-12	1.58993628054244E-12	2.18226548309747E-13	1.93286371360062E-12	1.4028849534198E-12	2.05756459834904E-12	6.54679644929241E-13
0.02042	1.90168849241351E-12	9.35256635613201E-13	2.49401769496854E-12	1.30935928985848E-12	1.77698760766508E-12	1.62111150172955E-12	1.37170973223269E-12	1.46523539579401E-12	9.35256635613201E-13	2.8057699068396E-12	1.12230796273584E-12	1.90168849241351E-12	1.58993628054244E-12	1.55876105935534E-13	1.8705132712264E-12	8.10555750864774E-13	2.08873981953615E-12	3.11752211871067E-13
0.02044	1.71463716529087E-12	1.15348318392295E-12	2.55636813734275E-12	1.02878229917452E-12	2.27579114665879E-12	1.4028849534198E-12	1.37170973223269E-12	1.30935928985848E-12	1.05995752036163E-12	2.86812034921382E-12	1.65228672291666E-12	2.21344070428458E-12	1.55876105935534E-12	4.36453096619494E-13	1.71463716529087E-12	5.29978760180814E-13	2.27579114665879E-12	4.36453096619494E-13
0.02046	1.58993628054244E-12	1.74581238647798E-12	2.40049203140722E-12	9.35256635613201E-13	2.74341946446539E-12	9.97607077987414E-13	1.27818406867137E-12	1.24700884748427E-12	1.02878229917452E-12	2.71224424327828E-12	2.05756459834904E-12	2.49401769496854E-12	1.55876105935534E-12	9.04081414426094E-13	1.77698760766508E-12	4.98803538993707E-13	2.338141589033E-12	9.04081414426094E-13
0.02048	1.62111150172955E-12	2.52519291615564E-12	2.02638937716194E-12	9.35256635613201E-13	3.05517167633646E-12	6.54679644929241E-13	1.18465840511005E-12	1.18465840511005E-12	9.35256635613201E-13	2.43166725259432E-12	2.61871857971696E-12	2.58754335852986E-12	1.52758583816823E-12	1.4028849534198E-12	1.90168849241351E-12	5.61153981367921E-13	2.52519291615564E-12	1.65228672291666E-12
0.0205	1.74581238647798E-12	3.21104778227199E-12	1.74581238647798E-12	1.24700884748427E-12	3.05517167633646E-12	3.11752211871067E-13	1.09113274154873E-12	1.02878229917452E-12	8.41730972051881E-13	1.90168849241351E-12	2.8057699068396E-12	2.74341946446539E-12	1.46523539579401E-12	1.80816282885219E-12	2.05756459834904E-12	9.97607077987414E-13	2.55636813734275E-12	2.338141589033E-12
0.02052	1.93286371360062E-12	3.49162477295595E-12	1.65228672291666E-12	1.74581238647798E-12	2.86812034921382E-12	2.8057699068396E-13	1.09113274154873E-12	1.21583362629716E-12	6.54679644929241E-13	1.52758583816823E-12	2.71224424327828E-12	2.68106902209118E-12	1.15348318392295E-12	2.02638937716194E-12	2.24461592547168E-12	1.4028849534198E-12	2.43166725259432E-12	2.89929557040092E-12
0.02054	2.02638937716194E-12	3.46044955176884E-12	1.77698760766508E-12	2.36931681022011E-12	2.71224424327828E-12	5.61153981367921E-13	1.09113274154873E-12	1.34053451104559E-12	3.7410265424528E-13	1.55876105935534E-12	2.3069663678459E-12	2.64989380090407E-12	6.54679644929241E-13	2.11991504072326E-12	2.49401769496854E-12	1.77698760766508E-12	2.24461592547168E-12	2.99282123396224E-12
0.02056	2.08873981953615E-12	3.2733982246462E-12	2.05756459834904E-12	2.89929557040092E-12	2.74341946446539E-12	1.24700884748427E-12	1.18465840511005E-12	1.65228672291666E-12	-3.11752211871067E-14	1.8393380500393E-12	1.8705132712264E-12	2.40049203140722E-12	1.8705132712264E-13	2.02638937716194E-12	2.64989380090407E-12	2.05756459834904E-12	2.21344070428458E-12	2.71224424327828E-12
0.02058	2.05756459834904E-12	3.05517167633646E-12	2.24461592547168E-12	3.2422230034591E-12	2.83694512802671E-12	1.8393380500393E-12	1.24700884748427E-12	2.05756459834904E-12	-1.55876105935534E-13	2.3069663678459E-12	1.65228672291666E-12	2.18226548309747E-12	-2.18226548309747E-13	2.02638937716194E-12	2.74341946446539E-12	2.3069663678459E-12	2.36931681022011E-12	2.3069663678459E-12
0.0206	1.80816282885219E-12	2.86812034921382E-12	2.27579114665879E-12	3.21104778227199E-12	2.89929557040092E-12	2.24461592547168E-12	1.49641061698112E-12	2.46284247378143E-12	-2.18226548309747E-13	2.89929557040092E-12	1.62111150172955E-12	1.90168849241351E-12	-4.67628317806601E-13	2.15109026191036E-12	2.55636813734275E-12	2.49401769496854E-12	2.49401769496854E-12	2.05756459834904E-12
0.02062	1.68346194410376E-12	2.68106902209118E-12	2.24461592547168E-12	2.96164601277514E-12	2.8057699068396E-12	2.338141589033E-12	1.55876105935534E-12	2.74341946446539E-12	-6.23504423742134E-14	3.33574866702042E-12	1.58993628054244E-12	1.68346194410376E-12	-6.23504423742134E-13	2.338141589033E-12	2.11991504072326E-12	2.49401769496854E-12	2.43166725259432E-12	2.05756459834904E-12
0.02064	1.62111150172955E-12	2.58754335852986E-12	2.21344070428458E-12	2.55636813734275E-12	2.64989380090407E-12	2.21344070428458E-12	1.8393380500393E-12	2.99282123396224E-12	0	3.52279999414306E-12	1.80816282885219E-12	1.4028849534198E-12	-4.98803538993707E-13	2.58754335852986E-12	1.52758583816823E-12	2.36931681022011E-12	2.27579114665879E-12	2.02638937716194E-12
0.02066	1.43406017460691E-12	2.52519291615564E-12	2.02638937716194E-12	2.15109026191036E-12	2.55636813734275E-12	1.90168849241351E-12	1.90168849241351E-12	3.08634689752356E-12	0	3.30457344583331E-12	2.338141589033E-12	1.30935928985848E-12	-6.23504423742134E-14	3.02399645514935E-12	1.02878229917452E-12	2.3069663678459E-12	1.99521415597483E-12	1.90168849241351E-12
0.02068	1.24700884748427E-12	2.52519291615564E-12	1.68346194410376E-12	1.77698760766508E-12	2.46284247378143E-12	1.55876105935534E-12	2.18226548309747E-12	3.17987256108488E-12	3.11752211871067E-14	2.99282123396224E-12	2.68106902209118E-12	1.24700884748427E-12	5.29978760180814E-13	3.46044955176884E-12	7.17030087303454E-13	2.3069663678459E-12	1.8705132712264E-12	1.71463716529087E-12
0.0207	1.12230796273584E-12	2.74341946446539E-12	1.46523539579401E-12	1.52758583816823E-12	2.36931681022011E-12	1.37170973223269E-12	2.43166725259432E-12	3.21104778227199E-12	-3.11752211871067E-14	2.49401769496854E-12	2.7745946856525E-12	1.49641061698112E-12	1.30935928985848E-12	3.80337698482702E-12	9.04081414426094E-13	2.3069663678459E-12	1.90168849241351E-12	1.43406017460691E-12
0.02072	1.12230796273584E-12	3.05517167633646E-12	1.65228672291666E-12	1.30935928985848E-12	2.15109026191036E-12	1.24700884748427E-12	2.64989380090407E-12	3.14869733989778E-12	3.11752211871067E-14	2.02638937716194E-12	2.74341946446539E-12	1.68346194410376E-12	2.21344070428458E-12	4.08395397551098E-12	1.15348318392295E-12	2.15109026191036E-12	2.27579114665879E-12	1.24700884748427E-12
0.02074	1.46523539579401E-12	3.36692388820752E-12	1.80816282885219E-12	1.18465840511005E-12	1.8705132712264E-12	1.24700884748427E-12	2.8057699068396E-12	2.99282123396224E-12	2.49401769496854E-13	1.68346194410376E-12	2.61871857971696E-12	1.65228672291666E-12	2.8057699068396E-12	4.27100530263362E-12	1.34053451104559E-12	1.99521415597483E-12	2.68106902209118E-12	1.27818406867137E-12
0.02076	1.77698760766508E-12	3.7098513212657E-12	2.05756459834904E-12	1.05995752036163E-12	1.71463716529087E-12	1.37170973223269E-12	2.89929557040092E-12	2.61871857971696E-12	5.92329202555027E-13	1.71463716529087E-12	2.36931681022011E-12	1.90168849241351E-12	2.7745946856525E-12	4.11512919669808E-12	1.49641061698112E-12	1.74581238647798E-12	3.02399645514935E-12	1.49641061698112E-12
0.02078	1.8705132712264E-12	3.58515043651727E-12	2.24461592547168E-12	1.27818406867137E-12	1.77698760766508E-12	1.43406017460691E-12	2.89929557040092E-12	2.18226548309747E-12	7.79380529677668E-13	1.96403893478772E-12	2.46284247378143E-12	2.11991504072326E-12	2.43166725259432E-12	3.61632565770438E-12	1.55876105935534E-12	1.43406017460691E-12	3.2733982246462E-12	1.74581238647798E-12
0.0208	1.90168849241351E-12	3.21104778227199E-12	2.338141589033E-12	1.65228672291666E-12	2.05756459834904E-12	1.4028849534198E-12	2.8057699068396E-12	1.68346194410376E-12	1.02878229917452E-12	2.27579114665879E-12	2.36931681022011E-12	2.18226548309747E-12	1.96403893478772E-12	3.05517167633646E-12	1.58993628054244E-12	1.15348318392295E-12	3.33574866702042E-12	1.99521415597483E-12
0.02082	1.74581238647798E-12	2.68106902209118E-12	2.43166725259432E-12	2.18226548309747E-12	2.43166725259432E-12	1.30935928985848E-12	2.40049203140722E-12	1.34053451104559E-12	1.05995752036163E-12	2.49401769496854E-12	2.40049203140722E-12	1.90168849241351E-12	1.58993628054244E-12	2.49401769496854E-12	1.30935928985848E-12	8.72906193238988E-13	2.93047079158803E-12	2.11991504072326E-12
0.02084	1.49641061698112E-12	2.338141589033E-12	2.40049203140722E-12	2.83694512802671E-12	2.89929557040092E-12	1.34053451104559E-12	2.15109026191036E-12	1.09113274154873E-12	1.05995752036163E-12	2.61871857971696E-12	2.43166725259432E-12	1.65228672291666E-12	1.37170973223269E-12	2.18226548309747E-12	1.09113274154873E-12	7.17030087303454E-13	2.43166725259432E-12	1.96403893478772E-12
0.02086	1.21583362629716E-12	2.27579114665879E-12	2.338141589033E-12	2.99282123396224E-12	3.08634689752356E-12	1.52758583816823E-12	2.11991504072326E-12	1.18465840511005E-12	1.05995752036163E-12	2.58754335852986E-12	2.61871857971696E-12	1.43406017460691E-12	1.30935928985848E-12	2.05756459834904E-12	9.35256635613201E-13	8.72906193238988E-13	2.08873981953615E-12	1.68346194410376E-12
0.02088	1.18465840511005E-12	2.40049203140722E-12	2.27579114665879E-12	2.46284247378143E-12	2.96164601277514E-12	1.77698760766508E-12	2.21344070428458E-12	1.34053451104559E-12	1.24700884748427E-12	2.49401769496854E-12	2.89929557040092E-12	1.37170973223269E-12	1.55876105935534E-12	2.05756459834904E-12	9.04081414426094E-13	1.34053451104559E-12	1.74581238647798E-12	1.34053451104559E-12
0.0209	1.55876105935534E-12	2.55636813734275E-12	2.24461592547168E-12	1.62111150172955E-12	2.55636813734275E-12	2.21344070428458E-12	2.21344070428458E-12	1.74581238647798E-12	1.37170973223269E-12	2.46284247378143E-12	3.42927433058174E-12	1.52758583816823E-12	1.77698760766508E-12	2.40049203140722E-12	1.12230796273584E-12	1.93286371360062E-12	1.30935928985848E-12	1.15348318392295E-12
0.02092	2.338141589033E-12	2.61871857971696E-12	2.05756459834904E-12	1.12230796273584E-12	2.08873981953615E-12	2.74341946446539E-12	2.21344070428458E-12	1.90168849241351E-12	1.43406017460691E-12	2.36931681022011E-12	3.83455220601412E-12	1.74581238647798E-12	2.05756459834904E-12	2.8057699068396E-12	1.49641061698112E-12	2.71224424327828E-12	1.27818406867137E-12	1.21583362629716E-12
0.02094	3.17987256108488E-12	2.55636813734275E-12	1.99521415597483E-12	9.04081414426094E-13	1.80816282885219E-12	3.17987256108488E-12	2.3069663678459E-12	2.11991504072326E-12	1.55876105935534E-12	2.36931681022011E-12	3.61632565770438E-12	2.05756459834904E-12	2.338141589033E-12	2.83694512802671E-12	1.96403893478772E-12	3.36692388820752E-12	1.49641061698112E-12	1.4028849534198E-12
0.02096	3.7410265424528E-12	2.3069663678459E-12	1.8393380500393E-12	9.35256635613201E-13	1.96403893478772E-12	3.21104778227199E-12	2.55636813734275E-12	2.15109026191036E-12	1.52758583816823E-12	2.27579114665879E-12	3.05517167633646E-12	2.18226548309747E-12	2.64989380090407E-12	2.61871857971696E-12	2.24461592547168E-12	3.7098513212657E-12	1.74581238647798E-12	1.80816282885219E-12
0.02098	4.02160353313676E-12	2.3069663678459E-12	1.80816282885219E-12	1.21583362629716E-12	2.61871857971696E-12	3.14869733989778E-12	2.89929557040092E-12	1.90168849241351E-12	1.43406017460691E-12	2.24461592547168E-12	2.36931681022011E-12	2.08873981953615E-12	2.89929557040092E-12	2.3069663678459E-12	2.24461592547168E-12	3.86572742720123E-12	1.96403893478772E-12	2.338141589033E-12
0.021	3.92807786957544E-12	2.18226548309747E-12	1.90168849241351E-12	1.4028849534198E-12	3.30457344583331E-12	2.8057699068396E-12	3.21104778227199E-12	1.62111150172955E-12	1.37170973223269E-12	2.21344070428458E-12	2.05756459834904E-12	2.05756459834904E-12	2.99282123396224E-12	1.96403893478772E-12	1.99521415597483E-12	3.7410265424528E-12	2.15109026191036E-12	2.86812034921382E-12
0.02102	3.55397521533016E-12	1.99521415597483E-12	2.08873981953615E-12	1.43406017460691E-12	3.58515043651727E-12	2.52519291615564E-12	3.33574866702042E-12	1.68346194410376E-12	1.27818406867137E-12	2.24461592547168E-12	1.99521415597483E-12	1.99521415597483E-12	2.71224424327828E-12	1.74581238647798E-12	1.58993628054244E-12	3.33574866702042E-12	2.24461592547168E-12	3.17987256108488E-12
0.02104	3.17987256108488E-12	2.02638937716194E-12	2.08873981953615E-12	1.49641061698112E-12	3.58515043651727E-12	2.43166725259432E-12	3.05517167633646E-12	1.8393380500393E-12	1.18465840511005E-12	2.18226548309747E-12	2.11991504072326E-12	1.93286371360062E-12	2.02638937716194E-12	1.43406017460691E-12	1.30935928985848E-12	2.71224424327828E-12	2.15109026191036E-12	3.17987256108488E-12
0.02106	2.8057699068396E-12	1.99521415597483E-12	2.02638937716194E-12	1.43406017460691E-12	3.39809910939463E-12	2.49401769496854E-12	2.55636813734275E-12	2.08873981953615E-12	1.12230796273584E-12	2.338141589033E-12	2.338141589033E-12	1.90168849241351E-12	1.49641061698112E-12	1.24700884748427E-12	1.30935928985848E-12	2.02638937716194E-12	1.93286371360062E-12	2.93047079158803E-12
0.02108	2.36931681022011E-12	1.90168849241351E-12	1.8705132712264E-12	1.37170973223269E-12	3.02399645514935E-12	2.68106902209118E-12	2.15109026191036E-12	2.27579114665879E-12	1.30935928985848E-12	2.338141589033E-12	2.40049203140722E-12	1.99521415597483E-12	9.35256635613201E-13	1.09113274154873E-12	1.27818406867137E-12	1.30935928985848E-12	1.58993628054244E-12	2.46284247378143E-12
0.0211	2.08873981953615E-12	1.65228672291666E-12	1.52758583816823E-12	1.30935928985848E-12	2.49401769496854E-12	2.74341946446539E-12	1.90168849241351E-12	2.27579114665879E-12	1.80816282885219E-12	2.27579114665879E-12	2.3069663678459E-12	2.11991504072326E-12	7.48205308490561E-13	1.15348318392295E-12	1.4028849534198E-12	9.35256635613201E-13	1.37170973223269E-12	1.99521415597483E-12
0.02112	2.02638937716194E-12	1.65228672291666E-12	1.18465840511005E-12	1.24700884748427E-12	2.02638937716194E-12	2.55636813734275E-12	1.74581238647798E-12	2.36931681022011E-12	2.3069663678459E-12	2.24461592547168E-12	1.99521415597483E-12	2.338141589033E-12	9.04081414426094E-13	1.55876105935534E-12	1.49641061698112E-12	7.79380529677668E-13	1.27818406867137E-12	1.30935928985848E-12
0.02114	2.21344070428458E-12	1.99521415597483E-12	8.72906193238988E-13	1.18465840511005E-12	1.96403893478772E-12	1.99521415597483E-12	1.65228672291666E-12	2.49401769496854E-12	2.71224424327828E-12	2.338141589033E-12	1.68346194410376E-12	2.338141589033E-12	1.12230796273584E-12	1.93286371360062E-12	1.93286371360062E-12	9.04081414426094E-13	1.15348318392295E-12	1.02878229917452E-12
0.02116	2.36931681022011E-12	2.36931681022011E-12	8.72906193238988E-13	1.24700884748427E-12	2.02638937716194E-12	1.46523539579401E-12	1.49641061698112E-12	2.40049203140722E-12	2.7745946856525E-12	2.43166725259432E-12	1.52758583816823E-12	2.3069663678459E-12	1.55876105935534E-12	2.36931681022011E-12	2.55636813734275E-12	1.24700884748427E-12	1.30935928985848E-12	1.09113274154873E-12
0.02118	2.7745946856525E-12	2.74341946446539E-12	1.18465840511005E-12	1.37170973223269E-12	2.27579114665879E-12	1.12230796273584E-12	1.55876105935534E-12	2.40049203140722E-12	2.36931681022011E-12	2.36931681022011E-12	1.80816282885219E-12	2.21344070428458E-12	2.05756459834904E-12	2.83694512802671E-12	3.2733982246462E-12	1.74581238647798E-12	1.71463716529087E-12	1.4028849534198E-12
0.0212	3.2422230034591E-12	3.02399645514935E-12	1.74581238647798E-12	1.58993628054244E-12	2.3069663678459E-12	1.21583362629716E-12	1.71463716529087E-12	2.43166725259432E-12	1.80816282885219E-12	2.08873981953615E-12	2.3069663678459E-12	2.21344070428458E-12	2.338141589033E-12	3.2733982246462E-12	3.99042831194966E-12	2.18226548309747E-12	2.18226548309747E-12	1.74581238647798E-12
0.02122	3.77220176363991E-12	3.30457344583331E-12	2.02638937716194E-12	1.80816282885219E-12	2.21344070428458E-12	1.34053451104559E-12	1.8705132712264E-12	2.36931681022011E-12	1.27818406867137E-12	1.71463716529087E-12	2.8057699068396E-12	2.36931681022011E-12	2.71224424327828E-12	3.42927433058174E-12	4.39570618738205E-12	2.55636813734275E-12	2.61871857971696E-12	2.02638937716194E-12
0.02124	4.08395397551098E-12	3.61632565770438E-12	2.11991504072326E-12	1.8705132712264E-12	2.08873981953615E-12	1.4028849534198E-12	2.11991504072326E-12	2.36931681022011E-12	1.05995752036163E-12	1.37170973223269E-12	2.89929557040092E-12	2.58754335852986E-12	2.61871857971696E-12	3.52279999414306E-12	4.48923185094337E-12	2.71224424327828E-12	3.02399645514935E-12	2.11991504072326E-12
0.02126	4.02160353313676E-12	3.67867610007859E-12	2.11991504072326E-12	1.77698760766508E-12	2.18226548309747E-12	1.34053451104559E-12	2.21344070428458E-12	2.21344070428458E-12	9.04081414426094E-13	1.24700884748427E-12	2.68106902209118E-12	2.55636813734275E-12	2.46284247378143E-12	3.36692388820752E-12	3.86572742720123E-12	2.83694512802671E-12	3.36692388820752E-12	2.02638937716194E-12
0.02128	3.64750087889148E-12	3.64750087889148E-12	1.8393380500393E-12	1.4028849534198E-12	2.43166725259432E-12	1.18465840511005E-12	2.24461592547168E-12	2.05756459834904E-12	9.35256635613201E-13	1.34053451104559E-12	2.15109026191036E-12	2.93047079158803E-12	1.99521415597483E-12	2.96164601277514E-12	2.74341946446539E-12	3.17987256108488E-12	3.55397521533016E-12	1.80816282885219E-12
0.0213	3.02399645514935E-12	3.39809910939463E-12	1.80816282885219E-12	1.12230796273584E-12	2.64989380090407E-12	1.18465840511005E-12	2.02638937716194E-12	2.02638937716194E-12	5.61153981367921E-13	1.71463716529087E-12	1.62111150172955E-12	3.2422230034591E-12	1.62111150172955E-12	2.43166725259432E-12	1.62111150172955E-12	3.55397521533016E-12	3.33574866702042E-12	1.58993628054244E-12
0.02132	2.36931681022011E-12	3.21104778227199E-12	1.74581238647798E-12	9.04081414426094E-13	2.86812034921382E-12	1.49641061698112E-12	1.99521415597483E-12	2.05756459834904E-12	2.49401769496854E-13	1.96403893478772E-12	9.04081414426094E-13	3.64750087889148E-12	1.43406017460691E-12	2.18226548309747E-12	8.10555750864774E-13	3.52279999414306E-12	3.08634689752356E-12	1.4028849534198E-12
0.02134	1.99521415597483E-12	3.14869733989778E-12	1.8705132712264E-12	1.12230796273584E-12	2.93047079158803E-12	1.77698760766508E-12	2.02638937716194E-12	2.15109026191036E-12	-3.11752211871067E-14	2.11991504072326E-12	5.61153981367921E-13	3.95925309076255E-12	1.68346194410376E-12	1.8705132712264E-12	6.85854866116347E-13	3.2422230034591E-12	2.64989380090407E-12	1.37170973223269E-12
0.02136	1.8705132712264E-12	3.14869733989778E-12	2.18226548309747E-12	1.65228672291666E-12	2.8057699068396E-12	2.02638937716194E-12	2.05756459834904E-12	2.3069663678459E-12	9.35256635613201E-14	2.15109026191036E-12	3.42927433058174E-13	3.99042831194966E-12	1.93286371360062E-12	1.62111150172955E-12	9.66431856800308E-13	2.7745946856525E-12	2.36931681022011E-12	1.52758583816823E-12
0.02138	1.90168849241351E-12	3.17987256108488E-12	2.338141589033E-12	2.24461592547168E-12	2.52519291615564E-12	1.99521415597483E-12	2.02638937716194E-12	2.40049203140722E-12	3.42927433058174E-13	2.21344070428458E-12	4.98803538993707E-13	3.80337698482702E-12	2.15109026191036E-12	1.27818406867137E-12	1.58993628054244E-12	2.40049203140722E-12	2.24461592547168E-12	1.74581238647798E-12
0.0214	1.96403893478772E-12	3.14869733989778E-12	2.24461592547168E-12	2.83694512802671E-12	2.05756459834904E-12	1.96403893478772E-12	1.99521415597483E-12	2.40049203140722E-12	6.85854866116347E-13	2.43166725259432E-12	9.35256635613201E-13	3.49162477295595E-12	2.08873981953615E-12	9.97607077987414E-13	1.8393380500393E-12	2.02638937716194E-12	2.27579114665879E-12	1.8393380500393E-12
0.02142	2.02638937716194E-12	3.02399645514935E-12	1.8705132712264E-12	3.21104778227199E-12	1.65228672291666E-12	1.90168849241351E-12	1.80816282885219E-12	2.49401769496854E-12	9.97607077987414E-13	2.7745946856525E-12	1.46523539579401E-12	2.89929557040092E-12	1.8393380500393E-12	1.12230796273584E-12	1.99521415597483E-12	1.68346194410376E-12	2.52519291615564E-12	2.05756459834904E-12
0.02144	2.02638937716194E-12	2.68106902209118E-12	1.49641061698112E-12	3.52279999414306E-12	1.49641061698112E-12	2.05756459834904E-12	1.8705132712264E-12	2.61871857971696E-12	1.05995752036163E-12	2.93047079158803E-12	1.93286371360062E-12	2.18226548309747E-12	1.77698760766508E-12	1.37170973223269E-12	1.99521415597483E-12	1.30935928985848E-12	2.74341946446539E-12	2.18226548309747E-12
0.02146	1.90168849241351E-12	2.05756459834904E-12	1.15348318392295E-12	3.52279999414306E-12	1.65228672291666E-12	2.3069663678459E-12	1.90168849241351E-12	2.64989380090407E-12	9.66431856800308E-13	3.2422230034591E-12	2.36931681022011E-12	1.49641061698112E-12	1.74581238647798E-12	1.74581238647798E-12	1.93286371360062E-12	1.02878229917452E-12	2.86812034921382E-12	2.24461592547168E-12
0.02148	1.77698760766508E-12	1.49641061698112E-12	1.02878229917452E-12	3.52279999414306E-12	1.80816282885219E-12	2.55636813734275E-12	1.93286371360062E-12	2.43166725259432E-12	1.02878229917452E-12	3.33574866702042E-12	2.58754335852986E-12	9.66431856800308E-13	1.74581238647798E-12	2.18226548309747E-12	2.05756459834904E-12	9.35256635613201E-13	2.93047079158803E-12	2.36931681022011E-12
0.0215	1.8705132712264E-12	9.35256635613201E-13	9.97607077987414E-13	3.36692388820752E-12	2.3069663678459E-12	2.71224424327828E-12	2.02638937716194E-12	1.99521415597483E-12	1.27818406867137E-12	3.49162477295595E-12	2.64989380090407E-12	8.72906193238988E-13	1.8393380500393E-12	2.36931681022011E-12	1.99521415597483E-12	7.79380529677668E-13	2.8057699068396E-12	2.49401769496854E-12
0.02152	2.08873981953615E-12	7.48205308490561E-13	8.72906193238988E-13	3.11752211871067E-12	2.8057699068396E-12	2.83694512802671E-12	2.08873981953615E-12	1.52758583816823E-12	1.58993628054244E-12	3.55397521533016E-12	2.46284247378143E-12	1.18465840511005E-12	1.77698760766508E-12	2.43166725259432E-12	1.90168849241351E-12	7.48205308490561E-13	2.55636813734275E-12	2.61871857971696E-12
0.02154	2.15109026191036E-12	8.41730972051881E-13	5.61153981367921E-13	2.74341946446539E-12	3.05517167633646E-12	2.83694512802671E-12	1.8705132712264E-12	1.05995752036163E-12	1.93286371360062E-12	3.52279999414306E-12	2.08873981953615E-12	1.62111150172955E-12	1.58993628054244E-12	2.24461592547168E-12	1.68346194410376E-12	1.12230796273584E-12	2.24461592547168E-12	2.74341946446539E-12
0.02156	1.80816282885219E-12	9.66431856800308E-13	5.29978760180814E-13	2.3069663678459E-12	2.93047079158803E-12	2.8057699068396E-12	1.58993628054244E-12	8.41730972051881E-13	1.99521415597483E-12	3.2733982246462E-12	1.49641061698112E-12	1.93286371360062E-12	1.37170973223269E-12	1.8705132712264E-12	1.58993628054244E-12	1.43406017460691E-12	2.02638937716194E-12	2.58754335852986E-12
0.02158	1.49641061698112E-12	1.24700884748427E-12	8.10555750864774E-13	2.05756459834904E-12	2.74341946446539E-12	2.52519291615564E-12	1.37170973223269E-12	7.79380529677668E-13	1.8393380500393E-12	3.02399645514935E-12	7.48205308490561E-13	2.11991504072326E-12	1.02878229917452E-12	1.65228672291666E-12	1.62111150172955E-12	1.71463716529087E-12	1.96403893478772E-12	2.27579114665879E-12
0.0216	1.21583362629716E-12	1.62111150172955E-12	1.18465840511005E-12	1.96403893478772E-12	2.52519291615564E-12	2.27579114665879E-12	1.37170973223269E-12	7.17030087303454E-13	1.71463716529087E-12	3.05517167633646E-12	2.18226548309747E-13	2.21344070428458E-12	8.41730972051881E-13	1.37170973223269E-12	1.62111150172955E-12	1.80816282885219E-12	1.93286371360062E-12	1.99521415597483E-12
0.02162	1.15348318392295E-12	2.05756459834904E-12	1.4028849534198E-12	2.02638937716194E-12	2.58754335852986E-12	2.02638937716194E-12	1.4028849534198E-12	6.54679644929241E-13	1.80816282885219E-12	2.89929557040092E-12	1.8705132712264E-13	2.55636813734275E-12	7.48205308490561E-13	1.4028849534198E-12	1.49641061698112E-12	1.8705132712264E-12	1.90168849241351E-12	1.74581238647798E-12
0.02164	1.30935928985848E-12	2.49401769496854E-12	1.68346194410376E-12	2.27579114665879E-12	2.61871857971696E-12	1.77698760766508E-12	1.62111150172955E-12	7.79380529677668E-13	2.02638937716194E-12	2.64989380090407E-12	6.85854866116347E-13	2.93047079158803E-12	1.02878229917452E-12	1.55876105935534E-12	1.18465840511005E-12	1.74581238647798E-12	1.93286371360062E-12	1.52758583816823E-12
0.02166	1.4028849534198E-12	2.99282123396224E-12	1.90168849241351E-12	2.43166725259432E-12	2.40049203140722E-12	1.68346194410376E-12	1.99521415597483E-12	9.35256635613201E-13	2.18226548309747E-12	2.338141589033E-12	1.34053451104559E-12	2.99282123396224E-12	1.4028849534198E-12	1.74581238647798E-12	7.79380529677668E-13	1.77698760766508E-12	2.11991504072326E-12	1.55876105935534E-12
0.02168	1.24700884748427E-12	3.33574866702042E-12	2.08873981953615E-12	2.46284247378143E-12	2.05756459834904E-12	1.74581238647798E-12	2.40049203140722E-12	1.02878229917452E-12	2.338141589033E-12	2.18226548309747E-12	1.80816282885219E-12	2.8057699068396E-12	2.02638937716194E-12	1.77698760766508E-12	4.05277875432387E-13	1.8705132712264E-12	2.18226548309747E-12	1.8393380500393E-12
0.0217	1.02878229917452E-12	3.55397521533016E-12	2.40049203140722E-12	2.05756459834904E-12	1.80816282885219E-12	1.8705132712264E-12	2.68106902209118E-12	1.12230796273584E-12	2.36931681022011E-12	2.02638937716194E-12	1.90168849241351E-12	2.36931681022011E-12	2.36931681022011E-12	1.80816282885219E-12	2.8057699068396E-13	2.11991504072326E-12	2.43166725259432E-12	2.3069663678459E-12
0.02172	9.35256635613201E-13	3.58515043651727E-12	2.46284247378143E-12	1.24700884748427E-12	1.71463716529087E-12	1.74581238647798E-12	2.58754335852986E-12	1.4028849534198E-12	2.43166725259432E-12	1.90168849241351E-12	1.8705132712264E-12	1.90168849241351E-12	2.52519291615564E-12	1.90168849241351E-12	4.98803538993707E-13	2.24461592547168E-12	2.64989380090407E-12	2.83694512802671E-12
0.02174	1.24700884748427E-12	3.2733982246462E-12	2.43166725259432E-12	5.29978760180814E-13	1.71463716529087E-12	1.34053451104559E-12	2.338141589033E-12	1.8705132712264E-12	2.49401769496854E-12	1.96403893478772E-12	1.93286371360062E-12	1.58993628054244E-12	2.52519291615564E-12	1.8705132712264E-12	7.48205308490561E-13	2.02638937716194E-12	2.83694512802671E-12	3.11752211871067E-12
0.02176	1.77698760766508E-12	3.05517167633646E-12	2.21344070428458E-12	2.49401769496854E-13	1.71463716529087E-12	8.10555750864774E-13	2.11991504072326E-12	2.55636813734275E-12	2.61871857971696E-12	1.99521415597483E-12	2.02638937716194E-12	1.62111150172955E-12	2.27579114665879E-12	1.62111150172955E-12	1.05995752036163E-12	1.80816282885219E-12	2.99282123396224E-12	3.11752211871067E-12
0.02178	2.338141589033E-12	2.64989380090407E-12	2.02638937716194E-12	3.11752211871067E-13	1.71463716529087E-12	4.98803538993707E-13	1.90168849241351E-12	3.21104778227199E-12	2.83694512802671E-12	1.8705132712264E-12	2.05756459834904E-12	1.68346194410376E-12	1.93286371360062E-12	1.27818406867137E-12	1.21583362629716E-12	1.65228672291666E-12	2.86812034921382E-12	2.86812034921382E-12
0.0218	2.74341946446539E-12	2.27579114665879E-12	1.8705132712264E-12	5.29978760180814E-13	1.68346194410376E-12	6.23504423742134E-13	1.77698760766508E-12	3.67867610007859E-12	2.8057699068396E-12	1.77698760766508E-12	1.99521415597483E-12	1.65228672291666E-12	1.37170973223269E-12	1.02878229917452E-12	1.49641061698112E-12	1.58993628054244E-12	2.46284247378143E-12	2.83694512802671E-12
0.02182	3.08634689752356E-12	2.02638937716194E-12	1.77698760766508E-12	9.35256635613201E-13	1.52758583816823E-12	1.05995752036163E-12	1.77698760766508E-12	3.55397521533016E-12	2.58754335852986E-12	1.74581238647798E-12	1.8705132712264E-12	1.52758583816823E-12	9.04081414426094E-13	6.54679644929241E-13	1.62111150172955E-12	1.71463716529087E-12	2.24461592547168E-12	2.8057699068396E-12
0.02184	3.2422230034591E-12	1.90168849241351E-12	1.55876105935534E-12	1.24700884748427E-12	1.34053451104559E-12	1.68346194410376E-12	1.8705132712264E-12	3.05517167633646E-12	2.27579114665879E-12	1.8393380500393E-12	1.93286371360062E-12	1.49641061698112E-12	5.61153981367921E-13	3.7410265424528E-13	1.77698760766508E-12	1.80816282885219E-12	1.90168849241351E-12	2.7745946856525E-12
0.02186	3.17987256108488E-12	1.90168849241351E-12	1.34053451104559E-12	1.34053451104559E-12	1.09113274154873E-12	2.338141589033E-12	2.11991504072326E-12	2.49401769496854E-12	1.71463716529087E-12	1.96403893478772E-12	2.24461592547168E-12	1.49641061698112E-12	5.92329202555027E-13	1.24700884748427E-13	1.90168849241351E-12	1.96403893478772E-12	1.71463716529087E-12	2.68106902209118E-12
0.02188	3.05517167633646E-12	2.21344070428458E-12	1.18465840511005E-12	1.30935928985848E-12	9.35256635613201E-13	2.99282123396224E-12	2.27579114665879E-12	1.90168849241351E-12	1.09113274154873E-12	2.21344070428458E-12	2.71224424327828E-12	1.80816282885219E-12	9.04081414426094E-13	9.35256635613201E-14	2.05756459834904E-12	2.02638937716194E-12	1.71463716529087E-12	2.52519291615564E-12
0.0219	3.02399645514935E-12	2.36931681022011E-12	1.34053451104559E-12	1.46523539579401E-12	1.02878229917452E-12	3.55397521533016E-12	2.15109026191036E-12	1.49641061698112E-12	6.23504423742134E-13	2.49401769496854E-12	3.17987256108488E-12	2.18226548309747E-12	1.27818406867137E-12	2.18226548309747E-13	1.90168849241351E-12	2.08873981953615E-12	1.80816282885219E-12	2.3069663678459E-12
0.02192	2.86812034921382E-12	2.40049203140722E-12	1.58993628054244E-12	1.99521415597483E-12	1.21583362629716E-12	3.92807786957544E-12	1.99521415597483E-12	1.24700884748427E-12	4.05277875432387E-13	2.93047079158803E-12	3.39809910939463E-12	2.43166725259432E-12	1.37170973223269E-12	4.67628317806601E-13	1.74581238647798E-12	2.21344070428458E-12	1.96403893478772E-12	2.24461592547168E-12
0.02194	2.93047079158803E-12	2.21344070428458E-12	1.62111150172955E-12	2.74341946446539E-12	1.74581238647798E-12	3.95925309076255E-12	1.8705132712264E-12	1.15348318392295E-12	6.54679644929241E-13	3.30457344583331E-12	3.08634689752356E-12	2.64989380090407E-12	1.21583362629716E-12	8.10555750864774E-13	1.65228672291666E-12	2.43166725259432E-12	2.02638937716194E-12	2.15109026191036E-12
0.02196	2.96164601277514E-12	2.08873981953615E-12	1.74581238647798E-12	3.39809910939463E-12	2.49401769496854E-12	3.42927433058174E-12	1.80816282885219E-12	1.09113274154873E-12	9.35256635613201E-13	3.36692388820752E-12	2.61871857971696E-12	2.64989380090407E-12	1.24700884748427E-12	1.37170973223269E-12	1.46523539579401E-12	2.8057699068396E-12	1.8393380500393E-12	1.8705132712264E-12
0.02198	2.93047079158803E-12	2.05756459834904E-12	1.80816282885219E-12	3.55397521533016E-12	2.99282123396224E-12	2.64989380090407E-12	1.71463716529087E-12	9.97607077987414E-13	1.21583362629716E-12	3.2733982246462E-12	2.11991504072326E-12	2.61871857971696E-12	1.37170973223269E-12	1.90168849241351E-12	1.4028849534198E-12	3.21104778227199E-12	1.52758583816823E-12	1.15348318392295E-12
0.022	3.11752211871067E-12	2.08873981953615E-12	2.08873981953615E-12	3.33574866702042E-12	3.08634689752356E-12	1.93286371360062E-12	1.62111150172955E-12	9.35256635613201E-13	1.46523539579401E-12	2.96164601277514E-12	1.77698760766508E-12	2.49401769496854E-12	1.62111150172955E-12	2.338141589033E-12	1.49641061698112E-12	3.55397521533016E-12	1.30935928985848E-12	2.8057699068396E-13
0.02202	3.39809910939463E-12	2.11991504072326E-12	2.18226548309747E-12	2.74341946446539E-12	2.96164601277514E-12	1.52758583816823E-12	1.43406017460691E-12	9.04081414426094E-13	1.49641061698112E-12	2.64989380090407E-12	1.37170973223269E-12	2.46284247378143E-12	1.80816282885219E-12	2.58754335852986E-12	1.77698760766508E-12	3.52279999414306E-12	1.24700884748427E-12	-7.79380529677668E-13
0.02204	3.58515043651727E-12	2.338141589033E-12	2.18226548309747E-12	2.02638937716194E-12	2.89929557040092E-12	1.46523539579401E-12	1.27818406867137E-12	9.35256635613201E-13	1.12230796273584E-12	2.24461592547168E-12	9.35256635613201E-13	2.52519291615564E-12	2.08873981953615E-12	2.55636813734275E-12	2.18226548309747E-12	3.30457344583331E-12	1.24700884748427E-12	-1.24700884748427E-12
0.02206	3.67867610007859E-12	2.61871857971696E-12	1.93286371360062E-12	1.34053451104559E-12	2.86812034921382E-12	1.34053451104559E-12	1.24700884748427E-12	9.35256635613201E-13	5.92329202555027E-13	2.05756459834904E-12	4.36453096619494E-13	2.55636813734275E-12	2.338141589033E-12	2.24461592547168E-12	2.55636813734275E-12	2.93047079158803E-12	1.62111150172955E-12	-1.30935928985848E-12
0.02208	3.61632565770438E-12	3.14869733989778E-12	1.58993628054244E-12	1.12230796273584E-12	2.83694512802671E-12	1.37170973223269E-12	1.52758583816823E-12	1.21583362629716E-12	3.42927433058174E-13	1.8705132712264E-12	3.11752211871067E-14	2.40049203140722E-12	2.64989380090407E-12	1.93286371360062E-12	2.71224424327828E-12	2.61871857971696E-12	2.11991504072326E-12	-6.54679644929241E-13
0.0221	3.49162477295595E-12	3.52279999414306E-12	1.12230796273584E-12	1.18465840511005E-12	2.83694512802671E-12	1.12230796273584E-12	1.8393380500393E-12	1.30935928985848E-12	3.42927433058174E-13	1.93286371360062E-12	-2.8057699068396E-13	2.27579114665879E-12	2.61871857971696E-12	1.65228672291666E-12	2.83694512802671E-12	2.40049203140722E-12	2.55636813734275E-12	2.18226548309747E-13
0.02212	3.11752211871067E-12	3.52279999414306E-12	7.48205308490561E-13	1.43406017460691E-12	2.8057699068396E-12	9.04081414426094E-13	2.05756459834904E-12	1.46523539579401E-12	5.61153981367921E-13	2.02638937716194E-12	-4.67628317806601E-13	1.8705132712264E-12	2.36931681022011E-12	1.52758583816823E-12	3.02399645514935E-12	2.40049203140722E-12	2.93047079158803E-12	1.18465840511005E-12
0.02214	2.68106902209118E-12	3.2733982246462E-12	3.42927433058174E-13	1.8705132712264E-12	2.8057699068396E-12	7.79380529677668E-13	2.02638937716194E-12	1.80816282885219E-12	8.41730972051881E-13	2.15109026191036E-12	-4.67628317806601E-13	1.71463716529087E-12	1.99521415597483E-12	1.62111150172955E-12	3.2422230034591E-12	2.58754335852986E-12	3.11752211871067E-12	2.15109026191036E-12
0.02216	2.27579114665879E-12	2.86812034921382E-12	3.11752211871067E-14	2.61871857971696E-12	2.58754335852986E-12	9.66431856800308E-13	1.71463716529087E-12	2.27579114665879E-12	1.12230796273584E-12	2.64989380090407E-12	-2.49401769496854E-13	1.71463716529087E-12	1.77698760766508E-12	2.08873981953615E-12	3.42927433058174E-12	2.71224424327828E-12	3.14869733989778E-12	2.83694512802671E-12
0.02218	2.08873981953615E-12	2.43166725259432E-12	-6.23504423742134E-14	3.49162477295595E-12	2.21344070428458E-12	1.30935928985848E-12	1.37170973223269E-12	2.58754335852986E-12	1.55876105935534E-12	3.21104778227199E-12	2.18226548309747E-13	1.77698760766508E-12	1.49641061698112E-12	2.61871857971696E-12	3.46044955176884E-12	2.86812034921382E-12	3.05517167633646E-12	3.2422230034591E-12
0.0222	2.11991504072326E-12	1.99521415597483E-12	1.24700884748427E-13	3.86572742720123E-12	1.8705132712264E-12	1.58993628054244E-12	1.37170973223269E-12	2.74341946446539E-12	1.90168849241351E-12	3.80337698482702E-12	8.10555750864774E-13	1.93286371360062E-12	1.27818406867137E-12	3.14869733989778E-12	3.30457344583331E-12	2.86812034921382E-12	3.05517167633646E-12	3.33574866702042E-12
0.02222	2.36931681022011E-12	1.77698760766508E-12	6.54679644929241E-13	3.99042831194966E-12	1.71463716529087E-12	1.68346194410376E-12	1.65228672291666E-12	2.74341946446539E-12	2.08873981953615E-12	4.14630441788519E-12	1.12230796273584E-12	2.08873981953615E-12	1.15348318392295E-12	3.42927433058174E-12	2.99282123396224E-12	2.74341946446539E-12	2.89929557040092E-12	3.21104778227199E-12
0.02224	2.64989380090407E-12	1.8705132712264E-12	1.49641061698112E-12	3.58515043651727E-12	1.90168849241351E-12	1.65228672291666E-12	1.90168849241351E-12	2.68106902209118E-12	2.15109026191036E-12	4.08395397551098E-12	1.34053451104559E-12	2.21344070428458E-12	1.30935928985848E-12	3.55397521533016E-12	2.68106902209118E-12	2.64989380090407E-12	2.61871857971696E-12	2.68106902209118E-12
0.02226	2.74341946446539E-12	2.338141589033E-12	2.02638937716194E-12	2.83694512802671E-12	2.11991504072326E-12	1.55876105935534E-12	2.08873981953615E-12	2.61871857971696E-12	1.93286371360062E-12	3.7410265424528E-12	1.4028849534198E-12	2.40049203140722E-12	1.74581238647798E-12	3.33574866702042E-12	2.40049203140722E-12	2.15109026191036E-12	2.24461592547168E-12	2.05756459834904E-12
0.02228	2.36931681022011E-12	3.14869733989778E-12	2.21344070428458E-12	2.36931681022011E-12	2.43166725259432E-12	1.37170973223269E-12	1.99521415597483E-12	2.64989380090407E-12	1.55876105935534E-12	3.2422230034591E-12	1.4028849534198E-12	2.49401769496854E-12	2.18226548309747E-12	3.02399645514935E-12	2.11991504072326E-12	1.55876105935534E-12	1.93286371360062E-12	1.43406017460691E-12
0.0223	1.96403893478772E-12	3.61632565770438E-12	2.05756459834904E-12	2.21344070428458E-12	2.55636813734275E-12	1.21583362629716E-12	1.99521415597483E-12	2.64989380090407E-12	1.15348318392295E-12	2.71224424327828E-12	1.37170973223269E-12	2.49401769496854E-12	2.46284247378143E-12	2.40049203140722E-12	1.71463716529087E-12	1.12230796273584E-12	1.62111150172955E-12	7.79380529677668E-13
0.02232	1.65228672291666E-12	3.7410265424528E-12	1.99521415597483E-12	2.15109026191036E-12	2.52519291615564E-12	1.05995752036163E-12	1.65228672291666E-12	2.46284247378143E-12	1.09113274154873E-12	2.18226548309747E-12	1.30935928985848E-12	2.46284247378143E-12	2.49401769496854E-12	1.65228672291666E-12	1.55876105935534E-12	7.17030087303454E-13	1.4028849534198E-12	2.8057699068396E-13
0.02234	1.71463716529087E-12	3.55397521533016E-12	2.3069663678459E-12	2.08873981953615E-12	2.24461592547168E-12	8.10555750864774E-13	1.09113274154873E-12	2.15109026191036E-12	1.12230796273584E-12	1.74581238647798E-12	1.18465840511005E-12	2.40049203140722E-12	2.338141589033E-12	1.05995752036163E-12	1.8705132712264E-12	6.23504423742134E-13	9.04081414426094E-13	6.23504423742134E-14
0.02236	1.99521415597483E-12	3.11752211871067E-12	2.83694512802671E-12	1.8705132712264E-12	1.8705132712264E-12	6.85854866116347E-13	5.92329202555027E-13	1.8393380500393E-12	1.27818406867137E-12	1.43406017460691E-12	1.21583362629716E-12	2.43166725259432E-12	2.08873981953615E-12	4.67628317806601E-13	2.11991504072326E-12	8.41730972051881E-13	3.7410265424528E-13	2.18226548309747E-13
0.02238	2.46284247378143E-12	2.61871857971696E-12	3.42927433058174E-12	1.43406017460691E-12	1.71463716529087E-12	5.92329202555027E-13	4.98803538993707E-13	1.49641061698112E-12	1.34053451104559E-12	1.21583362629716E-12	1.43406017460691E-12	2.43166725259432E-12	1.71463716529087E-12	3.11752211871067E-14	2.36931681022011E-12	1.15348318392295E-12	-6.23504423742134E-14	6.23504423742134E-13
0.0224	2.93047079158803E-12	2.3069663678459E-12	3.30457344583331E-12	9.04081414426094E-13	1.80816282885219E-12	6.85854866116347E-13	8.10555750864774E-13	1.24700884748427E-12	1.37170973223269E-12	9.04081414426094E-13	1.8705132712264E-12	2.36931681022011E-12	1.18465840511005E-12	-9.35256635613201E-14	2.52519291615564E-12	1.37170973223269E-12	-1.24700884748427E-13	1.05995752036163E-12
0.02242	3.33574866702042E-12	2.24461592547168E-12	2.58754335852986E-12	6.23504423742134E-13	2.11991504072326E-12	9.04081414426094E-13	1.58993628054244E-12	1.12230796273584E-12	1.43406017460691E-12	9.04081414426094E-13	2.24461592547168E-12	2.338141589033E-12	4.98803538993707E-13	-3.11752211871067E-14	2.55636813734275E-12	1.4028849534198E-12	2.8057699068396E-13	1.43406017460691E-12
0.02244	3.7098513212657E-12	2.52519291615564E-12	1.24700884748427E-12	5.61153981367921E-13	2.36931681022011E-12	1.12230796273584E-12	2.24461592547168E-12	1.15348318392295E-12	1.58993628054244E-12	1.09113274154873E-12	2.24461592547168E-12	2.3069663678459E-12	6.23504423742134E-14	3.42927433058174E-13	2.36931681022011E-12	1.24700884748427E-12	8.72906193238988E-13	1.8705132712264E-12
0.02246	3.89690264838834E-12	2.71224424327828E-12	1.24700884748427E-13	8.10555750864774E-13	2.27579114665879E-12	1.34053451104559E-12	2.55636813734275E-12	1.12230796273584E-12	1.71463716529087E-12	1.52758583816823E-12	1.93286371360062E-12	2.18226548309747E-12	0	8.10555750864774E-13	2.02638937716194E-12	1.05995752036163E-12	1.46523539579401E-12	2.02638937716194E-12
0.02248	3.58515043651727E-12	2.83694512802671E-12	-3.42927433058174E-13	1.02878229917452E-12	2.15109026191036E-12	1.68346194410376E-12	2.46284247378143E-12	8.72906193238988E-13	1.77698760766508E-12	2.21344070428458E-12	1.4028849534198E-12	2.08873981953615E-12	1.55876105935534E-13	1.21583362629716E-12	1.80816282885219E-12	8.41730972051881E-13	2.05756459834904E-12	2.08873981953615E-12
0.0225	3.05517167633646E-12	2.7745946856525E-12	9.35256635613201E-14	1.30935928985848E-12	1.93286371360062E-12	2.05756459834904E-12	2.18226548309747E-12	6.23504423742134E-13	1.8705132712264E-12	2.68106902209118E-12	9.97607077987414E-13	2.05756459834904E-12	3.42927433058174E-13	1.55876105935534E-12	1.74581238647798E-12	7.48205308490561E-13	2.55636813734275E-12	2.21344070428458E-12
0.02252	2.58754335852986E-12	2.64989380090407E-12	8.72906193238988E-13	1.62111150172955E-12	1.77698760766508E-12	2.338141589033E-12	1.71463716529087E-12	4.36453096619494E-13	1.8393380500393E-12	3.02399645514935E-12	1.02878229917452E-12	1.90168849241351E-12	6.23504423742134E-13	1.62111150172955E-12	1.58993628054244E-12	7.48205308490561E-13	2.74341946446539E-12	2.21344070428458E-12
0.02254	2.36931681022011E-12	2.27579114665879E-12	1.74581238647798E-12	1.93286371360062E-12	1.52758583816823E-12	2.43166725259432E-12	1.27818406867137E-12	6.85854866116347E-13	1.62111150172955E-12	3.30457344583331E-12	1.27818406867137E-12	1.8393380500393E-12	1.12230796273584E-12	1.65228672291666E-12	1.30935928985848E-12	9.35256635613201E-13	2.58754335852986E-12	2.05756459834904E-12
0.02256	2.36931681022011E-12	2.02638937716194E-12	2.11991504072326E-12	2.338141589033E-12	1.18465840511005E-12	2.61871857971696E-12	9.04081414426094E-13	9.35256635613201E-13	1.27818406867137E-12	3.39809910939463E-12	1.8705132712264E-12	1.8393380500393E-12	1.68346194410376E-12	1.55876105935534E-12	9.97607077987414E-13	1.30935928985848E-12	2.02638937716194E-12	1.71463716529087E-12
0.02258	2.52519291615564E-12	1.93286371360062E-12	2.05756459834904E-12	2.83694512802671E-12	9.04081414426094E-13	2.74341946446539E-12	8.10555750864774E-13	1.30935928985848E-12	1.18465840511005E-12	3.55397521533016E-12	2.36931681022011E-12	1.90168849241351E-12	2.08873981953615E-12	1.46523539579401E-12	9.97607077987414E-13	1.58993628054244E-12	1.62111150172955E-12	1.27818406867137E-12
0.0226	2.52519291615564E-12	2.05756459834904E-12	1.43406017460691E-12	3.33574866702042E-12	9.97607077987414E-13	2.7745946856525E-12	1.02878229917452E-12	1.65228672291666E-12	1.24700884748427E-12	3.36692388820752E-12	2.74341946446539E-12	2.18226548309747E-12	2.3069663678459E-12	1.46523539579401E-12	1.05995752036163E-12	1.80816282885219E-12	1.34053451104559E-12	9.66431856800308E-13
0.02262	2.27579114665879E-12	2.02638937716194E-12	9.66431856800308E-13	3.52279999414306E-12	1.12230796273584E-12	2.74341946446539E-12	1.62111150172955E-12	1.99521415597483E-12	1.49641061698112E-12	3.05517167633646E-12	2.7745946856525E-12	2.40049203140722E-12	2.3069663678459E-12	1.58993628054244E-12	1.02878229917452E-12	2.11991504072326E-12	1.18465840511005E-12	9.35256635613201E-13
0.02264	2.08873981953615E-12	1.8705132712264E-12	9.04081414426094E-13	3.52279999414306E-12	1.4028849534198E-12	2.52519291615564E-12	2.338141589033E-12	2.3069663678459E-12	1.80816282885219E-12	2.93047079158803E-12	2.55636813734275E-12	2.61871857971696E-12	2.24461592547168E-12	1.65228672291666E-12	1.15348318392295E-12	2.40049203140722E-12	1.24700884748427E-12	1.12230796273584E-12
0.02266	2.05756459834904E-12	1.74581238647798E-12	1.12230796273584E-12	3.2422230034591E-12	1.93286371360062E-12	2.3069663678459E-12	3.11752211871067E-12	2.58754335852986E-12	2.18226548309747E-12	2.93047079158803E-12	2.18226548309747E-12	2.68106902209118E-12	1.96403893478772E-12	1.65228672291666E-12	1.24700884748427E-12	2.68106902209118E-12	1.4028849534198E-12	1.43406017460691E-12
0.02268	2.15109026191036E-12	1.58993628054244E-12	1.43406017460691E-12	2.86812034921382E-12	2.3069663678459E-12	2.24461592547168E-12	3.33574866702042E-12	2.71224424327828E-12	2.55636813734275E-12	2.96164601277514E-12	1.77698760766508E-12	2.61871857971696E-12	1.65228672291666E-12	1.52758583816823E-12	1.30935928985848E-12	2.8057699068396E-12	1.46523539579401E-12	1.74581238647798E-12
0.0227	2.46284247378143E-12	1.34053451104559E-12	1.74581238647798E-12	2.52519291615564E-12	2.18226548309747E-12	2.24461592547168E-12	3.11752211871067E-12	2.64989380090407E-12	2.58754335852986E-12	3.11752211871067E-12	1.43406017460691E-12	2.55636813734275E-12	1.37170973223269E-12	1.21583362629716E-12	1.30935928985848E-12	2.61871857971696E-12	1.58993628054244E-12	1.93286371360062E-12
0.02272	2.7745946856525E-12	1.12230796273584E-12	1.80816282885219E-12	2.3069663678459E-12	1.80816282885219E-12	2.24461592547168E-12	2.52519291615564E-12	2.27579114665879E-12	2.43166725259432E-12	3.17987256108488E-12	1.21583362629716E-12	2.58754335852986E-12	1.37170973223269E-12	8.10555750864774E-13	1.27818406867137E-12	2.338141589033E-12	1.93286371360062E-12	1.93286371360062E-12
0.02274	3.02399645514935E-12	1.05995752036163E-12	1.46523539579401E-12	2.05756459834904E-12	1.12230796273584E-12	2.36931681022011E-12	1.90168849241351E-12	2.05756459834904E-12	2.21344070428458E-12	3.02399645514935E-12	1.09113274154873E-12	2.61871857971696E-12	1.27818406867137E-12	4.36453096619494E-13	1.21583362629716E-12	2.11991504072326E-12	2.24461592547168E-12	1.80816282885219E-12
0.02276	3.30457344583331E-12	8.72906193238988E-13	1.02878229917452E-12	1.93286371360062E-12	4.67628317806601E-13	2.27579114665879E-12	1.46523539579401E-12	2.02638937716194E-12	2.15109026191036E-12	2.74341946446539E-12	1.02878229917452E-12	2.64989380090407E-12	1.09113274154873E-12	1.24700884748427E-13	1.18465840511005E-12	2.05756459834904E-12	2.74341946446539E-12	1.65228672291666E-12
0.02278	3.2733982246462E-12	9.04081414426094E-13	6.54679644929241E-13	1.8393380500393E-12	2.18226548309747E-13	2.08873981953615E-12	1.30935928985848E-12	2.24461592547168E-12	2.08873981953615E-12	2.58754335852986E-12	1.24700884748427E-12	2.64989380090407E-12	9.66431856800308E-13	2.8057699068396E-13	1.27818406867137E-12	1.96403893478772E-12	2.99282123396224E-12	1.68346194410376E-12
0.0228	3.02399645514935E-12	1.12230796273584E-12	6.23504423742134E-13	1.49641061698112E-12	4.05277875432387E-13	1.80816282885219E-12	1.27818406867137E-12	2.40049203140722E-12	2.21344070428458E-12	2.8057699068396E-12	1.49641061698112E-12	2.61871857971696E-12	8.10555750864774E-13	7.79380529677668E-13	1.52758583816823E-12	1.8393380500393E-12	3.2422230034591E-12	1.74581238647798E-12
0.02282	2.74341946446539E-12	1.52758583816823E-12	8.41730972051881E-13	1.21583362629716E-12	7.17030087303454E-13	1.68346194410376E-12	1.46523539579401E-12	2.40049203140722E-12	2.08873981953615E-12	3.33574866702042E-12	1.65228672291666E-12	2.36931681022011E-12	9.66431856800308E-13	1.58993628054244E-12	1.74581238647798E-12	1.74581238647798E-12	3.2422230034591E-12	1.71463716529087E-12
0.02284	2.3069663678459E-12	1.99521415597483E-12	1.24700884748427E-12	1.15348318392295E-12	1.30935928985848E-12	1.8393380500393E-12	1.77698760766508E-12	2.21344070428458E-12	1.71463716529087E-12	3.89690264838834E-12	1.68346194410376E-12	2.18226548309747E-12	1.18465840511005E-12	2.24461592547168E-12	2.05756459834904E-12	1.65228672291666E-12	3.21104778227199E-12	1.74581238647798E-12
0.02286	1.93286371360062E-12	2.21344070428458E-12	1.77698760766508E-12	1.34053451104559E-12	1.99521415597483E-12	1.8705132712264E-12	2.11991504072326E-12	1.93286371360062E-12	1.15348318392295E-12	4.11512919669808E-12	1.21583362629716E-12	2.05756459834904E-12	1.62111150172955E-12	2.61871857971696E-12	2.3069663678459E-12	1.71463716529087E-12	2.96164601277514E-12	1.62111150172955E-12
0.02288	1.77698760766508E-12	2.49401769496854E-12	2.21344070428458E-12	1.8393380500393E-12	2.61871857971696E-12	2.05756459834904E-12	2.24461592547168E-12	1.55876105935534E-12	4.98803538993707E-13	3.89690264838834E-12	7.17030087303454E-13	2.08873981953615E-12	1.96403893478772E-12	2.64989380090407E-12	2.58754335852986E-12	1.77698760766508E-12	2.7745946856525E-12	1.37170973223269E-12
0.0229	1.80816282885219E-12	2.68106902209118E-12	2.24461592547168E-12	2.36931681022011E-12	3.02399645514935E-12	2.08873981953615E-12	2.18226548309747E-12	1.21583362629716E-12	-1.24700884748427E-13	3.42927433058174E-12	4.98803538993707E-13	2.08873981953615E-12	2.338141589033E-12	2.52519291615564E-12	2.8057699068396E-12	1.8705132712264E-12	2.68106902209118E-12	1.05995752036163E-12
0.02292	2.02638937716194E-12	2.74341946446539E-12	2.05756459834904E-12	3.08634689752356E-12	3.05517167633646E-12	2.05756459834904E-12	1.90168849241351E-12	9.35256635613201E-13	-4.67628317806601E-13	2.7745946856525E-12	6.85854866116347E-13	2.11991504072326E-12	2.55636813734275E-12	2.338141589033E-12	2.93047079158803E-12	2.15109026191036E-12	2.61871857971696E-12	7.48205308490561E-13
0.02294	2.43166725259432E-12	2.83694512802671E-12	1.96403893478772E-12	3.61632565770438E-12	2.8057699068396E-12	1.74581238647798E-12	1.74581238647798E-12	8.10555750864774E-13	-7.17030087303454E-13	2.08873981953615E-12	1.34053451104559E-12	2.05756459834904E-12	2.64989380090407E-12	2.21344070428458E-12	3.21104778227199E-12	2.3069663678459E-12	2.71224424327828E-12	6.54679644929241E-13
0.02296	2.74341946446539E-12	2.99282123396224E-12	1.93286371360062E-12	4.2086548602594E-12	2.64989380090407E-12	1.55876105935534E-12	1.71463716529087E-12	9.97607077987414E-13	-5.92329202555027E-13	1.49641061698112E-12	2.27579114665879E-12	2.02638937716194E-12	2.61871857971696E-12	2.15109026191036E-12	3.36692388820752E-12	2.49401769496854E-12	2.86812034921382E-12	8.10555750864774E-13
0.02298	2.86812034921382E-12	2.93047079158803E-12	2.24461592547168E-12	4.61393273569179E-12	2.55636813734275E-12	1.4028849534198E-12	1.71463716529087E-12	1.21583362629716E-12	-2.18226548309747E-13	1.09113274154873E-12	3.08634689752356E-12	1.99521415597483E-12	2.36931681022011E-12	2.02638937716194E-12	3.52279999414306E-12	2.36931681022011E-12	3.05517167633646E-12	1.05995752036163E-12
0.023	2.64989380090407E-12	2.74341946446539E-12	2.86812034921382E-12	4.58275751450468E-12	2.338141589033E-12	1.27818406867137E-12	1.77698760766508E-12	1.55876105935534E-12	3.11752211871067E-13	1.18465840511005E-12	3.49162477295595E-12	1.99521415597483E-12	2.18226548309747E-12	1.8705132712264E-12	3.61632565770438E-12	2.08873981953615E-12	2.86812034921382E-12	1.58993628054244E-12
0.02302	2.3069663678459E-12	2.58754335852986E-12	3.39809910939463E-12	4.14630441788519E-12	2.18226548309747E-12	1.30935928985848E-12	1.96403893478772E-12	1.8705132712264E-12	8.10555750864774E-13	1.49641061698112E-12	3.39809910939463E-12	2.08873981953615E-12	1.74581238647798E-12	1.58993628054244E-12	3.58515043651727E-12	1.80816282885219E-12	2.58754335852986E-12	1.96403893478772E-12
0.02304	1.93286371360062E-12	2.27579114665879E-12	3.77220176363991E-12	3.58515043651727E-12	1.96403893478772E-12	1.52758583816823E-12	2.08873981953615E-12	2.11991504072326E-12	1.24700884748427E-12	1.96403893478772E-12	3.02399645514935E-12	2.43166725259432E-12	1.37170973223269E-12	1.30935928985848E-12	3.58515043651727E-12	1.43406017460691E-12	2.40049203140722E-12	2.05756459834904E-12
0.02306	1.55876105935534E-12	2.08873981953615E-12	3.58515043651727E-12	3.08634689752356E-12	1.77698760766508E-12	2.02638937716194E-12	2.338141589033E-12	2.24461592547168E-12	1.58993628054244E-12	2.46284247378143E-12	2.02638937716194E-12	2.74341946446539E-12	1.52758583816823E-12	1.24700884748427E-12	3.61632565770438E-12	1.21583362629716E-12	2.24461592547168E-12	1.80816282885219E-12
0.02308	1.4028849534198E-12	2.08873981953615E-12	3.2422230034591E-12	2.74341946446539E-12	1.52758583816823E-12	2.55636813734275E-12	2.74341946446539E-12	2.3069663678459E-12	1.8705132712264E-12	3.05517167633646E-12	1.12230796273584E-12	2.89929557040092E-12	1.90168849241351E-12	1.27818406867137E-12	3.61632565770438E-12	1.15348318392295E-12	2.08873981953615E-12	1.58993628054244E-12
0.0231	1.62111150172955E-12	2.338141589033E-12	2.71224424327828E-12	2.58754335852986E-12	1.24700884748427E-12	2.71224424327828E-12	3.05517167633646E-12	2.40049203140722E-12	1.96403893478772E-12	3.30457344583331E-12	2.49401769496854E-13	2.93047079158803E-12	2.36931681022011E-12	1.46523539579401E-12	3.49162477295595E-12	1.34053451104559E-12	2.05756459834904E-12	1.49641061698112E-12
0.02312	2.02638937716194E-12	2.49401769496854E-12	2.24461592547168E-12	2.46284247378143E-12	1.09113274154873E-12	2.61871857971696E-12	3.2422230034591E-12	2.18226548309747E-12	1.99521415597483E-12	3.30457344583331E-12	-2.49401769496854E-13	2.83694512802671E-12	2.71224424327828E-12	1.65228672291666E-12	3.2422230034591E-12	1.74581238647798E-12	1.8393380500393E-12	1.65228672291666E-12
0.02314	2.338141589033E-12	2.55636813734275E-12	1.71463716529087E-12	2.11991504072326E-12	8.41730972051881E-13	2.338141589033E-12	3.21104778227199E-12	1.74581238647798E-12	1.8393380500393E-12	3.14869733989778E-12	-4.36453096619494E-13	2.55636813734275E-12	2.64989380090407E-12	1.43406017460691E-12	2.89929557040092E-12	2.15109026191036E-12	1.68346194410376E-12	1.93286371360062E-12
0.02316	2.52519291615564E-12	2.36931681022011E-12	1.58993628054244E-12	1.68346194410376E-12	7.79380529677668E-13	2.15109026191036E-12	3.02399645514935E-12	1.15348318392295E-12	1.74581238647798E-12	2.7745946856525E-12	-3.42927433058174E-13	2.24461592547168E-12	2.3069663678459E-12	1.34053451104559E-12	2.71224424327828E-12	2.36931681022011E-12	1.49641061698112E-12	2.27579114665879E-12
0.02318	2.36931681022011E-12	2.46284247378143E-12	1.68346194410376E-12	1.21583362629716E-12	7.48205308490561E-13	2.05756459834904E-12	2.7745946856525E-12	6.85854866116347E-13	1.8705132712264E-12	2.36931681022011E-12	0	1.90168849241351E-12	1.8393380500393E-12	1.02878229917452E-12	2.36931681022011E-12	2.49401769496854E-12	1.27818406867137E-12	2.52519291615564E-12
0.0232	2.02638937716194E-12	2.64989380090407E-12	2.05756459834904E-12	9.04081414426094E-13	6.23504423742134E-13	2.08873981953615E-12	2.64989380090407E-12	4.05277875432387E-13	2.18226548309747E-12	2.11991504072326E-12	5.29978760180814E-13	1.65228672291666E-12	1.49641061698112E-12	5.61153981367921E-13	1.93286371360062E-12	2.49401769496854E-12	1.30935928985848E-12	2.64989380090407E-12
0.02322	1.71463716529087E-12	2.89929557040092E-12	2.27579114665879E-12	7.48205308490561E-13	6.85854866116347E-13	2.18226548309747E-12	2.68106902209118E-12	3.42927433058174E-13	2.61871857971696E-12	1.90168849241351E-12	1.15348318392295E-12	1.52758583816823E-12	1.12230796273584E-12	2.8057699068396E-13	1.49641061698112E-12	2.40049203140722E-12	1.55876105935534E-12	2.52519291615564E-12
0.02324	1.46523539579401E-12	2.86812034921382E-12	2.46284247378143E-12	8.72906193238988E-13	1.12230796273584E-12	2.46284247378143E-12	2.68106902209118E-12	4.36453096619494E-13	2.89929557040092E-12	1.93286371360062E-12	1.62111150172955E-12	1.49641061698112E-12	1.02878229917452E-12	3.11752211871067E-14	1.24700884748427E-12	2.24461592547168E-12	1.99521415597483E-12	2.21344070428458E-12
0.02326	1.43406017460691E-12	2.93047079158803E-12	2.338141589033E-12	1.05995752036163E-12	1.62111150172955E-12	2.61871857971696E-12	2.68106902209118E-12	5.92329202555027E-13	3.08634689752356E-12	2.05756459834904E-12	1.8705132712264E-12	1.55876105935534E-12	1.02878229917452E-12	3.11752211871067E-14	1.37170973223269E-12	2.18226548309747E-12	2.46284247378143E-12	1.8393380500393E-12
0.02328	1.58993628054244E-12	2.74341946446539E-12	2.27579114665879E-12	1.4028849534198E-12	2.02638937716194E-12	2.71224424327828E-12	2.68106902209118E-12	8.41730972051881E-13	3.08634689752356E-12	2.08873981953615E-12	1.68346194410376E-12	1.49641061698112E-12	9.97607077987414E-13	1.8705132712264E-13	1.43406017460691E-12	2.27579114665879E-12	3.08634689752356E-12	1.58993628054244E-12
0.0233	1.77698760766508E-12	2.49401769496854E-12	2.27579114665879E-12	1.71463716529087E-12	2.40049203140722E-12	2.93047079158803E-12	2.52519291615564E-12	1.05995752036163E-12	2.99282123396224E-12	2.3069663678459E-12	1.18465840511005E-12	1.30935928985848E-12	8.72906193238988E-13	4.98803538993707E-13	1.24700884748427E-12	2.338141589033E-12	3.61632565770438E-12	1.4028849534198E-12
0.02332	1.96403893478772E-12	2.21344070428458E-12	2.61871857971696E-12	2.08873981953615E-12	2.61871857971696E-12	3.02399645514935E-12	2.24461592547168E-12	1.27818406867137E-12	2.68106902209118E-12	2.64989380090407E-12	7.79380529677668E-13	1.12230796273584E-12	6.85854866116347E-13	9.35256635613201E-13	9.04081414426094E-13	2.40049203140722E-12	3.7098513212657E-12	1.37170973223269E-12
0.02334	1.8393380500393E-12	2.02638937716194E-12	2.74341946446539E-12	2.3069663678459E-12	2.338141589033E-12	2.89929557040092E-12	1.96403893478772E-12	1.46523539579401E-12	2.338141589033E-12	2.8057699068396E-12	6.23504423742134E-13	9.04081414426094E-13	4.36453096619494E-13	1.18465840511005E-12	7.79380529677668E-13	2.36931681022011E-12	3.2422230034591E-12	1.27818406867137E-12
0.02336	1.65228672291666E-12	2.08873981953615E-12	2.49401769496854E-12	2.52519291615564E-12	1.90168849241351E-12	2.43166725259432E-12	1.99521415597483E-12	1.65228672291666E-12	2.08873981953615E-12	2.89929557040092E-12	7.17030087303454E-13	9.35256635613201E-13	4.36453096619494E-13	1.52758583816823E-12	8.41730972051881E-13	2.27579114665879E-12	2.52519291615564E-12	1.43406017460691E-12
0.02338	1.58993628054244E-12	2.36931681022011E-12	2.15109026191036E-12	2.49401769496854E-12	1.15348318392295E-12	1.80816282885219E-12	2.15109026191036E-12	1.62111150172955E-12	2.05756459834904E-12	2.71224424327828E-12	1.05995752036163E-12	1.34053451104559E-12	8.72906193238988E-13	1.71463716529087E-12	1.09113274154873E-12	2.24461592547168E-12	1.77698760766508E-12	1.77698760766508E-12
0.0234	1.96403893478772E-12	2.71224424327828E-12	1.71463716529087E-12	2.27579114665879E-12	4.36453096619494E-13	1.18465840511005E-12	2.15109026191036E-12	1.4028849534198E-12	2.338141589033E-12	2.40049203140722E-12	1.30935928985848E-12	1.8393380500393E-12	1.62111150172955E-12	1.90168849241351E-12	1.18465840511005E-12	2.02638937716194E-12	1.27818406867137E-12	2.02638937716194E-12
0.02342	2.68106902209118E-12	3.05517167633646E-12	1.55876105935534E-12	2.05756459834904E-12	6.23504423742134E-14	8.72906193238988E-13	1.8705132712264E-12	1.21583362629716E-12	2.68106902209118E-12	2.18226548309747E-12	1.52758583816823E-12	2.21344070428458E-12	2.43166725259432E-12	2.15109026191036E-12	1.02878229917452E-12	1.74581238647798E-12	8.72906193238988E-13	2.3069663678459E-12
0.02344	3.36692388820752E-12	2.99282123396224E-12	1.8393380500393E-12	2.02638937716194E-12	6.23504423742134E-14	7.17030087303454E-13	1.55876105935534E-12	1.12230796273584E-12	2.86812034921382E-12	2.08873981953615E-12	1.90168849241351E-12	2.3069663678459E-12	3.21104778227199E-12	2.49401769496854E-12	7.48205308490561E-13	1.55876105935534E-12	6.23504423742134E-13	2.3069663678459E-12
0.02346	3.89690264838834E-12	2.7745946856525E-12	1.99521415597483E-12	2.15109026191036E-12	5.29978760180814E-13	7.48205308490561E-13	1.34053451104559E-12	1.30935928985848E-12	2.7745946856525E-12	2.36931681022011E-12	2.21344070428458E-12	2.21344070428458E-12	3.7098513212657E-12	2.74341946446539E-12	3.7410265424528E-13	1.55876105935534E-12	4.98803538993707E-13	2.338141589033E-12
0.02348	4.02160353313676E-12	2.58754335852986E-12	2.15109026191036E-12	2.40049203140722E-12	1.15348318392295E-12	1.02878229917452E-12	1.58993628054244E-12	1.49641061698112E-12	2.40049203140722E-12	2.68106902209118E-12	2.52519291615564E-12	2.02638937716194E-12	3.67867610007859E-12	2.74341946446539E-12	6.23504423742134E-14	1.55876105935534E-12	3.11752211871067E-13	2.27579114665879E-12
0.0235	3.95925309076255E-12	2.40049203140722E-12	2.21344070428458E-12	2.7745946856525E-12	1.99521415597483E-12	1.43406017460691E-12	2.08873981953615E-12	1.58993628054244E-12	2.21344070428458E-12	3.02399645514935E-12	2.71224424327828E-12	1.62111150172955E-12	3.11752211871067E-12	2.55636813734275E-12	0	1.90168849241351E-12	2.8057699068396E-13	2.21344070428458E-12
0.02352	3.7098513212657E-12	2.338141589033E-12	1.90168849241351E-12	3.02399645514935E-12	2.68106902209118E-12	1.74581238647798E-12	2.49401769496854E-12	1.4028849534198E-12	2.338141589033E-12	3.2733982246462E-12	2.86812034921382E-12	1.49641061698112E-12	2.21344070428458E-12	2.27579114665879E-12	2.49401769496854E-13	2.68106902209118E-12	4.67628317806601E-13	1.99521415597483E-12
0.02354	3.2733982246462E-12	2.338141589033E-12	1.68346194410376E-12	2.99282123396224E-12	2.96164601277514E-12	1.8393380500393E-12	2.58754335852986E-12	1.37170973223269E-12	2.55636813734275E-12	3.36692388820752E-12	2.8057699068396E-12	1.49641061698112E-12	1.27818406867137E-12	2.15109026191036E-12	9.04081414426094E-13	3.61632565770438E-12	8.72906193238988E-13	1.74581238647798E-12
0.02356	2.8057699068396E-12	2.338141589033E-12	1.46523539579401E-12	2.8057699068396E-12	3.11752211871067E-12	1.8705132712264E-12	2.24461592547168E-12	1.52758583816823E-12	2.49401769496854E-12	3.30457344583331E-12	2.43166725259432E-12	1.74581238647798E-12	6.23504423742134E-13	2.11991504072326E-12	1.52758583816823E-12	4.36453096619494E-12	1.58993628054244E-12	1.55876105935534E-12
0.02358	2.46284247378143E-12	2.46284247378143E-12	1.37170973223269E-12	2.46284247378143E-12	3.05517167633646E-12	1.8705132712264E-12	1.8393380500393E-12	1.71463716529087E-12	2.21344070428458E-12	3.17987256108488E-12	2.05756459834904E-12	2.338141589033E-12	1.8705132712264E-13	2.18226548309747E-12	2.02638937716194E-12	4.70745839925311E-12	2.40049203140722E-12	1.55876105935534E-12
0.0236	2.338141589033E-12	2.43166725259432E-12	1.18465840511005E-12	2.3069663678459E-12	2.83694512802671E-12	1.80816282885219E-12	1.65228672291666E-12	1.8393380500393E-12	1.77698760766508E-12	2.86812034921382E-12	1.43406017460691E-12	2.8057699068396E-12	1.8705132712264E-13	2.36931681022011E-12	2.338141589033E-12	4.39570618738205E-12	2.99282123396224E-12	1.90168849241351E-12
0.02362	2.43166725259432E-12	2.55636813734275E-12	1.09113274154873E-12	2.08873981953615E-12	2.49401769496854E-12	1.68346194410376E-12	1.71463716529087E-12	2.02638937716194E-12	1.37170973223269E-12	2.43166725259432E-12	9.35256635613201E-13	3.05517167633646E-12	4.05277875432387E-13	2.43166725259432E-12	2.36931681022011E-12	3.80337698482702E-12	3.39809910939463E-12	2.18226548309747E-12
0.02364	2.338141589033E-12	2.68106902209118E-12	1.12230796273584E-12	1.93286371360062E-12	2.05756459834904E-12	1.58993628054244E-12	1.77698760766508E-12	2.05756459834904E-12	9.04081414426094E-13	1.8393380500393E-12	5.61153981367921E-13	3.14869733989778E-12	8.72906193238988E-13	2.61871857971696E-12	2.11991504072326E-12	2.99282123396224E-12	3.33574866702042E-12	2.21344070428458E-12
0.02366	2.3069663678459E-12	2.7745946856525E-12	1.21583362629716E-12	1.74581238647798E-12	1.80816282885219E-12	1.46523539579401E-12	2.02638937716194E-12	1.93286371360062E-12	7.17030087303454E-13	1.27818406867137E-12	4.67628317806601E-13	2.99282123396224E-12	1.37170973223269E-12	2.83694512802671E-12	1.8705132712264E-12	2.338141589033E-12	3.14869733989778E-12	1.90168849241351E-12
0.02368	2.27579114665879E-12	3.02399645514935E-12	1.4028849534198E-12	1.68346194410376E-12	1.65228672291666E-12	1.24700884748427E-12	2.08873981953615E-12	1.74581238647798E-12	8.72906193238988E-13	8.41730972051881E-13	5.61153981367921E-13	2.49401769496854E-12	1.90168849241351E-12	2.83694512802671E-12	1.68346194410376E-12	2.05756459834904E-12	2.68106902209118E-12	1.34053451104559E-12
0.0237	2.08873981953615E-12	3.02399645514935E-12	1.52758583816823E-12	1.46523539579401E-12	1.21583362629716E-12	7.17030087303454E-13	1.77698760766508E-12	1.49641061698112E-12	1.4028849534198E-12	5.61153981367921E-13	8.41730972051881E-13	1.8705132712264E-12	2.27579114665879E-12	2.52519291615564E-12	1.62111150172955E-12	2.08873981953615E-12	2.3069663678459E-12	8.72906193238988E-13
0.02372	1.90168849241351E-12	2.8057699068396E-12	1.58993628054244E-12	1.4028849534198E-12	9.97607077987414E-13	3.42927433058174E-13	1.4028849534198E-12	1.15348318392295E-12	1.80816282885219E-12	2.49401769496854E-13	1.02878229917452E-12	1.34053451104559E-12	2.49401769496854E-12	2.02638937716194E-12	1.74581238647798E-12	2.49401769496854E-12	1.99521415597483E-12	6.85854866116347E-13
0.02374	1.58993628054244E-12	2.43166725259432E-12	1.77698760766508E-12	1.65228672291666E-12	8.10555750864774E-13	2.18226548309747E-13	1.24700884748427E-12	9.97607077987414E-13	2.05756459834904E-12	-1.55876105935534E-13	1.21583362629716E-12	1.05995752036163E-12	2.61871857971696E-12	1.49641061698112E-12	1.80816282885219E-12	2.7745946856525E-12	1.71463716529087E-12	8.41730972051881E-13
0.02376	1.4028849534198E-12	2.11991504072326E-12	1.90168849241351E-12	1.93286371360062E-12	8.41730972051881E-13	5.92329202555027E-13	1.34053451104559E-12	9.97607077987414E-13	2.05756459834904E-12	-9.35256635613201E-14	1.30935928985848E-12	9.35256635613201E-13	2.74341946446539E-12	1.27818406867137E-12	1.93286371360062E-12	2.89929557040092E-12	1.71463716529087E-12	1.09113274154873E-12
0.02378	1.52758583816823E-12	1.99521415597483E-12	1.80816282885219E-12	2.27579114665879E-12	8.72906193238988E-13	1.34053451104559E-12	1.52758583816823E-12	1.18465840511005E-12	2.05756459834904E-12	5.29978760180814E-13	1.43406017460691E-12	1.09113274154873E-12	2.74341946446539E-12	1.37170973223269E-12	1.96403893478772E-12	2.7745946856525E-12	1.74581238647798E-12	1.37170973223269E-12
0.0238	1.8393380500393E-12	1.93286371360062E-12	1.58993628054244E-12	2.64989380090407E-12	9.97607077987414E-13	2.15109026191036E-12	1.71463716529087E-12	1.30935928985848E-12	2.21344070428458E-12	1.21583362629716E-12	1.4028849534198E-12	1.37170973223269E-12	2.61871857971696E-12	1.8393380500393E-12	1.8705132712264E-12	2.64989380090407E-12	1.74581238647798E-12	1.80816282885219E-12
0.02382	2.15109026191036E-12	1.96403893478772E-12	1.30935928985848E-12	2.83694512802671E-12	1.05995752036163E-12	2.61871857971696E-12	1.8705132712264E-12	1.21583362629716E-12	2.55636813734275E-12	1.90168849241351E-12	1.21583362629716E-12	1.8393380500393E-12	2.18226548309747E-12	2.27579114665879E-12	2.05756459834904E-12	2.27579114665879E-12	1.62111150172955E-12	2.3069663678459E-12
0.02384	2.3069663678459E-12	1.90168849241351E-12	1.24700884748427E-12	2.96164601277514E-12	1.02878229917452E-12	2.55636813734275E-12	2.05756459834904E-12	7.79380529677668E-13	3.02399645514935E-12	2.43166725259432E-12	9.66431856800308E-13	2.3069663678459E-12	1.8393380500393E-12	2.52519291615564E-12	2.11991504072326E-12	2.15109026191036E-12	1.4028849534198E-12	2.58754335852986E-12
0.02386	2.21344070428458E-12	1.90168849241351E-12	1.21583362629716E-12	2.8057699068396E-12	1.02878229917452E-12	2.08873981953615E-12	2.11991504072326E-12	3.7410265424528E-13	3.2422230034591E-12	2.74341946446539E-12	1.02878229917452E-12	2.64989380090407E-12	1.46523539579401E-12	2.52519291615564E-12	1.96403893478772E-12	2.24461592547168E-12	1.24700884748427E-12	2.74341946446539E-12
0.02388	1.99521415597483E-12	1.99521415597483E-12	1.4028849534198E-12	2.36931681022011E-12	1.21583362629716E-12	1.58993628054244E-12	2.15109026191036E-12	2.49401769496854E-13	3.36692388820752E-12	2.89929557040092E-12	1.21583362629716E-12	2.64989380090407E-12	1.15348318392295E-12	1.99521415597483E-12	1.71463716529087E-12	2.55636813734275E-12	1.21583362629716E-12	2.64989380090407E-12
0.0239	1.80816282885219E-12	2.08873981953615E-12	1.65228672291666E-12	2.21344070428458E-12	1.34053451104559E-12	9.97607077987414E-13	2.08873981953615E-12	4.36453096619494E-13	3.21104778227199E-12	2.86812034921382E-12	1.62111150172955E-12	2.64989380090407E-12	9.04081414426094E-13	1.4028849534198E-12	1.24700884748427E-12	2.7745946856525E-12	1.55876105935534E-12	2.55636813734275E-12
0.02392	1.80816282885219E-12	2.21344070428458E-12	2.08873981953615E-12	2.27579114665879E-12	1.37170973223269E-12	9.66431856800308E-13	1.8393380500393E-12	8.72906193238988E-13	2.68106902209118E-12	2.8057699068396E-12	2.15109026191036E-12	2.338141589033E-12	8.72906193238988E-13	6.85854866116347E-13	6.54679644929241E-13	2.93047079158803E-12	1.77698760766508E-12	2.68106902209118E-12
0.02394	1.80816282885219E-12	2.40049203140722E-12	2.49401769496854E-12	2.68106902209118E-12	1.24700884748427E-12	1.27818406867137E-12	1.62111150172955E-12	1.37170973223269E-12	2.24461592547168E-12	2.55636813734275E-12	2.43166725259432E-12	1.99521415597483E-12	8.72906193238988E-13	2.18226548309747E-13	-1.8705132712264E-13	2.99282123396224E-12	2.15109026191036E-12	2.71224424327828E-12
0.02396	2.02638937716194E-12	2.40049203140722E-12	2.71224424327828E-12	3.02399645514935E-12	1.12230796273584E-12	1.62111150172955E-12	1.58993628054244E-12	1.71463716529087E-12	2.05756459834904E-12	2.46284247378143E-12	2.43166725259432E-12	1.77698760766508E-12	9.35256635613201E-13	1.8705132712264E-13	-8.41730972051881E-13	3.05517167633646E-12	2.46284247378143E-12	2.55636813734275E-12
0.02398	2.02638937716194E-12	2.15109026191036E-12	2.83694512802671E-12	3.14869733989778E-12	1.21583362629716E-12	1.74581238647798E-12	1.55876105935534E-12	1.8393380500393E-12	1.8705132712264E-12	2.61871857971696E-12	2.18226548309747E-12	1.74581238647798E-12	1.15348318392295E-12	4.36453096619494E-13	-1.21583362629716E-12	2.83694512802671E-12	2.83694512802671E-12	2.11991504072326E-12
0.024	1.8393380500393E-12	1.96403893478772E-12	3.02399645514935E-12	3.08634689752356E-12	1.37170973223269E-12	1.68346194410376E-12	1.52758583816823E-12	1.90168849241351E-12	1.8705132712264E-12	2.8057699068396E-12	1.62111150172955E-12	1.8705132712264E-12	1.46523539579401E-12	8.41730972051881E-13	-1.27818406867137E-12	2.49401769496854E-12	3.11752211871067E-12	1.52758583816823E-12
0.02402	1.58993628054244E-12	1.8393380500393E-12	2.93047079158803E-12	2.61871857971696E-12	1.68346194410376E-12	1.43406017460691E-12	1.52758583816823E-12	1.8705132712264E-12	1.77698760766508E-12	3.14869733989778E-12	1.27818406867137E-12	1.8393380500393E-12	1.77698760766508E-12	1.21583362629716E-12	-1.37170973223269E-12	2.40049203140722E-12	3.2422230034591E-12	1.18465840511005E-12
0.02404	1.27818406867137E-12	1.71463716529087E-12	2.58754335852986E-12	2.21344070428458E-12	1.77698760766508E-12	1.09113274154873E-12	1.37170973223269E-12	1.71463716529087E-12	1.52758583816823E-12	3.30457344583331E-12	1.37170973223269E-12	1.71463716529087E-12	2.24461592547168E-12	1.43406017460691E-12	-1.12230796273584E-12	2.338141589033E-12	3.2733982246462E-12	1.27818406867137E-12
0.02406	1.12230796273584E-12	1.52758583816823E-12	2.11991504072326E-12	1.90168849241351E-12	1.62111150172955E-12	8.41730972051881E-13	1.37170973223269E-12	1.77698760766508E-12	1.24700884748427E-12	3.49162477295595E-12	1.68346194410376E-12	1.62111150172955E-12	2.61871857971696E-12	1.55876105935534E-12	-5.92329202555027E-13	2.36931681022011E-12	3.30457344583331E-12	1.90168849241351E-12
0.02408	1.12230796273584E-12	1.24700884748427E-12	1.49641061698112E-12	1.71463716529087E-12	1.4028849534198E-12	8.41730972051881E-13	1.27818406867137E-12	1.8393380500393E-12	1.12230796273584E-12	3.49162477295595E-12	2.05756459834904E-12	1.77698760766508E-12	2.64989380090407E-12	1.65228672291666E-12	4.05277875432387E-13	2.27579114665879E-12	3.30457344583331E-12	2.83694512802671E-12
0.0241	1.30935928985848E-12	9.97607077987414E-13	1.05995752036163E-12	1.58993628054244E-12	1.12230796273584E-12	9.66431856800308E-13	1.4028849534198E-12	1.62111150172955E-12	9.97607077987414E-13	3.21104778227199E-12	2.08873981953615E-12	2.02638937716194E-12	2.36931681022011E-12	1.71463716529087E-12	1.34053451104559E-12	2.08873981953615E-12	3.17987256108488E-12	3.49162477295595E-12
0.02412	1.80816282885219E-12	9.35256635613201E-13	8.72906193238988E-13	1.37170973223269E-12	1.05995752036163E-12	9.97607077987414E-13	1.52758583816823E-12	1.34053451104559E-12	8.41730972051881E-13	2.74341946446539E-12	1.90168849241351E-12	2.21344070428458E-12	1.71463716529087E-12	1.93286371360062E-12	2.08873981953615E-12	1.8705132712264E-12	2.99282123396224E-12	3.49162477295595E-12
0.02414	2.11991504072326E-12	1.02878229917452E-12	1.05995752036163E-12	1.30935928985848E-12	1.15348318392295E-12	9.97607077987414E-13	1.55876105935534E-12	1.21583362629716E-12	5.92329202555027E-13	2.27579114665879E-12	1.74581238647798E-12	2.02638937716194E-12	1.12230796273584E-12	2.338141589033E-12	2.64989380090407E-12	1.71463716529087E-12	2.93047079158803E-12	3.08634689752356E-12
0.02416	2.15109026191036E-12	1.4028849534198E-12	1.52758583816823E-12	1.55876105935534E-12	1.4028849534198E-12	9.35256635613201E-13	1.49641061698112E-12	1.27818406867137E-12	2.8057699068396E-13	1.93286371360062E-12	1.65228672291666E-12	1.68346194410376E-12	4.67628317806601E-13	2.8057699068396E-12	3.17987256108488E-12	1.58993628054244E-12	2.71224424327828E-12	2.40049203140722E-12
0.02418	2.21344070428458E-12	1.77698760766508E-12	1.8393380500393E-12	1.68346194410376E-12	1.46523539579401E-12	7.48205308490561E-13	1.52758583816823E-12	1.52758583816823E-12	6.23504423742134E-14	1.80816282885219E-12	1.58993628054244E-12	1.30935928985848E-12	2.49401769496854E-13	2.89929557040092E-12	3.55397521533016E-12	1.71463716529087E-12	2.68106902209118E-12	1.65228672291666E-12
0.0242	2.338141589033E-12	2.15109026191036E-12	1.77698760766508E-12	1.71463716529087E-12	1.43406017460691E-12	5.29978760180814E-13	1.49641061698112E-12	1.71463716529087E-12	-2.8057699068396E-13	1.68346194410376E-12	1.65228672291666E-12	1.12230796273584E-12	1.8705132712264E-13	2.64989380090407E-12	3.77220176363991E-12	2.02638937716194E-12	2.71224424327828E-12	1.12230796273584E-12
0.02422	2.49401769496854E-12	2.338141589033E-12	1.74581238647798E-12	1.62111150172955E-12	1.15348318392295E-12	2.18226548309747E-13	1.52758583816823E-12	1.71463716529087E-12	-4.36453096619494E-13	1.74581238647798E-12	1.74581238647798E-12	1.21583362629716E-12	4.98803538993707E-13	2.43166725259432E-12	3.7410265424528E-12	2.40049203140722E-12	2.64989380090407E-12	9.04081414426094E-13
0.02424	2.8057699068396E-12	2.52519291615564E-12	1.55876105935534E-12	1.4028849534198E-12	6.54679644929241E-13	0	1.52758583816823E-12	1.65228672291666E-12	-4.05277875432387E-13	1.80816282885219E-12	1.8705132712264E-12	1.30935928985848E-12	1.05995752036163E-12	2.36931681022011E-12	3.52279999414306E-12	2.7745946856525E-12	2.36931681022011E-12	1.02878229917452E-12
0.02426	2.99282123396224E-12	2.61871857971696E-12	1.49641061698112E-12	1.4028849534198E-12	0	1.24700884748427E-13	1.62111150172955E-12	1.52758583816823E-12	-1.55876105935534E-13	1.99521415597483E-12	2.05756459834904E-12	1.55876105935534E-12	1.37170973223269E-12	2.40049203140722E-12	3.17987256108488E-12	3.14869733989778E-12	2.08873981953615E-12	1.4028849534198E-12
0.02428	3.2422230034591E-12	2.61871857971696E-12	1.52758583816823E-12	1.65228672291666E-12	-3.7410265424528E-13	5.61153981367921E-13	1.71463716529087E-12	1.46523539579401E-12	3.11752211871067E-14	2.05756459834904E-12	2.05756459834904E-12	1.77698760766508E-12	1.58993628054244E-12	2.58754335852986E-12	2.86812034921382E-12	3.49162477295595E-12	1.8705132712264E-12	1.74581238647798E-12
0.0243	3.67867610007859E-12	2.68106902209118E-12	1.46523539579401E-12	2.11991504072326E-12	-4.36453096619494E-13	9.04081414426094E-13	1.8393380500393E-12	1.46523539579401E-12	2.49401769496854E-13	2.05756459834904E-12	1.8393380500393E-12	2.24461592547168E-12	1.52758583816823E-12	2.61871857971696E-12	2.71224424327828E-12	3.58515043651727E-12	1.77698760766508E-12	2.11991504072326E-12
0.02432	4.05277875432387E-12	2.68106902209118E-12	1.58993628054244E-12	2.49401769496854E-12	-3.11752211871067E-13	9.35256635613201E-13	1.71463716529087E-12	1.55876105935534E-12	2.49401769496854E-13	2.05756459834904E-12	1.49641061698112E-12	2.68106902209118E-12	1.49641061698112E-12	2.58754335852986E-12	2.52519291615564E-12	3.39809910939463E-12	1.99521415597483E-12	1.96403893478772E-12
0.02434	4.39570618738205E-12	2.7745946856525E-12	1.52758583816823E-12	2.61871857971696E-12	-9.35256635613201E-14	1.05995752036163E-12	1.68346194410376E-12	1.68346194410376E-12	3.7410265424528E-13	2.15109026191036E-12	1.15348318392295E-12	3.08634689752356E-12	1.4028849534198E-12	2.3069663678459E-12	2.27579114665879E-12	3.08634689752356E-12	2.40049203140722E-12	1.80816282885219E-12
0.02436	4.39570618738205E-12	2.99282123396224E-12	1.55876105935534E-12	2.49401769496854E-12	3.7410265424528E-13	1.37170973223269E-12	1.55876105935534E-12	1.8393380500393E-12	4.67628317806601E-13	2.55636813734275E-12	9.97607077987414E-13	3.36692388820752E-12	1.4028849534198E-12	1.8705132712264E-12	1.93286371360062E-12	2.71224424327828E-12	2.61871857971696E-12	1.4028849534198E-12
0.02438	4.1774796390723E-12	3.14869733989778E-12	1.68346194410376E-12	2.11991504072326E-12	8.10555750864774E-13	1.71463716529087E-12	1.74581238647798E-12	1.99521415597483E-12	7.17030087303454E-13	2.96164601277514E-12	1.09113274154873E-12	3.55397521533016E-12	1.37170973223269E-12	1.62111150172955E-12	1.37170973223269E-12	2.27579114665879E-12	2.55636813734275E-12	1.09113274154873E-12
0.0244	3.80337698482702E-12	3.2422230034591E-12	2.21344070428458E-12	1.68346194410376E-12	1.34053451104559E-12	2.15109026191036E-12	2.08873981953615E-12	2.15109026191036E-12	1.09113274154873E-12	3.33574866702042E-12	1.27818406867137E-12	3.61632565770438E-12	1.27818406867137E-12	1.27818406867137E-12	9.35256635613201E-13	1.8393380500393E-12	2.24461592547168E-12	6.85854866116347E-13
0.02442	3.46044955176884E-12	2.99282123396224E-12	2.61871857971696E-12	1.55876105935534E-12	1.8393380500393E-12	2.24461592547168E-12	2.49401769496854E-12	2.338141589033E-12	1.4028849534198E-12	3.39809910939463E-12	1.68346194410376E-12	3.39809910939463E-12	1.18465840511005E-12	1.34053451104559E-12	7.48205308490561E-13	1.65228672291666E-12	1.90168849241351E-12	4.98803538993707E-13
0.02444	3.11752211871067E-12	2.49401769496854E-12	2.86812034921382E-12	1.68346194410376E-12	1.93286371360062E-12	1.96403893478772E-12	2.8057699068396E-12	2.40049203140722E-12	1.4028849534198E-12	3.11752211871067E-12	2.08873981953615E-12	3.08634689752356E-12	1.12230796273584E-12	1.4028849534198E-12	7.17030087303454E-13	1.71463716529087E-12	1.43406017460691E-12	4.98803538993707E-13
0.02446	2.8057699068396E-12	2.02638937716194E-12	3.11752211871067E-12	2.05756459834904E-12	1.62111150172955E-12	1.68346194410376E-12	2.99282123396224E-12	2.64989380090407E-12	1.43406017460691E-12	2.58754335852986E-12	2.49401769496854E-12	2.71224424327828E-12	9.04081414426094E-13	1.65228672291666E-12	7.48205308490561E-13	1.96403893478772E-12	1.30935928985848E-12	7.79380529677668E-13
0.02448	2.58754335852986E-12	1.65228672291666E-12	3.2422230034591E-12	2.61871857971696E-12	1.15348318392295E-12	1.4028849534198E-12	3.17987256108488E-12	2.99282123396224E-12	1.62111150172955E-12	2.02638937716194E-12	2.71224424327828E-12	2.43166725259432E-12	6.23504423742134E-13	1.74581238647798E-12	9.04081414426094E-13	2.40049203140722E-12	1.37170973223269E-12	9.35256635613201E-13
0.0245	2.40049203140722E-12	1.77698760766508E-12	3.2733982246462E-12	3.17987256108488E-12	9.35256635613201E-13	1.30935928985848E-12	3.05517167633646E-12	3.36692388820752E-12	1.8393380500393E-12	1.4028849534198E-12	2.7745946856525E-12	2.15109026191036E-12	4.98803538993707E-13	1.96403893478772E-12	1.15348318392295E-12	2.74341946446539E-12	1.62111150172955E-12	9.04081414426094E-13
0.02452	2.46284247378143E-12	2.21344070428458E-12	3.08634689752356E-12	3.42927433058174E-12	1.09113274154873E-12	1.18465840511005E-12	2.61871857971696E-12	3.55397521533016E-12	1.99521415597483E-12	1.30935928985848E-12	2.64989380090407E-12	2.02638937716194E-12	5.92329202555027E-13	2.02638937716194E-12	1.68346194410376E-12	3.05517167633646E-12	1.8393380500393E-12	8.41730972051881E-13
0.02454	2.8057699068396E-12	2.74341946446539E-12	2.46284247378143E-12	3.11752211871067E-12	1.65228672291666E-12	1.21583362629716E-12	2.05756459834904E-12	3.36692388820752E-12	2.21344070428458E-12	1.55876105935534E-12	2.36931681022011E-12	1.74581238647798E-12	9.35256635613201E-13	2.21344070428458E-12	2.40049203140722E-12	3.46044955176884E-12	1.93286371360062E-12	8.41730972051881E-13
0.02456	3.30457344583331E-12	3.05517167633646E-12	1.68346194410376E-12	2.64989380090407E-12	2.18226548309747E-12	1.18465840511005E-12	1.55876105935534E-12	3.05517167633646E-12	2.71224424327828E-12	1.80816282885219E-12	2.02638937716194E-12	1.4028849534198E-12	1.30935928985848E-12	2.15109026191036E-12	3.02399645514935E-12	3.77220176363991E-12	1.8393380500393E-12	7.79380529677668E-13
0.02458	3.64750087889148E-12	3.2422230034591E-12	8.10555750864774E-13	1.93286371360062E-12	2.71224424327828E-12	1.02878229917452E-12	1.12230796273584E-12	2.58754335852986E-12	3.2733982246462E-12	2.02638937716194E-12	1.62111150172955E-12	1.02878229917452E-12	1.65228672291666E-12	1.99521415597483E-12	3.49162477295595E-12	3.77220176363991E-12	1.74581238647798E-12	9.97607077987414E-13
0.0246	3.67867610007859E-12	3.39809910939463E-12	4.05277875432387E-13	1.43406017460691E-12	2.93047079158803E-12	9.04081414426094E-13	1.05995752036163E-12	2.18226548309747E-12	3.55397521533016E-12	2.18226548309747E-12	1.24700884748427E-12	9.04081414426094E-13	1.96403893478772E-12	1.77698760766508E-12	3.67867610007859E-12	3.58515043651727E-12	1.68346194410376E-12	1.49641061698112E-12
0.02462	3.2422230034591E-12	3.58515043651727E-12	2.8057699068396E-13	1.21583362629716E-12	2.93047079158803E-12	6.54679644929241E-13	1.27818406867137E-12	1.74581238647798E-12	3.39809910939463E-12	2.27579114665879E-12	1.02878229917452E-12	1.24700884748427E-12	1.99521415597483E-12	1.77698760766508E-12	3.36692388820752E-12	3.2422230034591E-12	1.62111150172955E-12	1.93286371360062E-12
0.02464	2.74341946446539E-12	3.92807786957544E-12	4.36453096619494E-13	1.18465840511005E-12	2.64989380090407E-12	5.29978760180814E-13	1.49641061698112E-12	1.34053451104559E-12	2.89929557040092E-12	2.24461592547168E-12	8.72906193238988E-13	1.8393380500393E-12	1.99521415597483E-12	1.80816282885219E-12	3.17987256108488E-12	2.46284247378143E-12	1.43406017460691E-12	2.05756459834904E-12
0.02466	2.40049203140722E-12	3.99042831194966E-12	6.23504423742134E-13	1.18465840511005E-12	2.49401769496854E-12	4.67628317806601E-13	1.52758583816823E-12	1.12230796273584E-12	2.18226548309747E-12	2.21344070428458E-12	1.09113274154873E-12	2.64989380090407E-12	1.90168849241351E-12	1.8393380500393E-12	3.02399645514935E-12	1.4028849534198E-12	1.30935928985848E-12	2.05756459834904E-12
0.02468	2.11991504072326E-12	3.89690264838834E-12	8.10555750864774E-13	1.21583362629716E-12	2.43166725259432E-12	6.54679644929241E-13	1.46523539579401E-12	1.02878229917452E-12	1.52758583816823E-12	2.18226548309747E-12	1.30935928985848E-12	3.21104778227199E-12	2.11991504072326E-12	1.8705132712264E-12	3.11752211871067E-12	6.54679644929241E-13	1.18465840511005E-12	2.05756459834904E-12
0.0247	2.05756459834904E-12	3.61632565770438E-12	1.34053451104559E-12	1.18465840511005E-12	2.27579114665879E-12	8.41730972051881E-13	1.55876105935534E-12	1.02878229917452E-12	8.41730972051881E-13	2.11991504072326E-12	1.49641061698112E-12	3.42927433058174E-12	2.43166725259432E-12	1.90168849241351E-12	3.21104778227199E-12	4.36453096619494E-13	8.41730972051881E-13	2.3069663678459E-12
0.02472	2.27579114665879E-12	3.46044955176884E-12	1.99521415597483E-12	1.09113274154873E-12	1.90168849241351E-12	1.05995752036163E-12	1.71463716529087E-12	1.24700884748427E-12	5.92329202555027E-13	2.11991504072326E-12	1.55876105935534E-12	3.2733982246462E-12	3.02399645514935E-12	1.90168849241351E-12	3.02399645514935E-12	5.92329202555027E-13	5.92329202555027E-13	2.40049203140722E-12
0.02474	2.46284247378143E-12	3.49162477295595E-12	2.55636813734275E-12	1.09113274154873E-12	1.37170973223269E-12	1.34053451104559E-12	1.77698760766508E-12	1.37170973223269E-12	6.54679644929241E-13	1.96403893478772E-12	1.52758583816823E-12	2.83694512802671E-12	3.30457344583331E-12	1.99521415597483E-12	2.43166725259432E-12	9.04081414426094E-13	5.29978760180814E-13	2.58754335852986E-12
0.02476	2.99282123396224E-12	3.64750087889148E-12	2.74341946446539E-12	1.02878229917452E-12	8.10555750864774E-13	1.58993628054244E-12	1.52758583816823E-12	1.55876105935534E-12	8.41730972051881E-13	1.99521415597483E-12	1.27818406867137E-12	2.21344070428458E-12	3.33574866702042E-12	2.02638937716194E-12	1.62111150172955E-12	1.30935928985848E-12	8.10555750864774E-13	2.58754335852986E-12
0.02478	3.14869733989778E-12	4.02160353313676E-12	2.52519291615564E-12	1.05995752036163E-12	4.05277875432387E-13	1.77698760766508E-12	1.21583362629716E-12	1.52758583816823E-12	1.05995752036163E-12	2.02638937716194E-12	9.04081414426094E-13	1.55876105935534E-12	2.93047079158803E-12	2.11991504072326E-12	1.05995752036163E-12	1.68346194410376E-12	1.30935928985848E-12	2.55636813734275E-12
0.0248	2.93047079158803E-12	4.30218052382072E-12	2.21344070428458E-12	1.15348318392295E-12	1.55876105935534E-13	1.80816282885219E-12	9.66431856800308E-13	1.62111150172955E-12	1.24700884748427E-12	2.11991504072326E-12	7.48205308490561E-13	1.12230796273584E-12	2.27579114665879E-12	2.05756459834904E-12	8.10555750864774E-13	1.8705132712264E-12	1.8393380500393E-12	2.71224424327828E-12
0.02482	2.43166725259432E-12	4.39570618738205E-12	1.8393380500393E-12	1.37170973223269E-12	2.49401769496854E-13	1.71463716529087E-12	8.72906193238988E-13	1.71463716529087E-12	1.43406017460691E-12	2.24461592547168E-12	8.10555750864774E-13	6.23504423742134E-13	1.71463716529087E-12	2.02638937716194E-12	1.02878229917452E-12	1.8393380500393E-12	2.24461592547168E-12	3.02399645514935E-12
0.02484	1.93286371360062E-12	4.11512919669808E-12	1.80816282885219E-12	1.74581238647798E-12	4.98803538993707E-13	1.65228672291666E-12	8.72906193238988E-13	1.8705132712264E-12	1.74581238647798E-12	2.43166725259432E-12	9.04081414426094E-13	4.98803538993707E-13	1.46523539579401E-12	2.11991504072326E-12	1.55876105935534E-12	1.71463716529087E-12	2.58754335852986E-12	3.17987256108488E-12
0.02486	1.62111150172955E-12	3.39809910939463E-12	1.99521415597483E-12	2.05756459834904E-12	9.04081414426094E-13	1.46523539579401E-12	9.04081414426094E-13	1.93286371360062E-12	2.18226548309747E-12	2.36931681022011E-12	1.43406017460691E-12	5.29978760180814E-13	1.15348318392295E-12	2.52519291615564E-12	2.08873981953615E-12	1.62111150172955E-12	2.74341946446539E-12	3.2422230034591E-12
0.02488	1.43406017460691E-12	2.74341946446539E-12	2.40049203140722E-12	2.15109026191036E-12	1.4028849534198E-12	1.4028849534198E-12	1.21583362629716E-12	1.90168849241351E-12	2.71224424327828E-12	2.3069663678459E-12	1.8393380500393E-12	7.17030087303454E-13	9.04081414426094E-13	2.86812034921382E-12	2.40049203140722E-12	1.74581238647798E-12	2.86812034921382E-12	3.05517167633646E-12
0.0249	1.43406017460691E-12	2.11991504072326E-12	2.58754335852986E-12	2.11991504072326E-12	1.8393380500393E-12	1.37170973223269E-12	1.62111150172955E-12	1.58993628054244E-12	3.08634689752356E-12	2.18226548309747E-12	2.18226548309747E-12	1.02878229917452E-12	7.17030087303454E-13	3.17987256108488E-12	2.43166725259432E-12	1.99521415597483E-12	2.74341946446539E-12	2.74341946446539E-12
0.02492	1.34053451104559E-12	1.77698760766508E-12	2.40049203140722E-12	1.77698760766508E-12	1.93286371360062E-12	1.30935928985848E-12	1.96403893478772E-12	1.27818406867137E-12	3.08634689752356E-12	2.15109026191036E-12	2.36931681022011E-12	1.43406017460691E-12	3.7410265424528E-13	3.21104778227199E-12	2.21344070428458E-12	2.36931681022011E-12	2.27579114665879E-12	2.58754335852986E-12
0.02494	1.24700884748427E-12	1.62111150172955E-12	2.05756459834904E-12	1.34053451104559E-12	1.8705132712264E-12	1.18465840511005E-12	2.43166725259432E-12	9.35256635613201E-13	2.83694512802671E-12	2.05756459834904E-12	2.55636813734275E-12	1.80816282885219E-12	1.8705132712264E-13	2.93047079158803E-12	1.80816282885219E-12	2.61871857971696E-12	1.77698760766508E-12	2.46284247378143E-12
0.02496	1.27818406867137E-12	1.43406017460691E-12	1.71463716529087E-12	1.05995752036163E-12	1.58993628054244E-12	9.66431856800308E-13	2.8057699068396E-12	8.10555750864774E-13	2.40049203140722E-12	2.02638937716194E-12	2.55636813734275E-12	2.18226548309747E-12	3.42927433058174E-13	2.40049203140722E-12	1.24700884748427E-12	2.86812034921382E-12	1.34053451104559E-12	2.55636813734275E-12
0.02498	1.24700884748427E-12	1.52758583816823E-12	1.68346194410376E-12	1.12230796273584E-12	1.12230796273584E-12	8.72906193238988E-13	2.93047079158803E-12	1.02878229917452E-12	1.96403893478772E-12	1.93286371360062E-12	2.71224424327828E-12	2.58754335852986E-12	7.79380529677668E-13	2.11991504072326E-12	7.79380529677668E-13	2.64989380090407E-12	1.15348318392295E-12	2.55636813734275E-12
0.025	1.46523539579401E-12	1.8705132712264E-12	2.24461592547168E-12	1.37170973223269E-12	6.54679644929241E-13	8.41730972051881E-13	2.7745946856525E-12	1.58993628054244E-12	1.74581238647798E-12	1.74581238647798E-12	2.86812034921382E-12	3.21104778227199E-12	1.43406017460691E-12	1.8393380500393E-12	4.36453096619494E-13	2.18226548309747E-12	1.24700884748427E-12	2.40049203140722E-12
0.02502	1.74581238647798E-12	2.61871857971696E-12	3.05517167633646E-12	1.93286371360062E-12	3.11752211871067E-13	1.05995752036163E-12	2.3069663678459E-12	2.05756459834904E-12	1.58993628054244E-12	1.71463716529087E-12	2.86812034921382E-12	3.7410265424528E-12	2.11991504072326E-12	2.02638937716194E-12	3.7410265424528E-13	1.71463716529087E-12	1.74581238647798E-12	2.27579114665879E-12
0.02504	1.99521415597483E-12	3.52279999414306E-12	3.7410265424528E-12	2.43166725259432E-12	4.36453096619494E-13	1.18465840511005E-12	1.8393380500393E-12	2.18226548309747E-12	1.71463716529087E-12	1.71463716529087E-12	2.83694512802671E-12	4.14630441788519E-12	2.52519291615564E-12	2.24461592547168E-12	4.98803538993707E-13	1.24700884748427E-12	2.3069663678459E-12	2.36931681022011E-12
0.02506	2.08873981953615E-12	4.2086548602594E-12	3.95925309076255E-12	2.71224424327828E-12	8.41730972051881E-13	1.30935928985848E-12	1.49641061698112E-12	2.15109026191036E-12	1.8705132712264E-12	1.90168849241351E-12	2.61871857971696E-12	4.27100530263362E-12	2.40049203140722E-12	2.52519291615564E-12	9.66431856800308E-13	9.35256635613201E-13	2.64989380090407E-12	2.49401769496854E-12
0.02508	2.05756459834904E-12	4.48923185094337E-12	3.7098513212657E-12	2.7745946856525E-12	1.34053451104559E-12	1.43406017460691E-12	1.27818406867137E-12	2.21344070428458E-12	2.02638937716194E-12	2.24461592547168E-12	2.27579114665879E-12	3.92807786957544E-12	1.93286371360062E-12	2.68106902209118E-12	1.27818406867137E-12	1.12230796273584E-12	2.96164601277514E-12	2.68106902209118E-12
0.0251	1.96403893478772E-12	3.99042831194966E-12	2.86812034921382E-12	2.55636813734275E-12	1.93286371360062E-12	1.43406017460691E-12	1.4028849534198E-12	2.46284247378143E-12	1.96403893478772E-12	2.43166725259432E-12	2.02638937716194E-12	3.39809910939463E-12	1.24700884748427E-12	2.64989380090407E-12	1.62111150172955E-12	1.43406017460691E-12	3.02399645514935E-12	2.93047079158803E-12
0.02512	1.8393380500393E-12	3.17987256108488E-12	1.93286371360062E-12	2.08873981953615E-12	2.46284247378143E-12	1.68346194410376E-12	1.71463716529087E-12	2.8057699068396E-12	1.99521415597483E-12	2.40049203140722E-12	1.71463716529087E-12	2.86812034921382E-12	6.85854866116347E-13	2.55636813734275E-12	1.62111150172955E-12	1.77698760766508E-12	3.05517167633646E-12	3.36692388820752E-12
0.02514	1.68346194410376E-12	2.40049203140722E-12	1.12230796273584E-12	1.52758583816823E-12	2.96164601277514E-12	2.02638937716194E-12	2.02638937716194E-12	3.14869733989778E-12	1.80816282885219E-12	2.21344070428458E-12	1.49641061698112E-12	2.36931681022011E-12	4.05277875432387E-13	2.40049203140722E-12	1.37170973223269E-12	2.15109026191036E-12	3.05517167633646E-12	3.83455220601412E-12
0.02516	1.62111150172955E-12	2.08873981953615E-12	7.17030087303454E-13	1.18465840511005E-12	3.39809910939463E-12	2.3069663678459E-12	2.3069663678459E-12	3.11752211871067E-12	1.80816282885219E-12	1.96403893478772E-12	1.24700884748427E-12	1.80816282885219E-12	4.36453096619494E-13	2.36931681022011E-12	1.12230796273584E-12	2.46284247378143E-12	2.71224424327828E-12	3.92807786957544E-12
0.02518	1.55876105935534E-12	2.11991504072326E-12	9.04081414426094E-13	1.05995752036163E-12	3.61632565770438E-12	2.24461592547168E-12	2.49401769496854E-12	2.7745946856525E-12	1.62111150172955E-12	1.80816282885219E-12	1.05995752036163E-12	1.71463716529087E-12	1.09113274154873E-12	2.61871857971696E-12	9.66431856800308E-13	2.43166725259432E-12	2.36931681022011E-12	3.58515043651727E-12
0.0252	1.55876105935534E-12	2.11991504072326E-12	1.27818406867137E-12	1.34053451104559E-12	3.33574866702042E-12	1.77698760766508E-12	2.46284247378143E-12	2.40049203140722E-12	1.24700884748427E-12	1.62111150172955E-12	1.15348318392295E-12	1.8393380500393E-12	1.93286371360062E-12	2.74341946446539E-12	1.02878229917452E-12	2.27579114665879E-12	2.02638937716194E-12	2.96164601277514E-12
0.02522	1.68346194410376E-12	2.05756459834904E-12	2.05756459834904E-12	1.77698760766508E-12	2.7745946856525E-12	1.18465840511005E-12	2.3069663678459E-12	1.8393380500393E-12	8.72906193238988E-13	1.49641061698112E-12	1.27818406867137E-12	2.15109026191036E-12	2.7745946856525E-12	2.8057699068396E-12	1.12230796273584E-12	1.8393380500393E-12	1.58993628054244E-12	2.24461592547168E-12
0.02524	1.77698760766508E-12	1.71463716529087E-12	2.61871857971696E-12	2.05756459834904E-12	2.11991504072326E-12	6.23504423742134E-13	2.05756459834904E-12	1.52758583816823E-12	6.85854866116347E-13	1.24700884748427E-12	1.55876105935534E-12	2.74341946446539E-12	3.17987256108488E-12	2.7745946856525E-12	1.30935928985848E-12	1.49641061698112E-12	1.27818406867137E-12	1.43406017460691E-12
0.02526	1.8705132712264E-12	1.37170973223269E-12	2.8057699068396E-12	2.40049203140722E-12	1.68346194410376E-12	4.05277875432387E-13	1.77698760766508E-12	1.18465840511005E-12	6.23504423742134E-13	9.97607077987414E-13	1.68346194410376E-12	3.05517167633646E-12	3.30457344583331E-12	2.71224424327828E-12	1.65228672291666E-12	1.21583362629716E-12	9.97607077987414E-13	5.29978760180814E-13
0.02528	2.05756459834904E-12	1.46523539579401E-12	2.74341946446539E-12	2.64989380090407E-12	1.55876105935534E-12	3.11752211871067E-13	1.55876105935534E-12	8.72906193238988E-13	8.41730972051881E-13	7.48205308490561E-13	1.8393380500393E-12	3.02399645514935E-12	3.17987256108488E-12	2.7745946856525E-12	1.96403893478772E-12	9.97607077987414E-13	8.72906193238988E-13	1.24700884748427E-13
0.0253	2.02638937716194E-12	1.80816282885219E-12	2.27579114665879E-12	2.68106902209118E-12	1.46523539579401E-12	3.7410265424528E-13	1.62111150172955E-12	6.54679644929241E-13	9.66431856800308E-13	5.92329202555027E-13	2.15109026191036E-12	2.74341946446539E-12	2.71224424327828E-12	2.86812034921382E-12	2.40049203140722E-12	9.04081414426094E-13	7.79380529677668E-13	-1.8705132712264E-13
0.02532	1.99521415597483E-12	2.24461592547168E-12	1.65228672291666E-12	2.49401769496854E-12	1.62111150172955E-12	5.61153981367921E-13	1.65228672291666E-12	4.98803538993707E-13	1.09113274154873E-12	5.92329202555027E-13	2.24461592547168E-12	2.18226548309747E-12	2.11991504072326E-12	2.89929557040092E-12	2.68106902209118E-12	9.35256635613201E-13	8.41730972051881E-13	-1.24700884748427E-13
0.02534	1.99521415597483E-12	2.64989380090407E-12	1.12230796273584E-12	2.15109026191036E-12	1.80816282885219E-12	8.72906193238988E-13	1.71463716529087E-12	4.36453096619494E-13	1.18465840511005E-12	8.72906193238988E-13	2.15109026191036E-12	1.77698760766508E-12	1.52758583816823E-12	2.7745946856525E-12	2.74341946446539E-12	1.09113274154873E-12	8.41730972051881E-13	1.55876105935534E-13
0.02536	2.15109026191036E-12	2.83694512802671E-12	8.41730972051881E-13	1.93286371360062E-12	1.90168849241351E-12	1.09113274154873E-12	1.74581238647798E-12	4.05277875432387E-13	1.30935928985848E-12	1.27818406867137E-12	1.8393380500393E-12	1.37170973223269E-12	1.09113274154873E-12	2.40049203140722E-12	2.74341946446539E-12	1.34053451104559E-12	7.79380529677668E-13	7.79380529677668E-13
0.02538	2.21344070428458E-12	2.89929557040092E-12	9.66431856800308E-13	1.74581238647798E-12	1.90168849241351E-12	1.37170973223269E-12	1.52758583816823E-12	4.36453096619494E-13	1.68346194410376E-12	1.62111150172955E-12	1.52758583816823E-12	1.24700884748427E-12	9.04081414426094E-13	1.96403893478772E-12	2.68106902209118E-12	1.74581238647798E-12	7.17030087303454E-13	1.62111150172955E-12
0.0254	2.21344070428458E-12	2.86812034921382E-12	1.34053451104559E-12	1.58993628054244E-12	1.52758583816823E-12	1.58993628054244E-12	1.18465840511005E-12	4.05277875432387E-13	1.77698760766508E-12	1.8705132712264E-12	1.46523539579401E-12	1.34053451104559E-12	8.72906193238988E-13	1.49641061698112E-12	2.55636813734275E-12	2.18226548309747E-12	6.23504423742134E-13	2.21344070428458E-12
0.02542	2.27579114665879E-12	2.86812034921382E-12	1.77698760766508E-12	1.68346194410376E-12	7.48205308490561E-13	1.77698760766508E-12	9.04081414426094E-13	2.49401769496854E-13	1.93286371360062E-12	1.68346194410376E-12	1.58993628054244E-12	1.71463716529087E-12	1.18465840511005E-12	1.15348318392295E-12	2.338141589033E-12	2.58754335852986E-12	5.29978760180814E-13	2.55636813734275E-12
0.02544	2.18226548309747E-12	2.96164601277514E-12	2.338141589033E-12	1.71463716529087E-12	1.24700884748427E-13	1.80816282885219E-12	8.10555750864774E-13	6.23504423742134E-14	1.80816282885219E-12	1.37170973223269E-12	1.71463716529087E-12	2.05756459834904E-12	1.62111150172955E-12	1.24700884748427E-12	2.338141589033E-12	2.7745946856525E-12	6.23504423742134E-13	2.52519291615564E-12
0.02546	1.8393380500393E-12	2.86812034921382E-12	2.86812034921382E-12	1.90168849241351E-12	-3.7410265424528E-13	1.80816282885219E-12	8.41730972051881E-13	-1.24700884748427E-13	1.52758583816823E-12	1.02878229917452E-12	1.90168849241351E-12	2.52519291615564E-12	2.24461592547168E-12	1.37170973223269E-12	2.55636813734275E-12	3.05517167633646E-12	1.02878229917452E-12	2.18226548309747E-12
0.02548	1.43406017460691E-12	2.58754335852986E-12	3.55397521533016E-12	2.15109026191036E-12	-3.11752211871067E-13	1.71463716529087E-12	1.05995752036163E-12	-1.55876105935534E-13	1.18465840511005E-12	9.04081414426094E-13	2.11991504072326E-12	2.83694512802671E-12	2.8057699068396E-12	1.68346194410376E-12	2.74341946446539E-12	3.08634689752356E-12	1.58993628054244E-12	1.8705132712264E-12
0.0255	1.15348318392295E-12	2.05756459834904E-12	4.1774796390723E-12	2.49401769496854E-12	9.35256635613201E-14	1.58993628054244E-12	1.34053451104559E-12	6.23504423742134E-14	1.18465840511005E-12	8.72906193238988E-13	2.11991504072326E-12	3.02399645514935E-12	2.96164601277514E-12	1.99521415597483E-12	2.99282123396224E-12	2.74341946446539E-12	1.99521415597483E-12	1.71463716529087E-12
0.02552	1.21583362629716E-12	1.99521415597483E-12	4.48923185094337E-12	2.8057699068396E-12	8.10555750864774E-13	1.24700884748427E-12	1.49641061698112E-12	4.36453096619494E-13	1.43406017460691E-12	7.17030087303454E-13	2.02638937716194E-12	3.05517167633646E-12	3.02399645514935E-12	2.05756459834904E-12	3.30457344583331E-12	1.99521415597483E-12	2.11991504072326E-12	1.71463716529087E-12
0.02554	1.62111150172955E-12	2.15109026191036E-12	4.55158229331758E-12	2.99282123396224E-12	1.68346194410376E-12	9.35256635613201E-13	1.4028849534198E-12	7.48205308490561E-13	1.65228672291666E-12	4.05277875432387E-13	1.58993628054244E-12	2.93047079158803E-12	2.74341946446539E-12	2.11991504072326E-12	3.49162477295595E-12	1.15348318392295E-12	1.8393380500393E-12	1.65228672291666E-12
0.02556	2.36931681022011E-12	2.46284247378143E-12	4.30218052382072E-12	3.11752211871067E-12	2.338141589033E-12	8.41730972051881E-13	1.24700884748427E-12	1.21583362629716E-12	1.74581238647798E-12	1.8705132712264E-13	1.09113274154873E-12	3.08634689752356E-12	2.46284247378143E-12	2.15109026191036E-12	3.49162477295595E-12	4.05277875432387E-13	1.68346194410376E-12	1.49641061698112E-12
0.02558	2.89929557040092E-12	2.86812034921382E-12	3.83455220601412E-12	3.17987256108488E-12	2.61871857971696E-12	9.04081414426094E-13	9.35256635613201E-13	1.62111150172955E-12	1.65228672291666E-12	1.8705132712264E-13	5.61153981367921E-13	3.36692388820752E-12	2.02638937716194E-12	2.40049203140722E-12	3.2422230034591E-12	1.8705132712264E-13	1.80816282885219E-12	1.27818406867137E-12
0.0256	3.2422230034591E-12	3.33574866702042E-12	3.2733982246462E-12	3.08634689752356E-12	2.49401769496854E-12	1.18465840511005E-12	6.85854866116347E-13	2.05756459834904E-12	1.62111150172955E-12	2.49401769496854E-13	9.35256635613201E-14	3.58515043651727E-12	1.49641061698112E-12	2.64989380090407E-12	2.74341946446539E-12	4.05277875432387E-13	2.18226548309747E-12	1.30935928985848E-12
[truncated: 53,719 more rows]
