# Supplementary material for: Reliability of an interneuron response depends on an integrated sensory state
Source: eLife. 2019 Nov 13;8:e50566. doi: 10.7554/eLife.50566 (PMC6894930; doi:10.7554/eLife.50566)
Supplement: Figure 6—source data 1. [file elife-50566-fig6-data1.zip › Figure S6B_AIA Voltage-Clamp raw data for calculating IV curve/140829KyEx1295AIA_7.txt]

Averaged X	Averaged Y	Averaged Y	Averaged Y	Averaged Y	Averaged Y	Averaged Y	Averaged Y	Averaged Y	Averaged Y	Averaged Y	Averaged Y	Averaged Y	Averaged Y	Averaged Y	Averaged Y	Averaged Y	Averaged Y	Averaged Y
Average of "IV-long", "IV-500ms", "IV-long", "IV-500ms", "IV-500ms", "IV-long"	Average of "IV-long", "IV-500ms", "IV-long", "IV-500ms", "IV-500ms", "IV-long"	Average of "IV-long_4", "IV-500ms_4", "IV-500ms_4", "IV-long_4", "IV-long_4", "IV-500ms_4"	Average of "IV-500ms_6", "IV-long_6", "IV-500ms_6", "IV-500ms_6", "IV-long_6", "IV-long_6"	Average of "IV-long_8", "IV-500ms_8", "IV-long_8", "IV-long_8", "IV-500ms_8", "IV-500ms_8"	Average of "IV-500ms_10", "IV-long_10", "IV-long_10", "IV-500ms_10", "IV-500ms_10", "IV-long_10"	Average of "IV-500ms_12", "IV-long_12", "IV-500ms_12", "IV-long_12", "IV-long_12", "IV-500ms_12"	Average of "IV-long_14", "IV-500ms_14", "IV-500ms_14", "IV-500ms_14", "IV-long_14", "IV-long_14"	Average of "IV-long_16", "IV-long_16", "IV-500ms_16", "IV-500ms_16", "IV-long_16", "IV-500ms_16"	Average of "IV-500ms_18", "IV-500ms_18", "IV-long_18", "IV-long_18", "IV-long_18", "IV-500ms_18"	Average of "IV-long_20", "IV-long_20", "IV-500ms_20", "IV-500ms_20", "IV-long_20", "IV-500ms_20"	Average of "IV-long_22", "IV-long_22", "IV-500ms_22", "IV-long_22", "IV-500ms_22", "IV-500ms_22"	Average of "IV-long_24", "IV-long_24", "IV-500ms_24", "IV-500ms_24", "IV-long_24", "IV-500ms_24"	Average of "IV-500ms_26", "IV-500ms_26", "IV-long_26", "IV-long_26", "IV-long_26", "IV-500ms_26"	Average of "IV-long_28", "IV-500ms_28", "IV-long_28", "IV-500ms_28", "IV-500ms_28", "IV-long_28"	Average of "IV-500ms_30", "IV-500ms_30", "IV-500ms_30", "IV-long_30", "IV-long_30", "IV-long_30"	Average of "IV-500ms_32", "IV-long_32", "IV-long_32", "IV-long_32", "IV-500ms_32", "IV-500ms_32"	Average of "IV-500ms_34", "IV-long_34", "IV-long_34", "IV-500ms_34", "IV-long_34", "IV-500ms_34"	Average of "IV-long_36", "IV-500ms_36", "IV-long_36", "IV-long_36", "IV-500ms_36", "IV-500ms_36"
0.005	1.97962654538128E-12	2.21344070428458E-12	2.74341946446539E-12	1.85492566063285E-12	5.92329202555027E-13	1.49641061698112E-12	2.89929557040092E-12	9.66431856800308E-13	2.24461592547168E-12	2.74341946446539E-12	1.97962654538128E-12	2.82135751743316E-12	2.08873981953615E-12	1.49641061698112E-12	2.18226548309747E-12	1.97962654538128E-12	1.58993628054244E-12	1.97962654538128E-12
0.00502	1.6366991123231E-12	2.40049203140722E-12	2.63430619031052E-12	1.76139999707153E-12	7.32617697897007E-13	1.37170973223269E-12	2.69665663268473E-12	1.01319468858097E-12	2.05756459834904E-12	2.63430619031052E-12	1.90168849241351E-12	2.55636813734275E-12	2.26020353606524E-12	1.41847256401335E-12	1.90168849241351E-12	1.94845132419417E-12	1.12230796273584E-12	1.46523539579401E-12
0.00504	1.1690707945165E-12	2.36931681022011E-12	2.29137875725234E-12	1.82375043944574E-12	9.97607077987414E-13	1.10672035214229E-12	2.58754335852986E-12	1.10672035214229E-12	1.55876105935534E-12	2.44725486318788E-12	1.6366991123231E-12	2.04197698775549E-12	2.13550265131681E-12	1.04436990976807E-12	1.58993628054244E-12	1.605523891136E-12	6.85854866116347E-13	8.26143361458328E-13
0.00506	8.72906193238988E-13	2.35372919962656E-12	1.88610088181996E-12	1.97962654538128E-12	1.32494690045204E-12	8.41730972051881E-13	2.43166725259432E-12	1.18465840511005E-12	1.09113274154873E-12	2.29137875725234E-12	1.38729734282625E-12	1.44964778520046E-12	1.79257521825864E-12	5.92329202555027E-13	1.29377167926493E-12	1.29377167926493E-12	3.58515043651727E-13	2.64989380090407E-13
0.00508	7.32617697897007E-13	2.29137875725234E-12	1.55876105935534E-12	2.22902831487813E-12	1.49641061698112E-12	5.92329202555027E-13	2.338141589033E-12	1.49641061698112E-12	7.63792919084114E-13	2.29137875725234E-12	1.15348318392295E-12	1.07554513095518E-12	1.46523539579401E-12	1.24700884748427E-13	1.15348318392295E-12	1.09113274154873E-12	3.2733982246462E-13	-1.09113274154873E-13
0.0051	7.79380529677668E-13	2.19785309369102E-12	1.38729734282625E-12	2.43166725259432E-12	1.46523539579401E-12	5.29978760180814E-13	2.11991504072326E-12	1.85492566063285E-12	7.01442476709901E-13	2.22902831487813E-12	9.66431856800308E-13	9.97607077987414E-13	1.20024601570361E-12	-1.71463716529087E-13	1.23142123689071E-12	1.10672035214229E-12	4.98803538993707E-13	-6.23504423742134E-14
0.00512	9.35256635613201E-13	2.11991504072326E-12	1.30935928985848E-12	2.44725486318788E-12	1.29377167926493E-12	7.48205308490561E-13	1.80816282885219E-12	2.0731522089426E-12	9.19669025019648E-13	2.13550265131681E-12	9.66431856800308E-13	1.1690707945165E-12	9.50844246206754E-13	-2.96164601277514E-13	1.57434866994889E-12	1.21583362629716E-12	8.26143361458328E-13	2.02638937716194E-13
0.00514	1.30935928985848E-12	1.8705132712264E-12	1.46523539579401E-12	2.3069663678459E-12	1.07554513095518E-12	1.1690707945165E-12	1.46523539579401E-12	2.15109026191036E-12	1.38729734282625E-12	2.01080176656838E-12	1.20024601570361E-12	1.55876105935534E-12	8.26143361458328E-13	-2.18226548309747E-13	1.77698760766508E-12	1.43406017460691E-12	1.04436990976807E-12	5.45566370774367E-13
0.00516	1.66787433351021E-12	1.57434866994889E-12	1.58993628054244E-12	2.18226548309747E-12	8.88493803832541E-13	1.54317344876178E-12	1.32494690045203E-12	2.08873981953615E-12	1.99521415597483E-12	2.08873981953615E-12	1.51199822757468E-12	1.8393380500393E-12	8.88493803832541E-13	1.24700884748427E-13	2.02638937716194E-12	1.93286371360062E-12	1.18465840511005E-12	8.10555750864774E-13
0.00518	1.97962654538128E-12	1.37170973223269E-12	1.77698760766508E-12	2.04197698775549E-12	7.79380529677668E-13	1.8393380500393E-12	1.24700884748427E-12	2.0731522089426E-12	2.50960530556209E-12	2.32255397843945E-12	1.62111150172955E-12	1.97962654538128E-12	1.05995752036163E-12	4.67628317806601E-13	2.16667787250392E-12	2.29137875725234E-12	1.04436990976807E-12	1.02878229917452E-12
0.0052	2.16667787250392E-12	1.26259645807782E-12	1.82375043944574E-12	1.96403893478772E-12	5.14391149587261E-13	2.01080176656838E-12	1.21583362629716E-12	2.08873981953615E-12	3.07075928693001E-12	2.5407805267492E-12	1.69904955469732E-12	1.91727610300706E-12	1.30935928985848E-12	8.26143361458328E-13	2.3069663678459E-12	2.40049203140722E-12	8.57318582645434E-13	1.01319468858097E-12
0.00522	2.13550265131681E-12	1.20024601570361E-12	1.68346194410376E-12	1.76139999707153E-12	2.02638937716194E-13	2.02638937716194E-12	1.09113274154873E-12	2.08873981953615E-12	3.30457344583331E-12	2.82135751743316E-12	1.605523891136E-12	1.77698760766508E-12	1.66787433351021E-12	1.07554513095518E-12	2.338141589033E-12	2.16667787250392E-12	6.70267255522794E-13	8.72906193238988E-13
0.00524	1.97962654538128E-12	1.10672035214229E-12	1.49641061698112E-12	1.4028849534198E-12	6.23504423742134E-14	1.94845132419417E-12	8.57318582645434E-13	2.01080176656838E-12	3.30457344583331E-12	2.8057699068396E-12	1.49641061698112E-12	1.76139999707153E-12	2.02638937716194E-12	1.21583362629716E-12	2.21344070428458E-12	1.6366991123231E-12	5.92329202555027E-13	7.79380529677668E-13
0.00526	1.71463716529087E-12	1.10672035214229E-12	1.37170973223269E-12	1.15348318392295E-12	3.2733982246462E-13	1.79257521825864E-12	5.76741591961474E-13	1.91727610300706E-12	2.96164601277514E-12	2.43166725259432E-12	1.35612212163914E-12	1.80816282885219E-12	2.338141589033E-12	1.24700884748427E-12	1.94845132419417E-12	1.04436990976807E-12	6.07916813148581E-13	7.32617697897007E-13
0.00528	1.52758583816823E-12	1.10672035214229E-12	1.32494690045203E-12	8.41730972051881E-13	7.94968140271221E-13	1.73022477588442E-12	5.92329202555027E-13	1.82375043944574E-12	2.38490442081366E-12	1.82375043944574E-12	1.21583362629716E-12	1.82375043944574E-12	2.58754335852986E-12	1.18465840511005E-12	1.73022477588442E-12	5.45566370774367E-13	8.10555750864774E-13	5.61153981367921E-13
0.0053	1.52758583816823E-12	1.15348318392295E-12	1.43406017460691E-12	6.07916813148581E-13	1.34053451104559E-12	1.69904955469732E-12	6.70267255522794E-13	1.57434866994889E-12	1.88610088181996E-12	1.20024601570361E-12	1.20024601570361E-12	1.82375043944574E-12	2.74341946446539E-12	1.02878229917452E-12	1.74581238647798E-12	3.2733982246462E-13	1.12230796273584E-12	3.42927433058174E-13
0.00532	1.73022477588442E-12	1.18465840511005E-12	1.49641061698112E-12	5.29978760180814E-13	1.85492566063285E-12	1.79257521825864E-12	8.26143361458327E-13	1.23142123689071E-12	1.55876105935534E-12	6.85854866116347E-13	1.20024601570361E-12	1.73022477588442E-12	2.7745946856525E-12	8.57318582645434E-13	1.96403893478772E-12	3.89690264838834E-13	1.57434866994889E-12	1.4028849534198E-13
0.00534	1.96403893478772E-12	1.26259645807782E-12	1.46523539579401E-12	5.76741591961474E-13	2.22902831487813E-12	1.76139999707153E-12	1.10672035214229E-12	9.82019467393861E-13	1.41847256401336E-12	4.98803538993707E-13	1.32494690045204E-12	1.69904955469732E-12	2.41607964200077E-12	7.01442476709901E-13	2.35372919962656E-12	7.01442476709901E-13	1.97962654538128E-12	1.8705132712264E-13
0.00536	1.96403893478772E-12	1.43406017460691E-12	1.38729734282625E-12	7.79380529677668E-13	2.43166725259432E-12	1.76139999707153E-12	1.43406017460691E-12	7.32617697897007E-13	1.29377167926493E-12	4.98803538993707E-13	1.52758583816823E-12	1.57434866994889E-12	1.97962654538128E-12	7.32617697897007E-13	2.69665663268473E-12	1.1690707945165E-12	2.16667787250392E-12	2.64989380090407E-13
0.00538	1.80816282885219E-12	1.66787433351021E-12	1.23142123689071E-12	1.1690707945165E-12	2.27579114665879E-12	1.80816282885219E-12	1.55876105935534E-12	4.676283178066E-13	1.4028849534198E-12	5.45566370774367E-13	1.76139999707153E-12	1.34053451104559E-12	1.605523891136E-12	8.57318582645434E-13	2.79018229624605E-12	1.34053451104559E-12	2.13550265131681E-12	4.36453096619494E-13
0.0054	1.65228672291666E-12	1.77698760766508E-12	1.18465840511005E-12	1.55876105935534E-12	2.01080176656838E-12	1.93286371360062E-12	1.55876105935534E-12	3.89690264838834E-13	1.65228672291666E-12	6.39092034335687E-13	1.90168849241351E-12	1.1690707945165E-12	1.41847256401336E-12	8.88493803832541E-13	2.61871857971696E-12	1.38729734282625E-12	1.85492566063285E-12	6.70267255522794E-13
0.00542	1.4028849534198E-12	1.88610088181996E-12	1.29377167926493E-12	1.80816282885219E-12	1.62111150172955E-12	2.04197698775549E-12	1.44964778520046E-12	4.52040707213047E-13	1.91727610300706E-12	8.26143361458328E-13	1.88610088181996E-12	1.15348318392295E-12	1.41847256401335E-12	9.82019467393861E-13	2.40049203140722E-12	1.35612212163914E-12	1.57434866994889E-12	8.41730972051881E-13
0.00544	1.27818406867137E-12	1.88610088181996E-12	1.48082300638757E-12	1.8393380500393E-12	1.32494690045203E-12	2.15109026191036E-12	1.29377167926493E-12	6.85854866116347E-13	2.02638937716194E-12	1.15348318392295E-12	1.76139999707153E-12	1.1690707945165E-12	1.49641061698112E-12	1.1690707945165E-12	2.18226548309747E-12	1.605523891136E-12	1.30935928985848E-12	8.88493803832541E-13
0.00546	1.35612212163914E-12	1.91727610300706E-12	1.44964778520046E-12	1.82375043944574E-12	1.05995752036163E-12	2.338141589033E-12	1.09113274154873E-12	1.01319468858097E-12	1.99521415597483E-12	1.51199822757468E-12	1.62111150172955E-12	1.18465840511005E-12	1.65228672291666E-12	1.41847256401335E-12	2.02638937716194E-12	1.79257521825864E-12	1.12230796273584E-12	1.01319468858097E-12
0.00548	1.68346194410376E-12	1.93286371360062E-12	1.48082300638757E-12	1.6366991123231E-12	1.04436990976807E-12	2.55636813734275E-12	7.79380529677668E-13	1.24700884748427E-12	1.79257521825864E-12	1.8705132712264E-12	1.48082300638757E-12	1.12230796273584E-12	1.8393380500393E-12	1.71463716529087E-12	1.77698760766508E-12	1.97962654538128E-12	1.04436990976807E-12	1.18465840511005E-12
0.0055	2.11991504072326E-12	1.93286371360062E-12	1.44964778520046E-12	1.51199822757468E-12	1.01319468858097E-12	2.82135751743316E-12	7.48205308490561E-13	1.29377167926493E-12	1.65228672291666E-12	2.08873981953615E-12	1.4028849534198E-12	1.10672035214229E-12	1.90168849241351E-12	2.08873981953615E-12	1.6366991123231E-12	1.93286371360062E-12	9.35256635613201E-13	1.41847256401335E-12
0.00552	2.40049203140722E-12	1.94845132419417E-12	1.34053451104559E-12	1.27818406867137E-12	9.97607077987414E-13	2.88370795980737E-12	7.32617697897007E-13	1.15348318392295E-12	1.46523539579401E-12	2.26020353606524E-12	1.29377167926493E-12	1.15348318392295E-12	2.04197698775549E-12	2.29137875725234E-12	1.37170973223269E-12	1.85492566063285E-12	9.97607077987414E-13	1.65228672291666E-12
0.00554	2.3069663678459E-12	2.05756459834904E-12	1.23142123689071E-12	9.35256635613201E-13	1.04436990976807E-12	2.8057699068396E-12	1.07554513095518E-12	9.82019467393861E-13	1.37170973223269E-12	2.19785309369102E-12	1.18465840511005E-12	1.27818406867137E-12	2.13550265131681E-12	2.40049203140722E-12	1.10672035214229E-12	1.62111150172955E-12	1.04436990976807E-12	1.73022477588442E-12
0.00556	2.01080176656838E-12	2.05756459834904E-12	1.10672035214229E-12	7.63792919084114E-13	1.20024601570361E-12	2.46284247378143E-12	1.49641061698112E-12	9.82019467393861E-13	1.37170973223269E-12	1.99521415597483E-12	1.10672035214229E-12	1.6366991123231E-12	2.15109026191036E-12	2.11991504072326E-12	8.41730972051881E-13	1.13789557332939E-12	1.12230796273584E-12	1.76139999707153E-12
0.00558	1.6366991123231E-12	1.99521415597483E-12	9.97607077987414E-13	5.92329202555027E-13	1.29377167926493E-12	2.01080176656838E-12	1.99521415597483E-12	1.10672035214229E-12	1.4028849534198E-12	1.68346194410376E-12	1.10672035214229E-12	1.99521415597483E-12	2.02638937716194E-12	1.69904955469732E-12	6.70267255522794E-13	6.70267255522794E-13	1.27818406867137E-12	1.73022477588442E-12
0.0056	1.41847256401335E-12	1.73022477588442E-12	8.88493803832541E-13	6.07916813148581E-13	1.41847256401336E-12	1.55876105935534E-12	2.32255397843945E-12	1.27818406867137E-12	1.49641061698112E-12	1.46523539579401E-12	1.37170973223269E-12	2.15109026191036E-12	1.80816282885219E-12	1.21583362629716E-12	6.54679644929241E-13	2.96164601277514E-13	1.38729734282625E-12	1.605523891136E-12
0.00562	1.49641061698112E-12	1.41847256401335E-12	9.82019467393861E-13	6.70267255522794E-13	1.43406017460691E-12	1.24700884748427E-12	2.38490442081366E-12	1.41847256401335E-12	1.71463716529087E-12	1.49641061698112E-12	1.49641061698112E-12	2.1043274301297E-12	1.54317344876178E-12	8.57318582645434E-13	9.19669025019648E-13	2.64989380090407E-13	1.48082300638757E-12	1.44964778520046E-12
0.00564	1.74581238647798E-12	1.09113274154873E-12	1.20024601570361E-12	8.41730972051881E-13	1.41847256401335E-12	1.02878229917452E-12	2.22902831487813E-12	1.58993628054244E-12	1.8705132712264E-12	1.57434866994889E-12	1.46523539579401E-12	1.93286371360062E-12	1.24700884748427E-12	7.32617697897008E-13	1.38729734282625E-12	3.89690264838834E-13	1.49641061698112E-12	1.26259645807782E-12
0.00566	1.94845132419417E-12	7.48205308490561E-13	1.44964778520046E-12	1.02878229917452E-12	1.30935928985848E-12	9.82019467393861E-13	2.01080176656838E-12	1.65228672291666E-12	1.99521415597483E-12	1.605523891136E-12	1.35612212163914E-12	1.71463716529087E-12	1.09113274154873E-12	6.70267255522794E-13	1.85492566063285E-12	6.39092034335687E-13	1.52758583816823E-12	1.1690707945165E-12
0.00568	1.94845132419417E-12	5.61153981367921E-13	1.605523891136E-12	1.18465840511005E-12	1.1690707945165E-12	1.35612212163914E-12	1.74581238647798E-12	1.62111150172955E-12	2.05756459834904E-12	1.6366991123231E-12	1.46523539579401E-12	1.51199822757468E-12	1.21583362629716E-12	7.94968140271221E-13	2.08873981953615E-12	8.26143361458328E-13	1.66787433351021E-12	1.1690707945165E-12
0.0057	1.97962654538128E-12	4.36453096619494E-13	1.6366991123231E-12	1.38729734282625E-12	9.50844246206755E-13	1.77698760766508E-12	1.48082300638757E-12	1.6366991123231E-12	2.08873981953615E-12	1.62111150172955E-12	1.8393380500393E-12	1.38729734282625E-12	1.51199822757468E-12	9.50844246206754E-13	2.19785309369102E-12	9.66431856800308E-13	1.79257521825864E-12	1.24700884748427E-12
0.00572	1.97962654538128E-12	5.14391149587261E-13	1.57434866994889E-12	1.69904955469732E-12	6.39092034335687E-13	2.05756459834904E-12	1.24700884748427E-12	1.54317344876178E-12	2.04197698775549E-12	1.48082300638757E-12	2.38490442081366E-12	1.37170973223269E-12	1.99521415597483E-12	1.15348318392295E-12	2.18226548309747E-12	9.50844246206754E-13	1.91727610300706E-12	1.38729734282625E-12
0.00574	2.02638937716194E-12	7.17030087303454E-13	1.41847256401336E-12	1.96403893478772E-12	3.58515043651727E-13	2.19785309369102E-12	1.04436990976807E-12	1.48082300638757E-12	2.01080176656838E-12	1.27818406867137E-12	2.97723362336869E-12	1.49641061698112E-12	2.32255397843945E-12	1.29377167926493E-12	2.05756459834904E-12	1.01319468858097E-12	2.1043274301297E-12	1.48082300638757E-12
0.00576	1.99521415597483E-12	1.13789557332939E-12	1.34053451104559E-12	1.96403893478772E-12	3.58515043651727E-13	2.27579114665879E-12	1.01319468858097E-12	1.49641061698112E-12	1.99521415597483E-12	1.07554513095518E-12	3.28898583523976E-12	1.79257521825864E-12	2.27579114665879E-12	1.21583362629716E-12	1.8393380500393E-12	1.01319468858097E-12	2.18226548309747E-12	1.41847256401335E-12
0.00578	1.82375043944574E-12	1.37170973223269E-12	1.32494690045204E-12	1.66787433351021E-12	5.45566370774367E-13	2.3069663678459E-12	1.02878229917452E-12	1.43406017460691E-12	2.08873981953615E-12	8.72906193238988E-13	3.22663539286554E-12	2.1043274301297E-12	1.94845132419417E-12	1.09113274154873E-12	1.58993628054244E-12	1.1690707945165E-12	2.0731522089426E-12	1.09113274154873E-12
0.0058	1.69904955469732E-12	1.37170973223269E-12	1.15348318392295E-12	1.12230796273584E-12	8.26143361458328E-13	2.0731522089426E-12	1.29377167926493E-12	1.44964778520046E-12	2.22902831487813E-12	7.01442476709901E-13	2.99282123396224E-12	2.19785309369102E-12	1.51199822757468E-12	9.19669025019648E-13	1.29377167926493E-12	1.27818406867137E-12	1.90168849241351E-12	7.94968140271221E-13
0.00582	1.51199822757468E-12	9.66431856800308E-13	8.88493803832541E-13	7.32617697897007E-13	1.12230796273584E-12	1.55876105935534E-12	1.6366991123231E-12	1.58993628054244E-12	2.22902831487813E-12	7.17030087303454E-13	2.68106902209118E-12	2.08873981953615E-12	1.29377167926493E-12	8.57318582645434E-13	1.29377167926493E-12	1.15348318392295E-12	1.65228672291666E-12	6.07916813148581E-13
0.00584	1.4028849534198E-12	4.98803538993707E-13	6.39092034335687E-13	6.07916813148581E-13	1.24700884748427E-12	9.82019467393861E-13	2.11991504072326E-12	1.77698760766508E-12	1.99521415597483E-12	8.72906193238988E-13	2.24461592547168E-12	1.99521415597483E-12	1.26259645807782E-12	1.01319468858097E-12	1.37170973223269E-12	9.97607077987414E-13	1.24700884748427E-12	6.39092034335687E-13
0.00586	1.24700884748427E-12	2.96164601277514E-13	3.89690264838834E-13	9.50844246206754E-13	1.34053451104559E-12	5.45566370774367E-13	2.41607964200077E-12	1.96403893478772E-12	1.57434866994889E-12	1.01319468858097E-12	1.90168849241351E-12	1.88610088181996E-12	1.49641061698112E-12	1.1690707945165E-12	1.48082300638757E-12	9.82019467393861E-13	9.19669025019648E-13	8.41730972051881E-13
0.00588	1.15348318392295E-12	5.29978760180814E-13	5.61153981367921E-13	1.62111150172955E-12	1.27818406867137E-12	2.8057699068396E-13	2.49401769496854E-12	2.13550265131681E-12	1.15348318392295E-12	1.10672035214229E-12	1.69904955469732E-12	1.80816282885219E-12	1.93286371360062E-12	1.41847256401335E-12	1.51199822757468E-12	9.35256635613201E-13	7.17030087303454E-13	1.01319468858097E-12
0.0059	1.18465840511005E-12	8.88493803832541E-13	8.26143361458328E-13	2.32255397843945E-12	1.04436990976807E-12	3.58515043651727E-13	2.26020353606524E-12	2.08873981953615E-12	7.32617697897008E-13	1.05995752036163E-12	1.57434866994889E-12	1.77698760766508E-12	2.24461592547168E-12	1.58993628054244E-12	1.54317344876178E-12	1.13789557332939E-12	5.92329202555027E-13	1.20024601570361E-12
0.00592	1.41847256401335E-12	1.32494690045203E-12	1.18465840511005E-12	2.82135751743316E-12	7.48205308490561E-13	7.01442476709901E-13	1.8393380500393E-12	1.99521415597483E-12	4.83215928400154E-13	1.02878229917452E-12	1.48082300638757E-12	1.85492566063285E-12	2.36931681022011E-12	1.69904955469732E-12	1.51199822757468E-12	1.35612212163914E-12	6.39092034335687E-13	1.26259645807782E-12
0.00594	1.79257521825864E-12	1.76139999707153E-12	1.68346194410376E-12	3.07075928693001E-12	2.96164601277514E-13	1.21583362629716E-12	1.34053451104559E-12	1.65228672291666E-12	4.98803538993707E-13	9.97607077987414E-13	1.29377167926493E-12	1.94845132419417E-12	2.11991504072326E-12	1.66787433351021E-12	1.43406017460691E-12	1.54317344876178E-12	6.39092034335687E-13	1.12230796273584E-12
0.00596	2.04197698775549E-12	2.19785309369102E-12	2.0731522089426E-12	3.05517167633646E-12	-1.71463716529087E-13	1.82375043944574E-12	1.10672035214229E-12	1.29377167926493E-12	6.70267255522794E-13	1.34053451104559E-12	1.10672035214229E-12	1.96403893478772E-12	1.73022477588442E-12	1.48082300638757E-12	1.35612212163914E-12	1.77698760766508E-12	6.23504423742134E-13	8.26143361458328E-13
0.00598	2.27579114665879E-12	2.41607964200077E-12	2.338141589033E-12	2.58754335852986E-12	-3.11752211871067E-13	2.29137875725234E-12	9.82019467393861E-13	9.19669025019648E-13	9.35256635613201E-13	1.58993628054244E-12	1.12230796273584E-12	1.94845132419417E-12	1.34053451104559E-12	1.15348318392295E-12	1.34053451104559E-12	2.04197698775549E-12	6.85854866116347E-13	4.05277875432387E-13
0.006	2.35372919962656E-12	2.47843008437498E-12	2.3069663678459E-12	1.8705132712264E-12	-4.67628317806599E-14	2.64989380090407E-12	9.19669025019648E-13	7.17030087303454E-13	1.04436990976807E-12	1.8705132712264E-12	1.37170973223269E-12	1.91727610300706E-12	1.10672035214229E-12	8.41730972051881E-13	1.34053451104559E-12	2.0731522089426E-12	8.10555750864774E-13	7.79380529677668E-14
0.00602	2.05756459834904E-12	2.52519291615564E-12	2.08873981953615E-12	1.04436990976807E-12	3.11752211871067E-13	2.68106902209118E-12	9.82019467393861E-13	6.70267255522794E-13	9.04081414426094E-13	1.97962654538128E-12	1.62111150172955E-12	1.91727610300706E-12	9.35256635613201E-13	5.92329202555027E-13	1.35612212163914E-12	1.97962654538128E-12	1.05995752036163E-12	-1.8705132712264E-13
0.00604	1.58993628054244E-12	2.52519291615564E-12	1.73022477588442E-12	2.96164601277514E-13	7.63792919084114E-13	2.38490442081366E-12	1.01319468858097E-12	8.41730972051881E-13	7.48205308490561E-13	1.99521415597483E-12	2.02638937716194E-12	1.90168849241351E-12	1.10672035214229E-12	4.2086548602594E-13	1.35612212163914E-12	1.57434866994889E-12	1.20024601570361E-12	-3.2733982246462E-13
0.00606	1.05995752036163E-12	2.46284247378143E-12	1.37170973223269E-12	1.55876105935533E-14	1.18465840511005E-12	1.85492566063285E-12	1.20024601570361E-12	1.10672035214229E-12	7.63792919084114E-13	1.91727610300706E-12	2.38490442081366E-12	1.85492566063285E-12	1.27818406867137E-12	4.36453096619494E-13	1.51199822757468E-12	1.23142123689071E-12	1.26259645807782E-12	-2.96164601277514E-13
0.00608	8.26143361458328E-13	2.13550265131681E-12	1.02878229917452E-12	1.4028849534198E-13	1.46523539579401E-12	1.35612212163914E-12	1.38729734282625E-12	1.35612212163914E-12	9.35256635613201E-13	1.8705132712264E-12	2.5407805267492E-12	1.77698760766508E-12	1.4028849534198E-12	6.07916813148581E-13	1.65228672291666E-12	7.94968140271221E-13	1.26259645807782E-12	-7.79380529677668E-14
0.0061	8.88493803832541E-13	1.58993628054244E-12	7.32617697897008E-13	4.98803538993707E-13	1.6366991123231E-12	1.01319468858097E-12	1.34053451104559E-12	1.58993628054244E-12	1.41847256401336E-12	1.99521415597483E-12	2.46284247378143E-12	1.6366991123231E-12	1.48082300638757E-12	7.79380529677668E-13	1.8705132712264E-12	4.67628317806601E-13	1.1690707945165E-12	1.55876105935533E-14
0.00612	1.1690707945165E-12	1.05995752036163E-12	4.98803538993707E-13	9.19669025019648E-13	1.57434866994889E-12	1.09113274154873E-12	1.30935928985848E-12	1.8705132712264E-12	1.8705132712264E-12	1.96403893478772E-12	2.27579114665879E-12	1.41847256401335E-12	1.52758583816823E-12	8.10555750864774E-13	2.04197698775549E-12	1.55876105935534E-13	1.12230796273584E-12	1.09113274154873E-13
0.00614	1.32494690045204E-12	6.23504423742134E-13	3.7410265424528E-13	1.24700884748427E-12	1.30935928985848E-12	1.4028849534198E-12	1.21583362629716E-12	2.1043274301297E-12	2.24461592547168E-12	1.79257521825864E-12	2.11991504072326E-12	1.13789557332939E-12	1.69904955469732E-12	7.32617697897007E-13	1.96403893478772E-12	9.35256635613201E-14	1.12230796273584E-12	1.71463716529087E-13
0.00616	1.51199822757468E-12	6.70267255522794E-13	5.45566370774367E-13	1.52758583816823E-12	1.13789557332939E-12	1.73022477588442E-12	1.12230796273584E-12	2.24461592547168E-12	2.41607964200077E-12	1.6366991123231E-12	1.96403893478772E-12	9.04081414426094E-13	1.74581238647798E-12	5.92329202555027E-13	1.82375043944574E-12	2.18226548309747E-13	1.13789557332939E-12	3.42927433058174E-13
0.00618	1.55876105935534E-12	1.02878229917452E-12	8.88493803832541E-13	1.54317344876178E-12	1.07554513095518E-12	2.02638937716194E-12	1.15348318392295E-12	2.29137875725234E-12	2.5407805267492E-12	1.27818406867137E-12	1.82375043944574E-12	7.17030087303454E-13	1.49641061698112E-12	6.70267255522794E-13	1.51199822757468E-12	5.76741591961474E-13	1.05995752036163E-12	5.14391149587261E-13
0.0062	1.51199822757468E-12	1.65228672291666E-12	1.38729734282625E-12	1.43406017460691E-12	1.10672035214229E-12	2.26020353606524E-12	1.20024601570361E-12	2.19785309369102E-12	2.49401769496854E-12	1.09113274154873E-12	1.66787433351021E-12	6.85854866116347E-13	1.20024601570361E-12	1.01319468858097E-12	1.18465840511005E-12	1.05995752036163E-12	9.50844246206754E-13	6.07916813148581E-13
0.00622	1.4028849534198E-12	2.11991504072326E-12	1.71463716529087E-12	1.37170973223269E-12	1.4028849534198E-12	2.43166725259432E-12	1.26259645807782E-12	2.05756459834904E-12	2.38490442081366E-12	1.02878229917452E-12	1.49641061698112E-12	6.07916813148581E-13	9.66431856800308E-13	1.44964778520046E-12	1.01319468858097E-12	1.49641061698112E-12	1.09113274154873E-12	7.79380529677668E-13
0.00624	1.35612212163914E-12	2.40049203140722E-12	1.90168849241351E-12	1.29377167926493E-12	1.76139999707153E-12	2.49401769496854E-12	1.20024601570361E-12	1.96403893478772E-12	2.1043274301297E-12	1.27818406867137E-12	1.32494690045204E-12	7.01442476709901E-13	8.10555750864774E-13	1.88610088181996E-12	9.97607077987414E-13	1.77698760766508E-12	1.55876105935534E-12	9.66431856800308E-13
0.00626	1.4028849534198E-12	2.50960530556209E-12	1.94845132419417E-12	1.30935928985848E-12	1.99521415597483E-12	2.27579114665879E-12	1.32494690045204E-12	1.77698760766508E-12	1.71463716529087E-12	1.54317344876178E-12	1.32494690045203E-12	8.72906193238988E-13	8.10555750864774E-13	2.36931681022011E-12	9.82019467393861E-13	1.91727610300706E-12	2.1043274301297E-12	1.04436990976807E-12
0.00628	1.54317344876178E-12	2.43166725259432E-12	1.93286371360062E-12	1.27818406867137E-12	1.97962654538128E-12	1.96403893478772E-12	1.44964778520046E-12	1.79257521825864E-12	1.38729734282625E-12	1.73022477588442E-12	1.34053451104559E-12	1.1690707945165E-12	9.82019467393861E-13	2.64989380090407E-12	9.82019467393861E-13	1.90168849241351E-12	2.66548141149762E-12	1.10672035214229E-12
0.0063	1.74581238647798E-12	2.29137875725234E-12	1.85492566063285E-12	1.32494690045203E-12	1.74581238647798E-12	1.6366991123231E-12	1.69904955469732E-12	1.88610088181996E-12	1.1690707945165E-12	1.77698760766508E-12	1.41847256401335E-12	1.48082300638757E-12	1.21583362629716E-12	2.63430619031052E-12	1.01319468858097E-12	1.6366991123231E-12	2.89929557040092E-12	1.20024601570361E-12
0.00632	1.99521415597483E-12	2.04197698775549E-12	1.71463716529087E-12	1.605523891136E-12	1.35612212163914E-12	1.43406017460691E-12	1.88610088181996E-12	1.99521415597483E-12	1.04436990976807E-12	1.77698760766508E-12	1.49641061698112E-12	1.82375043944574E-12	1.54317344876178E-12	2.24461592547168E-12	1.05995752036163E-12	1.21583362629716E-12	2.63430619031052E-12	1.23142123689071E-12
0.00634	2.22902831487813E-12	1.6366991123231E-12	1.62111150172955E-12	1.79257521825864E-12	1.04436990976807E-12	1.4028849534198E-12	2.02638937716194E-12	1.85492566063285E-12	9.66431856800308E-13	1.8393380500393E-12	1.54317344876178E-12	1.97962654538128E-12	1.62111150172955E-12	1.77698760766508E-12	1.09113274154873E-12	1.01319468858097E-12	2.08873981953615E-12	1.13789557332939E-12
0.00636	2.26020353606524E-12	1.18465840511005E-12	1.51199822757468E-12	1.6366991123231E-12	7.01442476709901E-13	1.605523891136E-12	2.29137875725234E-12	1.605523891136E-12	1.1690707945165E-12	1.94845132419417E-12	1.49641061698112E-12	1.94845132419417E-12	1.44964778520046E-12	1.24700884748427E-12	9.97607077987414E-13	8.88493803832541E-13	1.55876105935534E-12	9.66431856800308E-13
0.00638	2.19785309369102E-12	6.70267255522794E-13	1.48082300638757E-12	1.4028849534198E-12	3.89690264838834E-13	2.05756459834904E-12	2.5407805267492E-12	1.18465840511005E-12	1.32494690045203E-12	1.99521415597483E-12	1.46523539579402E-12	1.66787433351021E-12	1.23142123689071E-12	7.79380529677668E-13	9.97607077987414E-13	1.05995752036163E-12	1.23142123689071E-12	7.17030087303454E-13
0.0064	2.04197698775549E-12	3.7410265424528E-13	1.37170973223269E-12	1.20024601570361E-12	9.35256635613201E-14	2.46284247378143E-12	2.61871857971696E-12	9.50844246206754E-13	1.55876105935534E-12	1.82375043944574E-12	1.65228672291666E-12	1.37170973223269E-12	1.04436990976807E-12	5.76741591961474E-13	1.01319468858097E-12	1.32494690045203E-12	1.15348318392295E-12	6.70267255522794E-13
0.00642	1.88610088181996E-12	3.11752211871067E-13	1.26259645807782E-12	1.07554513095518E-12	-4.67628317806601E-14	2.64989380090407E-12	2.55636813734275E-12	9.82019467393861E-13	1.605523891136E-12	1.76139999707153E-12	2.0731522089426E-12	1.18465840511005E-12	9.35256635613201E-13	5.92329202555027E-13	1.09113274154873E-12	1.52758583816823E-12	1.4028849534198E-12	6.23504423742134E-13
0.00644	1.66787433351021E-12	4.67628317806601E-13	1.12230796273584E-12	1.10672035214229E-12	-1.09113274154873E-13	2.55636813734275E-12	2.49401769496854E-12	1.34053451104559E-12	1.58993628054244E-12	1.79257521825864E-12	2.5407805267492E-12	1.27818406867137E-12	9.04081414426094E-13	7.01442476709901E-13	1.34053451104559E-12	1.52758583816823E-12	1.605523891136E-12	6.54679644929241E-13
0.00646	1.44964778520046E-12	5.14391149587261E-13	1.10672035214229E-12	1.26259645807782E-12	-4.67628317806601E-14	2.19785309369102E-12	2.5407805267492E-12	1.69904955469732E-12	1.605523891136E-12	1.77698760766508E-12	2.93047079158803E-12	1.58993628054244E-12	9.35256635613201E-13	7.48205308490561E-13	1.69904955469732E-12	1.34053451104559E-12	1.55876105935534E-12	8.10555750864774E-13
0.00648	1.15348318392295E-12	6.07916813148581E-13	1.20024601570361E-12	1.43406017460691E-12	3.11752211871067E-14	1.66787433351021E-12	2.72783185387184E-12	1.97962654538128E-12	1.62111150172955E-12	1.8393380500393E-12	2.99282123396224E-12	1.80816282885219E-12	1.07554513095518E-12	5.92329202555027E-13	1.91727610300706E-12	1.23142123689071E-12	1.21583362629716E-12	1.01319468858097E-12
0.0065	1.09113274154873E-12	8.10555750864774E-13	1.35612212163914E-12	1.73022477588442E-12	3.42927433058174E-13	1.13789557332939E-12	2.75900707505894E-12	2.1043274301297E-12	1.8393380500393E-12	2.01080176656838E-12	2.83694512802671E-12	1.93286371360062E-12	1.12230796273584E-12	2.96164601277514E-13	2.0731522089426E-12	1.18465840511005E-12	1.02878229917452E-12	1.20024601570361E-12
0.00652	1.32494690045203E-12	1.07554513095518E-12	1.54317344876178E-12	1.82375043944574E-12	7.32617697897007E-13	7.94968140271221E-13	2.64989380090407E-12	2.15109026191036E-12	1.96403893478772E-12	2.15109026191036E-12	2.41607964200077E-12	1.94845132419417E-12	1.21583362629716E-12	6.23504423742134E-14	1.93286371360062E-12	1.38729734282625E-12	9.35256635613201E-13	1.34053451104559E-12
0.00654	1.57434866994889E-12	1.26259645807782E-12	1.57434866994889E-12	1.73022477588442E-12	1.05995752036163E-12	7.48205308490561E-13	2.32255397843945E-12	2.08873981953615E-12	1.88610088181996E-12	2.26020353606524E-12	1.85492566063285E-12	1.97962654538128E-12	1.37170973223269E-12	-9.35256635613201E-14	1.69904955469732E-12	1.68346194410376E-12	9.97607077987414E-13	1.37170973223269E-12
0.00656	1.77698760766508E-12	1.44964778520046E-12	1.49641061698112E-12	1.49641061698112E-12	1.32494690045203E-12	7.94968140271221E-13	1.93286371360062E-12	1.97962654538128E-12	1.6366991123231E-12	2.38490442081366E-12	1.15348318392295E-12	1.90168849241351E-12	1.6366991123231E-12	1.55876105935534E-14	1.32494690045203E-12	1.8705132712264E-12	9.04081414426094E-13	1.49641061698112E-12
0.00658	1.99521415597483E-12	1.52758583816823E-12	1.46523539579401E-12	1.41847256401335E-12	1.44964778520046E-12	1.02878229917452E-12	1.66787433351021E-12	1.82375043944574E-12	1.48082300638757E-12	2.32255397843945E-12	6.07916813148581E-13	1.94845132419417E-12	1.90168849241351E-12	2.8057699068396E-13	1.18465840511005E-12	1.93286371360062E-12	6.85854866116347E-13	1.68346194410376E-12
0.0066	2.0731522089426E-12	1.62111150172955E-12	1.57434866994889E-12	1.27818406867137E-12	1.49641061698112E-12	1.44964778520046E-12	1.62111150172955E-12	1.76139999707153E-12	1.29377167926493E-12	2.01080176656838E-12	4.2086548602594E-13	2.02638937716194E-12	1.99521415597483E-12	6.07916813148581E-13	1.21583362629716E-12	2.0731522089426E-12	4.52040707213047E-13	2.05756459834904E-12
0.00662	2.04197698775549E-12	1.52758583816823E-12	1.73022477588442E-12	1.05995752036163E-12	1.32494690045203E-12	1.74581238647798E-12	1.68346194410376E-12	1.71463716529087E-12	1.12230796273584E-12	1.68346194410376E-12	6.85854866116347E-13	2.02638937716194E-12	2.18226548309747E-12	8.72906193238988E-13	1.48082300638757E-12	2.1043274301297E-12	4.67628317806601E-13	2.19785309369102E-12
0.00664	1.85492566063285E-12	1.34053451104559E-12	1.80816282885219E-12	8.57318582645434E-13	9.97607077987414E-13	2.0731522089426E-12	1.71463716529087E-12	1.69904955469732E-12	1.07554513095518E-12	1.44964778520046E-12	1.15348318392295E-12	1.96403893478772E-12	2.40049203140722E-12	1.20024601570361E-12	1.65228672291666E-12	2.08873981953615E-12	5.61153981367921E-13	2.16667787250392E-12
0.00666	1.62111150172955E-12	1.12230796273584E-12	1.91727610300706E-12	7.63792919084114E-13	4.676283178066E-13	2.1043274301297E-12	1.68346194410376E-12	1.8705132712264E-12	1.15348318392295E-12	1.34053451104559E-12	1.57434866994889E-12	1.8393380500393E-12	2.47843008437498E-12	1.35612212163914E-12	1.74581238647798E-12	1.82375043944574E-12	7.32617697897007E-13	1.93286371360062E-12
0.00668	1.49641061698112E-12	9.04081414426094E-13	2.11991504072326E-12	8.26143361458328E-13	0	1.88610088181996E-12	1.66787433351021E-12	1.99521415597483E-12	1.34053451104559E-12	1.34053451104559E-12	1.85492566063285E-12	1.71463716529087E-12	2.63430619031052E-12	1.44964778520046E-12	1.77698760766508E-12	1.51199822757468E-12	8.88493803832541E-13	1.605523891136E-12
0.0067	1.54317344876178E-12	7.94968140271221E-13	2.19785309369102E-12	9.04081414426094E-13	-1.71463716529087E-13	1.52758583816823E-12	1.66787433351021E-12	2.11991504072326E-12	1.57434866994889E-12	1.44964778520046E-12	1.93286371360062E-12	1.6366991123231E-12	2.68106902209118E-12	1.34053451104559E-12	1.77698760766508E-12	1.21583362629716E-12	1.01319468858097E-12	1.35612212163914E-12
0.00672	1.49641061698112E-12	6.54679644929241E-13	2.18226548309747E-12	1.01319468858097E-12	-1.71463716529087E-13	1.27818406867137E-12	1.65228672291666E-12	2.24461592547168E-12	1.57434866994889E-12	1.8393380500393E-12	1.91727610300706E-12	1.80816282885219E-12	2.74341946446539E-12	1.10672035214229E-12	1.66787433351021E-12	1.02878229917452E-12	1.34053451104559E-12	1.32494690045204E-12
0.00674	1.46523539579402E-12	5.92329202555027E-13	1.91727610300706E-12	1.09113274154873E-12	-7.79380529677668E-14	1.13789557332939E-12	1.55876105935534E-12	2.22902831487813E-12	1.44964778520046E-12	2.27579114665879E-12	1.96403893478772E-12	1.76139999707153E-12	2.88370795980737E-12	7.63792919084114E-13	1.76139999707153E-12	9.04081414426094E-13	1.605523891136E-12	1.41847256401336E-12
0.00676	1.37170973223269E-12	4.67628317806601E-13	1.65228672291666E-12	1.24700884748427E-12	1.09113274154873E-13	1.23142123689071E-12	1.32494690045203E-12	2.02638937716194E-12	1.26259645807782E-12	2.5719557479363E-12	1.96403893478772E-12	1.57434866994889E-12	2.83694512802671E-12	5.45566370774367E-13	1.79257521825864E-12	9.97607077987414E-13	1.79257521825864E-12	1.57434866994889E-12
0.00678	1.29377167926493E-12	5.14391149587261E-13	1.49641061698112E-12	1.48082300638757E-12	3.11752211871067E-13	1.48082300638757E-12	1.01319468858097E-12	1.91727610300706E-12	1.10672035214229E-12	2.58754335852986E-12	1.73022477588442E-12	1.13789557332939E-12	2.58754335852986E-12	5.76741591961474E-13	1.79257521825864E-12	1.10672035214229E-12	1.90168849241351E-12	1.69904955469732E-12
0.0068	1.4028849534198E-12	7.94968140271221E-13	1.54317344876178E-12	1.8393380500393E-12	4.2086548602594E-13	1.80816282885219E-12	7.17030087303454E-13	1.71463716529087E-12	1.30935928985848E-12	2.3069663678459E-12	1.46523539579401E-12	7.17030087303454E-13	1.97962654538128E-12	7.48205308490561E-13	1.6366991123231E-12	1.21583362629716E-12	1.82375043944574E-12	1.605523891136E-12
0.00682	1.68346194410376E-12	1.29377167926493E-12	1.62111150172955E-12	2.08873981953615E-12	3.42927433058174E-13	2.15109026191036E-12	5.29978760180814E-13	1.66787433351021E-12	1.62111150172955E-12	1.91727610300706E-12	1.29377167926493E-12	5.76741591961474E-13	1.38729734282625E-12	1.02878229917452E-12	1.49641061698112E-12	1.20024601570361E-12	1.55876105935534E-12	1.43406017460691E-12
0.00684	1.73022477588442E-12	1.91727610300706E-12	1.8705132712264E-12	2.21344070428458E-12	2.18226548309747E-13	2.36931681022011E-12	5.14391149587261E-13	1.55876105935534E-12	2.04197698775549E-12	1.65228672291666E-12	1.24700884748427E-12	7.94968140271221E-13	7.48205308490561E-13	1.13789557332939E-12	1.54317344876178E-12	1.20024601570361E-12	1.38729734282625E-12	1.38729734282625E-12
0.00686	1.6366991123231E-12	2.29137875725234E-12	1.99521415597483E-12	2.01080176656838E-12	1.55876105935534E-13	2.36931681022011E-12	5.29978760180814E-13	1.49641061698112E-12	2.3069663678459E-12	1.51199822757468E-12	1.27818406867137E-12	1.21583362629716E-12	4.2086548602594E-13	1.13789557332939E-12	1.54317344876178E-12	1.20024601570361E-12	1.26259645807782E-12	1.41847256401336E-12
0.00688	1.35612212163914E-12	2.338141589033E-12	2.02638937716194E-12	1.6366991123231E-12	1.8705132712264E-13	2.32255397843945E-12	4.36453096619494E-13	1.65228672291666E-12	2.52519291615564E-12	1.66787433351021E-12	1.29377167926493E-12	1.69904955469732E-12	4.52040707213047E-13	1.07554513095518E-12	1.6366991123231E-12	1.26259645807782E-12	1.24700884748427E-12	1.43406017460691E-12
0.0069	1.30935928985848E-12	2.19785309369102E-12	2.0731522089426E-12	1.01319468858097E-12	3.11752211871067E-13	2.13550265131681E-12	4.2086548602594E-13	2.1043274301297E-12	2.49401769496854E-12	1.80816282885219E-12	1.07554513095518E-12	2.04197698775549E-12	8.57318582645434E-13	9.35256635613201E-13	1.85492566063285E-12	1.29377167926493E-12	1.32494690045203E-12	1.46523539579401E-12
0.00692	1.32494690045204E-12	1.96403893478772E-12	2.0731522089426E-12	3.89690264838834E-13	5.92329202555027E-13	2.01080176656838E-12	5.45566370774367E-13	2.47843008437498E-12	2.21344070428458E-12	1.93286371360062E-12	9.04081414426094E-13	2.19785309369102E-12	1.34053451104559E-12	8.57318582645434E-13	2.01080176656838E-12	1.29377167926493E-12	1.48082300638757E-12	1.34053451104559E-12
0.00694	1.49641061698112E-12	1.69904955469732E-12	2.13550265131681E-12	-3.11752211871067E-14	1.02878229917452E-12	1.93286371360062E-12	8.57318582645434E-13	2.63430619031052E-12	1.68346194410376E-12	1.96403893478772E-12	9.04081414426094E-13	2.3069663678459E-12	1.49641061698112E-12	7.63792919084114E-13	2.18226548309747E-12	1.43406017460691E-12	1.62111150172955E-12	1.20024601570361E-12
0.00696	1.62111150172955E-12	1.51199822757468E-12	2.15109026191036E-12	-2.18226548309747E-13	1.37170973223269E-12	1.93286371360062E-12	1.23142123689071E-12	2.38490442081366E-12	1.1690707945165E-12	1.8705132712264E-12	1.15348318392295E-12	2.18226548309747E-12	1.38729734282625E-12	8.41730972051881E-13	2.29137875725234E-12	1.43406017460691E-12	1.71463716529087E-12	1.13789557332939E-12
0.00698	1.605523891136E-12	1.35612212163914E-12	2.08873981953615E-12	-1.71463716529087E-13	1.66787433351021E-12	1.8705132712264E-12	1.54317344876178E-12	1.90168849241351E-12	7.17030087303454E-13	1.74581238647798E-12	1.605523891136E-12	1.94845132419417E-12	1.02878229917452E-12	1.09113274154873E-12	2.24461592547168E-12	1.30935928985848E-12	1.74581238647798E-12	9.82019467393861E-13
0.007	1.58993628054244E-12	1.35612212163914E-12	1.91727610300706E-12	4.67628317806601E-14	1.79257521825864E-12	1.77698760766508E-12	1.77698760766508E-12	1.29377167926493E-12	3.89690264838834E-13	1.49641061698112E-12	1.94845132419417E-12	1.66787433351021E-12	7.01442476709901E-13	1.41847256401335E-12	2.0731522089426E-12	1.01319468858097E-12	1.54317344876178E-12	8.41730972051881E-13
0.00702	1.66787433351021E-12	1.24700884748427E-12	1.77698760766508E-12	2.18226548309747E-13	1.73022477588442E-12	1.66787433351021E-12	1.8705132712264E-12	9.66431856800308E-13	3.2733982246462E-13	1.43406017460691E-12	2.01080176656838E-12	1.44964778520046E-12	4.36453096619494E-13	1.77698760766508E-12	1.8393380500393E-12	7.63792919084114E-13	1.41847256401335E-12	6.70267255522794E-13
0.00704	1.88610088181996E-12	1.04436990976807E-12	1.66787433351021E-12	3.2733982246462E-13	1.51199822757468E-12	1.52758583816823E-12	1.88610088181996E-12	9.04081414426094E-13	3.2733982246462E-13	1.35612212163914E-12	1.99521415597483E-12	1.21583362629716E-12	4.67628317806601E-13	1.90168849241351E-12	1.65228672291666E-12	5.76741591961474E-13	1.37170973223269E-12	5.92329202555027E-13
0.00706	2.04197698775549E-12	7.94968140271221E-13	1.605523891136E-12	4.36453096619494E-13	1.37170973223269E-12	1.43406017460691E-12	2.02638937716194E-12	1.15348318392295E-12	5.92329202555027E-13	1.41847256401336E-12	1.8705132712264E-12	1.18465840511005E-12	7.17030087303454E-13	1.85492566063285E-12	1.52758583816823E-12	4.83215928400154E-13	1.55876105935534E-12	5.92329202555027E-13
0.00708	2.04197698775549E-12	6.70267255522794E-13	1.65228672291666E-12	6.23504423742134E-13	1.09113274154873E-12	1.49641061698112E-12	2.11991504072326E-12	1.44964778520046E-12	9.50844246206754E-13	1.54317344876178E-12	1.8393380500393E-12	1.32494690045203E-12	1.12230796273584E-12	1.68346194410376E-12	1.48082300638757E-12	3.7410265424528E-13	1.88610088181996E-12	7.32617697897007E-13
0.0071	1.91727610300706E-12	5.14391149587261E-13	1.79257521825864E-12	9.19669025019648E-13	8.88493803832541E-13	1.65228672291666E-12	2.27579114665879E-12	1.65228672291666E-12	1.58993628054244E-12	1.69904955469732E-12	1.69904955469732E-12	1.46523539579401E-12	1.52758583816823E-12	1.51199822757468E-12	1.54317344876178E-12	3.2733982246462E-13	2.27579114665879E-12	1.01319468858097E-12
0.00712	1.73022477588442E-12	4.83215928400154E-13	1.82375043944574E-12	1.23142123689071E-12	8.10555750864774E-13	1.82375043944574E-12	2.43166725259432E-12	1.65228672291666E-12	2.15109026191036E-12	1.76139999707153E-12	1.55876105935534E-12	1.51199822757468E-12	1.76139999707153E-12	1.4028849534198E-12	1.65228672291666E-12	5.92329202555027E-13	2.49401769496854E-12	1.34053451104559E-12
0.00714	1.49641061698112E-12	4.05277875432387E-13	1.79257521825864E-12	1.58993628054244E-12	8.26143361458327E-13	1.93286371360062E-12	2.64989380090407E-12	1.54317344876178E-12	2.68106902209118E-12	1.69904955469732E-12	1.44964778520046E-12	1.49641061698112E-12	1.8705132712264E-12	1.35612212163914E-12	1.71463716529087E-12	1.07554513095518E-12	2.58754335852986E-12	1.54317344876178E-12
0.00716	1.34053451104559E-12	4.36453096619494E-13	1.57434866994889E-12	1.80816282885219E-12	9.35256635613201E-13	1.90168849241351E-12	2.72783185387184E-12	1.44964778520046E-12	2.86812034921382E-12	1.41847256401335E-12	1.4028849534198E-12	1.4028849534198E-12	1.91727610300706E-12	1.37170973223269E-12	1.66787433351021E-12	1.77698760766508E-12	2.5407805267492E-12	1.6366991123231E-12
0.00718	1.29377167926493E-12	4.36453096619494E-13	1.44964778520046E-12	1.80816282885219E-12	1.09113274154873E-12	1.79257521825864E-12	2.7745946856525E-12	1.35612212163914E-12	2.7745946856525E-12	1.24700884748427E-12	1.43406017460691E-12	1.34053451104559E-12	1.88610088181996E-12	1.26259645807782E-12	1.52758583816823E-12	2.338141589033E-12	2.50960530556209E-12	1.51199822757468E-12
0.0072	1.29377167926493E-12	4.36453096619494E-13	1.30935928985848E-12	1.52758583816823E-12	1.23142123689071E-12	1.605523891136E-12	2.72783185387184E-12	1.23142123689071E-12	2.49401769496854E-12	1.32494690045203E-12	1.43406017460691E-12	1.51199822757468E-12	2.08873981953615E-12	1.10672035214229E-12	1.32494690045203E-12	2.5719557479363E-12	2.43166725259432E-12	1.34053451104559E-12
0.00722	1.41847256401335E-12	4.52040707213047E-13	1.24700884748427E-12	1.20024601570361E-12	1.35612212163914E-12	1.35612212163914E-12	2.68106902209118E-12	1.12230796273584E-12	1.99521415597483E-12	1.35612212163914E-12	1.54317344876178E-12	1.88610088181996E-12	2.40049203140722E-12	1.21583362629716E-12	1.23142123689071E-12	2.26020353606524E-12	2.27579114665879E-12	1.09113274154873E-12
0.00724	1.54317344876178E-12	6.54679644929241E-13	1.24700884748427E-12	9.97607077987414E-13	1.30935928985848E-12	1.23142123689071E-12	2.58754335852986E-12	1.09113274154873E-12	1.35612212163914E-12	1.37170973223269E-12	1.55876105935534E-12	2.338141589033E-12	2.5407805267492E-12	1.55876105935534E-12	1.35612212163914E-12	1.68346194410376E-12	2.21344070428458E-12	9.19669025019648E-13
0.00726	1.91727610300706E-12	1.09113274154873E-12	1.26259645807782E-12	7.63792919084114E-13	1.34053451104559E-12	1.24700884748427E-12	2.35372919962656E-12	1.24700884748427E-12	9.66431856800308E-13	1.38729734282625E-12	1.605523891136E-12	2.7745946856525E-12	2.49401769496854E-12	2.0731522089426E-12	1.8393380500393E-12	1.05995752036163E-12	2.13550265131681E-12	7.17030087303454E-13
0.00728	2.46284247378143E-12	1.58993628054244E-12	1.38729734282625E-12	5.76741591961474E-13	1.24700884748427E-12	1.44964778520046E-12	2.11991504072326E-12	1.46523539579401E-12	7.32617697897007E-13	1.38729734282625E-12	1.69904955469732E-12	2.89929557040092E-12	2.21344070428458E-12	2.5719557479363E-12	2.36931681022011E-12	7.48205308490561E-13	2.04197698775549E-12	5.61153981367921E-13
0.0073	2.83694512802671E-12	1.8705132712264E-12	1.43406017460691E-12	3.42927433058174E-13	1.07554513095518E-12	1.65228672291666E-12	1.90168849241351E-12	1.37170973223269E-12	6.85854866116348E-13	1.48082300638757E-12	1.8393380500393E-12	2.74341946446539E-12	1.96403893478772E-12	2.74341946446539E-12	2.75900707505894E-12	7.94968140271221E-13	1.88610088181996E-12	4.83215928400154E-13
0.00732	2.83694512802671E-12	1.85492566063285E-12	1.38729734282625E-12	2.96164601277514E-13	9.82019467393861E-13	1.74581238647798E-12	1.74581238647798E-12	1.30935928985848E-12	6.39092034335687E-13	1.68346194410376E-12	2.08873981953615E-12	2.35372919962656E-12	1.85492566063285E-12	2.5719557479363E-12	3.0395840657429E-12	1.07554513095518E-12	1.69904955469732E-12	6.23504423742134E-13
0.00734	2.5407805267492E-12	1.71463716529087E-12	1.44964778520046E-12	4.2086548602594E-13	1.12230796273584E-12	1.62111150172955E-12	1.51199822757468E-12	1.34053451104559E-12	6.07916813148581E-13	1.8705132712264E-12	2.26020353606524E-12	1.8705132712264E-12	2.01080176656838E-12	2.02638937716194E-12	3.2422230034591E-12	1.4028849534198E-12	1.62111150172955E-12	9.04081414426094E-13
0.00736	2.11991504072326E-12	1.34053451104559E-12	1.55876105935534E-12	7.32617697897008E-13	1.4028849534198E-12	1.41847256401335E-12	1.37170973223269E-12	1.52758583816823E-12	5.92329202555027E-13	1.99521415597483E-12	2.32255397843945E-12	1.41847256401336E-12	2.3069663678459E-12	1.20024601570361E-12	3.44486194117529E-12	1.74581238647798E-12	1.62111150172955E-12	1.02878229917452E-12
0.00738	1.93286371360062E-12	9.50844246206754E-13	1.74581238647798E-12	1.09113274154873E-12	1.76139999707153E-12	1.34053451104559E-12	1.29377167926493E-12	1.74581238647798E-12	5.61153981367921E-13	1.97962654538128E-12	2.16667787250392E-12	1.10672035214229E-12	2.60313096912341E-12	5.76741591961474E-13	3.46044955176884E-12	2.02638937716194E-12	1.55876105935534E-12	9.82019467393861E-13
0.0074	1.85492566063285E-12	6.54679644929241E-13	2.0731522089426E-12	1.41847256401335E-12	1.76139999707153E-12	1.35612212163914E-12	1.49641061698112E-12	2.05756459834904E-12	5.76741591961474E-13	1.85492566063285E-12	1.76139999707153E-12	1.01319468858097E-12	2.83694512802671E-12	2.64989380090407E-13	3.42927433058174E-12	2.22902831487813E-12	1.32494690045203E-12	8.57318582645434E-13
0.00742	1.8705132712264E-12	4.83215928400154E-13	2.26020353606524E-12	1.49641061698112E-12	1.55876105935534E-12	1.37170973223269E-12	1.71463716529087E-12	2.36931681022011E-12	7.79380529677668E-13	1.80816282885219E-12	1.10672035214229E-12	1.01319468858097E-12	2.94605840218158E-12	2.49401769496854E-13	3.22663539286554E-12	2.38490442081366E-12	9.04081414426094E-13	8.10555750864774E-13
0.00744	1.88610088181996E-12	4.98803538993707E-13	2.44725486318788E-12	1.34053451104559E-12	1.12230796273584E-12	1.32494690045203E-12	2.08873981953615E-12	2.52519291615564E-12	9.97607077987414E-13	1.66787433351021E-12	7.17030087303454E-13	1.15348318392295E-12	2.91488318099448E-12	3.2733982246462E-13	2.85253273862026E-12	2.19785309369102E-12	4.67628317806601E-13	7.79380529677668E-13
0.00746	1.69904955469732E-12	6.54679644929241E-13	2.55636813734275E-12	1.21583362629716E-12	7.94968140271221E-13	1.34053451104559E-12	2.43166725259432E-12	2.61871857971696E-12	1.29377167926493E-12	1.58993628054244E-12	5.92329202555027E-13	1.18465840511005E-12	2.88370795980737E-12	4.52040707213047E-13	2.26020353606524E-12	1.76139999707153E-12	2.8057699068396E-13	7.48205308490561E-13
0.00748	1.46523539579401E-12	9.35256635613201E-13	2.66548141149762E-12	9.82019467393861E-13	5.29978760180814E-13	1.29377167926493E-12	2.58754335852986E-12	2.52519291615564E-12	1.55876105935534E-12	1.57434866994889E-12	5.76741591961474E-13	1.26259645807782E-12	2.85253273862026E-12	5.29978760180814E-13	1.52758583816823E-12	1.20024601570361E-12	2.338141589033E-13	7.17030087303454E-13
0.0075	1.26259645807782E-12	1.13789557332939E-12	2.69665663268473E-12	8.10555750864774E-13	5.14391149587261E-13	1.21583362629716E-12	2.50960530556209E-12	2.38490442081366E-12	1.99521415597483E-12	1.54317344876178E-12	7.01442476709901E-13	1.27818406867137E-12	2.8057699068396E-12	5.92329202555027E-13	1.02878229917452E-12	7.32617697897007E-13	3.2733982246462E-13	6.07916813148581E-13
0.00752	1.18465840511005E-12	1.21583362629716E-12	2.61871857971696E-12	7.17030087303454E-13	6.39092034335687E-13	1.20024601570361E-12	2.19785309369102E-12	2.04197698775549E-12	2.49401769496854E-12	1.54317344876178E-12	9.04081414426094E-13	1.48082300638757E-12	2.63430619031052E-12	6.23504423742134E-13	8.72906193238988E-13	5.14391149587261E-13	4.83215928400154E-13	4.05277875432387E-13
0.00754	1.13789557332939E-12	1.35612212163914E-12	2.60313096912341E-12	6.07916813148581E-13	8.10555750864774E-13	1.23142123689071E-12	1.68346194410376E-12	1.55876105935534E-12	2.82135751743316E-12	1.54317344876178E-12	1.13789557332939E-12	1.57434866994889E-12	2.46284247378143E-12	6.39092034335687E-13	9.97607077987414E-13	4.98803538993707E-13	6.85854866116347E-13	2.18226548309747E-13
0.00756	1.32494690045203E-12	1.4028849534198E-12	2.55636813734275E-12	6.23504423742134E-13	1.05995752036163E-12	1.18465840511005E-12	1.21583362629716E-12	1.12230796273584E-12	2.97723362336869E-12	1.52758583816823E-12	1.44964778520046E-12	1.54317344876178E-12	2.16667787250392E-12	7.63792919084114E-13	1.37170973223269E-12	5.14391149587261E-13	9.97607077987414E-13	9.35256635613201E-14
0.00758	1.57434866994889E-12	1.43406017460691E-12	2.58754335852986E-12	5.14391149587261E-13	1.23142123689071E-12	1.24700884748427E-12	7.94968140271221E-13	7.48205308490561E-13	2.93047079158803E-12	1.44964778520046E-12	1.94845132419417E-12	1.35612212163914E-12	1.91727610300706E-12	8.41730972051881E-13	1.69904955469732E-12	6.54679644929241E-13	1.43406017460691E-12	2.338141589033E-13
0.0076	1.99521415597483E-12	1.54317344876178E-12	2.47843008437498E-12	5.29978760180814E-13	1.24700884748427E-12	1.35612212163914E-12	5.76741591961474E-13	6.39092034335687E-13	2.83694512802671E-12	1.41847256401336E-12	2.32255397843945E-12	1.02878229917452E-12	1.79257521825864E-12	9.97607077987414E-13	1.80816282885219E-12	8.41730972051881E-13	1.77698760766508E-12	6.23504423742134E-13
0.00762	2.44725486318788E-12	1.57434866994889E-12	2.43166725259432E-12	6.39092034335687E-13	1.23142123689071E-12	1.46523539579402E-12	5.92329202555027E-13	7.01442476709901E-13	2.8057699068396E-12	1.30935928985848E-12	2.55636813734275E-12	7.32617697897007E-13	1.88610088181996E-12	1.04436990976807E-12	1.8393380500393E-12	1.10672035214229E-12	2.02638937716194E-12	9.66431856800308E-13
0.00764	2.72783185387184E-12	1.73022477588442E-12	2.36931681022011E-12	9.04081414426094E-13	1.29377167926493E-12	1.52758583816823E-12	8.26143361458328E-13	9.35256635613201E-13	2.60313096912341E-12	1.24700884748427E-12	2.72783185387184E-12	6.70267255522794E-13	1.91727610300706E-12	1.04436990976807E-12	1.77698760766508E-12	1.43406017460691E-12	1.96403893478772E-12	1.29377167926493E-12
0.00766	2.93047079158803E-12	1.8393380500393E-12	2.26020353606524E-12	1.4028849534198E-12	1.38729734282625E-12	1.6366991123231E-12	1.37170973223269E-12	1.04436990976807E-12	2.41607964200077E-12	1.26259645807782E-12	2.75900707505894E-12	8.10555750864774E-13	2.04197698775549E-12	9.04081414426094E-13	1.8393380500393E-12	1.65228672291666E-12	1.65228672291666E-12	1.605523891136E-12
0.00768	2.91488318099448E-12	2.0731522089426E-12	2.05756459834904E-12	2.01080176656838E-12	1.6366991123231E-12	1.8705132712264E-12	1.79257521825864E-12	9.66431856800308E-13	2.15109026191036E-12	1.48082300638757E-12	2.68106902209118E-12	1.24700884748427E-12	2.01080176656838E-12	8.10555750864774E-13	1.8393380500393E-12	1.74581238647798E-12	1.23142123689071E-12	1.76139999707153E-12
0.0077	2.68106902209118E-12	2.19785309369102E-12	1.90168849241351E-12	2.35372919962656E-12	1.76139999707153E-12	2.0731522089426E-12	1.91727610300706E-12	6.07916813148581E-13	1.8705132712264E-12	1.88610088181996E-12	2.43166725259432E-12	1.73022477588442E-12	1.91727610300706E-12	6.54679644929241E-13	1.90168849241351E-12	1.69904955469732E-12	9.04081414426094E-13	1.93286371360062E-12
0.00772	2.26020353606524E-12	2.35372919962656E-12	1.6366991123231E-12	2.40049203140722E-12	1.605523891136E-12	2.3069663678459E-12	1.8393380500393E-12	3.58515043651727E-13	1.62111150172955E-12	2.21344070428458E-12	2.18226548309747E-12	2.0731522089426E-12	1.71463716529087E-12	7.63792919084114E-13	2.04197698775549E-12	1.38729734282625E-12	7.48205308490561E-13	2.05756459834904E-12
0.00774	1.8393380500393E-12	2.35372919962656E-12	1.37170973223269E-12	2.26020353606524E-12	1.37170973223269E-12	2.3069663678459E-12	1.62111150172955E-12	3.58515043651727E-13	1.30935928985848E-12	2.49401769496854E-12	2.02638937716194E-12	2.35372919962656E-12	1.54317344876178E-12	1.13789557332939E-12	2.18226548309747E-12	1.01319468858097E-12	5.61153981367921E-13	2.1043274301297E-12
0.00776	1.77698760766508E-12	2.19785309369102E-12	1.35612212163914E-12	2.02638937716194E-12	1.01319468858097E-12	2.13550265131681E-12	1.46523539579401E-12	7.17030087303454E-13	1.23142123689071E-12	2.55636813734275E-12	1.94845132419417E-12	2.43166725259432E-12	1.34053451104559E-12	1.605523891136E-12	2.29137875725234E-12	6.54679644929241E-13	4.36453096619494E-13	2.01080176656838E-12
0.00778	2.0731522089426E-12	1.96403893478772E-12	1.34053451104559E-12	1.73022477588442E-12	7.17030087303454E-13	1.93286371360062E-12	1.54317344876178E-12	1.32494690045204E-12	1.26259645807782E-12	2.36931681022011E-12	1.94845132419417E-12	2.32255397843945E-12	1.21583362629716E-12	1.90168849241351E-12	2.21344070428458E-12	4.83215928400154E-13	5.45566370774367E-13	1.94845132419417E-12
0.0078	2.64989380090407E-12	1.71463716529087E-12	1.24700884748427E-12	1.27818406867137E-12	5.45566370774367E-13	1.73022477588442E-12	1.68346194410376E-12	1.8393380500393E-12	1.23142123689071E-12	1.99521415597483E-12	1.96403893478772E-12	1.97962654538128E-12	1.23142123689071E-12	2.01080176656838E-12	2.13550265131681E-12	5.76741591961474E-13	7.17030087303454E-13	1.96403893478772E-12
0.00782	3.11752211871067E-12	1.48082300638757E-12	1.04436990976807E-12	7.48205308490561E-13	5.76741591961474E-13	1.52758583816823E-12	1.91727610300706E-12	2.11991504072326E-12	1.27818406867137E-12	1.58993628054244E-12	1.99521415597483E-12	1.55876105935534E-12	1.29377167926493E-12	1.96403893478772E-12	1.88610088181996E-12	7.32617697897007E-13	1.01319468858097E-12	2.16667787250392E-12
0.00784	3.42927433058174E-12	1.20024601570361E-12	7.01442476709901E-13	4.36453096619494E-13	9.19669025019648E-13	1.44964778520046E-12	2.13550265131681E-12	2.02638937716194E-12	1.26259645807782E-12	1.23142123689071E-12	2.16667787250392E-12	1.23142123689071E-12	1.37170973223269E-12	1.97962654538128E-12	1.69904955469732E-12	8.26143361458328E-13	1.38729734282625E-12	2.55636813734275E-12
0.00786	3.39809910939463E-12	9.19669025019648E-13	4.2086548602594E-13	2.49401769496854E-13	1.26259645807782E-12	1.43406017460691E-12	2.18226548309747E-12	1.79257521825864E-12	1.07554513095518E-12	1.04436990976807E-12	2.21344070428458E-12	9.04081414426094E-13	1.44964778520046E-12	2.1043274301297E-12	1.85492566063285E-12	9.50844246206755E-13	1.8393380500393E-12	2.93047079158803E-12
0.00788	3.14869733989778E-12	6.54679644929241E-13	2.8057699068396E-13	3.42927433058174E-13	1.55876105935534E-12	1.38729734282625E-12	2.01080176656838E-12	1.58993628054244E-12	8.72906193238988E-13	1.04436990976807E-12	2.24461592547168E-12	6.85854866116347E-13	1.38729734282625E-12	2.16667787250392E-12	2.08873981953615E-12	1.09113274154873E-12	2.22902831487813E-12	3.08634689752356E-12
0.0079	2.71224424327828E-12	6.39092034335687E-13	2.8057699068396E-13	4.98803538993707E-13	1.71463716529087E-12	1.52758583816823E-12	1.73022477588442E-12	1.49641061698112E-12	6.85854866116347E-13	1.05995752036163E-12	2.21344070428458E-12	5.92329202555027E-13	1.48082300638757E-12	2.08873981953615E-12	2.43166725259432E-12	1.10672035214229E-12	2.35372919962656E-12	3.13310972930422E-12
0.00792	2.16667787250392E-12	7.01442476709901E-13	4.2086548602594E-13	7.01442476709901E-13	1.605523891136E-12	1.62111150172955E-12	1.51199822757468E-12	1.54317344876178E-12	5.92329202555027E-13	1.35612212163914E-12	2.18226548309747E-12	6.23504423742134E-13	1.49641061698112E-12	1.8393380500393E-12	2.69665663268473E-12	1.05995752036163E-12	2.35372919962656E-12	2.91488318099448E-12
0.00794	1.58993628054244E-12	8.26143361458328E-13	7.79380529677668E-13	1.12230796273584E-12	1.35612212163914E-12	1.73022477588442E-12	1.52758583816823E-12	1.80816282885219E-12	5.92329202555027E-13	1.8393380500393E-12	2.338141589033E-12	7.79380529677668E-13	1.48082300638757E-12	1.32494690045203E-12	2.86812034921382E-12	1.10672035214229E-12	2.08873981953615E-12	2.41607964200077E-12
0.00796	1.32494690045203E-12	1.18465840511005E-12	1.1690707945165E-12	1.52758583816823E-12	1.09113274154873E-12	1.80816282885219E-12	1.62111150172955E-12	2.04197698775549E-12	6.85854866116347E-13	2.26020353606524E-12	2.40049203140722E-12	9.97607077987414E-13	1.4028849534198E-12	8.26143361458328E-13	2.88370795980737E-12	1.24700884748427E-12	1.66787433351021E-12	1.68346194410376E-12
0.00798	1.32494690045203E-12	1.46523539579401E-12	1.49641061698112E-12	1.97962654538128E-12	9.50844246206754E-13	1.77698760766508E-12	1.62111150172955E-12	2.16667787250392E-12	8.10555750864774E-13	2.52519291615564E-12	2.22902831487813E-12	1.15348318392295E-12	1.27818406867137E-12	4.676283178066E-13	2.69665663268473E-12	1.65228672291666E-12	1.29377167926493E-12	8.41730972051881E-13
0.008	1.52758583816823E-12	1.605523891136E-12	1.52758583816823E-12	2.29137875725234E-12	9.04081414426094E-13	1.65228672291666E-12	1.48082300638757E-12	2.11991504072326E-12	1.07554513095518E-12	2.49401769496854E-12	2.01080176656838E-12	1.23142123689071E-12	1.23142123689071E-12	2.96164601277514E-13	2.24461592547168E-12	1.99521415597483E-12	1.10672035214229E-12	6.23504423742134E-14
0.00802	1.99521415597483E-12	1.57434866994889E-12	1.58993628054244E-12	2.41607964200077E-12	1.02878229917452E-12	1.44964778520046E-12	1.32494690045203E-12	1.97962654538128E-12	1.24700884748427E-12	2.24461592547168E-12	1.68346194410376E-12	1.26259645807782E-12	1.41847256401336E-12	3.42927433058174E-13	1.8393380500393E-12	2.35372919962656E-12	1.15348318392295E-12	-4.05277875432387E-13
0.00804	2.55636813734275E-12	1.41847256401335E-12	1.77698760766508E-12	2.38490442081366E-12	1.05995752036163E-12	1.24700884748427E-12	1.30935928985848E-12	1.76139999707153E-12	1.23142123689071E-12	1.8705132712264E-12	1.4028849534198E-12	1.35612212163914E-12	1.8393380500393E-12	4.05277875432387E-13	1.52758583816823E-12	2.43166725259432E-12	1.20024601570361E-12	-5.29978760180814E-13
0.00806	2.93047079158803E-12	1.27818406867137E-12	1.94845132419417E-12	2.22902831487813E-12	1.20024601570361E-12	9.97607077987414E-13	1.48082300638757E-12	1.49641061698112E-12	1.20024601570361E-12	1.55876105935534E-12	1.21583362629716E-12	1.46523539579401E-12	2.21344070428458E-12	6.23504423742134E-13	1.52758583816823E-12	2.18226548309747E-12	1.09113274154873E-12	-1.71463716529087E-13
0.00808	3.10193450811712E-12	1.13789557332939E-12	2.02638937716194E-12	1.93286371360062E-12	1.21583362629716E-12	8.26143361458328E-13	1.76139999707153E-12	1.09113274154873E-12	1.41847256401335E-12	1.26259645807782E-12	1.41847256401335E-12	1.54317344876178E-12	2.47843008437498E-12	8.88493803832541E-13	1.6366991123231E-12	1.57434866994889E-12	8.26143361458328E-13	4.83215928400154E-13
0.0081	2.94605840218158E-12	1.18465840511005E-12	2.11991504072326E-12	1.68346194410376E-12	1.24700884748427E-12	8.88493803832541E-13	2.13550265131681E-12	7.79380529677668E-13	1.85492566063285E-12	1.10672035214229E-12	1.68346194410376E-12	1.52758583816823E-12	2.50960530556209E-12	1.05995752036163E-12	1.85492566063285E-12	1.07554513095518E-12	7.01442476709901E-13	1.23142123689071E-12
0.00812	2.58754335852986E-12	1.4028849534198E-12	2.08873981953615E-12	1.52758583816823E-12	1.12230796273584E-12	1.02878229917452E-12	2.46284247378143E-12	6.85854866116347E-13	2.22902831487813E-12	1.12230796273584E-12	1.91727610300706E-12	1.4028849534198E-12	2.35372919962656E-12	1.15348318392295E-12	1.93286371360062E-12	9.50844246206755E-13	6.54679644929241E-13	1.96403893478772E-12
0.00814	2.19785309369102E-12	1.74581238647798E-12	2.08873981953615E-12	1.52758583816823E-12	9.82019467393861E-13	1.10672035214229E-12	2.69665663268473E-12	8.57318582645434E-13	2.41607964200077E-12	1.1690707945165E-12	2.0731522089426E-12	1.29377167926493E-12	2.13550265131681E-12	1.24700884748427E-12	2.0731522089426E-12	9.50844246206755E-13	7.32617697897007E-13	2.44725486318788E-12
0.00816	1.57434866994889E-12	2.11991504072326E-12	2.05756459834904E-12	1.57434866994889E-12	6.54679644929241E-13	1.1690707945165E-12	2.75900707505894E-12	1.09113274154873E-12	2.46284247378143E-12	1.44964778520046E-12	2.18226548309747E-12	1.35612212163914E-12	1.8705132712264E-12	1.51199822757468E-12	2.11991504072326E-12	1.18465840511005E-12	7.63792919084114E-13	2.60313096912341E-12
0.00818	1.10672035214229E-12	2.35372919962656E-12	1.97962654538128E-12	1.73022477588442E-12	3.2733982246462E-13	1.29377167926493E-12	2.66548141149762E-12	1.26259645807782E-12	2.40049203140722E-12	1.69904955469732E-12	2.18226548309747E-12	1.48082300638757E-12	1.54317344876178E-12	1.74581238647798E-12	1.97962654538128E-12	1.49641061698112E-12	8.57318582645434E-13	2.41607964200077E-12
0.0082	7.01442476709901E-13	2.3069663678459E-12	1.8393380500393E-12	1.85492566063285E-12	9.35256635613201E-14	1.34053451104559E-12	2.44725486318788E-12	1.41847256401335E-12	2.338141589033E-12	1.99521415597483E-12	2.32255397843945E-12	1.76139999707153E-12	1.1690707945165E-12	1.97962654538128E-12	1.88610088181996E-12	1.66787433351021E-12	1.05995752036163E-12	1.97962654538128E-12
0.00822	5.61153981367921E-13	2.0731522089426E-12	1.62111150172955E-12	1.73022477588442E-12	-7.79380529677668E-14	1.4028849534198E-12	2.13550265131681E-12	1.62111150172955E-12	2.19785309369102E-12	2.11991504072326E-12	2.50960530556209E-12	2.02638937716194E-12	8.72906193238988E-13	2.16667787250392E-12	1.76139999707153E-12	1.69904955469732E-12	1.24700884748427E-12	1.44964778520046E-12
0.00824	7.63792919084114E-13	1.96403893478772E-12	1.43406017460691E-12	1.54317344876178E-12	-1.4028849534198E-13	1.34053451104559E-12	1.79257521825864E-12	1.8393380500393E-12	2.08873981953615E-12	2.11991504072326E-12	2.79018229624605E-12	2.0731522089426E-12	6.39092034335687E-13	2.21344070428458E-12	1.65228672291666E-12	1.51199822757468E-12	1.44964778520046E-12	9.19669025019648E-13
0.00826	1.18465840511005E-12	1.82375043944574E-12	1.44964778520046E-12	1.32494690045203E-12	-1.71463716529087E-13	1.15348318392295E-12	1.44964778520046E-12	1.90168849241351E-12	1.93286371360062E-12	1.93286371360062E-12	2.88370795980737E-12	1.85492566063285E-12	6.70267255522794E-13	2.05756459834904E-12	1.51199822757468E-12	1.18465840511005E-12	1.605523891136E-12	5.92329202555027E-13
0.00828	1.58993628054244E-12	1.74581238647798E-12	1.6366991123231E-12	1.18465840511005E-12	-3.7410265424528E-13	8.57318582645434E-13	1.13789557332939E-12	1.93286371360062E-12	1.8705132712264E-12	1.73022477588442E-12	2.72783185387184E-12	1.65228672291666E-12	8.88493803832541E-13	1.66787433351021E-12	1.20024601570361E-12	8.57318582645434E-13	1.73022477588442E-12	5.76741591961474E-13
0.0083	1.71463716529087E-12	1.62111150172955E-12	1.85492566063285E-12	1.07554513095518E-12	-7.48205308490561E-13	6.23504423742134E-13	8.88493803832541E-13	1.97962654538128E-12	1.96403893478772E-12	1.58993628054244E-12	2.22902831487813E-12	1.38729734282625E-12	1.34053451104559E-12	1.05995752036163E-12	7.94968140271221E-13	7.79380529677668E-13	1.85492566063285E-12	6.07916813148581E-13
0.00832	1.71463716529087E-12	1.43406017460691E-12	2.1043274301297E-12	1.05995752036163E-12	-1.10672035214229E-12	3.58515043651727E-13	7.48205308490561E-13	2.01080176656838E-12	2.26020353606524E-12	1.74581238647798E-12	1.52758583816823E-12	1.41847256401336E-12	1.79257521825864E-12	4.676283178066E-13	6.70267255522794E-13	8.57318582645434E-13	1.97962654538128E-12	7.17030087303454E-13
0.00834	1.57434866994889E-12	1.32494690045203E-12	2.36931681022011E-12	1.10672035214229E-12	-1.26259645807782E-12	3.89690264838834E-13	7.17030087303454E-13	1.93286371360062E-12	2.5719557479363E-12	2.13550265131681E-12	7.32617697897007E-13	1.46523539579401E-12	2.1043274301297E-12	3.42927433058174E-13	8.41730972051881E-13	9.50844246206754E-13	2.02638937716194E-12	8.26143361458328E-13
0.00836	1.44964778520046E-12	1.35612212163914E-12	2.5719557479363E-12	1.32494690045204E-12	-1.09113274154873E-12	5.29978760180814E-13	7.79380529677668E-13	1.6366991123231E-12	2.83694512802671E-12	2.5719557479363E-12	2.02638937716194E-13	1.37170973223269E-12	2.29137875725234E-12	4.05277875432387E-13	1.30935928985848E-12	1.07554513095518E-12	2.29137875725234E-12	7.79380529677668E-13
0.00838	1.35612212163914E-12	1.49641061698112E-12	2.71224424327828E-12	1.57434866994889E-12	-6.54679644929241E-13	7.63792919084114E-13	9.82019467393861E-13	1.38729734282625E-12	2.96164601277514E-12	2.82135751743316E-12	4.67628317806601E-14	1.29377167926493E-12	2.43166725259432E-12	5.76741591961474E-13	1.8393380500393E-12	1.24700884748427E-12	2.52519291615564E-12	4.67628317806601E-13
0.0084	1.49641061698112E-12	1.62111150172955E-12	2.63430619031052E-12	1.8705132712264E-12	-2.18226548309747E-13	9.35256635613201E-13	1.10672035214229E-12	1.18465840511005E-12	3.02399645514935E-12	2.88370795980737E-12	3.11752211871067E-13	1.1690707945165E-12	2.36931681022011E-12	6.39092034335687E-13	2.15109026191036E-12	1.29377167926493E-12	2.66548141149762E-12	1.09113274154873E-13
0.00842	1.71463716529087E-12	1.605523891136E-12	2.58754335852986E-12	2.15109026191036E-12	4.36453096619494E-13	1.01319468858097E-12	1.1690707945165E-12	1.13789557332939E-12	2.85253273862026E-12	2.82135751743316E-12	6.39092034335687E-13	1.07554513095518E-12	2.19785309369102E-12	5.45566370774367E-13	2.16667787250392E-12	1.26259645807782E-12	2.55636813734275E-12	-2.96164601277514E-13
0.00844	1.99521415597483E-12	1.46523539579402E-12	2.60313096912341E-12	2.19785309369102E-12	1.13789557332939E-12	1.15348318392295E-12	1.35612212163914E-12	1.23142123689071E-12	2.60313096912341E-12	2.55636813734275E-12	1.12230796273584E-12	1.09113274154873E-12	1.97962654538128E-12	5.45566370774367E-13	1.93286371360062E-12	1.30935928985848E-12	2.36931681022011E-12	-6.23504423742134E-13
0.00846	2.0731522089426E-12	1.34053451104559E-12	2.60313096912341E-12	2.24461592547168E-12	1.69904955469732E-12	1.24700884748427E-12	1.79257521825864E-12	1.34053451104559E-12	2.3069663678459E-12	2.27579114665879E-12	1.71463716529087E-12	1.26259645807782E-12	1.605523891136E-12	5.92329202555027E-13	1.66787433351021E-12	1.32494690045204E-12	2.19785309369102E-12	-5.76741591961474E-13
0.00848	1.88610088181996E-12	1.29377167926493E-12	2.5407805267492E-12	2.02638937716194E-12	2.18226548309747E-12	1.38729734282625E-12	2.18226548309747E-12	1.4028849534198E-12	1.90168849241351E-12	1.80816282885219E-12	2.16667787250392E-12	1.44964778520046E-12	1.18465840511005E-12	9.04081414426094E-13	1.44964778520046E-12	1.52758583816823E-12	2.15109026191036E-12	-2.02638937716194E-13
0.0085	1.57434866994889E-12	1.38729734282625E-12	2.44725486318788E-12	1.66787433351021E-12	2.36931681022011E-12	1.34053451104559E-12	2.47843008437498E-12	1.35612212163914E-12	1.76139999707153E-12	1.34053451104559E-12	2.35372919962656E-12	1.68346194410376E-12	6.85854866116347E-13	1.18465840511005E-12	1.34053451104559E-12	1.71463716529087E-12	2.13550265131681E-12	2.02638937716194E-13
0.00852	1.43406017460691E-12	1.73022477588442E-12	2.27579114665879E-12	1.54317344876178E-12	2.29137875725234E-12	1.26259645807782E-12	2.41607964200077E-12	1.26259645807782E-12	1.68346194410376E-12	1.21583362629716E-12	2.29137875725234E-12	1.74581238647798E-12	3.89690264838834E-13	1.57434866994889E-12	1.35612212163914E-12	1.8393380500393E-12	2.04197698775549E-12	5.29978760180814E-13
0.00854	1.37170973223269E-12	2.13550265131681E-12	2.11991504072326E-12	1.6366991123231E-12	2.19785309369102E-12	1.21583362629716E-12	2.21344070428458E-12	1.21583362629716E-12	1.82375043944574E-12	1.27818406867137E-12	2.11991504072326E-12	1.65228672291666E-12	2.96164601277514E-13	1.90168849241351E-12	1.43406017460691E-12	1.8705132712264E-12	1.82375043944574E-12	8.72906193238988E-13
0.00856	1.49641061698112E-12	2.41607964200077E-12	1.8705132712264E-12	1.88610088181996E-12	2.04197698775549E-12	1.23142123689071E-12	1.94845132419417E-12	1.27818406867137E-12	1.82375043944574E-12	1.37170973223269E-12	1.85492566063285E-12	1.52758583816823E-12	5.76741591961474E-13	2.15109026191036E-12	1.48082300638757E-12	1.79257521825864E-12	1.69904955469732E-12	1.10672035214229E-12
0.00858	1.6366991123231E-12	2.50960530556209E-12	1.48082300638757E-12	2.13550265131681E-12	1.94845132419417E-12	1.29377167926493E-12	1.6366991123231E-12	1.34053451104559E-12	1.79257521825864E-12	1.35612212163914E-12	1.65228672291666E-12	1.4028849534198E-12	1.05995752036163E-12	2.24461592547168E-12	1.32494690045204E-12	1.79257521825864E-12	1.51199822757468E-12	1.24700884748427E-12
0.0086	1.68346194410376E-12	2.36931681022011E-12	1.10672035214229E-12	2.21344070428458E-12	1.85492566063285E-12	1.43406017460691E-12	1.32494690045203E-12	1.26259645807782E-12	1.55876105935534E-12	1.21583362629716E-12	1.6366991123231E-12	1.52758583816823E-12	1.54317344876178E-12	2.16667787250392E-12	1.13789557332939E-12	1.8705132712264E-12	1.37170973223269E-12	1.27818406867137E-12
0.00862	1.77698760766508E-12	2.1043274301297E-12	8.10555750864774E-13	2.0731522089426E-12	1.69904955469732E-12	1.62111150172955E-12	1.09113274154873E-12	1.1690707945165E-12	1.20024601570361E-12	1.05995752036163E-12	1.62111150172955E-12	1.77698760766508E-12	1.90168849241351E-12	2.05756459834904E-12	1.02878229917452E-12	1.93286371360062E-12	1.27818406867137E-12	1.29377167926493E-12
0.00864	1.77698760766508E-12	1.62111150172955E-12	6.23504423742134E-13	1.85492566063285E-12	1.41847256401336E-12	1.55876105935534E-12	1.02878229917452E-12	1.05995752036163E-12	1.02878229917452E-12	1.15348318392295E-12	1.58993628054244E-12	2.11991504072326E-12	2.05756459834904E-12	1.85492566063285E-12	1.07554513095518E-12	1.90168849241351E-12	1.34053451104559E-12	1.24700884748427E-12
0.00866	1.55876105935534E-12	1.23142123689071E-12	4.98803538993707E-13	1.73022477588442E-12	1.15348318392295E-12	1.44964778520046E-12	9.19669025019648E-13	9.35256635613201E-13	9.19669025019648E-13	1.38729734282625E-12	1.37170973223269E-12	2.3069663678459E-12	2.13550265131681E-12	1.71463716529087E-12	1.38729734282625E-12	1.6366991123231E-12	1.41847256401336E-12	1.12230796273584E-12
0.00868	1.35612212163914E-12	8.88493803832541E-13	4.83215928400154E-13	1.66787433351021E-12	8.57318582645434E-13	1.4028849534198E-12	9.50844246206755E-13	9.19669025019648E-13	8.72906193238988E-13	1.65228672291666E-12	1.43406017460691E-12	2.19785309369102E-12	2.08873981953615E-12	1.65228672291666E-12	1.77698760766508E-12	1.23142123689071E-12	1.58993628054244E-12	8.72906193238988E-13
0.0087	1.18465840511005E-12	7.79380529677668E-13	5.14391149587261E-13	1.52758583816823E-12	5.45566370774367E-13	1.44964778520046E-12	1.27818406867137E-12	1.18465840511005E-12	8.41730972051881E-13	1.77698760766508E-12	1.62111150172955E-12	1.94845132419417E-12	2.1043274301297E-12	1.66787433351021E-12	2.19785309369102E-12	7.63792919084114E-13	1.76139999707153E-12	6.23504423742134E-13
0.00872	1.1690707945165E-12	9.04081414426094E-13	6.70267255522794E-13	1.35612212163914E-12	4.2086548602594E-13	1.43406017460691E-12	1.80816282885219E-12	1.57434866994889E-12	9.04081414426094E-13	1.85492566063285E-12	1.69904955469732E-12	1.55876105935534E-12	2.08873981953615E-12	1.58993628054244E-12	2.49401769496854E-12	3.11752211871067E-13	1.94845132419417E-12	3.2733982246462E-13
0.00874	1.20024601570361E-12	1.13789557332939E-12	8.41730972051881E-13	1.24700884748427E-12	3.58515043651727E-13	1.41847256401335E-12	2.3069663678459E-12	1.93286371360062E-12	1.10672035214229E-12	2.13550265131681E-12	1.65228672291666E-12	1.24700884748427E-12	2.0731522089426E-12	1.44964778520046E-12	2.72783185387184E-12	2.02638937716194E-13	2.08873981953615E-12	2.338141589033E-13
0.00876	1.35612212163914E-12	1.38729734282625E-12	1.05995752036163E-12	1.20024601570361E-12	2.18226548309747E-13	1.35612212163914E-12	2.8057699068396E-12	2.16667787250392E-12	1.1690707945165E-12	2.38490442081366E-12	1.51199822757468E-12	1.32494690045203E-12	2.08873981953615E-12	1.26259645807782E-12	2.72783185387184E-12	2.18226548309747E-13	2.21344070428458E-12	3.11752211871067E-13
0.00878	1.6366991123231E-12	1.48082300638757E-12	1.1690707945165E-12	1.34053451104559E-12	-1.55876105935534E-14	1.46523539579401E-12	2.89929557040092E-12	2.08873981953615E-12	1.26259645807782E-12	2.58754335852986E-12	1.24700884748427E-12	1.62111150172955E-12	2.19785309369102E-12	1.04436990976807E-12	2.35372919962656E-12	5.29978760180814E-13	2.21344070428458E-12	6.70267255522794E-13
0.0088	2.01080176656838E-12	1.58993628054244E-12	1.24700884748427E-12	1.54317344876178E-12	-3.58515043651727E-13	1.49641061698112E-12	2.74341946446539E-12	1.90168849241351E-12	1.21583362629716E-12	2.55636813734275E-12	9.97607077987414E-13	2.0731522089426E-12	2.3069663678459E-12	9.97607077987414E-13	1.88610088181996E-12	7.94968140271221E-13	2.08873981953615E-12	1.23142123689071E-12
0.00882	2.47843008437498E-12	1.68346194410376E-12	1.13789557332939E-12	1.79257521825864E-12	-7.48205308490561E-13	1.54317344876178E-12	2.22902831487813E-12	1.58993628054244E-12	1.04436990976807E-12	2.338141589033E-12	7.32617697897007E-13	2.338141589033E-12	2.47843008437498E-12	1.07554513095518E-12	1.44964778520046E-12	9.82019467393861E-13	1.82375043944574E-12	1.80816282885219E-12
0.00884	2.7745946856525E-12	1.6366991123231E-12	1.20024601570361E-12	1.88610088181996E-12	-1.10672035214229E-12	1.52758583816823E-12	1.73022477588442E-12	1.27818406867137E-12	7.94968140271221E-13	2.08873981953615E-12	6.07916813148581E-13	2.47843008437498E-12	2.44725486318788E-12	1.35612212163914E-12	1.29377167926493E-12	1.09113274154873E-12	1.57434866994889E-12	2.1043274301297E-12
0.00886	2.93047079158803E-12	1.605523891136E-12	1.41847256401335E-12	1.8705132712264E-12	-1.44964778520046E-12	1.30935928985848E-12	1.57434866994889E-12	1.05995752036163E-12	7.01442476709901E-13	1.94845132419417E-12	6.39092034335687E-13	2.43166725259432E-12	2.22902831487813E-12	1.66787433351021E-12	1.38729734282625E-12	9.82019467393861E-13	1.37170973223269E-12	2.27579114665879E-12
0.00888	2.83694512802671E-12	1.54317344876178E-12	1.52758583816823E-12	1.76139999707153E-12	-1.6366991123231E-12	9.19669025019648E-13	1.49641061698112E-12	1.04436990976807E-12	7.94968140271221E-13	1.80816282885219E-12	9.50844246206754E-13	2.24461592547168E-12	2.0731522089426E-12	1.80816282885219E-12	1.77698760766508E-12	9.50844246206754E-13	1.4028849534198E-12	2.11991504072326E-12
0.0089	2.47843008437498E-12	1.30935928985848E-12	1.49641061698112E-12	1.52758583816823E-12	-1.80816282885219E-12	6.39092034335687E-13	1.73022477588442E-12	1.24700884748427E-12	9.82019467393861E-13	1.76139999707153E-12	1.57434866994889E-12	1.88610088181996E-12	1.97962654538128E-12	1.6366991123231E-12	2.13550265131681E-12	1.10672035214229E-12	1.51199822757468E-12	1.65228672291666E-12
0.00892	2.19785309369102E-12	1.10672035214229E-12	1.4028849534198E-12	1.32494690045203E-12	-1.85492566063285E-12	5.45566370774367E-13	1.96403893478772E-12	1.605523891136E-12	1.1690707945165E-12	1.68346194410376E-12	2.19785309369102E-12	1.55876105935534E-12	1.8705132712264E-12	1.30935928985848E-12	2.50960530556209E-12	1.24700884748427E-12	1.66787433351021E-12	1.12230796273584E-12
0.00894	1.85492566063285E-12	1.02878229917452E-12	1.4028849534198E-12	1.18465840511005E-12	-1.66787433351021E-12	7.32617697897008E-13	2.21344070428458E-12	2.0731522089426E-12	1.37170973223269E-12	1.65228672291666E-12	2.58754335852986E-12	1.37170973223269E-12	1.77698760766508E-12	1.15348318392295E-12	2.75900707505894E-12	1.44964778520046E-12	1.73022477588442E-12	6.54679644929241E-13
0.00896	1.48082300638757E-12	1.01319468858097E-12	1.71463716529087E-12	1.12230796273584E-12	-1.20024601570361E-12	1.04436990976807E-12	2.41607964200077E-12	2.60313096912341E-12	1.35612212163914E-12	1.65228672291666E-12	2.5719557479363E-12	1.41847256401335E-12	1.73022477588442E-12	1.18465840511005E-12	2.89929557040092E-12	1.65228672291666E-12	1.52758583816823E-12	4.05277875432387E-13
0.00898	1.26259645807782E-12	1.01319468858097E-12	2.18226548309747E-12	1.18465840511005E-12	-6.23504423742134E-13	1.30935928985848E-12	2.338141589033E-12	2.85253273862026E-12	1.35612212163914E-12	1.65228672291666E-12	2.26020353606524E-12	1.54317344876178E-12	1.73022477588442E-12	1.38729734282625E-12	2.85253273862026E-12	1.79257521825864E-12	1.26259645807782E-12	5.14391149587261E-13
0.009	1.12230796273584E-12	1.05995752036163E-12	2.5719557479363E-12	1.43406017460691E-12	-3.11752211871067E-14	1.38729734282625E-12	2.21344070428458E-12	2.94605840218158E-12	1.44964778520046E-12	1.55876105935534E-12	1.82375043944574E-12	1.8705132712264E-12	1.71463716529087E-12	1.46523539579401E-12	2.50960530556209E-12	1.93286371360062E-12	1.05995752036163E-12	6.70267255522794E-13
0.00902	1.09113274154873E-12	1.12230796273584E-12	2.74341946446539E-12	1.65228672291666E-12	3.7410265424528E-13	1.32494690045203E-12	2.0731522089426E-12	2.94605840218158E-12	1.62111150172955E-12	1.38729734282625E-12	1.34053451104559E-12	2.04197698775549E-12	1.65228672291666E-12	1.54317344876178E-12	1.8393380500393E-12	1.97962654538128E-12	8.72906193238988E-13	7.79380529677668E-13
0.00904	1.02878229917452E-12	1.12230796273584E-12	2.63430619031052E-12	1.74581238647798E-12	5.29978760180814E-13	1.21583362629716E-12	1.85492566063285E-12	2.83694512802671E-12	1.93286371360062E-12	1.38729734282625E-12	1.07554513095518E-12	2.22902831487813E-12	1.6366991123231E-12	1.51199822757468E-12	1.21583362629716E-12	1.91727610300706E-12	8.41730972051881E-13	7.63792919084114E-13
0.00906	9.35256635613201E-13	9.97607077987414E-13	2.3069663678459E-12	1.71463716529087E-12	4.83215928400154E-13	1.15348318392295E-12	1.68346194410376E-12	2.72783185387184E-12	2.27579114665879E-12	1.49641061698112E-12	9.35256635613201E-13	2.32255397843945E-12	1.66787433351021E-12	1.37170973223269E-12	8.26143361458328E-13	1.6366991123231E-12	9.50844246206754E-13	6.85854866116347E-13
0.00908	9.97607077987414E-13	9.04081414426094E-13	1.93286371360062E-12	1.49641061698112E-12	3.2733982246462E-13	1.01319468858097E-12	1.30935928985848E-12	2.44725486318788E-12	2.75900707505894E-12	1.6366991123231E-12	9.97607077987414E-13	2.36931681022011E-12	1.68346194410376E-12	1.13789557332939E-12	7.63792919084114E-13	1.29377167926493E-12	1.35612212163914E-12	4.98803538993707E-13
0.0091	1.10672035214229E-12	8.88493803832541E-13	1.58993628054244E-12	1.35612212163914E-12	2.8057699068396E-13	9.66431856800308E-13	7.94968140271221E-13	2.13550265131681E-12	3.0084088445558E-12	1.57434866994889E-12	1.23142123689071E-12	2.35372919962656E-12	1.69904955469732E-12	7.48205308490561E-13	9.82019467393861E-13	1.01319468858097E-12	1.80816282885219E-12	3.42927433058174E-13
0.00912	1.30935928985848E-12	8.88493803832541E-13	1.44964778520046E-12	1.05995752036163E-12	5.29978760180814E-13	1.07554513095518E-12	4.36453096619494E-13	1.69904955469732E-12	3.08634689752356E-12	1.29377167926493E-12	1.57434866994889E-12	2.38490442081366E-12	1.71463716529087E-12	4.83215928400154E-13	1.21583362629716E-12	9.19669025019648E-13	2.26020353606524E-12	2.96164601277514E-13
0.00914	1.49641061698112E-12	9.50844246206754E-13	1.35612212163914E-12	8.41730972051881E-13	8.26143361458328E-13	1.41847256401335E-12	3.89690264838834E-13	1.35612212163914E-12	2.99282123396224E-12	1.02878229917452E-12	1.77698760766508E-12	2.40049203140722E-12	1.68346194410376E-12	2.96164601277514E-13	1.52758583816823E-12	9.82019467393861E-13	2.64989380090407E-12	2.96164601277514E-13
0.00916	1.55876105935534E-12	1.10672035214229E-12	1.38729734282625E-12	8.72906193238988E-13	1.1690707945165E-12	1.57434866994889E-12	4.2086548602594E-13	1.02878229917452E-12	2.72783185387184E-12	1.01319468858097E-12	2.01080176656838E-12	2.36931681022011E-12	1.68346194410376E-12	1.8705132712264E-13	1.73022477588442E-12	1.27818406867137E-12	2.91488318099448E-12	2.338141589033E-13
0.00918	1.54317344876178E-12	1.29377167926493E-12	1.43406017460691E-12	1.01319468858097E-12	1.37170973223269E-12	1.58993628054244E-12	5.61153981367921E-13	7.48205308490561E-13	2.52519291615564E-12	1.09113274154873E-12	2.21344070428458E-12	2.338141589033E-12	1.68346194410376E-12	1.24700884748427E-13	1.77698760766508E-12	1.6366991123231E-12	2.7745946856525E-12	1.09113274154873E-13
0.0092	1.46523539579401E-12	1.34053451104559E-12	1.46523539579401E-12	1.21583362629716E-12	1.35612212163914E-12	1.38729734282625E-12	7.32617697897007E-13	5.92329202555027E-13	2.40049203140722E-12	1.46523539579401E-12	2.55636813734275E-12	2.32255397843945E-12	1.605523891136E-12	7.79380529677668E-14	1.66787433351021E-12	2.01080176656838E-12	2.29137875725234E-12	1.55876105935534E-13
0.00922	1.57434866994889E-12	1.46523539579401E-12	1.35612212163914E-12	1.57434866994889E-12	1.23142123689071E-12	1.21583362629716E-12	8.26143361458328E-13	6.39092034335687E-13	2.26020353606524E-12	1.91727610300706E-12	2.91488318099448E-12	2.46284247378143E-12	1.43406017460691E-12	1.71463716529087E-13	1.54317344876178E-12	2.32255397843945E-12	1.65228672291666E-12	1.4028849534198E-13
0.00924	1.77698760766508E-12	1.54317344876178E-12	1.18465840511005E-12	1.77698760766508E-12	1.10672035214229E-12	1.15348318392295E-12	8.10555750864774E-13	4.83215928400154E-13	2.26020353606524E-12	2.21344070428458E-12	3.16428495049133E-12	2.75900707505894E-12	1.32494690045203E-12	2.96164601277514E-13	1.4028849534198E-12	2.38490442081366E-12	1.02878229917452E-12	3.7410265424528E-13
0.00926	2.01080176656838E-12	1.58993628054244E-12	9.19669025019648E-13	1.8393380500393E-12	9.19669025019648E-13	1.21583362629716E-12	9.50844246206754E-13	2.96164601277514E-13	2.02638937716194E-12	2.22902831487813E-12	3.25781061405265E-12	2.91488318099448E-12	1.29377167926493E-12	4.05277875432387E-13	1.35612212163914E-12	2.38490442081366E-12	7.63792919084114E-13	6.70267255522794E-13
0.00928	2.16667787250392E-12	1.41847256401336E-12	6.70267255522794E-13	1.57434866994889E-12	6.39092034335687E-13	1.26259645807782E-12	1.12230796273584E-12	1.71463716529087E-13	1.6366991123231E-12	1.97962654538128E-12	3.13310972930422E-12	2.86812034921382E-12	1.27818406867137E-12	4.67628317806601E-13	1.48082300638757E-12	2.11991504072326E-12	9.35256635613201E-13	9.82019467393861E-13
0.0093	2.26020353606524E-12	1.24700884748427E-12	5.61153981367921E-13	1.32494690045203E-12	3.42927433058174E-13	1.26259645807782E-12	1.34053451104559E-12	2.8057699068396E-13	1.26259645807782E-12	1.57434866994889E-12	2.89929557040092E-12	2.61871857971696E-12	1.21583362629716E-12	7.32617697897007E-13	1.62111150172955E-12	1.76139999707153E-12	1.32494690045204E-12	1.04436990976807E-12
0.00932	2.40049203140722E-12	1.12230796273584E-12	5.61153981367921E-13	1.24700884748427E-12	-3.11752211871069E-14	1.10672035214229E-12	1.51199822757468E-12	4.83215928400154E-13	9.50844246206754E-13	1.21583362629716E-12	2.5719557479363E-12	2.22902831487813E-12	1.05995752036163E-12	1.18465840511005E-12	1.74581238647798E-12	1.54317344876178E-12	1.68346194410376E-12	1.02878229917452E-12
0.00934	2.58754335852986E-12	1.05995752036163E-12	7.94968140271221E-13	1.29377167926493E-12	-1.8705132712264E-13	8.41730972051881E-13	1.73022477588442E-12	8.88493803832541E-13	8.10555750864774E-13	1.12230796273584E-12	2.26020353606524E-12	1.74581238647798E-12	9.19669025019648E-13	1.74581238647798E-12	1.8705132712264E-12	1.34053451104559E-12	1.71463716529087E-12	1.07554513095518E-12
0.00936	2.86812034921382E-12	1.09113274154873E-12	1.18465840511005E-12	1.49641061698112E-12	-2.96164601277514E-13	6.54679644929241E-13	1.77698760766508E-12	1.32494690045203E-12	6.54679644929241E-13	1.05995752036163E-12	1.88610088181996E-12	1.48082300638757E-12	9.50844246206754E-13	2.18226548309747E-12	2.05756459834904E-12	1.37170973223269E-12	1.62111150172955E-12	1.09113274154873E-12
0.00938	3.02399645514935E-12	1.13789557332939E-12	1.66787433351021E-12	1.6366991123231E-12	-2.338141589033E-13	4.98803538993707E-13	1.69904955469732E-12	1.73022477588442E-12	5.14391149587261E-13	1.12230796273584E-12	1.58993628054244E-12	1.4028849534198E-12	1.07554513095518E-12	2.27579114665879E-12	2.11991504072326E-12	1.4028849534198E-12	1.30935928985848E-12	1.12230796273584E-12
0.0094	2.88370795980737E-12	1.07554513095518E-12	2.0731522089426E-12	1.71463716529087E-12	-9.35256635613201E-14	4.05277875432387E-13	1.605523891136E-12	2.0731522089426E-12	5.92329202555027E-13	1.09113274154873E-12	1.43406017460691E-12	1.58993628054244E-12	1.30935928985848E-12	2.08873981953615E-12	2.11991504072326E-12	1.41847256401335E-12	1.18465840511005E-12	1.13789557332939E-12
0.00942	2.55636813734275E-12	9.82019467393861E-13	2.11991504072326E-12	1.74581238647798E-12	1.55876105935534E-13	2.96164601277514E-13	1.57434866994889E-12	2.18226548309747E-12	6.85854866116347E-13	1.12230796273584E-12	1.4028849534198E-12	1.97962654538128E-12	1.58993628054244E-12	1.68346194410376E-12	2.04197698775549E-12	1.38729734282625E-12	1.27818406867137E-12	1.18465840511005E-12
0.00944	1.99521415597483E-12	8.26143361458328E-13	1.76139999707153E-12	1.76139999707153E-12	4.52040707213047E-13	2.18226548309747E-13	1.54317344876178E-12	2.16667787250392E-12	9.50844246206755E-13	1.20024601570361E-12	1.44964778520046E-12	2.36931681022011E-12	1.80816282885219E-12	1.15348318392295E-12	1.82375043944574E-12	1.21583362629716E-12	1.71463716529087E-12	1.30935928985848E-12
0.00946	1.46523539579401E-12	6.85854866116347E-13	1.15348318392295E-12	1.79257521825864E-12	5.29978760180814E-13	2.96164601277514E-13	1.46523539579401E-12	2.08873981953615E-12	1.35612212163914E-12	1.24700884748427E-12	1.62111150172955E-12	2.55636813734275E-12	1.93286371360062E-12	7.94968140271221E-13	1.62111150172955E-12	1.02878229917452E-12	2.32255397843945E-12	1.29377167926493E-12
0.00948	9.66431856800308E-13	7.79380529677668E-13	5.76741591961474E-13	1.74581238647798E-12	5.29978760180814E-13	5.29978760180814E-13	1.6366991123231E-12	1.8393380500393E-12	1.88610088181996E-12	1.4028849534198E-12	1.57434866994889E-12	2.63430619031052E-12	2.02638937716194E-12	7.63792919084114E-13	1.4028849534198E-12	8.10555750864774E-13	2.79018229624605E-12	1.30935928985848E-12
0.0095	8.57318582645434E-13	9.04081414426094E-13	3.2733982246462E-13	1.605523891136E-12	4.2086548602594E-13	7.01442476709901E-13	1.82375043944574E-12	1.57434866994889E-12	2.19785309369102E-12	1.48082300638757E-12	1.49641061698112E-12	2.52519291615564E-12	2.40049203140722E-12	1.07554513095518E-12	1.15348318392295E-12	6.70267255522794E-13	3.05517167633646E-12	1.35612212163914E-12
0.00952	9.50844246206754E-13	1.13789557332939E-12	3.89690264838834E-13	1.4028849534198E-12	4.36453096619494E-13	8.10555750864774E-13	2.08873981953615E-12	1.30935928985848E-12	2.35372919962656E-12	1.49641061698112E-12	1.38729734282625E-12	2.44725486318788E-12	2.72783185387184E-12	1.38729734282625E-12	9.66431856800308E-13	6.54679644929241E-13	2.99282123396224E-12	1.23142123689071E-12
0.00954	1.13789557332939E-12	1.24700884748427E-12	7.32617697897007E-13	1.21583362629716E-12	3.89690264838834E-13	9.35256635613201E-13	2.338141589033E-12	1.10672035214229E-12	2.22902831487813E-12	1.44964778520046E-12	1.29377167926493E-12	2.40049203140722E-12	3.08634689752356E-12	1.76139999707153E-12	9.04081414426094E-13	8.10555750864774E-13	2.79018229624605E-12	1.02878229917452E-12
0.00956	1.32494690045203E-12	1.24700884748427E-12	1.34053451104559E-12	1.05995752036163E-12	4.20865486025941E-13	1.04436990976807E-12	2.49401769496854E-12	9.97607077987414E-13	1.99521415597483E-12	1.51199822757468E-12	1.43406017460691E-12	2.32255397843945E-12	2.96164601277514E-12	1.93286371360062E-12	9.19669025019648E-13	1.20024601570361E-12	2.41607964200077E-12	9.35256635613201E-13
0.00958	1.49641061698112E-12	1.1690707945165E-12	1.90168849241351E-12	1.10672035214229E-12	3.42927433058174E-13	9.66431856800308E-13	2.36931681022011E-12	9.66431856800308E-13	1.77698760766508E-12	1.44964778520046E-12	1.44964778520046E-12	2.18226548309747E-12	2.5719557479363E-12	1.94845132419417E-12	1.09113274154873E-12	1.46523539579401E-12	2.01080176656838E-12	7.63792919084114E-13
0.0096	1.57434866994889E-12	1.07554513095518E-12	2.24461592547168E-12	1.48082300638757E-12	2.64989380090407E-13	9.04081414426094E-13	2.05756459834904E-12	9.66431856800308E-13	1.62111150172955E-12	1.30935928985848E-12	1.46523539579402E-12	1.97962654538128E-12	1.96403893478772E-12	1.80816282885219E-12	1.26259645807782E-12	1.58993628054244E-12	1.77698760766508E-12	6.07916813148581E-13
0.00962	1.55876105935534E-12	9.50844246206754E-13	2.47843008437498E-12	1.91727610300706E-12	2.18226548309747E-13	7.63792919084114E-13	1.65228672291666E-12	8.88493803832541E-13	1.65228672291666E-12	1.07554513095518E-12	1.49641061698112E-12	1.8393380500393E-12	1.35612212163914E-12	1.52758583816823E-12	1.55876105935534E-12	1.54317344876178E-12	1.71463716529087E-12	4.36453096619494E-13
0.00964	1.69904955469732E-12	9.19669025019648E-13	2.50960530556209E-12	2.3069663678459E-12	2.18226548309747E-13	7.01442476709901E-13	1.24700884748427E-12	9.66431856800308E-13	1.74581238647798E-12	7.48205308490561E-13	1.58993628054244E-12	1.6366991123231E-12	1.01319468858097E-12	1.23142123689071E-12	1.69904955469732E-12	1.27818406867137E-12	1.91727610300706E-12	2.96164601277514E-13
0.00966	1.94845132419417E-12	1.02878229917452E-12	2.43166725259432E-12	2.49401769496854E-12	2.64989380090407E-13	5.45566370774367E-13	9.35256635613201E-13	1.1690707945165E-12	1.79257521825864E-12	5.45566370774367E-13	1.71463716529087E-12	1.54317344876178E-12	9.97607077987414E-13	1.01319468858097E-12	1.8393380500393E-12	9.66431856800308E-13	2.18226548309747E-12	2.96164601277514E-13
0.00968	2.05756459834904E-12	1.23142123689071E-12	2.27579114665879E-12	2.44725486318788E-12	3.42927433058174E-13	2.64989380090407E-13	8.88493803832541E-13	1.43406017460691E-12	1.76139999707153E-12	5.29978760180814E-13	1.74581238647798E-12	1.46523539579401E-12	1.12230796273584E-12	1.15348318392295E-12	1.93286371360062E-12	9.66431856800308E-13	2.5719557479363E-12	4.52040707213047E-13
0.0097	1.99521415597483E-12	1.52758583816823E-12	2.0731522089426E-12	2.22902831487813E-12	3.89690264838834E-13	6.23504423742134E-14	1.15348318392295E-12	1.605523891136E-12	1.62111150172955E-12	6.23504423742134E-13	1.71463716529087E-12	1.38729734282625E-12	1.38729734282625E-12	1.44964778520046E-12	1.91727610300706E-12	1.09113274154873E-12	2.85253273862026E-12	6.70267255522794E-13
0.00972	1.71463716529087E-12	1.66787433351021E-12	1.69904955469732E-12	1.91727610300706E-12	5.29978760180814E-13	-3.11752211871067E-14	1.58993628054244E-12	1.57434866994889E-12	1.54317344876178E-12	9.04081414426094E-13	1.62111150172955E-12	1.34053451104559E-12	1.69904955469732E-12	1.44964778520046E-12	1.82375043944574E-12	1.41847256401335E-12	2.94605840218158E-12	7.01442476709901E-13
0.00974	1.51199822757468E-12	1.77698760766508E-12	1.4028849534198E-12	1.57434866994889E-12	4.67628317806601E-13	0	2.02638937716194E-12	1.41847256401336E-12	1.54317344876178E-12	1.18465840511005E-12	1.55876105935534E-12	1.51199822757468E-12	1.91727610300706E-12	1.18465840511005E-12	1.65228672291666E-12	1.68346194410376E-12	2.93047079158803E-12	6.70267255522794E-13
0.00976	1.29377167926493E-12	1.82375043944574E-12	9.97607077987414E-13	1.26259645807782E-12	4.05277875432387E-13	2.338141589033E-13	2.27579114665879E-12	1.20024601570361E-12	1.65228672291666E-12	1.44964778520046E-12	1.52758583816823E-12	1.8393380500393E-12	2.05756459834904E-12	8.10555750864774E-13	1.51199822757468E-12	1.80816282885219E-12	2.63430619031052E-12	5.61153981367921E-13
0.00978	1.13789557332939E-12	1.8705132712264E-12	7.32617697897007E-13	1.01319468858097E-12	3.89690264838834E-13	6.85854866116347E-13	2.19785309369102E-12	1.21583362629716E-12	1.76139999707153E-12	1.62111150172955E-12	1.605523891136E-12	2.3069663678459E-12	1.90168849241351E-12	4.67628317806601E-13	1.18465840511005E-12	1.71463716529087E-12	2.15109026191036E-12	6.23504423742134E-13
0.0098	1.23142123689071E-12	1.91727610300706E-12	6.70267255522794E-13	1.09113274154873E-12	5.61153981367921E-13	1.01319468858097E-12	1.79257521825864E-12	1.55876105935534E-12	1.8393380500393E-12	1.6366991123231E-12	1.49641061698112E-12	2.5719557479363E-12	1.71463716529087E-12	2.64989380090407E-13	9.19669025019648E-13	1.37170973223269E-12	1.76139999707153E-12	8.26143361458328E-13
0.00982	1.58993628054244E-12	1.97962654538128E-12	5.76741591961474E-13	1.37170973223269E-12	8.57318582645434E-13	1.09113274154873E-12	1.32494690045204E-12	2.02638937716194E-12	1.8393380500393E-12	1.69904955469732E-12	1.44964778520046E-12	2.69665663268473E-12	1.41847256401335E-12	9.35256635613201E-14	7.79380529677668E-13	1.02878229917452E-12	1.4028849534198E-12	1.07554513095518E-12
0.00984	1.8705132712264E-12	2.05756459834904E-12	6.39092034335687E-13	1.62111150172955E-12	1.24700884748427E-12	9.82019467393861E-13	9.97607077987414E-13	2.55636813734275E-12	1.69904955469732E-12	1.85492566063285E-12	1.4028849534198E-12	2.63430619031052E-12	1.09113274154873E-12	1.4028849534198E-13	1.02878229917452E-12	8.26143361458328E-13	1.18465840511005E-12	1.44964778520046E-12
0.00986	2.21344070428458E-12	2.16667787250392E-12	9.97607077987414E-13	1.76139999707153E-12	1.51199822757468E-12	6.70267255522794E-13	8.26143361458328E-13	2.69665663268473E-12	1.68346194410376E-12	2.08873981953615E-12	1.32494690045204E-12	2.38490442081366E-12	8.88493803832541E-13	3.2733982246462E-13	1.44964778520046E-12	9.19669025019648E-13	1.15348318392295E-12	1.76139999707153E-12
0.00988	2.36931681022011E-12	2.27579114665879E-12	1.4028849534198E-12	1.85492566063285E-12	1.76139999707153E-12	3.11752211871067E-13	8.72906193238988E-13	2.68106902209118E-12	1.71463716529087E-12	2.19785309369102E-12	1.32494690045204E-12	1.88610088181996E-12	9.82019467393861E-13	5.92329202555027E-13	2.08873981953615E-12	9.97607077987414E-13	1.29377167926493E-12	1.90168849241351E-12
0.0099	2.49401769496854E-12	2.38490442081366E-12	1.77698760766508E-12	1.82375043944574E-12	1.85492566063285E-12	3.11752211871067E-14	1.05995752036163E-12	2.5719557479363E-12	1.74581238647798E-12	2.16667787250392E-12	1.46523539579401E-12	1.43406017460691E-12	1.29377167926493E-12	7.63792919084114E-13	2.61871857971696E-12	9.82019467393861E-13	1.48082300638757E-12	1.93286371360062E-12
0.00992	2.41607964200077E-12	2.35372919962656E-12	1.94845132419417E-12	1.82375043944574E-12	1.8705132712264E-12	-1.55876105935534E-14	1.4028849534198E-12	2.5719557479363E-12	1.77698760766508E-12	2.02638937716194E-12	1.80816282885219E-12	9.82019467393861E-13	1.66787433351021E-12	8.10555750864774E-13	2.91488318099448E-12	8.72906193238988E-13	1.6366991123231E-12	1.68346194410376E-12
0.00994	2.22902831487813E-12	2.16667787250392E-12	2.02638937716194E-12	1.76139999707153E-12	1.605523891136E-12	2.18226548309747E-13	1.58993628054244E-12	2.68106902209118E-12	1.88610088181996E-12	2.01080176656838E-12	2.26020353606524E-12	7.79380529677668E-13	1.93286371360062E-12	8.10555750864774E-13	2.86812034921382E-12	8.41730972051881E-13	1.93286371360062E-12	1.34053451104559E-12
0.00996	1.93286371360062E-12	1.8705132712264E-12	1.93286371360062E-12	1.69904955469732E-12	1.29377167926493E-12	5.76741591961474E-13	1.73022477588442E-12	2.85253273862026E-12	2.02638937716194E-12	2.05756459834904E-12	2.52519291615564E-12	8.72906193238988E-13	1.99521415597483E-12	6.54679644929241E-13	2.49401769496854E-12	7.17030087303454E-13	2.21344070428458E-12	1.04436990976807E-12
0.00998	1.73022477588442E-12	1.44964778520046E-12	1.77698760766508E-12	1.58993628054244E-12	9.35256635613201E-13	9.50844246206755E-13	1.85492566063285E-12	2.82135751743316E-12	2.15109026191036E-12	2.08873981953615E-12	2.40049203140722E-12	1.1690707945165E-12	1.96403893478772E-12	5.29978760180814E-13	1.85492566063285E-12	5.29978760180814E-13	2.49401769496854E-12	7.32617697897008E-13
0.01	1.68346194410376E-12	1.07554513095518E-12	1.74581238647798E-12	1.51199822757468E-12	1.01319468858097E-12	1.4028849534198E-12	1.97962654538128E-12	2.61871857971696E-12	2.24461592547168E-12	2.04197698775549E-12	2.19785309369102E-12	1.27818406867137E-12	1.8705132712264E-12	4.05277875432387E-13	1.18465840511005E-12	4.2086548602594E-13	2.46284247378143E-12	5.92329202555027E-13
0.01002	1.66787433351021E-12	7.48205308490561E-13	1.74581238647798E-12	1.54317344876178E-12	1.35612212163914E-12	1.80816282885219E-12	2.19785309369102E-12	2.38490442081366E-12	2.36931681022011E-12	1.90168849241351E-12	1.90168849241351E-12	1.29377167926493E-12	1.58993628054244E-12	4.36453096619494E-13	6.39092034335687E-13	2.49401769496854E-13	2.24461592547168E-12	6.07916813148581E-13
0.01004	1.69904955469732E-12	6.23504423742134E-13	1.94845132419417E-12	1.57434866994889E-12	1.88610088181996E-12	1.90168849241351E-12	2.3069663678459E-12	2.11991504072326E-12	2.52519291615564E-12	1.69904955469732E-12	1.68346194410376E-12	1.34053451104559E-12	1.26259645807782E-12	6.54679644929241E-13	6.07916813148581E-13	1.24700884748427E-13	2.11991504072326E-12	8.10555750864774E-13
0.01006	1.69904955469732E-12	7.32617697897008E-13	2.04197698775549E-12	1.79257521825864E-12	2.38490442081366E-12	1.76139999707153E-12	2.11991504072326E-12	1.94845132419417E-12	2.68106902209118E-12	1.605523891136E-12	1.55876105935534E-12	1.58993628054244E-12	9.50844246206754E-13	9.82019467393861E-13	8.41730972051881E-13	1.4028849534198E-13	2.02638937716194E-12	1.10672035214229E-12
0.01008	1.77698760766508E-12	9.04081414426094E-13	1.97962654538128E-12	1.97962654538128E-12	2.69665663268473E-12	1.54317344876178E-12	1.58993628054244E-12	1.99521415597483E-12	2.75900707505894E-12	1.52758583816823E-12	1.37170973223269E-12	1.80816282885219E-12	6.07916813148581E-13	1.41847256401336E-12	1.32494690045204E-12	4.83215928400154E-13	2.0731522089426E-12	1.48082300638757E-12
0.0101	1.94845132419417E-12	1.1690707945165E-12	1.94845132419417E-12	2.01080176656838E-12	2.5719557479363E-12	1.32494690045204E-12	1.10672035214229E-12	2.21344070428458E-12	2.52519291615564E-12	1.51199822757468E-12	1.07554513095518E-12	2.05756459834904E-12	2.64989380090407E-13	1.73022477588442E-12	1.605523891136E-12	8.26143361458328E-13	2.02638937716194E-12	1.93286371360062E-12
0.01012	2.18226548309747E-12	1.32494690045203E-12	2.02638937716194E-12	1.8393380500393E-12	2.0731522089426E-12	1.1690707945165E-12	7.63792919084114E-13	2.44725486318788E-12	2.01080176656838E-12	1.37170973223269E-12	8.10555750864774E-13	2.16667787250392E-12	-4.67628317806601E-14	1.93286371360062E-12	1.73022477588442E-12	9.50844246206755E-13	2.04197698775549E-12	2.19785309369102E-12
0.01014	2.46284247378143E-12	1.6366991123231E-12	2.15109026191036E-12	1.51199822757468E-12	1.44964778520046E-12	1.15348318392295E-12	6.39092034335687E-13	2.63430619031052E-12	1.43406017460691E-12	1.21583362629716E-12	6.07916813148581E-13	2.05756459834904E-12	7.79380529677668E-14	2.0731522089426E-12	1.71463716529087E-12	8.72906193238988E-13	2.01080176656838E-12	2.15109026191036E-12
0.01016	2.66548141149762E-12	1.8705132712264E-12	2.18226548309747E-12	1.13789557332939E-12	9.04081414426094E-13	1.21583362629716E-12	7.01442476709901E-13	2.69665663268473E-12	9.04081414426094E-13	1.12230796273584E-12	4.05277875432387E-13	1.79257521825864E-12	5.29978760180814E-13	2.13550265131681E-12	1.54317344876178E-12	7.01442476709901E-13	2.0731522089426E-12	1.76139999707153E-12
0.01018	2.79018229624605E-12	1.97962654538128E-12	1.94845132419417E-12	8.41730972051881E-13	6.39092034335687E-13	1.38729734282625E-12	8.10555750864774E-13	2.5719557479363E-12	5.92329202555027E-13	1.18465840511005E-12	4.67628317806601E-13	1.44964778520046E-12	1.15348318392295E-12	2.13550265131681E-12	1.24700884748427E-12	5.92329202555027E-13	2.32255397843945E-12	1.21583362629716E-12
0.0102	2.93047079158803E-12	1.96403893478772E-12	1.49641061698112E-12	6.23504423742134E-13	5.92329202555027E-13	1.51199822757468E-12	1.05995752036163E-12	2.24461592547168E-12	6.07916813148581E-13	1.23142123689071E-12	6.54679644929241E-13	1.04436990976807E-12	1.90168849241351E-12	2.0731522089426E-12	7.79380529677668E-13	6.39092034335687E-13	2.5719557479363E-12	6.07916813148581E-13
0.01022	3.07075928693001E-12	1.6366991123231E-12	8.88493803832541E-13	5.76741591961474E-13	6.07916813148581E-13	1.58993628054244E-12	1.37170973223269E-12	1.82375043944574E-12	7.32617697897007E-13	1.37170973223269E-12	1.01319468858097E-12	7.48205308490561E-13	2.50960530556209E-12	1.96403893478772E-12	2.338141589033E-13	8.57318582645434E-13	2.75900707505894E-12	1.24700884748427E-13
0.01024	3.07075928693001E-12	1.24700884748427E-12	4.36453096619494E-13	7.48205308490561E-13	7.01442476709901E-13	1.76139999707153E-12	1.57434866994889E-12	1.35612212163914E-12	1.09113274154873E-12	1.46523539579401E-12	1.24700884748427E-12	5.92329202555027E-13	2.75900707505894E-12	1.71463716529087E-12	-6.23504423742134E-14	1.1690707945165E-12	2.88370795980737E-12	-2.338141589033E-13
0.01026	2.91488318099448E-12	9.50844246206754E-13	1.4028849534198E-13	9.97607077987414E-13	7.32617697897007E-13	1.94845132419417E-12	1.79257521825864E-12	1.04436990976807E-12	1.55876105935534E-12	1.46523539579401E-12	1.4028849534198E-12	6.39092034335687E-13	2.79018229624605E-12	1.38729734282625E-12	3.11752211871067E-14	1.54317344876178E-12	2.85253273862026E-12	-2.338141589033E-13
0.01028	2.58754335852986E-12	8.41730972051881E-13	1.09113274154873E-13	1.35612212163914E-12	7.94968140271221E-13	2.13550265131681E-12	1.88610088181996E-12	9.04081414426094E-13	2.01080176656838E-12	1.51199822757468E-12	1.48082300638757E-12	8.57318582645434E-13	2.46284247378143E-12	1.05995752036163E-12	3.2733982246462E-13	1.82375043944574E-12	2.85253273862026E-12	-1.55876105935533E-14
0.0103	2.27579114665879E-12	9.50844246206754E-13	2.96164601277514E-13	1.77698760766508E-12	7.94968140271221E-13	2.29137875725234E-12	1.96403893478772E-12	7.63792919084114E-13	2.27579114665879E-12	1.52758583816823E-12	1.4028849534198E-12	9.50844246206754E-13	2.19785309369102E-12	8.26143361458328E-13	8.72906193238988E-13	1.8705132712264E-12	2.69665663268473E-12	4.67628317806601E-13
0.01032	2.13550265131681E-12	1.1690707945165E-12	6.70267255522794E-13	1.91727610300706E-12	7.32617697897007E-13	2.26020353606524E-12	2.05756459834904E-12	8.10555750864774E-13	2.29137875725234E-12	1.55876105935534E-12	1.23142123689071E-12	1.29377167926493E-12	2.16667787250392E-12	7.01442476709901E-13	1.49641061698112E-12	1.90168849241351E-12	2.338141589033E-12	9.04081414426094E-13
0.01034	2.11991504072326E-12	1.37170973223269E-12	1.02878229917452E-12	1.94845132419417E-12	7.01442476709901E-13	2.15109026191036E-12	2.08873981953615E-12	1.01319468858097E-12	2.18226548309747E-12	1.68346194410376E-12	1.02878229917452E-12	1.74581238647798E-12	2.41607964200077E-12	5.92329202555027E-13	1.99521415597483E-12	1.8705132712264E-12	1.79257521825864E-12	1.13789557332939E-12
0.01036	1.85492566063285E-12	1.605523891136E-12	1.30935928985848E-12	1.96403893478772E-12	7.32617697897007E-13	2.05756459834904E-12	1.85492566063285E-12	1.34053451104559E-12	2.04197698775549E-12	1.97962654538128E-12	9.04081414426094E-13	2.11991504072326E-12	2.60313096912341E-12	6.85854866116347E-13	2.43166725259432E-12	1.57434866994889E-12	1.13789557332939E-12	1.1690707945165E-12
0.01038	1.8393380500393E-12	1.71463716529087E-12	1.46523539579401E-12	1.79257521825864E-12	7.94968140271221E-13	1.90168849241351E-12	1.605523891136E-12	1.74581238647798E-12	1.80816282885219E-12	2.3069663678459E-12	8.41730972051881E-13	2.36931681022011E-12	2.60313096912341E-12	7.17030087303454E-13	2.69665663268473E-12	1.23142123689071E-12	5.76741591961474E-13	1.12230796273584E-12
0.0104	1.80816282885219E-12	1.8393380500393E-12	1.65228672291666E-12	1.6366991123231E-12	9.19669025019648E-13	1.74581238647798E-12	1.38729734282625E-12	1.74581238647798E-12	1.73022477588442E-12	2.5719557479363E-12	8.26143361458328E-13	2.40049203140722E-12	2.27579114665879E-12	8.72906193238988E-13	2.8057699068396E-12	7.17030087303454E-13	4.05277875432387E-13	9.97607077987414E-13
0.01042	1.85492566063285E-12	1.80816282885219E-12	1.88610088181996E-12	1.52758583816823E-12	9.97607077987414E-13	1.37170973223269E-12	1.30935928985848E-12	1.65228672291666E-12	1.80816282885219E-12	2.60313096912341E-12	7.48205308490561E-13	2.29137875725234E-12	1.65228672291666E-12	9.04081414426094E-13	2.69665663268473E-12	2.8057699068396E-13	4.2086548602594E-13	1.01319468858097E-12
0.01044	1.90168849241351E-12	1.77698760766508E-12	2.13550265131681E-12	1.48082300638757E-12	1.1690707945165E-12	1.04436990976807E-12	1.51199822757468E-12	1.43406017460691E-12	1.74581238647798E-12	2.32255397843945E-12	7.48205308490561E-13	2.16667787250392E-12	1.09113274154873E-12	7.48205308490561E-13	2.50960530556209E-12	7.79380529677668E-14	6.85854866116347E-13	9.50844246206754E-13
0.01046	1.94845132419417E-12	1.80816282885219E-12	2.19785309369102E-12	1.4028849534198E-12	1.1690707945165E-12	7.48205308490561E-13	1.79257521825864E-12	1.34053451104559E-12	1.96403893478772E-12	1.91727610300706E-12	8.72906193238988E-13	1.88610088181996E-12	8.72906193238988E-13	6.07916813148581E-13	2.16667787250392E-12	1.24700884748427E-13	1.02878229917452E-12	9.82019467393861E-13
0.01048	1.99521415597483E-12	1.88610088181996E-12	2.04197698775549E-12	1.41847256401335E-12	9.97607077987414E-13	6.23504423742134E-13	2.08873981953615E-12	1.46523539579401E-12	2.19785309369102E-12	1.55876105935534E-12	9.35256635613201E-13	1.58993628054244E-12	1.01319468858097E-12	4.52040707213047E-13	1.77698760766508E-12	4.05277875432387E-13	1.46523539579401E-12	9.50844246206754E-13
0.0105	2.04197698775549E-12	1.94845132419417E-12	1.8705132712264E-12	1.35612212163914E-12	7.17030087303454E-13	7.17030087303454E-13	2.3069663678459E-12	1.71463716529087E-12	2.43166725259432E-12	1.37170973223269E-12	1.13789557332939E-12	1.24700884748427E-12	1.38729734282625E-12	5.61153981367921E-13	1.46523539579401E-12	7.63792919084114E-13	2.01080176656838E-12	9.66431856800308E-13
0.01052	2.04197698775549E-12	1.97962654538128E-12	1.73022477588442E-12	1.26259645807782E-12	4.2086548602594E-13	7.01442476709901E-13	2.47843008437498E-12	1.91727610300706E-12	2.41607964200077E-12	1.24700884748427E-12	1.37170973223269E-12	9.66431856800308E-13	1.79257521825864E-12	7.94968140271221E-13	1.21583362629716E-12	1.01319468858097E-12	2.29137875725234E-12	1.12230796273584E-12
0.01054	1.99521415597483E-12	1.8393380500393E-12	1.79257521825864E-12	1.24700884748427E-12	2.49401769496854E-13	7.32617697897008E-13	2.52519291615564E-12	2.0731522089426E-12	2.21344070428458E-12	1.24700884748427E-12	1.48082300638757E-12	8.26143361458328E-13	1.91727610300706E-12	9.66431856800308E-13	1.21583362629716E-12	1.10672035214229E-12	2.36931681022011E-12	1.30935928985848E-12
0.01056	2.18226548309747E-12	1.54317344876178E-12	1.74581238647798E-12	1.15348318392295E-12	1.24700884748427E-13	9.04081414426094E-13	2.41607964200077E-12	2.04197698775549E-12	1.88610088181996E-12	1.32494690045203E-12	1.49641061698112E-12	8.10555750864774E-13	1.80816282885219E-12	1.18465840511005E-12	1.4028849534198E-12	1.07554513095518E-12	2.18226548309747E-12	1.49641061698112E-12
0.01058	2.55636813734275E-12	1.09113274154873E-12	1.71463716529087E-12	1.15348318392295E-12	9.35256635613201E-14	1.18465840511005E-12	2.41607964200077E-12	1.91727610300706E-12	1.54317344876178E-12	1.34053451104559E-12	1.37170973223269E-12	8.88493803832541E-13	1.58993628054244E-12	1.12230796273584E-12	1.58993628054244E-12	1.05995752036163E-12	1.77698760766508E-12	1.51199822757468E-12
0.0106	2.86812034921382E-12	7.32617697897007E-13	1.8393380500393E-12	1.24700884748427E-12	1.8705132712264E-13	1.49641061698112E-12	2.29137875725234E-12	1.76139999707153E-12	1.37170973223269E-12	1.27818406867137E-12	1.21583362629716E-12	1.15348318392295E-12	1.29377167926493E-12	8.88493803832541E-13	1.76139999707153E-12	1.21583362629716E-12	1.26259645807782E-12	1.51199822757468E-12
0.01062	3.14869733989778E-12	6.23504423742134E-13	2.04197698775549E-12	1.1690707945165E-12	3.58515043651727E-13	1.85492566063285E-12	1.99521415597483E-12	1.54317344876178E-12	1.37170973223269E-12	1.35612212163914E-12	1.09113274154873E-12	1.55876105935534E-12	1.01319468858097E-12	5.14391149587261E-13	1.82375043944574E-12	1.38729734282625E-12	7.01442476709901E-13	1.49641061698112E-12
0.01064	3.2733982246462E-12	6.07916813148581E-13	2.21344070428458E-12	1.05995752036163E-12	5.92329202555027E-13	2.13550265131681E-12	1.52758583816823E-12	1.48082300638757E-12	1.51199822757468E-12	1.41847256401335E-12	1.1690707945165E-12	1.8705132712264E-12	8.26143361458328E-13	7.79380529677668E-14	1.8393380500393E-12	1.55876105935534E-12	5.14391149587261E-13	1.30935928985848E-12
0.01066	3.2422230034591E-12	7.79380529677668E-13	2.44725486318788E-12	8.26143361458328E-13	8.10555750864774E-13	2.18226548309747E-12	1.01319468858097E-12	1.52758583816823E-12	1.57434866994889E-12	1.52758583816823E-12	1.23142123689071E-12	2.02638937716194E-12	6.85854866116347E-13	-6.23504423742134E-14	1.99521415597483E-12	1.68346194410376E-12	6.39092034335687E-13	1.12230796273584E-12
0.01068	3.11752211871067E-12	1.05995752036163E-12	2.5719557479363E-12	9.50844246206755E-13	1.05995752036163E-12	2.0731522089426E-12	5.92329202555027E-13	1.58993628054244E-12	1.68346194410376E-12	1.73022477588442E-12	1.4028849534198E-12	1.96403893478772E-12	6.85854866116347E-13	-1.09113274154873E-13	2.08873981953615E-12	1.8705132712264E-12	8.72906193238988E-13	1.04436990976807E-12
0.0107	2.83694512802671E-12	1.29377167926493E-12	2.64989380090407E-12	1.13789557332939E-12	1.37170973223269E-12	1.73022477588442E-12	5.45566370774367E-13	1.62111150172955E-12	1.74581238647798E-12	1.94845132419417E-12	1.605523891136E-12	1.65228672291666E-12	7.48205308490561E-13	1.09113274154873E-13	2.21344070428458E-12	1.99521415597483E-12	1.21583362629716E-12	1.23142123689071E-12
0.01072	2.49401769496854E-12	1.4028849534198E-12	2.55636813734275E-12	1.54317344876178E-12	1.58993628054244E-12	1.38729734282625E-12	8.41730972051881E-13	1.58993628054244E-12	1.79257521825864E-12	2.05756459834904E-12	1.57434866994889E-12	1.38729734282625E-12	9.50844246206754E-13	3.11752211871067E-13	2.3069663678459E-12	2.04197698775549E-12	1.54317344876178E-12	1.35612212163914E-12
0.01074	1.8393380500393E-12	1.51199822757468E-12	2.38490442081366E-12	1.94845132419417E-12	1.74581238647798E-12	1.01319468858097E-12	1.34053451104559E-12	1.58993628054244E-12	1.77698760766508E-12	2.11991504072326E-12	1.38729734282625E-12	1.21583362629716E-12	1.09113274154873E-12	5.29978760180814E-13	2.32255397843945E-12	2.04197698775549E-12	1.71463716529087E-12	1.57434866994889E-12
0.01076	1.35612212163914E-12	1.6366991123231E-12	2.16667787250392E-12	2.11991504072326E-12	1.80816282885219E-12	6.39092034335687E-13	1.65228672291666E-12	1.51199822757468E-12	1.8705132712264E-12	2.1043274301297E-12	1.1690707945165E-12	1.24700884748427E-12	1.10672035214229E-12	7.94968140271221E-13	2.16667787250392E-12	2.08873981953615E-12	1.73022477588442E-12	1.62111150172955E-12
0.01078	9.82019467393861E-13	1.69904955469732E-12	2.05756459834904E-12	1.97962654538128E-12	1.68346194410376E-12	5.45566370774367E-13	1.77698760766508E-12	1.41847256401335E-12	1.97962654538128E-12	2.11991504072326E-12	9.35256635613201E-13	1.57434866994889E-12	9.66431856800308E-13	9.82019467393861E-13	1.82375043944574E-12	2.15109026191036E-12	1.66787433351021E-12	1.52758583816823E-12
0.0108	9.04081414426094E-13	1.69904955469732E-12	1.85492566063285E-12	1.65228672291666E-12	1.43406017460691E-12	7.79380529677668E-13	1.80816282885219E-12	1.29377167926493E-12	2.11991504072326E-12	2.08873981953615E-12	8.57318582645434E-13	1.85492566063285E-12	8.26143361458328E-13	1.15348318392295E-12	1.32494690045204E-12	2.3069663678459E-12	1.6366991123231E-12	1.44964778520046E-12
0.01082	1.1690707945165E-12	1.8393380500393E-12	1.68346194410376E-12	1.35612212163914E-12	1.05995752036163E-12	1.1690707945165E-12	1.66787433351021E-12	1.35612212163914E-12	2.24461592547168E-12	2.01080176656838E-12	1.02878229917452E-12	1.85492566063285E-12	8.41730972051881E-13	1.18465840511005E-12	9.50844246206754E-13	2.38490442081366E-12	1.58993628054244E-12	1.4028849534198E-12
0.01084	1.73022477588442E-12	1.93286371360062E-12	1.4028849534198E-12	1.27818406867137E-12	8.10555750864774E-13	1.41847256401335E-12	1.62111150172955E-12	1.65228672291666E-12	2.15109026191036E-12	1.90168849241351E-12	1.21583362629716E-12	1.6366991123231E-12	1.01319468858097E-12	1.18465840511005E-12	9.66431856800308E-13	2.19785309369102E-12	1.37170973223269E-12	1.48082300638757E-12
0.01086	2.50960530556209E-12	1.85492566063285E-12	1.13789557332939E-12	1.49641061698112E-12	7.94968140271221E-13	1.48082300638757E-12	1.58993628054244E-12	2.13550265131681E-12	1.94845132419417E-12	1.73022477588442E-12	1.38729734282625E-12	1.32494690045203E-12	1.29377167926493E-12	1.1690707945165E-12	1.21583362629716E-12	2.04197698775549E-12	1.12230796273584E-12	1.46523539579401E-12
0.01088	3.19546017167844E-12	1.73022477588442E-12	8.26143361458328E-13	1.8705132712264E-12	8.88493803832541E-13	1.24700884748427E-12	1.6366991123231E-12	2.68106902209118E-12	1.74581238647798E-12	1.65228672291666E-12	1.44964778520046E-12	8.10555750864774E-13	1.62111150172955E-12	1.23142123689071E-12	1.52758583816823E-12	1.8393380500393E-12	7.94968140271221E-13	1.43406017460691E-12
0.0109	3.56956282592372E-12	1.58993628054244E-12	7.32617697897007E-13	2.01080176656838E-12	9.66431856800308E-13	9.97607077987414E-13	1.58993628054244E-12	2.96164601277514E-12	1.52758583816823E-12	1.48082300638757E-12	1.52758583816823E-12	4.83215928400154E-13	2.01080176656838E-12	1.35612212163914E-12	1.73022477588442E-12	1.71463716529087E-12	6.39092034335687E-13	1.26259645807782E-12
0.01092	3.5072123835495E-12	1.4028849534198E-12	7.32617697897007E-13	2.19785309369102E-12	1.26259645807782E-12	1.09113274154873E-12	1.76139999707153E-12	2.85253273862026E-12	1.49641061698112E-12	1.49641061698112E-12	1.605523891136E-12	3.2733982246462E-13	2.41607964200077E-12	1.44964778520046E-12	1.74581238647798E-12	1.57434866994889E-12	6.85854866116347E-13	9.97607077987414E-13
0.01094	3.21104778227199E-12	1.09113274154873E-12	8.41730972051881E-13	2.27579114665879E-12	1.38729734282625E-12	1.41847256401335E-12	1.91727610300706E-12	2.44725486318788E-12	1.38729734282625E-12	1.68346194410376E-12	1.69904955469732E-12	5.29978760180814E-13	2.71224424327828E-12	1.35612212163914E-12	1.57434866994889E-12	1.30935928985848E-12	9.50844246206754E-13	8.72906193238988E-13
0.01096	2.72783185387184E-12	7.79380529677668E-13	7.94968140271221E-13	2.22902831487813E-12	1.605523891136E-12	1.96403893478772E-12	1.96403893478772E-12	1.85492566063285E-12	1.51199822757468E-12	1.90168849241351E-12	1.91727610300706E-12	8.88493803832541E-13	2.72783185387184E-12	1.18465840511005E-12	1.44964778520046E-12	9.97607077987414E-13	1.24700884748427E-12	1.02878229917452E-12
0.01098	2.41607964200077E-12	3.89690264838834E-13	7.17030087303454E-13	2.01080176656838E-12	1.62111150172955E-12	2.44725486318788E-12	1.96403893478772E-12	1.26259645807782E-12	1.68346194410376E-12	1.91727610300706E-12	2.11991504072326E-12	1.38729734282625E-12	2.44725486318788E-12	9.04081414426094E-13	1.29377167926493E-12	6.85854866116347E-13	1.57434866994889E-12	1.13789557332939E-12
0.011	2.29137875725234E-12	3.7410265424528E-13	4.98803538993707E-13	1.80816282885219E-12	1.62111150172955E-12	2.72783185387184E-12	1.90168849241351E-12	6.70267255522794E-13	1.94845132419417E-12	1.77698760766508E-12	2.13550265131681E-12	1.82375043944574E-12	2.11991504072326E-12	8.72906193238988E-13	1.24700884748427E-12	5.45566370774367E-13	1.88610088181996E-12	1.29377167926493E-12
0.01102	2.16667787250392E-12	6.23504423742134E-13	3.11752211871067E-13	1.605523891136E-12	1.57434866994889E-12	2.74341946446539E-12	1.88610088181996E-12	7.79380529677668E-14	2.26020353606524E-12	1.55876105935534E-12	1.97962654538128E-12	2.19785309369102E-12	1.76139999707153E-12	9.35256635613201E-13	1.18465840511005E-12	6.85854866116348E-13	2.24461592547168E-12	1.41847256401335E-12
0.01104	1.88610088181996E-12	1.09113274154873E-12	4.2086548602594E-13	1.58993628054244E-12	1.71463716529087E-12	2.61871857971696E-12	2.01080176656838E-12	-1.71463716529087E-13	2.64989380090407E-12	1.26259645807782E-12	1.88610088181996E-12	2.5407805267492E-12	1.43406017460691E-12	1.05995752036163E-12	1.02878229917452E-12	1.07554513095518E-12	2.46284247378143E-12	1.62111150172955E-12
0.01106	1.6366991123231E-12	1.55876105935534E-12	6.85854866116347E-13	1.52758583816823E-12	1.80816282885219E-12	2.41607964200077E-12	2.19785309369102E-12	-1.55876105935533E-14	2.71224424327828E-12	9.97607077987414E-13	1.65228672291666E-12	2.86812034921382E-12	1.15348318392295E-12	1.26259645807782E-12	8.10555750864774E-13	1.34053451104559E-12	2.5719557479363E-12	1.85492566063285E-12
0.01108	1.32494690045204E-12	1.8393380500393E-12	1.10672035214229E-12	1.35612212163914E-12	1.82375043944574E-12	2.16667787250392E-12	2.16667787250392E-12	4.52040707213047E-13	2.55636813734275E-12	1.02878229917452E-12	1.49641061698112E-12	3.07075928693001E-12	1.01319468858097E-12	1.35612212163914E-12	6.54679644929241E-13	1.41847256401336E-12	2.44725486318788E-12	2.1043274301297E-12
0.0111	1.09113274154873E-12	1.97962654538128E-12	1.18465840511005E-12	1.27818406867137E-12	1.74581238647798E-12	2.1043274301297E-12	2.01080176656838E-12	1.18465840511005E-12	2.22902831487813E-12	1.30935928985848E-12	1.38729734282625E-12	3.25781061405265E-12	1.18465840511005E-12	1.4028849534198E-12	5.29978760180814E-13	1.38729734282625E-12	2.24461592547168E-12	2.11991504072326E-12
0.01112	9.97607077987414E-13	1.94845132419417E-12	1.29377167926493E-12	1.37170973223269E-12	1.68346194410376E-12	2.16667787250392E-12	1.97962654538128E-12	1.8705132712264E-12	1.8705132712264E-12	1.71463716529087E-12	1.46523539579401E-12	3.16428495049133E-12	1.27818406867137E-12	1.23142123689071E-12	4.36453096619494E-13	1.1690707945165E-12	1.8705132712264E-12	2.01080176656838E-12
0.01114	1.07554513095518E-12	1.93286371360062E-12	1.44964778520046E-12	1.48082300638757E-12	1.57434866994889E-12	2.27579114665879E-12	1.94845132419417E-12	2.32255397843945E-12	1.69904955469732E-12	2.0731522089426E-12	1.74581238647798E-12	2.86812034921382E-12	1.34053451104559E-12	9.97607077987414E-13	2.8057699068396E-13	1.1690707945165E-12	1.46523539579401E-12	1.76139999707153E-12
0.01116	1.23142123689071E-12	1.90168849241351E-12	1.44964778520046E-12	1.605523891136E-12	1.65228672291666E-12	2.46284247378143E-12	1.91727610300706E-12	2.55636813734275E-12	1.6366991123231E-12	2.3069663678459E-12	2.1043274301297E-12	2.49401769496854E-12	1.32494690045203E-12	7.01442476709901E-13	4.52040707213047E-13	1.37170973223269E-12	1.27818406867137E-12	1.54317344876178E-12
0.01118	1.37170973223269E-12	1.91727610300706E-12	1.41847256401336E-12	1.6366991123231E-12	1.82375043944574E-12	2.61871857971696E-12	1.96403893478772E-12	2.50960530556209E-12	1.62111150172955E-12	2.40049203140722E-12	2.26020353606524E-12	2.04197698775549E-12	1.34053451104559E-12	4.52040707213047E-13	7.17030087303454E-13	1.65228672291666E-12	1.24700884748427E-12	1.35612212163914E-12
0.0112	1.74581238647798E-12	2.04197698775549E-12	1.4028849534198E-12	1.76139999707153E-12	1.97962654538128E-12	2.66548141149762E-12	2.08873981953615E-12	2.44725486318788E-12	1.57434866994889E-12	2.43166725259432E-12	2.27579114665879E-12	1.8705132712264E-12	1.30935928985848E-12	3.89690264838834E-13	1.09113274154873E-12	1.91727610300706E-12	1.43406017460691E-12	1.29377167926493E-12
0.01122	1.80816282885219E-12	2.18226548309747E-12	1.46523539579401E-12	1.82375043944574E-12	2.08873981953615E-12	2.71224424327828E-12	2.29137875725234E-12	2.27579114665879E-12	1.73022477588442E-12	2.3069663678459E-12	2.21344070428458E-12	1.69904955469732E-12	1.30935928985848E-12	5.29978760180814E-13	1.43406017460691E-12	2.22902831487813E-12	1.66787433351021E-12	1.29377167926493E-12
0.01124	1.74581238647798E-12	2.11991504072326E-12	1.46523539579401E-12	1.82375043944574E-12	2.05756459834904E-12	2.64989380090407E-12	2.60313096912341E-12	2.04197698775549E-12	1.85492566063285E-12	2.08873981953615E-12	2.15109026191036E-12	1.8393380500393E-12	1.41847256401335E-12	7.48205308490561E-13	1.605523891136E-12	2.36931681022011E-12	1.82375043944574E-12	1.38729734282625E-12
0.01126	1.49641061698112E-12	1.96403893478772E-12	1.57434866994889E-12	1.74581238647798E-12	1.82375043944574E-12	2.43166725259432E-12	2.64989380090407E-12	1.8393380500393E-12	2.1043274301297E-12	1.97962654538128E-12	2.05756459834904E-12	1.8393380500393E-12	1.69904955469732E-12	1.05995752036163E-12	1.54317344876178E-12	2.40049203140722E-12	1.88610088181996E-12	1.52758583816823E-12
0.01128	1.23142123689071E-12	1.54317344876178E-12	1.52758583816823E-12	1.6366991123231E-12	1.51199822757468E-12	2.01080176656838E-12	2.52519291615564E-12	1.66787433351021E-12	2.24461592547168E-12	1.77698760766508E-12	2.11991504072326E-12	1.605523891136E-12	1.96403893478772E-12	1.23142123689071E-12	1.29377167926493E-12	2.338141589033E-12	1.96403893478772E-12	1.73022477588442E-12
0.0113	1.09113274154873E-12	9.19669025019648E-13	1.48082300638757E-12	1.54317344876178E-12	1.24700884748427E-12	1.41847256401336E-12	2.22902831487813E-12	1.51199822757468E-12	2.35372919962656E-12	1.55876105935534E-12	2.13550265131681E-12	1.52758583816823E-12	2.32255397843945E-12	1.20024601570361E-12	1.20024601570361E-12	2.29137875725234E-12	2.11991504072326E-12	1.90168849241351E-12
0.01132	1.12230796273584E-12	4.05277875432387E-13	1.34053451104559E-12	1.41847256401335E-12	1.04436990976807E-12	7.32617697897007E-13	1.82375043944574E-12	1.4028849534198E-12	2.38490442081366E-12	1.62111150172955E-12	2.27579114665879E-12	1.46523539579401E-12	2.49401769496854E-12	9.97607077987414E-13	1.18465840511005E-12	2.0731522089426E-12	2.19785309369102E-12	2.1043274301297E-12
0.01134	1.34053451104559E-12	1.24700884748427E-13	1.23142123689071E-12	1.41847256401336E-12	9.35256635613201E-13	2.64989380090407E-13	1.52758583816823E-12	1.30935928985848E-12	2.46284247378143E-12	1.71463716529087E-12	2.35372919962656E-12	1.57434866994889E-12	2.61871857971696E-12	6.85854866116347E-13	1.30935928985848E-12	1.68346194410376E-12	2.29137875725234E-12	2.19785309369102E-12
0.01136	1.69904955469732E-12	3.89690264838834E-13	1.23142123689071E-12	1.51199822757468E-12	7.94968140271221E-13	1.55876105935533E-14	1.29377167926493E-12	1.27818406867137E-12	2.52519291615564E-12	1.85492566063285E-12	2.44725486318788E-12	1.88610088181996E-12	2.50960530556209E-12	3.89690264838834E-13	1.51199822757468E-12	1.44964778520046E-12	2.3069663678459E-12	2.18226548309747E-12
0.01138	2.05756459834904E-12	6.85854866116347E-13	1.52758583816823E-12	1.605523891136E-12	7.48205308490561E-13	2.18226548309747E-13	1.24700884748427E-12	1.41847256401336E-12	2.5407805267492E-12	1.91727610300706E-12	2.41607964200077E-12	2.0731522089426E-12	2.13550265131681E-12	3.11752211871067E-13	1.66787433351021E-12	1.29377167926493E-12	2.27579114665879E-12	2.02638937716194E-12
0.0114	2.338141589033E-12	1.10672035214229E-12	1.96403893478772E-12	1.71463716529087E-12	5.92329202555027E-13	8.10555750864774E-13	1.20024601570361E-12	1.57434866994889E-12	2.5719557479363E-12	1.94845132419417E-12	2.29137875725234E-12	2.21344070428458E-12	1.58993628054244E-12	2.49401769496854E-13	1.66787433351021E-12	1.1690707945165E-12	2.01080176656838E-12	1.79257521825864E-12
0.01142	2.47843008437498E-12	1.4028849534198E-12	2.29137875725234E-12	1.74581238647798E-12	4.98803538993707E-13	1.58993628054244E-12	1.12230796273584E-12	1.68346194410376E-12	2.52519291615564E-12	1.85492566063285E-12	2.15109026191036E-12	2.36931681022011E-12	9.82019467393861E-13	2.8057699068396E-13	1.73022477588442E-12	1.09113274154873E-12	1.6366991123231E-12	1.49641061698112E-12
0.01144	2.58754335852986E-12	1.58993628054244E-12	2.52519291615564E-12	1.65228672291666E-12	5.14391149587261E-13	2.36931681022011E-12	9.66431856800308E-13	1.80816282885219E-12	2.47843008437498E-12	1.77698760766508E-12	1.94845132419417E-12	2.69665663268473E-12	6.39092034335687E-13	3.11752211871067E-13	1.69904955469732E-12	9.97607077987414E-13	1.32494690045203E-12	1.01319468858097E-12
0.01146	2.52519291615564E-12	1.68346194410376E-12	2.55636813734275E-12	1.34053451104559E-12	4.83215928400154E-13	2.75900707505894E-12	9.35256635613201E-13	1.82375043944574E-12	2.36931681022011E-12	1.82375043944574E-12	1.71463716529087E-12	2.7745946856525E-12	6.07916813148581E-13	3.7410265424528E-13	1.49641061698112E-12	8.72906193238988E-13	1.27818406867137E-12	5.29978760180814E-13
0.01148	2.40049203140722E-12	1.76139999707153E-12	2.38490442081366E-12	1.04436990976807E-12	4.98803538993707E-13	2.86812034921382E-12	8.88493803832541E-13	2.01080176656838E-12	2.24461592547168E-12	1.82375043944574E-12	1.58993628054244E-12	2.8057699068396E-12	9.04081414426094E-13	5.76741591961474E-13	1.21583362629716E-12	7.32617697897007E-13	1.41847256401336E-12	2.49401769496854E-13
0.0115	2.18226548309747E-12	1.93286371360062E-12	1.90168849241351E-12	7.48205308490561E-13	6.07916813148581E-13	2.63430619031052E-12	9.82019467393861E-13	2.13550265131681E-12	1.97962654538128E-12	1.77698760766508E-12	1.48082300638757E-12	2.63430619031052E-12	1.30935928985848E-12	6.54679644929241E-13	8.41730972051881E-13	5.45566370774367E-13	1.73022477588442E-12	-1.55876105935534E-14
0.01152	1.97962654538128E-12	2.0731522089426E-12	1.32494690045203E-12	5.76741591961474E-13	6.23504423742134E-13	2.24461592547168E-12	1.20024601570361E-12	2.35372919962656E-12	1.55876105935534E-12	1.85492566063285E-12	1.4028849534198E-12	2.29137875725234E-12	1.68346194410376E-12	7.17030087303454E-13	5.29978760180814E-13	4.05277875432387E-13	2.11991504072326E-12	3.11752211871067E-14
0.01154	1.99521415597483E-12	2.04197698775549E-12	8.26143361458328E-13	5.92329202555027E-13	6.54679644929241E-13	1.85492566063285E-12	1.23142123689071E-12	2.5407805267492E-12	1.07554513095518E-12	1.77698760766508E-12	1.26259645807782E-12	1.73022477588442E-12	2.05756459834904E-12	8.26143361458328E-13	3.11752211871067E-13	4.05277875432387E-13	2.13550265131681E-12	1.09113274154873E-13
0.01156	2.13550265131681E-12	2.01080176656838E-12	6.07916813148581E-13	9.04081414426094E-13	7.32617697897008E-13	1.51199822757468E-12	1.26259645807782E-12	2.5407805267492E-12	7.17030087303454E-13	1.71463716529087E-12	1.18465840511005E-12	1.23142123689071E-12	2.13550265131681E-12	9.50844246206754E-13	2.96164601277514E-13	5.29978760180814E-13	1.88610088181996E-12	3.42927433058174E-13
0.01158	2.27579114665879E-12	1.80816282885219E-12	6.70267255522794E-13	1.34053451104559E-12	6.85854866116347E-13	1.23142123689071E-12	1.4028849534198E-12	2.50960530556209E-12	4.52040707213047E-13	1.69904955469732E-12	1.27818406867137E-12	9.04081414426094E-13	1.96403893478772E-12	9.66431856800308E-13	3.2733982246462E-13	8.72906193238988E-13	1.605523891136E-12	7.63792919084114E-13
0.0116	2.24461592547168E-12	1.44964778520046E-12	9.66431856800308E-13	1.85492566063285E-12	5.76741591961474E-13	7.17030087303454E-13	1.65228672291666E-12	2.24461592547168E-12	1.8705132712264E-13	1.62111150172955E-12	1.57434866994889E-12	7.79380529677668E-13	1.6366991123231E-12	8.72906193238988E-13	6.23504423742134E-13	1.27818406867137E-12	1.41847256401335E-12	1.12230796273584E-12
0.01162	2.11991504072326E-12	1.21583362629716E-12	1.13789557332939E-12	2.24461592547168E-12	2.8057699068396E-13	1.09113274154873E-13	1.91727610300706E-12	1.99521415597483E-12	1.09113274154873E-13	1.605523891136E-12	1.8705132712264E-12	1.02878229917452E-12	1.32494690045203E-12	7.94968140271221E-13	9.50844246206754E-13	1.57434866994889E-12	1.27818406867137E-12	1.44964778520046E-12
0.01164	2.11991504072326E-12	1.13789557332939E-12	1.27818406867137E-12	2.35372919962656E-12	0	-2.338141589033E-13	2.11991504072326E-12	1.82375043944574E-12	2.18226548309747E-13	1.6366991123231E-12	1.99521415597483E-12	1.30935928985848E-12	1.24700884748427E-12	7.94968140271221E-13	1.4028849534198E-12	1.77698760766508E-12	1.4028849534198E-12	1.62111150172955E-12
0.01166	2.15109026191036E-12	1.15348318392295E-12	1.30935928985848E-12	2.15109026191036E-12	-9.35256635613201E-14	-2.18226548309747E-13	2.44725486318788E-12	1.80816282885219E-12	2.96164601277514E-13	1.605523891136E-12	1.97962654538128E-12	1.79257521825864E-12	1.48082300638757E-12	9.04081414426094E-13	1.76139999707153E-12	1.97962654538128E-12	1.69904955469732E-12	1.69904955469732E-12
0.01168	2.3069663678459E-12	1.21583362629716E-12	1.32494690045204E-12	1.73022477588442E-12	1.55876105935533E-14	1.09113274154873E-13	2.64989380090407E-12	1.8393380500393E-12	6.07916813148581E-13	1.49641061698112E-12	1.76139999707153E-12	2.19785309369102E-12	1.8705132712264E-12	1.20024601570361E-12	1.8705132712264E-12	2.21344070428458E-12	2.1043274301297E-12	1.77698760766508E-12
0.0117	2.47843008437498E-12	1.20024601570361E-12	1.27818406867137E-12	1.44964778520046E-12	1.55876105935533E-13	6.85854866116347E-13	2.91488318099448E-12	1.93286371360062E-12	9.35256635613201E-13	1.35612212163914E-12	1.54317344876178E-12	2.46284247378143E-12	2.27579114665879E-12	1.66787433351021E-12	1.73022477588442E-12	2.22902831487813E-12	2.43166725259432E-12	1.79257521825864E-12
0.01172	2.5719557479363E-12	1.15348318392295E-12	1.01319468858097E-12	1.21583362629716E-12	4.05277875432387E-13	1.32494690045203E-12	3.13310972930422E-12	2.05756459834904E-12	1.54317344876178E-12	1.12230796273584E-12	1.26259645807782E-12	2.52519291615564E-12	2.38490442081366E-12	2.11991504072326E-12	1.41847256401336E-12	1.91727610300706E-12	2.66548141149762E-12	1.69904955469732E-12
0.01174	2.5407805267492E-12	1.04436990976807E-12	7.79380529677668E-13	1.20024601570361E-12	4.83215928400154E-13	1.8705132712264E-12	3.11752211871067E-12	2.18226548309747E-12	2.04197698775549E-12	1.09113274154873E-12	1.09113274154873E-12	2.40049203140722E-12	2.29137875725234E-12	2.29137875725234E-12	1.05995752036163E-12	1.37170973223269E-12	2.85253273862026E-12	1.71463716529087E-12
0.01176	2.3069663678459E-12	9.35256635613201E-13	6.70267255522794E-13	1.29377167926493E-12	4.98803538993707E-13	2.26020353606524E-12	3.02399645514935E-12	2.19785309369102E-12	2.47843008437498E-12	1.09113274154873E-12	1.20024601570361E-12	2.27579114665879E-12	2.04197698775549E-12	2.24461592547168E-12	8.10555750864774E-13	7.48205308490561E-13	2.88370795980737E-12	1.6366991123231E-12
0.01178	1.79257521825864E-12	7.63792919084114E-13	8.26143361458328E-13	1.32494690045204E-12	4.67628317806601E-13	2.71224424327828E-12	2.63430619031052E-12	2.13550265131681E-12	2.72783185387184E-12	1.27818406867137E-12	1.46523539579401E-12	2.05756459834904E-12	1.80816282885219E-12	2.08873981953615E-12	7.48205308490561E-13	1.55876105935534E-13	2.71224424327828E-12	1.54317344876178E-12
0.0118	1.29377167926493E-12	6.39092034335687E-13	1.23142123689071E-12	1.29377167926493E-12	4.2086548602594E-13	3.02399645514935E-12	2.35372919962656E-12	1.90168849241351E-12	2.83694512802671E-12	1.41847256401335E-12	1.8705132712264E-12	1.90168849241351E-12	1.73022477588442E-12	1.88610088181996E-12	9.19669025019648E-13	-2.02638937716194E-13	2.40049203140722E-12	1.46523539579401E-12
0.01182	8.57318582645434E-13	6.23504423742134E-13	1.79257521825864E-12	1.05995752036163E-12	4.98803538993707E-13	3.21104778227199E-12	2.1043274301297E-12	1.74581238647798E-12	2.71224424327828E-12	1.6366991123231E-12	2.19785309369102E-12	1.79257521825864E-12	1.66787433351021E-12	1.73022477588442E-12	1.23142123689071E-12	-2.96164601277514E-13	2.1043274301297E-12	1.34053451104559E-12
0.01184	7.01442476709901E-13	7.01442476709901E-13	2.27579114665879E-12	7.32617697897007E-13	5.45566370774367E-13	3.11752211871067E-12	2.15109026191036E-12	1.605523891136E-12	2.43166725259432E-12	1.79257521825864E-12	2.36931681022011E-12	1.80816282885219E-12	1.62111150172955E-12	1.605523891136E-12	1.68346194410376E-12	-1.09113274154873E-13	1.8393380500393E-12	1.18465840511005E-12
0.01186	6.07916813148581E-13	9.04081414426094E-13	2.75900707505894E-12	4.36453096619494E-13	4.67628317806601E-13	2.86812034921382E-12	2.338141589033E-12	1.57434866994889E-12	2.0731522089426E-12	1.97962654538128E-12	2.40049203140722E-12	1.99521415597483E-12	1.71463716529087E-12	1.58993628054244E-12	2.0731522089426E-12	1.09113274154873E-13	1.68346194410376E-12	1.20024601570361E-12
0.01188	7.32617697897007E-13	1.13789557332939E-12	3.11752211871067E-12	4.67628317806601E-13	3.7410265424528E-13	2.71224424327828E-12	2.49401769496854E-12	1.77698760766508E-12	1.76139999707153E-12	2.0731522089426E-12	2.338141589033E-12	2.22902831487813E-12	1.8393380500393E-12	1.6366991123231E-12	2.41607964200077E-12	4.67628317806601E-13	1.51199822757468E-12	1.23142123689071E-12
0.0119	9.50844246206754E-13	1.38729734282625E-12	3.32016105642686E-12	7.48205308490561E-13	3.42927433058174E-13	2.55636813734275E-12	2.52519291615564E-12	1.99521415597483E-12	1.54317344876178E-12	2.11991504072326E-12	2.22902831487813E-12	2.5719557479363E-12	2.29137875725234E-12	1.71463716529087E-12	2.68106902209118E-12	8.10555750864774E-13	1.52758583816823E-12	1.29377167926493E-12
0.01192	1.18465840511005E-12	1.57434866994889E-12	3.21104778227199E-12	1.10672035214229E-12	3.89690264838834E-13	2.50960530556209E-12	2.46284247378143E-12	2.11991504072326E-12	1.1690707945165E-12	2.13550265131681E-12	2.11991504072326E-12	2.97723362336869E-12	2.68106902209118E-12	1.73022477588442E-12	2.66548141149762E-12	1.26259645807782E-12	1.55876105935534E-12	1.4028849534198E-12
0.01194	1.52758583816823E-12	1.73022477588442E-12	2.99282123396224E-12	1.41847256401335E-12	3.89690264838834E-13	2.38490442081366E-12	2.18226548309747E-12	2.13550265131681E-12	7.79380529677668E-13	1.97962654538128E-12	1.99521415597483E-12	3.36692388820752E-12	2.83694512802671E-12	1.46523539579401E-12	2.5407805267492E-12	1.62111150172955E-12	1.80816282885219E-12	1.38729734282625E-12
0.01196	1.88610088181996E-12	1.79257521825864E-12	2.75900707505894E-12	1.58993628054244E-12	4.52040707213047E-13	2.19785309369102E-12	2.0731522089426E-12	2.02638937716194E-12	5.76741591961474E-13	1.71463716529087E-12	1.88610088181996E-12	3.41368671998818E-12	2.79018229624605E-12	1.1690707945165E-12	2.29137875725234E-12	1.90168849241351E-12	1.94845132419417E-12	1.34053451104559E-12
0.01198	2.13550265131681E-12	1.74581238647798E-12	2.52519291615564E-12	1.69904955469732E-12	3.89690264838834E-13	2.0731522089426E-12	2.04197698775549E-12	1.79257521825864E-12	4.98803538993707E-13	1.32494690045203E-12	1.6366991123231E-12	2.96164601277514E-12	2.40049203140722E-12	9.35256635613201E-13	2.08873981953615E-12	1.80816282885219E-12	2.13550265131681E-12	1.30935928985848E-12
0.012	2.22902831487813E-12	1.62111150172955E-12	2.3069663678459E-12	1.69904955469732E-12	1.55876105935533E-13	1.99521415597483E-12	2.04197698775549E-12	1.73022477588442E-12	6.54679644929241E-13	9.50844246206755E-13	1.34053451104559E-12	2.18226548309747E-12	2.05756459834904E-12	9.04081414426094E-13	1.85492566063285E-12	1.49641061698112E-12	2.0731522089426E-12	1.10672035214229E-12
0.01202	2.24461592547168E-12	1.44964778520046E-12	1.90168849241351E-12	1.69904955469732E-12	-2.18226548309747E-13	2.0731522089426E-12	1.97962654538128E-12	1.65228672291666E-12	9.04081414426094E-13	7.94968140271221E-13	9.97607077987414E-13	1.35612212163914E-12	1.605523891136E-12	7.94968140271221E-13	1.62111150172955E-12	8.72906193238988E-13	1.71463716529087E-12	8.41730972051881E-13
0.01204	2.0731522089426E-12	1.32494690045203E-12	1.52758583816823E-12	1.6366991123231E-12	-4.676283178066E-13	2.0731522089426E-12	1.99521415597483E-12	1.58993628054244E-12	1.07554513095518E-12	7.01442476709901E-13	6.07916813148581E-13	6.39092034335687E-13	1.12230796273584E-12	8.10555750864774E-13	1.57434866994889E-12	1.71463716529087E-13	1.13789557332939E-12	5.29978760180814E-13
0.01206	1.94845132419417E-12	1.13789557332939E-12	1.20024601570361E-12	1.41847256401335E-12	-4.676283178066E-13	1.96403893478772E-12	1.96403893478772E-12	1.57434866994889E-12	1.13789557332939E-12	7.63792919084114E-13	2.338141589033E-13	3.7410265424528E-13	8.10555750864774E-13	7.94968140271221E-13	1.65228672291666E-12	-2.02638937716194E-13	5.29978760180814E-13	3.42927433058174E-13
0.01208	1.93286371360062E-12	9.82019467393861E-13	1.15348318392295E-12	1.32494690045203E-12	-3.42927433058174E-13	1.69904955469732E-12	1.93286371360062E-12	1.73022477588442E-12	1.1690707945165E-12	8.88493803832541E-13	3.11752211871067E-14	6.70267255522794E-13	5.61153981367921E-13	8.26143361458328E-13	1.80816282885219E-12	-1.8705132712264E-13	1.8705132712264E-13	1.8705132712264E-13
0.0121	1.96403893478772E-12	9.19669025019648E-13	1.43406017460691E-12	1.30935928985848E-12	-6.23504423742133E-14	1.43406017460691E-12	1.88610088181996E-12	1.96403893478772E-12	1.27818406867137E-12	9.19669025019648E-13	-1.55876105935534E-14	1.27818406867137E-12	8.57318582645434E-13	8.88493803832541E-13	1.91727610300706E-12	3.89690264838834E-13	3.2733982246462E-13	6.23504423742134E-14
0.01212	2.13550265131681E-12	9.19669025019648E-13	1.77698760766508E-12	1.34053451104559E-12	2.02638937716194E-13	1.04436990976807E-12	1.605523891136E-12	2.05756459834904E-12	1.57434866994889E-12	1.07554513095518E-12	2.49401769496854E-13	1.91727610300706E-12	1.41847256401335E-12	9.82019467393861E-13	2.04197698775549E-12	1.4028849534198E-12	9.04081414426094E-13	6.23504423742134E-14
0.01214	2.338141589033E-12	1.10672035214229E-12	2.1043274301297E-12	1.46523539579402E-12	3.42927433058174E-13	7.48205308490561E-13	1.26259645807782E-12	2.15109026191036E-12	1.76139999707153E-12	1.23142123689071E-12	6.23504423742134E-13	2.11991504072326E-12	2.02638937716194E-12	1.02878229917452E-12	2.13550265131681E-12	2.32255397843945E-12	1.6366991123231E-12	2.02638937716194E-13
0.01216	2.63430619031052E-12	1.26259645807782E-12	2.35372919962656E-12	1.55876105935534E-12	3.89690264838834E-13	6.85854866116347E-13	9.50844246206754E-13	1.96403893478772E-12	2.01080176656838E-12	1.44964778520046E-12	1.15348318392295E-12	1.99521415597483E-12	2.47843008437498E-12	1.04436990976807E-12	2.26020353606524E-12	2.89929557040092E-12	2.3069663678459E-12	4.67628317806601E-13
0.01218	2.94605840218158E-12	1.51199822757468E-12	2.50960530556209E-12	1.71463716529087E-12	4.83215928400154E-13	8.88493803832541E-13	6.23504423742134E-13	1.71463716529087E-12	2.11991504072326E-12	1.605523891136E-12	1.65228672291666E-12	1.605523891136E-12	2.60313096912341E-12	1.05995752036163E-12	2.29137875725234E-12	2.99282123396224E-12	2.8057699068396E-12	7.48205308490561E-13
0.0122	3.19546017167844E-12	1.58993628054244E-12	2.5719557479363E-12	2.05756459834904E-12	6.23504423742134E-13	1.27818406867137E-12	3.58515043651727E-13	1.4028849534198E-12	2.04197698775549E-12	1.605523891136E-12	2.04197698775549E-12	1.21583362629716E-12	2.35372919962656E-12	1.10672035214229E-12	2.15109026191036E-12	2.5719557479363E-12	2.91488318099448E-12	9.35256635613201E-13
0.01222	3.39809910939463E-12	1.51199822757468E-12	2.49401769496854E-12	2.21344070428458E-12	8.72906193238988E-13	1.77698760766508E-12	1.55876105935534E-13	1.1690707945165E-12	1.85492566063285E-12	1.51199822757468E-12	2.26020353606524E-12	1.04436990976807E-12	1.90168849241351E-12	1.10672035214229E-12	1.77698760766508E-12	2.01080176656838E-12	2.74341946446539E-12	1.01319468858097E-12
0.01224	3.2733982246462E-12	1.15348318392295E-12	2.26020353606524E-12	2.43166725259432E-12	1.1690707945165E-12	2.24461592547168E-12	4.67628317806601E-14	9.97607077987414E-13	1.65228672291666E-12	1.4028849534198E-12	2.22902831487813E-12	1.05995752036163E-12	1.30935928985848E-12	1.26259645807782E-12	1.43406017460691E-12	1.41847256401335E-12	2.13550265131681E-12	9.97607077987414E-13
0.01226	3.08634689752356E-12	6.70267255522794E-13	1.90168849241351E-12	2.35372919962656E-12	1.54317344876178E-12	2.5407805267492E-12	2.18226548309747E-13	1.02878229917452E-12	1.43406017460691E-12	1.37170973223269E-12	2.11991504072326E-12	1.32494690045203E-12	6.70267255522794E-13	1.41847256401335E-12	1.24700884748427E-12	1.09113274154873E-12	1.54317344876178E-12	1.05995752036163E-12
0.01228	2.69665663268473E-12	1.71463716529087E-13	1.44964778520046E-12	2.11991504072326E-12	1.8393380500393E-12	2.63430619031052E-12	4.2086548602594E-13	1.09113274154873E-12	1.37170973223269E-12	1.46523539579401E-12	1.97962654538128E-12	1.71463716529087E-12	1.71463716529087E-13	1.57434866994889E-12	1.38729734282625E-12	1.09113274154873E-12	9.04081414426094E-13	1.09113274154873E-12
0.0123	2.27579114665879E-12	-2.8057699068396E-13	1.15348318392295E-12	1.69904955469732E-12	1.91727610300706E-12	2.49401769496854E-12	6.54679644929241E-13	1.21583362629716E-12	1.29377167926493E-12	1.73022477588442E-12	2.04197698775549E-12	2.01080176656838E-12	-4.67628317806601E-14	1.65228672291666E-12	1.76139999707153E-12	1.32494690045203E-12	4.2086548602594E-13	1.13789557332939E-12
0.01232	1.91727610300706E-12	-4.98803538993707E-13	9.66431856800308E-13	1.23142123689071E-12	1.74581238647798E-12	2.3069663678459E-12	7.79380529677668E-13	1.30935928985848E-12	1.12230796273584E-12	1.93286371360062E-12	2.11991504072326E-12	2.15109026191036E-12	-4.67628317806601E-14	1.80816282885219E-12	2.01080176656838E-12	1.52758583816823E-12	1.55876105935534E-13	1.23142123689071E-12
0.01234	1.66787433351021E-12	-4.2086548602594E-13	1.05995752036163E-12	1.02878229917452E-12	1.4028849534198E-12	1.91727610300706E-12	8.41730972051881E-13	1.21583362629716E-12	9.97607077987414E-13	2.0731522089426E-12	2.22902831487813E-12	2.22902831487813E-12	6.23504423742134E-14	2.04197698775549E-12	2.04197698775549E-12	1.77698760766508E-12	7.79380529677668E-14	1.07554513095518E-12
0.01236	1.55876105935534E-12	-2.18226548309747E-13	1.1690707945165E-12	9.97607077987414E-13	1.09113274154873E-12	1.6366991123231E-12	7.94968140271221E-13	1.09113274154873E-12	9.82019467393861E-13	2.05756459834904E-12	2.21344070428458E-12	2.16667787250392E-12	3.2733982246462E-13	2.338141589033E-12	1.82375043944574E-12	1.80816282885219E-12	2.18226548309747E-13	7.94968140271221E-13
0.01238	1.605523891136E-12	2.64989380090407E-13	1.34053451104559E-12	1.18465840511005E-12	8.57318582645434E-13	1.37170973223269E-12	8.26143361458328E-13	9.35256635613201E-13	1.04436990976807E-12	1.91727610300706E-12	2.1043274301297E-12	2.16667787250392E-12	7.63792919084114E-13	2.46284247378143E-12	1.55876105935534E-12	1.62111150172955E-12	5.29978760180814E-13	2.338141589033E-13
0.0124	1.6366991123231E-12	1.02878229917452E-12	1.41847256401336E-12	1.52758583816823E-12	8.57318582645434E-13	1.26259645807782E-12	8.72906193238988E-13	9.66431856800308E-13	1.01319468858097E-12	1.82375043944574E-12	2.1043274301297E-12	2.13550265131681E-12	1.09113274154873E-12	2.41607964200077E-12	1.46523539579402E-12	1.32494690045203E-12	8.26143361458328E-13	-3.58515043651727E-13
0.01242	1.62111150172955E-12	1.79257521825864E-12	1.4028849534198E-12	1.99521415597483E-12	1.07554513095518E-12	1.34053451104559E-12	1.09113274154873E-12	1.07554513095518E-12	1.02878229917452E-12	1.80816282885219E-12	1.91727610300706E-12	2.04197698775549E-12	1.34053451104559E-12	2.22902831487813E-12	1.54317344876178E-12	1.02878229917452E-12	1.20024601570361E-12	-7.17030087303454E-13
0.01244	1.69904955469732E-12	2.36931681022011E-12	1.37170973223269E-12	2.40049203140722E-12	1.38729734282625E-12	1.65228672291666E-12	1.27818406867137E-12	1.29377167926493E-12	1.20024601570361E-12	1.73022477588442E-12	1.82375043944574E-12	1.82375043944574E-12	1.44964778520046E-12	1.97962654538128E-12	1.90168849241351E-12	9.35256635613201E-13	1.41847256401335E-12	-7.79380529677668E-13
0.01246	1.73022477588442E-12	2.61871857971696E-12	1.18465840511005E-12	2.61871857971696E-12	1.73022477588442E-12	2.16667787250392E-12	1.4028849534198E-12	1.55876105935534E-12	1.37170973223269E-12	1.77698760766508E-12	1.65228672291666E-12	1.55876105935534E-12	1.41847256401336E-12	1.71463716529087E-12	2.11991504072326E-12	7.63792919084114E-13	1.48082300638757E-12	-4.52040707213047E-13
0.01248	1.94845132419417E-12	2.49401769496854E-12	1.01319468858097E-12	2.75900707505894E-12	1.97962654538128E-12	2.75900707505894E-12	1.49641061698112E-12	1.79257521825864E-12	1.57434866994889E-12	1.82375043944574E-12	1.52758583816823E-12	1.32494690045203E-12	1.32494690045203E-12	1.62111150172955E-12	2.0731522089426E-12	7.17030087303454E-13	1.48082300638757E-12	4.67628317806601E-14
0.0125	2.15109026191036E-12	2.19785309369102E-12	7.63792919084114E-13	2.85253273862026E-12	2.1043274301297E-12	3.07075928693001E-12	1.58993628054244E-12	2.01080176656838E-12	1.76139999707153E-12	1.94845132419417E-12	1.32494690045203E-12	1.26259645807782E-12	1.29377167926493E-12	1.65228672291666E-12	1.8393380500393E-12	7.79380529677668E-13	1.54317344876178E-12	5.61153981367921E-13
0.01252	2.43166725259432E-12	1.93286371360062E-12	5.45566370774367E-13	2.60313096912341E-12	2.02638937716194E-12	3.22663539286554E-12	1.58993628054244E-12	2.02638937716194E-12	2.08873981953615E-12	1.88610088181996E-12	1.30935928985848E-12	1.48082300638757E-12	1.30935928985848E-12	1.73022477588442E-12	1.57434866994889E-12	9.04081414426094E-13	1.69904955469732E-12	1.21583362629716E-12
0.01254	2.7745946856525E-12	1.76139999707153E-12	4.52040707213047E-13	2.43166725259432E-12	1.77698760766508E-12	3.07075928693001E-12	1.73022477588442E-12	2.02638937716194E-12	2.32255397843945E-12	1.605523891136E-12	1.30935928985848E-12	1.94845132419417E-12	1.49641061698112E-12	1.65228672291666E-12	1.30935928985848E-12	9.19669025019648E-13	1.90168849241351E-12	1.80816282885219E-12
0.01256	2.83694512802671E-12	1.73022477588442E-12	3.7410265424528E-13	2.18226548309747E-12	1.34053451104559E-12	2.85253273862026E-12	1.77698760766508E-12	1.96403893478772E-12	2.50960530556209E-12	1.12230796273584E-12	1.35612212163914E-12	2.50960530556209E-12	1.73022477588442E-12	1.54317344876178E-12	1.07554513095518E-12	8.26143361458328E-13	2.13550265131681E-12	2.29137875725234E-12
0.01258	2.69665663268473E-12	1.74581238647798E-12	3.11752211871067E-13	1.8705132712264E-12	9.35256635613201E-13	2.47843008437498E-12	1.8393380500393E-12	1.77698760766508E-12	2.55636813734275E-12	7.48205308490561E-13	1.38729734282625E-12	2.85253273862026E-12	1.96403893478772E-12	1.35612212163914E-12	9.35256635613201E-13	5.61153981367921E-13	2.3069663678459E-12	2.38490442081366E-12
0.0126	2.29137875725234E-12	1.8393380500393E-12	2.64989380090407E-13	1.48082300638757E-12	8.10555750864774E-13	2.40049203140722E-12	1.8393380500393E-12	1.55876105935534E-12	2.64989380090407E-12	4.52040707213047E-13	1.26259645807782E-12	3.05517167633646E-12	2.21344070428458E-12	1.15348318392295E-12	1.01319468858097E-12	3.2733982246462E-13	2.40049203140722E-12	2.15109026191036E-12
0.01262	1.74581238647798E-12	1.96403893478772E-12	3.11752211871067E-13	1.10672035214229E-12	7.01442476709901E-13	2.3069663678459E-12	1.76139999707153E-12	1.24700884748427E-12	2.69665663268473E-12	4.67628317806601E-13	1.13789557332939E-12	3.08634689752356E-12	2.35372919962656E-12	1.09113274154873E-12	1.21583362629716E-12	9.35256635613201E-14	2.32255397843945E-12	1.76139999707153E-12
0.01264	1.29377167926493E-12	2.15109026191036E-12	4.98803538993707E-13	8.26143361458327E-13	6.07916813148581E-13	2.26020353606524E-12	1.69904955469732E-12	7.63792919084114E-13	2.64989380090407E-12	7.01442476709901E-13	9.82019467393861E-13	2.99282123396224E-12	2.29137875725234E-12	1.1690707945165E-12	1.58993628054244E-12	0	2.0731522089426E-12	1.49641061698112E-12
0.01266	8.41730972051881E-13	2.24461592547168E-12	7.94968140271221E-13	7.01442476709901E-13	5.76741591961474E-13	2.08873981953615E-12	1.66787433351021E-12	4.36453096619494E-13	2.50960530556209E-12	1.13789557332939E-12	8.10555750864774E-13	2.63430619031052E-12	2.19785309369102E-12	1.27818406867137E-12	1.76139999707153E-12	-3.11752211871067E-14	1.8705132712264E-12	1.32494690045203E-12
0.01268	7.01442476709901E-13	2.11991504072326E-12	1.09113274154873E-12	7.79380529677668E-13	3.58515043651727E-13	2.02638937716194E-12	1.77698760766508E-12	3.7410265424528E-13	2.26020353606524E-12	1.605523891136E-12	7.79380529677668E-13	2.13550265131681E-12	2.0731522089426E-12	1.29377167926493E-12	1.80816282885219E-12	1.71463716529087E-13	1.62111150172955E-12	1.26259645807782E-12
0.0127	7.48205308490561E-13	1.90168849241351E-12	1.34053451104559E-12	9.50844246206754E-13	3.2733982246462E-13	1.91727610300706E-12	1.82375043944574E-12	4.98803538993707E-13	1.99521415597483E-12	1.88610088181996E-12	8.41730972051881E-13	1.73022477588442E-12	2.0731522089426E-12	1.23142123689071E-12	1.85492566063285E-12	3.7410265424528E-13	1.46523539579401E-12	1.24700884748427E-12
0.01272	1.07554513095518E-12	1.55876105935534E-12	1.62111150172955E-12	1.27818406867137E-12	2.49401769496854E-13	1.79257521825864E-12	1.90168849241351E-12	7.94968140271221E-13	1.79257521825864E-12	2.27579114665879E-12	1.01319468858097E-12	1.46523539579401E-12	2.08873981953615E-12	1.07554513095518E-12	1.91727610300706E-12	9.04081414426094E-13	1.4028849534198E-12	1.24700884748427E-12
0.01274	1.37170973223269E-12	1.32494690045203E-12	1.97962654538128E-12	1.605523891136E-12	1.71463716529087E-13	1.80816282885219E-12	1.80816282885219E-12	1.13789557332939E-12	1.62111150172955E-12	2.35372919962656E-12	1.24700884748427E-12	1.4028849534198E-12	2.05756459834904E-12	1.04436990976807E-12	2.04197698775549E-12	1.41847256401336E-12	1.51199822757468E-12	1.24700884748427E-12
0.01276	1.38729734282625E-12	1.29377167926493E-12	2.46284247378143E-12	1.90168849241351E-12	1.8705132712264E-13	1.85492566063285E-12	1.71463716529087E-12	1.23142123689071E-12	1.77698760766508E-12	2.13550265131681E-12	1.48082300638757E-12	1.38729734282625E-12	2.01080176656838E-12	9.97607077987414E-13	2.21344070428458E-12	1.88610088181996E-12	1.69904955469732E-12	1.1690707945165E-12
0.01278	1.41847256401335E-12	1.43406017460691E-12	2.79018229624605E-12	2.13550265131681E-12	1.4028849534198E-13	1.91727610300706E-12	1.57434866994889E-12	1.30935928985848E-12	1.96403893478772E-12	1.74581238647798E-12	1.62111150172955E-12	1.41847256401335E-12	2.19785309369102E-12	9.50844246206755E-13	2.49401769496854E-12	2.15109026191036E-12	1.91727610300706E-12	1.05995752036163E-12
0.0128	1.49641061698112E-12	1.49641061698112E-12	2.86812034921382E-12	2.29137875725234E-12	1.71463716529087E-13	1.96403893478772E-12	1.37170973223269E-12	1.38729734282625E-12	2.15109026191036E-12	1.27818406867137E-12	1.62111150172955E-12	1.51199822757468E-12	2.43166725259432E-12	8.26143361458328E-13	2.60313096912341E-12	2.16667787250392E-12	2.01080176656838E-12	1.01319468858097E-12
0.01282	1.66787433351021E-12	1.54317344876178E-12	2.75900707505894E-12	2.22902831487813E-12	1.24700884748427E-13	2.08873981953615E-12	1.13789557332939E-12	1.46523539579401E-12	2.44725486318788E-12	9.66431856800308E-13	1.54317344876178E-12	1.68346194410376E-12	2.58754335852986E-12	8.10555750864774E-13	2.52519291615564E-12	2.15109026191036E-12	1.93286371360062E-12	1.15348318392295E-12
0.01284	1.8705132712264E-12	1.38729734282625E-12	2.29137875725234E-12	2.08873981953615E-12	1.09113274154873E-13	2.08873981953615E-12	9.19669025019648E-13	1.43406017460691E-12	2.66548141149762E-12	1.07554513095518E-12	1.27818406867137E-12	1.66787433351021E-12	2.58754335852986E-12	7.79380529677668E-13	2.1043274301297E-12	2.15109026191036E-12	1.65228672291666E-12	1.4028849534198E-12
0.01286	1.99521415597483E-12	1.20024601570361E-12	1.66787433351021E-12	1.8705132712264E-12	1.55876105935534E-13	2.01080176656838E-12	8.41730972051881E-13	1.46523539579401E-12	2.79018229624605E-12	1.4028849534198E-12	1.02878229917452E-12	1.49641061698112E-12	2.49401769496854E-12	8.26143361458328E-13	1.71463716529087E-12	1.97962654538128E-12	1.37170973223269E-12	1.68346194410376E-12
0.01288	1.90168849241351E-12	9.97607077987414E-13	1.12230796273584E-12	1.49641061698112E-12	2.338141589033E-13	1.97962654538128E-12	9.19669025019648E-13	1.46523539579401E-12	2.71224424327828E-12	1.8393380500393E-12	9.19669025019648E-13	1.37170973223269E-12	2.338141589033E-12	1.07554513095518E-12	1.4028849534198E-12	1.85492566063285E-12	1.13789557332939E-12	1.74581238647798E-12
0.0129	1.80816282885219E-12	9.97607077987414E-13	8.41730972051881E-13	1.23142123689071E-12	2.96164601277514E-13	1.8393380500393E-12	1.05995752036163E-12	1.54317344876178E-12	2.60313096912341E-12	2.1043274301297E-12	1.02878229917452E-12	1.34053451104559E-12	2.21344070428458E-12	1.43406017460691E-12	1.32494690045203E-12	1.68346194410376E-12	1.04436990976807E-12	1.51199822757468E-12
0.01292	1.76139999707153E-12	1.12230796273584E-12	7.63792919084114E-13	1.09113274154873E-12	3.58515043651727E-13	1.6366991123231E-12	1.24700884748427E-12	1.44964778520046E-12	2.36931681022011E-12	2.05756459834904E-12	1.24700884748427E-12	1.48082300638757E-12	2.1043274301297E-12	1.8393380500393E-12	1.32494690045203E-12	1.605523891136E-12	1.18465840511005E-12	1.07554513095518E-12
0.01294	1.8705132712264E-12	1.29377167926493E-12	9.04081414426094E-13	1.26259645807782E-12	6.23504423742134E-13	1.55876105935534E-12	1.49641061698112E-12	1.35612212163914E-12	2.01080176656838E-12	1.77698760766508E-12	1.6366991123231E-12	1.65228672291666E-12	1.97962654538128E-12	2.05756459834904E-12	1.44964778520046E-12	1.38729734282625E-12	1.30935928985848E-12	6.07916813148581E-13
0.01296	1.93286371360062E-12	1.49641061698112E-12	1.18465840511005E-12	1.71463716529087E-12	8.57318582645434E-13	1.62111150172955E-12	1.74581238647798E-12	1.30935928985848E-12	1.69904955469732E-12	1.46523539579401E-12	1.96403893478772E-12	1.77698760766508E-12	1.8393380500393E-12	2.13550265131681E-12	1.52758583816823E-12	1.24700884748427E-12	1.30935928985848E-12	3.11752211871067E-13
0.01298	1.8705132712264E-12	1.79257521825864E-12	1.68346194410376E-12	1.99521415597483E-12	1.02878229917452E-12	1.88610088181996E-12	1.91727610300706E-12	1.49641061698112E-12	1.68346194410376E-12	1.43406017460691E-12	2.15109026191036E-12	1.79257521825864E-12	1.48082300638757E-12	2.08873981953615E-12	1.74581238647798E-12	1.1690707945165E-12	1.13789557332939E-12	2.49401769496854E-13
0.013	1.66787433351021E-12	1.88610088181996E-12	2.19785309369102E-12	2.18226548309747E-12	1.10672035214229E-12	1.99521415597483E-12	1.8705132712264E-12	1.8705132712264E-12	1.77698760766508E-12	1.66787433351021E-12	2.19785309369102E-12	1.77698760766508E-12	1.01319468858097E-12	2.1043274301297E-12	1.94845132419417E-12	1.29377167926493E-12	9.97607077987414E-13	4.676283178066E-13
0.01302	1.41847256401335E-12	1.82375043944574E-12	2.75900707505894E-12	2.36931681022011E-12	1.32494690045203E-12	2.0731522089426E-12	1.58993628054244E-12	2.16667787250392E-12	1.8705132712264E-12	1.94845132419417E-12	2.08873981953615E-12	1.8705132712264E-12	5.92329202555027E-13	2.01080176656838E-12	2.19785309369102E-12	1.4028849534198E-12	8.72906193238988E-13	7.79380529677668E-13
0.01304	1.12230796273584E-12	1.51199822757468E-12	3.2422230034591E-12	2.26020353606524E-12	1.6366991123231E-12	1.91727610300706E-12	1.12230796273584E-12	2.338141589033E-12	1.96403893478772E-12	1.99521415597483E-12	1.93286371360062E-12	2.04197698775549E-12	5.76741591961474E-13	2.01080176656838E-12	2.36931681022011E-12	1.6366991123231E-12	7.94968140271221E-13	1.09113274154873E-12
0.01306	9.66431856800308E-13	1.1690707945165E-12	3.56956282592372E-12	2.15109026191036E-12	1.96403893478772E-12	1.57434866994889E-12	6.70267255522794E-13	2.38490442081366E-12	1.99521415597483E-12	1.91727610300706E-12	1.57434866994889E-12	2.15109026191036E-12	7.79380529677667E-13	1.94845132419417E-12	2.43166725259432E-12	1.80816282885219E-12	1.01319468858097E-12	1.38729734282625E-12
0.01308	9.97607077987414E-13	8.41730972051881E-13	3.46044955176884E-12	2.13550265131681E-12	2.22902831487813E-12	1.10672035214229E-12	2.49401769496854E-13	2.41607964200077E-12	1.97962654538128E-12	1.6366991123231E-12	1.05995752036163E-12	2.3069663678459E-12	1.18465840511005E-12	1.8393380500393E-12	2.3069663678459E-12	1.91727610300706E-12	1.24700884748427E-12	1.52758583816823E-12
0.0131	1.13789557332939E-12	6.07916813148581E-13	3.08634689752356E-12	2.21344070428458E-12	2.22902831487813E-12	7.01442476709901E-13	3.11752211871067E-14	2.40049203140722E-12	1.94845132419417E-12	1.23142123689071E-12	6.23504423742134E-13	2.338141589033E-12	1.51199822757468E-12	1.66787433351021E-12	2.11991504072326E-12	1.74581238647798E-12	1.4028849534198E-12	1.44964778520046E-12
0.01312	1.48082300638757E-12	3.2733982246462E-13	2.66548141149762E-12	2.29137875725234E-12	2.16667787250392E-12	5.29978760180814E-13	1.55876105935534E-13	2.41607964200077E-12	1.97962654538128E-12	9.19669025019648E-13	2.64989380090407E-13	2.22902831487813E-12	1.8393380500393E-12	1.49641061698112E-12	1.76139999707153E-12	1.43406017460691E-12	1.605523891136E-12	1.21583362629716E-12
0.01314	1.96403893478772E-12	1.8705132712264E-13	2.26020353606524E-12	2.26020353606524E-12	1.93286371360062E-12	7.17030087303454E-13	3.58515043651727E-13	2.44725486318788E-12	1.99521415597483E-12	8.88493803832541E-13	1.4028849534198E-13	2.13550265131681E-12	2.13550265131681E-12	1.44964778520046E-12	1.38729734282625E-12	1.29377167926493E-12	1.71463716529087E-12	8.57318582645434E-13
0.01316	2.43166725259432E-12	9.35256635613201E-14	1.96403893478772E-12	2.15109026191036E-12	1.82375043944574E-12	1.30935928985848E-12	6.85854866116347E-13	2.63430619031052E-12	2.05756459834904E-12	9.66431856800308E-13	2.96164601277514E-13	2.18226548309747E-12	2.27579114665879E-12	1.48082300638757E-12	9.66431856800308E-13	1.30935928985848E-12	1.74581238647798E-12	5.61153981367921E-13
0.01318	2.94605840218158E-12	6.23504423742134E-14	1.73022477588442E-12	1.96403893478772E-12	1.58993628054244E-12	1.88610088181996E-12	9.97607077987414E-13	2.94605840218158E-12	2.05756459834904E-12	1.05995752036163E-12	7.17030087303454E-13	2.02638937716194E-12	2.36931681022011E-12	1.51199822757468E-12	7.01442476709901E-13	1.51199822757468E-12	1.79257521825864E-12	4.52040707213047E-13
0.0132	3.32016105642686E-12	1.8705132712264E-13	1.43406017460691E-12	1.73022477588442E-12	1.44964778520046E-12	2.49401769496854E-12	1.23142123689071E-12	3.0395840657429E-12	1.94845132419417E-12	1.15348318392295E-12	1.13789557332939E-12	1.88610088181996E-12	2.29137875725234E-12	1.55876105935534E-12	6.70267255522794E-13	1.79257521825864E-12	1.8393380500393E-12	6.70267255522794E-13
0.01322	3.28898583523976E-12	4.98803538993707E-13	1.07554513095518E-12	1.52758583816823E-12	1.43406017460691E-12	2.97723362336869E-12	1.35612212163914E-12	2.88370795980737E-12	1.66787433351021E-12	1.24700884748427E-12	1.52758583816823E-12	1.46523539579401E-12	2.29137875725234E-12	1.51199822757468E-12	7.48205308490561E-13	2.02638937716194E-12	1.79257521825864E-12	9.82019467393861E-13
0.01324	2.94605840218158E-12	9.82019467393861E-13	8.10555750864774E-13	1.35612212163914E-12	1.54317344876178E-12	3.10193450811712E-12	1.51199822757468E-12	2.44725486318788E-12	1.4028849534198E-12	1.34053451104559E-12	1.69904955469732E-12	1.07554513095518E-12	2.36931681022011E-12	1.30935928985848E-12	1.04436990976807E-12	2.19785309369102E-12	1.65228672291666E-12	1.32494690045203E-12
0.01326	2.40049203140722E-12	1.49641061698112E-12	7.79380529677667E-13	1.09113274154873E-12	1.79257521825864E-12	2.96164601277514E-12	1.46523539579401E-12	1.93286371360062E-12	1.24700884748427E-12	1.35612212163914E-12	1.76139999707153E-12	7.94968140271221E-13	2.29137875725234E-12	1.13789557332939E-12	1.37170973223269E-12	2.21344070428458E-12	1.48082300638757E-12	1.52758583816823E-12
0.01328	1.99521415597483E-12	1.80816282885219E-12	8.41730972051881E-13	9.97607077987415E-13	1.97962654538128E-12	2.5719557479363E-12	1.52758583816823E-12	1.43406017460691E-12	1.27818406867137E-12	1.38729734282625E-12	1.77698760766508E-12	8.26143361458328E-13	2.21344070428458E-12	1.04436990976807E-12	1.71463716529087E-12	2.01080176656838E-12	1.44964778520046E-12	1.69904955469732E-12
0.0133	1.77698760766508E-12	1.99521415597483E-12	8.41730972051881E-13	1.13789557332939E-12	2.19785309369102E-12	2.24461592547168E-12	1.55876105935534E-12	9.82019467393861E-13	1.32494690045203E-12	1.44964778520046E-12	1.57434866994889E-12	9.50844246206754E-13	1.97962654538128E-12	1.05995752036163E-12	1.88610088181996E-12	1.68346194410376E-12	1.48082300638757E-12	2.11991504072326E-12
0.01332	1.79257521825864E-12	2.1043274301297E-12	8.41730972051881E-13	1.4028849534198E-12	2.38490442081366E-12	2.08873981953615E-12	1.68346194410376E-12	6.54679644929241E-13	1.54317344876178E-12	1.71463716529087E-12	1.23142123689071E-12	1.30935928985848E-12	1.71463716529087E-12	1.27818406867137E-12	1.90168849241351E-12	1.37170973223269E-12	1.48082300638757E-12	2.46284247378143E-12
0.01334	1.82375043944574E-12	1.94845132419417E-12	8.72906193238988E-13	1.57434866994889E-12	2.3069663678459E-12	2.19785309369102E-12	1.90168849241351E-12	3.7410265424528E-13	1.65228672291666E-12	1.90168849241351E-12	8.41730972051881E-13	1.68346194410376E-12	1.46523539579401E-12	1.68346194410376E-12	1.8393380500393E-12	1.1690707945165E-12	1.46523539579401E-12	2.61871857971696E-12
0.01336	1.68346194410376E-12	1.65228672291666E-12	1.02878229917452E-12	1.66787433351021E-12	2.04197698775549E-12	2.47843008437498E-12	2.04197698775549E-12	1.71463716529087E-13	1.71463716529087E-12	2.02638937716194E-12	6.85854866116348E-13	2.13550265131681E-12	1.35612212163914E-12	2.15109026191036E-12	1.85492566063285E-12	1.12230796273584E-12	1.46523539579401E-12	2.68106902209118E-12
0.01338	1.52758583816823E-12	1.24700884748427E-12	1.35612212163914E-12	1.54317344876178E-12	1.66787433351021E-12	2.82135751743316E-12	2.18226548309747E-12	1.24700884748427E-13	1.76139999707153E-12	1.93286371360062E-12	7.17030087303454E-13	2.46284247378143E-12	1.66787433351021E-12	2.38490442081366E-12	1.8393380500393E-12	1.23142123689071E-12	1.605523891136E-12	2.63430619031052E-12
0.0134	1.29377167926493E-12	1.01319468858097E-12	1.76139999707153E-12	1.4028849534198E-12	1.30935928985848E-12	2.96164601277514E-12	2.16667787250392E-12	1.8705132712264E-13	1.76139999707153E-12	1.88610088181996E-12	1.10672035214229E-12	2.58754335852986E-12	2.13550265131681E-12	2.19785309369102E-12	1.8393380500393E-12	1.41847256401335E-12	1.68346194410376E-12	2.52519291615564E-12
0.01342	1.21583362629716E-12	8.72906193238988E-13	2.24461592547168E-12	1.29377167926493E-12	9.97607077987414E-13	2.91488318099448E-12	2.08873981953615E-12	4.52040707213047E-13	1.93286371360062E-12	1.77698760766508E-12	1.57434866994889E-12	2.46284247378143E-12	2.61871857971696E-12	1.8393380500393E-12	1.93286371360062E-12	1.62111150172955E-12	1.90168849241351E-12	2.21344070428458E-12
0.01344	1.32494690045203E-12	9.35256635613201E-13	2.64989380090407E-12	1.18465840511005E-12	8.10555750864774E-13	2.82135751743316E-12	2.04197698775549E-12	9.35256635613201E-13	2.27579114665879E-12	1.71463716529087E-12	2.11991504072326E-12	2.0731522089426E-12	2.91488318099448E-12	1.37170973223269E-12	1.82375043944574E-12	1.6366991123231E-12	2.1043274301297E-12	1.90168849241351E-12
0.01346	1.55876105935534E-12	1.13789557332939E-12	2.85253273862026E-12	1.07554513095518E-12	8.26143361458328E-13	2.68106902209118E-12	2.21344070428458E-12	1.51199822757468E-12	2.49401769496854E-12	1.58993628054244E-12	2.5407805267492E-12	1.77698760766508E-12	3.13310972930422E-12	1.02878229917452E-12	1.66787433351021E-12	1.52758583816823E-12	2.36931681022011E-12	1.605523891136E-12
0.01348	1.6366991123231E-12	1.23142123689071E-12	2.89929557040092E-12	1.07554513095518E-12	1.02878229917452E-12	2.44725486318788E-12	2.50960530556209E-12	2.0731522089426E-12	2.40049203140722E-12	1.49641061698112E-12	2.71224424327828E-12	1.6366991123231E-12	2.97723362336869E-12	8.72906193238988E-13	1.30935928985848E-12	1.18465840511005E-12	2.60313096912341E-12	1.27818406867137E-12
0.0135	1.58993628054244E-12	1.24700884748427E-12	2.82135751743316E-12	1.09113274154873E-12	1.24700884748427E-12	2.11991504072326E-12	2.86812034921382E-12	2.36931681022011E-12	2.32255397843945E-12	1.54317344876178E-12	2.64989380090407E-12	1.68346194410376E-12	2.75900707505894E-12	8.88493803832541E-13	8.88493803832541E-13	5.76741591961474E-13	2.64989380090407E-12	1.20024601570361E-12
0.01352	1.38729734282625E-12	1.30935928985848E-12	2.61871857971696E-12	1.07554513095518E-12	1.37170973223269E-12	1.82375043944574E-12	3.13310972930422E-12	2.46284247378143E-12	2.16667787250392E-12	1.74581238647798E-12	2.40049203140722E-12	1.8705132712264E-12	2.49401769496854E-12	9.66431856800308E-13	5.92329202555027E-13	1.55876105935533E-14	2.64989380090407E-12	1.29377167926493E-12
0.01354	1.1690707945165E-12	1.24700884748427E-12	2.40049203140722E-12	1.10672035214229E-12	1.43406017460691E-12	1.55876105935534E-12	3.07075928693001E-12	2.38490442081366E-12	2.02638937716194E-12	2.1043274301297E-12	2.02638937716194E-12	2.05756459834904E-12	2.15109026191036E-12	1.07554513095518E-12	6.54679644929241E-13	-2.64989380090407E-13	2.46284247378143E-12	1.41847256401335E-12
0.01356	1.01319468858097E-12	1.21583362629716E-12	2.13550265131681E-12	1.12230796273584E-12	1.54317344876178E-12	1.30935928985848E-12	2.79018229624605E-12	2.21344070428458E-12	1.8705132712264E-12	2.24461592547168E-12	1.85492566063285E-12	2.26020353606524E-12	1.82375043944574E-12	1.15348318392295E-12	9.04081414426094E-13	-1.4028849534198E-13	2.1043274301297E-12	1.605523891136E-12
0.01358	9.82019467393861E-13	1.10672035214229E-12	1.94845132419417E-12	1.29377167926493E-12	1.65228672291666E-12	1.18465840511005E-12	2.29137875725234E-12	1.99521415597483E-12	1.68346194410376E-12	2.29137875725234E-12	1.82375043944574E-12	2.36931681022011E-12	1.55876105935534E-12	1.21583362629716E-12	1.32494690045203E-12	2.49401769496854E-13	1.68346194410376E-12	1.54317344876178E-12
0.0136	1.05995752036163E-12	1.09113274154873E-12	1.82375043944574E-12	1.605523891136E-12	1.605523891136E-12	1.09113274154873E-12	1.82375043944574E-12	1.8393380500393E-12	1.49641061698112E-12	2.18226548309747E-12	1.79257521825864E-12	2.44725486318788E-12	1.4028849534198E-12	1.21583362629716E-12	1.57434866994889E-12	7.79380529677668E-13	1.26259645807782E-12	1.46523539579401E-12
0.01362	1.21583362629716E-12	1.04436990976807E-12	1.74581238647798E-12	2.01080176656838E-12	1.4028849534198E-12	1.05995752036163E-12	1.4028849534198E-12	1.76139999707153E-12	1.54317344876178E-12	2.02638937716194E-12	1.91727610300706E-12	2.5719557479363E-12	1.6366991123231E-12	1.24700884748427E-12	1.73022477588442E-12	1.12230796273584E-12	9.82019467393861E-13	1.49641061698112E-12
0.01364	1.49641061698112E-12	9.66431856800308E-13	1.73022477588442E-12	2.43166725259432E-12	9.82019467393861E-13	9.35256635613201E-13	1.02878229917452E-12	1.88610088181996E-12	1.76139999707153E-12	1.93286371360062E-12	1.82375043944574E-12	2.5719557479363E-12	2.05756459834904E-12	1.24700884748427E-12	1.82375043944574E-12	1.24700884748427E-12	8.72906193238988E-13	1.43406017460691E-12
0.01366	1.68346194410376E-12	8.72906193238988E-13	1.71463716529087E-12	2.83694512802671E-12	4.98803538993707E-13	8.57318582645434E-13	8.57318582645434E-13	2.08873981953615E-12	1.93286371360062E-12	1.74581238647798E-12	1.65228672291666E-12	2.50960530556209E-12	2.55636813734275E-12	1.26259645807782E-12	1.88610088181996E-12	1.26259645807782E-12	8.72906193238988E-13	1.4028849534198E-12
0.01368	1.90168849241351E-12	9.19669025019648E-13	1.62111150172955E-12	3.0395840657429E-12	9.35256635613201E-14	7.01442476709901E-13	1.01319468858097E-12	2.3069663678459E-12	2.1043274301297E-12	1.74581238647798E-12	1.43406017460691E-12	2.40049203140722E-12	2.85253273862026E-12	1.44964778520046E-12	2.05756459834904E-12	1.30935928985848E-12	9.97607077987414E-13	1.15348318392295E-12
0.0137	2.11991504072326E-12	1.18465840511005E-12	1.54317344876178E-12	3.05517167633646E-12	-1.09113274154873E-13	5.76741591961474E-13	1.34053451104559E-12	2.38490442081366E-12	2.13550265131681E-12	1.69904955469732E-12	1.24700884748427E-12	2.32255397843945E-12	2.91488318099448E-12	1.65228672291666E-12	2.18226548309747E-12	1.4028849534198E-12	1.07554513095518E-12	8.41730972051881E-13
0.01372	2.27579114665879E-12	1.51199822757468E-12	1.54317344876178E-12	2.7745946856525E-12	-3.11752211871068E-14	5.45566370774367E-13	1.66787433351021E-12	2.43166725259432E-12	2.1043274301297E-12	1.68346194410376E-12	1.12230796273584E-12	2.26020353606524E-12	2.88370795980737E-12	1.77698760766508E-12	2.18226548309747E-12	1.30935928985848E-12	9.82019467393861E-13	4.52040707213047E-13
0.01374	2.3069663678459E-12	1.85492566063285E-12	1.605523891136E-12	2.338141589033E-12	3.7410265424528E-13	5.61153981367921E-13	1.85492566063285E-12	2.32255397843945E-12	1.93286371360062E-12	1.68346194410376E-12	1.21583362629716E-12	2.0731522089426E-12	2.74341946446539E-12	1.99521415597483E-12	2.32255397843945E-12	1.41847256401336E-12	9.19669025019648E-13	2.18226548309747E-13
0.01376	2.16667787250392E-12	2.08873981953615E-12	1.85492566063285E-12	1.93286371360062E-12	7.94968140271221E-13	7.63792919084114E-13	1.85492566063285E-12	2.15109026191036E-12	1.69904955469732E-12	1.79257521825864E-12	1.30935928985848E-12	1.97962654538128E-12	2.5719557479363E-12	2.11991504072326E-12	2.35372919962656E-12	1.54317344876178E-12	7.01442476709901E-13	4.05277875432387E-13
0.01378	1.94845132419417E-12	2.13550265131681E-12	2.32255397843945E-12	1.66787433351021E-12	1.12230796273584E-12	8.26143361458328E-13	1.68346194410376E-12	2.15109026191036E-12	1.62111150172955E-12	1.88610088181996E-12	1.52758583816823E-12	1.85492566063285E-12	2.36931681022011E-12	2.01080176656838E-12	2.35372919962656E-12	1.79257521825864E-12	6.39092034335687E-13	6.23504423742134E-13
0.0138	1.605523891136E-12	2.18226548309747E-12	2.79018229624605E-12	1.62111150172955E-12	1.10672035214229E-12	9.97607077987414E-13	1.29377167926493E-12	2.08873981953615E-12	1.74581238647798E-12	1.69904955469732E-12	1.76139999707153E-12	1.74581238647798E-12	2.02638937716194E-12	1.90168849241351E-12	2.19785309369102E-12	1.8705132712264E-12	6.85854866116347E-13	8.72906193238988E-13
0.01382	1.29377167926493E-12	2.11991504072326E-12	3.14869733989778E-12	1.605523891136E-12	9.97607077987414E-13	1.26259645807782E-12	1.02878229917452E-12	1.99521415597483E-12	2.0731522089426E-12	1.29377167926493E-12	1.80816282885219E-12	1.58993628054244E-12	1.66787433351021E-12	1.66787433351021E-12	1.97962654538128E-12	1.62111150172955E-12	8.41730972051881E-13	1.10672035214229E-12
0.01384	1.04436990976807E-12	2.02638937716194E-12	3.0395840657429E-12	1.74581238647798E-12	7.63792919084114E-13	1.51199822757468E-12	8.72906193238988E-13	1.96403893478772E-12	2.50960530556209E-12	7.79380529677668E-13	1.71463716529087E-12	1.58993628054244E-12	1.26259645807782E-12	1.48082300638757E-12	1.74581238647798E-12	1.07554513095518E-12	1.13789557332939E-12	1.30935928985848E-12
0.01386	8.88493803832541E-13	1.90168849241351E-12	2.69665663268473E-12	1.8393380500393E-12	7.01442476709901E-13	1.69904955469732E-12	7.94968140271221E-13	1.93286371360062E-12	2.75900707505894E-12	2.02638937716194E-13	1.51199822757468E-12	1.6366991123231E-12	1.07554513095518E-12	1.57434866994889E-12	1.65228672291666E-12	5.76741591961474E-13	1.46523539579401E-12	1.4028849534198E-12
0.01388	8.72906193238988E-13	1.8705132712264E-12	2.26020353606524E-12	1.8393380500393E-12	6.70267255522794E-13	1.90168849241351E-12	7.63792919084114E-13	1.93286371360062E-12	2.72783185387184E-12	-1.55876105935534E-13	1.27818406867137E-12	1.79257521825864E-12	1.01319468858097E-12	1.6366991123231E-12	1.6366991123231E-12	2.02638937716194E-13	1.66787433351021E-12	1.66787433351021E-12
0.0139	7.63792919084114E-13	1.76139999707153E-12	1.93286371360062E-12	1.69904955469732E-12	7.79380529677668E-13	2.02638937716194E-12	8.88493803832541E-13	1.91727610300706E-12	2.43166725259432E-12	-1.71463716529087E-13	1.21583362629716E-12	1.91727610300706E-12	8.26143361458328E-13	1.8705132712264E-12	1.65228672291666E-12	1.55876105935534E-13	1.88610088181996E-12	1.76139999707153E-12
0.01392	8.72906193238988E-13	1.68346194410376E-12	1.76139999707153E-12	1.52758583816823E-12	7.63792919084114E-13	2.13550265131681E-12	1.20024601570361E-12	1.97962654538128E-12	1.93286371360062E-12	1.8705132712264E-13	1.13789557332939E-12	2.18226548309747E-12	7.17030087303454E-13	1.99521415597483E-12	1.58993628054244E-12	3.89690264838834E-13	1.8705132712264E-12	1.90168849241351E-12
0.01394	9.82019467393861E-13	1.605523891136E-12	1.65228672291666E-12	1.35612212163914E-12	7.17030087303454E-13	2.338141589033E-12	1.605523891136E-12	2.13550265131681E-12	1.46523539579401E-12	8.10555750864774E-13	1.26259645807782E-12	2.46284247378143E-12	5.61153981367921E-13	2.01080176656838E-12	1.34053451104559E-12	6.70267255522794E-13	1.90168849241351E-12	1.91727610300706E-12
0.01396	1.23142123689071E-12	1.69904955469732E-12	1.49641061698112E-12	1.38729734282625E-12	6.39092034335687E-13	2.44725486318788E-12	2.16667787250392E-12	2.29137875725234E-12	1.07554513095518E-12	1.55876105935534E-12	1.44964778520046E-12	2.61871857971696E-12	5.92329202555027E-13	1.90168849241351E-12	1.20024601570361E-12	1.01319468858097E-12	1.74581238647798E-12	1.71463716529087E-12
0.01398	1.65228672291666E-12	1.97962654538128E-12	1.27818406867137E-12	1.65228672291666E-12	5.29978760180814E-13	2.49401769496854E-12	2.58754335852986E-12	2.5719557479363E-12	9.66431856800308E-13	2.16667787250392E-12	1.74581238647798E-12	2.46284247378143E-12	7.01442476709901E-13	1.71463716529087E-12	1.10672035214229E-12	1.20024601570361E-12	1.49641061698112E-12	1.34053451104559E-12
0.014	2.16667787250392E-12	2.22902831487813E-12	1.12230796273584E-12	1.90168849241351E-12	4.98803538993707E-13	2.338141589033E-12	2.7745946856525E-12	2.68106902209118E-12	1.38729734282625E-12	2.5407805267492E-12	1.94845132419417E-12	2.13550265131681E-12	9.19669025019648E-13	1.49641061698112E-12	1.24700884748427E-12	1.38729734282625E-12	1.24700884748427E-12	9.04081414426094E-13
0.01402	2.50960530556209E-12	2.46284247378143E-12	1.07554513095518E-12	2.18226548309747E-12	6.07916813148581E-13	1.99521415597483E-12	2.64989380090407E-12	2.46284247378143E-12	1.99521415597483E-12	2.50960530556209E-12	2.1043274301297E-12	1.90168849241351E-12	9.19669025019648E-13	1.18465840511005E-12	1.54317344876178E-12	1.605523891136E-12	1.24700884748427E-12	7.48205308490561E-13
0.01404	2.55636813734275E-12	2.41607964200077E-12	1.24700884748427E-12	2.35372919962656E-12	7.17030087303454E-13	1.6366991123231E-12	2.46284247378143E-12	2.08873981953615E-12	2.44725486318788E-12	2.32255397843945E-12	2.13550265131681E-12	1.82375043944574E-12	8.72906193238988E-13	1.02878229917452E-12	2.04197698775549E-12	1.605523891136E-12	1.26259645807782E-12	8.26143361458328E-13
0.01406	2.22902831487813E-12	2.0731522089426E-12	1.38729734282625E-12	2.43166725259432E-12	9.35256635613201E-13	1.30935928985848E-12	2.27579114665879E-12	1.66787433351021E-12	2.64989380090407E-12	2.3069663678459E-12	2.01080176656838E-12	2.02638937716194E-12	6.70267255522794E-13	9.97607077987414E-13	2.46284247378143E-12	1.51199822757468E-12	1.48082300638757E-12	9.04081414426094E-13
0.01408	1.96403893478772E-12	1.605523891136E-12	1.43406017460691E-12	2.29137875725234E-12	1.24700884748427E-12	9.82019467393861E-13	2.01080176656838E-12	1.43406017460691E-12	2.44725486318788E-12	2.32255397843945E-12	1.73022477588442E-12	2.3069663678459E-12	4.05277875432387E-13	1.1690707945165E-12	2.71224424327828E-12	1.30935928985848E-12	1.66787433351021E-12	1.04436990976807E-12
0.0141	1.77698760766508E-12	1.12230796273584E-12	1.43406017460691E-12	1.99521415597483E-12	1.52758583816823E-12	8.26143361458328E-13	1.73022477588442E-12	1.4028849534198E-12	2.04197698775549E-12	2.29137875725234E-12	1.49641061698112E-12	2.47843008437498E-12	3.11752211871067E-13	1.21583362629716E-12	2.61871857971696E-12	1.23142123689071E-12	1.96403893478772E-12	1.04436990976807E-12
0.01412	1.71463716529087E-12	8.41730972051881E-13	1.26259645807782E-12	1.605523891136E-12	1.65228672291666E-12	7.17030087303454E-13	1.54317344876178E-12	1.46523539579401E-12	1.46523539579401E-12	2.11991504072326E-12	1.23142123689071E-12	2.36931681022011E-12	4.83215928400154E-13	1.23142123689071E-12	2.22902831487813E-12	1.24700884748427E-12	2.16667787250392E-12	1.20024601570361E-12
0.01414	1.73022477588442E-12	6.23504423742134E-13	1.1690707945165E-12	1.37170973223269E-12	1.38729734282625E-12	7.32617697897007E-13	1.4028849534198E-12	1.49641061698112E-12	9.82019467393861E-13	1.90168849241351E-12	1.10672035214229E-12	2.16667787250392E-12	8.88493803832541E-13	9.82019467393861E-13	1.51199822757468E-12	1.35612212163914E-12	2.16667787250392E-12	1.38729734282625E-12
0.01416	1.77698760766508E-12	6.85854866116347E-13	9.50844246206754E-13	1.30935928985848E-12	9.66431856800308E-13	7.63792919084114E-13	1.57434866994889E-12	1.27818406867137E-12	7.01442476709901E-13	1.73022477588442E-12	1.12230796273584E-12	1.93286371360062E-12	1.37170973223269E-12	6.39092034335687E-13	6.54679644929241E-13	1.34053451104559E-12	2.11991504072326E-12	1.77698760766508E-12
0.01418	1.8393380500393E-12	8.41730972051881E-13	8.26143361458328E-13	1.35612212163914E-12	3.42927433058174E-13	9.50844246206754E-13	1.97962654538128E-12	8.88493803832541E-13	7.63792919084114E-13	1.55876105935534E-12	1.34053451104559E-12	1.82375043944574E-12	1.77698760766508E-12	3.2733982246462E-13	-2.338141589033E-13	1.23142123689071E-12	1.99521415597483E-12	2.1043274301297E-12
0.0142	1.93286371360062E-12	1.01319468858097E-12	8.57318582645434E-13	1.46523539579401E-12	-3.89690264838834E-13	1.49641061698112E-12	2.47843008437498E-12	4.36453096619494E-13	9.35256635613201E-13	1.46523539579401E-12	1.68346194410376E-12	1.91727610300706E-12	1.97962654538128E-12	1.4028849534198E-13	-6.07916813148581E-13	9.19669025019648E-13	1.90168849241351E-12	2.3069663678459E-12
0.01422	1.97962654538128E-12	1.23142123689071E-12	9.50844246206754E-13	1.62111150172955E-12	-9.50844246206754E-13	2.05756459834904E-12	2.93047079158803E-12	2.338141589033E-13	1.27818406867137E-12	1.41847256401336E-12	2.04197698775549E-12	2.22902831487813E-12	1.94845132419417E-12	2.02638937716194E-13	-5.45566370774367E-13	7.01442476709901E-13	1.69904955469732E-12	2.26020353606524E-12
0.01424	2.18226548309747E-12	1.21583362629716E-12	1.27818406867137E-12	1.66787433351021E-12	-1.43406017460691E-12	2.68106902209118E-12	3.13310972930422E-12	4.05277875432387E-13	1.52758583816823E-12	1.52758583816823E-12	2.16667787250392E-12	2.47843008437498E-12	1.71463716529087E-12	4.67628317806601E-13	-7.79380529677668E-14	4.98803538993707E-13	1.4028849534198E-12	2.13550265131681E-12
0.01426	2.35372919962656E-12	1.12230796273584E-12	1.85492566063285E-12	1.68346194410376E-12	-1.57434866994889E-12	3.11752211871067E-12	3.19546017167844E-12	8.10555750864774E-13	1.8705132712264E-12	1.68346194410376E-12	2.16667787250392E-12	2.61871857971696E-12	1.62111150172955E-12	7.79380529677667E-13	6.23504423742134E-13	4.36453096619494E-13	1.10672035214229E-12	1.93286371360062E-12
0.01428	2.44725486318788E-12	1.01319468858097E-12	2.46284247378143E-12	1.68346194410376E-12	-1.41847256401335E-12	3.16428495049133E-12	3.13310972930422E-12	1.23142123689071E-12	2.05756459834904E-12	1.79257521825864E-12	2.04197698775549E-12	2.49401769496854E-12	1.66787433351021E-12	1.04436990976807E-12	1.37170973223269E-12	5.45566370774367E-13	8.57318582645434E-13	1.77698760766508E-12
0.0143	2.50960530556209E-12	8.26143361458328E-13	2.82135751743316E-12	1.8393380500393E-12	-9.35256635613201E-13	2.89929557040092E-12	2.82135751743316E-12	1.54317344876178E-12	2.21344070428458E-12	1.80816282885219E-12	1.94845132419417E-12	2.24461592547168E-12	1.71463716529087E-12	1.23142123689071E-12	1.94845132419417E-12	6.54679644929241E-13	6.85854866116347E-13	1.49641061698112E-12
0.01432	2.36931681022011E-12	6.07916813148581E-13	2.86812034921382E-12	1.97962654538128E-12	-4.83215928400154E-13	2.26020353606524E-12	2.43166725259432E-12	1.76139999707153E-12	2.27579114665879E-12	1.79257521825864E-12	1.99521415597483E-12	1.79257521825864E-12	1.74581238647798E-12	1.44964778520046E-12	2.16667787250392E-12	9.04081414426094E-13	7.32617697897007E-13	1.21583362629716E-12
0.01434	2.19785309369102E-12	6.70267255522794E-13	2.64989380090407E-12	1.93286371360062E-12	-9.35256635613201E-14	1.6366991123231E-12	1.93286371360062E-12	1.90168849241351E-12	2.21344070428458E-12	1.69904955469732E-12	1.90168849241351E-12	1.32494690045203E-12	1.58993628054244E-12	1.49641061698112E-12	2.16667787250392E-12	9.82019467393861E-13	9.35256635613201E-13	1.09113274154873E-12
0.01436	1.88610088181996E-12	7.32617697897007E-13	2.35372919962656E-12	1.93286371360062E-12	3.11752211871067E-14	1.21583362629716E-12	1.55876105935534E-12	1.99521415597483E-12	2.01080176656838E-12	1.68346194410376E-12	1.79257521825864E-12	1.02878229917452E-12	1.43406017460691E-12	1.52758583816823E-12	2.08873981953615E-12	8.57318582645434E-13	1.1690707945165E-12	9.82019467393861E-13
0.01438	1.54317344876178E-12	9.66431856800308E-13	2.08873981953615E-12	1.85492566063285E-12	-3.11752211871067E-14	9.35256635613201E-13	1.24700884748427E-12	1.93286371360062E-12	1.82375043944574E-12	1.6366991123231E-12	1.62111150172955E-12	9.04081414426094E-13	1.35612212163914E-12	1.48082300638757E-12	2.18226548309747E-12	6.07916813148581E-13	1.34053451104559E-12	9.04081414426094E-13
0.0144	1.38729734282625E-12	1.32494690045203E-12	1.82375043944574E-12	1.91727610300706E-12	-9.35256635613201E-14	1.01319468858097E-12	1.10672035214229E-12	1.80816282885219E-12	1.54317344876178E-12	1.68346194410376E-12	1.34053451104559E-12	9.82019467393861E-13	1.37170973223269E-12	1.51199822757468E-12	2.32255397843945E-12	4.83215928400154E-13	1.29377167926493E-12	1.02878229917452E-12
0.01442	1.38729734282625E-12	1.51199822757468E-12	1.68346194410376E-12	1.97962654538128E-12	-2.8057699068396E-13	1.13789557332939E-12	1.01319468858097E-12	1.68346194410376E-12	1.41847256401335E-12	1.85492566063285E-12	9.82019467393861E-13	1.04436990976807E-12	1.57434866994889E-12	1.68346194410376E-12	2.5407805267492E-12	5.61153981367921E-13	1.18465840511005E-12	1.21583362629716E-12
0.01444	1.43406017460691E-12	1.57434866994889E-12	1.66787433351021E-12	2.15109026191036E-12	-4.98803538993707E-13	1.35612212163914E-12	1.04436990976807E-12	1.65228672291666E-12	1.43406017460691E-12	1.93286371360062E-12	7.94968140271221E-13	9.66431856800308E-13	1.69904955469732E-12	1.79257521825864E-12	2.60313096912341E-12	8.26143361458328E-13	8.26143361458328E-13	1.51199822757468E-12
0.01446	1.30935928985848E-12	1.54317344876178E-12	1.68346194410376E-12	2.16667787250392E-12	-8.41730972051881E-13	1.68346194410376E-12	1.18465840511005E-12	1.54317344876178E-12	1.71463716529087E-12	1.97962654538128E-12	7.94968140271221E-13	7.94968140271221E-13	1.6366991123231E-12	1.77698760766508E-12	2.29137875725234E-12	1.29377167926493E-12	4.2086548602594E-13	1.88610088181996E-12
0.01448	1.04436990976807E-12	1.37170973223269E-12	1.73022477588442E-12	2.338141589033E-12	-1.01319468858097E-12	2.02638937716194E-12	1.29377167926493E-12	1.43406017460691E-12	1.8393380500393E-12	2.04197698775549E-12	1.04436990976807E-12	7.63792919084114E-13	1.46523539579402E-12	1.66787433351021E-12	1.74581238647798E-12	1.82375043944574E-12	1.09113274154873E-13	2.02638937716194E-12
0.0145	8.88493803832541E-13	1.44964778520046E-12	1.69904955469732E-12	2.338141589033E-12	-1.01319468858097E-12	2.16667787250392E-12	1.41847256401335E-12	1.51199822757468E-12	1.85492566063285E-12	2.22902831487813E-12	1.43406017460691E-12	8.72906193238988E-13	1.12230796273584E-12	1.46523539579401E-12	1.23142123689071E-12	2.27579114665879E-12	-1.4028849534198E-13	1.91727610300706E-12
0.01452	9.82019467393861E-13	1.55876105935534E-12	1.6366991123231E-12	2.21344070428458E-12	-8.72906193238988E-13	2.19785309369102E-12	1.4028849534198E-12	1.73022477588442E-12	1.82375043944574E-12	2.38490442081366E-12	1.80816282885219E-12	9.66431856800308E-13	7.32617697897008E-13	1.52758583816823E-12	8.57318582645434E-13	2.43166725259432E-12	-2.18226548309747E-13	1.62111150172955E-12
0.01454	1.18465840511005E-12	1.605523891136E-12	1.65228672291666E-12	2.11991504072326E-12	-6.54679644929241E-13	2.0731522089426E-12	1.26259645807782E-12	2.01080176656838E-12	1.68346194410376E-12	2.46284247378143E-12	2.04197698775549E-12	1.20024601570361E-12	5.92329202555027E-13	1.57434866994889E-12	7.32617697897007E-13	2.338141589033E-12	-2.49401769496854E-13	1.37170973223269E-12
0.01456	1.32494690045204E-12	1.605523891136E-12	1.8705132712264E-12	1.94845132419417E-12	-5.14391149587261E-13	1.90168849241351E-12	1.12230796273584E-12	2.29137875725234E-12	1.37170973223269E-12	2.26020353606524E-12	2.36931681022011E-12	1.43406017460691E-12	6.54679644929241E-13	1.71463716529087E-12	8.10555750864774E-13	2.15109026191036E-12	-1.09113274154873E-13	1.23142123689071E-12
0.01458	1.55876105935534E-12	1.41847256401335E-12	2.36931681022011E-12	1.79257521825864E-12	-4.2086548602594E-13	1.71463716529087E-12	1.05995752036163E-12	2.43166725259432E-12	1.01319468858097E-12	1.91727610300706E-12	2.71224424327828E-12	1.85492566063285E-12	8.41730972051881E-13	1.8705132712264E-12	9.50844246206754E-13	1.88610088181996E-12	1.4028849534198E-13	1.21583362629716E-12
0.0146	1.52758583816823E-12	1.10672035214229E-12	2.89929557040092E-12	1.73022477588442E-12	-3.7410265424528E-13	1.6366991123231E-12	9.97607077987414E-13	2.40049203140722E-12	6.85854866116347E-13	1.44964778520046E-12	3.08634689752356E-12	2.01080176656838E-12	1.04436990976807E-12	2.01080176656838E-12	1.30935928985848E-12	1.74581238647798E-12	3.42927433058174E-13	1.24700884748427E-12
0.01462	1.51199822757468E-12	8.88493803832541E-13	3.25781061405265E-12	1.68346194410376E-12	-1.4028849534198E-13	1.62111150172955E-12	1.05995752036163E-12	2.29137875725234E-12	5.92329202555027E-13	9.19669025019648E-13	3.21104778227199E-12	2.02638937716194E-12	1.23142123689071E-12	2.21344070428458E-12	1.58993628054244E-12	1.82375043944574E-12	4.36453096619494E-13	1.48082300638757E-12
0.01464	1.4028849534198E-12	7.63792919084114E-13	3.2733982246462E-12	1.62111150172955E-12	1.71463716529087E-13	1.65228672291666E-12	1.29377167926493E-12	2.15109026191036E-12	6.23504423742134E-13	5.61153981367921E-13	3.16428495049133E-12	1.99521415597483E-12	1.46523539579401E-12	2.26020353606524E-12	1.77698760766508E-12	1.8705132712264E-12	4.05277875432387E-13	1.68346194410376E-12
0.01466	1.35612212163914E-12	7.79380529677668E-13	3.07075928693001E-12	1.54317344876178E-12	4.36453096619494E-13	1.69904955469732E-12	1.6366991123231E-12	2.15109026191036E-12	7.17030087303454E-13	5.45566370774367E-13	2.7745946856525E-12	1.94845132419417E-12	1.65228672291666E-12	2.16667787250392E-12	1.8393380500393E-12	1.85492566063285E-12	3.89690264838834E-13	1.93286371360062E-12
0.01468	1.37170973223269E-12	8.88493803832541E-13	2.75900707505894E-12	1.51199822757468E-12	5.76741591961474E-13	1.65228672291666E-12	2.26020353606524E-12	2.338141589033E-12	9.04081414426094E-13	9.97607077987414E-13	2.44725486318788E-12	1.94845132419417E-12	1.8393380500393E-12	1.85492566063285E-12	1.85492566063285E-12	1.68346194410376E-12	4.52040707213047E-13	2.0731522089426E-12
0.0147	1.43406017460691E-12	9.66431856800308E-13	2.44725486318788E-12	1.58993628054244E-12	5.45566370774367E-13	1.605523891136E-12	2.97723362336869E-12	2.55636813734275E-12	1.05995752036163E-12	1.35612212163914E-12	2.05756459834904E-12	1.99521415597483E-12	2.02638937716194E-12	1.68346194410376E-12	1.77698760766508E-12	1.52758583816823E-12	7.01442476709901E-13	2.1043274301297E-12
0.01472	1.54317344876178E-12	1.01319468858097E-12	2.15109026191036E-12	1.68346194410376E-12	4.20865486025941E-13	1.49641061698112E-12	3.4760371623624E-12	2.91488318099448E-12	1.23142123689071E-12	1.74581238647798E-12	1.77698760766508E-12	2.27579114665879E-12	2.08873981953615E-12	1.74581238647798E-12	1.68346194410376E-12	1.65228672291666E-12	1.09113274154873E-12	2.08873981953615E-12
0.01474	1.71463716529087E-12	9.97607077987415E-13	1.79257521825864E-12	1.8393380500393E-12	2.02638937716194E-13	1.55876105935534E-12	3.64750087889148E-12	3.10193450811712E-12	1.32494690045203E-12	1.88610088181996E-12	1.58993628054244E-12	2.5407805267492E-12	1.90168849241351E-12	1.91727610300706E-12	1.57434866994889E-12	1.8705132712264E-12	1.58993628054244E-12	2.18226548309747E-12
0.01476	1.66787433351021E-12	1.12230796273584E-12	1.46523539579402E-12	1.91727610300706E-12	-7.79380529677667E-14	1.8705132712264E-12	3.4760371623624E-12	2.96164601277514E-12	1.37170973223269E-12	1.85492566063285E-12	1.43406017460691E-12	2.75900707505894E-12	1.57434866994889E-12	1.99521415597483E-12	1.43406017460691E-12	2.13550265131681E-12	2.02638937716194E-12	2.27579114665879E-12
0.01478	1.54317344876178E-12	1.23142123689071E-12	1.24700884748427E-12	1.96403893478772E-12	-2.02638937716194E-13	2.27579114665879E-12	3.02399645514935E-12	2.61871857971696E-12	1.32494690045203E-12	1.82375043944574E-12	1.38729734282625E-12	2.86812034921382E-12	1.35612212163914E-12	2.08873981953615E-12	1.30935928985848E-12	2.22902831487813E-12	2.36931681022011E-12	2.29137875725234E-12
0.0148	1.29377167926493E-12	1.29377167926493E-12	1.20024601570361E-12	1.96403893478772E-12	-2.96164601277514E-13	2.55636813734275E-12	2.44725486318788E-12	2.1043274301297E-12	1.29377167926493E-12	1.74581238647798E-12	1.35612212163914E-12	2.83694512802671E-12	1.32494690045203E-12	2.11991504072326E-12	1.24700884748427E-12	2.08873981953615E-12	2.64989380090407E-12	2.27579114665879E-12
0.01482	1.27818406867137E-12	1.27818406867137E-12	1.35612212163914E-12	2.1043274301297E-12	-2.338141589033E-13	2.63430619031052E-12	1.99521415597483E-12	1.62111150172955E-12	1.27818406867137E-12	1.85492566063285E-12	1.35612212163914E-12	2.66548141149762E-12	1.48082300638757E-12	2.13550265131681E-12	1.18465840511005E-12	1.8705132712264E-12	2.7745946856525E-12	2.21344070428458E-12
0.01484	1.49641061698112E-12	1.21583362629716E-12	1.46523539579401E-12	2.24461592547168E-12	-2.338141589033E-13	2.46284247378143E-12	1.66787433351021E-12	1.10672035214229E-12	1.21583362629716E-12	2.0731522089426E-12	1.35612212163914E-12	2.44725486318788E-12	1.58993628054244E-12	2.08873981953615E-12	1.30935928985848E-12	1.51199822757468E-12	2.7745946856525E-12	2.05756459834904E-12
0.01486	1.8393380500393E-12	1.09113274154873E-12	1.4028849534198E-12	2.3069663678459E-12	-1.71463716529087E-13	2.18226548309747E-12	1.58993628054244E-12	6.70267255522794E-13	1.13789557332939E-12	2.27579114665879E-12	1.32494690045203E-12	2.05756459834904E-12	1.74581238647798E-12	1.90168849241351E-12	1.27818406867137E-12	1.21583362629716E-12	2.58754335852986E-12	1.97962654538128E-12
0.01488	2.08873981953615E-12	1.07554513095518E-12	1.43406017460691E-12	2.22902831487813E-12	-6.23504423742134E-14	1.94845132419417E-12	1.55876105935534E-12	4.676283178066E-13	1.04436990976807E-12	2.338141589033E-12	1.46523539579401E-12	1.66787433351021E-12	1.97962654538128E-12	1.58993628054244E-12	1.35612212163914E-12	9.82019467393861E-13	2.21344070428458E-12	1.90168849241351E-12
0.0149	2.19785309369102E-12	1.02878229917452E-12	1.38729734282625E-12	2.1043274301297E-12	3.2733982246462E-13	1.71463716529087E-12	1.62111150172955E-12	4.83215928400154E-13	9.04081414426094E-13	2.19785309369102E-12	1.37170973223269E-12	1.37170973223269E-12	2.02638937716194E-12	1.34053451104559E-12	1.27818406867137E-12	9.97607077987414E-13	1.90168849241351E-12	1.91727610300706E-12
0.01492	2.19785309369102E-12	8.72906193238988E-13	1.41847256401336E-12	1.80816282885219E-12	9.19669025019648E-13	1.62111150172955E-12	1.69904955469732E-12	5.14391149587261E-13	1.05995752036163E-12	1.96403893478772E-12	1.18465840511005E-12	1.26259645807782E-12	2.04197698775549E-12	1.15348318392295E-12	1.1690707945165E-12	9.82019467393861E-13	1.68346194410376E-12	1.90168849241351E-12
0.01494	2.1043274301297E-12	8.72906193238988E-13	1.52758583816823E-12	1.41847256401335E-12	1.58993628054244E-12	1.6366991123231E-12	1.68346194410376E-12	6.23504423742134E-13	1.46523539579401E-12	1.71463716529087E-12	8.88493803832541E-13	1.30935928985848E-12	1.94845132419417E-12	1.15348318392295E-12	1.13789557332939E-12	8.57318582645434E-13	1.57434866994889E-12	1.94845132419417E-12
0.01496	2.01080176656838E-12	1.18465840511005E-12	1.62111150172955E-12	1.1690707945165E-12	2.11991504072326E-12	1.71463716529087E-12	1.55876105935534E-12	7.01442476709901E-13	1.90168849241351E-12	1.605523891136E-12	7.94968140271221E-13	1.41847256401335E-12	1.88610088181996E-12	1.13789557332939E-12	1.1690707945165E-12	6.07916813148581E-13	1.55876105935534E-12	2.01080176656838E-12
0.01498	1.94845132419417E-12	1.80816282885219E-12	1.74581238647798E-12	8.88493803832541E-13	2.52519291615564E-12	1.76139999707153E-12	1.27818406867137E-12	7.63792919084114E-13	2.38490442081366E-12	1.74581238647798E-12	8.41730972051881E-13	1.57434866994889E-12	1.85492566063285E-12	1.10672035214229E-12	1.37170973223269E-12	5.76741591961474E-13	1.54317344876178E-12	1.99521415597483E-12
0.015	1.82375043944574E-12	2.47843008437498E-12	1.80816282885219E-12	7.17030087303454E-13	2.60313096912341E-12	1.8705132712264E-12	1.05995752036163E-12	1.02878229917452E-12	2.71224424327828E-12	1.99521415597483E-12	1.01319468858097E-12	1.73022477588442E-12	1.82375043944574E-12	1.15348318392295E-12	1.69904955469732E-12	7.63792919084114E-13	1.51199822757468E-12	1.91727610300706E-12
0.01502	1.57434866994889E-12	2.94605840218158E-12	1.80816282885219E-12	6.70267255522794E-13	2.21344070428458E-12	1.8393380500393E-12	9.97607077987414E-13	1.43406017460691E-12	2.94605840218158E-12	2.19785309369102E-12	1.37170973223269E-12	1.97962654538128E-12	1.8393380500393E-12	1.30935928985848E-12	1.91727610300706E-12	1.15348318392295E-12	1.29377167926493E-12	1.77698760766508E-12
0.01504	1.4028849534198E-12	3.0395840657429E-12	1.88610088181996E-12	6.39092034335687E-13	1.71463716529087E-12	1.79257521825864E-12	1.12230796273584E-12	1.82375043944574E-12	2.88370795980737E-12	2.24461592547168E-12	1.68346194410376E-12	2.05756459834904E-12	1.8705132712264E-12	1.4028849534198E-12	1.99521415597483E-12	1.51199822757468E-12	1.05995752036163E-12	1.65228672291666E-12
0.01506	1.24700884748427E-12	2.79018229624605E-12	1.82375043944574E-12	8.57318582645434E-13	1.18465840511005E-12	1.76139999707153E-12	1.37170973223269E-12	2.15109026191036E-12	2.61871857971696E-12	2.16667787250392E-12	1.88610088181996E-12	1.93286371360062E-12	1.94845132419417E-12	1.23142123689071E-12	1.99521415597483E-12	1.6366991123231E-12	9.82019467393861E-13	1.58993628054244E-12
0.01508	1.12230796273584E-12	2.27579114665879E-12	1.77698760766508E-12	1.13789557332939E-12	6.85854866116347E-13	1.69904955469732E-12	1.58993628054244E-12	2.36931681022011E-12	2.27579114665879E-12	1.96403893478772E-12	1.79257521825864E-12	1.73022477588442E-12	2.02638937716194E-12	1.12230796273584E-12	1.79257521825864E-12	1.46523539579401E-12	9.35256635613201E-13	1.77698760766508E-12
0.0151	1.21583362629716E-12	1.65228672291666E-12	1.73022477588442E-12	1.57434866994889E-12	2.18226548309747E-13	1.69904955469732E-12	1.88610088181996E-12	2.50960530556209E-12	1.96403893478772E-12	1.69904955469732E-12	1.58993628054244E-12	1.38729734282625E-12	1.91727610300706E-12	1.10672035214229E-12	1.48082300638757E-12	1.18465840511005E-12	9.19669025019648E-13	2.0731522089426E-12
0.01512	1.30935928985848E-12	1.1690707945165E-12	1.76139999707153E-12	1.99521415597483E-12	-2.18226548309747E-13	1.57434866994889E-12	2.01080176656838E-12	2.32255397843945E-12	1.77698760766508E-12	1.54317344876178E-12	1.4028849534198E-12	1.05995752036163E-12	1.90168849241351E-12	1.27818406867137E-12	1.02878229917452E-12	8.57318582645434E-13	9.82019467393861E-13	2.32255397843945E-12
0.01514	1.32494690045203E-12	8.88493803832541E-13	1.91727610300706E-12	2.24461592547168E-12	-5.29978760180814E-13	1.46523539579401E-12	1.96403893478772E-12	2.1043274301297E-12	1.73022477588442E-12	1.48082300638757E-12	1.18465840511005E-12	7.94968140271221E-13	1.6366991123231E-12	1.54317344876178E-12	7.63792919084114E-13	5.45566370774367E-13	9.66431856800308E-13	2.35372919962656E-12
0.01516	1.29377167926493E-12	8.41730972051881E-13	2.08873981953615E-12	2.32255397843945E-12	-8.88493803832541E-13	1.27818406867137E-12	1.8705132712264E-12	1.93286371360062E-12	1.74581238647798E-12	1.49641061698112E-12	1.10672035214229E-12	8.26143361458328E-13	1.52758583816823E-12	1.79257521825864E-12	8.72906193238988E-13	3.42927433058174E-13	1.13789557332939E-12	2.21344070428458E-12
0.01518	1.29377167926493E-12	1.13789557332939E-12	2.32255397843945E-12	2.21344070428458E-12	-1.20024601570361E-12	1.10672035214229E-12	1.69904955469732E-12	1.91727610300706E-12	1.605523891136E-12	1.30935928985848E-12	1.12230796273584E-12	1.09113274154873E-12	1.68346194410376E-12	1.90168849241351E-12	1.32494690045203E-12	3.11752211871067E-13	1.38729734282625E-12	1.93286371360062E-12
0.0152	1.23142123689071E-12	1.52758583816823E-12	2.52519291615564E-12	1.93286371360062E-12	-1.46523539579401E-12	1.07554513095518E-12	1.605523891136E-12	2.22902831487813E-12	1.46523539579401E-12	1.13789557332939E-12	1.29377167926493E-12	1.57434866994889E-12	1.8393380500393E-12	1.94845132419417E-12	1.91727610300706E-12	4.36453096619494E-13	1.55876105935533E-12	1.62111150172955E-12
0.01522	1.37170973223269E-12	1.80816282885219E-12	2.66548141149762E-12	1.6366991123231E-12	-1.62111150172955E-12	1.24700884748427E-12	1.58993628054244E-12	2.55636813734275E-12	1.35612212163914E-12	9.97607077987414E-13	1.43406017460691E-12	2.02638937716194E-12	1.96403893478772E-12	1.73022477588442E-12	2.46284247378143E-12	7.48205308490561E-13	1.48082300638757E-12	1.55876105935534E-12
0.01524	1.57434866994889E-12	1.85492566063285E-12	2.60313096912341E-12	1.4028849534198E-12	-1.79257521825864E-12	1.37170973223269E-12	1.605523891136E-12	2.75900707505894E-12	1.38729734282625E-12	8.26143361458328E-13	1.85492566063285E-12	2.44725486318788E-12	2.05756459834904E-12	1.62111150172955E-12	2.79018229624605E-12	9.50844246206754E-13	1.20024601570361E-12	1.48082300638757E-12
0.01526	1.69904955469732E-12	1.88610088181996E-12	2.44725486318788E-12	1.26259645807782E-12	-1.77698760766508E-12	1.32494690045203E-12	1.52758583816823E-12	2.75900707505894E-12	1.48082300638757E-12	8.10555750864774E-13	2.0731522089426E-12	2.74341946446539E-12	1.91727610300706E-12	1.43406017460691E-12	2.82135751743316E-12	1.12230796273584E-12	8.57318582645434E-13	1.46523539579401E-12
0.01528	1.8705132712264E-12	1.96403893478772E-12	2.11991504072326E-12	1.10672035214229E-12	-1.82375043944574E-12	1.27818406867137E-12	1.35612212163914E-12	2.60313096912341E-12	1.6366991123231E-12	9.50844246206755E-13	2.29137875725234E-12	2.93047079158803E-12	1.66787433351021E-12	1.38729734282625E-12	2.58754335852986E-12	1.32494690045203E-12	5.29978760180814E-13	1.34053451104559E-12
0.0153	2.04197698775549E-12	2.13550265131681E-12	1.73022477588442E-12	9.97607077987414E-13	-1.66787433351021E-12	1.34053451104559E-12	1.02878229917452E-12	2.49401769496854E-12	1.62111150172955E-12	1.1690707945165E-12	2.3069663678459E-12	2.96164601277514E-12	1.38729734282625E-12	1.26259645807782E-12	2.3069663678459E-12	1.605523891136E-12	3.58515043651727E-13	1.20024601570361E-12
0.01532	2.08873981953615E-12	2.40049203140722E-12	1.37170973223269E-12	1.07554513095518E-12	-1.51199822757468E-12	1.51199822757468E-12	8.57318582645434E-13	2.36931681022011E-12	1.58993628054244E-12	1.30935928985848E-12	2.24461592547168E-12	2.83694512802671E-12	1.37170973223269E-12	1.30935928985848E-12	2.0731522089426E-12	1.74581238647798E-12	4.36453096619494E-13	1.01319468858097E-12
0.01534	2.21344070428458E-12	2.71224424327828E-12	1.26259645807782E-12	1.26259645807782E-12	-1.13789557332939E-12	1.77698760766508E-12	9.19669025019648E-13	2.338141589033E-12	1.55876105935534E-12	1.38729734282625E-12	1.82375043944574E-12	2.52519291615564E-12	1.52758583816823E-12	1.43406017460691E-12	1.91727610300706E-12	1.88610088181996E-12	7.01442476709901E-13	9.35256635613201E-13
0.01536	2.38490442081366E-12	2.83694512802671E-12	1.23142123689071E-12	1.46523539579401E-12	-8.26143361458328E-13	1.93286371360062E-12	1.18465840511005E-12	2.19785309369102E-12	1.80816282885219E-12	1.38729734282625E-12	1.24700884748427E-12	2.26020353606524E-12	1.88610088181996E-12	1.605523891136E-12	1.73022477588442E-12	1.85492566063285E-12	1.18465840511005E-12	9.50844246206754E-13
0.01538	2.55636813734275E-12	2.71224424327828E-12	1.37170973223269E-12	1.71463716529087E-12	-6.39092034335687E-13	1.82375043944574E-12	1.51199822757468E-12	2.15109026191036E-12	2.05756459834904E-12	1.46523539579401E-12	7.63792919084114E-13	2.1043274301297E-12	2.35372919962656E-12	1.605523891136E-12	1.605523891136E-12	1.73022477588442E-12	1.6366991123231E-12	9.50844246206755E-13
0.0154	2.55636813734275E-12	2.41607964200077E-12	1.77698760766508E-12	1.93286371360062E-12	-5.14391149587261E-13	1.49641061698112E-12	1.6366991123231E-12	2.24461592547168E-12	2.35372919962656E-12	1.71463716529087E-12	4.52040707213047E-13	1.97962654538128E-12	2.60313096912341E-12	1.43406017460691E-12	1.44964778520046E-12	1.57434866994889E-12	1.94845132419417E-12	9.04081414426094E-13
0.01542	2.50960530556209E-12	2.18226548309747E-12	2.22902831487813E-12	2.15109026191036E-12	-2.8057699068396E-13	1.04436990976807E-12	1.6366991123231E-12	2.40049203140722E-12	2.50960530556209E-12	1.94845132419417E-12	5.14391149587261E-13	1.76139999707153E-12	2.75900707505894E-12	1.26259645807782E-12	1.34053451104559E-12	1.27818406867137E-12	2.05756459834904E-12	7.17030087303454E-13
0.01544	2.41607964200077E-12	2.01080176656838E-12	2.61871857971696E-12	2.27579114665879E-12	-3.11752211871068E-14	7.48205308490561E-13	1.51199822757468E-12	2.46284247378143E-12	2.43166725259432E-12	2.15109026191036E-12	7.48205308490561E-13	1.6366991123231E-12	2.5407805267492E-12	1.27818406867137E-12	1.24700884748427E-12	1.12230796273584E-12	2.02638937716194E-12	7.17030087303454E-13
0.01546	2.29137875725234E-12	1.8393380500393E-12	2.74341946446539E-12	2.29137875725234E-12	2.96164601277514E-13	7.17030087303454E-13	1.41847256401335E-12	2.46284247378143E-12	2.29137875725234E-12	2.27579114665879E-12	1.13789557332939E-12	1.71463716529087E-12	2.13550265131681E-12	1.54317344876178E-12	1.27818406867137E-12	9.04081414426094E-13	1.71463716529087E-12	7.17030087303454E-13
0.01548	2.11991504072326E-12	1.66787433351021E-12	2.63430619031052E-12	2.29137875725234E-12	5.14391149587261E-13	8.72906193238988E-13	1.35612212163914E-12	2.24461592547168E-12	2.05756459834904E-12	2.27579114665879E-12	1.57434866994889E-12	1.80816282885219E-12	1.52758583816823E-12	1.8705132712264E-12	1.34053451104559E-12	9.50844246206754E-13	1.41847256401336E-12	8.26143361458328E-13
0.0155	1.91727610300706E-12	1.44964778520046E-12	2.3069663678459E-12	2.26020353606524E-12	5.45566370774367E-13	1.26259645807782E-12	1.35612212163914E-12	1.8705132712264E-12	1.85492566063285E-12	2.21344070428458E-12	1.94845132419417E-12	1.91727610300706E-12	9.66431856800308E-13	2.11991504072326E-12	1.41847256401335E-12	1.04436990976807E-12	1.09113274154873E-12	9.35256635613201E-13
0.01552	1.71463716529087E-12	1.27818406867137E-12	1.90168849241351E-12	2.08873981953615E-12	3.89690264838834E-13	1.43406017460691E-12	1.37170973223269E-12	1.4028849534198E-12	1.58993628054244E-12	2.21344070428458E-12	2.08873981953615E-12	1.76139999707153E-12	6.85854866116347E-13	2.15109026191036E-12	1.57434866994889E-12	1.27818406867137E-12	9.50844246206754E-13	1.01319468858097E-12
0.01554	1.54317344876178E-12	1.18465840511005E-12	1.35612212163914E-12	1.76139999707153E-12	2.64989380090407E-13	1.37170973223269E-12	1.48082300638757E-12	1.15348318392295E-12	1.4028849534198E-12	2.0731522089426E-12	1.97962654538128E-12	1.55876105935534E-12	5.29978760180814E-13	2.02638937716194E-12	1.77698760766508E-12	1.41847256401336E-12	9.97607077987414E-13	1.1690707945165E-12
0.01556	1.38729734282625E-12	1.18465840511005E-12	8.26143361458328E-13	1.41847256401335E-12	3.42927433058174E-13	1.05995752036163E-12	1.69904955469732E-12	1.05995752036163E-12	1.34053451104559E-12	1.90168849241351E-12	1.76139999707153E-12	1.1690707945165E-12	4.98803538993707E-13	1.96403893478772E-12	1.85492566063285E-12	1.51199822757468E-12	1.15348318392295E-12	1.32494690045204E-12
0.01558	1.29377167926493E-12	1.34053451104559E-12	5.45566370774367E-13	1.18465840511005E-12	6.07916813148581E-13	7.32617697897007E-13	1.8393380500393E-12	1.21583362629716E-12	1.37170973223269E-12	1.57434866994889E-12	1.55876105935534E-12	7.94968140271221E-13	4.2086548602594E-13	1.99521415597483E-12	1.74581238647798E-12	1.52758583816823E-12	1.34053451104559E-12	1.65228672291666E-12
0.0156	1.20024601570361E-12	1.68346194410376E-12	4.98803538993707E-13	1.05995752036163E-12	9.82019467393861E-13	5.92329202555027E-13	1.8705132712264E-12	1.30935928985848E-12	1.46523539579401E-12	1.10672035214229E-12	1.41847256401335E-12	4.83215928400154E-13	3.42927433058174E-13	2.22902831487813E-12	1.52758583816823E-12	1.58993628054244E-12	1.48082300638757E-12	1.90168849241351E-12
0.01562	1.02878229917452E-12	2.04197698775549E-12	7.32617697897007E-13	7.63792919084114E-13	1.43406017460691E-12	6.07916813148581E-13	1.82375043944574E-12	1.43406017460691E-12	1.55876105935534E-12	7.01442476709901E-13	1.37170973223269E-12	2.96164601277514E-13	3.7410265424528E-13	2.49401769496854E-12	1.4028849534198E-12	1.73022477588442E-12	1.52758583816823E-12	1.97962654538128E-12
0.01564	9.50844246206754E-13	2.3069663678459E-12	1.02878229917452E-12	5.61153981367921E-13	1.74581238647798E-12	7.17030087303454E-13	1.73022477588442E-12	1.49641061698112E-12	1.58993628054244E-12	4.36453096619494E-13	1.48082300638757E-12	3.42927433058174E-13	6.23504423742134E-13	2.52519291615564E-12	1.29377167926493E-12	1.69904955469732E-12	1.49641061698112E-12	1.94845132419417E-12
0.01566	1.05995752036163E-12	2.47843008437498E-12	1.37170973223269E-12	4.98803538993707E-13	1.82375043944574E-12	9.97607077987414E-13	1.77698760766508E-12	1.66787433351021E-12	1.51199822757468E-12	3.89690264838834E-13	1.74581238647798E-12	4.98803538993707E-13	1.18465840511005E-12	2.43166725259432E-12	1.10672035214229E-12	1.73022477588442E-12	1.34053451104559E-12	1.90168849241351E-12
0.01568	1.21583362629716E-12	2.47843008437498E-12	1.73022477588442E-12	5.92329202555027E-13	1.82375043944574E-12	1.1690707945165E-12	1.94845132419417E-12	1.77698760766508E-12	1.38729734282625E-12	3.58515043651727E-13	1.96403893478772E-12	7.48205308490561E-13	1.77698760766508E-12	2.29137875725234E-12	9.19669025019648E-13	1.62111150172955E-12	1.32494690045203E-12	1.8393380500393E-12
0.0157	1.44964778520046E-12	2.29137875725234E-12	1.71463716529087E-12	8.88493803832541E-13	1.73022477588442E-12	1.23142123689071E-12	2.15109026191036E-12	1.99521415597483E-12	1.23142123689071E-12	5.29978760180814E-13	2.08873981953615E-12	1.01319468858097E-12	2.15109026191036E-12	1.99521415597483E-12	8.57318582645434E-13	1.54317344876178E-12	1.4028849534198E-12	1.73022477588442E-12
0.01572	1.82375043944574E-12	1.96403893478772E-12	1.68346194410376E-12	1.1690707945165E-12	1.62111150172955E-12	1.20024601570361E-12	2.26020353606524E-12	2.1043274301297E-12	1.21583362629716E-12	6.54679644929241E-13	2.08873981953615E-12	1.27818406867137E-12	2.22902831487813E-12	1.69904955469732E-12	8.41730972051881E-13	1.51199822757468E-12	1.57434866994889E-12	1.65228672291666E-12
0.01574	2.16667787250392E-12	1.65228672291666E-12	1.52758583816823E-12	1.68346194410376E-12	1.54317344876178E-12	1.18465840511005E-12	2.22902831487813E-12	2.13550265131681E-12	1.4028849534198E-12	7.63792919084114E-13	1.82375043944574E-12	1.65228672291666E-12	2.08873981953615E-12	1.29377167926493E-12	8.26143361458328E-13	1.605523891136E-12	1.80816282885219E-12	1.48082300638757E-12
0.01576	2.41607964200077E-12	1.4028849534198E-12	1.44964778520046E-12	2.04197698775549E-12	1.6366991123231E-12	1.18465840511005E-12	2.13550265131681E-12	2.02638937716194E-12	1.58993628054244E-12	7.48205308490561E-13	1.69904955469732E-12	2.1043274301297E-12	1.76139999707153E-12	8.88493803832541E-13	1.01319468858097E-12	1.605523891136E-12	2.02638937716194E-12	1.24700884748427E-12
0.01578	2.60313096912341E-12	1.38729734282625E-12	1.51199822757468E-12	2.19785309369102E-12	1.77698760766508E-12	1.41847256401335E-12	2.04197698775549E-12	1.80816282885219E-12	1.76139999707153E-12	6.70267255522794E-13	1.6366991123231E-12	2.43166725259432E-12	1.4028849534198E-12	7.48205308490561E-13	1.21583362629716E-12	1.68346194410376E-12	2.21344070428458E-12	9.19669025019648E-13
0.0158	2.71224424327828E-12	1.44964778520046E-12	1.77698760766508E-12	2.11991504072326E-12	2.01080176656838E-12	1.73022477588442E-12	2.19785309369102E-12	1.48082300638757E-12	1.97962654538128E-12	5.76741591961474E-13	1.71463716529087E-12	2.85253273862026E-12	1.20024601570361E-12	6.39092034335687E-13	1.38729734282625E-12	1.605523891136E-12	2.35372919962656E-12	5.92329202555027E-13
0.01582	2.79018229624605E-12	1.4028849534198E-12	2.02638937716194E-12	1.8393380500393E-12	2.1043274301297E-12	2.0731522089426E-12	2.47843008437498E-12	1.10672035214229E-12	2.27579114665879E-12	5.92329202555027E-13	1.71463716529087E-12	3.16428495049133E-12	9.19669025019648E-13	7.48205308490561E-13	1.51199822757468E-12	1.35612212163914E-12	2.40049203140722E-12	4.05277875432387E-13
0.01584	2.75900707505894E-12	1.21583362629716E-12	2.24461592547168E-12	1.58993628054244E-12	1.99521415597483E-12	2.36931681022011E-12	2.66548141149762E-12	8.10555750864774E-13	2.5407805267492E-12	7.32617697897007E-13	1.66787433351021E-12	3.2733982246462E-12	8.26143361458328E-13	8.41730972051881E-13	1.65228672291666E-12	1.18465840511005E-12	2.44725486318788E-12	5.14391149587261E-13
0.01586	2.69665663268473E-12	1.02878229917452E-12	2.40049203140722E-12	1.49641061698112E-12	1.77698760766508E-12	2.61871857971696E-12	2.75900707505894E-12	5.92329202555027E-13	2.55636813734275E-12	1.10672035214229E-12	1.52758583816823E-12	3.2422230034591E-12	9.50844246206755E-13	9.50844246206754E-13	1.90168849241351E-12	1.05995752036163E-12	2.50960530556209E-12	7.17030087303454E-13
0.01588	2.5719557479363E-12	8.26143361458328E-13	2.338141589033E-12	1.54317344876178E-12	1.34053451104559E-12	2.68106902209118E-12	2.64989380090407E-12	3.11752211871067E-13	2.36931681022011E-12	1.57434866994889E-12	1.37170973223269E-12	3.02399645514935E-12	1.10672035214229E-12	1.02878229917452E-12	2.13550265131681E-12	1.1690707945165E-12	2.32255397843945E-12	9.35256635613201E-13
0.0159	2.24461592547168E-12	8.41730972051881E-13	2.13550265131681E-12	1.66787433351021E-12	9.04081414426094E-13	2.55636813734275E-12	2.32255397843945E-12	3.11752211871067E-14	2.05756459834904E-12	2.01080176656838E-12	1.26259645807782E-12	2.60313096912341E-12	1.46523539579401E-12	1.10672035214229E-12	2.24461592547168E-12	1.34053451104559E-12	2.11991504072326E-12	1.12230796273584E-12
0.01592	1.74581238647798E-12	1.07554513095518E-12	1.8705132712264E-12	1.82375043944574E-12	5.92329202555027E-13	2.26020353606524E-12	1.93286371360062E-12	3.11752211871067E-14	1.6366991123231E-12	2.19785309369102E-12	1.13789557332939E-12	2.19785309369102E-12	1.77698760766508E-12	1.05995752036163E-12	2.0731522089426E-12	1.57434866994889E-12	1.82375043944574E-12	1.01319468858097E-12
0.01594	1.18465840511005E-12	1.43406017460691E-12	1.74581238647798E-12	1.79257521825864E-12	6.39092034335687E-13	1.82375043944574E-12	1.6366991123231E-12	1.55876105935533E-13	1.1690707945165E-12	2.38490442081366E-12	1.05995752036163E-12	1.77698760766508E-12	1.77698760766508E-12	1.09113274154873E-12	1.88610088181996E-12	1.71463716529087E-12	1.52758583816823E-12	8.88493803832541E-13
0.01596	7.79380529677668E-13	1.90168849241351E-12	1.76139999707153E-12	1.74581238647798E-12	8.41730972051881E-13	1.44964778520046E-12	1.38729734282625E-12	4.2086548602594E-13	9.66431856800308E-13	2.47843008437498E-12	1.01319468858097E-12	1.41847256401335E-12	1.48082300638757E-12	1.20024601570361E-12	1.66787433351021E-12	1.76139999707153E-12	1.34053451104559E-12	7.94968140271221E-13
0.01598	6.23504423742134E-13	2.38490442081366E-12	1.77698760766508E-12	1.65228672291666E-12	1.10672035214229E-12	1.04436990976807E-12	1.26259645807782E-12	7.32617697897007E-13	9.50844246206754E-13	2.3069663678459E-12	9.50844246206755E-13	1.02878229917452E-12	9.19669025019648E-13	1.34053451104559E-12	1.54317344876178E-12	1.68346194410376E-12	1.1690707945165E-12	8.88493803832541E-13
0.016	7.01442476709901E-13	2.64989380090407E-12	1.80816282885219E-12	1.605523891136E-12	1.23142123689071E-12	7.79380529677668E-13	1.32494690045204E-12	9.97607077987414E-13	1.12230796273584E-12	2.05756459834904E-12	9.35256635613201E-13	7.01442476709901E-13	4.98803538993707E-13	1.62111150172955E-12	1.46523539579401E-12	1.58993628054244E-12	1.02878229917452E-12	1.07554513095518E-12
0.01602	9.19669025019648E-13	2.60313096912341E-12	1.94845132419417E-12	1.57434866994889E-12	1.12230796273584E-12	4.98803538993707E-13	1.27818406867137E-12	1.21583362629716E-12	1.30935928985848E-12	1.97962654538128E-12	9.50844246206754E-13	5.14391149587261E-13	3.2733982246462E-13	1.79257521825864E-12	1.43406017460691E-12	1.54317344876178E-12	7.63792919084114E-13	1.07554513095518E-12
0.01604	1.23142123689071E-12	2.24461592547168E-12	1.99521415597483E-12	1.68346194410376E-12	9.97607077987414E-13	4.36453096619494E-13	1.05995752036163E-12	1.44964778520046E-12	1.51199822757468E-12	1.96403893478772E-12	1.04436990976807E-12	5.29978760180814E-13	3.58515043651727E-13	1.77698760766508E-12	1.6366991123231E-12	1.52758583816823E-12	7.17030087303454E-13	1.10672035214229E-12
0.01606	1.73022477588442E-12	1.71463716529087E-12	1.93286371360062E-12	1.94845132419417E-12	8.26143361458328E-13	5.14391149587261E-13	8.72906193238988E-13	1.58993628054244E-12	1.68346194410376E-12	2.05756459834904E-12	1.23142123689071E-12	7.94968140271221E-13	7.32617697897007E-13	1.82375043944574E-12	1.8393380500393E-12	1.52758583816823E-12	7.17030087303454E-13	1.12230796273584E-12
0.01608	2.22902831487813E-12	1.09113274154873E-12	1.96403893478772E-12	2.21344070428458E-12	7.32617697897007E-13	6.70267255522794E-13	8.10555750864774E-13	1.62111150172955E-12	1.74581238647798E-12	2.1043274301297E-12	1.54317344876178E-12	1.12230796273584E-12	1.21583362629716E-12	1.68346194410376E-12	1.99521415597483E-12	1.43406017460691E-12	9.19669025019648E-13	1.29377167926493E-12
0.0161	2.46284247378143E-12	6.70267255522794E-13	2.02638937716194E-12	2.52519291615564E-12	7.94968140271221E-13	8.10555750864774E-13	1.04436990976807E-12	1.35612212163914E-12	1.80816282885219E-12	2.18226548309747E-12	1.85492566063285E-12	1.43406017460691E-12	1.58993628054244E-12	1.66787433351021E-12	2.1043274301297E-12	1.34053451104559E-12	1.09113274154873E-12	1.46523539579401E-12
0.01612	2.60313096912341E-12	4.2086548602594E-13	1.96403893478772E-12	2.49401769496854E-12	8.72906193238988E-13	1.04436990976807E-12	1.37170973223269E-12	1.02878229917452E-12	2.05756459834904E-12	2.16667787250392E-12	2.11991504072326E-12	1.6366991123231E-12	1.73022477588442E-12	1.51199822757468E-12	2.19785309369102E-12	1.1690707945165E-12	1.20024601570361E-12	1.69904955469732E-12
0.01614	2.43166725259432E-12	4.52040707213047E-13	1.90168849241351E-12	2.24461592547168E-12	9.82019467393861E-13	1.27818406867137E-12	1.85492566063285E-12	7.48205308490561E-13	2.29137875725234E-12	1.99521415597483E-12	2.32255397843945E-12	1.68346194410376E-12	1.69904955469732E-12	1.41847256401336E-12	2.19785309369102E-12	1.09113274154873E-12	1.1690707945165E-12	1.71463716529087E-12
0.01616	2.29137875725234E-12	4.2086548602594E-13	1.71463716529087E-12	1.88610088181996E-12	1.12230796273584E-12	1.57434866994889E-12	2.1043274301297E-12	5.92329202555027E-13	2.5407805267492E-12	1.8393380500393E-12	2.50960530556209E-12	1.62111150172955E-12	1.44964778520046E-12	1.49641061698112E-12	2.05756459834904E-12	1.29377167926493E-12	1.05995752036163E-12	1.46523539579401E-12
0.01618	2.15109026191036E-12	3.7410265424528E-13	1.605523891136E-12	1.55876105935534E-12	1.04436990976807E-12	1.76139999707153E-12	2.08873981953615E-12	7.48205308490561E-13	2.63430619031052E-12	1.62111150172955E-12	2.50960530556209E-12	1.62111150172955E-12	1.15348318392295E-12	1.65228672291666E-12	1.8393380500393E-12	1.44964778520046E-12	1.09113274154873E-12	1.13789557332939E-12
0.0162	2.05756459834904E-12	5.92329202555027E-13	1.54317344876178E-12	1.34053451104559E-12	9.35256635613201E-13	1.8705132712264E-12	1.71463716529087E-12	1.07554513095518E-12	2.36931681022011E-12	1.52758583816823E-12	2.41607964200077E-12	1.58993628054244E-12	7.79380529677668E-13	2.02638937716194E-12	1.57434866994889E-12	1.69904955469732E-12	9.50844246206754E-13	7.79380529677668E-13
0.01622	2.16667787250392E-12	8.41730972051881E-13	1.6366991123231E-12	1.10672035214229E-12	8.41730972051881E-13	1.88610088181996E-12	1.1690707945165E-12	1.57434866994889E-12	1.94845132419417E-12	1.51199822757468E-12	2.26020353606524E-12	1.69904955469732E-12	5.29978760180814E-13	2.44725486318788E-12	1.27818406867137E-12	1.91727610300706E-12	9.35256635613201E-13	6.54679644929241E-13
0.01624	2.35372919962656E-12	1.12230796273584E-12	1.6366991123231E-12	9.04081414426094E-13	1.04436990976807E-12	2.0731522089426E-12	6.23504423742134E-13	1.8705132712264E-12	1.55876105935534E-12	1.605523891136E-12	1.97962654538128E-12	1.76139999707153E-12	4.67628317806601E-13	2.74341946446539E-12	9.82019467393861E-13	2.08873981953615E-12	9.19669025019648E-13	6.54679644929241E-13
0.01626	2.5407805267492E-12	1.24700884748427E-12	1.69904955469732E-12	8.57318582645434E-13	1.29377167926493E-12	2.22902831487813E-12	3.11752211871067E-13	1.80816282885219E-12	1.4028849534198E-12	1.74581238647798E-12	1.65228672291666E-12	1.82375043944574E-12	4.36453096619494E-13	2.89929557040092E-12	9.82019467393861E-13	2.15109026191036E-12	9.04081414426094E-13	7.48205308490561E-13
0.01628	2.58754335852986E-12	1.37170973223269E-12	1.85492566063285E-12	9.35256635613201E-13	1.80816282885219E-12	2.16667787250392E-12	1.09113274154873E-13	1.55876105935534E-12	1.55876105935534E-12	1.8393380500393E-12	1.37170973223269E-12	1.76139999707153E-12	3.2733982246462E-13	2.89929557040092E-12	1.18465840511005E-12	2.3069663678459E-12	8.57318582645434E-13	8.88493803832541E-13
0.0163	2.49401769496854E-12	1.27818406867137E-12	2.02638937716194E-12	1.02878229917452E-12	2.38490442081366E-12	1.99521415597483E-12	7.79380529677668E-14	1.1690707945165E-12	1.80816282885219E-12	2.01080176656838E-12	1.12230796273584E-12	1.68346194410376E-12	1.55876105935534E-13	2.71224424327828E-12	1.52758583816823E-12	2.40049203140722E-12	9.04081414426094E-13	9.35256635613201E-13
0.01632	2.26020353606524E-12	1.24700884748427E-12	2.08873981953615E-12	1.05995752036163E-12	2.75900707505894E-12	1.8393380500393E-12	0	9.50844246206754E-13	2.02638937716194E-12	2.1043274301297E-12	1.07554513095518E-12	1.6366991123231E-12	1.8705132712264E-13	2.5407805267492E-12	1.79257521825864E-12	2.21344070428458E-12	1.05995752036163E-12	1.09113274154873E-12
0.01634	1.99521415597483E-12	1.29377167926493E-12	2.05756459834904E-12	1.04436990976807E-12	2.94605840218158E-12	1.71463716529087E-12	2.96164601277514E-13	8.72906193238988E-13	2.16667787250392E-12	2.13550265131681E-12	1.23142123689071E-12	1.57434866994889E-12	2.8057699068396E-13	2.36931681022011E-12	2.01080176656838E-12	1.80816282885219E-12	1.18465840511005E-12	1.18465840511005E-12
0.01636	1.69904955469732E-12	1.35612212163914E-12	2.04197698775549E-12	1.04436990976807E-12	2.93047079158803E-12	1.62111150172955E-12	6.23504423742134E-13	9.97607077987414E-13	2.22902831487813E-12	2.16667787250392E-12	1.46523539579401E-12	1.43406017460691E-12	4.98803538993707E-13	2.13550265131681E-12	2.02638937716194E-12	1.41847256401336E-12	1.32494690045203E-12	1.20024601570361E-12
0.01638	1.49641061698112E-12	1.51199822757468E-12	1.97962654538128E-12	1.12230796273584E-12	2.72783185387184E-12	1.66787433351021E-12	1.09113274154873E-12	1.21583362629716E-12	2.19785309369102E-12	2.15109026191036E-12	1.73022477588442E-12	1.27818406867137E-12	8.57318582645434E-13	1.8705132712264E-12	2.02638937716194E-12	1.18465840511005E-12	1.54317344876178E-12	1.20024601570361E-12
0.0164	1.24700884748427E-12	1.55876105935534E-12	1.8705132712264E-12	1.29377167926493E-12	2.5407805267492E-12	1.79257521825864E-12	1.49641061698112E-12	1.48082300638757E-12	2.05756459834904E-12	2.16667787250392E-12	1.79257521825864E-12	1.26259645807782E-12	1.37170973223269E-12	1.605523891136E-12	2.01080176656838E-12	1.1690707945165E-12	1.80816282885219E-12	1.30935928985848E-12
0.01642	9.35256635613201E-13	1.62111150172955E-12	1.80816282885219E-12	1.66787433351021E-12	2.338141589033E-12	2.02638937716194E-12	1.88610088181996E-12	1.71463716529087E-12	1.94845132419417E-12	2.15109026191036E-12	1.91727610300706E-12	1.29377167926493E-12	1.77698760766508E-12	1.4028849534198E-12	2.11991504072326E-12	1.26259645807782E-12	1.94845132419417E-12	1.37170973223269E-12
0.01644	7.79380529677668E-13	1.58993628054244E-12	1.6366991123231E-12	1.8393380500393E-12	2.15109026191036E-12	2.16667787250392E-12	2.21344070428458E-12	1.77698760766508E-12	1.90168849241351E-12	2.19785309369102E-12	2.02638937716194E-12	1.46523539579401E-12	2.0731522089426E-12	1.4028849534198E-12	2.22902831487813E-12	1.37170973223269E-12	2.13550265131681E-12	1.49641061698112E-12
0.01646	8.26143361458328E-13	1.43406017460691E-12	1.4028849534198E-12	1.91727610300706E-12	2.16667787250392E-12	2.32255397843945E-12	2.52519291615564E-12	1.82375043944574E-12	1.88610088181996E-12	2.24461592547168E-12	2.13550265131681E-12	1.65228672291666E-12	2.21344070428458E-12	1.37170973223269E-12	2.27579114665879E-12	1.43406017460691E-12	2.22902831487813E-12	1.58993628054244E-12
0.01648	9.04081414426094E-13	1.23142123689071E-12	9.82019467393861E-13	1.91727610300706E-12	2.08873981953615E-12	2.338141589033E-12	2.55636813734275E-12	1.71463716529087E-12	1.8705132712264E-12	2.18226548309747E-12	2.21344070428458E-12	1.65228672291666E-12	2.338141589033E-12	1.38729734282625E-12	2.11991504072326E-12	1.48082300638757E-12	2.22902831487813E-12	1.68346194410376E-12
0.0165	8.41730972051881E-13	1.07554513095518E-12	4.676283178066E-13	1.82375043944574E-12	2.08873981953615E-12	2.19785309369102E-12	2.38490442081366E-12	1.6366991123231E-12	2.04197698775549E-12	2.1043274301297E-12	2.11991504072326E-12	1.54317344876178E-12	2.52519291615564E-12	1.37170973223269E-12	1.73022477588442E-12	1.49641061698112E-12	2.21344070428458E-12	1.76139999707153E-12
0.01652	7.17030087303454E-13	9.19669025019648E-13	0	1.68346194410376E-12	2.05756459834904E-12	1.8705132712264E-12	2.22902831487813E-12	1.58993628054244E-12	2.19785309369102E-12	2.0731522089426E-12	1.90168849241351E-12	1.21583362629716E-12	2.75900707505894E-12	1.41847256401335E-12	1.21583362629716E-12	1.52758583816823E-12	2.08873981953615E-12	1.8705132712264E-12
0.01654	8.26143361458328E-13	8.57318582645434E-13	-3.58515043651727E-13	1.49641061698112E-12	2.01080176656838E-12	1.46523539579401E-12	2.3069663678459E-12	1.605523891136E-12	2.21344070428458E-12	1.96403893478772E-12	1.57434866994889E-12	1.02878229917452E-12	2.79018229624605E-12	1.49641061698112E-12	7.63792919084114E-13	1.32494690045203E-12	1.82375043944574E-12	1.93286371360062E-12
0.01656	1.02878229917452E-12	7.48205308490561E-13	-3.89690264838834E-13	1.18465840511005E-12	1.82375043944574E-12	1.37170973223269E-12	2.46284247378143E-12	1.57434866994889E-12	2.04197698775549E-12	1.73022477588442E-12	1.34053451104559E-12	1.04436990976807E-12	2.82135751743316E-12	1.54317344876178E-12	6.85854866116347E-13	1.15348318392295E-12	1.52758583816823E-12	1.79257521825864E-12
0.01658	1.44964778520046E-12	6.54679644929241E-13	-1.09113274154873E-13	9.19669025019648E-13	1.68346194410376E-12	1.52758583816823E-12	2.52519291615564E-12	1.48082300638757E-12	1.73022477588442E-12	1.57434866994889E-12	1.27818406867137E-12	1.30935928985848E-12	2.93047079158803E-12	1.49641061698112E-12	7.17030087303454E-13	9.35256635613201E-13	1.21583362629716E-12	1.6366991123231E-12
0.0166	1.91727610300706E-12	5.92329202555027E-13	1.8705132712264E-13	8.10555750864774E-13	1.58993628054244E-12	1.90168849241351E-12	2.41607964200077E-12	1.27818406867137E-12	1.37170973223269E-12	1.605523891136E-12	1.26259645807782E-12	1.85492566063285E-12	2.91488318099448E-12	1.30935928985848E-12	7.79380529677668E-13	9.19669025019648E-13	9.35256635613201E-13	1.62111150172955E-12
0.01662	2.13550265131681E-12	5.92329202555027E-13	5.76741591961474E-13	9.04081414426094E-13	1.62111150172955E-12	2.11991504072326E-12	2.19785309369102E-12	1.04436990976807E-12	9.35256635613201E-13	1.66787433351021E-12	1.43406017460691E-12	2.36931681022011E-12	3.07075928693001E-12	9.97607077987414E-13	8.57318582645434E-13	9.19669025019648E-13	7.01442476709901E-13	1.65228672291666E-12
0.01664	2.16667787250392E-12	7.32617697897007E-13	8.26143361458328E-13	9.97607077987414E-13	1.57434866994889E-12	2.24461592547168E-12	1.91727610300706E-12	7.79380529677668E-13	6.54679644929241E-13	1.8393380500393E-12	1.73022477588442E-12	2.83694512802671E-12	3.16428495049133E-12	7.79380529677668E-13	1.10672035214229E-12	1.02878229917452E-12	6.70267255522794E-13	1.74581238647798E-12
0.01666	2.16667787250392E-12	9.35256635613201E-13	1.13789557332939E-12	1.1690707945165E-12	1.30935928985848E-12	2.22902831487813E-12	1.65228672291666E-12	8.88493803832541E-13	7.63792919084114E-13	2.13550265131681E-12	1.90168849241351E-12	2.99282123396224E-12	3.02399645514935E-12	6.39092034335687E-13	1.4028849534198E-12	1.21583362629716E-12	7.32617697897007E-13	1.58993628054244E-12
0.01668	2.04197698775549E-12	1.29377167926493E-12	1.41847256401335E-12	1.32494690045203E-12	1.07554513095518E-12	2.02638937716194E-12	1.46523539579401E-12	9.66431856800308E-13	1.20024601570361E-12	2.46284247378143E-12	1.88610088181996E-12	2.97723362336869E-12	2.75900707505894E-12	7.32617697897007E-13	1.82375043944574E-12	1.35612212163914E-12	8.72906193238988E-13	1.35612212163914E-12
0.0167	1.80816282885219E-12	1.73022477588442E-12	1.80816282885219E-12	1.4028849534198E-12	6.70267255522794E-13	1.76139999707153E-12	1.32494690045203E-12	1.07554513095518E-12	1.76139999707153E-12	2.7745946856525E-12	1.52758583816823E-12	2.74341946446539E-12	2.26020353606524E-12	9.82019467393861E-13	2.1043274301297E-12	1.48082300638757E-12	1.20024601570361E-12	1.04436990976807E-12
0.01672	1.6366991123231E-12	2.11991504072326E-12	2.0731522089426E-12	1.34053451104559E-12	2.96164601277514E-13	1.57434866994889E-12	1.26259645807782E-12	1.24700884748427E-12	2.3069663678459E-12	2.7745946856525E-12	1.23142123689071E-12	2.43166725259432E-12	1.79257521825864E-12	1.20024601570361E-12	2.29137875725234E-12	1.57434866994889E-12	1.605523891136E-12	7.79380529677668E-13
0.01674	1.48082300638757E-12	2.35372919962656E-12	2.1043274301297E-12	1.29377167926493E-12	-1.8705132712264E-13	1.58993628054244E-12	1.15348318392295E-12	1.41847256401335E-12	2.66548141149762E-12	2.5719557479363E-12	1.20024601570361E-12	2.05756459834904E-12	1.52758583816823E-12	1.38729734282625E-12	2.19785309369102E-12	1.69904955469732E-12	1.94845132419417E-12	6.85854866116347E-13
0.01676	1.30935928985848E-12	2.15109026191036E-12	2.05756459834904E-12	1.27818406867137E-12	-5.45566370774367E-13	1.8393380500393E-12	1.13789557332939E-12	1.605523891136E-12	2.72783185387184E-12	2.24461592547168E-12	1.44964778520046E-12	1.73022477588442E-12	1.49641061698112E-12	1.4028849534198E-12	1.93286371360062E-12	1.80816282885219E-12	1.8393380500393E-12	7.94968140271221E-13
0.01678	1.07554513095518E-12	1.91727610300706E-12	2.04197698775549E-12	1.30935928985848E-12	-5.14391149587261E-13	2.13550265131681E-12	1.10672035214229E-12	1.94845132419417E-12	2.69665663268473E-12	2.13550265131681E-12	1.8705132712264E-12	1.49641061698112E-12	1.54317344876178E-12	1.4028849534198E-12	1.44964778520046E-12	2.15109026191036E-12	1.4028849534198E-12	1.04436990976807E-12
0.0168	8.26143361458328E-13	1.6366991123231E-12	2.04197698775549E-12	1.32494690045203E-12	-2.18226548309747E-13	2.49401769496854E-12	1.13789557332939E-12	2.27579114665879E-12	2.5719557479363E-12	1.94845132419417E-12	2.43166725259432E-12	1.32494690045203E-12	1.6366991123231E-12	1.13789557332939E-12	9.97607077987414E-13	2.26020353606524E-12	9.04081414426094E-13	1.24700884748427E-12
0.01682	7.63792919084114E-13	1.6366991123231E-12	2.13550265131681E-12	1.43406017460691E-12	2.18226548309747E-13	2.75900707505894E-12	9.97607077987414E-13	2.49401769496854E-12	2.50960530556209E-12	1.74581238647798E-12	2.74341946446539E-12	1.37170973223269E-12	1.77698760766508E-12	8.41730972051881E-13	8.10555750864774E-13	2.41607964200077E-12	4.52040707213047E-13	1.24700884748427E-12
0.01684	9.19669025019648E-13	1.79257521825864E-12	2.11991504072326E-12	1.62111150172955E-12	4.52040707213047E-13	2.68106902209118E-12	8.88493803832541E-13	2.61871857971696E-12	2.41607964200077E-12	1.71463716529087E-12	2.66548141149762E-12	1.4028849534198E-12	1.99521415597483E-12	6.85854866116347E-13	1.04436990976807E-12	2.44725486318788E-12	2.18226548309747E-13	9.66431856800308E-13
0.01686	1.4028849534198E-12	2.16667787250392E-12	1.99521415597483E-12	1.69904955469732E-12	6.07916813148581E-13	2.46284247378143E-12	8.10555750864774E-13	2.43166725259432E-12	2.22902831487813E-12	1.69904955469732E-12	2.29137875725234E-12	1.38729734282625E-12	2.22902831487813E-12	7.32617697897007E-13	1.62111150172955E-12	2.38490442081366E-12	3.11752211871067E-13	4.98803538993707E-13
0.01688	1.93286371360062E-12	2.44725486318788E-12	1.8393380500393E-12	1.69904955469732E-12	5.92329202555027E-13	2.18226548309747E-12	8.41730972051881E-13	1.97962654538128E-12	2.01080176656838E-12	1.62111150172955E-12	1.69904955469732E-12	1.38729734282625E-12	2.38490442081366E-12	9.35256635613201E-13	2.32255397843945E-12	2.3069663678459E-12	4.67628317806601E-13	3.2733982246462E-13
0.0169	2.41607964200077E-12	2.63430619031052E-12	1.8393380500393E-12	1.55876105935534E-12	6.23504423742134E-13	1.80816282885219E-12	1.29377167926493E-12	1.30935928985848E-12	1.69904955469732E-12	1.55876105935534E-12	1.13789557332939E-12	1.46523539579401E-12	2.43166725259432E-12	1.12230796273584E-12	2.91488318099448E-12	2.16667787250392E-12	5.92329202555027E-13	4.05277875432387E-13
0.01692	2.83694512802671E-12	2.43166725259432E-12	2.21344070428458E-12	1.38729734282625E-12	7.48205308490561E-13	1.52758583816823E-12	1.74581238647798E-12	7.79380529677668E-13	1.37170973223269E-12	1.4028849534198E-12	7.94968140271221E-13	1.48082300638757E-12	2.43166725259432E-12	1.35612212163914E-12	3.17987256108488E-12	1.76139999707153E-12	6.39092034335687E-13	6.54679644929241E-13
0.01694	3.17987256108488E-12	2.0731522089426E-12	2.69665663268473E-12	1.26259645807782E-12	9.50844246206754E-13	1.24700884748427E-12	2.18226548309747E-12	4.83215928400154E-13	1.01319468858097E-12	1.15348318392295E-12	5.61153981367921E-13	1.55876105935534E-12	2.22902831487813E-12	1.44964778520046E-12	3.19546017167844E-12	1.34053451104559E-12	7.48205308490561E-13	8.10555750864774E-13
0.01696	3.25781061405265E-12	1.73022477588442E-12	3.10193450811712E-12	1.29377167926493E-12	1.13789557332939E-12	1.10672035214229E-12	2.40049203140722E-12	3.58515043651727E-13	7.48205308490561E-13	9.82019467393861E-13	6.07916813148581E-13	1.68346194410376E-12	1.99521415597483E-12	1.44964778520046E-12	2.89929557040092E-12	8.26143361458328E-13	8.41730972051881E-13	8.88493803832541E-13
0.01698	3.14869733989778E-12	1.69904955469732E-12	3.32016105642686E-12	1.41847256401335E-12	1.01319468858097E-12	1.13789557332939E-12	2.32255397843945E-12	5.29978760180814E-13	5.76741591961474E-13	9.19669025019648E-13	7.48205308490561E-13	1.69904955469732E-12	1.76139999707153E-12	1.30935928985848E-12	2.63430619031052E-12	4.98803538993707E-13	8.88493803832541E-13	7.17030087303454E-13
0.017	2.82135751743316E-12	1.65228672291666E-12	3.21104778227199E-12	1.49641061698112E-12	6.54679644929241E-13	1.32494690045204E-12	2.05756459834904E-12	7.79380529677668E-13	4.98803538993707E-13	9.97607077987414E-13	1.02878229917452E-12	1.73022477588442E-12	1.65228672291666E-12	1.15348318392295E-12	2.36931681022011E-12	3.58515043651727E-13	8.26143361458328E-13	5.29978760180814E-13
0.01702	2.35372919962656E-12	1.71463716529087E-12	2.8057699068396E-12	1.62111150172955E-12	4.2086548602594E-13	1.57434866994889E-12	1.82375043944574E-12	1.20024601570361E-12	5.45566370774367E-13	1.29377167926493E-12	1.27818406867137E-12	1.66787433351021E-12	1.605523891136E-12	9.19669025019648E-13	2.24461592547168E-12	4.98803538993707E-13	6.23504423742134E-13	2.8057699068396E-13
0.01704	1.93286371360062E-12	1.73022477588442E-12	2.32255397843945E-12	1.58993628054244E-12	4.83215928400154E-13	1.79257521825864E-12	1.80816282885219E-12	1.49641061698112E-12	6.54679644929241E-13	1.66787433351021E-12	1.37170973223269E-12	1.66787433351021E-12	1.69904955469732E-12	9.66431856800308E-13	2.04197698775549E-12	7.01442476709901E-13	4.2086548602594E-13	4.05277875432387E-13
0.01706	1.51199822757468E-12	1.52758583816823E-12	1.77698760766508E-12	1.55876105935534E-12	9.50844246206754E-13	1.96403893478772E-12	1.94845132419417E-12	1.54317344876178E-12	8.10555750864774E-13	1.79257521825864E-12	1.30935928985848E-12	1.73022477588442E-12	2.02638937716194E-12	1.1690707945165E-12	1.91727610300706E-12	1.07554513095518E-12	2.338141589033E-13	6.54679644929241E-13
0.01708	1.41847256401335E-12	1.10672035214229E-12	1.44964778520046E-12	1.51199822757468E-12	1.35612212163914E-12	2.02638937716194E-12	2.02638937716194E-12	1.38729734282625E-12	1.24700884748427E-12	1.77698760766508E-12	1.10672035214229E-12	1.93286371360062E-12	2.338141589033E-12	1.58993628054244E-12	1.80816282885219E-12	1.41847256401335E-12	1.55876105935534E-13	9.66431856800308E-13
0.0171	1.38729734282625E-12	6.07916813148581E-13	1.37170973223269E-12	1.48082300638757E-12	1.66787433351021E-12	1.96403893478772E-12	1.73022477588442E-12	1.04436990976807E-12	1.73022477588442E-12	1.6366991123231E-12	8.72906193238988E-13	2.11991504072326E-12	2.68106902209118E-12	1.93286371360062E-12	1.73022477588442E-12	1.69904955469732E-12	2.64989380090407E-13	1.24700884748427E-12
0.01712	1.55876105935534E-12	2.64989380090407E-13	1.49641061698112E-12	1.32494690045203E-12	1.96403893478772E-12	1.8393380500393E-12	1.18465840511005E-12	7.79380529677668E-13	2.05756459834904E-12	1.48082300638757E-12	8.72906193238988E-13	2.29137875725234E-12	2.8057699068396E-12	2.13550265131681E-12	1.54317344876178E-12	1.74581238647798E-12	5.61153981367921E-13	1.44964778520046E-12
0.01714	1.91727610300706E-12	1.55876105935534E-13	1.65228672291666E-12	1.21583362629716E-12	2.21344070428458E-12	1.69904955469732E-12	8.88493803832541E-13	7.79380529677668E-13	2.21344070428458E-12	1.30935928985848E-12	9.50844246206755E-13	2.338141589033E-12	2.8057699068396E-12	2.24461592547168E-12	1.27818406867137E-12	1.58993628054244E-12	1.02878229917452E-12	1.57434866994889E-12
0.01716	2.27579114665879E-12	4.83215928400154E-13	1.65228672291666E-12	1.10672035214229E-12	2.35372919962656E-12	1.6366991123231E-12	9.19669025019648E-13	9.04081414426094E-13	2.41607964200077E-12	1.1690707945165E-12	9.50844246206754E-13	2.18226548309747E-12	2.74341946446539E-12	2.29137875725234E-12	1.07554513095518E-12	1.30935928985848E-12	1.55876105935534E-12	1.6366991123231E-12
0.01718	2.60313096912341E-12	1.04436990976807E-12	1.54317344876178E-12	1.10672035214229E-12	2.40049203140722E-12	1.66787433351021E-12	1.30935928985848E-12	1.21583362629716E-12	2.50960530556209E-12	1.23142123689071E-12	9.19669025019648E-13	1.69904955469732E-12	2.74341946446539E-12	2.29137875725234E-12	9.82019467393861E-13	1.12230796273584E-12	1.99521415597483E-12	1.605523891136E-12
0.0172	2.8057699068396E-12	1.6366991123231E-12	1.30935928985848E-12	1.29377167926493E-12	2.18226548309747E-12	1.6366991123231E-12	1.74581238647798E-12	1.48082300638757E-12	2.49401769496854E-12	1.43406017460691E-12	8.72906193238988E-13	1.27818406867137E-12	2.61871857971696E-12	2.16667787250392E-12	1.1690707945165E-12	1.07554513095518E-12	2.18226548309747E-12	1.37170973223269E-12
0.01722	2.96164601277514E-12	2.21344070428458E-12	1.21583362629716E-12	1.54317344876178E-12	1.90168849241351E-12	1.55876105935534E-12	2.08873981953615E-12	1.48082300638757E-12	2.49401769496854E-12	1.76139999707153E-12	7.94968140271221E-13	8.57318582645434E-13	2.50960530556209E-12	1.93286371360062E-12	1.62111150172955E-12	1.10672035214229E-12	1.96403893478772E-12	1.02878229917452E-12
0.01724	2.83694512802671E-12	2.55636813734275E-12	1.1690707945165E-12	1.62111150172955E-12	1.46523539579401E-12	1.37170973223269E-12	2.22902831487813E-12	1.24700884748427E-12	2.36931681022011E-12	1.97962654538128E-12	7.94968140271221E-13	6.70267255522794E-13	2.24461592547168E-12	1.58993628054244E-12	2.01080176656838E-12	1.21583362629716E-12	1.71463716529087E-12	6.54679644929241E-13
0.01726	2.49401769496854E-12	2.72783185387184E-12	1.13789557332939E-12	1.52758583816823E-12	1.01319468858097E-12	1.29377167926493E-12	2.15109026191036E-12	9.19669025019648E-13	2.19785309369102E-12	2.02638937716194E-12	9.50844246206755E-13	6.70267255522794E-13	1.97962654538128E-12	1.1690707945165E-12	2.35372919962656E-12	1.34053451104559E-12	1.49641061698112E-12	4.67628317806601E-13
0.01728	2.16667787250392E-12	2.74341946446539E-12	1.04436990976807E-12	1.29377167926493E-12	6.39092034335687E-13	1.27818406867137E-12	2.15109026191036E-12	5.61153981367921E-13	1.88610088181996E-12	1.90168849241351E-12	1.18465840511005E-12	6.70267255522794E-13	1.8705132712264E-12	8.41730972051881E-13	2.3069663678459E-12	1.52758583816823E-12	1.4028849534198E-12	7.01442476709901E-13
0.0173	1.85492566063285E-12	2.72783185387184E-12	9.19669025019648E-13	1.07554513095518E-12	5.45566370774367E-13	1.34053451104559E-12	2.0731522089426E-12	4.676283178066E-13	1.605523891136E-12	1.69904955469732E-12	1.62111150172955E-12	8.57318582645434E-13	1.8393380500393E-12	6.54679644929241E-13	2.08873981953615E-12	1.41847256401336E-12	1.52758583816823E-12	1.30935928985848E-12
0.01732	1.66787433351021E-12	2.5719557479363E-12	9.04081414426094E-13	1.09113274154873E-12	5.29978760180814E-13	1.43406017460691E-12	2.02638937716194E-12	5.76741591961474E-13	1.34053451104559E-12	1.52758583816823E-12	2.01080176656838E-12	1.02878229917452E-12	1.8705132712264E-12	5.61153981367921E-13	1.66787433351021E-12	1.21583362629716E-12	1.65228672291666E-12	1.97962654538128E-12
0.01734	1.54317344876178E-12	2.3069663678459E-12	1.12230796273584E-12	1.21583362629716E-12	6.39092034335687E-13	1.57434866994889E-12	2.08873981953615E-12	7.48205308490561E-13	1.12230796273584E-12	1.37170973223269E-12	2.32255397843945E-12	1.20024601570361E-12	1.97962654538128E-12	6.54679644929241E-13	1.35612212163914E-12	9.50844246206754E-13	1.77698760766508E-12	2.60313096912341E-12
0.01736	1.66787433351021E-12	2.15109026191036E-12	1.35612212163914E-12	1.48082300638757E-12	7.32617697897007E-13	1.68346194410376E-12	2.26020353606524E-12	8.57318582645434E-13	8.88493803832541E-13	1.34053451104559E-12	2.50960530556209E-12	1.35612212163914E-12	2.0731522089426E-12	8.10555750864774E-13	1.20024601570361E-12	7.79380529677668E-13	1.80816282885219E-12	2.93047079158803E-12
0.01738	1.94845132419417E-12	1.93286371360062E-12	1.58993628054244E-12	1.58993628054244E-12	8.57318582645434E-13	1.73022477588442E-12	2.55636813734275E-12	8.57318582645434E-13	8.41730972051881E-13	1.38729734282625E-12	2.55636813734275E-12	1.43406017460691E-12	2.21344070428458E-12	1.10672035214229E-12	1.26259645807782E-12	7.01442476709901E-13	1.77698760766508E-12	2.85253273862026E-12
0.0174	2.18226548309747E-12	1.73022477588442E-12	1.62111150172955E-12	1.66787433351021E-12	1.01319468858097E-12	1.79257521825864E-12	2.75900707505894E-12	7.79380529677668E-13	9.66431856800308E-13	1.51199822757468E-12	2.5407805267492E-12	1.46523539579401E-12	2.27579114665879E-12	1.29377167926493E-12	1.37170973223269E-12	6.54679644929241E-13	1.55876105935534E-12	2.43166725259432E-12
0.01742	2.26020353606524E-12	1.52758583816823E-12	1.6366991123231E-12	1.49641061698112E-12	1.29377167926493E-12	1.76139999707153E-12	2.7745946856525E-12	7.48205308490561E-13	1.32494690045203E-12	1.69904955469732E-12	2.50960530556209E-12	1.4028849534198E-12	2.338141589033E-12	1.32494690045203E-12	1.69904955469732E-12	5.61153981367921E-13	1.38729734282625E-12	1.93286371360062E-12
0.01744	2.1043274301297E-12	1.32494690045203E-12	1.6366991123231E-12	1.20024601570361E-12	1.54317344876178E-12	1.55876105935534E-12	2.60313096912341E-12	9.82019467393861E-13	1.62111150172955E-12	1.97962654538128E-12	2.50960530556209E-12	1.49641061698112E-12	2.29137875725234E-12	1.32494690045204E-12	1.97962654538128E-12	5.61153981367921E-13	1.30935928985848E-12	1.57434866994889E-12
0.01746	1.94845132419417E-12	1.26259645807782E-12	1.65228672291666E-12	1.04436990976807E-12	1.73022477588442E-12	1.38729734282625E-12	2.32255397843945E-12	1.26259645807782E-12	1.76139999707153E-12	2.19785309369102E-12	2.71224424327828E-12	1.80816282885219E-12	2.338141589033E-12	1.38729734282625E-12	2.338141589033E-12	7.17030087303454E-13	1.30935928985848E-12	1.35612212163914E-12
0.01748	1.8393380500393E-12	1.23142123689071E-12	1.69904955469732E-12	1.15348318392295E-12	1.65228672291666E-12	1.27818406867137E-12	1.96403893478772E-12	1.43406017460691E-12	1.69904955469732E-12	2.40049203140722E-12	2.94605840218158E-12	2.13550265131681E-12	2.29137875725234E-12	1.46523539579401E-12	2.58754335852986E-12	8.57318582645434E-13	1.1690707945165E-12	1.35612212163914E-12
0.0175	1.79257521825864E-12	1.21583362629716E-12	1.79257521825864E-12	1.4028849534198E-12	1.38729734282625E-12	1.29377167926493E-12	1.66787433351021E-12	1.4028849534198E-12	1.69904955469732E-12	2.47843008437498E-12	3.05517167633646E-12	2.5407805267492E-12	2.40049203140722E-12	1.43406017460691E-12	2.74341946446539E-12	8.72906193238988E-13	1.04436990976807E-12	1.55876105935534E-12
0.01752	1.69904955469732E-12	1.32494690045203E-12	1.99521415597483E-12	1.605523891136E-12	1.02878229917452E-12	1.44964778520046E-12	1.49641061698112E-12	1.26259645807782E-12	1.73022477588442E-12	2.36931681022011E-12	2.83694512802671E-12	2.75900707505894E-12	2.5719557479363E-12	1.29377167926493E-12	2.61871857971696E-12	8.57318582645434E-13	9.04081414426094E-13	1.73022477588442E-12
0.01754	1.58993628054244E-12	1.37170973223269E-12	2.04197698775549E-12	1.57434866994889E-12	7.48205308490561E-13	1.54317344876178E-12	1.37170973223269E-12	9.35256635613201E-13	1.80816282885219E-12	2.04197698775549E-12	2.41607964200077E-12	2.72783185387184E-12	2.7745946856525E-12	1.04436990976807E-12	2.32255397843945E-12	8.57318582645434E-13	9.35256635613201E-13	1.88610088181996E-12
0.01756	1.4028849534198E-12	1.29377167926493E-12	1.99521415597483E-12	1.6366991123231E-12	5.92329202555027E-13	1.65228672291666E-12	1.30935928985848E-12	6.39092034335687E-13	1.90168849241351E-12	1.57434866994889E-12	1.93286371360062E-12	2.72783185387184E-12	3.02399645514935E-12	7.48205308490561E-13	2.04197698775549E-12	8.57318582645434E-13	9.19669025019648E-13	1.77698760766508E-12
0.01758	1.37170973223269E-12	1.24700884748427E-12	1.82375043944574E-12	1.58993628054244E-12	4.52040707213047E-13	1.58993628054244E-12	1.21583362629716E-12	4.67628317806601E-13	1.91727610300706E-12	1.24700884748427E-12	1.605523891136E-12	2.61871857971696E-12	3.05517167633646E-12	5.45566370774367E-13	1.76139999707153E-12	9.19669025019648E-13	1.02878229917452E-12	1.54317344876178E-12
0.0176	1.37170973223269E-12	1.21583362629716E-12	1.76139999707153E-12	1.66787433351021E-12	4.36453096619494E-13	1.51199822757468E-12	1.13789557332939E-12	4.98803538993707E-13	1.85492566063285E-12	1.1690707945165E-12	1.48082300638757E-12	2.5719557479363E-12	2.94605840218158E-12	5.61153981367921E-13	1.66787433351021E-12	9.04081414426094E-13	1.20024601570361E-12	1.29377167926493E-12
0.01762	1.26259645807782E-12	1.30935928985848E-12	1.80816282885219E-12	1.54317344876178E-12	5.45566370774367E-13	1.38729734282625E-12	9.35256635613201E-13	8.72906193238988E-13	1.76139999707153E-12	1.27818406867137E-12	1.35612212163914E-12	2.36931681022011E-12	2.74341946446539E-12	6.54679644929241E-13	1.55876105935534E-12	9.04081414426094E-13	1.30935928985848E-12	1.10672035214229E-12
0.01764	1.35612212163914E-12	1.41847256401335E-12	1.90168849241351E-12	1.38729734282625E-12	6.54679644929241E-13	1.30935928985848E-12	5.76741591961474E-13	1.4028849534198E-12	1.69904955469732E-12	1.51199822757468E-12	1.27818406867137E-12	2.13550265131681E-12	2.52519291615564E-12	7.32617697897008E-13	1.41847256401336E-12	9.82019467393861E-13	1.1690707945165E-12	9.97607077987414E-13
0.01766	1.48082300638757E-12	1.37170973223269E-12	1.99521415597483E-12	1.38729734282625E-12	7.01442476709901E-13	1.37170973223269E-12	4.05277875432387E-13	1.66787433351021E-12	1.62111150172955E-12	1.51199822757468E-12	1.1690707945165E-12	1.74581238647798E-12	2.3069663678459E-12	6.23504423742134E-13	1.29377167926493E-12	1.07554513095518E-12	1.01319468858097E-12	9.19669025019648E-13
0.01768	1.55876105935534E-12	1.20024601570361E-12	2.13550265131681E-12	1.52758583816823E-12	5.61153981367921E-13	1.605523891136E-12	4.98803538993707E-13	2.1043274301297E-12	1.6366991123231E-12	1.51199822757468E-12	1.13789557332939E-12	1.21583362629716E-12	2.08873981953615E-12	5.29978760180814E-13	1.21583362629716E-12	1.20024601570361E-12	7.17030087303454E-13	1.15348318392295E-12
0.0177	1.69904955469732E-12	9.66431856800308E-13	2.21344070428458E-12	1.80816282885219E-12	4.83215928400154E-13	1.76139999707153E-12	7.94968140271221E-13	2.47843008437498E-12	1.69904955469732E-12	1.51199822757468E-12	1.13789557332939E-12	5.14391149587261E-13	1.80816282885219E-12	5.29978760180814E-13	1.30935928985848E-12	1.51199822757468E-12	4.98803538993707E-13	1.34053451104559E-12
0.01772	1.8393380500393E-12	8.88493803832541E-13	2.0731522089426E-12	2.08873981953615E-12	4.2086548602594E-13	1.85492566063285E-12	1.43406017460691E-12	2.71224424327828E-12	1.80816282885219E-12	1.58993628054244E-12	1.30935928985848E-12	1.24700884748427E-13	1.49641061698112E-12	7.17030087303454E-13	1.49641061698112E-12	1.77698760766508E-12	5.45566370774367E-13	1.43406017460691E-12
0.01774	1.8393380500393E-12	1.01319468858097E-12	1.76139999707153E-12	2.21344070428458E-12	4.83215928400154E-13	1.8705132712264E-12	1.96403893478772E-12	2.79018229624605E-12	1.88610088181996E-12	1.605523891136E-12	1.41847256401336E-12	2.338141589033E-13	1.1690707945165E-12	9.82019467393861E-13	1.71463716529087E-12	2.02638937716194E-12	7.17030087303454E-13	1.38729734282625E-12
0.01776	1.76139999707153E-12	1.35612212163914E-12	1.65228672291666E-12	2.19785309369102E-12	6.85854866116347E-13	1.94845132419417E-12	2.38490442081366E-12	2.66548141149762E-12	1.93286371360062E-12	1.52758583816823E-12	1.27818406867137E-12	6.39092034335687E-13	8.72906193238988E-13	1.30935928985848E-12	1.97962654538128E-12	2.08873981953615E-12	1.01319468858097E-12	1.29377167926493E-12
0.01778	1.54317344876178E-12	1.73022477588442E-12	1.80816282885219E-12	1.99521415597483E-12	1.01319468858097E-12	2.1043274301297E-12	2.49401769496854E-12	2.35372919962656E-12	1.88610088181996E-12	1.21583362629716E-12	1.01319468858097E-12	1.13789557332939E-12	6.54679644929241E-13	1.62111150172955E-12	2.05756459834904E-12	2.19785309369102E-12	1.38729734282625E-12	1.29377167926493E-12
0.0178	1.30935928985848E-12	1.8705132712264E-12	2.21344070428458E-12	1.66787433351021E-12	1.30935928985848E-12	1.97962654538128E-12	2.38490442081366E-12	1.99521415597483E-12	1.79257521825864E-12	7.48205308490561E-13	8.10555750864774E-13	1.4028849534198E-12	5.29978760180814E-13	1.90168849241351E-12	2.0731522089426E-12	2.24461592547168E-12	1.66787433351021E-12	1.35612212163914E-12
0.01782	1.24700884748427E-12	1.77698760766508E-12	2.52519291615564E-12	1.34053451104559E-12	1.43406017460691E-12	1.73022477588442E-12	2.22902831487813E-12	1.71463716529087E-12	1.62111150172955E-12	3.7410265424528E-13	8.10555750864774E-13	1.38729734282625E-12	5.14391149587261E-13	2.11991504072326E-12	1.91727610300706E-12	2.24461592547168E-12	1.76139999707153E-12	1.41847256401336E-12
0.01784	1.35612212163914E-12	1.57434866994889E-12	2.7745946856525E-12	1.10672035214229E-12	1.48082300638757E-12	1.52758583816823E-12	2.13550265131681E-12	1.44964778520046E-12	1.4028849534198E-12	2.02638937716194E-13	9.35256635613201E-13	1.21583362629716E-12	6.39092034335687E-13	2.26020353606524E-12	1.74581238647798E-12	2.15109026191036E-12	1.68346194410376E-12	1.52758583816823E-12
0.01786	1.37170973223269E-12	1.48082300638757E-12	2.55636813734275E-12	9.35256635613201E-13	1.48082300638757E-12	1.51199822757468E-12	1.97962654538128E-12	1.34053451104559E-12	1.10672035214229E-12	4.2086548602594E-13	1.26259645807782E-12	1.01319468858097E-12	1.01319468858097E-12	2.16667787250392E-12	1.79257521825864E-12	2.02638937716194E-12	1.48082300638757E-12	1.62111150172955E-12
0.01788	1.35612212163914E-12	1.51199822757468E-12	2.01080176656838E-12	7.94968140271221E-13	1.43406017460691E-12	1.74581238647798E-12	1.76139999707153E-12	1.24700884748427E-12	7.94968140271221E-13	8.57318582645434E-13	1.41847256401336E-12	9.97607077987414E-13	1.4028849534198E-12	1.96403893478772E-12	1.76139999707153E-12	1.90168849241351E-12	1.27818406867137E-12	1.62111150172955E-12
0.0179	1.43406017460691E-12	1.79257521825864E-12	1.21583362629716E-12	8.57318582645434E-13	1.38729734282625E-12	1.90168849241351E-12	1.49641061698112E-12	1.15348318392295E-12	6.85854866116347E-13	1.51199822757468E-12	1.51199822757468E-12	1.18465840511005E-12	1.71463716529087E-12	1.65228672291666E-12	1.74581238647798E-12	1.94845132419417E-12	1.09113274154873E-12	1.41847256401335E-12
0.01792	1.6366991123231E-12	2.11991504072326E-12	5.61153981367921E-13	1.07554513095518E-12	1.32494690045204E-12	2.05756459834904E-12	1.1690707945165E-12	9.82019467393861E-13	8.57318582645434E-13	2.13550265131681E-12	1.4028849534198E-12	1.35612212163914E-12	1.94845132419417E-12	1.44964778520046E-12	1.54317344876178E-12	1.96403893478772E-12	9.97607077987414E-13	1.10672035214229E-12
0.01794	1.74581238647798E-12	2.27579114665879E-12	2.18226548309747E-13	1.46523539579402E-12	1.29377167926493E-12	1.99521415597483E-12	8.41730972051881E-13	7.63792919084114E-13	1.18465840511005E-12	2.50960530556209E-12	1.26259645807782E-12	1.605523891136E-12	2.22902831487813E-12	1.29377167926493E-12	1.26259645807782E-12	1.82375043944574E-12	9.97607077987414E-13	9.66431856800308E-13
0.01796	1.68346194410376E-12	2.3069663678459E-12	2.18226548309747E-13	1.77698760766508E-12	1.20024601570361E-12	1.82375043944574E-12	5.45566370774367E-13	4.676283178066E-13	1.6366991123231E-12	2.50960530556209E-12	1.10672035214229E-12	1.77698760766508E-12	2.32255397843945E-12	1.30935928985848E-12	9.66431856800308E-13	1.69904955469732E-12	1.09113274154873E-12	1.10672035214229E-12
0.01798	1.54317344876178E-12	2.24461592547168E-12	4.2086548602594E-13	1.91727610300706E-12	1.20024601570361E-12	1.48082300638757E-12	4.2086548602594E-13	2.64989380090407E-13	2.02638937716194E-12	2.29137875725234E-12	1.09113274154873E-12	1.82375043944574E-12	2.3069663678459E-12	1.34053451104559E-12	8.72906193238988E-13	1.57434866994889E-12	1.23142123689071E-12	1.4028849534198E-12
0.018	1.23142123689071E-12	2.18226548309747E-12	7.79380529677668E-13	2.05756459834904E-12	1.35612212163914E-12	1.13789557332939E-12	4.52040707213047E-13	3.42927433058174E-13	2.15109026191036E-12	2.1043274301297E-12	1.10672035214229E-12	1.85492566063285E-12	2.21344070428458E-12	1.49641061698112E-12	9.04081414426094E-13	1.51199822757468E-12	1.49641061698112E-12	1.79257521825864E-12
0.01802	9.97607077987414E-13	2.11991504072326E-12	1.07554513095518E-12	2.04197698775549E-12	1.44964778520046E-12	8.57318582645434E-13	6.54679644929241E-13	6.39092034335687E-13	1.97962654538128E-12	1.77698760766508E-12	1.21583362629716E-12	1.85492566063285E-12	2.01080176656838E-12	1.52758583816823E-12	9.04081414426094E-13	1.43406017460691E-12	1.62111150172955E-12	1.99521415597483E-12
0.01804	8.72906193238988E-13	1.91727610300706E-12	1.65228672291666E-12	2.1043274301297E-12	1.46523539579401E-12	7.48205308490561E-13	8.41730972051881E-13	9.82019467393861E-13	1.73022477588442E-12	1.58993628054244E-12	1.30935928985848E-12	1.71463716529087E-12	1.88610088181996E-12	1.41847256401335E-12	9.04081414426094E-13	1.41847256401335E-12	1.62111150172955E-12	2.26020353606524E-12
0.01806	9.19669025019648E-13	1.66787433351021E-12	2.22902831487813E-12	2.02638937716194E-12	1.51199822757468E-12	8.72906193238988E-13	1.07554513095518E-12	1.32494690045203E-12	1.49641061698112E-12	1.48082300638757E-12	1.34053451104559E-12	1.605523891136E-12	1.76139999707153E-12	1.15348318392295E-12	8.10555750864774E-13	1.52758583816823E-12	1.57434866994889E-12	2.338141589033E-12
0.01808	1.24700884748427E-12	1.48082300638757E-12	2.55636813734275E-12	1.99521415597483E-12	1.34053451104559E-12	1.15348318392295E-12	1.43406017460691E-12	1.51199822757468E-12	1.49641061698112E-12	1.43406017460691E-12	1.34053451104559E-12	1.44964778520046E-12	1.8393380500393E-12	9.66431856800308E-13	8.41730972051881E-13	1.77698760766508E-12	1.41847256401335E-12	2.27579114665879E-12
0.0181	1.55876105935534E-12	1.21583362629716E-12	2.60313096912341E-12	2.08873981953615E-12	1.02878229917452E-12	1.46523539579401E-12	1.57434866994889E-12	1.71463716529087E-12	1.65228672291666E-12	1.48082300638757E-12	1.44964778520046E-12	1.48082300638757E-12	1.94845132419417E-12	8.41730972051881E-13	9.82019467393861E-13	1.97962654538128E-12	1.26259645807782E-12	2.18226548309747E-12
0.01812	2.02638937716194E-12	9.66431856800308E-13	2.5719557479363E-12	2.21344070428458E-12	7.17030087303454E-13	1.79257521825864E-12	1.71463716529087E-12	1.85492566063285E-12	1.85492566063285E-12	1.44964778520046E-12	1.58993628054244E-12	1.65228672291666E-12	2.05756459834904E-12	6.85854866116347E-13	1.30935928985848E-12	1.94845132419417E-12	1.09113274154873E-12	2.08873981953615E-12
0.01814	2.50960530556209E-12	9.19669025019648E-13	2.44725486318788E-12	2.36931681022011E-12	6.85854866116347E-13	2.01080176656838E-12	1.68346194410376E-12	1.80816282885219E-12	2.02638937716194E-12	1.32494690045204E-12	1.58993628054244E-12	1.82375043944574E-12	2.1043274301297E-12	6.70267255522794E-13	1.69904955469732E-12	1.73022477588442E-12	9.04081414426094E-13	1.91727610300706E-12
0.01816	2.91488318099448E-12	1.07554513095518E-12	2.43166725259432E-12	2.50960530556209E-12	1.02878229917452E-12	2.05756459834904E-12	1.79257521825864E-12	1.65228672291666E-12	2.0731522089426E-12	1.15348318392295E-12	1.6366991123231E-12	2.02638937716194E-12	2.05756459834904E-12	7.48205308490561E-13	1.97962654538128E-12	1.1690707945165E-12	8.72906193238988E-13	1.68346194410376E-12
0.01818	3.14869733989778E-12	1.34053451104559E-12	2.40049203140722E-12	2.52519291615564E-12	1.6366991123231E-12	2.02638937716194E-12	1.90168849241351E-12	1.43406017460691E-12	1.94845132419417E-12	1.23142123689071E-12	1.66787433351021E-12	2.38490442081366E-12	1.8705132712264E-12	8.57318582645434E-13	2.11991504072326E-12	7.32617697897007E-13	9.66431856800308E-13	1.51199822757468E-12
0.0182	3.05517167633646E-12	1.57434866994889E-12	2.38490442081366E-12	2.35372919962656E-12	2.19785309369102E-12	2.02638937716194E-12	2.05756459834904E-12	1.18465840511005E-12	1.82375043944574E-12	1.4028849534198E-12	1.66787433351021E-12	2.79018229624605E-12	1.57434866994889E-12	8.72906193238988E-13	2.16667787250392E-12	5.76741591961474E-13	1.12230796273584E-12	1.4028849534198E-12
0.01822	2.75900707505894E-12	1.82375043944574E-12	2.35372919962656E-12	2.16667787250392E-12	2.43166725259432E-12	2.0731522089426E-12	2.13550265131681E-12	9.82019467393861E-13	1.73022477588442E-12	1.49641061698112E-12	1.76139999707153E-12	3.0084088445558E-12	1.35612212163914E-12	7.79380529677668E-13	2.22902831487813E-12	7.63792919084114E-13	1.15348318392295E-12	1.32494690045203E-12
0.01824	2.32255397843945E-12	1.91727610300706E-12	2.29137875725234E-12	1.88610088181996E-12	2.38490442081366E-12	2.38490442081366E-12	2.16667787250392E-12	9.66431856800308E-13	1.58993628054244E-12	1.38729734282625E-12	1.88610088181996E-12	3.11752211871067E-12	1.1690707945165E-12	6.85854866116347E-13	2.22902831487813E-12	1.02878229917452E-12	1.21583362629716E-12	1.1690707945165E-12
0.01826	1.99521415597483E-12	1.88610088181996E-12	2.26020353606524E-12	1.62111150172955E-12	2.24461592547168E-12	2.74341946446539E-12	2.0731522089426E-12	1.18465840511005E-12	1.51199822757468E-12	1.20024601570361E-12	2.02638937716194E-12	2.94605840218158E-12	1.21583362629716E-12	8.10555750864774E-13	2.1043274301297E-12	1.46523539579401E-12	1.15348318392295E-12	9.66431856800308E-13
0.01828	1.69904955469732E-12	1.6366991123231E-12	1.99521415597483E-12	1.4028849534198E-12	1.97962654538128E-12	3.0084088445558E-12	1.97962654538128E-12	1.46523539579401E-12	1.605523891136E-12	1.13789557332939E-12	2.08873981953615E-12	2.71224424327828E-12	1.29377167926493E-12	1.09113274154873E-12	1.91727610300706E-12	1.8393380500393E-12	1.05995752036163E-12	7.94968140271221E-13
0.0183	1.41847256401335E-12	1.32494690045204E-12	1.68346194410376E-12	1.51199822757468E-12	1.54317344876178E-12	2.97723362336869E-12	1.80816282885219E-12	1.79257521825864E-12	1.79257521825864E-12	1.38729734282625E-12	2.27579114665879E-12	2.43166725259432E-12	1.34053451104559E-12	1.48082300638757E-12	1.68346194410376E-12	2.16667787250392E-12	7.63792919084114E-13	7.17030087303454E-13
0.01832	1.23142123689071E-12	1.01319468858097E-12	1.38729734282625E-12	1.76139999707153E-12	1.21583362629716E-12	2.47843008437498E-12	1.52758583816823E-12	2.0731522089426E-12	1.97962654538128E-12	1.73022477588442E-12	2.35372919962656E-12	2.26020353606524E-12	1.27818406867137E-12	1.88610088181996E-12	1.51199822757468E-12	2.3069663678459E-12	4.52040707213047E-13	7.79380529677668E-13
0.01834	1.13789557332939E-12	9.97607077987414E-13	1.10672035214229E-12	2.13550265131681E-12	1.05995752036163E-12	1.85492566063285E-12	1.34053451104559E-12	2.13550265131681E-12	2.05756459834904E-12	1.94845132419417E-12	2.13550265131681E-12	2.18226548309747E-12	1.21583362629716E-12	2.26020353606524E-12	1.55876105935534E-12	2.11991504072326E-12	3.2733982246462E-13	7.79380529677668E-13
0.01836	1.05995752036163E-12	1.26259645807782E-12	1.15348318392295E-12	2.29137875725234E-12	1.32494690045203E-12	1.13789557332939E-12	9.19669025019648E-13	2.11991504072326E-12	2.01080176656838E-12	1.94845132419417E-12	1.79257521825864E-12	2.15109026191036E-12	1.05995752036163E-12	2.61871857971696E-12	1.73022477588442E-12	1.85492566063285E-12	4.98803538993707E-13	7.32617697897007E-13
0.01838	1.02878229917452E-12	1.66787433351021E-12	1.46523539579401E-12	2.19785309369102E-12	1.82375043944574E-12	5.45566370774367E-13	5.76741591961474E-13	2.0731522089426E-12	2.02638937716194E-12	1.65228672291666E-12	1.32494690045203E-12	2.08873981953615E-12	9.35256635613201E-13	2.68106902209118E-12	1.94845132419417E-12	1.55876105935534E-12	9.35256635613201E-13	7.79380529677668E-13
0.0184	1.13789557332939E-12	2.0731522089426E-12	1.79257521825864E-12	2.05756459834904E-12	2.22902831487813E-12	2.64989380090407E-13	3.11752211871067E-13	2.05756459834904E-12	2.04197698775549E-12	1.37170973223269E-12	9.97607077987414E-13	2.01080176656838E-12	9.50844246206754E-13	2.40049203140722E-12	2.08873981953615E-12	1.37170973223269E-12	1.49641061698112E-12	8.57318582645434E-13
0.01842	1.23142123689071E-12	2.24461592547168E-12	1.91727610300706E-12	1.82375043944574E-12	2.47843008437498E-12	1.09113274154873E-13	1.55876105935534E-13	2.1043274301297E-12	2.04197698775549E-12	1.24700884748427E-12	8.72906193238988E-13	2.0731522089426E-12	9.82019467393861E-13	1.8705132712264E-12	2.13550265131681E-12	1.26259645807782E-12	1.80816282885219E-12	1.20024601570361E-12
0.01844	1.38729734282625E-12	2.11991504072326E-12	1.90168849241351E-12	1.51199822757468E-12	2.49401769496854E-12	4.676283178066E-14	2.18226548309747E-13	2.15109026191036E-12	1.91727610300706E-12	1.32494690045203E-12	9.35256635613201E-13	2.11991504072326E-12	1.10672035214229E-12	1.15348318392295E-12	1.91727610300706E-12	1.21583362629716E-12	1.76139999707153E-12	1.54317344876178E-12
0.01846	1.58993628054244E-12	1.88610088181996E-12	1.8705132712264E-12	1.29377167926493E-12	2.43166725259432E-12	7.79380529677668E-14	7.17030087303454E-13	2.338141589033E-12	1.8393380500393E-12	1.46523539579401E-12	1.07554513095518E-12	2.02638937716194E-12	1.43406017460691E-12	6.39092034335687E-13	1.71463716529087E-12	1.24700884748427E-12	1.52758583816823E-12	1.77698760766508E-12
0.01848	1.73022477588442E-12	1.6366991123231E-12	1.88610088181996E-12	1.15348318392295E-12	2.29137875725234E-12	3.42927433058174E-13	1.26259645807782E-12	2.5407805267492E-12	1.65228672291666E-12	1.69904955469732E-12	1.20024601570361E-12	1.99521415597483E-12	1.8393380500393E-12	3.2733982246462E-13	1.55876105935534E-12	1.24700884748427E-12	1.24700884748427E-12	1.71463716529087E-12
0.0185	1.8705132712264E-12	1.41847256401336E-12	1.94845132419417E-12	1.09113274154873E-12	2.02638937716194E-12	6.39092034335687E-13	1.74581238647798E-12	2.64989380090407E-12	1.48082300638757E-12	1.8705132712264E-12	1.38729734282625E-12	1.96403893478772E-12	2.08873981953615E-12	3.7410265424528E-13	1.49641061698112E-12	1.24700884748427E-12	9.50844246206754E-13	1.49641061698112E-12
0.01852	1.93286371360062E-12	1.43406017460691E-12	2.01080176656838E-12	1.29377167926493E-12	1.97962654538128E-12	8.88493803832541E-13	1.97962654538128E-12	2.66548141149762E-12	1.37170973223269E-12	1.91727610300706E-12	1.52758583816823E-12	1.77698760766508E-12	2.05756459834904E-12	5.61153981367921E-13	1.49641061698112E-12	1.27818406867137E-12	7.79380529677668E-13	1.26259645807782E-12
0.01854	1.99521415597483E-12	1.48082300638757E-12	2.1043274301297E-12	1.34053451104559E-12	1.88610088181996E-12	1.13789557332939E-12	1.8393380500393E-12	2.44725486318788E-12	1.38729734282625E-12	1.97962654538128E-12	1.58993628054244E-12	1.605523891136E-12	1.82375043944574E-12	7.63792919084114E-13	1.46523539579401E-12	1.24700884748427E-12	6.54679644929241E-13	1.1690707945165E-12
0.01856	2.16667787250392E-12	1.69904955469732E-12	2.11991504072326E-12	1.38729734282625E-12	1.94845132419417E-12	1.26259645807782E-12	1.71463716529087E-12	2.21344070428458E-12	1.37170973223269E-12	1.82375043944574E-12	1.41847256401335E-12	1.43406017460691E-12	1.27818406867137E-12	8.26143361458328E-13	1.37170973223269E-12	1.26259645807782E-12	5.29978760180814E-13	1.09113274154873E-12
0.01858	2.40049203140722E-12	2.01080176656838E-12	2.19785309369102E-12	1.44964778520046E-12	1.99521415597483E-12	1.27818406867137E-12	1.71463716529087E-12	1.96403893478772E-12	1.32494690045204E-12	1.605523891136E-12	1.24700884748427E-12	1.27818406867137E-12	7.63792919084114E-13	7.01442476709901E-13	1.21583362629716E-12	1.43406017460691E-12	4.83215928400154E-13	1.10672035214229E-12
0.0186	2.68106902209118E-12	2.24461592547168E-12	2.26020353606524E-12	1.57434866994889E-12	2.15109026191036E-12	1.29377167926493E-12	1.6366991123231E-12	1.73022477588442E-12	1.43406017460691E-12	1.35612212163914E-12	1.1690707945165E-12	1.32494690045203E-12	6.39092034335687E-13	4.52040707213047E-13	1.21583362629716E-12	1.55876105935534E-12	4.67628317806601E-13	9.35256635613201E-13
0.01862	2.79018229624605E-12	2.29137875725234E-12	2.02638937716194E-12	1.65228672291666E-12	2.16667787250392E-12	1.21583362629716E-12	1.54317344876178E-12	1.55876105935534E-12	1.49641061698112E-12	1.09113274154873E-12	1.24700884748427E-12	1.58993628054244E-12	9.19669025019648E-13	2.49401769496854E-13	1.26259645807782E-12	1.57434866994889E-12	5.76741591961474E-13	8.10555750864774E-13
0.01864	2.61871857971696E-12	2.35372919962656E-12	1.82375043944574E-12	1.52758583816823E-12	2.0731522089426E-12	1.12230796273584E-12	1.57434866994889E-12	1.41847256401335E-12	1.6366991123231E-12	9.04081414426094E-13	1.54317344876178E-12	1.93286371360062E-12	1.52758583816823E-12	1.09113274154873E-13	1.32494690045203E-12	1.55876105935534E-12	6.85854866116347E-13	5.29978760180814E-13
0.01866	2.22902831487813E-12	2.44725486318788E-12	1.44964778520046E-12	1.52758583816823E-12	1.93286371360062E-12	9.97607077987414E-13	1.58993628054244E-12	1.37170973223269E-12	1.69904955469732E-12	9.19669025019648E-13	1.96403893478772E-12	2.26020353606524E-12	1.93286371360062E-12	3.11752211871067E-13	1.43406017460691E-12	1.58993628054244E-12	7.94968140271221E-13	3.2733982246462E-13
0.01868	1.82375043944574E-12	2.46284247378143E-12	1.18465840511005E-12	1.62111150172955E-12	1.85492566063285E-12	1.01319468858097E-12	1.68346194410376E-12	1.38729734282625E-12	1.74581238647798E-12	1.04436990976807E-12	2.35372919962656E-12	2.50960530556209E-12	2.19785309369102E-12	7.63792919084114E-13	1.58993628054244E-12	1.73022477588442E-12	9.35256635613201E-13	3.42927433058174E-13
0.0187	1.605523891136E-12	2.36931681022011E-12	9.66431856800308E-13	1.68346194410376E-12	1.94845132419417E-12	1.21583362629716E-12	1.79257521825864E-12	1.41847256401335E-12	1.8705132712264E-12	1.24700884748427E-12	2.41607964200077E-12	2.50960530556209E-12	2.338141589033E-12	1.23142123689071E-12	1.605523891136E-12	1.8705132712264E-12	1.10672035214229E-12	5.92329202555027E-13
0.01872	1.54317344876178E-12	2.24461592547168E-12	9.50844246206754E-13	1.68346194410376E-12	2.02638937716194E-12	1.52758583816823E-12	1.8705132712264E-12	1.48082300638757E-12	1.8705132712264E-12	1.62111150172955E-12	2.22902831487813E-12	2.47843008437498E-12	2.3069663678459E-12	1.48082300638757E-12	1.49641061698112E-12	2.05756459834904E-12	1.01319468858097E-12	8.72906193238988E-13
0.01874	1.57434866994889E-12	2.0731522089426E-12	1.12230796273584E-12	1.73022477588442E-12	2.16667787250392E-12	1.88610088181996E-12	1.69904955469732E-12	1.32494690045204E-12	1.77698760766508E-12	2.0731522089426E-12	1.97962654538128E-12	2.41607964200077E-12	2.27579114665879E-12	1.69904955469732E-12	1.49641061698112E-12	2.13550265131681E-12	1.04436990976807E-12	1.10672035214229E-12
0.01876	1.62111150172955E-12	1.99521415597483E-12	1.41847256401335E-12	1.76139999707153E-12	2.19785309369102E-12	2.05756459834904E-12	1.27818406867137E-12	1.04436990976807E-12	1.57434866994889E-12	2.36931681022011E-12	1.80816282885219E-12	2.3069663678459E-12	2.21344070428458E-12	1.76139999707153E-12	1.57434866994889E-12	2.1043274301297E-12	1.01319468858097E-12	1.27818406867137E-12
0.01878	1.6366991123231E-12	2.01080176656838E-12	1.79257521825864E-12	1.82375043944574E-12	2.08873981953615E-12	2.15109026191036E-12	8.41730972051881E-13	7.63792919084114E-13	1.38729734282625E-12	2.38490442081366E-12	1.71463716529087E-12	2.08873981953615E-12	2.0731522089426E-12	1.71463716529087E-12	1.66787433351021E-12	1.79257521825864E-12	9.97607077987414E-13	1.1690707945165E-12
0.0188	1.62111150172955E-12	1.96403893478772E-12	2.1043274301297E-12	1.76139999707153E-12	1.88610088181996E-12	2.29137875725234E-12	6.07916813148581E-13	6.85854866116347E-13	1.24700884748427E-12	2.24461592547168E-12	1.68346194410376E-12	1.99521415597483E-12	1.97962654538128E-12	1.49641061698112E-12	1.71463716529087E-12	1.46523539579401E-12	1.23142123689071E-12	1.09113274154873E-12
0.01882	1.65228672291666E-12	1.80816282885219E-12	2.29137875725234E-12	1.66787433351021E-12	1.68346194410376E-12	2.50960530556209E-12	7.63792919084114E-13	1.01319468858097E-12	1.18465840511005E-12	1.96403893478772E-12	1.68346194410376E-12	2.02638937716194E-12	2.02638937716194E-12	1.41847256401335E-12	1.69904955469732E-12	1.07554513095518E-12	1.41847256401335E-12	1.09113274154873E-12
0.01884	1.82375043944574E-12	1.605523891136E-12	2.29137875725234E-12	1.51199822757468E-12	1.6366991123231E-12	2.66548141149762E-12	8.88493803832541E-13	1.62111150172955E-12	1.23142123689071E-12	1.69904955469732E-12	1.73022477588442E-12	2.02638937716194E-12	2.0731522089426E-12	1.32494690045203E-12	1.58993628054244E-12	6.85854866116347E-13	1.58993628054244E-12	1.48082300638757E-12
0.01886	2.08873981953615E-12	1.43406017460691E-12	2.15109026191036E-12	1.10672035214229E-12	1.65228672291666E-12	2.64989380090407E-12	1.26259645807782E-12	2.26020353606524E-12	1.49641061698112E-12	1.51199822757468E-12	1.69904955469732E-12	1.99521415597483E-12	2.15109026191036E-12	1.1690707945165E-12	1.46523539579401E-12	4.67628317806601E-13	1.65228672291666E-12	2.13550265131681E-12
0.01888	2.338141589033E-12	1.23142123689071E-12	1.8393380500393E-12	8.26143361458328E-13	1.71463716529087E-12	2.60313096912341E-12	1.6366991123231E-12	2.55636813734275E-12	1.79257521825864E-12	1.44964778520046E-12	1.71463716529087E-12	2.04197698775549E-12	2.04197698775549E-12	1.04436990976807E-12	1.34053451104559E-12	3.42927433058174E-13	1.57434866994889E-12	2.66548141149762E-12
0.0189	2.5407805267492E-12	1.20024601570361E-12	1.57434866994889E-12	8.57318582645434E-13	1.79257521825864E-12	2.40049203140722E-12	1.94845132419417E-12	2.52519291615564E-12	2.24461592547168E-12	1.46523539579401E-12	1.58993628054244E-12	1.99521415597483E-12	1.80816282885219E-12	9.19669025019648E-13	1.26259645807782E-12	3.89690264838834E-13	1.38729734282625E-12	2.91488318099448E-12
0.01892	2.49401769496854E-12	1.26259645807782E-12	1.35612212163914E-12	9.66431856800308E-13	1.85492566063285E-12	2.15109026191036E-12	2.04197698775549E-12	2.18226548309747E-12	2.63430619031052E-12	1.55876105935534E-12	1.65228672291666E-12	1.90168849241351E-12	1.57434866994889E-12	9.19669025019648E-13	1.23142123689071E-12	6.70267255522794E-13	1.21583362629716E-12	2.82135751743316E-12
0.01894	2.27579114665879E-12	1.32494690045204E-12	1.23142123689071E-12	1.1690707945165E-12	2.04197698775549E-12	1.80816282885219E-12	2.05756459834904E-12	1.76139999707153E-12	2.89929557040092E-12	1.66787433351021E-12	1.6366991123231E-12	1.8393380500393E-12	1.46523539579401E-12	9.97607077987414E-13	1.4028849534198E-12	1.07554513095518E-12	1.1690707945165E-12	2.49401769496854E-12
0.01896	1.96403893478772E-12	1.37170973223269E-12	1.09113274154873E-12	1.43406017460691E-12	2.21344070428458E-12	1.55876105935534E-12	1.8393380500393E-12	1.30935928985848E-12	2.85253273862026E-12	1.62111150172955E-12	1.68346194410376E-12	1.8393380500393E-12	1.38729734282625E-12	1.05995752036163E-12	1.35612212163914E-12	1.48082300638757E-12	1.10672035214229E-12	2.08873981953615E-12
0.01898	1.66787433351021E-12	1.27818406867137E-12	1.13789557332939E-12	1.68346194410376E-12	2.3069663678459E-12	1.54317344876178E-12	1.58993628054244E-12	9.82019467393861E-13	2.60313096912341E-12	1.57434866994889E-12	1.71463716529087E-12	1.85492566063285E-12	1.4028849534198E-12	1.04436990976807E-12	1.35612212163914E-12	1.71463716529087E-12	1.07554513095518E-12	1.69904955469732E-12
0.019	1.46523539579401E-12	1.21583362629716E-12	1.01319468858097E-12	1.82375043944574E-12	2.18226548309747E-12	1.68346194410376E-12	1.37170973223269E-12	7.94968140271221E-13	2.29137875725234E-12	1.55876105935534E-12	1.68346194410376E-12	1.8393380500393E-12	1.48082300638757E-12	8.26143361458328E-13	1.29377167926493E-12	1.85492566063285E-12	1.13789557332939E-12	1.35612212163914E-12
0.01902	1.32494690045203E-12	1.26259645807782E-12	9.66431856800308E-13	1.94845132419417E-12	2.02638937716194E-12	1.85492566063285E-12	1.23142123689071E-12	7.01442476709901E-13	1.96403893478772E-12	1.62111150172955E-12	1.68346194410376E-12	1.76139999707153E-12	1.48082300638757E-12	5.61153981367921E-13	1.44964778520046E-12	1.8705132712264E-12	1.18465840511005E-12	1.23142123689071E-12
0.01904	1.24700884748427E-12	1.30935928985848E-12	1.04436990976807E-12	2.01080176656838E-12	1.88610088181996E-12	1.91727610300706E-12	1.18465840511005E-12	8.72906193238988E-13	1.71463716529087E-12	1.62111150172955E-12	1.54317344876178E-12	1.68346194410376E-12	1.58993628054244E-12	5.76741591961474E-13	1.605523891136E-12	1.80816282885219E-12	1.27818406867137E-12	1.4028849534198E-12
0.01906	1.18465840511005E-12	1.32494690045204E-12	1.27818406867137E-12	2.1043274301297E-12	1.77698760766508E-12	2.05756459834904E-12	1.34053451104559E-12	1.09113274154873E-12	1.66787433351021E-12	1.62111150172955E-12	1.27818406867137E-12	1.605523891136E-12	1.71463716529087E-12	7.48205308490561E-13	1.80816282885219E-12	1.77698760766508E-12	1.43406017460691E-12	1.66787433351021E-12
0.01908	1.20024601570361E-12	1.23142123689071E-12	1.68346194410376E-12	2.22902831487813E-12	1.58993628054244E-12	2.05756459834904E-12	1.57434866994889E-12	1.37170973223269E-12	1.71463716529087E-12	1.4028849534198E-12	1.07554513095518E-12	1.52758583816823E-12	1.74581238647798E-12	1.41847256401335E-12	1.97962654538128E-12	1.8705132712264E-12	1.62111150172955E-12	1.97962654538128E-12
0.0191	1.23142123689071E-12	9.97607077987414E-13	2.1043274301297E-12	2.32255397843945E-12	1.52758583816823E-12	2.05756459834904E-12	1.88610088181996E-12	1.43406017460691E-12	1.82375043944574E-12	1.13789557332939E-12	9.82019467393861E-13	1.52758583816823E-12	1.79257521825864E-12	1.96403893478772E-12	2.1043274301297E-12	2.05756459834904E-12	1.57434866994889E-12	2.16667787250392E-12
0.01912	1.29377167926493E-12	7.94968140271221E-13	2.47843008437498E-12	2.40049203140722E-12	1.38729734282625E-12	1.97962654538128E-12	2.08873981953615E-12	1.37170973223269E-12	2.04197698775549E-12	8.88493803832541E-13	9.66431856800308E-13	1.58993628054244E-12	1.76139999707153E-12	2.32255397843945E-12	2.19785309369102E-12	2.19785309369102E-12	1.62111150172955E-12	2.08873981953615E-12
0.01914	1.49641061698112E-12	8.41730972051881E-13	2.68106902209118E-12	2.35372919962656E-12	1.26259645807782E-12	1.77698760766508E-12	2.08873981953615E-12	1.35612212163914E-12	2.32255397843945E-12	7.79380529677668E-13	1.20024601570361E-12	1.73022477588442E-12	1.77698760766508E-12	2.50960530556209E-12	2.32255397843945E-12	2.27579114665879E-12	1.68346194410376E-12	1.8705132712264E-12
0.01916	1.69904955469732E-12	1.01319468858097E-12	2.71224424327828E-12	2.22902831487813E-12	1.1690707945165E-12	1.605523891136E-12	1.79257521825864E-12	1.54317344876178E-12	2.52519291615564E-12	7.63792919084114E-13	1.44964778520046E-12	1.8393380500393E-12	1.6366991123231E-12	2.36931681022011E-12	2.41607964200077E-12	2.26020353606524E-12	1.76139999707153E-12	1.6366991123231E-12
0.01918	1.90168849241351E-12	1.1690707945165E-12	2.64989380090407E-12	2.27579114665879E-12	1.27818406867137E-12	1.43406017460691E-12	1.51199822757468E-12	1.8393380500393E-12	2.52519291615564E-12	6.54679644929241E-13	1.6366991123231E-12	1.94845132419417E-12	1.52758583816823E-12	2.08873981953615E-12	2.43166725259432E-12	2.11991504072326E-12	1.605523891136E-12	1.57434866994889E-12
0.0192	1.96403893478772E-12	1.4028849534198E-12	2.38490442081366E-12	2.49401769496854E-12	1.38729734282625E-12	1.38729734282625E-12	1.1690707945165E-12	2.05756459834904E-12	2.40049203140722E-12	4.52040707213047E-13	1.88610088181996E-12	1.99521415597483E-12	1.52758583816823E-12	1.80816282885219E-12	2.13550265131681E-12	2.0731522089426E-12	1.41847256401335E-12	1.6366991123231E-12
0.01922	2.01080176656838E-12	1.62111150172955E-12	1.94845132419417E-12	2.79018229624605E-12	1.48082300638757E-12	1.43406017460691E-12	9.50844246206754E-13	2.43166725259432E-12	2.24461592547168E-12	4.83215928400154E-13	1.85492566063285E-12	2.02638937716194E-12	1.605523891136E-12	1.85492566063285E-12	1.79257521825864E-12	2.0731522089426E-12	1.27818406867137E-12	1.82375043944574E-12
0.01924	1.82375043944574E-12	1.80816282885219E-12	1.41847256401335E-12	2.91488318099448E-12	1.6366991123231E-12	1.55876105935534E-12	7.48205308490561E-13	2.69665663268473E-12	2.05756459834904E-12	5.92329202555027E-13	1.80816282885219E-12	2.04197698775549E-12	1.90168849241351E-12	1.88610088181996E-12	1.43406017460691E-12	2.19785309369102E-12	1.05995752036163E-12	1.93286371360062E-12
0.01926	1.46523539579401E-12	1.8705132712264E-12	1.05995752036163E-12	2.72783185387184E-12	1.71463716529087E-12	1.57434866994889E-12	7.79380529677668E-13	2.7745946856525E-12	1.8705132712264E-12	9.19669025019648E-13	1.69904955469732E-12	2.05756459834904E-12	2.0731522089426E-12	1.93286371360062E-12	1.20024601570361E-12	2.3069663678459E-12	8.57318582645434E-13	1.91727610300706E-12
0.01928	1.13789557332939E-12	1.93286371360062E-12	8.88493803832541E-13	2.21344070428458E-12	1.71463716529087E-12	1.58993628054244E-12	1.09113274154873E-12	2.8057699068396E-12	1.66787433351021E-12	1.26259645807782E-12	1.66787433351021E-12	2.1043274301297E-12	2.15109026191036E-12	1.91727610300706E-12	1.24700884748427E-12	2.29137875725234E-12	6.70267255522794E-13	1.6366991123231E-12
0.0193	9.50844246206755E-13	1.93286371360062E-12	1.01319468858097E-12	1.605523891136E-12	1.71463716529087E-12	1.37170973223269E-12	1.58993628054244E-12	2.63430619031052E-12	1.77698760766508E-12	1.65228672291666E-12	1.8393380500393E-12	2.1043274301297E-12	1.91727610300706E-12	1.77698760766508E-12	1.41847256401335E-12	2.13550265131681E-12	9.66431856800308E-13	1.24700884748427E-12
0.01932	9.04081414426094E-13	1.80816282885219E-12	1.32494690045204E-12	1.10672035214229E-12	1.54317344876178E-12	8.57318582645434E-13	2.11991504072326E-12	2.46284247378143E-12	2.05756459834904E-12	1.96403893478772E-12	2.01080176656838E-12	2.16667787250392E-12	1.605523891136E-12	1.46523539579401E-12	1.605523891136E-12	1.85492566063285E-12	1.4028849534198E-12	7.63792919084114E-13
0.01934	9.97607077987414E-13	1.68346194410376E-12	1.73022477588442E-12	7.94968140271221E-13	1.35612212163914E-12	3.58515043651727E-13	2.52519291615564E-12	2.36931681022011E-12	2.38490442081366E-12	2.08873981953615E-12	2.13550265131681E-12	2.22902831487813E-12	1.37170973223269E-12	1.02878229917452E-12	1.74581238647798E-12	1.54317344876178E-12	1.79257521825864E-12	3.42927433058174E-13
0.01936	1.07554513095518E-12	1.44964778520046E-12	1.99521415597483E-12	7.79380529677668E-13	1.13789557332939E-12	3.11752211871067E-14	2.71224424327828E-12	2.40049203140722E-12	2.69665663268473E-12	1.94845132419417E-12	2.02638937716194E-12	2.15109026191036E-12	1.27818406867137E-12	6.85854866116347E-13	1.82375043944574E-12	1.26259645807782E-12	1.77698760766508E-12	6.23504423742134E-14
0.01938	1.26259645807782E-12	1.27818406867137E-12	2.32255397843945E-12	7.32617697897007E-13	9.82019467393861E-13	-4.676283178066E-14	2.74341946446539E-12	2.38490442081366E-12	2.71224424327828E-12	1.69904955469732E-12	1.88610088181996E-12	1.80816282885219E-12	1.29377167926493E-12	6.07916813148581E-13	1.90168849241351E-12	8.72906193238988E-13	1.74581238647798E-12	1.24700884748427E-13
0.0194	1.52758583816823E-12	1.02878229917452E-12	2.49401769496854E-12	9.04081414426094E-13	1.07554513095518E-12	1.55876105935534E-13	2.66548141149762E-12	2.40049203140722E-12	2.50960530556209E-12	1.4028849534198E-12	1.66787433351021E-12	1.29377167926493E-12	1.1690707945165E-12	9.50844246206754E-13	2.01080176656838E-12	5.92329202555027E-13	1.46523539579402E-12	6.07916813148581E-13
0.01942	1.8393380500393E-12	8.57318582645434E-13	2.49401769496854E-12	1.10672035214229E-12	1.27818406867137E-12	6.07916813148581E-13	2.5407805267492E-12	2.43166725259432E-12	2.18226548309747E-12	1.10672035214229E-12	1.48082300638757E-12	8.41730972051881E-13	1.13789557332939E-12	1.62111150172955E-12	2.3069663678459E-12	3.58515043651727E-13	1.04436990976807E-12	1.15348318392295E-12
0.01944	1.96403893478772E-12	7.94968140271221E-13	2.27579114665879E-12	1.30935928985848E-12	1.66787433351021E-12	1.34053451104559E-12	2.40049203140722E-12	2.40049203140722E-12	1.71463716529087E-12	9.19669025019648E-13	1.48082300638757E-12	4.83215928400154E-13	1.15348318392295E-12	2.26020353606524E-12	2.36931681022011E-12	3.7410265424528E-13	6.70267255522794E-13	1.6366991123231E-12
0.01946	1.96403893478772E-12	7.94968140271221E-13	1.8393380500393E-12	1.41847256401336E-12	1.8393380500393E-12	1.96403893478772E-12	2.18226548309747E-12	2.44725486318788E-12	1.46523539579401E-12	8.41730972051881E-13	1.48082300638757E-12	3.58515043651727E-13	1.30935928985848E-12	2.82135751743316E-12	2.13550265131681E-12	4.98803538993707E-13	4.36453096619494E-13	1.82375043944574E-12
0.01948	1.82375043944574E-12	7.17030087303454E-13	1.52758583816823E-12	1.605523891136E-12	1.8705132712264E-12	2.36931681022011E-12	2.11991504072326E-12	2.41607964200077E-12	1.26259645807782E-12	9.50844246206754E-13	1.57434866994889E-12	3.42927433058174E-13	1.55876105935534E-12	3.14869733989778E-12	1.73022477588442E-12	6.39092034335687E-13	3.2733982246462E-13	1.82375043944574E-12
0.0195	1.6366991123231E-12	7.48205308490561E-13	1.44964778520046E-12	1.82375043944574E-12	1.76139999707153E-12	2.52519291615564E-12	2.08873981953615E-12	2.24461592547168E-12	1.21583362629716E-12	1.1690707945165E-12	1.49641061698112E-12	4.2086548602594E-13	1.74581238647798E-12	3.0084088445558E-12	1.26259645807782E-12	7.79380529677668E-13	4.05277875432387E-13	1.66787433351021E-12
0.01952	1.51199822757468E-12	8.88493803832541E-13	1.44964778520046E-12	2.11991504072326E-12	1.52758583816823E-12	2.46284247378143E-12	2.16667787250392E-12	1.97962654538128E-12	1.1690707945165E-12	1.35612212163914E-12	1.51199822757468E-12	4.98803538993707E-13	1.76139999707153E-12	2.64989380090407E-12	9.04081414426094E-13	1.07554513095518E-12	5.14391149587261E-13	1.38729734282625E-12
0.01954	1.57434866994889E-12	1.13789557332939E-12	1.62111150172955E-12	2.46284247378143E-12	1.24700884748427E-12	2.3069663678459E-12	2.36931681022011E-12	1.80816282885219E-12	1.27818406867137E-12	1.30935928985848E-12	1.62111150172955E-12	5.45566370774367E-13	1.71463716529087E-12	2.1043274301297E-12	6.23504423742134E-13	1.43406017460691E-12	7.32617697897007E-13	1.1690707945165E-12
0.01956	1.82375043944574E-12	1.51199822757468E-12	1.76139999707153E-12	2.71224424327828E-12	1.09113274154873E-12	2.15109026191036E-12	2.5407805267492E-12	1.68346194410376E-12	1.57434866994889E-12	1.24700884748427E-12	1.88610088181996E-12	6.85854866116347E-13	1.68346194410376E-12	1.79257521825864E-12	3.7410265424528E-13	1.8705132712264E-12	9.50844246206754E-13	9.82019467393861E-13
0.01958	2.1043274301297E-12	1.94845132419417E-12	1.71463716529087E-12	2.64989380090407E-12	1.09113274154873E-12	1.91727610300706E-12	2.83694512802671E-12	1.54317344876178E-12	2.11991504072326E-12	1.15348318392295E-12	2.1043274301297E-12	1.09113274154873E-12	1.66787433351021E-12	1.44964778520046E-12	3.7410265424528E-13	2.16667787250392E-12	1.26259645807782E-12	9.66431856800308E-13
0.0196	2.21344070428458E-12	2.32255397843945E-12	1.55876105935534E-12	2.24461592547168E-12	1.1690707945165E-12	1.76139999707153E-12	2.99282123396224E-12	1.24700884748427E-12	2.49401769496854E-12	1.15348318392295E-12	2.50960530556209E-12	1.65228672291666E-12	1.82375043944574E-12	1.09113274154873E-12	5.76741591961474E-13	2.41607964200077E-12	1.57434866994889E-12	9.97607077987414E-13
0.01962	2.22902831487813E-12	2.55636813734275E-12	1.37170973223269E-12	1.65228672291666E-12	1.18465840511005E-12	1.46523539579401E-12	2.96164601277514E-12	1.13789557332939E-12	2.60313096912341E-12	1.29377167926493E-12	2.7745946856525E-12	2.22902831487813E-12	1.96403893478772E-12	7.79380529677668E-13	9.82019467393861E-13	2.36931681022011E-12	1.66787433351021E-12	1.10672035214229E-12
0.01964	2.0731522089426E-12	2.52519291615564E-12	1.23142123689071E-12	1.21583362629716E-12	1.09113274154873E-12	1.21583362629716E-12	2.63430619031052E-12	8.41730972051881E-13	2.64989380090407E-12	1.43406017460691E-12	2.88370795980737E-12	2.47843008437498E-12	2.0731522089426E-12	5.92329202555027E-13	1.51199822757468E-12	2.24461592547168E-12	1.52758583816823E-12	1.21583362629716E-12
0.01966	1.80816282885219E-12	2.19785309369102E-12	1.20024601570361E-12	9.19669025019648E-13	9.97607077987414E-13	1.13789557332939E-12	2.16667787250392E-12	7.01442476709901E-13	2.61871857971696E-12	1.58993628054244E-12	2.82135751743316E-12	2.36931681022011E-12	2.08873981953615E-12	6.54679644929241E-13	1.99521415597483E-12	2.16667787250392E-12	1.30935928985848E-12	1.51199822757468E-12
0.01968	1.55876105935534E-12	1.76139999707153E-12	1.04436990976807E-12	8.57318582645434E-13	8.26143361458328E-13	1.12230796273584E-12	1.71463716529087E-12	6.39092034335687E-13	2.55636813734275E-12	1.46523539579401E-12	2.46284247378143E-12	2.27579114665879E-12	1.96403893478772E-12	9.04081414426094E-13	2.36931681022011E-12	2.27579114665879E-12	1.18465840511005E-12	1.85492566063285E-12
0.0197	1.35612212163914E-12	1.30935928985848E-12	9.66431856800308E-13	9.50844246206755E-13	5.92329202555027E-13	1.41847256401335E-12	1.32494690045204E-12	7.48205308490561E-13	2.38490442081366E-12	1.23142123689071E-12	1.99521415597483E-12	2.29137875725234E-12	1.82375043944574E-12	1.30935928985848E-12	2.52519291615564E-12	2.52519291615564E-12	1.21583362629716E-12	2.15109026191036E-12
0.01972	1.30935928985848E-12	9.50844246206754E-13	9.04081414426094E-13	1.15348318392295E-12	3.89690264838834E-13	1.69904955469732E-12	1.01319468858097E-12	9.66431856800308E-13	2.21344070428458E-12	8.41730972051881E-13	1.55876105935534E-12	2.49401769496854E-12	1.65228672291666E-12	1.57434866994889E-12	2.41607964200077E-12	2.66548141149762E-12	1.57434866994889E-12	2.26020353606524E-12
0.01974	1.44964778520046E-12	7.32617697897007E-13	8.72906193238988E-13	1.34053451104559E-12	3.58515043651727E-13	1.85492566063285E-12	8.72906193238988E-13	1.35612212163914E-12	1.99521415597483E-12	5.29978760180814E-13	1.26259645807782E-12	2.72783185387184E-12	1.69904955469732E-12	1.57434866994889E-12	2.04197698775549E-12	2.7745946856525E-12	2.1043274301297E-12	2.43166725259432E-12
0.01976	1.66787433351021E-12	6.85854866116347E-13	8.57318582645434E-13	1.37170973223269E-12	3.89690264838834E-13	1.74581238647798E-12	9.19669025019648E-13	1.80816282885219E-12	1.79257521825864E-12	3.7410265424528E-13	1.20024601570361E-12	2.66548141149762E-12	1.8705132712264E-12	1.27818406867137E-12	1.43406017460691E-12	2.79018229624605E-12	2.72783185387184E-12	2.43166725259432E-12
0.01978	1.8705132712264E-12	5.61153981367921E-13	7.79380529677668E-13	1.30935928985848E-12	5.29978760180814E-13	1.51199822757468E-12	1.09113274154873E-12	2.19785309369102E-12	1.54317344876178E-12	5.76741591961474E-13	1.4028849534198E-12	2.338141589033E-12	2.1043274301297E-12	6.70267255522794E-13	8.10555750864774E-13	2.5719557479363E-12	3.22663539286554E-12	2.40049203140722E-12
0.0198	1.8705132712264E-12	5.29978760180814E-13	8.88493803832541E-13	1.34053451104559E-12	6.85854866116347E-13	1.30935928985848E-12	1.29377167926493E-12	2.43166725259432E-12	1.51199822757468E-12	8.26143361458328E-13	1.6366991123231E-12	1.97962654538128E-12	2.27579114665879E-12	0	4.52040707213047E-13	2.32255397843945E-12	3.41368671998818E-12	2.16667787250392E-12
0.01982	1.77698760766508E-12	6.23504423742134E-13	1.07554513095518E-12	1.43406017460691E-12	8.88493803832541E-13	1.35612212163914E-12	1.37170973223269E-12	2.40049203140722E-12	1.66787433351021E-12	1.18465840511005E-12	1.88610088181996E-12	1.85492566063285E-12	2.22902831487813E-12	-6.54679644929241E-13	5.61153981367921E-13	1.96403893478772E-12	3.17987256108488E-12	2.0731522089426E-12
0.01984	1.65228672291666E-12	6.70267255522794E-13	1.30935928985848E-12	1.43406017460691E-12	1.10672035214229E-12	1.58993628054244E-12	1.30935928985848E-12	2.26020353606524E-12	1.82375043944574E-12	1.52758583816823E-12	2.05756459834904E-12	1.77698760766508E-12	2.0731522089426E-12	-8.41730972051881E-13	9.50844246206754E-13	1.74581238647798E-12	2.7745946856525E-12	1.96403893478772E-12
0.01986	1.29377167926493E-12	7.63792919084114E-13	1.54317344876178E-12	1.57434866994889E-12	1.34053451104559E-12	1.96403893478772E-12	1.04436990976807E-12	2.11991504072326E-12	2.02638937716194E-12	1.91727610300706E-12	2.0731522089426E-12	1.90168849241351E-12	1.8393380500393E-12	-6.07916813148581E-13	1.23142123689071E-12	1.69904955469732E-12	2.24461592547168E-12	1.8393380500393E-12
0.01988	9.82019467393861E-13	6.70267255522794E-13	1.68346194410376E-12	1.65228672291666E-12	1.68346194410376E-12	2.32255397843945E-12	8.10555750864774E-13	2.02638937716194E-12	2.11991504072326E-12	2.01080176656838E-12	1.8705132712264E-12	2.15109026191036E-12	1.62111150172955E-12	0	1.4028849534198E-12	1.71463716529087E-12	1.66787433351021E-12	1.82375043944574E-12
0.0199	8.26143361458328E-13	4.98803538993707E-13	1.65228672291666E-12	1.71463716529087E-12	1.90168849241351E-12	2.50960530556209E-12	6.39092034335687E-13	1.85492566063285E-12	2.02638937716194E-12	1.93286371360062E-12	1.44964778520046E-12	2.338141589033E-12	1.48082300638757E-12	7.32617697897008E-13	1.49641061698112E-12	1.66787433351021E-12	1.27818406867137E-12	1.93286371360062E-12
0.01992	8.10555750864774E-13	4.05277875432387E-13	1.605523891136E-12	1.79257521825864E-12	1.88610088181996E-12	2.46284247378143E-12	4.2086548602594E-13	1.68346194410376E-12	1.77698760766508E-12	1.80816282885219E-12	8.88493803832541E-13	2.5407805267492E-12	1.57434866994889E-12	1.51199822757468E-12	1.62111150172955E-12	1.58993628054244E-12	1.02878229917452E-12	1.97962654538128E-12
0.01994	8.72906193238988E-13	4.36453096619494E-13	1.4028849534198E-12	1.79257521825864E-12	1.73022477588442E-12	2.13550265131681E-12	2.96164601277514E-13	1.6366991123231E-12	1.43406017460691E-12	1.62111150172955E-12	4.83215928400154E-13	2.66548141149762E-12	1.82375043944574E-12	2.05756459834904E-12	1.71463716529087E-12	1.43406017460691E-12	1.09113274154873E-12	1.97962654538128E-12
0.01996	9.97607077987414E-13	5.61153981367921E-13	1.35612212163914E-12	1.8393380500393E-12	1.48082300638757E-12	1.77698760766508E-12	7.79380529677668E-14	1.58993628054244E-12	1.13789557332939E-12	1.6366991123231E-12	3.58515043651727E-13	2.63430619031052E-12	2.27579114665879E-12	2.32255397843945E-12	1.74581238647798E-12	1.27818406867137E-12	1.29377167926493E-12	1.8705132712264E-12
0.01998	1.1690707945165E-12	7.17030087303454E-13	1.38729734282625E-12	1.77698760766508E-12	1.43406017460691E-12	1.35612212163914E-12	-4.67628317806601E-14	1.605523891136E-12	1.07554513095518E-12	1.6366991123231E-12	5.29978760180814E-13	2.47843008437498E-12	2.52519291615564E-12	2.32255397843945E-12	1.68346194410376E-12	1.10672035214229E-12	1.58993628054244E-12	1.58993628054244E-12
0.02	1.4028849534198E-12	9.19669025019648E-13	1.68346194410376E-12	1.82375043944574E-12	1.65228672291666E-12	1.20024601570361E-12	-1.55876105935534E-14	1.80816282885219E-12	1.15348318392295E-12	1.52758583816823E-12	9.19669025019648E-13	2.18226548309747E-12	2.50960530556209E-12	1.99521415597483E-12	1.58993628054244E-12	1.09113274154873E-12	1.76139999707153E-12	1.30935928985848E-12
0.02002	1.69904955469732E-12	1.04436990976807E-12	2.01080176656838E-12	1.73022477588442E-12	1.85492566063285E-12	1.27818406867137E-12	2.64989380090407E-13	2.01080176656838E-12	1.46523539579401E-12	1.48082300638757E-12	1.4028849534198E-12	1.79257521825864E-12	2.16667787250392E-12	1.605523891136E-12	1.37170973223269E-12	1.12230796273584E-12	1.74581238647798E-12	1.13789557332939E-12
0.02004	1.96403893478772E-12	1.04436990976807E-12	2.24461592547168E-12	1.44964778520046E-12	2.05756459834904E-12	1.37170973223269E-12	8.26143361458328E-13	2.15109026191036E-12	1.91727610300706E-12	1.38729734282625E-12	1.79257521825864E-12	1.51199822757468E-12	1.69904955469732E-12	1.23142123689071E-12	1.30935928985848E-12	1.27818406867137E-12	1.49641061698112E-12	9.97607077987414E-13
0.02006	2.15109026191036E-12	1.02878229917452E-12	2.3069663678459E-12	1.30935928985848E-12	2.11991504072326E-12	1.605523891136E-12	1.41847256401336E-12	2.22902831487813E-12	2.3069663678459E-12	1.26259645807782E-12	1.97962654538128E-12	1.18465840511005E-12	1.20024601570361E-12	8.72906193238988E-13	1.38729734282625E-12	1.4028849534198E-12	1.1690707945165E-12	9.04081414426094E-13
0.02008	2.3069663678459E-12	9.97607077987414E-13	2.38490442081366E-12	1.29377167926493E-12	1.79257521825864E-12	1.79257521825864E-12	1.96403893478772E-12	2.1043274301297E-12	2.49401769496854E-12	1.10672035214229E-12	1.96403893478772E-12	8.72906193238988E-13	7.63792919084114E-13	7.48205308490561E-13	1.54317344876178E-12	1.4028849534198E-12	8.88493803832541E-13	8.10555750864774E-13
0.0201	2.47843008437498E-12	1.27818406867137E-12	2.40049203140722E-12	1.35612212163914E-12	1.29377167926493E-12	1.80816282885219E-12	2.21344070428458E-12	1.91727610300706E-12	2.44725486318788E-12	9.35256635613201E-13	1.76139999707153E-12	6.85854866116347E-13	4.83215928400154E-13	8.57318582645434E-13	1.58993628054244E-12	1.41847256401335E-12	8.41730972051881E-13	7.17030087303454E-13
0.02012	2.50960530556209E-12	1.58993628054244E-12	2.40049203140722E-12	1.52758583816823E-12	8.41730972051881E-13	1.68346194410376E-12	2.26020353606524E-12	1.65228672291666E-12	2.32255397843945E-12	1.01319468858097E-12	1.52758583816823E-12	5.92329202555027E-13	3.89690264838834E-13	1.15348318392295E-12	1.62111150172955E-12	1.30935928985848E-12	9.82019467393861E-13	6.39092034335687E-13
0.02014	2.40049203140722E-12	1.82375043944574E-12	2.52519291615564E-12	1.74581238647798E-12	6.23504423742134E-13	1.37170973223269E-12	2.11991504072326E-12	1.44964778520046E-12	2.11991504072326E-12	1.12230796273584E-12	1.41847256401335E-12	7.79380529677668E-13	5.29978760180814E-13	1.43406017460691E-12	1.65228672291666E-12	1.27818406867137E-12	1.20024601570361E-12	4.676283178066E-13
0.02016	2.13550265131681E-12	1.66787433351021E-12	2.41607964200077E-12	1.8705132712264E-12	5.76741591961474E-13	1.02878229917452E-12	1.77698760766508E-12	1.20024601570361E-12	1.8705132712264E-12	1.30935928985848E-12	1.51199822757468E-12	1.23142123689071E-12	9.50844246206754E-13	1.74581238647798E-12	1.65228672291666E-12	1.23142123689071E-12	1.43406017460691E-12	2.96164601277514E-13
0.02018	1.88610088181996E-12	1.32494690045203E-12	2.22902831487813E-12	1.82375043944574E-12	5.45566370774367E-13	7.63792919084114E-13	1.37170973223269E-12	1.05995752036163E-12	1.66787433351021E-12	1.46523539579401E-12	1.65228672291666E-12	1.76139999707153E-12	1.37170973223269E-12	1.93286371360062E-12	1.65228672291666E-12	1.1690707945165E-12	1.57434866994889E-12	3.2733982246462E-13
0.0202	1.68346194410376E-12	9.66431856800308E-13	1.8393380500393E-12	1.8393380500393E-12	6.23504423742134E-13	5.29978760180814E-13	1.07554513095518E-12	8.57318582645434E-13	1.605523891136E-12	1.65228672291666E-12	1.79257521825864E-12	2.3069663678459E-12	1.8705132712264E-12	1.96403893478772E-12	1.46523539579401E-12	1.1690707945165E-12	1.65228672291666E-12	5.92329202555027E-13
0.02022	1.46523539579401E-12	7.32617697897007E-13	1.6366991123231E-12	1.74581238647798E-12	7.17030087303454E-13	4.05277875432387E-13	7.94968140271221E-13	8.41730972051881E-13	1.68346194410376E-12	1.76139999707153E-12	1.8393380500393E-12	2.60313096912341E-12	2.21344070428458E-12	1.97962654538128E-12	1.27818406867137E-12	1.29377167926493E-12	1.57434866994889E-12	1.02878229917452E-12
0.02024	1.29377167926493E-12	7.32617697897007E-13	1.58993628054244E-12	1.51199822757468E-12	7.79380529677668E-13	5.14391149587261E-13	7.17030087303454E-13	9.50844246206754E-13	2.01080176656838E-12	1.80816282885219E-12	1.80816282885219E-12	2.83694512802671E-12	2.36931681022011E-12	1.71463716529087E-12	1.15348318392295E-12	1.58993628054244E-12	1.48082300638757E-12	1.52758583816823E-12
0.02026	1.21583362629716E-12	9.04081414426094E-13	1.73022477588442E-12	1.26259645807782E-12	8.72906193238988E-13	7.32617697897007E-13	6.39092034335687E-13	1.13789557332939E-12	2.22902831487813E-12	1.76139999707153E-12	1.79257521825864E-12	2.96164601277514E-12	2.47843008437498E-12	1.51199822757468E-12	1.15348318392295E-12	1.94845132419417E-12	1.41847256401335E-12	2.01080176656838E-12
0.02028	1.37170973223269E-12	1.09113274154873E-12	1.71463716529087E-12	1.01319468858097E-12	9.19669025019648E-13	8.88493803832541E-13	6.70267255522794E-13	1.41847256401336E-12	2.35372919962656E-12	1.62111150172955E-12	1.76139999707153E-12	3.11752211871067E-12	2.47843008437498E-12	1.10672035214229E-12	1.21583362629716E-12	2.21344070428458E-12	1.37170973223269E-12	2.26020353606524E-12
0.0203	1.66787433351021E-12	1.23142123689071E-12	1.65228672291666E-12	7.94968140271221E-13	9.50844246206754E-13	1.04436990976807E-12	8.88493803832541E-13	1.57434866994889E-12	2.38490442081366E-12	1.44964778520046E-12	1.74581238647798E-12	3.28898583523976E-12	2.44725486318788E-12	8.57318582645434E-13	1.29377167926493E-12	2.15109026191036E-12	1.4028849534198E-12	2.1043274301297E-12
0.02032	1.96403893478772E-12	1.37170973223269E-12	1.68346194410376E-12	6.70267255522794E-13	9.19669025019648E-13	1.18465840511005E-12	1.18465840511005E-12	1.68346194410376E-12	2.32255397843945E-12	1.1690707945165E-12	1.54317344876178E-12	3.39809910939463E-12	2.3069663678459E-12	6.54679644929241E-13	1.29377167926493E-12	1.91727610300706E-12	1.46523539579402E-12	1.73022477588442E-12
0.02034	2.18226548309747E-12	1.49641061698112E-12	1.88610088181996E-12	5.61153981367921E-13	7.79380529677668E-13	1.4028849534198E-12	1.58993628054244E-12	1.52758583816823E-12	2.13550265131681E-12	9.19669025019648E-13	1.30935928985848E-12	3.32016105642686E-12	1.94845132419417E-12	6.07916813148581E-13	1.27818406867137E-12	1.55876105935534E-12	1.62111150172955E-12	1.27818406867137E-12
0.02036	2.36931681022011E-12	1.55876105935534E-12	1.93286371360062E-12	6.07916813148581E-13	6.70267255522794E-13	1.54317344876178E-12	1.94845132419417E-12	1.44964778520046E-12	1.8705132712264E-12	8.26143361458328E-13	1.04436990976807E-12	2.99282123396224E-12	1.66787433351021E-12	7.17030087303454E-13	1.29377167926493E-12	1.27818406867137E-12	1.8393380500393E-12	9.97607077987414E-13
0.02038	2.40049203140722E-12	1.48082300638757E-12	1.93286371360062E-12	6.07916813148581E-13	7.48205308490561E-13	1.65228672291666E-12	2.3069663678459E-12	1.48082300638757E-12	1.54317344876178E-12	9.50844246206755E-13	9.04081414426094E-13	2.5719557479363E-12	1.43406017460691E-12	9.50844246206754E-13	1.34053451104559E-12	1.21583362629716E-12	2.0731522089426E-12	7.79380529677668E-13
0.0204	2.29137875725234E-12	1.29377167926493E-12	1.97962654538128E-12	6.70267255522794E-13	9.19669025019648E-13	1.76139999707153E-12	2.61871857971696E-12	1.55876105935534E-12	1.26259645807782E-12	1.20024601570361E-12	9.82019467393861E-13	2.0731522089426E-12	1.23142123689071E-12	1.20024601570361E-12	1.35612212163914E-12	1.23142123689071E-12	2.338141589033E-12	5.92329202555027E-13
0.02042	2.18226548309747E-12	1.13789557332939E-12	2.05756459834904E-12	9.19669025019648E-13	1.1690707945165E-12	1.85492566063285E-12	2.94605840218158E-12	1.6366991123231E-12	1.05995752036163E-12	1.49641061698112E-12	1.13789557332939E-12	1.48082300638757E-12	1.05995752036163E-12	1.34053451104559E-12	1.41847256401336E-12	1.18465840511005E-12	2.46284247378143E-12	6.07916813148581E-13
0.02044	2.11991504072326E-12	7.79380529677668E-13	2.0731522089426E-12	1.24700884748427E-12	1.4028849534198E-12	1.8393380500393E-12	3.13310972930422E-12	1.605523891136E-12	8.88493803832541E-13	1.71463716529087E-12	1.30935928985848E-12	8.88493803832541E-13	1.12230796273584E-12	1.4028849534198E-12	1.49641061698112E-12	8.72906193238988E-13	2.44725486318788E-12	9.50844246206754E-13
0.02046	1.85492566063285E-12	5.29978760180814E-13	2.21344070428458E-12	1.51199822757468E-12	1.605523891136E-12	1.77698760766508E-12	3.13310972930422E-12	1.52758583816823E-12	8.41730972051881E-13	1.85492566063285E-12	1.48082300638757E-12	4.05277875432387E-13	1.34053451104559E-12	1.44964778520046E-12	1.605523891136E-12	4.52040707213047E-13	2.41607964200077E-12	1.58993628054244E-12
0.02048	1.55876105935534E-12	3.42927433058174E-13	2.41607964200077E-12	1.52758583816823E-12	1.76139999707153E-12	1.52758583816823E-12	2.94605840218158E-12	1.41847256401335E-12	9.50844246206754E-13	1.90168849241351E-12	1.605523891136E-12	3.11752211871067E-13	1.57434866994889E-12	1.4028849534198E-12	1.68346194410376E-12	1.55876105935534E-13	2.50960530556209E-12	2.26020353606524E-12
0.0205	1.34053451104559E-12	3.2733982246462E-13	2.40049203140722E-12	1.48082300638757E-12	1.79257521825864E-12	1.15348318392295E-12	2.61871857971696E-12	1.29377167926493E-12	1.18465840511005E-12	2.08873981953615E-12	1.77698760766508E-12	6.07916813148581E-13	1.65228672291666E-12	1.30935928985848E-12	1.68346194410376E-12	2.338141589033E-13	2.44725486318788E-12	2.61871857971696E-12
0.02052	1.07554513095518E-12	6.39092034335687E-13	2.27579114665879E-12	1.46523539579401E-12	1.58993628054244E-12	7.94968140271221E-13	2.24461592547168E-12	1.23142123689071E-12	1.27818406867137E-12	2.27579114665879E-12	1.76139999707153E-12	1.23142123689071E-12	1.65228672291666E-12	1.21583362629716E-12	1.605523891136E-12	5.61153981367921E-13	2.47843008437498E-12	2.72783185387184E-12
0.02054	9.82019467393861E-13	1.12230796273584E-12	1.93286371360062E-12	1.41847256401336E-12	1.27818406867137E-12	5.61153981367921E-13	1.8705132712264E-12	1.18465840511005E-12	1.21583362629716E-12	2.338141589033E-12	1.54317344876178E-12	2.04197698775549E-12	1.55876105935534E-12	1.04436990976807E-12	1.49641061698112E-12	9.50844246206755E-13	2.40049203140722E-12	2.52519291615564E-12
0.02056	1.13789557332939E-12	1.62111150172955E-12	1.57434866994889E-12	1.37170973223269E-12	9.35256635613201E-13	5.45566370774367E-13	1.6366991123231E-12	1.23142123689071E-12	1.24700884748427E-12	2.22902831487813E-12	1.34053451104559E-12	2.58754335852986E-12	1.4028849534198E-12	9.04081414426094E-13	1.49641061698112E-12	1.24700884748427E-12	2.38490442081366E-12	2.05756459834904E-12
0.02058	1.32494690045203E-12	1.93286371360062E-12	1.18465840511005E-12	1.30935928985848E-12	9.19669025019648E-13	6.23504423742134E-13	1.48082300638757E-12	1.34053451104559E-12	1.55876105935534E-12	1.94845132419417E-12	1.34053451104559E-12	2.61871857971696E-12	1.32494690045203E-12	7.01442476709901E-13	1.6366991123231E-12	1.23142123689071E-12	2.41607964200077E-12	1.54317344876178E-12
0.0206	1.62111150172955E-12	1.93286371360062E-12	7.79380529677668E-13	1.34053451104559E-12	1.01319468858097E-12	1.04436990976807E-12	1.37170973223269E-12	1.62111150172955E-12	2.04197698775549E-12	1.62111150172955E-12	1.51199822757468E-12	2.44725486318788E-12	1.32494690045203E-12	5.29978760180814E-13	1.8705132712264E-12	1.24700884748427E-12	2.61871857971696E-12	9.50844246206754E-13
0.02062	1.90168849241351E-12	1.55876105935534E-12	7.01442476709901E-13	1.26259645807782E-12	1.32494690045204E-12	1.48082300638757E-12	1.23142123689071E-12	2.01080176656838E-12	2.47843008437498E-12	1.4028849534198E-12	1.82375043944574E-12	2.18226548309747E-12	1.73022477588442E-12	4.52040707213047E-13	2.13550265131681E-12	1.30935928985848E-12	2.75900707505894E-12	4.36453096619494E-13
0.02064	2.1043274301297E-12	1.02878229917452E-12	8.72906193238988E-13	1.15348318392295E-12	1.57434866994889E-12	1.91727610300706E-12	9.97607077987414E-13	2.44725486318788E-12	2.79018229624605E-12	1.23142123689071E-12	2.02638937716194E-12	2.01080176656838E-12	2.1043274301297E-12	5.29978760180814E-13	2.47843008437498E-12	1.62111150172955E-12	2.75900707505894E-12	1.71463716529087E-13
0.02066	2.32255397843945E-12	4.2086548602594E-13	1.23142123689071E-12	9.97607077987414E-13	1.605523891136E-12	2.13550265131681E-12	8.41730972051881E-13	2.5719557479363E-12	2.94605840218158E-12	1.07554513095518E-12	2.01080176656838E-12	1.94845132419417E-12	2.41607964200077E-12	8.72906193238988E-13	2.7745946856525E-12	1.8393380500393E-12	2.41607964200077E-12	1.24700884748427E-13
0.02068	2.36931681022011E-12	-1.09113274154873E-13	1.49641061698112E-12	1.07554513095518E-12	1.52758583816823E-12	2.02638937716194E-12	6.39092034335687E-13	2.47843008437498E-12	2.93047079158803E-12	1.07554513095518E-12	1.76139999707153E-12	1.96403893478772E-12	2.5407805267492E-12	1.30935928985848E-12	2.71224424327828E-12	1.97962654538128E-12	1.82375043944574E-12	2.96164601277514E-13
0.0207	2.15109026191036E-12	-3.2733982246462E-13	1.73022477588442E-12	1.23142123689071E-12	1.34053451104559E-12	1.49641061698112E-12	5.92329202555027E-13	2.19785309369102E-12	2.96164601277514E-12	1.10672035214229E-12	1.30935928985848E-12	1.91727610300706E-12	2.46284247378143E-12	1.52758583816823E-12	2.3069663678459E-12	1.93286371360062E-12	1.23142123689071E-12	6.39092034335687E-13
0.02072	1.82375043944574E-12	-2.02638937716194E-13	1.90168849241351E-12	1.58993628054244E-12	1.34053451104559E-12	9.50844246206755E-13	5.76741591961474E-13	1.79257521825864E-12	2.91488318099448E-12	1.23142123689071E-12	9.66431856800308E-13	1.68346194410376E-12	2.27579114665879E-12	1.79257521825864E-12	1.55876105935534E-12	1.82375043944574E-12	8.72906193238988E-13	1.09113274154873E-12
0.02074	1.55876105935534E-12	1.55876105935534E-13	1.99521415597483E-12	1.93286371360062E-12	1.38729734282625E-12	5.45566370774367E-13	6.23504423742134E-13	1.52758583816823E-12	2.71224424327828E-12	1.21583362629716E-12	7.79380529677668E-13	1.41847256401335E-12	1.94845132419417E-12	1.8393380500393E-12	9.66431856800308E-13	1.51199822757468E-12	5.14391149587261E-13	1.38729734282625E-12
0.02076	1.30935928985848E-12	5.76741591961474E-13	2.0731522089426E-12	2.19785309369102E-12	1.34053451104559E-12	3.58515043651727E-13	6.39092034335687E-13	1.51199822757468E-12	2.38490442081366E-12	1.20024601570361E-12	8.26143361458328E-13	1.21583362629716E-12	1.605523891136E-12	1.62111150172955E-12	4.98803538993707E-13	1.15348318392295E-12	1.24700884748427E-13	1.82375043944574E-12
0.02078	1.23142123689071E-12	8.26143361458328E-13	2.26020353606524E-12	2.19785309369102E-12	1.20024601570361E-12	4.36453096619494E-13	7.63792919084114E-13	1.82375043944574E-12	1.94845132419417E-12	1.24700884748427E-12	9.04081414426094E-13	1.02878229917452E-12	1.24700884748427E-12	1.20024601570361E-12	4.36453096619494E-13	9.04081414426094E-13	-2.18226548309747E-13	2.08873981953615E-12
0.0208	1.35612212163914E-12	1.01319468858097E-12	2.38490442081366E-12	1.88610088181996E-12	9.97607077987414E-13	7.63792919084114E-13	9.66431856800308E-13	2.13550265131681E-12	1.58993628054244E-12	1.35612212163914E-12	1.1690707945165E-12	9.50844246206754E-13	1.1690707945165E-12	7.94968140271221E-13	7.17030087303454E-13	6.70267255522794E-13	-2.8057699068396E-13	2.43166725259432E-12
0.02082	1.76139999707153E-12	1.10672035214229E-12	2.41607964200077E-12	1.49641061698112E-12	7.17030087303454E-13	1.20024601570361E-12	1.18465840511005E-12	2.38490442081366E-12	1.43406017460691E-12	1.73022477588442E-12	1.4028849534198E-12	8.26143361458328E-13	1.15348318392295E-12	4.83215928400154E-13	1.18465840511005E-12	6.70267255522794E-13	1.55876105935534E-14	2.47843008437498E-12
0.02084	2.19785309369102E-12	1.12230796273584E-12	2.15109026191036E-12	1.29377167926493E-12	4.67628317806601E-13	1.54317344876178E-12	1.38729734282625E-12	2.43166725259432E-12	1.37170973223269E-12	2.08873981953615E-12	1.6366991123231E-12	7.48205308490561E-13	1.21583362629716E-12	3.7410265424528E-13	1.65228672291666E-12	9.35256635613201E-13	5.61153981367921E-13	2.26020353606524E-12
0.02086	2.64989380090407E-12	1.07554513095518E-12	1.77698760766508E-12	1.09113274154873E-12	2.8057699068396E-13	1.77698760766508E-12	1.54317344876178E-12	2.338141589033E-12	1.71463716529087E-12	2.26020353606524E-12	1.82375043944574E-12	7.32617697897007E-13	1.34053451104559E-12	4.52040707213047E-13	1.93286371360062E-12	1.24700884748427E-12	1.21583362629716E-12	1.94845132419417E-12
0.02088	2.94605840218158E-12	1.05995752036163E-12	1.52758583816823E-12	1.23142123689071E-12	2.8057699068396E-13	1.82375043944574E-12	1.71463716529087E-12	2.13550265131681E-12	2.11991504072326E-12	2.22902831487813E-12	1.82375043944574E-12	9.19669025019648E-13	1.46523539579402E-12	5.76741591961474E-13	2.0731522089426E-12	1.48082300638757E-12	1.79257521825864E-12	1.48082300638757E-12
0.0209	2.99282123396224E-12	1.18465840511005E-12	1.37170973223269E-12	1.32494690045203E-12	5.76741591961474E-13	1.73022477588442E-12	1.85492566063285E-12	1.91727610300706E-12	2.49401769496854E-12	2.08873981953615E-12	1.71463716529087E-12	9.04081414426094E-13	1.58993628054244E-12	8.10555750864774E-13	1.94845132419417E-12	1.52758583816823E-12	2.02638937716194E-12	9.82019467393861E-13
0.02092	2.85253273862026E-12	1.41847256401336E-12	1.35612212163914E-12	1.38729734282625E-12	9.50844246206754E-13	1.76139999707153E-12	2.05756459834904E-12	1.90168849241351E-12	2.47843008437498E-12	1.8393380500393E-12	1.62111150172955E-12	9.35256635613201E-13	1.44964778520046E-12	1.15348318392295E-12	1.85492566063285E-12	1.51199822757468E-12	1.99521415597483E-12	6.23504423742134E-13
0.02094	2.55636813734275E-12	1.46523539579401E-12	1.46523539579401E-12	1.29377167926493E-12	1.21583362629716E-12	1.74581238647798E-12	2.08873981953615E-12	1.79257521825864E-12	2.27579114665879E-12	1.66787433351021E-12	1.52758583816823E-12	1.02878229917452E-12	1.10672035214229E-12	1.57434866994889E-12	1.71463716529087E-12	1.41847256401335E-12	1.8705132712264E-12	4.2086548602594E-13
0.02096	2.24461592547168E-12	1.44964778520046E-12	1.6366991123231E-12	1.05995752036163E-12	1.41847256401335E-12	1.74581238647798E-12	1.76139999707153E-12	1.73022477588442E-12	2.0731522089426E-12	1.51199822757468E-12	1.55876105935534E-12	1.04436990976807E-12	7.94968140271221E-13	1.93286371360062E-12	1.48082300638757E-12	1.23142123689071E-12	1.49641061698112E-12	3.7410265424528E-13
0.02098	1.96403893478772E-12	1.34053451104559E-12	1.91727610300706E-12	9.19669025019648E-13	1.4028849534198E-12	1.80816282885219E-12	1.44964778520046E-12	1.6366991123231E-12	2.05756459834904E-12	1.34053451104559E-12	1.43406017460691E-12	1.20024601570361E-12	6.85854866116347E-13	2.15109026191036E-12	1.24700884748427E-12	1.1690707945165E-12	1.09113274154873E-12	4.2086548602594E-13
0.021	1.88610088181996E-12	1.23142123689071E-12	2.18226548309747E-12	6.70267255522794E-13	1.32494690045203E-12	1.8705132712264E-12	1.09113274154873E-12	1.48082300638757E-12	2.18226548309747E-12	1.13789557332939E-12	1.15348318392295E-12	1.55876105935534E-12	8.57318582645434E-13	2.26020353606524E-12	8.72906193238988E-13	1.38729734282625E-12	7.48205308490561E-13	5.61153981367921E-13
0.02102	1.8705132712264E-12	1.13789557332939E-12	2.26020353606524E-12	6.07916813148581E-13	1.09113274154873E-12	1.8393380500393E-12	8.57318582645434E-13	1.23142123689071E-12	2.29137875725234E-12	1.05995752036163E-12	8.88493803832541E-13	1.8705132712264E-12	1.15348318392295E-12	2.18226548309747E-12	4.05277875432387E-13	1.71463716529087E-12	6.23504423742134E-13	8.41730972051881E-13
0.02104	1.88610088181996E-12	1.12230796273584E-12	2.16667787250392E-12	5.61153981367921E-13	7.63792919084114E-13	1.6366991123231E-12	7.17030087303454E-13	9.19669025019648E-13	2.338141589033E-12	1.05995752036163E-12	6.85854866116347E-13	1.97962654538128E-12	1.49641061698112E-12	1.97962654538128E-12	6.23504423742134E-14	2.01080176656838E-12	6.85854866116347E-13	1.18465840511005E-12
0.02106	1.82375043944574E-12	1.07554513095518E-12	1.80816282885219E-12	5.29978760180814E-13	4.98803538993707E-13	1.34053451104559E-12	7.79380529677668E-13	7.32617697897007E-13	2.24461592547168E-12	1.02878229917452E-12	6.07916813148581E-13	2.01080176656838E-12	1.73022477588442E-12	1.73022477588442E-12	-9.35256635613201E-14	2.16667787250392E-12	9.97607077987414E-13	1.69904955469732E-12
0.02108	1.62111150172955E-12	1.15348318392295E-12	1.37170973223269E-12	7.79380529677668E-13	2.8057699068396E-13	1.23142123689071E-12	9.82019467393861E-13	7.79380529677668E-13	2.24461592547168E-12	1.05995752036163E-12	6.39092034335687E-13	1.93286371360062E-12	1.90168849241351E-12	1.49641061698112E-12	-9.35256635613201E-14	2.41607964200077E-12	1.38729734282625E-12	2.21344070428458E-12
0.0211	1.30935928985848E-12	1.20024601570361E-12	1.20024601570361E-12	1.18465840511005E-12	2.49401769496854E-13	1.37170973223269E-12	1.26259645807782E-12	1.05995752036163E-12	2.21344070428458E-12	1.12230796273584E-12	7.79380529677668E-13	1.77698760766508E-12	1.91727610300706E-12	1.43406017460691E-12	1.24700884748427E-13	2.5719557479363E-12	1.82375043944574E-12	2.5719557479363E-12
0.02112	7.79380529677668E-13	1.20024601570361E-12	1.29377167926493E-12	1.73022477588442E-12	4.83215928400154E-13	1.605523891136E-12	1.62111150172955E-12	1.41847256401336E-12	2.19785309369102E-12	1.24700884748427E-12	9.82019467393861E-13	1.76139999707153E-12	1.65228672291666E-12	1.48082300638757E-12	5.14391149587261E-13	2.47843008437498E-12	2.13550265131681E-12	2.86812034921382E-12
0.02114	4.83215928400154E-13	1.18465840511005E-12	1.46523539579401E-12	2.02638937716194E-12	9.50844246206755E-13	1.90168849241351E-12	1.85492566063285E-12	1.76139999707153E-12	2.35372919962656E-12	1.34053451104559E-12	1.05995752036163E-12	1.71463716529087E-12	1.44964778520046E-12	1.58993628054244E-12	1.02878229917452E-12	2.18226548309747E-12	2.19785309369102E-12	2.88370795980737E-12
0.02116	3.58515043651727E-13	1.10672035214229E-12	1.6366991123231E-12	2.15109026191036E-12	1.30935928985848E-12	1.97962654538128E-12	1.80816282885219E-12	2.05756459834904E-12	2.36931681022011E-12	1.37170973223269E-12	1.10672035214229E-12	1.65228672291666E-12	1.23142123689071E-12	1.52758583816823E-12	1.41847256401336E-12	1.74581238647798E-12	2.08873981953615E-12	2.72783185387184E-12
0.02118	4.83215928400154E-13	8.57318582645434E-13	1.71463716529087E-12	1.90168849241351E-12	1.57434866994889E-12	1.91727610300706E-12	1.51199822757468E-12	2.21344070428458E-12	2.38490442081366E-12	1.51199822757468E-12	1.21583362629716E-12	1.44964778520046E-12	1.37170973223269E-12	1.26259645807782E-12	1.66787433351021E-12	1.57434866994889E-12	1.8393380500393E-12	2.52519291615564E-12
0.0212	7.32617697897007E-13	5.92329202555027E-13	1.85492566063285E-12	1.57434866994889E-12	1.65228672291666E-12	1.77698760766508E-12	1.26259645807782E-12	2.24461592547168E-12	2.3069663678459E-12	1.57434866994889E-12	1.41847256401336E-12	1.15348318392295E-12	1.605523891136E-12	1.09113274154873E-12	1.76139999707153E-12	1.55876105935534E-12	1.76139999707153E-12	2.26020353606524E-12
0.02122	1.09113274154873E-12	3.89690264838834E-13	1.96403893478772E-12	1.24700884748427E-12	1.66787433351021E-12	1.71463716529087E-12	1.09113274154873E-12	2.3069663678459E-12	2.13550265131681E-12	1.69904955469732E-12	1.57434866994889E-12	9.19669025019648E-13	1.88610088181996E-12	1.02878229917452E-12	1.8393380500393E-12	1.80816282885219E-12	1.74581238647798E-12	2.1043274301297E-12
0.02124	1.55876105935534E-12	3.58515043651727E-13	1.94845132419417E-12	1.05995752036163E-12	1.6366991123231E-12	1.54317344876178E-12	1.05995752036163E-12	2.41607964200077E-12	1.96403893478772E-12	1.69904955469732E-12	1.52758583816823E-12	6.54679644929241E-13	1.97962654538128E-12	1.09113274154873E-12	1.65228672291666E-12	2.11991504072326E-12	1.69904955469732E-12	1.90168849241351E-12
0.02126	1.91727610300706E-12	4.52040707213047E-13	1.94845132419417E-12	1.26259645807782E-12	1.77698760766508E-12	1.52758583816823E-12	1.15348318392295E-12	2.5407805267492E-12	1.71463716529087E-12	1.66787433351021E-12	1.51199822757468E-12	5.14391149587261E-13	2.04197698775549E-12	1.13789557332939E-12	1.44964778520046E-12	2.46284247378143E-12	1.76139999707153E-12	1.69904955469732E-12
0.02128	2.19785309369102E-12	5.45566370774367E-13	2.13550265131681E-12	1.54317344876178E-12	1.90168849241351E-12	1.605523891136E-12	1.23142123689071E-12	2.41607964200077E-12	1.51199822757468E-12	1.48082300638757E-12	1.37170973223269E-12	4.98803538993707E-13	2.04197698775549E-12	1.02878229917452E-12	1.15348318392295E-12	2.71224424327828E-12	1.68346194410376E-12	1.54317344876178E-12
0.0213	2.22902831487813E-12	7.01442476709901E-13	2.19785309369102E-12	1.57434866994889E-12	1.99521415597483E-12	1.71463716529087E-12	1.43406017460691E-12	2.19785309369102E-12	1.38729734282625E-12	1.43406017460691E-12	1.35612212163914E-12	7.17030087303454E-13	2.0731522089426E-12	9.82019467393861E-13	9.04081414426094E-13	2.72783185387184E-12	1.605523891136E-12	1.52758583816823E-12
0.02132	2.15109026191036E-12	9.50844246206754E-13	2.16667787250392E-12	1.65228672291666E-12	1.96403893478772E-12	1.73022477588442E-12	1.77698760766508E-12	2.04197698775549E-12	1.18465840511005E-12	1.44964778520046E-12	1.54317344876178E-12	1.15348318392295E-12	2.05756459834904E-12	9.35256635613201E-13	8.26143361458328E-13	2.71224424327828E-12	1.30935928985848E-12	1.58993628054244E-12
0.02134	1.99521415597483E-12	1.13789557332939E-12	1.90168849241351E-12	1.62111150172955E-12	1.8705132712264E-12	1.69904955469732E-12	2.0731522089426E-12	2.0731522089426E-12	1.1690707945165E-12	1.48082300638757E-12	1.88610088181996E-12	1.55876105935534E-12	2.08873981953615E-12	8.88493803832541E-13	9.19669025019648E-13	2.47843008437498E-12	1.23142123689071E-12	1.65228672291666E-12
0.02136	1.77698760766508E-12	1.37170973223269E-12	1.54317344876178E-12	1.54317344876178E-12	1.71463716529087E-12	1.52758583816823E-12	2.21344070428458E-12	2.38490442081366E-12	1.1690707945165E-12	1.49641061698112E-12	2.21344070428458E-12	1.79257521825864E-12	2.13550265131681E-12	9.19669025019648E-13	1.32494690045204E-12	2.11991504072326E-12	1.21583362629716E-12	1.71463716529087E-12
0.02138	1.58993628054244E-12	1.38729734282625E-12	1.12230796273584E-12	1.51199822757468E-12	1.52758583816823E-12	1.37170973223269E-12	2.338141589033E-12	2.71224424327828E-12	1.10672035214229E-12	1.49641061698112E-12	2.35372919962656E-12	1.69904955469732E-12	2.41607964200077E-12	9.35256635613201E-13	1.69904955469732E-12	1.93286371360062E-12	1.32494690045203E-12	1.76139999707153E-12
0.0214	1.34053451104559E-12	1.46523539579401E-12	8.57318582645434E-13	1.32494690045204E-12	1.21583362629716E-12	1.32494690045203E-12	2.29137875725234E-12	2.89929557040092E-12	1.13789557332939E-12	1.57434866994889E-12	2.338141589033E-12	1.605523891136E-12	2.58754335852986E-12	1.01319468858097E-12	1.99521415597483E-12	1.90168849241351E-12	1.35612212163914E-12	1.91727610300706E-12
0.02142	1.18465840511005E-12	1.57434866994889E-12	8.72906193238988E-13	1.26259645807782E-12	9.04081414426094E-13	1.32494690045204E-12	2.11991504072326E-12	2.86812034921382E-12	1.41847256401336E-12	1.69904955469732E-12	2.13550265131681E-12	1.37170973223269E-12	2.63430619031052E-12	1.12230796273584E-12	2.0731522089426E-12	1.90168849241351E-12	1.41847256401335E-12	1.99521415597483E-12
0.02144	1.09113274154873E-12	1.57434866994889E-12	1.24700884748427E-12	1.30935928985848E-12	7.32617697897007E-13	1.21583362629716E-12	1.8393380500393E-12	2.44725486318788E-12	1.85492566063285E-12	1.73022477588442E-12	1.90168849241351E-12	1.1690707945165E-12	2.46284247378143E-12	1.29377167926493E-12	2.08873981953615E-12	1.8393380500393E-12	1.38729734282625E-12	1.82375043944574E-12
0.02146	1.01319468858097E-12	1.77698760766508E-12	1.69904955469732E-12	1.52758583816823E-12	7.32617697897008E-13	1.13789557332939E-12	1.51199822757468E-12	1.82375043944574E-12	2.24461592547168E-12	1.68346194410376E-12	1.66787433351021E-12	9.97607077987414E-13	2.22902831487813E-12	1.32494690045203E-12	1.94845132419417E-12	1.93286371360062E-12	1.35612212163914E-12	1.68346194410376E-12
0.02148	9.82019467393861E-13	1.90168849241351E-12	2.13550265131681E-12	1.79257521825864E-12	9.97607077987414E-13	1.02878229917452E-12	1.23142123689071E-12	1.29377167926493E-12	2.47843008437498E-12	1.66787433351021E-12	1.52758583816823E-12	1.01319468858097E-12	1.99521415597483E-12	1.54317344876178E-12	1.8393380500393E-12	2.01080176656838E-12	1.29377167926493E-12	1.4028849534198E-12
0.0215	1.02878229917452E-12	1.79257521825864E-12	2.44725486318788E-12	2.19785309369102E-12	1.44964778520046E-12	1.1690707945165E-12	9.97607077987414E-13	1.04436990976807E-12	2.60313096912341E-12	1.62111150172955E-12	1.43406017460691E-12	1.12230796273584E-12	1.76139999707153E-12	1.69904955469732E-12	1.74581238647798E-12	2.1043274301297E-12	1.21583362629716E-12	1.15348318392295E-12
0.02152	1.18465840511005E-12	1.58993628054244E-12	2.52519291615564E-12	2.49401769496854E-12	1.88610088181996E-12	1.44964778520046E-12	8.10555750864774E-13	1.26259645807782E-12	2.63430619031052E-12	1.48082300638757E-12	1.44964778520046E-12	1.24700884748427E-12	1.85492566063285E-12	1.94845132419417E-12	1.62111150172955E-12	2.1043274301297E-12	1.09113274154873E-12	1.02878229917452E-12
0.02154	1.52758583816823E-12	1.52758583816823E-12	2.46284247378143E-12	2.5719557479363E-12	1.94845132419417E-12	1.82375043944574E-12	8.10555750864774E-13	1.71463716529087E-12	2.44725486318788E-12	1.32494690045203E-12	1.30935928985848E-12	1.37170973223269E-12	2.0731522089426E-12	2.11991504072326E-12	1.41847256401335E-12	2.0731522089426E-12	9.35256635613201E-13	1.02878229917452E-12
0.02156	1.73022477588442E-12	1.55876105935534E-12	2.27579114665879E-12	2.55636813734275E-12	1.88610088181996E-12	2.16667787250392E-12	9.19669025019648E-13	2.21344070428458E-12	2.16667787250392E-12	1.21583362629716E-12	1.18465840511005E-12	1.44964778520046E-12	2.338141589033E-12	2.22902831487813E-12	1.24700884748427E-12	1.97962654538128E-12	9.04081414426094E-13	1.13789557332939E-12
0.02158	1.94845132419417E-12	1.85492566063285E-12	2.1043274301297E-12	2.47843008437498E-12	1.74581238647798E-12	2.21344070428458E-12	1.12230796273584E-12	2.61871857971696E-12	1.74581238647798E-12	1.05995752036163E-12	1.12230796273584E-12	1.38729734282625E-12	2.49401769496854E-12	2.32255397843945E-12	1.34053451104559E-12	1.88610088181996E-12	9.97607077987414E-13	1.10672035214229E-12
0.0216	2.18226548309747E-12	2.0731522089426E-12	2.05756459834904E-12	2.49401769496854E-12	1.605523891136E-12	2.08873981953615E-12	1.21583362629716E-12	2.89929557040092E-12	1.46523539579401E-12	1.04436990976807E-12	1.15348318392295E-12	1.23142123689071E-12	2.43166725259432E-12	2.44725486318788E-12	1.68346194410376E-12	1.85492566063285E-12	1.27818406867137E-12	1.07554513095518E-12
0.02162	2.44725486318788E-12	2.0731522089426E-12	2.0731522089426E-12	2.46284247378143E-12	1.52758583816823E-12	2.02638937716194E-12	1.10672035214229E-12	2.88370795980737E-12	1.26259645807782E-12	1.1690707945165E-12	1.38729734282625E-12	1.1690707945165E-12	2.40049203140722E-12	2.40049203140722E-12	2.15109026191036E-12	1.74581238647798E-12	1.55876105935534E-12	1.01319468858097E-12
0.02164	2.55636813734275E-12	1.8705132712264E-12	2.15109026191036E-12	2.338141589033E-12	1.58993628054244E-12	2.0731522089426E-12	7.48205308490561E-13	2.7745946856525E-12	1.1690707945165E-12	1.41847256401336E-12	1.605523891136E-12	1.4028849534198E-12	2.15109026191036E-12	2.26020353606524E-12	2.40049203140722E-12	1.76139999707153E-12	1.85492566063285E-12	1.15348318392295E-12
0.02166	2.60313096912341E-12	1.44964778520046E-12	2.13550265131681E-12	2.08873981953615E-12	1.65228672291666E-12	2.32255397843945E-12	4.05277875432387E-13	2.44725486318788E-12	1.18465840511005E-12	1.6366991123231E-12	1.73022477588442E-12	1.6366991123231E-12	1.82375043944574E-12	2.01080176656838E-12	2.5407805267492E-12	1.69904955469732E-12	1.90168849241351E-12	1.4028849534198E-12
0.02168	2.50960530556209E-12	1.02878229917452E-12	2.01080176656838E-12	1.58993628054244E-12	1.62111150172955E-12	2.69665663268473E-12	2.96164601277514E-13	2.15109026191036E-12	1.26259645807782E-12	1.69904955469732E-12	1.57434866994889E-12	1.85492566063285E-12	1.57434866994889E-12	1.79257521825864E-12	2.26020353606524E-12	1.48082300638757E-12	1.8705132712264E-12	1.65228672291666E-12
0.0217	2.1043274301297E-12	8.26143361458328E-13	1.74581238647798E-12	1.02878229917452E-12	1.52758583816823E-12	2.93047079158803E-12	4.36453096619494E-13	1.88610088181996E-12	1.23142123689071E-12	1.68346194410376E-12	1.41847256401335E-12	1.80816282885219E-12	1.49641061698112E-12	1.62111150172955E-12	1.80816282885219E-12	1.27818406867137E-12	1.74581238647798E-12	1.8393380500393E-12
0.02172	1.62111150172955E-12	7.48205308490561E-13	1.605523891136E-12	7.32617697897007E-13	1.48082300638757E-12	2.75900707505894E-12	7.17030087303454E-13	1.71463716529087E-12	1.26259645807782E-12	1.52758583816823E-12	1.24700884748427E-12	1.54317344876178E-12	1.68346194410376E-12	1.6366991123231E-12	1.49641061698112E-12	1.04436990976807E-12	1.77698760766508E-12	1.8393380500393E-12
0.02174	1.21583362629716E-12	8.10555750864774E-13	1.62111150172955E-12	7.17030087303454E-13	1.46523539579401E-12	2.22902831487813E-12	1.04436990976807E-12	1.6366991123231E-12	1.30935928985848E-12	1.52758583816823E-12	1.21583362629716E-12	1.37170973223269E-12	1.79257521825864E-12	1.80816282885219E-12	1.38729734282625E-12	8.88493803832541E-13	1.80816282885219E-12	1.90168849241351E-12
0.02176	9.19669025019648E-13	9.35256635613201E-13	1.85492566063285E-12	9.35256635613201E-13	1.6366991123231E-12	1.82375043944574E-12	1.30935928985848E-12	1.55876105935534E-12	1.41847256401335E-12	1.48082300638757E-12	1.38729734282625E-12	1.13789557332939E-12	1.93286371360062E-12	2.08873981953615E-12	1.49641061698112E-12	7.48205308490561E-13	1.76139999707153E-12	1.82375043944574E-12
0.02178	8.72906193238988E-13	1.12230796273584E-12	1.93286371360062E-12	1.27818406867137E-12	1.77698760766508E-12	1.37170973223269E-12	1.48082300638757E-12	1.65228672291666E-12	1.51199822757468E-12	1.29377167926493E-12	1.71463716529087E-12	1.1690707945165E-12	2.0731522089426E-12	2.52519291615564E-12	1.58993628054244E-12	7.63792919084114E-13	1.57434866994889E-12	1.97962654538128E-12
0.0218	9.50844246206754E-13	1.10672035214229E-12	1.8705132712264E-12	1.605523891136E-12	1.73022477588442E-12	1.12230796273584E-12	1.58993628054244E-12	1.54317344876178E-12	1.6366991123231E-12	9.35256635613201E-13	2.01080176656838E-12	1.15348318392295E-12	2.13550265131681E-12	2.68106902209118E-12	1.605523891136E-12	9.35256635613201E-13	1.49641061698112E-12	2.05756459834904E-12
0.02182	1.21583362629716E-12	9.66431856800308E-13	1.69904955469732E-12	1.91727610300706E-12	1.44964778520046E-12	1.09113274154873E-12	1.54317344876178E-12	1.38729734282625E-12	1.80816282885219E-12	5.92329202555027E-13	2.21344070428458E-12	1.09113274154873E-12	2.24461592547168E-12	2.61871857971696E-12	1.48082300638757E-12	1.01319468858097E-12	1.44964778520046E-12	2.08873981953615E-12
0.02184	1.46523539579402E-12	6.70267255522794E-13	1.6366991123231E-12	2.29137875725234E-12	1.10672035214229E-12	1.01319468858097E-12	1.37170973223269E-12	1.1690707945165E-12	1.91727610300706E-12	3.89690264838834E-13	2.24461592547168E-12	1.12230796273584E-12	2.19785309369102E-12	2.38490442081366E-12	1.30935928985848E-12	1.1690707945165E-12	1.66787433351021E-12	1.96403893478772E-12
0.02186	1.76139999707153E-12	2.96164601277514E-13	1.66787433351021E-12	2.5407805267492E-12	7.79380529677668E-13	9.82019467393861E-13	1.29377167926493E-12	1.02878229917452E-12	1.97962654538128E-12	5.45566370774367E-13	2.08873981953615E-12	1.05995752036163E-12	1.96403893478772E-12	1.93286371360062E-12	1.15348318392295E-12	1.30935928985848E-12	1.77698760766508E-12	1.74581238647798E-12
0.02188	2.08873981953615E-12	2.02638937716194E-13	1.88610088181996E-12	2.64989380090407E-12	6.39092034335687E-13	9.66431856800308E-13	1.37170973223269E-12	1.01319468858097E-12	1.97962654538128E-12	8.72906193238988E-13	1.91727610300706E-12	9.97607077987414E-13	1.58993628054244E-12	1.48082300638757E-12	7.63792919084114E-13	1.55876105935534E-12	1.88610088181996E-12	1.51199822757468E-12
0.0219	2.35372919962656E-12	1.8705132712264E-13	2.02638937716194E-12	2.5407805267492E-12	7.17030087303454E-13	1.10672035214229E-12	1.51199822757468E-12	1.10672035214229E-12	1.90168849241351E-12	1.23142123689071E-12	1.77698760766508E-12	1.13789557332939E-12	1.23142123689071E-12	9.97607077987415E-13	4.98803538993707E-13	1.69904955469732E-12	1.8393380500393E-12	1.41847256401336E-12
0.02192	2.52519291615564E-12	4.05277875432387E-13	2.15109026191036E-12	2.41607964200077E-12	1.01319468858097E-12	1.43406017460691E-12	1.79257521825864E-12	1.30935928985848E-12	1.85492566063285E-12	1.51199822757468E-12	1.65228672291666E-12	1.21583362629716E-12	9.50844246206754E-13	5.92329202555027E-13	3.42927433058174E-13	1.90168849241351E-12	1.6366991123231E-12	1.51199822757468E-12
0.02194	2.5719557479363E-12	5.76741591961474E-13	2.22902831487813E-12	2.08873981953615E-12	1.44964778520046E-12	1.82375043944574E-12	2.11991504072326E-12	1.51199822757468E-12	1.74581238647798E-12	1.55876105935534E-12	1.605523891136E-12	1.49641061698112E-12	7.32617697897007E-13	3.42927433058174E-13	4.36453096619494E-13	1.99521415597483E-12	1.43406017460691E-12	1.62111150172955E-12
0.02196	2.338141589033E-12	8.41730972051881E-13	2.13550265131681E-12	1.57434866994889E-12	1.80816282885219E-12	2.02638937716194E-12	2.3069663678459E-12	1.77698760766508E-12	1.605523891136E-12	1.37170973223269E-12	1.58993628054244E-12	1.79257521825864E-12	5.29978760180814E-13	1.09113274154873E-13	8.10555750864774E-13	2.04197698775549E-12	1.13789557332939E-12	1.71463716529087E-12
0.02198	2.29137875725234E-12	1.1690707945165E-12	1.94845132419417E-12	9.82019467393861E-13	1.91727610300706E-12	1.97962654538128E-12	2.08873981953615E-12	1.88610088181996E-12	1.54317344876178E-12	1.15348318392295E-12	1.49641061698112E-12	1.99521415597483E-12	4.52040707213047E-13	1.55876105935534E-13	1.23142123689071E-12	1.96403893478772E-12	9.97607077987414E-13	1.91727610300706E-12
0.022	2.18226548309747E-12	1.48082300638757E-12	1.68346194410376E-12	5.45566370774367E-13	1.94845132419417E-12	1.74581238647798E-12	1.8393380500393E-12	1.8393380500393E-12	1.57434866994889E-12	1.10672035214229E-12	1.52758583816823E-12	2.05756459834904E-12	3.89690264838834E-13	3.11752211871067E-13	1.58993628054244E-12	1.74581238647798E-12	8.10555750864774E-13	2.05756459834904E-12
0.02202	1.97962654538128E-12	1.73022477588442E-12	1.44964778520046E-12	5.76741591961474E-13	1.96403893478772E-12	1.34053451104559E-12	1.44964778520046E-12	1.6366991123231E-12	1.58993628054244E-12	1.24700884748427E-12	1.57434866994889E-12	1.99521415597483E-12	3.7410265424528E-13	6.70267255522794E-13	1.93286371360062E-12	1.48082300638757E-12	6.70267255522794E-13	2.32255397843945E-12
0.02204	1.69904955469732E-12	1.80816282885219E-12	1.21583362629716E-12	8.57318582645434E-13	1.96403893478772E-12	1.02878229917452E-12	1.23142123689071E-12	1.23142123689071E-12	1.52758583816823E-12	1.38729734282625E-12	1.6366991123231E-12	1.8705132712264E-12	6.07916813148581E-13	1.12230796273584E-12	2.22902831487813E-12	1.18465840511005E-12	5.61153981367921E-13	2.61871857971696E-12
0.02206	1.41847256401335E-12	1.71463716529087E-12	1.20024601570361E-12	1.38729734282625E-12	1.94845132419417E-12	1.04436990976807E-12	1.23142123689071E-12	8.72906193238988E-13	1.35612212163914E-12	1.65228672291666E-12	1.74581238647798E-12	1.76139999707153E-12	1.01319468858097E-12	1.58993628054244E-12	2.26020353606524E-12	1.05995752036163E-12	2.96164601277514E-13	2.68106902209118E-12
0.02208	1.27818406867137E-12	1.6366991123231E-12	1.30935928985848E-12	1.99521415597483E-12	1.90168849241351E-12	1.20024601570361E-12	1.38729734282625E-12	5.45566370774367E-13	1.30935928985848E-12	1.77698760766508E-12	1.69904955469732E-12	1.73022477588442E-12	1.4028849534198E-12	1.88610088181996E-12	2.19785309369102E-12	1.15348318392295E-12	1.55876105935534E-13	2.49401769496854E-12
0.0221	1.20024601570361E-12	1.54317344876178E-12	1.54317344876178E-12	2.49401769496854E-12	1.68346194410376E-12	1.46523539579401E-12	1.52758583816823E-12	2.64989380090407E-13	1.30935928985848E-12	1.85492566063285E-12	1.79257521825864E-12	1.69904955469732E-12	1.65228672291666E-12	1.96403893478772E-12	2.01080176656838E-12	1.27818406867137E-12	4.67628317806601E-14	2.18226548309747E-12
0.02212	1.20024601570361E-12	1.35612212163914E-12	1.79257521825864E-12	2.74341946446539E-12	1.24700884748427E-12	1.76139999707153E-12	1.48082300638757E-12	1.4028849534198E-13	1.43406017460691E-12	2.02638937716194E-12	1.8705132712264E-12	1.51199822757468E-12	1.8705132712264E-12	1.8393380500393E-12	1.90168849241351E-12	1.29377167926493E-12	4.67628317806601E-14	1.8393380500393E-12
0.02214	1.26259645807782E-12	1.21583362629716E-12	2.01080176656838E-12	2.68106902209118E-12	9.82019467393861E-13	2.01080176656838E-12	1.4028849534198E-12	2.18226548309747E-13	1.52758583816823E-12	2.11991504072326E-12	2.04197698775549E-12	1.27818406867137E-12	1.97962654538128E-12	1.65228672291666E-12	1.80816282885219E-12	1.34053451104559E-12	1.71463716529087E-13	1.41847256401336E-12
0.02216	1.44964778520046E-12	9.19669025019648E-13	2.1043274301297E-12	2.32255397843945E-12	9.04081414426094E-13	2.08873981953615E-12	1.23142123689071E-12	4.83215928400154E-13	1.605523891136E-12	2.19785309369102E-12	2.27579114665879E-12	1.13789557332939E-12	2.05756459834904E-12	1.51199822757468E-12	1.8393380500393E-12	1.30935928985848E-12	3.89690264838834E-13	1.15348318392295E-12
0.02218	1.605523891136E-12	6.54679644929241E-13	2.08873981953615E-12	1.80816282885219E-12	1.07554513095518E-12	1.96403893478772E-12	1.15348318392295E-12	8.57318582645434E-13	1.62111150172955E-12	2.22902831487813E-12	2.21344070428458E-12	1.05995752036163E-12	2.08873981953615E-12	1.29377167926493E-12	1.76139999707153E-12	1.04436990976807E-12	6.54679644929241E-13	1.04436990976807E-12
0.0222	1.82375043944574E-12	4.52040707213047E-13	2.05756459834904E-12	1.35612212163914E-12	1.41847256401336E-12	1.68346194410376E-12	9.66431856800308E-13	1.20024601570361E-12	1.79257521825864E-12	2.19785309369102E-12	2.15109026191036E-12	1.13789557332939E-12	1.97962654538128E-12	1.20024601570361E-12	1.66787433351021E-12	6.85854866116347E-13	1.01319468858097E-12	1.04436990976807E-12
0.02222	1.90168849241351E-12	4.98803538993707E-13	2.08873981953615E-12	1.34053451104559E-12	1.69904955469732E-12	1.43406017460691E-12	7.17030087303454E-13	1.49641061698112E-12	1.88610088181996E-12	2.01080176656838E-12	1.91727610300706E-12	1.55876105935534E-12	1.74581238647798E-12	1.24700884748427E-12	1.37170973223269E-12	2.96164601277514E-13	1.43406017460691E-12	1.13789557332939E-12
0.02224	1.69904955469732E-12	6.70267255522794E-13	2.11991504072326E-12	1.65228672291666E-12	1.99521415597483E-12	1.29377167926493E-12	4.2086548602594E-13	1.65228672291666E-12	1.96403893478772E-12	1.71463716529087E-12	1.71463716529087E-12	2.15109026191036E-12	1.48082300638757E-12	1.4028849534198E-12	1.05995752036163E-12	2.8057699068396E-13	1.91727610300706E-12	1.12230796273584E-12
0.02226	1.37170973223269E-12	8.26143361458328E-13	2.04197698775549E-12	2.02638937716194E-12	2.35372919962656E-12	1.30935928985848E-12	2.8057699068396E-13	1.8393380500393E-12	1.93286371360062E-12	1.46523539579401E-12	1.52758583816823E-12	2.7745946856525E-12	1.27818406867137E-12	1.69904955469732E-12	7.17030087303454E-13	6.23504423742134E-13	2.3069663678459E-12	1.07554513095518E-12
0.02228	9.82019467393861E-13	9.97607077987414E-13	1.90168849241351E-12	2.26020353606524E-12	2.71224424327828E-12	1.6366991123231E-12	3.2733982246462E-13	1.91727610300706E-12	1.8705132712264E-12	1.13789557332939E-12	1.41847256401335E-12	3.17987256108488E-12	1.09113274154873E-12	1.91727610300706E-12	3.89690264838834E-13	1.04436990976807E-12	2.47843008437498E-12	9.66431856800308E-13
0.0223	7.79380529677668E-13	1.18465840511005E-12	1.80816282885219E-12	2.27579114665879E-12	2.97723362336869E-12	1.90168849241351E-12	3.7410265424528E-13	1.93286371360062E-12	1.90168849241351E-12	1.02878229917452E-12	1.4028849534198E-12	3.16428495049133E-12	1.24700884748427E-12	1.99521415597483E-12	3.58515043651727E-13	1.29377167926493E-12	2.24461592547168E-12	9.04081414426094E-13
0.02232	8.41730972051881E-13	1.24700884748427E-12	1.69904955469732E-12	2.05756459834904E-12	2.89929557040092E-12	2.0731522089426E-12	6.07916813148581E-13	1.94845132419417E-12	1.94845132419417E-12	1.10672035214229E-12	1.43406017460691E-12	2.88370795980737E-12	1.46523539579401E-12	1.8393380500393E-12	5.14391149587261E-13	1.48082300638757E-12	1.82375043944574E-12	9.35256635613201E-13
0.02234	1.13789557332939E-12	1.34053451104559E-12	1.52758583816823E-12	1.79257521825864E-12	2.41607964200077E-12	2.15109026191036E-12	8.57318582645434E-13	1.91727610300706E-12	2.1043274301297E-12	1.4028849534198E-12	1.51199822757468E-12	2.38490442081366E-12	1.62111150172955E-12	1.605523891136E-12	9.19669025019648E-13	1.51199822757468E-12	1.32494690045203E-12	7.48205308490561E-13
0.02236	1.52758583816823E-12	1.48082300638757E-12	1.41847256401335E-12	1.48082300638757E-12	1.79257521825864E-12	2.18226548309747E-12	1.10672035214229E-12	2.02638937716194E-12	2.08873981953615E-12	1.79257521825864E-12	1.54317344876178E-12	1.77698760766508E-12	1.52758583816823E-12	1.44964778520046E-12	1.20024601570361E-12	1.54317344876178E-12	1.04436990976807E-12	5.14391149587261E-13
0.02238	2.02638937716194E-12	1.58993628054244E-12	1.30935928985848E-12	1.20024601570361E-12	1.35612212163914E-12	2.19785309369102E-12	1.27818406867137E-12	1.99521415597483E-12	2.0731522089426E-12	2.15109026191036E-12	1.54317344876178E-12	1.41847256401336E-12	1.51199822757468E-12	1.37170973223269E-12	1.49641061698112E-12	1.48082300638757E-12	8.88493803832541E-13	3.42927433058174E-13
0.0224	2.47843008437498E-12	1.62111150172955E-12	1.20024601570361E-12	1.05995752036163E-12	1.18465840511005E-12	2.08873981953615E-12	1.34053451104559E-12	1.91727610300706E-12	1.8393380500393E-12	2.32255397843945E-12	1.48082300638757E-12	1.15348318392295E-12	1.49641061698112E-12	1.51199822757468E-12	1.73022477588442E-12	1.34053451104559E-12	9.19669025019648E-13	3.11752211871067E-13
0.02242	2.71224424327828E-12	1.52758583816823E-12	1.24700884748427E-12	1.02878229917452E-12	1.15348318392295E-12	1.79257521825864E-12	1.23142123689071E-12	1.90168849241351E-12	1.51199822757468E-12	2.24461592547168E-12	1.46523539579401E-12	1.02878229917452E-12	1.65228672291666E-12	1.73022477588442E-12	2.01080176656838E-12	1.21583362629716E-12	1.04436990976807E-12	3.7410265424528E-13
0.02244	2.8057699068396E-12	1.52758583816823E-12	1.29377167926493E-12	1.21583362629716E-12	1.20024601570361E-12	1.58993628054244E-12	1.05995752036163E-12	1.88610088181996E-12	1.10672035214229E-12	1.97962654538128E-12	1.62111150172955E-12	1.1690707945165E-12	1.8393380500393E-12	2.01080176656838E-12	2.19785309369102E-12	1.02878229917452E-12	1.26259645807782E-12	4.36453096619494E-13
0.02246	2.72783185387184E-12	1.51199822757468E-12	1.51199822757468E-12	1.46523539579401E-12	1.29377167926493E-12	1.4028849534198E-12	9.35256635613201E-13	1.71463716529087E-12	7.32617697897007E-13	1.76139999707153E-12	1.73022477588442E-12	1.52758583816823E-12	1.76139999707153E-12	2.38490442081366E-12	2.22902831487813E-12	9.04081414426094E-13	1.55876105935534E-12	4.83215928400154E-13
0.02248	2.61871857971696E-12	1.27818406867137E-12	1.55876105935534E-12	1.90168849241351E-12	1.43406017460691E-12	1.41847256401336E-12	7.79380529677668E-13	1.54317344876178E-12	6.39092034335687E-13	1.52758583816823E-12	1.73022477588442E-12	1.93286371360062E-12	1.65228672291666E-12	2.69665663268473E-12	2.04197698775549E-12	7.01442476709901E-13	1.8705132712264E-12	6.70267255522794E-13
0.0225	2.41607964200077E-12	9.50844246206754E-13	1.54317344876178E-12	2.13550265131681E-12	1.58993628054244E-12	1.51199822757468E-12	6.70267255522794E-13	1.43406017460691E-12	8.57318582645434E-13	1.49641061698112E-12	1.80816282885219E-12	2.29137875725234E-12	1.43406017460691E-12	2.83694512802671E-12	1.66787433351021E-12	6.39092034335687E-13	2.15109026191036E-12	8.72906193238988E-13
0.02252	2.40049203140722E-12	7.63792919084114E-13	1.38729734282625E-12	2.16667787250392E-12	1.76139999707153E-12	1.6366991123231E-12	6.07916813148581E-13	1.44964778520046E-12	1.15348318392295E-12	1.66787433351021E-12	1.82375043944574E-12	2.64989380090407E-12	1.20024601570361E-12	2.86812034921382E-12	1.05995752036163E-12	7.01442476709901E-13	2.29137875725234E-12	1.21583362629716E-12
0.02254	2.43166725259432E-12	8.10555750864774E-13	1.26259645807782E-12	1.93286371360062E-12	2.01080176656838E-12	1.71463716529087E-12	6.39092034335687E-13	1.48082300638757E-12	1.32494690045203E-12	1.74581238647798E-12	1.71463716529087E-12	2.7745946856525E-12	1.09113274154873E-12	2.7745946856525E-12	3.7410265424528E-13	7.94968140271221E-13	2.43166725259432E-12	1.4028849534198E-12
0.02256	2.35372919962656E-12	1.1690707945165E-12	1.24700884748427E-12	1.69904955469732E-12	2.19785309369102E-12	1.62111150172955E-12	5.61153981367921E-13	1.69904955469732E-12	1.34053451104559E-12	1.6366991123231E-12	1.49641061698112E-12	2.86812034921382E-12	1.21583362629716E-12	2.52519291615564E-12	-4.67628317806601E-14	1.02878229917452E-12	2.52519291615564E-12	1.605523891136E-12
0.02258	2.24461592547168E-12	1.51199822757468E-12	1.48082300638757E-12	1.51199822757468E-12	2.3069663678459E-12	1.43406017460691E-12	4.83215928400154E-13	1.90168849241351E-12	1.34053451104559E-12	1.51199822757468E-12	1.27818406867137E-12	2.74341946446539E-12	1.62111150172955E-12	2.13550265131681E-12	-2.96164601277514E-13	1.27818406867137E-12	2.41607964200077E-12	1.68346194410376E-12
0.0226	1.94845132419417E-12	1.8393380500393E-12	1.77698760766508E-12	1.21583362629716E-12	2.36931681022011E-12	1.32494690045203E-12	3.58515043651727E-13	2.04197698775549E-12	1.55876105935534E-12	1.32494690045204E-12	1.15348318392295E-12	2.46284247378143E-12	2.01080176656838E-12	1.65228672291666E-12	-2.338141589033E-13	1.58993628054244E-12	2.13550265131681E-12	1.80816282885219E-12
0.02262	1.58993628054244E-12	2.04197698775549E-12	2.08873981953615E-12	8.10555750864774E-13	2.27579114665879E-12	1.37170973223269E-12	2.8057699068396E-13	2.13550265131681E-12	1.91727610300706E-12	1.23142123689071E-12	1.10672035214229E-12	2.21344070428458E-12	2.19785309369102E-12	1.27818406867137E-12	-3.11752211871067E-14	1.90168849241351E-12	1.69904955469732E-12	2.01080176656838E-12
0.02264	1.21583362629716E-12	2.27579114665879E-12	2.15109026191036E-12	6.54679644929241E-13	2.02638937716194E-12	1.49641061698112E-12	5.45566370774367E-13	2.01080176656838E-12	2.26020353606524E-12	1.37170973223269E-12	1.01319468858097E-12	2.02638937716194E-12	2.21344070428458E-12	9.19669025019648E-13	2.49401769496854E-13	2.05756459834904E-12	1.32494690045203E-12	2.26020353606524E-12
0.02266	9.04081414426094E-13	2.40049203140722E-12	1.99521415597483E-12	7.01442476709901E-13	1.605523891136E-12	1.605523891136E-12	1.13789557332939E-12	1.90168849241351E-12	2.24461592547168E-12	1.52758583816823E-12	1.09113274154873E-12	2.04197698775549E-12	2.3069663678459E-12	7.01442476709901E-13	4.67628317806601E-13	2.19785309369102E-12	9.50844246206754E-13	2.338141589033E-12
0.02268	7.94968140271221E-13	2.40049203140722E-12	1.62111150172955E-12	8.72906193238988E-13	1.24700884748427E-12	1.71463716529087E-12	1.85492566063285E-12	1.80816282885219E-12	2.08873981953615E-12	1.69904955469732E-12	1.32494690045203E-12	2.05756459834904E-12	2.43166725259432E-12	6.23504423742134E-13	7.94968140271221E-13	2.18226548309747E-12	7.48205308490561E-13	2.24461592547168E-12
0.0227	1.07554513095518E-12	2.26020353606524E-12	1.23142123689071E-12	1.09113274154873E-12	9.82019467393861E-13	1.76139999707153E-12	2.5407805267492E-12	1.68346194410376E-12	1.93286371360062E-12	1.77698760766508E-12	1.52758583816823E-12	1.97962654538128E-12	2.63430619031052E-12	5.76741591961474E-13	1.23142123689071E-12	2.04197698775549E-12	6.85854866116347E-13	2.02638937716194E-12
0.02272	1.46523539579401E-12	2.01080176656838E-12	8.88493803832541E-13	1.20024601570361E-12	1.01319468858097E-12	1.76139999707153E-12	3.10193450811712E-12	1.65228672291666E-12	1.90168849241351E-12	1.62111150172955E-12	1.73022477588442E-12	1.80816282885219E-12	2.5719557479363E-12	7.32617697897007E-13	1.71463716529087E-12	1.76139999707153E-12	7.17030087303454E-13	1.93286371360062E-12
0.02274	1.74581238647798E-12	1.69904955469732E-12	7.63792919084114E-13	1.4028849534198E-12	1.23142123689071E-12	1.82375043944574E-12	3.41368671998818E-12	1.66787433351021E-12	1.94845132419417E-12	1.27818406867137E-12	1.90168849241351E-12	1.62111150172955E-12	2.27579114665879E-12	1.05995752036163E-12	2.01080176656838E-12	1.6366991123231E-12	6.70267255522794E-13	1.97962654538128E-12
0.02276	1.8705132712264E-12	1.48082300638757E-12	7.48205308490561E-13	1.46523539579401E-12	1.52758583816823E-12	1.91727610300706E-12	3.4760371623624E-12	1.55876105935534E-12	2.01080176656838E-12	9.97607077987414E-13	1.88610088181996E-12	1.44964778520046E-12	1.74581238647798E-12	1.38729734282625E-12	1.85492566063285E-12	1.54317344876178E-12	6.07916813148581E-13	2.15109026191036E-12
0.02278	1.76139999707153E-12	1.44964778520046E-12	9.04081414426094E-13	1.44964778520046E-12	1.85492566063285E-12	2.21344070428458E-12	3.21104778227199E-12	1.4028849534198E-12	1.93286371360062E-12	1.01319468858097E-12	1.71463716529087E-12	1.52758583816823E-12	1.10672035214229E-12	1.76139999707153E-12	1.52758583816823E-12	1.54317344876178E-12	7.48205308490561E-13	2.3069663678459E-12
0.0228	1.52758583816823E-12	1.48082300638757E-12	1.20024601570361E-12	1.34053451104559E-12	2.13550265131681E-12	2.38490442081366E-12	2.71224424327828E-12	1.4028849534198E-12	1.80816282885219E-12	1.34053451104559E-12	1.24700884748427E-12	1.68346194410376E-12	6.70267255522794E-13	2.0731522089426E-12	1.09113274154873E-12	1.68346194410376E-12	1.04436990976807E-12	2.36931681022011E-12
0.02282	1.04436990976807E-12	1.48082300638757E-12	1.54317344876178E-12	1.23142123689071E-12	2.22902831487813E-12	2.55636813734275E-12	2.16667787250392E-12	1.48082300638757E-12	1.65228672291666E-12	1.74581238647798E-12	1.09113274154873E-12	1.88610088181996E-12	5.45566370774367E-13	2.15109026191036E-12	7.79380529677668E-13	1.71463716529087E-12	1.46523539579401E-12	2.26020353606524E-12
0.02284	6.54679644929241E-13	1.32494690045203E-12	1.97962654538128E-12	1.07554513095518E-12	2.1043274301297E-12	2.47843008437498E-12	1.68346194410376E-12	1.52758583816823E-12	1.43406017460691E-12	2.21344070428458E-12	8.88493803832541E-13	2.01080176656838E-12	1.04436990976807E-12	2.11991504072326E-12	6.54679644929241E-13	1.66787433351021E-12	1.65228672291666E-12	2.11991504072326E-12
0.02286	5.92329202555027E-13	9.50844246206754E-13	2.38490442081366E-12	1.18465840511005E-12	1.90168849241351E-12	2.5407805267492E-12	1.35612212163914E-12	1.48082300638757E-12	1.1690707945165E-12	2.5407805267492E-12	8.26143361458328E-13	2.16667787250392E-12	1.62111150172955E-12	2.01080176656838E-12	5.92329202555027E-13	1.48082300638757E-12	1.68346194410376E-12	1.93286371360062E-12
0.02288	8.10555750864774E-13	6.23504423742134E-13	2.64989380090407E-12	1.35612212163914E-12	1.73022477588442E-12	2.5407805267492E-12	1.15348318392295E-12	1.27818406867137E-12	1.04436990976807E-12	2.61871857971696E-12	9.04081414426094E-13	2.11991504072326E-12	2.18226548309747E-12	1.91727610300706E-12	6.07916813148581E-13	1.18465840511005E-12	1.58993628054244E-12	1.79257521825864E-12
0.0229	1.23142123689071E-12	3.42927433058174E-13	2.60313096912341E-12	1.65228672291666E-12	1.6366991123231E-12	2.5407805267492E-12	1.07554513095518E-12	9.97607077987414E-13	1.07554513095518E-12	2.49401769496854E-12	1.18465840511005E-12	2.05756459834904E-12	2.43166725259432E-12	1.85492566063285E-12	6.70267255522794E-13	1.02878229917452E-12	1.58993628054244E-12	1.82375043944574E-12
0.02292	1.58993628054244E-12	2.96164601277514E-13	2.41607964200077E-12	1.82375043944574E-12	1.71463716529087E-12	2.46284247378143E-12	1.09113274154873E-12	7.32617697897007E-13	1.23142123689071E-12	2.43166725259432E-12	1.29377167926493E-12	1.97962654538128E-12	2.49401769496854E-12	1.82375043944574E-12	7.94968140271221E-13	9.97607077987414E-13	1.69904955469732E-12	1.80816282885219E-12
0.02294	1.79257521825864E-12	5.29978760180814E-13	2.22902831487813E-12	1.80816282885219E-12	1.74581238647798E-12	2.49401769496854E-12	1.30935928985848E-12	6.23504423742134E-13	1.46523539579401E-12	2.29137875725234E-12	1.46523539579401E-12	1.94845132419417E-12	2.44725486318788E-12	1.8705132712264E-12	9.97607077987414E-13	1.05995752036163E-12	1.96403893478772E-12	1.93286371360062E-12
0.02296	1.85492566063285E-12	7.79380529677668E-13	2.1043274301297E-12	1.605523891136E-12	1.76139999707153E-12	2.5719557479363E-12	1.38729734282625E-12	4.52040707213047E-13	1.66787433351021E-12	2.22902831487813E-12	1.51199822757468E-12	1.88610088181996E-12	2.3069663678459E-12	2.05756459834904E-12	1.32494690045203E-12	1.20024601570361E-12	2.22902831487813E-12	1.97962654538128E-12
0.02298	1.55876105935534E-12	1.18465840511005E-12	2.16667787250392E-12	1.35612212163914E-12	1.605523891136E-12	2.63430619031052E-12	1.37170973223269E-12	2.18226548309747E-13	1.8393380500393E-12	2.27579114665879E-12	1.44964778520046E-12	1.80816282885219E-12	1.96403893478772E-12	2.44725486318788E-12	1.58993628054244E-12	1.30935928985848E-12	2.46284247378143E-12	2.0731522089426E-12
0.023	1.05995752036163E-12	1.57434866994889E-12	2.27579114665879E-12	1.21583362629716E-12	1.4028849534198E-12	2.50960530556209E-12	1.09113274154873E-12	7.79380529677667E-14	1.97962654538128E-12	2.338141589033E-12	1.49641061698112E-12	1.69904955469732E-12	1.69904955469732E-12	2.72783185387184E-12	1.82375043944574E-12	1.37170973223269E-12	2.64989380090407E-12	1.99521415597483E-12
0.02302	6.23504423742134E-13	1.8393380500393E-12	2.24461592547168E-12	1.32494690045203E-12	1.27818406867137E-12	2.26020353606524E-12	8.10555750864774E-13	9.35256635613202E-14	2.0731522089426E-12	2.21344070428458E-12	1.69904955469732E-12	1.605523891136E-12	1.41847256401336E-12	2.86812034921382E-12	1.90168849241351E-12	1.52758583816823E-12	2.61871857971696E-12	1.85492566063285E-12
0.02304	3.58515043651727E-13	1.99521415597483E-12	2.04197698775549E-12	1.51199822757468E-12	1.34053451104559E-12	1.88610088181996E-12	6.07916813148581E-13	2.96164601277514E-13	2.18226548309747E-12	1.91727610300706E-12	2.01080176656838E-12	1.51199822757468E-12	1.30935928985848E-12	2.75900707505894E-12	2.01080176656838E-12	1.80816282885219E-12	2.41607964200077E-12	1.58993628054244E-12
0.02306	3.2733982246462E-13	2.04197698775549E-12	1.8393380500393E-12	1.73022477588442E-12	1.57434866994889E-12	1.48082300638757E-12	4.83215928400154E-13	5.61153981367921E-13	2.19785309369102E-12	1.54317344876178E-12	2.43166725259432E-12	1.43406017460691E-12	1.30935928985848E-12	2.38490442081366E-12	2.01080176656838E-12	2.04197698775549E-12	2.13550265131681E-12	1.32494690045203E-12
0.02308	7.17030087303454E-13	2.04197698775549E-12	1.66787433351021E-12	1.96403893478772E-12	1.96403893478772E-12	1.10672035214229E-12	4.83215928400154E-13	8.57318582645434E-13	2.15109026191036E-12	1.23142123689071E-12	2.8057699068396E-12	1.4028849534198E-12	1.35612212163914E-12	1.96403893478772E-12	1.90168849241351E-12	2.02638937716194E-12	1.77698760766508E-12	1.21583362629716E-12
0.0231	1.26259645807782E-12	2.01080176656838E-12	1.69904955469732E-12	2.01080176656838E-12	2.16667787250392E-12	8.41730972051881E-13	7.48205308490561E-13	1.09113274154873E-12	1.90168849241351E-12	1.07554513095518E-12	3.08634689752356E-12	1.49641061698112E-12	1.34053451104559E-12	1.51199822757468E-12	1.65228672291666E-12	2.02638937716194E-12	1.4028849534198E-12	1.18465840511005E-12
0.02312	1.91727610300706E-12	2.19785309369102E-12	1.97962654538128E-12	1.90168849241351E-12	2.49401769496854E-12	8.72906193238988E-13	1.04436990976807E-12	1.43406017460691E-12	1.68346194410376E-12	1.04436990976807E-12	3.22663539286554E-12	1.58993628054244E-12	1.32494690045203E-12	1.12230796273584E-12	1.41847256401335E-12	1.77698760766508E-12	9.82019467393861E-13	1.34053451104559E-12
0.02314	2.38490442081366E-12	2.36931681022011E-12	2.40049203140722E-12	1.73022477588442E-12	2.75900707505894E-12	1.18465840511005E-12	1.32494690045203E-12	1.8705132712264E-12	1.43406017460691E-12	1.26259645807782E-12	3.13310972930422E-12	1.62111150172955E-12	1.49641061698112E-12	9.50844246206755E-13	1.4028849534198E-12	1.62111150172955E-12	6.23504423742134E-13	1.65228672291666E-12
0.02316	2.60313096912341E-12	2.58754335852986E-12	2.69665663268473E-12	1.48082300638757E-12	2.85253273862026E-12	1.62111150172955E-12	1.43406017460691E-12	2.19785309369102E-12	1.38729734282625E-12	1.62111150172955E-12	2.94605840218158E-12	1.51199822757468E-12	1.66787433351021E-12	8.72906193238988E-13	1.57434866994889E-12	1.46523539579402E-12	4.83215928400154E-13	1.8705132712264E-12
0.02318	2.5407805267492E-12	2.55636813734275E-12	2.89929557040092E-12	1.37170973223269E-12	2.66548141149762E-12	2.01080176656838E-12	1.62111150172955E-12	2.35372919962656E-12	1.43406017460691E-12	2.0731522089426E-12	2.64989380090407E-12	1.48082300638757E-12	1.79257521825864E-12	1.12230796273584E-12	1.99521415597483E-12	1.46523539579401E-12	4.05277875432387E-13	1.94845132419417E-12
0.0232	2.38490442081366E-12	2.338141589033E-12	2.75900707505894E-12	1.34053451104559E-12	2.26020353606524E-12	1.97962654538128E-12	1.85492566063285E-12	2.41607964200077E-12	1.55876105935534E-12	2.44725486318788E-12	2.40049203140722E-12	1.605523891136E-12	1.82375043944574E-12	1.44964778520046E-12	2.18226548309747E-12	1.54317344876178E-12	5.76741591961474E-13	1.90168849241351E-12
0.02322	2.18226548309747E-12	1.97962654538128E-12	2.21344070428458E-12	1.48082300638757E-12	1.74581238647798E-12	1.68346194410376E-12	1.94845132419417E-12	2.35372919962656E-12	1.71463716529087E-12	2.55636813734275E-12	2.08873981953615E-12	1.6366991123231E-12	1.74581238647798E-12	1.8705132712264E-12	2.16667787250392E-12	1.62111150172955E-12	9.82019467393861E-13	1.8705132712264E-12
0.02324	1.96403893478772E-12	1.55876105935534E-12	1.57434866994889E-12	1.62111150172955E-12	1.37170973223269E-12	1.26259645807782E-12	1.96403893478772E-12	2.27579114665879E-12	1.74581238647798E-12	2.3069663678459E-12	1.76139999707153E-12	1.6366991123231E-12	1.62111150172955E-12	2.19785309369102E-12	1.96403893478772E-12	1.68346194410376E-12	1.44964778520046E-12	1.79257521825864E-12
0.02326	1.90168849241351E-12	1.1690707945165E-12	1.01319468858097E-12	1.82375043944574E-12	1.13789557332939E-12	9.04081414426094E-13	1.99521415597483E-12	2.19785309369102E-12	1.80816282885219E-12	1.91727610300706E-12	1.54317344876178E-12	1.52758583816823E-12	1.37170973223269E-12	2.41607964200077E-12	1.74581238647798E-12	1.605523891136E-12	1.85492566063285E-12	1.58993628054244E-12
0.02328	1.93286371360062E-12	8.88493803832541E-13	9.82019467393861E-13	1.97962654538128E-12	1.04436990976807E-12	7.48205308490561E-13	2.08873981953615E-12	1.97962654538128E-12	1.90168849241351E-12	1.54317344876178E-12	1.51199822757468E-12	1.49641061698112E-12	1.29377167926493E-12	2.55636813734275E-12	1.62111150172955E-12	1.23142123689071E-12	2.08873981953615E-12	1.35612212163914E-12
0.0233	2.11991504072326E-12	6.70267255522794E-13	1.4028849534198E-12	2.02638937716194E-12	1.01319468858097E-12	8.57318582645434E-13	2.21344070428458E-12	1.91727610300706E-12	2.02638937716194E-12	1.23142123689071E-12	1.605523891136E-12	1.6366991123231E-12	1.4028849534198E-12	2.64989380090407E-12	1.54317344876178E-12	8.72906193238988E-13	2.29137875725234E-12	1.15348318392295E-12
0.02332	2.35372919962656E-12	6.23504423742134E-13	1.93286371360062E-12	2.1043274301297E-12	1.07554513095518E-12	1.24700884748427E-12	2.338141589033E-12	1.82375043944574E-12	2.01080176656838E-12	1.15348318392295E-12	1.69904955469732E-12	1.69904955469732E-12	1.46523539579401E-12	2.63430619031052E-12	1.49641061698112E-12	7.17030087303454E-13	2.47843008437498E-12	1.01319468858097E-12
0.02334	2.71224424327828E-12	6.70267255522794E-13	2.35372919962656E-12	2.11991504072326E-12	9.66431856800308E-13	1.68346194410376E-12	2.41607964200077E-12	1.88610088181996E-12	1.8393380500393E-12	1.27818406867137E-12	1.99521415597483E-12	1.79257521825864E-12	1.43406017460691E-12	2.5719557479363E-12	1.44964778520046E-12	6.07916813148581E-13	2.68106902209118E-12	9.04081414426094E-13
0.02336	3.0084088445558E-12	8.26143361458328E-13	2.47843008437498E-12	2.04197698775549E-12	9.04081414426094E-13	2.05756459834904E-12	2.27579114665879E-12	1.97962654538128E-12	1.68346194410376E-12	1.43406017460691E-12	2.3069663678459E-12	1.79257521825864E-12	1.4028849534198E-12	2.22902831487813E-12	1.44964778520046E-12	4.83215928400154E-13	2.89929557040092E-12	7.79380529677668E-13
0.02338	3.17987256108488E-12	9.50844246206754E-13	2.24461592547168E-12	1.8705132712264E-12	7.32617697897007E-13	2.40049203140722E-12	2.02638937716194E-12	1.8705132712264E-12	1.55876105935534E-12	1.57434866994889E-12	2.50960530556209E-12	1.79257521825864E-12	1.48082300638757E-12	1.77698760766508E-12	1.15348318392295E-12	4.83215928400154E-13	2.79018229624605E-12	7.79380529677668E-13
0.0234	3.05517167633646E-12	9.82019467393861E-13	1.80816282885219E-12	1.66787433351021E-12	7.01442476709901E-13	2.50960530556209E-12	1.65228672291666E-12	1.69904955469732E-12	1.54317344876178E-12	1.76139999707153E-12	2.50960530556209E-12	1.88610088181996E-12	1.65228672291666E-12	1.27818406867137E-12	7.79380529677668E-13	6.54679644929241E-13	2.5407805267492E-12	8.41730972051881E-13
0.02342	2.64989380090407E-12	1.02878229917452E-12	1.29377167926493E-12	1.58993628054244E-12	7.32617697897008E-13	2.49401769496854E-12	1.1690707945165E-12	1.6366991123231E-12	1.57434866994889E-12	2.02638937716194E-12	2.19785309369102E-12	1.88610088181996E-12	1.79257521825864E-12	8.41730972051881E-13	5.61153981367921E-13	9.82019467393861E-13	1.99521415597483E-12	1.05995752036163E-12
0.02344	2.08873981953615E-12	1.05995752036163E-12	8.10555750864774E-13	1.52758583816823E-12	9.97607077987414E-13	2.43166725259432E-12	8.26143361458328E-13	1.71463716529087E-12	1.52758583816823E-12	2.02638937716194E-12	1.91727610300706E-12	2.04197698775549E-12	2.04197698775549E-12	7.32617697897007E-13	5.14391149587261E-13	1.34053451104559E-12	1.49641061698112E-12	1.24700884748427E-12
0.02346	1.65228672291666E-12	1.13789557332939E-12	4.98803538993707E-13	1.58993628054244E-12	1.32494690045203E-12	2.3069663678459E-12	6.70267255522794E-13	1.93286371360062E-12	1.52758583816823E-12	1.96403893478772E-12	1.71463716529087E-12	2.02638937716194E-12	2.21344070428458E-12	9.04081414426094E-13	4.52040707213047E-13	1.49641061698112E-12	1.23142123689071E-12	1.43406017460691E-12
0.02348	1.41847256401335E-12	1.20024601570361E-12	4.36453096619494E-13	1.76139999707153E-12	1.76139999707153E-12	2.21344070428458E-12	5.76741591961474E-13	2.0731522089426E-12	1.62111150172955E-12	1.85492566063285E-12	1.30935928985848E-12	2.08873981953615E-12	2.43166725259432E-12	1.38729734282625E-12	3.7410265424528E-13	1.605523891136E-12	1.38729734282625E-12	1.65228672291666E-12
0.0235	1.23142123689071E-12	1.20024601570361E-12	7.63792919084114E-13	1.91727610300706E-12	2.05756459834904E-12	2.24461592547168E-12	6.39092034335687E-13	2.27579114665879E-12	1.74581238647798E-12	1.79257521825864E-12	1.01319468858097E-12	2.05756459834904E-12	2.22902831487813E-12	1.71463716529087E-12	1.71463716529087E-13	1.6366991123231E-12	1.69904955469732E-12	1.94845132419417E-12
0.02352	1.07554513095518E-12	1.44964778520046E-12	1.29377167926493E-12	1.79257521825864E-12	1.97962654538128E-12	2.18226548309747E-12	8.26143361458328E-13	2.50960530556209E-12	1.77698760766508E-12	1.85492566063285E-12	8.41730972051881E-13	2.11991504072326E-12	2.02638937716194E-12	1.8705132712264E-12	1.09113274154873E-13	1.6366991123231E-12	2.1043274301297E-12	2.19785309369102E-12
0.02354	9.66431856800308E-13	1.80816282885219E-12	1.68346194410376E-12	1.48082300638757E-12	1.6366991123231E-12	1.94845132419417E-12	1.02878229917452E-12	2.58754335852986E-12	1.73022477588442E-12	1.8705132712264E-12	8.41730972051881E-13	2.04197698775549E-12	1.80816282885219E-12	1.90168849241351E-12	2.49401769496854E-13	1.57434866994889E-12	2.27579114665879E-12	2.35372919962656E-12
0.02356	1.01319468858097E-12	2.0731522089426E-12	1.76139999707153E-12	1.18465840511005E-12	1.24700884748427E-12	1.605523891136E-12	1.26259645807782E-12	2.58754335852986E-12	1.46523539579401E-12	1.85492566063285E-12	9.82019467393861E-13	1.77698760766508E-12	1.62111150172955E-12	1.74581238647798E-12	6.07916813148581E-13	1.48082300638757E-12	2.26020353606524E-12	2.35372919962656E-12
0.02358	1.29377167926493E-12	2.27579114665879E-12	1.62111150172955E-12	8.41730972051881E-13	9.35256635613201E-13	1.15348318392295E-12	1.44964778520046E-12	2.50960530556209E-12	1.15348318392295E-12	1.69904955469732E-12	1.24700884748427E-12	1.32494690045203E-12	1.44964778520046E-12	1.51199822757468E-12	8.72906193238988E-13	1.32494690045204E-12	2.0731522089426E-12	2.24461592547168E-12
0.0236	1.62111150172955E-12	2.19785309369102E-12	1.4028849534198E-12	7.48205308490561E-13	7.48205308490561E-13	7.94968140271221E-13	1.57434866994889E-12	2.338141589033E-12	9.50844246206754E-13	1.58993628054244E-12	1.52758583816823E-12	9.19669025019648E-13	1.26259645807782E-12	1.37170973223269E-12	1.05995752036163E-12	1.29377167926493E-12	1.8393380500393E-12	1.99521415597483E-12
0.02362	1.8393380500393E-12	2.05756459834904E-12	1.07554513095518E-12	8.41730972051881E-13	7.17030087303454E-13	5.61153981367921E-13	1.73022477588442E-12	2.1043274301297E-12	9.04081414426094E-13	1.49641061698112E-12	1.66787433351021E-12	7.01442476709901E-13	1.24700884748427E-12	1.35612212163914E-12	1.04436990976807E-12	1.29377167926493E-12	1.6366991123231E-12	1.605523891136E-12
0.02364	1.88610088181996E-12	1.76139999707153E-12	8.41730972051881E-13	1.12230796273584E-12	7.01442476709901E-13	5.76741591961474E-13	1.82375043944574E-12	1.85492566063285E-12	1.09113274154873E-12	1.48082300638757E-12	1.8393380500393E-12	7.48205308490561E-13	1.32494690045204E-12	1.4028849534198E-12	1.09113274154873E-12	1.43406017460691E-12	1.62111150172955E-12	1.15348318392295E-12
0.02366	1.90168849241351E-12	1.46523539579402E-12	9.19669025019648E-13	1.48082300638757E-12	9.04081414426094E-13	9.35256635613201E-13	1.85492566063285E-12	1.52758583816823E-12	1.57434866994889E-12	1.54317344876178E-12	1.97962654538128E-12	9.35256635613201E-13	1.43406017460691E-12	1.55876105935534E-12	1.18465840511005E-12	1.58993628054244E-12	1.65228672291666E-12	7.94968140271221E-13
0.02368	1.79257521825864E-12	1.21583362629716E-12	1.04436990976807E-12	1.80816282885219E-12	1.24700884748427E-12	1.35612212163914E-12	1.93286371360062E-12	1.34053451104559E-12	2.08873981953615E-12	1.69904955469732E-12	2.01080176656838E-12	1.23142123689071E-12	1.66787433351021E-12	1.32494690045204E-12	1.4028849534198E-12	1.55876105935534E-12	1.73022477588442E-12	6.54679644929241E-13
0.0237	1.76139999707153E-12	1.23142123689071E-12	1.20024601570361E-12	1.96403893478772E-12	1.73022477588442E-12	1.8393380500393E-12	1.99521415597483E-12	1.21583362629716E-12	2.46284247378143E-12	1.97962654538128E-12	2.1043274301297E-12	1.46523539579401E-12	1.85492566063285E-12	9.50844246206755E-13	1.76139999707153E-12	1.51199822757468E-12	1.69904955469732E-12	7.63792919084114E-13
0.02372	1.88610088181996E-12	1.20024601570361E-12	1.24700884748427E-12	2.02638937716194E-12	2.29137875725234E-12	2.15109026191036E-12	2.0731522089426E-12	1.23142123689071E-12	2.75900707505894E-12	2.26020353606524E-12	2.24461592547168E-12	1.65228672291666E-12	1.94845132419417E-12	6.54679644929241E-13	2.05756459834904E-12	1.44964778520046E-12	1.73022477588442E-12	8.72906193238988E-13
0.02374	2.11991504072326E-12	1.10672035214229E-12	1.29377167926493E-12	1.91727610300706E-12	2.61871857971696E-12	2.19785309369102E-12	2.19785309369102E-12	1.20024601570361E-12	2.82135751743316E-12	2.44725486318788E-12	2.38490442081366E-12	1.77698760766508E-12	1.93286371360062E-12	6.07916813148581E-13	2.16667787250392E-12	1.46523539579401E-12	1.73022477588442E-12	1.02878229917452E-12
0.02376	2.36931681022011E-12	9.35256635613201E-13	1.35612212163914E-12	1.8705132712264E-12	2.66548141149762E-12	2.08873981953615E-12	2.338141589033E-12	1.1690707945165E-12	2.71224424327828E-12	2.47843008437498E-12	2.41607964200077E-12	1.80816282885219E-12	1.8393380500393E-12	8.26143361458328E-13	2.02638937716194E-12	1.48082300638757E-12	1.68346194410376E-12	9.50844246206754E-13
0.02378	2.60313096912341E-12	9.50844246206754E-13	1.44964778520046E-12	1.79257521825864E-12	2.49401769496854E-12	1.90168849241351E-12	2.50960530556209E-12	1.10672035214229E-12	2.36931681022011E-12	2.40049203140722E-12	2.36931681022011E-12	1.74581238647798E-12	1.79257521825864E-12	1.20024601570361E-12	1.80816282885219E-12	1.49641061698112E-12	1.62111150172955E-12	6.85854866116347E-13
0.0238	2.7745946856525E-12	8.72906193238988E-13	1.54317344876178E-12	1.62111150172955E-12	2.16667787250392E-12	1.62111150172955E-12	2.63430619031052E-12	1.21583362629716E-12	1.88610088181996E-12	2.38490442081366E-12	2.19785309369102E-12	1.77698760766508E-12	1.93286371360062E-12	1.55876105935534E-12	1.54317344876178E-12	1.58993628054244E-12	1.48082300638757E-12	2.64989380090407E-13
0.02382	2.75900707505894E-12	9.19669025019648E-13	1.52758583816823E-12	1.71463716529087E-12	1.91727610300706E-12	1.57434866994889E-12	2.55636813734275E-12	1.41847256401336E-12	1.30935928985848E-12	2.29137875725234E-12	1.93286371360062E-12	1.99521415597483E-12	2.1043274301297E-12	1.8393380500393E-12	1.44964778520046E-12	1.62111150172955E-12	1.23142123689071E-12	-1.55876105935534E-13
0.02384	2.85253273862026E-12	8.72906193238988E-13	1.34053451104559E-12	1.85492566063285E-12	1.55876105935534E-12	1.605523891136E-12	2.40049203140722E-12	1.79257521825864E-12	9.19669025019648E-13	2.0731522089426E-12	1.57434866994889E-12	2.32255397843945E-12	2.21344070428458E-12	1.93286371360062E-12	1.49641061698112E-12	1.55876105935534E-12	8.88493803832541E-13	-2.338141589033E-13
0.02386	2.93047079158803E-12	8.41730972051881E-13	1.07554513095518E-12	1.94845132419417E-12	1.27818406867137E-12	1.52758583816823E-12	2.19785309369102E-12	2.16667787250392E-12	7.17030087303454E-13	1.48082300638757E-12	1.35612212163914E-12	2.55636813734275E-12	2.29137875725234E-12	1.68346194410376E-12	1.66787433351021E-12	1.49641061698112E-12	4.83215928400154E-13	4.67628317806601E-14
0.02388	3.02399645514935E-12	7.17030087303454E-13	8.57318582645434E-13	2.02638937716194E-12	1.07554513095518E-12	1.35612212163914E-12	1.97962654538128E-12	2.61871857971696E-12	7.01442476709901E-13	7.17030087303454E-13	1.15348318392295E-12	2.72783185387184E-12	2.13550265131681E-12	1.44964778520046E-12	1.76139999707153E-12	1.35612212163914E-12	2.8057699068396E-13	4.36453096619494E-13
0.0239	2.88370795980737E-12	7.01442476709901E-13	8.57318582645434E-13	2.18226548309747E-12	1.10672035214229E-12	1.24700884748427E-12	1.8393380500393E-12	2.94605840218158E-12	7.48205308490561E-13	1.4028849534198E-13	1.01319468858097E-12	2.55636813734275E-12	1.99521415597483E-12	1.13789557332939E-12	1.76139999707153E-12	1.07554513095518E-12	2.49401769496854E-13	9.04081414426094E-13
0.02392	2.52519291615564E-12	7.32617697897008E-13	1.02878229917452E-12	2.3069663678459E-12	1.29377167926493E-12	1.15348318392295E-12	1.69904955469732E-12	3.0395840657429E-12	9.35256635613201E-13	-1.8705132712264E-13	8.88493803832541E-13	2.3069663678459E-12	1.71463716529087E-12	9.04081414426094E-13	1.91727610300706E-12	8.57318582645434E-13	4.676283178066E-13	1.4028849534198E-12
0.02394	1.91727610300706E-12	9.97607077987414E-13	1.15348318392295E-12	2.50960530556209E-12	1.66787433351021E-12	1.18465840511005E-12	1.66787433351021E-12	2.82135751743316E-12	1.18465840511005E-12	7.79380529677668E-14	8.72906193238988E-13	2.02638937716194E-12	1.62111150172955E-12	8.10555750864774E-13	2.08873981953615E-12	6.23504423742134E-13	7.63792919084114E-13	1.80816282885219E-12
0.02396	1.41847256401335E-12	1.23142123689071E-12	1.43406017460691E-12	2.64989380090407E-12	1.88610088181996E-12	1.34053451104559E-12	1.66787433351021E-12	2.43166725259432E-12	1.43406017460691E-12	5.92329202555027E-13	9.82019467393861E-13	1.91727610300706E-12	1.52758583816823E-12	7.17030087303454E-13	2.38490442081366E-12	5.29978760180814E-13	1.12230796273584E-12	2.0731522089426E-12
0.02398	1.05995752036163E-12	1.35612212163914E-12	1.71463716529087E-12	2.5407805267492E-12	1.96403893478772E-12	1.38729734282625E-12	1.68346194410376E-12	2.04197698775549E-12	1.66787433351021E-12	1.15348318392295E-12	1.12230796273584E-12	1.80816282885219E-12	1.57434866994889E-12	7.48205308490561E-13	2.61871857971696E-12	5.61153981367921E-13	1.38729734282625E-12	2.11991504072326E-12
0.024	8.57318582645434E-13	1.35612212163914E-12	2.15109026191036E-12	2.19785309369102E-12	1.8705132712264E-12	1.21583362629716E-12	1.77698760766508E-12	1.82375043944574E-12	1.8393380500393E-12	1.68346194410376E-12	1.30935928985848E-12	1.57434866994889E-12	1.54317344876178E-12	8.26143361458328E-13	2.72783185387184E-12	6.39092034335687E-13	1.605523891136E-12	2.16667787250392E-12
0.02402	8.72906193238988E-13	1.34053451104559E-12	2.46284247378143E-12	1.62111150172955E-12	1.62111150172955E-12	9.97607077987414E-13	1.97962654538128E-12	1.76139999707153E-12	2.02638937716194E-12	2.05756459834904E-12	1.29377167926493E-12	1.30935928985848E-12	1.35612212163914E-12	9.19669025019648E-13	2.61871857971696E-12	8.57318582645434E-13	1.66787433351021E-12	2.1043274301297E-12
0.02404	9.82019467393861E-13	1.41847256401335E-12	2.55636813734275E-12	1.13789557332939E-12	1.32494690045203E-12	1.02878229917452E-12	2.19785309369102E-12	1.88610088181996E-12	2.24461592547168E-12	2.16667787250392E-12	1.15348318392295E-12	9.97607077987414E-13	1.27818406867137E-12	1.05995752036163E-12	2.21344070428458E-12	1.07554513095518E-12	1.82375043944574E-12	1.88610088181996E-12
0.02406	1.09113274154873E-12	1.73022477588442E-12	2.46284247378143E-12	9.19669025019648E-13	1.09113274154873E-12	1.18465840511005E-12	2.3069663678459E-12	2.1043274301297E-12	2.43166725259432E-12	2.11991504072326E-12	9.35256635613201E-13	8.41730972051881E-13	1.20024601570361E-12	1.10672035214229E-12	1.65228672291666E-12	1.34053451104559E-12	1.96403893478772E-12	1.48082300638757E-12
0.02408	1.26259645807782E-12	2.05756459834904E-12	2.26020353606524E-12	9.50844246206755E-13	9.50844246206755E-13	1.41847256401335E-12	2.27579114665879E-12	2.11991504072326E-12	2.5719557479363E-12	1.90168849241351E-12	9.19669025019648E-13	8.41730972051881E-13	1.37170973223269E-12	1.13789557332939E-12	1.13789557332939E-12	1.57434866994889E-12	2.21344070428458E-12	1.04436990976807E-12
0.0241	1.4028849534198E-12	2.21344070428458E-12	1.97962654538128E-12	1.05995752036163E-12	8.10555750864774E-13	1.6366991123231E-12	1.94845132419417E-12	2.0731522089426E-12	2.46284247378143E-12	1.54317344876178E-12	1.09113274154873E-12	1.10672035214229E-12	1.43406017460691E-12	1.26259645807782E-12	7.32617697897007E-13	1.69904955469732E-12	2.36931681022011E-12	6.70267255522794E-13
0.02412	1.73022477588442E-12	2.29137875725234E-12	1.74581238647798E-12	1.23142123689071E-12	8.10555750864774E-13	1.74581238647798E-12	1.55876105935534E-12	1.93286371360062E-12	2.21344070428458E-12	1.24700884748427E-12	1.52758583816823E-12	1.4028849534198E-12	1.49641061698112E-12	1.54317344876178E-12	3.42927433058174E-13	1.62111150172955E-12	2.36931681022011E-12	5.45566370774367E-13
0.02414	2.0731522089426E-12	2.32255397843945E-12	1.49641061698112E-12	1.4028849534198E-12	7.79380529677668E-13	1.6366991123231E-12	1.18465840511005E-12	1.80816282885219E-12	1.94845132419417E-12	1.09113274154873E-12	2.02638937716194E-12	1.85492566063285E-12	1.54317344876178E-12	1.96403893478772E-12	7.79380529677668E-14	1.605523891136E-12	2.35372919962656E-12	5.76741591961474E-13
0.02416	2.49401769496854E-12	2.18226548309747E-12	1.1690707945165E-12	1.65228672291666E-12	8.72906193238988E-13	1.35612212163914E-12	9.19669025019648E-13	1.6366991123231E-12	1.96403893478772E-12	1.07554513095518E-12	2.44725486318788E-12	2.26020353606524E-12	1.49641061698112E-12	2.27579114665879E-12	-4.67628317806601E-14	1.76139999707153E-12	2.43166725259432E-12	6.07916813148581E-13
0.02418	2.7745946856525E-12	1.8393380500393E-12	1.07554513095518E-12	1.94845132419417E-12	9.19669025019648E-13	1.26259645807782E-12	9.19669025019648E-13	1.43406017460691E-12	2.15109026191036E-12	1.1690707945165E-12	2.79018229624605E-12	2.61871857971696E-12	1.30935928985848E-12	2.50960530556209E-12	4.67628317806601E-14	1.90168849241351E-12	2.46284247378143E-12	7.79380529677668E-13
0.0242	2.72783185387184E-12	1.43406017460691E-12	1.12230796273584E-12	2.15109026191036E-12	8.26143361458328E-13	1.41847256401335E-12	1.21583362629716E-12	1.15348318392295E-12	2.26020353606524E-12	1.20024601570361E-12	2.79018229624605E-12	2.85253273862026E-12	1.05995752036163E-12	2.49401769496854E-12	3.42927433058174E-13	2.1043274301297E-12	2.5407805267492E-12	9.82019467393861E-13
0.02422	2.40049203140722E-12	9.19669025019648E-13	1.1690707945165E-12	2.02638937716194E-12	7.32617697897008E-13	1.8705132712264E-12	1.62111150172955E-12	1.02878229917452E-12	2.38490442081366E-12	1.29377167926493E-12	2.61871857971696E-12	3.0084088445558E-12	8.88493803832541E-13	2.19785309369102E-12	8.10555750864774E-13	2.35372919962656E-12	2.44725486318788E-12	1.48082300638757E-12
0.02424	1.88610088181996E-12	7.63792919084114E-13	1.20024601570361E-12	1.68346194410376E-12	7.32617697897008E-13	2.32255397843945E-12	2.05756459834904E-12	9.50844246206755E-13	2.16667787250392E-12	1.35612212163914E-12	2.32255397843945E-12	2.8057699068396E-12	8.41730972051881E-13	1.71463716529087E-12	1.27818406867137E-12	2.49401769496854E-12	2.29137875725234E-12	2.02638937716194E-12
0.02426	1.32494690045203E-12	7.79380529677668E-13	1.20024601570361E-12	1.18465840511005E-12	8.72906193238988E-13	2.79018229624605E-12	2.47843008437498E-12	9.19669025019648E-13	1.77698760766508E-12	1.48082300638757E-12	2.0731522089426E-12	2.5407805267492E-12	8.72906193238988E-13	1.41847256401336E-12	1.44964778520046E-12	2.47843008437498E-12	2.05756459834904E-12	2.44725486318788E-12
0.02428	8.72906193238988E-13	9.04081414426094E-13	1.29377167926493E-12	6.54679644929241E-13	1.18465840511005E-12	3.05517167633646E-12	2.69665663268473E-12	9.35256635613201E-13	1.21583362629716E-12	1.68346194410376E-12	1.94845132419417E-12	2.21344070428458E-12	9.19669025019648E-13	1.29377167926493E-12	1.38729734282625E-12	2.24461592547168E-12	1.80816282885219E-12	2.64989380090407E-12
0.0243	4.98803538993707E-13	9.82019467393861E-13	1.55876105935534E-12	3.42927433058174E-13	1.44964778520046E-12	3.05517167633646E-12	2.69665663268473E-12	9.97607077987414E-13	8.26143361458328E-13	1.96403893478772E-12	1.76139999707153E-12	2.02638937716194E-12	9.50844246206754E-13	1.49641061698112E-12	1.35612212163914E-12	1.68346194410376E-12	1.57434866994889E-12	2.7745946856525E-12
0.02432	3.42927433058174E-13	1.09113274154873E-12	1.88610088181996E-12	2.02638937716194E-13	1.85492566063285E-12	2.85253273862026E-12	2.38490442081366E-12	9.82019467393861E-13	5.92329202555027E-13	2.22902831487813E-12	1.57434866994889E-12	2.05756459834904E-12	1.04436990976807E-12	1.74581238647798E-12	1.41847256401335E-12	1.26259645807782E-12	1.32494690045204E-12	2.58754335852986E-12
0.02434	3.7410265424528E-13	1.09113274154873E-12	2.05756459834904E-12	1.55876105935534E-13	2.18226548309747E-12	2.49401769496854E-12	2.19785309369102E-12	8.57318582645434E-13	7.32617697897007E-13	2.41607964200077E-12	1.52758583816823E-12	2.18226548309747E-12	1.13789557332939E-12	1.90168849241351E-12	1.58993628054244E-12	9.19669025019648E-13	1.07554513095518E-12	2.32255397843945E-12
0.02436	5.14391149587261E-13	1.1690707945165E-12	2.11991504072326E-12	1.4028849534198E-13	2.38490442081366E-12	2.15109026191036E-12	1.99521415597483E-12	4.67628317806601E-13	1.13789557332939E-12	2.5719557479363E-12	1.58993628054244E-12	2.35372919962656E-12	1.38729734282625E-12	1.91727610300706E-12	1.52758583816823E-12	9.50844246206755E-13	9.35256635613201E-13	2.05756459834904E-12
0.02438	6.23504423742134E-13	1.1690707945165E-12	1.99521415597483E-12	1.4028849534198E-13	2.55636813734275E-12	1.88610088181996E-12	1.93286371360062E-12	2.49401769496854E-13	1.6366991123231E-12	2.5719557479363E-12	1.65228672291666E-12	2.35372919962656E-12	1.68346194410376E-12	1.80816282885219E-12	1.27818406867137E-12	1.23142123689071E-12	7.48205308490561E-13	1.73022477588442E-12
0.0244	7.48205308490561E-13	1.12230796273584E-12	1.66787433351021E-12	2.18226548309747E-13	2.68106902209118E-12	1.82375043944574E-12	1.96403893478772E-12	2.49401769496854E-13	2.08873981953615E-12	2.49401769496854E-12	1.73022477588442E-12	2.16667787250392E-12	1.93286371360062E-12	1.58993628054244E-12	1.15348318392295E-12	1.54317344876178E-12	7.63792919084114E-13	1.4028849534198E-12
0.02442	8.88493803832541E-13	1.21583362629716E-12	1.41847256401335E-12	3.42927433058174E-13	2.86812034921382E-12	1.68346194410376E-12	2.13550265131681E-12	3.7410265424528E-13	2.41607964200077E-12	2.22902831487813E-12	1.93286371360062E-12	1.82375043944574E-12	2.01080176656838E-12	1.44964778520046E-12	1.20024601570361E-12	1.79257521825864E-12	8.72906193238988E-13	1.04436990976807E-12
0.02444	1.05995752036163E-12	1.18465840511005E-12	1.18465840511005E-12	5.92329202555027E-13	3.02399645514935E-12	1.44964778520046E-12	2.18226548309747E-12	6.70267255522794E-13	2.71224424327828E-12	1.82375043944574E-12	2.1043274301297E-12	1.57434866994889E-12	2.01080176656838E-12	1.30935928985848E-12	1.24700884748427E-12	1.85492566063285E-12	1.20024601570361E-12	8.26143361458328E-13
0.02446	1.01319468858097E-12	1.41847256401335E-12	9.97607077987414E-13	9.19669025019648E-13	2.91488318099448E-12	1.32494690045203E-12	2.15109026191036E-12	9.82019467393861E-13	2.75900707505894E-12	1.6366991123231E-12	2.13550265131681E-12	1.41847256401335E-12	1.94845132419417E-12	1.13789557332939E-12	1.35612212163914E-12	1.66787433351021E-12	1.51199822757468E-12	8.26143361458328E-13
0.02448	9.66431856800308E-13	1.79257521825864E-12	8.88493803832541E-13	1.23142123689071E-12	2.5719557479363E-12	1.37170973223269E-12	2.1043274301297E-12	1.32494690045203E-12	2.61871857971696E-12	1.76139999707153E-12	2.05756459834904E-12	1.4028849534198E-12	1.97962654538128E-12	9.19669025019648E-13	1.41847256401335E-12	1.49641061698112E-12	1.79257521825864E-12	9.97607077987414E-13
0.0245	8.72906193238988E-13	2.1043274301297E-12	8.10555750864774E-13	1.27818406867137E-12	2.15109026191036E-12	1.65228672291666E-12	2.13550265131681E-12	1.51199822757468E-12	2.47843008437498E-12	2.22902831487813E-12	2.08873981953615E-12	1.32494690045203E-12	2.16667787250392E-12	8.26143361458328E-13	1.44964778520046E-12	1.32494690045203E-12	2.04197698775549E-12	1.23142123689071E-12
0.02452	1.01319468858097E-12	2.29137875725234E-12	7.79380529677668E-13	1.26259645807782E-12	1.74581238647798E-12	1.88610088181996E-12	2.13550265131681E-12	1.74581238647798E-12	2.22902831487813E-12	2.69665663268473E-12	2.01080176656838E-12	1.48082300638757E-12	2.22902831487813E-12	8.88493803832541E-13	1.54317344876178E-12	1.26259645807782E-12	2.26020353606524E-12	1.41847256401335E-12
0.02454	1.24700884748427E-12	2.36931681022011E-12	8.57318582645434E-13	1.20024601570361E-12	1.46523539579401E-12	2.04197698775549E-12	2.15109026191036E-12	1.8705132712264E-12	1.94845132419417E-12	3.17987256108488E-12	1.88610088181996E-12	1.57434866994889E-12	2.29137875725234E-12	9.97607077987414E-13	1.49641061698112E-12	1.30935928985848E-12	2.44725486318788E-12	1.34053451104559E-12
0.02456	1.35612212163914E-12	2.46284247378143E-12	1.18465840511005E-12	1.12230796273584E-12	1.30935928985848E-12	2.08873981953615E-12	1.96403893478772E-12	2.02638937716194E-12	1.65228672291666E-12	3.5072123835495E-12	1.6366991123231E-12	1.69904955469732E-12	2.26020353606524E-12	1.02878229917452E-12	1.38729734282625E-12	1.38729734282625E-12	2.47843008437498E-12	1.23142123689071E-12
0.02458	1.34053451104559E-12	2.43166725259432E-12	1.57434866994889E-12	1.20024601570361E-12	1.29377167926493E-12	1.90168849241351E-12	1.66787433351021E-12	1.97962654538128E-12	1.38729734282625E-12	3.63191326829793E-12	1.48082300638757E-12	1.77698760766508E-12	2.26020353606524E-12	1.20024601570361E-12	1.35612212163914E-12	1.51199822757468E-12	2.40049203140722E-12	1.07554513095518E-12
0.0246	1.24700884748427E-12	2.36931681022011E-12	1.99521415597483E-12	1.4028849534198E-12	1.48082300638757E-12	1.6366991123231E-12	1.20024601570361E-12	1.88610088181996E-12	1.12230796273584E-12	3.46044955176884E-12	1.46523539579401E-12	1.8393380500393E-12	2.18226548309747E-12	1.26259645807782E-12	1.52758583816823E-12	1.605523891136E-12	2.22902831487813E-12	1.05995752036163E-12
0.02462	1.09113274154873E-12	2.16667787250392E-12	2.32255397843945E-12	1.69904955469732E-12	1.71463716529087E-12	1.38729734282625E-12	7.79380529677668E-13	1.88610088181996E-12	9.66431856800308E-13	2.96164601277514E-12	1.44964778520046E-12	1.8393380500393E-12	2.1043274301297E-12	1.4028849534198E-12	1.73022477588442E-12	1.49641061698112E-12	1.94845132419417E-12	1.15348318392295E-12
0.02464	1.09113274154873E-12	1.57434866994889E-12	2.46284247378143E-12	2.02638937716194E-12	1.80816282885219E-12	1.23142123689071E-12	4.2086548602594E-13	1.90168849241351E-12	8.88493803832541E-13	2.27579114665879E-12	1.41847256401336E-12	1.8393380500393E-12	1.8705132712264E-12	1.69904955469732E-12	1.94845132419417E-12	1.4028849534198E-12	1.44964778520046E-12	1.12230796273584E-12
0.02466	1.26259645807782E-12	9.19669025019648E-13	2.38490442081366E-12	2.15109026191036E-12	1.65228672291666E-12	1.09113274154873E-12	1.71463716529087E-13	1.88610088181996E-12	9.82019467393861E-13	1.4028849534198E-12	1.66787433351021E-12	1.80816282885219E-12	1.58993628054244E-12	2.01080176656838E-12	2.11991504072326E-12	1.4028849534198E-12	1.09113274154873E-12	9.19669025019648E-13
0.02468	1.48082300638757E-12	5.29978760180814E-13	2.08873981953615E-12	2.16667787250392E-12	1.35612212163914E-12	8.26143361458328E-13	1.55876105935533E-13	1.82375043944574E-12	1.15348318392295E-12	8.88493803832541E-13	1.97962654538128E-12	1.82375043944574E-12	1.41847256401335E-12	2.26020353606524E-12	2.24461592547168E-12	1.58993628054244E-12	7.63792919084114E-13	6.39092034335687E-13
0.0247	1.76139999707153E-12	5.61153981367921E-13	1.90168849241351E-12	2.02638937716194E-12	1.05995752036163E-12	8.26143361458328E-13	4.2086548602594E-13	1.73022477588442E-12	1.46523539579401E-12	6.70267255522794E-13	2.46284247378143E-12	1.90168849241351E-12	1.43406017460691E-12	2.40049203140722E-12	2.49401769496854E-12	1.80816282885219E-12	6.85854866116347E-13	4.83215928400154E-13
0.02472	1.97962654538128E-12	8.10555750864774E-13	1.96403893478772E-12	1.69904955469732E-12	9.82019467393861E-13	8.57318582645434E-13	8.10555750864774E-13	1.62111150172955E-12	1.69904955469732E-12	7.01442476709901E-13	2.8057699068396E-12	1.94845132419417E-12	1.605523891136E-12	2.44725486318788E-12	2.55636813734275E-12	1.8393380500393E-12	7.32617697897007E-13	5.14391149587261E-13
0.02474	1.97962654538128E-12	1.05995752036163E-12	1.90168849241351E-12	1.55876105935534E-12	1.04436990976807E-12	1.04436990976807E-12	1.20024601570361E-12	1.62111150172955E-12	1.71463716529087E-12	1.04436990976807E-12	3.07075928693001E-12	2.02638937716194E-12	1.8705132712264E-12	2.44725486318788E-12	2.61871857971696E-12	1.74581238647798E-12	7.48205308490561E-13	7.32617697897007E-13
0.02476	2.04197698775549E-12	1.04436990976807E-12	1.94845132419417E-12	1.51199822757468E-12	1.1690707945165E-12	1.18465840511005E-12	1.44964778520046E-12	1.80816282885219E-12	1.65228672291666E-12	1.43406017460691E-12	2.96164601277514E-12	2.18226548309747E-12	1.96403893478772E-12	2.50960530556209E-12	2.5407805267492E-12	1.66787433351021E-12	8.72906193238988E-13	9.82019467393861E-13
0.02478	2.08873981953615E-12	7.94968140271221E-13	1.91727610300706E-12	1.57434866994889E-12	1.43406017460691E-12	1.26259645807782E-12	1.48082300638757E-12	2.08873981953615E-12	1.52758583816823E-12	1.71463716529087E-12	2.61871857971696E-12	2.32255397843945E-12	1.79257521825864E-12	2.41607964200077E-12	2.43166725259432E-12	1.65228672291666E-12	1.01319468858097E-12	1.37170973223269E-12
0.0248	2.22902831487813E-12	6.23504423742134E-13	1.97962654538128E-12	1.69904955469732E-12	1.65228672291666E-12	1.26259645807782E-12	1.43406017460691E-12	2.36931681022011E-12	1.38729734282625E-12	1.91727610300706E-12	2.04197698775549E-12	2.35372919962656E-12	1.32494690045203E-12	2.27579114665879E-12	2.21344070428458E-12	1.85492566063285E-12	1.1690707945165E-12	1.68346194410376E-12
0.02482	2.40049203140722E-12	7.32617697897008E-13	2.11991504072326E-12	1.88610088181996E-12	1.80816282885219E-12	1.24700884748427E-12	1.32494690045203E-12	2.5719557479363E-12	1.43406017460691E-12	1.94845132419417E-12	1.51199822757468E-12	2.29137875725234E-12	9.35256635613201E-13	2.13550265131681E-12	1.96403893478772E-12	1.99521415597483E-12	1.4028849534198E-12	1.91727610300706E-12
0.02484	2.49401769496854E-12	1.1690707945165E-12	2.24461592547168E-12	2.22902831487813E-12	1.91727610300706E-12	1.26259645807782E-12	1.20024601570361E-12	2.74341946446539E-12	1.55876105935534E-12	1.90168849241351E-12	1.29377167926493E-12	2.13550265131681E-12	7.32617697897007E-13	1.99521415597483E-12	1.74581238647798E-12	2.02638937716194E-12	1.62111150172955E-12	1.91727610300706E-12
0.02486	2.55636813734275E-12	1.74581238647798E-12	2.40049203140722E-12	2.49401769496854E-12	1.8705132712264E-12	1.30935928985848E-12	1.05995752036163E-12	2.82135751743316E-12	1.79257521825864E-12	1.88610088181996E-12	1.24700884748427E-12	1.96403893478772E-12	9.19669025019648E-13	1.82375043944574E-12	1.6366991123231E-12	1.85492566063285E-12	1.82375043944574E-12	1.76139999707153E-12
0.02488	2.5407805267492E-12	2.21344070428458E-12	2.46284247378143E-12	2.66548141149762E-12	1.71463716529087E-12	1.30935928985848E-12	1.07554513095518E-12	2.8057699068396E-12	1.71463716529087E-12	1.74581238647798E-12	1.46523539579401E-12	1.82375043944574E-12	1.27818406867137E-12	1.62111150172955E-12	1.62111150172955E-12	1.46523539579401E-12	1.79257521825864E-12	1.54317344876178E-12
0.0249	2.338141589033E-12	2.47843008437498E-12	2.44725486318788E-12	2.52519291615564E-12	1.55876105935534E-12	1.48082300638757E-12	9.50844246206754E-13	2.68106902209118E-12	1.57434866994889E-12	1.6366991123231E-12	1.68346194410376E-12	1.79257521825864E-12	1.54317344876178E-12	1.48082300638757E-12	1.69904955469732E-12	1.05995752036163E-12	1.57434866994889E-12	1.27818406867137E-12
0.02492	2.19785309369102E-12	2.58754335852986E-12	2.41607964200077E-12	2.1043274301297E-12	1.46523539579401E-12	1.73022477588442E-12	8.26143361458328E-13	2.58754335852986E-12	1.32494690045203E-12	1.58993628054244E-12	1.85492566063285E-12	1.74581238647798E-12	1.6366991123231E-12	1.15348318392295E-12	1.68346194410376E-12	7.79380529677668E-13	1.24700884748427E-12	1.05995752036163E-12
0.02494	1.96403893478772E-12	2.71224424327828E-12	2.35372919962656E-12	1.44964778520046E-12	1.43406017460691E-12	1.96403893478772E-12	6.85854866116347E-13	2.27579114665879E-12	1.23142123689071E-12	1.65228672291666E-12	1.96403893478772E-12	1.58993628054244E-12	1.605523891136E-12	6.70267255522794E-13	1.52758583816823E-12	6.07916813148581E-13	9.97607077987414E-13	8.41730972051881E-13
0.02496	1.65228672291666E-12	2.64989380090407E-12	2.19785309369102E-12	8.10555750864774E-13	1.4028849534198E-12	2.01080176656838E-12	7.17030087303454E-13	1.88610088181996E-12	1.18465840511005E-12	1.90168849241351E-12	2.05756459834904E-12	1.24700884748427E-12	1.57434866994889E-12	2.338141589033E-13	1.18465840511005E-12	6.39092034335687E-13	9.97607077987414E-13	6.54679644929241E-13
0.02498	1.51199822757468E-12	2.36931681022011E-12	1.88610088181996E-12	3.2733982246462E-13	1.30935928985848E-12	2.02638937716194E-12	9.04081414426094E-13	1.62111150172955E-12	1.34053451104559E-12	1.97962654538128E-12	2.29137875725234E-12	7.94968140271221E-13	1.62111150172955E-12	9.35256635613201E-14	9.50844246206755E-13	8.41730972051881E-13	1.26259645807782E-12	6.39092034335687E-13
0.025	1.35612212163914E-12	2.11991504072326E-12	1.605523891136E-12	0	1.1690707945165E-12	2.0731522089426E-12	1.15348318392295E-12	1.51199822757468E-12	1.43406017460691E-12	1.91727610300706E-12	2.41607964200077E-12	4.98803538993707E-13	1.73022477588442E-12	1.09113274154873E-13	6.23504423742134E-13	1.02878229917452E-12	1.51199822757468E-12	9.82019467393861E-13
0.02502	1.1690707945165E-12	1.88610088181996E-12	1.38729734282625E-12	-3.11752211871067E-14	9.97607077987414E-13	2.13550265131681E-12	1.43406017460691E-12	1.4028849534198E-12	1.38729734282625E-12	1.79257521825864E-12	2.79018229624605E-12	4.05277875432387E-13	1.77698760766508E-12	4.36453096619494E-13	4.05277875432387E-13	1.24700884748427E-12	1.80816282885219E-12	1.54317344876178E-12
0.02504	1.10672035214229E-12	1.605523891136E-12	1.26259645807782E-12	1.09113274154873E-13	9.82019467393861E-13	2.16667787250392E-12	1.69904955469732E-12	1.20024601570361E-12	1.54317344876178E-12	1.69904955469732E-12	2.99282123396224E-12	5.61153981367921E-13	1.80816282885219E-12	8.57318582645434E-13	2.96164601277514E-13	1.29377167926493E-12	2.13550265131681E-12	2.1043274301297E-12
0.02506	9.82019467393861E-13	1.29377167926493E-12	1.23142123689071E-12	4.05277875432387E-13	9.97607077987414E-13	2.02638937716194E-12	1.8393380500393E-12	9.04081414426094E-13	1.68346194410376E-12	1.71463716529087E-12	2.96164601277514E-12	7.79380529677668E-13	1.96403893478772E-12	1.30935928985848E-12	3.58515043651727E-13	1.26259645807782E-12	2.27579114665879E-12	2.44725486318788E-12
0.02508	8.10555750864774E-13	1.05995752036163E-12	1.30935928985848E-12	7.48205308490561E-13	1.05995752036163E-12	1.8393380500393E-12	2.08873981953615E-12	6.39092034335687E-13	1.8393380500393E-12	1.8393380500393E-12	2.91488318099448E-12	8.72906193238988E-13	1.99521415597483E-12	1.49641061698112E-12	4.676283178066E-13	1.12230796273584E-12	2.3069663678459E-12	2.55636813734275E-12
0.0251	6.54679644929241E-13	9.19669025019648E-13	1.43406017460691E-12	1.05995752036163E-12	1.12230796273584E-12	1.8393380500393E-12	2.338141589033E-12	6.07916813148581E-13	1.97962654538128E-12	2.05756459834904E-12	2.72783185387184E-12	8.88493803832541E-13	1.91727610300706E-12	1.55876105935534E-12	5.61153981367921E-13	9.04081414426094E-13	2.16667787250392E-12	2.3069663678459E-12
0.02512	5.92329202555027E-13	9.66431856800308E-13	1.49641061698112E-12	1.35612212163914E-12	1.21583362629716E-12	1.90168849241351E-12	2.60313096912341E-12	8.26143361458328E-13	1.99521415597483E-12	2.38490442081366E-12	2.5719557479363E-12	8.57318582645434E-13	1.77698760766508E-12	1.4028849534198E-12	8.41730972051881E-13	9.04081414426094E-13	1.90168849241351E-12	1.91727610300706E-12
0.02514	6.07916813148581E-13	1.13789557332939E-12	1.605523891136E-12	1.44964778520046E-12	1.43406017460691E-12	1.99521415597483E-12	2.63430619031052E-12	1.29377167926493E-12	2.01080176656838E-12	2.49401769496854E-12	2.26020353606524E-12	9.19669025019648E-13	1.69904955469732E-12	1.12230796273584E-12	9.97607077987414E-13	1.09113274154873E-12	1.69904955469732E-12	1.43406017460691E-12
0.02516	7.32617697897007E-13	1.37170973223269E-12	1.8393380500393E-12	1.49641061698112E-12	1.71463716529087E-12	2.04197698775549E-12	2.44725486318788E-12	1.88610088181996E-12	2.08873981953615E-12	2.41607964200077E-12	1.99521415597483E-12	1.12230796273584E-12	1.68346194410376E-12	6.70267255522794E-13	1.27818406867137E-12	1.41847256401335E-12	1.37170973223269E-12	1.01319468858097E-12
0.02518	1.18465840511005E-12	1.41847256401335E-12	2.04197698775549E-12	1.4028849534198E-12	1.99521415597483E-12	1.94845132419417E-12	2.13550265131681E-12	2.32255397843945E-12	2.21344070428458E-12	2.1043274301297E-12	1.68346194410376E-12	1.4028849534198E-12	1.80816282885219E-12	1.8705132712264E-13	1.49641061698112E-12	1.71463716529087E-12	9.35256635613201E-13	9.19669025019648E-13
0.0252	1.77698760766508E-12	1.32494690045203E-12	2.16667787250392E-12	1.29377167926493E-12	2.0731522089426E-12	1.79257521825864E-12	1.88610088181996E-12	2.5719557479363E-12	2.11991504072326E-12	1.76139999707153E-12	1.44964778520046E-12	1.66787433351021E-12	1.96403893478772E-12	-1.4028849534198E-13	1.73022477588442E-12	2.05756459834904E-12	4.98803538993707E-13	1.15348318392295E-12
0.02522	2.19785309369102E-12	1.10672035214229E-12	2.01080176656838E-12	1.26259645807782E-12	2.1043274301297E-12	1.68346194410376E-12	1.77698760766508E-12	2.63430619031052E-12	2.04197698775549E-12	1.44964778520046E-12	1.51199822757468E-12	1.68346194410376E-12	2.1043274301297E-12	-1.09113274154873E-13	2.05756459834904E-12	2.15109026191036E-12	3.58515043651727E-13	1.48082300638757E-12
0.02524	2.43166725259432E-12	9.04081414426094E-13	1.74581238647798E-12	1.24700884748427E-12	2.0731522089426E-12	1.82375043944574E-12	1.85492566063285E-12	2.60313096912341E-12	2.01080176656838E-12	1.29377167926493E-12	1.6366991123231E-12	1.62111150172955E-12	2.13550265131681E-12	2.64989380090407E-13	2.29137875725234E-12	2.02638937716194E-12	4.676283178066E-13	1.91727610300706E-12
0.02526	2.52519291615564E-12	8.57318582645434E-13	1.38729734282625E-12	1.34053451104559E-12	1.93286371360062E-12	2.18226548309747E-12	2.0731522089426E-12	2.38490442081366E-12	2.04197698775549E-12	1.35612212163914E-12	1.82375043944574E-12	1.62111150172955E-12	2.05756459834904E-12	7.17030087303454E-13	2.38490442081366E-12	1.66787433351021E-12	6.39092034335687E-13	2.26020353606524E-12
0.02528	2.5719557479363E-12	1.02878229917452E-12	1.15348318392295E-12	1.41847256401335E-12	1.77698760766508E-12	2.64989380090407E-12	2.338141589033E-12	2.02638937716194E-12	2.05756459834904E-12	1.605523891136E-12	1.80816282885219E-12	1.71463716529087E-12	1.96403893478772E-12	1.32494690045203E-12	2.43166725259432E-12	1.18465840511005E-12	1.04436990976807E-12	2.3069663678459E-12
0.0253	2.47843008437498E-12	1.1690707945165E-12	1.01319468858097E-12	1.54317344876178E-12	1.6366991123231E-12	2.96164601277514E-12	2.68106902209118E-12	1.58993628054244E-12	1.90168849241351E-12	1.94845132419417E-12	1.6366991123231E-12	2.02638937716194E-12	1.80816282885219E-12	1.99521415597483E-12	2.3069663678459E-12	9.97607077987414E-13	1.30935928985848E-12	1.97962654538128E-12
0.02532	2.3069663678459E-12	1.23142123689071E-12	9.66431856800308E-13	1.66787433351021E-12	1.71463716529087E-12	3.0395840657429E-12	2.8057699068396E-12	1.12230796273584E-12	1.69904955469732E-12	2.21344070428458E-12	1.41847256401335E-12	2.26020353606524E-12	1.73022477588442E-12	2.3069663678459E-12	2.21344070428458E-12	1.15348318392295E-12	1.34053451104559E-12	1.46523539579401E-12
0.02534	2.05756459834904E-12	1.32494690045203E-12	9.04081414426094E-13	1.85492566063285E-12	1.73022477588442E-12	2.79018229624605E-12	2.82135751743316E-12	8.72906193238988E-13	1.46523539579401E-12	2.40049203140722E-12	1.1690707945165E-12	2.47843008437498E-12	1.68346194410376E-12	2.3069663678459E-12	2.0731522089426E-12	1.52758583816823E-12	1.1690707945165E-12	8.88493803832541E-13
0.02536	1.90168849241351E-12	1.35612212163914E-12	8.88493803832541E-13	1.99521415597483E-12	1.88610088181996E-12	2.29137875725234E-12	2.68106902209118E-12	6.85854866116347E-13	1.29377167926493E-12	2.43166725259432E-12	9.19669025019648E-13	2.5407805267492E-12	1.76139999707153E-12	2.0731522089426E-12	1.82375043944574E-12	1.85492566063285E-12	1.07554513095518E-12	4.98803538993707E-13
0.02538	1.85492566063285E-12	1.57434866994889E-12	9.97607077987414E-13	1.99521415597483E-12	1.99521415597483E-12	1.77698760766508E-12	2.43166725259432E-12	7.63792919084114E-13	1.27818406867137E-12	2.36931681022011E-12	6.07916813148581E-13	2.64989380090407E-12	1.93286371360062E-12	1.69904955469732E-12	1.48082300638757E-12	2.18226548309747E-12	1.12230796273584E-12	4.05277875432387E-13
0.0254	1.91727610300706E-12	1.8705132712264E-12	1.29377167926493E-12	1.79257521825864E-12	1.96403893478772E-12	1.10672035214229E-12	1.94845132419417E-12	1.09113274154873E-12	1.46523539579401E-12	2.22902831487813E-12	3.89690264838834E-13	2.79018229624605E-12	1.96403893478772E-12	1.41847256401335E-12	1.34053451104559E-12	2.50960530556209E-12	1.30935928985848E-12	3.58515043651727E-13
0.02542	1.90168849241351E-12	2.3069663678459E-12	1.65228672291666E-12	1.6366991123231E-12	1.80816282885219E-12	7.48205308490561E-13	1.32494690045203E-12	1.51199822757468E-12	1.68346194410376E-12	2.08873981953615E-12	5.14391149587261E-13	2.72783185387184E-12	1.79257521825864E-12	1.24700884748427E-12	1.32494690045203E-12	2.75900707505894E-12	1.52758583816823E-12	3.42927433058174E-13
0.02544	1.79257521825864E-12	2.55636813734275E-12	2.08873981953615E-12	1.71463716529087E-12	1.74581238647798E-12	7.79380529677668E-13	7.79380529677668E-13	2.02638937716194E-12	1.82375043944574E-12	1.91727610300706E-12	7.94968140271221E-13	2.46284247378143E-12	1.6366991123231E-12	1.4028849534198E-12	1.37170973223269E-12	2.83694512802671E-12	1.52758583816823E-12	3.7410265424528E-13
0.02546	1.76139999707153E-12	2.5719557479363E-12	2.24461592547168E-12	1.96403893478772E-12	1.68346194410376E-12	9.97607077987414E-13	3.58515043651727E-13	2.29137875725234E-12	1.88610088181996E-12	1.88610088181996E-12	1.07554513095518E-12	2.02638937716194E-12	1.69904955469732E-12	1.68346194410376E-12	1.44964778520046E-12	2.8057699068396E-12	1.30935928985848E-12	2.49401769496854E-13
0.02548	1.73022477588442E-12	2.41607964200077E-12	2.3069663678459E-12	2.21344070428458E-12	1.73022477588442E-12	1.21583362629716E-12	1.4028849534198E-13	2.27579114665879E-12	1.71463716529087E-12	1.90168849241351E-12	1.41847256401335E-12	1.68346194410376E-12	1.85492566063285E-12	1.8393380500393E-12	1.46523539579401E-12	2.61871857971696E-12	1.05995752036163E-12	2.49401769496854E-13
0.0255	1.62111150172955E-12	2.19785309369102E-12	2.16667787250392E-12	2.24461592547168E-12	1.80816282885219E-12	1.34053451104559E-12	0	2.11991504072326E-12	1.58993628054244E-12	1.79257521825864E-12	1.76139999707153E-12	1.51199822757468E-12	1.91727610300706E-12	1.88610088181996E-12	1.35612212163914E-12	2.3069663678459E-12	8.88493803832541E-13	2.8057699068396E-13
[truncated: 53,724 more rows]
