# Supplementary material for: Reliability of an interneuron response depends on an integrated sensory state
Source: eLife. 2019 Nov 13;8:e50566. doi: 10.7554/eLife.50566 (PMC6894930; doi:10.7554/eLife.50566)
Supplement: Figure 6—source data 1. [file elife-50566-fig6-data1.zip › Figure S6B_AIA Voltage-Clamp raw data for calculating IV curve/150219KyEx1295AIA_4.txt]

Averaged X	Averaged Y	Averaged Y	Averaged Y	Averaged Y	Averaged Y	Averaged Y	Averaged Y	Averaged Y	Averaged Y	Averaged Y	Averaged Y	Averaged Y	Averaged Y	Averaged Y	Averaged Y	Averaged Y	Averaged Y	Averaged Y
Average of "IV-long", "IV-500ms", "IV-500ms", "IV-500ms", "IV-500ms", "IV-long"	Average of "IV-long", "IV-500ms", "IV-500ms", "IV-500ms", "IV-500ms", "IV-long"	Average of "IV-500ms_4", "IV-500ms_4", "IV-500ms_4", "IV-long_4", "IV-long_4", "IV-500ms_4"	Average of "IV-500ms_6", "IV-long_6", "IV-500ms_6", "IV-500ms_6", "IV-500ms_6", "IV-long_6"	Average of "IV-500ms_8", "IV-500ms_8", "IV-long_8", "IV-long_8", "IV-500ms_8", "IV-500ms_8"	Average of "IV-500ms_10", "IV-500ms_10", "IV-long_10", "IV-500ms_10", "IV-500ms_10", "IV-long_10"	Average of "IV-500ms_12", "IV-long_12", "IV-500ms_12", "IV-long_12", "IV-500ms_12", "IV-500ms_12"	Average of "IV-long_14", "IV-500ms_14", "IV-500ms_14", "IV-500ms_14", "IV-long_14", "IV-500ms_14"	Average of "IV-long_16", "IV-500ms_16", "IV-500ms_16", "IV-500ms_16", "IV-long_16", "IV-500ms_16"	Average of "IV-500ms_18", "IV-500ms_18", "IV-long_18", "IV-long_18", "IV-500ms_18", "IV-500ms_18"	Average of "IV-500ms_20", "IV-long_20", "IV-500ms_20", "IV-500ms_20", "IV-long_20", "IV-500ms_20"	Average of "IV-long_22", "IV-long_22", "IV-500ms_22", "IV-500ms_22", "IV-500ms_22", "IV-500ms_22"	Average of "IV-long_24", "IV-long_24", "IV-500ms_24", "IV-500ms_24", "IV-500ms_24", "IV-500ms_24"	Average of "IV-500ms_26", "IV-500ms_26", "IV-long_26", "IV-500ms_26", "IV-long_26", "IV-500ms_26"	Average of "IV-long_28", "IV-500ms_28", "IV-long_28", "IV-500ms_28", "IV-500ms_28", "IV-500ms_28"	Average of "IV-500ms_30", "IV-500ms_30", "IV-500ms_30", "IV-long_30", "IV-long_30", "IV-500ms_30"	Average of "IV-500ms_32", "IV-long_32", "IV-long_32", "IV-500ms_32", "IV-500ms_32", "IV-500ms_32"	Average of "IV-500ms_34", "IV-long_34", "IV-long_34", "IV-500ms_34", "IV-500ms_34", "IV-500ms_34"	Average of "IV-long_36", "IV-500ms_36", "IV-500ms_36", "IV-long_36", "IV-500ms_36", "IV-500ms_36"
0.005	5.53360176071144E-12	4.30218052382072E-12	3.943665480169E-12	3.69426371067214E-12	3.55397521533016E-12	4.6451079568789E-12	4.47364424034981E-12	4.42688140856915E-12	3.91249025898189E-12	3.32016105642686E-12	4.36453096619494E-12	4.81657167340799E-12	4.11512919669808E-12	4.676283178066E-12	4.62952034628534E-12	4.69187078865956E-12	2.74341946446539E-12	5.14391149587261E-12
0.00502	5.20626193824682E-12	3.81896459542057E-12	3.67867610007859E-12	3.69426371067214E-12	3.67867610007859E-12	5.23743715943393E-12	4.80098406281443E-12	4.67628317806601E-12	4.31776813441428E-12	3.60073804711082E-12	4.23983008144651E-12	5.20626193824682E-12	3.85013981660768E-12	4.98803538993707E-12	4.94127255815641E-12	4.72304600984667E-12	2.75900707505894E-12	5.05038583231129E-12
0.00504	4.70745839925311E-12	3.46044955176884E-12	3.66308848948504E-12	3.7410265424528E-12	4.06836636491742E-12	5.5803645924921E-12	5.14391149587261E-12	4.81657167340799E-12	4.66069556747245E-12	4.05277875432387E-12	4.03719114373032E-12	5.36213804418235E-12	3.7410265424528E-12	5.03479822171773E-12	5.17508671705971E-12	4.70745839925311E-12	2.82135751743316E-12	4.75422123103377E-12
0.00506	4.1774796390723E-12	3.42927433058174E-12	3.77220176363991E-12	3.7410265424528E-12	4.48923185094337E-12	5.5803645924921E-12	5.54918937130499E-12	4.8789221157822E-12	4.95686016874997E-12	4.52040707213047E-12	3.85013981660768E-12	5.40890087596301E-12	3.83455220601412E-12	4.98803538993707E-12	5.15949910646616E-12	4.73863362044022E-12	2.8057699068396E-12	4.50481946153692E-12
0.00508	3.78778937423346E-12	3.61632565770438E-12	3.95925309076255E-12	3.7098513212657E-12	4.80098406281443E-12	5.22184954884037E-12	5.8141787513954E-12	4.97244777934352E-12	5.06597344290484E-12	4.83215928400154E-12	3.77220176363991E-12	5.17508671705971E-12	3.95925309076255E-12	4.94127255815641E-12	4.98803538993707E-12	4.70745839925311E-12	2.74341946446539E-12	4.14630441788519E-12
0.0051	3.66308848948504E-12	3.95925309076255E-12	4.03719114373032E-12	3.66308848948504E-12	4.83215928400154E-12	4.75422123103377E-12	5.89211680436317E-12	5.06597344290484E-12	5.01921061112418E-12	4.98803538993707E-12	3.77220176363991E-12	5.03479822171773E-12	4.31776813441428E-12	4.80098406281443E-12	4.83215928400154E-12	4.58275751450469E-12	2.79018229624605E-12	3.99042831194966E-12
0.00512	3.75661415304636E-12	4.38011857678849E-12	3.99042831194966E-12	3.77220176363991E-12	4.80098406281443E-12	4.59834512509824E-12	5.79859114080185E-12	5.15949910646616E-12	4.76980884162733E-12	4.97244777934352E-12	3.77220176363991E-12	4.75422123103377E-12	4.61393273569179E-12	4.6451079568789E-12	4.56716990391113E-12	4.44246901916271E-12	2.91488318099448E-12	3.88131503779478E-12
0.00514	4.03719114373032E-12	4.39570618738205E-12	3.7410265424528E-12	4.02160353313676E-12	4.61393273569179E-12	4.6451079568789E-12	5.68947786664697E-12	5.1127362746855E-12	4.55158229331758E-12	4.91009733696931E-12	3.86572742720123E-12	4.70745839925311E-12	4.97244777934352E-12	4.47364424034981E-12	4.33335574500783E-12	4.38011857678849E-12	3.17987256108488E-12	3.64750087889148E-12
0.00516	4.23983008144651E-12	4.19306724966585E-12	3.64750087889148E-12	4.33335574500783E-12	4.44246901916271E-12	4.95686016874997E-12	5.45566370774367E-12	4.95686016874997E-12	4.45805662975626E-12	4.95686016874997E-12	4.14630441788519E-12	4.83215928400154E-12	5.14391149587261E-12	4.23983008144651E-12	4.22424247085296E-12	4.48923185094337E-12	3.5072123835495E-12	3.39809910939463E-12
0.00518	4.47364424034981E-12	3.91249025898189E-12	3.66308848948504E-12	4.67628317806601E-12	4.44246901916271E-12	5.19067432765327E-12	5.14391149587261E-12	4.66069556747245E-12	4.27100530263362E-12	5.14391149587261E-12	4.38011857678849E-12	5.1127362746855E-12	5.29978760180814E-12	4.00601592254321E-12	4.03719114373032E-12	4.62952034628535E-12	3.89690264838834E-12	3.41368671998818E-12
0.0052	4.59834512509824E-12	3.80337698482702E-12	3.78778937423346E-12	4.91009733696931E-12	4.44246901916271E-12	5.39331326536946E-12	4.75422123103377E-12	4.52040707213047E-12	4.19306724966585E-12	5.19067432765327E-12	4.56716990391113E-12	5.19067432765327E-12	5.31537521240169E-12	3.80337698482702E-12	3.83455220601412E-12	4.80098406281443E-12	4.48923185094337E-12	3.46044955176884E-12
0.00522	4.53599468272403E-12	4.02160353313676E-12	4.06836636491742E-12	5.01921061112418E-12	4.33335574500783E-12	5.45566370774367E-12	4.31776813441428E-12	4.50481946153692E-12	4.19306724966585E-12	5.1127362746855E-12	4.66069556747245E-12	5.01921061112418E-12	5.20626193824682E-12	3.66308848948504E-12	3.67867610007859E-12	4.76980884162733E-12	4.98803538993707E-12	3.7410265424528E-12
0.00524	4.30218052382072E-12	4.22424247085296E-12	4.34894335560138E-12	5.17508671705971E-12	4.23983008144651E-12	5.48683892893078E-12	3.89690264838834E-12	4.676283178066E-12	4.33335574500783E-12	4.86333450518865E-12	4.56716990391113E-12	4.72304600984667E-12	5.01921061112418E-12	3.66308848948504E-12	3.60073804711082E-12	4.56716990391113E-12	5.14391149587261E-12	4.03719114373032E-12
0.00526	4.02160353313676E-12	4.34894335560138E-12	4.59834512509824E-12	5.28419999121459E-12	4.06836636491742E-12	5.39331326536946E-12	3.53838760473661E-12	4.98803538993707E-12	4.47364424034981E-12	4.66069556747245E-12	4.27100530263362E-12	4.25541769204006E-12	4.76980884162733E-12	3.49162477295595E-12	3.78778937423346E-12	4.36453096619494E-12	4.91009733696931E-12	4.23983008144651E-12
0.00528	3.78778937423346E-12	4.4112937979756E-12	4.70745839925311E-12	5.39331326536946E-12	3.83455220601412E-12	5.17508671705971E-12	3.44486194117529E-12	5.3465504335888E-12	4.70745839925311E-12	4.52040707213047E-12	3.83455220601412E-12	3.85013981660768E-12	4.6451079568789E-12	3.52279999414306E-12	4.28659291322717E-12	3.99042831194966E-12	4.48923185094337E-12	4.31776813441428E-12
0.0053	3.42927433058174E-12	4.39570618738205E-12	4.69187078865956E-12	5.47125131833723E-12	3.58515043651727E-12	4.89450972637575E-12	3.5072123835495E-12	5.56477698189855E-12	4.86333450518865E-12	4.45805662975626E-12	3.4760371623624E-12	3.66308848948504E-12	4.6451079568789E-12	3.5072123835495E-12	4.80098406281443E-12	3.66308848948504E-12	4.28659291322717E-12	4.34894335560138E-12
0.00532	3.11752211871067E-12	4.42688140856915E-12	4.53599468272403E-12	5.48683892893078E-12	3.39809910939463E-12	4.78539645222088E-12	3.63191326829793E-12	5.50242653952433E-12	4.94127255815641E-12	4.55158229331758E-12	3.32016105642686E-12	3.80337698482702E-12	4.83215928400154E-12	3.63191326829793E-12	5.23743715943393E-12	3.49162477295595E-12	4.23983008144651E-12	4.1774796390723E-12
0.00534	2.96164601277514E-12	4.50481946153692E-12	4.50481946153692E-12	5.33096282299525E-12	3.46044955176884E-12	4.78539645222088E-12	3.78778937423346E-12	5.22184954884037E-12	4.94127255815641E-12	4.70745839925311E-12	3.33574866702042E-12	4.16189202847874E-12	5.00362300053062E-12	3.64750087889148E-12	5.28419999121459E-12	3.4760371623624E-12	4.23983008144651E-12	3.95925309076255E-12
0.00536	3.0395840657429E-12	4.61393273569179E-12	4.47364424034981E-12	5.01921061112418E-12	3.66308848948504E-12	4.84774689459509E-12	4.00601592254321E-12	4.95686016874997E-12	4.92568494756286E-12	4.83215928400154E-12	3.72543893185925E-12	4.47364424034981E-12	5.06597344290484E-12	3.75661415304636E-12	5.08156105349839E-12	3.46044955176884E-12	4.30218052382072E-12	3.69426371067214E-12
0.00538	3.33574866702042E-12	4.84774689459509E-12	4.45805662975626E-12	4.56716990391113E-12	3.86572742720123E-12	4.80098406281443E-12	4.25541769204006E-12	4.89450972637575E-12	4.92568494756286E-12	4.91009733696931E-12	4.2086548602594E-12	4.61393273569179E-12	4.8789221157822E-12	3.86572742720123E-12	4.75422123103377E-12	3.39809910939463E-12	4.30218052382072E-12	3.49162477295595E-12
0.0054	3.64750087889148E-12	5.05038583231129E-12	4.45805662975626E-12	4.30218052382072E-12	4.31776813441428E-12	4.69187078865956E-12	4.42688140856915E-12	5.00362300053063E-12	5.03479822171773E-12	5.01921061112418E-12	4.67628317806601E-12	4.53599468272403E-12	4.59834512509824E-12	4.14630441788519E-12	4.47364424034981E-12	3.17987256108488E-12	4.23983008144651E-12	3.30457344583331E-12
0.00542	3.81896459542057E-12	5.25302477002748E-12	4.44246901916271E-12	4.13071680729164E-12	4.72304600984667E-12	4.4112937979756E-12	4.6451079568789E-12	5.23743715943393E-12	5.26861238062103E-12	4.91009733696931E-12	5.00362300053062E-12	4.4112937979756E-12	4.2086548602594E-12	4.47364424034981E-12	4.25541769204006E-12	2.94605840218158E-12	4.14630441788519E-12	3.2422230034591E-12
0.00544	3.89690264838834E-12	5.40890087596301E-12	4.42688140856915E-12	4.05277875432387E-12	5.20626193824682E-12	4.1774796390723E-12	4.95686016874997E-12	5.3465504335888E-12	5.40890087596301E-12	4.59834512509824E-12	5.00362300053063E-12	4.39570618738205E-12	3.92807786957544E-12	4.80098406281443E-12	4.03719114373032E-12	2.86812034921382E-12	4.09954158610453E-12	3.36692388820752E-12
0.00546	3.9748407013561E-12	5.51801415011789E-12	4.56716990391113E-12	3.99042831194966E-12	5.61153981367921E-12	4.23983008144651E-12	5.12832388527905E-12	5.23743715943393E-12	5.42448848655657E-12	4.30218052382072E-12	4.84774689459509E-12	4.47364424034981E-12	3.81896459542057E-12	5.00362300053063E-12	3.77220176363991E-12	2.96164601277514E-12	4.06836636491742E-12	3.61632565770438E-12
0.00548	4.23983008144651E-12	5.53360176071144E-12	4.80098406281443E-12	3.85013981660768E-12	5.72065308783408E-12	4.34894335560138E-12	5.1127362746855E-12	4.92568494756286E-12	5.45566370774367E-12	4.22424247085296E-12	4.53599468272403E-12	4.72304600984667E-12	3.86572742720123E-12	5.19067432765327E-12	3.38251149880108E-12	3.21104778227199E-12	3.99042831194966E-12	3.78778937423346E-12
0.0055	4.47364424034981E-12	5.47125131833723E-12	5.00362300053063E-12	3.7410265424528E-12	5.65830264545987E-12	4.69187078865956E-12	4.86333450518865E-12	4.56716990391113E-12	5.48683892893078E-12	4.28659291322717E-12	4.28659291322717E-12	4.92568494756286E-12	4.06836636491742E-12	5.36213804418235E-12	3.02399645514935E-12	3.67867610007859E-12	4.08395397551098E-12	3.85013981660768E-12
0.00552	4.6451079568789E-12	5.44007609715012E-12	4.94127255815641E-12	3.86572742720123E-12	5.33096282299525E-12	5.00362300053063E-12	4.52040707213047E-12	4.22424247085296E-12	5.56477698189855E-12	4.59834512509824E-12	4.2086548602594E-12	4.8789221157822E-12	4.27100530263362E-12	5.33096282299525E-12	2.72783185387184E-12	4.19306724966585E-12	4.19306724966585E-12	3.77220176363991E-12
0.00554	4.69187078865956E-12	5.37772565477591E-12	4.80098406281443E-12	4.14630441788519E-12	4.73863362044022E-12	5.17508671705971E-12	4.2086548602594E-12	3.83455220601412E-12	5.59595220308565E-12	4.84774689459509E-12	4.09954158610453E-12	4.42688140856915E-12	4.39570618738205E-12	5.03479822171773E-12	2.68106902209118E-12	4.50481946153692E-12	4.48923185094337E-12	3.49162477295595E-12
0.00556	4.61393273569179E-12	5.28419999121459E-12	4.55158229331758E-12	4.62952034628535E-12	3.99042831194966E-12	5.17508671705971E-12	4.2086548602594E-12	3.64750087889148E-12	5.8141787513954E-12	4.91009733696931E-12	4.02160353313676E-12	3.83455220601412E-12	4.50481946153692E-12	4.62952034628535E-12	2.89929557040092E-12	4.75422123103377E-12	4.94127255815641E-12	3.5072123835495E-12
0.00558	4.52040707213047E-12	5.12832388527905E-12	4.11512919669808E-12	4.89450972637575E-12	3.4760371623624E-12	5.15949910646616E-12	4.30218052382072E-12	3.64750087889148E-12	5.89211680436317E-12	4.84774689459509E-12	4.00601592254321E-12	3.41368671998818E-12	4.61393273569179E-12	4.19306724966585E-12	3.35133627761397E-12	4.75422123103377E-12	5.15949910646616E-12	3.60073804711082E-12
0.0056	4.48923185094337E-12	4.94127255815641E-12	3.75661415304636E-12	4.89450972637575E-12	3.17987256108488E-12	4.98803538993707E-12	4.33335574500783E-12	3.72543893185925E-12	5.93887963614383E-12	4.73863362044022E-12	4.30218052382072E-12	3.32016105642686E-12	4.73863362044022E-12	3.85013981660768E-12	3.86572742720123E-12	4.67628317806601E-12	5.08156105349839E-12	4.00601592254321E-12
0.00562	4.50481946153692E-12	4.72304600984667E-12	3.44486194117529E-12	4.83215928400154E-12	3.17987256108488E-12	4.81657167340799E-12	4.4112937979756E-12	3.80337698482702E-12	5.8141787513954E-12	4.6451079568789E-12	4.76980884162733E-12	3.39809910939463E-12	4.80098406281443E-12	3.63191326829793E-12	4.27100530263362E-12	4.69187078865956E-12	4.58275751450469E-12	4.38011857678849E-12
0.00564	4.55158229331758E-12	4.4112937979756E-12	3.41368671998818E-12	4.59834512509824E-12	3.42927433058174E-12	4.72304600984667E-12	4.55158229331758E-12	3.9748407013561E-12	5.51801415011789E-12	4.58275751450469E-12	5.22184954884037E-12	3.63191326829793E-12	4.86333450518865E-12	3.56956282592372E-12	4.59834512509824E-12	4.62952034628535E-12	4.05277875432387E-12	4.6451079568789E-12
0.00566	4.676283178066E-12	4.13071680729164E-12	3.44486194117529E-12	4.30218052382072E-12	3.943665480169E-12	4.72304600984667E-12	4.45805662975626E-12	4.22424247085296E-12	5.08156105349839E-12	4.47364424034981E-12	5.33096282299525E-12	3.92807786957544E-12	4.95686016874997E-12	3.56956282592372E-12	4.76980884162733E-12	4.59834512509824E-12	3.66308848948504E-12	4.78539645222088E-12
0.00568	4.92568494756286E-12	3.80337698482702E-12	3.53838760473661E-12	4.06836636491742E-12	4.34894335560138E-12	4.95686016874997E-12	4.27100530263362E-12	4.38011857678849E-12	4.76980884162733E-12	4.39570618738205E-12	5.28419999121459E-12	4.1774796390723E-12	5.00362300053063E-12	3.86572742720123E-12	4.76980884162733E-12	4.52040707213047E-12	3.41368671998818E-12	4.86333450518865E-12
0.0057	5.20626193824682E-12	3.7098513212657E-12	3.7410265424528E-12	3.83455220601412E-12	4.62952034628535E-12	5.09714866409195E-12	3.943665480169E-12	4.4112937979756E-12	4.69187078865956E-12	4.22424247085296E-12	5.03479822171773E-12	4.33335574500783E-12	4.91009733696931E-12	4.34894335560138E-12	4.67628317806601E-12	4.38011857678849E-12	3.22663539286554E-12	5.00362300053063E-12
0.00572	5.33096282299525E-12	3.72543893185925E-12	4.02160353313676E-12	3.7098513212657E-12	4.6451079568789E-12	5.14391149587261E-12	3.63191326829793E-12	4.36453096619494E-12	4.73863362044022E-12	4.14630441788519E-12	4.76980884162733E-12	4.42688140856915E-12	4.76980884162733E-12	4.91009733696931E-12	4.44246901916271E-12	4.30218052382072E-12	3.21104778227199E-12	5.12832388527905E-12
0.00574	5.19067432765327E-12	3.99042831194966E-12	4.27100530263362E-12	3.78778937423346E-12	4.47364424034981E-12	5.00362300053063E-12	3.5072123835495E-12	4.27100530263362E-12	4.80098406281443E-12	3.943665480169E-12	4.56716990391113E-12	4.6451079568789E-12	4.62952034628535E-12	5.33096282299525E-12	4.25541769204006E-12	4.31776813441428E-12	3.38251149880108E-12	5.15949910646616E-12
0.00576	4.98803538993707E-12	4.22424247085296E-12	4.52040707213047E-12	3.80337698482702E-12	4.23983008144651E-12	4.676283178066E-12	3.60073804711082E-12	4.11512919669808E-12	4.81657167340799E-12	3.72543893185925E-12	4.28659291322717E-12	4.73863362044022E-12	4.6451079568789E-12	5.47125131833723E-12	4.27100530263362E-12	4.38011857678849E-12	3.46044955176884E-12	5.23743715943393E-12
0.00578	4.70745839925311E-12	4.62952034628535E-12	4.56716990391113E-12	3.85013981660768E-12	4.13071680729164E-12	4.31776813441428E-12	3.58515043651727E-12	3.88131503779478E-12	4.83215928400154E-12	3.66308848948504E-12	4.08395397551098E-12	4.55158229331758E-12	4.676283178066E-12	5.36213804418235E-12	4.23983008144651E-12	4.62952034628534E-12	3.2422230034591E-12	5.37772565477591E-12
0.0058	4.47364424034981E-12	5.01921061112418E-12	4.53599468272403E-12	3.66308848948504E-12	4.06836636491742E-12	4.05277875432387E-12	3.55397521533016E-12	3.89690264838834E-12	4.92568494756286E-12	3.75661415304636E-12	4.03719114373032E-12	4.48923185094337E-12	4.94127255815641E-12	5.08156105349839E-12	4.16189202847874E-12	4.86333450518865E-12	2.94605840218158E-12	5.48683892893078E-12
0.00582	4.25541769204006E-12	5.31537521240169E-12	4.31776813441428E-12	3.61632565770438E-12	3.99042831194966E-12	3.9748407013561E-12	3.44486194117529E-12	3.9748407013561E-12	4.81657167340799E-12	4.03719114373032E-12	4.27100530263362E-12	4.50481946153692E-12	5.15949910646616E-12	4.80098406281443E-12	3.9748407013561E-12	5.20626193824682E-12	2.75900707505894E-12	5.50242653952433E-12
0.00584	3.95925309076255E-12	5.53360176071144E-12	4.08395397551098E-12	3.66308848948504E-12	4.14630441788519E-12	4.14630441788519E-12	3.46044955176884E-12	4.1774796390723E-12	4.69187078865956E-12	4.33335574500783E-12	4.58275751450469E-12	4.55158229331758E-12	5.39331326536946E-12	4.76980884162733E-12	3.60073804711082E-12	5.36213804418235E-12	2.58754335852986E-12	5.23743715943393E-12
0.00586	3.81896459542057E-12	5.59595220308565E-12	3.72543893185925E-12	3.92807786957544E-12	4.33335574500783E-12	4.48923185094337E-12	3.66308848948504E-12	4.36453096619494E-12	4.59834512509824E-12	4.61393273569179E-12	4.84774689459509E-12	4.48923185094337E-12	5.42448848655657E-12	4.75422123103377E-12	3.41368671998818E-12	5.19067432765327E-12	2.60313096912341E-12	4.6451079568789E-12
0.00588	3.7410265424528E-12	5.47125131833723E-12	3.46044955176884E-12	4.19306724966585E-12	4.58275751450469E-12	4.84774689459509E-12	4.00601592254321E-12	4.36453096619494E-12	4.47364424034981E-12	4.80098406281443E-12	4.86333450518865E-12	4.27100530263362E-12	5.26861238062103E-12	4.8789221157822E-12	3.39809910939463E-12	4.76980884162733E-12	2.79018229624605E-12	4.09954158610453E-12
0.0059	3.67867610007859E-12	4.95686016874996E-12	3.53838760473661E-12	4.44246901916271E-12	4.67628317806601E-12	5.14391149587261E-12	4.39570618738205E-12	4.33335574500783E-12	4.25541769204006E-12	5.01921061112418E-12	4.76980884162733E-12	4.05277875432387E-12	4.98803538993707E-12	4.91009733696931E-12	3.44486194117529E-12	4.22424247085296E-12	3.14869733989778E-12	3.75661415304636E-12
0.00592	3.46044955176884E-12	4.4112937979756E-12	3.66308848948504E-12	4.67628317806601E-12	4.58275751450469E-12	5.15949910646616E-12	4.66069556747245E-12	4.27100530263362E-12	4.16189202847874E-12	5.06597344290484E-12	4.48923185094337E-12	3.83455220601412E-12	4.61393273569179E-12	5.03479822171773E-12	3.56956282592372E-12	3.75661415304636E-12	3.4760371623624E-12	3.72543893185925E-12
0.00594	3.39809910939463E-12	3.75661415304636E-12	4.05277875432387E-12	4.8789221157822E-12	4.4112937979756E-12	5.08156105349839E-12	4.70745839925311E-12	4.23983008144651E-12	4.2086548602594E-12	5.05038583231128E-12	4.30218052382072E-12	3.69426371067214E-12	4.36453096619494E-12	4.98803538993707E-12	3.4760371623624E-12	3.63191326829793E-12	3.80337698482702E-12	3.9748407013561E-12
0.00596	3.55397521533016E-12	3.41368671998818E-12	4.44246901916271E-12	5.06597344290484E-12	4.2086548602594E-12	4.76980884162733E-12	4.52040707213047E-12	4.23983008144651E-12	4.34894335560138E-12	5.03479822171773E-12	4.22424247085296E-12	3.63191326829793E-12	4.23983008144651E-12	4.70745839925311E-12	3.38251149880108E-12	3.81896459542057E-12	4.02160353313676E-12	4.28659291322717E-12
0.00598	4.06836636491742E-12	3.32016105642686E-12	4.67628317806601E-12	5.08156105349839E-12	3.91249025898189E-12	4.38011857678849E-12	4.33335574500783E-12	4.1774796390723E-12	4.38011857678849E-12	5.1127362746855E-12	4.34894335560138E-12	3.78778937423346E-12	4.22424247085296E-12	4.52040707213047E-12	3.32016105642686E-12	4.06836636491742E-12	3.95925309076255E-12	4.33335574500783E-12
0.006	4.59834512509824E-12	3.44486194117529E-12	4.70745839925311E-12	5.05038583231129E-12	3.7410265424528E-12	4.13071680729164E-12	4.06836636491742E-12	4.05277875432387E-12	4.38011857678849E-12	5.25302477002748E-12	4.72304600984667E-12	3.80337698482702E-12	4.23983008144651E-12	4.44246901916271E-12	3.33574866702042E-12	4.23983008144651E-12	3.9748407013561E-12	4.13071680729164E-12
0.00602	5.12832388527905E-12	3.75661415304636E-12	4.58275751450469E-12	4.92568494756286E-12	3.7410265424528E-12	4.31776813441428E-12	3.77220176363991E-12	3.943665480169E-12	4.4112937979756E-12	5.25302477002748E-12	5.01921061112418E-12	4.06836636491742E-12	4.44246901916271E-12	4.4112937979756E-12	3.44486194117529E-12	4.22424247085296E-12	3.83455220601412E-12	3.89690264838834E-12
0.00604	5.33096282299525E-12	3.95925309076255E-12	4.4112937979756E-12	4.70745839925311E-12	3.88131503779478E-12	4.66069556747245E-12	3.46044955176884E-12	3.77220176363991E-12	4.45805662975626E-12	5.15949910646616E-12	4.98803538993707E-12	4.31776813441428E-12	4.59834512509824E-12	4.4112937979756E-12	3.63191326829793E-12	4.1774796390723E-12	3.95925309076255E-12	3.69426371067214E-12
0.00606	5.48683892893078E-12	4.02160353313676E-12	4.27100530263362E-12	4.58275751450469E-12	4.03719114373032E-12	4.95686016874997E-12	3.32016105642686E-12	3.83455220601412E-12	4.69187078865956E-12	5.09714866409195E-12	4.70745839925311E-12	4.62952034628535E-12	4.91009733696931E-12	4.28659291322717E-12	3.943665480169E-12	4.16189202847874E-12	4.27100530263362E-12	3.53838760473661E-12
0.00608	5.48683892893078E-12	3.92807786957544E-12	4.06836636491742E-12	4.42688140856915E-12	4.13071680729164E-12	5.08156105349839E-12	3.14869733989778E-12	3.9748407013561E-12	5.05038583231129E-12	5.08156105349839E-12	4.31776813441428E-12	4.73863362044022E-12	5.17508671705971E-12	4.03719114373032E-12	4.23983008144651E-12	4.06836636491742E-12	4.56716990391113E-12	3.55397521533016E-12
0.0061	5.3465504335888E-12	3.78778937423346E-12	4.11512919669808E-12	4.45805662975626E-12	4.1774796390723E-12	5.01921061112418E-12	3.35133627761397E-12	4.1774796390723E-12	5.42448848655657E-12	4.89450972637575E-12	3.95925309076255E-12	4.72304600984667E-12	5.31537521240169E-12	3.81896459542057E-12	4.56716990391113E-12	4.00601592254321E-12	4.91009733696931E-12	3.56956282592372E-12
0.00612	4.95686016874997E-12	3.7410265424528E-12	4.28659291322717E-12	4.62952034628535E-12	4.19306724966585E-12	4.83215928400154E-12	3.61632565770438E-12	4.34894335560138E-12	5.75182830902119E-12	4.66069556747245E-12	3.81896459542057E-12	4.72304600984667E-12	5.22184954884037E-12	3.7098513212657E-12	4.80098406281443E-12	4.06836636491742E-12	5.00362300053063E-12	3.58515043651727E-12
0.00614	4.33335574500783E-12	3.7098513212657E-12	4.66069556747245E-12	4.84774689459509E-12	4.14630441788519E-12	4.50481946153692E-12	4.05277875432387E-12	4.55158229331758E-12	5.89211680436317E-12	4.34894335560138E-12	3.92807786957544E-12	4.83215928400154E-12	4.94127255815641E-12	3.89690264838834E-12	5.00362300053063E-12	4.14630441788519E-12	5.03479822171773E-12	3.55397521533016E-12
0.00616	3.64750087889148E-12	3.81896459542057E-12	4.97244777934352E-12	4.92568494756286E-12	4.16189202847874E-12	4.22424247085296E-12	4.42688140856915E-12	4.89450972637575E-12	5.86094158317606E-12	4.13071680729164E-12	4.06836636491742E-12	4.95686016874997E-12	4.676283178066E-12	4.2086548602594E-12	5.05038583231128E-12	4.1774796390723E-12	4.97244777934352E-12	3.5072123835495E-12
0.00618	3.30457344583331E-12	4.11512919669808E-12	5.23743715943393E-12	4.94127255815641E-12	4.08395397551098E-12	4.19306724966585E-12	4.58275751450469E-12	5.23743715943393E-12	5.73624069842763E-12	4.14630441788519E-12	4.38011857678849E-12	4.91009733696931E-12	4.48923185094337E-12	4.53599468272403E-12	5.09714866409195E-12	4.1774796390723E-12	5.17508671705971E-12	3.42927433058174E-12
0.0062	3.28898583523976E-12	4.55158229331758E-12	5.40890087596301E-12	4.92568494756286E-12	3.86572742720123E-12	4.19306724966585E-12	4.62952034628535E-12	5.72065308783408E-12	5.51801415011789E-12	4.36453096619494E-12	4.66069556747245E-12	4.75422123103377E-12	4.44246901916271E-12	4.8789221157822E-12	4.98803538993707E-12	4.02160353313676E-12	5.36213804418235E-12	3.53838760473661E-12
0.00622	3.55397521533016E-12	4.89450972637575E-12	5.33096282299525E-12	5.09714866409195E-12	3.69426371067214E-12	4.19306724966585E-12	4.50481946153692E-12	6.17269379504713E-12	5.29978760180814E-12	4.56716990391113E-12	4.91009733696931E-12	4.66069556747245E-12	4.45805662975626E-12	5.17508671705971E-12	4.92568494756286E-12	3.91249025898189E-12	5.47125131833723E-12	3.85013981660768E-12
0.00624	4.02160353313676E-12	5.01921061112418E-12	5.14391149587261E-12	5.3465504335888E-12	3.69426371067214E-12	4.13071680729164E-12	4.31776813441428E-12	6.37533273276332E-12	5.28419999121459E-12	4.61393273569179E-12	4.95686016874997E-12	4.67628317806601E-12	4.50481946153692E-12	5.31537521240169E-12	4.86333450518865E-12	3.99042831194966E-12	5.54918937130499E-12	4.2086548602594E-12
0.00626	4.4112937979756E-12	4.94127255815641E-12	4.76980884162733E-12	5.47125131833723E-12	3.89690264838834E-12	3.91249025898189E-12	4.06836636491742E-12	6.29739467979555E-12	5.37772565477591E-12	4.47364424034981E-12	4.86333450518865E-12	4.73863362044022E-12	4.48923185094337E-12	5.31537521240169E-12	4.95686016874997E-12	4.27100530263362E-12	5.48683892893078E-12	4.39570618738205E-12
0.00628	4.69187078865956E-12	4.81657167340799E-12	4.44246901916271E-12	5.64271503486631E-12	4.19306724966585E-12	3.75661415304636E-12	3.91249025898189E-12	5.92329202555027E-12	5.48683892893078E-12	4.39570618738205E-12	4.58275751450469E-12	4.76980884162733E-12	4.33335574500783E-12	5.33096282299525E-12	5.09714866409195E-12	4.75422123103377E-12	5.31537521240169E-12	4.44246901916271E-12
0.0063	4.89450972637575E-12	4.58275751450469E-12	4.06836636491742E-12	5.5803645924921E-12	4.42688140856915E-12	3.78778937423346E-12	3.99042831194966E-12	5.40890087596301E-12	5.62712742427276E-12	4.47364424034981E-12	4.23983008144651E-12	4.83215928400154E-12	4.02160353313676E-12	5.20626193824682E-12	5.12832388527905E-12	5.19067432765327E-12	5.08156105349839E-12	4.23983008144651E-12
0.00632	5.08156105349839E-12	4.38011857678849E-12	3.77220176363991E-12	5.19067432765327E-12	4.58275751450469E-12	3.95925309076255E-12	4.27100530263362E-12	4.89450972637575E-12	5.75182830902119E-12	4.80098406281443E-12	3.92807786957544E-12	4.89450972637575E-12	3.72543893185925E-12	5.06597344290484E-12	5.06597344290484E-12	5.45566370774367E-12	4.67628317806601E-12	4.03719114373032E-12
0.00634	5.08156105349839E-12	4.27100530263362E-12	3.69426371067214E-12	4.73863362044022E-12	4.70745839925311E-12	4.19306724966585E-12	4.66069556747245E-12	4.58275751450469E-12	5.72065308783408E-12	5.23743715943393E-12	3.77220176363991E-12	4.94127255815641E-12	3.56956282592372E-12	4.80098406281443E-12	4.80098406281443E-12	5.22184954884037E-12	4.23983008144651E-12	3.85013981660768E-12
0.00636	5.12832388527905E-12	4.25541769204006E-12	3.86572742720123E-12	4.27100530263362E-12	4.75422123103377E-12	4.4112937979756E-12	5.05038583231129E-12	4.31776813441428E-12	5.54918937130499E-12	5.56477698189855E-12	3.86572742720123E-12	4.92568494756286E-12	3.4760371623624E-12	4.55158229331758E-12	4.23983008144651E-12	4.76980884162733E-12	3.95925309076255E-12	3.60073804711082E-12
0.00638	5.1127362746855E-12	4.22424247085296E-12	4.06836636491742E-12	3.81896459542057E-12	4.80098406281443E-12	4.48923185094337E-12	5.23743715943393E-12	4.28659291322717E-12	5.36213804418235E-12	5.75182830902119E-12	4.19306724966585E-12	4.89450972637575E-12	3.36692388820752E-12	4.52040707213047E-12	3.78778937423346E-12	4.08395397551098E-12	3.83455220601412E-12	3.30457344583331E-12
0.0064	5.15949910646616E-12	4.34894335560138E-12	4.22424247085296E-12	3.42927433058174E-12	4.67628317806601E-12	4.50481946153692E-12	5.1127362746855E-12	4.22424247085296E-12	5.14391149587261E-12	5.68947786664697E-12	4.48923185094337E-12	4.72304600984667E-12	3.2422230034591E-12	4.55158229331758E-12	3.53838760473661E-12	3.44486194117529E-12	3.91249025898189E-12	3.08634689752356E-12
0.00642	5.15949910646616E-12	4.55158229331758E-12	4.23983008144651E-12	3.21104778227199E-12	4.30218052382072E-12	4.47364424034981E-12	4.78539645222088E-12	4.09954158610453E-12	4.8789221157822E-12	5.28419999121459E-12	4.73863362044022E-12	4.56716990391113E-12	3.22663539286554E-12	4.59834512509824E-12	3.33574866702042E-12	3.0084088445558E-12	3.89690264838834E-12	2.97723362336869E-12
0.00644	5.20626193824682E-12	4.69187078865956E-12	4.14630441788519E-12	3.2422230034591E-12	3.91249025898189E-12	4.42688140856915E-12	4.59834512509824E-12	3.95925309076255E-12	4.59834512509824E-12	4.80098406281443E-12	4.76980884162733E-12	4.34894335560138E-12	3.28898583523976E-12	4.66069556747245E-12	3.25781061405265E-12	2.8057699068396E-12	3.69426371067214E-12	3.2422230034591E-12
0.00646	4.98803538993707E-12	4.76980884162733E-12	4.02160353313676E-12	3.35133627761397E-12	3.69426371067214E-12	4.25541769204006E-12	4.56716990391113E-12	3.86572742720123E-12	4.36453096619494E-12	4.53599468272403E-12	4.69187078865956E-12	4.03719114373032E-12	3.39809910939463E-12	4.72304600984667E-12	3.33574866702042E-12	2.97723362336869E-12	3.42927433058174E-12	3.7098513212657E-12
0.00648	4.67628317806601E-12	4.72304600984667E-12	4.03719114373032E-12	3.49162477295595E-12	3.7098513212657E-12	4.14630441788519E-12	4.76980884162733E-12	3.80337698482702E-12	4.23983008144651E-12	4.39570618738205E-12	4.50481946153692E-12	3.61632565770438E-12	3.5072123835495E-12	4.73863362044022E-12	3.5072123835495E-12	3.13310972930422E-12	3.10193450811712E-12	4.31776813441428E-12
0.0065	4.39570618738205E-12	4.61393273569179E-12	4.2086548602594E-12	3.63191326829793E-12	3.95925309076255E-12	4.06836636491742E-12	4.97244777934352E-12	3.46044955176884E-12	4.30218052382072E-12	4.28659291322717E-12	4.38011857678849E-12	3.10193450811712E-12	3.77220176363991E-12	4.76980884162733E-12	3.63191326829793E-12	3.16428495049133E-12	2.88370795980737E-12	4.676283178066E-12
0.00652	4.23983008144651E-12	4.58275751450469E-12	4.34894335560138E-12	3.7410265424528E-12	4.31776813441428E-12	4.16189202847874E-12	5.09714866409195E-12	2.82135751743316E-12	4.39570618738205E-12	4.23983008144651E-12	4.33335574500783E-12	2.86812034921382E-12	4.22424247085296E-12	4.62952034628535E-12	3.78778937423346E-12	3.08634689752356E-12	2.66548141149762E-12	4.91009733696931E-12
0.00654	4.34894335560138E-12	4.53599468272403E-12	4.50481946153692E-12	3.81896459542057E-12	4.56716990391113E-12	4.48923185094337E-12	5.17508671705971E-12	2.40049203140722E-12	4.47364424034981E-12	4.19306724966585E-12	4.30218052382072E-12	2.88370795980737E-12	4.89450972637575E-12	4.45805662975626E-12	3.77220176363991E-12	3.0084088445558E-12	2.46284247378143E-12	4.95686016874997E-12
0.00656	4.52040707213047E-12	4.6451079568789E-12	4.58275751450469E-12	4.02160353313676E-12	4.61393273569179E-12	4.81657167340799E-12	5.15949910646616E-12	2.50960530556209E-12	4.44246901916271E-12	4.16189202847874E-12	4.22424247085296E-12	3.22663539286554E-12	5.50242653952433E-12	4.22424247085296E-12	3.7410265424528E-12	3.0084088445558E-12	2.40049203140722E-12	4.84774689459509E-12
0.00658	4.70745839925311E-12	4.86333450518865E-12	4.47364424034981E-12	4.13071680729164E-12	4.56716990391113E-12	5.14391149587261E-12	5.06597344290484E-12	3.02399645514935E-12	4.31776813441428E-12	4.34894335560138E-12	4.23983008144651E-12	3.69426371067214E-12	5.79859114080185E-12	4.06836636491742E-12	3.91249025898189E-12	3.14869733989778E-12	2.43166725259432E-12	4.55158229331758E-12
0.0066	4.86333450518865E-12	4.92568494756286E-12	4.36453096619494E-12	3.99042831194966E-12	4.39570618738205E-12	5.36213804418235E-12	5.1127362746855E-12	3.67867610007859E-12	4.1774796390723E-12	4.58275751450469E-12	4.28659291322717E-12	4.42688140856915E-12	5.75182830902119E-12	3.99042831194966E-12	4.03719114373032E-12	3.39809910939463E-12	2.63430619031052E-12	4.4112937979756E-12
0.00662	5.09714866409195E-12	4.76980884162733E-12	4.14630441788519E-12	3.92807786957544E-12	4.25541769204006E-12	5.39331326536946E-12	5.20626193824682E-12	4.11512919669808E-12	4.14630441788519E-12	4.8789221157822E-12	4.61393273569179E-12	5.05038583231129E-12	5.44007609715012E-12	4.11512919669808E-12	4.06836636491742E-12	3.81896459542057E-12	2.91488318099448E-12	4.33335574500783E-12
0.00664	5.22184954884037E-12	4.34894335560138E-12	3.99042831194966E-12	3.91249025898189E-12	4.13071680729164E-12	5.15949910646616E-12	5.29978760180814E-12	3.95925309076255E-12	4.16189202847874E-12	4.92568494756286E-12	5.00362300053063E-12	5.48683892893078E-12	5.15949910646616E-12	4.23983008144651E-12	3.95925309076255E-12	4.31776813441428E-12	3.07075928693001E-12	4.31776813441428E-12
0.00666	5.33096282299525E-12	3.92807786957544E-12	3.89690264838834E-12	3.99042831194966E-12	4.16189202847874E-12	5.01921061112418E-12	5.25302477002748E-12	3.53838760473661E-12	4.13071680729164E-12	4.59834512509824E-12	5.37772565477591E-12	5.54918937130499E-12	5.03479822171773E-12	4.39570618738205E-12	3.67867610007859E-12	4.81657167340799E-12	3.22663539286554E-12	4.27100530263362E-12
0.00668	5.42448848655657E-12	3.85013981660768E-12	3.85013981660768E-12	4.02160353313676E-12	4.22424247085296E-12	5.06597344290484E-12	5.09714866409195E-12	3.10193450811712E-12	4.19306724966585E-12	4.25541769204006E-12	5.64271503486631E-12	5.48683892893078E-12	5.08156105349839E-12	4.78539645222088E-12	3.5072123835495E-12	5.31537521240169E-12	3.38251149880108E-12	4.34894335560138E-12
0.0067	5.47125131833723E-12	3.99042831194966E-12	3.83455220601412E-12	4.11512919669808E-12	4.25541769204006E-12	5.01921061112418E-12	4.97244777934352E-12	2.75900707505894E-12	4.44246901916271E-12	4.05277875432387E-12	5.59595220308565E-12	5.17508671705971E-12	5.17508671705971E-12	5.14391149587261E-12	3.39809910939463E-12	5.61153981367921E-12	3.44486194117529E-12	4.45805662975626E-12
0.00672	5.33096282299525E-12	4.31776813441428E-12	3.943665480169E-12	4.30218052382072E-12	4.11512919669808E-12	4.89450972637575E-12	4.80098406281443E-12	2.8057699068396E-12	4.76980884162733E-12	4.11512919669808E-12	5.37772565477591E-12	4.81657167340799E-12	5.36213804418235E-12	5.37772565477591E-12	3.42927433058174E-12	5.67389025605342E-12	3.58515043651727E-12	4.70745839925311E-12
0.00674	4.98803538993707E-12	4.58275751450469E-12	3.92807786957544E-12	4.48923185094337E-12	3.75661415304636E-12	4.75422123103377E-12	4.58275751450469E-12	2.99282123396224E-12	4.97244777934352E-12	4.38011857678849E-12	5.1127362746855E-12	4.39570618738205E-12	5.53360176071144E-12	5.3465504335888E-12	3.56956282592372E-12	5.68947786664697E-12	3.81896459542057E-12	4.89450972637575E-12
0.00676	4.42688140856915E-12	4.70745839925311E-12	3.95925309076255E-12	4.53599468272403E-12	3.30457344583331E-12	4.62952034628535E-12	4.31776813441428E-12	3.35133627761397E-12	5.00362300053063E-12	4.72304600984667E-12	4.91009733696931E-12	4.11512919669808E-12	5.62712742427276E-12	4.8789221157822E-12	3.81896459542057E-12	5.39331326536946E-12	4.13071680729164E-12	5.05038583231128E-12
0.00678	3.83455220601412E-12	4.8789221157822E-12	3.81896459542057E-12	4.55158229331758E-12	2.99282123396224E-12	4.52040707213047E-12	4.00601592254321E-12	3.77220176363991E-12	4.97244777934352E-12	4.94127255815641E-12	4.91009733696931E-12	3.88131503779478E-12	5.53360176071144E-12	4.31776813441428E-12	4.13071680729164E-12	4.92568494756286E-12	4.36453096619494E-12	5.1127362746855E-12
0.0068	3.21104778227199E-12	4.91009733696931E-12	3.77220176363991E-12	4.27100530263362E-12	2.83694512802671E-12	4.39570618738205E-12	3.81896459542057E-12	4.13071680729164E-12	5.12832388527905E-12	5.01921061112418E-12	5.01921061112418E-12	3.89690264838834E-12	5.28419999121459E-12	3.80337698482702E-12	4.36453096619494E-12	4.47364424034981E-12	4.59834512509824E-12	5.06597344290484E-12
0.00682	2.91488318099448E-12	4.6451079568789E-12	3.61632565770438E-12	3.92807786957544E-12	2.74341946446539E-12	4.34894335560138E-12	3.83455220601412E-12	4.25541769204006E-12	5.26861238062103E-12	4.94127255815641E-12	5.01921061112418E-12	4.19306724966585E-12	4.94127255815641E-12	3.5072123835495E-12	4.33335574500783E-12	4.06836636491742E-12	4.75422123103377E-12	4.76980884162733E-12
0.00684	2.97723362336869E-12	4.25541769204006E-12	3.53838760473661E-12	3.53838760473661E-12	2.83694512802671E-12	4.25541769204006E-12	3.92807786957544E-12	4.2086548602594E-12	5.22184954884037E-12	4.83215928400154E-12	5.15949910646616E-12	4.58275751450469E-12	4.44246901916271E-12	3.41368671998818E-12	4.14630441788519E-12	3.77220176363991E-12	4.72304600984667E-12	4.55158229331758E-12
0.00686	3.39809910939463E-12	3.85013981660768E-12	3.52279999414306E-12	3.38251149880108E-12	3.11752211871067E-12	4.38011857678849E-12	4.00601592254321E-12	4.13071680729164E-12	4.75422123103377E-12	4.70745839925311E-12	5.26861238062103E-12	4.94127255815641E-12	3.99042831194966E-12	3.4760371623624E-12	3.78778937423346E-12	3.55397521533016E-12	4.66069556747245E-12	4.31776813441428E-12
0.00688	3.943665480169E-12	3.69426371067214E-12	3.60073804711082E-12	3.44486194117529E-12	3.4760371623624E-12	4.44246901916271E-12	4.03719114373032E-12	4.16189202847874E-12	4.11512919669808E-12	4.70745839925311E-12	5.3465504335888E-12	5.15949910646616E-12	3.86572742720123E-12	3.943665480169E-12	3.60073804711082E-12	3.53838760473661E-12	4.69187078865956E-12	4.11512919669808E-12
0.0069	4.27100530263362E-12	3.81896459542057E-12	3.55397521533016E-12	3.66308848948504E-12	3.86572742720123E-12	4.52040707213047E-12	4.03719114373032E-12	4.34894335560138E-12	3.85013981660768E-12	5.09714866409195E-12	5.17508671705971E-12	5.14391149587261E-12	3.88131503779478E-12	4.56716990391113E-12	3.66308848948504E-12	3.67867610007859E-12	4.81657167340799E-12	3.9748407013561E-12
0.00692	4.58275751450469E-12	4.09954158610453E-12	3.46044955176884E-12	3.9748407013561E-12	4.14630441788519E-12	4.62952034628535E-12	3.83455220601412E-12	4.47364424034981E-12	3.92807786957544E-12	5.5803645924921E-12	4.94127255815641E-12	5.00362300053063E-12	4.08395397551098E-12	5.14391149587261E-12	3.75661415304636E-12	3.92807786957544E-12	4.81657167340799E-12	4.14630441788519E-12
0.00694	4.59834512509824E-12	4.59834512509824E-12	3.2733982246462E-12	4.1774796390723E-12	4.16189202847874E-12	4.52040707213047E-12	3.64750087889148E-12	4.56716990391113E-12	4.19306724966585E-12	5.90770441495672E-12	4.6451079568789E-12	4.80098406281443E-12	4.19306724966585E-12	5.39331326536946E-12	4.03719114373032E-12	4.2086548602594E-12	4.6451079568789E-12	4.39570618738205E-12
0.00696	4.58275751450469E-12	5.06597344290484E-12	3.07075928693001E-12	4.42688140856915E-12	4.05277875432387E-12	4.45805662975626E-12	3.5072123835495E-12	4.50481946153692E-12	4.62952034628534E-12	5.87652919376961E-12	4.50481946153692E-12	4.56716990391113E-12	4.23983008144651E-12	5.31537521240169E-12	4.16189202847874E-12	4.31776813441428E-12	4.42688140856915E-12	4.84774689459509E-12
0.00698	4.44246901916271E-12	5.48683892893078E-12	2.94605840218158E-12	4.66069556747245E-12	3.92807786957544E-12	4.34894335560138E-12	3.49162477295595E-12	4.28659291322717E-12	5.08156105349839E-12	5.42448848655657E-12	4.48923185094337E-12	4.34894335560138E-12	4.13071680729164E-12	5.15949910646616E-12	4.45805662975626E-12	4.31776813441428E-12	4.34894335560138E-12	5.25302477002748E-12
0.007	4.25541769204006E-12	5.72065308783408E-12	2.88370795980737E-12	4.92568494756286E-12	3.86572742720123E-12	4.23983008144651E-12	3.81896459542057E-12	4.11512919669808E-12	5.44007609715012E-12	4.86333450518865E-12	4.55158229331758E-12	4.23983008144651E-12	3.99042831194966E-12	4.98803538993707E-12	4.78539645222088E-12	4.1774796390723E-12	4.33335574500783E-12	5.37772565477591E-12
0.00702	4.13071680729164E-12	5.72065308783408E-12	3.02399645514935E-12	5.15949910646616E-12	3.9748407013561E-12	4.2086548602594E-12	4.39570618738205E-12	3.91249025898189E-12	5.48683892893078E-12	4.34894335560138E-12	4.56716990391113E-12	4.22424247085296E-12	3.92807786957544E-12	4.91009733696931E-12	5.1127362746855E-12	3.86572742720123E-12	4.27100530263362E-12	5.28419999121459E-12
0.00704	4.02160353313676E-12	5.47125131833723E-12	3.0395840657429E-12	5.40890087596301E-12	4.19306724966585E-12	4.2086548602594E-12	5.05038583231128E-12	3.80337698482702E-12	5.36213804418235E-12	4.08395397551098E-12	4.53599468272403E-12	4.1774796390723E-12	3.943665480169E-12	4.8789221157822E-12	5.14391149587261E-12	3.60073804711082E-12	4.27100530263362E-12	4.95686016874997E-12
0.00706	3.95925309076255E-12	5.01921061112418E-12	3.21104778227199E-12	5.5803645924921E-12	4.31776813441428E-12	4.14630441788519E-12	5.48683892893078E-12	3.67867610007859E-12	4.8789221157822E-12	4.13071680729164E-12	4.22424247085296E-12	4.05277875432387E-12	3.91249025898189E-12	4.73863362044022E-12	5.17508671705971E-12	3.52279999414306E-12	4.25541769204006E-12	4.67628317806601E-12
0.00708	3.80337698482702E-12	4.6451079568789E-12	3.53838760473661E-12	5.68947786664697E-12	4.47364424034981E-12	3.99042831194966E-12	5.61153981367921E-12	3.56956282592372E-12	4.45805662975626E-12	4.47364424034981E-12	3.95925309076255E-12	4.00601592254321E-12	3.89690264838834E-12	4.62952034628534E-12	5.05038583231129E-12	3.55397521533016E-12	4.19306724966585E-12	4.55158229331758E-12
0.0071	3.55397521533016E-12	4.50481946153692E-12	3.99042831194966E-12	5.78300353020829E-12	4.61393273569179E-12	3.78778937423346E-12	5.29978760180814E-12	3.60073804711082E-12	4.11512919669808E-12	4.72304600984667E-12	3.75661415304636E-12	4.06836636491742E-12	3.95925309076255E-12	4.52040707213047E-12	4.89450972637575E-12	3.7098513212657E-12	4.30218052382072E-12	4.42688140856915E-12
0.00712	3.32016105642686E-12	4.61393273569179E-12	4.48923185094337E-12	5.8141787513954E-12	4.91009733696931E-12	3.7098513212657E-12	5.00362300053063E-12	3.72543893185925E-12	4.02160353313676E-12	4.78539645222088E-12	3.86572742720123E-12	4.22424247085296E-12	4.2086548602594E-12	4.55158229331758E-12	4.76980884162733E-12	3.88131503779478E-12	4.38011857678849E-12	4.31776813441428E-12
0.00714	3.25781061405265E-12	4.73863362044022E-12	4.98803538993707E-12	5.73624069842763E-12	5.1127362746855E-12	3.72543893185925E-12	4.81657167340799E-12	3.78778937423346E-12	4.30218052382072E-12	4.58275751450469E-12	4.05277875432387E-12	4.36453096619494E-12	4.39570618738205E-12	4.48923185094337E-12	4.62952034628535E-12	4.06836636491742E-12	4.4112937979756E-12	3.99042831194966E-12
0.00716	3.32016105642686E-12	4.84774689459509E-12	5.26861238062103E-12	5.5803645924921E-12	5.20626193824682E-12	3.9748407013561E-12	4.83215928400154E-12	3.99042831194966E-12	4.70745839925311E-12	4.4112937979756E-12	4.4112937979756E-12	4.48923185094337E-12	4.53599468272403E-12	4.52040707213047E-12	4.55158229331758E-12	4.1774796390723E-12	4.33335574500783E-12	3.5072123835495E-12
0.00718	3.7098513212657E-12	4.84774689459509E-12	5.29978760180814E-12	5.29978760180814E-12	5.03479822171773E-12	4.13071680729164E-12	4.95686016874997E-12	4.06836636491742E-12	5.05038583231129E-12	4.30218052382072E-12	4.84774689459509E-12	4.70745839925311E-12	4.53599468272403E-12	4.47364424034981E-12	4.50481946153692E-12	4.28659291322717E-12	4.36453096619494E-12	3.11752211871067E-12
0.0072	4.19306724966585E-12	4.78539645222088E-12	5.15949910646616E-12	5.01921061112418E-12	4.8789221157822E-12	4.11512919669808E-12	5.06597344290484E-12	3.99042831194966E-12	5.26861238062103E-12	4.31776813441428E-12	5.22184954884037E-12	4.84774689459509E-12	4.38011857678849E-12	4.27100530263362E-12	4.27100530263362E-12	4.55158229331758E-12	4.42688140856915E-12	2.82135751743316E-12
0.00722	4.70745839925311E-12	4.80098406281443E-12	4.92568494756286E-12	4.80098406281443E-12	4.62952034628534E-12	4.03719114373032E-12	5.05038583231128E-12	3.75661415304636E-12	5.48683892893078E-12	4.38011857678849E-12	5.36213804418235E-12	4.81657167340799E-12	4.28659291322717E-12	3.95925309076255E-12	3.91249025898189E-12	4.89450972637575E-12	4.42688140856915E-12	2.74341946446539E-12
0.00724	5.01921061112418E-12	4.78539645222088E-12	4.62952034628535E-12	4.80098406281443E-12	4.53599468272403E-12	3.91249025898189E-12	4.92568494756286E-12	3.61632565770438E-12	5.5803645924921E-12	4.45805662975626E-12	5.47125131833723E-12	4.70745839925311E-12	4.34894335560138E-12	3.72543893185925E-12	3.5072123835495E-12	5.08156105349839E-12	4.38011857678849E-12	2.8057699068396E-12
0.00726	5.28419999121459E-12	4.8789221157822E-12	4.4112937979756E-12	4.81657167340799E-12	4.36453096619494E-12	3.83455220601412E-12	4.84774689459509E-12	3.35133627761397E-12	5.50242653952433E-12	4.4112937979756E-12	5.3465504335888E-12	4.52040707213047E-12	4.42688140856915E-12	3.58515043651727E-12	3.13310972930422E-12	4.83215928400154E-12	4.16189202847874E-12	2.7745946856525E-12
0.00728	5.42448848655657E-12	4.94127255815641E-12	4.50481946153692E-12	4.81657167340799E-12	4.33335574500783E-12	3.92807786957544E-12	4.78539645222088E-12	3.11752211871067E-12	5.08156105349839E-12	4.34894335560138E-12	5.29978760180814E-12	4.45805662975626E-12	4.50481946153692E-12	3.72543893185925E-12	3.07075928693001E-12	4.23983008144651E-12	3.91249025898189E-12	2.88370795980737E-12
0.0073	5.59595220308565E-12	4.84774689459509E-12	4.72304600984667E-12	4.67628317806601E-12	4.36453096619494E-12	4.14630441788519E-12	4.72304600984667E-12	2.74341946446539E-12	4.48923185094337E-12	4.11512919669808E-12	5.17508671705971E-12	4.39570618738205E-12	4.59834512509824E-12	4.02160353313676E-12	3.16428495049133E-12	3.63191326829793E-12	3.77220176363991E-12	3.19546017167844E-12
0.00732	5.75182830902119E-12	4.70745839925311E-12	5.1127362746855E-12	4.53599468272403E-12	4.4112937979756E-12	4.34894335560138E-12	4.52040707213047E-12	2.50960530556209E-12	3.99042831194966E-12	3.92807786957544E-12	4.98803538993707E-12	4.34894335560138E-12	4.56716990391113E-12	4.31776813441428E-12	3.39809910939463E-12	3.19546017167844E-12	3.7410265424528E-12	3.7098513212657E-12
0.00734	5.78300353020829E-12	4.66069556747245E-12	5.42448848655657E-12	4.30218052382072E-12	4.38011857678849E-12	4.45805662975626E-12	4.38011857678849E-12	2.44725486318788E-12	3.63191326829793E-12	3.89690264838834E-12	4.73863362044022E-12	4.06836636491742E-12	4.69187078865956E-12	4.53599468272403E-12	3.60073804711082E-12	3.05517167633646E-12	3.943665480169E-12	4.27100530263362E-12
0.00736	5.73624069842763E-12	4.80098406281443E-12	5.75182830902119E-12	4.16189202847874E-12	4.2086548602594E-12	4.48923185094337E-12	4.30218052382072E-12	2.49401769496854E-12	3.72543893185925E-12	4.03719114373032E-12	4.50481946153692E-12	3.69426371067214E-12	4.8789221157822E-12	4.73863362044022E-12	3.7098513212657E-12	3.16428495049133E-12	4.13071680729164E-12	4.89450972637575E-12
0.00738	5.59595220308565E-12	4.89450972637575E-12	5.86094158317606E-12	4.06836636491742E-12	3.86572742720123E-12	4.47364424034981E-12	4.42688140856915E-12	2.58754335852986E-12	3.92807786957544E-12	4.23983008144651E-12	4.31776813441428E-12	3.28898583523976E-12	5.06597344290484E-12	4.81657167340799E-12	3.91249025898189E-12	3.42927433058174E-12	4.4112937979756E-12	5.33096282299525E-12
0.0074	5.39331326536946E-12	5.05038583231128E-12	5.89211680436317E-12	4.2086548602594E-12	3.7410265424528E-12	4.53599468272403E-12	4.59834512509824E-12	2.82135751743316E-12	4.22424247085296E-12	4.19306724966585E-12	4.25541769204006E-12	3.08634689752356E-12	5.1127362746855E-12	4.89450972637575E-12	4.08395397551098E-12	3.75661415304636E-12	4.58275751450469E-12	5.50242653952433E-12
0.00742	5.12832388527905E-12	5.29978760180814E-12	5.75182830902119E-12	4.4112937979756E-12	3.78778937423346E-12	4.52040707213047E-12	4.70745839925311E-12	3.05517167633646E-12	4.44246901916271E-12	4.05277875432387E-12	4.06836636491742E-12	3.16428495049133E-12	5.17508671705971E-12	4.76980884162733E-12	4.22424247085296E-12	3.99042831194966E-12	4.66069556747245E-12	5.36213804418235E-12
0.00744	4.95686016874997E-12	5.5803645924921E-12	5.47125131833723E-12	4.53599468272403E-12	3.943665480169E-12	4.42688140856915E-12	4.61393273569179E-12	3.21104778227199E-12	4.59834512509824E-12	3.86572742720123E-12	4.02160353313676E-12	3.55397521533016E-12	5.09714866409195E-12	4.70745839925311E-12	4.22424247085296E-12	4.19306724966585E-12	4.62952034628534E-12	4.94127255815641E-12
0.00746	5.01921061112418E-12	5.75182830902119E-12	5.22184954884037E-12	4.44246901916271E-12	4.13071680729164E-12	4.23983008144651E-12	4.38011857678849E-12	3.38251149880108E-12	4.42688140856915E-12	3.7410265424528E-12	4.06836636491742E-12	4.08395397551098E-12	5.00362300053063E-12	4.73863362044022E-12	4.23983008144651E-12	4.1774796390723E-12	4.50481946153692E-12	4.47364424034981E-12
0.00748	5.17508671705971E-12	5.76741591961474E-12	4.89450972637575E-12	4.25541769204006E-12	4.13071680729164E-12	3.99042831194966E-12	4.08395397551098E-12	3.56956282592372E-12	4.27100530263362E-12	3.75661415304636E-12	4.34894335560138E-12	4.48923185094337E-12	4.80098406281443E-12	4.78539645222088E-12	4.13071680729164E-12	4.08395397551098E-12	4.45805662975626E-12	4.1774796390723E-12
0.0075	5.25302477002748E-12	5.62712742427276E-12	4.45805662975626E-12	3.88131503779478E-12	3.943665480169E-12	3.60073804711082E-12	4.09954158610453E-12	3.99042831194966E-12	4.14630441788519E-12	4.11512919669808E-12	4.55158229331758E-12	4.73863362044022E-12	4.56716990391113E-12	4.86333450518865E-12	4.14630441788519E-12	3.72543893185925E-12	4.52040707213047E-12	4.13071680729164E-12
0.00752	5.25302477002748E-12	5.31537521240169E-12	4.09954158610453E-12	3.69426371067214E-12	3.72543893185925E-12	3.38251149880108E-12	4.34894335560138E-12	4.52040707213047E-12	4.28659291322717E-12	4.66069556747245E-12	4.70745839925311E-12	4.78539645222088E-12	4.28659291322717E-12	4.80098406281443E-12	4.11512919669808E-12	3.55397521533016E-12	4.58275751450469E-12	4.30218052382072E-12
0.00754	5.1127362746855E-12	4.83215928400154E-12	3.7098513212657E-12	3.69426371067214E-12	3.35133627761397E-12	3.21104778227199E-12	4.72304600984667E-12	5.00362300053063E-12	4.45805662975626E-12	5.15949910646616E-12	4.59834512509824E-12	4.69187078865956E-12	4.09954158610453E-12	4.67628317806601E-12	4.14630441788519E-12	3.4760371623624E-12	4.76980884162733E-12	4.66069556747245E-12
0.00756	4.95686016874997E-12	4.34894335560138E-12	3.44486194117529E-12	3.86572742720123E-12	3.17987256108488E-12	3.42927433058174E-12	5.01921061112418E-12	5.36213804418235E-12	4.70745839925311E-12	5.36213804418235E-12	4.42688140856915E-12	4.56716990391113E-12	4.14630441788519E-12	4.61393273569179E-12	4.08395397551098E-12	3.61632565770438E-12	4.89450972637575E-12	4.8789221157822E-12
0.00758	4.59834512509824E-12	3.89690264838834E-12	3.4760371623624E-12	3.943665480169E-12	3.11752211871067E-12	3.83455220601412E-12	5.25302477002748E-12	5.36213804418235E-12	4.92568494756286E-12	5.23743715943393E-12	4.1774796390723E-12	4.62952034628535E-12	4.28659291322717E-12	4.66069556747245E-12	4.08395397551098E-12	3.88131503779478E-12	5.00362300053063E-12	4.80098406281443E-12
0.0076	4.28659291322717E-12	3.55397521533016E-12	3.80337698482702E-12	3.91249025898189E-12	3.08634689752356E-12	4.30218052382072E-12	5.1127362746855E-12	5.06597344290484E-12	5.03479822171773E-12	4.73863362044022E-12	3.92807786957544E-12	4.73863362044022E-12	4.58275751450469E-12	4.76980884162733E-12	4.11512919669808E-12	4.19306724966585E-12	5.08156105349839E-12	4.45805662975626E-12
0.00762	3.7410265424528E-12	3.49162477295595E-12	4.2086548602594E-12	3.78778937423346E-12	2.93047079158803E-12	4.75422123103377E-12	4.91009733696931E-12	4.61393273569179E-12	5.00362300053063E-12	4.2086548602594E-12	3.88131503779478E-12	4.8789221157822E-12	4.94127255815641E-12	4.83215928400154E-12	4.25541769204006E-12	4.4112937979756E-12	5.1127362746855E-12	3.95925309076255E-12
0.00764	3.16428495049133E-12	3.52279999414306E-12	4.61393273569179E-12	3.69426371067214E-12	2.82135751743316E-12	5.15949910646616E-12	4.59834512509824E-12	4.03719114373032E-12	4.91009733696931E-12	3.7410265424528E-12	4.11512919669808E-12	4.94127255815641E-12	5.28419999121459E-12	4.76980884162733E-12	4.28659291322717E-12	4.44246901916271E-12	5.12832388527905E-12	3.5072123835495E-12
0.00766	2.68106902209118E-12	3.61632565770438E-12	4.72304600984667E-12	3.7098513212657E-12	2.91488318099448E-12	5.36213804418235E-12	4.47364424034981E-12	3.52279999414306E-12	4.91009733696931E-12	3.4760371623624E-12	4.45805662975626E-12	4.98803538993707E-12	5.44007609715012E-12	4.676283178066E-12	4.33335574500783E-12	4.4112937979756E-12	5.05038583231128E-12	3.25781061405265E-12
0.00768	2.49401769496854E-12	3.83455220601412E-12	4.56716990391113E-12	3.9748407013561E-12	3.08634689752356E-12	5.50242653952433E-12	4.58275751450469E-12	3.07075928693001E-12	4.92568494756286E-12	3.4760371623624E-12	4.81657167340799E-12	5.09714866409195E-12	5.3465504335888E-12	4.58275751450468E-12	4.2086548602594E-12	4.34894335560138E-12	4.70745839925311E-12	3.21104778227199E-12
0.0077	2.61871857971696E-12	4.00601592254321E-12	4.22424247085296E-12	4.6451079568789E-12	3.32016105642686E-12	5.62712742427276E-12	4.67628317806601E-12	2.82135751743316E-12	4.97244777934352E-12	3.61632565770438E-12	5.00362300053063E-12	5.23743715943393E-12	5.12832388527905E-12	4.69187078865956E-12	4.08395397551098E-12	4.31776813441428E-12	4.27100530263362E-12	3.28898583523976E-12
0.00772	3.02399645514935E-12	4.27100530263362E-12	3.81896459542057E-12	5.31537521240169E-12	3.53838760473661E-12	5.65830264545987E-12	4.84774689459509E-12	2.69665663268473E-12	5.06597344290484E-12	3.89690264838834E-12	5.00362300053063E-12	5.29978760180814E-12	4.73863362044022E-12	4.91009733696931E-12	3.99042831194966E-12	4.58275751450469E-12	3.83455220601412E-12	3.55397521533016E-12
0.00774	3.42927433058174E-12	4.58275751450468E-12	3.66308848948504E-12	5.73624069842763E-12	3.80337698482702E-12	5.67389025605342E-12	4.91009733696931E-12	2.75900707505894E-12	5.08156105349839E-12	4.19306724966585E-12	4.81657167340799E-12	5.33096282299525E-12	4.30218052382072E-12	5.23743715943393E-12	3.91249025898189E-12	4.98803538993707E-12	3.39809910939463E-12	3.7098513212657E-12
0.00776	3.9748407013561E-12	4.70745839925311E-12	3.60073804711082E-12	5.76741591961474E-12	3.9748407013561E-12	5.54918937130499E-12	4.8789221157822E-12	2.82135751743316E-12	4.97244777934352E-12	4.38011857678849E-12	4.62952034628535E-12	5.47125131833723E-12	3.85013981660768E-12	5.5803645924921E-12	3.89690264838834E-12	5.48683892893078E-12	3.19546017167844E-12	3.78778937423346E-12
0.00778	4.55158229331758E-12	4.76980884162733E-12	3.78778937423346E-12	5.65830264545987E-12	3.89690264838834E-12	5.29978760180814E-12	4.86333450518865E-12	2.85253273862026E-12	4.91009733696931E-12	4.31776813441428E-12	4.45805662975626E-12	5.56477698189855E-12	3.30457344583331E-12	5.86094158317606E-12	3.86572742720123E-12	5.90770441495672E-12	3.11752211871067E-12	3.83455220601412E-12
0.0078	4.97244777934352E-12	4.84774689459509E-12	4.03719114373032E-12	5.50242653952433E-12	3.86572742720123E-12	5.00362300053063E-12	4.92568494756286E-12	2.79018229624605E-12	4.97244777934352E-12	4.13071680729164E-12	4.27100530263362E-12	5.70506547724053E-12	3.07075928693001E-12	5.82976636198895E-12	3.99042831194966E-12	6.01681768911159E-12	3.08634689752356E-12	3.77220176363991E-12
0.00782	5.15949910646616E-12	4.83215928400154E-12	4.22424247085296E-12	5.31537521240169E-12	3.7410265424528E-12	4.66069556747245E-12	4.92568494756286E-12	2.88370795980737E-12	5.20626193824682E-12	4.09954158610453E-12	4.19306724966585E-12	5.67389025605342E-12	2.99282123396224E-12	5.62712742427276E-12	4.06836636491742E-12	5.75182830902119E-12	3.05517167633646E-12	3.88131503779478E-12
0.00784	5.09714866409195E-12	4.91009733696931E-12	4.28659291322717E-12	4.97244777934352E-12	3.66308848948504E-12	4.27100530263362E-12	4.84774689459509E-12	3.08634689752356E-12	5.31537521240169E-12	4.11512919669808E-12	4.19306724966585E-12	5.65830264545987E-12	3.19546017167844E-12	5.14391149587261E-12	4.09954158610453E-12	5.22184954884037E-12	3.16428495049133E-12	3.99042831194966E-12
0.00786	4.86333450518865E-12	5.01921061112418E-12	4.28659291322717E-12	4.61393273569179E-12	3.60073804711082E-12	3.95925309076255E-12	4.59834512509824E-12	3.42927433058174E-12	5.33096282299525E-12	4.2086548602594E-12	4.4112937979756E-12	5.40890087596301E-12	3.66308848948504E-12	4.45805662975626E-12	4.09954158610453E-12	4.70745839925311E-12	3.2422230034591E-12	4.08395397551098E-12
0.00788	4.73863362044022E-12	5.06597344290484E-12	4.13071680729164E-12	4.39570618738205E-12	3.61632565770438E-12	3.64750087889148E-12	4.4112937979756E-12	3.85013981660768E-12	5.05038583231129E-12	4.42688140856915E-12	4.70745839925311E-12	5.08156105349839E-12	4.11512919669808E-12	3.943665480169E-12	3.9748407013561E-12	4.33335574500783E-12	3.32016105642686E-12	4.27100530263362E-12
0.0079	4.72304600984667E-12	5.01921061112418E-12	4.14630441788519E-12	4.25541769204006E-12	3.78778937423346E-12	3.28898583523976E-12	4.38011857678849E-12	4.16189202847874E-12	4.80098406281443E-12	4.56716990391113E-12	5.14391149587261E-12	4.67628317806601E-12	4.53599468272403E-12	3.80337698482702E-12	3.9748407013561E-12	4.16189202847874E-12	3.46044955176884E-12	4.34894335560138E-12
0.00792	4.70745839925311E-12	4.97244777934352E-12	4.1774796390723E-12	4.34894335560138E-12	3.91249025898189E-12	3.0084088445558E-12	4.55158229331758E-12	4.38011857678849E-12	4.67628317806601E-12	4.70745839925311E-12	5.44007609715012E-12	4.47364424034981E-12	4.8789221157822E-12	4.03719114373032E-12	4.05277875432387E-12	3.9748407013561E-12	3.63191326829793E-12	4.33335574500783E-12
0.00794	4.676283178066E-12	4.89450972637575E-12	4.34894335560138E-12	4.47364424034981E-12	4.28659291322717E-12	3.0395840657429E-12	4.78539645222088E-12	4.61393273569179E-12	4.6451079568789E-12	4.75422123103377E-12	5.45566370774367E-12	4.38011857678849E-12	5.05038583231128E-12	4.34894335560138E-12	4.2086548602594E-12	3.95925309076255E-12	3.85013981660768E-12	4.50481946153692E-12
0.00796	4.56716990391113E-12	5.00362300053063E-12	4.59834512509824E-12	4.72304600984667E-12	4.73863362044022E-12	3.33574866702042E-12	5.01921061112418E-12	4.66069556747245E-12	4.69187078865956E-12	4.69187078865956E-12	5.22184954884037E-12	4.38011857678849E-12	5.20626193824682E-12	4.62952034628535E-12	4.50481946153692E-12	4.13071680729164E-12	3.92807786957544E-12	4.55158229331758E-12
0.00798	4.55158229331758E-12	5.23743715943393E-12	4.76980884162733E-12	4.6451079568789E-12	5.12832388527905E-12	3.943665480169E-12	5.17508671705971E-12	4.61393273569179E-12	4.76980884162733E-12	4.53599468272403E-12	4.92568494756286E-12	4.42688140856915E-12	5.29978760180814E-12	4.59834512509824E-12	4.676283178066E-12	4.30218052382072E-12	3.89690264838834E-12	4.59834512509824E-12
0.008	4.52040707213047E-12	5.45566370774367E-12	4.89450972637575E-12	4.44246901916271E-12	5.31537521240169E-12	4.56716990391113E-12	5.01921061112418E-12	4.48923185094337E-12	4.92568494756286E-12	4.48923185094337E-12	4.6451079568789E-12	4.4112937979756E-12	5.26861238062103E-12	4.50481946153692E-12	4.676283178066E-12	4.55158229331758E-12	3.83455220601412E-12	4.52040707213047E-12
0.00802	4.42688140856915E-12	5.53360176071144E-12	4.84774689459509E-12	4.23983008144651E-12	5.40890087596301E-12	4.97244777934352E-12	4.92568494756286E-12	4.2086548602594E-12	5.12832388527905E-12	4.39570618738205E-12	4.34894335560138E-12	4.45805662975626E-12	5.09714866409195E-12	4.31776813441428E-12	4.47364424034981E-12	4.81657167340799E-12	3.80337698482702E-12	4.36453096619494E-12
0.00804	4.36453096619494E-12	5.25302477002748E-12	4.69187078865956E-12	4.1774796390723E-12	5.40890087596301E-12	5.08156105349839E-12	4.8789221157822E-12	3.91249025898189E-12	5.33096282299525E-12	4.38011857678849E-12	4.14630441788519E-12	4.58275751450469E-12	4.92568494756286E-12	4.27100530263362E-12	4.30218052382072E-12	5.00362300053063E-12	3.56956282592372E-12	4.27100530263362E-12
0.00806	4.16189202847874E-12	4.86333450518865E-12	4.55158229331758E-12	4.38011857678849E-12	5.28419999121459E-12	4.91009733696931E-12	4.92568494756286E-12	3.60073804711082E-12	5.44007609715012E-12	4.45805662975626E-12	3.943665480169E-12	4.81657167340799E-12	4.72304600984667E-12	4.25541769204006E-12	4.13071680729164E-12	5.1127362746855E-12	3.25781061405265E-12	4.11512919669808E-12
0.00808	3.88131503779478E-12	4.42688140856915E-12	4.44246901916271E-12	4.80098406281443E-12	4.97244777934352E-12	4.69187078865956E-12	4.95686016874997E-12	3.4760371623624E-12	5.3465504335888E-12	4.6451079568789E-12	3.89690264838834E-12	5.15949910646616E-12	4.47364424034981E-12	4.34894335560138E-12	4.03719114373032E-12	5.17508671705971E-12	3.02399645514935E-12	3.92807786957544E-12
0.0081	3.61632565770438E-12	4.13071680729164E-12	4.34894335560138E-12	5.28419999121459E-12	4.75422123103377E-12	4.61393273569179E-12	4.92568494756286E-12	3.41368671998818E-12	5.1127362746855E-12	4.84774689459509E-12	3.943665480169E-12	5.37772565477591E-12	4.1774796390723E-12	4.31776813441428E-12	4.02160353313676E-12	5.12832388527905E-12	2.99282123396224E-12	3.81896459542057E-12
0.00812	3.46044955176884E-12	4.05277875432387E-12	4.08395397551098E-12	5.59595220308565E-12	4.28659291322717E-12	4.58275751450469E-12	4.72304600984667E-12	3.42927433058174E-12	4.80098406281443E-12	5.08156105349839E-12	4.14630441788519E-12	5.3465504335888E-12	3.88131503779478E-12	4.38011857678849E-12	4.1774796390723E-12	4.8789221157822E-12	3.07075928693001E-12	3.64750087889148E-12
0.00814	3.60073804711082E-12	4.1774796390723E-12	3.85013981660768E-12	5.86094158317606E-12	3.86572742720123E-12	4.58275751450469E-12	4.39570618738205E-12	3.44486194117529E-12	4.62952034628535E-12	5.08156105349839E-12	4.31776813441428E-12	5.00362300053063E-12	3.95925309076255E-12	4.45805662975626E-12	4.50481946153692E-12	4.53599468272402E-12	3.35133627761397E-12	3.4760371623624E-12
0.00816	3.92807786957544E-12	4.44246901916271E-12	3.63191326829793E-12	6.03240529970515E-12	3.49162477295595E-12	4.70745839925311E-12	4.11512919669808E-12	3.64750087889148E-12	4.55158229331758E-12	4.80098406281443E-12	4.56716990391113E-12	4.59834512509824E-12	4.23983008144651E-12	4.45805662975626E-12	4.80098406281443E-12	4.23983008144651E-12	3.52279999414306E-12	3.61632565770438E-12
0.00818	4.2086548602594E-12	4.69187078865956E-12	3.55397521533016E-12	5.98564246792449E-12	3.28898583523976E-12	4.62952034628535E-12	3.99042831194966E-12	3.89690264838834E-12	4.4112937979756E-12	4.30218052382072E-12	4.83215928400154E-12	4.06836636491742E-12	4.69187078865956E-12	4.45805662975626E-12	4.76980884162733E-12	4.02160353313676E-12	3.56956282592372E-12	4.00601592254321E-12
0.0082	4.36453096619494E-12	5.00362300053063E-12	3.4760371623624E-12	5.59595220308565E-12	3.22663539286554E-12	4.66069556747245E-12	4.14630441788519E-12	4.13071680729164E-12	4.28659291322717E-12	3.91249025898189E-12	5.12832388527905E-12	3.66308848948504E-12	4.95686016874997E-12	4.52040707213047E-12	4.58275751450469E-12	3.78778937423346E-12	3.5072123835495E-12	4.48923185094337E-12
0.00822	4.61393273569179E-12	5.25302477002748E-12	3.44486194117529E-12	5.03479822171773E-12	3.36692388820752E-12	4.78539645222088E-12	4.53599468272403E-12	4.42688140856915E-12	4.06836636491742E-12	3.85013981660768E-12	5.40890087596301E-12	3.44486194117529E-12	5.22184954884037E-12	4.53599468272403E-12	4.4112937979756E-12	3.64750087889148E-12	3.46044955176884E-12	4.84774689459509E-12
0.00824	4.72304600984667E-12	5.33096282299525E-12	3.56956282592372E-12	4.42688140856915E-12	3.78778937423346E-12	4.91009733696931E-12	5.05038583231128E-12	4.62952034628535E-12	3.88131503779478E-12	3.88131503779478E-12	5.56477698189855E-12	3.53838760473661E-12	5.29978760180814E-12	4.58275751450469E-12	4.28659291322717E-12	3.60073804711082E-12	3.61632565770438E-12	4.92568494756286E-12
0.00826	4.70745839925311E-12	5.25302477002748E-12	3.67867610007859E-12	3.99042831194966E-12	4.14630441788519E-12	4.94127255815641E-12	5.31537521240169E-12	4.70745839925311E-12	3.81896459542057E-12	3.943665480169E-12	5.51801415011789E-12	3.78778937423346E-12	5.20626193824682E-12	4.59834512509824E-12	4.08395397551098E-12	3.60073804711082E-12	3.85013981660768E-12	4.66069556747245E-12
0.00828	4.78539645222088E-12	5.03479822171773E-12	3.89690264838834E-12	3.78778937423346E-12	4.53599468272403E-12	4.70745839925311E-12	5.31537521240169E-12	4.62952034628535E-12	3.91249025898189E-12	3.91249025898189E-12	5.37772565477591E-12	4.19306724966585E-12	5.09714866409195E-12	4.52040707213047E-12	3.9748407013561E-12	3.58515043651727E-12	4.1774796390723E-12	4.31776813441428E-12
0.0083	4.66069556747245E-12	4.80098406281443E-12	4.11512919669808E-12	3.52279999414306E-12	4.69187078865956E-12	4.1774796390723E-12	4.95686016874997E-12	4.45805662975626E-12	4.2086548602594E-12	3.75661415304636E-12	5.17508671705971E-12	4.42688140856915E-12	4.89450972637575E-12	4.42688140856915E-12	3.78778937423346E-12	3.61632565770438E-12	4.47364424034981E-12	4.02160353313676E-12
0.00832	4.52040707213047E-12	4.59834512509824E-12	4.47364424034981E-12	3.33574866702042E-12	4.55158229331758E-12	3.55397521533016E-12	4.48923185094337E-12	4.38011857678849E-12	4.45805662975626E-12	3.64750087889148E-12	5.08156105349839E-12	4.50481946153692E-12	4.69187078865956E-12	4.38011857678849E-12	3.5072123835495E-12	3.55397521533016E-12	4.45805662975626E-12	3.95925309076255E-12
0.00834	4.34894335560138E-12	4.34894335560138E-12	5.00362300053062E-12	3.0084088445558E-12	4.22424247085296E-12	3.17987256108488E-12	4.16189202847874E-12	4.31776813441428E-12	4.55158229331758E-12	3.78778937423346E-12	5.06597344290484E-12	4.22424247085296E-12	4.4112937979756E-12	4.52040707213047E-12	3.22663539286554E-12	3.56956282592372E-12	4.09954158610453E-12	4.03719114373032E-12
0.00836	4.39570618738205E-12	4.03719114373032E-12	5.47125131833723E-12	3.07075928693001E-12	3.81896459542057E-12	3.16428495049133E-12	4.00601592254321E-12	4.22424247085296E-12	4.33335574500783E-12	4.19306724966585E-12	4.94127255815641E-12	3.78778937423346E-12	4.1774796390723E-12	4.75422123103377E-12	3.0395840657429E-12	3.61632565770438E-12	3.64750087889148E-12	4.14630441788519E-12
0.00838	4.61393273569179E-12	3.86572742720123E-12	5.79859114080185E-12	3.28898583523976E-12	3.4760371623624E-12	3.33574866702042E-12	4.03719114373032E-12	4.05277875432387E-12	4.05277875432387E-12	4.75422123103377E-12	4.66069556747245E-12	3.64750087889148E-12	3.99042831194966E-12	5.1127362746855E-12	2.97723362336869E-12	3.66308848948504E-12	3.21104778227199E-12	4.22424247085296E-12
0.0084	4.67628317806601E-12	3.78778937423346E-12	5.86094158317606E-12	3.56956282592372E-12	3.30457344583331E-12	3.56956282592372E-12	4.19306724966585E-12	3.81896459542057E-12	3.77220176363991E-12	5.25302477002748E-12	4.33335574500783E-12	3.83455220601412E-12	3.943665480169E-12	5.50242653952433E-12	3.11752211871067E-12	3.81896459542057E-12	3.17987256108488E-12	4.09954158610453E-12
0.00842	4.58275751450469E-12	3.69426371067214E-12	5.61153981367921E-12	3.943665480169E-12	3.25781061405265E-12	3.66308848948504E-12	4.38011857678849E-12	3.69426371067214E-12	3.7410265424528E-12	5.53360176071144E-12	4.08395397551098E-12	4.19306724966585E-12	3.9748407013561E-12	5.73624069842763E-12	3.22663539286554E-12	4.05277875432387E-12	3.2733982246462E-12	3.89690264838834E-12
0.00844	4.42688140856915E-12	3.80337698482702E-12	5.29978760180814E-12	4.33335574500783E-12	3.35133627761397E-12	3.60073804711082E-12	4.59834512509824E-12	3.83455220601412E-12	3.81896459542057E-12	5.48683892893078E-12	3.99042831194966E-12	4.48923185094337E-12	4.1774796390723E-12	5.65830264545987E-12	3.35133627761397E-12	4.27100530263362E-12	3.49162477295595E-12	3.86572742720123E-12
0.00846	4.30218052382072E-12	3.83455220601412E-12	5.15949910646616E-12	4.62952034628535E-12	3.39809910939463E-12	3.39809910939463E-12	4.76980884162733E-12	4.16189202847874E-12	4.06836636491742E-12	5.19067432765327E-12	3.9748407013561E-12	4.62952034628535E-12	4.53599468272403E-12	5.36213804418235E-12	3.64750087889148E-12	4.38011857678849E-12	3.61632565770438E-12	3.99042831194966E-12
0.00848	4.22424247085296E-12	3.91249025898189E-12	5.09714866409195E-12	4.92568494756286E-12	3.39809910939463E-12	3.32016105642686E-12	4.75422123103377E-12	4.50481946153692E-12	4.42688140856915E-12	4.78539645222088E-12	4.19306724966585E-12	4.83215928400154E-12	4.92568494756286E-12	5.00362300053063E-12	4.13071680729164E-12	4.59834512509824E-12	3.75661415304636E-12	4.1774796390723E-12
0.0085	4.31776813441428E-12	3.89690264838834E-12	5.23743715943393E-12	5.08156105349839E-12	3.42927433058174E-12	3.5072123835495E-12	4.66069556747245E-12	4.69187078865956E-12	4.78539645222088E-12	4.34894335560138E-12	4.31776813441428E-12	5.00362300053063E-12	5.23743715943393E-12	4.58275751450468E-12	4.676283178066E-12	4.80098406281443E-12	3.92807786957544E-12	4.36453096619494E-12
0.00852	4.48923185094337E-12	3.81896459542057E-12	5.29978760180814E-12	5.03479822171773E-12	3.46044955176884E-12	3.99042831194966E-12	4.52040707213047E-12	4.80098406281443E-12	5.08156105349839E-12	4.06836636491742E-12	4.44246901916271E-12	5.25302477002748E-12	5.48683892893078E-12	4.25541769204006E-12	5.00362300053063E-12	5.17508671705971E-12	4.16189202847874E-12	4.47364424034981E-12
0.00854	4.76980884162733E-12	3.77220176363991E-12	5.1127362746855E-12	4.86333450518865E-12	3.58515043651727E-12	4.55158229331758E-12	4.4112937979756E-12	4.81657167340799E-12	5.14391149587261E-12	3.943665480169E-12	4.58275751450469E-12	5.45566370774367E-12	5.61153981367921E-12	4.03719114373032E-12	5.09714866409195E-12	5.54918937130499E-12	4.56716990391113E-12	4.38011857678849E-12
0.00856	5.05038583231128E-12	3.7410265424528E-12	4.66069556747245E-12	4.58275751450469E-12	3.75661415304636E-12	5.22184954884037E-12	4.4112937979756E-12	4.72304600984667E-12	5.03479822171773E-12	4.08395397551098E-12	4.76980884162733E-12	5.56477698189855E-12	5.65830264545987E-12	4.00601592254321E-12	4.97244777934352E-12	5.67389025605342E-12	5.00362300053062E-12	4.1774796390723E-12
0.00858	5.17508671705971E-12	3.80337698482702E-12	4.1774796390723E-12	4.22424247085296E-12	4.03719114373032E-12	5.78300353020829E-12	4.58275751450469E-12	4.73863362044022E-12	4.83215928400154E-12	4.33335574500783E-12	4.91009733696931E-12	5.53360176071144E-12	5.5803645924921E-12	4.06836636491742E-12	4.62952034628534E-12	5.59595220308565E-12	5.39331326536946E-12	3.99042831194966E-12
0.0086	5.15949910646616E-12	4.08395397551098E-12	3.81896459542057E-12	3.95925309076255E-12	4.31776813441428E-12	5.98564246792449E-12	4.81657167340799E-12	4.83215928400154E-12	4.56716990391113E-12	4.45805662975626E-12	5.03479822171773E-12	5.56477698189855E-12	5.37772565477591E-12	4.22424247085296E-12	4.31776813441428E-12	5.28419999121459E-12	5.44007609715012E-12	3.99042831194966E-12
0.00862	5.1127362746855E-12	4.22424247085296E-12	3.75661415304636E-12	3.92807786957544E-12	4.48923185094337E-12	5.82976636198895E-12	5.09714866409195E-12	5.08156105349839E-12	4.1774796390723E-12	4.44246901916271E-12	5.05038583231129E-12	5.50242653952433E-12	5.15949910646616E-12	4.30218052382072E-12	4.27100530263362E-12	4.95686016874997E-12	5.19067432765327E-12	4.19306724966585E-12
0.00864	5.00362300053062E-12	4.38011857678849E-12	3.80337698482702E-12	4.25541769204006E-12	4.67628317806601E-12	5.26861238062103E-12	5.26861238062103E-12	5.42448848655657E-12	3.77220176363991E-12	4.39570618738205E-12	4.95686016874997E-12	5.3465504335888E-12	4.8789221157822E-12	4.25541769204006E-12	4.39570618738205E-12	4.75422123103377E-12	4.84774689459509E-12	4.44246901916271E-12
0.00866	5.01921061112418E-12	4.39570618738205E-12	4.03719114373032E-12	4.73863362044022E-12	4.78539645222088E-12	4.69187078865956E-12	5.33096282299525E-12	5.56477698189855E-12	3.56956282592372E-12	4.31776813441428E-12	4.76980884162733E-12	5.1127362746855E-12	4.53599468272403E-12	3.99042831194966E-12	4.91009733696931E-12	4.69187078865956E-12	4.61393273569179E-12	4.48923185094337E-12
0.00868	4.92568494756286E-12	4.55158229331758E-12	4.30218052382072E-12	5.14391149587261E-12	4.80098406281443E-12	4.27100530263362E-12	5.29978760180814E-12	5.54918937130499E-12	3.7410265424528E-12	4.44246901916271E-12	4.61393273569179E-12	5.01921061112418E-12	4.25541769204006E-12	3.77220176363991E-12	5.28419999121459E-12	4.81657167340799E-12	4.44246901916271E-12	4.19306724966585E-12
0.0087	4.92568494756286E-12	4.72304600984667E-12	4.53599468272403E-12	5.23743715943393E-12	4.69187078865956E-12	4.16189202847874E-12	5.14391149587261E-12	5.36213804418235E-12	3.95925309076255E-12	4.89450972637575E-12	4.50481946153692E-12	5.14391149587261E-12	4.02160353313676E-12	3.60073804711082E-12	5.42448848655657E-12	4.97244777934352E-12	4.47364424034981E-12	3.75661415304636E-12
0.00872	4.76980884162733E-12	4.83215928400154E-12	4.83215928400154E-12	5.08156105349839E-12	4.56716990391113E-12	4.25541769204006E-12	4.98803538993707E-12	5.01921061112418E-12	4.16189202847874E-12	5.48683892893078E-12	4.42688140856915E-12	5.26861238062103E-12	3.78778937423346E-12	3.88131503779478E-12	5.17508671705971E-12	5.09714866409195E-12	4.58275751450469E-12	3.41368671998818E-12
0.00874	4.50481946153692E-12	4.72304600984667E-12	5.14391149587261E-12	4.83215928400154E-12	4.39570618738205E-12	4.28659291322717E-12	4.94127255815641E-12	4.52040707213047E-12	4.38011857678849E-12	5.82976636198895E-12	4.42688140856915E-12	5.26861238062103E-12	3.77220176363991E-12	4.53599468272403E-12	4.66069556747245E-12	5.03479822171773E-12	4.69187078865956E-12	3.16428495049133E-12
0.00876	3.99042831194966E-12	4.53599468272403E-12	5.3465504335888E-12	4.53599468272403E-12	4.19306724966585E-12	4.19306724966585E-12	4.91009733696931E-12	3.92807786957544E-12	4.59834512509824E-12	5.79859114080185E-12	4.50481946153692E-12	5.19067432765327E-12	3.75661415304636E-12	5.33096282299525E-12	4.05277875432387E-12	4.91009733696931E-12	4.72304600984667E-12	3.13310972930422E-12
0.00878	3.4760371623624E-12	4.39570618738205E-12	5.39331326536946E-12	4.22424247085296E-12	3.91249025898189E-12	4.00601592254321E-12	4.98803538993707E-12	3.25781061405265E-12	5.03479822171773E-12	5.5803645924921E-12	4.6451079568789E-12	5.05038583231129E-12	3.95925309076255E-12	5.92329202555027E-12	3.66308848948504E-12	4.72304600984667E-12	4.56716990391113E-12	3.14869733989778E-12
0.0088	3.16428495049133E-12	4.47364424034981E-12	5.39331326536946E-12	3.95925309076255E-12	3.77220176363991E-12	3.89690264838834E-12	5.09714866409195E-12	2.82135751743316E-12	5.48683892893078E-12	5.20626193824682E-12	4.58275751450469E-12	4.89450972637575E-12	4.36453096619494E-12	6.20386901623423E-12	3.55397521533016E-12	4.47364424034981E-12	4.4112937979756E-12	3.14869733989778E-12
0.00882	3.0084088445558E-12	4.75422123103377E-12	5.36213804418235E-12	3.78778937423346E-12	3.83455220601412E-12	3.75661415304636E-12	5.20626193824682E-12	2.74341946446539E-12	5.67389025605342E-12	4.67628317806601E-12	4.4112937979756E-12	4.76980884162733E-12	4.78539645222088E-12	5.92329202555027E-12	3.60073804711082E-12	4.1774796390723E-12	4.2086548602594E-12	3.2422230034591E-12
0.00884	3.2422230034591E-12	5.01921061112418E-12	5.33096282299525E-12	3.91249025898189E-12	3.943665480169E-12	3.78778937423346E-12	5.1127362746855E-12	2.91488318099448E-12	5.5803645924921E-12	4.30218052382072E-12	4.31776813441428E-12	4.61393273569179E-12	5.17508671705971E-12	5.40890087596301E-12	3.80337698482702E-12	4.00601592254321E-12	4.03719114373032E-12	3.28898583523976E-12
0.00886	3.53838760473661E-12	5.15949910646616E-12	5.23743715943393E-12	4.02160353313676E-12	4.28659291322717E-12	3.85013981660768E-12	4.75422123103377E-12	3.28898583523976E-12	5.37772565477591E-12	3.88131503779478E-12	4.38011857678849E-12	4.48923185094337E-12	5.28419999121459E-12	4.70745839925311E-12	3.78778937423346E-12	3.85013981660768E-12	3.89690264838834E-12	3.44486194117529E-12
0.00888	4.03719114373032E-12	5.09714866409195E-12	5.06597344290484E-12	4.25541769204006E-12	4.55158229331758E-12	4.03719114373032E-12	4.28659291322717E-12	3.60073804711082E-12	5.15949910646616E-12	3.64750087889148E-12	4.61393273569179E-12	4.47364424034981E-12	5.1127362746855E-12	4.08395397551098E-12	3.80337698482702E-12	3.63191326829793E-12	3.7098513212657E-12	3.49162477295595E-12
0.0089	4.44246901916271E-12	4.97244777934352E-12	4.94127255815641E-12	4.38011857678849E-12	4.81657167340799E-12	4.1774796390723E-12	3.88131503779478E-12	3.80337698482702E-12	4.98803538993707E-12	3.61632565770438E-12	4.8789221157822E-12	4.52040707213047E-12	4.91009733696931E-12	3.7410265424528E-12	3.69426371067214E-12	3.4760371623624E-12	3.60073804711082E-12	3.55397521533016E-12
0.00892	4.70745839925311E-12	4.80098406281443E-12	4.8789221157822E-12	4.38011857678849E-12	5.08156105349839E-12	4.08395397551098E-12	3.66308848948504E-12	4.00601592254321E-12	4.89450972637575E-12	3.7098513212657E-12	4.92568494756286E-12	4.62952034628535E-12	4.73863362044022E-12	3.7098513212657E-12	3.63191326829793E-12	3.58515043651727E-12	3.46044955176884E-12	3.5072123835495E-12
0.00894	4.91009733696931E-12	4.73863362044022E-12	4.92568494756286E-12	4.42688140856915E-12	5.06597344290484E-12	3.77220176363991E-12	3.61632565770438E-12	4.27100530263362E-12	4.81657167340799E-12	3.943665480169E-12	4.92568494756286E-12	4.83215928400154E-12	4.59834512509824E-12	3.86572742720123E-12	3.63191326829793E-12	3.75661415304636E-12	3.32016105642686E-12	3.39809910939463E-12
0.00896	5.09714866409195E-12	4.73863362044022E-12	5.14391149587261E-12	4.42688140856915E-12	4.78539645222088E-12	3.46044955176884E-12	3.72543893185925E-12	4.6451079568789E-12	4.75422123103377E-12	4.16189202847874E-12	4.84774689459509E-12	4.78539645222088E-12	4.6451079568789E-12	4.03719114373032E-12	3.88131503779478E-12	4.05277875432387E-12	3.19546017167844E-12	3.22663539286554E-12
0.00898	5.17508671705971E-12	4.89450972637575E-12	5.20626193824682E-12	4.47364424034981E-12	4.39570618738205E-12	3.32016105642686E-12	4.06836636491742E-12	4.97244777934352E-12	4.67628317806601E-12	4.23983008144651E-12	5.00362300053063E-12	4.61393273569179E-12	4.89450972637575E-12	4.19306724966585E-12	4.1774796390723E-12	4.33335574500783E-12	2.99282123396224E-12	3.2733982246462E-12
0.009	5.29978760180814E-12	5.00362300053063E-12	5.28419999121459E-12	4.56716990391113E-12	4.08395397551098E-12	3.46044955176884E-12	4.52040707213047E-12	5.23743715943393E-12	4.52040707213047E-12	4.33335574500783E-12	5.28419999121459E-12	4.19306724966585E-12	5.12832388527905E-12	4.30218052382072E-12	4.53599468272403E-12	4.45805662975626E-12	2.89929557040092E-12	3.49162477295595E-12
0.00902	5.42448848655657E-12	5.12832388527905E-12	5.20626193824682E-12	4.67628317806601E-12	3.95925309076255E-12	3.86572742720123E-12	4.89450972637575E-12	5.44007609715012E-12	4.22424247085296E-12	4.42688140856915E-12	5.56477698189855E-12	3.7410265424528E-12	5.14391149587261E-12	4.39570618738205E-12	4.72304600984667E-12	4.34894335560138E-12	2.85253273862026E-12	3.77220176363991E-12
0.00904	5.47125131833723E-12	5.28419999121459E-12	5.00362300053063E-12	4.75422123103377E-12	3.9748407013561E-12	4.47364424034981E-12	5.23743715943393E-12	5.47125131833723E-12	4.03719114373032E-12	4.4112937979756E-12	5.79859114080185E-12	3.49162477295595E-12	4.98803538993707E-12	4.39570618738205E-12	4.84774689459509E-12	4.2086548602594E-12	2.91488318099448E-12	4.06836636491742E-12
0.00906	5.3465504335888E-12	5.19067432765327E-12	4.66069556747245E-12	4.6451079568789E-12	4.14630441788519E-12	5.03479822171773E-12	5.37772565477591E-12	5.40890087596301E-12	3.95925309076255E-12	4.27100530263362E-12	5.95446724673738E-12	3.2733982246462E-12	4.73863362044022E-12	4.23983008144651E-12	4.84774689459509E-12	4.09954158610453E-12	3.02399645514935E-12	4.13071680729164E-12
0.00908	5.17508671705971E-12	5.19067432765327E-12	4.27100530263362E-12	4.4112937979756E-12	4.08395397551098E-12	5.5803645924921E-12	5.23743715943393E-12	5.23743715943393E-12	4.03719114373032E-12	4.03719114373032E-12	5.98564246792449E-12	3.17987256108488E-12	4.72304600984667E-12	4.16189202847874E-12	4.62952034628535E-12	3.95925309076255E-12	3.11752211871067E-12	4.00601592254321E-12
0.0091	5.09714866409195E-12	5.05038583231129E-12	3.92807786957544E-12	4.2086548602594E-12	3.89690264838834E-12	5.75182830902119E-12	5.14391149587261E-12	4.94127255815641E-12	4.05277875432387E-12	3.66308848948504E-12	5.87652919376961E-12	3.19546017167844E-12	4.73863362044022E-12	4.16189202847874E-12	4.39570618738205E-12	3.85013981660768E-12	3.17987256108488E-12	3.69426371067214E-12
0.00912	5.09714866409195E-12	4.78539645222088E-12	3.7098513212657E-12	4.05277875432387E-12	3.7098513212657E-12	5.64271503486631E-12	4.92568494756286E-12	4.59834512509824E-12	4.03719114373032E-12	3.32016105642686E-12	5.65830264545987E-12	3.5072123835495E-12	4.8789221157822E-12	4.19306724966585E-12	4.14630441788519E-12	3.89690264838834E-12	3.35133627761397E-12	3.4760371623624E-12
0.00914	5.03479822171773E-12	4.45805662975626E-12	3.66308848948504E-12	4.00601592254321E-12	3.4760371623624E-12	5.37772565477591E-12	4.76980884162733E-12	4.2086548602594E-12	3.83455220601412E-12	3.19546017167844E-12	5.33096282299525E-12	3.81896459542057E-12	5.01921061112418E-12	4.1774796390723E-12	3.92807786957544E-12	3.85013981660768E-12	3.5072123835495E-12	3.5072123835495E-12
0.00916	4.92568494756286E-12	4.19306724966585E-12	3.86572742720123E-12	3.95925309076255E-12	3.35133627761397E-12	5.23743715943393E-12	4.76980884162733E-12	3.9748407013561E-12	3.67867610007859E-12	3.4760371623624E-12	5.08156105349839E-12	4.14630441788519E-12	5.31537521240169E-12	4.09954158610453E-12	3.86572742720123E-12	3.77220176363991E-12	3.63191326829793E-12	3.77220176363991E-12
0.00918	4.94127255815641E-12	4.06836636491742E-12	4.23983008144651E-12	3.89690264838834E-12	3.25781061405265E-12	5.06597344290484E-12	4.73863362044022E-12	3.83455220601412E-12	3.49162477295595E-12	4.06836636491742E-12	4.84774689459509E-12	4.47364424034981E-12	5.48683892893078E-12	3.943665480169E-12	3.72543893185925E-12	3.67867610007859E-12	3.80337698482702E-12	4.08395397551098E-12
0.0092	4.89450972637575E-12	4.09954158610453E-12	4.76980884162733E-12	3.81896459542057E-12	3.36692388820752E-12	5.03479822171773E-12	4.69187078865956E-12	3.89690264838834E-12	3.39809910939463E-12	4.70745839925311E-12	4.76980884162733E-12	4.73863362044022E-12	5.44007609715012E-12	3.92807786957544E-12	3.36692388820752E-12	3.49162477295595E-12	3.89690264838834E-12	4.28659291322717E-12
0.00922	4.84774689459509E-12	4.19306724966585E-12	5.31537521240169E-12	3.72543893185925E-12	3.60073804711082E-12	4.98803538993707E-12	4.61393273569179E-12	3.95925309076255E-12	3.5072123835495E-12	5.15949910646616E-12	4.70745839925311E-12	4.98803538993707E-12	5.39331326536946E-12	3.99042831194966E-12	3.08634689752356E-12	3.46044955176884E-12	3.943665480169E-12	4.55158229331758E-12
0.00924	4.69187078865956E-12	4.42688140856915E-12	5.72065308783408E-12	3.75661415304636E-12	3.86572742720123E-12	4.97244777934352E-12	4.39570618738205E-12	3.9748407013561E-12	3.75661415304636E-12	5.28419999121459E-12	4.83215928400154E-12	5.15949910646616E-12	5.17508671705971E-12	4.38011857678849E-12	2.8057699068396E-12	3.64750087889148E-12	3.99042831194966E-12	4.53599468272403E-12
0.00926	4.48923185094337E-12	4.78539645222088E-12	5.89211680436317E-12	3.88131503779478E-12	4.1774796390723E-12	4.92568494756286E-12	4.23983008144651E-12	4.08395397551098E-12	3.99042831194966E-12	5.25302477002748E-12	4.84774689459509E-12	5.31537521240169E-12	4.91009733696931E-12	4.84774689459509E-12	2.89929557040092E-12	3.86572742720123E-12	3.9748407013561E-12	4.38011857678849E-12
0.00928	4.44246901916271E-12	5.23743715943393E-12	5.79859114080185E-12	3.95925309076255E-12	4.25541769204006E-12	4.69187078865956E-12	4.14630441788519E-12	4.23983008144651E-12	3.9748407013561E-12	5.20626193824682E-12	4.89450972637575E-12	5.5803645924921E-12	4.70745839925311E-12	5.28419999121459E-12	3.17987256108488E-12	4.11512919669808E-12	4.02160353313676E-12	4.25541769204006E-12
0.0093	4.53599468272403E-12	5.61153981367921E-12	5.40890087596301E-12	3.91249025898189E-12	4.16189202847874E-12	4.23983008144651E-12	4.27100530263362E-12	4.42688140856915E-12	3.86572742720123E-12	5.08156105349839E-12	4.91009733696931E-12	5.84535397258251E-12	4.56716990391113E-12	5.5803645924921E-12	3.49162477295595E-12	4.33335574500783E-12	4.08395397551098E-12	4.19306724966585E-12
0.00932	4.70745839925311E-12	5.70506547724053E-12	4.83215928400154E-12	3.92807786957544E-12	3.89690264838834E-12	3.80337698482702E-12	4.47364424034981E-12	4.39570618738205E-12	3.80337698482702E-12	4.89450972637575E-12	4.94127255815641E-12	6.06358052089225E-12	4.61393273569179E-12	5.5803645924921E-12	3.80337698482702E-12	4.45805662975626E-12	4.03719114373032E-12	4.30218052382072E-12
0.00934	4.94127255815641E-12	5.5803645924921E-12	4.2086548602594E-12	3.91249025898189E-12	3.66308848948504E-12	3.4760371623624E-12	4.69187078865956E-12	4.39570618738205E-12	3.81896459542057E-12	4.84774689459509E-12	5.01921061112418E-12	6.21945662682779E-12	4.67628317806601E-12	5.48683892893078E-12	4.00601592254321E-12	4.48923185094337E-12	3.81896459542057E-12	4.44246901916271E-12
0.00936	5.09714866409195E-12	5.25302477002748E-12	3.7098513212657E-12	4.05277875432387E-12	3.44486194117529E-12	3.30457344583331E-12	4.86333450518865E-12	4.39570618738205E-12	3.9748407013561E-12	4.81657167340799E-12	5.15949910646616E-12	6.17269379504713E-12	4.66069556747245E-12	5.29978760180814E-12	4.09954158610453E-12	4.38011857678849E-12	3.38251149880108E-12	4.70745839925311E-12
0.00938	5.09714866409195E-12	4.86333450518865E-12	3.49162477295595E-12	4.39570618738205E-12	3.2422230034591E-12	3.38251149880108E-12	4.67628317806601E-12	4.48923185094337E-12	4.14630441788519E-12	4.84774689459509E-12	5.15949910646616E-12	5.84535397258251E-12	4.66069556747245E-12	5.05038583231129E-12	4.16189202847874E-12	4.23983008144651E-12	3.11752211871067E-12	4.92568494756286E-12
0.0094	4.8789221157822E-12	4.36453096619494E-12	3.58515043651727E-12	4.72304600984667E-12	3.21104778227199E-12	3.81896459542057E-12	4.30218052382072E-12	4.67628317806601E-12	4.53599468272403E-12	4.70745839925311E-12	4.98803538993707E-12	5.33096282299525E-12	4.61393273569179E-12	4.89450972637575E-12	4.22424247085296E-12	4.1774796390723E-12	3.11752211871067E-12	4.95686016874997E-12
0.00942	4.69187078865956E-12	4.03719114373032E-12	3.92807786957544E-12	5.06597344290484E-12	3.22663539286554E-12	4.36453096619494E-12	3.95925309076255E-12	4.75422123103377E-12	5.08156105349839E-12	4.80098406281443E-12	4.80098406281443E-12	4.89450972637575E-12	4.69187078865956E-12	4.676283178066E-12	4.34894335560138E-12	4.31776813441428E-12	3.36692388820752E-12	4.81657167340799E-12
0.00944	4.81657167340799E-12	3.81896459542057E-12	4.1774796390723E-12	5.36213804418235E-12	3.36692388820752E-12	4.91009733696931E-12	3.58515043651727E-12	4.69187078865956E-12	5.62712742427276E-12	5.09714866409195E-12	4.6451079568789E-12	4.56716990391113E-12	4.83215928400154E-12	4.55158229331758E-12	4.42688140856915E-12	4.61393273569179E-12	3.81896459542057E-12	4.55158229331758E-12
0.00946	5.06597344290484E-12	3.83455220601412E-12	4.39570618738205E-12	5.56477698189855E-12	3.5072123835495E-12	5.12832388527905E-12	3.49162477295595E-12	4.42688140856915E-12	6.01681768911159E-12	5.31537521240169E-12	4.6451079568789E-12	4.23983008144651E-12	5.08156105349839E-12	4.42688140856915E-12	4.4112937979756E-12	4.8789221157822E-12	4.27100530263362E-12	4.30218052382072E-12
0.00948	5.25302477002748E-12	3.88131503779478E-12	4.44246901916271E-12	5.64271503486631E-12	3.77220176363991E-12	4.97244777934352E-12	3.58515043651727E-12	4.22424247085296E-12	5.97005485733093E-12	5.40890087596301E-12	4.81657167340799E-12	4.09954158610453E-12	5.15949910646616E-12	4.33335574500783E-12	4.25541769204006E-12	4.84774689459509E-12	4.61393273569179E-12	3.99042831194966E-12
0.0095	5.36213804418235E-12	3.89690264838834E-12	4.39570618738205E-12	5.56477698189855E-12	4.14630441788519E-12	4.62952034628535E-12	3.80337698482702E-12	3.95925309076255E-12	5.5803645924921E-12	5.26861238062103E-12	4.98803538993707E-12	3.89690264838834E-12	5.09714866409195E-12	4.33335574500783E-12	4.2086548602594E-12	4.44246901916271E-12	4.89450972637575E-12	3.80337698482702E-12
0.00952	5.12832388527905E-12	4.00601592254321E-12	4.34894335560138E-12	5.39331326536946E-12	4.47364424034981E-12	4.31776813441428E-12	4.02160353313676E-12	3.7410265424528E-12	4.98803538993707E-12	4.80098406281443E-12	5.19067432765327E-12	3.85013981660768E-12	4.86333450518865E-12	4.45805662975626E-12	4.34894335560138E-12	3.91249025898189E-12	5.05038583231129E-12	3.81896459542057E-12
0.00954	4.80098406281443E-12	4.31776813441428E-12	4.45805662975626E-12	5.22184954884037E-12	4.70745839925311E-12	4.22424247085296E-12	4.25541769204006E-12	3.80337698482702E-12	4.34894335560138E-12	4.30218052382072E-12	5.45566370774367E-12	3.88131503779478E-12	4.61393273569179E-12	4.69187078865956E-12	4.50481946153692E-12	3.52279999414306E-12	5.06597344290484E-12	4.02160353313676E-12
0.00956	4.55158229331758E-12	4.69187078865956E-12	4.70745839925311E-12	5.1127362746855E-12	4.69187078865956E-12	4.30218052382072E-12	4.44246901916271E-12	3.83455220601412E-12	3.9748407013561E-12	3.88131503779478E-12	5.59595220308565E-12	3.92807786957544E-12	4.36453096619494E-12	4.89450972637575E-12	4.66069556747245E-12	3.32016105642686E-12	4.83215928400154E-12	4.4112937979756E-12
0.00958	4.33335574500783E-12	5.03479822171773E-12	5.01921061112418E-12	5.01921061112418E-12	4.55158229331758E-12	4.36453096619494E-12	4.52040707213047E-12	3.85013981660768E-12	3.85013981660768E-12	3.78778937423346E-12	5.42448848655657E-12	3.88131503779478E-12	4.28659291322717E-12	5.17508671705971E-12	4.58275751450469E-12	3.42927433058174E-12	4.56716990391113E-12	4.80098406281443E-12
0.0096	4.16189202847874E-12	5.26861238062103E-12	5.33096282299525E-12	4.94127255815641E-12	4.38011857678849E-12	4.52040707213047E-12	4.47364424034981E-12	3.89690264838834E-12	3.943665480169E-12	4.14630441788519E-12	5.25302477002748E-12	3.80337698482702E-12	4.30218052382072E-12	5.31537521240169E-12	4.42688140856915E-12	3.81896459542057E-12	4.28659291322717E-12	4.86333450518865E-12
0.00962	3.95925309076255E-12	5.26861238062103E-12	5.59595220308565E-12	4.84774689459509E-12	4.22424247085296E-12	4.53599468272403E-12	4.52040707213047E-12	4.00601592254321E-12	4.1774796390723E-12	4.78539645222088E-12	5.23743715943393E-12	3.69426371067214E-12	4.2086548602594E-12	5.39331326536946E-12	4.38011857678849E-12	4.33335574500783E-12	4.14630441788519E-12	4.6451079568789E-12
0.00964	3.7098513212657E-12	5.12832388527905E-12	5.65830264545987E-12	4.58275751450469E-12	4.27100530263362E-12	4.47364424034981E-12	4.56716990391113E-12	4.09954158610453E-12	4.56716990391113E-12	5.33096282299525E-12	5.33096282299525E-12	3.81896459542057E-12	4.05277875432387E-12	5.28419999121459E-12	4.42688140856915E-12	4.72304600984667E-12	4.05277875432387E-12	4.28659291322717E-12
0.00966	3.4760371623624E-12	4.72304600984667E-12	5.56477698189855E-12	4.22424247085296E-12	4.4112937979756E-12	4.38011857678849E-12	4.70745839925311E-12	4.13071680729164E-12	4.86333450518865E-12	5.51801415011789E-12	5.48683892893078E-12	4.13071680729164E-12	3.86572742720123E-12	4.97244777934352E-12	4.61393273569179E-12	5.00362300053063E-12	4.16189202847874E-12	3.99042831194966E-12
0.00968	3.36692388820752E-12	4.47364424034981E-12	5.53360176071144E-12	3.99042831194966E-12	4.56716990391113E-12	4.27100530263362E-12	4.83215928400154E-12	4.05277875432387E-12	5.12832388527905E-12	5.45566370774367E-12	5.53360176071144E-12	4.45805662975626E-12	3.66308848948504E-12	4.66069556747245E-12	4.75422123103377E-12	5.06597344290484E-12	4.22424247085296E-12	3.55397521533016E-12
0.0097	3.41368671998818E-12	4.53599468272403E-12	5.62712742427276E-12	4.03719114373032E-12	4.61393273569179E-12	4.27100530263362E-12	4.78539645222088E-12	4.00601592254321E-12	5.12832388527905E-12	5.19067432765327E-12	5.73624069842763E-12	4.72304600984667E-12	3.38251149880108E-12	4.44246901916271E-12	4.97244777934352E-12	5.00362300053063E-12	4.22424247085296E-12	3.13310972930422E-12
0.00972	3.69426371067214E-12	4.75422123103377E-12	5.75182830902119E-12	4.27100530263362E-12	4.62952034628535E-12	4.53599468272403E-12	4.66069556747245E-12	3.83455220601412E-12	4.97244777934352E-12	4.86333450518865E-12	5.8141787513954E-12	4.78539645222088E-12	3.21104778227199E-12	4.39570618738205E-12	5.03479822171773E-12	4.78539645222088E-12	4.16189202847874E-12	2.79018229624605E-12
0.00974	4.11512919669808E-12	5.14391149587261E-12	5.68947786664697E-12	4.72304600984667E-12	4.45805662975626E-12	4.98803538993707E-12	4.48923185094337E-12	3.7410265424528E-12	4.73863362044022E-12	4.55158229331758E-12	5.95446724673738E-12	4.52040707213047E-12	3.05517167633646E-12	4.56716990391113E-12	5.03479822171773E-12	4.53599468272403E-12	4.23983008144651E-12	2.69665663268473E-12
0.00976	4.4112937979756E-12	5.3465504335888E-12	5.44007609715012E-12	5.23743715943393E-12	4.28659291322717E-12	5.44007609715012E-12	4.52040707213047E-12	3.77220176363991E-12	4.4112937979756E-12	4.25541769204006E-12	5.90770441495672E-12	4.25541769204006E-12	3.0084088445558E-12	4.91009733696931E-12	4.98803538993707E-12	4.31776813441428E-12	4.23983008144651E-12	2.82135751743316E-12
0.00978	4.84774689459509E-12	5.39331326536946E-12	4.86333450518865E-12	5.54918937130499E-12	4.13071680729164E-12	5.70506547724053E-12	4.62952034628535E-12	3.943665480169E-12	4.2086548602594E-12	4.06836636491742E-12	5.61153981367921E-12	3.92807786957544E-12	3.0084088445558E-12	5.23743715943393E-12	4.72304600984667E-12	4.19306724966585E-12	4.09954158610453E-12	3.21104778227199E-12
0.0098	5.17508671705971E-12	5.28419999121459E-12	4.4112937979756E-12	5.61153981367921E-12	4.08395397551098E-12	5.8141787513954E-12	4.50481946153692E-12	4.09954158610453E-12	4.19306724966585E-12	4.09954158610453E-12	5.26861238062103E-12	3.56956282592372E-12	3.0395840657429E-12	5.44007609715012E-12	4.33335574500783E-12	4.44246901916271E-12	3.75661415304636E-12	3.86572742720123E-12
0.00982	5.36213804418235E-12	5.01921061112418E-12	4.33335574500783E-12	5.48683892893078E-12	4.28659291322717E-12	5.75182830902119E-12	4.34894335560138E-12	4.22424247085296E-12	4.11512919669808E-12	4.14630441788519E-12	4.92568494756286E-12	3.30457344583331E-12	3.10193450811712E-12	5.25302477002748E-12	3.99042831194966E-12	4.69187078865956E-12	3.44486194117529E-12	4.56716990391113E-12
0.00984	5.33096282299525E-12	4.80098406281443E-12	4.47364424034981E-12	5.08156105349839E-12	4.53599468272403E-12	5.59595220308565E-12	4.28659291322717E-12	4.31776813441428E-12	3.9748407013561E-12	4.38011857678849E-12	4.73863362044022E-12	3.19546017167844E-12	3.2422230034591E-12	4.98803538993707E-12	3.78778937423346E-12	4.80098406281443E-12	3.33574866702042E-12	5.19067432765327E-12
0.00986	5.12832388527905E-12	4.73863362044022E-12	4.72304600984667E-12	4.6451079568789E-12	4.80098406281443E-12	5.44007609715012E-12	4.14630441788519E-12	4.47364424034981E-12	3.85013981660768E-12	4.59834512509824E-12	4.70745839925311E-12	3.30457344583331E-12	3.49162477295595E-12	4.75422123103377E-12	3.75661415304636E-12	4.45805662975626E-12	3.42927433058174E-12	5.40890087596301E-12
0.00988	4.89450972637575E-12	4.56716990391113E-12	4.78539645222088E-12	4.08395397551098E-12	5.01921061112418E-12	5.25302477002748E-12	3.89690264838834E-12	4.72304600984667E-12	3.78778937423346E-12	4.52040707213047E-12	4.66069556747245E-12	3.56956282592372E-12	3.86572742720123E-12	4.6451079568789E-12	3.89690264838834E-12	3.99042831194966E-12	3.60073804711082E-12	5.42448848655657E-12
0.0099	4.75422123103377E-12	4.36453096619494E-12	4.70745839925311E-12	3.55397521533016E-12	5.1127362746855E-12	4.91009733696931E-12	3.66308848948504E-12	4.98803538993707E-12	3.81896459542057E-12	4.19306724966585E-12	4.55158229331758E-12	3.89690264838834E-12	4.23983008144651E-12	4.53599468272403E-12	4.2086548602594E-12	3.60073804711082E-12	3.86572742720123E-12	5.19067432765327E-12
0.00992	4.73863362044022E-12	4.28659291322717E-12	4.52040707213047E-12	3.10193450811712E-12	4.89450972637575E-12	4.69187078865956E-12	3.66308848948504E-12	5.09714866409195E-12	3.92807786957544E-12	3.7410265424528E-12	4.33335574500783E-12	4.27100530263362E-12	4.52040707213047E-12	4.45805662975626E-12	4.4112937979756E-12	3.38251149880108E-12	4.02160353313676E-12	5.1127362746855E-12
0.00994	4.69187078865956E-12	4.23983008144651E-12	4.34894335560138E-12	3.0395840657429E-12	4.47364424034981E-12	4.55158229331758E-12	3.88131503779478E-12	4.84774689459509E-12	3.943665480169E-12	3.39809910939463E-12	4.13071680729164E-12	4.50481946153692E-12	4.78539645222088E-12	4.31776813441428E-12	4.44246901916271E-12	3.38251149880108E-12	4.05277875432387E-12	5.19067432765327E-12
0.00996	4.73863362044022E-12	4.27100530263362E-12	4.30218052382072E-12	3.19546017167844E-12	3.91249025898189E-12	4.42688140856915E-12	4.31776813441428E-12	4.38011857678849E-12	3.92807786957544E-12	3.4760371623624E-12	3.89690264838834E-12	4.62952034628535E-12	4.98803538993707E-12	4.34894335560138E-12	4.30218052382072E-12	3.42927433058174E-12	3.95925309076255E-12	5.33096282299525E-12
0.00998	4.72304600984667E-12	4.70745839925311E-12	4.22424247085296E-12	3.53838760473661E-12	3.55397521533016E-12	4.45805662975626E-12	4.83215928400154E-12	3.89690264838834E-12	4.05277875432387E-12	3.67867610007859E-12	3.83455220601412E-12	4.73863362044022E-12	4.83215928400154E-12	4.34894335560138E-12	3.86572742720123E-12	3.58515043651727E-12	3.75661415304636E-12	5.45566370774367E-12
0.01	4.78539645222088E-12	5.20626193824682E-12	4.2086548602594E-12	4.08395397551098E-12	3.44486194117529E-12	4.45805662975626E-12	5.37772565477591E-12	3.46044955176884E-12	4.36453096619494E-12	3.9748407013561E-12	3.95925309076255E-12	4.73863362044022E-12	4.56716990391113E-12	4.39570618738205E-12	3.58515043651727E-12	3.77220176363991E-12	3.42927433058174E-12	5.59595220308565E-12
0.01002	4.86333450518865E-12	5.75182830902119E-12	4.34894335560138E-12	4.28659291322717E-12	3.52279999414306E-12	4.25541769204006E-12	5.67389025605342E-12	3.42927433058174E-12	4.56716990391113E-12	4.23983008144651E-12	4.23983008144651E-12	4.78539645222088E-12	4.19306724966585E-12	4.36453096619494E-12	3.60073804711082E-12	4.03719114373032E-12	3.22663539286554E-12	5.64271503486631E-12
0.01004	4.92568494756286E-12	5.90770441495672E-12	4.72304600984667E-12	4.36453096619494E-12	3.64750087889148E-12	4.1774796390723E-12	5.79859114080185E-12	3.7098513212657E-12	4.78539645222088E-12	4.53599468272403E-12	4.44246901916271E-12	4.80098406281443E-12	3.99042831194966E-12	4.38011857678849E-12	3.86572742720123E-12	4.38011857678849E-12	3.11752211871067E-12	5.40890087596301E-12
0.01006	4.91009733696931E-12	5.79859114080185E-12	5.01921061112418E-12	4.31776813441428E-12	3.7098513212657E-12	4.09954158610453E-12	5.47125131833723E-12	4.14630441788519E-12	4.97244777934352E-12	4.89450972637575E-12	4.67628317806601E-12	4.84774689459509E-12	3.86572742720123E-12	4.34894335560138E-12	4.14630441788519E-12	4.73863362044022E-12	3.22663539286554E-12	5.09714866409195E-12
0.01008	4.95686016874997E-12	5.26861238062103E-12	5.25302477002748E-12	4.22424247085296E-12	3.78778937423346E-12	4.03719114373032E-12	5.01921061112418E-12	4.47364424034981E-12	5.03479822171773E-12	5.09714866409195E-12	4.73863362044022E-12	4.75422123103377E-12	3.78778937423346E-12	4.30218052382072E-12	4.28659291322717E-12	5.06597344290484E-12	3.42927433058174E-12	4.78539645222088E-12
0.0101	5.06597344290484E-12	4.55158229331758E-12	5.40890087596301E-12	4.19306724966585E-12	3.77220176363991E-12	4.09954158610453E-12	4.50481946153692E-12	4.42688140856915E-12	4.84774689459509E-12	5.12832388527905E-12	4.89450972637575E-12	4.70745839925311E-12	3.61632565770438E-12	4.39570618738205E-12	4.44246901916271E-12	5.15949910646616E-12	3.46044955176884E-12	4.42688140856915E-12
0.01012	5.25302477002748E-12	3.9748407013561E-12	5.44007609715012E-12	4.11512919669808E-12	3.75661415304636E-12	4.02160353313676E-12	4.00601592254321E-12	4.1774796390723E-12	4.44246901916271E-12	5.06597344290484E-12	5.03479822171773E-12	4.61393273569179E-12	3.42927433058174E-12	4.45805662975626E-12	4.53599468272403E-12	5.05038583231129E-12	3.5072123835495E-12	4.25541769204006E-12
0.01014	5.20626193824682E-12	3.67867610007859E-12	5.5803645924921E-12	4.11512919669808E-12	3.7098513212657E-12	3.83455220601412E-12	3.77220176363991E-12	3.88131503779478E-12	4.06836636491742E-12	4.91009733696931E-12	5.09714866409195E-12	4.48923185094337E-12	3.41368671998818E-12	4.47364424034981E-12	4.6451079568789E-12	4.8789221157822E-12	3.67867610007859E-12	4.09954158610453E-12
0.01016	5.08156105349839E-12	3.81896459542057E-12	5.65830264545987E-12	4.4112937979756E-12	3.75661415304636E-12	3.61632565770438E-12	3.60073804711082E-12	3.83455220601412E-12	3.78778937423346E-12	4.81657167340799E-12	5.20626193824682E-12	4.52040707213047E-12	3.61632565770438E-12	4.45805662975626E-12	4.6451079568789E-12	4.69187078865956E-12	4.03719114373032E-12	4.23983008144651E-12
0.01018	4.94127255815641E-12	4.19306724966585E-12	5.75182830902119E-12	4.73863362044022E-12	4.00601592254321E-12	3.41368671998818E-12	3.67867610007859E-12	4.00601592254321E-12	3.56956282592372E-12	4.73863362044022E-12	5.29978760180814E-12	4.69187078865956E-12	3.9748407013561E-12	4.25541769204006E-12	4.55158229331758E-12	4.58275751450469E-12	4.28659291322717E-12	4.48923185094337E-12
0.0102	4.83215928400154E-12	4.66069556747245E-12	5.73624069842763E-12	5.03479822171773E-12	4.1774796390723E-12	3.42927433058174E-12	3.89690264838834E-12	4.27100530263362E-12	3.41368671998818E-12	4.8789221157822E-12	5.31537521240169E-12	4.81657167340799E-12	4.31776813441428E-12	4.27100530263362E-12	4.42688140856915E-12	4.38011857678849E-12	4.47364424034981E-12	4.73863362044022E-12
0.01022	4.86333450518865E-12	4.91009733696931E-12	5.59595220308565E-12	5.29978760180814E-12	4.31776813441428E-12	3.69426371067214E-12	3.99042831194966E-12	4.53599468272403E-12	3.28898583523976E-12	5.00362300053063E-12	5.3465504335888E-12	4.8789221157822E-12	4.48923185094337E-12	4.4112937979756E-12	4.4112937979756E-12	4.03719114373032E-12	4.42688140856915E-12	4.89450972637575E-12
0.01024	4.95686016874997E-12	4.8789221157822E-12	5.44007609715012E-12	5.61153981367921E-12	4.47364424034981E-12	4.02160353313676E-12	4.00601592254321E-12	4.56716990391113E-12	3.33574866702042E-12	5.00362300053063E-12	5.28419999121459E-12	4.89450972637575E-12	4.58275751450469E-12	4.73863362044022E-12	4.47364424034981E-12	3.67867610007859E-12	4.31776813441428E-12	4.98803538993707E-12
0.01026	4.92568494756286E-12	4.69187078865956E-12	5.26861238062103E-12	5.98564246792449E-12	4.55158229331758E-12	4.36453096619494E-12	3.85013981660768E-12	4.4112937979756E-12	3.7098513212657E-12	4.75422123103377E-12	5.1127362746855E-12	4.91009733696931E-12	4.75422123103377E-12	5.15949910646616E-12	4.78539645222088E-12	3.55397521533016E-12	4.22424247085296E-12	5.03479822171773E-12
0.01028	4.86333450518865E-12	4.44246901916271E-12	5.23743715943393E-12	6.23504423742134E-12	4.47364424034981E-12	4.53599468272403E-12	3.80337698482702E-12	4.1774796390723E-12	4.09954158610453E-12	4.56716990391113E-12	4.95686016874997E-12	5.03479822171773E-12	4.94127255815641E-12	5.47125131833723E-12	5.14391149587261E-12	3.63191326829793E-12	4.22424247085296E-12	5.06597344290484E-12
0.0103	4.61393273569179E-12	4.28659291322717E-12	5.1127362746855E-12	6.31298229038911E-12	4.28659291322717E-12	4.62952034628535E-12	3.91249025898189E-12	4.11512919669808E-12	4.55158229331758E-12	4.50481946153692E-12	4.89450972637575E-12	5.29978760180814E-12	5.17508671705971E-12	5.45566370774367E-12	5.40890087596301E-12	3.86572742720123E-12	4.34894335560138E-12	5.19067432765327E-12
0.01032	4.28659291322717E-12	4.25541769204006E-12	4.81657167340799E-12	6.03240529970515E-12	3.91249025898189E-12	4.73863362044022E-12	4.19306724966585E-12	4.19306724966585E-12	4.62952034628535E-12	4.66069556747245E-12	5.05038583231129E-12	5.56477698189855E-12	5.17508671705971E-12	5.23743715943393E-12	5.3465504335888E-12	4.02160353313676E-12	4.50481946153692E-12	5.25302477002748E-12
0.01034	4.02160353313676E-12	4.34894335560138E-12	4.45805662975626E-12	5.62712742427276E-12	3.66308848948504E-12	5.03479822171773E-12	4.59834512509824E-12	4.25541769204006E-12	4.70745839925311E-12	4.8789221157822E-12	5.44007609715012E-12	5.8141787513954E-12	5.08156105349839E-12	4.83215928400154E-12	5.1127362746855E-12	4.06836636491742E-12	4.6451079568789E-12	5.1127362746855E-12
0.01036	3.91249025898189E-12	4.50481946153692E-12	4.28659291322717E-12	5.26861238062103E-12	3.41368671998818E-12	5.25302477002748E-12	4.95686016874997E-12	4.2086548602594E-12	4.80098406281443E-12	4.97244777934352E-12	5.70506547724053E-12	5.82976636198895E-12	4.72304600984667E-12	4.53599468272403E-12	4.95686016874997E-12	4.13071680729164E-12	4.676283178066E-12	4.75422123103377E-12
0.01038	3.83455220601412E-12	4.70745839925311E-12	4.28659291322717E-12	5.01921061112418E-12	3.39809910939463E-12	5.37772565477591E-12	5.01921061112418E-12	4.2086548602594E-12	4.8789221157822E-12	5.03479822171773E-12	5.78300353020829E-12	5.72065308783408E-12	4.28659291322717E-12	4.44246901916271E-12	4.92568494756286E-12	4.23983008144651E-12	4.6451079568789E-12	4.36453096619494E-12
0.0104	3.89690264838834E-12	4.76980884162733E-12	4.42688140856915E-12	4.8789221157822E-12	3.49162477295595E-12	5.47125131833723E-12	4.95686016874997E-12	4.14630441788519E-12	5.08156105349839E-12	5.08156105349839E-12	5.61153981367921E-12	5.50242653952433E-12	3.78778937423346E-12	4.50481946153692E-12	4.94127255815641E-12	4.47364424034981E-12	4.66069556747245E-12	4.19306724966585E-12
0.01042	3.92807786957544E-12	4.86333450518865E-12	4.6451079568789E-12	5.00362300053063E-12	3.53838760473661E-12	5.53360176071144E-12	4.81657167340799E-12	4.23983008144651E-12	5.1127362746855E-12	5.20626193824682E-12	5.37772565477591E-12	5.19067432765327E-12	3.41368671998818E-12	4.69187078865956E-12	4.81657167340799E-12	4.6451079568789E-12	4.6451079568789E-12	4.19306724966585E-12
0.01044	3.89690264838834E-12	5.03479822171773E-12	4.76980884162733E-12	5.15949910646616E-12	3.60073804711082E-12	5.56477698189855E-12	4.78539645222088E-12	4.39570618738205E-12	5.01921061112418E-12	5.39331326536946E-12	5.1127362746855E-12	4.73863362044022E-12	3.35133627761397E-12	4.95686016874997E-12	4.59834512509824E-12	4.67628317806601E-12	4.53599468272403E-12	4.36453096619494E-12
0.01046	3.75661415304636E-12	5.22184954884037E-12	4.70745839925311E-12	5.3465504335888E-12	3.77220176363991E-12	5.36213804418235E-12	4.72304600984667E-12	4.59834512509824E-12	4.6451079568789E-12	5.56477698189855E-12	4.89450972637575E-12	4.36453096619494E-12	3.4760371623624E-12	5.19067432765327E-12	4.39570618738205E-12	4.53599468272403E-12	4.39570618738205E-12	4.33335574500783E-12
0.01048	3.63191326829793E-12	5.39331326536946E-12	4.55158229331758E-12	5.53360176071144E-12	4.03719114373032E-12	5.15949910646616E-12	4.66069556747245E-12	4.59834512509824E-12	4.36453096619494E-12	5.56477698189855E-12	4.72304600984667E-12	4.08395397551098E-12	3.7098513212657E-12	5.44007609715012E-12	4.28659291322717E-12	4.19306724966585E-12	4.31776813441428E-12	4.09954158610453E-12
0.0105	3.44486194117529E-12	5.51801415011789E-12	4.19306724966585E-12	5.48683892893078E-12	4.25541769204006E-12	4.91009733696931E-12	4.59834512509824E-12	4.61393273569179E-12	4.13071680729164E-12	5.36213804418235E-12	4.67628317806601E-12	4.03719114373032E-12	3.85013981660768E-12	5.62712742427276E-12	4.28659291322717E-12	3.95925309076255E-12	4.30218052382072E-12	3.7098513212657E-12
0.01052	3.36692388820752E-12	5.42448848655657E-12	3.92807786957544E-12	5.45566370774367E-12	4.45805662975626E-12	4.70745839925311E-12	4.42688140856915E-12	4.56716990391113E-12	3.943665480169E-12	5.19067432765327E-12	4.67628317806601E-12	4.31776813441428E-12	3.83455220601412E-12	5.53360176071144E-12	4.34894335560138E-12	3.943665480169E-12	4.34894335560138E-12	3.42927433058174E-12
0.01054	3.5072123835495E-12	5.14391149587261E-12	3.77220176363991E-12	5.40890087596301E-12	4.59834512509824E-12	4.50481946153692E-12	4.28659291322717E-12	4.53599468272403E-12	3.78778937423346E-12	5.08156105349839E-12	4.55158229331758E-12	4.676283178066E-12	3.78778937423346E-12	5.31537521240169E-12	4.28659291322717E-12	3.92807786957544E-12	4.55158229331758E-12	3.39809910939463E-12
0.01056	3.88131503779478E-12	4.70745839925311E-12	4.00601592254321E-12	5.39331326536946E-12	4.66069556747245E-12	4.38011857678849E-12	4.05277875432387E-12	4.58275751450469E-12	3.60073804711082E-12	5.08156105349839E-12	4.38011857678849E-12	5.06597344290484E-12	3.83455220601412E-12	4.97244777934352E-12	4.02160353313676E-12	4.02160353313676E-12	4.56716990391113E-12	3.60073804711082E-12
0.01058	4.52040707213047E-12	4.39570618738205E-12	4.4112937979756E-12	5.37772565477591E-12	4.59834512509824E-12	4.34894335560138E-12	3.95925309076255E-12	4.61393273569179E-12	3.49162477295595E-12	5.1127362746855E-12	4.28659291322717E-12	5.29978760180814E-12	3.91249025898189E-12	4.66069556747245E-12	3.7410265424528E-12	4.03719114373032E-12	4.6451079568789E-12	4.00601592254321E-12
0.0106	4.98803538993707E-12	4.25541769204006E-12	4.81657167340799E-12	5.25302477002748E-12	4.47364424034981E-12	4.44246901916271E-12	4.11512919669808E-12	4.53599468272403E-12	3.35133627761397E-12	5.03479822171773E-12	4.1774796390723E-12	5.33096282299525E-12	3.9748407013561E-12	4.58275751450469E-12	3.69426371067214E-12	3.943665480169E-12	4.67628317806601E-12	4.30218052382072E-12
0.01062	5.29978760180814E-12	4.33335574500783E-12	5.22184954884037E-12	5.14391149587261E-12	4.36453096619494E-12	4.56716990391113E-12	4.39570618738205E-12	4.30218052382072E-12	3.30457344583331E-12	4.84774689459509E-12	4.2086548602594E-12	5.17508671705971E-12	4.2086548602594E-12	4.70745839925311E-12	3.66308848948504E-12	3.85013981660768E-12	4.58275751450468E-12	4.56716990391113E-12
0.01064	5.26861238062103E-12	4.38011857678849E-12	5.45566370774367E-12	4.94127255815641E-12	4.34894335560138E-12	4.62952034628535E-12	4.52040707213047E-12	4.31776813441428E-12	3.39809910939463E-12	4.70745839925311E-12	4.48923185094337E-12	4.97244777934352E-12	4.36453096619494E-12	4.73863362044022E-12	3.69426371067214E-12	3.7410265424528E-12	4.25541769204006E-12	4.56716990391113E-12
0.01066	5.19067432765327E-12	4.36453096619494E-12	5.47125131833723E-12	4.58275751450469E-12	4.34894335560138E-12	4.72304600984667E-12	4.50481946153692E-12	4.45805662975626E-12	3.75661415304636E-12	4.84774689459509E-12	4.78539645222088E-12	4.73863362044022E-12	4.44246901916271E-12	4.67628317806601E-12	3.77220176363991E-12	3.7098513212657E-12	3.91249025898189E-12	4.52040707213047E-12
0.01068	5.06597344290484E-12	4.19306724966585E-12	5.23743715943393E-12	4.28659291322717E-12	4.30218052382072E-12	4.91009733696931E-12	4.25541769204006E-12	4.8789221157822E-12	4.23983008144651E-12	5.17508671705971E-12	4.97244777934352E-12	4.53599468272403E-12	4.2086548602594E-12	4.4112937979756E-12	3.92807786957544E-12	3.943665480169E-12	3.7098513212657E-12	4.44246901916271E-12
0.0107	5.20626193824682E-12	4.00601592254321E-12	4.92568494756286E-12	3.9748407013561E-12	4.25541769204006E-12	4.97244777934352E-12	3.99042831194966E-12	5.40890087596301E-12	4.59834512509824E-12	5.51801415011789E-12	5.05038583231129E-12	4.28659291322717E-12	4.03719114373032E-12	4.1774796390723E-12	4.08395397551098E-12	4.25541769204006E-12	3.63191326829793E-12	4.47364424034981E-12
0.01072	5.40890087596301E-12	3.88131503779478E-12	4.47364424034981E-12	3.83455220601412E-12	4.25541769204006E-12	4.75422123103377E-12	3.89690264838834E-12	5.75182830902119E-12	4.69187078865956E-12	5.64271503486631E-12	5.05038583231129E-12	4.03719114373032E-12	3.92807786957544E-12	3.89690264838834E-12	4.34894335560138E-12	4.59834512509824E-12	3.7098513212657E-12	4.48923185094337E-12
0.01074	5.75182830902119E-12	3.80337698482702E-12	3.99042831194966E-12	3.85013981660768E-12	4.42688140856915E-12	4.56716990391113E-12	3.83455220601412E-12	5.97005485733093E-12	4.58275751450468E-12	5.45566370774367E-12	4.94127255815641E-12	3.85013981660768E-12	4.06836636491742E-12	3.943665480169E-12	4.53599468272403E-12	4.81657167340799E-12	3.81896459542057E-12	4.48923185094337E-12
0.01076	5.89211680436317E-12	3.77220176363991E-12	3.81896459542057E-12	4.08395397551098E-12	4.6451079568789E-12	4.44246901916271E-12	3.99042831194966E-12	5.97005485733093E-12	4.36453096619494E-12	4.92568494756286E-12	4.70745839925311E-12	3.72543893185925E-12	4.31776813441428E-12	4.31776813441428E-12	4.73863362044022E-12	4.84774689459509E-12	3.80337698482702E-12	4.34894335560138E-12
0.01078	6.0479929102987E-12	3.69426371067214E-12	3.943665480169E-12	4.48923185094337E-12	4.70745839925311E-12	4.50481946153692E-12	4.14630441788519E-12	5.5803645924921E-12	4.16189202847874E-12	4.38011857678849E-12	4.53599468272403E-12	3.64750087889148E-12	4.38011857678849E-12	4.8789221157822E-12	4.69187078865956E-12	4.66069556747245E-12	3.53838760473661E-12	4.16189202847874E-12
0.0108	6.00123007851804E-12	3.7410265424528E-12	4.19306724966585E-12	4.86333450518865E-12	4.69187078865956E-12	4.66069556747245E-12	4.42688140856915E-12	5.00362300053063E-12	4.14630441788519E-12	4.02160353313676E-12	4.28659291322717E-12	3.64750087889148E-12	4.23983008144651E-12	5.50242653952433E-12	4.72304600984667E-12	4.56716990391113E-12	3.32016105642686E-12	4.06836636491742E-12
0.01082	5.67389025605342E-12	3.89690264838834E-12	4.676283178066E-12	5.20626193824682E-12	4.6451079568789E-12	4.89450972637575E-12	4.61393273569179E-12	4.25541769204006E-12	4.30218052382072E-12	3.86572742720123E-12	4.14630441788519E-12	3.72543893185925E-12	4.02160353313676E-12	5.8141787513954E-12	4.72304600984667E-12	4.69187078865956E-12	3.21104778227199E-12	4.25541769204006E-12
0.01084	5.25302477002748E-12	4.16189202847874E-12	5.05038583231129E-12	5.3465504335888E-12	4.61393273569179E-12	4.94127255815641E-12	4.76980884162733E-12	3.61632565770438E-12	4.52040707213047E-12	3.88131503779478E-12	4.1774796390723E-12	3.86572742720123E-12	3.77220176363991E-12	5.75182830902119E-12	4.91009733696931E-12	4.81657167340799E-12	3.39809910939463E-12	4.38011857678849E-12
0.01086	4.75422123103377E-12	4.42688140856915E-12	5.26861238062103E-12	5.33096282299525E-12	4.59834512509824E-12	4.94127255815641E-12	5.01921061112418E-12	3.30457344583331E-12	4.75422123103377E-12	3.943665480169E-12	4.38011857678849E-12	3.92807786957544E-12	3.64750087889148E-12	5.48683892893078E-12	5.12832388527905E-12	4.98803538993707E-12	3.60073804711082E-12	4.55158229331758E-12
0.01088	4.52040707213047E-12	4.58275751450469E-12	5.22184954884037E-12	4.94127255815641E-12	4.44246901916271E-12	4.80098406281443E-12	5.19067432765327E-12	3.19546017167844E-12	4.92568494756286E-12	3.95925309076255E-12	4.92568494756286E-12	4.1774796390723E-12	3.69426371067214E-12	5.09714866409195E-12	5.20626193824682E-12	5.09714866409195E-12	4.00601592254321E-12	4.6451079568789E-12
0.0109	4.47364424034981E-12	4.58275751450469E-12	5.09714866409195E-12	4.28659291322717E-12	4.1774796390723E-12	4.80098406281443E-12	5.36213804418235E-12	3.16428495049133E-12	4.92568494756286E-12	4.16189202847874E-12	5.40890087596301E-12	4.61393273569179E-12	4.02160353313676E-12	4.76980884162733E-12	5.05038583231129E-12	5.19067432765327E-12	4.39570618738205E-12	4.62952034628535E-12
0.01092	4.59834512509824E-12	4.4112937979756E-12	4.97244777934352E-12	3.63191326829793E-12	3.91249025898189E-12	4.80098406281443E-12	5.44007609715012E-12	3.32016105642686E-12	4.66069556747245E-12	4.22424247085296E-12	5.73624069842763E-12	5.19067432765327E-12	4.45805662975626E-12	4.45805662975626E-12	4.53599468272403E-12	5.09714866409195E-12	4.72304600984667E-12	4.39570618738205E-12
0.01094	4.6451079568789E-12	4.1774796390723E-12	4.95686016874997E-12	3.17987256108488E-12	3.7410265424528E-12	4.70745839925311E-12	5.20626193824682E-12	3.49162477295595E-12	4.36453096619494E-12	4.30218052382072E-12	5.67389025605342E-12	5.67389025605342E-12	4.98803538993707E-12	4.14630441788519E-12	4.00601592254321E-12	4.75422123103377E-12	4.84774689459509E-12	4.25541769204006E-12
0.01096	4.72304600984667E-12	4.27100530263362E-12	4.95686016874997E-12	2.86812034921382E-12	3.72543893185925E-12	4.31776813441428E-12	4.70745839925311E-12	3.69426371067214E-12	4.09954158610453E-12	4.39570618738205E-12	5.31537521240169E-12	6.03240529970515E-12	5.39331326536946E-12	3.99042831194966E-12	3.56956282592372E-12	4.2086548602594E-12	4.84774689459509E-12	4.16189202847874E-12
0.01098	4.75422123103377E-12	4.44246901916271E-12	4.94127255815641E-12	3.0395840657429E-12	3.72543893185925E-12	4.00601592254321E-12	4.14630441788519E-12	4.11512919669808E-12	3.92807786957544E-12	4.47364424034981E-12	4.89450972637575E-12	6.12593096326647E-12	5.45566370774367E-12	3.88131503779478E-12	3.21104778227199E-12	3.7410265424528E-12	4.86333450518865E-12	4.09954158610453E-12
0.011	4.75422123103377E-12	4.62952034628534E-12	5.05038583231128E-12	3.49162477295595E-12	3.7410265424528E-12	3.80337698482702E-12	3.69426371067214E-12	4.50481946153692E-12	3.95925309076255E-12	4.47364424034981E-12	4.56716990391113E-12	6.0479929102987E-12	5.28419999121459E-12	3.7098513212657E-12	3.07075928693001E-12	3.4760371623624E-12	5.1127362746855E-12	4.11512919669808E-12
0.01102	4.53599468272403E-12	4.72304600984667E-12	5.06597344290484E-12	4.25541769204006E-12	3.89690264838834E-12	3.75661415304636E-12	3.60073804711082E-12	4.66069556747245E-12	4.2086548602594E-12	4.31776813441428E-12	4.34894335560138E-12	5.76741591961474E-12	5.06597344290484E-12	3.63191326829793E-12	2.96164601277514E-12	3.30457344583331E-12	5.3465504335888E-12	4.13071680729164E-12
0.01104	4.23983008144651E-12	4.73863362044022E-12	4.98803538993707E-12	5.12832388527905E-12	4.02160353313676E-12	3.95925309076255E-12	3.75661415304636E-12	4.66069556747245E-12	4.48923185094337E-12	4.2086548602594E-12	4.23983008144651E-12	5.44007609715012E-12	4.98803538993707E-12	3.55397521533016E-12	3.07075928693001E-12	3.66308848948504E-12	5.51801415011789E-12	4.28659291322717E-12
0.01106	3.91249025898189E-12	4.70745839925311E-12	4.8789221157822E-12	5.84535397258251E-12	4.00601592254321E-12	4.23983008144651E-12	4.14630441788519E-12	4.48923185094337E-12	4.47364424034981E-12	4.30218052382072E-12	4.09954158610453E-12	5.03479822171773E-12	5.01921061112418E-12	3.61632565770438E-12	3.38251149880108E-12	4.11512919669808E-12	5.70506547724053E-12	4.44246901916271E-12
0.01108	3.63191326829793E-12	4.53599468272403E-12	4.73863362044022E-12	6.23504423742134E-12	4.08395397551098E-12	4.59834512509824E-12	4.53599468272403E-12	4.22424247085296E-12	4.33335574500783E-12	4.55158229331758E-12	4.09954158610453E-12	4.66069556747245E-12	5.09714866409195E-12	3.77220176363991E-12	3.81896459542057E-12	4.52040707213047E-12	5.76741591961474E-12	4.69187078865956E-12
0.0111	3.38251149880108E-12	4.31776813441428E-12	4.72304600984667E-12	6.20386901623423E-12	4.1774796390723E-12	4.91009733696931E-12	4.8789221157822E-12	4.06836636491742E-12	4.14630441788519E-12	4.92568494756286E-12	4.1774796390723E-12	4.44246901916271E-12	4.95686016874997E-12	4.08395397551098E-12	4.30218052382072E-12	4.676283178066E-12	5.8141787513954E-12	4.89450972637575E-12
0.01112	3.41368671998818E-12	4.00601592254321E-12	4.6451079568789E-12	5.95446724673738E-12	4.30218052382072E-12	5.01921061112418E-12	5.09714866409195E-12	3.9748407013561E-12	4.03719114373032E-12	5.36213804418235E-12	4.28659291322717E-12	4.38011857678849E-12	4.72304600984667E-12	4.4112937979756E-12	4.66069556747245E-12	4.50481946153692E-12	5.73624069842763E-12	5.01921061112418E-12
0.01114	3.72543893185925E-12	3.69426371067214E-12	4.44246901916271E-12	5.48683892893078E-12	4.36453096619494E-12	5.05038583231129E-12	4.98803538993707E-12	4.11512919669808E-12	4.22424247085296E-12	5.61153981367921E-12	4.38011857678849E-12	4.50481946153692E-12	4.28659291322717E-12	4.66069556747245E-12	4.97244777934352E-12	4.33335574500783E-12	5.59595220308565E-12	4.97244777934352E-12
0.01116	4.13071680729164E-12	3.42927433058174E-12	4.36453096619494E-12	4.97244777934352E-12	4.39570618738205E-12	5.09714866409195E-12	4.73863362044022E-12	4.4112937979756E-12	4.44246901916271E-12	5.68947786664697E-12	4.59834512509824E-12	4.78539645222088E-12	3.99042831194966E-12	4.73863362044022E-12	5.36213804418235E-12	4.19306724966585E-12	5.3465504335888E-12	4.86333450518865E-12
0.01118	4.4112937979756E-12	3.39809910939463E-12	4.4112937979756E-12	4.50481946153692E-12	4.1774796390723E-12	5.17508671705971E-12	4.39570618738205E-12	4.53599468272403E-12	4.69187078865956E-12	5.61153981367921E-12	4.80098406281443E-12	5.09714866409195E-12	3.86572742720123E-12	4.66069556747245E-12	5.82976636198895E-12	4.25541769204006E-12	5.00362300053063E-12	4.676283178066E-12
0.0112	4.42688140856915E-12	3.61632565770438E-12	4.59834512509824E-12	4.28659291322717E-12	3.99042831194966E-12	5.36213804418235E-12	4.05277875432387E-12	4.6451079568789E-12	4.83215928400154E-12	5.39331326536946E-12	4.86333450518865E-12	5.33096282299525E-12	3.80337698482702E-12	4.42688140856915E-12	6.34415751157621E-12	4.44246901916271E-12	4.61393273569179E-12	4.52040707213047E-12
0.01122	4.28659291322717E-12	4.16189202847874E-12	5.01921061112418E-12	4.2086548602594E-12	3.943665480169E-12	5.39331326536946E-12	3.88131503779478E-12	4.70745839925311E-12	4.8789221157822E-12	5.25302477002748E-12	5.03479822171773E-12	5.39331326536946E-12	3.92807786957544E-12	4.28659291322717E-12	6.39092034335687E-12	4.42688140856915E-12	4.4112937979756E-12	4.30218052382072E-12
0.01124	4.2086548602594E-12	4.72304600984667E-12	5.47125131833723E-12	4.30218052382072E-12	3.99042831194966E-12	5.37772565477591E-12	3.91249025898189E-12	4.6451079568789E-12	4.83215928400154E-12	5.15949910646616E-12	5.3465504335888E-12	5.36213804418235E-12	3.99042831194966E-12	4.25541769204006E-12	6.03240529970515E-12	4.25541769204006E-12	4.42688140856915E-12	4.25541769204006E-12
0.01126	4.38011857678849E-12	5.20626193824682E-12	5.84535397258251E-12	4.48923185094337E-12	4.16189202847874E-12	5.28419999121459E-12	4.11512919669808E-12	4.55158229331758E-12	4.78539645222088E-12	4.97244777934352E-12	5.61153981367921E-12	5.20626193824682E-12	3.95925309076255E-12	4.16189202847874E-12	5.36213804418235E-12	3.91249025898189E-12	4.52040707213047E-12	4.11512919669808E-12
0.01128	4.70745839925311E-12	5.47125131833723E-12	5.98564246792449E-12	4.76980884162733E-12	4.39570618738205E-12	5.14391149587261E-12	4.30218052382072E-12	4.45805662975626E-12	4.6451079568789E-12	4.67628317806601E-12	5.76741591961474E-12	5.01921061112418E-12	3.99042831194966E-12	4.13071680729164E-12	4.59834512509824E-12	3.60073804711082E-12	4.67628317806601E-12	3.81896459542057E-12
0.0113	5.01921061112418E-12	5.54918937130499E-12	5.82976636198895E-12	4.98803538993707E-12	4.50481946153692E-12	5.01921061112418E-12	4.44246901916271E-12	4.36453096619494E-12	4.44246901916271E-12	4.31776813441428E-12	5.64271503486631E-12	5.05038583231128E-12	4.08395397551098E-12	4.00601592254321E-12	4.08395397551098E-12	3.58515043651727E-12	4.84774689459509E-12	3.58515043651727E-12
0.01132	5.19067432765327E-12	5.42448848655657E-12	5.54918937130499E-12	5.00362300053063E-12	4.58275751450469E-12	4.98803538993707E-12	4.58275751450469E-12	4.31776813441428E-12	4.22424247085296E-12	4.13071680729164E-12	5.33096282299525E-12	5.17508671705971E-12	4.34894335560138E-12	3.86572742720123E-12	3.81896459542057E-12	3.9748407013561E-12	4.8789221157822E-12	3.41368671998818E-12
0.01134	5.15949910646616E-12	5.28419999121459E-12	5.23743715943393E-12	4.94127255815641E-12	4.45805662975626E-12	4.98803538993707E-12	4.62952034628535E-12	4.11512919669808E-12	3.943665480169E-12	4.16189202847874E-12	4.84774689459509E-12	5.25302477002748E-12	4.47364424034981E-12	3.75661415304636E-12	3.69426371067214E-12	4.36453096619494E-12	4.92568494756286E-12	3.35133627761397E-12
0.01136	4.91009733696931E-12	4.98803538993707E-12	4.97244777934352E-12	4.97244777934352E-12	4.34894335560138E-12	5.01921061112418E-12	4.69187078865956E-12	3.9748407013561E-12	3.77220176363991E-12	4.52040707213047E-12	4.47364424034981E-12	5.26861238062103E-12	4.56716990391113E-12	3.89690264838834E-12	3.75661415304636E-12	4.78539645222088E-12	4.78539645222088E-12	3.28898583523976E-12
0.01138	4.67628317806601E-12	4.78539645222088E-12	4.89450972637575E-12	5.08156105349839E-12	4.33335574500783E-12	4.91009733696931E-12	4.59834512509824E-12	3.78778937423346E-12	3.77220176363991E-12	4.92568494756286E-12	4.14630441788519E-12	5.03479822171773E-12	4.39570618738205E-12	4.19306724966585E-12	4.09954158610453E-12	5.06597344290484E-12	4.6451079568789E-12	3.33574866702042E-12
0.0114	4.48923185094337E-12	4.55158229331758E-12	4.89450972637575E-12	5.29978760180814E-12	4.34894335560138E-12	4.76980884162733E-12	4.45805662975626E-12	3.69426371067214E-12	3.95925309076255E-12	5.26861238062103E-12	3.99042831194966E-12	4.67628317806601E-12	4.14630441788519E-12	4.78539645222088E-12	4.69187078865956E-12	5.15949910646616E-12	4.36453096619494E-12	3.53838760473661E-12
0.01142	4.48923185094337E-12	4.4112937979756E-12	4.86333450518865E-12	5.19067432765327E-12	4.45805662975626E-12	4.61393273569179E-12	4.25541769204006E-12	3.7098513212657E-12	4.1774796390723E-12	5.45566370774367E-12	4.02160353313676E-12	4.4112937979756E-12	3.80337698482702E-12	5.31537521240169E-12	5.22184954884037E-12	5.33096282299525E-12	4.23983008144651E-12	4.09954158610453E-12
0.01144	4.6451079568789E-12	4.38011857678849E-12	4.75422123103377E-12	4.91009733696931E-12	4.58275751450469E-12	4.69187078865956E-12	4.08395397551098E-12	3.85013981660768E-12	4.52040707213047E-12	5.50242653952433E-12	4.31776813441428E-12	4.23983008144651E-12	3.4760371623624E-12	5.67389025605342E-12	5.54918937130499E-12	5.3465504335888E-12	4.23983008144651E-12	4.69187078865956E-12
0.01146	4.83215928400154E-12	4.44246901916271E-12	4.42688140856915E-12	4.53599468272403E-12	4.67628317806601E-12	4.95686016874997E-12	4.09954158610453E-12	4.11512919669808E-12	4.80098406281443E-12	5.44007609715012E-12	4.59834512509824E-12	4.08395397551098E-12	3.2422230034591E-12	5.68947786664697E-12	5.8141787513954E-12	5.3465504335888E-12	4.42688140856915E-12	5.03479822171773E-12
0.01148	5.05038583231128E-12	4.61393273569179E-12	4.19306724966585E-12	4.25541769204006E-12	4.76980884162733E-12	5.36213804418235E-12	4.27100530263362E-12	4.56716990391113E-12	4.98803538993707E-12	5.3465504335888E-12	4.8789221157822E-12	3.92807786957544E-12	3.25781061405265E-12	5.40890087596301E-12	5.8141787513954E-12	5.37772565477591E-12	4.67628317806601E-12	5.03479822171773E-12
0.0115	5.17508671705971E-12	4.84774689459509E-12	4.13071680729164E-12	4.06836636491742E-12	4.89450972637575E-12	5.73624069842763E-12	4.58275751450469E-12	4.94127255815641E-12	5.19067432765327E-12	5.31537521240169E-12	5.09714866409195E-12	3.75661415304636E-12	3.61632565770438E-12	4.83215928400154E-12	5.65830264545987E-12	5.28419999121459E-12	4.72304600984667E-12	4.70745839925311E-12
0.01152	5.09714866409195E-12	5.14391149587261E-12	4.22424247085296E-12	3.85013981660768E-12	4.95686016874997E-12	6.11034335267291E-12	4.97244777934352E-12	5.03479822171773E-12	5.36213804418235E-12	5.19067432765327E-12	5.15949910646616E-12	3.7410265424528E-12	4.09954158610453E-12	4.23983008144651E-12	5.42448848655657E-12	5.05038583231128E-12	4.89450972637575E-12	4.30218052382072E-12
0.01154	4.89450972637575E-12	5.36213804418235E-12	4.47364424034981E-12	3.53838760473661E-12	4.92568494756286E-12	6.14151857386002E-12	5.39331326536946E-12	4.76980884162733E-12	5.42448848655657E-12	5.12832388527905E-12	5.20626193824682E-12	3.86572742720123E-12	4.38011857678849E-12	3.81896459542057E-12	5.12832388527905E-12	4.73863362044022E-12	5.00362300053063E-12	4.00601592254321E-12
0.01156	4.72304600984667E-12	5.50242653952433E-12	4.61393273569179E-12	3.28898583523976E-12	4.94127255815641E-12	5.95446724673738E-12	5.67389025605342E-12	4.4112937979756E-12	5.37772565477591E-12	5.01921061112418E-12	5.33096282299525E-12	4.06836636491742E-12	4.58275751450469E-12	3.66308848948504E-12	4.81657167340799E-12	4.52040707213047E-12	4.98803538993707E-12	3.77220176363991E-12
0.01158	4.6451079568789E-12	5.54918937130499E-12	4.66069556747245E-12	3.17987256108488E-12	4.89450972637575E-12	5.40890087596301E-12	5.70506547724053E-12	4.16189202847874E-12	5.14391149587261E-12	4.83215928400154E-12	5.3465504335888E-12	4.34894335560138E-12	4.76980884162733E-12	3.7410265424528E-12	4.61393273569179E-12	4.45805662975626E-12	4.75422123103377E-12	3.64750087889148E-12
0.0116	4.72304600984667E-12	5.50242653952433E-12	4.62952034628535E-12	3.32016105642686E-12	4.67628317806601E-12	4.73863362044022E-12	5.50242653952433E-12	4.02160353313676E-12	4.84774689459509E-12	4.62952034628535E-12	5.40890087596301E-12	4.55158229331758E-12	5.12832388527905E-12	3.86572742720123E-12	4.38011857678849E-12	4.52040707213047E-12	4.36453096619494E-12	3.56956282592372E-12
0.01162	4.94127255815641E-12	5.40890087596301E-12	4.6451079568789E-12	3.53838760473661E-12	4.42688140856915E-12	4.1774796390723E-12	5.31537521240169E-12	3.95925309076255E-12	4.55158229331758E-12	4.53599468272403E-12	5.36213804418235E-12	4.76980884162733E-12	5.39331326536946E-12	4.05277875432387E-12	4.19306724966585E-12	4.62952034628534E-12	3.88131503779478E-12	3.72543893185925E-12
0.01164	5.05038583231128E-12	5.36213804418235E-12	4.56716990391113E-12	3.81896459542057E-12	4.36453096619494E-12	3.75661415304636E-12	5.03479822171773E-12	3.89690264838834E-12	4.13071680729164E-12	4.61393273569179E-12	5.12832388527905E-12	4.8789221157822E-12	5.54918937130499E-12	4.05277875432387E-12	4.13071680729164E-12	4.59834512509824E-12	3.55397521533016E-12	4.13071680729164E-12
0.01166	5.12832388527905E-12	5.53360176071144E-12	4.45805662975626E-12	4.28659291322717E-12	4.36453096619494E-12	3.63191326829793E-12	4.83215928400154E-12	3.72543893185925E-12	3.72543893185925E-12	4.81657167340799E-12	4.84774689459509E-12	4.91009733696931E-12	5.53360176071144E-12	3.89690264838834E-12	4.02160353313676E-12	4.61393273569179E-12	3.49162477295595E-12	4.53599468272403E-12
0.01168	4.97244777934352E-12	5.70506547724053E-12	4.36453096619494E-12	4.62952034628535E-12	4.76980884162733E-12	3.67867610007859E-12	4.6451079568789E-12	3.60073804711082E-12	3.35133627761397E-12	5.19067432765327E-12	4.56716990391113E-12	5.03479822171773E-12	5.39331326536946E-12	3.66308848948504E-12	4.06836636491742E-12	4.81657167340799E-12	3.66308848948504E-12	4.97244777934352E-12
0.0117	4.75422123103377E-12	5.8141787513954E-12	4.56716990391113E-12	4.80098406281443E-12	5.15949910646616E-12	3.78778937423346E-12	4.61393273569179E-12	3.7098513212657E-12	2.99282123396224E-12	5.33096282299525E-12	4.4112937979756E-12	5.12832388527905E-12	5.20626193824682E-12	3.63191326829793E-12	4.22424247085296E-12	4.98803538993707E-12	4.03719114373032E-12	5.23743715943393E-12
0.01172	4.73863362044022E-12	5.82976636198895E-12	4.76980884162733E-12	4.84774689459509E-12	5.3465504335888E-12	3.943665480169E-12	4.86333450518865E-12	3.95925309076255E-12	2.63430619031052E-12	5.22184954884037E-12	4.55158229331758E-12	5.19067432765327E-12	4.94127255815641E-12	3.72543893185925E-12	4.58275751450469E-12	5.03479822171773E-12	4.39570618738205E-12	5.45566370774367E-12
0.01174	4.67628317806601E-12	5.61153981367921E-12	5.06597344290484E-12	4.66069556747245E-12	5.17508671705971E-12	4.00601592254321E-12	5.19067432765327E-12	4.42688140856915E-12	2.40049203140722E-12	5.01921061112418E-12	4.67628317806601E-12	5.22184954884037E-12	4.76980884162733E-12	4.00601592254321E-12	4.76980884162733E-12	5.17508671705971E-12	4.69187078865956E-12	5.54918937130499E-12
0.01176	4.78539645222088E-12	5.31537521240169E-12	5.53360176071144E-12	4.50481946153692E-12	4.91009733696931E-12	4.00601592254321E-12	5.50242653952433E-12	4.86333450518865E-12	2.55636813734275E-12	4.98803538993707E-12	4.83215928400154E-12	5.12832388527905E-12	4.69187078865956E-12	4.27100530263362E-12	5.01921061112418E-12	5.19067432765327E-12	4.80098406281443E-12	5.50242653952433E-12
0.01178	4.75422123103377E-12	5.03479822171773E-12	5.87652919376961E-12	4.52040707213047E-12	4.61393273569179E-12	4.16189202847874E-12	5.61153981367921E-12	5.19067432765327E-12	3.0395840657429E-12	5.01921061112418E-12	4.95686016874996E-12	4.86333450518865E-12	4.70745839925311E-12	4.45805662975626E-12	5.17508671705971E-12	5.19067432765327E-12	4.80098406281443E-12	5.19067432765327E-12
0.0118	4.69187078865956E-12	4.75422123103377E-12	6.21945662682779E-12	4.56716990391113E-12	4.33335574500783E-12	4.33335574500783E-12	5.3465504335888E-12	5.14391149587261E-12	3.53838760473661E-12	5.22184954884037E-12	4.89450972637575E-12	4.55158229331758E-12	4.72304600984667E-12	4.47364424034981E-12	5.23743715943393E-12	5.06597344290484E-12	4.72304600984667E-12	4.72304600984667E-12
0.01182	4.48923185094337E-12	4.61393273569179E-12	6.29739467979555E-12	4.53599468272403E-12	4.03719114373032E-12	4.52040707213047E-12	4.81657167340799E-12	4.94127255815641E-12	4.11512919669808E-12	5.59595220308565E-12	4.70745839925311E-12	4.58275751450469E-12	4.59834512509824E-12	4.31776813441428E-12	5.31537521240169E-12	5.01921061112418E-12	4.55158229331758E-12	4.30218052382072E-12
0.01184	4.33335574500783E-12	4.45805662975626E-12	6.21945662682779E-12	4.42688140856915E-12	3.88131503779478E-12	4.53599468272403E-12	4.25541769204006E-12	4.75422123103377E-12	4.47364424034981E-12	5.89211680436317E-12	4.4112937979756E-12	4.89450972637575E-12	4.42688140856915E-12	4.28659291322717E-12	5.31537521240169E-12	4.97244777934352E-12	4.44246901916271E-12	4.16189202847874E-12
0.01186	4.47364424034981E-12	4.36453096619494E-12	6.06358052089225E-12	4.23983008144651E-12	3.88131503779478E-12	4.56716990391113E-12	3.86572742720123E-12	4.61393273569179E-12	4.66069556747245E-12	6.06358052089225E-12	4.22424247085296E-12	5.45566370774367E-12	4.22424247085296E-12	4.42688140856915E-12	5.14391149587261E-12	4.89450972637575E-12	4.47364424034981E-12	4.25541769204006E-12
0.01188	4.76980884162733E-12	4.36453096619494E-12	5.90770441495672E-12	4.22424247085296E-12	4.02160353313676E-12	4.58275751450469E-12	3.78778937423346E-12	4.67628317806601E-12	4.6451079568789E-12	5.98564246792449E-12	3.99042831194966E-12	5.87652919376961E-12	4.11512919669808E-12	4.53599468272403E-12	4.81657167340799E-12	4.84774689459509E-12	4.50481946153692E-12	4.50481946153692E-12
0.0119	4.91009733696931E-12	4.31776813441428E-12	5.70506547724053E-12	4.27100530263362E-12	4.08395397551098E-12	4.53599468272403E-12	3.78778937423346E-12	4.70745839925311E-12	4.52040707213047E-12	5.73624069842763E-12	3.75661415304636E-12	5.98564246792449E-12	4.03719114373032E-12	4.50481946153692E-12	4.4112937979756E-12	4.70745839925311E-12	4.48923185094337E-12	4.72304600984667E-12
0.01192	4.89450972637575E-12	4.48923185094337E-12	5.19067432765327E-12	4.56716990391113E-12	4.1774796390723E-12	4.50481946153692E-12	3.88131503779478E-12	4.6451079568789E-12	4.39570618738205E-12	5.36213804418235E-12	3.67867610007859E-12	5.72065308783408E-12	4.05277875432387E-12	4.28659291322717E-12	4.11512919669808E-12	4.55158229331758E-12	4.38011857678849E-12	4.83215928400154E-12
0.01194	4.81657167340799E-12	4.73863362044022E-12	4.76980884162733E-12	5.00362300053063E-12	4.34894335560138E-12	4.58275751450469E-12	4.00601592254321E-12	4.58275751450469E-12	4.2086548602594E-12	4.8789221157822E-12	3.89690264838834E-12	5.19067432765327E-12	4.1774796390723E-12	4.02160353313676E-12	4.06836636491742E-12	4.28659291322717E-12	4.09954158610453E-12	4.76980884162733E-12
0.01196	4.76980884162733E-12	4.98803538993707E-12	4.47364424034981E-12	5.29978760180814E-12	4.50481946153692E-12	4.70745839925311E-12	4.16189202847874E-12	4.45805662975626E-12	3.99042831194966E-12	4.42688140856915E-12	4.22424247085296E-12	4.6451079568789E-12	4.27100530263362E-12	3.80337698482702E-12	4.31776813441428E-12	4.02160353313676E-12	3.80337698482702E-12	4.73863362044022E-12
0.01198	4.76980884162733E-12	5.33096282299525E-12	4.05277875432387E-12	5.47125131833723E-12	4.45805662975626E-12	4.8789221157822E-12	4.2086548602594E-12	4.30218052382072E-12	3.943665480169E-12	4.42688140856915E-12	4.59834512509824E-12	4.31776813441428E-12	4.38011857678849E-12	3.56956282592372E-12	4.48923185094337E-12	3.7098513212657E-12	3.55397521533016E-12	4.69187078865956E-12
0.012	4.56716990391113E-12	5.75182830902119E-12	3.89690264838834E-12	5.53360176071144E-12	4.53599468272403E-12	4.94127255815641E-12	4.14630441788519E-12	4.27100530263362E-12	3.91249025898189E-12	4.66069556747245E-12	5.06597344290484E-12	4.33335574500783E-12	4.44246901916271E-12	3.33574866702042E-12	4.50481946153692E-12	3.52279999414306E-12	3.35133627761397E-12	4.69187078865956E-12
0.01202	4.38011857678849E-12	5.92329202555027E-12	3.95925309076255E-12	5.39331326536946E-12	4.56716990391113E-12	4.80098406281443E-12	3.95925309076255E-12	4.19306724966585E-12	3.95925309076255E-12	5.20626193824682E-12	5.50242653952433E-12	4.50481946153692E-12	4.56716990391113E-12	3.19546017167844E-12	4.39570618738205E-12	3.44486194117529E-12	3.41368671998818E-12	4.58275751450469E-12
0.01204	4.06836636491742E-12	5.87652919376961E-12	4.23983008144651E-12	5.14391149587261E-12	4.50481946153692E-12	4.61393273569179E-12	3.78778937423346E-12	4.03719114373032E-12	3.9748407013561E-12	5.64271503486631E-12	5.90770441495672E-12	4.8789221157822E-12	4.48923185094337E-12	3.35133627761397E-12	4.34894335560138E-12	3.49162477295595E-12	3.67867610007859E-12	4.39570618738205E-12
0.01206	3.99042831194966E-12	5.65830264545987E-12	4.53599468272403E-12	4.97244777934352E-12	4.39570618738205E-12	4.28659291322717E-12	3.80337698482702E-12	3.91249025898189E-12	4.00601592254321E-12	5.93887963614383E-12	5.97005485733093E-12	5.26861238062103E-12	4.34894335560138E-12	3.72543893185925E-12	4.42688140856915E-12	3.4760371623624E-12	4.2086548602594E-12	4.31776813441428E-12
0.01208	4.05277875432387E-12	5.47125131833723E-12	4.76980884162733E-12	4.76980884162733E-12	4.22424247085296E-12	3.72543893185925E-12	3.85013981660768E-12	3.88131503779478E-12	4.03719114373032E-12	5.87652919376961E-12	5.75182830902119E-12	5.29978760180814E-12	4.13071680729164E-12	4.30218052382072E-12	4.6451079568789E-12	3.5072123835495E-12	4.78539645222088E-12	4.31776813441428E-12
0.0121	4.16189202847874E-12	5.40890087596301E-12	4.95686016874997E-12	4.76980884162733E-12	4.14630441788519E-12	3.2733982246462E-12	4.14630441788519E-12	3.92807786957544E-12	4.08395397551098E-12	5.56477698189855E-12	5.39331326536946E-12	5.19067432765327E-12	4.03719114373032E-12	4.95686016874997E-12	4.98803538993707E-12	3.49162477295595E-12	5.37772565477591E-12	4.45805662975626E-12
0.01212	4.23983008144651E-12	5.29978760180814E-12	4.95686016874997E-12	4.69187078865956E-12	4.1774796390723E-12	3.14869733989778E-12	4.53599468272403E-12	4.1774796390723E-12	4.16189202847874E-12	4.91009733696931E-12	5.15949910646616E-12	4.95686016874997E-12	4.2086548602594E-12	5.51801415011789E-12	5.36213804418235E-12	3.72543893185925E-12	5.8141787513954E-12	4.6451079568789E-12
0.01214	4.23983008144651E-12	5.26861238062103E-12	4.6451079568789E-12	4.66069556747245E-12	4.13071680729164E-12	3.2733982246462E-12	5.01921061112418E-12	4.39570618738205E-12	4.44246901916271E-12	4.34894335560138E-12	4.95686016874997E-12	4.52040707213047E-12	4.33335574500783E-12	5.82976636198895E-12	5.68947786664697E-12	4.14630441788519E-12	6.0479929102987E-12	4.58275751450469E-12
0.01216	4.14630441788519E-12	5.1127362746855E-12	4.25541769204006E-12	4.67628317806601E-12	4.08395397551098E-12	3.66308848948504E-12	5.45566370774367E-12	4.48923185094337E-12	4.78539645222088E-12	4.00601592254321E-12	4.73863362044022E-12	4.09954158610453E-12	4.4112937979756E-12	5.76741591961474E-12	5.84535397258251E-12	4.6451079568789E-12	5.92329202555027E-12	4.30218052382072E-12
0.01218	4.05277875432387E-12	5.06597344290484E-12	3.92807786957544E-12	4.80098406281443E-12	4.02160353313676E-12	4.13071680729164E-12	5.72065308783408E-12	4.48923185094337E-12	5.14391149587261E-12	3.9748407013561E-12	4.45805662975626E-12	3.61632565770438E-12	4.53599468272403E-12	5.3465504335888E-12	5.93887963614383E-12	5.01921061112418E-12	5.54918937130499E-12	3.9748407013561E-12
0.0122	4.00601592254321E-12	5.06597344290484E-12	3.80337698482702E-12	4.80098406281443E-12	4.05277875432387E-12	4.39570618738205E-12	5.90770441495672E-12	4.25541769204006E-12	5.39331326536946E-12	4.13071680729164E-12	4.27100530263362E-12	3.2422230034591E-12	4.58275751450468E-12	4.81657167340799E-12	5.87652919376961E-12	5.29978760180814E-12	5.12832388527905E-12	3.63191326829793E-12
0.01222	4.02160353313676E-12	5.15949910646616E-12	4.02160353313676E-12	4.73863362044022E-12	4.31776813441428E-12	4.56716990391113E-12	6.0479929102987E-12	3.92807786957544E-12	5.42448848655657E-12	4.4112937979756E-12	4.14630441788519E-12	2.86812034921382E-12	4.86333450518865E-12	4.36453096619494E-12	5.86094158317606E-12	5.25302477002748E-12	4.94127255815641E-12	3.49162477295595E-12
0.01224	4.08395397551098E-12	5.01921061112418E-12	4.52040707213047E-12	4.50481946153692E-12	4.62952034628535E-12	4.76980884162733E-12	6.0479929102987E-12	3.5072123835495E-12	5.28419999121459E-12	4.66069556747245E-12	4.19306724966585E-12	2.66548141149762E-12	5.1127362746855E-12	4.06836636491742E-12	5.68947786664697E-12	5.1127362746855E-12	4.70745839925311E-12	3.5072123835495E-12
0.01226	4.14630441788519E-12	4.8789221157822E-12	4.89450972637575E-12	4.14630441788519E-12	4.91009733696931E-12	4.95686016874997E-12	6.00123007851804E-12	3.10193450811712E-12	4.98803538993707E-12	4.78539645222088E-12	4.28659291322717E-12	2.60313096912341E-12	5.31537521240169E-12	3.95925309076255E-12	5.28419999121459E-12	4.81657167340799E-12	4.61393273569179E-12	3.72543893185925E-12
0.01228	4.11512919669808E-12	4.62952034628535E-12	5.09714866409195E-12	3.81896459542057E-12	4.94127255815641E-12	5.22184954884037E-12	5.79859114080185E-12	3.02399645514935E-12	4.72304600984667E-12	4.8789221157822E-12	4.36453096619494E-12	2.79018229624605E-12	5.47125131833723E-12	4.11512919669808E-12	4.84774689459509E-12	4.38011857678849E-12	4.47364424034981E-12	4.08395397551098E-12
0.0123	4.08395397551098E-12	4.45805662975626E-12	5.03479822171773E-12	3.64750087889148E-12	4.69187078865956E-12	5.48683892893078E-12	5.3465504335888E-12	3.17987256108488E-12	4.33335574500783E-12	4.83215928400154E-12	4.55158229331758E-12	3.25781061405265E-12	5.62712742427276E-12	4.22424247085296E-12	4.34894335560138E-12	3.943665480169E-12	4.45805662975626E-12	4.42688140856915E-12
0.01232	4.16189202847874E-12	4.36453096619494E-12	4.81657167340799E-12	3.72543893185925E-12	4.56716990391113E-12	5.61153981367921E-12	4.73863362044022E-12	3.7098513212657E-12	3.92807786957544E-12	4.73863362044022E-12	4.75422123103377E-12	3.88131503779478E-12	5.72065308783408E-12	4.47364424034981E-12	4.14630441788519E-12	3.75661415304636E-12	4.4112937979756E-12	4.62952034628534E-12
0.01234	4.50481946153692E-12	4.45805662975626E-12	4.59834512509824E-12	4.02160353313676E-12	4.47364424034981E-12	5.48683892893078E-12	4.36453096619494E-12	4.48923185094337E-12	3.80337698482702E-12	4.69187078865956E-12	5.08156105349839E-12	4.25541769204006E-12	5.73624069842763E-12	4.53599468272403E-12	4.1774796390723E-12	3.89690264838834E-12	4.31776813441428E-12	4.89450972637575E-12
0.01236	5.05038583231129E-12	4.66069556747245E-12	4.39570618738205E-12	4.4112937979756E-12	4.59834512509824E-12	5.1127362746855E-12	4.19306724966585E-12	5.17508671705971E-12	3.92807786957544E-12	4.73863362044022E-12	5.29978760180814E-12	4.47364424034981E-12	5.51801415011789E-12	4.70745839925311E-12	4.55158229331758E-12	4.11512919669808E-12	4.25541769204006E-12	4.95686016874997E-12
0.01238	5.47125131833723E-12	4.91009733696931E-12	4.28659291322717E-12	4.80098406281443E-12	4.83215928400154E-12	4.75422123103377E-12	4.1774796390723E-12	5.61153981367921E-12	4.28659291322717E-12	4.86333450518865E-12	5.37772565477591E-12	4.38011857678849E-12	4.8789221157822E-12	4.91009733696931E-12	4.84774689459509E-12	4.42688140856915E-12	4.23983008144651E-12	4.95686016874997E-12
0.0124	5.84535397258251E-12	4.97244777934352E-12	4.27100530263362E-12	4.8789221157822E-12	5.15949910646616E-12	4.39570618738205E-12	4.16189202847874E-12	5.73624069842763E-12	4.72304600984667E-12	4.97244777934352E-12	5.25302477002748E-12	4.11512919669808E-12	4.14630441788519E-12	5.1127362746855E-12	5.09714866409195E-12	4.58275751450469E-12	4.2086548602594E-12	4.84774689459509E-12
0.01242	5.97005485733093E-12	4.91009733696931E-12	4.34894335560138E-12	4.80098406281443E-12	5.28419999121459E-12	4.08395397551098E-12	4.25541769204006E-12	5.61153981367921E-12	5.15949910646616E-12	5.06597344290484E-12	5.05038583231129E-12	3.86572742720123E-12	3.53838760473661E-12	5.28419999121459E-12	5.3465504335888E-12	4.59834512509824E-12	4.22424247085296E-12	4.67628317806601E-12
0.01244	5.90770441495672E-12	4.83215928400154E-12	4.59834512509824E-12	4.50481946153692E-12	5.22184954884037E-12	3.86572742720123E-12	4.39570618738205E-12	5.33096282299525E-12	5.50242653952433E-12	5.1127362746855E-12	4.97244777934352E-12	3.64750087889148E-12	3.19546017167844E-12	5.3465504335888E-12	5.47125131833723E-12	4.33335574500783E-12	4.31776813441428E-12	4.44246901916271E-12
0.01246	5.73624069842763E-12	4.89450972637575E-12	4.8789221157822E-12	4.22424247085296E-12	5.00362300053063E-12	3.78778937423346E-12	4.47364424034981E-12	5.14391149587261E-12	5.5803645924921E-12	5.15949910646616E-12	4.94127255815641E-12	3.64750087889148E-12	3.19546017167844E-12	5.12832388527905E-12	5.39331326536946E-12	4.05277875432387E-12	4.27100530263362E-12	4.39570618738205E-12
0.01248	5.40890087596301E-12	4.97244777934352E-12	5.23743715943393E-12	4.09954158610453E-12	4.48923185094337E-12	3.77220176363991E-12	4.42688140856915E-12	5.14391149587261E-12	5.64271503486631E-12	5.1127362746855E-12	5.06597344290484E-12	3.95925309076255E-12	3.41368671998818E-12	4.76980884162733E-12	5.15949910646616E-12	3.78778937423346E-12	4.1774796390723E-12	4.38011857678849E-12
0.0125	5.09714866409195E-12	5.12832388527905E-12	5.50242653952433E-12	4.05277875432387E-12	3.9748407013561E-12	3.80337698482702E-12	4.45805662975626E-12	5.23743715943393E-12	5.48683892893078E-12	5.03479822171773E-12	5.22184954884037E-12	4.38011857678849E-12	3.52279999414306E-12	4.47364424034981E-12	4.92568494756286E-12	3.72543893185925E-12	4.06836636491742E-12	4.34894335560138E-12
0.01252	4.75422123103377E-12	5.15949910646616E-12	5.61153981367921E-12	4.03719114373032E-12	3.53838760473661E-12	3.85013981660768E-12	4.61393273569179E-12	5.29978760180814E-12	5.28419999121459E-12	4.86333450518865E-12	5.22184954884037E-12	4.83215928400154E-12	3.5072123835495E-12	4.14630441788519E-12	4.58275751450469E-12	3.85013981660768E-12	3.89690264838834E-12	4.13071680729164E-12
0.01254	4.55158229331758E-12	5.05038583231129E-12	5.67389025605342E-12	3.99042831194966E-12	3.4760371623624E-12	3.9748407013561E-12	4.76980884162733E-12	5.39331326536946E-12	5.03479822171773E-12	4.84774689459509E-12	5.17508671705971E-12	5.19067432765327E-12	3.75661415304636E-12	3.943665480169E-12	4.28659291322717E-12	4.19306724966585E-12	3.69426371067214E-12	4.02160353313676E-12
0.01256	4.53599468272403E-12	4.91009733696931E-12	5.64271503486631E-12	4.03719114373032E-12	3.7098513212657E-12	4.34894335560138E-12	5.15949910646616E-12	5.33096282299525E-12	4.73863362044022E-12	5.03479822171773E-12	4.98803538993707E-12	5.50242653952433E-12	4.05277875432387E-12	3.86572742720123E-12	4.13071680729164E-12	4.4112937979756E-12	3.60073804711082E-12	4.02160353313676E-12
0.01258	4.6451079568789E-12	4.83215928400154E-12	5.54918937130499E-12	4.05277875432387E-12	4.06836636491742E-12	4.80098406281443E-12	5.37772565477591E-12	4.91009733696931E-12	4.58275751450469E-12	5.09714866409195E-12	4.84774689459509E-12	5.75182830902119E-12	4.45805662975626E-12	3.943665480169E-12	3.99042831194966E-12	4.6451079568789E-12	3.49162477295595E-12	4.06836636491742E-12
0.0126	4.86333450518865E-12	4.62952034628535E-12	5.44007609715012E-12	4.14630441788519E-12	4.39570618738205E-12	5.25302477002748E-12	5.39331326536946E-12	4.27100530263362E-12	4.61393273569179E-12	5.05038583231129E-12	4.86333450518865E-12	5.86094158317606E-12	4.89450972637575E-12	4.16189202847874E-12	4.03719114373032E-12	4.72304600984667E-12	3.61632565770438E-12	4.09954158610453E-12
0.01262	4.98803538993707E-12	4.50481946153692E-12	5.37772565477591E-12	4.36453096619494E-12	4.61393273569179E-12	5.45566370774367E-12	5.17508671705971E-12	3.63191326829793E-12	4.55158229331758E-12	4.84774689459509E-12	5.05038583231128E-12	5.8141787513954E-12	5.37772565477591E-12	4.4112937979756E-12	4.05277875432387E-12	4.72304600984667E-12	3.86572742720123E-12	4.13071680729164E-12
0.01264	4.86333450518865E-12	4.38011857678849E-12	5.22184954884037E-12	4.53599468272403E-12	4.69187078865956E-12	5.42448848655657E-12	4.92568494756286E-12	3.39809910939463E-12	4.36453096619494E-12	4.59834512509824E-12	5.19067432765327E-12	5.78300353020829E-12	5.72065308783408E-12	4.52040707213047E-12	4.22424247085296E-12	4.55158229331758E-12	4.14630441788519E-12	4.14630441788519E-12
0.01266	4.6451079568789E-12	4.1774796390723E-12	4.94127255815641E-12	4.52040707213047E-12	4.66069556747245E-12	5.17508671705971E-12	4.75422123103377E-12	3.56956282592372E-12	4.16189202847874E-12	4.45805662975626E-12	5.31537521240169E-12	5.82976636198895E-12	5.8141787513954E-12	4.36453096619494E-12	4.50481946153692E-12	4.33335574500783E-12	4.52040707213047E-12	4.19306724966585E-12
0.01268	4.55158229331758E-12	3.86572742720123E-12	4.66069556747245E-12	4.36453096619494E-12	4.38011857678849E-12	4.676283178066E-12	4.62952034628535E-12	3.89690264838834E-12	3.89690264838834E-12	4.30218052382072E-12	5.31537521240169E-12	5.76741591961474E-12	5.68947786664697E-12	4.03719114373032E-12	4.67628317806601E-12	4.2086548602594E-12	4.81657167340799E-12	4.42688140856915E-12
0.0127	4.72304600984667E-12	3.66308848948504E-12	4.44246901916271E-12	4.11512919669808E-12	3.95925309076255E-12	4.13071680729164E-12	4.39570618738205E-12	4.14630441788519E-12	3.86572742720123E-12	4.28659291322717E-12	5.08156105349839E-12	5.51801415011789E-12	5.39331326536946E-12	3.61632565770438E-12	4.70745839925311E-12	4.23983008144651E-12	5.12832388527905E-12	4.66069556747245E-12
0.01272	4.97244777934352E-12	3.4760371623624E-12	4.47364424034981E-12	4.00601592254321E-12	3.46044955176884E-12	3.63191326829793E-12	4.23983008144651E-12	4.13071680729164E-12	4.05277875432387E-12	4.19306724966585E-12	4.91009733696931E-12	5.29978760180814E-12	4.94127255815641E-12	3.5072123835495E-12	4.56716990391113E-12	4.42688140856915E-12	5.20626193824682E-12	4.83215928400154E-12
0.01274	5.25302477002748E-12	3.58515043651727E-12	4.676283178066E-12	4.06836636491742E-12	3.16428495049133E-12	3.44486194117529E-12	4.13071680729164E-12	3.9748407013561E-12	4.36453096619494E-12	4.13071680729164E-12	4.61393273569179E-12	5.15949910646616E-12	4.4112937979756E-12	3.83455220601412E-12	4.30218052382072E-12	4.72304600984667E-12	5.15949910646616E-12	4.72304600984667E-12
0.01276	5.39331326536946E-12	3.88131503779478E-12	4.94127255815641E-12	4.22424247085296E-12	3.32016105642686E-12	3.53838760473661E-12	4.33335574500783E-12	3.77220176363991E-12	4.62952034628535E-12	4.09954158610453E-12	4.56716990391113E-12	5.23743715943393E-12	4.02160353313676E-12	4.25541769204006E-12	4.05277875432387E-12	4.97244777934352E-12	5.06597344290484E-12	4.66069556747245E-12
0.01278	5.39331326536946E-12	4.31776813441428E-12	4.97244777934352E-12	4.62952034628535E-12	3.7098513212657E-12	3.67867610007859E-12	4.62952034628535E-12	3.67867610007859E-12	4.83215928400154E-12	4.14630441788519E-12	4.73863362044022E-12	5.36213804418235E-12	3.75661415304636E-12	4.58275751450469E-12	3.89690264838834E-12	5.28419999121459E-12	4.95686016874997E-12	4.59834512509824E-12
0.0128	5.36213804418235E-12	4.78539645222088E-12	5.05038583231129E-12	5.01921061112418E-12	4.13071680729164E-12	3.77220176363991E-12	5.08156105349839E-12	3.55397521533016E-12	4.81657167340799E-12	4.23983008144651E-12	5.05038583231128E-12	5.44007609715012E-12	3.66308848948504E-12	4.67628317806601E-12	3.943665480169E-12	5.29978760180814E-12	4.84774689459509E-12	4.676283178066E-12
0.01282	5.31537521240169E-12	5.12832388527905E-12	5.17508671705971E-12	5.48683892893078E-12	4.44246901916271E-12	3.81896459542057E-12	5.40890087596301E-12	3.39809910939463E-12	4.73863362044022E-12	4.45805662975626E-12	5.25302477002748E-12	5.42448848655657E-12	3.44486194117529E-12	4.69187078865956E-12	4.16189202847874E-12	5.01921061112418E-12	4.76980884162733E-12	4.86333450518865E-12
0.01284	5.23743715943393E-12	5.37772565477591E-12	5.29978760180814E-12	5.82976636198895E-12	4.56716990391113E-12	3.943665480169E-12	5.61153981367921E-12	3.2733982246462E-12	4.66069556747245E-12	4.66069556747245E-12	5.37772565477591E-12	5.20626193824682E-12	3.19546017167844E-12	4.75422123103377E-12	4.56716990391113E-12	4.45805662975626E-12	4.72304600984667E-12	4.66069556747245E-12
0.01286	5.15949910646616E-12	5.40890087596301E-12	5.40890087596301E-12	5.93887963614383E-12	4.66069556747245E-12	4.16189202847874E-12	5.47125131833723E-12	3.33574866702042E-12	4.4112937979756E-12	4.86333450518865E-12	5.47125131833723E-12	5.01921061112418E-12	3.05517167633646E-12	4.70745839925311E-12	5.1127362746855E-12	3.99042831194966E-12	4.75422123103377E-12	4.1774796390723E-12
0.01288	5.14391149587261E-12	5.48683892893078E-12	5.40890087596301E-12	5.76741591961474E-12	4.47364424034981E-12	4.4112937979756E-12	5.19067432765327E-12	3.55397521533016E-12	4.1774796390723E-12	5.06597344290484E-12	5.56477698189855E-12	4.84774689459509E-12	2.88370795980737E-12	4.6451079568789E-12	5.51801415011789E-12	3.7410265424528E-12	4.80098406281443E-12	3.67867610007859E-12
0.0129	5.06597344290484E-12	5.44007609715012E-12	5.23743715943393E-12	5.53360176071144E-12	4.23983008144651E-12	4.47364424034981E-12	4.78539645222088E-12	4.02160353313676E-12	3.89690264838834E-12	5.12832388527905E-12	5.61153981367921E-12	4.86333450518865E-12	2.94605840218158E-12	4.62952034628535E-12	5.79859114080185E-12	3.78778937423346E-12	4.8789221157822E-12	3.4760371623624E-12
0.01292	4.92568494756286E-12	5.26861238062103E-12	5.05038583231129E-12	5.33096282299525E-12	4.00601592254321E-12	4.45805662975626E-12	4.45805662975626E-12	4.47364424034981E-12	3.72543893185925E-12	5.23743715943393E-12	5.70506547724053E-12	4.91009733696931E-12	3.21104778227199E-12	4.69187078865956E-12	5.87652919376961E-12	3.80337698482702E-12	4.8789221157822E-12	3.44486194117529E-12
0.01294	4.80098406281443E-12	5.12832388527905E-12	4.78539645222088E-12	5.26861238062103E-12	3.86572742720123E-12	4.47364424034981E-12	4.42688140856915E-12	4.80098406281443E-12	3.69426371067214E-12	5.20626193824682E-12	5.62712742427276E-12	5.06597344290484E-12	3.5072123835495E-12	4.83215928400154E-12	5.73624069842763E-12	3.91249025898189E-12	4.76980884162733E-12	3.36692388820752E-12
0.01296	4.6451079568789E-12	4.91009733696931E-12	4.72304600984667E-12	5.31537521240169E-12	4.00601592254321E-12	4.55158229331758E-12	4.59834512509824E-12	5.20626193824682E-12	3.91249025898189E-12	5.01921061112418E-12	5.39331326536946E-12	5.23743715943393E-12	3.92807786957544E-12	5.01921061112418E-12	5.45566370774367E-12	3.95925309076255E-12	4.53599468272403E-12	3.28898583523976E-12
0.01298	4.44246901916271E-12	4.70745839925311E-12	4.78539645222088E-12	5.51801415011789E-12	4.27100530263362E-12	4.72304600984667E-12	4.81657167340799E-12	5.44007609715012E-12	4.23983008144651E-12	4.69187078865956E-12	5.00362300053063E-12	5.19067432765327E-12	4.27100530263362E-12	4.97244777934352E-12	5.08156105349839E-12	3.88131503779478E-12	4.33335574500783E-12	2.99282123396224E-12
0.013	4.38011857678849E-12	4.70745839925311E-12	5.01921061112418E-12	5.5803645924921E-12	4.58275751450469E-12	5.00362300053063E-12	5.03479822171773E-12	5.44007609715012E-12	4.55158229331758E-12	4.45805662975626E-12	4.84774689459509E-12	5.1127362746855E-12	4.42688140856915E-12	4.76980884162733E-12	4.84774689459509E-12	3.85013981660768E-12	4.14630441788519E-12	2.63430619031052E-12
0.01302	4.4112937979756E-12	4.84774689459509E-12	5.1127362746855E-12	5.62712742427276E-12	4.97244777934352E-12	5.20626193824682E-12	5.00362300053062E-12	5.3465504335888E-12	4.676283178066E-12	4.27100530263362E-12	4.86333450518865E-12	4.92568494756286E-12	4.39570618738205E-12	4.38011857678849E-12	4.83215928400154E-12	3.83455220601412E-12	4.08395397551098E-12	2.66548141149762E-12
0.01304	4.52040707213047E-12	5.09714866409195E-12	5.03479822171773E-12	5.72065308783408E-12	5.28419999121459E-12	5.25302477002748E-12	4.70745839925311E-12	5.09714866409195E-12	4.78539645222088E-12	4.27100530263362E-12	4.94127255815641E-12	4.86333450518865E-12	4.23983008144651E-12	4.03719114373032E-12	4.8789221157822E-12	4.08395397551098E-12	4.13071680729164E-12	2.89929557040092E-12
0.01306	4.6451079568789E-12	5.42448848655657E-12	4.8789221157822E-12	5.79859114080185E-12	5.73624069842763E-12	5.1127362746855E-12	4.44246901916271E-12	4.73863362044022E-12	4.89450972637575E-12	4.36453096619494E-12	5.01921061112418E-12	4.80098406281443E-12	3.95925309076255E-12	3.91249025898189E-12	5.05038583231129E-12	4.30218052382072E-12	4.31776813441428E-12	3.19546017167844E-12
0.01308	4.75422123103377E-12	5.76741591961474E-12	4.8789221157822E-12	5.8141787513954E-12	6.09475574207936E-12	4.8789221157822E-12	4.19306724966585E-12	4.48923185094337E-12	5.08156105349839E-12	4.38011857678849E-12	5.00362300053063E-12	4.80098406281443E-12	3.81896459542057E-12	3.95925309076255E-12	5.25302477002748E-12	4.52040707213047E-12	4.48923185094337E-12	3.66308848948504E-12
0.0131	4.75422123103377E-12	5.90770441495672E-12	4.80098406281443E-12	5.5803645924921E-12	6.45327078573109E-12	4.73863362044022E-12	4.25541769204006E-12	4.34894335560138E-12	5.22184954884037E-12	4.28659291322717E-12	4.94127255815641E-12	4.78539645222088E-12	3.72543893185925E-12	4.03719114373032E-12	5.42448848655657E-12	4.81657167340799E-12	4.58275751450469E-12	4.03719114373032E-12
0.01312	4.59834512509824E-12	5.75182830902119E-12	4.86333450518865E-12	5.22184954884037E-12	6.53120883869885E-12	4.69187078865956E-12	4.55158229331758E-12	4.2086548602594E-12	5.33096282299525E-12	4.11512919669808E-12	4.97244777934352E-12	4.67628317806601E-12	3.95925309076255E-12	4.02160353313676E-12	5.44007609715012E-12	4.97244777934352E-12	4.67628317806601E-12	4.34894335560138E-12
0.01314	4.31776813441428E-12	5.29978760180814E-12	4.70745839925311E-12	4.6451079568789E-12	6.40650795395043E-12	4.676283178066E-12	4.81657167340799E-12	4.11512919669808E-12	5.28419999121459E-12	3.88131503779478E-12	4.97244777934352E-12	4.48923185094337E-12	4.27100530263362E-12	3.88131503779478E-12	5.22184954884037E-12	5.01921061112418E-12	4.53599468272403E-12	4.73863362044022E-12
0.01316	4.03719114373032E-12	4.8789221157822E-12	4.58275751450469E-12	4.00601592254321E-12	5.89211680436317E-12	4.59834512509824E-12	5.1127362746855E-12	4.03719114373032E-12	5.12832388527905E-12	3.75661415304636E-12	4.91009733696931E-12	4.25541769204006E-12	4.52040707213047E-12	3.83455220601412E-12	4.95686016874997E-12	4.94127255815641E-12	4.23983008144651E-12	5.03479822171773E-12
0.01318	3.943665480169E-12	4.62952034628535E-12	4.42688140856915E-12	3.61632565770438E-12	5.29978760180814E-12	4.55158229331758E-12	5.29978760180814E-12	3.92807786957544E-12	4.91009733696931E-12	3.69426371067214E-12	4.98803538993707E-12	3.95925309076255E-12	4.676283178066E-12	3.80337698482702E-12	4.76980884162733E-12	4.73863362044022E-12	3.89690264838834E-12	5.09714866409195E-12
0.0132	4.11512919669808E-12	4.53599468272403E-12	4.47364424034981E-12	3.38251149880108E-12	4.76980884162733E-12	4.38011857678849E-12	5.44007609715012E-12	3.81896459542057E-12	4.80098406281443E-12	3.80337698482702E-12	5.23743715943393E-12	3.63191326829793E-12	4.73863362044022E-12	3.95925309076255E-12	4.66069556747245E-12	4.45805662975626E-12	3.69426371067214E-12	4.89450972637575E-12
0.01322	4.44246901916271E-12	4.44246901916271E-12	4.67628317806601E-12	3.2422230034591E-12	4.25541769204006E-12	3.91249025898189E-12	5.50242653952433E-12	4.00601592254321E-12	4.72304600984667E-12	4.16189202847874E-12	5.50242653952433E-12	3.60073804711082E-12	4.70745839925311E-12	4.16189202847874E-12	4.66069556747245E-12	4.28659291322717E-12	3.60073804711082E-12	4.72304600984667E-12
0.01324	4.80098406281443E-12	4.38011857678849E-12	4.92568494756286E-12	3.08634689752356E-12	3.88131503779478E-12	3.36692388820752E-12	5.39331326536946E-12	4.30218052382072E-12	4.69187078865956E-12	4.55158229331758E-12	5.45566370774367E-12	3.81896459542057E-12	4.56716990391113E-12	4.34894335560138E-12	4.61393273569179E-12	4.22424247085296E-12	3.77220176363991E-12	4.62952034628534E-12
0.01326	5.01921061112418E-12	4.11512919669808E-12	5.05038583231128E-12	3.11752211871067E-12	3.72543893185925E-12	2.89929557040092E-12	5.19067432765327E-12	4.75422123103377E-12	4.72304600984667E-12	4.58275751450469E-12	5.22184954884037E-12	4.31776813441428E-12	4.30218052382072E-12	4.42688140856915E-12	4.4112937979756E-12	4.22424247085296E-12	4.11512919669808E-12	4.72304600984667E-12
0.01328	5.15949910646616E-12	3.91249025898189E-12	5.05038583231129E-12	3.30457344583331E-12	3.61632565770438E-12	2.7745946856525E-12	4.80098406281443E-12	5.12832388527905E-12	4.81657167340799E-12	4.48923185094337E-12	4.81657167340799E-12	4.86333450518865E-12	3.943665480169E-12	4.66069556747245E-12	4.00601592254321E-12	4.27100530263362E-12	4.55158229331758E-12	4.78539645222088E-12
0.0133	5.17508671705971E-12	3.7410265424528E-12	4.94127255815641E-12	3.56956282592372E-12	3.55397521533016E-12	3.14869733989778E-12	4.53599468272403E-12	5.42448848655657E-12	4.76980884162733E-12	4.2086548602594E-12	4.69187078865956E-12	5.22184954884037E-12	3.72543893185925E-12	5.19067432765327E-12	3.69426371067214E-12	4.23983008144651E-12	4.98803538993707E-12	4.70745839925311E-12
0.01332	5.08156105349839E-12	3.64750087889148E-12	4.91009733696931E-12	3.85013981660768E-12	3.58515043651727E-12	3.85013981660768E-12	4.4112937979756E-12	5.45566370774367E-12	4.73863362044022E-12	4.13071680729164E-12	4.67628317806601E-12	5.40890087596301E-12	3.63191326829793E-12	5.76741591961474E-12	3.55397521533016E-12	4.39570618738205E-12	5.36213804418235E-12	4.73863362044022E-12
0.01334	4.92568494756286E-12	3.72543893185925E-12	4.98803538993707E-12	4.05277875432387E-12	3.77220176363991E-12	4.53599468272403E-12	4.45805662975626E-12	5.19067432765327E-12	4.66069556747245E-12	4.14630441788519E-12	4.66069556747245E-12	5.31537521240169E-12	3.80337698482702E-12	6.18828140564068E-12	3.72543893185925E-12	4.69187078865956E-12	5.44007609715012E-12	4.67628317806601E-12
0.01336	4.67628317806601E-12	3.9748407013561E-12	5.00362300053063E-12	4.08395397551098E-12	4.00601592254321E-12	5.09714866409195E-12	4.66069556747245E-12	4.70745839925311E-12	4.34894335560138E-12	4.22424247085296E-12	4.50481946153692E-12	5.17508671705971E-12	4.14630441788519E-12	6.39092034335687E-12	4.00601592254321E-12	5.05038583231129E-12	5.1127362746855E-12	4.6451079568789E-12
0.01338	4.52040707213047E-12	4.4112937979756E-12	5.03479822171773E-12	3.91249025898189E-12	4.34894335560138E-12	5.50242653952433E-12	4.75422123103377E-12	4.23983008144651E-12	3.91249025898189E-12	4.4112937979756E-12	4.1774796390723E-12	4.94127255815641E-12	4.58275751450468E-12	6.34415751157621E-12	4.2086548602594E-12	5.39331326536946E-12	4.44246901916271E-12	4.6451079568789E-12
0.0134	4.4112937979756E-12	4.78539645222088E-12	5.06597344290484E-12	3.7410265424528E-12	4.47364424034981E-12	5.75182830902119E-12	4.78539645222088E-12	3.92807786957544E-12	3.52279999414306E-12	4.72304600984667E-12	3.66308848948504E-12	4.83215928400154E-12	4.91009733696931E-12	6.18828140564068E-12	4.39570618738205E-12	5.39331326536946E-12	3.80337698482702E-12	4.58275751450469E-12
0.01342	4.31776813441428E-12	5.00362300053063E-12	5.05038583231128E-12	3.52279999414306E-12	4.55158229331758E-12	5.97005485733093E-12	4.76980884162733E-12	3.86572742720123E-12	3.2733982246462E-12	4.98803538993707E-12	3.41368671998818E-12	4.83215928400154E-12	5.05038583231129E-12	5.98564246792449E-12	4.47364424034981E-12	5.1127362746855E-12	3.44486194117529E-12	4.47364424034981E-12
0.01344	4.1774796390723E-12	5.14391149587261E-12	5.06597344290484E-12	3.64750087889148E-12	4.52040707213047E-12	6.06358052089225E-12	4.62952034628535E-12	3.81896459542057E-12	3.25781061405265E-12	5.12832388527905E-12	3.4760371623624E-12	4.91009733696931E-12	5.09714866409195E-12	5.87652919376961E-12	4.61393273569179E-12	4.55158229331758E-12	3.4760371623624E-12	4.28659291322717E-12
0.01346	4.1774796390723E-12	5.19067432765327E-12	5.14391149587261E-12	4.03719114373032E-12	4.39570618738205E-12	5.86094158317606E-12	4.28659291322717E-12	3.80337698482702E-12	3.38251149880108E-12	4.94127255815641E-12	3.89690264838834E-12	5.03479822171773E-12	4.89450972637575E-12	5.79859114080185E-12	4.83215928400154E-12	3.85013981660768E-12	3.81896459542057E-12	3.95925309076255E-12
0.01348	4.13071680729164E-12	5.15949910646616E-12	5.3465504335888E-12	4.62952034628535E-12	4.36453096619494E-12	5.50242653952433E-12	3.943665480169E-12	3.85013981660768E-12	3.67867610007859E-12	4.70745839925311E-12	4.48923185094337E-12	5.08156105349839E-12	4.75422123103377E-12	5.79859114080185E-12	5.14391149587261E-12	3.35133627761397E-12	4.1774796390723E-12	3.78778937423346E-12
0.0135	4.16189202847874E-12	5.19067432765327E-12	5.48683892893078E-12	5.20626193824682E-12	4.38011857678849E-12	5.12832388527905E-12	3.64750087889148E-12	4.06836636491742E-12	3.91249025898189E-12	4.30218052382072E-12	5.03479822171773E-12	5.00362300053063E-12	4.45805662975626E-12	5.68947786664697E-12	5.37772565477591E-12	3.17987256108488E-12	4.50481946153692E-12	3.77220176363991E-12
0.01352	4.31776813441428E-12	5.26861238062103E-12	5.42448848655657E-12	5.78300353020829E-12	4.45805662975626E-12	4.76980884162733E-12	3.63191326829793E-12	4.25541769204006E-12	4.22424247085296E-12	3.85013981660768E-12	5.20626193824682E-12	4.62952034628534E-12	4.1774796390723E-12	5.51801415011789E-12	5.33096282299525E-12	3.36692388820752E-12	4.78539645222088E-12	3.85013981660768E-12
0.01354	4.45805662975626E-12	5.25302477002748E-12	5.20626193824682E-12	6.26621945860845E-12	4.47364424034981E-12	4.31776813441428E-12	3.88131503779478E-12	4.44246901916271E-12	4.28659291322717E-12	3.49162477295595E-12	5.05038583231128E-12	4.25541769204006E-12	4.00601592254321E-12	5.22184954884037E-12	5.15949910646616E-12	3.80337698482702E-12	4.86333450518865E-12	3.95925309076255E-12
0.01356	4.39570618738205E-12	5.17508671705971E-12	4.91009733696931E-12	6.48444600691819E-12	4.44246901916271E-12	3.80337698482702E-12	4.22424247085296E-12	4.62952034628535E-12	4.22424247085296E-12	3.38251149880108E-12	4.80098406281443E-12	4.13071680729164E-12	3.91249025898189E-12	4.80098406281443E-12	4.92568494756286E-12	4.47364424034981E-12	4.67628317806601E-12	4.13071680729164E-12
0.01358	4.34894335560138E-12	5.1127362746855E-12	4.70745839925311E-12	6.48444600691819E-12	4.45805662975626E-12	3.44486194117529E-12	4.47364424034981E-12	4.66069556747245E-12	4.23983008144651E-12	3.49162477295595E-12	4.53599468272403E-12	4.28659291322717E-12	3.95925309076255E-12	4.2086548602594E-12	4.70745839925311E-12	5.12832388527905E-12	4.4112937979756E-12	4.22424247085296E-12
0.0136	4.38011857678849E-12	5.03479822171773E-12	4.61393273569179E-12	6.23504423742134E-12	4.58275751450469E-12	3.36692388820752E-12	4.56716990391113E-12	4.75422123103377E-12	4.45805662975626E-12	3.7410265424528E-12	4.33335574500783E-12	4.59834512509824E-12	4.14630441788519E-12	3.83455220601412E-12	4.6451079568789E-12	5.31537521240169E-12	4.19306724966585E-12	4.33335574500783E-12
0.01362	4.42688140856915E-12	4.94127255815641E-12	4.56716990391113E-12	5.68947786664697E-12	4.55158229331758E-12	3.49162477295595E-12	4.38011857678849E-12	4.75422123103377E-12	4.6451079568789E-12	3.943665480169E-12	4.2086548602594E-12	4.98803538993707E-12	4.59834512509824E-12	3.72543893185925E-12	4.56716990391113E-12	5.15949910646616E-12	4.14630441788519E-12	4.31776813441428E-12
0.01364	4.52040707213047E-12	4.83215928400154E-12	4.55158229331758E-12	5.17508671705971E-12	4.58275751450469E-12	3.91249025898189E-12	4.1774796390723E-12	4.73863362044022E-12	4.84774689459509E-12	4.14630441788519E-12	4.2086548602594E-12	5.39331326536946E-12	4.97244777934352E-12	3.91249025898189E-12	4.56716990391113E-12	4.83215928400154E-12	4.30218052382072E-12	4.2086548602594E-12
0.01366	4.62952034628535E-12	4.76980884162733E-12	4.67628317806601E-12	4.67628317806601E-12	4.67628317806601E-12	4.45805662975626E-12	4.06836636491742E-12	4.72304600984667E-12	5.00362300053063E-12	4.39570618738205E-12	4.39570618738205E-12	5.70506547724053E-12	5.05038583231128E-12	4.16189202847874E-12	4.6451079568789E-12	4.59834512509824E-12	4.52040707213047E-12	4.19306724966585E-12
0.01368	4.83215928400154E-12	4.72304600984667E-12	5.05038583231128E-12	4.39570618738205E-12	4.75422123103377E-12	4.86333450518865E-12	4.2086548602594E-12	4.6451079568789E-12	5.22184954884037E-12	4.61393273569179E-12	4.56716990391113E-12	5.79859114080185E-12	4.8789221157822E-12	4.38011857678849E-12	4.78539645222088E-12	4.30218052382072E-12	4.73863362044022E-12	4.30218052382072E-12
0.0137	5.09714866409195E-12	4.53599468272403E-12	5.50242653952433E-12	4.2086548602594E-12	4.92568494756286E-12	5.00362300053063E-12	4.39570618738205E-12	4.58275751450469E-12	5.3465504335888E-12	4.8789221157822E-12	4.75422123103377E-12	5.76741591961474E-12	4.50481946153692E-12	4.4112937979756E-12	4.92568494756286E-12	4.09954158610453E-12	4.78539645222088E-12	4.38011857678849E-12
0.01372	5.40890087596301E-12	4.47364424034981E-12	5.78300353020829E-12	4.27100530263362E-12	4.94127255815641E-12	4.94127255815641E-12	4.45805662975626E-12	4.45805662975626E-12	5.19067432765327E-12	5.12832388527905E-12	5.1127362746855E-12	5.65830264545987E-12	4.06836636491742E-12	4.2086548602594E-12	5.26861238062103E-12	3.83455220601412E-12	4.73863362044022E-12	4.22424247085296E-12
0.01374	5.68947786664697E-12	4.47364424034981E-12	5.93887963614383E-12	4.25541769204006E-12	4.89450972637575E-12	4.83215928400154E-12	4.42688140856915E-12	4.34894335560138E-12	4.78539645222088E-12	5.3465504335888E-12	5.45566370774367E-12	5.37772565477591E-12	3.58515043651727E-12	3.92807786957544E-12	5.65830264545987E-12	3.81896459542057E-12	4.69187078865956E-12	3.9748407013561E-12
0.01376	5.79859114080185E-12	4.50481946153692E-12	5.75182830902119E-12	4.33335574500783E-12	4.69187078865956E-12	4.67628317806601E-12	4.23983008144651E-12	4.08395397551098E-12	4.34894335560138E-12	5.45566370774367E-12	5.75182830902119E-12	4.97244777934352E-12	3.22663539286554E-12	3.64750087889148E-12	6.0479929102987E-12	4.00601592254321E-12	4.62952034628535E-12	3.77220176363991E-12
0.01378	5.65830264545987E-12	4.72304600984667E-12	5.40890087596301E-12	4.48923185094337E-12	4.45805662975626E-12	4.58275751450469E-12	4.1774796390723E-12	3.92807786957544E-12	4.31776813441428E-12	5.39331326536946E-12	5.90770441495672E-12	4.58275751450469E-12	3.10193450811712E-12	3.72543893185925E-12	6.21945662682779E-12	4.33335574500783E-12	4.70745839925311E-12	3.69426371067214E-12
0.0138	5.44007609715012E-12	4.91009733696931E-12	4.8789221157822E-12	4.73863362044022E-12	4.27100530263362E-12	4.38011857678849E-12	4.08395397551098E-12	3.83455220601412E-12	4.61393273569179E-12	5.22184954884037E-12	5.84535397258251E-12	4.25541769204006E-12	3.13310972930422E-12	4.19306724966585E-12	6.11034335267291E-12	4.86333450518865E-12	4.78539645222088E-12	3.63191326829793E-12
0.01382	5.06597344290484E-12	4.94127255815641E-12	4.27100530263362E-12	4.92568494756286E-12	4.08395397551098E-12	4.16189202847874E-12	4.06836636491742E-12	3.72543893185925E-12	5.08156105349839E-12	5.06597344290484E-12	5.65830264545987E-12	4.05277875432387E-12	3.38251149880108E-12	4.70745839925311E-12	5.93887963614383E-12	5.37772565477591E-12	4.84774689459509E-12	3.7410265424528E-12
0.01384	4.69187078865956E-12	4.91009733696931E-12	3.85013981660768E-12	5.00362300053063E-12	3.99042831194966E-12	4.05277875432387E-12	4.09954158610453E-12	3.7410265424528E-12	5.3465504335888E-12	4.97244777934352E-12	5.44007609715012E-12	4.03719114373032E-12	3.58515043651727E-12	5.29978760180814E-12	5.73624069842763E-12	5.75182830902119E-12	4.94127255815641E-12	3.91249025898189E-12
0.01386	4.45805662975626E-12	4.83215928400154E-12	3.4760371623624E-12	4.89450972637575E-12	3.95925309076255E-12	3.91249025898189E-12	4.1774796390723E-12	3.81896459542057E-12	5.40890087596301E-12	5.05038583231129E-12	5.29978760180814E-12	4.00601592254321E-12	3.7098513212657E-12	5.51801415011789E-12	5.42448848655657E-12	5.89211680436317E-12	4.98803538993707E-12	4.23983008144651E-12
0.01388	4.27100530263362E-12	4.78539645222088E-12	3.42927433058174E-12	4.76980884162733E-12	4.11512919669808E-12	4.03719114373032E-12	4.22424247085296E-12	3.85013981660768E-12	5.37772565477591E-12	5.05038583231128E-12	5.12832388527905E-12	4.08395397551098E-12	3.85013981660768E-12	5.39331326536946E-12	5.05038583231129E-12	5.79859114080185E-12	4.91009733696931E-12	4.44246901916271E-12
0.0139	4.25541769204006E-12	4.86333450518865E-12	3.67867610007859E-12	4.67628317806601E-12	4.42688140856915E-12	4.09954158610453E-12	4.27100530263362E-12	4.02160353313676E-12	5.25302477002748E-12	4.8789221157822E-12	4.95686016874996E-12	4.14630441788519E-12	3.83455220601412E-12	4.95686016874997E-12	4.81657167340799E-12	5.40890087596301E-12	4.66069556747245E-12	4.44246901916271E-12
0.01392	4.33335574500783E-12	4.91009733696931E-12	4.06836636491742E-12	4.59834512509824E-12	4.8789221157822E-12	4.13071680729164E-12	4.42688140856915E-12	4.2086548602594E-12	5.22184954884037E-12	4.56716990391113E-12	4.62952034628535E-12	4.19306724966585E-12	3.78778937423346E-12	4.44246901916271E-12	4.67628317806601E-12	4.92568494756286E-12	4.38011857678849E-12	4.23983008144651E-12
0.01394	4.44246901916271E-12	4.95686016874997E-12	4.58275751450469E-12	4.42688140856915E-12	5.22184954884037E-12	3.99042831194966E-12	4.61393273569179E-12	4.36453096619494E-12	5.12832388527905E-12	3.95925309076255E-12	4.42688140856915E-12	4.30218052382072E-12	3.81896459542057E-12	4.11512919669808E-12	4.62952034628535E-12	4.45805662975626E-12	4.08395397551098E-12	3.88131503779478E-12
0.01396	4.59834512509824E-12	4.73863362044022E-12	4.92568494756286E-12	4.22424247085296E-12	5.40890087596301E-12	3.943665480169E-12	4.69187078865956E-12	4.30218052382072E-12	4.91009733696931E-12	3.25781061405265E-12	4.36453096619494E-12	4.25541769204006E-12	3.88131503779478E-12	3.99042831194966E-12	4.56716990391113E-12	4.00601592254321E-12	3.86572742720123E-12	3.53838760473661E-12
0.01398	4.69187078865956E-12	4.44246901916271E-12	5.25302477002748E-12	3.99042831194966E-12	5.36213804418235E-12	4.08395397551098E-12	4.73863362044022E-12	4.03719114373032E-12	4.73863362044022E-12	2.61871857971696E-12	4.2086548602594E-12	4.02160353313676E-12	3.89690264838834E-12	4.02160353313676E-12	4.47364424034981E-12	3.75661415304636E-12	3.75661415304636E-12	3.38251149880108E-12
0.014	4.69187078865956E-12	4.14630441788519E-12	5.29978760180814E-12	3.78778937423346E-12	5.05038583231129E-12	4.48923185094337E-12	4.61393273569179E-12	3.81896459542057E-12	4.59834512509824E-12	2.47843008437498E-12	4.09954158610453E-12	3.66308848948504E-12	3.95925309076255E-12	4.08395397551098E-12	4.4112937979756E-12	3.61632565770438E-12	3.66308848948504E-12	3.4760371623624E-12
0.01402	4.56716990391113E-12	4.14630441788519E-12	5.14391149587261E-12	3.52279999414306E-12	4.6451079568789E-12	5.05038583231128E-12	4.34894335560138E-12	3.66308848948504E-12	4.6451079568789E-12	2.93047079158803E-12	3.89690264838834E-12	3.30457344583331E-12	4.05277875432387E-12	4.16189202847874E-12	4.56716990391113E-12	3.69426371067214E-12	3.80337698482702E-12	3.69426371067214E-12
0.01404	4.55158229331758E-12	4.27100530263362E-12	4.81657167340799E-12	3.41368671998818E-12	4.34894335560138E-12	5.48683892893078E-12	3.95925309076255E-12	3.67867610007859E-12	4.76980884162733E-12	3.72543893185925E-12	3.86572742720123E-12	3.02399645514935E-12	4.28659291322717E-12	4.25541769204006E-12	4.83215928400154E-12	3.7410265424528E-12	3.99042831194966E-12	3.85013981660768E-12
0.01406	4.676283178066E-12	4.53599468272403E-12	4.45805662975626E-12	3.39809910939463E-12	4.23983008144651E-12	5.64271503486631E-12	3.7098513212657E-12	3.81896459542057E-12	4.75422123103377E-12	4.45805662975626E-12	4.03719114373032E-12	2.8057699068396E-12	4.56716990391113E-12	4.33335574500783E-12	5.25302477002748E-12	3.95925309076255E-12	4.27100530263362E-12	3.92807786957544E-12
0.01408	4.73863362044022E-12	4.81657167340799E-12	4.38011857678849E-12	3.46044955176884E-12	4.14630441788519E-12	5.42448848655657E-12	3.77220176363991E-12	4.13071680729164E-12	4.70745839925311E-12	4.89450972637575E-12	4.25541769204006E-12	2.91488318099448E-12	5.01921061112418E-12	4.34894335560138E-12	5.61153981367921E-12	4.22424247085296E-12	4.48923185094337E-12	3.86572742720123E-12
0.0141	4.95686016874997E-12	4.92568494756286E-12	4.44246901916271E-12	3.61632565770438E-12	4.14630441788519E-12	4.95686016874997E-12	4.11512919669808E-12	4.53599468272403E-12	4.58275751450469E-12	4.98803538993707E-12	4.45805662975626E-12	3.22663539286554E-12	5.25302477002748E-12	4.31776813441428E-12	5.59595220308565E-12	4.45805662975626E-12	4.61393273569179E-12	4.03719114373032E-12
0.01412	5.08156105349839E-12	4.73863362044022E-12	4.62952034628535E-12	3.72543893185925E-12	4.13071680729164E-12	4.36453096619494E-12	4.55158229331758E-12	4.91009733696931E-12	4.23983008144651E-12	4.76980884162733E-12	4.76980884162733E-12	3.78778937423346E-12	5.19067432765327E-12	4.28659291322717E-12	5.37772565477591E-12	4.58275751450469E-12	4.6451079568789E-12	4.27100530263362E-12
0.01414	5.15949910646616E-12	4.4112937979756E-12	4.84774689459509E-12	3.943665480169E-12	4.19306724966585E-12	3.91249025898189E-12	4.92568494756286E-12	5.12832388527905E-12	4.02160353313676E-12	4.59834512509824E-12	5.19067432765327E-12	4.27100530263362E-12	4.86333450518865E-12	4.27100530263362E-12	5.1127362746855E-12	4.73863362044022E-12	4.61393273569179E-12	4.59834512509824E-12
0.01416	5.29978760180814E-12	4.13071680729164E-12	5.17508671705971E-12	4.19306724966585E-12	4.28659291322717E-12	3.63191326829793E-12	5.09714866409195E-12	5.14391149587261E-12	3.89690264838834E-12	4.59834512509824E-12	5.65830264545987E-12	4.61393273569179E-12	4.44246901916271E-12	4.31776813441428E-12	4.86333450518865E-12	4.80098406281443E-12	4.45805662975626E-12	4.95686016874996E-12
0.01418	5.42448848655657E-12	4.14630441788519E-12	5.53360176071144E-12	4.50481946153692E-12	4.52040707213047E-12	3.53838760473661E-12	5.26861238062103E-12	4.91009733696931E-12	3.81896459542057E-12	4.75422123103377E-12	5.95446724673738E-12	4.72304600984667E-12	4.16189202847874E-12	4.33335574500783E-12	4.80098406281443E-12	4.62952034628535E-12	4.27100530263362E-12	5.28419999121459E-12
0.0142	5.47125131833723E-12	4.42688140856915E-12	5.8141787513954E-12	4.80098406281443E-12	4.78539645222088E-12	3.4760371623624E-12	5.36213804418235E-12	4.56716990391113E-12	3.77220176363991E-12	4.94127255815641E-12	6.01681768911159E-12	4.86333450518865E-12	4.02160353313676E-12	4.27100530263362E-12	4.94127255815641E-12	4.45805662975626E-12	4.1774796390723E-12	5.53360176071144E-12
0.01422	5.54918937130499E-12	4.6451079568789E-12	6.06358052089225E-12	4.97244777934352E-12	5.05038583231128E-12	3.5072123835495E-12	5.37772565477591E-12	4.31776813441428E-12	3.88131503779478E-12	5.15949910646616E-12	5.73624069842763E-12	4.94127255815641E-12	4.11512919669808E-12	4.1774796390723E-12	5.08156105349839E-12	4.13071680729164E-12	4.1774796390723E-12	5.5803645924921E-12
0.01424	5.47125131833723E-12	4.83215928400154E-12	6.21945662682779E-12	5.17508671705971E-12	5.12832388527905E-12	3.60073804711082E-12	5.20626193824682E-12	4.11512919669808E-12	3.9748407013561E-12	5.31537521240169E-12	5.23743715943393E-12	5.08156105349839E-12	4.33335574500783E-12	3.99042831194966E-12	5.19067432765327E-12	3.943665480169E-12	4.1774796390723E-12	5.40890087596301E-12
0.01426	5.29978760180814E-12	5.01921061112418E-12	6.25063184801489E-12	5.23743715943393E-12	4.89450972637575E-12	3.78778937423346E-12	4.86333450518865E-12	3.92807786957544E-12	4.09954158610453E-12	5.37772565477591E-12	4.58275751450469E-12	5.12832388527905E-12	4.33335574500783E-12	3.78778937423346E-12	5.25302477002748E-12	3.92807786957544E-12	4.13071680729164E-12	5.15949910646616E-12
0.01428	4.92568494756286E-12	5.19067432765327E-12	6.12593096326647E-12	5.29978760180814E-12	4.62952034628535E-12	4.03719114373032E-12	4.52040707213047E-12	3.66308848948504E-12	4.08395397551098E-12	5.20626193824682E-12	4.13071680729164E-12	5.19067432765327E-12	4.39570618738205E-12	3.64750087889148E-12	5.31537521240169E-12	4.03719114373032E-12	4.05277875432387E-12	4.8789221157822E-12
0.0143	4.61393273569179E-12	5.31537521240169E-12	5.79859114080185E-12	5.36213804418235E-12	4.30218052382072E-12	4.11512919669808E-12	4.22424247085296E-12	3.52279999414306E-12	4.03719114373032E-12	4.98803538993707E-12	3.89690264838834E-12	5.1127362746855E-12	4.53599468272403E-12	3.64750087889148E-12	5.31537521240169E-12	4.25541769204006E-12	4.00601592254321E-12	4.70745839925311E-12
0.01432	4.30218052382072E-12	5.28419999121459E-12	5.44007609715012E-12	5.45566370774367E-12	4.14630441788519E-12	4.2086548602594E-12	4.08395397551098E-12	3.38251149880108E-12	3.99042831194966E-12	4.89450972637575E-12	3.80337698482702E-12	4.91009733696931E-12	4.83215928400154E-12	3.77220176363991E-12	5.22184954884037E-12	4.44246901916271E-12	4.03719114373032E-12	4.61393273569179E-12
0.01434	4.05277875432387E-12	5.20626193824682E-12	5.23743715943393E-12	5.48683892893078E-12	4.1774796390723E-12	4.4112937979756E-12	4.1774796390723E-12	3.64750087889148E-12	3.92807786957544E-12	4.94127255815641E-12	3.83455220601412E-12	4.56716990391113E-12	5.22184954884037E-12	3.81896459542057E-12	5.1127362746855E-12	4.53599468272403E-12	4.31776813441428E-12	4.58275751450468E-12
0.01436	3.75661415304636E-12	5.28419999121459E-12	5.14391149587261E-12	5.40890087596301E-12	4.2086548602594E-12	4.28659291322717E-12	4.53599468272403E-12	3.88131503779478E-12	3.77220176363991E-12	5.12832388527905E-12	4.05277875432387E-12	4.11512919669808E-12	5.5803645924921E-12	3.99042831194966E-12	5.06597344290484E-12	4.58275751450469E-12	4.66069556747245E-12	4.55158229331758E-12
0.01438	3.7098513212657E-12	5.36213804418235E-12	5.06597344290484E-12	5.44007609715012E-12	4.27100530263362E-12	4.08395397551098E-12	4.84774689459509E-12	4.03719114373032E-12	3.67867610007859E-12	5.36213804418235E-12	4.16189202847874E-12	3.61632565770438E-12	5.76741591961474E-12	4.03719114373032E-12	5.03479822171773E-12	4.69187078865956E-12	4.98803538993707E-12	4.66069556747245E-12
0.0144	3.77220176363991E-12	5.33096282299525E-12	5.00362300053062E-12	5.39331326536946E-12	4.22424247085296E-12	3.88131503779478E-12	4.89450972637575E-12	4.13071680729164E-12	3.7098513212657E-12	5.37772565477591E-12	4.30218052382072E-12	3.39809910939463E-12	5.75182830902119E-12	4.08395397551098E-12	5.09714866409195E-12	4.78539645222088E-12	5.23743715943393E-12	4.83215928400154E-12
0.01442	3.91249025898189E-12	5.22184954884037E-12	4.81657167340799E-12	5.15949910646616E-12	4.28659291322717E-12	3.75661415304636E-12	4.6451079568789E-12	4.22424247085296E-12	3.86572742720123E-12	5.37772565477591E-12	4.48923185094337E-12	3.35133627761397E-12	5.47125131833723E-12	4.1774796390723E-12	5.09714866409195E-12	4.89450972637575E-12	5.36213804418235E-12	5.22184954884037E-12
0.01444	4.03719114373032E-12	5.06597344290484E-12	4.62952034628535E-12	4.86333450518865E-12	4.30218052382072E-12	3.75661415304636E-12	4.38011857678849E-12	4.28659291322717E-12	4.36453096619494E-12	5.33096282299525E-12	4.66069556747245E-12	3.46044955176884E-12	5.26861238062103E-12	4.22424247085296E-12	5.26861238062103E-12	4.86333450518865E-12	5.48683892893078E-12	5.42448848655657E-12
0.01446	4.03719114373032E-12	5.01921061112418E-12	4.55158229331758E-12	4.56716990391113E-12	4.4112937979756E-12	3.92807786957544E-12	4.13071680729164E-12	4.52040707213047E-12	4.89450972637575E-12	5.3465504335888E-12	4.91009733696931E-12	3.75661415304636E-12	4.97244777934352E-12	4.33335574500783E-12	5.45566370774367E-12	4.56716990391113E-12	5.53360176071144E-12	5.37772565477591E-12
0.01448	3.92807786957544E-12	5.03479822171773E-12	4.56716990391113E-12	4.34894335560138E-12	4.69187078865956E-12	4.13071680729164E-12	3.943665480169E-12	4.81657167340799E-12	5.40890087596301E-12	5.42448848655657E-12	5.17508671705971E-12	4.03719114373032E-12	4.76980884162733E-12	4.48923185094337E-12	5.54918937130499E-12	4.27100530263362E-12	5.64271503486631E-12	5.1127362746855E-12
0.0145	3.72543893185925E-12	5.00362300053063E-12	4.78539645222088E-12	4.16189202847874E-12	4.95686016874997E-12	4.31776813441428E-12	3.78778937423346E-12	5.12832388527905E-12	5.70506547724053E-12	5.59595220308565E-12	5.37772565477591E-12	4.39570618738205E-12	4.62952034628535E-12	4.47364424034981E-12	5.45566370774367E-12	4.05277875432387E-12	5.72065308783408E-12	4.73863362044022E-12
0.01452	3.55397521533016E-12	5.00362300053063E-12	4.95686016874997E-12	3.9748407013561E-12	5.05038583231128E-12	4.45805662975626E-12	3.7098513212657E-12	5.39331326536946E-12	5.82976636198895E-12	5.70506547724053E-12	5.29978760180814E-12	4.67628317806601E-12	4.4112937979756E-12	4.19306724966585E-12	5.22184954884037E-12	3.77220176363991E-12	5.75182830902119E-12	4.39570618738205E-12
0.01454	3.63191326829793E-12	5.19067432765327E-12	5.14391149587261E-12	3.9748407013561E-12	5.12832388527905E-12	4.70745839925311E-12	3.66308848948504E-12	5.51801415011789E-12	5.73624069842763E-12	5.65830264545987E-12	5.05038583231129E-12	4.83215928400154E-12	4.13071680729164E-12	3.91249025898189E-12	4.86333450518865E-12	3.58515043651727E-12	5.61153981367921E-12	4.23983008144651E-12
0.01456	3.88131503779478E-12	5.45566370774367E-12	5.22184954884037E-12	4.00601592254321E-12	4.8789221157822E-12	4.92568494756286E-12	3.69426371067214E-12	5.40890087596301E-12	5.44007609715012E-12	5.47125131833723E-12	4.84774689459509E-12	4.92568494756286E-12	3.88131503779478E-12	3.53838760473661E-12	4.45805662975626E-12	3.5072123835495E-12	5.42448848655657E-12	4.02160353313676E-12
0.01458	4.30218052382072E-12	5.67389025605342E-12	5.17508671705971E-12	4.23983008144651E-12	4.47364424034981E-12	5.19067432765327E-12	3.77220176363991E-12	5.22184954884037E-12	4.95686016874997E-12	5.25302477002748E-12	4.76980884162733E-12	4.91009733696931E-12	3.77220176363991E-12	3.39809910939463E-12	3.99042831194966E-12	3.55397521533016E-12	5.03479822171773E-12	3.80337698482702E-12
0.0146	4.81657167340799E-12	5.75182830902119E-12	4.97244777934352E-12	4.52040707213047E-12	4.08395397551098E-12	5.33096282299525E-12	3.99042831194966E-12	4.97244777934352E-12	4.52040707213047E-12	4.98803538993707E-12	4.8789221157822E-12	4.89450972637575E-12	3.81896459542057E-12	3.39809910939463E-12	3.77220176363991E-12	3.7098513212657E-12	4.66069556747245E-12	3.52279999414306E-12
0.01462	5.23743715943393E-12	5.64271503486631E-12	4.59834512509824E-12	4.69187078865956E-12	3.83455220601412E-12	5.51801415011789E-12	4.25541769204006E-12	4.95686016874997E-12	4.19306724966585E-12	4.81657167340799E-12	5.20626193824682E-12	4.86333450518865E-12	3.85013981660768E-12	3.60073804711082E-12	3.75661415304636E-12	3.943665480169E-12	4.50481946153692E-12	3.36692388820752E-12
0.01464	5.45566370774367E-12	5.3465504335888E-12	4.25541769204006E-12	4.81657167340799E-12	3.88131503779478E-12	5.5803645924921E-12	4.53599468272403E-12	4.91009733696931E-12	3.9748407013561E-12	4.69187078865956E-12	5.5803645924921E-12	4.92568494756286E-12	3.88131503779478E-12	3.7098513212657E-12	3.943665480169E-12	4.08395397551098E-12	4.4112937979756E-12	3.2733982246462E-12
0.01466	5.50242653952433E-12	5.15949910646616E-12	4.14630441788519E-12	5.01921061112418E-12	4.1774796390723E-12	5.5803645924921E-12	4.62952034628535E-12	4.8789221157822E-12	3.943665480169E-12	4.61393273569179E-12	5.98564246792449E-12	4.98803538993707E-12	3.88131503779478E-12	3.86572742720123E-12	4.16189202847874E-12	4.28659291322717E-12	4.39570618738205E-12	3.21104778227199E-12
0.01468	5.28419999121459E-12	5.08156105349839E-12	4.22424247085296E-12	5.22184954884037E-12	4.47364424034981E-12	5.54918937130499E-12	4.70745839925311E-12	4.89450972637575E-12	3.9748407013561E-12	4.6451079568789E-12	6.29739467979555E-12	5.06597344290484E-12	3.88131503779478E-12	3.99042831194966E-12	4.47364424034981E-12	4.50481946153692E-12	4.33335574500783E-12	3.33574866702042E-12
0.0147	5.03479822171773E-12	5.1127362746855E-12	4.47364424034981E-12	5.29978760180814E-12	4.73863362044022E-12	5.47125131833723E-12	4.6451079568789E-12	4.89450972637575E-12	4.02160353313676E-12	4.66069556747245E-12	6.11034335267291E-12	5.03479822171773E-12	3.69426371067214E-12	4.27100530263362E-12	4.70745839925311E-12	4.6451079568789E-12	4.27100530263362E-12	3.64750087889148E-12
0.01472	4.83215928400154E-12	5.12832388527905E-12	4.83215928400154E-12	5.20626193824682E-12	4.86333450518865E-12	5.39331326536946E-12	4.45805662975626E-12	5.01921061112418E-12	4.23983008144651E-12	4.66069556747245E-12	5.78300353020829E-12	4.73863362044022E-12	3.52279999414306E-12	4.4112937979756E-12	4.91009733696931E-12	4.72304600984667E-12	4.08395397551098E-12	4.11512919669808E-12
0.01474	4.62952034628535E-12	5.08156105349839E-12	4.97244777934352E-12	4.94127255815641E-12	4.78539645222088E-12	5.22184954884037E-12	4.25541769204006E-12	5.06597344290484E-12	4.59834512509824E-12	4.80098406281443E-12	5.29978760180814E-12	4.33335574500783E-12	3.35133627761397E-12	4.50481946153692E-12	4.84774689459509E-12	4.72304600984667E-12	3.81896459542057E-12	4.66069556747245E-12
0.01476	4.55158229331758E-12	4.81657167340799E-12	5.01921061112418E-12	4.69187078865956E-12	4.73863362044022E-12	5.09714866409195E-12	3.92807786957544E-12	5.03479822171773E-12	5.00362300053063E-12	5.01921061112418E-12	4.80098406281443E-12	3.85013981660768E-12	3.2733982246462E-12	4.62952034628535E-12	4.6451079568789E-12	4.61393273569179E-12	3.58515043651727E-12	5.08156105349839E-12
0.01478	4.45805662975626E-12	4.48923185094337E-12	5.03479822171773E-12	4.6451079568789E-12	4.73863362044022E-12	5.00362300053063E-12	3.64750087889148E-12	4.8789221157822E-12	5.39331326536946E-12	5.33096282299525E-12	4.44246901916271E-12	3.55397521533016E-12	3.35133627761397E-12	4.55158229331758E-12	4.34894335560138E-12	4.30218052382072E-12	3.35133627761397E-12	5.44007609715012E-12
0.0148	4.30218052382072E-12	4.27100530263362E-12	5.01921061112418E-12	4.72304600984667E-12	4.67628317806601E-12	5.03479822171773E-12	3.2733982246462E-12	4.66069556747245E-12	5.56477698189855E-12	5.50242653952433E-12	4.36453096619494E-12	3.58515043651727E-12	3.60073804711082E-12	4.47364424034981E-12	4.09954158610453E-12	3.72543893185925E-12	3.28898583523976E-12	5.67389025605342E-12
0.01482	4.36453096619494E-12	4.2086548602594E-12	4.97244777934352E-12	4.72304600984667E-12	4.62952034628535E-12	4.97244777934352E-12	3.11752211871067E-12	4.4112937979756E-12	5.62712742427276E-12	5.47125131833723E-12	4.36453096619494E-12	3.91249025898189E-12	3.92807786957544E-12	4.42688140856915E-12	4.06836636491742E-12	3.4760371623624E-12	3.42927433058174E-12	5.89211680436317E-12
0.01484	4.53599468272403E-12	4.36453096619494E-12	4.98803538993707E-12	4.44246901916271E-12	4.39570618738205E-12	4.89450972637575E-12	3.07075928693001E-12	4.13071680729164E-12	5.61153981367921E-12	5.36213804418235E-12	4.59834512509824E-12	4.39570618738205E-12	4.34894335560138E-12	4.4112937979756E-12	4.03719114373032E-12	3.46044955176884E-12	3.66308848948504E-12	6.12593096326647E-12
0.01486	4.61393273569179E-12	4.66069556747245E-12	5.01921061112418E-12	3.86572742720123E-12	4.23983008144651E-12	4.84774689459509E-12	3.22663539286554E-12	3.99042831194966E-12	5.40890087596301E-12	5.15949910646616E-12	4.97244777934352E-12	4.8789221157822E-12	4.67628317806601E-12	4.34894335560138E-12	4.08395397551098E-12	3.7098513212657E-12	4.2086548602594E-12	6.18828140564068E-12
0.01488	4.62952034628535E-12	4.97244777934352E-12	5.05038583231129E-12	3.14869733989778E-12	4.06836636491742E-12	5.00362300053063E-12	3.4760371623624E-12	3.95925309076255E-12	5.09714866409195E-12	4.86333450518865E-12	5.23743715943393E-12	5.08156105349839E-12	4.75422123103377E-12	4.13071680729164E-12	4.00601592254321E-12	4.00601592254321E-12	4.73863362044022E-12	6.20386901623423E-12
0.0149	4.66069556747245E-12	5.06597344290484E-12	5.12832388527905E-12	2.64989380090407E-12	3.89690264838834E-12	5.15949910646616E-12	3.91249025898189E-12	4.03719114373032E-12	4.52040707213047E-12	4.42688140856915E-12	5.3465504335888E-12	5.12832388527905E-12	4.53599468272403E-12	3.95925309076255E-12	3.83455220601412E-12	4.22424247085296E-12	5.08156105349839E-12	5.8141787513954E-12
0.01492	4.61393273569179E-12	4.80098406281443E-12	5.14391149587261E-12	2.46284247378143E-12	3.78778937423346E-12	5.25302477002748E-12	4.47364424034981E-12	4.09954158610453E-12	3.92807786957544E-12	3.92807786957544E-12	5.29978760180814E-12	4.91009733696931E-12	4.23983008144651E-12	3.80337698482702E-12	3.58515043651727E-12	4.23983008144651E-12	5.19067432765327E-12	5.28419999121459E-12
0.01494	4.42688140856915E-12	4.30218052382072E-12	5.12832388527905E-12	2.49401769496854E-12	3.99042831194966E-12	5.28419999121459E-12	5.12832388527905E-12	4.1774796390723E-12	3.52279999414306E-12	3.53838760473661E-12	5.15949910646616E-12	4.58275751450469E-12	3.943665480169E-12	3.81896459542057E-12	3.53838760473661E-12	4.14630441788519E-12	5.03479822171773E-12	4.58275751450469E-12
0.01496	4.4112937979756E-12	3.78778937423346E-12	4.98803538993707E-12	2.68106902209118E-12	4.1774796390723E-12	5.25302477002748E-12	5.67389025605342E-12	4.11512919669808E-12	3.44486194117529E-12	3.38251149880108E-12	4.97244777934352E-12	4.28659291322717E-12	3.80337698482702E-12	4.03719114373032E-12	3.5072123835495E-12	4.1774796390723E-12	4.78539645222088E-12	3.91249025898189E-12
0.01498	4.44246901916271E-12	3.35133627761397E-12	4.69187078865956E-12	3.08634689752356E-12	4.36453096619494E-12	5.03479822171773E-12	6.0479929102987E-12	4.02160353313676E-12	3.77220176363991E-12	3.42927433058174E-12	4.81657167340799E-12	4.16189202847874E-12	3.9748407013561E-12	4.34894335560138E-12	3.52279999414306E-12	4.16189202847874E-12	4.44246901916271E-12	3.5072123835495E-12
0.015	4.69187078865956E-12	3.13310972930422E-12	4.56716990391113E-12	3.4760371623624E-12	4.47364424034981E-12	4.69187078865956E-12	6.15710618445357E-12	4.13071680729164E-12	4.25541769204006E-12	3.58515043651727E-12	4.76980884162733E-12	4.27100530263362E-12	4.1774796390723E-12	4.58275751450469E-12	3.66308848948504E-12	4.27100530263362E-12	4.00601592254321E-12	3.36692388820752E-12
0.01502	4.86333450518865E-12	3.05517167633646E-12	4.48923185094337E-12	3.943665480169E-12	4.44246901916271E-12	4.28659291322717E-12	5.97005485733093E-12	4.4112937979756E-12	4.73863362044022E-12	3.81896459542057E-12	4.67628317806601E-12	4.45805662975626E-12	4.31776813441428E-12	4.72304600984667E-12	3.67867610007859E-12	4.36453096619494E-12	3.63191326829793E-12	3.60073804711082E-12
0.01504	4.84774689459509E-12	3.16428495049133E-12	4.6451079568789E-12	4.47364424034981E-12	4.19306724966585E-12	3.89690264838834E-12	5.51801415011789E-12	4.73863362044022E-12	5.17508671705971E-12	4.03719114373032E-12	4.70745839925311E-12	4.50481946153692E-12	4.48923185094337E-12	4.6451079568789E-12	3.67867610007859E-12	4.62952034628535E-12	3.49162477295595E-12	4.00601592254321E-12
0.01506	4.70745839925311E-12	3.44486194117529E-12	5.01921061112418E-12	5.06597344290484E-12	4.28659291322717E-12	3.4760371623624E-12	5.17508671705971E-12	4.95686016874997E-12	5.37772565477591E-12	4.23983008144651E-12	4.55158229331758E-12	4.39570618738205E-12	4.59834512509824E-12	4.50481946153692E-12	3.85013981660768E-12	4.91009733696931E-12	3.56956282592372E-12	4.30218052382072E-12
0.01508	4.38011857678849E-12	3.78778937423346E-12	5.44007609715012E-12	5.68947786664697E-12	4.50481946153692E-12	3.2422230034591E-12	5.09714866409195E-12	5.12832388527905E-12	5.29978760180814E-12	4.4112937979756E-12	4.34894335560138E-12	4.19306724966585E-12	4.76980884162733E-12	4.48923185094337E-12	4.00601592254321E-12	5.15949910646616E-12	3.85013981660768E-12	4.50481946153692E-12
0.0151	4.14630441788519E-12	4.03719114373032E-12	5.79859114080185E-12	6.03240529970515E-12	4.81657167340799E-12	3.22663539286554E-12	5.29978760180814E-12	5.28419999121459E-12	4.92568494756286E-12	4.39570618738205E-12	4.08395397551098E-12	4.05277875432387E-12	4.86333450518865E-12	4.61393273569179E-12	4.09954158610453E-12	5.36213804418235E-12	4.09954158610453E-12	4.62952034628535E-12
0.01512	3.83455220601412E-12	4.33335574500783E-12	6.18828140564068E-12	5.86094158317606E-12	5.00362300053063E-12	3.35133627761397E-12	5.48683892893078E-12	5.23743715943393E-12	4.45805662975626E-12	4.38011857678849E-12	3.7098513212657E-12	3.95925309076255E-12	4.75422123103377E-12	4.86333450518865E-12	4.09954158610453E-12	5.36213804418235E-12	4.23983008144651E-12	4.6451079568789E-12
0.01514	3.49162477295595E-12	4.48923185094337E-12	6.45327078573109E-12	5.39331326536946E-12	4.86333450518865E-12	3.52279999414306E-12	5.37772565477591E-12	5.20626193824682E-12	4.38011857678849E-12	4.31776813441428E-12	3.30457344583331E-12	4.06836636491742E-12	4.52040707213047E-12	5.14391149587261E-12	4.14630441788519E-12	5.22184954884037E-12	4.16189202847874E-12	4.38011857678849E-12
0.01516	3.21104778227199E-12	4.52040707213047E-12	6.45327078573109E-12	4.80098406281443E-12	4.58275751450469E-12	3.64750087889148E-12	4.98803538993707E-12	4.95686016874997E-12	4.36453096619494E-12	4.33335574500783E-12	3.0395840657429E-12	4.16189202847874E-12	4.23983008144651E-12	5.36213804418235E-12	4.1774796390723E-12	5.01921061112418E-12	4.13071680729164E-12	3.92807786957544E-12
0.01518	3.13310972930422E-12	4.34894335560138E-12	6.23504423742134E-12	4.27100530263362E-12	4.36453096619494E-12	3.83455220601412E-12	4.52040707213047E-12	4.58275751450469E-12	4.38011857678849E-12	4.38011857678849E-12	3.05517167633646E-12	4.22424247085296E-12	4.11512919669808E-12	5.37772565477591E-12	4.09954158610453E-12	4.84774689459509E-12	4.23983008144651E-12	3.49162477295595E-12
0.0152	3.25781061405265E-12	4.14630441788519E-12	5.61153981367921E-12	3.78778937423346E-12	4.31776813441428E-12	3.943665480169E-12	4.13071680729164E-12	4.33335574500783E-12	4.34894335560138E-12	4.50481946153692E-12	3.25781061405265E-12	4.13071680729164E-12	4.1774796390723E-12	5.19067432765327E-12	3.89690264838834E-12	4.676283178066E-12	4.39570618738205E-12	3.28898583523976E-12
0.01522	3.44486194117529E-12	3.99042831194966E-12	4.81657167340799E-12	3.69426371067214E-12	4.48923185094337E-12	3.95925309076255E-12	3.85013981660768E-12	4.31776813441428E-12	4.31776813441428E-12	4.72304600984667E-12	3.67867610007859E-12	3.88131503779478E-12	4.33335574500783E-12	4.83215928400154E-12	3.67867610007859E-12	4.67628317806601E-12	4.48923185094337E-12	3.28898583523976E-12
0.01524	3.80337698482702E-12	4.08395397551098E-12	4.08395397551098E-12	3.83455220601412E-12	4.66069556747245E-12	3.91249025898189E-12	3.72543893185925E-12	4.55158229331758E-12	4.27100530263362E-12	4.84774689459509E-12	3.9748407013561E-12	3.58515043651727E-12	4.45805662975626E-12	4.30218052382072E-12	3.72543893185925E-12	4.6451079568789E-12	4.69187078865956E-12	3.67867610007859E-12
0.01526	4.16189202847874E-12	4.25541769204006E-12	3.63191326829793E-12	4.2086548602594E-12	4.92568494756286E-12	3.95925309076255E-12	3.72543893185925E-12	4.86333450518865E-12	4.06836636491742E-12	4.94127255815641E-12	4.33335574500783E-12	3.39809910939463E-12	4.45805662975626E-12	3.7410265424528E-12	3.91249025898189E-12	4.59834512509824E-12	4.75422123103377E-12	4.28659291322717E-12
0.01528	4.52040707213047E-12	4.56716990391113E-12	3.39809910939463E-12	4.58275751450469E-12	5.15949910646616E-12	3.86572742720123E-12	3.81896459542057E-12	5.01921061112418E-12	3.9748407013561E-12	5.05038583231128E-12	4.56716990391113E-12	3.41368671998818E-12	4.38011857678849E-12	3.25781061405265E-12	4.31776813441428E-12	4.52040707213047E-12	4.72304600984667E-12	5.00362300053062E-12
0.0153	4.81657167340799E-12	4.84774689459509E-12	3.22663539286554E-12	4.94127255815641E-12	5.20626193824682E-12	3.78778937423346E-12	3.95925309076255E-12	5.15949910646616E-12	3.85013981660768E-12	5.01921061112418E-12	4.73863362044022E-12	3.60073804711082E-12	4.4112937979756E-12	3.05517167633646E-12	4.6451079568789E-12	4.52040707213047E-12	4.59834512509824E-12	5.67389025605342E-12
0.01532	4.78539645222088E-12	5.19067432765327E-12	3.2733982246462E-12	4.98803538993707E-12	5.28419999121459E-12	3.7410265424528E-12	4.11512919669808E-12	5.37772565477591E-12	3.81896459542057E-12	5.00362300053063E-12	4.83215928400154E-12	3.91249025898189E-12	4.50481946153692E-12	3.14869733989778E-12	4.83215928400154E-12	4.75422123103377E-12	4.34894335560138E-12	5.97005485733093E-12
0.01534	4.59834512509824E-12	5.59595220308565E-12	3.56956282592372E-12	4.76980884162733E-12	5.37772565477591E-12	3.89690264838834E-12	4.22424247085296E-12	5.59595220308565E-12	4.08395397551098E-12	4.94127255815641E-12	4.83215928400154E-12	4.1774796390723E-12	4.62952034628534E-12	3.61632565770438E-12	4.81657167340799E-12	5.15949910646616E-12	4.16189202847874E-12	5.92329202555027E-12
0.01536	4.34894335560138E-12	5.84535397258251E-12	4.03719114373032E-12	4.50481946153692E-12	5.48683892893078E-12	4.13071680729164E-12	4.31776813441428E-12	5.73624069842763E-12	4.50481946153692E-12	5.06597344290484E-12	4.91009733696931E-12	4.50481946153692E-12	4.72304600984667E-12	4.1774796390723E-12	4.78539645222088E-12	5.61153981367921E-12	3.92807786957544E-12	5.45566370774367E-12
0.01538	4.06836636491742E-12	5.8141787513954E-12	4.62952034628534E-12	4.30218052382072E-12	5.70506547724053E-12	4.34894335560138E-12	4.45805662975626E-12	5.68947786664697E-12	4.86333450518865E-12	5.14391149587261E-12	5.1127362746855E-12	4.62952034628534E-12	4.80098406281443E-12	4.52040707213047E-12	4.72304600984667E-12	5.82976636198895E-12	3.72543893185925E-12	4.78539645222088E-12
0.0154	4.03719114373032E-12	5.53360176071144E-12	5.08156105349839E-12	4.28659291322717E-12	5.86094158317606E-12	4.69187078865956E-12	4.61393273569179E-12	5.39331326536946E-12	5.15949910646616E-12	5.19067432765327E-12	5.20626193824682E-12	4.69187078865956E-12	4.61393273569179E-12	4.62952034628535E-12	4.69187078865956E-12	5.75182830902119E-12	3.67867610007859E-12	4.09954158610453E-12
0.01542	4.09954158610453E-12	4.92568494756286E-12	5.28419999121459E-12	4.59834512509824E-12	5.75182830902119E-12	5.06597344290484E-12	4.81657167340799E-12	5.08156105349839E-12	5.28419999121459E-12	5.25302477002748E-12	5.3465504335888E-12	4.58275751450469E-12	4.28659291322717E-12	4.44246901916271E-12	4.6451079568789E-12	5.42448848655657E-12	3.89690264838834E-12	3.5072123835495E-12
0.01544	4.23983008144651E-12	4.31776813441428E-12	5.14391149587261E-12	4.97244777934352E-12	5.50242653952433E-12	5.23743715943393E-12	5.1127362746855E-12	4.80098406281443E-12	5.25302477002748E-12	5.31537521240169E-12	5.39331326536946E-12	4.42688140856915E-12	3.91249025898189E-12	4.13071680729164E-12	4.70745839925311E-12	5.08156105349839E-12	4.30218052382072E-12	3.25781061405265E-12
0.01546	4.39570618738205E-12	3.83455220601412E-12	4.92568494756286E-12	5.36213804418235E-12	5.17508671705971E-12	5.42448848655657E-12	5.36213804418235E-12	4.66069556747245E-12	5.12832388527905E-12	5.36213804418235E-12	5.22184954884037E-12	4.42688140856915E-12	3.5072123835495E-12	3.77220176363991E-12	4.55158229331758E-12	4.91009733696931E-12	4.70745839925311E-12	3.44486194117529E-12
0.01548	4.47364424034981E-12	3.58515043651727E-12	4.83215928400154E-12	5.53360176071144E-12	4.70745839925311E-12	5.45566370774367E-12	5.70506547724053E-12	4.75422123103377E-12	5.00362300053063E-12	5.25302477002748E-12	5.00362300053063E-12	4.45805662975626E-12	3.2733982246462E-12	3.5072123835495E-12	4.50481946153692E-12	4.94127255815641E-12	5.03479822171773E-12	3.78778937423346E-12
0.0155	4.48923185094337E-12	3.72543893185925E-12	4.83215928400154E-12	5.62712742427276E-12	4.19306724966585E-12	5.48683892893078E-12	5.87652919376961E-12	4.92568494756286E-12	5.00362300053062E-12	4.89450972637575E-12	4.78539645222088E-12	4.53599468272403E-12	3.13310972930422E-12	3.46044955176884E-12	4.34894335560138E-12	5.15949910646616E-12	5.03479822171773E-12	4.11512919669808E-12
0.01552	4.4112937979756E-12	4.25541769204006E-12	4.94127255815641E-12	5.62712742427276E-12	3.78778937423346E-12	5.3465504335888E-12	5.84535397258251E-12	5.12832388527905E-12	5.1127362746855E-12	4.61393273569179E-12	4.55158229331758E-12	4.62952034628535E-12	3.22663539286554E-12	3.67867610007859E-12	4.27100530263362E-12	5.3465504335888E-12	4.78539645222088E-12	4.36453096619494E-12
0.01554	4.30218052382072E-12	4.92568494756286E-12	5.01921061112418E-12	5.62712742427276E-12	3.49162477295595E-12	5.19067432765327E-12	5.56477698189855E-12	5.23743715943393E-12	5.14391149587261E-12	4.36453096619494E-12	4.58275751450469E-12	4.62952034628535E-12	3.36692388820752E-12	4.13071680729164E-12	4.22424247085296E-12	5.5803645924921E-12	4.50481946153692E-12	4.58275751450469E-12
0.01556	4.25541769204006E-12	5.51801415011789E-12	5.03479822171773E-12	5.50242653952433E-12	3.38251149880108E-12	5.06597344290484E-12	5.31537521240169E-12	5.26861238062103E-12	5.12832388527905E-12	4.4112937979756E-12	4.97244777934352E-12	4.59834512509824E-12	3.52279999414306E-12	4.56716990391113E-12	4.16189202847874E-12	5.68947786664697E-12	4.34894335560138E-12	4.73863362044022E-12
0.01558	4.28659291322717E-12	5.90770441495672E-12	5.06597344290484E-12	5.36213804418235E-12	3.4760371623624E-12	5.12832388527905E-12	5.09714866409195E-12	5.03479822171773E-12	5.31537521240169E-12	4.42688140856915E-12	5.31537521240169E-12	4.44246901916271E-12	3.53838760473661E-12	4.84774689459509E-12	4.14630441788519E-12	5.72065308783408E-12	4.38011857678849E-12	4.83215928400154E-12
0.0156	4.44246901916271E-12	5.93887963614383E-12	5.20626193824682E-12	5.1127362746855E-12	3.69426371067214E-12	5.17508671705971E-12	4.97244777934352E-12	4.59834512509824E-12	5.64271503486631E-12	4.31776813441428E-12	5.47125131833723E-12	4.2086548602594E-12	3.67867610007859E-12	4.97244777934352E-12	4.06836636491742E-12	5.53360176071144E-12	4.45805662975626E-12	4.78539645222088E-12
0.01562	4.61393273569179E-12	5.84535397258251E-12	5.56477698189855E-12	4.94127255815641E-12	4.08395397551098E-12	5.26861238062103E-12	4.81657167340799E-12	4.28659291322717E-12	5.82976636198895E-12	4.03719114373032E-12	5.3465504335888E-12	3.95925309076255E-12	4.03719114373032E-12	5.08156105349839E-12	4.1774796390723E-12	5.42448848655657E-12	4.42688140856915E-12	4.55158229331758E-12
0.01564	4.70745839925311E-12	5.72065308783408E-12	5.92329202555027E-12	4.72304600984667E-12	4.38011857678849E-12	5.39331326536946E-12	4.50481946153692E-12	4.05277875432387E-12	5.76741591961474E-12	3.58515043651727E-12	4.95686016874997E-12	3.72543893185925E-12	4.47364424034981E-12	4.94127255815641E-12	4.33335574500783E-12	5.17508671705971E-12	4.39570618738205E-12	4.31776813441428E-12
0.01566	4.66069556747245E-12	5.59595220308565E-12	6.07916813148581E-12	4.55158229331758E-12	4.59834512509824E-12	5.48683892893078E-12	4.13071680729164E-12	3.95925309076255E-12	5.5803645924921E-12	3.2422230034591E-12	4.56716990391113E-12	3.67867610007859E-12	4.84774689459509E-12	4.73863362044022E-12	4.58275751450469E-12	4.81657167340799E-12	4.48923185094337E-12	4.25541769204006E-12
0.01568	4.36453096619494E-12	5.47125131833723E-12	5.93887963614383E-12	4.22424247085296E-12	4.48923185094337E-12	5.44007609715012E-12	3.83455220601412E-12	3.91249025898189E-12	5.22184954884037E-12	2.97723362336869E-12	4.39570618738205E-12	3.66308848948504E-12	5.00362300053063E-12	4.50481946153692E-12	4.80098406281443E-12	4.30218052382072E-12	4.70745839925311E-12	4.31776813441428E-12
0.0157	4.09954158610453E-12	5.29978760180814E-12	5.56477698189855E-12	3.91249025898189E-12	4.42688140856915E-12	5.19067432765327E-12	3.66308848948504E-12	3.88131503779478E-12	4.81657167340799E-12	2.97723362336869E-12	4.52040707213047E-12	3.80337698482702E-12	4.95686016874997E-12	4.2086548602594E-12	4.95686016874997E-12	3.77220176363991E-12	4.81657167340799E-12	4.53599468272403E-12
0.01572	3.92807786957544E-12	5.03479822171773E-12	4.92568494756286E-12	3.55397521533016E-12	4.39570618738205E-12	4.83215928400154E-12	3.7098513212657E-12	4.06836636491742E-12	4.45805662975626E-12	3.14869733989778E-12	4.72304600984667E-12	4.02160353313676E-12	4.84774689459509E-12	4.09954158610453E-12	4.94127255815641E-12	3.39809910939463E-12	4.84774689459509E-12	4.81657167340799E-12
0.01574	3.88131503779478E-12	4.75422123103377E-12	4.36453096619494E-12	3.21104778227199E-12	4.55158229331758E-12	4.67628317806601E-12	3.91249025898189E-12	4.47364424034981E-12	4.2086548602594E-12	3.53838760473661E-12	4.78539645222088E-12	4.1774796390723E-12	4.86333450518865E-12	4.02160353313676E-12	4.83215928400154E-12	3.22663539286554E-12	4.61393273569179E-12	4.98803538993707E-12
0.01576	4.11512919669808E-12	4.55158229331758E-12	4.14630441788519E-12	3.05517167633646E-12	4.80098406281443E-12	4.58275751450469E-12	4.16189202847874E-12	4.78539645222088E-12	4.2086548602594E-12	3.95925309076255E-12	4.62952034628535E-12	4.19306724966585E-12	5.00362300053063E-12	4.03719114373032E-12	4.76980884162733E-12	3.35133627761397E-12	4.27100530263362E-12	5.01921061112418E-12
0.01578	4.62952034628535E-12	4.45805662975626E-12	4.22424247085296E-12	3.07075928693001E-12	5.00362300053063E-12	4.58275751450469E-12	4.31776813441428E-12	4.8789221157822E-12	4.58275751450469E-12	4.22424247085296E-12	4.27100530263362E-12	4.13071680729164E-12	5.29978760180814E-12	4.08395397551098E-12	4.76980884162733E-12	3.66308848948504E-12	3.99042831194966E-12	4.91009733696931E-12
0.0158	5.28419999121459E-12	4.4112937979756E-12	4.67628317806601E-12	3.14869733989778E-12	5.19067432765327E-12	4.62952034628535E-12	4.52040707213047E-12	4.81657167340799E-12	4.98803538993707E-12	4.16189202847874E-12	4.05277875432387E-12	4.02160353313676E-12	5.45566370774367E-12	4.08395397551098E-12	4.75422123103377E-12	4.05277875432387E-12	3.85013981660768E-12	4.66069556747245E-12
0.01582	5.73624069842763E-12	4.44246901916271E-12	5.22184954884037E-12	3.25781061405265E-12	5.14391149587261E-12	4.73863362044022E-12	4.73863362044022E-12	4.70745839925311E-12	5.33096282299525E-12	3.77220176363991E-12	3.943665480169E-12	3.95925309076255E-12	5.50242653952433E-12	4.13071680729164E-12	4.89450972637575E-12	4.48923185094337E-12	4.02160353313676E-12	4.53599468272403E-12
0.01584	5.92329202555027E-12	4.34894335560138E-12	5.62712742427276E-12	3.42927433058174E-12	4.86333450518865E-12	4.94127255815641E-12	5.00362300053063E-12	4.55158229331758E-12	5.37772565477591E-12	3.42927433058174E-12	4.13071680729164E-12	4.00601592254321E-12	5.26861238062103E-12	4.23983008144651E-12	4.94127255815641E-12	4.70745839925311E-12	4.23983008144651E-12	4.39570618738205E-12
0.01586	5.75182830902119E-12	4.19306724966585E-12	5.82976636198895E-12	3.56956282592372E-12	4.45805662975626E-12	5.09714866409195E-12	5.22184954884037E-12	4.4112937979756E-12	5.26861238062103E-12	3.21104778227199E-12	4.48923185094337E-12	4.22424247085296E-12	4.95686016874997E-12	4.30218052382072E-12	4.91009733696931E-12	4.73863362044022E-12	4.45805662975626E-12	4.28659291322717E-12
0.01588	5.33096282299525E-12	4.08395397551098E-12	5.95446724673738E-12	3.78778937423346E-12	4.22424247085296E-12	5.31537521240169E-12	5.29978760180814E-12	4.25541769204006E-12	5.00362300053063E-12	3.14869733989778E-12	4.6451079568789E-12	4.55158229331758E-12	4.81657167340799E-12	4.50481946153692E-12	4.83215928400154E-12	4.66069556747245E-12	4.66069556747245E-12	4.34894335560138E-12
0.0159	4.86333450518865E-12	4.14630441788519E-12	5.90770441495672E-12	4.05277875432387E-12	4.16189202847874E-12	5.26861238062103E-12	5.3465504335888E-12	4.36453096619494E-12	4.69187078865956E-12	3.28898583523976E-12	4.66069556747245E-12	4.84774689459509E-12	4.91009733696931E-12	4.69187078865956E-12	4.89450972637575E-12	4.6451079568789E-12	4.59834512509824E-12	4.34894335560138E-12
0.01592	4.56716990391113E-12	4.44246901916271E-12	5.84535397258251E-12	4.27100530263362E-12	4.16189202847874E-12	5.12832388527905E-12	5.44007609715012E-12	4.61393273569179E-12	4.53599468272402E-12	3.72543893185925E-12	4.45805662975626E-12	4.94127255815641E-12	5.03479822171773E-12	4.83215928400154E-12	4.97244777934352E-12	4.78539645222088E-12	4.23983008144651E-12	4.39570618738205E-12
0.01594	4.48923185094337E-12	4.59834512509824E-12	5.75182830902119E-12	4.39570618738205E-12	4.27100530263362E-12	4.69187078865956E-12	5.40890087596301E-12	4.95686016874997E-12	4.45805662975626E-12	4.36453096619494E-12	3.99042831194966E-12	4.69187078865956E-12	5.15949910646616E-12	4.83215928400154E-12	5.05038583231129E-12	4.95686016874997E-12	3.943665480169E-12	4.62952034628534E-12
0.01596	4.59834512509824E-12	4.59834512509824E-12	5.70506547724053E-12	4.42688140856915E-12	4.38011857678849E-12	4.31776813441428E-12	5.23743715943393E-12	5.28419999121459E-12	4.62952034628535E-12	5.08156105349839E-12	3.58515043651727E-12	4.39570618738205E-12	5.00362300053063E-12	4.73863362044022E-12	5.17508671705971E-12	5.12832388527905E-12	3.64750087889148E-12	4.95686016874997E-12
0.01598	4.76980884162733E-12	4.52040707213047E-12	5.45566370774367E-12	4.28659291322717E-12	4.59834512509824E-12	4.11512919669808E-12	4.95686016874997E-12	5.42448848655657E-12	4.80098406281443E-12	5.47125131833723E-12	3.25781061405265E-12	4.31776813441428E-12	4.70745839925311E-12	4.86333450518865E-12	5.23743715943393E-12	5.23743715943393E-12	3.61632565770438E-12	5.28419999121459E-12
0.016	4.91009733696931E-12	4.50481946153692E-12	5.17508671705971E-12	4.08395397551098E-12	4.66069556747245E-12	4.03719114373032E-12	4.50481946153692E-12	5.23743715943393E-12	4.89450972637575E-12	5.61153981367921E-12	3.46044955176884E-12	4.53599468272403E-12	4.31776813441428E-12	4.98803538993707E-12	5.20626193824682E-12	5.19067432765327E-12	3.69426371067214E-12	5.48683892893078E-12
0.01602	5.00362300053062E-12	4.72304600984667E-12	5.03479822171773E-12	4.06836636491742E-12	4.61393273569179E-12	4.14630441788519E-12	4.08395397551098E-12	5.01921061112418E-12	4.91009733696931E-12	5.3465504335888E-12	4.08395397551098E-12	4.86333450518865E-12	4.31776813441428E-12	4.98803538993707E-12	4.98803538993707E-12	5.00362300053062E-12	3.95925309076255E-12	5.42448848655657E-12
0.01604	5.01921061112418E-12	5.08156105349839E-12	5.03479822171773E-12	4.2086548602594E-12	4.36453096619494E-12	4.22424247085296E-12	3.77220176363991E-12	4.58275751450469E-12	4.92568494756286E-12	4.94127255815641E-12	4.89450972637575E-12	5.19067432765327E-12	4.39570618738205E-12	4.89450972637575E-12	4.86333450518865E-12	4.78539645222088E-12	4.36453096619494E-12	5.19067432765327E-12
0.01606	4.89450972637575E-12	5.54918937130499E-12	5.12832388527905E-12	4.53599468272403E-12	4.03719114373032E-12	4.33335574500783E-12	3.7410265424528E-12	4.19306724966585E-12	4.94127255815641E-12	4.52040707213047E-12	5.53360176071144E-12	5.44007609715012E-12	4.50481946153692E-12	4.66069556747245E-12	4.69187078865956E-12	4.55158229331758E-12	4.81657167340799E-12	4.98803538993707E-12
0.01608	4.86333450518865E-12	5.75182830902119E-12	5.08156105349839E-12	4.86333450518865E-12	3.60073804711082E-12	4.47364424034981E-12	4.06836636491742E-12	4.13071680729164E-12	4.98803538993707E-12	4.1774796390723E-12	6.0479929102987E-12	5.39331326536946E-12	4.47364424034981E-12	4.45805662975626E-12	4.44246901916271E-12	4.44246901916271E-12	5.17508671705971E-12	4.75422123103377E-12
0.0161	4.76980884162733E-12	5.62712742427276E-12	4.94127255815641E-12	4.94127255815641E-12	3.2733982246462E-12	4.58275751450469E-12	4.75422123103377E-12	4.28659291322717E-12	4.94127255815641E-12	3.92807786957544E-12	6.09475574207936E-12	5.28419999121459E-12	4.33335574500783E-12	4.1774796390723E-12	4.23983008144651E-12	4.38011857678849E-12	5.25302477002748E-12	4.6451079568789E-12
0.01612	4.70745839925311E-12	5.14391149587261E-12	4.75422123103377E-12	4.80098406281443E-12	3.16428495049133E-12	4.53599468272403E-12	5.50242653952433E-12	4.55158229331758E-12	4.94127255815641E-12	3.91249025898189E-12	5.65830264545987E-12	5.01921061112418E-12	4.11512919669808E-12	3.99042831194966E-12	4.08395397551098E-12	4.48923185094337E-12	5.23743715943393E-12	4.42688140856915E-12
0.01614	4.48923185094337E-12	4.44246901916271E-12	4.58275751450469E-12	4.61393273569179E-12	3.2422230034591E-12	4.25541769204006E-12	5.86094158317606E-12	4.67628317806601E-12	4.95686016874997E-12	3.99042831194966E-12	4.97244777934352E-12	4.72304600984667E-12	3.78778937423346E-12	3.89690264838834E-12	4.19306724966585E-12	4.55158229331758E-12	5.22184954884037E-12	4.09954158610453E-12
0.01616	4.44246901916271E-12	3.91249025898189E-12	4.55158229331758E-12	4.38011857678849E-12	3.55397521533016E-12	4.03719114373032E-12	5.82976636198895E-12	4.67628317806601E-12	4.89450972637575E-12	4.2086548602594E-12	4.27100530263362E-12	4.47364424034981E-12	3.5072123835495E-12	3.86572742720123E-12	4.39570618738205E-12	4.66069556747245E-12	5.17508671705971E-12	3.72543893185925E-12
0.01618	4.30218052382072E-12	3.46044955176884E-12	4.45805662975626E-12	4.34894335560138E-12	3.89690264838834E-12	3.92807786957544E-12	5.3465504335888E-12	4.62952034628535E-12	4.61393273569179E-12	4.28659291322717E-12	3.80337698482702E-12	4.38011857678849E-12	3.28898583523976E-12	3.9748407013561E-12	4.75422123103377E-12	4.62952034628535E-12	5.19067432765327E-12	3.58515043651727E-12
0.0162	4.08395397551098E-12	3.41368671998818E-12	4.44246901916271E-12	4.42688140856915E-12	4.31776813441428E-12	4.02160353313676E-12	4.92568494756286E-12	4.59834512509824E-12	4.39570618738205E-12	4.2086548602594E-12	3.63191326829793E-12	4.23983008144651E-12	3.13310972930422E-12	4.05277875432387E-12	5.17508671705971E-12	4.50481946153692E-12	5.17508671705971E-12	3.72543893185925E-12
0.01622	3.77220176363991E-12	3.4760371623624E-12	4.56716990391113E-12	4.48923185094337E-12	4.56716990391113E-12	4.14630441788519E-12	4.69187078865956E-12	4.53599468272403E-12	4.22424247085296E-12	4.1774796390723E-12	3.77220176363991E-12	4.2086548602594E-12	3.17987256108488E-12	4.02160353313676E-12	5.40890087596301E-12	4.4112937979756E-12	5.14391149587261E-12	3.86572742720123E-12
0.01624	3.5072123835495E-12	3.61632565770438E-12	4.66069556747245E-12	4.62952034628535E-12	4.6451079568789E-12	4.19306724966585E-12	4.62952034628535E-12	4.39570618738205E-12	4.02160353313676E-12	4.19306724966585E-12	4.09954158610453E-12	4.11512919669808E-12	3.16428495049133E-12	4.11512919669808E-12	5.26861238062103E-12	4.31776813441428E-12	5.00362300053063E-12	4.00601592254321E-12
0.01626	3.46044955176884E-12	3.81896459542057E-12	4.89450972637575E-12	4.78539645222088E-12	4.61393273569179E-12	4.23983008144651E-12	4.73863362044022E-12	4.27100530263362E-12	3.83455220601412E-12	4.33335574500783E-12	4.45805662975626E-12	3.9748407013561E-12	3.25781061405265E-12	4.27100530263362E-12	5.01921061112418E-12	4.22424247085296E-12	4.81657167340799E-12	3.88131503779478E-12
0.01628	3.4760371623624E-12	4.19306724966585E-12	5.01921061112418E-12	5.01921061112418E-12	4.4112937979756E-12	4.25541769204006E-12	5.00362300053063E-12	4.28659291322717E-12	3.7098513212657E-12	4.50481946153692E-12	4.73863362044022E-12	3.88131503779478E-12	3.33574866702042E-12	4.34894335560138E-12	4.73863362044022E-12	4.27100530263362E-12	4.67628317806601E-12	3.7098513212657E-12
0.0163	3.53838760473661E-12	4.66069556747245E-12	5.20626193824682E-12	5.00362300053063E-12	4.16189202847874E-12	4.47364424034981E-12	5.23743715943393E-12	4.4112937979756E-12	3.69426371067214E-12	4.78539645222088E-12	4.89450972637575E-12	3.83455220601412E-12	3.36692388820752E-12	4.27100530263362E-12	4.61393273569179E-12	4.58275751450469E-12	4.48923185094337E-12	3.55397521533016E-12
0.01632	3.63191326829793E-12	5.14391149587261E-12	5.33096282299525E-12	4.61393273569179E-12	3.99042831194966E-12	4.84774689459509E-12	5.44007609715012E-12	4.69187078865956E-12	3.83455220601412E-12	4.94127255815641E-12	4.86333450518865E-12	3.9748407013561E-12	3.33574866702042E-12	4.16189202847874E-12	4.66069556747245E-12	4.95686016874997E-12	4.36453096619494E-12	3.44486194117529E-12
0.01634	3.77220176363991E-12	5.39331326536946E-12	5.40890087596301E-12	4.2086548602594E-12	4.00601592254321E-12	5.29978760180814E-12	5.47125131833723E-12	4.86333450518865E-12	4.14630441788519E-12	5.12832388527905E-12	4.73863362044022E-12	4.22424247085296E-12	3.36692388820752E-12	4.19306724966585E-12	4.81657167340799E-12	5.33096282299525E-12	4.13071680729164E-12	3.44486194117529E-12
0.01636	3.943665480169E-12	5.39331326536946E-12	5.37772565477591E-12	3.81896459542057E-12	4.08395397551098E-12	5.72065308783408E-12	5.23743715943393E-12	5.00362300053063E-12	4.44246901916271E-12	5.03479822171773E-12	4.75422123103377E-12	4.6451079568789E-12	3.49162477295595E-12	4.33335574500783E-12	4.84774689459509E-12	5.56477698189855E-12	3.92807786957544E-12	3.55397521533016E-12
0.01638	4.08395397551098E-12	5.14391149587261E-12	5.20626193824682E-12	3.69426371067214E-12	4.14630441788519E-12	5.79859114080185E-12	4.97244777934352E-12	5.09714866409195E-12	4.72304600984667E-12	4.67628317806601E-12	4.86333450518865E-12	4.95686016874997E-12	3.63191326829793E-12	4.48923185094337E-12	4.62952034628535E-12	5.64271503486631E-12	3.80337698482702E-12	3.78778937423346E-12
0.0164	4.13071680729164E-12	4.81657167340799E-12	4.98803538993707E-12	3.80337698482702E-12	4.23983008144651E-12	5.50242653952433E-12	4.6451079568789E-12	5.00362300053062E-12	4.91009733696931E-12	4.08395397551098E-12	5.06597344290484E-12	4.97244777934352E-12	3.99042831194966E-12	4.69187078865956E-12	4.16189202847874E-12	5.61153981367921E-12	3.7410265424528E-12	4.05277875432387E-12
0.01642	4.11512919669808E-12	4.75422123103377E-12	4.89450972637575E-12	4.14630441788519E-12	4.23983008144651E-12	5.06597344290484E-12	4.4112937979756E-12	4.84774689459509E-12	4.97244777934352E-12	3.58515043651727E-12	5.19067432765327E-12	4.73863362044022E-12	4.31776813441428E-12	4.59834512509824E-12	3.56956282592372E-12	5.5803645924921E-12	3.81896459542057E-12	4.23983008144651E-12
0.01644	4.2086548602594E-12	4.92568494756286E-12	4.75422123103377E-12	4.4112937979756E-12	4.50481946153692E-12	4.52040707213047E-12	4.33335574500783E-12	4.66069556747245E-12	5.01921061112418E-12	3.36692388820752E-12	5.25302477002748E-12	4.36453096619494E-12	4.52040707213047E-12	4.36453096619494E-12	3.17987256108488E-12	5.29978760180814E-12	4.03719114373032E-12	4.27100530263362E-12
0.01646	4.33335574500783E-12	5.25302477002748E-12	4.59834512509824E-12	4.69187078865956E-12	4.80098406281443E-12	4.13071680729164E-12	4.38011857678849E-12	4.66069556747245E-12	5.01921061112418E-12	3.46044955176884E-12	5.19067432765327E-12	3.86572742720123E-12	4.45805662975626E-12	4.1774796390723E-12	3.14869733989778E-12	5.14391149587261E-12	4.22424247085296E-12	4.19306724966585E-12
0.01648	4.52040707213047E-12	5.61153981367921E-12	4.47364424034981E-12	4.72304600984667E-12	5.1127362746855E-12	3.85013981660768E-12	4.62952034628535E-12	4.76980884162733E-12	4.89450972637575E-12	3.86572742720123E-12	5.06597344290484E-12	3.5072123835495E-12	4.06836636491742E-12	4.27100530263362E-12	3.5072123835495E-12	5.12832388527905E-12	4.28659291322717E-12	4.16189202847874E-12
0.0165	4.70745839925311E-12	5.76741591961474E-12	4.33335574500783E-12	4.62952034628535E-12	5.29978760180814E-12	3.85013981660768E-12	4.94127255815641E-12	4.91009733696931E-12	4.69187078865956E-12	4.28659291322717E-12	4.94127255815641E-12	3.2422230034591E-12	3.77220176363991E-12	4.47364424034981E-12	4.08395397551098E-12	5.1127362746855E-12	4.05277875432387E-12	4.31776813441428E-12
0.01652	5.01921061112418E-12	5.76741591961474E-12	4.22424247085296E-12	4.36453096619494E-12	5.37772565477591E-12	3.95925309076255E-12	5.33096282299525E-12	4.98803538993707E-12	4.33335574500783E-12	4.53599468272403E-12	4.81657167340799E-12	3.22663539286554E-12	3.66308848948504E-12	4.72304600984667E-12	4.52040707213047E-12	5.01921061112418E-12	3.69426371067214E-12	4.47364424034981E-12
0.01654	5.39331326536946E-12	5.8141787513954E-12	4.27100530263362E-12	4.08395397551098E-12	5.22184954884037E-12	4.09954158610453E-12	5.44007609715012E-12	5.12832388527905E-12	3.99042831194966E-12	4.61393273569179E-12	4.66069556747245E-12	3.41368671998818E-12	3.89690264838834E-12	4.83215928400154E-12	4.75422123103377E-12	4.84774689459509E-12	3.36692388820752E-12	4.62952034628535E-12
0.01656	5.67389025605342E-12	5.95446724673738E-12	4.30218052382072E-12	3.83455220601412E-12	4.95686016874997E-12	4.34894335560138E-12	5.39331326536946E-12	5.23743715943393E-12	3.99042831194966E-12	4.47364424034981E-12	4.72304600984667E-12	3.53838760473661E-12	4.30218052382072E-12	4.92568494756286E-12	4.78539645222088E-12	4.66069556747245E-12	3.21104778227199E-12	4.73863362044022E-12
0.01658	5.87652919376961E-12	6.01681768911159E-12	4.34894335560138E-12	3.63191326829793E-12	4.66069556747245E-12	4.59834512509824E-12	5.20626193824682E-12	5.40890087596301E-12	4.28659291322717E-12	4.16189202847874E-12	4.6451079568789E-12	3.58515043651727E-12	4.76980884162733E-12	5.14391149587261E-12	4.62952034628535E-12	4.47364424034981E-12	3.30457344583331E-12	4.89450972637575E-12
0.0166	5.84535397258251E-12	6.0479929102987E-12	4.38011857678849E-12	3.83455220601412E-12	4.50481946153692E-12	4.84774689459509E-12	4.80098406281443E-12	5.61153981367921E-12	4.70745839925311E-12	3.83455220601412E-12	4.62952034628535E-12	3.56956282592372E-12	5.26861238062103E-12	5.17508671705971E-12	4.42688140856915E-12	4.53599468272403E-12	3.56956282592372E-12	4.84774689459509E-12
0.01662	5.5803645924921E-12	5.92329202555027E-12	4.42688140856915E-12	4.13071680729164E-12	4.55158229331758E-12	5.06597344290484E-12	4.52040707213047E-12	5.72065308783408E-12	5.08156105349839E-12	3.53838760473661E-12	4.66069556747245E-12	3.56956282592372E-12	5.33096282299525E-12	4.92568494756286E-12	4.25541769204006E-12	4.66069556747245E-12	3.95925309076255E-12	4.91009733696931E-12
0.01664	5.31537521240169E-12	5.40890087596301E-12	4.44246901916271E-12	4.36453096619494E-12	4.45805662975626E-12	5.17508671705971E-12	4.27100530263362E-12	5.68947786664697E-12	5.48683892893078E-12	3.19546017167844E-12	4.78539645222088E-12	3.81896459542057E-12	5.08156105349839E-12	4.47364424034981E-12	4.13071680729164E-12	4.69187078865956E-12	4.44246901916271E-12	4.83215928400154E-12
0.01666	5.15949910646616E-12	4.97244777934352E-12	4.36453096619494E-12	4.4112937979756E-12	4.16189202847874E-12	5.14391149587261E-12	4.28659291322717E-12	5.42448848655657E-12	5.50242653952433E-12	3.02399645514935E-12	4.81657167340799E-12	4.16189202847874E-12	4.52040707213047E-12	3.9748407013561E-12	4.19306724966585E-12	4.53599468272403E-12	4.97244777934352E-12	4.73863362044022E-12
0.01668	5.19067432765327E-12	4.50481946153692E-12	4.30218052382072E-12	4.25541769204006E-12	3.7098513212657E-12	4.95686016874997E-12	4.48923185094337E-12	4.91009733696931E-12	5.5803645924921E-12	2.96164601277514E-12	4.70745839925311E-12	4.44246901916271E-12	4.09954158610453E-12	3.63191326829793E-12	4.36453096619494E-12	4.23983008144651E-12	5.31537521240169E-12	4.52040707213047E-12
0.0167	5.39331326536946E-12	4.23983008144651E-12	4.25541769204006E-12	4.23983008144651E-12	3.44486194117529E-12	4.92568494756286E-12	4.76980884162733E-12	4.38011857678849E-12	5.56477698189855E-12	2.86812034921382E-12	4.56716990391113E-12	4.72304600984667E-12	3.83455220601412E-12	3.61632565770438E-12	4.61393273569179E-12	3.92807786957544E-12	5.47125131833723E-12	4.42688140856915E-12
0.01672	5.45566370774367E-12	4.09954158610453E-12	4.2086548602594E-12	4.33335574500783E-12	3.53838760473661E-12	5.00362300053063E-12	5.06597344290484E-12	4.09954158610453E-12	5.59595220308565E-12	3.07075928693001E-12	4.31776813441428E-12	4.89450972637575E-12	3.80337698482702E-12	3.83455220601412E-12	4.81657167340799E-12	3.67867610007859E-12	5.37772565477591E-12	4.30218052382072E-12
0.01674	5.39331326536946E-12	4.05277875432387E-12	4.13071680729164E-12	4.45805662975626E-12	3.88131503779478E-12	5.15949910646616E-12	5.31537521240169E-12	4.06836636491742E-12	5.56477698189855E-12	3.46044955176884E-12	3.9748407013561E-12	5.14391149587261E-12	3.91249025898189E-12	4.27100530263362E-12	4.73863362044022E-12	3.7410265424528E-12	5.01921061112418E-12	4.25541769204006E-12
0.01676	5.23743715943393E-12	4.13071680729164E-12	4.02160353313676E-12	4.59834512509824E-12	4.27100530263362E-12	5.26861238062103E-12	5.45566370774367E-12	4.06836636491742E-12	5.40890087596301E-12	3.943665480169E-12	3.88131503779478E-12	5.50242653952433E-12	4.13071680729164E-12	4.59834512509824E-12	4.55158229331758E-12	4.05277875432387E-12	4.58275751450469E-12	4.28659291322717E-12
0.01678	5.20626193824682E-12	4.28659291322717E-12	3.89690264838834E-12	4.66069556747245E-12	4.52040707213047E-12	5.3465504335888E-12	5.28419999121459E-12	4.06836636491742E-12	5.12832388527905E-12	4.25541769204006E-12	4.05277875432387E-12	5.73624069842763E-12	4.36453096619494E-12	4.83215928400154E-12	4.23983008144651E-12	4.47364424034981E-12	4.06836636491742E-12	4.4112937979756E-12
0.0168	5.00362300053063E-12	4.53599468272403E-12	3.77220176363991E-12	4.81657167340799E-12	4.59834512509824E-12	5.19067432765327E-12	5.06597344290484E-12	4.2086548602594E-12	4.84774689459509E-12	4.34894335560138E-12	4.28659291322717E-12	5.82976636198895E-12	4.47364424034981E-12	5.03479822171773E-12	4.06836636491742E-12	4.86333450518865E-12	3.75661415304636E-12	4.58275751450469E-12
0.01682	4.81657167340799E-12	4.80098406281443E-12	3.61632565770438E-12	4.81657167340799E-12	4.50481946153692E-12	5.03479822171773E-12	4.78539645222088E-12	4.34894335560138E-12	4.53599468272403E-12	4.27100530263362E-12	4.55158229331758E-12	5.64271503486631E-12	4.4112937979756E-12	5.09714866409195E-12	4.13071680729164E-12	5.09714866409195E-12	3.80337698482702E-12	4.70745839925311E-12
0.01684	4.62952034628535E-12	4.92568494756286E-12	3.56956282592372E-12	4.75422123103377E-12	4.31776813441428E-12	4.86333450518865E-12	4.45805662975626E-12	4.58275751450469E-12	4.02160353313676E-12	4.22424247085296E-12	4.67628317806601E-12	5.25302477002748E-12	4.22424247085296E-12	4.92568494756286E-12	4.30218052382072E-12	5.08156105349839E-12	4.13071680729164E-12	4.78539645222088E-12
0.01686	4.58275751450469E-12	4.66069556747245E-12	3.58515043651727E-12	4.61393273569179E-12	4.09954158610453E-12	4.62952034628535E-12	4.36453096619494E-12	4.72304600984667E-12	3.67867610007859E-12	4.4112937979756E-12	4.78539645222088E-12	4.73863362044022E-12	4.09954158610453E-12	4.676283178066E-12	4.33335574500783E-12	4.80098406281443E-12	4.59834512509824E-12	4.75422123103377E-12
0.01688	4.86333450518865E-12	4.16189202847874E-12	3.85013981660768E-12	4.47364424034981E-12	3.9748407013561E-12	4.31776813441428E-12	4.38011857678849E-12	5.01921061112418E-12	3.53838760473661E-12	4.58275751450469E-12	4.84774689459509E-12	4.31776813441428E-12	4.00601592254321E-12	4.38011857678849E-12	4.28659291322717E-12	4.47364424034981E-12	4.98803538993707E-12	4.72304600984667E-12
0.0169	4.97244777934352E-12	3.77220176363991E-12	4.16189202847874E-12	4.42688140856915E-12	3.943665480169E-12	4.02160353313676E-12	4.44246901916271E-12	5.23743715943393E-12	3.58515043651727E-12	4.56716990391113E-12	4.8789221157822E-12	3.89690264838834E-12	4.06836636491742E-12	4.11512919669808E-12	4.42688140856915E-12	4.30218052382072E-12	5.26861238062103E-12	4.59834512509824E-12
0.01692	5.09714866409195E-12	3.7098513212657E-12	4.59834512509824E-12	4.34894335560138E-12	4.02160353313676E-12	3.75661415304636E-12	4.45805662975626E-12	5.50242653952433E-12	3.92807786957544E-12	4.55158229331758E-12	4.94127255815641E-12	3.56956282592372E-12	4.06836636491742E-12	3.86572742720123E-12	4.59834512509824E-12	4.23983008144651E-12	5.23743715943393E-12	4.45805662975626E-12
0.01694	4.92568494756286E-12	3.81896459542057E-12	5.1127362746855E-12	4.19306724966585E-12	4.1774796390723E-12	3.58515043651727E-12	4.36453096619494E-12	5.79859114080185E-12	4.28659291322717E-12	4.44246901916271E-12	4.81657167340799E-12	3.5072123835495E-12	4.14630441788519E-12	3.69426371067214E-12	4.70745839925311E-12	4.42688140856915E-12	5.05038583231129E-12	4.42688140856915E-12
0.01696	4.6451079568789E-12	4.27100530263362E-12	5.51801415011789E-12	4.03719114373032E-12	4.39570618738205E-12	3.5072123835495E-12	4.25541769204006E-12	5.95446724673738E-12	4.48923185094337E-12	4.36453096619494E-12	4.45805662975626E-12	3.49162477295595E-12	4.34894335560138E-12	3.63191326829793E-12	4.70745839925311E-12	4.52040707213047E-12	4.72304600984667E-12	4.53599468272403E-12
0.01698	4.28659291322717E-12	4.75422123103377E-12	5.59595220308565E-12	3.95925309076255E-12	4.84774689459509E-12	3.7098513212657E-12	4.30218052382072E-12	5.86094158317606E-12	4.75422123103377E-12	4.31776813441428E-12	4.19306724966585E-12	3.66308848948504E-12	4.53599468272403E-12	3.61632565770438E-12	4.86333450518865E-12	4.53599468272403E-12	4.62952034628535E-12	4.52040707213047E-12
0.017	4.05277875432387E-12	5.29978760180814E-12	5.33096282299525E-12	4.09954158610453E-12	5.26861238062103E-12	3.95925309076255E-12	4.48923185094337E-12	5.56477698189855E-12	5.00362300053063E-12	4.39570618738205E-12	4.08395397551098E-12	3.92807786957544E-12	4.58275751450469E-12	3.80337698482702E-12	5.08156105349839E-12	4.56716990391113E-12	4.6451079568789E-12	4.58275751450468E-12
0.01702	4.03719114373032E-12	5.56477698189855E-12	4.8789221157822E-12	4.33335574500783E-12	5.50242653952433E-12	4.39570618738205E-12	4.72304600984667E-12	5.08156105349839E-12	5.14391149587261E-12	4.59834512509824E-12	4.14630441788519E-12	4.23983008144651E-12	4.38011857678849E-12	4.08395397551098E-12	5.23743715943393E-12	4.69187078865956E-12	4.75422123103377E-12	4.33335574500783E-12
0.01704	4.25541769204006E-12	5.44007609715012E-12	4.47364424034981E-12	4.61393273569179E-12	5.45566370774367E-12	4.72304600984667E-12	4.80098406281443E-12	4.59834512509824E-12	5.17508671705971E-12	4.86333450518865E-12	4.4112937979756E-12	4.47364424034981E-12	4.02160353313676E-12	4.39570618738205E-12	5.42448848655657E-12	4.6451079568789E-12	4.97244777934352E-12	3.85013981660768E-12
0.01706	4.73863362044022E-12	5.12832388527905E-12	4.19306724966585E-12	4.73863362044022E-12	5.20626193824682E-12	5.03479822171773E-12	4.80098406281443E-12	4.19306724966585E-12	5.20626193824682E-12	5.08156105349839E-12	4.69187078865956E-12	4.75422123103377E-12	3.75661415304636E-12	4.67628317806601E-12	5.64271503486631E-12	4.42688140856915E-12	5.23743715943393E-12	3.35133627761397E-12
0.01708	5.20626193824682E-12	4.72304600984667E-12	4.06836636491742E-12	4.73863362044022E-12	4.84774689459509E-12	5.19067432765327E-12	4.73863362044022E-12	3.99042831194966E-12	5.29978760180814E-12	5.17508671705971E-12	4.83215928400154E-12	4.80098406281443E-12	3.60073804711082E-12	4.67628317806601E-12	5.82976636198895E-12	4.02160353313676E-12	5.45566370774367E-12	3.13310972930422E-12
0.0171	5.53360176071144E-12	4.30218052382072E-12	4.1774796390723E-12	4.56716990391113E-12	4.50481946153692E-12	5.25302477002748E-12	4.76980884162733E-12	3.91249025898189E-12	5.29978760180814E-12	4.94127255815641E-12	4.98803538993707E-12	4.58275751450469E-12	3.69426371067214E-12	4.50481946153692E-12	5.98564246792449E-12	3.60073804711082E-12	5.61153981367921E-12	3.16428495049133E-12
0.01712	5.48683892893078E-12	4.13071680729164E-12	4.55158229331758E-12	4.45805662975626E-12	4.23983008144651E-12	5.22184954884037E-12	4.73863362044022E-12	3.88131503779478E-12	5.01921061112418E-12	4.44246901916271E-12	5.01921061112418E-12	4.31776813441428E-12	3.99042831194966E-12	4.36453096619494E-12	5.98564246792449E-12	3.60073804711082E-12	5.68947786664697E-12	3.28898583523976E-12
0.01714	5.29978760180814E-12	4.08395397551098E-12	4.94127255815641E-12	4.33335574500783E-12	4.08395397551098E-12	5.14391149587261E-12	4.6451079568789E-12	3.88131503779478E-12	4.676283178066E-12	3.77220176363991E-12	5.03479822171773E-12	4.05277875432387E-12	4.14630441788519E-12	4.23983008144651E-12	5.84535397258251E-12	3.943665480169E-12	5.54918937130499E-12	3.44486194117529E-12
0.01716	4.89450972637575E-12	4.2086548602594E-12	5.14391149587261E-12	4.33335574500783E-12	4.03719114373032E-12	5.19067432765327E-12	4.53599468272403E-12	3.92807786957544E-12	4.4112937979756E-12	3.32016105642686E-12	4.92568494756286E-12	3.89690264838834E-12	4.16189202847874E-12	4.11512919669808E-12	5.45566370774367E-12	4.36453096619494E-12	5.31537521240169E-12	3.63191326829793E-12
0.01718	4.42688140856915E-12	4.44246901916271E-12	5.15949910646616E-12	4.27100530263362E-12	4.03719114373032E-12	5.14391149587261E-12	4.50481946153692E-12	4.16189202847874E-12	4.42688140856915E-12	3.32016105642686E-12	4.84774689459509E-12	3.86572742720123E-12	3.9748407013561E-12	4.06836636491742E-12	4.91009733696931E-12	4.67628317806601E-12	5.15949910646616E-12	3.77220176363991E-12
0.0172	3.943665480169E-12	4.80098406281443E-12	5.01921061112418E-12	4.28659291322717E-12	4.06836636491742E-12	4.98803538993707E-12	4.81657167340799E-12	4.42688140856915E-12	4.61393273569179E-12	3.5072123835495E-12	4.69187078865956E-12	4.00601592254321E-12	3.7098513212657E-12	4.06836636491742E-12	4.45805662975626E-12	4.94127255815641E-12	4.98803538993707E-12	3.75661415304636E-12
0.01722	3.58515043651727E-12	5.14391149587261E-12	4.83215928400154E-12	4.31776813441428E-12	4.11512919669808E-12	4.67628317806601E-12	5.08156105349839E-12	4.6451079568789E-12	4.81657167340799E-12	3.7410265424528E-12	4.61393273569179E-12	4.11512919669808E-12	3.4760371623624E-12	4.16189202847874E-12	4.11512919669808E-12	5.01921061112418E-12	4.76980884162733E-12	3.89690264838834E-12
0.01724	3.35133627761397E-12	5.47125131833723E-12	4.66069556747245E-12	4.38011857678849E-12	4.1774796390723E-12	4.45805662975626E-12	5.40890087596301E-12	4.72304600984667E-12	5.06597344290484E-12	3.99042831194966E-12	4.61393273569179E-12	4.03719114373032E-12	3.49162477295595E-12	4.30218052382072E-12	3.88131503779478E-12	5.06597344290484E-12	4.56716990391113E-12	4.13071680729164E-12
0.01726	3.44486194117529E-12	5.62712742427276E-12	4.45805662975626E-12	4.42688140856915E-12	4.27100530263362E-12	4.44246901916271E-12	5.45566370774367E-12	4.56716990391113E-12	5.28419999121459E-12	4.11512919669808E-12	4.62952034628535E-12	3.86572742720123E-12	3.53838760473661E-12	4.45805662975626E-12	3.80337698482702E-12	4.92568494756286E-12	4.4112937979756E-12	4.48923185094337E-12
0.01728	3.85013981660768E-12	5.62712742427276E-12	4.28659291322717E-12	4.48923185094337E-12	4.31776813441428E-12	4.36453096619494E-12	5.19067432765327E-12	4.22424247085296E-12	5.37772565477591E-12	4.09954158610453E-12	4.45805662975626E-12	3.58515043651727E-12	3.66308848948504E-12	4.69187078865956E-12	3.81896459542057E-12	4.75422123103377E-12	4.30218052382072E-12	4.72304600984667E-12
0.0173	4.4112937979756E-12	5.19067432765327E-12	4.22424247085296E-12	4.56716990391113E-12	4.52040707213047E-12	4.38011857678849E-12	4.8789221157822E-12	3.83455220601412E-12	5.40890087596301E-12	3.92807786957544E-12	4.27100530263362E-12	3.44486194117529E-12	3.75661415304636E-12	4.84774689459509E-12	3.92807786957544E-12	4.61393273569179E-12	4.1774796390723E-12	4.62952034628535E-12
0.01732	4.84774689459509E-12	4.6451079568789E-12	4.19306724966585E-12	4.42688140856915E-12	4.94127255815641E-12	4.4112937979756E-12	4.59834512509824E-12	3.53838760473661E-12	5.39331326536946E-12	3.72543893185925E-12	4.08395397551098E-12	3.42927433058174E-12	3.83455220601412E-12	4.92568494756286E-12	4.13071680729164E-12	4.50481946153692E-12	4.00601592254321E-12	4.42688140856915E-12
0.01734	4.95686016874997E-12	4.11512919669808E-12	4.27100530263362E-12	3.9748407013561E-12	5.33096282299525E-12	4.38011857678849E-12	4.56716990391113E-12	3.42927433058174E-12	5.37772565477591E-12	3.5072123835495E-12	4.11512919669808E-12	3.56956282592372E-12	3.92807786957544E-12	5.00362300053063E-12	4.11512919669808E-12	4.36453096619494E-12	3.99042831194966E-12	4.11512919669808E-12
0.01736	4.94127255815641E-12	3.75661415304636E-12	4.45805662975626E-12	3.58515043651727E-12	5.65830264545987E-12	4.44246901916271E-12	4.47364424034981E-12	3.61632565770438E-12	5.31537521240169E-12	3.39809910939463E-12	4.30218052382072E-12	3.92807786957544E-12	4.02160353313676E-12	4.86333450518865E-12	3.85013981660768E-12	4.16189202847874E-12	3.9748407013561E-12	3.92807786957544E-12
0.01738	4.98803538993707E-12	3.77220176363991E-12	4.8789221157822E-12	3.19546017167844E-12	5.76741591961474E-12	4.44246901916271E-12	4.33335574500783E-12	4.00601592254321E-12	5.28419999121459E-12	3.38251149880108E-12	4.48923185094337E-12	4.22424247085296E-12	4.19306724966585E-12	4.73863362044022E-12	3.66308848948504E-12	3.99042831194966E-12	4.08395397551098E-12	3.9748407013561E-12
0.0174	4.86333450518865E-12	3.92807786957544E-12	5.20626193824682E-12	2.89929557040092E-12	5.65830264545987E-12	4.47364424034981E-12	4.08395397551098E-12	4.56716990391113E-12	5.17508671705971E-12	3.4760371623624E-12	4.62952034628535E-12	4.44246901916271E-12	4.22424247085296E-12	4.62952034628535E-12	3.44486194117529E-12	3.95925309076255E-12	4.14630441788519E-12	4.23983008144651E-12
0.01742	4.75422123103377E-12	4.06836636491742E-12	5.42448848655657E-12	2.71224424327828E-12	5.26861238062103E-12	4.45805662975626E-12	3.89690264838834E-12	4.94127255815641E-12	5.14391149587261E-12	3.66308848948504E-12	4.61393273569179E-12	4.59834512509824E-12	4.1774796390723E-12	4.50481946153692E-12	3.35133627761397E-12	4.08395397551098E-12	4.22424247085296E-12	4.66069556747245E-12
0.01744	4.52040707213047E-12	4.09954158610453E-12	5.5803645924921E-12	2.74341946446539E-12	4.70745839925311E-12	4.34894335560138E-12	3.86572742720123E-12	5.08156105349839E-12	5.03479822171773E-12	3.99042831194966E-12	4.55158229331758E-12	4.76980884162733E-12	4.16189202847874E-12	4.42688140856915E-12	3.39809910939463E-12	4.36453096619494E-12	4.42688140856915E-12	5.19067432765327E-12
0.01746	4.28659291322717E-12	4.03719114373032E-12	5.42448848655657E-12	2.88370795980737E-12	4.27100530263362E-12	4.25541769204006E-12	4.06836636491742E-12	4.95686016874997E-12	4.8789221157822E-12	4.36453096619494E-12	4.39570618738205E-12	4.91009733696931E-12	4.09954158610453E-12	4.45805662975626E-12	3.5072123835495E-12	4.67628317806601E-12	4.50481946153692E-12	5.42448848655657E-12
0.01748	4.19306724966585E-12	4.06836636491742E-12	5.20626193824682E-12	3.11752211871067E-12	4.05277875432387E-12	4.02160353313676E-12	4.28659291322717E-12	4.72304600984667E-12	4.73863362044022E-12	4.69187078865956E-12	4.16189202847874E-12	5.23743715943393E-12	4.28659291322717E-12	4.42688140856915E-12	3.64750087889148E-12	4.70745839925311E-12	4.4112937979756E-12	5.33096282299525E-12
0.0175	4.2086548602594E-12	4.25541769204006E-12	4.72304600984667E-12	3.17987256108488E-12	4.02160353313676E-12	3.943665480169E-12	4.4112937979756E-12	4.25541769204006E-12	4.66069556747245E-12	4.89450972637575E-12	3.99042831194966E-12	5.54918937130499E-12	4.45805662975626E-12	4.34894335560138E-12	3.72543893185925E-12	4.61393273569179E-12	4.28659291322717E-12	5.00362300053063E-12
0.01752	4.48923185094337E-12	4.53599468272403E-12	4.28659291322717E-12	3.21104778227199E-12	4.22424247085296E-12	3.92807786957544E-12	4.61393273569179E-12	4.02160353313676E-12	4.676283178066E-12	4.89450972637575E-12	4.06836636491742E-12	5.8141787513954E-12	4.76980884162733E-12	4.2086548602594E-12	3.60073804711082E-12	4.53599468272403E-12	4.11512919669808E-12	4.78539645222088E-12
0.01754	4.70745839925311E-12	4.50481946153692E-12	3.99042831194966E-12	3.2422230034591E-12	4.47364424034981E-12	3.9748407013561E-12	4.75422123103377E-12	3.91249025898189E-12	4.6451079568789E-12	4.75422123103377E-12	4.22424247085296E-12	6.03240529970515E-12	5.01921061112418E-12	4.03719114373032E-12	3.53838760473661E-12	4.52040707213047E-12	4.02160353313676E-12	4.62952034628535E-12
0.01756	4.92568494756286E-12	4.38011857678849E-12	4.11512919669808E-12	3.49162477295595E-12	4.67628317806601E-12	4.1774796390723E-12	4.86333450518865E-12	3.89690264838834E-12	4.55158229331758E-12	4.52040707213047E-12	4.61393273569179E-12	6.07916813148581E-12	5.14391149587261E-12	3.88131503779478E-12	3.69426371067214E-12	4.59834512509824E-12	4.00601592254321E-12	4.48923185094337E-12
0.01758	5.08156105349839E-12	4.13071680729164E-12	4.47364424034981E-12	3.99042831194966E-12	4.80098406281443E-12	4.33335574500783E-12	5.00362300053063E-12	3.9748407013561E-12	4.48923185094337E-12	4.25541769204006E-12	5.06597344290484E-12	5.90770441495672E-12	5.03479822171773E-12	3.63191326829793E-12	4.09954158610453E-12	4.73863362044022E-12	4.1774796390723E-12	4.44246901916271E-12
0.0176	4.94127255815641E-12	3.7410265424528E-12	4.86333450518865E-12	4.70745839925311E-12	4.75422123103377E-12	4.55158229331758E-12	5.1127362746855E-12	4.05277875432387E-12	4.53599468272403E-12	4.06836636491742E-12	5.26861238062103E-12	5.62712742427276E-12	4.66069556747245E-12	3.66308848948504E-12	4.44246901916271E-12	4.97244777934352E-12	4.36453096619494E-12	4.38011857678849E-12
0.01762	4.95686016874997E-12	3.44486194117529E-12	5.09714866409195E-12	5.39331326536946E-12	4.62952034628534E-12	4.6451079568789E-12	5.29978760180814E-12	4.25541769204006E-12	4.73863362044022E-12	4.16189202847874E-12	5.40890087596301E-12	5.40890087596301E-12	4.16189202847874E-12	3.83455220601412E-12	4.55158229331758E-12	4.94127255815641E-12	4.56716990391113E-12	4.42688140856915E-12
0.01764	4.78539645222088E-12	3.25781061405265E-12	5.15949910646616E-12	5.89211680436317E-12	4.4112937979756E-12	4.70745839925311E-12	5.56477698189855E-12	4.36453096619494E-12	4.97244777934352E-12	4.19306724966585E-12	5.33096282299525E-12	5.15949910646616E-12	3.60073804711082E-12	4.14630441788519E-12	4.47364424034981E-12	4.73863362044022E-12	4.67628317806601E-12	4.48923185094337E-12
0.01766	4.66069556747245E-12	3.10193450811712E-12	5.03479822171773E-12	6.09475574207936E-12	4.27100530263362E-12	4.66069556747245E-12	5.70506547724053E-12	4.25541769204006E-12	5.17508671705971E-12	4.09954158610453E-12	5.01921061112418E-12	4.84774689459509E-12	3.2422230034591E-12	4.55158229331758E-12	4.28659291322717E-12	4.50481946153692E-12	4.56716990391113E-12	4.59834512509824E-12
0.01768	4.50481946153692E-12	3.33574866702042E-12	4.81657167340799E-12	6.03240529970515E-12	4.09954158610453E-12	4.58275751450469E-12	5.64271503486631E-12	3.77220176363991E-12	5.29978760180814E-12	3.9748407013561E-12	4.55158229331758E-12	4.56716990391113E-12	3.05517167633646E-12	4.73863362044022E-12	4.13071680729164E-12	4.31776813441428E-12	4.33335574500783E-12	4.8789221157822E-12
0.0177	4.19306724966585E-12	3.85013981660768E-12	4.45805662975626E-12	5.78300353020829E-12	4.03719114373032E-12	4.58275751450469E-12	5.42448848655657E-12	3.28898583523976E-12	5.39331326536946E-12	3.99042831194966E-12	4.1774796390723E-12	4.30218052382072E-12	3.25781061405265E-12	4.70745839925311E-12	4.14630441788519E-12	4.36453096619494E-12	4.27100530263362E-12	5.00362300053063E-12
0.01772	4.09954158610453E-12	4.42688140856915E-12	4.2086548602594E-12	5.29978760180814E-12	4.05277875432387E-12	4.62952034628535E-12	5.09714866409195E-12	3.07075928693001E-12	5.48683892893078E-12	4.13071680729164E-12	3.91249025898189E-12	4.11512919669808E-12	3.78778937423346E-12	4.39570618738205E-12	4.28659291322717E-12	4.42688140856915E-12	4.45805662975626E-12	5.03479822171773E-12
0.01774	4.39570618738205E-12	4.69187078865956E-12	4.11512919669808E-12	4.83215928400154E-12	4.1774796390723E-12	4.58275751450469E-12	4.69187078865956E-12	3.41368671998818E-12	5.51801415011789E-12	4.4112937979756E-12	3.91249025898189E-12	4.11512919669808E-12	4.55158229331758E-12	4.08395397551098E-12	4.47364424034981E-12	4.52040707213047E-12	4.76980884162733E-12	5.03479822171773E-12
0.01776	4.86333450518865E-12	4.70745839925311E-12	4.33335574500783E-12	4.39570618738205E-12	4.36453096619494E-12	4.70745839925311E-12	4.4112937979756E-12	4.03719114373032E-12	5.5803645924921E-12	4.70745839925311E-12	3.99042831194966E-12	4.34894335560138E-12	5.36213804418235E-12	3.83455220601412E-12	4.62952034628535E-12	4.50481946153692E-12	5.06597344290484E-12	4.8789221157822E-12
0.01778	5.33096282299525E-12	4.44246901916271E-12	4.72304600984667E-12	4.1774796390723E-12	4.59834512509824E-12	4.8789221157822E-12	4.44246901916271E-12	4.73863362044022E-12	5.47125131833723E-12	4.80098406281443E-12	3.943665480169E-12	4.62952034628535E-12	5.89211680436317E-12	3.7410265424528E-12	4.80098406281443E-12	4.1774796390723E-12	5.14391149587261E-12	4.84774689459509E-12
0.0178	5.48683892893078E-12	4.31776813441428E-12	5.23743715943393E-12	4.06836636491742E-12	4.84774689459509E-12	5.06597344290484E-12	4.70745839925311E-12	5.29978760180814E-12	5.1127362746855E-12	4.73863362044022E-12	3.80337698482702E-12	4.8789221157822E-12	6.0479929102987E-12	3.63191326829793E-12	4.97244777934352E-12	3.75661415304636E-12	5.25302477002748E-12	4.80098406281443E-12
0.01782	5.3465504335888E-12	4.39570618738205E-12	5.67389025605342E-12	3.95925309076255E-12	5.14391149587261E-12	5.36213804418235E-12	5.00362300053063E-12	5.45566370774367E-12	4.67628317806601E-12	4.69187078865956E-12	3.63191326829793E-12	4.92568494756286E-12	5.86094158317606E-12	3.69426371067214E-12	5.06597344290484E-12	3.30457344583331E-12	5.39331326536946E-12	4.70745839925311E-12
0.01784	4.89450972637575E-12	4.6451079568789E-12	5.97005485733093E-12	3.92807786957544E-12	5.12832388527905E-12	5.53360176071144E-12	5.05038583231129E-12	5.37772565477591E-12	4.45805662975626E-12	4.78539645222088E-12	3.42927433058174E-12	4.83215928400154E-12	5.44007609715012E-12	3.80337698482702E-12	5.06597344290484E-12	3.07075928693001E-12	5.65830264545987E-12	4.62952034628534E-12
0.01786	4.45805662975626E-12	5.00362300053063E-12	6.20386901623423E-12	4.09954158610453E-12	4.89450972637575E-12	5.54918937130499E-12	4.97244777934352E-12	5.08156105349839E-12	4.48923185094337E-12	5.00362300053062E-12	3.32016105642686E-12	4.72304600984667E-12	4.8789221157822E-12	3.943665480169E-12	4.98803538993707E-12	3.07075928693001E-12	5.82976636198895E-12	4.52040707213047E-12
0.01788	3.99042831194966E-12	5.31537521240169E-12	6.34415751157621E-12	4.28659291322717E-12	4.58275751450469E-12	5.29978760180814E-12	4.70745839925311E-12	4.80098406281443E-12	4.6451079568789E-12	5.37772565477591E-12	3.32016105642686E-12	4.56716990391113E-12	4.31776813441428E-12	4.00601592254321E-12	4.92568494756286E-12	3.22663539286554E-12	5.84535397258251E-12	4.36453096619494E-12
0.0179	3.63191326829793E-12	5.54918937130499E-12	6.23504423742134E-12	4.34894335560138E-12	4.4112937979756E-12	4.8789221157822E-12	4.48923185094337E-12	4.61393273569179E-12	4.92568494756286E-12	5.79859114080185E-12	3.5072123835495E-12	4.56716990391113E-12	3.943665480169E-12	3.88131503779478E-12	5.00362300053063E-12	3.55397521533016E-12	5.70506547724053E-12	4.13071680729164E-12
0.01792	3.28898583523976E-12	5.56477698189855E-12	5.79859114080185E-12	4.34894335560138E-12	4.55158229331758E-12	4.47364424034981E-12	4.38011857678849E-12	4.58275751450469E-12	5.00362300053063E-12	6.0479929102987E-12	3.81896459542057E-12	4.66069556747245E-12	3.81896459542057E-12	3.58515043651727E-12	5.15949910646616E-12	4.16189202847874E-12	5.54918937130499E-12	4.03719114373032E-12
0.01794	2.96164601277514E-12	5.39331326536946E-12	5.25302477002748E-12	4.13071680729164E-12	4.83215928400154E-12	4.03719114373032E-12	4.38011857678849E-12	4.72304600984667E-12	4.8789221157822E-12	6.03240529970515E-12	4.27100530263362E-12	4.81657167340799E-12	3.83455220601412E-12	3.28898583523976E-12	5.28419999121459E-12	4.78539645222088E-12	5.25302477002748E-12	3.92807786957544E-12
0.01796	2.64989380090407E-12	5.05038583231128E-12	4.73863362044022E-12	3.92807786957544E-12	4.92568494756286E-12	3.83455220601412E-12	4.4112937979756E-12	4.95686016874997E-12	4.69187078865956E-12	5.59595220308565E-12	4.66069556747245E-12	4.89450972637575E-12	3.92807786957544E-12	3.08634689752356E-12	5.23743715943393E-12	5.39331326536946E-12	4.95686016874997E-12	3.69426371067214E-12
0.01798	2.63430619031052E-12	4.66069556747245E-12	4.34894335560138E-12	3.92807786957544E-12	4.81657167340799E-12	3.63191326829793E-12	4.58275751450469E-12	5.20626193824682E-12	4.47364424034981E-12	5.00362300053063E-12	5.00362300053063E-12	4.89450972637575E-12	4.05277875432387E-12	3.16428495049133E-12	4.97244777934352E-12	5.84535397258251E-12	4.676283178066E-12	3.38251149880108E-12
0.018	2.86812034921382E-12	4.27100530263362E-12	4.03719114373032E-12	4.03719114373032E-12	4.47364424034981E-12	3.64750087889148E-12	4.86333450518865E-12	5.36213804418235E-12	4.44246901916271E-12	4.4112937979756E-12	5.06597344290484E-12	5.01921061112418E-12	4.1774796390723E-12	3.44486194117529E-12	4.72304600984667E-12	6.01681768911159E-12	4.47364424034981E-12	2.96164601277514E-12
0.01802	3.28898583523976E-12	3.89690264838834E-12	3.78778937423346E-12	4.1774796390723E-12	4.22424247085296E-12	3.72543893185925E-12	5.14391149587261E-12	5.31537521240169E-12	4.59834512509824E-12	3.91249025898189E-12	4.92568494756286E-12	5.09714866409195E-12	4.33335574500783E-12	3.943665480169E-12	4.42688140856915E-12	5.87652919376961E-12	4.33335574500783E-12	2.49401769496854E-12
0.01804	3.78778937423346E-12	3.52279999414306E-12	3.75661415304636E-12	4.16189202847874E-12	4.22424247085296E-12	3.9748407013561E-12	5.51801415011789E-12	5.06597344290484E-12	4.95686016874997E-12	3.66308848948504E-12	4.55158229331758E-12	4.92568494756286E-12	4.44246901916271E-12	4.38011857678849E-12	4.33335574500783E-12	5.61153981367921E-12	4.19306724966585E-12	2.18226548309747E-12
0.01806	4.28659291322717E-12	3.33574866702042E-12	3.92807786957544E-12	4.08395397551098E-12	4.28659291322717E-12	4.2086548602594E-12	5.8141787513954E-12	4.73863362044022E-12	5.42448848655657E-12	3.7098513212657E-12	4.27100530263362E-12	4.48923185094337E-12	4.52040707213047E-12	4.8789221157822E-12	4.36453096619494E-12	5.29978760180814E-12	4.11512919669808E-12	2.1043274301297E-12
0.01808	4.78539645222088E-12	3.28898583523976E-12	4.2086548602594E-12	4.05277875432387E-12	4.44246901916271E-12	4.31776813441428E-12	6.07916813148581E-12	4.42688140856915E-12	5.82976636198895E-12	3.81896459542057E-12	4.06836636491742E-12	4.05277875432387E-12	4.59834512509824E-12	5.29978760180814E-12	4.66069556747245E-12	5.03479822171773E-12	3.95925309076255E-12	2.46284247378143E-12
0.0181	5.09714866409195E-12	3.42927433058174E-12	4.47364424034981E-12	3.88131503779478E-12	4.59834512509824E-12	4.36453096619494E-12	6.26621945860845E-12	4.22424247085296E-12	6.12593096326647E-12	4.00601592254321E-12	4.05277875432387E-12	3.60073804711082E-12	4.55158229331758E-12	5.61153981367921E-12	4.92568494756286E-12	4.70745839925311E-12	3.78778937423346E-12	3.05517167633646E-12
0.01812	5.3465504335888E-12	3.64750087889148E-12	4.52040707213047E-12	3.7410265424528E-12	4.72304600984667E-12	4.34894335560138E-12	6.21945662682779E-12	4.19306724966585E-12	6.14151857386002E-12	4.08395397551098E-12	4.22424247085296E-12	3.17987256108488E-12	4.44246901916271E-12	5.8141787513954E-12	4.95686016874997E-12	4.33335574500783E-12	3.78778937423346E-12	3.75661415304636E-12
0.01814	5.29978760180814E-12	3.85013981660768E-12	4.34894335560138E-12	3.61632565770438E-12	4.84774689459509E-12	4.4112937979756E-12	6.03240529970515E-12	4.22424247085296E-12	5.89211680436317E-12	4.11512919669808E-12	4.45805662975626E-12	2.93047079158803E-12	4.34894335560138E-12	5.79859114080185E-12	4.676283178066E-12	3.99042831194966E-12	3.9748407013561E-12	4.28659291322717E-12
0.01816	4.98803538993707E-12	3.88131503779478E-12	4.08395397551098E-12	3.64750087889148E-12	5.06597344290484E-12	4.55158229331758E-12	5.67389025605342E-12	4.1774796390723E-12	5.48683892893078E-12	4.09954158610453E-12	4.70745839925311E-12	2.79018229624605E-12	4.34894335560138E-12	5.59595220308565E-12	4.19306724966585E-12	3.61632565770438E-12	4.2086548602594E-12	4.55158229331758E-12
0.01818	4.4112937979756E-12	3.72543893185925E-12	3.9748407013561E-12	3.75661415304636E-12	5.17508671705971E-12	4.83215928400154E-12	5.08156105349839E-12	4.25541769204006E-12	5.1127362746855E-12	4.08395397551098E-12	4.80098406281443E-12	2.96164601277514E-12	4.31776813441428E-12	5.08156105349839E-12	3.63191326829793E-12	3.35133627761397E-12	4.42688140856915E-12	4.6451079568789E-12
0.0182	3.88131503779478E-12	3.55397521533016E-12	4.00601592254321E-12	3.92807786957544E-12	5.33096282299525E-12	5.31537521240169E-12	4.50481946153692E-12	4.31776813441428E-12	4.62952034628534E-12	4.09954158610453E-12	4.67628317806601E-12	3.38251149880108E-12	4.16189202847874E-12	4.66069556747245E-12	3.21104778227199E-12	3.38251149880108E-12	4.53599468272403E-12	4.47364424034981E-12
0.01822	3.58515043651727E-12	3.41368671998818E-12	4.19306724966585E-12	4.06836636491742E-12	5.45566370774367E-12	5.75182830902119E-12	4.03719114373032E-12	4.59834512509824E-12	4.22424247085296E-12	4.13071680729164E-12	4.28659291322717E-12	3.92807786957544E-12	3.9748407013561E-12	4.33335574500783E-12	3.07075928693001E-12	3.69426371067214E-12	4.52040707213047E-12	4.4112937979756E-12
0.01824	3.61632565770438E-12	3.53838760473661E-12	4.45805662975626E-12	4.11512919669808E-12	5.37772565477591E-12	5.97005485733093E-12	3.95925309076255E-12	4.94127255815641E-12	3.83455220601412E-12	4.28659291322717E-12	3.83455220601412E-12	4.47364424034981E-12	3.9748407013561E-12	4.44246901916271E-12	3.25781061405265E-12	4.05277875432387E-12	4.50481946153692E-12	4.39570618738205E-12
0.01826	3.83455220601412E-12	3.7410265424528E-12	4.67628317806601E-12	4.03719114373032E-12	5.05038583231129E-12	5.82976636198895E-12	4.25541769204006E-12	5.19067432765327E-12	3.72543893185925E-12	4.47364424034981E-12	3.46044955176884E-12	4.94127255815641E-12	4.11512919669808E-12	4.80098406281443E-12	3.44486194117529E-12	4.38011857678849E-12	4.31776813441428E-12	4.56716990391113E-12
0.01828	4.06836636491742E-12	3.95925309076255E-12	4.76980884162733E-12	4.00601592254321E-12	4.69187078865956E-12	5.5803645924921E-12	4.84774689459509E-12	5.26861238062103E-12	3.78778937423346E-12	4.48923185094337E-12	3.32016105642686E-12	5.19067432765327E-12	4.28659291322717E-12	4.95686016874997E-12	3.4760371623624E-12	4.50481946153692E-12	4.14630441788519E-12	4.8789221157822E-12
0.0183	4.25541769204006E-12	4.11512919669808E-12	4.78539645222088E-12	3.99042831194966E-12	4.27100530263362E-12	5.22184954884037E-12	5.36213804418235E-12	5.12832388527905E-12	4.13071680729164E-12	4.52040707213047E-12	3.41368671998818E-12	5.23743715943393E-12	4.47364424034981E-12	4.84774689459509E-12	3.41368671998818E-12	4.52040707213047E-12	4.00601592254321E-12	4.97244777934352E-12
0.01832	4.33335574500783E-12	4.27100530263362E-12	4.81657167340799E-12	3.95925309076255E-12	3.86572742720123E-12	4.80098406281443E-12	5.78300353020829E-12	4.76980884162733E-12	4.50481946153692E-12	4.61393273569179E-12	3.67867610007859E-12	5.20626193824682E-12	4.55158229331758E-12	4.39570618738205E-12	3.39809910939463E-12	4.56716990391113E-12	4.03719114373032E-12	5.00362300053063E-12
0.01834	4.4112937979756E-12	4.45805662975626E-12	4.83215928400154E-12	4.03719114373032E-12	3.49162477295595E-12	4.30218052382072E-12	6.01681768911159E-12	4.30218052382072E-12	4.83215928400154E-12	4.80098406281443E-12	4.13071680729164E-12	5.05038583231129E-12	4.70745839925311E-12	4.00601592254321E-12	3.30457344583331E-12	4.69187078865956E-12	4.23983008144651E-12	5.01921061112418E-12
0.01836	4.45805662975626E-12	4.6451079568789E-12	4.81657167340799E-12	3.9748407013561E-12	3.2733982246462E-12	3.85013981660768E-12	6.12593096326647E-12	3.80337698482702E-12	5.06597344290484E-12	4.92568494756286E-12	4.42688140856915E-12	4.89450972637575E-12	4.86333450518865E-12	3.67867610007859E-12	3.13310972930422E-12	4.73863362044022E-12	4.42688140856915E-12	4.78539645222088E-12
0.01838	4.45805662975626E-12	4.92568494756286E-12	4.67628317806601E-12	3.86572742720123E-12	3.30457344583331E-12	3.4760371623624E-12	6.01681768911159E-12	3.56956282592372E-12	5.19067432765327E-12	4.8789221157822E-12	4.62952034628535E-12	4.75422123103377E-12	5.05038583231128E-12	3.64750087889148E-12	3.11752211871067E-12	4.89450972637575E-12	4.55158229331758E-12	4.47364424034981E-12
0.0184	4.42688140856915E-12	5.14391149587261E-12	4.61393273569179E-12	3.86572742720123E-12	3.53838760473661E-12	3.30457344583331E-12	5.68947786664697E-12	3.4760371623624E-12	5.26861238062103E-12	4.89450972637575E-12	4.676283178066E-12	4.67628317806601E-12	5.37772565477591E-12	3.75661415304636E-12	3.28898583523976E-12	5.05038583231128E-12	4.61393273569179E-12	4.16189202847874E-12
0.01842	4.45805662975626E-12	5.05038583231128E-12	4.66069556747245E-12	3.92807786957544E-12	3.80337698482702E-12	3.56956282592372E-12	5.26861238062103E-12	3.83455220601412E-12	5.3465504335888E-12	4.92568494756286E-12	4.67628317806601E-12	4.67628317806601E-12	5.39331326536946E-12	3.95925309076255E-12	3.61632565770438E-12	5.03479822171773E-12	4.75422123103377E-12	3.99042831194966E-12
0.01844	4.52040707213047E-12	4.36453096619494E-12	4.76980884162733E-12	3.9748407013561E-12	4.05277875432387E-12	4.00601592254321E-12	4.81657167340799E-12	4.33335574500783E-12	5.44007609715012E-12	4.94127255815641E-12	4.58275751450469E-12	4.80098406281443E-12	5.31537521240169E-12	4.22424247085296E-12	3.943665480169E-12	4.92568494756286E-12	4.83215928400154E-12	4.16189202847874E-12
0.01846	4.62952034628535E-12	3.63191326829793E-12	4.95686016874997E-12	4.14630441788519E-12	4.31776813441428E-12	4.58275751450469E-12	4.48923185094337E-12	4.67628317806601E-12	5.56477698189855E-12	4.81657167340799E-12	4.14630441788519E-12	4.84774689459509E-12	5.05038583231129E-12	4.42688140856915E-12	4.05277875432387E-12	4.81657167340799E-12	4.66069556747245E-12	4.45805662975626E-12
0.01848	4.66069556747245E-12	3.14869733989778E-12	4.86333450518865E-12	4.34894335560138E-12	4.52040707213047E-12	5.00362300053062E-12	4.1774796390723E-12	4.75422123103377E-12	5.65830264545987E-12	4.6451079568789E-12	3.67867610007859E-12	5.03479822171773E-12	4.59834512509824E-12	4.38011857678849E-12	4.00601592254321E-12	4.84774689459509E-12	4.38011857678849E-12	4.80098406281443E-12
0.0185	4.61393273569179E-12	3.05517167633646E-12	4.55158229331758E-12	4.56716990391113E-12	4.6451079568789E-12	5.05038583231129E-12	3.943665480169E-12	4.73863362044022E-12	5.75182830902119E-12	4.42688140856915E-12	3.22663539286554E-12	5.31537521240169E-12	4.13071680729164E-12	4.38011857678849E-12	3.91249025898189E-12	4.83215928400154E-12	4.13071680729164E-12	5.06597344290484E-12
0.01852	4.45805662975626E-12	3.2733982246462E-12	4.1774796390723E-12	4.78539645222088E-12	4.56716990391113E-12	4.73863362044022E-12	4.05277875432387E-12	4.61393273569179E-12	5.56477698189855E-12	4.27100530263362E-12	3.05517167633646E-12	5.56477698189855E-12	3.64750087889148E-12	4.50481946153692E-12	3.89690264838834E-12	4.76980884162733E-12	4.00601592254321E-12	5.15949910646616E-12
0.01854	4.16189202847874E-12	3.67867610007859E-12	3.92807786957544E-12	4.84774689459509E-12	4.45805662975626E-12	4.2086548602594E-12	4.30218052382072E-12	4.36453096619494E-12	5.19067432765327E-12	4.22424247085296E-12	3.22663539286554E-12	5.70506547724053E-12	3.38251149880108E-12	4.69187078865956E-12	3.89690264838834E-12	4.42688140856915E-12	4.14630441788519E-12	5.23743715943393E-12
0.01856	3.943665480169E-12	4.05277875432387E-12	3.83455220601412E-12	4.81657167340799E-12	4.30218052382072E-12	3.66308848948504E-12	4.73863362044022E-12	4.14630441788519E-12	4.76980884162733E-12	4.33335574500783E-12	3.69426371067214E-12	5.73624069842763E-12	3.46044955176884E-12	4.56716990391113E-12	4.00601592254321E-12	3.89690264838834E-12	4.50481946153692E-12	5.20626193824682E-12
0.01858	3.9748407013561E-12	4.33335574500783E-12	3.86572742720123E-12	4.59834512509824E-12	4.11512919669808E-12	3.38251149880108E-12	5.22184954884037E-12	4.2086548602594E-12	4.42688140856915E-12	4.58275751450469E-12	4.34894335560138E-12	5.45566370774367E-12	3.75661415304636E-12	4.28659291322717E-12	4.14630441788519E-12	3.4760371623624E-12	5.08156105349839E-12	5.03479822171773E-12
0.0186	4.23983008144651E-12	4.52040707213047E-12	4.00601592254321E-12	4.44246901916271E-12	4.11512919669808E-12	3.42927433058174E-12	5.51801415011789E-12	4.48923185094337E-12	4.19306724966585E-12	4.89450972637575E-12	4.95686016874997E-12	5.09714866409195E-12	4.09954158610453E-12	4.00601592254321E-12	4.48923185094337E-12	3.2733982246462E-12	5.3465504335888E-12	4.6451079568789E-12
0.01862	4.80098406281443E-12	4.62952034628535E-12	4.30218052382072E-12	4.42688140856915E-12	4.45805662975626E-12	3.75661415304636E-12	5.59595220308565E-12	4.8789221157822E-12	4.19306724966585E-12	5.00362300053062E-12	5.31537521240169E-12	4.72304600984667E-12	4.28659291322717E-12	3.9748407013561E-12	4.8789221157822E-12	3.33574866702042E-12	5.29978760180814E-12	4.33335574500783E-12
0.01864	5.26861238062103E-12	4.78539645222088E-12	4.75422123103377E-12	4.36453096619494E-12	4.8789221157822E-12	4.23983008144651E-12	5.54918937130499E-12	5.17508671705971E-12	4.31776813441428E-12	5.05038583231129E-12	5.44007609715012E-12	4.53599468272403E-12	4.36453096619494E-12	4.25541769204006E-12	5.23743715943393E-12	3.60073804711082E-12	4.89450972637575E-12	4.03719114373032E-12
0.01866	5.51801415011789E-12	4.80098406281443E-12	5.05038583231128E-12	4.33335574500783E-12	5.19067432765327E-12	4.53599468272403E-12	5.17508671705971E-12	5.31537521240169E-12	4.36453096619494E-12	4.98803538993707E-12	5.47125131833723E-12	4.50481946153692E-12	4.52040707213047E-12	4.72304600984667E-12	5.20626193824682E-12	3.99042831194966E-12	4.38011857678849E-12	3.69426371067214E-12
0.01868	5.56477698189855E-12	4.76980884162733E-12	5.05038583231128E-12	4.33335574500783E-12	5.42448848655657E-12	4.55158229331758E-12	4.62952034628534E-12	5.31537521240169E-12	4.36453096619494E-12	4.86333450518865E-12	5.48683892893078E-12	4.4112937979756E-12	4.70745839925311E-12	5.20626193824682E-12	4.94127255815641E-12	4.22424247085296E-12	4.05277875432387E-12	3.35133627761397E-12
0.0187	5.42448848655657E-12	4.72304600984667E-12	4.91009733696931E-12	4.25541769204006E-12	5.61153981367921E-12	4.53599468272403E-12	3.95925309076255E-12	5.15949910646616E-12	4.23983008144651E-12	4.69187078865956E-12	5.31537521240169E-12	4.23983008144651E-12	4.75422123103377E-12	5.64271503486631E-12	4.50481946153692E-12	4.33335574500783E-12	3.86572742720123E-12	3.21104778227199E-12
0.01872	5.14391149587261E-12	4.62952034628535E-12	4.56716990391113E-12	4.13071680729164E-12	5.62712742427276E-12	4.42688140856915E-12	3.49162477295595E-12	4.94127255815641E-12	4.11512919669808E-12	4.61393273569179E-12	4.92568494756286E-12	4.11512919669808E-12	4.97244777934352E-12	5.89211680436317E-12	4.19306724966585E-12	4.27100530263362E-12	3.92807786957544E-12	3.21104778227199E-12
0.01874	4.94127255815641E-12	4.676283178066E-12	4.22424247085296E-12	3.80337698482702E-12	5.37772565477591E-12	4.36453096619494E-12	3.25781061405265E-12	4.76980884162733E-12	4.1774796390723E-12	4.58275751450468E-12	4.48923185094337E-12	4.03719114373032E-12	5.03479822171773E-12	6.00123007851804E-12	3.943665480169E-12	4.14630441788519E-12	3.9748407013561E-12	3.33574866702042E-12
0.01876	4.676283178066E-12	4.8789221157822E-12	3.83455220601412E-12	3.4760371623624E-12	5.08156105349839E-12	4.58275751450469E-12	3.36692388820752E-12	4.59834512509824E-12	4.61393273569179E-12	4.48923185094337E-12	4.16189202847874E-12	4.08395397551098E-12	5.1127362746855E-12	5.84535397258251E-12	3.88131503779478E-12	3.89690264838834E-12	4.05277875432387E-12	3.5072123835495E-12
0.01878	4.55158229331758E-12	4.97244777934352E-12	3.52279999414306E-12	3.16428495049133E-12	4.80098406281443E-12	4.92568494756286E-12	3.63191326829793E-12	4.47364424034981E-12	5.15949910646616E-12	4.39570618738205E-12	4.02160353313676E-12	4.28659291322717E-12	4.94127255815641E-12	5.42448848655657E-12	3.85013981660768E-12	3.67867610007859E-12	4.2086548602594E-12	3.80337698482702E-12
0.0188	4.39570618738205E-12	5.14391149587261E-12	3.32016105642686E-12	3.13310972930422E-12	4.676283178066E-12	5.42448848655657E-12	3.89690264838834E-12	4.28659291322717E-12	5.5803645924921E-12	4.27100530263362E-12	3.9748407013561E-12	4.53599468272402E-12	4.81657167340799E-12	4.92568494756286E-12	3.69426371067214E-12	3.4760371623624E-12	4.56716990391113E-12	3.943665480169E-12
0.01882	4.38011857678849E-12	5.19067432765327E-12	3.52279999414306E-12	3.21104778227199E-12	4.676283178066E-12	5.75182830902119E-12	4.09954158610453E-12	4.16189202847874E-12	5.65830264545987E-12	4.05277875432387E-12	4.06836636491742E-12	4.80098406281443E-12	4.62952034628535E-12	4.38011857678849E-12	3.61632565770438E-12	3.39809910939463E-12	4.94127255815641E-12	3.75661415304636E-12
0.01884	4.30218052382072E-12	5.28419999121459E-12	3.86572742720123E-12	3.4760371623624E-12	4.69187078865956E-12	5.75182830902119E-12	4.38011857678849E-12	4.03719114373032E-12	5.47125131833723E-12	3.77220176363991E-12	4.14630441788519E-12	5.05038583231129E-12	4.42688140856915E-12	4.03719114373032E-12	3.63191326829793E-12	3.39809910939463E-12	5.19067432765327E-12	3.36692388820752E-12
0.01886	4.14630441788519E-12	5.23743715943393E-12	4.22424247085296E-12	3.86572742720123E-12	4.61393273569179E-12	5.23743715943393E-12	4.62952034628534E-12	4.05277875432387E-12	5.33096282299525E-12	3.5072123835495E-12	4.05277875432387E-12	4.97244777934352E-12	4.36453096619494E-12	3.63191326829793E-12	3.80337698482702E-12	3.53838760473661E-12	5.29978760180814E-12	2.97723362336869E-12
0.01888	4.03719114373032E-12	4.95686016874997E-12	4.42688140856915E-12	4.34894335560138E-12	4.53599468272403E-12	4.4112937979756E-12	4.84774689459509E-12	4.25541769204006E-12	5.28419999121459E-12	3.41368671998818E-12	4.02160353313676E-12	4.72304600984667E-12	4.33335574500783E-12	3.5072123835495E-12	4.13071680729164E-12	3.7410265424528E-12	5.29978760180814E-12	2.74341946446539E-12
0.0189	3.95925309076255E-12	4.67628317806601E-12	4.38011857678849E-12	4.84774689459509E-12	4.56716990391113E-12	3.61632565770438E-12	4.98803538993707E-12	4.47364424034981E-12	5.33096282299525E-12	3.66308848948504E-12	4.22424247085296E-12	4.31776813441428E-12	4.44246901916271E-12	3.80337698482702E-12	4.52040707213047E-12	4.09954158610453E-12	5.22184954884037E-12	2.79018229624605E-12
0.01892	3.95925309076255E-12	4.39570618738205E-12	4.38011857678849E-12	5.28419999121459E-12	4.61393273569179E-12	2.91488318099448E-12	5.05038583231129E-12	4.52040707213047E-12	5.51801415011789E-12	4.00601592254321E-12	4.56716990391113E-12	4.02160353313676E-12	4.55158229331758E-12	4.33335574500783E-12	4.55158229331758E-12	4.25541769204006E-12	5.29978760180814E-12	3.11752211871067E-12
0.01894	4.09954158610453E-12	4.1774796390723E-12	4.1774796390723E-12	5.53360176071144E-12	4.58275751450469E-12	2.69665663268473E-12	5.01921061112418E-12	4.36453096619494E-12	5.62712742427276E-12	4.25541769204006E-12	4.94127255815641E-12	3.7410265424528E-12	4.59834512509824E-12	4.8789221157822E-12	4.53599468272403E-12	4.27100530263362E-12	5.23743715943393E-12	3.64750087889148E-12
0.01896	4.30218052382072E-12	4.02160353313676E-12	3.943665480169E-12	5.61153981367921E-12	4.44246901916271E-12	3.07075928693001E-12	4.98803538993707E-12	4.16189202847874E-12	5.50242653952433E-12	4.23983008144651E-12	5.1127362746855E-12	3.64750087889148E-12	4.48923185094337E-12	5.23743715943393E-12	4.48923185094337E-12	4.11512919669808E-12	5.15949910646616E-12	4.16189202847874E-12
0.01898	4.50481946153692E-12	3.99042831194966E-12	3.75661415304636E-12	5.47125131833723E-12	4.28659291322717E-12	3.69426371067214E-12	4.92568494756286E-12	4.16189202847874E-12	5.12832388527905E-12	3.95925309076255E-12	5.12832388527905E-12	3.72543893185925E-12	4.38011857678849E-12	5.3465504335888E-12	4.48923185094337E-12	3.80337698482702E-12	4.86333450518865E-12	4.50481946153692E-12
0.019	4.76980884162733E-12	4.05277875432387E-12	3.63191326829793E-12	5.1127362746855E-12	4.23983008144651E-12	4.30218052382072E-12	4.676283178066E-12	4.39570618738205E-12	4.55158229331758E-12	3.72543893185925E-12	4.91009733696931E-12	3.67867610007859E-12	4.38011857678849E-12	5.19067432765327E-12	4.56716990391113E-12	3.4760371623624E-12	4.62952034628535E-12	4.59834512509824E-12
0.01902	4.89450972637575E-12	4.23983008144651E-12	3.69426371067214E-12	4.73863362044022E-12	4.23983008144651E-12	4.69187078865956E-12	4.30218052382072E-12	4.67628317806601E-12	4.09954158610453E-12	3.58515043651727E-12	4.55158229331758E-12	3.2733982246462E-12	4.25541769204006E-12	5.00362300053063E-12	4.62952034628535E-12	3.44486194117529E-12	4.38011857678849E-12	4.53599468272403E-12
0.01904	4.86333450518865E-12	4.42688140856915E-12	3.7410265424528E-12	4.39570618738205E-12	4.38011857678849E-12	4.59834512509824E-12	3.92807786957544E-12	4.75422123103377E-12	3.86572742720123E-12	3.53838760473661E-12	4.30218052382072E-12	2.94605840218158E-12	4.03719114373032E-12	4.72304600984667E-12	4.59834512509824E-12	3.61632565770438E-12	4.27100530263362E-12	4.36453096619494E-12
0.01906	4.61393273569179E-12	4.66069556747245E-12	3.83455220601412E-12	4.22424247085296E-12	4.53599468272403E-12	4.36453096619494E-12	3.63191326829793E-12	4.72304600984667E-12	3.92807786957544E-12	3.64750087889148E-12	4.09954158610453E-12	2.74341946446539E-12	3.91249025898189E-12	4.50481946153692E-12	4.47364424034981E-12	4.08395397551098E-12	4.2086548602594E-12	4.2086548602594E-12
0.01908	4.34894335560138E-12	4.75422123103377E-12	3.83455220601412E-12	4.13071680729164E-12	4.53599468272403E-12	4.16189202847874E-12	3.7098513212657E-12	4.45805662975626E-12	4.25541769204006E-12	3.77220176363991E-12	4.06836636491742E-12	2.69665663268473E-12	3.83455220601412E-12	4.52040707213047E-12	4.4112937979756E-12	4.53599468272403E-12	4.19306724966585E-12	4.14630441788519E-12
0.0191	4.13071680729164E-12	4.84774689459509E-12	3.81896459542057E-12	4.03719114373032E-12	4.39570618738205E-12	3.9748407013561E-12	4.06836636491742E-12	4.2086548602594E-12	4.73863362044022E-12	3.81896459542057E-12	4.14630441788519E-12	2.71224424327828E-12	3.85013981660768E-12	4.73863362044022E-12	4.42688140856915E-12	4.94127255815641E-12	4.28659291322717E-12	4.08395397551098E-12
0.01912	3.85013981660768E-12	4.91009733696931E-12	3.77220176363991E-12	3.9748407013561E-12	4.1774796390723E-12	3.80337698482702E-12	4.42688140856915E-12	4.08395397551098E-12	5.22184954884037E-12	3.77220176363991E-12	4.33335574500783E-12	2.79018229624605E-12	4.03719114373032E-12	4.83215928400154E-12	4.38011857678849E-12	5.23743715943393E-12	4.33335574500783E-12	3.943665480169E-12
0.01914	3.69426371067214E-12	4.97244777934352E-12	3.83455220601412E-12	3.78778937423346E-12	3.95925309076255E-12	3.67867610007859E-12	4.58275751450468E-12	4.11512919669808E-12	5.42448848655657E-12	3.64750087889148E-12	4.39570618738205E-12	3.07075928693001E-12	4.48923185094337E-12	4.91009733696931E-12	4.2086548602594E-12	5.26861238062103E-12	4.36453096619494E-12	4.00601592254321E-12
0.01916	3.46044955176884E-12	5.03479822171773E-12	4.09954158610453E-12	3.56956282592372E-12	3.83455220601412E-12	3.53838760473661E-12	4.55158229331758E-12	4.08395397551098E-12	5.45566370774367E-12	3.41368671998818E-12	4.48923185094337E-12	3.33574866702042E-12	5.12832388527905E-12	4.91009733696931E-12	3.92807786957544E-12	5.31537521240169E-12	4.23983008144651E-12	4.19306724966585E-12
0.01918	3.56956282592372E-12	4.86333450518865E-12	4.53599468272403E-12	3.49162477295595E-12	3.99042831194966E-12	3.61632565770438E-12	4.42688140856915E-12	4.03719114373032E-12	4.97244777934352E-12	3.35133627761397E-12	4.59834512509824E-12	3.7098513212657E-12	5.73624069842763E-12	4.80098406281443E-12	3.58515043651727E-12	5.40890087596301E-12	4.1774796390723E-12	4.44246901916271E-12
0.0192	3.85013981660768E-12	4.72304600984667E-12	4.89450972637575E-12	3.53838760473661E-12	4.39570618738205E-12	3.77220176363991E-12	4.34894335560138E-12	4.09954158610453E-12	4.42688140856915E-12	3.4760371623624E-12	4.70745839925311E-12	4.09954158610453E-12	6.11034335267291E-12	4.78539645222088E-12	3.35133627761397E-12	5.54918937130499E-12	4.13071680729164E-12	4.55158229331758E-12
0.01922	4.23983008144651E-12	4.44246901916271E-12	5.22184954884037E-12	3.69426371067214E-12	4.67628317806601E-12	4.16189202847874E-12	4.36453096619494E-12	4.30218052382072E-12	3.86572742720123E-12	3.72543893185925E-12	4.81657167340799E-12	4.28659291322717E-12	6.09475574207936E-12	4.76980884162733E-12	3.42927433058174E-12	5.48683892893078E-12	4.00601592254321E-12	4.48923185094337E-12
0.01924	4.53599468272403E-12	4.28659291322717E-12	5.48683892893078E-12	3.88131503779478E-12	4.62952034628535E-12	4.53599468272403E-12	4.45805662975626E-12	4.58275751450469E-12	3.7098513212657E-12	3.9748407013561E-12	4.70745839925311E-12	4.23983008144651E-12	5.8141787513954E-12	4.89450972637575E-12	3.60073804711082E-12	5.29978760180814E-12	4.30218052382072E-12	4.42688140856915E-12
0.01926	4.73863362044022E-12	4.08395397551098E-12	5.65830264545987E-12	3.99042831194966E-12	4.30218052382072E-12	4.76980884162733E-12	4.66069556747245E-12	4.66069556747245E-12	3.91249025898189E-12	4.1774796390723E-12	4.66069556747245E-12	4.08395397551098E-12	5.45566370774367E-12	4.95686016874997E-12	3.943665480169E-12	4.8789221157822E-12	4.70745839925311E-12	4.23983008144651E-12
0.01928	4.84774689459509E-12	3.80337698482702E-12	5.53360176071144E-12	3.92807786957544E-12	3.88131503779478E-12	4.80098406281443E-12	4.98803538993707E-12	4.69187078865956E-12	4.39570618738205E-12	4.31776813441428E-12	4.73863362044022E-12	3.95925309076255E-12	5.05038583231129E-12	5.05038583231129E-12	4.39570618738205E-12	4.44246901916271E-12	5.20626193824682E-12	4.02160353313676E-12
0.0193	4.92568494756286E-12	3.52279999414306E-12	5.26861238062103E-12	3.89690264838834E-12	3.52279999414306E-12	4.69187078865956E-12	5.26861238062103E-12	4.69187078865956E-12	4.86333450518865E-12	4.38011857678849E-12	5.14391149587261E-12	3.89690264838834E-12	4.69187078865956E-12	5.31537521240169E-12	4.39570618738205E-12	4.14630441788519E-12	5.56477698189855E-12	3.7098513212657E-12
0.01932	4.86333450518865E-12	3.32016105642686E-12	4.80098406281443E-12	3.85013981660768E-12	3.35133627761397E-12	4.50481946153692E-12	5.50242653952433E-12	4.75422123103377E-12	5.08156105349839E-12	4.42688140856915E-12	5.44007609715012E-12	3.89690264838834E-12	4.36453096619494E-12	5.5803645924921E-12	4.19306724966585E-12	4.11512919669808E-12	5.79859114080185E-12	3.4760371623624E-12
0.01934	4.70745839925311E-12	3.32016105642686E-12	4.42688140856915E-12	3.83455220601412E-12	3.52279999414306E-12	4.48923185094337E-12	5.67389025605342E-12	4.75422123103377E-12	5.03479822171773E-12	4.44246901916271E-12	5.51801415011789E-12	4.14630441788519E-12	4.11512919669808E-12	5.79859114080185E-12	3.75661415304636E-12	4.22424247085296E-12	5.98564246792449E-12	3.21104778227199E-12
0.01936	4.36453096619494E-12	3.42927433058174E-12	4.08395397551098E-12	3.95925309076255E-12	3.80337698482702E-12	4.42688140856915E-12	5.67389025605342E-12	4.76980884162733E-12	4.78539645222088E-12	4.56716990391113E-12	5.31537521240169E-12	4.39570618738205E-12	3.95925309076255E-12	5.90770441495672E-12	3.2733982246462E-12	4.4112937979756E-12	6.00123007851804E-12	3.16428495049133E-12
0.01938	4.08395397551098E-12	3.39809910939463E-12	3.81896459542057E-12	4.08395397551098E-12	4.19306724966585E-12	4.39570618738205E-12	5.65830264545987E-12	4.72304600984667E-12	4.58275751450468E-12	4.6451079568789E-12	5.08156105349839E-12	4.59834512509824E-12	4.11512919669808E-12	5.78300353020829E-12	3.02399645514935E-12	4.62952034628535E-12	5.73624069842763E-12	3.25781061405265E-12
0.0194	3.78778937423346E-12	3.32016105642686E-12	3.75661415304636E-12	4.1774796390723E-12	4.59834512509824E-12	4.31776813441428E-12	5.56477698189855E-12	4.70745839925311E-12	4.50481946153692E-12	4.66069556747245E-12	4.81657167340799E-12	4.70745839925311E-12	4.45805662975626E-12	5.42448848655657E-12	2.94605840218158E-12	4.75422123103377E-12	5.23743715943393E-12	3.55397521533016E-12
0.01942	3.55397521533016E-12	3.30457344583331E-12	3.88131503779478E-12	4.2086548602594E-12	4.94127255815641E-12	4.05277875432387E-12	5.3465504335888E-12	4.83215928400154E-12	4.67628317806601E-12	4.75422123103377E-12	4.76980884162733E-12	4.81657167340799E-12	4.98803538993707E-12	4.89450972637575E-12	3.14869733989778E-12	4.53599468272403E-12	4.75422123103377E-12	3.9748407013561E-12
0.01944	3.53838760473661E-12	3.58515043651727E-12	4.11512919669808E-12	4.16189202847874E-12	5.00362300053063E-12	3.88131503779478E-12	5.03479822171773E-12	4.89450972637575E-12	4.98803538993707E-12	4.72304600984667E-12	4.84774689459509E-12	4.92568494756286E-12	5.25302477002748E-12	4.27100530263362E-12	3.44486194117529E-12	4.27100530263362E-12	4.53599468272403E-12	4.39570618738205E-12
0.01946	3.55397521533016E-12	3.92807786957544E-12	4.31776813441428E-12	4.11512919669808E-12	4.84774689459509E-12	3.7098513212657E-12	4.72304600984667E-12	5.01921061112418E-12	5.14391149587261E-12	4.67628317806601E-12	4.94127255815641E-12	5.1127362746855E-12	5.23743715943393E-12	3.80337698482702E-12	3.943665480169E-12	3.83455220601412E-12	4.39570618738205E-12	4.50481946153692E-12
0.01948	3.49162477295595E-12	4.34894335560138E-12	4.44246901916271E-12	4.08395397551098E-12	4.70745839925311E-12	3.83455220601412E-12	4.52040707213047E-12	5.14391149587261E-12	5.15949910646616E-12	4.55158229331758E-12	4.98803538993707E-12	5.26861238062103E-12	4.98803538993707E-12	3.4760371623624E-12	4.58275751450469E-12	3.56956282592372E-12	4.38011857678849E-12	4.2086548602594E-12
0.0195	3.5072123835495E-12	4.80098406281443E-12	4.62952034628535E-12	4.00601592254321E-12	4.73863362044022E-12	4.13071680729164E-12	4.52040707213047E-12	5.15949910646616E-12	4.83215928400154E-12	4.42688140856915E-12	4.97244777934352E-12	5.36213804418235E-12	4.83215928400154E-12	3.2422230034591E-12	4.95686016874996E-12	3.53838760473661E-12	4.45805662975626E-12	3.75661415304636E-12
0.01952	3.63191326829793E-12	5.1127362746855E-12	4.91009733696931E-12	3.88131503779478E-12	4.83215928400154E-12	4.38011857678849E-12	4.67628317806601E-12	5.20626193824682E-12	4.48923185094337E-12	4.23983008144651E-12	4.80098406281443E-12	5.54918937130499E-12	4.67628317806601E-12	3.19546017167844E-12	5.03479822171773E-12	3.72543893185925E-12	4.67628317806601E-12	3.22663539286554E-12
0.01954	3.86572742720123E-12	5.19067432765327E-12	4.98803538993707E-12	3.55397521533016E-12	4.91009733696931E-12	4.53599468272403E-12	4.94127255815641E-12	5.22184954884037E-12	4.28659291322717E-12	4.03719114373032E-12	4.48923185094337E-12	5.76741591961474E-12	4.58275751450469E-12	3.14869733989778E-12	4.91009733696931E-12	4.08395397551098E-12	4.84774689459509E-12	2.72783185387184E-12
0.01956	4.09954158610453E-12	5.00362300053062E-12	4.8789221157822E-12	3.32016105642686E-12	4.76980884162733E-12	4.59834512509824E-12	5.09714866409195E-12	5.25302477002748E-12	4.42688140856915E-12	3.81896459542057E-12	4.22424247085296E-12	5.76741591961474E-12	4.47364424034981E-12	3.17987256108488E-12	4.61393273569179E-12	4.45805662975626E-12	4.92568494756286E-12	2.47843008437498E-12
0.01958	4.23983008144651E-12	4.70745839925311E-12	4.52040707213047E-12	3.22663539286554E-12	4.59834512509824E-12	4.6451079568789E-12	5.17508671705971E-12	5.12832388527905E-12	4.8789221157822E-12	3.7098513212657E-12	4.06836636491742E-12	5.54918937130499E-12	4.45805662975626E-12	3.36692388820752E-12	4.4112937979756E-12	4.84774689459509E-12	4.98803538993707E-12	2.5719557479363E-12
0.0196	4.14630441788519E-12	4.45805662975626E-12	4.06836636491742E-12	3.33574866702042E-12	4.44246901916271E-12	4.66069556747245E-12	5.1127362746855E-12	4.89450972637575E-12	5.31537521240169E-12	3.66308848948504E-12	4.11512919669808E-12	5.15949910646616E-12	4.59834512509824E-12	3.60073804711082E-12	4.22424247085296E-12	5.17508671705971E-12	4.97244777934352E-12	2.88370795980737E-12
0.01962	3.86572742720123E-12	4.38011857678849E-12	3.55397521533016E-12	3.67867610007859E-12	4.31776813441428E-12	4.48923185094337E-12	4.91009733696931E-12	4.47364424034981E-12	5.56477698189855E-12	3.7410265424528E-12	4.33335574500783E-12	4.73863362044022E-12	4.78539645222088E-12	4.08395397551098E-12	4.11512919669808E-12	5.25302477002748E-12	4.95686016874997E-12	3.44486194117529E-12
0.01964	3.4760371623624E-12	4.31776813441428E-12	3.2733982246462E-12	4.06836636491742E-12	4.22424247085296E-12	4.34894335560138E-12	4.73863362044022E-12	4.09954158610453E-12	5.67389025605342E-12	3.9748407013561E-12	4.73863362044022E-12	4.38011857678849E-12	4.95686016874997E-12	4.45805662975626E-12	3.943665480169E-12	5.26861238062103E-12	5.01921061112418E-12	3.92807786957544E-12
0.01966	3.13310972930422E-12	4.34894335560138E-12	3.07075928693001E-12	4.50481946153692E-12	4.25541769204006E-12	4.28659291322717E-12	4.39570618738205E-12	4.08395397551098E-12	5.64271503486631E-12	4.22424247085296E-12	5.1127362746855E-12	4.22424247085296E-12	4.95686016874997E-12	4.676283178066E-12	3.92807786957544E-12	5.19067432765327E-12	5.05038583231129E-12	4.33335574500783E-12
0.01968	3.07075928693001E-12	4.36453096619494E-12	3.10193450811712E-12	4.92568494756286E-12	4.45805662975626E-12	4.4112937979756E-12	4.25541769204006E-12	4.1774796390723E-12	5.47125131833723E-12	4.50481946153692E-12	5.39331326536946E-12	4.33335574500783E-12	4.78539645222088E-12	4.67628317806601E-12	3.99042831194966E-12	4.98803538993707E-12	5.00362300053063E-12	4.31776813441428E-12
0.0197	3.2422230034591E-12	4.31776813441428E-12	3.32016105642686E-12	5.12832388527905E-12	4.66069556747245E-12	4.56716990391113E-12	4.36453096619494E-12	4.39570618738205E-12	5.31537521240169E-12	4.69187078865956E-12	5.53360176071144E-12	4.34894335560138E-12	4.61393273569179E-12	4.55158229331758E-12	4.1774796390723E-12	4.73863362044022E-12	4.84774689459509E-12	4.13071680729164E-12
0.01972	3.61632565770438E-12	4.39570618738205E-12	3.64750087889148E-12	5.05038583231129E-12	4.78539645222088E-12	4.81657167340799E-12	4.61393273569179E-12	4.58275751450469E-12	5.28419999121459E-12	4.89450972637575E-12	5.68947786664697E-12	4.30218052382072E-12	4.53599468272403E-12	4.2086548602594E-12	4.22424247085296E-12	4.38011857678849E-12	4.70745839925311E-12	3.85013981660768E-12
0.01974	3.95925309076255E-12	4.47364424034981E-12	3.91249025898189E-12	4.84774689459509E-12	4.676283178066E-12	4.98803538993707E-12	4.92568494756286E-12	4.73863362044022E-12	5.36213804418235E-12	4.94127255815641E-12	5.68947786664697E-12	4.2086548602594E-12	4.44246901916271E-12	4.02160353313676E-12	4.2086548602594E-12	3.92807786957544E-12	4.69187078865956E-12	3.60073804711082E-12
0.01976	4.23983008144651E-12	4.42688140856915E-12	4.08395397551098E-12	4.86333450518865E-12	4.56716990391113E-12	5.12832388527905E-12	5.39331326536946E-12	4.81657167340799E-12	5.42448848655657E-12	4.73863362044022E-12	5.45566370774367E-12	4.02160353313676E-12	4.25541769204006E-12	4.03719114373032E-12	4.16189202847874E-12	3.52279999414306E-12	4.80098406281443E-12	3.55397521533016E-12
0.01978	4.39570618738205E-12	4.22424247085296E-12	4.2086548602594E-12	4.83215928400154E-12	4.4112937979756E-12	5.1127362746855E-12	5.72065308783408E-12	4.89450972637575E-12	5.23743715943393E-12	4.4112937979756E-12	5.09714866409195E-12	3.92807786957544E-12	4.08395397551098E-12	4.30218052382072E-12	4.13071680729164E-12	3.33574866702042E-12	4.89450972637575E-12	3.7098513212657E-12
0.0198	4.36453096619494E-12	3.72543893185925E-12	4.28659291322717E-12	4.83215928400154E-12	4.19306724966585E-12	4.98803538993707E-12	5.84535397258251E-12	4.8789221157822E-12	4.89450972637575E-12	3.88131503779478E-12	4.66069556747245E-12	3.85013981660768E-12	4.00601592254321E-12	4.73863362044022E-12	4.14630441788519E-12	3.38251149880108E-12	4.83215928400154E-12	3.83455220601412E-12
0.01982	4.22424247085296E-12	3.32016105642686E-12	4.28659291322717E-12	4.75422123103377E-12	3.9748407013561E-12	4.75422123103377E-12	5.79859114080185E-12	4.84774689459509E-12	4.62952034628535E-12	3.44486194117529E-12	4.33335574500783E-12	3.92807786957544E-12	4.16189202847874E-12	5.12832388527905E-12	4.19306724966585E-12	3.52279999414306E-12	4.70745839925311E-12	4.02160353313676E-12
0.01984	4.11512919669808E-12	2.85253273862026E-12	4.42688140856915E-12	4.61393273569179E-12	3.85013981660768E-12	4.59834512509824E-12	5.44007609715012E-12	4.73863362044022E-12	4.4112937979756E-12	3.22663539286554E-12	4.06836636491742E-12	4.02160353313676E-12	4.16189202847874E-12	5.39331326536946E-12	4.2086548602594E-12	3.63191326829793E-12	4.59834512509824E-12	3.92807786957544E-12
0.01986	3.9748407013561E-12	2.61871857971696E-12	4.6451079568789E-12	4.47364424034981E-12	3.78778937423346E-12	4.56716990391113E-12	4.76980884162733E-12	4.69187078865956E-12	4.42688140856915E-12	3.05517167633646E-12	3.9748407013561E-12	4.09954158610453E-12	4.23983008144651E-12	5.37772565477591E-12	4.25541769204006E-12	3.78778937423346E-12	4.50481946153692E-12	3.88131503779478E-12
0.01988	3.92807786957544E-12	2.71224424327828E-12	4.92568494756286E-12	4.27100530263362E-12	3.943665480169E-12	4.66069556747245E-12	4.22424247085296E-12	4.70745839925311E-12	4.47364424034981E-12	3.07075928693001E-12	3.9748407013561E-12	4.19306724966585E-12	4.36453096619494E-12	5.12832388527905E-12	4.25541769204006E-12	4.06836636491742E-12	4.44246901916271E-12	3.81896459542057E-12
0.0199	4.16189202847874E-12	3.16428495049133E-12	5.03479822171773E-12	3.91249025898189E-12	4.28659291322717E-12	4.70745839925311E-12	3.7098513212657E-12	4.70745839925311E-12	4.50481946153692E-12	3.25781061405265E-12	4.1774796390723E-12	4.2086548602594E-12	4.47364424034981E-12	4.78539645222088E-12	4.30218052382072E-12	4.52040707213047E-12	4.38011857678849E-12	3.89690264838834E-12
0.01992	4.56716990391113E-12	3.61632565770438E-12	4.97244777934352E-12	3.53838760473661E-12	4.62952034628534E-12	4.80098406281443E-12	3.46044955176884E-12	4.84774689459509E-12	4.44246901916271E-12	3.61632565770438E-12	4.45805662975626E-12	4.25541769204006E-12	4.36453096619494E-12	4.58275751450469E-12	4.33335574500783E-12	4.98803538993707E-12	4.31776813441428E-12	4.03719114373032E-12
0.01994	4.91009733696931E-12	4.09954158610453E-12	4.83215928400154E-12	3.28898583523976E-12	4.83215928400154E-12	4.72304600984667E-12	3.33574866702042E-12	4.97244777934352E-12	4.50481946153692E-12	4.03719114373032E-12	4.6451079568789E-12	4.28659291322717E-12	4.16189202847874E-12	4.62952034628535E-12	4.27100530263362E-12	5.3465504335888E-12	4.33335574500783E-12	4.27100530263362E-12
0.01996	5.23743715943393E-12	4.55158229331758E-12	4.61393273569179E-12	3.08634689752356E-12	4.73863362044022E-12	4.6451079568789E-12	3.4760371623624E-12	4.97244777934352E-12	4.55158229331758E-12	4.27100530263362E-12	4.56716990391113E-12	4.47364424034981E-12	3.86572742720123E-12	4.73863362044022E-12	4.19306724966585E-12	5.47125131833723E-12	4.28659291322717E-12	4.48923185094337E-12
0.01998	5.39331326536946E-12	4.91009733696931E-12	4.44246901916271E-12	3.05517167633646E-12	4.33335574500783E-12	4.39570618738205E-12	3.77220176363991E-12	4.86333450518865E-12	4.62952034628535E-12	4.34894335560138E-12	4.36453096619494E-12	4.45805662975626E-12	3.52279999414306E-12	4.76980884162733E-12	4.05277875432387E-12	5.42448848655657E-12	4.09954158610453E-12	4.76980884162733E-12
0.02	5.51801415011789E-12	4.92568494756286E-12	4.25541769204006E-12	3.0395840657429E-12	3.943665480169E-12	4.11512919669808E-12	4.09954158610453E-12	4.70745839925311E-12	4.69187078865956E-12	4.09954158610453E-12	4.14630441788519E-12	4.62952034628534E-12	3.32016105642686E-12	4.73863362044022E-12	3.91249025898189E-12	5.25302477002748E-12	3.85013981660768E-12	5.1127362746855E-12
0.02002	5.40890087596301E-12	4.73863362044022E-12	4.16189202847874E-12	3.0395840657429E-12	3.49162477295595E-12	3.88131503779478E-12	4.44246901916271E-12	4.52040707213047E-12	4.69187078865956E-12	3.89690264838834E-12	4.09954158610453E-12	4.676283178066E-12	3.21104778227199E-12	4.55158229331758E-12	3.63191326829793E-12	5.03479822171773E-12	3.52279999414306E-12	5.37772565477591E-12
0.02004	5.22184954884037E-12	4.53599468272403E-12	4.16189202847874E-12	2.99282123396224E-12	3.19546017167844E-12	3.80337698482702E-12	4.62952034628535E-12	4.34894335560138E-12	4.70745839925311E-12	3.85013981660768E-12	4.19306724966585E-12	4.69187078865956E-12	3.33574866702042E-12	4.42688140856915E-12	3.35133627761397E-12	4.95686016874997E-12	3.35133627761397E-12	5.40890087596301E-12
0.02006	4.97244777934352E-12	4.2086548602594E-12	4.09954158610453E-12	3.13310972930422E-12	3.10193450811712E-12	3.85013981660768E-12	4.78539645222088E-12	4.1774796390723E-12	4.72304600984667E-12	3.9748407013561E-12	4.28659291322717E-12	4.62952034628535E-12	3.58515043651727E-12	4.33335574500783E-12	3.08634689752356E-12	4.80098406281443E-12	3.32016105642686E-12	5.23743715943393E-12
0.02008	4.69187078865956E-12	3.85013981660768E-12	4.16189202847874E-12	3.46044955176884E-12	3.28898583523976E-12	4.03719114373032E-12	4.69187078865956E-12	4.19306724966585E-12	4.75422123103377E-12	4.11512919669808E-12	4.23983008144651E-12	4.39570618738205E-12	3.92807786957544E-12	4.22424247085296E-12	2.91488318099448E-12	4.70745839925311E-12	3.38251149880108E-12	4.91009733696931E-12
0.0201	4.6451079568789E-12	3.69426371067214E-12	4.30218052382072E-12	3.99042831194966E-12	3.66308848948504E-12	4.22424247085296E-12	4.34894335560138E-12	4.27100530263362E-12	4.95686016874997E-12	4.14630441788519E-12	4.02160353313676E-12	4.08395397551098E-12	4.28659291322717E-12	4.13071680729164E-12	3.02399645514935E-12	4.676283178066E-12	3.53838760473661E-12	4.42688140856915E-12
0.02012	4.59834512509824E-12	3.61632565770438E-12	4.53599468272403E-12	4.47364424034981E-12	4.03719114373032E-12	4.53599468272402E-12	3.88131503779478E-12	4.33335574500783E-12	5.31537521240169E-12	4.05277875432387E-12	3.7410265424528E-12	3.7098513212657E-12	4.56716990391113E-12	3.9748407013561E-12	3.38251149880108E-12	4.81657167340799E-12	3.66308848948504E-12	4.00601592254321E-12
0.02014	4.44246901916271E-12	3.81896459542057E-12	4.69187078865956E-12	4.67628317806601E-12	4.11512919669808E-12	4.62952034628535E-12	3.58515043651727E-12	4.2086548602594E-12	5.70506547724053E-12	4.13071680729164E-12	3.39809910939463E-12	3.52279999414306E-12	4.6451079568789E-12	3.86572742720123E-12	3.95925309076255E-12	4.95686016874997E-12	3.86572742720123E-12	3.7410265424528E-12
0.02016	4.09954158610453E-12	4.22424247085296E-12	4.62952034628534E-12	4.61393273569179E-12	4.08395397551098E-12	4.66069556747245E-12	3.44486194117529E-12	4.14630441788519E-12	6.03240529970515E-12	4.19306724966585E-12	3.2733982246462E-12	3.56956282592372E-12	4.69187078865956E-12	3.88131503779478E-12	4.47364424034981E-12	5.12832388527905E-12	4.14630441788519E-12	3.61632565770438E-12
0.02018	3.67867610007859E-12	4.56716990391113E-12	4.56716990391113E-12	4.45805662975626E-12	4.00601592254321E-12	4.59834512509824E-12	3.61632565770438E-12	4.16189202847874E-12	6.14151857386002E-12	4.19306724966585E-12	3.4760371623624E-12	3.83455220601412E-12	4.72304600984667E-12	4.05277875432387E-12	4.78539645222088E-12	5.01921061112418E-12	4.59834512509824E-12	3.7098513212657E-12
0.0202	3.2422230034591E-12	4.70745839925311E-12	4.42688140856915E-12	4.27100530263362E-12	4.13071680729164E-12	4.53599468272403E-12	3.99042831194966E-12	4.34894335560138E-12	6.00123007851804E-12	4.02160353313676E-12	3.83455220601412E-12	4.1774796390723E-12	4.56716990391113E-12	4.33335574500783E-12	4.66069556747245E-12	4.70745839925311E-12	5.00362300053063E-12	3.95925309076255E-12
0.02022	3.13310972930422E-12	4.67628317806601E-12	4.45805662975626E-12	4.19306724966585E-12	4.30218052382072E-12	4.62952034628534E-12	4.55158229331758E-12	4.53599468272403E-12	5.64271503486631E-12	3.9748407013561E-12	4.31776813441428E-12	4.48923185094337E-12	4.58275751450469E-12	4.45805662975626E-12	4.44246901916271E-12	4.38011857678849E-12	5.26861238062103E-12	4.23983008144651E-12
0.02024	3.19546017167844E-12	4.52040707213047E-12	4.55158229331758E-12	4.11512919669808E-12	4.38011857678849E-12	4.80098406281443E-12	4.98803538993707E-12	4.62952034628535E-12	5.06597344290484E-12	3.88131503779478E-12	4.73863362044022E-12	4.61393273569179E-12	4.55158229331758E-12	4.30218052382072E-12	4.27100530263362E-12	4.1774796390723E-12	5.44007609715012E-12	4.52040707213047E-12
0.02026	3.30457344583331E-12	4.39570618738205E-12	4.69187078865956E-12	4.11512919669808E-12	4.36453096619494E-12	4.84774689459509E-12	5.33096282299525E-12	4.55158229331758E-12	4.48923185094337E-12	3.92807786957544E-12	5.00362300053063E-12	4.6451079568789E-12	4.66069556747245E-12	4.05277875432387E-12	4.03719114373032E-12	4.03719114373032E-12	5.45566370774367E-12	4.676283178066E-12
0.02028	3.35133627761397E-12	4.28659291322717E-12	4.86333450518865E-12	4.11512919669808E-12	4.27100530263362E-12	4.70745839925311E-12	5.22184954884037E-12	4.45805662975626E-12	3.9748407013561E-12	3.81896459542057E-12	4.98803538993707E-12	4.61393273569179E-12	4.89450972637575E-12	3.78778937423346E-12	3.943665480169E-12	3.88131503779478E-12	5.3465504335888E-12	4.78539645222088E-12
0.0203	3.46044955176884E-12	4.23983008144651E-12	5.00362300053062E-12	4.08395397551098E-12	4.06836636491742E-12	4.36453096619494E-12	4.8789221157822E-12	4.4112937979756E-12	3.66308848948504E-12	3.67867610007859E-12	4.83215928400154E-12	4.66069556747245E-12	5.06597344290484E-12	3.67867610007859E-12	3.81896459542057E-12	3.55397521533016E-12	5.12832388527905E-12	4.72304600984667E-12
0.02032	3.52279999414306E-12	4.14630441788519E-12	5.09714866409195E-12	4.05277875432387E-12	3.88131503779478E-12	4.05277875432387E-12	4.4112937979756E-12	4.6451079568789E-12	3.7410265424528E-12	3.52279999414306E-12	4.72304600984667E-12	4.84774689459509E-12	5.17508671705971E-12	3.81896459542057E-12	3.7098513212657E-12	3.25781061405265E-12	4.94127255815641E-12	4.59834512509824E-12
0.02034	3.5072123835495E-12	4.27100530263362E-12	4.86333450518865E-12	4.13071680729164E-12	3.81896459542057E-12	3.91249025898189E-12	4.14630441788519E-12	4.92568494756286E-12	4.16189202847874E-12	3.56956282592372E-12	4.67628317806601E-12	4.97244777934352E-12	5.08156105349839E-12	3.99042831194966E-12	3.64750087889148E-12	3.10193450811712E-12	4.78539645222088E-12	4.48923185094337E-12
0.02036	3.4760371623624E-12	4.42688140856915E-12	4.45805662975626E-12	4.27100530263362E-12	3.80337698482702E-12	4.08395397551098E-12	4.05277875432387E-12	5.19067432765327E-12	4.76980884162733E-12	3.88131503779478E-12	4.59834512509824E-12	5.12832388527905E-12	4.76980884162733E-12	4.11512919669808E-12	3.72543893185925E-12	3.2733982246462E-12	4.8789221157822E-12	4.34894335560138E-12
0.02038	3.30457344583331E-12	4.72304600984667E-12	4.02160353313676E-12	4.36453096619494E-12	3.64750087889148E-12	4.36453096619494E-12	4.1774796390723E-12	5.45566370774367E-12	5.29978760180814E-12	4.27100530263362E-12	4.50481946153692E-12	5.08156105349839E-12	4.39570618738205E-12	4.00601592254321E-12	3.83455220601412E-12	3.49162477295595E-12	5.23743715943393E-12	4.16189202847874E-12
0.0204	3.21104778227199E-12	5.15949910646616E-12	3.66308848948504E-12	4.36453096619494E-12	3.5072123835495E-12	4.75422123103377E-12	4.52040707213047E-12	5.59595220308565E-12	5.62712742427276E-12	4.66069556747245E-12	4.31776813441428E-12	4.98803538993707E-12	4.00601592254321E-12	3.81896459542057E-12	4.09954158610453E-12	3.78778937423346E-12	5.47125131833723E-12	3.92807786957544E-12
0.02042	3.17987256108488E-12	5.5803645924921E-12	3.53838760473661E-12	4.38011857678849E-12	3.36692388820752E-12	5.09714866409195E-12	5.00362300053063E-12	5.54918937130499E-12	5.62712742427276E-12	5.03479822171773E-12	4.06836636491742E-12	4.83215928400154E-12	3.7410265424528E-12	3.49162477295595E-12	4.34894335560138E-12	4.06836636491742E-12	5.44007609715012E-12	3.67867610007859E-12
0.02044	3.19546017167844E-12	5.93887963614383E-12	3.63191326829793E-12	4.25541769204006E-12	3.41368671998818E-12	5.33096282299525E-12	5.37772565477591E-12	5.29978760180814E-12	5.39331326536946E-12	5.31537521240169E-12	3.91249025898189E-12	4.73863362044022E-12	3.60073804711082E-12	3.2422230034591E-12	4.55158229331758E-12	4.23983008144651E-12	5.31537521240169E-12	3.56956282592372E-12
0.02046	3.2422230034591E-12	6.01681768911159E-12	3.7410265424528E-12	4.2086548602594E-12	3.64750087889148E-12	5.39331326536946E-12	5.48683892893078E-12	4.92568494756286E-12	4.89450972637575E-12	5.29978760180814E-12	3.95925309076255E-12	4.70745839925311E-12	3.64750087889148E-12	3.2422230034591E-12	4.70745839925311E-12	4.33335574500783E-12	5.23743715943393E-12	3.49162477295595E-12
0.02048	3.2422230034591E-12	5.87652919376961E-12	3.64750087889148E-12	4.27100530263362E-12	4.09954158610453E-12	5.14391149587261E-12	5.40890087596301E-12	4.58275751450469E-12	4.56716990391113E-12	5.00362300053063E-12	4.14630441788519E-12	4.59834512509824E-12	3.75661415304636E-12	3.58515043651727E-12	4.58275751450469E-12	4.28659291322717E-12	5.31537521240169E-12	3.61632565770438E-12
0.0205	3.32016105642686E-12	5.54918937130499E-12	3.5072123835495E-12	4.44246901916271E-12	4.56716990391113E-12	4.81657167340799E-12	5.17508671705971E-12	4.28659291322717E-12	4.48923185094337E-12	4.38011857678849E-12	4.42688140856915E-12	4.44246901916271E-12	3.95925309076255E-12	3.99042831194966E-12	4.36453096619494E-12	4.28659291322717E-12	5.31537521240169E-12	3.75661415304636E-12
0.02052	3.42927433058174E-12	5.1127362746855E-12	3.39809910939463E-12	4.73863362044022E-12	5.08156105349839E-12	4.48923185094337E-12	4.95686016874997E-12	4.22424247085296E-12	4.72304600984667E-12	3.91249025898189E-12	4.78539645222088E-12	4.36453096619494E-12	4.25541769204006E-12	4.39570618738205E-12	4.09954158610453E-12	4.39570618738205E-12	5.31537521240169E-12	3.64750087889148E-12
0.02054	3.64750087889148E-12	4.66069556747245E-12	3.38251149880108E-12	5.00362300053063E-12	5.51801415011789E-12	4.19306724966585E-12	4.84774689459509E-12	4.22424247085296E-12	5.00362300053063E-12	3.44486194117529E-12	5.22184954884037E-12	4.27100530263362E-12	4.62952034628535E-12	4.75422123103377E-12	3.9748407013561E-12	4.62952034628535E-12	5.31537521240169E-12	3.33574866702042E-12
0.02056	3.88131503779478E-12	4.25541769204006E-12	3.58515043651727E-12	5.14391149587261E-12	5.56477698189855E-12	3.943665480169E-12	4.86333450518865E-12	4.34894335560138E-12	5.22184954884037E-12	3.28898583523976E-12	5.47125131833723E-12	4.30218052382072E-12	4.84774689459509E-12	4.95686016874997E-12	3.77220176363991E-12	4.83215928400154E-12	5.23743715943393E-12	3.05517167633646E-12
0.02058	4.22424247085296E-12	3.91249025898189E-12	3.92807786957544E-12	5.05038583231129E-12	5.33096282299525E-12	4.02160353313676E-12	4.83215928400154E-12	4.44246901916271E-12	5.28419999121459E-12	3.25781061405265E-12	5.54918937130499E-12	4.42688140856915E-12	4.84774689459509E-12	4.89450972637575E-12	3.89690264838834E-12	4.91009733696931E-12	5.01921061112418E-12	3.05517167633646E-12
0.0206	4.47364424034981E-12	3.67867610007859E-12	4.48923185094337E-12	4.76980884162733E-12	4.89450972637575E-12	4.33335574500783E-12	4.72304600984667E-12	4.55158229331758E-12	5.23743715943393E-12	3.39809910939463E-12	5.25302477002748E-12	4.48923185094337E-12	4.56716990391113E-12	4.72304600984667E-12	4.16189202847874E-12	4.8789221157822E-12	4.70745839925311E-12	3.22663539286554E-12
0.02062	4.53599468272403E-12	3.61632565770438E-12	4.94127255815641E-12	4.45805662975626E-12	4.44246901916271E-12	4.69187078865956E-12	4.66069556747245E-12	4.70745839925311E-12	4.89450972637575E-12	3.78778937423346E-12	4.8789221157822E-12	4.45805662975626E-12	4.16189202847874E-12	4.36453096619494E-12	4.48923185094337E-12	4.70745839925311E-12	4.53599468272403E-12	3.5072123835495E-12
0.02064	4.42688140856915E-12	3.7410265424528E-12	5.20626193824682E-12	4.1774796390723E-12	4.13071680729164E-12	5.1127362746855E-12	4.76980884162733E-12	4.80098406281443E-12	4.56716990391113E-12	4.23983008144651E-12	4.58275751450469E-12	4.1774796390723E-12	3.7410265424528E-12	4.1774796390723E-12	4.66069556747245E-12	4.52040707213047E-12	4.47364424034981E-12	3.88131503779478E-12
0.02066	4.28659291322717E-12	4.00601592254321E-12	5.22184954884037E-12	3.86572742720123E-12	3.99042831194966E-12	5.3465504335888E-12	5.00362300053063E-12	4.91009733696931E-12	4.22424247085296E-12	4.47364424034981E-12	4.4112937979756E-12	3.83455220601412E-12	3.5072123835495E-12	4.14630441788519E-12	4.78539645222088E-12	4.34894335560138E-12	4.58275751450469E-12	4.14630441788519E-12
0.02068	4.09954158610453E-12	4.44246901916271E-12	4.95686016874997E-12	3.52279999414306E-12	3.85013981660768E-12	5.29978760180814E-12	5.3465504335888E-12	4.97244777934352E-12	3.92807786957544E-12	4.4112937979756E-12	4.25541769204006E-12	3.49162477295595E-12	3.49162477295595E-12	4.33335574500783E-12	4.92568494756286E-12	4.08395397551098E-12	4.59834512509824E-12	4.28659291322717E-12
0.0207	4.11512919669808E-12	4.92568494756286E-12	4.42688140856915E-12	3.2733982246462E-12	3.78778937423346E-12	4.98803538993707E-12	5.53360176071144E-12	4.89450972637575E-12	3.83455220601412E-12	4.02160353313676E-12	3.99042831194966E-12	3.2733982246462E-12	3.77220176363991E-12	4.34894335560138E-12	4.92568494756286E-12	3.85013981660768E-12	4.4112937979756E-12	4.28659291322717E-12
0.02072	4.27100530263362E-12	5.20626193824682E-12	3.83455220601412E-12	3.05517167633646E-12	3.7098513212657E-12	4.78539645222088E-12	5.50242653952433E-12	4.62952034628535E-12	3.92807786957544E-12	3.75661415304636E-12	3.66308848948504E-12	3.16428495049133E-12	4.1774796390723E-12	4.27100530263362E-12	4.89450972637575E-12	3.69426371067214E-12	4.00601592254321E-12	4.16189202847874E-12
0.02074	4.44246901916271E-12	5.3465504335888E-12	3.4760371623624E-12	3.02399645514935E-12	3.64750087889148E-12	4.55158229331758E-12	5.28419999121459E-12	4.25541769204006E-12	4.02160353313676E-12	3.61632565770438E-12	3.42927433058174E-12	3.2422230034591E-12	4.58275751450469E-12	4.23983008144651E-12	4.84774689459509E-12	3.77220176363991E-12	3.81896459542057E-12	4.02160353313676E-12
0.02076	4.59834512509824E-12	5.23743715943393E-12	3.33574866702042E-12	3.0395840657429E-12	3.55397521533016E-12	4.44246901916271E-12	5.1127362746855E-12	3.99042831194966E-12	4.22424247085296E-12	3.53838760473661E-12	3.56956282592372E-12	3.33574866702042E-12	4.86333450518865E-12	4.31776813441428E-12	4.6451079568789E-12	4.05277875432387E-12	3.72543893185925E-12	4.05277875432387E-12
0.02078	4.61393273569179E-12	5.03479822171773E-12	3.52279999414306E-12	3.10193450811712E-12	3.60073804711082E-12	4.44246901916271E-12	4.91009733696931E-12	3.95925309076255E-12	4.38011857678849E-12	3.52279999414306E-12	3.99042831194966E-12	3.49162477295595E-12	4.97244777934352E-12	4.6451079568789E-12	4.30218052382072E-12	4.36453096619494E-12	3.9748407013561E-12	4.30218052382072E-12
0.0208	4.58275751450469E-12	4.67628317806601E-12	3.69426371067214E-12	3.17987256108488E-12	3.64750087889148E-12	4.33335574500783E-12	4.78539645222088E-12	3.943665480169E-12	4.55158229331758E-12	3.49162477295595E-12	4.39570618738205E-12	3.69426371067214E-12	4.92568494756286E-12	5.20626193824682E-12	4.08395397551098E-12	4.59834512509824E-12	4.22424247085296E-12	4.45805662975626E-12
0.02082	4.66069556747245E-12	4.22424247085296E-12	3.943665480169E-12	3.25781061405265E-12	3.85013981660768E-12	4.27100530263362E-12	4.72304600984667E-12	4.03719114373032E-12	4.67628317806601E-12	3.39809910939463E-12	4.59834512509824E-12	4.2086548602594E-12	4.70745839925311E-12	5.62712742427276E-12	3.9748407013561E-12	4.78539645222088E-12	4.44246901916271E-12	4.47364424034981E-12
0.02084	4.62952034628534E-12	3.78778937423346E-12	4.08395397551098E-12	3.19546017167844E-12	3.99042831194966E-12	4.23983008144651E-12	4.73863362044022E-12	4.14630441788519E-12	4.92568494756286E-12	3.35133627761397E-12	4.55158229331758E-12	4.59834512509824E-12	4.34894335560138E-12	5.73624069842763E-12	4.14630441788519E-12	4.89450972637575E-12	4.45805662975626E-12	4.31776813441428E-12
0.02086	4.6451079568789E-12	3.39809910939463E-12	4.25541769204006E-12	3.17987256108488E-12	3.943665480169E-12	4.14630441788519E-12	4.80098406281443E-12	4.16189202847874E-12	5.1127362746855E-12	3.39809910939463E-12	4.42688140856915E-12	4.78539645222088E-12	4.03719114373032E-12	5.56477698189855E-12	4.39570618738205E-12	5.01921061112418E-12	4.1774796390723E-12	4.13071680729164E-12
0.02088	4.72304600984667E-12	2.91488318099448E-12	4.28659291322717E-12	3.14869733989778E-12	3.85013981660768E-12	4.05277875432387E-12	5.06597344290484E-12	4.1774796390723E-12	5.08156105349839E-12	3.53838760473661E-12	4.19306724966585E-12	4.73863362044022E-12	3.91249025898189E-12	5.12832388527905E-12	4.62952034628534E-12	5.17508671705971E-12	3.80337698482702E-12	4.11512919669808E-12
0.0209	4.70745839925311E-12	2.50960530556209E-12	4.05277875432387E-12	3.13310972930422E-12	3.88131503779478E-12	3.943665480169E-12	5.33096282299525E-12	4.06836636491742E-12	4.98803538993707E-12	3.91249025898189E-12	4.03719114373032E-12	4.52040707213047E-12	3.89690264838834E-12	4.76980884162733E-12	4.80098406281443E-12	5.3465504335888E-12	3.36692388820752E-12	4.23983008144651E-12
0.02092	4.61393273569179E-12	2.35372919962656E-12	3.67867610007859E-12	3.21104778227199E-12	4.03719114373032E-12	3.83455220601412E-12	5.75182830902119E-12	4.03719114373032E-12	4.89450972637575E-12	4.38011857678849E-12	3.89690264838834E-12	4.33335574500783E-12	3.9748407013561E-12	4.6451079568789E-12	5.03479822171773E-12	5.33096282299525E-12	3.28898583523976E-12	4.47364424034981E-12
0.02094	4.61393273569179E-12	2.46284247378143E-12	3.4760371623624E-12	3.44486194117529E-12	4.25541769204006E-12	3.92807786957544E-12	6.0479929102987E-12	4.09954158610453E-12	5.06597344290484E-12	4.76980884162733E-12	3.77220176363991E-12	4.44246901916271E-12	4.19306724966585E-12	4.6451079568789E-12	5.19067432765327E-12	5.17508671705971E-12	3.5072123835495E-12	4.86333450518865E-12
0.02096	4.6451079568789E-12	2.83694512802671E-12	3.53838760473661E-12	3.75661415304636E-12	4.55158229331758E-12	4.11512919669808E-12	6.03240529970515E-12	4.05277875432387E-12	5.19067432765327E-12	5.12832388527905E-12	3.5072123835495E-12	4.59834512509824E-12	4.61393273569179E-12	4.59834512509824E-12	5.12832388527905E-12	4.92568494756286E-12	3.85013981660768E-12	5.22184954884037E-12
0.02098	4.6451079568789E-12	3.22663539286554E-12	3.86572742720123E-12	4.11512919669808E-12	4.72304600984667E-12	4.30218052382072E-12	5.75182830902119E-12	4.02160353313676E-12	5.40890087596301E-12	5.25302477002748E-12	3.32016105642686E-12	4.676283178066E-12	4.98803538993707E-12	4.53599468272403E-12	5.09714866409195E-12	4.58275751450468E-12	4.25541769204006E-12	5.3465504335888E-12
0.021	4.62952034628535E-12	3.56956282592372E-12	4.25541769204006E-12	4.47364424034981E-12	4.84774689459509E-12	4.53599468272403E-12	5.39331326536946E-12	4.05277875432387E-12	5.47125131833723E-12	5.17508671705971E-12	3.2422230034591E-12	4.62952034628535E-12	5.17508671705971E-12	4.52040707213047E-12	5.03479822171773E-12	4.14630441788519E-12	4.58275751450469E-12	5.25302477002748E-12
0.02102	4.55158229331758E-12	3.91249025898189E-12	4.61393273569179E-12	4.91009733696931E-12	4.81657167340799E-12	4.83215928400154E-12	4.89450972637575E-12	4.2086548602594E-12	5.48683892893078E-12	4.86333450518865E-12	3.46044955176884E-12	4.52040707213047E-12	5.05038583231129E-12	4.47364424034981E-12	4.81657167340799E-12	3.77220176363991E-12	4.81657167340799E-12	4.92568494756286E-12
0.02104	4.53599468272403E-12	4.06836636491742E-12	4.78539645222088E-12	5.1127362746855E-12	4.76980884162733E-12	4.89450972637575E-12	4.48923185094337E-12	4.45805662975626E-12	5.40890087596301E-12	4.59834512509824E-12	3.83455220601412E-12	4.38011857678849E-12	4.75422123103377E-12	4.38011857678849E-12	4.44246901916271E-12	3.42927433058174E-12	4.97244777934352E-12	4.6451079568789E-12
0.02106	4.48923185094337E-12	4.13071680729164E-12	4.97244777934352E-12	5.26861238062103E-12	4.59834512509824E-12	4.84774689459509E-12	4.16189202847874E-12	4.67628317806601E-12	5.31537521240169E-12	4.25541769204006E-12	4.33335574500783E-12	4.00601592254321E-12	4.55158229331758E-12	4.05277875432387E-12	4.16189202847874E-12	3.0395840657429E-12	4.91009733696931E-12	4.58275751450469E-12
0.02108	4.39570618738205E-12	4.1774796390723E-12	5.15949910646616E-12	5.14391149587261E-12	4.30218052382072E-12	4.76980884162733E-12	4.08395397551098E-12	4.6451079568789E-12	5.28419999121459E-12	3.95925309076255E-12	4.70745839925311E-12	3.72543893185925E-12	4.50481946153692E-12	3.7098513212657E-12	3.99042831194966E-12	2.91488318099448E-12	4.69187078865956E-12	4.62952034628535E-12
0.0211	4.13071680729164E-12	4.14630441788519E-12	5.33096282299525E-12	4.83215928400154E-12	4.02160353313676E-12	4.69187078865956E-12	4.2086548602594E-12	4.47364424034981E-12	5.17508671705971E-12	3.91249025898189E-12	4.80098406281443E-12	3.53838760473661E-12	4.52040707213047E-12	3.49162477295595E-12	4.05277875432387E-12	2.7745946856525E-12	4.53599468272403E-12	4.61393273569179E-12
0.02112	3.78778937423346E-12	4.08395397551098E-12	5.37772565477591E-12	4.39570618738205E-12	3.7098513212657E-12	4.55158229331758E-12	4.45805662975626E-12	4.19306724966585E-12	4.91009733696931E-12	4.02160353313676E-12	4.62952034628535E-12	3.52279999414306E-12	4.70745839925311E-12	3.46044955176884E-12	4.1774796390723E-12	2.74341946446539E-12	4.22424247085296E-12	4.44246901916271E-12
0.02114	3.64750087889148E-12	4.14630441788519E-12	5.29978760180814E-12	4.02160353313676E-12	3.4760371623624E-12	4.42688140856915E-12	4.83215928400154E-12	3.89690264838834E-12	4.52040707213047E-12	4.25541769204006E-12	4.42688140856915E-12	3.72543893185925E-12	4.75422123103377E-12	3.55397521533016E-12	4.33335574500783E-12	2.89929557040092E-12	3.88131503779478E-12	4.14630441788519E-12
0.02116	3.89690264838834E-12	4.33335574500783E-12	5.05038583231129E-12	3.64750087889148E-12	3.36692388820752E-12	4.31776813441428E-12	5.31537521240169E-12	3.88131503779478E-12	4.14630441788519E-12	4.53599468272403E-12	4.28659291322717E-12	4.19306724966585E-12	4.70745839925311E-12	3.60073804711082E-12	4.52040707213047E-12	3.16428495049133E-12	3.53838760473661E-12	3.66308848948504E-12
0.02118	4.27100530263362E-12	4.81657167340799E-12	4.81657167340799E-12	3.38251149880108E-12	3.53838760473661E-12	4.27100530263362E-12	5.68947786664697E-12	3.9748407013561E-12	3.92807786957544E-12	4.66069556747245E-12	4.31776813441428E-12	4.80098406281443E-12	4.45805662975626E-12	3.88131503779478E-12	4.61393273569179E-12	3.64750087889148E-12	3.21104778227199E-12	3.35133627761397E-12
0.0212	4.66069556747245E-12	5.42448848655657E-12	4.61393273569179E-12	3.30457344583331E-12	3.85013981660768E-12	4.31776813441428E-12	5.70506547724053E-12	4.06836636491742E-12	3.9748407013561E-12	4.50481946153692E-12	4.42688140856915E-12	5.15949910646616E-12	4.05277875432387E-12	4.11512919669808E-12	4.50481946153692E-12	4.1774796390723E-12	2.99282123396224E-12	3.19546017167844E-12
0.02122	4.78539645222088E-12	5.84535397258251E-12	4.45805662975626E-12	3.33574866702042E-12	4.4112937979756E-12	4.44246901916271E-12	5.33096282299525E-12	4.25541769204006E-12	4.19306724966585E-12	4.19306724966585E-12	4.50481946153692E-12	5.37772565477591E-12	3.69426371067214E-12	4.4112937979756E-12	4.2086548602594E-12	4.50481946153692E-12	2.93047079158803E-12	3.22663539286554E-12
0.02124	4.75422123103377E-12	6.0479929102987E-12	4.44246901916271E-12	3.64750087889148E-12	4.76980884162733E-12	4.53599468272403E-12	4.78539645222088E-12	4.36453096619494E-12	4.45805662975626E-12	3.92807786957544E-12	4.48923185094337E-12	5.29978760180814E-12	3.35133627761397E-12	4.44246901916271E-12	3.88131503779478E-12	4.78539645222088E-12	3.0395840657429E-12	3.42927433058174E-12
0.02126	4.59834512509824E-12	5.92329202555027E-12	4.39570618738205E-12	4.03719114373032E-12	4.94127255815641E-12	4.55158229331758E-12	4.02160353313676E-12	4.28659291322717E-12	4.78539645222088E-12	3.89690264838834E-12	4.28659291322717E-12	4.98803538993707E-12	3.21104778227199E-12	4.28659291322717E-12	3.55397521533016E-12	4.94127255815641E-12	3.22663539286554E-12	3.56956282592372E-12
0.02128	4.48923185094337E-12	5.53360176071144E-12	4.4112937979756E-12	4.4112937979756E-12	4.98803538993707E-12	4.56716990391113E-12	3.39809910939463E-12	4.2086548602594E-12	4.91009733696931E-12	4.09954158610453E-12	3.943665480169E-12	4.56716990391113E-12	3.2733982246462E-12	4.11512919669808E-12	3.52279999414306E-12	4.89450972637575E-12	3.36692388820752E-12	3.46044955176884E-12
0.0213	4.30218052382072E-12	4.98803538993707E-12	4.30218052382072E-12	4.62952034628535E-12	4.92568494756286E-12	4.56716990391113E-12	3.0084088445558E-12	4.06836636491742E-12	4.94127255815641E-12	4.58275751450469E-12	3.77220176363991E-12	4.22424247085296E-12	3.49162477295595E-12	3.99042831194966E-12	3.58515043651727E-12	4.69187078865956E-12	3.52279999414306E-12	3.33574866702042E-12
0.02132	4.14630441788519E-12	4.44246901916271E-12	4.33335574500783E-12	4.66069556747245E-12	4.84774689459509E-12	4.70745839925311E-12	2.93047079158803E-12	3.81896459542057E-12	4.91009733696931E-12	5.09714866409195E-12	3.75661415304636E-12	3.943665480169E-12	3.64750087889148E-12	3.943665480169E-12	3.92807786957544E-12	4.55158229331758E-12	3.66308848948504E-12	3.19546017167844E-12
0.02134	4.08395397551098E-12	4.09954158610453E-12	4.36453096619494E-12	4.56716990391113E-12	4.81657167340799E-12	4.86333450518865E-12	3.2733982246462E-12	3.52279999414306E-12	4.80098406281443E-12	5.37772565477591E-12	4.05277875432387E-12	3.77220176363991E-12	3.83455220601412E-12	4.02160353313676E-12	4.34894335560138E-12	4.55158229331758E-12	3.88131503779478E-12	3.10193450811712E-12
0.02136	4.13071680729164E-12	3.75661415304636E-12	4.47364424034981E-12	4.58275751450469E-12	4.73863362044022E-12	5.19067432765327E-12	3.75661415304636E-12	3.2733982246462E-12	4.78539645222088E-12	5.51801415011789E-12	4.47364424034981E-12	3.80337698482702E-12	3.77220176363991E-12	4.2086548602594E-12	4.61393273569179E-12	4.62952034628534E-12	4.14630441788519E-12	2.99282123396224E-12
0.02138	4.33335574500783E-12	3.61632565770438E-12	4.56716990391113E-12	4.61393273569179E-12	4.62952034628535E-12	5.39331326536946E-12	4.33335574500783E-12	3.33574866702042E-12	4.8789221157822E-12	5.3465504335888E-12	4.84774689459509E-12	3.943665480169E-12	3.67867610007859E-12	4.52040707213047E-12	4.67628317806601E-12	4.56716990391113E-12	4.48923185094337E-12	3.0084088445558E-12
0.0214	4.39570618738205E-12	3.49162477295595E-12	4.56716990391113E-12	4.61393273569179E-12	4.69187078865956E-12	5.47125131833723E-12	4.81657167340799E-12	3.5072123835495E-12	4.91009733696931E-12	5.00362300053063E-12	4.97244777934352E-12	4.28659291322717E-12	3.4760371623624E-12	4.75422123103377E-12	4.55158229331758E-12	4.38011857678849E-12	4.66069556747245E-12	3.16428495049133E-12
0.02142	4.33335574500783E-12	3.49162477295595E-12	4.4112937979756E-12	4.61393273569179E-12	4.4112937979756E-12	5.39331326536946E-12	5.15949910646616E-12	3.75661415304636E-12	4.80098406281443E-12	4.66069556747245E-12	4.81657167340799E-12	4.66069556747245E-12	3.33574866702042E-12	4.78539645222088E-12	4.27100530263362E-12	4.28659291322717E-12	4.70745839925311E-12	3.4760371623624E-12
0.02144	4.08395397551098E-12	3.61632565770438E-12	4.27100530263362E-12	4.39570618738205E-12	4.00601592254321E-12	5.26861238062103E-12	5.3465504335888E-12	4.03719114373032E-12	4.70745839925311E-12	4.42688140856915E-12	4.61393273569179E-12	4.95686016874997E-12	3.19546017167844E-12	4.69187078865956E-12	4.14630441788519E-12	4.23983008144651E-12	4.53599468272403E-12	3.67867610007859E-12
0.02146	3.80337698482702E-12	3.80337698482702E-12	4.14630441788519E-12	4.16189202847874E-12	3.85013981660768E-12	4.98803538993707E-12	5.31537521240169E-12	4.39570618738205E-12	4.75422123103377E-12	4.19306724966585E-12	4.4112937979756E-12	5.09714866409195E-12	3.21104778227199E-12	4.676283178066E-12	3.92807786957544E-12	4.22424247085296E-12	4.39570618738205E-12	3.85013981660768E-12
0.02148	3.86572742720123E-12	3.91249025898189E-12	4.13071680729164E-12	3.69426371067214E-12	3.92807786957544E-12	4.70745839925311E-12	5.1127362746855E-12	4.83215928400154E-12	4.95686016874997E-12	4.02160353313676E-12	4.36453096619494E-12	5.01921061112418E-12	3.41368671998818E-12	4.59834512509824E-12	3.91249025898189E-12	4.22424247085296E-12	4.25541769204006E-12	3.943665480169E-12
0.0215	4.11512919669808E-12	3.95925309076255E-12	4.03719114373032E-12	3.44486194117529E-12	4.36453096619494E-12	4.47364424034981E-12	4.89450972637575E-12	5.12832388527905E-12	5.26861238062103E-12	3.89690264838834E-12	4.2086548602594E-12	4.86333450518865E-12	3.88131503779478E-12	4.61393273569179E-12	4.00601592254321E-12	4.09954158610453E-12	4.19306724966585E-12	4.08395397551098E-12
0.02152	4.76980884162733E-12	4.11512919669808E-12	3.83455220601412E-12	3.17987256108488E-12	4.78539645222088E-12	4.38011857678849E-12	4.66069556747245E-12	5.31537521240169E-12	5.64271503486631E-12	3.83455220601412E-12	4.11512919669808E-12	4.72304600984667E-12	4.30218052382072E-12	4.75422123103377E-12	4.13071680729164E-12	3.89690264838834E-12	4.16189202847874E-12	4.19306724966585E-12
0.02154	5.33096282299525E-12	4.34894335560138E-12	3.55397521533016E-12	3.19546017167844E-12	4.89450972637575E-12	4.56716990391113E-12	4.67628317806601E-12	5.26861238062103E-12	5.87652919376961E-12	3.7410265424528E-12	4.05277875432387E-12	4.48923185094337E-12	4.6451079568789E-12	4.95686016874997E-12	4.28659291322717E-12	3.52279999414306E-12	4.06836636491742E-12	4.25541769204006E-12
0.02156	5.78300353020829E-12	4.56716990391113E-12	3.28898583523976E-12	3.35133627761397E-12	4.84774689459509E-12	4.92568494756286E-12	4.89450972637575E-12	5.08156105349839E-12	5.87652919376961E-12	3.7410265424528E-12	3.943665480169E-12	4.23983008144651E-12	4.86333450518865E-12	5.14391149587261E-12	4.44246901916271E-12	3.22663539286554E-12	4.09954158610453E-12	4.44246901916271E-12
0.02158	5.86094158317606E-12	4.78539645222088E-12	3.44486194117529E-12	3.4760371623624E-12	4.84774689459509E-12	5.26861238062103E-12	5.14391149587261E-12	4.6451079568789E-12	5.54918937130499E-12	3.7098513212657E-12	3.81896459542057E-12	3.91249025898189E-12	4.84774689459509E-12	5.09714866409195E-12	4.55158229331758E-12	3.13310972930422E-12	4.25541769204006E-12	4.70745839925311E-12
0.0216	5.67389025605342E-12	4.91009733696931E-12	3.85013981660768E-12	3.61632565770438E-12	4.89450972637575E-12	5.48683892893078E-12	5.42448848655657E-12	4.06836636491742E-12	5.06597344290484E-12	3.67867610007859E-12	3.7098513212657E-12	3.64750087889148E-12	4.89450972637575E-12	4.80098406281443E-12	4.6451079568789E-12	3.17987256108488E-12	4.56716990391113E-12	4.91009733696931E-12
0.02162	5.40890087596301E-12	5.06597344290484E-12	4.23983008144651E-12	3.69426371067214E-12	4.94127255815641E-12	5.3465504335888E-12	5.5803645924921E-12	3.44486194117529E-12	4.78539645222088E-12	3.56956282592372E-12	3.69426371067214E-12	3.55397521533016E-12	4.91009733696931E-12	4.56716990391113E-12	4.6451079568789E-12	3.36692388820752E-12	4.67628317806601E-12	4.92568494756286E-12
0.02164	5.05038583231129E-12	5.20626193824682E-12	4.59834512509824E-12	3.69426371067214E-12	4.97244777934352E-12	5.06597344290484E-12	5.39331326536946E-12	3.14869733989778E-12	4.58275751450468E-12	3.44486194117529E-12	3.75661415304636E-12	3.46044955176884E-12	4.94127255815641E-12	4.36453096619494E-12	4.44246901916271E-12	3.55397521533016E-12	4.59834512509824E-12	4.69187078865956E-12
0.02166	4.80098406281443E-12	5.37772565477591E-12	4.75422123103377E-12	3.61632565770438E-12	4.98803538993707E-12	4.6451079568789E-12	5.01921061112418E-12	3.17987256108488E-12	4.55158229331758E-12	3.49162477295595E-12	3.85013981660768E-12	3.53838760473661E-12	4.97244777934352E-12	4.30218052382072E-12	4.34894335560138E-12	3.80337698482702E-12	4.38011857678849E-12	4.42688140856915E-12
0.02168	4.6451079568789E-12	5.29978760180814E-12	4.76980884162733E-12	3.56956282592372E-12	4.8789221157822E-12	4.19306724966585E-12	4.62952034628535E-12	3.49162477295595E-12	4.39570618738205E-12	3.63191326829793E-12	3.77220176363991E-12	3.72543893185925E-12	5.06597344290484E-12	4.19306724966585E-12	4.39570618738205E-12	3.99042831194966E-12	4.16189202847874E-12	4.27100530263362E-12
0.0217	4.72304600984667E-12	5.06597344290484E-12	4.59834512509824E-12	3.67867610007859E-12	4.45805662975626E-12	3.9748407013561E-12	4.4112937979756E-12	3.81896459542057E-12	4.14630441788519E-12	3.95925309076255E-12	3.56956282592372E-12	3.89690264838834E-12	4.94127255815641E-12	4.31776813441428E-12	4.45805662975626E-12	4.23983008144651E-12	3.91249025898189E-12	4.11512919669808E-12
0.02172	4.97244777934352E-12	4.78539645222088E-12	4.36453096619494E-12	3.88131503779478E-12	3.83455220601412E-12	3.943665480169E-12	4.30218052382072E-12	4.22424247085296E-12	3.85013981660768E-12	4.45805662975626E-12	3.35133627761397E-12	3.9748407013561E-12	4.81657167340799E-12	4.44246901916271E-12	4.53599468272402E-12	4.34894335560138E-12	3.64750087889148E-12	4.02160353313676E-12
0.02174	5.23743715943393E-12	4.34894335560138E-12	4.23983008144651E-12	4.13071680729164E-12	3.2422230034591E-12	4.06836636491742E-12	4.38011857678849E-12	4.4112937979756E-12	3.61632565770438E-12	4.89450972637575E-12	3.32016105642686E-12	3.99042831194966E-12	4.66069556747245E-12	4.56716990391113E-12	4.52040707213047E-12	4.4112937979756E-12	3.41368671998818E-12	3.95925309076255E-12
0.02176	5.33096282299525E-12	4.02160353313676E-12	4.27100530263362E-12	4.33335574500783E-12	2.91488318099448E-12	4.34894335560138E-12	4.58275751450469E-12	4.36453096619494E-12	3.52279999414306E-12	5.12832388527905E-12	3.46044955176884E-12	4.02160353313676E-12	4.59834512509824E-12	4.69187078865956E-12	4.56716990391113E-12	4.44246901916271E-12	3.25781061405265E-12	4.05277875432387E-12
0.02178	5.26861238062103E-12	3.7098513212657E-12	4.38011857678849E-12	4.58275751450469E-12	2.83694512802671E-12	4.62952034628535E-12	4.98803538993707E-12	4.28659291322717E-12	3.66308848948504E-12	4.83215928400154E-12	3.67867610007859E-12	4.19306724966585E-12	4.39570618738205E-12	4.86333450518865E-12	4.4112937979756E-12	4.31776813441428E-12	3.28898583523976E-12	4.22424247085296E-12
0.0218	4.98803538993707E-12	3.46044955176884E-12	4.67628317806601E-12	4.80098406281443E-12	2.99282123396224E-12	5.06597344290484E-12	5.44007609715012E-12	4.22424247085296E-12	3.943665480169E-12	4.34894335560138E-12	3.9748407013561E-12	4.2086548602594E-12	4.19306724966585E-12	5.14391149587261E-12	4.1774796390723E-12	4.27100530263362E-12	3.49162477295595E-12	4.53599468272403E-12
0.02182	4.62952034628535E-12	3.2733982246462E-12	4.97244777934352E-12	4.91009733696931E-12	3.25781061405265E-12	5.45566370774367E-12	5.86094158317606E-12	4.42688140856915E-12	4.25541769204006E-12	3.89690264838834E-12	4.19306724966585E-12	4.22424247085296E-12	4.03719114373032E-12	5.45566370774367E-12	3.91249025898189E-12	4.2086548602594E-12	3.72543893185925E-12	4.69187078865956E-12
0.02184	4.22424247085296E-12	3.21104778227199E-12	5.19067432765327E-12	5.00362300053063E-12	3.58515043651727E-12	5.59595220308565E-12	6.03240529970515E-12	4.76980884162733E-12	4.66069556747245E-12	3.7098513212657E-12	4.25541769204006E-12	4.16189202847874E-12	4.03719114373032E-12	5.64271503486631E-12	3.72543893185925E-12	4.25541769204006E-12	4.13071680729164E-12	4.66069556747245E-12
0.02186	3.9748407013561E-12	3.17987256108488E-12	5.17508671705971E-12	4.97244777934352E-12	3.89690264838834E-12	5.31537521240169E-12	6.07916813148581E-12	4.89450972637575E-12	4.84774689459509E-12	3.75661415304636E-12	4.09954158610453E-12	4.27100530263362E-12	4.28659291322717E-12	5.79859114080185E-12	3.77220176363991E-12	4.36453096619494E-12	4.45805662975626E-12	4.33335574500783E-12
0.02188	3.95925309076255E-12	3.32016105642686E-12	5.14391149587261E-12	4.76980884162733E-12	4.06836636491742E-12	4.94127255815641E-12	6.01681768911159E-12	4.86333450518865E-12	4.75422123103377E-12	3.91249025898189E-12	3.85013981660768E-12	4.28659291322717E-12	4.66069556747245E-12	5.70506547724053E-12	3.88131503779478E-12	4.36453096619494E-12	4.62952034628535E-12	3.943665480169E-12
0.0219	4.2086548602594E-12	3.52279999414306E-12	5.15949910646616E-12	4.34894335560138E-12	4.19306724966585E-12	4.48923185094337E-12	5.76741591961474E-12	4.78539645222088E-12	4.48923185094337E-12	4.08395397551098E-12	3.58515043651727E-12	4.31776813441428E-12	5.1127362746855E-12	5.48683892893078E-12	3.99042831194966E-12	4.36453096619494E-12	4.62952034628535E-12	3.5072123835495E-12
0.02192	4.48923185094337E-12	3.85013981660768E-12	5.47125131833723E-12	3.99042831194966E-12	4.4112937979756E-12	4.08395397551098E-12	5.54918937130499E-12	4.80098406281443E-12	4.22424247085296E-12	4.22424247085296E-12	3.56956282592372E-12	4.31776813441428E-12	5.42448848655657E-12	5.15949910646616E-12	4.03719114373032E-12	4.38011857678849E-12	4.676283178066E-12	3.30457344583331E-12
0.02194	4.6451079568789E-12	4.16189202847874E-12	5.76741591961474E-12	3.91249025898189E-12	4.62952034628535E-12	3.91249025898189E-12	5.37772565477591E-12	4.97244777934352E-12	3.943665480169E-12	4.2086548602594E-12	3.88131503779478E-12	4.39570618738205E-12	5.50242653952433E-12	4.86333450518865E-12	4.03719114373032E-12	4.31776813441428E-12	4.6451079568789E-12	3.2422230034591E-12
0.02196	4.62952034628534E-12	4.47364424034981E-12	5.89211680436317E-12	4.08395397551098E-12	4.73863362044022E-12	3.72543893185925E-12	5.17508671705971E-12	5.12832388527905E-12	3.85013981660768E-12	4.19306724966585E-12	4.48923185094337E-12	4.48923185094337E-12	5.42448848655657E-12	4.66069556747245E-12	3.9748407013561E-12	4.39570618738205E-12	4.61393273569179E-12	3.41368671998818E-12
0.02198	4.61393273569179E-12	4.62952034628535E-12	5.70506547724053E-12	4.42688140856915E-12	4.76980884162733E-12	3.64750087889148E-12	4.81657167340799E-12	5.05038583231128E-12	3.66308848948504E-12	4.34894335560138E-12	4.94127255815641E-12	4.66069556747245E-12	5.26861238062103E-12	4.56716990391113E-12	3.88131503779478E-12	4.52040707213047E-12	4.50481946153692E-12	3.72543893185925E-12
0.022	4.59834512509824E-12	4.83215928400154E-12	5.28419999121459E-12	4.676283178066E-12	4.70745839925311E-12	3.61632565770438E-12	4.61393273569179E-12	4.84774689459509E-12	3.64750087889148E-12	4.6451079568789E-12	5.19067432765327E-12	4.83215928400154E-12	5.08156105349839E-12	4.47364424034981E-12	3.9748407013561E-12	4.61393273569179E-12	4.31776813441428E-12	3.89690264838834E-12
0.02202	4.75422123103377E-12	4.97244777934352E-12	4.83215928400154E-12	4.76980884162733E-12	4.62952034628535E-12	3.5072123835495E-12	4.50481946153692E-12	4.6451079568789E-12	3.86572742720123E-12	5.01921061112418E-12	5.3465504335888E-12	4.95686016874997E-12	5.09714866409195E-12	4.36453096619494E-12	4.23983008144651E-12	4.62952034628534E-12	4.25541769204006E-12	4.13071680729164E-12
0.02204	5.05038583231128E-12	5.14391149587261E-12	4.50481946153692E-12	4.62952034628535E-12	4.48923185094337E-12	3.33574866702042E-12	4.52040707213047E-12	4.44246901916271E-12	4.25541769204006E-12	5.28419999121459E-12	5.56477698189855E-12	5.08156105349839E-12	5.14391149587261E-12	4.30218052382072E-12	4.38011857678849E-12	4.45805662975626E-12	4.38011857678849E-12	4.09954158610453E-12
0.02206	5.28419999121459E-12	5.36213804418235E-12	4.16189202847874E-12	4.61393273569179E-12	4.36453096619494E-12	3.2422230034591E-12	4.72304600984667E-12	4.30218052382072E-12	4.47364424034981E-12	5.23743715943393E-12	5.79859114080185E-12	5.25302477002748E-12	5.12832388527905E-12	4.34894335560138E-12	4.55158229331758E-12	4.34894335560138E-12	4.42688140856915E-12	3.943665480169E-12
0.02208	5.29978760180814E-12	5.50242653952433E-12	3.81896459542057E-12	4.72304600984667E-12	4.05277875432387E-12	3.32016105642686E-12	4.86333450518865E-12	4.11512919669808E-12	4.6451079568789E-12	4.92568494756286E-12	5.84535397258251E-12	5.47125131833723E-12	4.8789221157822E-12	4.50481946153692E-12	4.55158229331758E-12	4.31776813441428E-12	4.33335574500783E-12	3.69426371067214E-12
0.0221	5.00362300053063E-12	5.68947786664697E-12	3.72543893185925E-12	4.75422123103377E-12	3.88131503779478E-12	3.53838760473661E-12	5.03479822171773E-12	3.81896459542057E-12	4.6451079568789E-12	4.53599468272403E-12	5.61153981367921E-12	5.73624069842763E-12	4.53599468272403E-12	4.55158229331758E-12	4.52040707213047E-12	4.53599468272402E-12	4.22424247085296E-12	3.46044955176884E-12
0.02212	4.56716990391113E-12	5.75182830902119E-12	3.56956282592372E-12	4.78539645222088E-12	3.80337698482702E-12	3.943665480169E-12	5.06597344290484E-12	3.66308848948504E-12	4.69187078865956E-12	4.13071680729164E-12	5.19067432765327E-12	5.87652919376961E-12	4.31776813441428E-12	4.62952034628535E-12	4.58275751450469E-12	4.6451079568789E-12	4.09954158610453E-12	3.2733982246462E-12
0.02214	4.28659291322717E-12	5.59595220308565E-12	3.53838760473661E-12	4.78539645222088E-12	4.06836636491742E-12	4.28659291322717E-12	4.97244777934352E-12	3.52279999414306E-12	4.72304600984667E-12	3.89690264838834E-12	4.72304600984667E-12	5.92329202555027E-12	4.19306724966585E-12	4.50481946153692E-12	4.72304600984667E-12	4.78539645222088E-12	4.05277875432387E-12	3.14869733989778E-12
0.02216	4.27100530263362E-12	5.20626193824682E-12	3.55397521533016E-12	4.69187078865956E-12	4.39570618738205E-12	4.6451079568789E-12	4.81657167340799E-12	3.5072123835495E-12	4.83215928400154E-12	3.81896459542057E-12	4.47364424034981E-12	5.79859114080185E-12	4.22424247085296E-12	4.31776813441428E-12	4.81657167340799E-12	4.91009733696931E-12	4.00601592254321E-12	3.0084088445558E-12
0.02218	4.52040707213047E-12	4.94127255815641E-12	3.56956282592372E-12	4.52040707213047E-12	4.72304600984667E-12	4.84774689459509E-12	4.8789221157822E-12	3.46044955176884E-12	4.80098406281443E-12	3.66308848948504E-12	4.39570618738205E-12	5.61153981367921E-12	4.31776813441428E-12	4.05277875432387E-12	4.97244777934352E-12	4.98803538993707E-12	4.09954158610453E-12	2.8057699068396E-12
0.0222	4.8789221157822E-12	4.66069556747245E-12	3.91249025898189E-12	4.22424247085296E-12	4.97244777934352E-12	4.98803538993707E-12	5.1127362746855E-12	3.49162477295595E-12	4.67628317806601E-12	3.55397521533016E-12	4.52040707213047E-12	5.14391149587261E-12	4.52040707213047E-12	3.88131503779478E-12	5.00362300053063E-12	5.03479822171773E-12	4.19306724966585E-12	2.7745946856525E-12
0.02222	5.23743715943393E-12	4.45805662975626E-12	4.23983008144651E-12	3.99042831194966E-12	5.06597344290484E-12	4.97244777934352E-12	5.40890087596301E-12	3.64750087889148E-12	4.31776813441428E-12	3.42927433058174E-12	4.67628317806601E-12	4.58275751450468E-12	4.61393273569179E-12	3.86572742720123E-12	4.86333450518865E-12	4.89450972637575E-12	4.23983008144651E-12	2.71224424327828E-12
0.02224	5.25302477002748E-12	4.23983008144651E-12	4.56716990391113E-12	3.81896459542057E-12	5.05038583231129E-12	4.94127255815641E-12	5.61153981367921E-12	3.85013981660768E-12	4.02160353313676E-12	3.52279999414306E-12	4.55158229331758E-12	3.92807786957544E-12	4.72304600984667E-12	3.88131503779478E-12	4.73863362044022E-12	4.78539645222088E-12	4.16189202847874E-12	2.72783185387184E-12
0.02226	5.09714866409195E-12	4.13071680729164E-12	4.56716990391113E-12	3.72543893185925E-12	4.92568494756286E-12	4.8789221157822E-12	5.65830264545987E-12	4.08395397551098E-12	3.95925309076255E-12	3.61632565770438E-12	4.39570618738205E-12	3.58515043651727E-12	4.80098406281443E-12	3.99042831194966E-12	4.47364424034981E-12	4.72304600984667E-12	4.08395397551098E-12	2.79018229624605E-12
0.02228	4.6451079568789E-12	4.02160353313676E-12	4.39570618738205E-12	3.67867610007859E-12	4.69187078865956E-12	4.80098406281443E-12	5.48683892893078E-12	4.42688140856915E-12	4.1774796390723E-12	3.66308848948504E-12	4.22424247085296E-12	3.42927433058174E-12	4.78539645222088E-12	4.06836636491742E-12	4.19306724966585E-12	4.69187078865956E-12	3.85013981660768E-12	2.88370795980737E-12
0.0223	4.2086548602594E-12	3.99042831194966E-12	4.30218052382072E-12	3.69426371067214E-12	4.44246901916271E-12	4.61393273569179E-12	5.20626193824682E-12	4.6451079568789E-12	4.61393273569179E-12	3.78778937423346E-12	4.1774796390723E-12	3.5072123835495E-12	4.75422123103377E-12	4.19306724966585E-12	4.09954158610453E-12	4.66069556747245E-12	3.7410265424528E-12	3.07075928693001E-12
0.02232	3.91249025898189E-12	4.11512919669808E-12	4.36453096619494E-12	3.7410265424528E-12	4.25541769204006E-12	4.4112937979756E-12	5.03479822171773E-12	4.62952034628535E-12	5.08156105349839E-12	3.9748407013561E-12	4.27100530263362E-12	3.7098513212657E-12	4.56716990391113E-12	4.36453096619494E-12	4.05277875432387E-12	4.6451079568789E-12	3.66308848948504E-12	3.21104778227199E-12
0.02234	3.72543893185925E-12	4.27100530263362E-12	4.66069556747245E-12	3.77220176363991E-12	4.25541769204006E-12	4.31776813441428E-12	4.83215928400154E-12	4.50481946153692E-12	5.45566370774367E-12	4.16189202847874E-12	4.28659291322717E-12	3.91249025898189E-12	4.45805662975626E-12	4.55158229331758E-12	3.943665480169E-12	4.72304600984667E-12	3.60073804711082E-12	3.55397521533016E-12
0.02236	3.67867610007859E-12	4.55158229331758E-12	4.94127255815641E-12	3.72543893185925E-12	4.4112937979756E-12	4.22424247085296E-12	4.6451079568789E-12	4.53599468272403E-12	5.64271503486631E-12	4.30218052382072E-12	4.31776813441428E-12	3.99042831194966E-12	4.45805662975626E-12	4.62952034628535E-12	3.85013981660768E-12	4.80098406281443E-12	3.38251149880108E-12	3.81896459542057E-12
0.02238	3.69426371067214E-12	4.69187078865956E-12	5.19067432765327E-12	3.7098513212657E-12	4.48923185094337E-12	4.22424247085296E-12	4.66069556747245E-12	4.66069556747245E-12	5.5803645924921E-12	4.25541769204006E-12	4.1774796390723E-12	4.09954158610453E-12	4.48923185094337E-12	4.53599468272403E-12	3.66308848948504E-12	5.06597344290484E-12	3.32016105642686E-12	4.30218052382072E-12
0.0224	3.72543893185925E-12	4.80098406281443E-12	5.44007609715012E-12	3.80337698482702E-12	4.66069556747245E-12	4.34894335560138E-12	4.66069556747245E-12	4.83215928400154E-12	5.28419999121459E-12	4.00601592254321E-12	4.02160353313676E-12	4.06836636491742E-12	4.53599468272403E-12	4.27100530263362E-12	3.44486194117529E-12	5.25302477002748E-12	3.46044955176884E-12	4.81657167340799E-12
0.02242	4.00601592254321E-12	4.8789221157822E-12	5.50242653952433E-12	3.83455220601412E-12	4.83215928400154E-12	4.45805662975626E-12	4.62952034628535E-12	4.59834512509824E-12	4.56716990391113E-12	3.77220176363991E-12	3.91249025898189E-12	4.05277875432387E-12	4.56716990391113E-12	4.02160353313676E-12	3.36692388820752E-12	5.14391149587261E-12	3.83455220601412E-12	5.33096282299525E-12
0.02244	4.39570618738205E-12	4.94127255815641E-12	5.17508671705971E-12	3.91249025898189E-12	4.84774689459509E-12	4.61393273569179E-12	4.70745839925311E-12	4.31776813441428E-12	3.81896459542057E-12	3.61632565770438E-12	3.91249025898189E-12	3.91249025898189E-12	4.56716990391113E-12	3.92807786957544E-12	3.30457344583331E-12	4.92568494756286E-12	4.28659291322717E-12	5.65830264545987E-12
0.02246	4.84774689459509E-12	4.98803538993707E-12	4.6451079568789E-12	4.14630441788519E-12	4.84774689459509E-12	4.676283178066E-12	4.70745839925311E-12	3.95925309076255E-12	3.25781061405265E-12	3.56956282592372E-12	3.95925309076255E-12	3.55397521533016E-12	4.58275751450469E-12	3.91249025898189E-12	3.53838760473661E-12	4.48923185094337E-12	4.66069556747245E-12	5.59595220308565E-12
0.02248	5.45566370774367E-12	5.00362300053063E-12	4.00601592254321E-12	4.31776813441428E-12	4.80098406281443E-12	4.78539645222088E-12	4.75422123103377E-12	3.64750087889148E-12	2.89929557040092E-12	3.85013981660768E-12	4.08395397551098E-12	3.33574866702042E-12	4.62952034628535E-12	3.75661415304636E-12	3.67867610007859E-12	4.02160353313676E-12	4.83215928400154E-12	5.3465504335888E-12
0.0225	5.78300353020829E-12	4.94127255815641E-12	3.66308848948504E-12	4.44246901916271E-12	4.86333450518865E-12	4.76980884162733E-12	4.66069556747245E-12	3.53838760473661E-12	2.91488318099448E-12	4.28659291322717E-12	4.19306724966585E-12	3.22663539286554E-12	4.69187078865956E-12	3.55397521533016E-12	3.75661415304636E-12	3.63191326829793E-12	4.53599468272403E-12	4.81657167340799E-12
0.02252	5.70506547724053E-12	4.72304600984667E-12	3.77220176363991E-12	4.25541769204006E-12	4.72304600984667E-12	4.69187078865956E-12	4.72304600984667E-12	3.66308848948504E-12	3.19546017167844E-12	4.78539645222088E-12	4.14630441788519E-12	3.44486194117529E-12	4.73863362044022E-12	3.32016105642686E-12	3.75661415304636E-12	3.44486194117529E-12	4.03719114373032E-12	4.19306724966585E-12
0.02254	5.47125131833723E-12	4.47364424034981E-12	3.943665480169E-12	4.00601592254321E-12	4.56716990391113E-12	4.47364424034981E-12	4.70745839925311E-12	3.89690264838834E-12	3.61632565770438E-12	5.08156105349839E-12	4.05277875432387E-12	3.77220176363991E-12	4.72304600984667E-12	3.2422230034591E-12	3.72543893185925E-12	3.44486194117529E-12	3.42927433058174E-12	3.60073804711082E-12
0.02256	5.08156105349839E-12	4.1774796390723E-12	4.08395397551098E-12	3.92807786957544E-12	4.19306724966585E-12	4.22424247085296E-12	4.72304600984667E-12	4.14630441788519E-12	3.9748407013561E-12	4.95686016874996E-12	3.99042831194966E-12	4.09954158610453E-12	4.58275751450469E-12	3.38251149880108E-12	3.95925309076255E-12	3.67867610007859E-12	3.08634689752356E-12	3.22663539286554E-12
0.02258	4.6451079568789E-12	4.00601592254321E-12	4.23983008144651E-12	3.88131503779478E-12	3.78778937423346E-12	4.06836636491742E-12	4.69187078865956E-12	4.22424247085296E-12	4.28659291322717E-12	4.66069556747245E-12	3.99042831194966E-12	4.38011857678849E-12	4.52040707213047E-12	3.75661415304636E-12	4.27100530263362E-12	3.9748407013561E-12	3.0395840657429E-12	3.08634689752356E-12
0.0226	4.23983008144651E-12	3.99042831194966E-12	4.23983008144651E-12	3.86572742720123E-12	3.39809910939463E-12	4.13071680729164E-12	4.73863362044022E-12	4.23983008144651E-12	4.33335574500783E-12	4.27100530263362E-12	3.943665480169E-12	4.69187078865956E-12	4.48923185094337E-12	4.1774796390723E-12	4.61393273569179E-12	4.14630441788519E-12	3.17987256108488E-12	3.21104778227199E-12
0.02262	4.03719114373032E-12	4.19306724966585E-12	4.23983008144651E-12	3.80337698482702E-12	3.19546017167844E-12	4.1774796390723E-12	4.84774689459509E-12	4.44246901916271E-12	4.36453096619494E-12	3.91249025898189E-12	3.91249025898189E-12	4.8789221157822E-12	4.53599468272403E-12	4.44246901916271E-12	4.94127255815641E-12	4.2086548602594E-12	3.35133627761397E-12	3.33574866702042E-12
0.02264	4.06836636491742E-12	4.56716990391113E-12	4.22424247085296E-12	3.80337698482702E-12	3.19546017167844E-12	4.34894335560138E-12	4.92568494756286E-12	4.66069556747245E-12	4.36453096619494E-12	3.89690264838834E-12	4.03719114373032E-12	5.08156105349839E-12	4.52040707213047E-12	4.47364424034981E-12	5.06597344290484E-12	4.16189202847874E-12	3.41368671998818E-12	3.42927433058174E-12
0.02266	4.2086548602594E-12	4.78539645222088E-12	4.25541769204006E-12	3.80337698482702E-12	3.41368671998818E-12	4.44246901916271E-12	5.00362300053063E-12	4.73863362044022E-12	4.33335574500783E-12	4.00601592254321E-12	4.16189202847874E-12	5.23743715943393E-12	4.39570618738205E-12	4.25541769204006E-12	5.15949910646616E-12	3.943665480169E-12	3.2733982246462E-12	3.36692388820752E-12
0.02268	4.4112937979756E-12	4.92568494756286E-12	4.27100530263362E-12	3.89690264838834E-12	3.67867610007859E-12	4.58275751450469E-12	5.06597344290484E-12	4.58275751450469E-12	4.14630441788519E-12	4.44246901916271E-12	4.08395397551098E-12	5.3465504335888E-12	4.16189202847874E-12	4.09954158610453E-12	5.08156105349839E-12	3.80337698482702E-12	3.16428495049133E-12	3.2422230034591E-12
0.0227	4.69187078865956E-12	4.94127255815641E-12	4.2086548602594E-12	4.06836636491742E-12	3.88131503779478E-12	4.72304600984667E-12	5.14391149587261E-12	4.23983008144651E-12	3.9748407013561E-12	4.94127255815641E-12	3.75661415304636E-12	5.45566370774367E-12	3.92807786957544E-12	4.2086548602594E-12	5.00362300053062E-12	3.60073804711082E-12	3.22663539286554E-12	3.30457344583331E-12
0.02272	4.8789221157822E-12	4.83215928400154E-12	4.08395397551098E-12	4.4112937979756E-12	4.16189202847874E-12	4.92568494756286E-12	5.14391149587261E-12	3.80337698482702E-12	3.77220176363991E-12	5.61153981367921E-12	3.60073804711082E-12	5.42448848655657E-12	3.7410265424528E-12	4.50481946153692E-12	4.95686016874997E-12	3.52279999414306E-12	3.36692388820752E-12	3.53838760473661E-12
0.02274	4.94127255815641E-12	4.50481946153692E-12	4.02160353313676E-12	4.55158229331758E-12	4.39570618738205E-12	4.98803538993707E-12	5.01921061112418E-12	3.63191326829793E-12	3.75661415304636E-12	6.20386901623423E-12	3.63191326829793E-12	5.19067432765327E-12	3.75661415304636E-12	4.83215928400154E-12	4.80098406281443E-12	3.4760371623624E-12	3.67867610007859E-12	3.75661415304636E-12
0.02276	4.84774689459509E-12	4.28659291322717E-12	3.85013981660768E-12	4.67628317806601E-12	4.6451079568789E-12	4.92568494756286E-12	4.81657167340799E-12	3.56956282592372E-12	3.86572742720123E-12	6.56238405988596E-12	3.85013981660768E-12	4.91009733696931E-12	3.77220176363991E-12	5.03479822171773E-12	4.42688140856915E-12	3.58515043651727E-12	3.81896459542057E-12	3.92807786957544E-12
0.02278	4.61393273569179E-12	4.16189202847874E-12	3.81896459542057E-12	4.70745839925311E-12	4.80098406281443E-12	4.84774689459509E-12	4.62952034628535E-12	3.72543893185925E-12	4.2086548602594E-12	6.64032211285373E-12	4.34894335560138E-12	4.61393273569179E-12	3.78778937423346E-12	5.01921061112418E-12	3.89690264838834E-12	3.81896459542057E-12	3.75661415304636E-12	4.06836636491742E-12
0.0228	4.39570618738205E-12	4.22424247085296E-12	3.88131503779478E-12	4.73863362044022E-12	4.76980884162733E-12	4.50481946153692E-12	4.50481946153692E-12	3.88131503779478E-12	4.58275751450469E-12	6.46885839632464E-12	4.81657167340799E-12	4.31776813441428E-12	3.75661415304636E-12	4.6451079568789E-12	3.33574866702042E-12	3.89690264838834E-12	3.60073804711082E-12	4.1774796390723E-12
0.02282	4.30218052382072E-12	4.34894335560138E-12	4.03719114373032E-12	4.8789221157822E-12	4.61393273569179E-12	3.943665480169E-12	4.39570618738205E-12	4.06836636491742E-12	5.03479822171773E-12	6.11034335267291E-12	5.39331326536946E-12	4.13071680729164E-12	3.80337698482702E-12	4.2086548602594E-12	2.91488318099448E-12	3.69426371067214E-12	3.46044955176884E-12	4.34894335560138E-12
0.02284	4.1774796390723E-12	4.52040707213047E-12	4.28659291322717E-12	4.80098406281443E-12	4.48923185094337E-12	3.42927433058174E-12	4.36453096619494E-12	4.34894335560138E-12	5.51801415011789E-12	5.56477698189855E-12	5.59595220308565E-12	4.2086548602594E-12	3.943665480169E-12	3.85013981660768E-12	2.88370795980737E-12	3.44486194117529E-12	3.46044955176884E-12	4.73863362044022E-12
0.02286	4.02160353313676E-12	4.62952034628535E-12	4.45805662975626E-12	4.62952034628534E-12	4.47364424034981E-12	3.0395840657429E-12	4.45805662975626E-12	4.55158229331758E-12	5.84535397258251E-12	5.03479822171773E-12	5.70506547724053E-12	4.48923185094337E-12	4.30218052382072E-12	3.4760371623624E-12	3.14869733989778E-12	3.41368671998818E-12	3.67867610007859E-12	5.01921061112418E-12
0.02288	3.81896459542057E-12	4.61393273569179E-12	4.42688140856915E-12	4.33335574500783E-12	4.47364424034981E-12	2.93047079158803E-12	4.55158229331758E-12	4.52040707213047E-12	5.95446724673738E-12	4.50481946153692E-12	5.56477698189855E-12	5.08156105349839E-12	4.67628317806601E-12	3.25781061405265E-12	3.55397521533016E-12	3.55397521533016E-12	4.00601592254321E-12	5.37772565477591E-12
0.0229	3.7410265424528E-12	4.59834512509824E-12	4.30218052382072E-12	4.03719114373032E-12	4.56716990391113E-12	2.91488318099448E-12	4.58275751450469E-12	4.39570618738205E-12	5.8141787513954E-12	4.23983008144651E-12	5.26861238062103E-12	5.68947786664697E-12	4.92568494756286E-12	3.30457344583331E-12	3.88131503779478E-12	3.7098513212657E-12	4.28659291322717E-12	5.51801415011789E-12
0.02292	3.7410265424528E-12	4.6451079568789E-12	4.06836636491742E-12	3.75661415304636E-12	4.66069556747245E-12	3.22663539286554E-12	4.45805662975626E-12	4.11512919669808E-12	5.50242653952433E-12	4.14630441788519E-12	4.84774689459509E-12	6.26621945860845E-12	4.89450972637575E-12	3.53838760473661E-12	4.14630441788519E-12	3.88131503779478E-12	4.33335574500783E-12	5.44007609715012E-12
0.02294	3.77220176363991E-12	4.70745839925311E-12	3.99042831194966E-12	3.63191326829793E-12	4.70745839925311E-12	3.69426371067214E-12	4.30218052382072E-12	3.7098513212657E-12	5.06597344290484E-12	4.13071680729164E-12	4.45805662975626E-12	6.50003361751175E-12	4.59834512509824E-12	3.75661415304636E-12	4.36453096619494E-12	4.13071680729164E-12	4.19306724966585E-12	5.09714866409195E-12
0.02296	3.85013981660768E-12	4.78539645222088E-12	3.91249025898189E-12	3.55397521533016E-12	4.59834512509824E-12	4.2086548602594E-12	4.05277875432387E-12	3.21104778227199E-12	4.6451079568789E-12	4.27100530263362E-12	4.30218052382072E-12	6.39092034335687E-12	4.11512919669808E-12	3.99042831194966E-12	4.47364424034981E-12	4.36453096619494E-12	3.99042831194966E-12	4.62952034628535E-12
0.02298	3.92807786957544E-12	4.78539645222088E-12	4.09954158610453E-12	3.49162477295595E-12	4.33335574500783E-12	4.75422123103377E-12	3.83455220601412E-12	2.82135751743316E-12	4.53599468272403E-12	4.34894335560138E-12	4.25541769204006E-12	6.03240529970515E-12	3.53838760473661E-12	4.23983008144651E-12	4.70745839925311E-12	4.69187078865956E-12	3.7410265424528E-12	4.23983008144651E-12
0.023	3.91249025898189E-12	4.83215928400154E-12	4.42688140856915E-12	3.55397521533016E-12	3.99042831194966E-12	5.19067432765327E-12	3.88131503779478E-12	2.44725486318788E-12	4.75422123103377E-12	4.42688140856915E-12	4.2086548602594E-12	5.47125131833723E-12	3.19546017167844E-12	4.55158229331758E-12	4.76980884162733E-12	4.97244777934352E-12	3.53838760473661E-12	3.95925309076255E-12
0.02302	3.80337698482702E-12	4.81657167340799E-12	4.83215928400154E-12	3.92807786957544E-12	3.83455220601412E-12	5.54918937130499E-12	4.02160353313676E-12	2.46284247378143E-12	5.15949910646616E-12	4.44246901916271E-12	4.33335574500783E-12	4.89450972637575E-12	3.11752211871067E-12	4.8789221157822E-12	4.73863362044022E-12	5.17508671705971E-12	3.53838760473661E-12	3.72543893185925E-12
0.02304	3.77220176363991E-12	4.80098406281443E-12	5.12832388527905E-12	4.45805662975626E-12	3.77220176363991E-12	5.78300353020829E-12	4.19306724966585E-12	2.82135751743316E-12	5.51801415011789E-12	4.33335574500783E-12	4.55158229331758E-12	4.4112937979756E-12	3.32016105642686E-12	5.17508671705971E-12	4.58275751450469E-12	5.25302477002748E-12	3.72543893185925E-12	3.53838760473661E-12
0.02306	3.77220176363991E-12	4.70745839925311E-12	5.20626193824682E-12	5.09714866409195E-12	3.80337698482702E-12	5.76741591961474E-12	4.34894335560138E-12	3.56956282592372E-12	5.73624069842763E-12	4.28659291322717E-12	4.62952034628535E-12	3.89690264838834E-12	3.72543893185925E-12	5.26861238062103E-12	4.42688140856915E-12	5.29978760180814E-12	4.00601592254321E-12	3.41368671998818E-12
0.02308	3.86572742720123E-12	4.73863362044022E-12	5.14391149587261E-12	5.75182830902119E-12	3.95925309076255E-12	5.56477698189855E-12	4.61393273569179E-12	4.48923185094337E-12	5.67389025605342E-12	4.38011857678849E-12	4.78539645222088E-12	3.44486194117529E-12	4.19306724966585E-12	5.17508671705971E-12	4.45805662975626E-12	5.03479822171773E-12	4.44246901916271E-12	3.19546017167844E-12
0.0231	3.92807786957544E-12	4.75422123103377E-12	4.92568494756286E-12	6.14151857386002E-12	3.92807786957544E-12	5.22184954884037E-12	4.81657167340799E-12	5.12832388527905E-12	5.26861238062103E-12	4.55158229331758E-12	4.78539645222088E-12	3.2733982246462E-12	4.62952034628534E-12	5.05038583231129E-12	4.50481946153692E-12	4.61393273569179E-12	4.80098406281443E-12	2.93047079158803E-12
0.02312	4.11512919669808E-12	4.76980884162733E-12	4.61393273569179E-12	6.03240529970515E-12	3.943665480169E-12	4.92568494756286E-12	5.01921061112418E-12	5.45566370774367E-12	4.676283178066E-12	4.94127255815641E-12	4.73863362044022E-12	3.17987256108488E-12	5.00362300053063E-12	4.69187078865956E-12	4.52040707213047E-12	4.22424247085296E-12	4.95686016874996E-12	2.8057699068396E-12
0.02314	4.25541769204006E-12	4.75422123103377E-12	4.28659291322717E-12	5.54918937130499E-12	4.02160353313676E-12	4.61393273569179E-12	5.03479822171773E-12	5.39331326536946E-12	3.99042831194966E-12	5.28419999121459E-12	4.62952034628535E-12	3.41368671998818E-12	5.31537521240169E-12	4.4112937979756E-12	4.59834512509824E-12	3.92807786957544E-12	4.84774689459509E-12	2.88370795980737E-12
0.02316	4.50481946153692E-12	4.70745839925311E-12	3.92807786957544E-12	4.81657167340799E-12	4.25541769204006E-12	4.42688140856915E-12	4.95686016874997E-12	4.95686016874997E-12	3.49162477295595E-12	5.59595220308565E-12	4.42688140856915E-12	3.7410265424528E-12	5.44007609715012E-12	4.00601592254321E-12	4.66069556747245E-12	3.78778937423346E-12	4.53599468272403E-12	3.13310972930422E-12
0.02318	4.67628317806601E-12	4.66069556747245E-12	3.58515043651727E-12	4.33335574500783E-12	4.62952034628535E-12	4.27100530263362E-12	4.75422123103377E-12	4.34894335560138E-12	3.21104778227199E-12	5.64271503486631E-12	4.33335574500783E-12	4.16189202847874E-12	5.33096282299525E-12	3.85013981660768E-12	4.676283178066E-12	3.78778937423346E-12	4.19306724966585E-12	3.2733982246462E-12
0.0232	4.80098406281443E-12	4.50481946153692E-12	3.32016105642686E-12	3.99042831194966E-12	4.84774689459509E-12	4.30218052382072E-12	4.56716990391113E-12	3.83455220601412E-12	3.2422230034591E-12	5.45566370774367E-12	4.39570618738205E-12	4.61393273569179E-12	5.14391149587261E-12	3.77220176363991E-12	4.62952034628535E-12	3.95925309076255E-12	3.86572742720123E-12	3.35133627761397E-12
0.02322	4.91009733696931E-12	4.47364424034981E-12	3.10193450811712E-12	3.99042831194966E-12	4.75422123103377E-12	4.45805662975626E-12	4.19306724966585E-12	3.60073804711082E-12	3.63191326829793E-12	5.09714866409195E-12	4.45805662975626E-12	4.92568494756286E-12	4.94127255815641E-12	3.91249025898189E-12	4.47364424034981E-12	4.08395397551098E-12	3.80337698482702E-12	3.46044955176884E-12
0.02324	5.01921061112418E-12	4.45805662975626E-12	2.99282123396224E-12	4.16189202847874E-12	4.39570618738205E-12	4.58275751450469E-12	3.92807786957544E-12	3.7098513212657E-12	4.00601592254321E-12	4.6451079568789E-12	4.55158229331758E-12	5.01921061112418E-12	5.00362300053062E-12	4.14630441788519E-12	4.31776813441428E-12	4.1774796390723E-12	3.83455220601412E-12	3.56956282592372E-12
0.02326	5.12832388527905E-12	4.47364424034981E-12	3.0084088445558E-12	4.31776813441428E-12	4.02160353313676E-12	4.70745839925311E-12	3.72543893185925E-12	3.9748407013561E-12	4.19306724966585E-12	4.19306724966585E-12	4.55158229331758E-12	4.78539645222088E-12	5.03479822171773E-12	4.4112937979756E-12	4.22424247085296E-12	4.11512919669808E-12	4.02160353313676E-12	3.78778937423346E-12
0.02328	5.20626193824682E-12	4.48923185094337E-12	2.97723362336869E-12	4.4112937979756E-12	3.69426371067214E-12	4.66069556747245E-12	3.67867610007859E-12	4.2086548602594E-12	4.30218052382072E-12	3.78778937423346E-12	4.45805662975626E-12	4.47364424034981E-12	5.09714866409195E-12	4.72304600984667E-12	4.09954158610453E-12	4.05277875432387E-12	4.1774796390723E-12	4.03719114373032E-12
0.0233	5.25302477002748E-12	4.69187078865956E-12	2.97723362336869E-12	4.30218052382072E-12	3.53838760473661E-12	4.66069556747245E-12	3.78778937423346E-12	4.42688140856915E-12	4.42688140856915E-12	3.5072123835495E-12	4.39570618738205E-12	4.1774796390723E-12	4.97244777934352E-12	4.98803538993707E-12	4.25541769204006E-12	3.88131503779478E-12	4.30218052382072E-12	4.39570618738205E-12
0.02332	5.26861238062103E-12	5.01921061112418E-12	2.96164601277514E-12	4.14630441788519E-12	3.5072123835495E-12	4.52040707213047E-12	3.943665480169E-12	4.70745839925311E-12	4.6451079568789E-12	3.46044955176884E-12	4.33335574500783E-12	4.23983008144651E-12	4.72304600984667E-12	5.09714866409195E-12	4.55158229331758E-12	3.80337698482702E-12	4.45805662975626E-12	4.70745839925311E-12
0.02334	5.31537521240169E-12	5.31537521240169E-12	2.97723362336869E-12	3.99042831194966E-12	3.5072123835495E-12	4.1774796390723E-12	4.00601592254321E-12	4.84774689459509E-12	4.94127255815641E-12	3.55397521533016E-12	4.19306724966585E-12	4.53599468272403E-12	4.39570618738205E-12	5.00362300053063E-12	4.76980884162733E-12	3.86572742720123E-12	4.50481946153692E-12	5.05038583231129E-12
0.02336	5.39331326536946E-12	5.61153981367921E-12	3.0395840657429E-12	3.91249025898189E-12	3.53838760473661E-12	3.49162477295595E-12	4.08395397551098E-12	4.83215928400154E-12	5.22184954884037E-12	3.72543893185925E-12	4.00601592254321E-12	4.95686016874997E-12	4.06836636491742E-12	4.84774689459509E-12	4.73863362044022E-12	4.06836636491742E-12	4.42688140856915E-12	5.23743715943393E-12
0.02338	5.47125131833723E-12	5.8141787513954E-12	3.17987256108488E-12	3.9748407013561E-12	3.55397521533016E-12	2.8057699068396E-12	4.16189202847874E-12	4.80098406281443E-12	5.51801415011789E-12	3.85013981660768E-12	3.92807786957544E-12	5.29978760180814E-12	3.85013981660768E-12	4.81657167340799E-12	4.36453096619494E-12	4.33335574500783E-12	4.30218052382072E-12	5.25302477002748E-12
0.0234	5.50242653952433E-12	5.82976636198895E-12	3.2422230034591E-12	3.83455220601412E-12	3.4760371623624E-12	2.35372919962656E-12	4.30218052382072E-12	4.69187078865956E-12	5.68947786664697E-12	4.02160353313676E-12	4.03719114373032E-12	5.51801415011789E-12	4.02160353313676E-12	4.6451079568789E-12	3.80337698482702E-12	4.58275751450469E-12	4.25541769204006E-12	4.92568494756286E-12
0.02342	5.61153981367921E-12	5.5803645924921E-12	3.25781061405265E-12	3.89690264838834E-12	3.5072123835495E-12	2.41607964200077E-12	4.53599468272403E-12	4.39570618738205E-12	5.59595220308565E-12	4.28659291322717E-12	4.1774796390723E-12	5.51801415011789E-12	4.30218052382072E-12	4.39570618738205E-12	3.35133627761397E-12	4.676283178066E-12	4.31776813441428E-12	4.45805662975626E-12
0.02344	5.62712742427276E-12	5.29978760180814E-12	3.42927433058174E-12	4.05277875432387E-12	3.83455220601412E-12	2.97723362336869E-12	4.83215928400154E-12	4.09954158610453E-12	5.3465504335888E-12	4.59834512509824E-12	4.22424247085296E-12	5.37772565477591E-12	4.6451079568789E-12	4.06836636491742E-12	2.96164601277514E-12	4.62952034628535E-12	4.27100530263362E-12	3.99042831194966E-12
0.02346	5.50242653952433E-12	5.15949910646616E-12	3.60073804711082E-12	4.11512919669808E-12	4.33335574500783E-12	3.89690264838834E-12	5.00362300053063E-12	4.03719114373032E-12	5.08156105349839E-12	4.98803538993707E-12	4.14630441788519E-12	5.05038583231129E-12	4.92568494756286E-12	3.88131503779478E-12	2.83694512802671E-12	4.23983008144651E-12	4.30218052382072E-12	3.64750087889148E-12
0.02348	5.31537521240169E-12	5.03479822171773E-12	3.86572742720123E-12	4.06836636491742E-12	4.83215928400154E-12	4.89450972637575E-12	5.06597344290484E-12	4.13071680729164E-12	4.81657167340799E-12	5.29978760180814E-12	4.02160353313676E-12	4.676283178066E-12	5.03479822171773E-12	3.78778937423346E-12	2.96164601277514E-12	3.83455220601412E-12	4.34894335560138E-12	3.56956282592372E-12
0.0235	5.20626193824682E-12	4.83215928400154E-12	4.05277875432387E-12	4.05277875432387E-12	5.05038583231128E-12	5.50242653952433E-12	5.08156105349839E-12	4.47364424034981E-12	4.48923185094337E-12	5.53360176071144E-12	3.78778937423346E-12	4.38011857678849E-12	5.06597344290484E-12	3.85013981660768E-12	3.28898583523976E-12	3.75661415304636E-12	4.38011857678849E-12	3.64750087889148E-12
0.02352	5.06597344290484E-12	4.69187078865956E-12	4.25541769204006E-12	4.13071680729164E-12	4.86333450518865E-12	5.70506547724053E-12	5.08156105349839E-12	4.78539645222088E-12	4.05277875432387E-12	5.59595220308565E-12	3.67867610007859E-12	4.23983008144651E-12	4.95686016874997E-12	4.09954158610453E-12	3.4760371623624E-12	3.89690264838834E-12	4.45805662975626E-12	3.88131503779478E-12
0.02354	5.06597344290484E-12	4.56716990391113E-12	4.36453096619494E-12	4.27100530263362E-12	4.36453096619494E-12	5.39331326536946E-12	5.12832388527905E-12	5.00362300053063E-12	3.67867610007859E-12	5.51801415011789E-12	3.55397521533016E-12	4.22424247085296E-12	4.84774689459509E-12	4.38011857678849E-12	3.67867610007859E-12	4.2086548602594E-12	4.59834512509824E-12	3.943665480169E-12
0.02356	4.84774689459509E-12	4.45805662975626E-12	4.50481946153692E-12	4.42688140856915E-12	3.85013981660768E-12	4.8789221157822E-12	4.98803538993707E-12	5.20626193824682E-12	3.52279999414306E-12	5.3465504335888E-12	3.60073804711082E-12	4.38011857678849E-12	4.58275751450469E-12	4.76980884162733E-12	3.9748407013561E-12	4.53599468272403E-12	4.73863362044022E-12	3.86572742720123E-12
0.02358	4.44246901916271E-12	4.45805662975626E-12	4.89450972637575E-12	4.52040707213047E-12	3.52279999414306E-12	4.55158229331758E-12	4.76980884162733E-12	5.19067432765327E-12	3.64750087889148E-12	5.19067432765327E-12	3.78778937423346E-12	4.73863362044022E-12	4.28659291322717E-12	5.25302477002748E-12	4.14630441788519E-12	4.80098406281443E-12	4.6451079568789E-12	3.69426371067214E-12
0.0236	3.86572742720123E-12	4.67628317806601E-12	5.28419999121459E-12	4.31776813441428E-12	3.41368671998818E-12	4.39570618738205E-12	4.69187078865956E-12	5.1127362746855E-12	4.00601592254321E-12	5.23743715943393E-12	4.1774796390723E-12	5.09714866409195E-12	3.95925309076255E-12	5.54918937130499E-12	4.19306724966585E-12	4.81657167340799E-12	4.50481946153692E-12	3.56956282592372E-12
0.02362	3.42927433058174E-12	4.8789221157822E-12	5.64271503486631E-12	4.05277875432387E-12	3.55397521533016E-12	4.33335574500783E-12	4.80098406281443E-12	5.05038583231129E-12	4.27100530263362E-12	5.26861238062103E-12	4.56716990391113E-12	5.44007609715012E-12	3.88131503779478E-12	5.54918937130499E-12	4.1774796390723E-12	4.6451079568789E-12	4.30218052382072E-12	3.66308848948504E-12
0.02364	3.19546017167844E-12	5.15949910646616E-12	5.76741591961474E-12	3.83455220601412E-12	3.92807786957544E-12	4.38011857678849E-12	4.91009733696931E-12	5.09714866409195E-12	4.45805662975626E-12	5.45566370774367E-12	4.91009733696931E-12	5.47125131833723E-12	3.99042831194966E-12	5.37772565477591E-12	4.09954158610453E-12	4.33335574500783E-12	4.22424247085296E-12	3.95925309076255E-12
0.02366	3.08634689752356E-12	5.39331326536946E-12	5.51801415011789E-12	3.943665480169E-12	4.33335574500783E-12	4.39570618738205E-12	4.84774689459509E-12	5.23743715943393E-12	4.48923185094337E-12	5.5803645924921E-12	5.1127362746855E-12	5.28419999121459E-12	4.13071680729164E-12	5.12832388527905E-12	4.13071680729164E-12	3.943665480169E-12	4.16189202847874E-12	4.27100530263362E-12
0.02368	3.10193450811712E-12	5.67389025605342E-12	5.09714866409195E-12	4.34894335560138E-12	4.676283178066E-12	4.27100530263362E-12	4.59834512509824E-12	5.22184954884037E-12	4.45805662975626E-12	5.61153981367921E-12	5.01921061112418E-12	4.81657167340799E-12	4.38011857678849E-12	4.92568494756286E-12	4.30218052382072E-12	3.67867610007859E-12	4.2086548602594E-12	4.4112937979756E-12
0.0237	3.21104778227199E-12	5.78300353020829E-12	4.50481946153692E-12	4.86333450518865E-12	4.75422123103377E-12	4.22424247085296E-12	4.31776813441428E-12	5.08156105349839E-12	4.4112937979756E-12	5.40890087596301E-12	4.73863362044022E-12	4.25541769204006E-12	4.58275751450469E-12	4.69187078865956E-12	4.36453096619494E-12	3.5072123835495E-12	4.23983008144651E-12	4.53599468272403E-12
0.02372	3.44486194117529E-12	5.79859114080185E-12	3.95925309076255E-12	5.22184954884037E-12	4.6451079568789E-12	4.31776813441428E-12	4.16189202847874E-12	4.97244777934352E-12	4.4112937979756E-12	5.06597344290484E-12	4.31776813441428E-12	3.943665480169E-12	4.56716990391113E-12	4.28659291322717E-12	4.30218052382072E-12	3.52279999414306E-12	4.23983008144651E-12	4.59834512509824E-12
0.02374	3.78778937423346E-12	5.54918937130499E-12	3.72543893185925E-12	5.33096282299525E-12	4.27100530263362E-12	4.50481946153692E-12	4.23983008144651E-12	4.6451079568789E-12	4.31776813441428E-12	4.55158229331758E-12	3.9748407013561E-12	3.9748407013561E-12	4.36453096619494E-12	3.72543893185925E-12	4.14630441788519E-12	3.81896459542057E-12	4.25541769204006E-12	4.58275751450469E-12
0.02376	4.33335574500783E-12	5.22184954884037E-12	3.7098513212657E-12	5.26861238062103E-12	3.95925309076255E-12	4.66069556747245E-12	4.44246901916271E-12	4.27100530263362E-12	4.36453096619494E-12	4.2086548602594E-12	3.85013981660768E-12	4.28659291322717E-12	4.09954158610453E-12	3.2422230034591E-12	4.03719114373032E-12	4.14630441788519E-12	4.06836636491742E-12	4.42688140856915E-12
0.02378	4.84774689459509E-12	5.01921061112418E-12	3.88131503779478E-12	4.98803538993707E-12	3.7098513212657E-12	4.76980884162733E-12	4.72304600984667E-12	3.88131503779478E-12	4.42688140856915E-12	3.9748407013561E-12	3.83455220601412E-12	4.72304600984667E-12	3.95925309076255E-12	2.96164601277514E-12	4.2086548602594E-12	4.42688140856915E-12	3.85013981660768E-12	4.28659291322717E-12
0.0238	5.12832388527905E-12	4.86333450518865E-12	4.27100530263362E-12	4.66069556747245E-12	3.63191326829793E-12	4.8789221157822E-12	4.94127255815641E-12	3.67867610007859E-12	4.6451079568789E-12	3.83455220601412E-12	4.13071680729164E-12	5.09714866409195E-12	3.89690264838834E-12	3.05517167633646E-12	4.45805662975626E-12	4.70745839925311E-12	3.7410265424528E-12	4.14630441788519E-12
0.02382	5.19067432765327E-12	4.69187078865956E-12	4.52040707213047E-12	4.36453096619494E-12	3.69426371067214E-12	5.00362300053063E-12	5.17508671705971E-12	3.64750087889148E-12	4.84774689459509E-12	3.81896459542057E-12	4.56716990391113E-12	5.05038583231129E-12	4.05277875432387E-12	3.44486194117529E-12	4.75422123103377E-12	4.98803538993707E-12	3.75661415304636E-12	3.78778937423346E-12
0.02384	5.1127362746855E-12	4.72304600984667E-12	4.61393273569179E-12	4.14630441788519E-12	3.85013981660768E-12	5.19067432765327E-12	5.48683892893078E-12	3.69426371067214E-12	5.05038583231129E-12	3.78778937423346E-12	5.1127362746855E-12	4.75422123103377E-12	4.23983008144651E-12	3.9748407013561E-12	5.00362300053062E-12	5.1127362746855E-12	3.86572742720123E-12	3.39809910939463E-12
0.02386	5.06597344290484E-12	4.78539645222088E-12	4.69187078865956E-12	4.08395397551098E-12	4.11512919669808E-12	5.42448848655657E-12	5.72065308783408E-12	3.81896459542057E-12	4.97244777934352E-12	3.66308848948504E-12	5.70506547724053E-12	4.42688140856915E-12	4.52040707213047E-12	4.33335574500783E-12	5.00362300053063E-12	5.1127362746855E-12	3.88131503779478E-12	2.96164601277514E-12
0.02388	5.03479822171773E-12	5.06597344290484E-12	4.81657167340799E-12	4.16189202847874E-12	4.25541769204006E-12	5.67389025605342E-12	5.84535397258251E-12	3.95925309076255E-12	4.83215928400154E-12	3.58515043651727E-12	6.11034335267291E-12	4.30218052382072E-12	4.53599468272403E-12	4.50481946153692E-12	4.8789221157822E-12	4.78539645222088E-12	3.86572742720123E-12	2.71224424327828E-12
0.0239	5.09714866409195E-12	5.23743715943393E-12	4.97244777934352E-12	4.11512919669808E-12	4.27100530263362E-12	5.68947786664697E-12	5.72065308783408E-12	4.05277875432387E-12	4.50481946153692E-12	3.60073804711082E-12	6.15710618445357E-12	4.33335574500783E-12	4.48923185094337E-12	4.48923185094337E-12	4.84774689459509E-12	4.30218052382072E-12	3.77220176363991E-12	2.82135751743316E-12
0.02392	5.01921061112418E-12	5.3465504335888E-12	5.12832388527905E-12	4.13071680729164E-12	4.34894335560138E-12	5.51801415011789E-12	5.25302477002748E-12	4.16189202847874E-12	4.23983008144651E-12	3.81896459542057E-12	5.89211680436317E-12	4.4112937979756E-12	4.30218052382072E-12	4.38011857678849E-12	5.01921061112418E-12	3.80337698482702E-12	3.80337698482702E-12	3.08634689752356E-12
0.02394	5.00362300053062E-12	5.25302477002748E-12	5.12832388527905E-12	4.02160353313676E-12	4.38011857678849E-12	5.09714866409195E-12	4.58275751450469E-12	4.16189202847874E-12	3.92807786957544E-12	4.22424247085296E-12	5.54918937130499E-12	4.34894335560138E-12	3.943665480169E-12	4.31776813441428E-12	5.22184954884037E-12	3.5072123835495E-12	3.80337698482702E-12	3.42927433058174E-12
0.02396	4.78539645222088E-12	4.92568494756286E-12	4.98803538993707E-12	3.91249025898189E-12	4.50481946153692E-12	4.59834512509824E-12	3.92807786957544E-12	4.02160353313676E-12	3.95925309076255E-12	4.52040707213047E-12	5.14391149587261E-12	4.19306724966585E-12	3.60073804711082E-12	4.36453096619494E-12	5.3465504335888E-12	3.4760371623624E-12	3.80337698482702E-12	3.66308848948504E-12
0.02398	4.67628317806601E-12	4.56716990391113E-12	4.80098406281443E-12	3.89690264838834E-12	4.62952034628535E-12	4.11512919669808E-12	3.5072123835495E-12	3.78778937423346E-12	4.13071680729164E-12	4.92568494756286E-12	4.92568494756286E-12	4.08395397551098E-12	3.38251149880108E-12	4.66069556747245E-12	5.12832388527905E-12	3.61632565770438E-12	3.77220176363991E-12	3.58515043651727E-12
0.024	4.62952034628535E-12	4.23983008144651E-12	4.58275751450469E-12	4.08395397551098E-12	4.80098406281443E-12	3.77220176363991E-12	3.36692388820752E-12	3.61632565770438E-12	4.4112937979756E-12	5.23743715943393E-12	4.70745839925311E-12	4.06836636491742E-12	3.42927433058174E-12	4.8789221157822E-12	4.78539645222088E-12	3.77220176363991E-12	3.72543893185925E-12	3.42927433058174E-12
0.02402	4.58275751450469E-12	4.08395397551098E-12	4.25541769204006E-12	4.38011857678849E-12	5.09714866409195E-12	3.67867610007859E-12	3.5072123835495E-12	3.55397521533016E-12	4.50481946153692E-12	5.45566370774367E-12	4.62952034628535E-12	3.9748407013561E-12	3.67867610007859E-12	4.97244777934352E-12	4.34894335560138E-12	3.9748407013561E-12	3.69426371067214E-12	3.16428495049133E-12
0.02404	4.59834512509824E-12	4.09954158610453E-12	4.03719114373032E-12	4.69187078865956E-12	5.56477698189855E-12	3.77220176363991E-12	3.69426371067214E-12	3.69426371067214E-12	4.48923185094337E-12	5.47125131833723E-12	4.75422123103377E-12	3.91249025898189E-12	3.9748407013561E-12	4.94127255815641E-12	3.943665480169E-12	4.30218052382072E-12	3.72543893185925E-12	3.0084088445558E-12
0.02406	4.66069556747245E-12	4.19306724966585E-12	3.92807786957544E-12	4.8789221157822E-12	5.90770441495672E-12	4.16189202847874E-12	3.88131503779478E-12	3.88131503779478E-12	4.34894335560138E-12	5.45566370774367E-12	4.8789221157822E-12	3.77220176363991E-12	4.27100530263362E-12	4.76980884162733E-12	3.66308848948504E-12	4.58275751450469E-12	3.7410265424528E-12	2.93047079158803E-12
0.02408	4.67628317806601E-12	4.28659291322717E-12	4.08395397551098E-12	4.84774689459509E-12	6.15710618445357E-12	4.38011857678849E-12	3.86572742720123E-12	4.22424247085296E-12	4.14630441788519E-12	5.29978760180814E-12	4.75422123103377E-12	3.64750087889148E-12	4.36453096619494E-12	4.58275751450469E-12	3.61632565770438E-12	4.6451079568789E-12	3.66308848948504E-12	3.07075928693001E-12
0.0241	4.69187078865956E-12	4.27100530263362E-12	4.38011857678849E-12	4.67628317806601E-12	6.06358052089225E-12	4.53599468272403E-12	3.78778937423346E-12	4.6451079568789E-12	3.943665480169E-12	5.19067432765327E-12	4.36453096619494E-12	3.56956282592372E-12	4.4112937979756E-12	4.4112937979756E-12	3.85013981660768E-12	4.61393273569179E-12	3.56956282592372E-12	3.42927433058174E-12
0.02412	4.73863362044022E-12	4.33335574500783E-12	4.75422123103377E-12	4.59834512509824E-12	5.79859114080185E-12	4.44246901916271E-12	3.78778937423346E-12	5.05038583231128E-12	3.89690264838834E-12	5.22184954884037E-12	3.89690264838834E-12	3.52279999414306E-12	4.39570618738205E-12	4.31776813441428E-12	4.02160353313676E-12	4.33335574500783E-12	3.55397521533016E-12	3.89690264838834E-12
0.02414	4.86333450518865E-12	4.4112937979756E-12	5.09714866409195E-12	4.55158229331758E-12	5.37772565477591E-12	4.14630441788519E-12	3.99042831194966E-12	5.28419999121459E-12	3.99042831194966E-12	5.37772565477591E-12	3.7098513212657E-12	3.52279999414306E-12	4.52040707213047E-12	4.34894335560138E-12	4.30218052382072E-12	4.1774796390723E-12	3.75661415304636E-12	4.39570618738205E-12
0.02416	5.03479822171773E-12	4.50481946153692E-12	5.36213804418235E-12	4.36453096619494E-12	4.94127255815641E-12	3.72543893185925E-12	4.2086548602594E-12	5.3465504335888E-12	4.03719114373032E-12	5.54918937130499E-12	3.88131503779478E-12	3.63191326829793E-12	4.56716990391113E-12	4.56716990391113E-12	4.44246901916271E-12	4.11512919669808E-12	4.1774796390723E-12	4.76980884162733E-12
0.02418	5.12832388527905E-12	4.75422123103377E-12	5.3465504335888E-12	4.14630441788519E-12	4.52040707213047E-12	3.36692388820752E-12	4.42688140856915E-12	5.26861238062103E-12	4.13071680729164E-12	5.64271503486631E-12	4.23983008144651E-12	3.91249025898189E-12	4.50481946153692E-12	4.80098406281443E-12	4.42688140856915E-12	4.30218052382072E-12	4.45805662975626E-12	5.1127362746855E-12
0.0242	5.25302477002748E-12	4.70745839925311E-12	5.19067432765327E-12	4.00601592254321E-12	4.13071680729164E-12	3.28898583523976E-12	4.53599468272403E-12	5.05038583231129E-12	4.30218052382072E-12	5.61153981367921E-12	4.55158229331758E-12	4.33335574500783E-12	4.39570618738205E-12	5.06597344290484E-12	4.31776813441428E-12	4.53599468272403E-12	4.59834512509824E-12	5.28419999121459E-12
0.02422	5.31537521240169E-12	4.66069556747245E-12	4.8789221157822E-12	3.95925309076255E-12	3.95925309076255E-12	3.33574866702042E-12	4.58275751450469E-12	4.86333450518865E-12	4.45805662975626E-12	5.37772565477591E-12	4.70745839925311E-12	4.81657167340799E-12	4.27100530263362E-12	5.28419999121459E-12	4.19306724966585E-12	4.67628317806601E-12	4.44246901916271E-12	5.14391149587261E-12
0.02424	5.31537521240169E-12	4.48923185094337E-12	4.38011857678849E-12	4.13071680729164E-12	4.00601592254321E-12	3.33574866702042E-12	4.78539645222088E-12	4.70745839925311E-12	4.53599468272403E-12	4.97244777934352E-12	4.95686016874997E-12	5.26861238062103E-12	4.13071680729164E-12	5.36213804418235E-12	3.9748407013561E-12	4.66069556747245E-12	4.13071680729164E-12	4.81657167340799E-12
0.02426	5.31537521240169E-12	4.08395397551098E-12	4.03719114373032E-12	4.30218052382072E-12	4.28659291322717E-12	3.25781061405265E-12	5.08156105349839E-12	4.53599468272403E-12	4.55158229331758E-12	4.53599468272403E-12	5.06597344290484E-12	5.64271503486631E-12	4.11512919669808E-12	5.36213804418235E-12	3.83455220601412E-12	4.61393273569179E-12	3.83455220601412E-12	4.28659291322717E-12
0.02428	5.06597344290484E-12	3.7098513212657E-12	3.91249025898189E-12	4.56716990391113E-12	4.55158229331758E-12	3.30457344583331E-12	5.26861238062103E-12	4.33335574500783E-12	4.62952034628534E-12	4.05277875432387E-12	5.14391149587261E-12	5.89211680436317E-12	4.02160353313676E-12	5.28419999121459E-12	3.85013981660768E-12	4.45805662975626E-12	3.4760371623624E-12	3.89690264838834E-12
0.0243	4.89450972637575E-12	3.53838760473661E-12	3.92807786957544E-12	4.76980884162733E-12	4.73863362044022E-12	3.35133627761397E-12	5.25302477002748E-12	4.05277875432387E-12	4.78539645222088E-12	3.72543893185925E-12	5.19067432765327E-12	5.90770441495672E-12	4.00601592254321E-12	5.08156105349839E-12	3.85013981660768E-12	4.4112937979756E-12	3.16428495049133E-12	3.7098513212657E-12
0.02432	4.78539645222088E-12	3.66308848948504E-12	4.09954158610453E-12	4.97244777934352E-12	4.81657167340799E-12	3.60073804711082E-12	4.97244777934352E-12	3.81896459542057E-12	5.08156105349839E-12	3.55397521533016E-12	5.19067432765327E-12	5.56477698189855E-12	4.13071680729164E-12	4.91009733696931E-12	3.7098513212657E-12	4.25541769204006E-12	3.11752211871067E-12	3.78778937423346E-12
0.02434	4.75422123103377E-12	3.91249025898189E-12	4.30218052382072E-12	5.06597344290484E-12	4.84774689459509E-12	3.92807786957544E-12	4.53599468272403E-12	3.49162477295595E-12	5.53360176071144E-12	3.72543893185925E-12	5.03479822171773E-12	5.05038583231129E-12	4.23983008144651E-12	4.89450972637575E-12	3.4760371623624E-12	4.00601592254321E-12	3.30457344583331E-12	3.85013981660768E-12
0.02436	4.62952034628535E-12	4.00601592254321E-12	4.4112937979756E-12	5.28419999121459E-12	4.70745839925311E-12	4.08395397551098E-12	4.1774796390723E-12	3.30457344583331E-12	5.54918937130499E-12	4.00601592254321E-12	4.89450972637575E-12	4.4112937979756E-12	4.36453096619494E-12	4.89450972637575E-12	3.36692388820752E-12	3.88131503779478E-12	3.39809910939463E-12	3.85013981660768E-12
0.02438	4.22424247085296E-12	4.16189202847874E-12	4.38011857678849E-12	5.56477698189855E-12	4.6451079568789E-12	3.95925309076255E-12	3.88131503779478E-12	3.19546017167844E-12	5.17508671705971E-12	4.30218052382072E-12	4.67628317806601E-12	3.91249025898189E-12	4.4112937979756E-12	4.70745839925311E-12	3.44486194117529E-12	3.86572742720123E-12	3.42927433058174E-12	3.7410265424528E-12
0.0244	3.7098513212657E-12	4.42688140856915E-12	4.31776813441428E-12	5.75182830902119E-12	4.56716990391113E-12	3.66308848948504E-12	3.83455220601412E-12	3.13310972930422E-12	4.53599468272403E-12	4.53599468272403E-12	4.47364424034981E-12	3.49162477295595E-12	4.31776813441428E-12	4.31776813441428E-12	3.58515043651727E-12	4.06836636491742E-12	3.39809910939463E-12	3.61632565770438E-12
0.02442	3.33574866702042E-12	4.67628317806601E-12	4.23983008144651E-12	5.82976636198895E-12	4.39570618738205E-12	3.49162477295595E-12	3.88131503779478E-12	3.33574866702042E-12	3.91249025898189E-12	4.78539645222088E-12	4.33335574500783E-12	3.36692388820752E-12	4.16189202847874E-12	3.943665480169E-12	3.89690264838834E-12	4.39570618738205E-12	3.38251149880108E-12	3.55397521533016E-12
0.02444	3.25781061405265E-12	4.81657167340799E-12	4.28659291322717E-12	5.76741591961474E-12	4.34894335560138E-12	3.42927433058174E-12	3.85013981660768E-12	3.56956282592372E-12	3.52279999414306E-12	4.92568494756286E-12	4.28659291322717E-12	3.44486194117529E-12	4.06836636491742E-12	3.67867610007859E-12	4.1774796390723E-12	4.42688140856915E-12	3.39809910939463E-12	3.7410265424528E-12
0.02446	3.41368671998818E-12	4.73863362044022E-12	4.42688140856915E-12	5.76741591961474E-12	4.33335574500783E-12	3.64750087889148E-12	3.943665480169E-12	3.86572742720123E-12	3.46044955176884E-12	5.06597344290484E-12	4.4112937979756E-12	3.67867610007859E-12	4.02160353313676E-12	3.72543893185925E-12	4.33335574500783E-12	4.34894335560138E-12	3.58515043651727E-12	3.99042831194966E-12
0.02448	3.58515043651727E-12	4.56716990391113E-12	4.47364424034981E-12	5.72065308783408E-12	4.2086548602594E-12	3.9748407013561E-12	3.95925309076255E-12	4.03719114373032E-12	3.72543893185925E-12	5.17508671705971E-12	4.55158229331758E-12	3.92807786957544E-12	4.22424247085296E-12	4.05277875432387E-12	4.36453096619494E-12	3.9748407013561E-12	3.85013981660768E-12	4.36453096619494E-12
0.0245	3.7410265424528E-12	4.47364424034981E-12	4.42688140856915E-12	5.44007609715012E-12	4.11512919669808E-12	4.31776813441428E-12	3.99042831194966E-12	4.02160353313676E-12	4.09954158610453E-12	5.17508671705971E-12	4.72304600984667E-12	4.27100530263362E-12	4.39570618738205E-12	4.53599468272403E-12	4.14630441788519E-12	3.55397521533016E-12	4.02160353313676E-12	4.62952034628535E-12
0.02452	3.85013981660768E-12	4.47364424034981E-12	4.2086548602594E-12	5.23743715943393E-12	4.02160353313676E-12	4.34894335560138E-12	4.03719114373032E-12	3.86572742720123E-12	4.53599468272402E-12	5.00362300053063E-12	4.8789221157822E-12	4.59834512509824E-12	4.52040707213047E-12	4.91009733696931E-12	3.91249025898189E-12	3.21104778227199E-12	4.13071680729164E-12	4.83215928400154E-12
0.02454	3.95925309076255E-12	4.36453096619494E-12	4.06836636491742E-12	4.92568494756286E-12	3.75661415304636E-12	4.06836636491742E-12	4.11512919669808E-12	3.7098513212657E-12	4.81657167340799E-12	4.84774689459509E-12	5.03479822171773E-12	4.66069556747245E-12	4.62952034628535E-12	4.94127255815641E-12	3.75661415304636E-12	3.10193450811712E-12	4.2086548602594E-12	4.8789221157822E-12
0.02456	4.08395397551098E-12	4.23983008144651E-12	4.05277875432387E-12	4.76980884162733E-12	3.60073804711082E-12	3.75661415304636E-12	4.22424247085296E-12	3.4760371623624E-12	4.94127255815641E-12	4.69187078865956E-12	5.23743715943393E-12	4.61393273569179E-12	4.59834512509824E-12	4.6451079568789E-12	3.80337698482702E-12	3.0395840657429E-12	4.23983008144651E-12	4.61393273569179E-12
0.02458	4.23983008144651E-12	4.19306724966585E-12	4.22424247085296E-12	4.84774689459509E-12	3.41368671998818E-12	3.53838760473661E-12	4.44246901916271E-12	3.25781061405265E-12	4.83215928400154E-12	4.6451079568789E-12	5.40890087596301E-12	4.44246901916271E-12	4.81657167340799E-12	4.14630441788519E-12	3.92807786957544E-12	3.0395840657429E-12	4.2086548602594E-12	4.27100530263362E-12
0.0246	4.55158229331758E-12	4.28659291322717E-12	4.4112937979756E-12	5.1127362746855E-12	3.46044955176884E-12	3.42927433058174E-12	4.72304600984667E-12	3.07075928693001E-12	4.62952034628535E-12	4.61393273569179E-12	5.51801415011789E-12	4.33335574500783E-12	5.05038583231129E-12	3.56956282592372E-12	4.08395397551098E-12	2.88370795980737E-12	4.16189202847874E-12	3.80337698482702E-12
0.02462	4.70745839925311E-12	4.50481946153692E-12	4.55158229331758E-12	5.37772565477591E-12	3.53838760473661E-12	3.56956282592372E-12	5.09714866409195E-12	3.05517167633646E-12	4.33335574500783E-12	4.72304600984667E-12	5.44007609715012E-12	4.33335574500783E-12	5.20626193824682E-12	3.19546017167844E-12	4.23983008144651E-12	2.72783185387184E-12	4.25541769204006E-12	3.44486194117529E-12
0.02464	4.84774689459509E-12	4.66069556747245E-12	4.59834512509824E-12	5.48683892893078E-12	3.83455220601412E-12	3.89690264838834E-12	5.37772565477591E-12	3.17987256108488E-12	4.25541769204006E-12	4.78539645222088E-12	5.09714866409195E-12	4.38011857678849E-12	5.14391149587261E-12	3.22663539286554E-12	4.39570618738205E-12	2.66548141149762E-12	4.36453096619494E-12	3.28898583523976E-12
0.02466	4.97244777934352E-12	4.76980884162733E-12	4.67628317806601E-12	5.42448848655657E-12	4.03719114373032E-12	4.34894335560138E-12	5.56477698189855E-12	3.36692388820752E-12	4.25541769204006E-12	4.91009733696931E-12	4.61393273569179E-12	4.42688140856915E-12	4.91009733696931E-12	3.5072123835495E-12	4.47364424034981E-12	2.71224424327828E-12	4.48923185094337E-12	3.22663539286554E-12
0.02468	5.08156105349839E-12	4.75422123103377E-12	4.62952034628534E-12	5.25302477002748E-12	4.19306724966585E-12	4.78539645222088E-12	5.61153981367921E-12	3.4760371623624E-12	4.50481946153692E-12	4.92568494756286E-12	4.19306724966585E-12	4.38011857678849E-12	4.44246901916271E-12	3.95925309076255E-12	4.55158229331758E-12	2.79018229624605E-12	4.4112937979756E-12	3.42927433058174E-12
0.0247	5.03479822171773E-12	4.76980884162733E-12	4.6451079568789E-12	5.1127362746855E-12	4.27100530263362E-12	5.12832388527905E-12	5.44007609715012E-12	3.7098513212657E-12	4.66069556747245E-12	4.6451079568789E-12	3.78778937423346E-12	4.1774796390723E-12	3.91249025898189E-12	4.28659291322717E-12	4.62952034628535E-12	2.97723362336869E-12	4.11512919669808E-12	3.75661415304636E-12
0.02472	4.97244777934352E-12	4.75422123103377E-12	4.66069556747245E-12	5.06597344290484E-12	4.28659291322717E-12	5.23743715943393E-12	5.44007609715012E-12	3.7098513212657E-12	4.80098406281443E-12	4.34894335560138E-12	3.61632565770438E-12	3.99042831194966E-12	3.53838760473661E-12	4.48923185094337E-12	4.97244777934352E-12	3.14869733989778E-12	3.80337698482702E-12	4.13071680729164E-12
0.02474	4.58275751450469E-12	4.69187078865956E-12	4.62952034628535E-12	5.1127362746855E-12	4.16189202847874E-12	5.19067432765327E-12	5.39331326536946E-12	3.49162477295595E-12	4.73863362044022E-12	3.99042831194966E-12	3.56956282592372E-12	3.88131503779478E-12	3.41368671998818E-12	4.53599468272403E-12	5.26861238062103E-12	3.36692388820752E-12	3.44486194117529E-12	4.39570618738205E-12
0.02476	4.27100530263362E-12	4.56716990391113E-12	4.61393273569179E-12	5.09714866409195E-12	4.00601592254321E-12	5.05038583231129E-12	5.39331326536946E-12	3.19546017167844E-12	4.75422123103377E-12	3.78778937423346E-12	3.7098513212657E-12	3.67867610007859E-12	3.52279999414306E-12	4.4112937979756E-12	5.48683892893078E-12	3.49162477295595E-12	3.2422230034591E-12	4.59834512509824E-12
0.02478	3.9748407013561E-12	4.66069556747245E-12	4.31776813441428E-12	5.06597344290484E-12	4.08395397551098E-12	4.81657167340799E-12	5.39331326536946E-12	2.99282123396224E-12	4.62952034628535E-12	3.66308848948504E-12	3.86572742720123E-12	3.4760371623624E-12	3.83455220601412E-12	4.11512919669808E-12	5.42448848655657E-12	3.53838760473661E-12	3.25781061405265E-12	4.72304600984667E-12
0.0248	4.09954158610453E-12	4.86333450518865E-12	4.00601592254321E-12	5.06597344290484E-12	4.38011857678849E-12	4.55158229331758E-12	5.39331326536946E-12	3.0395840657429E-12	4.55158229331758E-12	3.56956282592372E-12	4.1774796390723E-12	3.44486194117529E-12	4.2086548602594E-12	3.78778937423346E-12	5.14391149587261E-12	3.63191326829793E-12	3.64750087889148E-12	4.58275751450469E-12
0.02482	4.34894335560138E-12	5.15949910646616E-12	3.7410265424528E-12	5.05038583231128E-12	4.76980884162733E-12	4.42688140856915E-12	5.33096282299525E-12	3.2422230034591E-12	4.44246901916271E-12	3.60073804711082E-12	4.52040707213047E-12	3.60073804711082E-12	4.48923185094337E-12	3.7410265424528E-12	4.75422123103377E-12	3.77220176363991E-12	4.28659291322717E-12	4.16189202847874E-12
0.02484	4.72304600984667E-12	5.44007609715012E-12	3.66308848948504E-12	5.09714866409195E-12	5.23743715943393E-12	4.50481946153692E-12	5.20626193824682E-12	3.58515043651727E-12	4.38011857678849E-12	3.72543893185925E-12	5.01921061112418E-12	3.85013981660768E-12	4.66069556747245E-12	3.80337698482702E-12	4.25541769204006E-12	3.99042831194966E-12	4.80098406281443E-12	3.64750087889148E-12
0.02486	5.01921061112418E-12	5.56477698189855E-12	3.78778937423346E-12	5.08156105349839E-12	5.47125131833723E-12	4.61393273569179E-12	4.98803538993707E-12	3.92807786957544E-12	4.25541769204006E-12	3.85013981660768E-12	5.29978760180814E-12	4.2086548602594E-12	4.58275751450469E-12	4.08395397551098E-12	3.85013981660768E-12	4.14630441788519E-12	5.08156105349839E-12	3.16428495049133E-12
0.02488	5.20626193824682E-12	5.51801415011789E-12	4.06836636491742E-12	4.86333450518865E-12	5.56477698189855E-12	4.72304600984667E-12	4.76980884162733E-12	4.27100530263362E-12	4.08395397551098E-12	3.88131503779478E-12	5.28419999121459E-12	4.47364424034981E-12	4.36453096619494E-12	4.39570618738205E-12	3.63191326829793E-12	4.25541769204006E-12	5.05038583231129E-12	3.05517167633646E-12
0.0249	5.26861238062103E-12	5.29978760180814E-12	4.42688140856915E-12	4.36453096619494E-12	5.36213804418235E-12	4.69187078865956E-12	4.47364424034981E-12	4.47364424034981E-12	4.14630441788519E-12	3.88131503779478E-12	4.98803538993707E-12	4.61393273569179E-12	4.1774796390723E-12	4.59834512509824E-12	3.4760371623624E-12	4.27100530263362E-12	4.80098406281443E-12	3.38251149880108E-12
0.02492	5.14391149587261E-12	5.05038583231128E-12	4.62952034628535E-12	3.88131503779478E-12	5.05038583231128E-12	4.66069556747245E-12	4.33335574500783E-12	4.42688140856915E-12	4.30218052382072E-12	3.78778937423346E-12	4.75422123103377E-12	4.50481946153692E-12	4.02160353313676E-12	4.55158229331758E-12	3.64750087889148E-12	4.16189202847874E-12	4.38011857678849E-12	3.92807786957544E-12
0.02494	4.84774689459509E-12	4.84774689459509E-12	4.76980884162733E-12	3.36692388820752E-12	4.78539645222088E-12	4.67628317806601E-12	4.1774796390723E-12	4.34894335560138E-12	4.53599468272403E-12	3.81896459542057E-12	4.73863362044022E-12	4.2086548602594E-12	3.9748407013561E-12	4.31776813441428E-12	3.88131503779478E-12	3.9748407013561E-12	4.09954158610453E-12	4.44246901916271E-12
0.02496	4.59834512509824E-12	4.81657167340799E-12	4.78539645222088E-12	3.08634689752356E-12	4.676283178066E-12	4.70745839925311E-12	4.19306724966585E-12	4.13071680729164E-12	4.80098406281443E-12	3.86572742720123E-12	4.84774689459509E-12	3.83455220601412E-12	3.89690264838834E-12	4.00601592254321E-12	4.03719114373032E-12	3.81896459542057E-12	4.03719114373032E-12	4.81657167340799E-12
0.02498	4.58275751450469E-12	4.84774689459509E-12	4.78539645222088E-12	3.0084088445558E-12	4.53599468272403E-12	4.6451079568789E-12	4.36453096619494E-12	4.03719114373032E-12	5.09714866409195E-12	4.05277875432387E-12	5.1127362746855E-12	3.66308848948504E-12	3.92807786957544E-12	3.99042831194966E-12	4.08395397551098E-12	3.69426371067214E-12	4.05277875432387E-12	4.83215928400154E-12
0.025	4.70745839925311E-12	4.75422123103377E-12	4.8789221157822E-12	2.93047079158803E-12	4.4112937979756E-12	4.52040707213047E-12	4.56716990391113E-12	3.89690264838834E-12	5.28419999121459E-12	4.28659291322717E-12	5.37772565477591E-12	3.7410265424528E-12	4.08395397551098E-12	4.11512919669808E-12	3.99042831194966E-12	3.58515043651727E-12	4.1774796390723E-12	4.59834512509824E-12
0.02502	4.80098406281443E-12	4.676283178066E-12	4.84774689459509E-12	2.96164601277514E-12	4.2086548602594E-12	4.19306724966585E-12	4.8789221157822E-12	3.88131503779478E-12	5.17508671705971E-12	4.45805662975626E-12	5.5803645924921E-12	4.27100530263362E-12	4.19306724966585E-12	4.4112937979756E-12	3.9748407013561E-12	3.7410265424528E-12	4.22424247085296E-12	4.30218052382072E-12
0.02504	4.70745839925311E-12	4.58275751450469E-12	4.81657167340799E-12	3.13310972930422E-12	4.03719114373032E-12	3.81896459542057E-12	5.08156105349839E-12	3.86572742720123E-12	4.91009733696931E-12	4.58275751450469E-12	5.89211680436317E-12	4.92568494756286E-12	4.27100530263362E-12	4.76980884162733E-12	3.92807786957544E-12	3.95925309076255E-12	4.03719114373032E-12	4.05277875432387E-12
0.02506	4.67628317806601E-12	4.52040707213047E-12	4.89450972637575E-12	3.41368671998818E-12	4.05277875432387E-12	3.35133627761397E-12	5.29978760180814E-12	3.86572742720123E-12	4.48923185094337E-12	4.62952034628535E-12	5.95446724673738E-12	5.47125131833723E-12	4.31776813441428E-12	5.00362300053062E-12	3.91249025898189E-12	4.11512919669808E-12	3.77220176363991E-12	3.86572742720123E-12
0.02508	4.70745839925311E-12	4.42688140856915E-12	4.86333450518865E-12	3.81896459542057E-12	4.02160353313676E-12	3.07075928693001E-12	5.54918937130499E-12	3.91249025898189E-12	4.19306724966585E-12	4.67628317806601E-12	5.82976636198895E-12	5.61153981367921E-12	4.25541769204006E-12	5.03479822171773E-12	3.7410265424528E-12	4.19306724966585E-12	3.44486194117529E-12	3.88131503779478E-12
0.0251	4.72304600984667E-12	4.30218052382072E-12	4.75422123103377E-12	4.1774796390723E-12	4.03719114373032E-12	2.96164601277514E-12	5.64271503486631E-12	3.91249025898189E-12	3.95925309076255E-12	4.70745839925311E-12	5.29978760180814E-12	5.26861238062103E-12	4.28659291322717E-12	4.84774689459509E-12	3.58515043651727E-12	4.16189202847874E-12	3.13310972930422E-12	3.943665480169E-12
0.02512	4.76980884162733E-12	4.16189202847874E-12	4.69187078865956E-12	4.30218052382072E-12	4.03719114373032E-12	3.07075928693001E-12	5.56477698189855E-12	3.89690264838834E-12	3.78778937423346E-12	4.59834512509824E-12	4.81657167340799E-12	4.78539645222088E-12	4.23983008144651E-12	4.55158229331758E-12	3.52279999414306E-12	4.1774796390723E-12	3.02399645514935E-12	4.13071680729164E-12
0.02514	4.62952034628535E-12	3.99042831194966E-12	4.73863362044022E-12	4.33335574500783E-12	4.16189202847874E-12	3.38251149880108E-12	5.22184954884037E-12	3.91249025898189E-12	3.72543893185925E-12	4.31776813441428E-12	4.44246901916271E-12	4.23983008144651E-12	3.99042831194966E-12	4.38011857678849E-12	3.46044955176884E-12	4.23983008144651E-12	3.2422230034591E-12	4.31776813441428E-12
0.02516	4.44246901916271E-12	3.89690264838834E-12	4.8789221157822E-12	4.22424247085296E-12	4.19306724966585E-12	3.85013981660768E-12	4.59834512509824E-12	3.89690264838834E-12	3.69426371067214E-12	4.06836636491742E-12	4.23983008144651E-12	3.86572742720123E-12	3.69426371067214E-12	4.30218052382072E-12	3.55397521533016E-12	4.4112937979756E-12	3.56956282592372E-12	4.45805662975626E-12
0.02518	4.28659291322717E-12	3.85013981660768E-12	5.03479822171773E-12	4.1774796390723E-12	4.30218052382072E-12	4.2086548602594E-12	4.11512919669808E-12	3.88131503779478E-12	3.83455220601412E-12	3.99042831194966E-12	4.36453096619494E-12	3.77220176363991E-12	3.55397521533016E-12	4.4112937979756E-12	3.60073804711082E-12	4.56716990391113E-12	3.86572742720123E-12	4.50481946153692E-12
0.0252	4.33335574500783E-12	3.7410265424528E-12	5.14391149587261E-12	4.34894335560138E-12	4.22424247085296E-12	4.42688140856915E-12	3.7410265424528E-12	3.92807786957544E-12	3.92807786957544E-12	4.09954158610453E-12	4.59834512509824E-12	3.88131503779478E-12	3.75661415304636E-12	4.48923185094337E-12	3.85013981660768E-12	4.78539645222088E-12	4.08395397551098E-12	4.4112937979756E-12
0.02522	4.58275751450469E-12	3.7098513212657E-12	5.1127362746855E-12	4.80098406281443E-12	4.05277875432387E-12	4.44246901916271E-12	3.67867610007859E-12	3.9748407013561E-12	3.9748407013561E-12	4.19306724966585E-12	4.91009733696931E-12	4.28659291322717E-12	4.28659291322717E-12	4.6451079568789E-12	4.05277875432387E-12	4.76980884162733E-12	4.22424247085296E-12	4.38011857678849E-12
0.02524	4.73863362044022E-12	3.77220176363991E-12	5.29978760180814E-12	5.29978760180814E-12	3.60073804711082E-12	4.4112937979756E-12	3.80337698482702E-12	4.05277875432387E-12	4.02160353313676E-12	4.36453096619494E-12	5.17508671705971E-12	4.73863362044022E-12	5.12832388527905E-12	4.72304600984667E-12	4.16189202847874E-12	4.55158229331758E-12	4.2086548602594E-12	4.30218052382072E-12
0.02526	4.86333450518865E-12	4.05277875432387E-12	5.48683892893078E-12	5.73624069842763E-12	3.16428495049133E-12	4.19306724966585E-12	4.06836636491742E-12	3.943665480169E-12	4.06836636491742E-12	4.44246901916271E-12	5.39331326536946E-12	5.12832388527905E-12	5.86094158317606E-12	4.69187078865956E-12	4.09954158610453E-12	4.36453096619494E-12	4.2086548602594E-12	4.2086548602594E-12
0.02528	4.76980884162733E-12	4.44246901916271E-12	5.62712742427276E-12	6.03240529970515E-12	2.96164601277514E-12	3.9748407013561E-12	4.31776813441428E-12	3.7410265424528E-12	4.19306724966585E-12	4.39570618738205E-12	5.50242653952433E-12	5.40890087596301E-12	6.26621945860845E-12	4.69187078865956E-12	3.91249025898189E-12	4.05277875432387E-12	4.2086548602594E-12	4.1774796390723E-12
0.0253	4.56716990391113E-12	4.66069556747245E-12	5.5803645924921E-12	6.03240529970515E-12	3.10193450811712E-12	3.85013981660768E-12	4.62952034628534E-12	3.61632565770438E-12	4.22424247085296E-12	4.27100530263362E-12	5.47125131833723E-12	5.65830264545987E-12	6.31298229038911E-12	4.72304600984667E-12	3.89690264838834E-12	3.81896459542057E-12	4.27100530263362E-12	4.28659291322717E-12
0.02532	4.39570618738205E-12	4.61393273569179E-12	5.23743715943393E-12	5.67389025605342E-12	3.53838760473661E-12	3.77220176363991E-12	4.76980884162733E-12	3.5072123835495E-12	4.30218052382072E-12	4.08395397551098E-12	5.20626193824682E-12	5.84535397258251E-12	6.07916813148581E-12	4.73863362044022E-12	3.9748407013561E-12	3.75661415304636E-12	4.36453096619494E-12	4.48923185094337E-12
0.02534	4.42688140856915E-12	4.45805662975626E-12	4.6451079568789E-12	5.17508671705971E-12	3.88131503779478E-12	3.91249025898189E-12	4.70745839925311E-12	3.41368671998818E-12	4.31776813441428E-12	4.02160353313676E-12	4.73863362044022E-12	5.87652919376961E-12	5.56477698189855E-12	4.66069556747245E-12	4.09954158610453E-12	3.80337698482702E-12	4.48923185094337E-12	4.67628317806601E-12
0.02536	4.56716990391113E-12	4.1774796390723E-12	4.02160353313676E-12	4.67628317806601E-12	4.06836636491742E-12	4.02160353313676E-12	4.48923185094337E-12	3.38251149880108E-12	4.27100530263362E-12	4.09954158610453E-12	4.31776813441428E-12	5.79859114080185E-12	4.92568494756286E-12	4.52040707213047E-12	4.36453096619494E-12	3.9748407013561E-12	4.6451079568789E-12	4.80098406281443E-12
0.02538	4.69187078865956E-12	3.91249025898189E-12	3.42927433058174E-12	4.34894335560138E-12	4.08395397551098E-12	4.11512919669808E-12	4.08395397551098E-12	3.38251149880108E-12	4.22424247085296E-12	4.11512919669808E-12	4.00601592254321E-12	5.3465504335888E-12	4.23983008144651E-12	4.4112937979756E-12	4.69187078865956E-12	4.06836636491742E-12	4.70745839925311E-12	4.84774689459509E-12
0.0254	4.78539645222088E-12	3.89690264838834E-12	2.91488318099448E-12	4.25541769204006E-12	4.02160353313676E-12	4.08395397551098E-12	3.7410265424528E-12	3.42927433058174E-12	4.34894335560138E-12	4.2086548602594E-12	3.92807786957544E-12	4.84774689459509E-12	3.58515043651727E-12	4.34894335560138E-12	5.03479822171773E-12	4.09954158610453E-12	4.69187078865956E-12	4.86333450518865E-12
0.02542	4.91009733696931E-12	3.95925309076255E-12	2.50960530556209E-12	4.08395397551098E-12	3.9748407013561E-12	4.00601592254321E-12	3.66308848948504E-12	3.25781061405265E-12	4.66069556747245E-12	4.34894335560138E-12	3.92807786957544E-12	4.61393273569179E-12	3.11752211871067E-12	4.11512919669808E-12	5.15949910646616E-12	4.05277875432387E-12	4.75422123103377E-12	4.76980884162733E-12
0.02544	4.92568494756286E-12	4.1774796390723E-12	2.35372919962656E-12	3.943665480169E-12	4.06836636491742E-12	3.9748407013561E-12	3.9748407013561E-12	3.21104778227199E-12	5.12832388527905E-12	4.50481946153692E-12	3.943665480169E-12	4.55158229331758E-12	2.91488318099448E-12	3.85013981660768E-12	5.1127362746855E-12	3.86572742720123E-12	4.89450972637575E-12	4.81657167340799E-12
0.02546	4.8789221157822E-12	4.39570618738205E-12	2.49401769496854E-12	3.85013981660768E-12	4.14630441788519E-12	4.14630441788519E-12	4.4112937979756E-12	3.33574866702042E-12	5.53360176071144E-12	4.70745839925311E-12	3.99042831194966E-12	4.76980884162733E-12	2.97723362336869E-12	3.63191326829793E-12	5.01921061112418E-12	3.49162477295595E-12	5.01921061112418E-12	4.78539645222088E-12
0.02548	4.84774689459509E-12	4.42688140856915E-12	2.94605840218158E-12	3.88131503779478E-12	4.28659291322717E-12	4.38011857678849E-12	4.78539645222088E-12	3.67867610007859E-12	5.79859114080185E-12	4.94127255815641E-12	3.943665480169E-12	5.00362300053062E-12	3.2422230034591E-12	3.63191326829793E-12	4.97244777934352E-12	3.19546017167844E-12	5.06597344290484E-12	4.91009733696931E-12
0.0255	4.67628317806601E-12	4.38011857678849E-12	3.44486194117529E-12	4.00601592254321E-12	4.55158229331758E-12	4.52040707213047E-12	5.00362300053063E-12	4.09954158610453E-12	5.84535397258251E-12	5.05038583231129E-12	4.02160353313676E-12	5.22184954884037E-12	3.58515043651727E-12	3.943665480169E-12	5.05038583231129E-12	3.0395840657429E-12	4.91009733696931E-12	5.05038583231129E-12
[truncated: 53,724 more rows]
