# Supplementary material for: Reliability of an interneuron response depends on an integrated sensory state
Source: eLife. 2019 Nov 13;8:e50566. doi: 10.7554/eLife.50566 (PMC6894930; doi:10.7554/eLife.50566)
Supplement: Figure 6—source data 1. [file elife-50566-fig6-data1.zip › Figure S6B_AIA Voltage-Clamp raw data for calculating IV curve/150219KyEx1295AIA_5_5.txt]

	IV-long	IV-long_4	IV-long_6	IV-long_8	IV-long_10	IV-long_12	IV-long_14	IV-long_16	IV-long_18	IV-long_20	IV-long_22	IV-long_24	IV-long_26	IV-long_28	IV-long_30	IV-long_32	IV-long_34	IV-long_36
s	A	A	A	A	A	A	A	A	A	A	A	A	A	A	A	A	A	A
Time	Imon-1	Imon-1	Imon-1	Imon-1	Imon-1	Imon-1	Imon-1	Imon-1	Imon-1	Imon-1	Imon-1	Imon-1	Imon-1	Imon-1	Imon-1	Imon-1	Imon-1	Imon-1
0.005	1.18465840511005E-12	1.93286371360062E-12	1.80816282885219E-12	6.85854866116347E-13	3.7410265424528E-13	-6.23504423742134E-14	-5.61153981367921E-13	-6.23504423742134E-14	8.72906193238988E-13	3.11752211871067E-13	3.11752211871067E-14	1.90168849241351E-12	4.36453096619494E-13	-4.67628317806601E-13	3.42927433058174E-13	8.41730972051881E-13	1.71463716529087E-12	8.72906193238988E-13
0.00502	6.85854866116347E-13	1.8705132712264E-12	1.68346194410376E-12	1.55876105935534E-13	4.36453096619494E-13	3.42927433058174E-13	-6.85854866116347E-13	5.92329202555027E-13	8.10555750864774E-13	8.10555750864774E-13	6.23504423742134E-14	1.90168849241351E-12	7.48205308490561E-13	-2.8057699068396E-13	7.79380529677668E-13	3.42927433058174E-13	2.08873981953615E-12	8.72906193238988E-13
0.00504	1.24700884748427E-13	1.58993628054244E-12	1.34053451104559E-12	-2.18226548309747E-13	7.17030087303454E-13	5.92329202555027E-13	-8.72906193238988E-13	1.12230796273584E-12	4.67628317806601E-13	1.09113274154873E-12	6.23504423742134E-14	1.80816282885219E-12	1.12230796273584E-12	9.35256635613201E-14	1.46523539579401E-12	1.55876105935534E-13	2.11991504072326E-12	1.12230796273584E-12
0.00506	-2.18226548309747E-13	1.43406017460691E-12	1.05995752036163E-12	-6.23504423742134E-14	1.34053451104559E-12	1.12230796273584E-12	-9.66431856800308E-13	1.30935928985848E-12	9.35256635613201E-14	1.15348318392295E-12	-9.35256635613201E-14	1.74581238647798E-12	1.27818406867137E-12	6.54679644929241E-13	1.99521415597483E-12	4.98803538993707E-13	1.80816282885219E-12	1.34053451104559E-12
0.00508	-1.24700884748427E-13	1.27818406867137E-12	8.10555750864774E-13	4.36453096619494E-13	1.90168849241351E-12	1.68346194410376E-12	-1.15348318392295E-12	1.27818406867137E-12	-3.11752211871067E-13	1.21583362629716E-12	-2.18226548309747E-13	1.58993628054244E-12	1.02878229917452E-12	1.15348318392295E-12	2.08873981953615E-12	1.09113274154873E-12	1.30935928985848E-12	1.77698760766508E-12
0.0051	2.18226548309747E-13	1.34053451104559E-12	7.48205308490561E-13	1.09113274154873E-12	2.338141589033E-12	2.338141589033E-12	-1.18465840511005E-12	9.35256635613201E-13	-4.05277875432387E-13	1.27818406867137E-12	-2.8057699068396E-13	1.30935928985848E-12	3.11752211871067E-13	1.68346194410376E-12	1.65228672291666E-12	1.65228672291666E-12	9.04081414426094E-13	2.05756459834904E-12
0.00512	6.54679644929241E-13	1.52758583816823E-12	7.48205308490561E-13	1.68346194410376E-12	2.46284247378143E-12	2.49401769496854E-12	-6.54679644929241E-13	5.61153981367921E-13	-3.42927433058174E-13	1.30935928985848E-12	-9.35256635613201E-14	1.02878229917452E-12	-1.24700884748427E-13	1.8393380500393E-12	1.02878229917452E-12	1.77698760766508E-12	7.48205308490561E-13	2.27579114665879E-12
0.00514	9.97607077987414E-13	1.65228672291666E-12	9.35256635613201E-13	1.90168849241351E-12	2.40049203140722E-12	2.27579114665879E-12	-6.23504423742134E-14	1.8705132712264E-13	-3.11752211871067E-13	1.18465840511005E-12	4.67628317806601E-13	8.41730972051881E-13	6.23504423742134E-14	1.8705132712264E-12	4.36453096619494E-13	1.43406017460691E-12	7.17030087303454E-13	2.15109026191036E-12
0.00516	1.18465840511005E-12	1.65228672291666E-12	1.15348318392295E-12	1.58993628054244E-12	2.36931681022011E-12	1.99521415597483E-12	3.42927433058174E-13	2.18226548309747E-13	-1.8705132712264E-13	1.05995752036163E-12	1.09113274154873E-12	8.41730972051881E-13	6.54679644929241E-13	1.77698760766508E-12	9.35256635613201E-14	8.72906193238988E-13	8.10555750864774E-13	1.74581238647798E-12
0.00518	1.18465840511005E-12	1.58993628054244E-12	1.49641061698112E-12	1.24700884748427E-12	2.21344070428458E-12	1.65228672291666E-12	4.67628317806601E-13	4.36453096619494E-13	-3.11752211871067E-13	8.72906193238988E-13	1.8393380500393E-12	8.72906193238988E-13	1.24700884748427E-12	1.68346194410376E-12	6.23504423742134E-14	5.92329202555027E-13	8.72906193238988E-13	1.15348318392295E-12
0.0052	1.09113274154873E-12	1.34053451104559E-12	1.90168849241351E-12	8.72906193238988E-13	2.11991504072326E-12	1.24700884748427E-12	4.05277875432387E-13	6.85854866116347E-13	-3.11752211871067E-13	9.35256635613201E-13	2.338141589033E-12	7.17030087303454E-13	1.65228672291666E-12	1.65228672291666E-12	3.11752211871067E-13	8.72906193238988E-13	8.72906193238988E-13	4.98803538993707E-13
0.00522	9.35256635613201E-13	1.02878229917452E-12	2.02638937716194E-12	6.54679644929241E-13	2.11991504072326E-12	9.04081414426094E-13	3.7410265424528E-13	8.10555750864774E-13	-3.7410265424528E-13	9.35256635613201E-13	2.58754335852986E-12	4.05277875432387E-13	1.80816282885219E-12	1.30935928985848E-12	7.48205308490561E-13	1.43406017460691E-12	1.02878229917452E-12	-3.11752211871067E-13
0.00524	6.54679644929241E-13	8.41730972051881E-13	2.11991504072326E-12	6.54679644929241E-13	2.08873981953615E-12	5.92329202555027E-13	4.67628317806601E-13	7.79380529677668E-13	-2.49401769496854E-13	1.21583362629716E-12	2.52519291615564E-12	3.11752211871067E-14	1.80816282885219E-12	8.10555750864774E-13	1.05995752036163E-12	1.99521415597483E-12	1.02878229917452E-12	-1.05995752036163E-12
0.00526	3.7410265424528E-13	1.24700884748427E-12	1.80816282885219E-12	5.29978760180814E-13	1.90168849241351E-12	3.11752211871067E-13	3.42927433058174E-13	6.23504423742134E-13	-2.18226548309747E-13	1.21583362629716E-12	2.21344070428458E-12	9.35256635613201E-14	1.65228672291666E-12	3.11752211871067E-13	1.09113274154873E-12	2.08873981953615E-12	1.24700884748427E-12	-1.21583362629716E-12
0.00528	2.8057699068396E-13	1.74581238647798E-12	1.58993628054244E-12	3.42927433058174E-13	1.71463716529087E-12	3.11752211871067E-13	1.24700884748427E-13	4.36453096619494E-13	-1.24700884748427E-13	1.21583362629716E-12	1.55876105935534E-12	2.8057699068396E-13	1.55876105935534E-12	3.11752211871067E-14	9.35256635613201E-13	1.90168849241351E-12	1.46523539579401E-12	-7.79380529677668E-13
0.0053	4.36453096619494E-13	2.21344070428458E-12	1.34053451104559E-12	4.05277875432387E-13	1.4028849534198E-12	6.54679644929241E-13	0	3.42927433058174E-13	4.05277875432387E-13	1.09113274154873E-12	8.72906193238988E-13	3.7410265424528E-13	1.46523539579401E-12	3.11752211871067E-14	4.98803538993707E-13	1.80816282885219E-12	1.58993628054244E-12	1.24700884748427E-13
0.00532	7.17030087303454E-13	2.46284247378143E-12	1.34053451104559E-12	5.61153981367921E-13	1.12230796273584E-12	9.04081414426094E-13	-6.23504423742134E-14	5.29978760180814E-13	7.17030087303454E-13	1.18465840511005E-12	4.05277875432387E-13	3.7410265424528E-13	1.4028849534198E-12	-9.35256635613201E-14	1.8705132712264E-13	1.8393380500393E-12	1.55876105935534E-12	9.97607077987414E-13
0.00534	1.02878229917452E-12	2.43166725259432E-12	1.15348318392295E-12	8.72906193238988E-13	8.72906193238988E-13	9.35256635613201E-13	0	1.02878229917452E-12	1.09113274154873E-12	1.21583362629716E-12	6.23504423742134E-14	5.61153981367921E-13	1.52758583816823E-12	-2.8057699068396E-13	3.11752211871067E-14	2.11991504072326E-12	1.30935928985848E-12	1.62111150172955E-12
0.00536	1.30935928985848E-12	2.11991504072326E-12	1.09113274154873E-12	1.18465840511005E-12	7.48205308490561E-13	9.04081414426094E-13	6.23504423742134E-14	1.27818406867137E-12	1.34053451104559E-12	1.21583362629716E-12	-1.55876105935534E-13	6.23504423742134E-13	1.77698760766508E-12	-3.11752211871067E-13	2.18226548309747E-13	2.43166725259432E-12	1.09113274154873E-12	1.99521415597483E-12
0.00538	1.46523539579401E-12	1.80816282885219E-12	8.10555750864774E-13	1.49641061698112E-12	7.48205308490561E-13	7.48205308490561E-13	1.55876105935534E-13	1.46523539579401E-12	1.62111150172955E-12	1.12230796273584E-12	-1.8705132712264E-13	9.35256635613201E-13	1.8705132712264E-12	-2.8057699068396E-13	7.48205308490561E-13	2.52519291615564E-12	9.66431856800308E-13	2.27579114665879E-12
0.0054	1.52758583816823E-12	1.65228672291666E-12	6.23504423742134E-13	1.77698760766508E-12	8.10555750864774E-13	5.61153981367921E-13	0	1.49641061698112E-12	1.71463716529087E-12	1.02878229917452E-12	0	8.10555750864774E-13	1.80816282885219E-12	-1.24700884748427E-13	1.43406017460691E-12	2.58754335852986E-12	9.97607077987414E-13	2.40049203140722E-12
0.00542	1.30935928985848E-12	1.90168849241351E-12	4.36453096619494E-13	1.8705132712264E-12	1.02878229917452E-12	3.42927433058174E-13	3.11752211871067E-14	1.37170973223269E-12	1.8393380500393E-12	6.85854866116347E-13	1.55876105935534E-13	5.61153981367921E-13	1.55876105935534E-12	2.18226548309747E-13	1.80816282885219E-12	2.43166725259432E-12	1.18465840511005E-12	2.36931681022011E-12
0.00544	1.12230796273584E-12	2.24461592547168E-12	2.49401769496854E-13	1.68346194410376E-12	7.79380529677668E-13	2.18226548309747E-13	3.11752211871067E-14	1.30935928985848E-12	1.80816282885219E-12	4.05277875432387E-13	4.98803538993707E-13	6.23504423742134E-14	1.43406017460691E-12	7.17030087303454E-13	1.77698760766508E-12	2.27579114665879E-12	1.52758583816823E-12	2.36931681022011E-12
0.00546	1.12230796273584E-12	2.43166725259432E-12	1.55876105935534E-13	1.46523539579401E-12	1.8705132712264E-13	3.7410265424528E-13	1.55876105935534E-13	1.12230796273584E-12	1.74581238647798E-12	3.42927433058174E-13	1.02878229917452E-12	-4.98803538993707E-13	1.55876105935534E-12	1.24700884748427E-12	1.55876105935534E-12	2.24461592547168E-12	1.77698760766508E-12	2.24461592547168E-12
0.00548	1.02878229917452E-12	2.55636813734275E-12	1.8705132712264E-13	1.52758583816823E-12	-3.42927433058174E-13	6.85854866116347E-13	6.23504423742134E-14	1.05995752036163E-12	1.52758583816823E-12	3.42927433058174E-13	1.49641061698112E-12	-9.35256635613201E-13	1.80816282885219E-12	1.62111150172955E-12	1.18465840511005E-12	2.15109026191036E-12	1.62111150172955E-12	1.99521415597483E-12
0.0055	9.04081414426094E-13	2.7745946856525E-12	4.05277875432387E-13	1.62111150172955E-12	-6.54679644929241E-13	9.66431856800308E-13	-2.8057699068396E-13	1.05995752036163E-12	1.24700884748427E-12	2.49401769496854E-13	1.8393380500393E-12	-9.04081414426094E-13	1.90168849241351E-12	1.8705132712264E-12	7.17030087303454E-13	2.08873981953615E-12	1.18465840511005E-12	1.68346194410376E-12
0.00552	7.17030087303454E-13	2.7745946856525E-12	7.48205308490561E-13	1.8393380500393E-12	-7.17030087303454E-13	1.02878229917452E-12	-5.92329202555027E-13	1.30935928985848E-12	9.04081414426094E-13	1.8705132712264E-13	1.8393380500393E-12	-3.42927433058174E-13	1.80816282885219E-12	1.8393380500393E-12	1.8705132712264E-13	1.8393380500393E-12	8.10555750864774E-13	1.43406017460691E-12
0.00554	5.92329202555027E-13	2.49401769496854E-12	9.97607077987414E-13	2.05756459834904E-12	-3.7410265424528E-13	8.10555750864774E-13	-9.35256635613201E-13	1.58993628054244E-12	7.17030087303454E-13	-9.35256635613201E-14	1.55876105935534E-12	6.85854866116347E-13	1.68346194410376E-12	1.77698760766508E-12	3.11752211871067E-14	1.4028849534198E-12	5.61153981367921E-13	1.4028849534198E-12
0.00556	9.97607077987414E-13	1.99521415597483E-12	1.21583362629716E-12	2.08873981953615E-12	-1.8705132712264E-13	5.92329202555027E-13	-1.05995752036163E-12	1.49641061698112E-12	9.35256635613201E-13	-3.11752211871067E-13	1.18465840511005E-12	1.68346194410376E-12	1.62111150172955E-12	1.65228672291666E-12	-1.55876105935534E-13	9.66431856800308E-13	5.92329202555027E-13	1.65228672291666E-12
0.00558	1.30935928985848E-12	1.37170973223269E-12	1.43406017460691E-12	1.93286371360062E-12	-6.23504423742134E-14	6.23504423742134E-13	-8.41730972051881E-13	1.09113274154873E-12	1.05995752036163E-12	-6.23504423742134E-13	7.79380529677668E-13	2.18226548309747E-12	1.71463716529087E-12	1.37170973223269E-12	-1.8705132712264E-13	8.41730972051881E-13	7.79380529677668E-13	2.05756459834904E-12
0.0056	1.49641061698112E-12	9.35256635613201E-13	1.27818406867137E-12	1.46523539579401E-12	-2.18226548309747E-13	7.79380529677668E-13	-5.61153981367921E-13	7.17030087303454E-13	9.35256635613201E-13	-9.35256635613201E-13	4.05277875432387E-13	2.43166725259432E-12	1.68346194410376E-12	9.04081414426094E-13	-1.55876105935534E-13	1.12230796273584E-12	9.66431856800308E-13	2.11991504072326E-12
0.00562	1.52758583816823E-12	7.17030087303454E-13	1.02878229917452E-12	1.02878229917452E-12	-2.8057699068396E-13	8.72906193238988E-13	-2.49401769496854E-13	4.67628317806601E-13	7.17030087303454E-13	-9.66431856800308E-13	2.18226548309747E-13	2.21344070428458E-12	1.55876105935534E-12	2.8057699068396E-13	6.23504423742134E-14	1.49641061698112E-12	9.35256635613201E-13	1.80816282885219E-12
0.00564	1.30935928985848E-12	5.29978760180814E-13	8.10555750864774E-13	9.04081414426094E-13	-1.24700884748427E-13	4.98803538993707E-13	3.11752211871067E-14	6.85854866116347E-13	3.7410265424528E-13	-9.35256635613201E-13	1.55876105935534E-13	1.77698760766508E-12	1.30935928985848E-12	-1.8705132712264E-13	4.05277875432387E-13	1.80816282885219E-12	9.04081414426094E-13	1.27818406867137E-12
0.00566	1.24700884748427E-12	2.8057699068396E-13	9.35256635613201E-13	1.37170973223269E-12	4.36453096619494E-13	6.23504423742134E-14	3.42927433058174E-13	1.09113274154873E-12	2.49401769496854E-13	-4.98803538993707E-13	1.55876105935534E-13	1.18465840511005E-12	1.15348318392295E-12	-1.24700884748427E-13	9.04081414426094E-13	1.8393380500393E-12	8.10555750864774E-13	8.10555750864774E-13
0.00568	1.21583362629716E-12	-1.24700884748427E-13	1.37170973223269E-12	1.55876105935534E-12	9.35256635613201E-13	-2.49401769496854E-13	6.85854866116347E-13	1.55876105935534E-12	2.8057699068396E-13	6.23504423742134E-14	2.8057699068396E-13	4.05277875432387E-13	9.66431856800308E-13	1.8705132712264E-13	1.43406017460691E-12	1.68346194410376E-12	9.35256635613201E-13	7.17030087303454E-13
0.0057	1.27818406867137E-12	-5.29978760180814E-13	2.11991504072326E-12	1.65228672291666E-12	1.43406017460691E-12	-3.7410265424528E-13	1.09113274154873E-12	1.77698760766508E-12	1.24700884748427E-13	6.23504423742134E-13	2.8057699068396E-13	-2.18226548309747E-13	9.04081414426094E-13	5.29978760180814E-13	1.93286371360062E-12	1.37170973223269E-12	9.97607077987414E-13	8.10555750864774E-13
0.00572	1.24700884748427E-12	-4.67628317806601E-13	2.64989380090407E-12	1.4028849534198E-12	1.65228672291666E-12	-2.49401769496854E-13	1.43406017460691E-12	1.99521415597483E-12	6.23504423742134E-14	9.97607077987414E-13	2.8057699068396E-13	-4.98803538993707E-13	7.17030087303454E-13	8.41730972051881E-13	2.3069663678459E-12	1.09113274154873E-12	9.97607077987414E-13	1.02878229917452E-12
0.00574	1.12230796273584E-12	-9.35256635613201E-14	2.64989380090407E-12	1.18465840511005E-12	1.68346194410376E-12	6.23504423742134E-14	1.43406017460691E-12	1.96403893478772E-12	6.23504423742134E-14	1.12230796273584E-12	1.8705132712264E-13	-9.35256635613201E-14	4.05277875432387E-13	1.21583362629716E-12	2.40049203140722E-12	7.17030087303454E-13	8.41730972051881E-13	1.21583362629716E-12
0.00576	9.35256635613201E-13	5.92329202555027E-13	2.21344070428458E-12	1.02878229917452E-12	1.37170973223269E-12	3.11752211871067E-13	1.15348318392295E-12	1.8393380500393E-12	3.11752211871067E-13	1.09113274154873E-12	0	4.98803538993707E-13	9.35256635613201E-14	1.62111150172955E-12	2.24461592547168E-12	5.61153981367921E-13	7.48205308490561E-13	9.04081414426094E-13
0.00578	9.66431856800308E-13	1.18465840511005E-12	1.74581238647798E-12	1.02878229917452E-12	8.10555750864774E-13	4.98803538993707E-13	6.23504423742134E-13	1.62111150172955E-12	6.85854866116347E-13	1.15348318392295E-12	3.11752211871067E-14	1.24700884748427E-12	-1.8705132712264E-13	1.74581238647798E-12	1.8393380500393E-12	8.72906193238988E-13	8.72906193238988E-13	5.92329202555027E-13
0.0058	1.12230796273584E-12	1.43406017460691E-12	1.46523539579401E-12	1.12230796273584E-12	1.24700884748427E-13	4.36453096619494E-13	3.11752211871067E-13	1.18465840511005E-12	1.24700884748427E-12	1.34053451104559E-12	1.8705132712264E-13	1.8393380500393E-12	-5.92329202555027E-13	1.68346194410376E-12	1.21583362629716E-12	1.27818406867137E-12	1.12230796273584E-12	2.18226548309747E-13
0.00582	1.43406017460691E-12	1.37170973223269E-12	1.43406017460691E-12	1.37170973223269E-12	-2.8057699068396E-13	4.98803538993707E-13	1.8705132712264E-13	9.97607077987414E-13	1.37170973223269E-12	1.37170973223269E-12	5.29978760180814E-13	2.18226548309747E-12	-1.02878229917452E-12	1.4028849534198E-12	4.36453096619494E-13	1.8705132712264E-12	1.4028849534198E-12	6.23504423742134E-14
0.00584	1.71463716529087E-12	1.21583362629716E-12	1.52758583816823E-12	1.62111150172955E-12	-2.49401769496854E-13	4.36453096619494E-13	1.24700884748427E-13	6.23504423742134E-13	1.05995752036163E-12	1.4028849534198E-12	8.10555750864774E-13	2.24461592547168E-12	-9.66431856800308E-13	1.12230796273584E-12	3.11752211871067E-14	2.02638937716194E-12	1.80816282885219E-12	-1.55876105935534E-13
0.00586	2.08873981953615E-12	1.18465840511005E-12	1.74581238647798E-12	1.74581238647798E-12	1.8705132712264E-13	6.23504423742134E-13	-6.23504423742134E-14	2.18226548309747E-13	4.05277875432387E-13	1.37170973223269E-12	1.05995752036163E-12	2.08873981953615E-12	-3.11752211871067E-13	9.66431856800308E-13	-3.7410265424528E-13	1.8393380500393E-12	2.24461592547168E-12	-3.11752211871067E-13
0.00588	2.36931681022011E-12	1.18465840511005E-12	1.80816282885219E-12	1.65228672291666E-12	8.41730972051881E-13	6.85854866116347E-13	-3.11752211871067E-13	-1.55876105935534E-13	-2.18226548309747E-13	1.43406017460691E-12	1.09113274154873E-12	1.62111150172955E-12	4.36453096619494E-13	1.02878229917452E-12	-4.67628317806601E-13	1.4028849534198E-12	2.55636813734275E-12	-2.49401769496854E-13
0.0059	2.61871857971696E-12	1.02878229917452E-12	1.71463716529087E-12	1.43406017460691E-12	1.49641061698112E-12	8.41730972051881E-13	-4.67628317806601E-13	-3.11752211871067E-13	-6.23504423742134E-13	1.68346194410376E-12	1.09113274154873E-12	1.15348318392295E-12	9.35256635613201E-13	1.05995752036163E-12	-3.11752211871067E-13	1.15348318392295E-12	2.49401769496854E-12	-2.18226548309747E-13
0.00592	2.64989380090407E-12	7.17030087303454E-13	1.4028849534198E-12	1.4028849534198E-12	1.8393380500393E-12	1.02878229917452E-12	-3.42927433058174E-13	-4.05277875432387E-13	-7.48205308490561E-13	1.65228672291666E-12	7.17030087303454E-13	7.79380529677668E-13	1.21583362629716E-12	9.04081414426094E-13	-3.11752211871067E-14	1.02878229917452E-12	2.21344070428458E-12	-1.8705132712264E-13
0.00594	2.46284247378143E-12	4.05277875432387E-13	1.18465840511005E-12	1.49641061698112E-12	1.96403893478772E-12	1.18465840511005E-12	-1.55876105935534E-13	-4.36453096619494E-13	-7.48205308490561E-13	1.62111150172955E-12	2.49401769496854E-13	4.98803538993707E-13	1.30935928985848E-12	7.48205308490561E-13	2.49401769496854E-13	9.35256635613201E-13	1.71463716529087E-12	-1.55876105935534E-13
0.00596	2.15109026191036E-12	1.8705132712264E-13	1.02878229917452E-12	1.74581238647798E-12	1.99521415597483E-12	9.97607077987414E-13	-3.11752211871067E-14	-5.61153981367921E-13	-5.61153981367921E-13	1.37170973223269E-12	2.18226548309747E-13	4.98803538993707E-13	1.30935928985848E-12	5.92329202555027E-13	2.18226548309747E-13	7.48205308490561E-13	1.34053451104559E-12	-3.11752211871067E-14
0.00598	2.05756459834904E-12	1.55876105935534E-13	9.66431856800308E-13	1.90168849241351E-12	1.80816282885219E-12	1.05995752036163E-12	-6.23504423742134E-14	-8.10555750864774E-13	-3.42927433058174E-13	1.02878229917452E-12	4.98803538993707E-13	4.67628317806601E-13	1.21583362629716E-12	5.92329202555027E-13	2.8057699068396E-13	6.85854866116347E-13	1.02878229917452E-12	2.8057699068396E-13
0.006	2.05756459834904E-12	2.8057699068396E-13	9.35256635613201E-13	2.15109026191036E-12	1.55876105935534E-12	1.24700884748427E-12	-2.49401769496854E-13	-9.35256635613201E-13	-1.24700884748427E-13	7.79380529677668E-13	8.72906193238988E-13	4.36453096619494E-13	1.37170973223269E-12	8.10555750864774E-13	3.7410265424528E-13	5.61153981367921E-13	1.02878229917452E-12	8.41730972051881E-13
0.00602	1.96403893478772E-12	4.36453096619494E-13	9.35256635613201E-13	2.24461592547168E-12	1.12230796273584E-12	1.58993628054244E-12	-5.61153981367921E-13	-7.79380529677668E-13	0	4.05277875432387E-13	1.21583362629716E-12	3.42927433058174E-13	1.8705132712264E-12	1.09113274154873E-12	6.85854866116347E-13	6.85854866116347E-13	1.12230796273584E-12	1.49641061698112E-12
0.00604	1.55876105935534E-12	8.72906193238988E-13	1.05995752036163E-12	2.05756459834904E-12	8.41730972051881E-13	1.80816282885219E-12	-7.48205308490561E-13	-1.8705132712264E-13	2.18226548309747E-13	0	1.55876105935534E-12	2.49401769496854E-13	2.55636813734275E-12	1.30935928985848E-12	9.66431856800308E-13	1.15348318392295E-12	1.24700884748427E-12	2.05756459834904E-12
0.00606	1.09113274154873E-12	1.21583362629716E-12	1.27818406867137E-12	1.62111150172955E-12	6.54679644929241E-13	1.8393380500393E-12	-7.48205308490561E-13	4.98803538993707E-13	4.98803538993707E-13	-3.42927433058174E-13	1.71463716529087E-12	-6.23504423742134E-14	2.89929557040092E-12	1.21583362629716E-12	1.15348318392295E-12	1.77698760766508E-12	1.37170973223269E-12	2.49401769496854E-12
0.00608	7.48205308490561E-13	1.4028849534198E-12	1.68346194410376E-12	1.21583362629716E-12	5.29978760180814E-13	1.52758583816823E-12	-4.36453096619494E-13	1.02878229917452E-12	4.98803538993707E-13	-4.36453096619494E-13	1.55876105935534E-12	-2.49401769496854E-13	2.96164601277514E-12	9.66431856800308E-13	1.27818406867137E-12	2.36931681022011E-12	1.34053451104559E-12	2.71224424327828E-12
0.0061	4.98803538993707E-13	1.55876105935534E-12	2.21344070428458E-12	9.04081414426094E-13	6.23504423742134E-13	1.12230796273584E-12	1.55876105935534E-13	1.24700884748427E-12	5.29978760180814E-13	-1.8705132712264E-13	1.12230796273584E-12	-4.98803538993707E-13	2.7745946856525E-12	7.17030087303454E-13	1.02878229917452E-12	2.68106902209118E-12	1.43406017460691E-12	2.99282123396224E-12
0.00612	3.7410265424528E-13	1.77698760766508E-12	2.61871857971696E-12	7.79380529677668E-13	7.79380529677668E-13	8.10555750864774E-13	7.48205308490561E-13	1.30935928985848E-12	5.61153981367921E-13	4.05277875432387E-13	5.61153981367921E-13	-3.7410265424528E-13	2.36931681022011E-12	6.23504423742134E-13	7.17030087303454E-13	2.74341946446539E-12	1.37170973223269E-12	3.14869733989778E-12
0.00614	2.49401769496854E-13	1.8705132712264E-12	2.64989380090407E-12	7.48205308490561E-13	7.17030087303454E-13	8.41730972051881E-13	1.27818406867137E-12	9.35256635613201E-13	6.85854866116347E-13	7.79380529677668E-13	6.23504423742134E-14	2.18226548309747E-13	1.96403893478772E-12	5.92329202555027E-13	2.8057699068396E-13	2.55636813734275E-12	1.21583362629716E-12	3.21104778227199E-12
0.00616	-1.55876105935534E-13	1.71463716529087E-12	2.08873981953615E-12	7.79380529677668E-13	6.54679644929241E-13	1.12230796273584E-12	1.80816282885219E-12	4.36453096619494E-13	8.72906193238988E-13	1.05995752036163E-12	-1.8705132712264E-13	1.09113274154873E-12	1.71463716529087E-12	5.29978760180814E-13	-6.23504423742134E-14	2.21344070428458E-12	9.35256635613201E-13	3.02399645514935E-12
0.00618	-6.54679644929241E-13	1.34053451104559E-12	9.97607077987414E-13	8.41730972051881E-13	4.05277875432387E-13	1.58993628054244E-12	2.15109026191036E-12	1.8705132712264E-13	1.21583362629716E-12	1.34053451104559E-12	0	1.80816282885219E-12	1.62111150172955E-12	5.29978760180814E-13	-3.7410265424528E-13	1.80816282885219E-12	5.61153981367921E-13	2.93047079158803E-12
0.0062	-1.05995752036163E-12	1.02878229917452E-12	-9.35256635613201E-14	9.35256635613201E-13	3.11752211871067E-13	1.99521415597483E-12	2.18226548309747E-12	4.05277875432387E-13	1.58993628054244E-12	1.65228672291666E-12	2.49401769496854E-13	2.21344070428458E-12	1.43406017460691E-12	6.85854866116347E-13	-4.67628317806601E-13	1.74581238647798E-12	2.8057699068396E-13	2.64989380090407E-12
0.00622	-1.30935928985848E-12	6.85854866116347E-13	-9.04081414426094E-13	1.02878229917452E-12	2.8057699068396E-13	2.21344070428458E-12	1.93286371360062E-12	8.72906193238988E-13	1.62111150172955E-12	2.05756459834904E-12	5.61153981367921E-13	2.27579114665879E-12	1.30935928985848E-12	8.10555750864774E-13	-1.8705132712264E-13	1.68346194410376E-12	1.55876105935534E-13	2.24461592547168E-12
0.00624	-1.18465840511005E-12	4.05277875432387E-13	-1.15348318392295E-12	8.72906193238988E-13	4.36453096619494E-13	2.3069663678459E-12	1.52758583816823E-12	1.27818406867137E-12	1.43406017460691E-12	2.338141589033E-12	5.61153981367921E-13	1.8705132712264E-12	1.02878229917452E-12	1.02878229917452E-12	3.11752211871067E-13	1.77698760766508E-12	2.18226548309747E-13	1.74581238647798E-12
0.00626	-5.92329202555027E-13	1.8705132712264E-13	-1.09113274154873E-12	8.41730972051881E-13	6.54679644929241E-13	2.18226548309747E-12	1.49641061698112E-12	1.65228672291666E-12	1.21583362629716E-12	2.18226548309747E-12	4.98803538993707E-13	1.15348318392295E-12	9.66431856800308E-13	1.21583362629716E-12	8.41730972051881E-13	1.74581238647798E-12	4.36453096619494E-13	1.27818406867137E-12
0.00628	3.11752211871067E-13	9.35256635613201E-14	-7.48205308490561E-13	1.05995752036163E-12	6.85854866116347E-13	1.93286371360062E-12	1.49641061698112E-12	1.65228672291666E-12	9.35256635613201E-13	1.8393380500393E-12	3.42927433058174E-13	4.98803538993707E-13	8.72906193238988E-13	1.24700884748427E-12	1.49641061698112E-12	1.68346194410376E-12	7.17030087303454E-13	9.04081414426094E-13
0.0063	1.4028849534198E-12	1.24700884748427E-13	-1.55876105935534E-13	1.4028849534198E-12	1.8705132712264E-13	1.55876105935534E-12	1.55876105935534E-12	1.55876105935534E-12	5.92329202555027E-13	1.37170973223269E-12	6.23504423742134E-14	2.18226548309747E-13	9.04081414426094E-13	1.27818406867137E-12	2.08873981953615E-12	1.65228672291666E-12	8.41730972051881E-13	7.17030087303454E-13
0.00632	2.18226548309747E-12	2.8057699068396E-13	6.85854866116347E-13	1.8393380500393E-12	-2.18226548309747E-13	9.97607077987414E-13	1.65228672291666E-12	1.18465840511005E-12	3.11752211871067E-13	9.04081414426094E-13	-2.49401769496854E-13	5.92329202555027E-13	1.05995752036163E-12	1.24700884748427E-12	2.49401769496854E-12	1.52758583816823E-12	9.04081414426094E-13	1.02878229917452E-12
0.00634	2.21344070428458E-12	4.36453096619494E-13	1.24700884748427E-12	2.15109026191036E-12	-6.54679644929241E-13	3.7410265424528E-13	1.77698760766508E-12	7.17030087303454E-13	1.55876105935534E-13	7.79380529677668E-13	-2.8057699068396E-13	1.34053451104559E-12	1.12230796273584E-12	9.04081414426094E-13	2.49401769496854E-12	1.21583362629716E-12	1.02878229917452E-12	1.55876105935534E-12
0.00636	1.80816282885219E-12	5.29978760180814E-13	1.65228672291666E-12	2.36931681022011E-12	-8.41730972051881E-13	0	1.90168849241351E-12	4.36453096619494E-13	4.05277875432387E-13	8.72906193238988E-13	0	1.8705132712264E-12	1.18465840511005E-12	4.98803538993707E-13	2.02638937716194E-12	1.05995752036163E-12	1.21583362629716E-12	1.96403893478772E-12
0.00638	1.05995752036163E-12	4.05277875432387E-13	1.74581238647798E-12	2.3069663678459E-12	-8.10555750864774E-13	-1.8705132712264E-13	1.8393380500393E-12	2.8057699068396E-13	6.85854866116347E-13	1.02878229917452E-12	4.98803538993707E-13	2.15109026191036E-12	1.12230796273584E-12	1.24700884748427E-13	1.46523539579401E-12	1.09113274154873E-12	1.30935928985848E-12	2.08873981953615E-12
0.0064	6.23504423742134E-13	3.11752211871067E-13	1.80816282885219E-12	2.05756459834904E-12	-3.11752211871067E-13	-9.35256635613201E-14	1.4028849534198E-12	5.29978760180814E-13	1.12230796273584E-12	1.05995752036163E-12	8.10555750864774E-13	2.08873981953615E-12	1.15348318392295E-12	-9.35256635613201E-14	8.72906193238988E-13	1.4028849534198E-12	1.34053451104559E-12	2.21344070428458E-12
0.00642	7.17030087303454E-13	2.18226548309747E-13	1.8705132712264E-12	1.62111150172955E-12	3.42927433058174E-13	2.49401769496854E-13	9.97607077987414E-13	1.02878229917452E-12	1.65228672291666E-12	8.72906193238988E-13	9.04081414426094E-13	1.8393380500393E-12	1.05995752036163E-12	-2.49401769496854E-13	7.17030087303454E-13	1.8705132712264E-12	1.21583362629716E-12	2.15109026191036E-12
0.00644	8.72906193238988E-13	2.18226548309747E-13	1.80816282885219E-12	1.37170973223269E-12	1.12230796273584E-12	5.92329202555027E-13	6.54679644929241E-13	1.37170973223269E-12	1.96403893478772E-12	4.67628317806601E-13	7.79380529677668E-13	1.55876105935534E-12	1.24700884748427E-12	-1.24700884748427E-13	8.41730972051881E-13	2.3069663678459E-12	7.79380529677668E-13	2.08873981953615E-12
0.00646	1.27818406867137E-12	5.29978760180814E-13	1.74581238647798E-12	1.34053451104559E-12	1.30935928985848E-12	7.48205308490561E-13	4.36453096619494E-13	1.58993628054244E-12	1.8393380500393E-12	-6.23504423742134E-14	8.72906193238988E-13	1.27818406867137E-12	1.46523539579401E-12	2.49401769496854E-13	9.97607077987414E-13	2.61871857971696E-12	1.55876105935534E-13	1.8705132712264E-12
0.00648	1.30935928985848E-12	9.35256635613201E-13	1.65228672291666E-12	1.58993628054244E-12	1.24700884748427E-12	5.92329202555027E-13	2.18226548309747E-13	1.74581238647798E-12	1.24700884748427E-12	-5.61153981367921E-13	9.35256635613201E-13	1.18465840511005E-12	1.43406017460691E-12	9.35256635613201E-13	1.12230796273584E-12	2.49401769496854E-12	-1.8705132712264E-13	1.55876105935534E-12
0.0065	1.37170973223269E-12	1.49641061698112E-12	1.58993628054244E-12	1.71463716529087E-12	1.27818406867137E-12	4.36453096619494E-13	9.35256635613201E-14	1.96403893478772E-12	3.42927433058174E-13	-7.79380529677668E-13	9.97607077987414E-13	1.18465840511005E-12	1.15348318392295E-12	1.49641061698112E-12	1.09113274154873E-12	2.05756459834904E-12	-1.24700884748427E-13	1.15348318392295E-12
0.00652	1.4028849534198E-12	1.80816282885219E-12	1.18465840511005E-12	1.52758583816823E-12	1.12230796273584E-12	6.23504423742134E-14	0	2.15109026191036E-12	-2.18226548309747E-13	-5.92329202555027E-13	8.10555750864774E-13	1.24700884748427E-12	9.35256635613201E-13	1.65228672291666E-12	1.12230796273584E-12	1.65228672291666E-12	9.35256635613201E-14	9.35256635613201E-13
0.00654	1.43406017460691E-12	2.05756459834904E-12	6.23504423742134E-13	1.21583362629716E-12	1.05995752036163E-12	9.35256635613201E-14	-1.55876105935534E-13	2.24461592547168E-12	-7.17030087303454E-13	-3.42927433058174E-13	5.29978760180814E-13	1.34053451104559E-12	6.54679644929241E-13	1.58993628054244E-12	1.05995752036163E-12	1.52758583816823E-12	5.61153981367921E-13	9.35256635613201E-13
0.00656	1.52758583816823E-12	1.93286371360062E-12	6.23504423742134E-14	8.10555750864774E-13	1.05995752036163E-12	3.7410265424528E-13	-6.23504423742134E-14	1.99521415597483E-12	-5.92329202555027E-13	-1.24700884748427E-13	2.8057699068396E-13	1.37170973223269E-12	6.85854866116347E-13	1.37170973223269E-12	1.05995752036163E-12	1.62111150172955E-12	1.09113274154873E-12	1.12230796273584E-12
0.00658	1.58993628054244E-12	1.71463716529087E-12	-2.49401769496854E-13	6.23504423742134E-13	1.21583362629716E-12	8.10555750864774E-13	3.11752211871067E-13	1.4028849534198E-12	-1.55876105935534E-13	9.35256635613201E-14	2.49401769496854E-13	1.55876105935534E-12	7.79380529677668E-13	1.4028849534198E-12	1.12230796273584E-12	1.8393380500393E-12	1.49641061698112E-12	1.4028849534198E-12
0.0066	1.55876105935534E-12	1.24700884748427E-12	-1.24700884748427E-13	6.85854866116347E-13	1.68346194410376E-12	1.27818406867137E-12	6.54679644929241E-13	7.79380529677668E-13	5.29978760180814E-13	3.42927433058174E-13	3.7410265424528E-13	1.65228672291666E-12	6.23504423742134E-13	1.62111150172955E-12	1.12230796273584E-12	1.96403893478772E-12	1.62111150172955E-12	1.71463716529087E-12
0.00662	1.46523539579401E-12	6.85854866116347E-13	2.18226548309747E-13	9.35256635613201E-13	2.05756459834904E-12	1.49641061698112E-12	9.04081414426094E-13	4.05277875432387E-13	1.15348318392295E-12	6.54679644929241E-13	5.29978760180814E-13	1.62111150172955E-12	4.36453096619494E-13	1.71463716529087E-12	1.12230796273584E-12	2.05756459834904E-12	1.65228672291666E-12	1.8705132712264E-12
0.00664	1.30935928985848E-12	4.36453096619494E-13	6.54679644929241E-13	1.18465840511005E-12	2.36931681022011E-12	1.43406017460691E-12	1.02878229917452E-12	2.49401769496854E-13	1.55876105935534E-12	1.02878229917452E-12	6.23504423742134E-13	1.43406017460691E-12	3.11752211871067E-13	1.58993628054244E-12	1.24700884748427E-12	2.05756459834904E-12	1.55876105935534E-12	1.80816282885219E-12
0.00666	1.05995752036163E-12	3.42927433058174E-13	1.12230796273584E-12	1.34053451104559E-12	2.338141589033E-12	1.18465840511005E-12	9.35256635613201E-13	5.61153981367921E-13	1.52758583816823E-12	1.05995752036163E-12	5.92329202555027E-13	1.21583362629716E-12	1.8705132712264E-13	1.21583362629716E-12	1.34053451104559E-12	1.8705132712264E-12	1.30935928985848E-12	1.62111150172955E-12
0.00668	9.35256635613201E-13	5.92329202555027E-13	1.37170973223269E-12	1.43406017460691E-12	2.11991504072326E-12	8.10555750864774E-13	6.85854866116347E-13	6.85854866116347E-13	1.05995752036163E-12	9.66431856800308E-13	5.61153981367921E-13	1.02878229917452E-12	3.7410265424528E-13	8.41730972051881E-13	1.4028849534198E-12	1.77698760766508E-12	1.27818406867137E-12	1.27818406867137E-12
0.0067	1.09113274154873E-12	1.12230796273584E-12	1.80816282885219E-12	1.55876105935534E-12	1.74581238647798E-12	6.85854866116347E-13	5.61153981367921E-13	5.29978760180814E-13	3.42927433058174E-13	7.79380529677668E-13	3.7410265424528E-13	8.72906193238988E-13	7.48205308490561E-13	8.41730972051881E-13	1.30935928985848E-12	1.80816282885219E-12	1.12230796273584E-12	9.35256635613201E-13
0.00672	1.71463716529087E-12	1.65228672291666E-12	2.08873981953615E-12	1.58993628054244E-12	1.30935928985848E-12	9.04081414426094E-13	6.85854866116347E-13	1.24700884748427E-13	-2.18226548309747E-13	4.98803538993707E-13	2.8057699068396E-13	8.72906193238988E-13	1.05995752036163E-12	1.05995752036163E-12	1.18465840511005E-12	2.02638937716194E-12	1.21583362629716E-12	6.23504423742134E-13
0.00674	2.338141589033E-12	1.99521415597483E-12	2.11991504072326E-12	1.62111150172955E-12	1.15348318392295E-12	1.34053451104559E-12	9.97607077987414E-13	-3.11752211871067E-13	-4.98803538993707E-13	2.18226548309747E-13	4.05277875432387E-13	1.21583362629716E-12	1.27818406867137E-12	1.43406017460691E-12	7.17030087303454E-13	1.99521415597483E-12	1.30935928985848E-12	2.8057699068396E-13
0.00676	2.55636813734275E-12	2.11991504072326E-12	2.02638937716194E-12	1.46523539579401E-12	9.04081414426094E-13	1.80816282885219E-12	1.02878229917452E-12	-7.17030087303454E-13	-5.92329202555027E-13	1.24700884748427E-13	7.48205308490561E-13	1.80816282885219E-12	1.4028849534198E-12	1.71463716529087E-12	2.49401769496854E-13	1.49641061698112E-12	1.43406017460691E-12	-1.55876105935534E-13
0.00678	2.3069663678459E-12	2.18226548309747E-12	1.77698760766508E-12	1.09113274154873E-12	8.10555750864774E-13	1.90168849241351E-12	7.79380529677668E-13	-8.41730972051881E-13	-5.92329202555027E-13	6.23504423742134E-14	1.27818406867137E-12	2.36931681022011E-12	1.37170973223269E-12	1.74581238647798E-12	-1.55876105935534E-13	8.72906193238988E-13	1.30935928985848E-12	-4.67628317806601E-13
0.0068	1.68346194410376E-12	2.3069663678459E-12	1.49641061698112E-12	6.23504423742134E-13	6.85854866116347E-13	1.58993628054244E-12	3.42927433058174E-13	-6.85854866116347E-13	-6.23504423742134E-13	3.11752211871067E-13	1.99521415597483E-12	2.46284247378143E-12	1.24700884748427E-12	1.71463716529087E-12	-3.11752211871067E-13	4.67628317806601E-13	1.12230796273584E-12	-5.61153981367921E-13
0.00682	1.02878229917452E-12	2.21344070428458E-12	9.97607077987414E-13	1.8705132712264E-13	6.23504423742134E-13	1.12230796273584E-12	9.35256635613201E-14	-3.7410265424528E-13	-3.7410265424528E-13	5.29978760180814E-13	2.49401769496854E-12	2.18226548309747E-12	1.02878229917452E-12	1.55876105935534E-12	-9.35256635613201E-14	4.36453096619494E-13	1.05995752036163E-12	-4.67628317806601E-13
0.00684	6.23504423742134E-13	1.99521415597483E-12	5.61153981367921E-13	1.55876105935534E-13	5.92329202555027E-13	8.10555750864774E-13	-3.11752211871067E-14	6.23504423742134E-14	-1.55876105935534E-13	5.29978760180814E-13	2.7745946856525E-12	1.8393380500393E-12	7.48205308490561E-13	1.49641061698112E-12	9.35256635613201E-14	7.48205308490561E-13	1.12230796273584E-12	-3.11752211871067E-13
0.00686	2.8057699068396E-13	1.8393380500393E-12	2.18226548309747E-13	4.05277875432387E-13	5.61153981367921E-13	6.23504423742134E-13	3.11752211871067E-14	3.11752211871067E-13	9.35256635613201E-14	4.67628317806601E-13	2.61871857971696E-12	1.62111150172955E-12	5.29978760180814E-13	1.49641061698112E-12	2.49401769496854E-13	1.37170973223269E-12	1.21583362629716E-12	-1.24700884748427E-13
0.00688	1.24700884748427E-13	1.80816282885219E-12	2.18226548309747E-13	6.54679644929241E-13	4.05277875432387E-13	4.67628317806601E-13	-2.8057699068396E-13	3.11752211871067E-13	2.49401769496854E-13	9.35256635613201E-14	2.21344070428458E-12	1.43406017460691E-12	8.41730972051881E-13	1.43406017460691E-12	9.35256635613201E-14	1.8705132712264E-12	1.27818406867137E-12	3.42927433058174E-13
0.0069	1.55876105935534E-13	1.8393380500393E-12	3.7410265424528E-13	8.41730972051881E-13	3.42927433058174E-13	3.42927433058174E-13	-6.23504423742134E-13	1.8705132712264E-13	1.55876105935534E-13	-3.42927433058174E-13	1.68346194410376E-12	1.30935928985848E-12	1.65228672291666E-12	1.30935928985848E-12	-2.49401769496854E-13	2.18226548309747E-12	1.30935928985848E-12	7.48205308490561E-13
0.00692	4.98803538993707E-13	2.08873981953615E-12	4.98803538993707E-13	8.72906193238988E-13	2.49401769496854E-13	4.05277875432387E-13	-9.04081414426094E-13	1.8705132712264E-13	-1.24700884748427E-13	-6.23504423742134E-13	1.18465840511005E-12	1.12230796273584E-12	2.64989380090407E-12	1.27818406867137E-12	-6.54679644929241E-13	2.18226548309747E-12	1.52758583816823E-12	9.35256635613201E-13
0.00694	7.48205308490561E-13	2.05756459834904E-12	6.54679644929241E-13	8.10555750864774E-13	2.8057699068396E-13	5.92329202555027E-13	-7.79380529677668E-13	4.98803538993707E-13	-2.8057699068396E-13	-4.67628317806601E-13	9.97607077987414E-13	6.54679644929241E-13	3.17987256108488E-12	1.37170973223269E-12	-8.10555750864774E-13	1.93286371360062E-12	1.80816282885219E-12	8.72906193238988E-13
0.00696	8.10555750864774E-13	1.80816282885219E-12	8.72906193238988E-13	8.41730972051881E-13	4.05277875432387E-13	9.04081414426094E-13	-4.36453096619494E-13	8.72906193238988E-13	-1.8705132712264E-13	-1.55876105935534E-13	1.05995752036163E-12	2.49401769496854E-13	3.21104778227199E-12	1.58993628054244E-12	-7.79380529677668E-13	1.58993628054244E-12	2.08873981953615E-12	7.48205308490561E-13
0.00698	5.29978760180814E-13	1.30935928985848E-12	1.18465840511005E-12	1.21583362629716E-12	4.98803538993707E-13	1.15348318392295E-12	6.23504423742134E-14	1.15348318392295E-12	-6.23504423742134E-14	2.49401769496854E-13	1.15348318392295E-12	1.55876105935534E-13	2.61871857971696E-12	1.80816282885219E-12	-3.7410265424528E-13	1.30935928985848E-12	2.27579114665879E-12	5.29978760180814E-13
0.007	-9.35256635613201E-14	6.54679644929241E-13	1.30935928985848E-12	1.62111150172955E-12	6.23504423742134E-13	1.27818406867137E-12	6.85854866116347E-13	1.34053451104559E-12	2.49401769496854E-13	4.98803538993707E-13	1.27818406867137E-12	4.36453096619494E-13	1.90168849241351E-12	1.8705132712264E-12	3.42927433058174E-13	1.24700884748427E-12	2.27579114665879E-12	6.23504423742134E-13
0.00702	-7.79380529677668E-13	3.11752211871067E-14	1.62111150172955E-12	1.8393380500393E-12	7.17030087303454E-13	1.34053451104559E-12	1.55876105935534E-12	1.37170973223269E-12	5.61153981367921E-13	5.61153981367921E-13	1.30935928985848E-12	7.79380529677668E-13	1.49641061698112E-12	1.68346194410376E-12	9.66431856800308E-13	1.37170973223269E-12	2.05756459834904E-12	8.72906193238988E-13
0.00704	-9.66431856800308E-13	-4.05277875432387E-13	1.49641061698112E-12	2.08873981953615E-12	7.79380529677668E-13	1.49641061698112E-12	2.24461592547168E-12	1.09113274154873E-12	8.72906193238988E-13	6.85854866116347E-13	1.27818406867137E-12	1.09113274154873E-12	1.24700884748427E-12	1.43406017460691E-12	1.58993628054244E-12	1.65228672291666E-12	1.65228672291666E-12	1.02878229917452E-12
0.00706	-7.48205308490561E-13	-6.23504423742134E-13	1.30935928985848E-12	2.24461592547168E-12	6.23504423742134E-13	1.27818406867137E-12	2.49401769496854E-12	5.92329202555027E-13	1.15348318392295E-12	8.10555750864774E-13	1.34053451104559E-12	1.43406017460691E-12	1.27818406867137E-12	1.4028849534198E-12	1.80816282885219E-12	1.77698760766508E-12	1.34053451104559E-12	1.21583362629716E-12
0.00708	-4.05277875432387E-13	-4.98803538993707E-13	1.05995752036163E-12	2.46284247378143E-12	5.92329202555027E-13	1.27818406867137E-12	2.11991504072326E-12	9.35256635613201E-14	1.15348318392295E-12	1.02878229917452E-12	1.18465840511005E-12	1.74581238647798E-12	1.27818406867137E-12	1.34053451104559E-12	1.99521415597483E-12	1.93286371360062E-12	1.12230796273584E-12	1.24700884748427E-12
0.0071	9.35256635613201E-14	-1.55876105935534E-13	9.04081414426094E-13	2.36931681022011E-12	5.29978760180814E-13	1.37170973223269E-12	1.49641061698112E-12	-2.49401769496854E-13	9.35256635613201E-13	1.24700884748427E-12	8.72906193238988E-13	1.80816282885219E-12	1.30935928985848E-12	1.30935928985848E-12	2.24461592547168E-12	1.99521415597483E-12	1.05995752036163E-12	1.18465840511005E-12
0.00712	6.23504423742134E-13	3.42927433058174E-13	8.41730972051881E-13	2.05756459834904E-12	4.36453096619494E-13	1.49641061698112E-12	5.61153981367921E-13	-4.67628317806601E-13	4.98803538993707E-13	1.34053451104559E-12	5.61153981367921E-13	1.74581238647798E-12	1.09113274154873E-12	9.04081414426094E-13	2.21344070428458E-12	2.02638937716194E-12	1.09113274154873E-12	1.15348318392295E-12
0.00714	8.41730972051881E-13	7.79380529677668E-13	8.72906193238988E-13	1.62111150172955E-12	4.05277875432387E-13	1.55876105935534E-12	-3.42927433058174E-13	-4.67628317806601E-13	1.55876105935534E-13	1.24700884748427E-12	1.55876105935534E-13	1.71463716529087E-12	8.41730972051881E-13	4.05277875432387E-13	1.90168849241351E-12	2.02638937716194E-12	9.35256635613201E-13	1.18465840511005E-12
0.00716	1.15348318392295E-12	1.18465840511005E-12	7.48205308490561E-13	9.97607077987414E-13	3.42927433058174E-13	1.27818406867137E-12	-9.97607077987414E-13	-1.24700884748427E-13	-3.11752211871067E-14	1.02878229917452E-12	-2.8057699068396E-13	1.90168849241351E-12	6.54679644929241E-13	-9.35256635613201E-14	1.4028849534198E-12	1.80816282885219E-12	6.85854866116347E-13	1.15348318392295E-12
0.00718	1.34053451104559E-12	1.30935928985848E-12	4.67628317806601E-13	7.17030087303454E-13	3.42927433058174E-13	1.18465840511005E-12	-1.24700884748427E-12	3.11752211871067E-13	3.11752211871067E-14	1.02878229917452E-12	-5.61153981367921E-13	2.15109026191036E-12	3.7410265424528E-13	-2.18226548309747E-13	9.97607077987414E-13	1.49641061698112E-12	5.29978760180814E-13	9.35256635613201E-13
0.0072	1.52758583816823E-12	1.30935928985848E-12	2.49401769496854E-13	6.54679644929241E-13	6.85854866116347E-13	1.21583362629716E-12	-9.66431856800308E-13	7.48205308490561E-13	3.11752211871067E-13	1.18465840511005E-12	-4.98803538993707E-13	2.05756459834904E-12	9.35256635613201E-14	9.35256635613201E-14	8.10555750864774E-13	1.34053451104559E-12	1.24700884748427E-13	5.92329202555027E-13
0.00722	1.77698760766508E-12	1.27818406867137E-12	2.8057699068396E-13	7.17030087303454E-13	1.24700884748427E-12	1.4028849534198E-12	-3.7410265424528E-13	9.35256635613201E-13	6.85854866116347E-13	1.37170973223269E-12	-9.35256635613201E-14	1.71463716529087E-12	-1.8705132712264E-13	5.92329202555027E-13	6.85854866116347E-13	1.24700884748427E-12	-2.8057699068396E-13	1.55876105935534E-13
0.00724	2.11991504072326E-12	1.58993628054244E-12	6.54679644929241E-13	8.10555750864774E-13	1.8393380500393E-12	1.62111150172955E-12	4.67628317806601E-13	8.10555750864774E-13	1.02878229917452E-12	1.4028849534198E-12	4.98803538993707E-13	1.34053451104559E-12	-9.35256635613201E-14	1.15348318392295E-12	6.23504423742134E-13	1.12230796273584E-12	-4.36453096619494E-13	-3.11752211871067E-14
0.00726	1.99521415597483E-12	1.74581238647798E-12	1.27818406867137E-12	9.04081414426094E-13	2.05756459834904E-12	1.74581238647798E-12	1.12230796273584E-12	6.54679644929241E-13	1.4028849534198E-12	1.09113274154873E-12	8.41730972051881E-13	1.21583362629716E-12	4.05277875432387E-13	1.37170973223269E-12	6.85854866116347E-13	1.15348318392295E-12	-3.11752211871067E-13	1.8705132712264E-13
0.00728	1.65228672291666E-12	1.90168849241351E-12	2.02638937716194E-12	1.18465840511005E-12	2.11991504072326E-12	1.71463716529087E-12	1.27818406867137E-12	5.92329202555027E-13	1.49641061698112E-12	7.17030087303454E-13	1.05995752036163E-12	1.09113274154873E-12	1.02878229917452E-12	1.12230796273584E-12	9.04081414426094E-13	1.37170973223269E-12	-9.35256635613201E-14	7.17030087303454E-13
0.0073	1.12230796273584E-12	1.68346194410376E-12	2.58754335852986E-12	1.74581238647798E-12	1.8393380500393E-12	1.43406017460691E-12	1.18465840511005E-12	6.54679644929241E-13	1.58993628054244E-12	3.11752211871067E-13	1.15348318392295E-12	1.05995752036163E-12	1.58993628054244E-12	9.04081414426094E-13	1.18465840511005E-12	1.55876105935534E-12	3.11752211871067E-13	1.58993628054244E-12
0.00732	4.98803538993707E-13	1.05995752036163E-12	2.74341946446539E-12	2.11991504072326E-12	1.74581238647798E-12	1.18465840511005E-12	1.02878229917452E-12	6.23504423742134E-13	1.58993628054244E-12	3.11752211871067E-13	1.18465840511005E-12	1.18465840511005E-12	2.24461592547168E-12	5.92329202555027E-13	1.74581238647798E-12	1.52758583816823E-12	9.35256635613201E-13	2.338141589033E-12
0.00734	6.23504423742134E-14	5.61153981367921E-13	2.64989380090407E-12	2.27579114665879E-12	1.65228672291666E-12	9.04081414426094E-13	8.41730972051881E-13	6.23504423742134E-13	1.24700884748427E-12	5.61153981367921E-13	1.02878229917452E-12	1.37170973223269E-12	2.8057699068396E-12	5.61153981367921E-13	2.36931681022011E-12	1.15348318392295E-12	1.4028849534198E-12	2.83694512802671E-12
0.00736	6.23504423742134E-14	2.18226548309747E-13	2.40049203140722E-12	2.15109026191036E-12	1.71463716529087E-12	4.98803538993707E-13	8.10555750864774E-13	4.98803538993707E-13	8.10555750864774E-13	8.41730972051881E-13	7.48205308490561E-13	1.49641061698112E-12	3.05517167633646E-12	7.48205308490561E-13	2.83694512802671E-12	7.48205308490561E-13	1.71463716529087E-12	2.7745946856525E-12
0.00738	6.23504423742134E-13	1.8705132712264E-13	2.18226548309747E-12	2.02638937716194E-12	1.8393380500393E-12	1.55876105935534E-13	7.48205308490561E-13	4.36453096619494E-13	2.49401769496854E-13	1.15348318392295E-12	4.98803538993707E-13	1.4028849534198E-12	2.8057699068396E-12	1.09113274154873E-12	2.86812034921382E-12	4.36453096619494E-13	1.99521415597483E-12	2.43166725259432E-12
0.0074	1.49641061698112E-12	4.67628317806601E-13	1.99521415597483E-12	1.80816282885219E-12	1.99521415597483E-12	-1.24700884748427E-13	5.92329202555027E-13	6.23504423742134E-13	-1.24700884748427E-13	1.52758583816823E-12	2.18226548309747E-13	1.02878229917452E-12	2.52519291615564E-12	1.49641061698112E-12	2.58754335852986E-12	3.7410265424528E-13	2.02638937716194E-12	1.99521415597483E-12
0.00742	2.15109026191036E-12	8.72906193238988E-13	1.65228672291666E-12	1.49641061698112E-12	2.05756459834904E-12	-3.7410265424528E-13	3.42927433058174E-13	9.04081414426094E-13	-4.36453096619494E-13	1.99521415597483E-12	3.11752211871067E-14	6.54679644929241E-13	2.18226548309747E-12	1.90168849241351E-12	1.93286371360062E-12	2.8057699068396E-13	2.02638937716194E-12	1.49641061698112E-12
0.00744	2.58754335852986E-12	1.18465840511005E-12	1.30935928985848E-12	9.97607077987414E-13	1.80816282885219E-12	-4.98803538993707E-13	2.8057699068396E-13	1.18465840511005E-12	-4.36453096619494E-13	2.21344070428458E-12	-1.8705132712264E-13	2.18226548309747E-13	1.43406017460691E-12	2.3069663678459E-12	1.34053451104559E-12	3.42927433058174E-13	1.90168849241351E-12	1.02878229917452E-12
0.00746	2.52519291615564E-12	1.58993628054244E-12	9.66431856800308E-13	5.29978760180814E-13	1.43406017460691E-12	-7.17030087303454E-13	6.54679644929241E-13	1.49641061698112E-12	-3.42927433058174E-13	2.24461592547168E-12	-2.49401769496854E-13	1.24700884748427E-13	8.10555750864774E-13	2.52519291615564E-12	8.10555750864774E-13	6.23504423742134E-13	1.8705132712264E-12	6.85854866116347E-13
0.00748	2.338141589033E-12	1.71463716529087E-12	9.04081414426094E-13	1.8705132712264E-13	1.09113274154873E-12	-8.72906193238988E-13	1.18465840511005E-12	1.52758583816823E-12	-3.11752211871067E-14	1.74581238647798E-12	-4.98803538993707E-13	3.7410265424528E-13	-3.11752211871067E-14	2.68106902209118E-12	6.54679644929241E-13	9.97607077987414E-13	1.8705132712264E-12	5.92329202555027E-13
0.0075	2.15109026191036E-12	1.74581238647798E-12	9.97607077987414E-13	-9.35256635613201E-14	8.10555750864774E-13	-7.48205308490561E-13	1.43406017460691E-12	1.18465840511005E-12	2.18226548309747E-13	1.02878229917452E-12	-6.23504423742134E-13	5.92329202555027E-13	-4.67628317806601E-13	2.58754335852986E-12	6.23504423742134E-13	1.30935928985848E-12	2.02638937716194E-12	4.67628317806601E-13
0.00752	2.11991504072326E-12	1.52758583816823E-12	1.02878229917452E-12	-1.8705132712264E-13	6.23504423742134E-13	-6.85854866116347E-13	1.46523539579401E-12	4.98803538993707E-13	3.7410265424528E-13	5.61153981367921E-13	-6.85854866116347E-13	6.54679644929241E-13	-6.23504423742134E-13	2.49401769496854E-12	8.10555750864774E-13	1.52758583816823E-12	2.05756459834904E-12	1.55876105935534E-13
0.00754	2.02638937716194E-12	1.12230796273584E-12	1.02878229917452E-12	-1.8705132712264E-13	6.85854866116347E-13	-7.48205308490561E-13	1.4028849534198E-12	-2.18226548309747E-13	3.11752211871067E-13	4.98803538993707E-13	-4.98803538993707E-13	8.10555750864774E-13	-4.67628317806601E-13	2.11991504072326E-12	9.97607077987414E-13	1.27818406867137E-12	1.90168849241351E-12	-1.24700884748427E-13
0.00756	1.90168849241351E-12	6.54679644929241E-13	1.09113274154873E-12	3.11752211871067E-14	9.04081414426094E-13	-8.72906193238988E-13	1.27818406867137E-12	-6.85854866116347E-13	1.8705132712264E-13	6.54679644929241E-13	-2.18226548309747E-13	8.10555750864774E-13	0	1.80816282885219E-12	1.09113274154873E-12	7.79380529677668E-13	1.37170973223269E-12	-2.18226548309747E-13
0.00758	1.37170973223269E-12	3.7410265424528E-13	1.21583362629716E-12	4.98803538993707E-13	1.24700884748427E-12	-9.97607077987414E-13	1.15348318392295E-12	-9.35256635613201E-13	2.49401769496854E-13	9.04081414426094E-13	1.8705132712264E-13	6.54679644929241E-13	3.42927433058174E-13	1.43406017460691E-12	9.97607077987414E-13	1.24700884748427E-13	6.23504423742134E-13	0
0.0076	8.41730972051881E-13	2.18226548309747E-13	1.15348318392295E-12	8.72906193238988E-13	1.46523539579401E-12	-9.04081414426094E-13	7.79380529677668E-13	-8.41730972051881E-13	2.49401769496854E-13	1.12230796273584E-12	5.29978760180814E-13	5.29978760180814E-13	5.92329202555027E-13	1.05995752036163E-12	5.92329202555027E-13	-5.61153981367921E-13	6.23504423742134E-14	6.23504423742134E-14
0.00762	4.98803538993707E-13	3.42927433058174E-13	1.15348318392295E-12	1.05995752036163E-12	1.55876105935534E-12	-7.17030087303454E-13	5.29978760180814E-13	-4.98803538993707E-13	1.24700884748427E-13	9.66431856800308E-13	8.72906193238988E-13	4.36453096619494E-13	8.41730972051881E-13	8.72906193238988E-13	5.29978760180814E-13	-8.72906193238988E-13	-1.24700884748427E-13	6.23504423742134E-14
0.00764	4.67628317806601E-13	6.23504423742134E-13	1.27818406867137E-12	1.24700884748427E-12	1.43406017460691E-12	-5.29978760180814E-13	4.67628317806601E-13	-1.24700884748427E-13	-2.18226548309747E-13	6.23504423742134E-13	9.66431856800308E-13	4.05277875432387E-13	9.97607077987414E-13	1.02878229917452E-12	4.98803538993707E-13	-8.72906193238988E-13	0	1.55876105935534E-13
0.00766	6.54679644929241E-13	9.35256635613201E-13	1.12230796273584E-12	1.49641061698112E-12	1.30935928985848E-12	-2.18226548309747E-13	5.61153981367921E-13	3.7410265424528E-13	-4.67628317806601E-13	4.98803538993707E-13	8.41730972051881E-13	4.36453096619494E-13	1.18465840511005E-12	1.34053451104559E-12	5.61153981367921E-13	-4.67628317806601E-13	2.8057699068396E-13	4.05277875432387E-13
0.00768	9.35256635613201E-13	9.35256635613201E-13	1.02878229917452E-12	1.58993628054244E-12	1.49641061698112E-12	2.18226548309747E-13	6.23504423742134E-13	9.04081414426094E-13	-7.17030087303454E-13	6.54679644929241E-13	4.36453096619494E-13	6.85854866116347E-13	1.21583362629716E-12	1.71463716529087E-12	4.05277875432387E-13	6.23504423742134E-14	6.54679644929241E-13	8.10555750864774E-13
0.0077	1.09113274154873E-12	6.85854866116347E-13	9.35256635613201E-13	1.55876105935534E-12	1.68346194410376E-12	7.17030087303454E-13	3.42927433058174E-13	1.37170973223269E-12	-6.23504423742134E-13	1.05995752036163E-12	2.49401769496854E-13	8.10555750864774E-13	1.05995752036163E-12	2.02638937716194E-12	2.49401769496854E-13	5.61153981367921E-13	1.18465840511005E-12	1.18465840511005E-12
0.00772	1.02878229917452E-12	3.11752211871067E-13	9.04081414426094E-13	1.52758583816823E-12	1.74581238647798E-12	1.30935928985848E-12	-6.23504423742134E-14	1.68346194410376E-12	-4.67628317806601E-13	1.27818406867137E-12	2.18226548309747E-13	8.10555750864774E-13	9.04081414426094E-13	2.02638937716194E-12	-9.35256635613201E-14	1.09113274154873E-12	1.65228672291666E-12	1.68346194410376E-12
0.00774	8.10555750864774E-13	-6.23504423742134E-14	9.66431856800308E-13	1.52758583816823E-12	1.46523539579401E-12	1.71463716529087E-12	-2.8057699068396E-13	1.58993628054244E-12	-2.49401769496854E-13	1.4028849534198E-12	2.8057699068396E-13	7.17030087303454E-13	7.48205308490561E-13	1.58993628054244E-12	-2.8057699068396E-13	1.55876105935534E-12	1.77698760766508E-12	2.15109026191036E-12
0.00776	3.42927433058174E-13	-9.35256635613201E-14	1.05995752036163E-12	1.68346194410376E-12	1.24700884748427E-12	1.93286371360062E-12	-2.18226548309747E-13	1.27818406867137E-12	-3.11752211871067E-14	1.30935928985848E-12	3.42927433058174E-13	5.92329202555027E-13	7.79380529677668E-13	8.10555750864774E-13	-1.55876105935534E-13	1.74581238647798E-12	1.58993628054244E-12	2.40049203140722E-12
0.00778	-1.8705132712264E-13	2.49401769496854E-13	1.18465840511005E-12	1.80816282885219E-12	1.09113274154873E-12	1.80816282885219E-12	1.55876105935534E-13	7.48205308490561E-13	0	1.18465840511005E-12	4.05277875432387E-13	4.98803538993707E-13	9.04081414426094E-13	9.35256635613201E-14	1.24700884748427E-13	1.58993628054244E-12	1.15348318392295E-12	2.52519291615564E-12
0.0078	-5.61153981367921E-13	9.35256635613201E-13	1.09113274154873E-12	1.80816282885219E-12	9.97607077987414E-13	1.43406017460691E-12	6.54679644929241E-13	4.67628317806601E-13	-9.35256635613201E-14	1.02878229917452E-12	5.29978760180814E-13	4.05277875432387E-13	1.02878229917452E-12	-4.05277875432387E-13	3.7410265424528E-13	8.72906193238988E-13	7.48205308490561E-13	2.27579114665879E-12
0.00782	-1.8705132712264E-13	1.65228672291666E-12	9.04081414426094E-13	1.58993628054244E-12	7.17030087303454E-13	1.15348318392295E-12	1.12230796273584E-12	5.61153981367921E-13	-6.23504423742134E-14	1.05995752036163E-12	6.85854866116347E-13	4.05277875432387E-13	1.15348318392295E-12	-4.67628317806601E-13	6.23504423742134E-13	3.7410265424528E-13	5.92329202555027E-13	1.71463716529087E-12
0.00784	5.29978760180814E-13	2.24461592547168E-12	8.10555750864774E-13	1.30935928985848E-12	5.61153981367921E-13	9.66431856800308E-13	1.30935928985848E-12	8.10555750864774E-13	-6.23504423742134E-14	1.21583362629716E-12	7.48205308490561E-13	3.11752211871067E-13	1.15348318392295E-12	-2.49401769496854E-13	6.85854866116347E-13	6.23504423742134E-14	8.41730972051881E-13	1.02878229917452E-12
0.00786	1.27818406867137E-12	2.49401769496854E-12	9.97607077987414E-13	1.21583362629716E-12	6.23504423742134E-14	9.97607077987414E-13	1.4028849534198E-12	1.27818406867137E-12	2.49401769496854E-13	1.52758583816823E-12	8.72906193238988E-13	1.55876105935534E-13	1.02878229917452E-12	2.18226548309747E-13	8.10555750864774E-13	2.49401769496854E-13	1.37170973223269E-12	6.23504423742134E-13
0.00788	1.49641061698112E-12	2.40049203140722E-12	1.46523539579401E-12	1.21583362629716E-12	-6.85854866116347E-13	1.02878229917452E-12	1.43406017460691E-12	1.58993628054244E-12	7.48205308490561E-13	1.71463716529087E-12	9.97607077987414E-13	-1.55876105935534E-13	7.79380529677668E-13	8.10555750864774E-13	9.97607077987414E-13	6.23504423742134E-13	1.74581238647798E-12	6.54679644929241E-13
0.0079	1.43406017460691E-12	2.11991504072326E-12	2.02638937716194E-12	1.21583362629716E-12	-1.18465840511005E-12	8.10555750864774E-13	1.43406017460691E-12	1.74581238647798E-12	1.15348318392295E-12	1.90168849241351E-12	9.35256635613201E-13	-2.18226548309747E-13	6.23504423742134E-13	1.27818406867137E-12	1.30935928985848E-12	1.09113274154873E-12	1.77698760766508E-12	9.35256635613201E-13
0.00792	1.18465840511005E-12	1.4028849534198E-12	2.18226548309747E-12	9.97607077987414E-13	-1.49641061698112E-12	5.61153981367921E-13	1.30935928985848E-12	1.68346194410376E-12	1.49641061698112E-12	2.11991504072326E-12	9.35256635613201E-13	-1.55876105935534E-13	6.23504423742134E-13	1.43406017460691E-12	1.43406017460691E-12	1.43406017460691E-12	1.4028849534198E-12	9.97607077987414E-13
0.00794	7.17030087303454E-13	7.79380529677668E-13	2.21344070428458E-12	5.61153981367921E-13	-1.30935928985848E-12	4.36453096619494E-13	1.05995752036163E-12	1.58993628054244E-12	1.49641061698112E-12	2.08873981953615E-12	1.12230796273584E-12	1.24700884748427E-13	6.85854866116347E-13	1.34053451104559E-12	1.52758583816823E-12	1.71463716529087E-12	9.97607077987414E-13	8.72906193238988E-13
0.00796	4.98803538993707E-13	2.49401769496854E-13	2.02638937716194E-12	1.24700884748427E-13	-9.04081414426094E-13	4.98803538993707E-13	8.10555750864774E-13	1.15348318392295E-12	1.55876105935534E-12	2.02638937716194E-12	1.43406017460691E-12	4.05277875432387E-13	9.97607077987414E-13	1.02878229917452E-12	1.58993628054244E-12	1.8705132712264E-12	4.05277875432387E-13	6.54679644929241E-13
0.00798	4.67628317806601E-13	-4.36453096619494E-13	1.80816282885219E-12	-1.8705132712264E-13	-3.7410265424528E-13	8.10555750864774E-13	7.17030087303454E-13	9.35256635613201E-13	1.46523539579401E-12	1.93286371360062E-12	1.8393380500393E-12	6.23504423742134E-13	1.21583362629716E-12	8.10555750864774E-13	1.58993628054244E-12	2.08873981953615E-12	-2.8057699068396E-13	5.92329202555027E-13
0.008	8.72906193238988E-13	-8.10555750864774E-13	1.71463716529087E-12	-1.55876105935534E-13	3.11752211871067E-14	1.18465840511005E-12	5.61153981367921E-13	8.72906193238988E-13	1.46523539579401E-12	1.8705132712264E-12	2.18226548309747E-12	1.02878229917452E-12	1.37170973223269E-12	9.04081414426094E-13	1.65228672291666E-12	2.3069663678459E-12	-9.04081414426094E-13	6.23504423742134E-13
0.00802	1.49641061698112E-12	-8.72906193238988E-13	1.74581238647798E-12	1.24700884748427E-13	4.36453096619494E-13	1.37170973223269E-12	4.98803538993707E-13	9.04081414426094E-13	1.27818406867137E-12	1.8705132712264E-12	2.18226548309747E-12	1.30935928985848E-12	1.4028849534198E-12	1.21583362629716E-12	1.65228672291666E-12	2.52519291615564E-12	-1.15348318392295E-12	7.79380529677668E-13
0.00804	1.8705132712264E-12	-4.98803538993707E-13	1.77698760766508E-12	5.92329202555027E-13	7.79380529677668E-13	1.30935928985848E-12	4.36453096619494E-13	9.66431856800308E-13	9.66431856800308E-13	1.71463716529087E-12	1.93286371360062E-12	1.18465840511005E-12	1.43406017460691E-12	1.68346194410376E-12	1.80816282885219E-12	2.52519291615564E-12	-1.18465840511005E-12	1.09113274154873E-12
0.00806	1.8393380500393E-12	1.24700884748427E-13	1.58993628054244E-12	9.35256635613201E-13	1.27818406867137E-12	1.18465840511005E-12	2.8057699068396E-13	1.18465840511005E-12	4.98803538993707E-13	1.37170973223269E-12	1.65228672291666E-12	7.17030087303454E-13	1.27818406867137E-12	1.77698760766508E-12	1.96403893478772E-12	2.18226548309747E-12	-1.02878229917452E-12	1.4028849534198E-12
0.00808	1.71463716529087E-12	9.97607077987414E-13	1.37170973223269E-12	1.05995752036163E-12	1.74581238647798E-12	8.72906193238988E-13	3.42927433058174E-13	1.15348318392295E-12	-1.55876105935534E-13	1.18465840511005E-12	1.24700884748427E-12	3.11752211871067E-13	1.24700884748427E-12	1.80816282885219E-12	1.8705132712264E-12	1.55876105935534E-12	-6.85854866116347E-13	1.43406017460691E-12
0.0081	1.68346194410376E-12	1.62111150172955E-12	1.09113274154873E-12	1.15348318392295E-12	2.02638937716194E-12	6.23504423742134E-13	3.7410265424528E-13	1.21583362629716E-12	-6.85854866116347E-13	1.05995752036163E-12	1.02878229917452E-12	-9.35256635613201E-14	1.12230796273584E-12	1.8393380500393E-12	1.68346194410376E-12	1.09113274154873E-12	-2.18226548309747E-13	1.12230796273584E-12
0.00812	1.8393380500393E-12	2.02638937716194E-12	8.10555750864774E-13	1.4028849534198E-12	1.93286371360062E-12	6.23504423742134E-13	5.29978760180814E-13	1.02878229917452E-12	-1.05995752036163E-12	9.97607077987414E-13	8.72906193238988E-13	-2.49401769496854E-13	1.09113274154873E-12	1.71463716529087E-12	1.49641061698112E-12	7.17030087303454E-13	4.98803538993707E-13	8.10555750864774E-13
0.00814	2.05756459834904E-12	1.93286371360062E-12	5.61153981367921E-13	1.65228672291666E-12	1.65228672291666E-12	8.10555750864774E-13	7.17030087303454E-13	8.72906193238988E-13	-1.15348318392295E-12	8.41730972051881E-13	9.97607077987414E-13	-2.18226548309747E-13	7.79380529677668E-13	1.37170973223269E-12	1.52758583816823E-12	7.79380529677668E-13	1.05995752036163E-12	7.79380529677668E-13
0.00816	2.11991504072326E-12	1.71463716529087E-12	3.42927433058174E-13	1.80816282885219E-12	1.37170973223269E-12	1.21583362629716E-12	9.04081414426094E-13	1.02878229917452E-12	-1.18465840511005E-12	7.48205308490561E-13	1.30935928985848E-12	9.35256635613201E-14	5.29978760180814E-13	1.05995752036163E-12	1.68346194410376E-12	9.04081414426094E-13	1.37170973223269E-12	9.04081414426094E-13
0.00818	1.80816282885219E-12	1.37170973223269E-12	4.98803538993707E-13	1.8705132712264E-12	1.05995752036163E-12	1.62111150172955E-12	9.35256635613201E-13	1.37170973223269E-12	-9.66431856800308E-13	7.79380529677668E-13	1.55876105935534E-12	3.7410265424528E-13	4.98803538993707E-13	9.97607077987414E-13	1.93286371360062E-12	1.02878229917452E-12	1.62111150172955E-12	1.21583362629716E-12
0.0082	1.30935928985848E-12	1.37170973223269E-12	8.72906193238988E-13	1.65228672291666E-12	9.04081414426094E-13	1.74581238647798E-12	7.48205308490561E-13	1.8393380500393E-12	-4.36453096619494E-13	1.02878229917452E-12	1.55876105935534E-12	5.92329202555027E-13	7.48205308490561E-13	1.12230796273584E-12	1.99521415597483E-12	1.24700884748427E-12	1.68346194410376E-12	1.37170973223269E-12
0.00822	9.97607077987414E-13	1.55876105935534E-12	1.24700884748427E-12	1.37170973223269E-12	1.09113274154873E-12	1.62111150172955E-12	3.11752211871067E-13	2.11991504072326E-12	2.49401769496854E-13	1.12230796273584E-12	1.30935928985848E-12	6.54679644929241E-13	1.37170973223269E-12	1.43406017460691E-12	1.80816282885219E-12	1.62111150172955E-12	1.71463716529087E-12	1.27818406867137E-12
0.00824	9.97607077987414E-13	1.71463716529087E-12	1.65228672291666E-12	1.09113274154873E-12	1.18465840511005E-12	1.05995752036163E-12	-6.23504423742134E-14	2.05756459834904E-12	8.10555750864774E-13	1.09113274154873E-12	1.05995752036163E-12	4.36453096619494E-13	1.99521415597483E-12	1.93286371360062E-12	1.55876105935534E-12	2.27579114665879E-12	1.55876105935534E-12	9.97607077987414E-13
0.00826	1.09113274154873E-12	1.77698760766508E-12	1.80816282885219E-12	8.10555750864774E-13	1.02878229917452E-12	2.49401769496854E-13	6.23504423742134E-14	1.71463716529087E-12	1.27818406867137E-12	9.35256635613201E-13	8.41730972051881E-13	1.8705132712264E-13	2.40049203140722E-12	2.08873981953615E-12	1.15348318392295E-12	2.89929557040092E-12	1.55876105935534E-12	8.72906193238988E-13
0.00828	1.09113274154873E-12	1.8393380500393E-12	1.68346194410376E-12	8.10555750864774E-13	6.54679644929241E-13	-3.42927433058174E-13	3.42927433058174E-13	1.05995752036163E-12	1.68346194410376E-12	7.79380529677668E-13	8.10555750864774E-13	1.24700884748427E-13	2.08873981953615E-12	1.93286371360062E-12	9.04081414426094E-13	3.2733982246462E-12	1.62111150172955E-12	8.41730972051881E-13
0.0083	1.15348318392295E-12	1.80816282885219E-12	1.46523539579401E-12	9.97607077987414E-13	1.55876105935534E-13	-6.54679644929241E-13	5.61153981367921E-13	4.98803538993707E-13	1.8393380500393E-12	7.79380529677668E-13	5.29978760180814E-13	3.7410265424528E-13	1.37170973223269E-12	1.34053451104559E-12	9.35256635613201E-13	3.14869733989778E-12	1.4028849534198E-12	8.72906193238988E-13
0.00832	1.18465840511005E-12	1.93286371360062E-12	1.4028849534198E-12	1.24700884748427E-12	-2.18226548309747E-13	-7.79380529677668E-13	6.85854866116347E-13	-2.18226548309747E-13	1.93286371360062E-12	7.79380529677668E-13	9.35256635613201E-14	7.17030087303454E-13	4.36453096619494E-13	8.41730972051881E-13	8.72906193238988E-13	2.68106902209118E-12	1.21583362629716E-12	9.04081414426094E-13
0.00834	1.27818406867137E-12	1.80816282885219E-12	1.58993628054244E-12	1.30935928985848E-12	-3.11752211871067E-13	-6.23504423742134E-13	8.41730972051881E-13	-7.17030087303454E-13	1.93286371360062E-12	6.54679644929241E-13	-5.29978760180814E-13	1.02878229917452E-12	-3.7410265424528E-13	4.05277875432387E-13	8.41730972051881E-13	1.74581238647798E-12	1.12230796273584E-12	8.41730972051881E-13
0.00836	1.24700884748427E-12	1.68346194410376E-12	1.77698760766508E-12	1.52758583816823E-12	-1.55876105935534E-13	-5.92329202555027E-13	9.04081414426094E-13	-8.41730972051881E-13	1.74581238647798E-12	5.29978760180814E-13	-6.85854866116347E-13	1.09113274154873E-12	-8.41730972051881E-13	1.55876105935534E-13	8.41730972051881E-13	8.41730972051881E-13	1.12230796273584E-12	7.48205308490561E-13
0.00838	1.24700884748427E-12	1.24700884748427E-12	1.80816282885219E-12	1.77698760766508E-12	2.18226548309747E-13	-2.49401769496854E-13	8.72906193238988E-13	-9.66431856800308E-13	1.43406017460691E-12	3.11752211871067E-13	-7.48205308490561E-13	1.15348318392295E-12	-9.35256635613201E-13	6.23504423742134E-14	8.41730972051881E-13	2.8057699068396E-13	1.24700884748427E-12	7.48205308490561E-13
0.0084	1.27818406867137E-12	9.35256635613201E-13	1.65228672291666E-12	2.02638937716194E-12	6.23504423742134E-13	1.8705132712264E-13	4.98803538993707E-13	-8.41730972051881E-13	9.35256635613201E-13	-6.23504423742134E-14	-4.98803538993707E-13	9.97607077987414E-13	-7.48205308490561E-13	9.35256635613201E-14	7.48205308490561E-13	6.23504423742134E-14	1.37170973223269E-12	9.04081414426094E-13
0.00842	1.27818406867137E-12	6.54679644929241E-13	1.46523539579401E-12	2.02638937716194E-12	9.97607077987414E-13	5.61153981367921E-13	-9.35256635613201E-14	-5.92329202555027E-13	4.36453096619494E-13	-3.7410265424528E-13	-6.23504423742134E-14	9.97607077987414E-13	-5.92329202555027E-13	2.18226548309747E-13	6.54679644929241E-13	0	1.24700884748427E-12	1.30935928985848E-12
0.00844	1.15348318392295E-12	5.92329202555027E-13	1.21583362629716E-12	1.71463716529087E-12	1.15348318392295E-12	9.04081414426094E-13	-1.8705132712264E-13	-6.23504423742134E-14	0	-3.42927433058174E-13	3.42927433058174E-13	9.35256635613201E-13	-3.7410265424528E-13	4.67628317806601E-13	7.48205308490561E-13	-1.24700884748427E-13	9.66431856800308E-13	1.49641061698112E-12
0.00846	1.02878229917452E-12	5.61153981367921E-13	1.09113274154873E-12	1.37170973223269E-12	1.15348318392295E-12	8.72906193238988E-13	-3.7410265424528E-13	3.7410265424528E-13	0	0	7.17030087303454E-13	9.66431856800308E-13	-1.8705132712264E-13	6.54679644929241E-13	9.97607077987414E-13	0	8.10555750864774E-13	1.37170973223269E-12
0.00848	9.04081414426094E-13	3.42927433058174E-13	1.18465840511005E-12	9.97607077987414E-13	1.21583362629716E-12	5.92329202555027E-13	-3.42927433058174E-13	5.29978760180814E-13	2.8057699068396E-13	3.42927433058174E-13	1.05995752036163E-12	9.35256635613201E-13	3.11752211871067E-14	7.48205308490561E-13	1.30935928985848E-12	3.11752211871067E-13	7.79380529677668E-13	7.48205308490561E-13
0.0085	9.04081414426094E-13	2.49401769496854E-13	1.46523539579401E-12	9.04081414426094E-13	1.09113274154873E-12	4.98803538993707E-13	-3.42927433058174E-13	4.36453096619494E-13	5.61153981367921E-13	6.23504423742134E-13	1.27818406867137E-12	1.05995752036163E-12	4.67628317806601E-13	6.54679644929241E-13	1.52758583816823E-12	9.35256635613201E-13	1.21583362629716E-12	1.55876105935534E-13
0.00852	9.35256635613201E-13	2.8057699068396E-13	1.8705132712264E-12	8.72906193238988E-13	1.05995752036163E-12	4.05277875432387E-13	-3.42927433058174E-13	1.55876105935534E-13	7.17030087303454E-13	7.79380529677668E-13	1.46523539579401E-12	1.12230796273584E-12	1.02878229917452E-12	4.36453096619494E-13	1.46523539579401E-12	1.55876105935534E-12	1.62111150172955E-12	-2.18226548309747E-13
0.00854	8.10555750864774E-13	3.7410265424528E-13	2.08873981953615E-12	9.35256635613201E-13	6.54679644929241E-13	5.61153981367921E-13	-2.18226548309747E-13	-3.11752211871067E-13	8.10555750864774E-13	9.35256635613201E-13	1.62111150172955E-12	1.27818406867137E-12	1.43406017460691E-12	4.36453096619494E-13	1.02878229917452E-12	2.08873981953615E-12	1.8393380500393E-12	-1.8705132712264E-13
0.00856	5.92329202555027E-13	4.67628317806601E-13	1.99521415597483E-12	1.27818406867137E-12	4.36453096619494E-13	6.54679644929241E-13	6.23504423742134E-14	-9.66431856800308E-13	6.54679644929241E-13	9.97607077987414E-13	1.71463716529087E-12	1.43406017460691E-12	1.68346194410376E-12	7.17030087303454E-13	5.29978760180814E-13	2.49401769496854E-12	2.02638937716194E-12	9.35256635613201E-14
0.00858	2.8057699068396E-13	6.23504423742134E-13	1.68346194410376E-12	1.58993628054244E-12	4.98803538993707E-13	1.15348318392295E-12	1.8705132712264E-13	-1.34053451104559E-12	6.23504423742134E-13	1.02878229917452E-12	1.71463716529087E-12	1.62111150172955E-12	1.74581238647798E-12	1.15348318392295E-12	6.23504423742134E-14	2.43166725259432E-12	2.15109026191036E-12	7.48205308490561E-13
0.0086	9.35256635613201E-14	9.66431856800308E-13	1.15348318392295E-12	1.8393380500393E-12	9.66431856800308E-13	1.74581238647798E-12	3.42927433058174E-13	-1.49641061698112E-12	4.05277875432387E-13	1.12230796273584E-12	1.52758583816823E-12	1.65228672291666E-12	1.90168849241351E-12	1.52758583816823E-12	-2.18226548309747E-13	2.08873981953615E-12	2.3069663678459E-12	1.65228672291666E-12
0.00862	-6.23504423742134E-14	1.37170973223269E-12	8.10555750864774E-13	1.93286371360062E-12	1.43406017460691E-12	2.18226548309747E-12	4.36453096619494E-13	-1.21583362629716E-12	2.18226548309747E-13	1.30935928985848E-12	1.21583362629716E-12	1.55876105935534E-12	1.93286371360062E-12	1.68346194410376E-12	0	1.49641061698112E-12	2.24461592547168E-12	2.36931681022011E-12
0.00864	-1.8705132712264E-13	1.74581238647798E-12	3.7410265424528E-13	1.93286371360062E-12	1.8705132712264E-12	2.18226548309747E-12	6.54679644929241E-13	-6.85854866116347E-13	-1.24700884748427E-13	1.52758583816823E-12	1.12230796273584E-12	1.30935928985848E-12	1.58993628054244E-12	1.4028849534198E-12	3.7410265424528E-13	1.05995752036163E-12	2.05756459834904E-12	2.61871857971696E-12
0.00866	-2.49401769496854E-13	1.80816282885219E-12	2.49401769496854E-13	1.96403893478772E-12	2.15109026191036E-12	1.80816282885219E-12	1.05995752036163E-12	-9.35256635613201E-14	-2.49401769496854E-13	1.58993628054244E-12	1.05995752036163E-12	1.02878229917452E-12	1.05995752036163E-12	1.21583362629716E-12	8.10555750864774E-13	1.09113274154873E-12	1.68346194410376E-12	2.40049203140722E-12
0.00868	-1.8705132712264E-13	1.68346194410376E-12	2.49401769496854E-13	1.8393380500393E-12	2.3069663678459E-12	1.21583362629716E-12	1.27818406867137E-12	4.98803538993707E-13	-1.24700884748427E-13	1.46523539579401E-12	1.12230796273584E-12	7.17030087303454E-13	3.11752211871067E-13	9.97607077987414E-13	1.05995752036163E-12	1.62111150172955E-12	1.30935928985848E-12	1.77698760766508E-12
0.0087	3.11752211871067E-14	1.37170973223269E-12	2.49401769496854E-13	1.55876105935534E-12	2.11991504072326E-12	6.54679644929241E-13	1.71463716529087E-12	1.05995752036163E-12	2.49401769496854E-13	1.18465840511005E-12	1.15348318392295E-12	4.98803538993707E-13	-1.8705132712264E-13	8.10555750864774E-13	1.15348318392295E-12	2.338141589033E-12	1.09113274154873E-12	1.09113274154873E-12
0.00872	3.42927433058174E-13	1.21583362629716E-12	3.7410265424528E-13	1.05995752036163E-12	1.71463716529087E-12	3.42927433058174E-13	1.96403893478772E-12	1.46523539579401E-12	4.67628317806601E-13	9.35256635613201E-13	1.05995752036163E-12	2.49401769496854E-13	-2.8057699068396E-13	7.79380529677668E-13	1.24700884748427E-12	3.08634689752356E-12	1.21583362629716E-12	4.67628317806601E-13
0.00874	5.29978760180814E-13	1.27818406867137E-12	4.98803538993707E-13	7.17030087303454E-13	1.18465840511005E-12	-6.23504423742134E-14	1.80816282885219E-12	1.68346194410376E-12	4.98803538993707E-13	8.72906193238988E-13	9.97607077987414E-13	9.35256635613201E-14	-1.24700884748427E-13	5.92329202555027E-13	1.52758583816823E-12	3.52279999414306E-12	1.65228672291666E-12	3.7410265424528E-13
0.00876	5.92329202555027E-13	1.52758583816823E-12	8.41730972051881E-13	4.05277875432387E-13	7.79380529677668E-13	-9.35256635613201E-14	1.30935928985848E-12	1.71463716529087E-12	5.61153981367921E-13	9.04081414426094E-13	1.12230796273584E-12	6.23504423742134E-14	-9.35256635613201E-14	2.8057699068396E-13	1.74581238647798E-12	3.64750087889148E-12	1.93286371360062E-12	7.17030087303454E-13
0.00878	7.17030087303454E-13	1.65228672291666E-12	1.37170973223269E-12	2.18226548309747E-13	2.49401769496854E-13	-9.35256635613201E-14	7.17030087303454E-13	1.55876105935534E-12	5.92329202555027E-13	1.21583362629716E-12	1.4028849534198E-12	9.35256635613201E-14	-6.23504423742134E-14	0	1.99521415597483E-12	3.2733982246462E-12	1.99521415597483E-12	1.21583362629716E-12
0.0088	9.04081414426094E-13	1.65228672291666E-12	1.80816282885219E-12	3.11752211871067E-13	-3.11752211871067E-13	3.11752211871067E-14	2.18226548309747E-13	1.27818406867137E-12	6.85854866116347E-13	1.43406017460691E-12	1.90168849241351E-12	3.11752211871067E-13	-9.35256635613201E-14	-1.24700884748427E-13	2.05756459834904E-12	2.71224424327828E-12	1.80816282885219E-12	1.49641061698112E-12
0.00882	1.24700884748427E-12	1.15348318392295E-12	2.338141589033E-12	4.98803538993707E-13	-8.10555750864774E-13	1.8705132712264E-13	-9.35256635613201E-14	9.97607077987414E-13	8.41730972051881E-13	1.4028849534198E-12	2.21344070428458E-12	5.29978760180814E-13	-1.24700884748427E-13	1.55876105935534E-13	2.08873981953615E-12	2.02638937716194E-12	1.34053451104559E-12	1.49641061698112E-12
0.00884	1.68346194410376E-12	3.7410265424528E-13	2.8057699068396E-12	7.17030087303454E-13	-1.09113274154873E-12	9.35256635613201E-14	-9.35256635613201E-14	8.41730972051881E-13	8.10555750864774E-13	1.02878229917452E-12	2.46284247378143E-12	5.92329202555027E-13	1.55876105935534E-13	5.29978760180814E-13	2.05756459834904E-12	1.52758583816823E-12	7.48205308490561E-13	1.4028849534198E-12
0.00886	2.21344070428458E-12	-4.36453096619494E-13	3.2422230034591E-12	9.97607077987414E-13	-1.09113274154873E-12	0	0	6.54679644929241E-13	7.17030087303454E-13	5.92329202555027E-13	2.49401769496854E-12	6.85854866116347E-13	4.98803538993707E-13	1.21583362629716E-12	1.74581238647798E-12	1.27818406867137E-12	3.11752211871067E-13	1.37170973223269E-12
0.00888	2.338141589033E-12	-7.79380529677668E-13	3.2422230034591E-12	1.24700884748427E-12	-9.04081414426094E-13	-2.49401769496854E-13	1.55876105935534E-13	6.54679644929241E-13	6.85854866116347E-13	3.42927433058174E-13	2.338141589033E-12	6.85854866116347E-13	1.12230796273584E-12	2.18226548309747E-12	1.30935928985848E-12	1.05995752036163E-12	0	1.21583362629716E-12
0.0089	2.08873981953615E-12	-3.42927433058174E-13	2.96164601277514E-12	1.4028849534198E-12	-6.54679644929241E-13	-4.36453096619494E-13	2.8057699068396E-13	4.05277875432387E-13	6.85854866116347E-13	3.7410265424528E-13	2.21344070428458E-12	7.79380529677668E-13	1.65228672291666E-12	2.99282123396224E-12	7.79380529677668E-13	9.04081414426094E-13	-6.23504423742134E-14	1.15348318392295E-12
0.00892	1.49641061698112E-12	4.05277875432387E-13	2.43166725259432E-12	1.27818406867137E-12	-2.49401769496854E-13	-4.67628317806601E-13	4.67628317806601E-13	2.8057699068396E-13	1.09113274154873E-12	5.61153981367921E-13	2.08873981953615E-12	9.04081414426094E-13	1.8393380500393E-12	3.08634689752356E-12	3.7410265424528E-13	8.41730972051881E-13	2.18226548309747E-13	1.02878229917452E-12
0.00894	6.85854866116347E-13	1.02878229917452E-12	1.99521415597483E-12	1.05995752036163E-12	2.49401769496854E-13	-4.05277875432387E-13	8.10555750864774E-13	3.7410265424528E-13	1.4028849534198E-12	8.72906193238988E-13	1.99521415597483E-12	1.02878229917452E-12	1.77698760766508E-12	2.68106902209118E-12	3.11752211871067E-13	9.66431856800308E-13	6.23504423742134E-13	8.41730972051881E-13
0.00896	1.24700884748427E-13	1.46523539579401E-12	1.8705132712264E-12	9.97607077987414E-13	7.48205308490561E-13	-4.67628317806601E-13	1.4028849534198E-12	6.85854866116347E-13	1.55876105935534E-12	9.66431856800308E-13	1.8705132712264E-12	1.18465840511005E-12	1.46523539579401E-12	1.8705132712264E-12	4.98803538993707E-13	9.97607077987414E-13	1.02878229917452E-12	6.85854866116347E-13
0.00898	-3.11752211871067E-13	1.71463716529087E-12	1.74581238647798E-12	1.09113274154873E-12	1.05995752036163E-12	-4.05277875432387E-13	1.90168849241351E-12	8.41730972051881E-13	1.24700884748427E-12	1.05995752036163E-12	1.65228672291666E-12	1.21583362629716E-12	1.18465840511005E-12	1.21583362629716E-12	9.66431856800308E-13	7.48205308490561E-13	1.4028849534198E-12	5.29978760180814E-13
0.009	-3.42927433058174E-13	1.55876105935534E-12	1.65228672291666E-12	1.4028849534198E-12	1.24700884748427E-12	-1.55876105935534E-13	2.27579114665879E-12	9.66431856800308E-13	8.41730972051881E-13	9.35256635613201E-13	1.18465840511005E-12	1.15348318392295E-12	9.35256635613201E-13	6.54679644929241E-13	1.27818406867137E-12	6.54679644929241E-13	1.34053451104559E-12	4.05277875432387E-13
0.00902	-1.55876105935534E-13	1.21583362629716E-12	1.68346194410376E-12	1.65228672291666E-12	1.18465840511005E-12	2.18226548309747E-13	2.3069663678459E-12	6.23504423742134E-13	3.11752211871067E-13	7.17030087303454E-13	5.61153981367921E-13	7.48205308490561E-13	8.10555750864774E-13	4.05277875432387E-13	1.58993628054244E-12	5.61153981367921E-13	1.12230796273584E-12	2.18226548309747E-13
0.00904	1.8705132712264E-13	9.66431856800308E-13	1.65228672291666E-12	1.71463716529087E-12	1.15348318392295E-12	4.36453096619494E-13	2.11991504072326E-12	9.35256635613201E-14	-2.8057699068396E-13	4.05277875432387E-13	2.18226548309747E-13	4.36453096619494E-13	7.79380529677668E-13	3.42927433058174E-13	1.65228672291666E-12	3.7410265424528E-13	6.85854866116347E-13	1.8705132712264E-13
0.00906	5.61153981367921E-13	1.09113274154873E-12	1.55876105935534E-12	1.68346194410376E-12	1.15348318392295E-12	4.98803538993707E-13	1.74581238647798E-12	-3.7410265424528E-13	-6.54679644929241E-13	3.11752211871067E-13	3.11752211871067E-13	3.7410265424528E-13	8.41730972051881E-13	4.36453096619494E-13	1.71463716529087E-12	1.8705132712264E-13	5.29978760180814E-13	1.55876105935534E-13
0.00908	9.97607077987414E-13	1.09113274154873E-12	1.55876105935534E-12	1.46523539579401E-12	1.09113274154873E-12	5.29978760180814E-13	1.27818406867137E-12	-6.54679644929241E-13	-5.61153981367921E-13	1.8705132712264E-13	9.35256635613201E-13	5.92329202555027E-13	8.10555750864774E-13	5.29978760180814E-13	1.62111150172955E-12	0	5.61153981367921E-13	4.98803538993707E-13
0.0091	1.30935928985848E-12	1.15348318392295E-12	1.52758583816823E-12	9.04081414426094E-13	1.15348318392295E-12	5.61153981367921E-13	9.97607077987414E-13	-6.23504423742134E-13	-1.8705132712264E-13	4.05277875432387E-13	1.30935928985848E-12	8.10555750864774E-13	1.12230796273584E-12	5.29978760180814E-13	1.55876105935534E-12	9.35256635613201E-14	1.09113274154873E-12	9.35256635613201E-13
0.00912	1.55876105935534E-12	1.43406017460691E-12	1.55876105935534E-12	1.8705132712264E-13	1.30935928985848E-12	7.79380529677668E-13	7.79380529677668E-13	-5.61153981367921E-13	4.05277875432387E-13	6.23504423742134E-13	1.18465840511005E-12	7.79380529677668E-13	1.68346194410376E-12	5.29978760180814E-13	1.55876105935534E-12	3.7410265424528E-13	1.74581238647798E-12	1.24700884748427E-12
0.00914	1.71463716529087E-12	1.74581238647798E-12	1.55876105935534E-12	-4.67628317806601E-13	1.37170973223269E-12	7.79380529677668E-13	6.85854866116347E-13	-3.42927433058174E-13	9.66431856800308E-13	7.17030087303454E-13	6.85854866116347E-13	6.54679644929241E-13	2.18226548309747E-12	6.54679644929241E-13	1.62111150172955E-12	8.41730972051881E-13	2.58754335852986E-12	1.09113274154873E-12
0.00916	1.43406017460691E-12	2.08873981953615E-12	1.58993628054244E-12	-6.85854866116347E-13	1.58993628054244E-12	7.17030087303454E-13	4.98803538993707E-13	0	1.18465840511005E-12	6.23504423742134E-13	1.55876105935534E-13	4.67628317806601E-13	2.338141589033E-12	9.04081414426094E-13	1.77698760766508E-12	1.30935928985848E-12	3.2733982246462E-12	3.42927433058174E-13
0.00918	9.66431856800308E-13	2.24461592547168E-12	1.55876105935534E-12	-4.98803538993707E-13	1.71463716529087E-12	6.23504423742134E-13	2.8057699068396E-13	1.55876105935534E-13	1.24700884748427E-12	1.8705132712264E-13	-1.55876105935534E-13	1.8705132712264E-13	2.21344070428458E-12	1.43406017460691E-12	1.93286371360062E-12	1.58993628054244E-12	3.83455220601412E-12	-3.11752211871067E-13
0.0092	4.36453096619494E-13	2.21344070428458E-12	1.58993628054244E-12	-9.35256635613201E-14	1.62111150172955E-12	4.67628317806601E-13	1.55876105935534E-13	6.23504423742134E-14	1.30935928985848E-12	-2.49401769496854E-13	-2.49401769496854E-13	1.8705132712264E-13	1.68346194410376E-12	1.77698760766508E-12	2.21344070428458E-12	1.74581238647798E-12	3.2733982246462E-12	-4.98803538993707E-13
0.00922	9.35256635613201E-14	1.8705132712264E-12	1.62111150172955E-12	5.92329202555027E-13	1.46523539579401E-12	3.11752211871067E-13	2.49401769496854E-13	-4.05277875432387E-13	1.05995752036163E-12	-4.67628317806601E-13	-6.23504423742134E-14	2.8057699068396E-13	1.18465840511005E-12	1.68346194410376E-12	2.46284247378143E-12	1.65228672291666E-12	1.90168849241351E-12	-3.42927433058174E-13
0.00924	-2.49401769496854E-13	1.4028849534198E-12	1.65228672291666E-12	1.05995752036163E-12	1.34053451104559E-12	2.8057699068396E-13	4.98803538993707E-13	-1.09113274154873E-12	5.61153981367921E-13	-2.8057699068396E-13	4.05277875432387E-13	5.61153981367921E-13	7.79380529677668E-13	1.55876105935534E-12	2.55636813734275E-12	1.55876105935534E-12	7.79380529677668E-13	0
0.00926	-2.18226548309747E-13	1.15348318392295E-12	1.77698760766508E-12	1.02878229917452E-12	1.21583362629716E-12	4.98803538993707E-13	5.92329202555027E-13	-1.52758583816823E-12	-9.35256635613201E-14	3.11752211871067E-14	7.48205308490561E-13	9.66431856800308E-13	3.42927433058174E-13	1.27818406867137E-12	2.15109026191036E-12	1.55876105935534E-12	-6.23504423742134E-14	6.54679644929241E-13
0.00928	-9.35256635613201E-14	9.97607077987414E-13	2.02638937716194E-12	8.41730972051881E-13	9.04081414426094E-13	7.48205308490561E-13	9.66431856800308E-13	-1.68346194410376E-12	-4.36453096619494E-13	1.8705132712264E-13	9.04081414426094E-13	1.18465840511005E-12	9.35256635613201E-14	1.15348318392295E-12	1.55876105935534E-12	1.27818406867137E-12	-1.8705132712264E-13	1.43406017460691E-12
0.0093	9.35256635613201E-14	9.66431856800308E-13	2.02638937716194E-12	7.17030087303454E-13	5.29978760180814E-13	8.10555750864774E-13	8.72906193238988E-13	-1.46523539579401E-12	-4.98803538993707E-13	6.23504423742134E-14	7.17030087303454E-13	1.18465840511005E-12	9.35256635613201E-14	9.97607077987414E-13	5.29978760180814E-13	1.05995752036163E-12	9.35256635613201E-14	1.99521415597483E-12
0.00932	9.35256635613201E-14	9.04081414426094E-13	1.68346194410376E-12	8.72906193238988E-13	3.11752211871067E-13	5.92329202555027E-13	2.8057699068396E-13	-1.09113274154873E-12	-2.49401769496854E-13	-1.55876105935534E-13	7.17030087303454E-13	9.35256635613201E-13	3.11752211871067E-13	1.09113274154873E-12	-5.92329202555027E-13	6.85854866116347E-13	8.41730972051881E-13	2.15109026191036E-12
0.00934	9.35256635613201E-14	1.02878229917452E-12	1.68346194410376E-12	9.66431856800308E-13	3.11752211871067E-13	4.05277875432387E-13	-4.36453096619494E-13	-6.54679644929241E-13	3.11752211871067E-13	-1.24700884748427E-13	7.79380529677668E-13	8.41730972051881E-13	5.61153981367921E-13	1.37170973223269E-12	-1.49641061698112E-12	4.98803538993707E-13	1.43406017460691E-12	2.11991504072326E-12
0.00936	-9.35256635613201E-14	1.12230796273584E-12	1.49641061698112E-12	1.02878229917452E-12	4.98803538993707E-13	3.7410265424528E-13	-9.35256635613201E-13	-4.36453096619494E-13	6.85854866116347E-13	9.35256635613201E-14	8.10555750864774E-13	7.48205308490561E-13	6.54679644929241E-13	1.99521415597483E-12	-1.71463716529087E-12	4.67628317806601E-13	1.74581238647798E-12	1.74581238647798E-12
0.00938	-4.36453096619494E-13	1.27818406867137E-12	1.21583362629716E-12	1.09113274154873E-12	5.92329202555027E-13	6.54679644929241E-13	-9.66431856800308E-13	-2.49401769496854E-13	9.66431856800308E-13	4.36453096619494E-13	1.02878229917452E-12	6.54679644929241E-13	3.7410265424528E-13	2.43166725259432E-12	-1.55876105935534E-12	7.17030087303454E-13	1.71463716529087E-12	1.49641061698112E-12
0.0094	-5.92329202555027E-13	1.52758583816823E-12	8.10555750864774E-13	1.34053451104559E-12	5.92329202555027E-13	1.12230796273584E-12	-6.23504423742134E-13	6.23504423742134E-14	1.02878229917452E-12	8.72906193238988E-13	1.46523539579401E-12	4.98803538993707E-13	-3.11752211871067E-14	2.68106902209118E-12	-1.05995752036163E-12	1.21583362629716E-12	1.74581238647798E-12	1.05995752036163E-12
0.00942	-6.85854866116347E-13	1.52758583816823E-12	6.54679644929241E-13	1.80816282885219E-12	4.05277875432387E-13	1.49641061698112E-12	-6.23504423742134E-14	4.36453096619494E-13	1.18465840511005E-12	1.18465840511005E-12	1.93286371360062E-12	4.05277875432387E-13	-1.24700884748427E-13	2.58754335852986E-12	-4.67628317806601E-13	1.74581238647798E-12	1.93286371360062E-12	7.17030087303454E-13
0.00944	-4.36453096619494E-13	1.27818406867137E-12	6.85854866116347E-13	2.05756459834904E-12	2.49401769496854E-13	1.8393380500393E-12	4.36453096619494E-13	8.10555750864774E-13	1.4028849534198E-12	1.43406017460691E-12	2.21344070428458E-12	4.36453096619494E-13	-3.11752211871067E-14	2.43166725259432E-12	-3.11752211871067E-14	2.49401769496854E-12	2.338141589033E-12	4.67628317806601E-13
0.00946	3.11752211871067E-14	9.04081414426094E-13	8.10555750864774E-13	2.08873981953615E-12	9.35256635613201E-14	2.15109026191036E-12	7.79380529677668E-13	1.24700884748427E-12	1.55876105935534E-12	1.58993628054244E-12	2.08873981953615E-12	3.7410265424528E-13	3.42927433058174E-13	2.02638937716194E-12	4.67628317806601E-13	3.11752211871067E-12	2.89929557040092E-12	1.8705132712264E-13
0.00948	3.7410265424528E-13	4.67628317806601E-13	1.09113274154873E-12	1.55876105935534E-12	0	2.338141589033E-12	1.12230796273584E-12	1.55876105935534E-12	1.68346194410376E-12	1.62111150172955E-12	1.65228672291666E-12	6.23504423742134E-14	1.05995752036163E-12	1.37170973223269E-12	1.02878229917452E-12	3.67867610007859E-12	3.21104778227199E-12	0
0.0095	7.79380529677668E-13	3.11752211871067E-13	1.37170973223269E-12	9.35256635613201E-13	0	2.27579114665879E-12	1.46523539579401E-12	1.49641061698112E-12	1.68346194410376E-12	1.65228672291666E-12	8.72906193238988E-13	-2.8057699068396E-13	1.8705132712264E-12	7.48205308490561E-13	1.37170973223269E-12	4.2086548602594E-12	3.11752211871067E-12	2.49401769496854E-13
0.00952	1.02878229917452E-12	3.11752211871067E-13	1.62111150172955E-12	3.7410265424528E-13	2.18226548309747E-13	2.21344070428458E-12	1.68346194410376E-12	1.12230796273584E-12	1.4028849534198E-12	1.58993628054244E-12	2.49401769496854E-13	-5.61153981367921E-13	2.43166725259432E-12	5.29978760180814E-13	1.43406017460691E-12	4.33335574500783E-12	2.58754335852986E-12	5.61153981367921E-13
0.00954	1.15348318392295E-12	5.61153981367921E-13	1.74581238647798E-12	9.35256635613201E-14	5.29978760180814E-13	1.99521415597483E-12	1.90168849241351E-12	5.61153981367921E-13	8.41730972051881E-13	1.58993628054244E-12	-6.23504423742134E-14	-7.17030087303454E-13	2.64989380090407E-12	5.92329202555027E-13	1.43406017460691E-12	3.86572742720123E-12	1.8393380500393E-12	8.41730972051881E-13
0.00956	8.72906193238988E-13	7.79380529677668E-13	1.52758583816823E-12	3.42927433058174E-13	7.17030087303454E-13	1.58993628054244E-12	1.99521415597483E-12	-6.23504423742134E-14	2.8057699068396E-13	1.80816282885219E-12	-9.35256635613201E-14	-4.98803538993707E-13	2.43166725259432E-12	6.85854866116347E-13	1.37170973223269E-12	3.05517167633646E-12	1.15348318392295E-12	9.97607077987414E-13
0.00958	7.17030087303454E-13	9.66431856800308E-13	1.09113274154873E-12	6.23504423742134E-13	7.48205308490561E-13	1.09113274154873E-12	2.11991504072326E-12	-5.92329202555027E-13	-3.11752211871067E-14	1.8705132712264E-12	0	9.35256635613201E-14	1.99521415597483E-12	8.10555750864774E-13	1.43406017460691E-12	2.27579114665879E-12	3.7410265424528E-13	9.35256635613201E-13
0.0096	7.17030087303454E-13	1.05995752036163E-12	4.98803538993707E-13	9.66431856800308E-13	8.72906193238988E-13	4.05277875432387E-13	2.18226548309747E-12	-7.48205308490561E-13	-6.23504423742134E-14	2.02638937716194E-12	-1.24700884748427E-13	8.10555750864774E-13	1.55876105935534E-12	8.41730972051881E-13	1.58993628054244E-12	1.58993628054244E-12	-1.8705132712264E-13	7.79380529677668E-13
0.00962	1.02878229917452E-12	8.10555750864774E-13	2.49401769496854E-13	1.12230796273584E-12	1.24700884748427E-12	-1.8705132712264E-13	1.99521415597483E-12	-6.54679644929241E-13	4.05277875432387E-13	1.77698760766508E-12	-1.55876105935534E-13	1.4028849534198E-12	1.30935928985848E-12	8.41730972051881E-13	1.68346194410376E-12	1.24700884748427E-12	-6.54679644929241E-13	7.17030087303454E-13
0.00964	1.52758583816823E-12	4.98803538993707E-13	9.35256635613201E-14	1.37170973223269E-12	1.4028849534198E-12	-2.49401769496854E-13	1.74581238647798E-12	-2.49401769496854E-13	9.97607077987414E-13	1.49641061698112E-12	-9.35256635613201E-14	1.77698760766508E-12	1.30935928985848E-12	6.54679644929241E-13	1.68346194410376E-12	9.04081414426094E-13	-8.72906193238988E-13	7.48205308490561E-13
0.00966	2.08873981953615E-12	1.8705132712264E-13	1.8705132712264E-13	1.62111150172955E-12	1.21583362629716E-12	-1.55876105935534E-13	1.46523539579401E-12	5.61153981367921E-13	1.55876105935534E-12	1.15348318392295E-12	1.55876105935534E-13	1.68346194410376E-12	1.4028849534198E-12	5.29978760180814E-13	1.68346194410376E-12	9.04081414426094E-13	-7.17030087303454E-13	7.17030087303454E-13
0.00968	2.40049203140722E-12	-6.23504423742134E-14	3.11752211871067E-13	1.77698760766508E-12	1.02878229917452E-12	3.7410265424528E-13	1.27818406867137E-12	1.46523539579401E-12	1.90168849241351E-12	9.66431856800308E-13	4.98803538993707E-13	1.52758583816823E-12	1.65228672291666E-12	7.48205308490561E-13	1.62111150172955E-12	9.66431856800308E-13	-1.8705132712264E-13	9.97607077987414E-13
0.0097	2.52519291615564E-12	-3.11752211871067E-13	4.98803538993707E-13	1.80816282885219E-12	9.35256635613201E-13	6.85854866116347E-13	1.21583362629716E-12	2.24461592547168E-12	2.05756459834904E-12	6.54679644929241E-13	9.04081414426094E-13	1.24700884748427E-12	1.65228672291666E-12	1.30935928985848E-12	1.52758583816823E-12	1.30935928985848E-12	5.92329202555027E-13	1.55876105935534E-12
0.00972	2.40049203140722E-12	-3.11752211871067E-13	7.79380529677668E-13	1.77698760766508E-12	1.05995752036163E-12	8.72906193238988E-13	1.34053451104559E-12	2.68106902209118E-12	2.02638937716194E-12	3.42927433058174E-13	1.43406017460691E-12	1.12230796273584E-12	1.55876105935534E-12	1.77698760766508E-12	1.27818406867137E-12	1.58993628054244E-12	1.46523539579401E-12	1.68346194410376E-12
0.00974	1.96403893478772E-12	-1.24700884748427E-13	8.72906193238988E-13	1.71463716529087E-12	1.4028849534198E-12	7.17030087303454E-13	1.58993628054244E-12	2.71224424327828E-12	2.02638937716194E-12	6.23504423742134E-14	1.74581238647798E-12	1.09113274154873E-12	1.24700884748427E-12	2.18226548309747E-12	1.05995752036163E-12	1.74581238647798E-12	1.77698760766508E-12	1.74581238647798E-12
0.00976	1.37170973223269E-12	1.8705132712264E-13	9.35256635613201E-13	1.62111150172955E-12	1.71463716529087E-12	6.54679644929241E-13	1.90168849241351E-12	2.24461592547168E-12	1.71463716529087E-12	-2.18226548309747E-13	1.96403893478772E-12	1.15348318392295E-12	9.97607077987414E-13	2.24461592547168E-12	5.61153981367921E-13	1.68346194410376E-12	1.8705132712264E-12	1.49641061698112E-12
0.00978	6.85854866116347E-13	4.05277875432387E-13	9.66431856800308E-13	1.34053451104559E-12	1.8705132712264E-12	9.66431856800308E-13	2.02638937716194E-12	1.52758583816823E-12	1.34053451104559E-12	-3.11752211871067E-13	1.77698760766508E-12	9.35256635613201E-13	8.10555750864774E-13	2.36931681022011E-12	1.55876105935534E-13	1.58993628054244E-12	1.77698760766508E-12	1.12230796273584E-12
0.0098	9.35256635613201E-14	5.92329202555027E-13	1.12230796273584E-12	8.10555750864774E-13	1.68346194410376E-12	1.4028849534198E-12	1.8705132712264E-12	6.54679644929241E-13	1.15348318392295E-12	-1.55876105935534E-13	1.62111150172955E-12	4.98803538993707E-13	5.92329202555027E-13	2.43166725259432E-12	-3.11752211871067E-14	1.55876105935534E-12	1.68346194410376E-12	5.29978760180814E-13
0.00982	-2.49401769496854E-13	9.04081414426094E-13	1.65228672291666E-12	4.05277875432387E-13	1.09113274154873E-12	1.90168849241351E-12	1.58993628054244E-12	-9.35256635613201E-14	1.12230796273584E-12	9.35256635613201E-14	1.37170973223269E-12	-9.35256635613201E-14	4.05277875432387E-13	2.36931681022011E-12	1.24700884748427E-13	1.52758583816823E-12	1.52758583816823E-12	-9.35256635613201E-14
0.00984	-3.11752211871067E-13	1.21583362629716E-12	2.11991504072326E-12	3.11752211871067E-13	4.98803538993707E-13	2.11991504072326E-12	1.12230796273584E-12	-5.61153981367921E-13	1.34053451104559E-12	6.23504423742134E-13	1.30935928985848E-12	-4.67628317806601E-13	1.8705132712264E-13	2.24461592547168E-12	4.05277875432387E-13	1.55876105935534E-12	1.24700884748427E-12	-6.85854866116347E-13
0.00986	-1.8705132712264E-13	1.37170973223269E-12	2.338141589033E-12	4.05277875432387E-13	6.23504423742134E-14	2.11991504072326E-12	7.79380529677668E-13	-7.17030087303454E-13	1.58993628054244E-12	1.05995752036163E-12	1.34053451104559E-12	-4.36453096619494E-13	2.49401769496854E-13	1.8705132712264E-12	7.17030087303454E-13	1.58993628054244E-12	1.27818406867137E-12	-1.09113274154873E-12
0.00988	-1.55876105935534E-13	1.58993628054244E-12	2.27579114665879E-12	4.36453096619494E-13	-1.8705132712264E-13	1.96403893478772E-12	7.17030087303454E-13	-4.67628317806601E-13	1.52758583816823E-12	1.30935928985848E-12	1.34053451104559E-12	-3.11752211871067E-14	5.29978760180814E-13	1.21583362629716E-12	9.97607077987414E-13	1.46523539579401E-12	1.49641061698112E-12	-1.34053451104559E-12
0.0099	-3.11752211871067E-14	1.93286371360062E-12	1.8705132712264E-12	3.11752211871067E-13	-1.24700884748427E-13	1.8705132712264E-12	6.23504423742134E-13	9.35256635613201E-14	1.37170973223269E-12	1.30935928985848E-12	1.02878229917452E-12	5.29978760180814E-13	9.97607077987414E-13	5.29978760180814E-13	1.18465840511005E-12	1.21583362629716E-12	1.68346194410376E-12	-1.4028849534198E-12
0.00992	-3.11752211871067E-14	2.49401769496854E-12	1.21583362629716E-12	1.55876105935534E-13	3.11752211871067E-14	1.55876105935534E-12	8.10555750864774E-13	8.72906193238988E-13	1.09113274154873E-12	1.21583362629716E-12	7.48205308490561E-13	8.72906193238988E-13	1.43406017460691E-12	-1.24700884748427E-13	1.46523539579401E-12	9.35256635613201E-13	2.02638937716194E-12	-1.24700884748427E-12
0.00994	-3.11752211871067E-14	2.55636813734275E-12	6.54679644929241E-13	6.23504423742134E-14	2.8057699068396E-13	1.09113274154873E-12	9.04081414426094E-13	1.58993628054244E-12	8.72906193238988E-13	9.04081414426094E-13	3.11752211871067E-13	1.34053451104559E-12	1.80816282885219E-12	-3.42927433058174E-13	1.74581238647798E-12	4.67628317806601E-13	1.99521415597483E-12	-8.10555750864774E-13
0.00996	-1.24700884748427E-13	2.52519291615564E-12	4.36453096619494E-13	-6.23504423742134E-14	6.23504423742134E-13	4.98803538993707E-13	1.05995752036163E-12	2.05756459834904E-12	8.72906193238988E-13	8.41730972051881E-13	-1.8705132712264E-13	1.8393380500393E-12	1.90168849241351E-12	-2.18226548309747E-13	1.68346194410376E-12	6.23504423742134E-14	1.55876105935534E-12	-3.11752211871067E-13
0.00998	3.11752211871067E-14	2.55636813734275E-12	4.98803538993707E-13	-2.18226548309747E-13	9.97607077987414E-13	-2.18226548309747E-13	1.12230796273584E-12	2.15109026191036E-12	1.18465840511005E-12	7.48205308490561E-13	-4.05277875432387E-13	2.36931681022011E-12	1.8705132712264E-12	6.23504423742134E-14	1.30935928985848E-12	-3.42927433058174E-13	9.97607077987414E-13	-9.35256635613201E-14
0.01	1.8705132712264E-13	2.61871857971696E-12	7.79380529677668E-13	-4.67628317806601E-13	1.43406017460691E-12	-7.48205308490561E-13	1.15348318392295E-12	1.96403893478772E-12	1.4028849534198E-12	6.85854866116347E-13	-4.67628317806601E-13	2.74341946446539E-12	1.93286371360062E-12	5.61153981367921E-13	9.66431856800308E-13	-5.92329202555027E-13	8.10555750864774E-13	1.55876105935534E-13
0.01002	3.7410265424528E-13	2.68106902209118E-12	8.41730972051881E-13	-6.85854866116347E-13	1.71463716529087E-12	-1.12230796273584E-12	9.97607077987414E-13	1.65228672291666E-12	1.4028849534198E-12	6.23504423742134E-13	-7.48205308490561E-13	2.64989380090407E-12	2.11991504072326E-12	9.97607077987414E-13	6.54679644929241E-13	-2.8057699068396E-13	9.35256635613201E-13	3.11752211871067E-13
0.01004	5.92329202555027E-13	2.68106902209118E-12	6.23504423742134E-13	-3.7410265424528E-13	1.8393380500393E-12	-1.18465840511005E-12	9.35256635613201E-13	1.21583362629716E-12	1.05995752036163E-12	7.48205308490561E-13	-7.48205308490561E-13	2.3069663678459E-12	1.96403893478772E-12	1.27818406867137E-12	4.98803538993707E-13	1.8705132712264E-13	1.15348318392295E-12	5.92329202555027E-13
0.01006	8.41730972051881E-13	2.61871857971696E-12	3.11752211871067E-13	1.24700884748427E-13	1.80816282885219E-12	-1.18465840511005E-12	7.48205308490561E-13	8.72906193238988E-13	5.29978760180814E-13	1.27818406867137E-12	-6.23504423742134E-13	1.93286371360062E-12	1.62111150172955E-12	1.46523539579401E-12	4.67628317806601E-13	8.41730972051881E-13	1.18465840511005E-12	8.10555750864774E-13
0.01008	9.97607077987414E-13	2.58754335852986E-12	4.05277875432387E-13	5.61153981367921E-13	1.65228672291666E-12	-8.72906193238988E-13	8.41730972051881E-13	8.41730972051881E-13	-1.55876105935534E-13	1.90168849241351E-12	3.11752211871067E-14	1.62111150172955E-12	1.09113274154873E-12	1.49641061698112E-12	4.05277875432387E-13	9.97607077987414E-13	9.97607077987414E-13	1.12230796273584E-12
0.0101	1.09113274154873E-12	2.64989380090407E-12	9.97607077987414E-13	9.04081414426094E-13	1.34053451104559E-12	-5.92329202555027E-13	9.04081414426094E-13	9.04081414426094E-13	-6.23504423742134E-13	2.24461592547168E-12	7.48205308490561E-13	1.05995752036163E-12	6.54679644929241E-13	1.58993628054244E-12	3.42927433058174E-13	9.35256635613201E-13	4.98803538993707E-13	1.30935928985848E-12
0.01012	1.12230796273584E-12	2.61871857971696E-12	1.80816282885219E-12	8.72906193238988E-13	8.72906193238988E-13	-2.49401769496854E-13	9.35256635613201E-13	1.02878229917452E-12	-8.41730972051881E-13	2.46284247378143E-12	1.37170973223269E-12	6.23504423742134E-13	3.11752211871067E-13	1.65228672291666E-12	9.35256635613201E-14	6.23504423742134E-13	1.24700884748427E-13	1.34053451104559E-12
0.01014	9.35256635613201E-13	2.58754335852986E-12	2.40049203140722E-12	5.92329202555027E-13	4.98803538993707E-13	-1.24700884748427E-13	8.10555750864774E-13	8.72906193238988E-13	-5.61153981367921E-13	2.43166725259432E-12	1.90168849241351E-12	6.85854866116347E-13	2.8057699068396E-13	1.58993628054244E-12	-2.49401769496854E-13	1.24700884748427E-13	-1.55876105935534E-13	1.12230796273584E-12
0.01016	6.85854866116347E-13	2.338141589033E-12	2.71224424327828E-12	1.24700884748427E-13	2.18226548309747E-13	0	4.98803538993707E-13	6.54679644929241E-13	-1.8705132712264E-13	2.338141589033E-12	2.36931681022011E-12	9.97607077987414E-13	4.05277875432387E-13	1.62111150172955E-12	-5.61153981367921E-13	-3.11752211871067E-13	-2.18226548309747E-13	1.02878229917452E-12
0.01018	3.42927433058174E-13	2.18226548309747E-12	2.64989380090407E-12	-1.24700884748427E-13	1.24700884748427E-13	1.8705132712264E-13	1.55876105935534E-13	5.92329202555027E-13	2.8057699068396E-13	2.18226548309747E-12	2.58754335852986E-12	1.30935928985848E-12	6.23504423742134E-13	1.37170973223269E-12	-6.85854866116347E-13	-3.11752211871067E-13	-9.35256635613201E-14	1.27818406867137E-12
0.0102	-9.35256635613201E-14	1.99521415597483E-12	2.15109026191036E-12	0	2.8057699068396E-13	5.92329202555027E-13	-3.11752211871067E-14	5.29978760180814E-13	6.23504423742134E-14	2.05756459834904E-12	2.64989380090407E-12	1.49641061698112E-12	6.54679644929241E-13	1.05995752036163E-12	-4.36453096619494E-13	0	3.7410265424528E-13	1.74581238647798E-12
0.01022	-2.49401769496854E-13	1.77698760766508E-12	1.46523539579401E-12	3.7410265424528E-13	6.23504423742134E-13	1.09113274154873E-12	-9.35256635613201E-14	3.11752211871067E-13	-2.18226548309747E-13	1.93286371360062E-12	2.55636813734275E-12	1.46523539579401E-12	4.98803538993707E-13	5.92329202555027E-13	-1.24700884748427E-13	3.42927433058174E-13	8.10555750864774E-13	2.08873981953615E-12
0.01024	-2.49401769496854E-13	1.80816282885219E-12	6.85854866116347E-13	7.48205308490561E-13	8.10555750864774E-13	1.15348318392295E-12	1.55876105935534E-13	1.55876105935534E-13	-2.18226548309747E-13	1.68346194410376E-12	2.36931681022011E-12	1.27818406867137E-12	2.8057699068396E-13	3.7410265424528E-13	3.42927433058174E-13	4.36453096619494E-13	1.15348318392295E-12	2.21344070428458E-12
0.01026	-6.23504423742134E-14	1.77698760766508E-12	6.23504423742134E-14	1.02878229917452E-12	8.72906193238988E-13	1.09113274154873E-12	6.23504423742134E-13	6.23504423742134E-14	3.11752211871067E-14	1.55876105935534E-12	2.3069663678459E-12	1.18465840511005E-12	0	1.8705132712264E-13	8.10555750864774E-13	6.23504423742134E-13	1.30935928985848E-12	2.24461592547168E-12
0.01028	-1.55876105935534E-13	1.99521415597483E-12	-3.42927433058174E-13	1.09113274154873E-12	7.79380529677668E-13	9.04081414426094E-13	1.12230796273584E-12	-9.35256635613201E-14	1.8705132712264E-13	1.37170973223269E-12	2.27579114665879E-12	9.04081414426094E-13	-6.23504423742134E-14	1.55876105935534E-13	1.15348318392295E-12	9.04081414426094E-13	1.4028849534198E-12	2.18226548309747E-12
0.0103	-2.49401769496854E-13	1.93286371360062E-12	-6.23504423742134E-13	7.48205308490561E-13	9.35256635613201E-13	7.17030087303454E-13	1.46523539579401E-12	-6.23504423742134E-14	1.8705132712264E-13	1.18465840511005E-12	1.99521415597483E-12	4.36453096619494E-13	9.35256635613201E-14	0	1.21583362629716E-12	1.37170973223269E-12	1.49641061698112E-12	2.05756459834904E-12
0.01032	-3.42927433058174E-13	1.80816282885219E-12	-6.54679644929241E-13	4.36453096619494E-13	1.09113274154873E-12	5.61153981367921E-13	1.77698760766508E-12	1.24700884748427E-13	3.11752211871067E-13	1.4028849534198E-12	1.49641061698112E-12	9.35256635613201E-14	4.36453096619494E-13	-2.49401769496854E-13	1.18465840511005E-12	1.65228672291666E-12	1.71463716529087E-12	2.11991504072326E-12
0.01034	-1.8705132712264E-13	1.68346194410376E-12	-6.54679644929241E-13	3.42927433058174E-13	1.30935928985848E-12	4.98803538993707E-13	2.11991504072326E-12	4.98803538993707E-13	4.36453096619494E-13	1.4028849534198E-12	9.97607077987414E-13	0	8.41730972051881E-13	-2.8057699068396E-13	1.15348318392295E-12	1.8705132712264E-12	1.80816282885219E-12	2.15109026191036E-12
0.01036	3.11752211871067E-14	1.37170973223269E-12	-5.92329202555027E-13	4.36453096619494E-13	1.65228672291666E-12	6.23504423742134E-13	2.338141589033E-12	8.10555750864774E-13	4.36453096619494E-13	1.49641061698112E-12	8.10555750864774E-13	6.23504423742134E-14	1.27818406867137E-12	-3.42927433058174E-13	9.97607077987414E-13	2.52519291615564E-12	1.90168849241351E-12	2.21344070428458E-12
0.01038	1.55876105935534E-13	1.24700884748427E-12	-1.55876105935534E-13	8.10555750864774E-13	1.80816282885219E-12	8.10555750864774E-13	2.36931681022011E-12	9.97607077987414E-13	3.7410265424528E-13	1.37170973223269E-12	7.79380529677668E-13	6.23504423742134E-14	1.37170973223269E-12	-3.42927433058174E-13	9.97607077987414E-13	3.14869733989778E-12	1.80816282885219E-12	2.3069663678459E-12
0.0104	2.8057699068396E-13	1.21583362629716E-12	2.8057699068396E-13	1.09113274154873E-12	1.71463716529087E-12	1.02878229917452E-12	2.11991504072326E-12	1.12230796273584E-12	1.55876105935534E-13	1.15348318392295E-12	7.48205308490561E-13	3.11752211871067E-14	1.30935928985848E-12	-2.18226548309747E-13	1.09113274154873E-12	3.39809910939463E-12	1.68346194410376E-12	2.3069663678459E-12
0.01042	4.36453096619494E-13	1.34053451104559E-12	4.98803538993707E-13	1.24700884748427E-12	1.65228672291666E-12	1.18465840511005E-12	1.80816282885219E-12	1.24700884748427E-12	2.49401769496854E-13	1.18465840511005E-12	9.35256635613201E-13	1.24700884748427E-13	1.24700884748427E-12	6.23504423742134E-14	1.21583362629716E-12	3.2422230034591E-12	1.58993628054244E-12	1.99521415597483E-12
0.01044	6.85854866116347E-13	1.21583362629716E-12	2.49401769496854E-13	1.49641061698112E-12	1.43406017460691E-12	1.27818406867137E-12	1.43406017460691E-12	1.49641061698112E-12	4.05277875432387E-13	1.27818406867137E-12	1.09113274154873E-12	1.8705132712264E-13	1.37170973223269E-12	3.11752211871067E-13	1.30935928985848E-12	2.61871857971696E-12	1.52758583816823E-12	1.52758583816823E-12
0.01046	9.97607077987414E-13	9.97607077987414E-13	3.11752211871067E-14	1.65228672291666E-12	1.09113274154873E-12	1.15348318392295E-12	1.21583362629716E-12	1.65228672291666E-12	6.54679644929241E-13	1.49641061698112E-12	1.12230796273584E-12	3.7410265424528E-13	1.46523539579401E-12	4.67628317806601E-13	1.43406017460691E-12	1.68346194410376E-12	9.97607077987414E-13	9.97607077987414E-13
0.01048	1.15348318392295E-12	6.54679644929241E-13	6.23504423742134E-14	1.8393380500393E-12	5.92329202555027E-13	1.05995752036163E-12	1.18465840511005E-12	1.68346194410376E-12	9.35256635613201E-13	1.62111150172955E-12	1.12230796273584E-12	5.29978760180814E-13	1.43406017460691E-12	5.61153981367921E-13	1.62111150172955E-12	7.79380529677668E-13	3.11752211871067E-13	5.92329202555027E-13
0.0105	1.55876105935534E-12	2.49401769496854E-13	1.55876105935534E-13	1.99521415597483E-12	4.36453096619494E-13	1.09113274154873E-12	1.09113274154873E-12	1.43406017460691E-12	7.17030087303454E-13	1.30935928985848E-12	1.09113274154873E-12	8.41730972051881E-13	1.12230796273584E-12	9.66431856800308E-13	1.90168849241351E-12	2.18226548309747E-13	-5.29978760180814E-13	4.36453096619494E-13
0.01052	2.05756459834904E-12	-1.55876105935534E-13	3.7410265424528E-13	2.05756459834904E-12	6.23504423742134E-13	1.37170973223269E-12	9.97607077987414E-13	1.15348318392295E-12	5.92329202555027E-13	8.10555750864774E-13	1.09113274154873E-12	1.15348318392295E-12	8.10555750864774E-13	1.55876105935534E-12	2.08873981953615E-12	6.23504423742134E-14	-1.30935928985848E-12	4.67628317806601E-13
0.01054	2.24461592547168E-12	-4.36453096619494E-13	7.48205308490561E-13	1.99521415597483E-12	9.04081414426094E-13	1.58993628054244E-12	9.04081414426094E-13	9.04081414426094E-13	6.23504423742134E-13	2.8057699068396E-13	8.41730972051881E-13	1.4028849534198E-12	4.98803538993707E-13	1.99521415597483E-12	2.18226548309747E-12	4.98803538993707E-13	-1.46523539579401E-12	9.35256635613201E-13
0.01056	2.27579114665879E-12	-7.48205308490561E-13	1.49641061698112E-12	1.93286371360062E-12	9.35256635613201E-13	1.49641061698112E-12	8.10555750864774E-13	9.35256635613201E-13	7.79380529677668E-13	-1.55876105935534E-13	6.85854866116347E-13	1.37170973223269E-12	4.05277875432387E-13	2.05756459834904E-12	2.05756459834904E-12	1.12230796273584E-12	-1.15348318392295E-12	1.37170973223269E-12
0.01058	2.21344070428458E-12	-6.54679644929241E-13	2.36931681022011E-12	1.71463716529087E-12	6.85854866116347E-13	1.21583362629716E-12	7.79380529677668E-13	1.30935928985848E-12	1.02878229917452E-12	-3.11752211871067E-13	6.54679644929241E-13	1.15348318392295E-12	5.61153981367921E-13	1.65228672291666E-12	1.77698760766508E-12	1.49641061698112E-12	-4.36453096619494E-13	1.71463716529087E-12
0.0106	2.02638937716194E-12	-3.7410265424528E-13	3.11752211871067E-12	1.55876105935534E-12	2.18226548309747E-13	1.12230796273584E-12	8.72906193238988E-13	1.65228672291666E-12	1.30935928985848E-12	-1.55876105935534E-13	5.92329202555027E-13	9.66431856800308E-13	8.41730972051881E-13	9.97607077987414E-13	1.49641061698112E-12	1.43406017460691E-12	2.49401769496854E-13	1.71463716529087E-12
0.01062	1.4028849534198E-12	0	3.33574866702042E-12	1.4028849534198E-12	1.24700884748427E-13	1.21583362629716E-12	8.41730972051881E-13	2.02638937716194E-12	1.62111150172955E-12	6.23504423742134E-14	5.92329202555027E-13	7.79380529677668E-13	1.15348318392295E-12	4.98803538993707E-13	1.27818406867137E-12	1.24700884748427E-12	8.41730972051881E-13	1.62111150172955E-12
0.01064	5.61153981367921E-13	4.36453096619494E-13	3.21104778227199E-12	1.4028849534198E-12	3.7410265424528E-13	1.34053451104559E-12	8.72906193238988E-13	2.24461592547168E-12	1.99521415597483E-12	9.35256635613201E-14	4.67628317806601E-13	5.92329202555027E-13	1.18465840511005E-12	2.49401769496854E-13	1.37170973223269E-12	1.12230796273584E-12	1.12230796273584E-12	1.58993628054244E-12
0.01066	-3.11752211871067E-13	9.04081414426094E-13	2.8057699068396E-12	1.52758583816823E-12	7.48205308490561E-13	1.4028849534198E-12	9.35256635613201E-13	2.05756459834904E-12	2.18226548309747E-12	1.24700884748427E-13	5.29978760180814E-13	5.61153981367921E-13	1.12230796273584E-12	1.24700884748427E-13	1.65228672291666E-12	1.12230796273584E-12	1.24700884748427E-12	1.58993628054244E-12
0.01068	-9.35256635613201E-13	1.24700884748427E-12	2.36931681022011E-12	1.49641061698112E-12	9.04081414426094E-13	1.30935928985848E-12	8.72906193238988E-13	1.43406017460691E-12	2.21344070428458E-12	3.11752211871067E-13	6.85854866116347E-13	5.61153981367921E-13	9.97607077987414E-13	1.24700884748427E-13	1.99521415597483E-12	1.12230796273584E-12	1.15348318392295E-12	1.43406017460691E-12
0.0107	-1.09113274154873E-12	1.43406017460691E-12	1.93286371360062E-12	1.4028849534198E-12	1.09113274154873E-12	1.09113274154873E-12	5.61153981367921E-13	5.29978760180814E-13	2.02638937716194E-12	4.67628317806601E-13	7.17030087303454E-13	5.92329202555027E-13	8.72906193238988E-13	3.11752211871067E-13	2.24461592547168E-12	1.02878229917452E-12	9.97607077987414E-13	1.15348318392295E-12
0.01072	-9.04081414426094E-13	1.49641061698112E-12	1.43406017460691E-12	1.43406017460691E-12	1.24700884748427E-12	9.04081414426094E-13	9.35256635613201E-14	-1.8705132712264E-13	1.68346194410376E-12	5.61153981367921E-13	5.92329202555027E-13	6.54679644929241E-13	9.35256635613201E-13	4.98803538993707E-13	2.36931681022011E-12	1.12230796273584E-12	1.09113274154873E-12	7.48205308490561E-13
0.01074	-4.67628317806601E-13	1.46523539579401E-12	9.66431856800308E-13	1.37170973223269E-12	1.55876105935534E-12	7.79380529677668E-13	-4.67628317806601E-13	-5.61153981367921E-13	1.62111150172955E-12	7.48205308490561E-13	4.36453096619494E-13	7.17030087303454E-13	1.21583362629716E-12	7.79380529677668E-13	2.338141589033E-12	1.21583362629716E-12	1.21583362629716E-12	4.36453096619494E-13
0.01076	-1.55876105935534E-13	1.43406017460691E-12	4.98803538993707E-13	1.18465840511005E-12	1.58993628054244E-12	6.54679644929241E-13	-9.97607077987414E-13	-6.23504423742134E-13	1.77698760766508E-12	9.04081414426094E-13	2.8057699068396E-13	9.35256635613201E-13	1.24700884748427E-12	9.35256635613201E-13	2.08873981953615E-12	1.43406017460691E-12	1.09113274154873E-12	4.05277875432387E-13
0.01078	1.24700884748427E-13	1.37170973223269E-12	1.55876105935534E-13	8.10555750864774E-13	1.62111150172955E-12	6.23504423742134E-13	-9.97607077987414E-13	-4.36453096619494E-13	1.99521415597483E-12	9.97607077987414E-13	3.42927433058174E-13	8.10555750864774E-13	1.18465840511005E-12	9.97607077987414E-13	1.58993628054244E-12	1.49641061698112E-12	7.48205308490561E-13	5.61153981367921E-13
0.0108	4.05277875432387E-13	1.27818406867137E-12	6.23504423742134E-14	5.92329202555027E-13	1.74581238647798E-12	6.23504423742134E-13	-6.54679644929241E-13	-9.35256635613201E-14	2.05756459834904E-12	9.35256635613201E-13	4.67628317806601E-13	8.72906193238988E-13	9.35256635613201E-13	9.97607077987414E-13	1.12230796273584E-12	1.55876105935534E-12	5.61153981367921E-13	7.17030087303454E-13
0.01082	5.92329202555027E-13	1.37170973223269E-12	1.8705132712264E-13	4.98803538993707E-13	1.99521415597483E-12	7.79380529677668E-13	3.11752211871067E-14	1.55876105935534E-13	1.99521415597483E-12	7.79380529677668E-13	7.48205308490561E-13	9.04081414426094E-13	7.48205308490561E-13	1.02878229917452E-12	8.72906193238988E-13	1.37170973223269E-12	5.61153981367921E-13	8.72906193238988E-13
0.01084	7.17030087303454E-13	1.58993628054244E-12	3.42927433058174E-13	2.18226548309747E-13	2.08873981953615E-12	9.04081414426094E-13	4.98803538993707E-13	1.24700884748427E-13	1.74581238647798E-12	7.17030087303454E-13	9.35256635613201E-13	1.27818406867137E-12	6.23504423742134E-13	1.02878229917452E-12	6.23504423742134E-13	1.34053451104559E-12	8.41730972051881E-13	5.92329202555027E-13
0.01086	7.48205308490561E-13	1.62111150172955E-12	3.7410265424528E-13	-1.24700884748427E-13	1.96403893478772E-12	1.12230796273584E-12	7.17030087303454E-13	-9.35256635613201E-14	1.55876105935534E-12	7.48205308490561E-13	9.35256635613201E-13	1.68346194410376E-12	5.29978760180814E-13	9.97607077987414E-13	3.11752211871067E-13	1.37170973223269E-12	1.15348318392295E-12	-6.23504423742134E-14
0.01088	7.79380529677668E-13	1.58993628054244E-12	2.8057699068396E-13	-2.8057699068396E-13	1.8393380500393E-12	1.21583362629716E-12	5.92329202555027E-13	-2.49401769496854E-13	1.37170973223269E-12	9.66431856800308E-13	8.72906193238988E-13	1.8393380500393E-12	2.8057699068396E-13	6.54679644929241E-13	9.35256635613201E-14	1.12230796273584E-12	1.49641061698112E-12	-8.41730972051881E-13
0.0109	9.97607077987414E-13	1.27818406867137E-12	9.35256635613201E-14	-1.55876105935534E-13	1.58993628054244E-12	1.05995752036163E-12	2.49401769496854E-13	-2.8057699068396E-13	1.4028849534198E-12	1.15348318392295E-12	9.04081414426094E-13	1.96403893478772E-12	-6.23504423742134E-14	4.36453096619494E-13	-3.11752211871067E-14	1.02878229917452E-12	1.71463716529087E-12	-1.43406017460691E-12
0.01092	1.09113274154873E-12	7.17030087303454E-13	1.24700884748427E-13	0	1.4028849534198E-12	7.79380529677668E-13	1.8705132712264E-13	-2.8057699068396E-13	1.21583362629716E-12	1.09113274154873E-12	8.72906193238988E-13	1.80816282885219E-12	-2.18226548309747E-13	2.49401769496854E-13	-9.35256635613201E-14	8.72906193238988E-13	1.90168849241351E-12	-1.62111150172955E-12
0.01094	1.18465840511005E-12	2.8057699068396E-13	3.11752211871067E-13	2.8057699068396E-13	1.21583362629716E-12	5.61153981367921E-13	2.49401769496854E-13	-3.11752211871067E-13	5.61153981367921E-13	8.41730972051881E-13	7.17030087303454E-13	1.71463716529087E-12	-2.8057699068396E-13	3.11752211871067E-13	-6.23504423742134E-14	6.54679644929241E-13	2.02638937716194E-12	-1.09113274154873E-12
0.01096	1.34053451104559E-12	-9.35256635613201E-14	6.54679644929241E-13	6.85854866116347E-13	1.18465840511005E-12	4.36453096619494E-13	3.11752211871067E-13	-5.92329202555027E-13	-3.7410265424528E-13	7.48205308490561E-13	5.61153981367921E-13	1.80816282885219E-12	-9.35256635613201E-14	4.67628317806601E-13	6.23504423742134E-14	6.23504423742134E-13	2.05756459834904E-12	-3.42927433058174E-13
0.01098	1.58993628054244E-12	-2.49401769496854E-13	1.02878229917452E-12	1.30935928985848E-12	1.09113274154873E-12	4.05277875432387E-13	4.98803538993707E-13	-8.72906193238988E-13	-1.21583362629716E-12	7.79380529677668E-13	3.42927433058174E-13	1.90168849241351E-12	2.18226548309747E-13	6.85854866116347E-13	4.67628317806601E-13	8.41730972051881E-13	1.90168849241351E-12	5.29978760180814E-13
0.011	1.74581238647798E-12	-1.24700884748427E-13	1.43406017460691E-12	1.93286371360062E-12	9.66431856800308E-13	6.54679644929241E-13	6.85854866116347E-13	-1.09113274154873E-12	-1.68346194410376E-12	9.04081414426094E-13	3.11752211871067E-13	1.99521415597483E-12	5.29978760180814E-13	6.85854866116347E-13	9.35256635613201E-13	1.34053451104559E-12	1.55876105935534E-12	1.21583362629716E-12
0.01102	1.62111150172955E-12	2.49401769496854E-13	1.96403893478772E-12	2.27579114665879E-12	9.97607077987414E-13	8.72906193238988E-13	6.85854866116347E-13	-1.24700884748427E-12	-1.74581238647798E-12	8.72906193238988E-13	3.11752211871067E-13	1.55876105935534E-12	7.48205308490561E-13	6.54679644929241E-13	1.24700884748427E-12	1.65228672291666E-12	1.18465840511005E-12	1.8393380500393E-12
0.01104	1.15348318392295E-12	8.41730972051881E-13	2.18226548309747E-12	2.36931681022011E-12	1.21583362629716E-12	1.12230796273584E-12	6.54679644929241E-13	-1.55876105935534E-12	-1.74581238647798E-12	8.72906193238988E-13	9.35256635613201E-14	9.35256635613201E-13	7.48205308490561E-13	4.98803538993707E-13	1.43406017460691E-12	1.58993628054244E-12	9.04081414426094E-13	2.21344070428458E-12
0.01106	4.98803538993707E-13	1.49641061698112E-12	2.02638937716194E-12	2.43166725259432E-12	1.68346194410376E-12	1.24700884748427E-12	5.29978760180814E-13	-1.8393380500393E-12	-1.34053451104559E-12	8.41730972051881E-13	3.11752211871067E-14	5.61153981367921E-13	5.29978760180814E-13	3.11752211871067E-13	1.74581238647798E-12	1.24700884748427E-12	4.98803538993707E-13	2.15109026191036E-12
0.01108	-1.55876105935534E-13	2.08873981953615E-12	1.15348318392295E-12	2.15109026191036E-12	2.02638937716194E-12	1.4028849534198E-12	4.36453096619494E-13	-1.96403893478772E-12	-6.85854866116347E-13	1.05995752036163E-12	-6.23504423742134E-14	3.42927433058174E-13	2.8057699068396E-13	3.42927433058174E-13	1.93286371360062E-12	8.41730972051881E-13	4.98803538993707E-13	1.8705132712264E-12
0.0111	-6.54679644929241E-13	2.27579114665879E-12	1.8705132712264E-13	1.80816282885219E-12	2.21344070428458E-12	1.24700884748427E-12	4.98803538993707E-13	-1.8705132712264E-12	1.24700884748427E-13	1.27818406867137E-12	1.24700884748427E-13	1.8705132712264E-13	0	6.54679644929241E-13	2.27579114665879E-12	4.98803538993707E-13	7.79380529677668E-13	1.4028849534198E-12
0.01112	-8.41730972051881E-13	2.43166725259432E-12	-6.54679644929241E-13	1.49641061698112E-12	2.27579114665879E-12	9.04081414426094E-13	6.23504423742134E-13	-1.4028849534198E-12	8.72906193238988E-13	1.37170973223269E-12	4.05277875432387E-13	9.35256635613201E-14	-4.36453096619494E-13	1.18465840511005E-12	2.21344070428458E-12	2.8057699068396E-13	1.12230796273584E-12	1.12230796273584E-12
0.01114	-8.10555750864774E-13	2.52519291615564E-12	-9.66431856800308E-13	1.4028849534198E-12	2.15109026191036E-12	5.29978760180814E-13	9.66431856800308E-13	-7.17030087303454E-13	1.62111150172955E-12	1.21583362629716E-12	6.54679644929241E-13	3.11752211871067E-14	-8.10555750864774E-13	1.27818406867137E-12	1.68346194410376E-12	3.42927433058174E-13	1.49641061698112E-12	8.72906193238988E-13
0.01116	-6.23504423742134E-13	2.61871857971696E-12	-7.48205308490561E-13	1.65228672291666E-12	2.02638937716194E-12	4.98803538993707E-13	1.49641061698112E-12	-2.8057699068396E-13	2.24461592547168E-12	1.18465840511005E-12	9.35256635613201E-13	0	-9.04081414426094E-13	8.72906193238988E-13	8.41730972051881E-13	5.92329202555027E-13	1.62111150172955E-12	9.04081414426094E-13
0.01118	-5.29978760180814E-13	2.55636813734275E-12	3.11752211871067E-14	1.80816282885219E-12	1.71463716529087E-12	6.85854866116347E-13	1.99521415597483E-12	1.8705132712264E-13	2.43166725259432E-12	1.15348318392295E-12	1.15348318392295E-12	-3.11752211871067E-14	-7.48205308490561E-13	6.23504423742134E-14	1.24700884748427E-13	1.05995752036163E-12	1.52758583816823E-12	8.72906193238988E-13
0.0112	-4.67628317806601E-13	2.40049203140722E-12	7.17030087303454E-13	1.93286371360062E-12	1.58993628054244E-12	1.18465840511005E-12	2.40049203140722E-12	3.7410265424528E-13	2.15109026191036E-12	9.35256635613201E-13	1.46523539579401E-12	0	-4.36453096619494E-13	-4.98803538993707E-13	-2.8057699068396E-13	1.52758583816823E-12	1.52758583816823E-12	6.54679644929241E-13
0.01122	-3.42927433058174E-13	1.96403893478772E-12	1.09113274154873E-12	2.11991504072326E-12	1.49641061698112E-12	1.46523539579401E-12	2.64989380090407E-12	7.17030087303454E-13	1.65228672291666E-12	8.10555750864774E-13	1.96403893478772E-12	-2.18226548309747E-13	1.24700884748427E-13	-7.17030087303454E-13	-4.05277875432387E-13	1.55876105935534E-12	1.68346194410376E-12	3.11752211871067E-13
0.01124	3.11752211871067E-14	1.46523539579401E-12	1.46523539579401E-12	2.18226548309747E-12	1.52758583816823E-12	1.68346194410376E-12	2.89929557040092E-12	1.21583362629716E-12	1.30935928985848E-12	8.72906193238988E-13	2.40049203140722E-12	-5.29978760180814E-13	7.48205308490561E-13	-4.98803538993707E-13	-1.55876105935534E-13	1.62111150172955E-12	1.8705132712264E-12	0
0.01126	2.49401769496854E-13	9.04081414426094E-13	1.52758583816823E-12	2.02638937716194E-12	1.4028849534198E-12	1.55876105935534E-12	3.11752211871067E-12	1.58993628054244E-12	1.09113274154873E-12	1.15348318392295E-12	2.8057699068396E-12	-6.85854866116347E-13	1.55876105935534E-12	-1.8705132712264E-13	3.11752211871067E-13	1.4028849534198E-12	1.90168849241351E-12	-2.18226548309747E-13
0.01128	5.61153981367921E-13	3.42927433058174E-13	1.27818406867137E-12	1.68346194410376E-12	1.24700884748427E-12	1.37170973223269E-12	3.21104778227199E-12	1.74581238647798E-12	9.97607077987414E-13	1.58993628054244E-12	2.74341946446539E-12	-4.67628317806601E-13	2.18226548309747E-12	2.18226548309747E-13	9.35256635613201E-13	1.27818406867137E-12	1.80816282885219E-12	-9.35256635613201E-14
0.0113	7.17030087303454E-13	-1.8705132712264E-13	1.05995752036163E-12	1.09113274154873E-12	1.18465840511005E-12	1.05995752036163E-12	3.02399645514935E-12	1.49641061698112E-12	8.72906193238988E-13	2.18226548309747E-12	2.40049203140722E-12	1.55876105935534E-13	2.55636813734275E-12	5.29978760180814E-13	1.37170973223269E-12	1.15348318392295E-12	1.37170973223269E-12	-1.55876105935534E-13
0.01132	8.41730972051881E-13	-3.7410265424528E-13	8.72906193238988E-13	5.29978760180814E-13	1.24700884748427E-12	9.97607077987414E-13	2.68106902209118E-12	1.12230796273584E-12	6.23504423742134E-13	2.64989380090407E-12	1.8705132712264E-12	7.79380529677668E-13	2.55636813734275E-12	9.66431856800308E-13	1.62111150172955E-12	1.15348318392295E-12	7.48205308490561E-13	-1.24700884748427E-13
0.01134	8.10555750864774E-13	-4.36453096619494E-13	1.05995752036163E-12	3.11752211871067E-13	1.52758583816823E-12	9.97607077987414E-13	2.18226548309747E-12	6.85854866116347E-13	1.55876105935534E-13	2.64989380090407E-12	1.55876105935534E-12	1.30935928985848E-12	2.27579114665879E-12	1.4028849534198E-12	1.49641061698112E-12	1.21583362629716E-12	-1.24700884748427E-13	-9.35256635613201E-14
0.01136	5.29978760180814E-13	-3.42927433058174E-13	9.97607077987414E-13	5.92329202555027E-13	1.77698760766508E-12	1.18465840511005E-12	1.55876105935534E-12	5.92329202555027E-13	-2.49401769496854E-13	2.3069663678459E-12	1.30935928985848E-12	1.49641061698112E-12	1.99521415597483E-12	1.65228672291666E-12	1.27818406867137E-12	1.24700884748427E-12	-8.10555750864774E-13	3.11752211871067E-14
0.01138	2.8057699068396E-13	-1.55876105935534E-13	8.10555750864774E-13	1.02878229917452E-12	1.93286371360062E-12	1.21583362629716E-12	8.41730972051881E-13	8.10555750864774E-13	-4.05277875432387E-13	1.93286371360062E-12	1.05995752036163E-12	1.46523539579401E-12	1.90168849241351E-12	2.02638937716194E-12	1.09113274154873E-12	1.12230796273584E-12	-1.05995752036163E-12	2.8057699068396E-13
0.0114	1.55876105935534E-13	-2.18226548309747E-13	7.79380529677668E-13	1.43406017460691E-12	2.08873981953615E-12	1.34053451104559E-12	3.42927433058174E-13	9.66431856800308E-13	-2.8057699068396E-13	1.65228672291666E-12	8.10555750864774E-13	1.62111150172955E-12	1.99521415597483E-12	2.15109026191036E-12	8.72906193238988E-13	9.35256635613201E-13	-6.85854866116347E-13	6.23504423742134E-13
0.01142	1.24700884748427E-13	-9.35256635613201E-14	9.97607077987414E-13	1.4028849534198E-12	1.93286371360062E-12	1.21583362629716E-12	1.24700884748427E-13	9.66431856800308E-13	-3.11752211871067E-14	1.68346194410376E-12	6.23504423742134E-13	1.74581238647798E-12	2.08873981953615E-12	1.93286371360062E-12	8.72906193238988E-13	6.54679644929241E-13	0	1.02878229917452E-12
0.01144	9.35256635613201E-14	1.8705132712264E-13	1.30935928985848E-12	9.97607077987414E-13	1.58993628054244E-12	1.09113274154873E-12	9.35256635613201E-14	6.54679644929241E-13	3.11752211871067E-13	1.77698760766508E-12	6.54679644929241E-13	2.02638937716194E-12	1.93286371360062E-12	1.30935928985848E-12	7.17030087303454E-13	5.61153981367921E-13	5.61153981367921E-13	1.21583362629716E-12
0.01146	2.18226548309747E-13	6.23504423742134E-13	1.68346194410376E-12	4.05277875432387E-13	1.12230796273584E-12	1.02878229917452E-12	1.55876105935534E-13	4.05277875432387E-13	6.85854866116347E-13	1.77698760766508E-12	7.79380529677668E-13	2.08873981953615E-12	1.52758583816823E-12	6.85854866116347E-13	6.23504423742134E-13	7.48205308490561E-13	1.15348318392295E-12	1.4028849534198E-12
0.01148	1.24700884748427E-13	1.09113274154873E-12	1.68346194410376E-12	-6.23504423742134E-14	6.54679644929241E-13	1.18465840511005E-12	4.05277875432387E-13	1.24700884748427E-13	1.09113274154873E-12	1.37170973223269E-12	1.12230796273584E-12	2.15109026191036E-12	1.12230796273584E-12	2.8057699068396E-13	4.67628317806601E-13	1.30935928985848E-12	1.62111150172955E-12	1.46523539579401E-12
0.0115	0	1.49641061698112E-12	1.55876105935534E-12	-1.24700884748427E-13	6.54679644929241E-13	1.24700884748427E-12	6.85854866116347E-13	6.23504423742134E-14	1.65228672291666E-12	6.85854866116347E-13	1.52758583816823E-12	1.8705132712264E-12	8.10555750864774E-13	1.55876105935534E-13	4.36453096619494E-13	1.93286371360062E-12	1.80816282885219E-12	1.49641061698112E-12
0.01152	-1.24700884748427E-13	1.80816282885219E-12	1.37170973223269E-12	2.49401769496854E-13	1.05995752036163E-12	1.21583362629716E-12	1.09113274154873E-12	3.7410265424528E-13	2.05756459834904E-12	-3.11752211871067E-14	1.8705132712264E-12	1.46523539579401E-12	8.10555750864774E-13	3.7410265424528E-13	7.48205308490561E-13	2.58754335852986E-12	1.99521415597483E-12	1.52758583816823E-12
0.01154	-2.18226548309747E-13	1.80816282885219E-12	1.55876105935534E-12	5.29978760180814E-13	1.68346194410376E-12	1.09113274154873E-12	1.24700884748427E-12	8.10555750864774E-13	2.21344070428458E-12	-4.98803538993707E-13	1.8705132712264E-12	1.12230796273584E-12	9.66431856800308E-13	6.54679644929241E-13	1.15348318392295E-12	2.89929557040092E-12	2.18226548309747E-12	1.65228672291666E-12
0.01156	-3.42927433058174E-13	1.46523539579401E-12	1.90168849241351E-12	7.17030087303454E-13	2.338141589033E-12	9.04081414426094E-13	1.18465840511005E-12	1.34053451104559E-12	2.02638937716194E-12	-4.05277875432387E-13	1.4028849534198E-12	9.97607077987414E-13	1.18465840511005E-12	9.35256635613201E-13	1.65228672291666E-12	2.7745946856525E-12	2.338141589033E-12	1.43406017460691E-12
0.01158	-3.7410265424528E-13	9.04081414426094E-13	2.08873981953615E-12	8.72906193238988E-13	2.74341946446539E-12	8.10555750864774E-13	9.35256635613201E-13	1.52758583816823E-12	1.80816282885219E-12	9.35256635613201E-14	5.61153981367921E-13	1.02878229917452E-12	1.34053451104559E-12	1.05995752036163E-12	1.8705132712264E-12	2.64989380090407E-12	2.49401769496854E-12	1.21583362629716E-12
0.0116	-3.11752211871067E-13	6.85854866116347E-13	2.11991504072326E-12	1.05995752036163E-12	2.93047079158803E-12	7.17030087303454E-13	5.61153981367921E-13	1.18465840511005E-12	1.62111150172955E-12	6.23504423742134E-13	-4.67628317806601E-13	1.21583362629716E-12	1.49641061698112E-12	1.12230796273584E-12	1.99521415597483E-12	2.24461592547168E-12	2.52519291615564E-12	8.72906193238988E-13
0.01162	-1.55876105935534E-13	7.17030087303454E-13	1.99521415597483E-12	1.09113274154873E-12	2.89929557040092E-12	5.29978760180814E-13	2.8057699068396E-13	5.61153981367921E-13	1.52758583816823E-12	1.02878229917452E-12	-1.27818406867137E-12	1.27818406867137E-12	1.68346194410376E-12	1.02878229917452E-12	1.90168849241351E-12	1.74581238647798E-12	2.36931681022011E-12	3.7410265424528E-13
0.01164	3.11752211871067E-14	1.15348318392295E-12	1.96403893478772E-12	8.72906193238988E-13	2.46284247378143E-12	3.42927433058174E-13	1.8705132712264E-13	-9.35256635613201E-14	1.55876105935534E-12	1.09113274154873E-12	-1.52758583816823E-12	1.30935928985848E-12	1.68346194410376E-12	8.41730972051881E-13	1.8705132712264E-12	1.05995752036163E-12	2.08873981953615E-12	-1.24700884748427E-13
0.01166	4.36453096619494E-13	1.55876105935534E-12	1.65228672291666E-12	4.98803538993707E-13	1.77698760766508E-12	4.98803538993707E-13	1.8705132712264E-13	-4.67628317806601E-13	1.4028849534198E-12	8.10555750864774E-13	-1.30935928985848E-12	1.21583362629716E-12	1.52758583816823E-12	5.29978760180814E-13	1.77698760766508E-12	4.36453096619494E-13	1.62111150172955E-12	-4.67628317806601E-13
0.01168	6.23504423742134E-13	1.71463716529087E-12	1.37170973223269E-12	2.8057699068396E-13	1.21583362629716E-12	6.23504423742134E-13	6.23504423742134E-14	-4.67628317806601E-13	1.18465840511005E-12	5.29978760180814E-13	-7.79380529677668E-13	1.21583362629716E-12	1.12230796273584E-12	3.42927433058174E-13	1.71463716529087E-12	-1.24700884748427E-13	1.24700884748427E-12	-5.29978760180814E-13
0.0117	8.41730972051881E-13	1.43406017460691E-12	8.10555750864774E-13	-6.23504423742134E-14	9.35256635613201E-13	6.23504423742134E-13	3.11752211871067E-14	-4.98803538993707E-13	9.35256635613201E-13	4.05277875432387E-13	-1.24700884748427E-13	1.43406017460691E-12	7.48205308490561E-13	3.7410265424528E-13	1.71463716529087E-12	-3.42927433058174E-13	9.04081414426094E-13	-3.11752211871067E-13
0.01172	1.05995752036163E-12	9.97607077987414E-13	5.29978760180814E-13	-2.8057699068396E-13	9.04081414426094E-13	8.72906193238988E-13	0	-6.85854866116347E-13	8.10555750864774E-13	4.67628317806601E-13	4.36453096619494E-13	1.49641061698112E-12	5.29978760180814E-13	5.61153981367921E-13	1.52758583816823E-12	-4.98803538993707E-13	5.61153981367921E-13	9.35256635613201E-14
0.01174	1.21583362629716E-12	4.98803538993707E-13	3.7410265424528E-13	-4.05277875432387E-13	8.72906193238988E-13	9.35256635613201E-13	4.05277875432387E-13	-7.17030087303454E-13	7.48205308490561E-13	6.54679644929241E-13	5.92329202555027E-13	1.65228672291666E-12	5.61153981367921E-13	8.10555750864774E-13	1.27818406867137E-12	-4.05277875432387E-13	5.61153981367921E-13	4.36453096619494E-13
0.01176	1.30935928985848E-12	9.35256635613201E-14	2.8057699068396E-13	-3.42927433058174E-13	7.17030087303454E-13	6.85854866116347E-13	7.48205308490561E-13	-4.98803538993707E-13	5.61153981367921E-13	1.09113274154873E-12	4.98803538993707E-13	1.62111150172955E-12	6.85854866116347E-13	9.04081414426094E-13	9.66431856800308E-13	-3.7410265424528E-13	7.17030087303454E-13	5.61153981367921E-13
0.01178	1.02878229917452E-12	-3.42927433058174E-13	4.05277875432387E-13	-6.23504423742134E-14	3.7410265424528E-13	1.8705132712264E-13	8.72906193238988E-13	2.18226548309747E-13	3.11752211871067E-13	1.30935928985848E-12	3.42927433058174E-13	1.55876105935534E-12	8.10555750864774E-13	9.35256635613201E-13	8.10555750864774E-13	-2.49401769496854E-13	8.10555750864774E-13	3.11752211871067E-13
0.0118	2.18226548309747E-13	-4.36453096619494E-13	7.79380529677668E-13	2.49401769496854E-13	-9.35256635613201E-14	-9.35256635613201E-14	6.85854866116347E-13	1.15348318392295E-12	-1.55876105935534E-13	1.27818406867137E-12	3.7410265424528E-13	1.58993628054244E-12	8.10555750864774E-13	9.04081414426094E-13	9.97607077987414E-13	-1.24700884748427E-13	8.10555750864774E-13	3.11752211871067E-14
0.01182	-4.05277875432387E-13	-3.7410265424528E-13	1.09113274154873E-12	5.61153981367921E-13	-1.24700884748427E-13	0	2.8057699068396E-13	1.8705132712264E-12	-3.7410265424528E-13	1.05995752036163E-12	6.23504423742134E-13	1.74581238647798E-12	6.23504423742134E-13	5.92329202555027E-13	1.09113274154873E-12	0	8.10555750864774E-13	-1.24700884748427E-13
0.01184	-8.72906193238988E-13	-1.55876105935534E-13	1.21583362629716E-12	7.79380529677668E-13	3.11752211871067E-14	9.35256635613201E-14	-1.55876105935534E-13	2.15109026191036E-12	-3.7410265424528E-13	8.10555750864774E-13	1.15348318392295E-12	1.80816282885219E-12	4.05277875432387E-13	6.23504423742134E-14	9.35256635613201E-13	1.24700884748427E-13	7.48205308490561E-13	6.23504423742134E-14
0.01186	-8.72906193238988E-13	1.55876105935534E-13	1.02878229917452E-12	1.12230796273584E-12	1.8705132712264E-13	2.49401769496854E-13	-4.05277875432387E-13	2.02638937716194E-12	-2.8057699068396E-13	9.97607077987414E-13	1.8705132712264E-12	1.8393380500393E-12	1.55876105935534E-13	-3.42927433058174E-13	4.36453096619494E-13	1.55876105935534E-13	7.17030087303454E-13	4.98803538993707E-13
0.01188	-8.10555750864774E-13	7.48205308490561E-13	5.92329202555027E-13	1.34053451104559E-12	2.8057699068396E-13	2.49401769496854E-13	-4.36453096619494E-13	1.55876105935534E-12	-1.55876105935534E-13	1.37170973223269E-12	2.55636813734275E-12	1.80816282885219E-12	-6.23504423742134E-14	-4.05277875432387E-13	-1.24700884748427E-13	9.35256635613201E-14	8.72906193238988E-13	7.48205308490561E-13
0.0119	-6.54679644929241E-13	1.21583362629716E-12	1.24700884748427E-13	1.71463716529087E-12	4.36453096619494E-13	-9.35256635613201E-14	-1.24700884748427E-13	8.41730972051881E-13	-2.49401769496854E-13	1.74581238647798E-12	2.93047079158803E-12	1.8393380500393E-12	-1.55876105935534E-13	-3.11752211871067E-13	-4.36453096619494E-13	6.23504423742134E-14	1.05995752036163E-12	1.02878229917452E-12
0.01192	-3.7410265424528E-13	1.37170973223269E-12	-4.67628317806601E-13	1.90168849241351E-12	7.17030087303454E-13	3.11752211871067E-14	9.35256635613201E-14	3.42927433058174E-13	-2.8057699068396E-13	2.24461592547168E-12	2.83694512802671E-12	1.71463716529087E-12	-1.55876105935534E-13	-3.11752211871067E-14	-2.8057699068396E-13	1.8705132712264E-13	1.30935928985848E-12	1.18465840511005E-12
0.01194	-9.35256635613201E-14	1.24700884748427E-12	-9.35256635613201E-13	1.99521415597483E-12	8.41730972051881E-13	3.11752211871067E-13	2.18226548309747E-13	-2.49401769496854E-13	-2.49401769496854E-13	2.49401769496854E-12	2.40049203140722E-12	1.58993628054244E-12	-1.55876105935534E-13	1.55876105935534E-13	1.24700884748427E-13	5.92329202555027E-13	1.55876105935534E-12	1.21583362629716E-12
0.01196	4.05277875432387E-13	1.12230796273584E-12	-9.04081414426094E-13	1.74581238647798E-12	9.04081414426094E-13	6.23504423742134E-13	2.49401769496854E-13	-6.23504423742134E-13	1.55876105935534E-13	2.46284247378143E-12	1.71463716529087E-12	1.49641061698112E-12	-1.55876105935534E-13	2.18226548309747E-13	3.7410265424528E-13	1.34053451104559E-12	1.77698760766508E-12	1.30935928985848E-12
0.01198	7.17030087303454E-13	9.04081414426094E-13	-3.42927433058174E-13	1.27818406867137E-12	1.09113274154873E-12	8.10555750864774E-13	5.29978760180814E-13	-9.35256635613201E-13	5.29978760180814E-13	2.08873981953615E-12	1.09113274154873E-12	1.4028849534198E-12	-1.8705132712264E-13	2.8057699068396E-13	6.23504423742134E-13	2.21344070428458E-12	2.15109026191036E-12	1.43406017460691E-12
0.012	8.72906193238988E-13	8.72906193238988E-13	4.67628317806601E-13	6.23504423742134E-13	1.18465840511005E-12	7.17030087303454E-13	1.4028849534198E-12	-1.05995752036163E-12	7.79380529677668E-13	1.65228672291666E-12	7.48205308490561E-13	1.37170973223269E-12	-3.7410265424528E-13	3.11752211871067E-13	8.72906193238988E-13	2.83694512802671E-12	2.52519291615564E-12	1.65228672291666E-12
0.01202	7.48205308490561E-13	9.04081414426094E-13	1.24700884748427E-12	-1.8705132712264E-13	1.12230796273584E-12	4.05277875432387E-13	2.11991504072326E-12	-1.05995752036163E-12	8.72906193238988E-13	1.15348318392295E-12	4.36453096619494E-13	1.55876105935534E-12	-3.7410265424528E-13	4.98803538993707E-13	9.97607077987414E-13	3.17987256108488E-12	2.74341946446539E-12	1.55876105935534E-12
0.01204	6.23504423742134E-13	9.35256635613201E-13	1.68346194410376E-12	-8.41730972051881E-13	9.04081414426094E-13	2.8057699068396E-13	2.55636813734275E-12	-9.35256635613201E-13	1.02878229917452E-12	9.04081414426094E-13	3.7410265424528E-13	1.58993628054244E-12	-3.11752211871067E-14	4.98803538993707E-13	9.04081414426094E-13	3.11752211871067E-12	2.61871857971696E-12	1.46523539579401E-12
0.01206	5.92329202555027E-13	8.72906193238988E-13	1.52758583816823E-12	-1.12230796273584E-12	8.41730972051881E-13	2.49401769496854E-13	2.71224424327828E-12	-6.23504423742134E-13	1.15348318392295E-12	9.97607077987414E-13	5.29978760180814E-13	1.4028849534198E-12	3.11752211871067E-13	4.36453096619494E-13	5.61153981367921E-13	2.96164601277514E-12	2.21344070428458E-12	1.21583362629716E-12
0.01208	8.10555750864774E-13	8.41730972051881E-13	1.15348318392295E-12	-9.97607077987414E-13	8.41730972051881E-13	2.18226548309747E-13	2.61871857971696E-12	-1.24700884748427E-13	1.12230796273584E-12	1.49641061698112E-12	8.72906193238988E-13	1.21583362629716E-12	6.54679644929241E-13	5.29978760180814E-13	2.8057699068396E-13	2.61871857971696E-12	1.62111150172955E-12	8.72906193238988E-13
0.0121	9.66431856800308E-13	8.10555750864774E-13	4.67628317806601E-13	-5.92329202555027E-13	9.66431856800308E-13	6.23504423742134E-14	2.61871857971696E-12	4.67628317806601E-13	9.04081414426094E-13	1.93286371360062E-12	1.18465840511005E-12	1.18465840511005E-12	9.97607077987414E-13	5.92329202555027E-13	1.55876105935534E-13	2.27579114665879E-12	9.35256635613201E-13	6.54679644929241E-13
0.01212	9.97607077987414E-13	7.79380529677668E-13	-9.35256635613201E-14	-1.55876105935534E-13	1.02878229917452E-12	-9.35256635613201E-14	2.58754335852986E-12	1.05995752036163E-12	6.54679644929241E-13	2.08873981953615E-12	1.46523539579401E-12	1.21583362629716E-12	1.43406017460691E-12	4.98803538993707E-13	3.11752211871067E-14	1.8393380500393E-12	3.42927433058174E-13	2.8057699068396E-13
0.01214	1.12230796273584E-12	5.29978760180814E-13	-2.18226548309747E-13	2.49401769496854E-13	8.72906193238988E-13	-6.23504423742134E-14	2.68106902209118E-12	1.52758583816823E-12	3.7410265424528E-13	1.8705132712264E-12	1.37170973223269E-12	1.27818406867137E-12	1.96403893478772E-12	3.7410265424528E-13	-2.18226548309747E-13	1.34053451104559E-12	-2.49401769496854E-13	1.55876105935534E-13
0.01216	1.12230796273584E-12	3.11752211871067E-13	2.18226548309747E-13	5.92329202555027E-13	5.92329202555027E-13	1.24700884748427E-13	2.58754335852986E-12	1.8705132712264E-12	3.42927433058174E-13	1.43406017460691E-12	9.04081414426094E-13	1.18465840511005E-12	2.27579114665879E-12	1.8705132712264E-13	-2.8057699068396E-13	8.72906193238988E-13	-5.61153981367921E-13	2.49401769496854E-13
0.01218	9.04081414426094E-13	-3.11752211871067E-14	7.17030087303454E-13	9.66431856800308E-13	1.24700884748427E-13	5.61153981367921E-13	2.27579114665879E-12	2.02638937716194E-12	3.7410265424528E-13	7.17030087303454E-13	3.7410265424528E-13	9.97607077987414E-13	2.338141589033E-12	1.8705132712264E-13	-2.49401769496854E-13	6.23504423742134E-13	-5.92329202555027E-13	5.61153981367921E-13
0.0122	5.29978760180814E-13	-2.18226548309747E-13	1.15348318392295E-12	1.27818406867137E-12	-1.55876105935534E-13	9.04081414426094E-13	1.58993628054244E-12	2.11991504072326E-12	4.98803538993707E-13	6.23504423742134E-14	6.23504423742134E-14	7.17030087303454E-13	2.08873981953615E-12	3.11752211871067E-13	0	4.05277875432387E-13	-1.8705132712264E-13	1.09113274154873E-12
0.01222	9.35256635613201E-14	-2.8057699068396E-13	1.34053451104559E-12	1.4028849534198E-12	-2.8057699068396E-13	1.30935928985848E-12	9.35256635613201E-13	1.93286371360062E-12	7.48205308490561E-13	-5.61153981367921E-13	-9.35256635613201E-14	4.98803538993707E-13	1.65228672291666E-12	5.61153981367921E-13	4.67628317806601E-13	3.11752211871067E-13	2.8057699068396E-13	1.52758583816823E-12
0.01224	-2.49401769496854E-13	-6.23504423742134E-14	1.24700884748427E-12	1.43406017460691E-12	-2.18226548309747E-13	1.49641061698112E-12	6.54679644929241E-13	1.74581238647798E-12	1.09113274154873E-12	-7.48205308490561E-13	9.35256635613201E-14	9.35256635613201E-14	1.21583362629716E-12	7.48205308490561E-13	1.18465840511005E-12	4.67628317806601E-13	6.85854866116347E-13	1.90168849241351E-12
0.01226	-4.67628317806601E-13	2.49401769496854E-13	9.35256635613201E-13	1.58993628054244E-12	-1.55876105935534E-13	1.30935928985848E-12	7.48205308490561E-13	1.55876105935534E-12	1.34053451104559E-12	-4.36453096619494E-13	4.36453096619494E-13	-6.23504423742134E-14	8.41730972051881E-13	8.10555750864774E-13	1.8705132712264E-12	6.23504423742134E-13	6.85854866116347E-13	1.90168849241351E-12
0.01228	-4.98803538993707E-13	8.72906193238988E-13	5.29978760180814E-13	1.71463716529087E-12	-1.55876105935534E-13	1.05995752036163E-12	1.09113274154873E-12	1.65228672291666E-12	1.43406017460691E-12	1.8705132712264E-13	1.02878229917452E-12	2.18226548309747E-13	6.85854866116347E-13	7.48205308490561E-13	2.49401769496854E-12	9.66431856800308E-13	2.8057699068396E-13	1.68346194410376E-12
0.0123	-4.98803538993707E-13	1.21583362629716E-12	3.42927433058174E-13	1.71463716529087E-12	-1.55876105935534E-13	8.10555750864774E-13	1.55876105935534E-12	1.77698760766508E-12	1.30935928985848E-12	1.05995752036163E-12	1.52758583816823E-12	6.54679644929241E-13	6.23504423742134E-13	6.54679644929241E-13	2.71224424327828E-12	1.05995752036163E-12	-9.35256635613201E-14	1.49641061698112E-12
0.01232	-3.7410265424528E-13	1.37170973223269E-12	4.98803538993707E-13	1.65228672291666E-12	3.11752211871067E-14	9.66431856800308E-13	1.77698760766508E-12	1.71463716529087E-12	1.09113274154873E-12	1.71463716529087E-12	1.74581238647798E-12	1.37170973223269E-12	5.29978760180814E-13	6.23504423742134E-13	2.61871857971696E-12	9.04081414426094E-13	1.55876105935534E-13	1.15348318392295E-12
0.01234	-1.8705132712264E-13	1.27818406867137E-12	7.79380529677668E-13	1.37170973223269E-12	4.67628317806601E-13	1.12230796273584E-12	1.8393380500393E-12	1.58993628054244E-12	1.09113274154873E-12	2.18226548309747E-12	1.8393380500393E-12	1.90168849241351E-12	3.7410265424528E-13	8.41730972051881E-13	2.24461592547168E-12	6.54679644929241E-13	6.23504423742134E-13	8.10555750864774E-13
0.01236	-2.18226548309747E-13	1.18465840511005E-12	1.24700884748427E-12	1.05995752036163E-12	1.02878229917452E-12	1.24700884748427E-12	1.74581238647798E-12	1.49641061698112E-12	1.05995752036163E-12	2.36931681022011E-12	1.90168849241351E-12	2.36931681022011E-12	5.92329202555027E-13	9.35256635613201E-13	1.65228672291666E-12	3.11752211871067E-13	1.09113274154873E-12	4.67628317806601E-13
0.01238	-3.42927433058174E-13	1.09113274154873E-12	1.58993628054244E-12	6.54679644929241E-13	1.55876105935534E-12	1.09113274154873E-12	1.43406017460691E-12	1.30935928985848E-12	1.15348318392295E-12	2.18226548309747E-12	2.08873981953615E-12	2.55636813734275E-12	1.02878229917452E-12	9.35256635613201E-13	1.09113274154873E-12	3.11752211871067E-14	1.15348318392295E-12	2.18226548309747E-13
0.0124	-3.11752211871067E-13	9.97607077987414E-13	1.71463716529087E-12	3.42927433058174E-13	2.02638937716194E-12	9.97607077987414E-13	1.27818406867137E-12	1.30935928985848E-12	1.21583362629716E-12	1.62111150172955E-12	2.338141589033E-12	2.11991504072326E-12	1.4028849534198E-12	5.61153981367921E-13	7.17030087303454E-13	-1.24700884748427E-13	9.04081414426094E-13	0
0.01242	-1.8705132712264E-13	8.41730972051881E-13	1.52758583816823E-12	0	2.08873981953615E-12	1.09113274154873E-12	1.02878229917452E-12	1.21583362629716E-12	1.05995752036163E-12	1.05995752036163E-12	2.61871857971696E-12	1.27818406867137E-12	1.49641061698112E-12	3.11752211871067E-13	4.67628317806601E-13	-2.8057699068396E-13	4.67628317806601E-13	3.11752211871067E-14
0.01244	1.8705132712264E-13	7.79380529677668E-13	1.37170973223269E-12	6.23504423742134E-14	1.99521415597483E-12	1.4028849534198E-12	8.10555750864774E-13	9.66431856800308E-13	8.72906193238988E-13	7.17030087303454E-13	2.55636813734275E-12	3.42927433058174E-13	1.24700884748427E-12	3.11752211871067E-14	4.05277875432387E-13	-3.7410265424528E-13	1.55876105935534E-13	4.98803538993707E-13
0.01246	8.10555750864774E-13	7.48205308490561E-13	1.27818406867137E-12	3.7410265424528E-13	1.93286371360062E-12	1.8393380500393E-12	5.92329202555027E-13	8.10555750864774E-13	6.85854866116347E-13	7.48205308490561E-13	2.08873981953615E-12	-3.42927433058174E-13	7.17030087303454E-13	1.8705132712264E-13	5.61153981367921E-13	-5.92329202555027E-13	1.24700884748427E-13	1.27818406867137E-12
0.01248	1.43406017460691E-12	7.48205308490561E-13	1.46523539579401E-12	9.35256635613201E-13	1.8393380500393E-12	1.99521415597483E-12	4.36453096619494E-13	5.29978760180814E-13	7.17030087303454E-13	8.10555750864774E-13	1.52758583816823E-12	-4.98803538993707E-13	5.61153981367921E-13	4.98803538993707E-13	6.85854866116347E-13	-8.41730972051881E-13	5.61153981367921E-13	2.08873981953615E-12
0.0125	1.8393380500393E-12	9.97607077987414E-13	1.71463716529087E-12	1.24700884748427E-12	1.77698760766508E-12	1.62111150172955E-12	3.7410265424528E-13	3.7410265424528E-13	7.79380529677668E-13	9.66431856800308E-13	9.04081414426094E-13	-2.18226548309747E-13	5.61153981367921E-13	7.79380529677668E-13	1.02878229917452E-12	-9.66431856800308E-13	1.05995752036163E-12	2.3069663678459E-12
0.01252	1.90168849241351E-12	1.15348318392295E-12	1.68346194410376E-12	1.43406017460691E-12	1.52758583816823E-12	1.02878229917452E-12	5.61153981367921E-13	2.8057699068396E-13	9.35256635613201E-13	1.18465840511005E-12	4.98803538993707E-13	1.24700884748427E-13	6.23504423742134E-13	1.12230796273584E-12	1.37170973223269E-12	-7.48205308490561E-13	1.43406017460691E-12	1.99521415597483E-12
0.01254	1.8393380500393E-12	1.30935928985848E-12	1.4028849534198E-12	1.37170973223269E-12	1.12230796273584E-12	7.48205308490561E-13	8.41730972051881E-13	2.8057699068396E-13	1.05995752036163E-12	1.52758583816823E-12	1.24700884748427E-13	3.11752211871067E-13	6.23504423742134E-13	1.34053451104559E-12	1.62111150172955E-12	-4.67628317806601E-13	1.74581238647798E-12	1.09113274154873E-12
0.01256	1.77698760766508E-12	1.27818406867137E-12	1.05995752036163E-12	1.02878229917452E-12	7.17030087303454E-13	8.72906193238988E-13	8.41730972051881E-13	3.42927433058174E-13	1.18465840511005E-12	1.49641061698112E-12	1.24700884748427E-13	4.98803538993707E-13	6.23504423742134E-13	1.55876105935534E-12	1.77698760766508E-12	9.35256635613201E-14	1.93286371360062E-12	1.24700884748427E-13
0.01258	1.71463716529087E-12	1.09113274154873E-12	7.17030087303454E-13	5.92329202555027E-13	4.05277875432387E-13	1.12230796273584E-12	8.72906193238988E-13	1.8705132712264E-13	1.30935928985848E-12	1.4028849534198E-12	3.7410265424528E-13	6.23504423742134E-13	6.23504423742134E-13	1.58993628054244E-12	1.90168849241351E-12	5.61153981367921E-13	1.99521415597483E-12	-8.41730972051881E-13
0.0126	1.55876105935534E-12	7.17030087303454E-13	4.98803538993707E-13	3.11752211871067E-13	3.42927433058174E-13	1.37170973223269E-12	5.92329202555027E-13	-3.11752211871067E-14	1.21583362629716E-12	1.27818406867137E-12	7.79380529677668E-13	7.17030087303454E-13	5.92329202555027E-13	1.52758583816823E-12	1.65228672291666E-12	9.35256635613201E-13	1.74581238647798E-12	-1.34053451104559E-12
0.01262	1.15348318392295E-12	5.92329202555027E-13	4.67628317806601E-13	3.11752211871067E-13	5.29978760180814E-13	1.46523539579401E-12	4.98803538993707E-13	-3.11752211871067E-13	1.12230796273584E-12	1.15348318392295E-12	1.02878229917452E-12	8.72906193238988E-13	5.92329202555027E-13	1.34053451104559E-12	1.27818406867137E-12	9.66431856800308E-13	1.43406017460691E-12	-1.21583362629716E-12
0.01264	5.92329202555027E-13	6.54679644929241E-13	5.92329202555027E-13	4.05277875432387E-13	8.72906193238988E-13	1.27818406867137E-12	8.10555750864774E-13	-4.36453096619494E-13	8.10555750864774E-13	1.12230796273584E-12	9.97607077987414E-13	1.09113274154873E-12	5.29978760180814E-13	1.02878229917452E-12	9.04081414426094E-13	6.54679644929241E-13	1.27818406867137E-12	-7.48205308490561E-13
0.01266	-1.55876105935534E-13	8.41730972051881E-13	7.17030087303454E-13	5.92329202555027E-13	1.18465840511005E-12	8.72906193238988E-13	1.12230796273584E-12	-3.11752211871067E-13	3.42927433058174E-13	1.02878229917452E-12	9.04081414426094E-13	1.24700884748427E-12	6.23504423742134E-13	9.35256635613201E-13	6.85854866116347E-13	2.49401769496854E-13	1.15348318392295E-12	-9.35256635613201E-14
0.01268	-5.29978760180814E-13	1.12230796273584E-12	6.85854866116347E-13	7.48205308490561E-13	1.34053451104559E-12	3.42927433058174E-13	1.18465840511005E-12	-9.35256635613201E-14	9.35256635613201E-14	9.35256635613201E-13	1.12230796273584E-12	1.4028849534198E-12	5.61153981367921E-13	9.04081414426094E-13	3.7410265424528E-13	-9.35256635613201E-14	9.66431856800308E-13	5.61153981367921E-13
0.0127	-4.05277875432387E-13	1.27818406867137E-12	2.8057699068396E-13	7.17030087303454E-13	1.37170973223269E-12	-2.18226548309747E-13	9.04081414426094E-13	6.23504423742134E-14	2.18226548309747E-13	1.09113274154873E-12	1.27818406867137E-12	1.52758583816823E-12	1.24700884748427E-13	1.02878229917452E-12	1.8705132712264E-13	3.11752211871067E-14	7.48205308490561E-13	1.21583362629716E-12
0.01272	-6.23504423742134E-14	1.24700884748427E-12	-3.42927433058174E-13	6.85854866116347E-13	1.37170973223269E-12	-4.36453096619494E-13	7.48205308490561E-13	9.35256635613201E-14	5.29978760180814E-13	1.34053451104559E-12	1.74581238647798E-12	1.65228672291666E-12	-3.42927433058174E-13	9.97607077987414E-13	1.55876105935534E-13	5.61153981367921E-13	3.7410265424528E-13	1.62111150172955E-12
0.01274	3.11752211871067E-14	9.97607077987414E-13	-1.12230796273584E-12	7.48205308490561E-13	1.43406017460691E-12	-2.18226548309747E-13	7.79380529677668E-13	6.23504423742134E-14	6.85854866116347E-13	1.49641061698112E-12	2.15109026191036E-12	1.77698760766508E-12	-8.10555750864774E-13	9.04081414426094E-13	1.8705132712264E-13	1.4028849534198E-12	-6.23504423742134E-14	2.02638937716194E-12
0.01276	-1.24700884748427E-13	8.41730972051881E-13	-1.49641061698112E-12	8.10555750864774E-13	1.18465840511005E-12	2.8057699068396E-13	6.54679644929241E-13	-6.23504423742134E-14	8.72906193238988E-13	1.34053451104559E-12	2.11991504072326E-12	1.71463716529087E-12	-9.04081414426094E-13	6.23504423742134E-13	4.98803538993707E-13	2.27579114665879E-12	-3.42927433058174E-13	2.21344070428458E-12
0.01278	-6.23504423742134E-14	9.35256635613201E-13	-1.24700884748427E-12	6.85854866116347E-13	8.10555750864774E-13	1.12230796273584E-12	6.23504423742134E-13	-9.35256635613201E-14	1.12230796273584E-12	1.30935928985848E-12	1.8393380500393E-12	1.18465840511005E-12	-5.61153981367921E-13	3.7410265424528E-13	7.48205308490561E-13	2.71224424327828E-12	-2.8057699068396E-13	2.40049203140722E-12
0.0128	1.8705132712264E-13	1.12230796273584E-12	-4.05277875432387E-13	6.85854866116347E-13	5.92329202555027E-13	1.99521415597483E-12	6.23504423742134E-13	-2.18226548309747E-13	1.49641061698112E-12	1.15348318392295E-12	1.4028849534198E-12	5.92329202555027E-13	2.49401769496854E-13	1.24700884748427E-13	6.85854866116347E-13	2.83694512802671E-12	2.18226548309747E-13	2.21344070428458E-12
0.01282	5.92329202555027E-13	1.55876105935534E-12	6.54679644929241E-13	8.10555750864774E-13	5.61153981367921E-13	2.49401769496854E-12	7.48205308490561E-13	-2.8057699068396E-13	1.68346194410376E-12	1.02878229917452E-12	9.35256635613201E-13	1.55876105935534E-13	1.21583362629716E-12	1.55876105935534E-13	4.05277875432387E-13	2.7745946856525E-12	8.10555750864774E-13	1.93286371360062E-12
0.01284	1.05995752036163E-12	1.90168849241351E-12	1.4028849534198E-12	1.15348318392295E-12	5.92329202555027E-13	2.52519291615564E-12	7.79380529677668E-13	-1.24700884748427E-13	1.80816282885219E-12	9.04081414426094E-13	9.04081414426094E-13	6.23504423742134E-14	2.08873981953615E-12	2.49401769496854E-13	1.8705132712264E-13	2.49401769496854E-12	1.24700884748427E-12	1.55876105935534E-12
0.01286	1.24700884748427E-12	2.05756459834904E-12	1.71463716529087E-12	1.37170973223269E-12	7.79380529677668E-13	2.11991504072326E-12	9.35256635613201E-13	1.55876105935534E-13	1.77698760766508E-12	9.35256635613201E-13	1.02878229917452E-12	3.11752211871067E-13	2.64989380090407E-12	3.42927433058174E-13	2.49401769496854E-13	2.18226548309747E-12	1.49641061698112E-12	1.21583362629716E-12
0.01288	1.09113274154873E-12	2.02638937716194E-12	1.65228672291666E-12	1.52758583816823E-12	1.05995752036163E-12	1.55876105935534E-12	1.21583362629716E-12	4.98803538993707E-13	1.68346194410376E-12	1.24700884748427E-12	1.02878229917452E-12	7.17030087303454E-13	2.61871857971696E-12	2.18226548309747E-13	3.42927433058174E-13	1.80816282885219E-12	1.68346194410376E-12	1.12230796273584E-12
0.0129	6.23504423742134E-13	1.68346194410376E-12	1.15348318392295E-12	1.49641061698112E-12	1.30935928985848E-12	1.02878229917452E-12	1.62111150172955E-12	6.54679644929241E-13	1.46523539579401E-12	1.65228672291666E-12	7.17030087303454E-13	1.12230796273584E-12	2.40049203140722E-12	0	6.23504423742134E-13	1.55876105935534E-12	2.05756459834904E-12	1.05995752036163E-12
0.01292	1.24700884748427E-13	1.21583362629716E-12	7.79380529677668E-13	1.34053451104559E-12	1.27818406867137E-12	9.04081414426094E-13	1.68346194410376E-12	8.41730972051881E-13	1.15348318392295E-12	2.08873981953615E-12	4.36453096619494E-13	1.30935928985848E-12	2.05756459834904E-12	-6.23504423742134E-14	1.18465840511005E-12	1.58993628054244E-12	2.36931681022011E-12	8.72906193238988E-13
0.01294	-3.42927433058174E-13	8.10555750864774E-13	4.05277875432387E-13	1.34053451104559E-12	1.02878229917452E-12	1.09113274154873E-12	1.74581238647798E-12	1.02878229917452E-12	9.66431856800308E-13	2.11991504072326E-12	1.24700884748427E-13	1.4028849534198E-12	1.80816282885219E-12	1.55876105935534E-13	1.77698760766508E-12	1.65228672291666E-12	2.40049203140722E-12	7.17030087303454E-13
0.01296	-4.36453096619494E-13	6.85854866116347E-13	2.8057699068396E-13	1.34053451104559E-12	8.72906193238988E-13	1.65228672291666E-12	1.49641061698112E-12	1.18465840511005E-12	9.97607077987414E-13	1.90168849241351E-12	1.55876105935534E-13	1.49641061698112E-12	1.49641061698112E-12	2.49401769496854E-13	2.3069663678459E-12	1.68346194410376E-12	1.77698760766508E-12	8.41730972051881E-13
0.01298	-2.18226548309747E-13	7.79380529677668E-13	3.7410265424528E-13	1.46523539579401E-12	6.54679644929241E-13	2.18226548309747E-12	1.27818406867137E-12	1.24700884748427E-12	1.05995752036163E-12	1.58993628054244E-12	3.7410265424528E-13	1.62111150172955E-12	1.27818406867137E-12	2.18226548309747E-13	2.74341946446539E-12	1.65228672291666E-12	1.15348318392295E-12	1.05995752036163E-12
0.013	3.11752211871067E-14	9.04081414426094E-13	5.61153981367921E-13	1.46523539579401E-12	5.29978760180814E-13	2.36931681022011E-12	1.09113274154873E-12	1.09113274154873E-12	1.12230796273584E-12	1.37170973223269E-12	4.98803538993707E-13	1.80816282885219E-12	1.02878229917452E-12	9.35256635613201E-14	2.83694512802671E-12	1.58993628054244E-12	4.98803538993707E-13	1.4028849534198E-12
0.01302	3.7410265424528E-13	6.23504423742134E-13	4.67628317806601E-13	1.24700884748427E-12	4.05277875432387E-13	2.08873981953615E-12	1.02878229917452E-12	6.85854866116347E-13	7.17030087303454E-13	1.15348318392295E-12	6.54679644929241E-13	1.96403893478772E-12	5.29978760180814E-13	-6.23504423742134E-14	2.52519291615564E-12	1.55876105935534E-12	1.24700884748427E-13	1.43406017460691E-12
0.01304	5.61153981367921E-13	2.18226548309747E-13	2.18226548309747E-13	8.10555750864774E-13	1.55876105935534E-13	1.55876105935534E-12	1.12230796273584E-12	4.05277875432387E-13	1.8705132712264E-13	6.85854866116347E-13	6.85854866116347E-13	2.05756459834904E-12	-3.11752211871067E-14	-3.11752211871067E-14	1.90168849241351E-12	1.43406017460691E-12	0	1.43406017460691E-12
0.01306	5.61153981367921E-13	-2.18226548309747E-13	-3.11752211871067E-14	6.23504423742134E-13	-1.8705132712264E-13	8.41730972051881E-13	1.30935928985848E-12	3.42927433058174E-13	-3.11752211871067E-13	4.05277875432387E-13	7.79380529677668E-13	2.08873981953615E-12	-3.42927433058174E-13	2.49401769496854E-13	1.21583362629716E-12	1.21583362629716E-12	1.24700884748427E-13	1.4028849534198E-12
0.01308	5.29978760180814E-13	-6.54679644929241E-13	-9.35256635613201E-14	6.85854866116347E-13	-2.8057699068396E-13	3.7410265424528E-13	1.43406017460691E-12	6.85854866116347E-13	-4.98803538993707E-13	2.8057699068396E-13	1.12230796273584E-12	2.15109026191036E-12	-2.18226548309747E-13	6.23504423742134E-13	6.54679644929241E-13	9.97607077987414E-13	4.05277875432387E-13	1.43406017460691E-12
0.0131	4.36453096619494E-13	-8.10555750864774E-13	0	8.72906193238988E-13	6.23504423742134E-14	9.35256635613201E-14	1.68346194410376E-12	9.97607077987414E-13	-4.98803538993707E-13	5.61153981367921E-13	1.55876105935534E-12	2.11991504072326E-12	0	1.18465840511005E-12	4.67628317806601E-13	7.17030087303454E-13	5.61153981367921E-13	1.43406017460691E-12
0.01312	4.05277875432387E-13	-6.85854866116347E-13	1.55876105935534E-13	1.30935928985848E-12	4.36453096619494E-13	9.35256635613201E-14	2.11991504072326E-12	1.15348318392295E-12	-3.42927433058174E-13	8.10555750864774E-13	1.71463716529087E-12	1.96403893478772E-12	1.55876105935534E-13	1.77698760766508E-12	2.18226548309747E-13	4.36453096619494E-13	4.67628317806601E-13	1.18465840511005E-12
0.01314	4.36453096619494E-13	-2.18226548309747E-13	2.8057699068396E-13	1.52758583816823E-12	9.97607077987414E-13	0	2.58754335852986E-12	1.27818406867137E-12	-2.49401769496854E-13	1.12230796273584E-12	1.68346194410376E-12	1.80816282885219E-12	3.11752211871067E-13	2.21344070428458E-12	1.55876105935534E-13	2.18226548309747E-13	2.49401769496854E-13	9.97607077987414E-13
0.01316	5.61153981367921E-13	5.29978760180814E-13	6.54679644929241E-13	1.55876105935534E-12	1.27818406867137E-12	3.11752211871067E-14	2.96164601277514E-12	1.24700884748427E-12	-2.18226548309747E-13	1.02878229917452E-12	1.52758583816823E-12	1.77698760766508E-12	4.05277875432387E-13	2.27579114665879E-12	2.49401769496854E-13	1.55876105935534E-13	1.24700884748427E-13	9.66431856800308E-13
0.01318	7.48205308490561E-13	1.21583362629716E-12	1.09113274154873E-12	1.37170973223269E-12	1.8393380500393E-12	2.8057699068396E-13	2.93047079158803E-12	1.05995752036163E-12	-1.24700884748427E-13	6.85854866116347E-13	1.18465840511005E-12	1.68346194410376E-12	5.61153981367921E-13	2.15109026191036E-12	4.36453096619494E-13	2.49401769496854E-13	-3.11752211871067E-14	1.15348318392295E-12
0.0132	8.72906193238988E-13	1.68346194410376E-12	1.4028849534198E-12	9.97607077987414E-13	2.05756459834904E-12	6.23504423742134E-13	2.64989380090407E-12	1.05995752036163E-12	1.8705132712264E-13	4.98803538993707E-13	8.10555750864774E-13	1.15348318392295E-12	7.48205308490561E-13	1.68346194410376E-12	7.79380529677668E-13	1.8705132712264E-13	9.35256635613201E-14	1.27818406867137E-12
0.01322	1.12230796273584E-12	1.62111150172955E-12	1.62111150172955E-12	5.61153981367921E-13	2.02638937716194E-12	7.79380529677668E-13	2.21344070428458E-12	1.24700884748427E-12	6.85854866116347E-13	2.18226548309747E-13	3.42927433058174E-13	7.48205308490561E-13	9.97607077987414E-13	1.21583362629716E-12	1.24700884748427E-12	2.8057699068396E-13	3.42927433058174E-13	1.34053451104559E-12
0.01324	1.18465840511005E-12	1.18465840511005E-12	1.49641061698112E-12	2.49401769496854E-13	2.02638937716194E-12	8.41730972051881E-13	1.65228672291666E-12	1.52758583816823E-12	1.27818406867137E-12	-6.23504423742134E-14	0	6.54679644929241E-13	1.02878229917452E-12	6.54679644929241E-13	1.77698760766508E-12	4.67628317806601E-13	6.54679644929241E-13	1.52758583816823E-12
0.01326	1.24700884748427E-12	5.92329202555027E-13	1.18465840511005E-12	3.11752211871067E-14	1.90168849241351E-12	5.92329202555027E-13	1.24700884748427E-12	1.68346194410376E-12	1.71463716529087E-12	-1.24700884748427E-13	-1.24700884748427E-13	8.10555750864774E-13	1.05995752036163E-12	1.24700884748427E-13	2.18226548309747E-12	6.54679644929241E-13	9.66431856800308E-13	1.55876105935534E-12
0.01328	1.05995752036163E-12	6.23504423742134E-14	6.85854866116347E-13	-6.23504423742134E-14	1.8393380500393E-12	5.29978760180814E-13	8.10555750864774E-13	1.90168849241351E-12	1.71463716529087E-12	3.42927433058174E-13	-6.23504423742134E-14	9.97607077987414E-13	9.35256635613201E-13	6.23504423742134E-14	2.3069663678459E-12	7.79380529677668E-13	1.24700884748427E-12	1.58993628054244E-12
0.0133	7.17030087303454E-13	1.24700884748427E-13	3.42927433058174E-13	-3.11752211871067E-14	1.74581238647798E-12	5.61153981367921E-13	6.23504423742134E-13	2.15109026191036E-12	1.49641061698112E-12	8.72906193238988E-13	1.24700884748427E-13	9.35256635613201E-13	6.54679644929241E-13	4.05277875432387E-13	2.36931681022011E-12	9.04081414426094E-13	1.27818406867137E-12	1.4028849534198E-12
0.01332	3.7410265424528E-13	3.11752211871067E-13	3.11752211871067E-13	1.55876105935534E-13	1.62111150172955E-12	5.61153981367921E-13	7.79380529677668E-13	2.46284247378143E-12	1.09113274154873E-12	1.43406017460691E-12	2.18226548309747E-13	7.48205308490561E-13	3.11752211871067E-13	9.97607077987414E-13	2.338141589033E-12	8.41730972051881E-13	1.09113274154873E-12	1.05995752036163E-12
0.01334	1.55876105935534E-13	5.29978760180814E-13	6.54679644929241E-13	6.23504423742134E-13	1.49641061698112E-12	6.85854866116347E-13	1.09113274154873E-12	2.64989380090407E-12	9.04081414426094E-13	1.52758583816823E-12	2.8057699068396E-13	4.98803538993707E-13	2.49401769496854E-13	1.52758583816823E-12	2.18226548309747E-12	6.54679644929241E-13	8.41730972051881E-13	5.92329202555027E-13
0.01336	9.35256635613201E-14	7.48205308490561E-13	1.05995752036163E-12	1.02878229917452E-12	1.43406017460691E-12	7.79380529677668E-13	1.21583362629716E-12	2.64989380090407E-12	8.72906193238988E-13	1.4028849534198E-12	1.8705132712264E-13	3.7410265424528E-13	2.8057699068396E-13	1.80816282885219E-12	2.11991504072326E-12	4.98803538993707E-13	5.29978760180814E-13	-6.23504423742134E-14
0.01338	3.7410265424528E-13	9.35256635613201E-13	1.52758583816823E-12	1.24700884748427E-12	1.37170973223269E-12	6.85854866116347E-13	1.02878229917452E-12	2.40049203140722E-12	1.02878229917452E-12	9.97607077987414E-13	1.55876105935534E-13	3.7410265424528E-13	-3.11752211871067E-14	1.77698760766508E-12	2.05756459834904E-12	4.98803538993707E-13	4.36453096619494E-13	-5.92329202555027E-13
0.0134	1.02878229917452E-12	1.05995752036163E-12	1.65228672291666E-12	1.09113274154873E-12	1.34053451104559E-12	5.92329202555027E-13	4.36453096619494E-13	1.8393380500393E-12	1.18465840511005E-12	7.79380529677668E-13	3.42927433058174E-13	5.61153981367921E-13	-3.11752211871067E-13	1.4028849534198E-12	1.8393380500393E-12	6.23504423742134E-13	4.98803538993707E-13	-9.66431856800308E-13
0.01342	1.93286371360062E-12	1.18465840511005E-12	1.71463716529087E-12	5.92329202555027E-13	1.24700884748427E-12	7.17030087303454E-13	-9.35256635613201E-14	8.10555750864774E-13	1.27818406867137E-12	8.10555750864774E-13	6.85854866116347E-13	9.04081414426094E-13	-5.92329202555027E-13	1.05995752036163E-12	1.49641061698112E-12	7.17030087303454E-13	7.17030087303454E-13	-1.12230796273584E-12
0.01344	2.61871857971696E-12	1.58993628054244E-12	1.68346194410376E-12	-9.35256635613201E-14	1.21583362629716E-12	1.15348318392295E-12	-2.18226548309747E-13	-3.42927433058174E-13	1.02878229917452E-12	1.18465840511005E-12	1.02878229917452E-12	1.15348318392295E-12	-6.85854866116347E-13	8.41730972051881E-13	1.27818406867137E-12	8.72906193238988E-13	1.02878229917452E-12	-1.12230796273584E-12
0.01346	2.8057699068396E-12	1.99521415597483E-12	1.65228672291666E-12	-6.54679644929241E-13	1.21583362629716E-12	1.71463716529087E-12	0	-1.15348318392295E-12	5.29978760180814E-13	1.65228672291666E-12	1.27818406867137E-12	1.34053451104559E-12	-3.42927433058174E-13	7.48205308490561E-13	1.24700884748427E-12	1.02878229917452E-12	1.27818406867137E-12	-6.23504423742134E-13
0.01348	2.43166725259432E-12	2.05756459834904E-12	1.68346194410376E-12	-1.24700884748427E-12	1.24700884748427E-12	2.08873981953615E-12	3.7410265424528E-13	-1.37170973223269E-12	-6.23504423742134E-14	2.02638937716194E-12	1.49641061698112E-12	1.49641061698112E-12	9.35256635613201E-14	7.79380529677668E-13	1.30935928985848E-12	1.12230796273584E-12	1.4028849534198E-12	1.24700884748427E-13
0.0135	1.77698760766508E-12	1.96403893478772E-12	1.65228672291666E-12	-1.65228672291666E-12	1.15348318392295E-12	2.21344070428458E-12	7.17030087303454E-13	-1.05995752036163E-12	-5.29978760180814E-13	2.338141589033E-12	1.4028849534198E-12	1.58993628054244E-12	3.42927433058174E-13	8.10555750864774E-13	1.49641061698112E-12	1.34053451104559E-12	1.65228672291666E-12	8.72906193238988E-13
0.01352	8.72906193238988E-13	1.65228672291666E-12	1.55876105935534E-12	-1.49641061698112E-12	9.66431856800308E-13	1.93286371360062E-12	9.66431856800308E-13	-8.10555750864774E-13	-4.98803538993707E-13	2.36931681022011E-12	1.4028849534198E-12	1.4028849534198E-12	5.61153981367921E-13	8.41730972051881E-13	1.46523539579401E-12	1.49641061698112E-12	1.8393380500393E-12	1.52758583816823E-12
0.01354	3.11752211871067E-14	1.49641061698112E-12	1.27818406867137E-12	-7.48205308490561E-13	7.48205308490561E-13	1.43406017460691E-12	1.05995752036163E-12	-4.98803538993707E-13	-3.11752211871067E-13	2.24461592547168E-12	1.18465840511005E-12	1.09113274154873E-12	8.41730972051881E-13	7.79380529677668E-13	1.21583362629716E-12	1.77698760766508E-12	1.8705132712264E-12	2.05756459834904E-12
0.01356	-3.7410265424528E-13	1.37170973223269E-12	9.04081414426094E-13	1.55876105935534E-13	5.92329202555027E-13	9.35256635613201E-13	1.05995752036163E-12	-3.42927433058174E-13	1.55876105935534E-13	1.8393380500393E-12	1.09113274154873E-12	8.10555750864774E-13	1.34053451104559E-12	6.54679644929241E-13	1.02878229917452E-12	1.93286371360062E-12	1.62111150172955E-12	2.24461592547168E-12
0.01358	-4.36453096619494E-13	1.43406017460691E-12	5.29978760180814E-13	9.97607077987414E-13	5.92329202555027E-13	5.29978760180814E-13	9.97607077987414E-13	9.35256635613201E-14	7.48205308490561E-13	1.30935928985848E-12	1.12230796273584E-12	6.54679644929241E-13	1.58993628054244E-12	4.98803538993707E-13	7.79380529677668E-13	1.77698760766508E-12	1.37170973223269E-12	2.11991504072326E-12
0.0136	-2.18226548309747E-13	1.34053451104559E-12	2.18226548309747E-13	1.4028849534198E-12	6.85854866116347E-13	5.29978760180814E-13	8.10555750864774E-13	5.61153981367921E-13	1.27818406867137E-12	8.10555750864774E-13	1.18465840511005E-12	4.98803538993707E-13	1.68346194410376E-12	3.7410265424528E-13	5.61153981367921E-13	1.43406017460691E-12	1.15348318392295E-12	1.77698760766508E-12
0.01362	0	1.12230796273584E-12	2.8057699068396E-13	1.52758583816823E-12	9.04081414426094E-13	7.48205308490561E-13	6.23504423742134E-13	9.66431856800308E-13	1.65228672291666E-12	4.36453096619494E-13	1.18465840511005E-12	6.54679644929241E-13	1.52758583816823E-12	2.18226548309747E-13	7.17030087303454E-13	1.05995752036163E-12	1.09113274154873E-12	1.43406017460691E-12
0.01364	2.49401769496854E-13	7.17030087303454E-13	3.7410265424528E-13	1.49641061698112E-12	1.05995752036163E-12	1.05995752036163E-12	4.05277875432387E-13	1.46523539579401E-12	1.71463716529087E-12	9.35256635613201E-14	1.18465840511005E-12	8.72906193238988E-13	1.21583362629716E-12	-6.23504423742134E-14	6.54679644929241E-13	1.05995752036163E-12	1.27818406867137E-12	1.27818406867137E-12
0.01366	3.42927433058174E-13	4.98803538993707E-13	4.98803538993707E-13	1.4028849534198E-12	1.27818406867137E-12	1.43406017460691E-12	2.49401769496854E-13	1.90168849241351E-12	1.55876105935534E-12	-6.23504423742134E-14	1.21583362629716E-12	9.66431856800308E-13	8.72906193238988E-13	-3.11752211871067E-14	3.7410265424528E-13	1.24700884748427E-12	1.58993628054244E-12	9.97607077987414E-13
0.01368	3.7410265424528E-13	1.8705132712264E-13	5.92329202555027E-13	1.30935928985848E-12	1.46523539579401E-12	1.62111150172955E-12	4.05277875432387E-13	2.11991504072326E-12	1.30935928985848E-12	9.35256635613201E-14	1.24700884748427E-12	9.35256635613201E-13	6.54679644929241E-13	3.11752211871067E-13	-6.23504423742134E-14	1.62111150172955E-12	1.90168849241351E-12	7.48205308490561E-13
0.0137	1.24700884748427E-13	1.8705132712264E-13	6.23504423742134E-13	1.30935928985848E-12	1.58993628054244E-12	1.80816282885219E-12	6.85854866116347E-13	2.08873981953615E-12	1.12230796273584E-12	4.98803538993707E-13	1.27818406867137E-12	7.79380529677668E-13	8.72906193238988E-13	6.85854866116347E-13	-2.18226548309747E-13	1.90168849241351E-12	2.02638937716194E-12	4.36453096619494E-13
0.01372	-3.11752211871067E-13	3.7410265424528E-13	6.54679644929241E-13	1.46523539579401E-12	1.62111150172955E-12	1.80816282885219E-12	8.41730972051881E-13	1.8705132712264E-12	9.35256635613201E-13	1.05995752036163E-12	1.4028849534198E-12	8.41730972051881E-13	1.37170973223269E-12	9.35256635613201E-13	-4.05277875432387E-13	2.02638937716194E-12	2.05756459834904E-12	4.67628317806601E-13
0.01374	-7.48205308490561E-13	6.54679644929241E-13	7.17030087303454E-13	1.62111150172955E-12	1.27818406867137E-12	1.77698760766508E-12	8.72906193238988E-13	1.74581238647798E-12	6.23504423742134E-13	1.62111150172955E-12	1.55876105935534E-12	1.05995752036163E-12	2.11991504072326E-12	1.09113274154873E-12	-4.98803538993707E-13	1.93286371360062E-12	1.80816282885219E-12	5.61153981367921E-13
0.01376	-1.15348318392295E-12	8.72906193238988E-13	8.10555750864774E-13	1.77698760766508E-12	9.97607077987414E-13	1.77698760766508E-12	9.66431856800308E-13	1.58993628054244E-12	2.18226548309747E-13	1.93286371360062E-12	1.68346194410376E-12	1.43406017460691E-12	2.55636813734275E-12	9.97607077987414E-13	-5.61153981367921E-13	1.62111150172955E-12	1.62111150172955E-12	5.29978760180814E-13
0.01378	-1.12230796273584E-12	9.04081414426094E-13	7.48205308490561E-13	1.71463716529087E-12	3.7410265424528E-13	1.71463716529087E-12	1.02878229917452E-12	1.4028849534198E-12	-1.8705132712264E-13	1.71463716529087E-12	1.52758583816823E-12	1.68346194410376E-12	2.58754335852986E-12	9.66431856800308E-13	-4.36453096619494E-13	1.27818406867137E-12	1.21583362629716E-12	4.67628317806601E-13
0.0138	-9.66431856800308E-13	9.04081414426094E-13	5.61153981367921E-13	1.49641061698112E-12	-6.23504423742134E-14	1.43406017460691E-12	1.18465840511005E-12	1.18465840511005E-12	-3.7410265424528E-13	1.09113274154873E-12	1.15348318392295E-12	1.96403893478772E-12	2.338141589033E-12	8.72906193238988E-13	-6.23504423742134E-14	9.97607077987414E-13	9.66431856800308E-13	9.35256635613201E-14
0.01382	-5.29978760180814E-13	7.48205308490561E-13	4.98803538993707E-13	9.35256635613201E-13	-4.05277875432387E-13	1.24700884748427E-12	1.52758583816823E-12	1.18465840511005E-12	-2.49401769496854E-13	3.11752211871067E-13	6.85854866116347E-13	2.05756459834904E-12	1.96403893478772E-12	8.10555750864774E-13	5.29978760180814E-13	6.23504423742134E-13	9.04081414426094E-13	-3.11752211871067E-14
0.01384	-1.8705132712264E-13	3.11752211871067E-13	3.7410265424528E-13	3.42927433058174E-13	-3.11752211871067E-13	1.09113274154873E-12	1.96403893478772E-12	1.12230796273584E-12	9.35256635613201E-14	-1.8705132712264E-13	3.42927433058174E-13	2.15109026191036E-12	1.71463716529087E-12	7.48205308490561E-13	1.09113274154873E-12	3.7410265424528E-13	9.35256635613201E-13	-3.11752211871067E-14
0.01386	1.24700884748427E-13	-1.55876105935534E-13	4.36453096619494E-13	0	1.55876105935534E-13	1.24700884748427E-12	2.338141589033E-12	1.09113274154873E-12	4.67628317806601E-13	-4.36453096619494E-13	2.49401769496854E-13	2.15109026191036E-12	1.55876105935534E-12	5.61153981367921E-13	1.58993628054244E-12	2.49401769496854E-13	8.10555750864774E-13	3.11752211871067E-14
0.01388	3.11752211871067E-13	-7.17030087303454E-13	6.23504423742134E-13	-6.23504423742134E-14	8.10555750864774E-13	1.27818406867137E-12	2.64989380090407E-12	8.41730972051881E-13	9.35256635613201E-13	-5.92329202555027E-13	2.49401769496854E-13	2.21344070428458E-12	1.58993628054244E-12	2.8057699068396E-13	1.93286371360062E-12	1.55876105935534E-13	5.29978760180814E-13	6.23504423742134E-14
0.0139	4.98803538993707E-13	-8.41730972051881E-13	1.02878229917452E-12	3.11752211871067E-14	1.09113274154873E-12	1.09113274154873E-12	2.52519291615564E-12	4.05277875432387E-13	1.34053451104559E-12	-6.23504423742134E-13	3.42927433058174E-13	2.21344070428458E-12	1.58993628054244E-12	2.8057699068396E-13	2.02638937716194E-12	2.18226548309747E-13	4.05277875432387E-13	2.18226548309747E-13
0.01392	6.85854866116347E-13	-4.98803538993707E-13	1.27818406867137E-12	1.8705132712264E-13	1.30935928985848E-12	7.48205308490561E-13	2.40049203140722E-12	1.55876105935534E-13	1.58993628054244E-12	-6.23504423742134E-13	4.05277875432387E-13	2.3069663678459E-12	1.65228672291666E-12	1.8705132712264E-13	1.93286371360062E-12	1.24700884748427E-13	4.36453096619494E-13	6.23504423742134E-13
0.01394	1.02878229917452E-12	0	1.30935928985848E-12	4.36453096619494E-13	1.15348318392295E-12	2.8057699068396E-13	1.96403893478772E-12	2.18226548309747E-13	1.71463716529087E-12	-4.05277875432387E-13	4.05277875432387E-13	2.49401769496854E-12	1.71463716529087E-12	3.42927433058174E-13	1.65228672291666E-12	1.55876105935534E-13	4.98803538993707E-13	1.12230796273584E-12
0.01396	1.4028849534198E-12	6.23504423742134E-13	1.18465840511005E-12	6.85854866116347E-13	9.04081414426094E-13	2.18226548309747E-13	1.43406017460691E-12	3.7410265424528E-13	1.58993628054244E-12	1.24700884748427E-13	4.36453096619494E-13	2.64989380090407E-12	1.74581238647798E-12	5.29978760180814E-13	1.43406017460691E-12	2.49401769496854E-13	5.92329202555027E-13	1.68346194410376E-12
0.01398	1.62111150172955E-12	9.66431856800308E-13	1.15348318392295E-12	7.48205308490561E-13	6.54679644929241E-13	3.42927433058174E-13	8.41730972051881E-13	6.54679644929241E-13	1.55876105935534E-12	9.97607077987414E-13	3.42927433058174E-13	2.49401769496854E-12	1.71463716529087E-12	8.41730972051881E-13	1.09113274154873E-12	5.29978760180814E-13	4.98803538993707E-13	1.74581238647798E-12
0.014	1.43406017460691E-12	8.10555750864774E-13	9.35256635613201E-13	5.92329202555027E-13	3.7410265424528E-13	6.23504423742134E-13	3.11752211871067E-13	8.10555750864774E-13	1.55876105935534E-12	1.77698760766508E-12	1.24700884748427E-13	1.99521415597483E-12	1.77698760766508E-12	1.24700884748427E-12	9.04081414426094E-13	9.66431856800308E-13	2.18226548309747E-13	1.62111150172955E-12
0.01402	1.09113274154873E-12	4.98803538993707E-13	7.17030087303454E-13	1.8705132712264E-13	2.8057699068396E-13	9.04081414426094E-13	6.23504423742134E-14	1.05995752036163E-12	1.49641061698112E-12	2.24461592547168E-12	-6.23504423742134E-14	1.43406017460691E-12	1.80816282885219E-12	1.62111150172955E-12	8.10555750864774E-13	1.55876105935534E-12	-6.23504423742134E-14	1.21583362629716E-12
0.01404	8.10555750864774E-13	6.23504423742134E-14	4.36453096619494E-13	-4.05277875432387E-13	1.8705132712264E-13	1.18465840511005E-12	0	1.21583362629716E-12	1.18465840511005E-12	2.21344070428458E-12	-6.23504423742134E-14	9.97607077987414E-13	1.8393380500393E-12	1.96403893478772E-12	7.79380529677668E-13	1.93286371360062E-12	-1.8705132712264E-13	6.54679644929241E-13
0.01406	7.79380529677668E-13	-2.18226548309747E-13	2.18226548309747E-13	-8.72906193238988E-13	2.49401769496854E-13	1.30935928985848E-12	9.35256635613201E-14	1.49641061698112E-12	8.72906193238988E-13	1.99521415597483E-12	2.49401769496854E-13	6.85854866116347E-13	1.74581238647798E-12	2.02638937716194E-12	8.10555750864774E-13	1.96403893478772E-12	-1.55876105935534E-13	1.8705132712264E-13
0.01408	1.02878229917452E-12	-1.8705132712264E-13	3.11752211871067E-13	-8.72906193238988E-13	3.7410265424528E-13	1.58993628054244E-12	2.8057699068396E-13	1.77698760766508E-12	5.29978760180814E-13	1.52758583816823E-12	4.98803538993707E-13	5.29978760180814E-13	1.49641061698112E-12	2.05756459834904E-12	7.79380529677668E-13	1.65228672291666E-12	0	-3.11752211871067E-14
0.0141	1.4028849534198E-12	9.35256635613201E-14	3.11752211871067E-13	-5.92329202555027E-13	7.17030087303454E-13	1.62111150172955E-12	5.29978760180814E-13	1.99521415597483E-12	3.7410265424528E-13	1.18465840511005E-12	7.17030087303454E-13	4.36453096619494E-13	1.09113274154873E-12	1.71463716529087E-12	7.48205308490561E-13	1.30935928985848E-12	4.05277875432387E-13	1.8705132712264E-13
0.01412	1.62111150172955E-12	4.98803538993707E-13	3.11752211871067E-13	-9.35256635613201E-14	1.12230796273584E-12	1.24700884748427E-12	6.85854866116347E-13	1.93286371360062E-12	3.11752211871067E-13	1.09113274154873E-12	9.97607077987414E-13	4.05277875432387E-13	8.41730972051881E-13	1.21583362629716E-12	7.79380529677668E-13	8.72906193238988E-13	8.41730972051881E-13	7.48205308490561E-13
0.01414	1.62111150172955E-12	7.17030087303454E-13	3.11752211871067E-13	9.35256635613201E-14	1.4028849534198E-12	7.79380529677668E-13	8.10555750864774E-13	1.65228672291666E-12	4.98803538993707E-13	1.15348318392295E-12	1.15348318392295E-12	4.05277875432387E-13	7.17030087303454E-13	8.10555750864774E-13	7.79380529677668E-13	5.61153981367921E-13	1.30935928985848E-12	1.62111150172955E-12
0.01416	1.62111150172955E-12	6.85854866116347E-13	3.7410265424528E-13	1.24700884748427E-13	1.37170973223269E-12	4.67628317806601E-13	6.23504423742134E-13	1.02878229917452E-12	8.10555750864774E-13	1.12230796273584E-12	1.18465840511005E-12	4.36453096619494E-13	6.23504423742134E-13	6.85854866116347E-13	9.35256635613201E-13	4.67628317806601E-13	1.55876105935534E-12	2.21344070428458E-12
0.01418	1.62111150172955E-12	3.42927433058174E-13	7.17030087303454E-13	0	1.37170973223269E-12	3.11752211871067E-13	6.23504423742134E-13	4.98803538993707E-13	1.52758583816823E-12	9.66431856800308E-13	1.09113274154873E-12	5.92329202555027E-13	6.85854866116347E-13	6.85854866116347E-13	1.05995752036163E-12	4.98803538993707E-13	1.55876105935534E-12	2.58754335852986E-12
0.0142	1.71463716529087E-12	-6.23504423742134E-14	1.15348318392295E-12	-3.7410265424528E-13	1.43406017460691E-12	3.42927433058174E-13	4.36453096619494E-13	9.35256635613201E-14	2.15109026191036E-12	5.92329202555027E-13	1.05995752036163E-12	1.09113274154873E-12	8.10555750864774E-13	8.72906193238988E-13	1.09113274154873E-12	4.05277875432387E-13	1.43406017460691E-12	2.55636813734275E-12
0.01422	1.52758583816823E-12	-1.8705132712264E-13	1.43406017460691E-12	-7.17030087303454E-13	1.49641061698112E-12	4.36453096619494E-13	0	9.35256635613201E-14	2.71224424327828E-12	2.8057699068396E-13	9.97607077987414E-13	1.68346194410376E-12	8.41730972051881E-13	1.27818406867137E-12	9.97607077987414E-13	3.11752211871067E-13	1.24700884748427E-12	2.27579114665879E-12
0.01424	1.24700884748427E-12	1.24700884748427E-13	1.68346194410376E-12	-8.10555750864774E-13	1.55876105935534E-12	7.17030087303454E-13	-4.67628317806601E-13	1.55876105935534E-13	2.7745946856525E-12	-3.11752211871067E-14	8.10555750864774E-13	2.36931681022011E-12	8.41730972051881E-13	1.49641061698112E-12	8.41730972051881E-13	1.8705132712264E-13	1.21583362629716E-12	2.02638937716194E-12
0.01426	9.97607077987414E-13	5.61153981367921E-13	1.71463716529087E-12	-6.23504423742134E-13	1.55876105935534E-12	1.02878229917452E-12	-8.10555750864774E-13	1.8705132712264E-13	2.58754335852986E-12	-1.24700884748427E-13	5.92329202555027E-13	2.86812034921382E-12	7.48205308490561E-13	1.37170973223269E-12	8.10555750864774E-13	3.11752211871067E-13	1.21583362629716E-12	1.55876105935534E-12
0.01428	9.04081414426094E-13	1.05995752036163E-12	1.74581238647798E-12	-2.8057699068396E-13	1.27818406867137E-12	1.27818406867137E-12	-7.48205308490561E-13	1.8705132712264E-13	2.02638937716194E-12	0	5.61153981367921E-13	3.17987256108488E-12	6.54679644929241E-13	1.12230796273584E-12	8.10555750864774E-13	4.36453096619494E-13	1.15348318392295E-12	1.09113274154873E-12
0.0143	8.41730972051881E-13	1.34053451104559E-12	1.8705132712264E-12	6.23504423742134E-14	8.10555750864774E-13	1.43406017460691E-12	-5.92329202555027E-13	3.11752211871067E-13	1.18465840511005E-12	4.67628317806601E-13	4.98803538993707E-13	3.08634689752356E-12	8.10555750864774E-13	7.17030087303454E-13	8.41730972051881E-13	5.92329202555027E-13	9.66431856800308E-13	5.61153981367921E-13
0.01432	6.23504423742134E-13	1.52758583816823E-12	2.21344070428458E-12	3.42927433058174E-13	4.67628317806601E-13	1.30935928985848E-12	-1.55876105935534E-13	6.23504423742134E-13	5.29978760180814E-13	1.05995752036163E-12	5.29978760180814E-13	2.93047079158803E-12	1.24700884748427E-12	4.67628317806601E-13	9.66431856800308E-13	4.67628317806601E-13	7.48205308490561E-13	9.35256635613201E-14
0.01434	3.7410265424528E-13	1.77698760766508E-12	2.43166725259432E-12	6.54679644929241E-13	3.7410265424528E-13	1.12230796273584E-12	2.18226548309747E-13	8.10555750864774E-13	1.24700884748427E-13	1.46523539579401E-12	6.23504423742134E-13	2.58754335852986E-12	1.65228672291666E-12	2.49401769496854E-13	1.02878229917452E-12	6.23504423742134E-14	6.23504423742134E-13	-4.05277875432387E-13
0.01436	3.11752211871067E-14	2.11991504072326E-12	2.55636813734275E-12	1.12230796273584E-12	5.61153981367921E-13	9.97607077987414E-13	5.92329202555027E-13	5.92329202555027E-13	2.8057699068396E-13	1.52758583816823E-12	6.85854866116347E-13	2.21344070428458E-12	1.68346194410376E-12	9.35256635613201E-14	1.02878229917452E-12	-2.8057699068396E-13	5.61153981367921E-13	-6.54679644929241E-13
0.01438	-1.55876105935534E-13	2.15109026191036E-12	2.36931681022011E-12	1.52758583816823E-12	9.97607077987414E-13	9.97607077987414E-13	9.35256635613201E-13	2.8057699068396E-13	4.98803538993707E-13	1.18465840511005E-12	8.41730972051881E-13	1.55876105935534E-12	1.46523539579401E-12	0	1.09113274154873E-12	-4.67628317806601E-13	7.17030087303454E-13	-6.54679644929241E-13
0.0144	-1.55876105935534E-13	1.90168849241351E-12	2.18226548309747E-12	1.71463716529087E-12	1.18465840511005E-12	1.18465840511005E-12	1.05995752036163E-12	1.8705132712264E-13	6.54679644929241E-13	5.92329202555027E-13	1.15348318392295E-12	8.72906193238988E-13	1.24700884748427E-12	-9.35256635613201E-14	1.18465840511005E-12	-4.67628317806601E-13	1.15348318392295E-12	-2.49401769496854E-13
0.01442	-3.11752211871067E-14	1.43406017460691E-12	1.65228672291666E-12	1.71463716529087E-12	1.27818406867137E-12	1.74581238647798E-12	1.09113274154873E-12	3.42927433058174E-13	9.35256635613201E-13	1.24700884748427E-13	1.71463716529087E-12	9.35256635613201E-14	9.04081414426094E-13	-6.23504423742134E-14	1.12230796273584E-12	-3.11752211871067E-13	1.74581238647798E-12	1.8705132712264E-13
0.01444	1.55876105935534E-13	9.35256635613201E-13	1.15348318392295E-12	1.52758583816823E-12	1.21583362629716E-12	2.338141589033E-12	7.79380529677668E-13	2.8057699068396E-13	1.21583362629716E-12	9.35256635613201E-14	2.15109026191036E-12	-3.7410265424528E-13	5.61153981367921E-13	1.8705132712264E-13	9.97607077987414E-13	-1.24700884748427E-13	2.21344070428458E-12	6.85854866116347E-13
0.01446	2.18226548309747E-13	6.54679644929241E-13	7.79380529677668E-13	1.43406017460691E-12	1.24700884748427E-12	2.8057699068396E-12	4.05277875432387E-13	1.8705132712264E-13	1.34053451104559E-12	2.8057699068396E-13	2.338141589033E-12	-3.11752211871067E-13	4.67628317806601E-13	5.29978760180814E-13	8.72906193238988E-13	1.8705132712264E-13	2.15109026191036E-12	1.15348318392295E-12
0.01448	2.8057699068396E-13	4.67628317806601E-13	5.61153981367921E-13	1.27818406867137E-12	1.52758583816823E-12	3.08634689752356E-12	-6.23504423742134E-14	-9.35256635613201E-14	1.62111150172955E-12	6.54679644929241E-13	2.338141589033E-12	1.8705132712264E-13	4.98803538993707E-13	6.85854866116347E-13	7.17030087303454E-13	4.67628317806601E-13	1.55876105935534E-12	1.55876105935534E-12
0.0145	3.42927433058174E-13	4.98803538993707E-13	1.8705132712264E-13	1.15348318392295E-12	1.71463716529087E-12	3.14869733989778E-12	-3.11752211871067E-13	-1.55876105935534E-13	1.8393380500393E-12	9.97607077987414E-13	2.15109026191036E-12	6.85854866116347E-13	6.85854866116347E-13	5.29978760180814E-13	5.61153981367921E-13	8.72906193238988E-13	7.48205308490561E-13	1.8705132712264E-12
0.01452	4.67628317806601E-13	6.54679644929241E-13	3.11752211871067E-14	9.66431856800308E-13	1.80816282885219E-12	2.8057699068396E-12	-4.36453096619494E-13	9.35256635613201E-14	1.8393380500393E-12	1.15348318392295E-12	1.93286371360062E-12	9.35256635613201E-13	8.10555750864774E-13	1.8705132712264E-13	4.36453096619494E-13	1.37170973223269E-12	2.8057699068396E-13	1.8705132712264E-12
0.01454	4.98803538993707E-13	7.17030087303454E-13	6.23504423742134E-14	9.66431856800308E-13	1.99521415597483E-12	2.02638937716194E-12	-3.42927433058174E-13	5.29978760180814E-13	1.74581238647798E-12	1.24700884748427E-12	1.65228672291666E-12	9.04081414426094E-13	1.09113274154873E-12	-1.8705132712264E-13	3.7410265424528E-13	1.77698760766508E-12	2.18226548309747E-13	1.68346194410376E-12
0.01456	4.98803538993707E-13	4.98803538993707E-13	1.24700884748427E-13	9.35256635613201E-13	1.52758583816823E-12	1.24700884748427E-12	-9.35256635613201E-14	8.10555750864774E-13	1.58993628054244E-12	1.4028849534198E-12	1.21583362629716E-12	8.72906193238988E-13	1.52758583816823E-12	-5.92329202555027E-13	4.36453096619494E-13	1.99521415597483E-12	5.61153981367921E-13	1.43406017460691E-12
0.01458	5.61153981367921E-13	9.35256635613201E-14	2.8057699068396E-13	1.18465840511005E-12	8.72906193238988E-13	8.10555750864774E-13	1.24700884748427E-13	8.41730972051881E-13	1.34053451104559E-12	1.58993628054244E-12	9.04081414426094E-13	5.92329202555027E-13	2.15109026191036E-12	-8.10555750864774E-13	5.61153981367921E-13	1.8393380500393E-12	9.97607077987414E-13	1.18465840511005E-12
0.0146	5.61153981367921E-13	-3.11752211871067E-13	1.8705132712264E-13	1.46523539579401E-12	2.49401769496854E-13	7.48205308490561E-13	2.49401769496854E-13	6.85854866116347E-13	1.27818406867137E-12	1.71463716529087E-12	8.72906193238988E-13	4.98803538993707E-13	2.68106902209118E-12	-8.10555750864774E-13	5.29978760180814E-13	1.52758583816823E-12	1.27818406867137E-12	1.21583362629716E-12
0.01462	6.23504423742134E-13	-2.49401769496854E-13	-1.55876105935534E-13	1.46523539579401E-12	-4.98803538993707E-13	1.05995752036163E-12	3.42927433058174E-13	6.54679644929241E-13	1.30935928985848E-12	1.77698760766508E-12	1.02878229917452E-12	4.98803538993707E-13	2.96164601277514E-12	-4.67628317806601E-13	4.98803538993707E-13	1.18465840511005E-12	1.34053451104559E-12	1.4028849534198E-12
0.01464	6.85854866116347E-13	9.35256635613201E-14	-9.35256635613201E-13	1.27818406867137E-12	-9.35256635613201E-13	1.27818406867137E-12	4.98803538993707E-13	8.10555750864774E-13	1.37170973223269E-12	1.77698760766508E-12	1.30935928985848E-12	4.67628317806601E-13	3.08634689752356E-12	1.55876105935534E-13	6.23504423742134E-13	1.18465840511005E-12	1.18465840511005E-12	1.80816282885219E-12
0.01466	6.54679644929241E-13	5.61153981367921E-13	-1.46523539579401E-12	9.35256635613201E-13	-8.72906193238988E-13	1.52758583816823E-12	6.54679644929241E-13	8.10555750864774E-13	1.27818406867137E-12	1.74581238647798E-12	1.65228672291666E-12	4.36453096619494E-13	2.74341946446539E-12	9.97607077987414E-13	9.66431856800308E-13	1.34053451104559E-12	8.72906193238988E-13	2.27579114665879E-12
0.01468	7.17030087303454E-13	1.05995752036163E-12	-1.46523539579401E-12	5.92329202555027E-13	-5.92329202555027E-13	1.62111150172955E-12	9.66431856800308E-13	5.29978760180814E-13	1.05995752036163E-12	1.30935928985848E-12	1.77698760766508E-12	2.49401769496854E-13	2.18226548309747E-12	1.58993628054244E-12	1.49641061698112E-12	1.24700884748427E-12	3.11752211871067E-13	2.74341946446539E-12
0.0147	6.23504423742134E-13	1.4028849534198E-12	-1.15348318392295E-12	4.05277875432387E-13	-1.8705132712264E-13	1.46523539579401E-12	1.15348318392295E-12	4.36453096619494E-13	9.66431856800308E-13	8.72906193238988E-13	1.62111150172955E-12	3.11752211871067E-14	1.80816282885219E-12	1.93286371360062E-12	1.90168849241351E-12	1.12230796273584E-12	-2.8057699068396E-13	3.11752211871067E-12
0.01472	8.72906193238988E-13	1.62111150172955E-12	-4.05277875432387E-13	3.42927433058174E-13	-6.23504423742134E-14	1.12230796273584E-12	1.24700884748427E-12	5.61153981367921E-13	9.66431856800308E-13	4.36453096619494E-13	1.21583362629716E-12	6.23504423742134E-14	1.80816282885219E-12	1.90168849241351E-12	2.27579114665879E-12	8.41730972051881E-13	-5.92329202555027E-13	3.39809910939463E-12
0.01474	1.58993628054244E-12	1.55876105935534E-12	2.49401769496854E-13	4.98803538993707E-13	1.8705132712264E-13	7.48205308490561E-13	1.21583362629716E-12	9.04081414426094E-13	1.15348318392295E-12	1.24700884748427E-13	7.48205308490561E-13	4.36453096619494E-13	1.8393380500393E-12	1.71463716529087E-12	2.27579114665879E-12	8.10555750864774E-13	-4.98803538993707E-13	3.2422230034591E-12
0.01476	2.21344070428458E-12	1.46523539579401E-12	1.02878229917452E-12	6.54679644929241E-13	4.36453096619494E-13	5.61153981367921E-13	1.21583362629716E-12	1.18465840511005E-12	1.4028849534198E-12	-6.23504423742134E-14	6.85854866116347E-13	1.12230796273584E-12	2.05756459834904E-12	1.24700884748427E-12	2.15109026191036E-12	9.35256635613201E-13	-3.42927433058174E-13	2.71224424327828E-12
0.01478	2.49401769496854E-12	1.30935928985848E-12	1.62111150172955E-12	1.05995752036163E-12	5.29978760180814E-13	5.61153981367921E-13	1.34053451104559E-12	1.37170973223269E-12	1.62111150172955E-12	-9.35256635613201E-14	8.10555750864774E-13	1.80816282885219E-12	2.338141589033E-12	9.04081414426094E-13	1.80816282885219E-12	1.12230796273584E-12	0	2.24461592547168E-12
0.0148	2.49401769496854E-12	1.49641061698112E-12	2.15109026191036E-12	1.24700884748427E-12	5.61153981367921E-13	8.41730972051881E-13	1.52758583816823E-12	1.4028849534198E-12	1.71463716529087E-12	0	1.02878229917452E-12	2.15109026191036E-12	2.68106902209118E-12	9.66431856800308E-13	1.37170973223269E-12	1.34053451104559E-12	1.8705132712264E-13	1.74581238647798E-12
0.01482	2.3069663678459E-12	1.58993628054244E-12	2.36931681022011E-12	1.30935928985848E-12	4.67628317806601E-13	1.24700884748427E-12	1.62111150172955E-12	1.27818406867137E-12	1.65228672291666E-12	1.24700884748427E-13	1.09113274154873E-12	2.27579114665879E-12	2.89929557040092E-12	1.05995752036163E-12	9.66431856800308E-13	1.37170973223269E-12	4.05277875432387E-13	1.4028849534198E-12
0.01484	1.93286371360062E-12	1.49641061698112E-12	2.24461592547168E-12	1.18465840511005E-12	8.10555750864774E-13	1.65228672291666E-12	1.58993628054244E-12	1.02878229917452E-12	1.4028849534198E-12	1.8705132712264E-13	1.09113274154873E-12	2.18226548309747E-12	2.89929557040092E-12	1.15348318392295E-12	5.29978760180814E-13	1.43406017460691E-12	7.17030087303454E-13	1.24700884748427E-12
0.01486	1.34053451104559E-12	1.09113274154873E-12	1.90168849241351E-12	1.02878229917452E-12	1.34053451104559E-12	1.74581238647798E-12	1.34053451104559E-12	1.12230796273584E-12	9.04081414426094E-13	3.11752211871067E-13	9.97607077987414E-13	2.02638937716194E-12	2.49401769496854E-12	1.09113274154873E-12	5.29978760180814E-13	1.37170973223269E-12	7.17030087303454E-13	1.15348318392295E-12
0.01488	4.98803538993707E-13	7.79380529677668E-13	1.43406017460691E-12	9.97607077987414E-13	1.80816282885219E-12	1.71463716529087E-12	1.12230796273584E-12	1.30935928985848E-12	4.67628317806601E-13	3.11752211871067E-13	1.12230796273584E-12	1.80816282885219E-12	1.8393380500393E-12	8.10555750864774E-13	6.54679644929241E-13	1.30935928985848E-12	5.61153981367921E-13	1.02878229917452E-12
0.0149	-2.18226548309747E-13	4.98803538993707E-13	1.15348318392295E-12	1.02878229917452E-12	1.90168849241351E-12	1.52758583816823E-12	7.48205308490561E-13	1.49641061698112E-12	2.18226548309747E-13	2.8057699068396E-13	1.18465840511005E-12	1.49641061698112E-12	1.05995752036163E-12	4.36453096619494E-13	8.10555750864774E-13	1.21583362629716E-12	4.98803538993707E-13	5.61153981367921E-13
0.01492	-5.92329202555027E-13	4.36453096619494E-13	9.04081414426094E-13	1.12230796273584E-12	1.74581238647798E-12	1.30935928985848E-12	5.92329202555027E-13	1.62111150172955E-12	4.67628317806601E-13	2.8057699068396E-13	1.15348318392295E-12	1.18465840511005E-12	4.05277875432387E-13	1.8705132712264E-13	1.09113274154873E-12	8.72906193238988E-13	5.92329202555027E-13	3.11752211871067E-13
0.01494	-4.36453096619494E-13	4.36453096619494E-13	7.17030087303454E-13	1.02878229917452E-12	1.27818406867137E-12	1.34053451104559E-12	4.98803538993707E-13	1.52758583816823E-12	8.72906193238988E-13	4.36453096619494E-13	1.21583362629716E-12	1.02878229917452E-12	1.8705132712264E-13	1.8705132712264E-13	1.58993628054244E-12	7.79380529677668E-13	1.15348318392295E-12	1.55876105935534E-13
0.01496	0	4.98803538993707E-13	3.7410265424528E-13	6.54679644929241E-13	9.04081414426094E-13	1.49641061698112E-12	3.42927433058174E-13	1.43406017460691E-12	1.43406017460691E-12	7.79380529677668E-13	1.34053451104559E-12	1.09113274154873E-12	6.23504423742134E-13	3.7410265424528E-13	2.08873981953615E-12	8.10555750864774E-13	1.62111150172955E-12	1.8705132712264E-13
0.01498	3.7410265424528E-13	4.98803538993707E-13	3.11752211871067E-14	4.05277875432387E-13	6.54679644929241E-13	1.52758583816823E-12	3.42927433058174E-13	1.46523539579401E-12	1.52758583816823E-12	1.18465840511005E-12	1.46523539579401E-12	1.4028849534198E-12	1.09113274154873E-12	7.17030087303454E-13	2.40049203140722E-12	9.66431856800308E-13	1.96403893478772E-12	1.55876105935534E-13
0.015	6.54679644929241E-13	5.29978760180814E-13	-4.67628317806601E-13	2.8057699068396E-13	6.85854866116347E-13	1.27818406867137E-12	3.7410265424528E-13	1.49641061698112E-12	1.49641061698112E-12	1.90168849241351E-12	1.62111150172955E-12	1.68346194410376E-12	1.43406017460691E-12	9.97607077987414E-13	2.338141589033E-12	1.15348318392295E-12	1.8393380500393E-12	0
0.01502	8.10555750864774E-13	7.17030087303454E-13	-7.48205308490561E-13	5.29978760180814E-13	1.05995752036163E-12	1.05995752036163E-12	4.67628317806601E-13	1.43406017460691E-12	1.12230796273584E-12	2.74341946446539E-12	1.49641061698112E-12	1.90168849241351E-12	1.34053451104559E-12	9.97607077987414E-13	1.90168849241351E-12	1.09113274154873E-12	1.58993628054244E-12	0
0.01504	8.41730972051881E-13	1.09113274154873E-12	-5.29978760180814E-13	9.66431856800308E-13	1.62111150172955E-12	5.92329202555027E-13	4.98803538993707E-13	1.34053451104559E-12	9.04081414426094E-13	3.14869733989778E-12	1.46523539579401E-12	2.15109026191036E-12	9.66431856800308E-13	9.04081414426094E-13	1.37170973223269E-12	1.05995752036163E-12	1.24700884748427E-12	-6.23504423742134E-14
0.01506	8.72906193238988E-13	1.43406017460691E-12	-1.55876105935534E-13	1.43406017460691E-12	2.08873981953615E-12	2.49401769496854E-13	4.98803538993707E-13	1.12230796273584E-12	6.23504423742134E-13	3.2422230034591E-12	1.55876105935534E-12	2.27579114665879E-12	4.05277875432387E-13	8.10555750864774E-13	9.66431856800308E-13	9.97607077987414E-13	1.12230796273584E-12	-1.55876105935534E-13
0.01508	8.72906193238988E-13	1.65228672291666E-12	6.23504423742134E-13	1.65228672291666E-12	2.27579114665879E-12	6.23504423742134E-14	1.8705132712264E-13	7.79380529677668E-13	4.98803538993707E-13	2.99282123396224E-12	1.93286371360062E-12	2.27579114665879E-12	3.11752211871067E-14	7.48205308490561E-13	6.85854866116347E-13	9.97607077987414E-13	9.35256635613201E-13	-4.05277875432387E-13
0.0151	9.04081414426094E-13	1.62111150172955E-12	1.21583362629716E-12	1.80816282885219E-12	2.21344070428458E-12	6.23504423742134E-14	-2.49401769496854E-13	4.98803538993707E-13	3.11752211871067E-13	2.46284247378143E-12	2.27579114665879E-12	2.21344070428458E-12	2.49401769496854E-13	8.72906193238988E-13	6.85854866116347E-13	9.66431856800308E-13	8.10555750864774E-13	-5.29978760180814E-13
0.01512	8.10555750864774E-13	1.21583362629716E-12	1.55876105935534E-12	1.80816282885219E-12	1.80816282885219E-12	1.8705132712264E-13	-7.17030087303454E-13	1.24700884748427E-13	2.49401769496854E-13	1.8705132712264E-12	2.64989380090407E-12	1.99521415597483E-12	6.23504423742134E-13	9.35256635613201E-13	6.85854866116347E-13	1.05995752036163E-12	4.67628317806601E-13	-5.92329202555027E-13
0.01514	8.72906193238988E-13	9.66431856800308E-13	1.55876105935534E-12	1.71463716529087E-12	1.37170973223269E-12	4.67628317806601E-13	-1.09113274154873E-12	-1.24700884748427E-13	2.49401769496854E-13	1.30935928985848E-12	2.99282123396224E-12	1.55876105935534E-12	9.97607077987414E-13	1.12230796273584E-12	6.23504423742134E-13	1.15348318392295E-12	2.49401769496854E-13	-1.8705132712264E-13
0.01516	8.41730972051881E-13	6.85854866116347E-13	1.27818406867137E-12	1.68346194410376E-12	1.15348318392295E-12	6.54679644929241E-13	-1.34053451104559E-12	-3.11752211871067E-13	4.05277875432387E-13	9.97607077987414E-13	2.99282123396224E-12	1.15348318392295E-12	9.35256635613201E-13	1.12230796273584E-12	6.54679644929241E-13	8.72906193238988E-13	3.11752211871067E-13	3.7410265424528E-13
0.01518	7.79380529677668E-13	6.85854866116347E-13	7.48205308490561E-13	1.68346194410376E-12	8.72906193238988E-13	8.41730972051881E-13	-1.34053451104559E-12	-4.67628317806601E-13	4.98803538993707E-13	9.04081414426094E-13	2.68106902209118E-12	8.10555750864774E-13	7.79380529677668E-13	1.09113274154873E-12	6.85854866116347E-13	3.11752211871067E-13	6.54679644929241E-13	1.12230796273584E-12
0.0152	6.54679644929241E-13	5.92329202555027E-13	2.49401769496854E-13	1.62111150172955E-12	6.23504423742134E-13	1.05995752036163E-12	-1.24700884748427E-12	-6.23504423742134E-13	5.92329202555027E-13	1.09113274154873E-12	2.02638937716194E-12	8.10555750864774E-13	7.17030087303454E-13	9.35256635613201E-13	8.41730972051881E-13	-3.7410265424528E-13	9.66431856800308E-13	1.49641061698112E-12
0.01522	4.05277875432387E-13	4.05277875432387E-13	9.35256635613201E-14	1.55876105935534E-12	1.8705132712264E-13	1.09113274154873E-12	-1.02878229917452E-12	-6.85854866116347E-13	8.41730972051881E-13	1.21583362629716E-12	1.46523539579401E-12	9.04081414426094E-13	7.79380529677668E-13	7.79380529677668E-13	9.97607077987414E-13	-8.41730972051881E-13	1.30935928985848E-12	1.52758583816823E-12
0.01524	4.36453096619494E-13	5.92329202555027E-13	2.8057699068396E-13	1.52758583816823E-12	-2.49401769496854E-13	1.27818406867137E-12	-7.17030087303454E-13	-7.48205308490561E-13	1.02878229917452E-12	1.30935928985848E-12	1.09113274154873E-12	1.09113274154873E-12	1.05995752036163E-12	8.10555750864774E-13	9.35256635613201E-13	-9.04081414426094E-13	1.49641061698112E-12	1.49641061698112E-12
0.01526	3.11752211871067E-13	6.85854866116347E-13	4.36453096619494E-13	1.49641061698112E-12	-6.54679644929241E-13	1.34053451104559E-12	-1.24700884748427E-13	-7.17030087303454E-13	1.4028849534198E-12	1.21583362629716E-12	9.66431856800308E-13	1.18465840511005E-12	1.55876105935534E-12	7.48205308490561E-13	9.66431856800308E-13	-3.7410265424528E-13	1.4028849534198E-12	1.55876105935534E-12
0.01528	1.8705132712264E-13	9.35256635613201E-13	5.92329202555027E-13	1.4028849534198E-12	-8.72906193238988E-13	1.4028849534198E-12	4.36453096619494E-13	-5.92329202555027E-13	1.49641061698112E-12	1.15348318392295E-12	8.72906193238988E-13	9.97607077987414E-13	2.08873981953615E-12	7.17030087303454E-13	1.09113274154873E-12	3.7410265424528E-13	1.18465840511005E-12	1.62111150172955E-12
0.0153	1.24700884748427E-13	1.24700884748427E-12	6.54679644929241E-13	1.05995752036163E-12	-8.10555750864774E-13	1.34053451104559E-12	8.10555750864774E-13	-1.24700884748427E-13	1.34053451104559E-12	1.24700884748427E-12	8.41730972051881E-13	7.17030087303454E-13	2.27579114665879E-12	6.54679644929241E-13	1.37170973223269E-12	1.37170973223269E-12	7.79380529677668E-13	1.58993628054244E-12
0.01532	2.18226548309747E-13	1.52758583816823E-12	8.41730972051881E-13	6.85854866116347E-13	-4.05277875432387E-13	1.21583362629716E-12	1.09113274154873E-12	4.05277875432387E-13	1.34053451104559E-12	1.30935928985848E-12	6.85854866116347E-13	4.67628317806601E-13	1.96403893478772E-12	6.23504423742134E-13	1.65228672291666E-12	2.15109026191036E-12	4.05277875432387E-13	1.68346194410376E-12
0.01534	3.7410265424528E-13	1.62111150172955E-12	1.05995752036163E-12	4.67628317806601E-13	9.35256635613201E-14	1.02878229917452E-12	1.05995752036163E-12	6.23504423742134E-13	1.43406017460691E-12	1.34053451104559E-12	3.7410265424528E-13	5.29978760180814E-13	1.55876105935534E-12	5.61153981367921E-13	1.55876105935534E-12	2.58754335852986E-12	0	1.62111150172955E-12
0.01536	4.67628317806601E-13	1.43406017460691E-12	1.02878229917452E-12	2.49401769496854E-13	5.29978760180814E-13	7.17030087303454E-13	9.97607077987414E-13	5.92329202555027E-13	1.52758583816823E-12	1.30935928985848E-12	-3.11752211871067E-14	4.98803538993707E-13	1.46523539579401E-12	4.05277875432387E-13	1.21583362629716E-12	2.68106902209118E-12	-1.8705132712264E-13	1.49641061698112E-12
0.01538	4.36453096619494E-13	9.35256635613201E-13	9.97607077987414E-13	1.8705132712264E-13	7.48205308490561E-13	4.36453096619494E-13	1.05995752036163E-12	5.29978760180814E-13	1.37170973223269E-12	1.24700884748427E-12	-5.92329202555027E-13	5.61153981367921E-13	1.71463716529087E-12	9.35256635613201E-14	8.10555750864774E-13	2.43166725259432E-12	-1.55876105935534E-13	1.43406017460691E-12
0.0154	2.18226548309747E-13	5.29978760180814E-13	6.23504423742134E-13	3.11752211871067E-14	7.48205308490561E-13	4.67628317806601E-13	1.12230796273584E-12	6.54679644929241E-13	1.09113274154873E-12	1.18465840511005E-12	-8.41730972051881E-13	9.35256635613201E-13	1.90168849241351E-12	-2.18226548309747E-13	6.85854866116347E-13	2.21344070428458E-12	6.23504423742134E-14	1.4028849534198E-12
0.01542	6.23504423742134E-14	3.7410265424528E-13	2.49401769496854E-13	-2.49401769496854E-13	5.61153981367921E-13	8.10555750864774E-13	1.30935928985848E-12	7.48205308490561E-13	5.92329202555027E-13	1.4028849534198E-12	-8.10555750864774E-13	1.37170973223269E-12	1.90168849241351E-12	-3.11752211871067E-13	6.85854866116347E-13	1.93286371360062E-12	2.49401769496854E-13	1.43406017460691E-12
0.01544	3.11752211871067E-14	3.42927433058174E-13	0	-5.61153981367921E-13	2.8057699068396E-13	1.27818406867137E-12	1.68346194410376E-12	1.09113274154873E-12	2.49401769496854E-13	1.80816282885219E-12	-3.7410265424528E-13	1.58993628054244E-12	1.80816282885219E-12	0	7.79380529677668E-13	1.58993628054244E-12	4.36453096619494E-13	1.43406017460691E-12
0.01546	1.55876105935534E-13	5.29978760180814E-13	-6.23504423742134E-14	-7.48205308490561E-13	-3.11752211871067E-14	1.68346194410376E-12	1.93286371360062E-12	1.58993628054244E-12	9.35256635613201E-14	2.338141589033E-12	2.49401769496854E-13	1.27818406867137E-12	1.80816282885219E-12	3.42927433058174E-13	9.04081414426094E-13	1.18465840511005E-12	3.11752211871067E-13	1.37170973223269E-12
0.01548	3.42927433058174E-13	6.23504423742134E-13	-1.8705132712264E-13	-6.54679644929241E-13	3.11752211871067E-14	2.24461592547168E-12	2.11991504072326E-12	1.93286371360062E-12	2.49401769496854E-13	2.52519291615564E-12	9.04081414426094E-13	8.41730972051881E-13	1.8705132712264E-12	4.98803538993707E-13	1.02878229917452E-12	9.35256635613201E-13	1.8705132712264E-13	1.24700884748427E-12
0.0155	2.8057699068396E-13	6.23504423742134E-13	-1.8705132712264E-13	-1.24700884748427E-13	5.29978760180814E-13	2.7745946856525E-12	2.05756459834904E-12	1.99521415597483E-12	6.85854866116347E-13	2.46284247378143E-12	1.52758583816823E-12	4.98803538993707E-13	1.93286371360062E-12	4.67628317806601E-13	1.12230796273584E-12	9.35256635613201E-13	-1.24700884748427E-13	1.09113274154873E-12
0.01552	2.8057699068396E-13	6.23504423742134E-13	-3.11752211871067E-13	8.10555750864774E-13	1.21583362629716E-12	3.11752211871067E-12	1.8393380500393E-12	1.74581238647798E-12	1.18465840511005E-12	1.93286371360062E-12	1.96403893478772E-12	4.05277875432387E-13	2.11991504072326E-12	3.42927433058174E-13	1.43406017460691E-12	1.09113274154873E-12	-3.11752211871067E-13	7.48205308490561E-13
0.01554	9.35256635613201E-14	5.92329202555027E-13	-1.8705132712264E-13	1.80816282885219E-12	1.55876105935534E-12	3.14869733989778E-12	1.49641061698112E-12	1.24700884748427E-12	1.43406017460691E-12	1.4028849534198E-12	2.18226548309747E-12	3.42927433058174E-13	1.90168849241351E-12	1.8705132712264E-13	1.74581238647798E-12	1.27818406867137E-12	-5.61153981367921E-13	3.42927433058174E-13
0.01556	1.55876105935534E-13	9.35256635613201E-13	1.55876105935534E-13	2.36931681022011E-12	1.77698760766508E-12	2.74341946446539E-12	1.24700884748427E-12	6.85854866116347E-13	1.55876105935534E-12	9.04081414426094E-13	2.21344070428458E-12	4.98803538993707E-13	1.71463716529087E-12	3.7410265424528E-13	2.05756459834904E-12	1.49641061698112E-12	-5.29978760180814E-13	1.24700884748427E-13
0.01558	3.7410265424528E-13	1.21583362629716E-12	6.54679644929241E-13	2.46284247378143E-12	1.65228672291666E-12	2.24461592547168E-12	8.41730972051881E-13	3.7410265424528E-13	1.46523539579401E-12	7.17030087303454E-13	2.24461592547168E-12	9.35256635613201E-13	1.4028849534198E-12	7.17030087303454E-13	2.338141589033E-12	1.68346194410376E-12	-4.98803538993707E-13	6.23504423742134E-14
0.0156	7.48205308490561E-13	1.4028849534198E-12	8.41730972051881E-13	2.08873981953615E-12	1.55876105935534E-12	1.71463716529087E-12	4.36453096619494E-13	2.49401769496854E-13	1.15348318392295E-12	8.41730972051881E-13	2.36931681022011E-12	1.58993628054244E-12	1.21583362629716E-12	1.30935928985848E-12	2.43166725259432E-12	1.71463716529087E-12	-5.61153981367921E-13	3.11752211871067E-13
0.01562	1.15348318392295E-12	1.43406017460691E-12	8.10555750864774E-13	1.62111150172955E-12	1.4028849534198E-12	1.27818406867137E-12	1.8705132712264E-13	1.8705132712264E-13	9.04081414426094E-13	1.02878229917452E-12	2.58754335852986E-12	2.24461592547168E-12	1.05995752036163E-12	1.65228672291666E-12	2.15109026191036E-12	1.62111150172955E-12	-3.11752211871067E-13	6.54679644929241E-13
0.01564	1.55876105935534E-12	1.34053451104559E-12	7.79380529677668E-13	1.24700884748427E-12	1.4028849534198E-12	9.04081414426094E-13	9.35256635613201E-14	3.42927433058174E-13	8.72906193238988E-13	1.30935928985848E-12	2.55636813734275E-12	2.61871857971696E-12	9.35256635613201E-13	1.65228672291666E-12	1.77698760766508E-12	1.21583362629716E-12	-1.8705132712264E-13	1.05995752036163E-12
0.01566	1.93286371360062E-12	1.18465840511005E-12	9.97607077987414E-13	1.18465840511005E-12	1.71463716529087E-12	5.29978760180814E-13	2.8057699068396E-13	6.54679644929241E-13	9.35256635613201E-13	1.58993628054244E-12	2.21344070428458E-12	2.58754335852986E-12	9.97607077987414E-13	1.4028849534198E-12	1.4028849534198E-12	7.48205308490561E-13	-1.24700884748427E-13	1.12230796273584E-12
0.01568	2.05756459834904E-12	8.41730972051881E-13	1.27818406867137E-12	1.24700884748427E-12	1.68346194410376E-12	3.11752211871067E-13	4.98803538993707E-13	1.21583362629716E-12	1.02878229917452E-12	1.77698760766508E-12	1.49641061698112E-12	2.338141589033E-12	1.15348318392295E-12	1.24700884748427E-12	1.4028849534198E-12	3.42927433058174E-13	-3.11752211871067E-14	1.05995752036163E-12
0.0157	1.8705132712264E-12	7.17030087303454E-13	1.52758583816823E-12	1.43406017460691E-12	1.46523539579401E-12	2.49401769496854E-13	1.02878229917452E-12	1.90168849241351E-12	1.12230796273584E-12	1.68346194410376E-12	5.29978760180814E-13	1.80816282885219E-12	1.55876105935534E-12	1.46523539579401E-12	1.52758583816823E-12	1.55876105935534E-13	1.55876105935534E-13	1.18465840511005E-12
0.01572	1.49641061698112E-12	9.35256635613201E-13	1.65228672291666E-12	1.52758583816823E-12	1.21583362629716E-12	1.55876105935534E-13	1.74581238647798E-12	2.21344070428458E-12	1.18465840511005E-12	1.46523539579401E-12	-1.55876105935534E-13	1.4028849534198E-12	2.15109026191036E-12	1.58993628054244E-12	1.71463716529087E-12	6.23504423742134E-14	3.42927433058174E-13	1.49641061698112E-12
0.01574	9.35256635613201E-13	1.30935928985848E-12	1.68346194410376E-12	1.37170973223269E-12	1.12230796273584E-12	1.8705132712264E-13	2.11991504072326E-12	2.36931681022011E-12	1.18465840511005E-12	1.37170973223269E-12	-2.8057699068396E-13	9.97607077987414E-13	2.61871857971696E-12	1.37170973223269E-12	1.93286371360062E-12	1.24700884748427E-13	4.98803538993707E-13	1.93286371360062E-12
0.01576	5.29978760180814E-13	1.68346194410376E-12	1.46523539579401E-12	9.04081414426094E-13	9.97607077987414E-13	1.8705132712264E-13	2.338141589033E-12	2.49401769496854E-12	1.09113274154873E-12	1.24700884748427E-12	-2.8057699068396E-13	8.41730972051881E-13	2.74341946446539E-12	9.04081414426094E-13	2.05756459834904E-12	4.67628317806601E-13	6.23504423742134E-13	2.15109026191036E-12
0.01578	2.8057699068396E-13	2.02638937716194E-12	1.02878229917452E-12	3.11752211871067E-13	8.41730972051881E-13	9.35256635613201E-14	2.11991504072326E-12	2.46284247378143E-12	8.10555750864774E-13	1.27818406867137E-12	3.11752211871067E-14	6.85854866116347E-13	2.7745946856525E-12	2.8057699068396E-13	1.99521415597483E-12	7.17030087303454E-13	6.23504423742134E-13	2.02638937716194E-12
0.0158	9.35256635613201E-14	2.11991504072326E-12	6.54679644929241E-13	-1.55876105935534E-13	8.10555750864774E-13	1.55876105935534E-13	1.52758583816823E-12	2.40049203140722E-12	5.92329202555027E-13	1.43406017460691E-12	4.05277875432387E-13	4.98803538993707E-13	2.64989380090407E-12	-1.55876105935534E-13	1.80816282885219E-12	8.41730972051881E-13	5.92329202555027E-13	1.65228672291666E-12
0.01582	9.35256635613201E-14	1.99521415597483E-12	2.8057699068396E-13	-2.49401769496854E-13	9.35256635613201E-13	4.98803538993707E-13	1.02878229917452E-12	2.15109026191036E-12	5.61153981367921E-13	1.49641061698112E-12	6.85854866116347E-13	3.42927433058174E-13	2.43166725259432E-12	-1.55876105935534E-13	1.65228672291666E-12	5.92329202555027E-13	7.17030087303454E-13	1.09113274154873E-12
0.01584	3.11752211871067E-13	1.77698760766508E-12	6.23504423742134E-14	-9.35256635613201E-14	1.02878229917452E-12	1.09113274154873E-12	7.48205308490561E-13	1.8705132712264E-12	5.29978760180814E-13	1.43406017460691E-12	7.48205308490561E-13	5.29978760180814E-13	1.99521415597483E-12	2.49401769496854E-13	1.62111150172955E-12	9.35256635613201E-14	9.35256635613201E-13	7.48205308490561E-13
0.01586	6.85854866116347E-13	1.52758583816823E-12	1.55876105935534E-13	6.23504423742134E-14	9.66431856800308E-13	1.58993628054244E-12	6.23504423742134E-13	1.58993628054244E-12	8.10555750864774E-13	1.62111150172955E-12	6.85854866116347E-13	8.41730972051881E-13	1.27818406867137E-12	9.97607077987414E-13	1.52758583816823E-12	-4.05277875432387E-13	1.27818406867137E-12	6.85854866116347E-13
0.01588	8.10555750864774E-13	1.30935928985848E-12	2.49401769496854E-13	3.11752211871067E-14	4.67628317806601E-13	1.8393380500393E-12	7.17030087303454E-13	1.27818406867137E-12	1.21583362629716E-12	1.65228672291666E-12	7.79380529677668E-13	1.18465840511005E-12	6.54679644929241E-13	1.58993628054244E-12	1.24700884748427E-12	-6.23504423742134E-13	1.49641061698112E-12	6.23504423742134E-13
0.0159	7.17030087303454E-13	1.37170973223269E-12	4.05277875432387E-13	-3.11752211871067E-14	-3.11752211871067E-14	1.71463716529087E-12	8.10555750864774E-13	1.05995752036163E-12	1.68346194410376E-12	1.37170973223269E-12	8.72906193238988E-13	1.4028849534198E-12	6.23504423742134E-14	1.93286371360062E-12	1.15348318392295E-12	-2.8057699068396E-13	1.58993628054244E-12	5.92329202555027E-13
0.01592	5.61153981367921E-13	1.62111150172955E-12	5.92329202555027E-13	-3.11752211871067E-14	-3.7410265424528E-13	1.43406017460691E-12	9.35256635613201E-13	8.72906193238988E-13	1.93286371360062E-12	1.30935928985848E-12	9.97607077987414E-13	1.80816282885219E-12	-1.24700884748427E-13	1.96403893478772E-12	1.15348318392295E-12	3.7410265424528E-13	1.43406017460691E-12	5.92329202555027E-13
0.01594	5.29978760180814E-13	1.80816282885219E-12	6.85854866116347E-13	1.55876105935534E-13	-3.11752211871067E-13	1.18465840511005E-12	1.02878229917452E-12	8.41730972051881E-13	2.11991504072326E-12	1.4028849534198E-12	9.97607077987414E-13	2.15109026191036E-12	-6.23504423742134E-14	1.68346194410376E-12	1.18465840511005E-12	1.02878229917452E-12	1.18465840511005E-12	7.79380529677668E-13
0.01596	7.17030087303454E-13	1.65228672291666E-12	8.72906193238988E-13	6.23504423742134E-13	3.7410265424528E-13	8.10555750864774E-13	9.66431856800308E-13	1.02878229917452E-12	1.8705132712264E-12	1.77698760766508E-12	1.09113274154873E-12	2.43166725259432E-12	3.11752211871067E-13	1.4028849534198E-12	9.04081414426094E-13	1.55876105935534E-12	7.48205308490561E-13	1.09113274154873E-12
0.01598	7.17030087303454E-13	1.12230796273584E-12	8.41730972051881E-13	1.12230796273584E-12	1.24700884748427E-12	8.10555750864774E-13	7.79380529677668E-13	1.15348318392295E-12	1.68346194410376E-12	2.02638937716194E-12	1.43406017460691E-12	2.36931681022011E-12	5.61153981367921E-13	1.24700884748427E-12	5.29978760180814E-13	1.58993628054244E-12	4.36453096619494E-13	1.49641061698112E-12
0.016	4.98803538993707E-13	3.7410265424528E-13	3.7410265424528E-13	1.58993628054244E-12	1.80816282885219E-12	8.72906193238988E-13	4.05277875432387E-13	1.27818406867137E-12	1.46523539579401E-12	2.05756459834904E-12	1.74581238647798E-12	1.8705132712264E-12	4.67628317806601E-13	1.09113274154873E-12	2.8057699068396E-13	1.43406017460691E-12	2.8057699068396E-13	1.90168849241351E-12
0.01602	4.36453096619494E-13	-1.55876105935534E-13	0	1.68346194410376E-12	1.99521415597483E-12	9.35256635613201E-13	1.55876105935534E-13	1.4028849534198E-12	1.21583362629716E-12	1.96403893478772E-12	1.93286371360062E-12	1.18465840511005E-12	1.8705132712264E-13	8.72906193238988E-13	3.42927433058174E-13	1.15348318392295E-12	3.7410265424528E-13	2.02638937716194E-12
0.01604	5.61153981367921E-13	-2.8057699068396E-13	-2.18226548309747E-13	1.49641061698112E-12	1.68346194410376E-12	9.66431856800308E-13	-9.35256635613201E-14	1.46523539579401E-12	1.09113274154873E-12	1.90168849241351E-12	2.02638937716194E-12	8.10555750864774E-13	3.11752211871067E-14	7.79380529677668E-13	8.41730972051881E-13	9.97607077987414E-13	7.17030087303454E-13	1.68346194410376E-12
0.01606	1.02878229917452E-12	-1.55876105935534E-13	-6.23504423742134E-14	1.05995752036163E-12	1.34053451104559E-12	1.18465840511005E-12	-1.24700884748427E-13	1.58993628054244E-12	1.09113274154873E-12	1.90168849241351E-12	2.02638937716194E-12	8.10555750864774E-13	3.7410265424528E-13	7.48205308490561E-13	1.52758583816823E-12	7.79380529677668E-13	1.18465840511005E-12	1.24700884748427E-12
0.01608	1.62111150172955E-12	2.49401769496854E-13	-3.11752211871067E-14	5.92329202555027E-13	1.18465840511005E-12	1.43406017460691E-12	-3.11752211871067E-14	1.55876105935534E-12	1.09113274154873E-12	1.8393380500393E-12	1.8393380500393E-12	1.30935928985848E-12	7.48205308490561E-13	9.97607077987414E-13	2.08873981953615E-12	4.98803538993707E-13	1.4028849534198E-12	9.35256635613201E-13
0.0161	1.77698760766508E-12	7.79380529677668E-13	-3.11752211871067E-13	3.42927433058174E-13	1.05995752036163E-12	1.65228672291666E-12	1.55876105935534E-13	1.15348318392295E-12	1.05995752036163E-12	1.68346194410376E-12	1.74581238647798E-12	2.05756459834904E-12	1.12230796273584E-12	1.27818406867137E-12	2.52519291615564E-12	3.11752211871067E-13	1.4028849534198E-12	9.97607077987414E-13
0.01612	1.65228672291666E-12	1.24700884748427E-12	-6.85854866116347E-13	3.42927433058174E-13	1.05995752036163E-12	1.80816282885219E-12	5.92329202555027E-13	7.48205308490561E-13	9.04081414426094E-13	1.52758583816823E-12	1.43406017460691E-12	2.58754335852986E-12	1.21583362629716E-12	1.34053451104559E-12	2.64989380090407E-12	3.7410265424528E-13	1.24700884748427E-12	1.34053451104559E-12
0.01614	1.24700884748427E-12	1.52758583816823E-12	-1.02878229917452E-12	6.54679644929241E-13	1.09113274154873E-12	1.99521415597483E-12	7.17030087303454E-13	2.49401769496854E-13	8.10555750864774E-13	1.18465840511005E-12	1.09113274154873E-12	2.89929557040092E-12	1.30935928985848E-12	1.15348318392295E-12	2.64989380090407E-12	4.67628317806601E-13	9.04081414426094E-13	1.80816282885219E-12
0.01616	8.10555750864774E-13	1.58993628054244E-12	-1.12230796273584E-12	7.48205308490561E-13	9.97607077987414E-13	2.05756459834904E-12	7.48205308490561E-13	-2.18226548309747E-13	7.48205308490561E-13	8.41730972051881E-13	6.54679644929241E-13	2.83694512802671E-12	1.27818406867137E-12	9.35256635613201E-13	2.338141589033E-12	5.61153981367921E-13	5.61153981367921E-13	2.21344070428458E-12
0.01618	3.7410265424528E-13	1.55876105935534E-12	-7.17030087303454E-13	8.72906193238988E-13	8.41730972051881E-13	2.11991504072326E-12	5.92329202555027E-13	-3.42927433058174E-13	9.04081414426094E-13	6.23504423742134E-13	2.18226548309747E-13	2.52519291615564E-12	1.30935928985848E-12	6.85854866116347E-13	1.71463716529087E-12	4.36453096619494E-13	4.05277875432387E-13	2.15109026191036E-12
0.0162	9.35256635613201E-14	1.55876105935534E-12	-2.49401769496854E-13	1.09113274154873E-12	7.17030087303454E-13	2.05756459834904E-12	5.61153981367921E-13	-2.49401769496854E-13	1.09113274154873E-12	5.92329202555027E-13	-1.8705132712264E-13	2.05756459834904E-12	1.34053451104559E-12	5.92329202555027E-13	1.12230796273584E-12	4.05277875432387E-13	4.67628317806601E-13	1.77698760766508E-12
0.01622	-9.35256635613201E-14	1.49641061698112E-12	1.24700884748427E-13	1.21583362629716E-12	4.98803538993707E-13	1.74581238647798E-12	8.41730972051881E-13	-6.23504423742134E-14	1.4028849534198E-12	9.04081414426094E-13	-6.54679644929241E-13	1.65228672291666E-12	1.4028849534198E-12	4.98803538993707E-13	6.54679644929241E-13	5.61153981367921E-13	5.92329202555027E-13	1.24700884748427E-12
0.01624	1.55876105935534E-13	1.49641061698112E-12	3.11752211871067E-13	1.15348318392295E-12	4.98803538993707E-13	1.55876105935534E-12	1.37170973223269E-12	2.8057699068396E-13	1.99521415597483E-12	1.05995752036163E-12	-6.85854866116347E-13	1.43406017460691E-12	1.37170973223269E-12	6.23504423742134E-13	4.05277875432387E-13	8.72906193238988E-13	7.17030087303454E-13	8.10555750864774E-13
0.01626	3.7410265424528E-13	1.18465840511005E-12	4.05277875432387E-13	1.15348318392295E-12	6.54679644929241E-13	1.4028849534198E-12	2.11991504072326E-12	6.85854866116347E-13	2.27579114665879E-12	9.97607077987414E-13	-5.29978760180814E-13	1.34053451104559E-12	1.21583362629716E-12	6.23504423742134E-13	5.29978760180814E-13	1.27818406867137E-12	7.17030087303454E-13	4.67628317806601E-13
0.01628	5.61153981367921E-13	8.41730972051881E-13	4.98803538993707E-13	1.24700884748427E-12	8.72906193238988E-13	1.21583362629716E-12	2.7745946856525E-12	1.27818406867137E-12	2.58754335852986E-12	1.09113274154873E-12	-6.23504423742134E-14	1.09113274154873E-12	1.02878229917452E-12	8.10555750864774E-13	8.72906193238988E-13	1.52758583816823E-12	4.98803538993707E-13	3.42927433058174E-13
0.0163	8.41730972051881E-13	5.92329202555027E-13	6.54679644929241E-13	1.49641061698112E-12	1.09113274154873E-12	1.15348318392295E-12	3.05517167633646E-12	1.71463716529087E-12	2.58754335852986E-12	1.43406017460691E-12	3.7410265424528E-13	8.10555750864774E-13	8.10555750864774E-13	8.72906193238988E-13	1.49641061698112E-12	1.62111150172955E-12	1.55876105935534E-13	4.05277875432387E-13
0.01632	1.30935928985848E-12	5.61153981367921E-13	7.79380529677668E-13	1.55876105935534E-12	1.30935928985848E-12	8.72906193238988E-13	3.08634689752356E-12	2.02638937716194E-12	2.43166725259432E-12	1.68346194410376E-12	8.41730972051881E-13	6.54679644929241E-13	8.41730972051881E-13	9.04081414426094E-13	1.8705132712264E-12	1.65228672291666E-12	-1.24700884748427E-13	6.54679644929241E-13
0.01634	1.68346194410376E-12	6.23504423742134E-13	8.72906193238988E-13	1.55876105935534E-12	1.09113274154873E-12	8.10555750864774E-13	2.93047079158803E-12	2.18226548309747E-12	2.15109026191036E-12	1.90168849241351E-12	1.24700884748427E-12	7.48205308490561E-13	1.05995752036163E-12	9.35256635613201E-13	2.21344070428458E-12	1.58993628054244E-12	-5.29978760180814E-13	8.72906193238988E-13
0.01636	1.8393380500393E-12	8.72906193238988E-13	8.41730972051881E-13	1.30935928985848E-12	6.23504423742134E-13	1.12230796273584E-12	2.46284247378143E-12	1.8705132712264E-12	1.65228672291666E-12	1.80816282885219E-12	1.74581238647798E-12	1.02878229917452E-12	1.24700884748427E-12	1.21583362629716E-12	2.27579114665879E-12	1.43406017460691E-12	-7.17030087303454E-13	1.05995752036163E-12
0.01638	1.77698760766508E-12	1.09113274154873E-12	9.66431856800308E-13	1.12230796273584E-12	3.11752211871067E-14	1.65228672291666E-12	1.80816282885219E-12	1.55876105935534E-12	1.18465840511005E-12	1.52758583816823E-12	2.15109026191036E-12	1.09113274154873E-12	1.65228672291666E-12	1.62111150172955E-12	2.05756459834904E-12	1.34053451104559E-12	-4.67628317806601E-13	1.09113274154873E-12
0.0164	1.62111150172955E-12	1.49641061698112E-12	1.09113274154873E-12	9.35256635613201E-13	-2.49401769496854E-13	2.21344070428458E-12	1.02878229917452E-12	9.97607077987414E-13	8.10555750864774E-13	1.27818406867137E-12	2.40049203140722E-12	9.04081414426094E-13	1.77698760766508E-12	2.02638937716194E-12	1.8705132712264E-12	1.27818406867137E-12	0	9.35256635613201E-13
0.01642	1.27818406867137E-12	1.62111150172955E-12	1.12230796273584E-12	1.12230796273584E-12	-6.23504423742134E-14	2.49401769496854E-12	1.8705132712264E-13	4.67628317806601E-13	5.92329202555027E-13	1.27818406867137E-12	2.338141589033E-12	5.61153981367921E-13	1.68346194410376E-12	2.15109026191036E-12	1.74581238647798E-12	1.24700884748427E-12	4.98803538993707E-13	6.54679644929241E-13
0.01644	1.05995752036163E-12	1.37170973223269E-12	1.02878229917452E-12	1.27818406867137E-12	4.05277875432387E-13	2.43166725259432E-12	-1.55876105935534E-13	1.24700884748427E-13	6.85854866116347E-13	1.18465840511005E-12	2.18226548309747E-12	2.18226548309747E-13	1.43406017460691E-12	2.08873981953615E-12	1.71463716529087E-12	1.05995752036163E-12	5.92329202555027E-13	5.61153981367921E-13
0.01646	8.72906193238988E-13	6.85854866116347E-13	8.72906193238988E-13	1.37170973223269E-12	6.85854866116347E-13	1.8393380500393E-12	-1.55876105935534E-13	1.24700884748427E-13	1.02878229917452E-12	7.48205308490561E-13	1.96403893478772E-12	1.24700884748427E-13	1.05995752036163E-12	1.99521415597483E-12	1.8705132712264E-12	1.18465840511005E-12	3.42927433058174E-13	5.92329202555027E-13
0.01648	6.85854866116347E-13	9.35256635613201E-14	7.79380529677668E-13	1.43406017460691E-12	9.35256635613201E-13	1.24700884748427E-12	1.8705132712264E-13	2.49401769496854E-13	1.37170973223269E-12	2.8057699068396E-13	1.65228672291666E-12	6.23504423742134E-13	8.10555750864774E-13	2.18226548309747E-12	2.15109026191036E-12	1.30935928985848E-12	-9.35256635613201E-14	8.41730972051881E-13
0.0165	6.85854866116347E-13	-4.36453096619494E-13	8.41730972051881E-13	1.46523539579401E-12	1.05995752036163E-12	9.04081414426094E-13	7.48205308490561E-13	5.92329202555027E-13	1.55876105935534E-12	-2.8057699068396E-13	1.24700884748427E-12	1.21583362629716E-12	6.23504423742134E-13	2.46284247378143E-12	2.36931681022011E-12	1.30935928985848E-12	-3.7410265424528E-13	1.05995752036163E-12
0.01652	6.85854866116347E-13	-5.92329202555027E-13	1.24700884748427E-12	1.4028849534198E-12	1.34053451104559E-12	6.85854866116347E-13	1.37170973223269E-12	8.72906193238988E-13	1.71463716529087E-12	-7.17030087303454E-13	8.72906193238988E-13	1.8393380500393E-12	6.23504423742134E-13	2.61871857971696E-12	2.11991504072326E-12	1.24700884748427E-12	-3.11752211871067E-13	1.30935928985848E-12
0.01654	7.17030087303454E-13	-4.05277875432387E-13	1.65228672291666E-12	1.15348318392295E-12	1.43406017460691E-12	6.54679644929241E-13	1.71463716529087E-12	1.09113274154873E-12	1.52758583816823E-12	-7.48205308490561E-13	6.54679644929241E-13	2.18226548309747E-12	7.79380529677668E-13	2.71224424327828E-12	1.68346194410376E-12	1.15348318392295E-12	-1.24700884748427E-13	1.46523539579401E-12
0.01656	8.72906193238988E-13	2.49401769496854E-13	2.21344070428458E-12	6.85854866116347E-13	1.46523539579401E-12	5.61153981367921E-13	1.93286371360062E-12	1.09113274154873E-12	1.09113274154873E-12	-3.11752211871067E-13	5.92329202555027E-13	2.15109026191036E-12	9.04081414426094E-13	2.46284247378143E-12	1.18465840511005E-12	7.79380529677668E-13	3.42927433058174E-13	1.65228672291666E-12
0.01658	1.12230796273584E-12	9.66431856800308E-13	2.40049203140722E-12	2.8057699068396E-13	1.4028849534198E-12	5.29978760180814E-13	1.99521415597483E-12	8.41730972051881E-13	8.10555750864774E-13	4.05277875432387E-13	2.49401769496854E-13	2.05756459834904E-12	1.09113274154873E-12	2.21344070428458E-12	8.41730972051881E-13	1.8705132712264E-13	7.48205308490561E-13	1.8393380500393E-12
0.0166	1.18465840511005E-12	1.46523539579401E-12	2.3069663678459E-12	-9.35256635613201E-14	1.21583362629716E-12	5.29978760180814E-13	1.93286371360062E-12	1.02878229917452E-12	6.85854866116347E-13	1.18465840511005E-12	0	1.74581238647798E-12	1.55876105935534E-12	1.77698760766508E-12	4.98803538993707E-13	-3.11752211871067E-14	1.02878229917452E-12	1.80816282885219E-12
0.01662	1.15348318392295E-12	1.52758583816823E-12	1.8393380500393E-12	-2.49401769496854E-13	9.35256635613201E-13	7.17030087303454E-13	1.71463716529087E-12	1.4028849534198E-12	6.85854866116347E-13	1.74581238647798E-12	-9.35256635613201E-14	1.55876105935534E-12	1.8705132712264E-12	1.30935928985848E-12	2.49401769496854E-13	-1.55876105935534E-13	1.02878229917452E-12	1.71463716529087E-12
0.01664	1.02878229917452E-12	1.49641061698112E-12	1.34053451104559E-12	-2.18226548309747E-13	8.41730972051881E-13	9.04081414426094E-13	1.4028849534198E-12	1.68346194410376E-12	8.72906193238988E-13	1.93286371360062E-12	-9.35256635613201E-14	1.52758583816823E-12	1.8393380500393E-12	9.66431856800308E-13	6.23504423742134E-14	0	9.97607077987414E-13	1.27818406867137E-12
0.01666	8.41730972051881E-13	1.24700884748427E-12	9.97607077987414E-13	0	9.66431856800308E-13	9.66431856800308E-13	1.09113274154873E-12	1.8393380500393E-12	1.37170973223269E-12	1.71463716529087E-12	3.11752211871067E-14	1.52758583816823E-12	1.52758583816823E-12	7.17030087303454E-13	-9.35256635613201E-14	9.35256635613201E-14	1.09113274154873E-12	9.66431856800308E-13
0.01668	7.79380529677668E-13	1.18465840511005E-12	7.79380529677668E-13	9.35256635613201E-14	1.02878229917452E-12	8.10555750864774E-13	7.48205308490561E-13	1.77698760766508E-12	1.90168849241351E-12	1.43406017460691E-12	1.55876105935534E-13	1.93286371360062E-12	9.66431856800308E-13	7.48205308490561E-13	-1.24700884748427E-13	1.55876105935534E-13	1.34053451104559E-12	6.54679644929241E-13
0.0167	8.10555750864774E-13	1.18465840511005E-12	6.23504423742134E-13	6.23504423742134E-14	9.97607077987414E-13	7.48205308490561E-13	5.29978760180814E-13	1.49641061698112E-12	2.27579114665879E-12	1.24700884748427E-12	4.36453096619494E-13	2.64989380090407E-12	4.98803538993707E-13	8.72906193238988E-13	0	9.35256635613201E-14	1.52758583816823E-12	6.23504423742134E-13
0.01672	9.04081414426094E-13	9.97607077987414E-13	6.54679644929241E-13	3.11752211871067E-14	9.66431856800308E-13	6.23504423742134E-13	2.8057699068396E-13	1.15348318392295E-12	2.40049203140722E-12	1.21583362629716E-12	6.23504423742134E-13	2.71224424327828E-12	4.36453096619494E-13	9.97607077987414E-13	9.35256635613201E-14	2.49401769496854E-13	1.43406017460691E-12	9.35256635613201E-13
0.01674	1.02878229917452E-12	8.41730972051881E-13	8.72906193238988E-13	-3.11752211871067E-14	8.72906193238988E-13	5.61153981367921E-13	-3.11752211871067E-14	6.85854866116347E-13	2.18226548309747E-12	1.27818406867137E-12	7.17030087303454E-13	2.338141589033E-12	5.92329202555027E-13	1.02878229917452E-12	4.05277875432387E-13	4.67628317806601E-13	1.21583362629716E-12	1.09113274154873E-12
0.01676	1.05995752036163E-12	6.85854866116347E-13	1.09113274154873E-12	1.24700884748427E-13	7.79380529677668E-13	5.92329202555027E-13	-2.49401769496854E-13	1.8705132712264E-13	1.74581238647798E-12	1.27818406867137E-12	9.97607077987414E-13	1.77698760766508E-12	7.79380529677668E-13	1.05995752036163E-12	8.72906193238988E-13	8.72906193238988E-13	9.35256635613201E-13	1.02878229917452E-12
0.01678	9.97607077987414E-13	6.85854866116347E-13	1.05995752036163E-12	3.7410265424528E-13	8.10555750864774E-13	6.54679644929241E-13	-3.7410265424528E-13	-1.55876105935534E-13	1.4028849534198E-12	1.4028849534198E-12	1.27818406867137E-12	1.27818406867137E-12	7.79380529677668E-13	9.66431856800308E-13	1.15348318392295E-12	1.21583362629716E-12	8.41730972051881E-13	8.41730972051881E-13
0.0168	7.48205308490561E-13	6.54679644929241E-13	8.10555750864774E-13	5.92329202555027E-13	9.97607077987414E-13	5.92329202555027E-13	-4.67628317806601E-13	-2.18226548309747E-13	1.30935928985848E-12	1.71463716529087E-12	1.71463716529087E-12	1.05995752036163E-12	8.72906193238988E-13	9.04081414426094E-13	1.05995752036163E-12	1.4028849534198E-12	6.54679644929241E-13	5.61153981367921E-13
0.01682	4.98803538993707E-13	5.92329202555027E-13	5.92329202555027E-13	6.85854866116347E-13	1.21583362629716E-12	5.29978760180814E-13	-3.11752211871067E-13	6.23504423742134E-14	1.24700884748427E-12	1.96403893478772E-12	2.18226548309747E-12	1.12230796273584E-12	9.97607077987414E-13	6.23504423742134E-13	8.10555750864774E-13	1.34053451104559E-12	5.92329202555027E-13	1.8705132712264E-13
0.01684	9.04081414426094E-13	6.85854866116347E-13	3.7410265424528E-13	7.48205308490561E-13	1.37170973223269E-12	4.98803538993707E-13	-1.24700884748427E-13	4.36453096619494E-13	1.18465840511005E-12	2.08873981953615E-12	2.55636813734275E-12	1.34053451104559E-12	1.15348318392295E-12	4.98803538993707E-13	3.42927433058174E-13	1.4028849534198E-12	7.17030087303454E-13	-2.8057699068396E-13
0.01686	1.55876105935534E-12	8.72906193238988E-13	2.8057699068396E-13	8.41730972051881E-13	1.52758583816823E-12	4.98803538993707E-13	1.8705132712264E-13	5.61153981367921E-13	8.72906193238988E-13	1.96403893478772E-12	2.43166725259432E-12	1.43406017460691E-12	1.27818406867137E-12	4.98803538993707E-13	1.8705132712264E-13	1.65228672291666E-12	8.72906193238988E-13	-4.36453096619494E-13
0.01688	1.96403893478772E-12	1.24700884748427E-12	4.05277875432387E-13	7.79380529677668E-13	1.58993628054244E-12	6.85854866116347E-13	6.23504423742134E-13	3.42927433058174E-13	5.92329202555027E-13	1.80816282885219E-12	2.08873981953615E-12	1.52758583816823E-12	1.4028849534198E-12	4.98803538993707E-13	3.11752211871067E-13	2.02638937716194E-12	9.35256635613201E-13	-1.24700884748427E-13
0.0169	2.18226548309747E-12	1.52758583816823E-12	5.29978760180814E-13	9.04081414426094E-13	1.46523539579401E-12	1.09113274154873E-12	1.05995752036163E-12	-1.8705132712264E-13	4.36453096619494E-13	1.74581238647798E-12	1.62111150172955E-12	1.52758583816823E-12	1.43406017460691E-12	4.36453096619494E-13	5.61153981367921E-13	2.05756459834904E-12	1.09113274154873E-12	2.18226548309747E-13
0.01692	2.36931681022011E-12	1.65228672291666E-12	5.61153981367921E-13	9.66431856800308E-13	1.18465840511005E-12	1.52758583816823E-12	1.27818406867137E-12	-4.98803538993707E-13	2.18226548309747E-13	1.58993628054244E-12	1.27818406867137E-12	1.62111150172955E-12	1.30935928985848E-12	2.49401769496854E-13	7.17030087303454E-13	1.77698760766508E-12	1.18465840511005E-12	4.36453096619494E-13
0.01694	2.24461592547168E-12	1.74581238647798E-12	5.61153981367921E-13	1.30935928985848E-12	9.35256635613201E-13	1.93286371360062E-12	1.43406017460691E-12	-7.79380529677668E-13	1.24700884748427E-13	1.37170973223269E-12	1.12230796273584E-12	1.4028849534198E-12	1.43406017460691E-12	1.55876105935534E-13	7.17030087303454E-13	1.43406017460691E-12	1.43406017460691E-12	6.54679644929241E-13
0.01696	1.80816282885219E-12	1.99521415597483E-12	5.61153981367921E-13	1.77698760766508E-12	6.54679644929241E-13	1.93286371360062E-12	1.27818406867137E-12	-6.85854866116347E-13	2.49401769496854E-13	1.05995752036163E-12	1.09113274154873E-12	1.21583362629716E-12	1.77698760766508E-12	2.18226548309747E-13	7.17030087303454E-13	1.30935928985848E-12	1.62111150172955E-12	7.79380529677668E-13
0.01698	1.15348318392295E-12	2.24461592547168E-12	5.92329202555027E-13	2.21344070428458E-12	1.8705132712264E-13	1.62111150172955E-12	1.24700884748427E-12	-4.36453096619494E-13	4.36453096619494E-13	8.41730972051881E-13	1.05995752036163E-12	9.04081414426094E-13	2.18226548309747E-12	2.8057699068396E-13	6.54679644929241E-13	1.24700884748427E-12	1.52758583816823E-12	1.18465840511005E-12
0.017	6.85854866116347E-13	2.40049203140722E-12	5.92329202555027E-13	2.27579114665879E-12	-2.8057699068396E-13	1.37170973223269E-12	1.27818406867137E-12	3.11752211871067E-14	6.85854866116347E-13	7.48205308490561E-13	9.97607077987414E-13	8.10555750864774E-13	2.40049203140722E-12	3.11752211871067E-13	4.98803538993707E-13	1.34053451104559E-12	1.09113274154873E-12	1.55876105935534E-12
0.01702	4.98803538993707E-13	2.58754335852986E-12	6.23504423742134E-13	1.99521415597483E-12	-7.17030087303454E-13	1.37170973223269E-12	1.24700884748427E-12	7.79380529677668E-13	8.72906193238988E-13	8.72906193238988E-13	8.41730972051881E-13	9.04081414426094E-13	2.3069663678459E-12	1.8705132712264E-13	6.23504423742134E-13	1.55876105935534E-12	6.54679644929241E-13	1.68346194410376E-12
0.01704	2.8057699068396E-13	2.8057699068396E-12	6.85854866116347E-13	1.55876105935534E-12	-1.15348318392295E-12	1.80816282885219E-12	9.04081414426094E-13	1.71463716529087E-12	1.05995752036163E-12	1.12230796273584E-12	8.10555750864774E-13	9.04081414426094E-13	2.18226548309747E-12	6.23504423742134E-14	1.09113274154873E-12	1.71463716529087E-12	4.36453096619494E-13	1.62111150172955E-12
0.01706	1.8705132712264E-13	2.86812034921382E-12	7.48205308490561E-13	9.04081414426094E-13	-1.15348318392295E-12	2.36931681022011E-12	8.10555750864774E-13	2.58754335852986E-12	1.12230796273584E-12	1.4028849534198E-12	7.48205308490561E-13	8.10555750864774E-13	1.90168849241351E-12	-1.24700884748427E-13	1.58993628054244E-12	1.80816282885219E-12	2.49401769496854E-13	1.4028849534198E-12
0.01708	6.23504423742134E-14	2.8057699068396E-12	6.85854866116347E-13	6.54679644929241E-13	-9.04081414426094E-13	2.49401769496854E-12	8.72906193238988E-13	3.11752211871067E-12	1.18465840511005E-12	1.52758583816823E-12	8.72906193238988E-13	6.23504423742134E-13	1.71463716529087E-12	-3.11752211871067E-13	2.05756459834904E-12	1.65228672291666E-12	2.18226548309747E-13	1.15348318392295E-12
0.0171	2.18226548309747E-13	2.58754335852986E-12	6.23504423742134E-13	5.92329202555027E-13	-4.05277875432387E-13	2.338141589033E-12	1.21583362629716E-12	3.30457344583331E-12	1.46523539579401E-12	1.58993628054244E-12	9.04081414426094E-13	6.23504423742134E-13	1.37170973223269E-12	-7.17030087303454E-13	2.08873981953615E-12	1.43406017460691E-12	4.36453096619494E-13	9.04081414426094E-13
0.01712	6.23504423742134E-13	2.24461592547168E-12	4.67628317806601E-13	5.29978760180814E-13	-6.23504423742134E-14	1.8393380500393E-12	1.52758583816823E-12	2.89929557040092E-12	1.80816282885219E-12	1.52758583816823E-12	8.41730972051881E-13	8.72906193238988E-13	9.66431856800308E-13	-8.41730972051881E-13	1.8393380500393E-12	1.27818406867137E-12	8.10555750864774E-13	7.79380529677668E-13
0.01714	1.27818406867137E-12	1.8705132712264E-12	5.92329202555027E-13	5.61153981367921E-13	4.05277875432387E-13	1.21583362629716E-12	1.58993628054244E-12	2.15109026191036E-12	2.15109026191036E-12	1.37170973223269E-12	5.92329202555027E-13	1.30935928985848E-12	6.23504423742134E-13	-7.79380529677668E-13	1.55876105935534E-12	1.27818406867137E-12	1.05995752036163E-12	8.10555750864774E-13
0.01716	1.8705132712264E-12	1.58993628054244E-12	9.66431856800308E-13	7.79380529677668E-13	6.54679644929241E-13	5.61153981367921E-13	1.62111150172955E-12	1.30935928985848E-12	2.05756459834904E-12	1.24700884748427E-12	4.05277875432387E-13	1.68346194410376E-12	2.49401769496854E-13	-4.36453096619494E-13	1.18465840511005E-12	1.55876105935534E-12	1.21583362629716E-12	8.72906193238988E-13
0.01718	2.3069663678459E-12	1.34053451104559E-12	1.43406017460691E-12	1.05995752036163E-12	7.17030087303454E-13	1.8705132712264E-13	1.43406017460691E-12	5.29978760180814E-13	1.65228672291666E-12	9.35256635613201E-13	3.11752211871067E-13	1.8705132712264E-12	6.23504423742134E-14	-3.11752211871067E-14	8.41730972051881E-13	1.90168849241351E-12	1.15348318392295E-12	1.15348318392295E-12
0.0172	2.49401769496854E-12	1.02878229917452E-12	1.68346194410376E-12	1.34053451104559E-12	4.05277875432387E-13	9.35256635613201E-14	1.4028849534198E-12	2.18226548309747E-13	8.41730972051881E-13	5.92329202555027E-13	3.42927433058174E-13	1.80816282885219E-12	9.35256635613201E-14	3.11752211871067E-13	5.92329202555027E-13	2.15109026191036E-12	1.05995752036163E-12	1.46523539579401E-12
0.01722	2.55636813734275E-12	6.54679644929241E-13	1.74581238647798E-12	1.65228672291666E-12	6.23504423742134E-14	4.05277875432387E-13	1.34053451104559E-12	9.35256635613201E-14	3.11752211871067E-14	3.42927433058174E-13	4.05277875432387E-13	1.77698760766508E-12	4.67628317806601E-13	7.17030087303454E-13	8.41730972051881E-13	2.43166725259432E-12	8.41730972051881E-13	1.68346194410376E-12
0.01724	2.64989380090407E-12	3.42927433058174E-13	1.62111150172955E-12	1.58993628054244E-12	-1.24700884748427E-13	1.12230796273584E-12	1.37170973223269E-12	2.49401769496854E-13	-3.11752211871067E-13	1.55876105935534E-13	4.98803538993707E-13	1.58993628054244E-12	9.97607077987414E-13	8.41730972051881E-13	1.30935928985848E-12	2.40049203140722E-12	5.29978760180814E-13	1.77698760766508E-12
0.01726	2.36931681022011E-12	1.55876105935534E-13	1.30935928985848E-12	1.68346194410376E-12	-9.35256635613201E-14	1.71463716529087E-12	1.24700884748427E-12	8.10555750864774E-13	-3.11752211871067E-13	-9.35256635613201E-14	3.42927433058174E-13	1.71463716529087E-12	1.65228672291666E-12	8.10555750864774E-13	1.74581238647798E-12	2.15109026191036E-12	9.35256635613201E-14	1.74581238647798E-12
0.01728	2.21344070428458E-12	3.11752211871067E-13	8.72906193238988E-13	1.74581238647798E-12	1.55876105935534E-13	2.05756459834904E-12	9.97607077987414E-13	1.4028849534198E-12	-3.11752211871067E-14	-3.7410265424528E-13	3.11752211871067E-13	1.93286371360062E-12	2.21344070428458E-12	7.48205308490561E-13	1.93286371360062E-12	1.65228672291666E-12	-1.24700884748427E-13	1.71463716529087E-12
0.0173	2.05756459834904E-12	5.92329202555027E-13	5.61153981367921E-13	1.80816282885219E-12	4.36453096619494E-13	1.99521415597483E-12	6.23504423742134E-13	1.93286371360062E-12	2.18226548309747E-13	-6.23504423742134E-13	2.18226548309747E-13	2.24461592547168E-12	2.40049203140722E-12	6.54679644929241E-13	1.8393380500393E-12	1.43406017460691E-12	-1.8705132712264E-13	2.02638937716194E-12
0.01732	1.93286371360062E-12	7.48205308490561E-13	5.29978760180814E-13	1.74581238647798E-12	7.79380529677668E-13	1.62111150172955E-12	4.05277875432387E-13	2.24461592547168E-12	5.29978760180814E-13	-6.54679644929241E-13	3.42927433058174E-13	2.55636813734275E-12	2.49401769496854E-12	4.98803538993707E-13	1.52758583816823E-12	1.30935928985848E-12	-1.24700884748427E-13	2.21344070428458E-12
0.01734	1.80816282885219E-12	9.97607077987414E-13	6.85854866116347E-13	1.68346194410376E-12	9.66431856800308E-13	1.24700884748427E-12	4.67628317806601E-13	2.36931681022011E-12	1.12230796273584E-12	-4.05277875432387E-13	6.54679644929241E-13	2.52519291615564E-12	2.3069663678459E-12	4.36453096619494E-13	1.02878229917452E-12	1.30935928985848E-12	6.23504423742134E-14	2.18226548309747E-12
0.01736	1.71463716529087E-12	1.02878229917452E-12	8.72906193238988E-13	1.37170973223269E-12	9.97607077987414E-13	9.04081414426094E-13	8.72906193238988E-13	2.40049203140722E-12	1.71463716529087E-12	0	9.97607077987414E-13	2.46284247378143E-12	1.8393380500393E-12	6.54679644929241E-13	7.48205308490561E-13	1.24700884748427E-12	1.55876105935534E-13	2.02638937716194E-12
0.01738	1.46523539579401E-12	7.48205308490561E-13	1.09113274154873E-12	1.18465840511005E-12	9.04081414426094E-13	7.79380529677668E-13	1.46523539579401E-12	2.55636813734275E-12	2.3069663678459E-12	5.92329202555027E-13	1.05995752036163E-12	2.46284247378143E-12	1.58993628054244E-12	1.05995752036163E-12	6.85854866116347E-13	1.15348318392295E-12	4.05277875432387E-13	1.74581238647798E-12
0.0174	1.18465840511005E-12	4.36453096619494E-13	1.02878229917452E-12	9.97607077987414E-13	4.98803538993707E-13	7.17030087303454E-13	1.8705132712264E-12	2.52519291615564E-12	2.43166725259432E-12	1.15348318392295E-12	7.17030087303454E-13	2.61871857971696E-12	1.30935928985848E-12	1.30935928985848E-12	1.15348318392295E-12	8.10555750864774E-13	7.17030087303454E-13	1.43406017460691E-12
0.01742	1.05995752036163E-12	3.42927433058174E-13	9.35256635613201E-13	9.04081414426094E-13	-2.18226548309747E-13	8.41730972051881E-13	1.99521415597483E-12	2.46284247378143E-12	2.18226548309747E-12	1.62111150172955E-12	9.35256635613201E-14	2.7745946856525E-12	9.04081414426094E-13	1.58993628054244E-12	1.65228672291666E-12	5.29978760180814E-13	8.72906193238988E-13	1.30935928985848E-12
0.01744	1.18465840511005E-12	4.67628317806601E-13	8.72906193238988E-13	9.35256635613201E-13	-6.23504423742134E-13	9.04081414426094E-13	1.93286371360062E-12	2.338141589033E-12	1.74581238647798E-12	1.8705132712264E-12	-4.98803538993707E-13	2.89929557040092E-12	5.92329202555027E-13	1.68346194410376E-12	2.27579114665879E-12	2.8057699068396E-13	6.85854866116347E-13	1.21583362629716E-12
0.01746	1.55876105935534E-12	6.85854866116347E-13	7.48205308490561E-13	9.04081414426094E-13	-4.98803538993707E-13	9.35256635613201E-13	1.8393380500393E-12	2.11991504072326E-12	1.43406017460691E-12	1.99521415597483E-12	-5.61153981367921E-13	3.05517167633646E-12	4.67628317806601E-13	1.62111150172955E-12	2.338141589033E-12	1.24700884748427E-13	3.11752211871067E-13	1.34053451104559E-12
0.01748	2.08873981953615E-12	8.10555750864774E-13	5.61153981367921E-13	8.10555750864774E-13	0	9.35256635613201E-13	1.77698760766508E-12	1.8393380500393E-12	1.30935928985848E-12	2.02638937716194E-12	-3.11752211871067E-13	2.83694512802671E-12	3.42927433058174E-13	1.34053451104559E-12	2.27579114665879E-12	9.35256635613201E-14	1.8705132712264E-13	1.37170973223269E-12
0.0175	2.58754335852986E-12	1.12230796273584E-12	5.92329202555027E-13	4.98803538993707E-13	4.05277875432387E-13	8.41730972051881E-13	1.62111150172955E-12	1.46523539579401E-12	1.55876105935534E-12	2.05756459834904E-12	9.35256635613201E-14	2.36931681022011E-12	4.98803538993707E-13	9.66431856800308E-13	1.93286371360062E-12	6.23504423742134E-14	2.49401769496854E-13	1.24700884748427E-12
0.01752	2.71224424327828E-12	1.37170973223269E-12	5.92329202555027E-13	1.55876105935534E-13	9.04081414426094E-13	6.54679644929241E-13	1.52758583816823E-12	1.12230796273584E-12	1.62111150172955E-12	1.99521415597483E-12	5.61153981367921E-13	1.80816282885219E-12	7.17030087303454E-13	5.92329202555027E-13	1.77698760766508E-12	-3.11752211871067E-14	5.61153981367921E-13	7.48205308490561E-13
0.01754	2.55636813734275E-12	1.4028849534198E-12	6.23504423742134E-13	6.23504423742134E-14	1.12230796273584E-12	6.54679644929241E-13	1.58993628054244E-12	6.54679644929241E-13	1.52758583816823E-12	1.80816282885219E-12	1.05995752036163E-12	1.24700884748427E-12	9.97607077987414E-13	3.11752211871067E-13	1.68346194410376E-12	3.11752211871067E-14	9.35256635613201E-13	1.24700884748427E-13
0.01756	2.11991504072326E-12	1.43406017460691E-12	4.98803538993707E-13	3.11752211871067E-14	1.15348318392295E-12	6.85854866116347E-13	1.80816282885219E-12	4.05277875432387E-13	1.09113274154873E-12	1.52758583816823E-12	1.21583362629716E-12	7.48205308490561E-13	9.35256635613201E-13	2.18226548309747E-13	1.65228672291666E-12	6.23504423742134E-14	1.21583362629716E-12	-2.18226548309747E-13
0.01758	1.74581238647798E-12	1.4028849534198E-12	5.61153981367921E-13	1.55876105935534E-13	1.15348318392295E-12	8.41730972051881E-13	1.99521415597483E-12	2.18226548309747E-13	7.17030087303454E-13	1.62111150172955E-12	1.09113274154873E-12	6.23504423742134E-13	8.10555750864774E-13	2.8057699068396E-13	1.58993628054244E-12	3.11752211871067E-14	1.37170973223269E-12	-1.8705132712264E-13
0.0176	1.37170973223269E-12	1.37170973223269E-12	7.17030087303454E-13	2.18226548309747E-13	1.05995752036163E-12	8.41730972051881E-13	1.8393380500393E-12	2.18226548309747E-13	2.8057699068396E-13	1.68346194410376E-12	8.41730972051881E-13	9.04081414426094E-13	6.85854866116347E-13	5.61153981367921E-13	1.37170973223269E-12	0	9.97607077987414E-13	9.35256635613201E-14
0.01762	1.24700884748427E-12	1.52758583816823E-12	1.12230796273584E-12	2.8057699068396E-13	1.02878229917452E-12	8.41730972051881E-13	1.52758583816823E-12	9.35256635613201E-14	3.11752211871067E-14	1.80816282885219E-12	8.10555750864774E-13	1.24700884748427E-12	7.48205308490561E-13	6.85854866116347E-13	1.21583362629716E-12	-2.18226548309747E-13	3.7410265424528E-13	4.05277875432387E-13
0.01764	1.18465840511005E-12	1.65228672291666E-12	1.30935928985848E-12	5.29978760180814E-13	8.72906193238988E-13	6.23504423742134E-13	9.97607077987414E-13	-9.35256635613201E-14	9.35256635613201E-14	1.8705132712264E-12	9.04081414426094E-13	1.55876105935534E-12	9.66431856800308E-13	5.92329202555027E-13	1.12230796273584E-12	-2.18226548309747E-13	-1.55876105935534E-13	9.04081414426094E-13
0.01766	1.34053451104559E-12	1.71463716529087E-12	1.55876105935534E-12	7.79380529677668E-13	5.61153981367921E-13	4.36453096619494E-13	6.23504423742134E-13	-3.7410265424528E-13	1.24700884748427E-13	1.80816282885219E-12	1.05995752036163E-12	1.71463716529087E-12	1.24700884748427E-12	3.42927433058174E-13	1.18465840511005E-12	-1.55876105935534E-13	0	1.18465840511005E-12
0.01768	1.4028849534198E-12	1.68346194410376E-12	1.8705132712264E-12	8.10555750864774E-13	2.8057699068396E-13	6.23504423742134E-14	1.55876105935534E-13	-7.17030087303454E-13	1.24700884748427E-13	1.52758583816823E-12	1.15348318392295E-12	1.27818406867137E-12	1.37170973223269E-12	1.55876105935534E-13	1.15348318392295E-12	-1.55876105935534E-13	3.42927433058174E-13	1.21583362629716E-12
0.0177	1.21583362629716E-12	1.46523539579401E-12	2.08873981953615E-12	9.04081414426094E-13	3.7410265424528E-13	-2.49401769496854E-13	-1.24700884748427E-13	-9.66431856800308E-13	1.8705132712264E-13	1.24700884748427E-12	1.27818406867137E-12	7.79380529677668E-13	1.24700884748427E-12	-9.35256635613201E-14	1.12230796273584E-12	-3.42927433058174E-13	5.92329202555027E-13	9.66431856800308E-13
0.01772	8.72906193238988E-13	1.21583362629716E-12	2.02638937716194E-12	1.27818406867137E-12	7.48205308490561E-13	-3.11752211871067E-13	-2.8057699068396E-13	-1.05995752036163E-12	4.36453096619494E-13	9.97607077987414E-13	1.46523539579401E-12	3.7410265424528E-13	1.15348318392295E-12	0	9.97607077987414E-13	-4.98803538993707E-13	6.85854866116347E-13	5.29978760180814E-13
0.01774	4.05277875432387E-13	8.10555750864774E-13	1.77698760766508E-12	1.71463716529087E-12	1.27818406867137E-12	-9.35256635613201E-14	-9.35256635613201E-14	-1.02878229917452E-12	8.72906193238988E-13	1.15348318392295E-12	1.77698760766508E-12	2.18226548309747E-13	1.12230796273584E-12	3.7410265424528E-13	8.72906193238988E-13	-3.11752211871067E-13	6.23504423742134E-13	9.35256635613201E-14
0.01776	-3.11752211871067E-14	5.61153981367921E-13	1.49641061698112E-12	2.15109026191036E-12	1.71463716529087E-12	3.11752211871067E-13	0	-8.72906193238988E-13	1.18465840511005E-12	1.46523539579401E-12	1.99521415597483E-12	1.8705132712264E-13	1.02878229917452E-12	1.05995752036163E-12	7.79380529677668E-13	3.11752211871067E-14	6.23504423742134E-13	-9.35256635613201E-14
0.01778	-3.11752211871067E-13	2.8057699068396E-13	1.02878229917452E-12	2.27579114665879E-12	1.8393380500393E-12	6.85854866116347E-13	-3.11752211871067E-14	-4.98803538993707E-13	1.49641061698112E-12	1.80816282885219E-12	2.21344070428458E-12	2.49401769496854E-13	1.02878229917452E-12	1.55876105935534E-12	8.72906193238988E-13	6.23504423742134E-13	7.17030087303454E-13	2.18226548309747E-13
0.0178	-3.11752211871067E-13	-9.35256635613201E-14	2.8057699068396E-13	2.15109026191036E-12	1.74581238647798E-12	9.66431856800308E-13	3.11752211871067E-14	9.35256635613201E-14	1.49641061698112E-12	1.90168849241351E-12	2.36931681022011E-12	2.49401769496854E-13	9.04081414426094E-13	1.43406017460691E-12	1.02878229917452E-12	1.34053451104559E-12	8.41730972051881E-13	8.72906193238988E-13
0.01782	-3.11752211871067E-13	-4.36453096619494E-13	-6.85854866116347E-13	1.80816282885219E-12	1.52758583816823E-12	1.05995752036163E-12	2.18226548309747E-13	5.61153981367921E-13	1.24700884748427E-12	1.74581238647798E-12	2.27579114665879E-12	4.67628317806601E-13	7.48205308490561E-13	1.05995752036163E-12	1.09113274154873E-12	2.08873981953615E-12	1.15348318392295E-12	1.62111150172955E-12
0.01784	-2.18226548309747E-13	-5.61153981367921E-13	-1.43406017460691E-12	1.43406017460691E-12	1.18465840511005E-12	1.15348318392295E-12	4.98803538993707E-13	9.35256635613201E-13	8.72906193238988E-13	1.62111150172955E-12	2.05756459834904E-12	6.54679644929241E-13	5.92329202555027E-13	4.67628317806601E-13	9.04081414426094E-13	2.46284247378143E-12	1.27818406867137E-12	2.21344070428458E-12
0.01786	3.11752211871067E-14	-5.92329202555027E-13	-1.74581238647798E-12	1.18465840511005E-12	1.09113274154873E-12	1.30935928985848E-12	7.17030087303454E-13	1.12230796273584E-12	4.98803538993707E-13	1.74581238647798E-12	1.71463716529087E-12	8.41730972051881E-13	7.79380529677668E-13	-1.24700884748427E-13	6.54679644929241E-13	2.64989380090407E-12	1.12230796273584E-12	2.46284247378143E-12
0.01788	3.7410265424528E-13	-5.61153981367921E-13	-1.46523539579401E-12	1.12230796273584E-12	9.97607077987414E-13	1.34053451104559E-12	8.72906193238988E-13	1.21583362629716E-12	2.8057699068396E-13	1.99521415597483E-12	1.18465840511005E-12	9.66431856800308E-13	9.66431856800308E-13	-3.7410265424528E-13	2.49401769496854E-13	2.36931681022011E-12	9.97607077987414E-13	2.55636813734275E-12
0.0179	8.72906193238988E-13	-4.67628317806601E-13	-7.48205308490561E-13	1.18465840511005E-12	1.05995752036163E-12	1.52758583816823E-12	1.05995752036163E-12	1.43406017460691E-12	4.98803538993707E-13	2.43166725259432E-12	6.85854866116347E-13	1.4028849534198E-12	1.21583362629716E-12	-2.49401769496854E-13	-1.24700884748427E-13	1.65228672291666E-12	9.04081414426094E-13	2.36931681022011E-12
0.01792	1.12230796273584E-12	-2.49401769496854E-13	0	1.21583362629716E-12	1.12230796273584E-12	1.58993628054244E-12	1.24700884748427E-12	1.65228672291666E-12	7.48205308490561E-13	2.64989380090407E-12	4.36453096619494E-13	1.93286371360062E-12	1.24700884748427E-12	2.18226548309747E-13	-3.42927433058174E-13	9.35256635613201E-13	1.09113274154873E-12	2.08873981953615E-12
0.01794	1.12230796273584E-12	2.8057699068396E-13	5.61153981367921E-13	9.66431856800308E-13	9.04081414426094E-13	1.58993628054244E-12	1.24700884748427E-12	1.49641061698112E-12	1.15348318392295E-12	2.49401769496854E-12	2.8057699068396E-13	2.52519291615564E-12	1.18465840511005E-12	7.17030087303454E-13	-1.8705132712264E-13	5.29978760180814E-13	1.12230796273584E-12	1.8705132712264E-12
0.01796	9.35256635613201E-13	1.02878229917452E-12	9.35256635613201E-13	7.79380529677668E-13	6.85854866116347E-13	1.46523539579401E-12	1.15348318392295E-12	1.37170973223269E-12	1.24700884748427E-12	2.08873981953615E-12	3.11752211871067E-13	2.58754335852986E-12	1.05995752036163E-12	1.18465840511005E-12	2.8057699068396E-13	4.98803538993707E-13	9.35256635613201E-13	1.65228672291666E-12
0.01798	5.92329202555027E-13	1.90168849241351E-12	9.35256635613201E-13	6.23504423742134E-13	6.54679644929241E-13	1.21583362629716E-12	1.09113274154873E-12	1.21583362629716E-12	1.15348318392295E-12	1.65228672291666E-12	3.11752211871067E-13	2.338141589033E-12	1.05995752036163E-12	1.30935928985848E-12	8.72906193238988E-13	6.54679644929241E-13	8.10555750864774E-13	1.37170973223269E-12
0.018	3.7410265424528E-13	2.71224424327828E-12	8.41730972051881E-13	6.85854866116347E-13	8.41730972051881E-13	9.04081414426094E-13	1.27818406867137E-12	1.09113274154873E-12	9.97607077987414E-13	1.18465840511005E-12	2.49401769496854E-13	1.8705132712264E-12	1.05995752036163E-12	1.49641061698112E-12	1.49641061698112E-12	8.41730972051881E-13	4.98803538993707E-13	8.41730972051881E-13
0.01802	2.8057699068396E-13	3.36692388820752E-12	7.79380529677668E-13	9.97607077987414E-13	9.35256635613201E-13	5.61153981367921E-13	1.49641061698112E-12	1.12230796273584E-12	9.97607077987414E-13	8.10555750864774E-13	1.24700884748427E-13	1.55876105935534E-12	9.97607077987414E-13	1.52758583816823E-12	1.8705132712264E-12	1.02878229917452E-12	4.05277875432387E-13	4.36453096619494E-13
0.01804	5.61153981367921E-13	3.55397521533016E-12	7.17030087303454E-13	1.24700884748427E-12	7.17030087303454E-13	4.98803538993707E-13	1.55876105935534E-12	9.04081414426094E-13	1.09113274154873E-12	6.54679644929241E-13	-9.35256635613201E-14	1.49641061698112E-12	8.72906193238988E-13	1.55876105935534E-12	2.24461592547168E-12	1.24700884748427E-12	2.8057699068396E-13	2.49401769496854E-13
0.01806	9.97607077987414E-13	3.42927433058174E-12	6.85854866116347E-13	1.43406017460691E-12	3.11752211871067E-13	6.23504423742134E-13	1.21583362629716E-12	7.79380529677668E-13	1.24700884748427E-12	5.29978760180814E-13	-1.24700884748427E-13	1.52758583816823E-12	7.48205308490561E-13	1.55876105935534E-12	2.15109026191036E-12	1.4028849534198E-12	-6.23504423742134E-14	7.48205308490561E-13
0.01808	1.18465840511005E-12	3.21104778227199E-12	8.10555750864774E-13	1.43406017460691E-12	-3.11752211871067E-13	1.09113274154873E-12	7.79380529677668E-13	9.35256635613201E-13	1.34053451104559E-12	6.85854866116347E-13	3.11752211871067E-14	1.71463716529087E-12	5.29978760180814E-13	1.58993628054244E-12	1.80816282885219E-12	1.43406017460691E-12	-4.67628317806601E-13	1.58993628054244E-12
0.0181	1.27818406867137E-12	2.7745946856525E-12	8.41730972051881E-13	1.21583362629716E-12	-6.23504423742134E-13	1.65228672291666E-12	3.11752211871067E-13	1.27818406867137E-12	1.58993628054244E-12	8.10555750864774E-13	2.8057699068396E-13	1.71463716529087E-12	4.36453096619494E-13	1.71463716529087E-12	1.55876105935534E-12	1.37170973223269E-12	-6.54679644929241E-13	2.36931681022011E-12
0.01812	1.34053451104559E-12	2.36931681022011E-12	1.02878229917452E-12	1.15348318392295E-12	-6.23504423742134E-13	1.96403893478772E-12	-6.23504423742134E-14	1.77698760766508E-12	1.93286371360062E-12	9.04081414426094E-13	5.29978760180814E-13	1.62111150172955E-12	4.36453096619494E-13	1.90168849241351E-12	1.58993628054244E-12	1.49641061698112E-12	-4.98803538993707E-13	2.83694512802671E-12
0.01814	1.24700884748427E-12	2.15109026191036E-12	1.30935928985848E-12	1.4028849534198E-12	-2.8057699068396E-13	2.05756459834904E-12	3.11752211871067E-14	2.05756459834904E-12	2.18226548309747E-12	6.54679644929241E-13	6.23504423742134E-13	1.55876105935534E-12	7.48205308490561E-13	1.93286371360062E-12	1.80816282885219E-12	1.49641061698112E-12	-3.42927433058174E-13	2.93047079158803E-12
0.01816	1.37170973223269E-12	1.90168849241351E-12	1.49641061698112E-12	1.8705132712264E-12	3.11752211871067E-13	1.99521415597483E-12	2.8057699068396E-13	1.93286371360062E-12	2.18226548309747E-12	2.18226548309747E-13	8.10555750864774E-13	1.49641061698112E-12	1.37170973223269E-12	1.96403893478772E-12	2.21344070428458E-12	1.18465840511005E-12	-9.35256635613201E-14	2.89929557040092E-12
0.01818	1.68346194410376E-12	1.52758583816823E-12	1.77698760766508E-12	2.21344070428458E-12	9.04081414426094E-13	1.65228672291666E-12	4.36453096619494E-13	1.58993628054244E-12	1.93286371360062E-12	-1.24700884748427E-13	9.04081414426094E-13	1.24700884748427E-12	1.93286371360062E-12	2.15109026191036E-12	2.43166725259432E-12	9.66431856800308E-13	3.42927433058174E-13	2.64989380090407E-12
0.0182	1.90168849241351E-12	1.18465840511005E-12	1.52758583816823E-12	2.43166725259432E-12	1.34053451104559E-12	1.24700884748427E-12	3.11752211871067E-13	1.24700884748427E-12	1.55876105935534E-12	-4.36453096619494E-13	8.10555750864774E-13	1.09113274154873E-12	2.3069663678459E-12	2.27579114665879E-12	2.64989380090407E-12	8.41730972051881E-13	5.61153981367921E-13	2.40049203140722E-12
0.01822	2.02638937716194E-12	9.35256635613201E-13	1.15348318392295E-12	2.55636813734275E-12	1.52758583816823E-12	1.02878229917452E-12	2.8057699068396E-13	1.30935928985848E-12	1.18465840511005E-12	-3.7410265424528E-13	5.61153981367921E-13	9.35256635613201E-13	2.43166725259432E-12	2.27579114665879E-12	2.49401769496854E-12	8.72906193238988E-13	7.48205308490561E-13	2.21344070428458E-12
0.01824	2.05756459834904E-12	8.10555750864774E-13	7.48205308490561E-13	2.24461592547168E-12	1.52758583816823E-12	1.05995752036163E-12	3.11752211871067E-13	1.68346194410376E-12	9.35256635613201E-13	-3.11752211871067E-14	1.8705132712264E-13	8.41730972051881E-13	2.43166725259432E-12	2.18226548309747E-12	2.3069663678459E-12	1.12230796273584E-12	8.72906193238988E-13	1.8705132712264E-12
0.01826	1.8705132712264E-12	8.41730972051881E-13	5.61153981367921E-13	1.68346194410376E-12	1.30935928985848E-12	1.12230796273584E-12	3.7410265424528E-13	1.99521415597483E-12	8.10555750864774E-13	3.42927433058174E-13	9.35256635613201E-14	8.41730972051881E-13	2.3069663678459E-12	2.24461592547168E-12	1.96403893478772E-12	1.55876105935534E-12	9.35256635613201E-13	1.65228672291666E-12
0.01828	1.65228672291666E-12	1.12230796273584E-12	4.98803538993707E-13	9.97607077987414E-13	1.18465840511005E-12	1.18465840511005E-12	5.29978760180814E-13	1.96403893478772E-12	8.10555750864774E-13	7.79380529677668E-13	0	9.97607077987414E-13	2.11991504072326E-12	2.15109026191036E-12	1.46523539579401E-12	1.96403893478772E-12	1.18465840511005E-12	1.46523539579401E-12
0.0183	1.58993628054244E-12	1.24700884748427E-12	9.04081414426094E-13	5.92329202555027E-13	1.02878229917452E-12	1.02878229917452E-12	7.17030087303454E-13	1.43406017460691E-12	8.10555750864774E-13	7.48205308490561E-13	0	1.27818406867137E-12	1.49641061698112E-12	1.90168849241351E-12	1.27818406867137E-12	2.02638937716194E-12	1.21583362629716E-12	1.43406017460691E-12
0.01832	1.46523539579401E-12	1.02878229917452E-12	1.30935928985848E-12	4.67628317806601E-13	9.97607077987414E-13	7.17030087303454E-13	8.41730972051881E-13	8.10555750864774E-13	8.10555750864774E-13	6.23504423742134E-13	-1.24700884748427E-13	1.65228672291666E-12	7.79380529677668E-13	1.49641061698112E-12	1.34053451104559E-12	1.71463716529087E-12	1.21583362629716E-12	1.49641061698112E-12
0.01834	1.43406017460691E-12	5.29978760180814E-13	1.77698760766508E-12	4.98803538993707E-13	7.48205308490561E-13	6.54679644929241E-13	1.15348318392295E-12	4.98803538993707E-13	9.35256635613201E-13	4.98803538993707E-13	1.55876105935534E-13	1.80816282885219E-12	4.98803538993707E-13	1.15348318392295E-12	1.37170973223269E-12	1.21583362629716E-12	1.15348318392295E-12	1.49641061698112E-12
0.01836	1.37170973223269E-12	2.8057699068396E-13	2.05756459834904E-12	4.98803538993707E-13	7.17030087303454E-13	8.72906193238988E-13	1.27818406867137E-12	3.42927433058174E-13	9.35256635613201E-13	4.98803538993707E-13	5.61153981367921E-13	1.80816282885219E-12	3.42927433058174E-13	1.09113274154873E-12	1.30935928985848E-12	7.48205308490561E-13	9.35256635613201E-13	1.34053451104559E-12
0.01838	1.49641061698112E-12	2.49401769496854E-13	1.77698760766508E-12	5.29978760180814E-13	5.29978760180814E-13	1.15348318392295E-12	1.18465840511005E-12	3.42927433058174E-13	7.48205308490561E-13	7.79380529677668E-13	1.18465840511005E-12	1.65228672291666E-12	4.05277875432387E-13	1.24700884748427E-12	1.18465840511005E-12	4.36453096619494E-13	1.02878229917452E-12	9.66431856800308E-13
0.0184	1.46523539579401E-12	5.29978760180814E-13	1.12230796273584E-12	7.79380529677668E-13	1.55876105935534E-13	1.37170973223269E-12	9.35256635613201E-13	4.05277875432387E-13	4.36453096619494E-13	1.09113274154873E-12	1.37170973223269E-12	1.46523539579401E-12	4.67628317806601E-13	1.27818406867137E-12	1.02878229917452E-12	2.18226548309747E-13	1.02878229917452E-12	4.36453096619494E-13
0.01842	1.43406017460691E-12	8.10555750864774E-13	6.23504423742134E-13	1.09113274154873E-12	-2.49401769496854E-13	1.27818406867137E-12	9.35256635613201E-13	4.67628317806601E-13	-6.23504423742134E-14	1.37170973223269E-12	1.24700884748427E-12	1.15348318392295E-12	4.05277875432387E-13	1.24700884748427E-12	6.54679644929241E-13	4.67628317806601E-13	1.12230796273584E-12	3.11752211871067E-14
0.01844	1.21583362629716E-12	1.09113274154873E-12	4.36453096619494E-13	1.21583362629716E-12	-2.49401769496854E-13	1.15348318392295E-12	9.35256635613201E-13	4.05277875432387E-13	-4.05277875432387E-13	1.52758583816823E-12	1.09113274154873E-12	1.15348318392295E-12	2.49401769496854E-13	1.18465840511005E-12	4.05277875432387E-13	9.35256635613201E-13	1.34053451104559E-12	-1.24700884748427E-13
0.01846	9.97607077987414E-13	1.15348318392295E-12	3.7410265424528E-13	1.15348318392295E-12	0	9.97607077987414E-13	1.12230796273584E-12	1.55876105935534E-13	-4.36453096619494E-13	1.37170973223269E-12	1.05995752036163E-12	1.18465840511005E-12	1.8705132712264E-13	9.04081414426094E-13	9.35256635613201E-14	1.52758583816823E-12	1.68346194410376E-12	-2.18226548309747E-13
0.01848	8.72906193238988E-13	9.97607077987414E-13	4.36453096619494E-13	9.97607077987414E-13	4.36453096619494E-13	7.79380529677668E-13	1.55876105935534E-12	-2.18226548309747E-13	-9.35256635613201E-14	1.09113274154873E-12	1.12230796273584E-12	1.34053451104559E-12	4.05277875432387E-13	4.67628317806601E-13	-6.23504423742134E-14	1.74581238647798E-12	2.08873981953615E-12	-1.24700884748427E-13
0.0185	1.09113274154873E-12	9.97607077987414E-13	5.92329202555027E-13	7.48205308490561E-13	9.35256635613201E-13	6.85854866116347E-13	2.02638937716194E-12	-4.67628317806601E-13	3.7410265424528E-13	1.02878229917452E-12	8.41730972051881E-13	1.58993628054244E-12	7.79380529677668E-13	2.18226548309747E-13	-2.8057699068396E-13	1.24700884748427E-12	2.52519291615564E-12	-1.55876105935534E-13
0.01852	1.58993628054244E-12	1.02878229917452E-12	9.04081414426094E-13	3.42927433058174E-13	1.37170973223269E-12	7.17030087303454E-13	2.40049203140722E-12	-7.17030087303454E-13	5.61153981367921E-13	1.02878229917452E-12	4.98803538993707E-13	1.80816282885219E-12	1.18465840511005E-12	6.23504423742134E-14	-2.8057699068396E-13	4.36453096619494E-13	2.71224424327828E-12	-9.35256635613201E-14
0.01854	2.08873981953615E-12	1.02878229917452E-12	1.15348318392295E-12	-2.18226548309747E-13	1.8393380500393E-12	1.09113274154873E-12	2.40049203140722E-12	-7.79380529677668E-13	6.23504423742134E-13	1.09113274154873E-12	2.8057699068396E-13	1.96403893478772E-12	1.4028849534198E-12	-6.23504423742134E-14	6.23504423742134E-14	-3.42927433058174E-13	2.64989380090407E-12	-1.8705132712264E-13
0.01856	2.27579114665879E-12	9.66431856800308E-13	1.52758583816823E-12	-4.98803538993707E-13	2.27579114665879E-12	1.52758583816823E-12	2.11991504072326E-12	-8.10555750864774E-13	8.41730972051881E-13	9.97607077987414E-13	3.42927433058174E-13	1.8393380500393E-12	1.46523539579401E-12	-2.18226548309747E-13	5.29978760180814E-13	-8.10555750864774E-13	2.43166725259432E-12	-9.35256635613201E-14
0.01858	2.08873981953615E-12	8.72906193238988E-13	1.8393380500393E-12	-4.05277875432387E-13	2.43166725259432E-12	2.08873981953615E-12	1.8393380500393E-12	-8.41730972051881E-13	1.09113274154873E-12	8.41730972051881E-13	7.79380529677668E-13	1.43406017460691E-12	1.68346194410376E-12	-2.8057699068396E-13	1.02878229917452E-12	-9.66431856800308E-13	2.11991504072326E-12	3.42927433058174E-13
0.0186	1.8705132712264E-12	8.72906193238988E-13	2.02638937716194E-12	3.11752211871067E-14	2.40049203140722E-12	2.61871857971696E-12	1.62111150172955E-12	-4.98803538993707E-13	1.21583362629716E-12	8.10555750864774E-13	1.30935928985848E-12	8.72906193238988E-13	1.65228672291666E-12	-3.7410265424528E-13	1.21583362629716E-12	-7.48205308490561E-13	1.68346194410376E-12	7.48205308490561E-13
0.01862	1.46523539579401E-12	9.97607077987414E-13	1.90168849241351E-12	7.48205308490561E-13	2.3069663678459E-12	2.93047079158803E-12	1.62111150172955E-12	9.35256635613201E-14	1.09113274154873E-12	8.72906193238988E-13	1.77698760766508E-12	3.42927433058174E-13	1.58993628054244E-12	-3.11752211871067E-14	9.66431856800308E-13	-4.05277875432387E-13	1.4028849534198E-12	1.21583362629716E-12
0.01864	8.41730972051881E-13	1.30935928985848E-12	1.55876105935534E-12	1.4028849534198E-12	2.3069663678459E-12	2.89929557040092E-12	1.52758583816823E-12	8.10555750864774E-13	8.41730972051881E-13	1.05995752036163E-12	1.8705132712264E-12	2.18226548309747E-13	1.52758583816823E-12	2.8057699068396E-13	8.41730972051881E-13	3.11752211871067E-14	1.27818406867137E-12	1.65228672291666E-12
0.01866	3.7410265424528E-13	1.77698760766508E-12	8.72906193238988E-13	1.8393380500393E-12	2.3069663678459E-12	2.64989380090407E-12	1.55876105935534E-12	1.34053451104559E-12	8.10555750864774E-13	1.43406017460691E-12	1.71463716529087E-12	4.05277875432387E-13	1.8705132712264E-12	3.7410265424528E-13	5.29978760180814E-13	4.98803538993707E-13	1.4028849534198E-12	2.15109026191036E-12
0.01868	1.24700884748427E-13	2.43166725259432E-12	1.8705132712264E-13	2.11991504072326E-12	1.93286371360062E-12	2.11991504072326E-12	1.58993628054244E-12	1.58993628054244E-12	9.97607077987414E-13	1.80816282885219E-12	1.4028849534198E-12	8.72906193238988E-13	2.27579114665879E-12	1.55876105935534E-13	6.85854866116347E-13	8.72906193238988E-13	1.65228672291666E-12	2.83694512802671E-12
0.0187	1.8705132712264E-13	2.8057699068396E-12	-3.11752211871067E-13	2.02638937716194E-12	1.34053451104559E-12	1.62111150172955E-12	1.58993628054244E-12	1.74581238647798E-12	1.02878229917452E-12	1.93286371360062E-12	1.15348318392295E-12	1.21583362629716E-12	2.58754335852986E-12	0	1.05995752036163E-12	1.18465840511005E-12	1.80816282885219E-12	3.30457344583331E-12
0.01872	4.67628317806601E-13	2.99282123396224E-12	-6.23504423742134E-13	1.8705132712264E-12	6.23504423742134E-13	1.21583362629716E-12	1.52758583816823E-12	1.96403893478772E-12	1.09113274154873E-12	1.55876105935534E-12	1.09113274154873E-12	1.27818406867137E-12	2.64989380090407E-12	1.55876105935534E-13	1.68346194410376E-12	1.49641061698112E-12	1.99521415597483E-12	3.36692388820752E-12
0.01874	6.23504423742134E-13	2.86812034921382E-12	-3.11752211871067E-13	1.52758583816823E-12	1.24700884748427E-13	7.17030087303454E-13	1.18465840511005E-12	2.05756459834904E-12	1.05995752036163E-12	8.72906193238988E-13	9.66431856800308E-13	1.18465840511005E-12	2.46284247378143E-12	2.49401769496854E-13	2.27579114665879E-12	1.55876105935534E-12	1.99521415597483E-12	2.86812034921382E-12
0.01876	7.48205308490561E-13	2.55636813734275E-12	2.49401769496854E-13	1.15348318392295E-12	-1.24700884748427E-13	2.49401769496854E-13	1.02878229917452E-12	2.36931681022011E-12	1.12230796273584E-12	4.36453096619494E-13	8.72906193238988E-13	9.04081414426094E-13	2.02638937716194E-12	3.11752211871067E-13	2.55636813734275E-12	1.55876105935534E-12	1.99521415597483E-12	2.18226548309747E-12
0.01878	1.09113274154873E-12	2.27579114665879E-12	7.48205308490561E-13	7.48205308490561E-13	-1.24700884748427E-13	-2.49401769496854E-13	1.15348318392295E-12	2.55636813734275E-12	9.35256635613201E-13	6.23504423742134E-13	5.92329202555027E-13	5.92329202555027E-13	1.49641061698112E-12	3.7410265424528E-13	2.58754335852986E-12	1.68346194410376E-12	1.8393380500393E-12	1.43406017460691E-12
0.0188	1.4028849534198E-12	2.11991504072326E-12	1.05995752036163E-12	5.61153981367921E-13	0	-5.29978760180814E-13	1.4028849534198E-12	2.58754335852986E-12	7.79380529677668E-13	1.24700884748427E-12	3.11752211871067E-13	2.49401769496854E-13	1.05995752036163E-12	4.36453096619494E-13	2.43166725259432E-12	1.8393380500393E-12	1.52758583816823E-12	9.35256635613201E-13
0.01882	1.74581238647798E-12	1.68346194410376E-12	1.12230796273584E-12	6.23504423742134E-13	0	-6.23504423742134E-13	1.43406017460691E-12	2.36931681022011E-12	7.17030087303454E-13	2.02638937716194E-12	9.35256635613201E-14	1.24700884748427E-13	7.48205308490561E-13	4.05277875432387E-13	2.05756459834904E-12	1.8393380500393E-12	9.35256635613201E-13	6.23504423742134E-13
0.01884	1.77698760766508E-12	9.04081414426094E-13	1.12230796273584E-12	8.10555750864774E-13	0	-6.23504423742134E-13	1.15348318392295E-12	2.18226548309747E-12	8.41730972051881E-13	2.46284247378143E-12	3.11752211871067E-14	1.24700884748427E-13	5.92329202555027E-13	4.05277875432387E-13	1.58993628054244E-12	1.65228672291666E-12	2.49401769496854E-13	3.42927433058174E-13
0.01886	1.8705132712264E-12	1.8705132712264E-13	1.12230796273584E-12	9.97607077987414E-13	-9.35256635613201E-14	-3.7410265424528E-13	8.41730972051881E-13	2.05756459834904E-12	9.97607077987414E-13	2.74341946446539E-12	-1.24700884748427E-13	3.11752211871067E-13	5.92329202555027E-13	6.23504423742134E-13	1.09113274154873E-12	1.27818406867137E-12	-2.18226548309747E-13	4.05277875432387E-13
0.01888	1.80816282885219E-12	-3.42927433058174E-13	1.24700884748427E-12	1.09113274154873E-12	-9.35256635613201E-14	1.55876105935534E-13	7.48205308490561E-13	1.80816282885219E-12	1.21583362629716E-12	2.61871857971696E-12	3.11752211871067E-14	5.92329202555027E-13	8.10555750864774E-13	1.02878229917452E-12	5.29978760180814E-13	9.35256635613201E-13	-3.11752211871067E-13	8.41730972051881E-13
0.0189	1.80816282885219E-12	-4.05277875432387E-13	1.52758583816823E-12	1.09113274154873E-12	0	7.17030087303454E-13	7.17030087303454E-13	1.74581238647798E-12	1.52758583816823E-12	2.40049203140722E-12	2.49401769496854E-13	1.02878229917452E-12	1.18465840511005E-12	1.43406017460691E-12	9.35256635613201E-14	4.98803538993707E-13	-9.35256635613201E-14	1.62111150172955E-12
0.01892	1.62111150172955E-12	-3.11752211871067E-14	1.65228672291666E-12	1.02878229917452E-12	6.23504423742134E-14	1.34053451104559E-12	8.41730972051881E-13	1.93286371360062E-12	1.90168849241351E-12	2.08873981953615E-12	4.67628317806601E-13	1.27818406867137E-12	1.62111150172955E-12	1.71463716529087E-12	9.35256635613201E-14	3.42927433058174E-13	3.11752211871067E-14	2.40049203140722E-12
0.01894	1.90168849241351E-12	4.36453096619494E-13	1.46523539579401E-12	1.12230796273584E-12	3.11752211871067E-14	1.58993628054244E-12	9.04081414426094E-13	2.05756459834904E-12	2.27579114665879E-12	1.62111150172955E-12	7.48205308490561E-13	1.52758583816823E-12	1.8705132712264E-12	1.8393380500393E-12	4.67628317806601E-13	4.36453096619494E-13	9.35256635613201E-14	2.93047079158803E-12
0.01896	2.3069663678459E-12	8.10555750864774E-13	1.24700884748427E-12	1.34053451104559E-12	-1.55876105935534E-13	1.93286371360062E-12	8.41730972051881E-13	1.74581238647798E-12	2.43166725259432E-12	8.10555750864774E-13	1.09113274154873E-12	1.62111150172955E-12	1.96403893478772E-12	1.93286371360062E-12	1.21583362629716E-12	6.85854866116347E-13	0	3.08634689752356E-12
0.01898	2.64989380090407E-12	7.48205308490561E-13	1.12230796273584E-12	1.43406017460691E-12	-1.8705132712264E-13	2.02638937716194E-12	7.17030087303454E-13	1.24700884748427E-12	2.3069663678459E-12	2.18226548309747E-13	1.18465840511005E-12	1.80816282885219E-12	1.99521415597483E-12	1.74581238647798E-12	1.99521415597483E-12	8.41730972051881E-13	-2.49401769496854E-13	3.08634689752356E-12
0.019	2.74341946446539E-12	3.7410265424528E-13	1.21583362629716E-12	1.4028849534198E-12	-1.8705132712264E-13	1.8393380500393E-12	8.10555750864774E-13	5.92329202555027E-13	2.08873981953615E-12	-2.18226548309747E-13	1.05995752036163E-12	1.96403893478772E-12	2.08873981953615E-12	1.34053451104559E-12	2.74341946446539E-12	1.02878229917452E-12	-3.7410265424528E-13	3.05517167633646E-12
0.01902	2.68106902209118E-12	6.23504423742134E-14	1.4028849534198E-12	1.34053451104559E-12	-6.23504423742134E-14	1.43406017460691E-12	1.05995752036163E-12	9.35256635613201E-14	1.77698760766508E-12	-5.92329202555027E-13	7.17030087303454E-13	2.15109026191036E-12	2.3069663678459E-12	9.66431856800308E-13	3.2422230034591E-12	1.12230796273584E-12	-3.42927433058174E-13	2.83694512802671E-12
0.01904	2.43166725259432E-12	-6.23504423742134E-14	1.55876105935534E-12	1.34053451104559E-12	3.11752211871067E-13	9.04081414426094E-13	1.30935928985848E-12	-9.35256635613201E-14	1.52758583816823E-12	-8.41730972051881E-13	4.36453096619494E-13	2.3069663678459E-12	2.24461592547168E-12	6.23504423742134E-13	3.36692388820752E-12	1.37170973223269E-12	-1.8705132712264E-13	2.46284247378143E-12
0.01906	2.24461592547168E-12	1.55876105935534E-13	1.71463716529087E-12	1.24700884748427E-12	7.79380529677668E-13	4.36453096619494E-13	1.21583362629716E-12	3.11752211871067E-14	1.49641061698112E-12	-6.85854866116347E-13	2.8057699068396E-13	2.18226548309747E-12	2.18226548309747E-12	6.23504423742134E-13	3.2733982246462E-12	1.58993628054244E-12	-6.23504423742134E-14	2.27579114665879E-12
0.01908	2.05756459834904E-12	5.61153981367921E-13	1.74581238647798E-12	9.35256635613201E-13	1.09113274154873E-12	3.11752211871067E-13	9.04081414426094E-13	2.18226548309747E-13	1.55876105935534E-12	-2.18226548309747E-13	1.55876105935534E-13	1.74581238647798E-12	2.02638937716194E-12	7.17030087303454E-13	2.74341946446539E-12	1.77698760766508E-12	-1.55876105935534E-13	2.36931681022011E-12
0.0191	1.96403893478772E-12	9.04081414426094E-13	1.62111150172955E-12	3.42927433058174E-13	1.21583362629716E-12	7.17030087303454E-13	7.48205308490561E-13	3.7410265424528E-13	1.71463716529087E-12	2.49401769496854E-13	4.98803538993707E-13	1.15348318392295E-12	1.90168849241351E-12	8.10555750864774E-13	1.99521415597483E-12	1.77698760766508E-12	3.11752211871067E-14	2.71224424327828E-12
0.01912	1.77698760766508E-12	1.4028849534198E-12	1.37170973223269E-12	-1.55876105935534E-13	1.15348318392295E-12	1.34053451104559E-12	6.54679644929241E-13	3.7410265424528E-13	2.08873981953615E-12	5.29978760180814E-13	6.85854866116347E-13	5.61153981367921E-13	1.80816282885219E-12	8.72906193238988E-13	1.09113274154873E-12	1.68346194410376E-12	8.41730972051881E-13	3.17987256108488E-12
0.01914	1.52758583816823E-12	1.65228672291666E-12	1.05995752036163E-12	-4.98803538993707E-13	1.15348318392295E-12	1.8393380500393E-12	1.02878229917452E-12	4.36453096619494E-13	2.27579114665879E-12	7.79380529677668E-13	8.10555750864774E-13	2.18226548309747E-13	1.55876105935534E-12	9.04081414426094E-13	3.42927433058174E-13	1.58993628054244E-12	1.65228672291666E-12	3.58515043651727E-12
0.01916	1.02878229917452E-12	1.68346194410376E-12	8.10555750864774E-13	-5.92329202555027E-13	1.24700884748427E-12	1.99521415597483E-12	1.46523539579401E-12	1.8705132712264E-13	2.3069663678459E-12	9.66431856800308E-13	9.35256635613201E-13	2.49401769496854E-13	1.09113274154873E-12	9.97607077987414E-13	3.11752211871067E-14	1.62111150172955E-12	2.02638937716194E-12	3.7098513212657E-12
0.01918	4.98803538993707E-13	1.58993628054244E-12	5.29978760180814E-13	-3.7410265424528E-13	1.21583362629716E-12	1.80816282885219E-12	1.80816282885219E-12	6.23504423742134E-14	2.18226548309747E-12	1.18465840511005E-12	9.04081414426094E-13	7.79380529677668E-13	6.54679644929241E-13	9.04081414426094E-13	2.18226548309747E-13	1.80816282885219E-12	2.05756459834904E-12	3.46044955176884E-12
0.0192	0	1.62111150172955E-12	4.36453096619494E-13	-3.11752211871067E-14	9.66431856800308E-13	1.34053451104559E-12	2.05756459834904E-12	3.11752211871067E-14	1.90168849241351E-12	1.05995752036163E-12	9.35256635613201E-13	1.37170973223269E-12	2.8057699068396E-13	7.79380529677668E-13	5.29978760180814E-13	1.8393380500393E-12	1.8393380500393E-12	2.68106902209118E-12
0.01922	-2.8057699068396E-13	1.65228672291666E-12	4.05277875432387E-13	2.18226548309747E-13	4.98803538993707E-13	6.85854866116347E-13	2.02638937716194E-12	1.55876105935534E-13	1.49641061698112E-12	9.97607077987414E-13	7.48205308490561E-13	1.80816282885219E-12	1.24700884748427E-13	9.04081414426094E-13	7.17030087303454E-13	1.52758583816823E-12	1.37170973223269E-12	1.62111150172955E-12
0.01924	-4.05277875432387E-13	1.52758583816823E-12	4.98803538993707E-13	5.61153981367921E-13	9.35256635613201E-14	-1.24700884748427E-13	1.74581238647798E-12	1.24700884748427E-13	8.41730972051881E-13	9.04081414426094E-13	5.61153981367921E-13	2.11991504072326E-12	1.24700884748427E-13	1.05995752036163E-12	7.48205308490561E-13	9.04081414426094E-13	9.35256635613201E-13	6.54679644929241E-13
0.01926	-1.55876105935534E-13	1.49641061698112E-12	7.48205308490561E-13	7.79380529677668E-13	-1.55876105935534E-13	-7.48205308490561E-13	1.43406017460691E-12	-1.24700884748427E-13	2.18226548309747E-13	1.12230796273584E-12	4.98803538993707E-13	2.18226548309747E-12	6.23504423742134E-14	1.30935928985848E-12	6.54679644929241E-13	5.29978760180814E-13	4.98803538993707E-13	-9.35256635613201E-14
0.01928	3.11752211871067E-13	1.62111150172955E-12	8.72906193238988E-13	9.66431856800308E-13	-2.18226548309747E-13	-9.35256635613201E-13	9.66431856800308E-13	-4.98803538993707E-13	-5.29978760180814E-13	1.46523539579401E-12	6.85854866116347E-13	2.11991504072326E-12	9.35256635613201E-14	1.37170973223269E-12	4.98803538993707E-13	4.05277875432387E-13	6.23504423742134E-14	-4.36453096619494E-13
0.0193	8.72906193238988E-13	1.58993628054244E-12	1.05995752036163E-12	8.72906193238988E-13	-6.23504423742134E-14	-7.48205308490561E-13	4.67628317806601E-13	-9.66431856800308E-13	-1.15348318392295E-12	1.55876105935534E-12	9.66431856800308E-13	2.05756459834904E-12	0	1.4028849534198E-12	3.7410265424528E-13	9.04081414426094E-13	-3.11752211871067E-13	-5.29978760180814E-13
0.01932	1.27818406867137E-12	1.62111150172955E-12	1.34053451104559E-12	5.92329202555027E-13	3.11752211871067E-13	-3.11752211871067E-13	3.7410265424528E-13	-1.09113274154873E-12	-1.37170973223269E-12	1.34053451104559E-12	1.43406017460691E-12	1.80816282885219E-12	3.11752211871067E-14	1.21583362629716E-12	3.11752211871067E-13	1.30935928985848E-12	-3.42927433058174E-13	-3.7410265424528E-13
0.01934	1.37170973223269E-12	1.62111150172955E-12	1.77698760766508E-12	3.42927433058174E-13	7.48205308490561E-13	2.8057699068396E-13	6.85854866116347E-13	-9.66431856800308E-13	-7.79380529677668E-13	9.66431856800308E-13	1.77698760766508E-12	1.74581238647798E-12	1.8705132712264E-13	1.12230796273584E-12	3.7410265424528E-13	1.65228672291666E-12	-1.8705132712264E-13	0
0.01936	1.43406017460691E-12	1.62111150172955E-12	2.08873981953615E-12	2.8057699068396E-13	1.43406017460691E-12	7.17030087303454E-13	1.09113274154873E-12	-4.98803538993707E-13	1.24700884748427E-13	5.29978760180814E-13	1.8393380500393E-12	1.99521415597483E-12	3.11752211871067E-13	1.12230796273584E-12	6.23504423742134E-13	2.02638937716194E-12	4.36453096619494E-13	4.98803538993707E-13
0.01938	1.27818406867137E-12	1.71463716529087E-12	2.05756459834904E-12	3.11752211871067E-13	1.99521415597483E-12	1.05995752036163E-12	1.27818406867137E-12	-9.35256635613201E-14	9.04081414426094E-13	4.05277875432387E-13	1.65228672291666E-12	2.21344070428458E-12	4.98803538993707E-13	1.21583362629716E-12	9.97607077987414E-13	2.08873981953615E-12	8.41730972051881E-13	8.72906193238988E-13
0.0194	1.09113274154873E-12	1.68346194410376E-12	1.62111150172955E-12	4.36453096619494E-13	2.36931681022011E-12	1.34053451104559E-12	1.4028849534198E-12	4.36453096619494E-13	1.12230796273584E-12	5.92329202555027E-13	1.34053451104559E-12	2.3069663678459E-12	7.17030087303454E-13	1.09113274154873E-12	1.4028849534198E-12	1.55876105935534E-12	1.27818406867137E-12	1.18465840511005E-12
0.01942	7.17030087303454E-13	1.74581238647798E-12	9.97607077987414E-13	7.17030087303454E-13	2.40049203140722E-12	1.55876105935534E-12	1.4028849534198E-12	8.10555750864774E-13	9.97607077987414E-13	6.23504423742134E-13	9.97607077987414E-13	2.02638937716194E-12	1.05995752036163E-12	7.17030087303454E-13	1.74581238647798E-12	7.17030087303454E-13	1.62111150172955E-12	1.52758583816823E-12
0.01944	5.61153981367921E-13	1.65228672291666E-12	5.29978760180814E-13	9.97607077987414E-13	2.43166725259432E-12	1.90168849241351E-12	1.4028849534198E-12	1.15348318392295E-12	6.23504423742134E-13	6.54679644929241E-13	7.17030087303454E-13	1.37170973223269E-12	1.65228672291666E-12	1.8705132712264E-13	1.8393380500393E-12	1.55876105935534E-13	2.08873981953615E-12	1.8393380500393E-12
0.01946	3.7410265424528E-13	1.58993628054244E-12	3.42927433058174E-13	9.97607077987414E-13	2.02638937716194E-12	2.15109026191036E-12	1.37170973223269E-12	1.18465840511005E-12	3.7410265424528E-13	6.85854866116347E-13	4.98803538993707E-13	5.29978760180814E-13	2.18226548309747E-12	-2.18226548309747E-13	1.77698760766508E-12	-9.35256635613201E-14	2.46284247378143E-12	2.21344070428458E-12
0.01948	2.49401769496854E-13	1.52758583816823E-12	2.8057699068396E-13	9.04081414426094E-13	1.52758583816823E-12	1.74581238647798E-12	1.27818406867137E-12	1.12230796273584E-12	1.24700884748427E-13	7.48205308490561E-13	9.35256635613201E-14	-2.49401769496854E-13	2.64989380090407E-12	-3.42927433058174E-13	1.55876105935534E-12	-1.24700884748427E-13	2.43166725259432E-12	2.55636813734275E-12
0.0195	0	1.62111150172955E-12	5.92329202555027E-13	8.41730972051881E-13	9.35256635613201E-13	9.97607077987414E-13	1.18465840511005E-12	1.21583362629716E-12	2.18226548309747E-13	7.48205308490561E-13	-6.23504423742134E-14	-8.10555750864774E-13	2.86812034921382E-12	-3.7410265424528E-13	1.4028849534198E-12	-9.35256635613201E-14	2.15109026191036E-12	2.52519291615564E-12
0.01952	0	1.52758583816823E-12	8.10555750864774E-13	9.35256635613201E-13	4.05277875432387E-13	2.8057699068396E-13	1.30935928985848E-12	1.30935928985848E-12	4.36453096619494E-13	8.41730972051881E-13	-9.35256635613201E-14	-9.35256635613201E-13	2.71224424327828E-12	-3.11752211871067E-14	1.49641061698112E-12	-3.42927433058174E-13	1.43406017460691E-12	2.40049203140722E-12
0.01954	1.55876105935534E-13	1.37170973223269E-12	8.72906193238988E-13	1.15348318392295E-12	0	-1.55876105935534E-13	1.4028849534198E-12	1.21583362629716E-12	6.23504423742134E-13	1.15348318392295E-12	3.11752211871067E-14	-4.98803538993707E-13	2.338141589033E-12	4.36453096619494E-13	1.43406017460691E-12	-3.11752211871067E-13	8.41730972051881E-13	2.05756459834904E-12
0.01956	4.98803538993707E-13	1.02878229917452E-12	9.35256635613201E-13	1.4028849534198E-12	-2.18226548309747E-13	-9.35256635613201E-14	1.62111150172955E-12	1.15348318392295E-12	7.17030087303454E-13	1.37170973223269E-12	3.7410265424528E-13	1.8705132712264E-13	1.96403893478772E-12	1.12230796273584E-12	1.37170973223269E-12	-1.24700884748427E-13	5.61153981367921E-13	1.58993628054244E-12
0.01958	9.04081414426094E-13	7.79380529677668E-13	9.66431856800308E-13	1.62111150172955E-12	-4.36453096619494E-13	2.49401769496854E-13	1.52758583816823E-12	1.24700884748427E-12	6.54679644929241E-13	1.62111150172955E-12	8.10555750864774E-13	7.17030087303454E-13	1.62111150172955E-12	1.55876105935534E-12	1.27818406867137E-12	3.11752211871067E-13	4.98803538993707E-13	1.27818406867137E-12
0.0196	1.05995752036163E-12	5.61153981367921E-13	8.41730972051881E-13	1.46523539579401E-12	-5.61153981367921E-13	4.36453096619494E-13	1.46523539579401E-12	1.49641061698112E-12	6.23504423742134E-13	1.62111150172955E-12	1.52758583816823E-12	1.34053451104559E-12	1.30935928985848E-12	1.62111150172955E-12	1.21583362629716E-12	6.85854866116347E-13	7.48205308490561E-13	1.15348318392295E-12
0.01962	9.97607077987414E-13	4.36453096619494E-13	5.29978760180814E-13	9.35256635613201E-13	-5.61153981367921E-13	2.8057699068396E-13	1.30935928985848E-12	1.65228672291666E-12	7.79380529677668E-13	1.27818406867137E-12	2.02638937716194E-12	1.52758583816823E-12	1.18465840511005E-12	1.24700884748427E-12	1.21583362629716E-12	1.15348318392295E-12	9.35256635613201E-13	1.34053451104559E-12
0.01964	7.17030087303454E-13	1.55876105935534E-13	4.36453096619494E-13	4.36453096619494E-13	-4.36453096619494E-13	0	1.02878229917452E-12	1.4028849534198E-12	8.72906193238988E-13	9.66431856800308E-13	2.05756459834904E-12	1.49641061698112E-12	7.48205308490561E-13	8.10555750864774E-13	1.27818406867137E-12	1.65228672291666E-12	1.15348318392295E-12	1.58993628054244E-12
0.01966	6.54679644929241E-13	-2.18226548309747E-13	4.67628317806601E-13	-6.23504423742134E-14	1.24700884748427E-13	-3.42927433058174E-13	8.41730972051881E-13	9.04081414426094E-13	9.66431856800308E-13	8.41730972051881E-13	1.62111150172955E-12	1.46523539579401E-12	3.11752211871067E-13	4.98803538993707E-13	1.37170973223269E-12	1.77698760766508E-12	1.15348318392295E-12	1.90168849241351E-12
0.01968	8.41730972051881E-13	-1.8705132712264E-13	7.79380529677668E-13	-3.42927433058174E-13	5.92329202555027E-13	-4.05277875432387E-13	7.17030087303454E-13	4.36453096619494E-13	1.21583362629716E-12	1.02878229917452E-12	9.04081414426094E-13	1.65228672291666E-12	-6.23504423742134E-14	4.67628317806601E-13	1.4028849534198E-12	1.58993628054244E-12	1.05995752036163E-12	2.24461592547168E-12
0.0197	1.09113274154873E-12	2.18226548309747E-13	1.21583362629716E-12	-3.42927433058174E-13	8.10555750864774E-13	-2.18226548309747E-13	7.17030087303454E-13	2.8057699068396E-13	1.68346194410376E-12	1.68346194410376E-12	2.8057699068396E-13	2.08873981953615E-12	-1.24700884748427E-13	6.23504423742134E-13	1.24700884748427E-12	1.15348318392295E-12	9.04081414426094E-13	2.64989380090407E-12
0.01972	1.24700884748427E-12	9.66431856800308E-13	1.49641061698112E-12	-2.8057699068396E-13	6.85854866116347E-13	-1.8705132712264E-13	7.17030087303454E-13	3.11752211871067E-13	2.11991504072326E-12	2.11991504072326E-12	-6.23504423742134E-14	2.52519291615564E-12	1.24700884748427E-13	8.10555750864774E-13	1.24700884748427E-12	7.17030087303454E-13	1.05995752036163E-12	3.05517167633646E-12
0.01974	1.27818406867137E-12	1.52758583816823E-12	1.62111150172955E-12	-1.55876105935534E-13	1.24700884748427E-13	0	7.17030087303454E-13	4.05277875432387E-13	2.24461592547168E-12	2.40049203140722E-12	1.55876105935534E-13	2.68106902209118E-12	4.98803538993707E-13	9.04081414426094E-13	1.30935928985848E-12	3.42927433058174E-13	1.15348318392295E-12	3.21104778227199E-12
0.01976	1.30935928985848E-12	1.68346194410376E-12	1.62111150172955E-12	1.55876105935534E-13	-5.61153981367921E-13	1.55876105935534E-13	7.17030087303454E-13	5.61153981367921E-13	2.05756459834904E-12	2.3069663678459E-12	5.61153981367921E-13	2.52519291615564E-12	7.79380529677668E-13	8.41730972051881E-13	1.37170973223269E-12	2.49401769496854E-13	9.97607077987414E-13	3.2422230034591E-12
0.01978	1.34053451104559E-12	1.68346194410376E-12	1.65228672291666E-12	4.98803538993707E-13	-9.97607077987414E-13	4.05277875432387E-13	7.17030087303454E-13	6.54679644929241E-13	1.55876105935534E-12	1.93286371360062E-12	1.15348318392295E-12	2.24461592547168E-12	8.41730972051881E-13	8.41730972051881E-13	1.37170973223269E-12	2.49401769496854E-13	2.8057699068396E-13	3.02399645514935E-12
0.0198	1.37170973223269E-12	1.80816282885219E-12	1.58993628054244E-12	5.92329202555027E-13	-9.66431856800308E-13	7.79380529677668E-13	6.85854866116347E-13	8.41730972051881E-13	1.15348318392295E-12	1.18465840511005E-12	1.8393380500393E-12	1.8393380500393E-12	4.98803538993707E-13	9.04081414426094E-13	1.24700884748427E-12	6.23504423742134E-13	-4.67628317806601E-13	2.58754335852986E-12
0.01982	1.71463716529087E-12	1.8705132712264E-12	1.46523539579401E-12	6.54679644929241E-13	-6.85854866116347E-13	1.05995752036163E-12	9.04081414426094E-13	9.97607077987414E-13	7.17030087303454E-13	3.42927433058174E-13	2.27579114665879E-12	1.74581238647798E-12	0	1.15348318392295E-12	9.97607077987414E-13	9.97607077987414E-13	-1.12230796273584E-12	1.96403893478772E-12
0.01984	1.93286371360062E-12	2.05756459834904E-12	1.30935928985848E-12	7.48205308490561E-13	-3.11752211871067E-13	1.37170973223269E-12	1.09113274154873E-12	8.72906193238988E-13	4.98803538993707E-13	-2.49401769496854E-13	2.3069663678459E-12	1.62111150172955E-12	-4.98803538993707E-13	1.37170973223269E-12	9.04081414426094E-13	1.21583362629716E-12	-1.58993628054244E-12	1.46523539579401E-12
0.01986	2.11991504072326E-12	2.21344070428458E-12	1.09113274154873E-12	8.41730972051881E-13	-3.11752211871067E-14	1.55876105935534E-12	1.15348318392295E-12	7.17030087303454E-13	3.7410265424528E-13	-5.92329202555027E-13	1.93286371360062E-12	1.55876105935534E-12	-6.54679644929241E-13	1.58993628054244E-12	6.23504423742134E-13	1.12230796273584E-12	-1.74581238647798E-12	1.30935928985848E-12
0.01988	1.80816282885219E-12	2.27579114665879E-12	7.48205308490561E-13	9.66431856800308E-13	2.8057699068396E-13	1.62111150172955E-12	1.05995752036163E-12	4.36453096619494E-13	2.8057699068396E-13	-6.85854866116347E-13	1.46523539579401E-12	1.21583362629716E-12	-5.61153981367921E-13	1.80816282885219E-12	4.36453096619494E-13	9.35256635613201E-13	-1.49641061698112E-12	1.34053451104559E-12
0.0199	1.65228672291666E-12	2.338141589033E-12	7.48205308490561E-13	8.72906193238988E-13	5.29978760180814E-13	1.65228672291666E-12	9.97607077987414E-13	4.05277875432387E-13	1.24700884748427E-13	-7.48205308490561E-13	1.12230796273584E-12	7.48205308490561E-13	-2.49401769496854E-13	1.99521415597483E-12	2.18226548309747E-13	9.35256635613201E-13	-9.35256635613201E-13	1.55876105935534E-12
0.01992	1.68346194410376E-12	2.18226548309747E-12	9.04081414426094E-13	6.85854866116347E-13	7.79380529677668E-13	1.46523539579401E-12	8.72906193238988E-13	6.23504423742134E-13	6.23504423742134E-14	-2.18226548309747E-13	7.79380529677668E-13	4.36453096619494E-13	1.8705132712264E-13	2.18226548309747E-12	3.11752211871067E-13	1.21583362629716E-12	1.55876105935534E-13	1.52758583816823E-12
0.01994	1.93286371360062E-12	2.08873981953615E-12	1.24700884748427E-12	6.54679644929241E-13	9.66431856800308E-13	1.09113274154873E-12	7.79380529677668E-13	1.12230796273584E-12	1.24700884748427E-13	5.92329202555027E-13	4.98803538993707E-13	4.67628317806601E-13	7.48205308490561E-13	2.3069663678459E-12	7.17030087303454E-13	1.65228672291666E-12	1.27818406867137E-12	1.43406017460691E-12
0.01996	2.18226548309747E-12	2.18226548309747E-12	1.34053451104559E-12	4.98803538993707E-13	1.05995752036163E-12	4.36453096619494E-13	8.41730972051881E-13	1.43406017460691E-12	1.55876105935534E-13	1.24700884748427E-12	1.55876105935534E-13	6.85854866116347E-13	1.34053451104559E-12	2.27579114665879E-12	1.43406017460691E-12	2.02638937716194E-12	2.02638937716194E-12	1.21583362629716E-12
0.01998	2.18226548309747E-12	2.40049203140722E-12	1.34053451104559E-12	4.36453096619494E-13	9.04081414426094E-13	-3.42927433058174E-13	6.23504423742134E-13	1.58993628054244E-12	3.11752211871067E-13	1.21583362629716E-12	-3.11752211871067E-13	1.21583362629716E-12	1.71463716529087E-12	2.27579114665879E-12	2.02638937716194E-12	2.27579114665879E-12	2.15109026191036E-12	1.27818406867137E-12
0.02	1.80816282885219E-12	2.7745946856525E-12	1.18465840511005E-12	4.98803538993707E-13	8.72906193238988E-13	-8.72906193238988E-13	4.36453096619494E-13	1.52758583816823E-12	4.36453096619494E-13	1.02878229917452E-12	-6.85854866116347E-13	1.65228672291666E-12	1.8705132712264E-12	2.15109026191036E-12	2.40049203140722E-12	2.3069663678459E-12	1.62111150172955E-12	1.68346194410376E-12
0.02002	1.37170973223269E-12	2.83694512802671E-12	9.04081414426094E-13	6.85854866116347E-13	9.97607077987414E-13	-1.02878229917452E-12	1.55876105935534E-13	1.09113274154873E-12	5.61153981367921E-13	6.23504423742134E-13	-1.02878229917452E-12	1.90168849241351E-12	1.71463716529087E-12	2.05756459834904E-12	2.43166725259432E-12	2.27579114665879E-12	9.66431856800308E-13	2.15109026191036E-12
0.02004	1.15348318392295E-12	2.71224424327828E-12	6.54679644929241E-13	1.05995752036163E-12	1.34053451104559E-12	-8.10555750864774E-13	-3.11752211871067E-14	4.98803538993707E-13	7.17030087303454E-13	3.11752211871067E-13	-1.12230796273584E-12	1.8393380500393E-12	1.30935928985848E-12	1.8705132712264E-12	2.3069663678459E-12	1.80816282885219E-12	5.61153981367921E-13	2.338141589033E-12
0.02006	1.12230796273584E-12	2.3069663678459E-12	4.98803538993707E-13	1.43406017460691E-12	1.68346194410376E-12	-4.67628317806601E-13	-9.35256635613201E-14	-1.55876105935534E-13	9.04081414426094E-13	-3.11752211871067E-14	-8.72906193238988E-13	1.77698760766508E-12	6.54679644929241E-13	1.65228672291666E-12	2.18226548309747E-12	1.12230796273584E-12	5.92329202555027E-13	2.18226548309747E-12
0.02008	1.15348318392295E-12	1.74581238647798E-12	5.92329202555027E-13	1.62111150172955E-12	1.96403893478772E-12	-9.35256635613201E-14	-3.11752211871067E-14	-7.79380529677668E-13	1.05995752036163E-12	-9.35256635613201E-14	-6.54679644929241E-13	1.68346194410376E-12	-1.55876105935534E-13	1.34053451104559E-12	1.71463716529087E-12	5.29978760180814E-13	7.48205308490561E-13	1.71463716529087E-12
0.0201	1.09113274154873E-12	1.18465840511005E-12	7.79380529677668E-13	1.62111150172955E-12	1.99521415597483E-12	4.98803538993707E-13	3.42927433058174E-13	-9.97607077987414E-13	1.02878229917452E-12	4.67628317806601E-13	-3.11752211871067E-13	1.55876105935534E-12	-8.41730972051881E-13	9.97607077987414E-13	1.21583362629716E-12	1.8705132712264E-13	1.05995752036163E-12	1.09113274154873E-12
0.02012	9.04081414426094E-13	6.23504423742134E-13	9.66431856800308E-13	1.55876105935534E-12	1.8705132712264E-12	1.05995752036163E-12	9.66431856800308E-13	-8.10555750864774E-13	7.17030087303454E-13	1.4028849534198E-12	0	1.52758583816823E-12	-1.15348318392295E-12	6.23504423742134E-13	8.41730972051881E-13	1.24700884748427E-13	1.15348318392295E-12	7.17030087303454E-13
0.02014	8.72906193238988E-13	5.92329202555027E-13	9.97607077987414E-13	1.34053451104559E-12	1.55876105935534E-12	1.24700884748427E-12	1.37170973223269E-12	-9.35256635613201E-14	2.49401769496854E-13	2.15109026191036E-12	4.36453096619494E-13	1.27818406867137E-12	-1.15348318392295E-12	4.67628317806601E-13	4.05277875432387E-13	1.8705132712264E-13	1.09113274154873E-12	4.36453096619494E-13
0.02016	9.97607077987414E-13	8.41730972051881E-13	1.18465840511005E-12	1.21583362629716E-12	1.27818406867137E-12	1.21583362629716E-12	1.37170973223269E-12	8.10555750864774E-13	-4.05277875432387E-13	2.3069663678459E-12	7.17030087303454E-13	1.18465840511005E-12	-1.05995752036163E-12	4.98803538993707E-13	6.23504423742134E-14	1.8705132712264E-13	1.02878229917452E-12	2.49401769496854E-13
0.02018	1.15348318392295E-12	1.09113274154873E-12	1.34053451104559E-12	1.02878229917452E-12	1.09113274154873E-12	8.41730972051881E-13	1.09113274154873E-12	1.4028849534198E-12	-9.97607077987414E-13	2.15109026191036E-12	7.79380529677668E-13	9.35256635613201E-13	-9.04081414426094E-13	6.85854866116347E-13	-1.8705132712264E-13	6.23504423742134E-14	9.35256635613201E-13	9.35256635613201E-14
0.0202	1.43406017460691E-12	1.30935928985848E-12	1.4028849534198E-12	6.23504423742134E-13	1.02878229917452E-12	7.48205308490561E-13	9.35256635613201E-13	1.71463716529087E-12	-1.18465840511005E-12	1.80816282885219E-12	9.97607077987414E-13	8.10555750864774E-13	-7.79380529677668E-13	9.97607077987414E-13	0	-3.11752211871067E-14	8.72906193238988E-13	9.35256635613201E-14
0.02022	1.71463716529087E-12	1.46523539579401E-12	1.24700884748427E-12	3.7410265424528E-13	9.35256635613201E-13	9.97607077987414E-13	7.48205308490561E-13	1.8393380500393E-12	-8.41730972051881E-13	1.24700884748427E-12	9.97607077987414E-13	9.66431856800308E-13	-8.10555750864774E-13	1.21583362629716E-12	5.29978760180814E-13	1.55876105935534E-13	7.79380529677668E-13	0
0.02024	1.99521415597483E-12	1.68346194410376E-12	9.35256635613201E-13	6.23504423742134E-14	9.97607077987414E-13	1.58993628054244E-12	4.67628317806601E-13	1.65228672291666E-12	6.23504423742134E-14	9.97607077987414E-13	1.05995752036163E-12	1.43406017460691E-12	-9.04081414426094E-13	1.34053451104559E-12	1.46523539579401E-12	3.42927433058174E-13	7.79380529677668E-13	-9.35256635613201E-14
0.02026	1.8705132712264E-12	2.02638937716194E-12	8.10555750864774E-13	3.11752211871067E-14	9.97607077987414E-13	2.11991504072326E-12	2.18226548309747E-13	1.34053451104559E-12	7.79380529677668E-13	1.09113274154873E-12	9.04081414426094E-13	2.02638937716194E-12	-8.10555750864774E-13	1.24700884748427E-12	2.15109026191036E-12	5.61153981367921E-13	9.35256635613201E-13	-3.11752211871067E-14
0.02028	1.4028849534198E-12	2.3069663678459E-12	1.05995752036163E-12	2.18226548309747E-13	1.15348318392295E-12	2.338141589033E-12	2.49401769496854E-13	9.35256635613201E-13	1.27818406867137E-12	1.62111150172955E-12	6.54679644929241E-13	2.3069663678459E-12	-4.36453096619494E-13	1.02878229917452E-12	2.55636813734275E-12	6.54679644929241E-13	1.27818406867137E-12	1.24700884748427E-13
0.0203	6.54679644929241E-13	2.46284247378143E-12	1.52758583816823E-12	4.98803538993707E-13	1.30935928985848E-12	2.24461592547168E-12	5.29978760180814E-13	8.10555750864774E-13	1.46523539579401E-12	2.24461592547168E-12	5.92329202555027E-13	2.15109026191036E-12	1.8705132712264E-13	7.79380529677668E-13	2.68106902209118E-12	8.10555750864774E-13	1.43406017460691E-12	3.42927433058174E-13
0.02032	-3.11752211871067E-14	2.58754335852986E-12	1.90168849241351E-12	9.97607077987414E-13	1.49641061698112E-12	1.8393380500393E-12	8.72906193238988E-13	9.97607077987414E-13	1.43406017460691E-12	2.7745946856525E-12	7.48205308490561E-13	1.52758583816823E-12	1.05995752036163E-12	4.36453096619494E-13	2.68106902209118E-12	9.97607077987414E-13	1.34053451104559E-12	8.10555750864774E-13
0.02034	-3.42927433058174E-13	2.55636813734275E-12	1.8393380500393E-12	1.55876105935534E-12	1.37170973223269E-12	1.52758583816823E-12	1.18465840511005E-12	1.21583362629716E-12	1.58993628054244E-12	2.99282123396224E-12	1.02878229917452E-12	7.48205308490561E-13	1.8393380500393E-12	1.55876105935534E-13	3.08634689752356E-12	9.66431856800308E-13	1.21583362629716E-12	1.37170973223269E-12
0.02036	-1.24700884748427E-13	2.21344070428458E-12	1.4028849534198E-12	2.02638937716194E-12	1.05995752036163E-12	1.34053451104559E-12	1.65228672291666E-12	1.37170973223269E-12	1.71463716529087E-12	2.83694512802671E-12	1.4028849534198E-12	1.55876105935534E-13	2.36931681022011E-12	0	3.21104778227199E-12	7.48205308490561E-13	1.21583362629716E-12	1.80816282885219E-12
0.02038	4.98803538993707E-13	1.80816282885219E-12	8.10555750864774E-13	2.24461592547168E-12	6.54679644929241E-13	1.34053451104559E-12	1.96403893478772E-12	1.65228672291666E-12	1.93286371360062E-12	2.49401769496854E-12	1.77698760766508E-12	0	2.3069663678459E-12	-2.18226548309747E-13	3.14869733989778E-12	4.98803538993707E-13	1.24700884748427E-12	2.24461592547168E-12
0.0204	1.24700884748427E-12	1.37170973223269E-12	3.42927433058174E-13	2.40049203140722E-12	1.8705132712264E-13	1.52758583816823E-12	2.11991504072326E-12	1.90168849241351E-12	1.8705132712264E-12	2.02638937716194E-12	1.93286371360062E-12	1.55876105935534E-13	2.05756459834904E-12	-1.55876105935534E-13	2.86812034921382E-12	3.11752211871067E-13	1.30935928985848E-12	2.46284247378143E-12
0.02042	1.68346194410376E-12	1.15348318392295E-12	9.35256635613201E-14	2.40049203140722E-12	-3.42927433058174E-13	1.4028849534198E-12	2.24461592547168E-12	2.21344070428458E-12	1.49641061698112E-12	1.49641061698112E-12	1.99521415597483E-12	5.61153981367921E-13	1.46523539579401E-12	0	2.46284247378143E-12	3.7410265424528E-13	1.30935928985848E-12	2.61871857971696E-12
0.02044	1.77698760766508E-12	9.04081414426094E-13	6.23504423742134E-14	2.27579114665879E-12	-6.85854866116347E-13	1.18465840511005E-12	2.3069663678459E-12	2.24461592547168E-12	8.72906193238988E-13	9.97607077987414E-13	1.8705132712264E-12	1.02878229917452E-12	8.10555750864774E-13	2.18226548309747E-13	1.99521415597483E-12	5.29978760180814E-13	1.15348318392295E-12	2.61871857971696E-12
0.02046	1.55876105935534E-12	6.23504423742134E-13	2.49401769496854E-13	1.74581238647798E-12	-8.72906193238988E-13	9.04081414426094E-13	2.11991504072326E-12	2.15109026191036E-12	2.49401769496854E-13	4.05277875432387E-13	1.58993628054244E-12	1.55876105935534E-12	2.18226548309747E-13	6.23504423742134E-13	1.4028849534198E-12	8.10555750864774E-13	8.10555750864774E-13	2.49401769496854E-12
0.02048	1.18465840511005E-12	3.42927433058174E-13	3.7410265424528E-13	1.24700884748427E-12	-5.61153981367921E-13	8.72906193238988E-13	1.71463716529087E-12	1.68346194410376E-12	-2.18226548309747E-13	1.24700884748427E-13	1.34053451104559E-12	2.08873981953615E-12	-6.23504423742134E-14	8.10555750864774E-13	1.02878229917452E-12	1.09113274154873E-12	4.05277875432387E-13	2.3069663678459E-12
0.0205	8.41730972051881E-13	3.7410265424528E-13	4.05277875432387E-13	9.04081414426094E-13	-9.35256635613201E-14	1.09113274154873E-12	1.21583362629716E-12	1.4028849534198E-12	-4.98803538993707E-13	6.23504423742134E-14	9.66431856800308E-13	2.36931681022011E-12	-1.24700884748427E-13	8.72906193238988E-13	1.02878229917452E-12	1.09113274154873E-12	2.49401769496854E-13	2.27579114665879E-12
0.02052	6.23504423742134E-13	6.85854866116347E-13	3.11752211871067E-13	7.79380529677668E-13	3.7410265424528E-13	1.24700884748427E-12	7.48205308490561E-13	1.12230796273584E-12	-6.23504423742134E-13	4.98803538993707E-13	9.04081414426094E-13	2.3069663678459E-12	2.8057699068396E-13	8.72906193238988E-13	1.18465840511005E-12	1.05995752036163E-12	5.61153981367921E-13	2.27579114665879E-12
0.02054	5.29978760180814E-13	1.15348318392295E-12	3.11752211871067E-13	7.48205308490561E-13	6.85854866116347E-13	1.49641061698112E-12	6.54679644929241E-13	9.97607077987414E-13	-4.98803538993707E-13	1.05995752036163E-12	8.10555750864774E-13	1.90168849241351E-12	8.41730972051881E-13	1.05995752036163E-12	1.27818406867137E-12	9.35256635613201E-13	1.24700884748427E-12	2.24461592547168E-12
0.02056	5.61153981367921E-13	1.62111150172955E-12	3.7410265424528E-13	8.72906193238988E-13	8.10555750864774E-13	1.65228672291666E-12	9.04081414426094E-13	5.92329202555027E-13	-2.18226548309747E-13	1.58993628054244E-12	9.66431856800308E-13	1.58993628054244E-12	1.34053451104559E-12	1.30935928985848E-12	1.21583362629716E-12	7.48205308490561E-13	1.80816282885219E-12	2.11991504072326E-12
0.02058	9.35256635613201E-13	2.11991504072326E-12	5.92329202555027E-13	1.18465840511005E-12	7.17030087303454E-13	1.71463716529087E-12	1.05995752036163E-12	3.42927433058174E-13	-9.35256635613201E-14	1.93286371360062E-12	1.09113274154873E-12	1.52758583816823E-12	1.68346194410376E-12	1.65228672291666E-12	1.09113274154873E-12	7.79380529677668E-13	2.18226548309747E-12	1.8705132712264E-12
0.0206	1.24700884748427E-12	2.338141589033E-12	8.41730972051881E-13	1.68346194410376E-12	6.23504423742134E-13	1.62111150172955E-12	9.35256635613201E-13	1.55876105935534E-13	9.35256635613201E-14	2.02638937716194E-12	9.97607077987414E-13	1.58993628054244E-12	1.52758583816823E-12	2.02638937716194E-12	7.17030087303454E-13	1.24700884748427E-12	2.18226548309747E-12	1.55876105935534E-12
0.02062	1.55876105935534E-12	2.02638937716194E-12	1.12230796273584E-12	2.18226548309747E-12	7.17030087303454E-13	1.52758583816823E-12	7.17030087303454E-13	2.18226548309747E-13	3.7410265424528E-13	1.71463716529087E-12	9.35256635613201E-13	1.68346194410376E-12	1.18465840511005E-12	2.18226548309747E-12	3.42927433058174E-13	1.74581238647798E-12	1.99521415597483E-12	1.30935928985848E-12
0.02064	1.80816282885219E-12	1.30935928985848E-12	1.52758583816823E-12	2.52519291615564E-12	8.10555750864774E-13	1.55876105935534E-12	4.05277875432387E-13	4.67628317806601E-13	5.92329202555027E-13	9.97607077987414E-13	1.05995752036163E-12	1.77698760766508E-12	7.79380529677668E-13	2.05756459834904E-12	0	2.15109026191036E-12	1.62111150172955E-12	1.05995752036163E-12
0.02066	1.80816282885219E-12	7.48205308490561E-13	2.05756459834904E-12	2.43166725259432E-12	7.48205308490561E-13	1.58993628054244E-12	-6.23504423742134E-14	7.17030087303454E-13	8.10555750864774E-13	4.67628317806601E-13	1.24700884748427E-12	1.68346194410376E-12	6.23504423742134E-13	1.80816282885219E-12	-1.55876105935534E-13	2.55636813734275E-12	9.97607077987414E-13	1.12230796273584E-12
0.02068	1.71463716529087E-12	5.61153981367921E-13	2.338141589033E-12	2.15109026191036E-12	6.85854866116347E-13	1.4028849534198E-12	-6.85854866116347E-13	9.97607077987414E-13	8.72906193238988E-13	2.49401769496854E-13	1.43406017460691E-12	1.62111150172955E-12	5.61153981367921E-13	1.65228672291666E-12	-3.11752211871067E-13	2.49401769496854E-12	6.54679644929241E-13	1.09113274154873E-12
0.0207	1.43406017460691E-12	6.85854866116347E-13	2.43166725259432E-12	1.62111150172955E-12	6.54679644929241E-13	1.12230796273584E-12	-8.72906193238988E-13	1.21583362629716E-12	7.79380529677668E-13	2.49401769496854E-13	1.52758583816823E-12	1.37170973223269E-12	5.29978760180814E-13	1.62111150172955E-12	-1.8705132712264E-13	2.11991504072326E-12	3.7410265424528E-13	1.12230796273584E-12
0.02072	1.21583362629716E-12	9.66431856800308E-13	2.18226548309747E-12	1.12230796273584E-12	8.41730972051881E-13	7.79380529677668E-13	-8.41730972051881E-13	1.4028849534198E-12	6.23504423742134E-13	1.8705132712264E-13	1.71463716529087E-12	1.05995752036163E-12	4.36453096619494E-13	1.27818406867137E-12	0	1.62111150172955E-12	6.23504423742134E-13	1.21583362629716E-12
0.02074	1.09113274154873E-12	1.4028849534198E-12	1.80816282885219E-12	7.17030087303454E-13	9.97607077987414E-13	3.42927433058174E-13	-3.7410265424528E-13	1.68346194410376E-12	4.05277875432387E-13	3.11752211871067E-13	1.68346194410376E-12	4.98803538993707E-13	5.29978760180814E-13	1.09113274154873E-12	4.67628317806601E-13	1.27818406867137E-12	1.09113274154873E-12	1.4028849534198E-12
0.02076	1.02878229917452E-12	1.77698760766508E-12	1.55876105935534E-12	3.11752211871067E-13	1.09113274154873E-12	-9.35256635613201E-14	3.7410265424528E-13	2.08873981953615E-12	3.7410265424528E-13	5.61153981367921E-13	1.55876105935534E-12	2.49401769496854E-13	8.41730972051881E-13	1.09113274154873E-12	1.09113274154873E-12	1.34053451104559E-12	1.55876105935534E-12	1.43406017460691E-12
0.02078	9.04081414426094E-13	2.18226548309747E-12	1.74581238647798E-12	1.24700884748427E-13	9.97607077987414E-13	-3.7410265424528E-13	8.72906193238988E-13	2.36931681022011E-12	5.29978760180814E-13	5.29978760180814E-13	1.15348318392295E-12	3.42927433058174E-13	1.34053451104559E-12	1.24700884748427E-12	1.68346194410376E-12	1.65228672291666E-12	1.90168849241351E-12	1.30935928985848E-12
0.0208	8.10555750864774E-13	2.27579114665879E-12	2.21344070428458E-12	-3.11752211871067E-14	7.79380529677668E-13	-5.61153981367921E-13	1.05995752036163E-12	2.3069663678459E-12	7.79380529677668E-13	5.92329202555027E-13	5.29978760180814E-13	6.85854866116347E-13	1.71463716529087E-12	1.65228672291666E-12	2.24461592547168E-12	1.8393380500393E-12	2.08873981953615E-12	1.02878229917452E-12
0.02082	6.85854866116347E-13	2.05756459834904E-12	2.40049203140722E-12	-1.24700884748427E-13	6.54679644929241E-13	-5.61153981367921E-13	1.15348318392295E-12	1.99521415597483E-12	1.18465840511005E-12	9.04081414426094E-13	-1.24700884748427E-13	1.21583362629716E-12	2.05756459834904E-12	2.05756459834904E-12	2.8057699068396E-12	1.99521415597483E-12	1.96403893478772E-12	7.17030087303454E-13
0.02084	4.98803538993707E-13	1.74581238647798E-12	2.36931681022011E-12	-1.24700884748427E-13	4.67628317806601E-13	-2.18226548309747E-13	1.12230796273584E-12	1.62111150172955E-12	1.65228672291666E-12	1.30935928985848E-12	-4.05277875432387E-13	1.62111150172955E-12	2.40049203140722E-12	2.3069663678459E-12	3.17987256108488E-12	2.08873981953615E-12	1.77698760766508E-12	7.17030087303454E-13
0.02086	3.7410265424528E-13	1.62111150172955E-12	2.21344070428458E-12	2.49401769496854E-13	2.18226548309747E-13	4.98803538993707E-13	1.24700884748427E-12	1.30935928985848E-12	1.8705132712264E-12	1.74581238647798E-12	-4.98803538993707E-13	1.68346194410376E-12	2.52519291615564E-12	2.52519291615564E-12	3.14869733989778E-12	1.99521415597483E-12	1.62111150172955E-12	8.72906193238988E-13
0.02088	4.05277875432387E-13	1.65228672291666E-12	1.68346194410376E-12	7.48205308490561E-13	9.35256635613201E-14	1.09113274154873E-12	1.12230796273584E-12	1.24700884748427E-12	1.80816282885219E-12	2.05756459834904E-12	-7.48205308490561E-13	1.65228672291666E-12	2.43166725259432E-12	2.55636813734275E-12	2.49401769496854E-12	1.77698760766508E-12	1.68346194410376E-12	9.97607077987414E-13
0.0209	6.54679644929241E-13	1.52758583816823E-12	1.24700884748427E-12	1.27818406867137E-12	3.11752211871067E-13	1.4028849534198E-12	6.85854866116347E-13	1.24700884748427E-12	1.65228672291666E-12	2.05756459834904E-12	-9.97607077987414E-13	1.55876105935534E-12	2.05756459834904E-12	2.49401769496854E-12	1.58993628054244E-12	1.65228672291666E-12	1.71463716529087E-12	1.12230796273584E-12
0.02092	1.05995752036163E-12	1.24700884748427E-12	1.05995752036163E-12	1.49641061698112E-12	9.04081414426094E-13	1.55876105935534E-12	3.7410265424528E-13	1.30935928985848E-12	1.27818406867137E-12	1.99521415597483E-12	-9.35256635613201E-13	1.71463716529087E-12	1.62111150172955E-12	2.40049203140722E-12	4.36453096619494E-13	1.43406017460691E-12	1.8393380500393E-12	1.05995752036163E-12
0.02094	1.52758583816823E-12	9.97607077987414E-13	1.02878229917452E-12	1.52758583816823E-12	1.62111150172955E-12	1.55876105935534E-12	1.8705132712264E-13	1.24700884748427E-12	9.04081414426094E-13	1.8393380500393E-12	-8.41730972051881E-13	2.08873981953615E-12	1.09113274154873E-12	2.3069663678459E-12	-4.05277875432387E-13	1.37170973223269E-12	1.99521415597483E-12	8.10555750864774E-13
0.02096	2.02638937716194E-12	7.79380529677668E-13	1.15348318392295E-12	1.43406017460691E-12	2.15109026191036E-12	1.18465840511005E-12	1.55876105935534E-13	1.09113274154873E-12	5.92329202555027E-13	1.8393380500393E-12	-4.67628317806601E-13	2.49401769496854E-12	7.17030087303454E-13	2.338141589033E-12	-9.35256635613201E-13	1.21583362629716E-12	1.99521415597483E-12	7.48205308490561E-13
0.02098	2.338141589033E-12	7.48205308490561E-13	1.18465840511005E-12	1.34053451104559E-12	2.46284247378143E-12	7.48205308490561E-13	2.18226548309747E-13	6.85854866116347E-13	6.23504423742134E-13	1.74581238647798E-12	1.55876105935534E-13	2.86812034921382E-12	4.98803538993707E-13	2.52519291615564E-12	-1.09113274154873E-12	1.24700884748427E-12	1.77698760766508E-12	7.17030087303454E-13
0.021	2.27579114665879E-12	7.48205308490561E-13	1.02878229917452E-12	1.18465840511005E-12	2.55636813734275E-12	3.7410265424528E-13	2.18226548309747E-13	2.49401769496854E-13	6.85854866116347E-13	1.49641061698112E-12	9.35256635613201E-13	2.96164601277514E-12	4.36453096619494E-13	2.61871857971696E-12	-4.67628317806601E-13	1.15348318392295E-12	1.43406017460691E-12	7.48205308490561E-13
0.02102	2.02638937716194E-12	9.04081414426094E-13	8.72906193238988E-13	9.97607077987414E-13	2.46284247378143E-12	3.42927433058174E-13	3.11752211871067E-14	-1.24700884748427E-13	5.61153981367921E-13	1.05995752036163E-12	1.65228672291666E-12	2.64989380090407E-12	2.18226548309747E-13	2.55636813734275E-12	3.42927433058174E-13	1.02878229917452E-12	7.17030087303454E-13	9.97607077987414E-13
0.02104	1.58993628054244E-12	9.97607077987414E-13	7.17030087303454E-13	8.72906193238988E-13	2.18226548309747E-12	3.42927433058174E-13	-6.23504423742134E-14	-3.42927433058174E-13	4.36453096619494E-13	7.79380529677668E-13	2.05756459834904E-12	2.05756459834904E-12	3.11752211871067E-14	2.338141589033E-12	8.10555750864774E-13	8.10555750864774E-13	2.8057699068396E-13	1.05995752036163E-12
0.02106	9.97607077987414E-13	9.97607077987414E-13	7.48205308490561E-13	9.04081414426094E-13	1.77698760766508E-12	2.18226548309747E-13	1.8705132712264E-13	-2.49401769496854E-13	3.11752211871067E-14	7.79380529677668E-13	2.27579114665879E-12	1.55876105935534E-12	-2.8057699068396E-13	1.96403893478772E-12	9.35256635613201E-13	4.98803538993707E-13	2.8057699068396E-13	1.43406017460691E-12
0.02108	3.7410265424528E-13	9.04081414426094E-13	9.66431856800308E-13	1.02878229917452E-12	1.34053451104559E-12	3.7410265424528E-13	7.17030087303454E-13	1.8705132712264E-13	-1.24700884748427E-13	9.04081414426094E-13	2.36931681022011E-12	1.09113274154873E-12	-3.11752211871067E-13	1.4028849534198E-12	8.10555750864774E-13	2.49401769496854E-13	6.54679644929241E-13	1.68346194410376E-12
0.0211	-1.55876105935534E-13	8.10555750864774E-13	1.24700884748427E-12	1.27818406867137E-12	9.04081414426094E-13	4.98803538993707E-13	1.18465840511005E-12	4.67628317806601E-13	1.55876105935534E-13	1.05995752036163E-12	2.21344070428458E-12	4.36453096619494E-13	-2.18226548309747E-13	8.41730972051881E-13	7.17030087303454E-13	3.11752211871067E-13	1.09113274154873E-12	1.8393380500393E-12
0.02112	-4.98803538993707E-13	8.10555750864774E-13	1.43406017460691E-12	1.37170973223269E-12	6.54679644929241E-13	6.54679644929241E-13	1.37170973223269E-12	6.54679644929241E-13	6.54679644929241E-13	1.09113274154873E-12	1.77698760766508E-12	-3.42927433058174E-13	0	8.10555750864774E-13	6.85854866116347E-13	4.05277875432387E-13	1.49641061698112E-12	1.96403893478772E-12
0.02114	-4.98803538993707E-13	7.79380529677668E-13	1.27818406867137E-12	1.21583362629716E-12	5.29978760180814E-13	9.04081414426094E-13	1.55876105935534E-12	9.04081414426094E-13	1.15348318392295E-12	1.02878229917452E-12	1.12230796273584E-12	-9.35256635613201E-13	1.8705132712264E-13	1.02878229917452E-12	7.48205308490561E-13	5.29978760180814E-13	1.58993628054244E-12	2.02638937716194E-12
0.02116	-3.11752211871067E-13	8.10555750864774E-13	8.10555750864774E-13	1.12230796273584E-12	3.11752211871067E-13	1.02878229917452E-12	1.21583362629716E-12	1.02878229917452E-12	1.55876105935534E-12	9.97607077987414E-13	4.98803538993707E-13	-1.12230796273584E-12	5.29978760180814E-13	1.49641061698112E-12	1.12230796273584E-12	5.61153981367921E-13	1.27818406867137E-12	2.02638937716194E-12
0.02118	-2.18226548309747E-13	9.35256635613201E-13	3.42927433058174E-13	1.37170973223269E-12	9.35256635613201E-14	1.21583362629716E-12	6.54679644929241E-13	1.05995752036163E-12	1.65228672291666E-12	9.35256635613201E-13	0	-6.85854866116347E-13	9.66431856800308E-13	1.71463716529087E-12	1.74581238647798E-12	7.17030087303454E-13	8.10555750864774E-13	2.02638937716194E-12
0.0212	-2.49401769496854E-13	1.4028849534198E-12	6.23504423742134E-14	1.77698760766508E-12	0	1.4028849534198E-12	2.49401769496854E-13	9.04081414426094E-13	1.62111150172955E-12	9.66431856800308E-13	-2.49401769496854E-13	6.23504423742134E-14	1.52758583816823E-12	1.71463716529087E-12	2.36931681022011E-12	1.18465840511005E-12	3.42927433058174E-13	2.08873981953615E-12
0.02122	-9.35256635613201E-14	1.93286371360062E-12	-9.35256635613201E-14	2.24461592547168E-12	9.35256635613201E-14	1.58993628054244E-12	6.23504423742134E-14	6.85854866116347E-13	1.43406017460691E-12	8.41730972051881E-13	-3.7410265424528E-13	1.02878229917452E-12	1.90168849241351E-12	1.30935928985848E-12	2.338141589033E-12	1.8705132712264E-12	0	1.99521415597483E-12
0.02124	2.8057699068396E-13	2.21344070428458E-12	-1.24700884748427E-13	2.43166725259432E-12	2.49401769496854E-13	1.62111150172955E-12	2.49401769496854E-13	7.48205308490561E-13	1.02878229917452E-12	6.85854866116347E-13	-2.8057699068396E-13	1.77698760766508E-12	1.90168849241351E-12	8.41730972051881E-13	1.80816282885219E-12	2.46284247378143E-12	-1.24700884748427E-13	1.74581238647798E-12
0.02126	8.10555750864774E-13	2.02638937716194E-12	-6.23504423742134E-14	2.36931681022011E-12	3.42927433058174E-13	1.34053451104559E-12	7.79380529677668E-13	1.18465840511005E-12	7.79380529677668E-13	6.54679644929241E-13	-1.24700884748427E-13	2.05756459834904E-12	1.8393380500393E-12	1.8705132712264E-13	1.02878229917452E-12	3.02399645514935E-12	-6.23504423742134E-14	1.34053451104559E-12
0.02128	1.34053451104559E-12	1.55876105935534E-12	2.49401769496854E-13	2.05756459834904E-12	5.29978760180814E-13	9.97607077987414E-13	1.21583362629716E-12	1.80816282885219E-12	7.17030087303454E-13	6.23504423742134E-13	2.49401769496854E-13	1.90168849241351E-12	1.77698760766508E-12	-2.8057699068396E-13	2.49401769496854E-13	3.21104778227199E-12	2.8057699068396E-13	8.72906193238988E-13
0.0213	1.4028849534198E-12	1.12230796273584E-12	5.92329202555027E-13	1.65228672291666E-12	6.23504423742134E-13	5.29978760180814E-13	1.34053451104559E-12	2.24461592547168E-12	5.92329202555027E-13	7.17030087303454E-13	6.23504423742134E-13	1.46523539579401E-12	1.74581238647798E-12	-4.98803538993707E-13	-1.24700884748427E-13	3.2422230034591E-12	7.17030087303454E-13	6.23504423742134E-13
0.02132	1.12230796273584E-12	7.79380529677668E-13	8.72906193238988E-13	1.27818406867137E-12	7.79380529677668E-13	9.35256635613201E-14	1.37170973223269E-12	2.21344070428458E-12	4.67628317806601E-13	9.35256635613201E-13	1.02878229917452E-12	9.97607077987414E-13	1.74581238647798E-12	-2.49401769496854E-13	-2.49401769496854E-13	3.17987256108488E-12	1.05995752036163E-12	7.17030087303454E-13
0.02134	8.41730972051881E-13	7.17030087303454E-13	1.21583362629716E-12	9.04081414426094E-13	8.41730972051881E-13	-1.24700884748427E-13	1.24700884748427E-12	1.8393380500393E-12	2.8057699068396E-13	1.12230796273584E-12	1.02878229917452E-12	6.85854866116347E-13	1.55876105935534E-12	2.18226548309747E-13	3.11752211871067E-14	3.2733982246462E-12	1.24700884748427E-12	9.66431856800308E-13
0.02136	6.54679644929241E-13	9.04081414426094E-13	1.21583362629716E-12	8.72906193238988E-13	8.72906193238988E-13	-2.8057699068396E-13	1.18465840511005E-12	1.27818406867137E-12	3.11752211871067E-13	1.34053451104559E-12	1.02878229917452E-12	5.29978760180814E-13	1.09113274154873E-12	7.79380529677668E-13	6.23504423742134E-13	3.05517167633646E-12	1.49641061698112E-12	1.34053451104559E-12
0.02138	7.48205308490561E-13	1.30935928985848E-12	1.15348318392295E-12	8.41730972051881E-13	8.41730972051881E-13	-1.8705132712264E-13	1.4028849534198E-12	1.09113274154873E-12	3.7410265424528E-13	1.37170973223269E-12	8.41730972051881E-13	5.29978760180814E-13	6.23504423742134E-13	1.4028849534198E-12	1.24700884748427E-12	2.61871857971696E-12	2.11991504072326E-12	1.55876105935534E-12
0.0214	8.72906193238988E-13	1.68346194410376E-12	1.02878229917452E-12	9.97607077987414E-13	8.41730972051881E-13	9.35256635613201E-14	1.58993628054244E-12	1.24700884748427E-12	7.17030087303454E-13	1.24700884748427E-12	8.72906193238988E-13	2.8057699068396E-13	4.05277875432387E-13	1.68346194410376E-12	1.71463716529087E-12	2.27579114665879E-12	2.49401769496854E-12	1.71463716529087E-12
0.02142	1.05995752036163E-12	1.77698760766508E-12	1.24700884748427E-12	9.66431856800308E-13	6.23504423742134E-13	7.17030087303454E-13	1.46523539579401E-12	1.49641061698112E-12	1.12230796273584E-12	9.97607077987414E-13	1.02878229917452E-12	9.35256635613201E-14	4.36453096619494E-13	1.71463716529087E-12	1.8705132712264E-12	1.99521415597483E-12	2.24461592547168E-12	1.58993628054244E-12
0.02144	1.52758583816823E-12	1.8393380500393E-12	1.55876105935534E-12	1.05995752036163E-12	4.05277875432387E-13	1.37170973223269E-12	1.24700884748427E-12	1.58993628054244E-12	1.52758583816823E-12	5.61153981367921E-13	1.62111150172955E-12	1.24700884748427E-13	7.79380529677668E-13	1.65228672291666E-12	1.8705132712264E-12	2.05756459834904E-12	1.52758583816823E-12	1.37170973223269E-12
0.02146	1.96403893478772E-12	1.58993628054244E-12	1.8393380500393E-12	1.12230796273584E-12	2.8057699068396E-13	1.8393380500393E-12	9.04081414426094E-13	1.43406017460691E-12	1.74581238647798E-12	3.11752211871067E-14	1.99521415597483E-12	5.29978760180814E-13	1.30935928985848E-12	1.4028849534198E-12	1.77698760766508E-12	2.11991504072326E-12	7.79380529677668E-13	1.02878229917452E-12
0.02148	2.3069663678459E-12	1.4028849534198E-12	2.02638937716194E-12	1.15348318392295E-12	3.7410265424528E-13	2.11991504072326E-12	4.98803538993707E-13	1.24700884748427E-12	1.80816282885219E-12	-3.11752211871067E-13	2.08873981953615E-12	9.04081414426094E-13	1.55876105935534E-12	1.15348318392295E-12	1.8705132712264E-12	2.11991504072326E-12	1.8705132712264E-13	7.17030087303454E-13
0.0215	2.36931681022011E-12	1.21583362629716E-12	1.93286371360062E-12	1.21583362629716E-12	6.54679644929241E-13	2.11991504072326E-12	3.11752211871067E-14	1.09113274154873E-12	1.77698760766508E-12	-4.05277875432387E-13	1.74581238647798E-12	1.15348318392295E-12	1.77698760766508E-12	8.72906193238988E-13	1.8393380500393E-12	1.93286371360062E-12	0	5.92329202555027E-13
0.02152	2.21344070428458E-12	9.97607077987414E-13	1.62111150172955E-12	1.37170973223269E-12	1.02878229917452E-12	1.99521415597483E-12	-2.8057699068396E-13	9.97607077987414E-13	1.58993628054244E-12	-2.18226548309747E-13	1.15348318392295E-12	1.09113274154873E-12	1.74581238647798E-12	6.23504423742134E-13	1.80816282885219E-12	1.43406017460691E-12	2.49401769496854E-13	4.98803538993707E-13
0.02154	1.99521415597483E-12	6.23504423742134E-13	1.4028849534198E-12	1.65228672291666E-12	1.18465840511005E-12	1.71463716529087E-12	-2.18226548309747E-13	1.05995752036163E-12	1.34053451104559E-12	0	4.98803538993707E-13	1.05995752036163E-12	1.52758583816823E-12	3.42927433058174E-13	1.8705132712264E-12	8.41730972051881E-13	7.17030087303454E-13	6.23504423742134E-13
0.02156	1.68346194410376E-12	1.8705132712264E-13	1.21583362629716E-12	1.8393380500393E-12	1.30935928985848E-12	1.09113274154873E-12	0	1.12230796273584E-12	1.12230796273584E-12	2.8057699068396E-13	3.11752211871067E-13	7.17030087303454E-13	1.21583362629716E-12	3.42927433058174E-13	1.62111150172955E-12	4.36453096619494E-13	1.15348318392295E-12	7.17030087303454E-13
0.02158	1.49641061698112E-12	-6.23504423742134E-14	9.97607077987414E-13	1.90168849241351E-12	1.4028849534198E-12	3.11752211871067E-13	3.11752211871067E-13	1.21583362629716E-12	6.85854866116347E-13	5.29978760180814E-13	2.8057699068396E-13	4.67628317806601E-13	8.10555750864774E-13	4.05277875432387E-13	1.12230796273584E-12	3.42927433058174E-13	1.55876105935534E-12	9.04081414426094E-13
0.0216	1.37170973223269E-12	1.24700884748427E-13	7.79380529677668E-13	1.62111150172955E-12	1.4028849534198E-12	-4.05277875432387E-13	7.17030087303454E-13	1.4028849534198E-12	5.29978760180814E-13	4.98803538993707E-13	2.8057699068396E-13	2.49401769496854E-13	5.92329202555027E-13	6.85854866116347E-13	7.48205308490561E-13	4.98803538993707E-13	1.77698760766508E-12	1.15348318392295E-12
0.02162	1.27818406867137E-12	5.29978760180814E-13	7.17030087303454E-13	9.97607077987414E-13	1.46523539579401E-12	-7.48205308490561E-13	9.66431856800308E-13	1.49641061698112E-12	4.98803538993707E-13	4.98803538993707E-13	1.55876105935534E-13	1.55876105935534E-13	4.36453096619494E-13	1.21583362629716E-12	6.54679644929241E-13	7.48205308490561E-13	1.8705132712264E-12	1.27818406867137E-12
0.02164	9.97607077987414E-13	1.21583362629716E-12	7.17030087303454E-13	4.36453096619494E-13	1.68346194410376E-12	-7.79380529677668E-13	1.15348318392295E-12	1.37170973223269E-12	8.41730972051881E-13	4.67628317806601E-13	6.23504423742134E-14	4.36453096619494E-13	5.61153981367921E-13	1.65228672291666E-12	5.61153981367921E-13	1.18465840511005E-12	1.99521415597483E-12	1.24700884748427E-12
0.02166	6.85854866116347E-13	1.71463716529087E-12	7.48205308490561E-13	1.55876105935534E-13	1.77698760766508E-12	-6.54679644929241E-13	1.24700884748427E-12	1.21583362629716E-12	1.30935928985848E-12	4.36453096619494E-13	6.23504423742134E-14	6.54679644929241E-13	7.17030087303454E-13	1.8705132712264E-12	3.42927433058174E-13	1.80816282885219E-12	2.08873981953615E-12	1.15348318392295E-12
0.02168	2.8057699068396E-13	2.08873981953615E-12	1.02878229917452E-12	2.49401769496854E-13	1.90168849241351E-12	-5.92329202555027E-13	1.15348318392295E-12	8.41730972051881E-13	1.68346194410376E-12	4.36453096619494E-13	2.49401769496854E-13	9.97607077987414E-13	8.10555750864774E-13	1.90168849241351E-12	1.8705132712264E-13	2.338141589033E-12	2.11991504072326E-12	1.05995752036163E-12
0.0217	2.8057699068396E-13	2.43166725259432E-12	1.4028849534198E-12	2.8057699068396E-13	1.74581238647798E-12	-4.05277875432387E-13	9.04081414426094E-13	4.05277875432387E-13	1.90168849241351E-12	6.54679644929241E-13	3.7410265424528E-13	1.30935928985848E-12	1.05995752036163E-12	1.8393380500393E-12	6.23504423742134E-14	2.71224424327828E-12	2.15109026191036E-12	1.12230796273584E-12
0.02172	4.98803538993707E-13	2.64989380090407E-12	1.8393380500393E-12	4.98803538993707E-13	1.49641061698112E-12	-3.11752211871067E-14	6.23504423742134E-13	1.8705132712264E-13	1.96403893478772E-12	1.18465840511005E-12	3.11752211871067E-13	1.49641061698112E-12	1.24700884748427E-12	1.90168849241351E-12	9.35256635613201E-14	2.83694512802671E-12	2.15109026191036E-12	1.18465840511005E-12
0.02174	8.41730972051881E-13	2.61871857971696E-12	1.96403893478772E-12	5.29978760180814E-13	1.15348318392295E-12	4.98803538993707E-13	5.29978760180814E-13	0	1.65228672291666E-12	1.90168849241351E-12	1.8705132712264E-13	1.55876105935534E-12	1.52758583816823E-12	2.02638937716194E-12	2.18226548309747E-13	2.55636813734275E-12	2.02638937716194E-12	1.15348318392295E-12
0.02176	1.09113274154873E-12	2.46284247378143E-12	2.11991504072326E-12	4.36453096619494E-13	1.09113274154873E-12	9.97607077987414E-13	4.98803538993707E-13	3.11752211871067E-14	1.05995752036163E-12	2.43166725259432E-12	-6.23504423742134E-14	1.55876105935534E-12	1.58993628054244E-12	2.18226548309747E-12	5.29978760180814E-13	1.8705132712264E-12	2.08873981953615E-12	9.04081414426094E-13
0.02178	9.35256635613201E-13	2.27579114665879E-12	2.18226548309747E-12	2.18226548309747E-13	1.18465840511005E-12	1.37170973223269E-12	6.85854866116347E-13	3.11752211871067E-14	5.92329202555027E-13	2.7745946856525E-12	-2.18226548309747E-13	1.55876105935534E-12	1.49641061698112E-12	2.18226548309747E-12	7.79380529677668E-13	1.34053451104559E-12	2.15109026191036E-12	9.04081414426094E-13
0.0218	6.85854866116347E-13	1.93286371360062E-12	2.08873981953615E-12	-9.35256635613201E-14	1.62111150172955E-12	1.43406017460691E-12	9.97607077987414E-13	-3.11752211871067E-14	2.18226548309747E-13	2.55636813734275E-12	-5.61153981367921E-13	1.77698760766508E-12	1.12230796273584E-12	2.08873981953615E-12	9.04081414426094E-13	8.41730972051881E-13	2.08873981953615E-12	1.05995752036163E-12
0.02182	4.36453096619494E-13	1.46523539579401E-12	1.8393380500393E-12	-3.11752211871067E-14	2.02638937716194E-12	1.24700884748427E-12	1.27818406867137E-12	-3.42927433058174E-13	0	2.3069663678459E-12	-9.04081414426094E-13	2.02638937716194E-12	7.79380529677668E-13	2.05756459834904E-12	7.48205308490561E-13	8.10555750864774E-13	1.8393380500393E-12	1.62111150172955E-12
0.02184	1.55876105935534E-13	9.97607077987414E-13	1.65228672291666E-12	1.24700884748427E-13	2.18226548309747E-12	1.05995752036163E-12	1.37170973223269E-12	-6.23504423742134E-13	-2.18226548309747E-13	2.02638937716194E-12	-9.97607077987414E-13	2.24461592547168E-12	6.54679644929241E-13	2.15109026191036E-12	5.29978760180814E-13	1.12230796273584E-12	1.68346194410376E-12	1.99521415597483E-12
0.02186	3.11752211871067E-14	8.41730972051881E-13	1.52758583816823E-12	4.36453096619494E-13	2.02638937716194E-12	8.41730972051881E-13	1.27818406867137E-12	-7.79380529677668E-13	-1.8705132712264E-13	1.74581238647798E-12	-8.72906193238988E-13	2.21344070428458E-12	1.05995752036163E-12	2.15109026191036E-12	4.36453096619494E-13	1.49641061698112E-12	1.55876105935534E-12	2.21344070428458E-12
0.02188	1.8705132712264E-13	9.04081414426094E-13	1.62111150172955E-12	6.85854866116347E-13	1.74581238647798E-12	7.17030087303454E-13	1.05995752036163E-12	-1.05995752036163E-12	0	1.71463716529087E-12	-3.11752211871067E-13	1.77698760766508E-12	1.34053451104559E-12	2.18226548309747E-12	6.54679644929241E-13	1.77698760766508E-12	1.65228672291666E-12	2.36931681022011E-12
0.0219	4.98803538993707E-13	8.10555750864774E-13	1.8705132712264E-12	1.05995752036163E-12	1.43406017460691E-12	5.92329202555027E-13	6.23504423742134E-13	-1.4028849534198E-12	2.49401769496854E-13	1.71463716529087E-12	1.55876105935534E-13	1.21583362629716E-12	1.4028849534198E-12	2.338141589033E-12	8.72906193238988E-13	1.90168849241351E-12	1.90168849241351E-12	2.24461592547168E-12
0.02192	8.41730972051881E-13	6.23504423742134E-13	1.90168849241351E-12	1.4028849534198E-12	1.12230796273584E-12	5.29978760180814E-13	1.55876105935534E-13	-1.4028849534198E-12	3.11752211871067E-13	1.65228672291666E-12	4.05277875432387E-13	8.10555750864774E-13	1.18465840511005E-12	2.40049203140722E-12	8.72906193238988E-13	1.74581238647798E-12	1.99521415597483E-12	2.11991504072326E-12
0.02194	1.02878229917452E-12	6.85854866116347E-13	1.8393380500393E-12	1.65228672291666E-12	8.72906193238988E-13	4.67628317806601E-13	-1.24700884748427E-13	-1.09113274154873E-12	4.05277875432387E-13	1.43406017460691E-12	4.98803538993707E-13	5.61153981367921E-13	1.05995752036163E-12	2.3069663678459E-12	8.10555750864774E-13	1.71463716529087E-12	1.77698760766508E-12	2.08873981953615E-12
0.02196	1.05995752036163E-12	7.79380529677668E-13	1.55876105935534E-12	1.74581238647798E-12	8.72906193238988E-13	3.7410265424528E-13	-1.24700884748427E-13	-5.61153981367921E-13	2.8057699068396E-13	1.4028849534198E-12	4.98803538993707E-13	3.11752211871067E-13	8.10555750864774E-13	1.80816282885219E-12	9.35256635613201E-13	1.8393380500393E-12	1.46523539579401E-12	2.3069663678459E-12
0.02198	1.05995752036163E-12	1.15348318392295E-12	1.15348318392295E-12	1.74581238647798E-12	9.97607077987414E-13	6.23504423742134E-13	1.24700884748427E-13	-9.35256635613201E-14	2.18226548309747E-13	1.49641061698112E-12	5.92329202555027E-13	1.24700884748427E-13	5.61153981367921E-13	1.12230796273584E-12	9.97607077987414E-13	1.8705132712264E-12	1.15348318392295E-12	2.8057699068396E-12
0.022	8.10555750864774E-13	1.12230796273584E-12	8.10555750864774E-13	1.8393380500393E-12	1.30935928985848E-12	8.41730972051881E-13	4.98803538993707E-13	4.67628317806601E-13	6.23504423742134E-14	1.68346194410376E-12	8.10555750864774E-13	1.24700884748427E-13	4.05277875432387E-13	4.98803538993707E-13	1.12230796273584E-12	1.8705132712264E-12	1.18465840511005E-12	2.86812034921382E-12
0.02202	4.36453096619494E-13	9.04081414426094E-13	7.17030087303454E-13	1.74581238647798E-12	1.71463716529087E-12	1.12230796273584E-12	9.04081414426094E-13	8.72906193238988E-13	-6.23504423742134E-14	1.74581238647798E-12	8.10555750864774E-13	3.7410265424528E-13	6.54679644929241E-13	2.8057699068396E-13	1.24700884748427E-12	1.74581238647798E-12	1.09113274154873E-12	2.64989380090407E-12
0.02204	1.8705132712264E-13	5.92329202555027E-13	6.23504423742134E-13	1.52758583816823E-12	1.93286371360062E-12	1.24700884748427E-12	1.37170973223269E-12	1.24700884748427E-12	-1.24700884748427E-13	1.49641061698112E-12	1.02878229917452E-12	9.04081414426094E-13	1.09113274154873E-12	2.49401769496854E-13	1.49641061698112E-12	1.65228672291666E-12	1.15348318392295E-12	2.36931681022011E-12
0.02206	-1.24700884748427E-13	4.36453096619494E-13	4.05277875432387E-13	1.05995752036163E-12	1.62111150172955E-12	1.30935928985848E-12	1.74581238647798E-12	1.27818406867137E-12	-1.24700884748427E-13	1.02878229917452E-12	1.21583362629716E-12	1.49641061698112E-12	1.4028849534198E-12	2.49401769496854E-13	1.77698760766508E-12	1.58993628054244E-12	1.24700884748427E-12	2.11991504072326E-12
0.02208	-9.35256635613201E-14	2.18226548309747E-13	2.8057699068396E-13	4.67628317806601E-13	1.09113274154873E-12	1.37170973223269E-12	2.05756459834904E-12	1.15348318392295E-12	3.11752211871067E-14	4.05277875432387E-13	1.4028849534198E-12	1.74581238647798E-12	1.4028849534198E-12	2.49401769496854E-13	1.99521415597483E-12	1.52758583816823E-12	1.37170973223269E-12	1.96403893478772E-12
0.0221	3.11752211871067E-14	2.8057699068396E-13	3.11752211871067E-14	1.24700884748427E-13	5.92329202555027E-13	1.37170973223269E-12	2.15109026191036E-12	1.02878229917452E-12	2.18226548309747E-13	-9.35256635613201E-14	1.49641061698112E-12	1.65228672291666E-12	1.37170973223269E-12	3.11752211871067E-14	1.96403893478772E-12	1.55876105935534E-12	1.49641061698112E-12	1.80816282885219E-12
0.02212	2.18226548309747E-13	3.42927433058174E-13	-1.8705132712264E-13	2.49401769496854E-13	4.36453096619494E-13	1.55876105935534E-12	2.15109026191036E-12	9.04081414426094E-13	5.61153981367921E-13	-3.42927433058174E-13	1.27818406867137E-12	1.4028849534198E-12	1.30935928985848E-12	-1.55876105935534E-13	1.8705132712264E-12	1.62111150172955E-12	1.4028849534198E-12	1.55876105935534E-12
0.02214	2.18226548309747E-13	4.67628317806601E-13	-4.05277875432387E-13	8.10555750864774E-13	3.11752211871067E-13	1.58993628054244E-12	1.80816282885219E-12	6.54679644929241E-13	1.05995752036163E-12	-4.67628317806601E-13	1.12230796273584E-12	1.18465840511005E-12	1.52758583816823E-12	0	1.80816282885219E-12	1.55876105935534E-12	1.37170973223269E-12	1.27818406867137E-12
0.02216	1.55876105935534E-13	3.42927433058174E-13	-6.23504423742134E-13	1.49641061698112E-12	1.55876105935534E-13	1.49641061698112E-12	1.37170973223269E-12	5.92329202555027E-13	1.52758583816823E-12	-2.18226548309747E-13	9.66431856800308E-13	1.24700884748427E-12	1.74581238647798E-12	3.11752211871067E-13	1.68346194410376E-12	1.30935928985848E-12	1.24700884748427E-12	1.05995752036163E-12
0.02218	1.8705132712264E-13	2.8057699068396E-13	-8.10555750864774E-13	2.08873981953615E-12	3.11752211871067E-14	1.30935928985848E-12	9.97607077987414E-13	6.23504423742134E-13	1.58993628054244E-12	6.23504423742134E-14	9.66431856800308E-13	1.30935928985848E-12	1.93286371360062E-12	6.85854866116347E-13	1.55876105935534E-12	1.02878229917452E-12	1.24700884748427E-12	9.66431856800308E-13
0.0222	3.42927433058174E-13	2.49401769496854E-13	-9.04081414426094E-13	2.3069663678459E-12	1.8705132712264E-13	1.18465840511005E-12	6.23504423742134E-13	7.17030087303454E-13	1.43406017460691E-12	4.98803538993707E-13	1.09113274154873E-12	1.43406017460691E-12	1.8393380500393E-12	9.97607077987414E-13	1.65228672291666E-12	8.10555750864774E-13	1.37170973223269E-12	1.05995752036163E-12
0.02222	4.98803538993707E-13	2.8057699068396E-13	-7.17030087303454E-13	2.338141589033E-12	5.29978760180814E-13	1.24700884748427E-12	6.85854866116347E-13	8.72906193238988E-13	9.04081414426094E-13	8.72906193238988E-13	9.04081414426094E-13	1.49641061698112E-12	1.68346194410376E-12	1.18465840511005E-12	1.62111150172955E-12	8.10555750864774E-13	1.49641061698112E-12	1.15348318392295E-12
0.02224	4.36453096619494E-13	2.8057699068396E-13	-3.42927433058174E-13	2.18226548309747E-12	8.10555750864774E-13	1.37170973223269E-12	8.10555750864774E-13	1.02878229917452E-12	3.42927433058174E-13	1.12230796273584E-12	7.17030087303454E-13	1.58993628054244E-12	1.24700884748427E-12	1.24700884748427E-12	1.55876105935534E-12	1.12230796273584E-12	1.4028849534198E-12	1.21583362629716E-12
0.02226	6.23504423742134E-13	3.42927433058174E-13	3.11752211871067E-13	2.05756459834904E-12	9.04081414426094E-13	1.55876105935534E-12	1.02878229917452E-12	9.66431856800308E-13	1.55876105935534E-13	1.09113274154873E-12	3.42927433058174E-13	1.55876105935534E-12	6.23504423742134E-13	1.4028849534198E-12	1.52758583816823E-12	1.71463716529087E-12	1.21583362629716E-12	1.37170973223269E-12
0.02228	1.05995752036163E-12	5.61153981367921E-13	1.21583362629716E-12	2.11991504072326E-12	1.02878229917452E-12	1.52758583816823E-12	1.12230796273584E-12	1.02878229917452E-12	1.55876105935534E-13	9.04081414426094E-13	-9.35256635613201E-14	1.37170973223269E-12	2.8057699068396E-13	1.52758583816823E-12	1.4028849534198E-12	2.36931681022011E-12	1.24700884748427E-12	1.62111150172955E-12
0.0223	1.8705132712264E-12	5.92329202555027E-13	2.27579114665879E-12	2.15109026191036E-12	1.18465840511005E-12	1.49641061698112E-12	1.02878229917452E-12	1.12230796273584E-12	3.7410265424528E-13	5.61153981367921E-13	-1.8705132712264E-13	1.34053451104559E-12	-6.23504423742134E-14	1.71463716529087E-12	1.43406017460691E-12	2.86812034921382E-12	1.43406017460691E-12	1.80816282885219E-12
0.02232	2.3069663678459E-12	3.7410265424528E-13	3.05517167633646E-12	2.05756459834904E-12	1.55876105935534E-12	1.58993628054244E-12	8.72906193238988E-13	1.34053451104559E-12	4.67628317806601E-13	4.05277875432387E-13	-6.23504423742134E-14	1.52758583816823E-12	-2.18226548309747E-13	1.77698760766508E-12	1.52758583816823E-12	3.08634689752356E-12	1.49641061698112E-12	1.77698760766508E-12
0.02234	2.36931681022011E-12	-1.24700884748427E-13	3.58515043651727E-12	1.99521415597483E-12	1.93286371360062E-12	1.62111150172955E-12	6.23504423742134E-13	1.30935928985848E-12	5.92329202555027E-13	4.98803538993707E-13	1.8705132712264E-13	1.80816282885219E-12	-6.23504423742134E-14	1.68346194410376E-12	1.49641061698112E-12	3.21104778227199E-12	1.37170973223269E-12	1.65228672291666E-12
0.02236	2.11991504072326E-12	-4.98803538993707E-13	3.7098513212657E-12	2.08873981953615E-12	2.15109026191036E-12	1.52758583816823E-12	3.42927433058174E-13	1.24700884748427E-12	7.79380529677668E-13	4.36453096619494E-13	3.7410265424528E-13	1.96403893478772E-12	2.49401769496854E-13	1.62111150172955E-12	1.55876105935534E-12	3.14869733989778E-12	1.15348318392295E-12	1.30935928985848E-12
0.02238	1.80816282885219E-12	-7.17030087303454E-13	3.42927433058174E-12	1.99521415597483E-12	2.21344070428458E-12	1.15348318392295E-12	4.36453096619494E-13	1.21583362629716E-12	8.10555750864774E-13	5.29978760180814E-13	2.49401769496854E-13	1.8393380500393E-12	6.85854866116347E-13	1.58993628054244E-12	1.4028849534198E-12	2.86812034921382E-12	7.79380529677668E-13	1.12230796273584E-12
0.0224	1.46523539579401E-12	-7.17030087303454E-13	2.74341946446539E-12	1.71463716529087E-12	2.18226548309747E-12	6.54679644929241E-13	7.17030087303454E-13	1.12230796273584E-12	7.17030087303454E-13	3.7410265424528E-13	6.23504423742134E-14	1.68346194410376E-12	1.27818406867137E-12	1.55876105935534E-12	1.30935928985848E-12	2.21344070428458E-12	6.54679644929241E-13	1.12230796273584E-12
0.02242	9.97607077987414E-13	-5.92329202555027E-13	1.74581238647798E-12	1.18465840511005E-12	1.96403893478772E-12	0	1.05995752036163E-12	1.15348318392295E-12	6.23504423742134E-13	3.11752211871067E-13	-1.24700884748427E-13	1.43406017460691E-12	1.8393380500393E-12	1.58993628054244E-12	1.05995752036163E-12	1.37170973223269E-12	8.72906193238988E-13	1.15348318392295E-12
0.02244	5.29978760180814E-13	-2.49401769496854E-13	9.66431856800308E-13	5.29978760180814E-13	1.65228672291666E-12	-6.85854866116347E-13	1.18465840511005E-12	1.09113274154873E-12	6.23504423742134E-13	2.18226548309747E-13	-1.55876105935534E-13	1.24700884748427E-12	2.11991504072326E-12	1.52758583816823E-12	8.10555750864774E-13	4.67628317806601E-13	1.34053451104559E-12	9.66431856800308E-13
0.02246	1.55876105935534E-13	3.11752211871067E-13	6.54679644929241E-13	-9.35256635613201E-14	1.21583362629716E-12	-9.04081414426094E-13	1.21583362629716E-12	8.72906193238988E-13	8.72906193238988E-13	3.11752211871067E-13	1.24700884748427E-13	9.97607077987414E-13	2.11991504072326E-12	1.37170973223269E-12	6.85854866116347E-13	-3.11752211871067E-14	1.8705132712264E-12	7.48205308490561E-13
0.02248	9.35256635613201E-14	1.15348318392295E-12	8.10555750864774E-13	-2.49401769496854E-13	1.09113274154873E-12	-7.48205308490561E-13	1.15348318392295E-12	5.29978760180814E-13	1.09113274154873E-12	6.23504423742134E-13	3.42927433058174E-13	6.54679644929241E-13	2.02638937716194E-12	1.37170973223269E-12	6.23504423742134E-13	-4.05277875432387E-13	1.96403893478772E-12	6.54679644929241E-13
0.0225	3.7410265424528E-13	2.02638937716194E-12	1.15348318392295E-12	-2.49401769496854E-13	1.18465840511005E-12	-2.18226548309747E-13	9.66431856800308E-13	2.8057699068396E-13	1.34053451104559E-12	7.17030087303454E-13	6.54679644929241E-13	6.23504423742134E-13	1.77698760766508E-12	1.49641061698112E-12	4.98803538993707E-13	-3.42927433058174E-13	1.8393380500393E-12	6.85854866116347E-13
0.02252	9.35256635613201E-13	2.74341946446539E-12	1.49641061698112E-12	6.23504423742134E-14	1.43406017460691E-12	5.92329202555027E-13	8.72906193238988E-13	6.23504423742134E-14	1.24700884748427E-12	1.02878229917452E-12	8.10555750864774E-13	8.41730972051881E-13	1.43406017460691E-12	1.24700884748427E-12	5.29978760180814E-13	-9.35256635613201E-14	1.65228672291666E-12	8.10555750864774E-13
0.02254	1.65228672291666E-12	3.2422230034591E-12	1.68346194410376E-12	3.7410265424528E-13	1.62111150172955E-12	1.37170973223269E-12	8.41730972051881E-13	-3.11752211871067E-14	1.09113274154873E-12	1.30935928985848E-12	7.48205308490561E-13	1.05995752036163E-12	9.04081414426094E-13	9.66431856800308E-13	6.23504423742134E-13	3.42927433058174E-13	1.55876105935534E-12	9.97607077987414E-13
0.02256	1.8393380500393E-12	3.55397521533016E-12	1.74581238647798E-12	5.92329202555027E-13	1.43406017460691E-12	1.8705132712264E-12	7.17030087303454E-13	-2.49401769496854E-13	8.10555750864774E-13	1.49641061698112E-12	6.54679644929241E-13	1.43406017460691E-12	4.67628317806601E-13	8.10555750864774E-13	6.54679644929241E-13	7.17030087303454E-13	1.24700884748427E-12	1.15348318392295E-12
0.02258	1.80816282885219E-12	3.61632565770438E-12	1.80816282885219E-12	7.79380529677668E-13	9.04081414426094E-13	2.05756459834904E-12	4.67628317806601E-13	-4.05277875432387E-13	4.98803538993707E-13	1.58993628054244E-12	6.54679644929241E-13	1.49641061698112E-12	0	9.66431856800308E-13	5.61153981367921E-13	1.18465840511005E-12	1.02878229917452E-12	1.58993628054244E-12
0.0226	1.49641061698112E-12	3.36692388820752E-12	1.8393380500393E-12	9.66431856800308E-13	4.36453096619494E-13	1.71463716529087E-12	2.8057699068396E-13	-5.92329202555027E-13	9.35256635613201E-14	1.55876105935534E-12	6.23504423742134E-13	1.30935928985848E-12	-4.05277875432387E-13	1.27818406867137E-12	5.61153981367921E-13	1.71463716529087E-12	8.41730972051881E-13	1.99521415597483E-12
0.02262	1.21583362629716E-12	2.86812034921382E-12	1.96403893478772E-12	1.12230796273584E-12	-6.23504423742134E-14	1.27818406867137E-12	1.8705132712264E-13	-3.42927433058174E-13	-3.11752211871067E-13	1.30935928985848E-12	7.17030087303454E-13	1.02878229917452E-12	-8.10555750864774E-13	1.52758583816823E-12	6.85854866116347E-13	2.08873981953615E-12	5.61153981367921E-13	2.338141589033E-12
0.02264	1.21583362629716E-12	2.46284247378143E-12	2.02638937716194E-12	1.27818406867137E-12	-4.05277875432387E-13	8.72906193238988E-13	2.49401769496854E-13	9.35256635613201E-14	-4.98803538993707E-13	1.12230796273584E-12	8.72906193238988E-13	8.41730972051881E-13	-8.10555750864774E-13	1.4028849534198E-12	5.92329202555027E-13	2.3069663678459E-12	4.36453096619494E-13	2.46284247378143E-12
0.02266	1.21583362629716E-12	1.99521415597483E-12	1.93286371360062E-12	1.46523539579401E-12	-3.11752211871067E-13	5.29978760180814E-13	2.8057699068396E-13	4.05277875432387E-13	-4.98803538993707E-13	1.30935928985848E-12	9.35256635613201E-13	8.72906193238988E-13	-4.67628317806601E-13	1.12230796273584E-12	5.29978760180814E-13	2.338141589033E-12	2.8057699068396E-13	2.40049203140722E-12
0.02268	1.34053451104559E-12	1.30935928985848E-12	2.02638937716194E-12	1.68346194410376E-12	3.42927433058174E-13	5.61153981367921E-13	3.42927433058174E-13	3.11752211871067E-13	-3.7410265424528E-13	1.77698760766508E-12	1.05995752036163E-12	1.02878229917452E-12	3.11752211871067E-14	5.29978760180814E-13	4.98803538993707E-13	2.338141589033E-12	3.11752211871067E-13	2.3069663678459E-12
0.0227	1.55876105935534E-12	5.29978760180814E-13	1.99521415597483E-12	1.74581238647798E-12	1.05995752036163E-12	9.97607077987414E-13	3.7410265424528E-13	1.55876105935534E-13	-2.49401769496854E-13	2.3069663678459E-12	1.02878229917452E-12	1.02878229917452E-12	1.8705132712264E-13	2.8057699068396E-13	2.8057699068396E-13	2.02638937716194E-12	5.29978760180814E-13	2.15109026191036E-12
0.02272	1.77698760766508E-12	1.24700884748427E-13	1.99521415597483E-12	1.71463716529087E-12	1.62111150172955E-12	1.58993628054244E-12	2.18226548309747E-13	3.11752211871067E-14	-1.8705132712264E-13	2.46284247378143E-12	8.41730972051881E-13	1.02878229917452E-12	2.18226548309747E-13	-9.35256635613201E-14	1.8705132712264E-13	1.52758583816823E-12	7.17030087303454E-13	1.77698760766508E-12
0.02274	1.8393380500393E-12	1.24700884748427E-13	1.8705132712264E-12	1.90168849241351E-12	1.74581238647798E-12	2.11991504072326E-12	1.55876105935534E-13	9.35256635613201E-14	-2.49401769496854E-13	2.338141589033E-12	7.17030087303454E-13	1.02878229917452E-12	4.98803538993707E-13	-4.05277875432387E-13	6.23504423742134E-14	1.09113274154873E-12	8.41730972051881E-13	1.27818406867137E-12
0.02276	1.8393380500393E-12	4.05277875432387E-13	1.62111150172955E-12	2.3069663678459E-12	1.62111150172955E-12	2.40049203140722E-12	3.42927433058174E-13	3.11752211871067E-13	-3.7410265424528E-13	1.74581238647798E-12	8.10555750864774E-13	1.37170973223269E-12	1.02878229917452E-12	-5.92329202555027E-13	-6.23504423742134E-14	8.41730972051881E-13	8.41730972051881E-13	1.18465840511005E-12
0.02278	1.8705132712264E-12	6.85854866116347E-13	1.37170973223269E-12	2.58754335852986E-12	1.34053451104559E-12	2.36931681022011E-12	8.72906193238988E-13	7.48205308490561E-13	-2.18226548309747E-13	9.97607077987414E-13	1.12230796273584E-12	1.62111150172955E-12	1.52758583816823E-12	-4.67628317806601E-13	-3.11752211871067E-13	6.85854866116347E-13	9.97607077987414E-13	1.18465840511005E-12
0.0228	1.58993628054244E-12	9.97607077987414E-13	1.09113274154873E-12	2.7745946856525E-12	9.04081414426094E-13	2.15109026191036E-12	1.46523539579401E-12	1.21583362629716E-12	1.24700884748427E-13	3.7410265424528E-13	1.43406017460691E-12	1.77698760766508E-12	2.11991504072326E-12	-1.55876105935534E-13	-4.67628317806601E-13	6.23504423742134E-13	1.12230796273584E-12	1.49641061698112E-12
0.02282	1.18465840511005E-12	1.21583362629716E-12	9.35256635613201E-13	2.89929557040092E-12	8.10555750864774E-13	1.68346194410376E-12	1.8705132712264E-12	1.27818406867137E-12	7.48205308490561E-13	3.11752211871067E-14	1.52758583816823E-12	1.68346194410376E-12	2.58754335852986E-12	1.8705132712264E-13	-5.92329202555027E-13	5.61153981367921E-13	1.18465840511005E-12	1.71463716529087E-12
0.02284	5.92329202555027E-13	1.52758583816823E-12	9.04081414426094E-13	2.64989380090407E-12	9.66431856800308E-13	1.21583362629716E-12	1.8393380500393E-12	1.15348318392295E-12	1.37170973223269E-12	-6.23504423742134E-14	1.49641061698112E-12	1.18465840511005E-12	2.74341946446539E-12	3.7410265424528E-13	-4.67628317806601E-13	5.92329202555027E-13	1.30935928985848E-12	1.74581238647798E-12
0.02286	-1.8705132712264E-13	1.74581238647798E-12	9.97607077987414E-13	2.27579114665879E-12	1.15348318392295E-12	8.10555750864774E-13	1.55876105935534E-12	1.09113274154873E-12	1.62111150172955E-12	0	1.37170973223269E-12	5.61153981367921E-13	2.43166725259432E-12	4.36453096619494E-13	-9.35256635613201E-14	6.54679644929241E-13	1.49641061698112E-12	1.62111150172955E-12
0.02288	-6.85854866116347E-13	1.96403893478772E-12	1.18465840511005E-12	1.65228672291666E-12	1.49641061698112E-12	5.61153981367921E-13	1.15348318392295E-12	9.97607077987414E-13	1.46523539579401E-12	1.8705132712264E-13	1.30935928985848E-12	3.42927433058174E-13	1.8705132712264E-12	4.98803538993707E-13	4.36453096619494E-13	7.48205308490561E-13	1.52758583816823E-12	1.37170973223269E-12
0.0229	-4.67628317806601E-13	1.93286371360062E-12	1.58993628054244E-12	1.18465840511005E-12	1.65228672291666E-12	4.05277875432387E-13	9.35256635613201E-13	9.66431856800308E-13	1.37170973223269E-12	5.61153981367921E-13	1.15348318392295E-12	5.61153981367921E-13	1.4028849534198E-12	7.79380529677668E-13	1.02878229917452E-12	9.04081414426094E-13	1.49641061698112E-12	1.27818406867137E-12
0.02292	4.05277875432387E-13	1.77698760766508E-12	1.93286371360062E-12	1.09113274154873E-12	1.55876105935534E-12	3.42927433058174E-13	8.41730972051881E-13	1.09113274154873E-12	1.18465840511005E-12	1.21583362629716E-12	8.72906193238988E-13	8.10555750864774E-13	1.15348318392295E-12	1.21583362629716E-12	1.8705132712264E-12	1.15348318392295E-12	1.15348318392295E-12	1.24700884748427E-12
0.02294	1.27818406867137E-12	1.30935928985848E-12	2.05756459834904E-12	1.15348318392295E-12	1.24700884748427E-12	3.11752211871067E-13	9.04081414426094E-13	1.34053451104559E-12	1.15348318392295E-12	1.8393380500393E-12	7.17030087303454E-13	1.02878229917452E-12	9.35256635613201E-13	1.49641061698112E-12	2.74341946446539E-12	1.21583362629716E-12	8.10555750864774E-13	1.18465840511005E-12
0.02296	1.8393380500393E-12	8.10555750864774E-13	1.93286371360062E-12	1.43406017460691E-12	1.18465840511005E-12	5.29978760180814E-13	9.97607077987414E-13	1.77698760766508E-12	1.15348318392295E-12	2.40049203140722E-12	7.79380529677668E-13	1.27818406867137E-12	9.04081414426094E-13	1.52758583816823E-12	3.39809910939463E-12	1.21583362629716E-12	7.17030087303454E-13	1.24700884748427E-12
0.02298	1.8393380500393E-12	1.55876105935534E-13	1.58993628054244E-12	1.68346194410376E-12	1.18465840511005E-12	9.66431856800308E-13	1.12230796273584E-12	2.21344070428458E-12	1.05995752036163E-12	2.68106902209118E-12	9.66431856800308E-13	1.49641061698112E-12	9.35256635613201E-13	1.24700884748427E-12	3.61632565770438E-12	1.21583362629716E-12	5.29978760180814E-13	1.21583362629716E-12
0.023	1.4028849534198E-12	-3.42927433058174E-13	1.24700884748427E-12	1.90168849241351E-12	9.97607077987414E-13	1.49641061698112E-12	1.09113274154873E-12	2.52519291615564E-12	1.12230796273584E-12	2.46284247378143E-12	1.09113274154873E-12	1.49641061698112E-12	1.02878229917452E-12	1.18465840511005E-12	3.2733982246462E-12	1.18465840511005E-12	5.61153981367921E-13	1.21583362629716E-12
0.02302	7.79380529677668E-13	-4.36453096619494E-13	9.66431856800308E-13	2.21344070428458E-12	5.29978760180814E-13	1.80816282885219E-12	9.04081414426094E-13	2.52519291615564E-12	1.21583362629716E-12	2.15109026191036E-12	1.02878229917452E-12	1.37170973223269E-12	9.97607077987414E-13	1.34053451104559E-12	2.55636813734275E-12	1.24700884748427E-12	5.61153981367921E-13	1.24700884748427E-12
0.02304	4.05277875432387E-13	-9.35256635613201E-14	7.79380529677668E-13	2.338141589033E-12	2.18226548309747E-13	2.11991504072326E-12	6.23504423742134E-13	2.05756459834904E-12	1.43406017460691E-12	1.49641061698112E-12	6.54679644929241E-13	1.27818406867137E-12	9.97607077987414E-13	1.68346194410376E-12	1.58993628054244E-12	1.24700884748427E-12	3.7410265424528E-13	1.24700884748427E-12
0.02306	3.42927433058174E-13	4.36453096619494E-13	6.54679644929241E-13	2.52519291615564E-12	2.18226548309747E-13	2.27579114665879E-12	3.7410265424528E-13	1.30935928985848E-12	1.65228672291666E-12	1.02878229917452E-12	2.49401769496854E-13	1.4028849534198E-12	1.30935928985848E-12	2.18226548309747E-12	8.41730972051881E-13	1.18465840511005E-12	1.8705132712264E-13	1.24700884748427E-12
0.02308	6.23504423742134E-13	8.41730972051881E-13	6.85854866116347E-13	2.64989380090407E-12	3.42927433058174E-13	2.3069663678459E-12	2.49401769496854E-13	4.36453096619494E-13	1.55876105935534E-12	8.10555750864774E-13	-1.55876105935534E-13	1.62111150172955E-12	1.90168849241351E-12	2.52519291615564E-12	5.29978760180814E-13	1.12230796273584E-12	-9.35256635613201E-14	1.12230796273584E-12
0.0231	1.02878229917452E-12	1.02878229917452E-12	9.35256635613201E-13	2.68106902209118E-12	6.54679644929241E-13	2.08873981953615E-12	9.35256635613201E-14	-1.55876105935534E-13	1.46523539579401E-12	5.92329202555027E-13	-2.18226548309747E-13	1.37170973223269E-12	2.338141589033E-12	2.74341946446539E-12	6.54679644929241E-13	1.02878229917452E-12	-6.23504423742134E-14	9.97607077987414E-13
0.02312	1.4028849534198E-12	9.04081414426094E-13	1.27818406867137E-12	2.8057699068396E-12	9.04081414426094E-13	1.74581238647798E-12	-2.18226548309747E-13	-4.36453096619494E-13	1.21583362629716E-12	3.11752211871067E-13	-1.8705132712264E-13	1.09113274154873E-12	2.55636813734275E-12	2.8057699068396E-12	1.02878229917452E-12	8.72906193238988E-13	2.49401769496854E-13	9.04081414426094E-13
0.02314	1.55876105935534E-12	5.29978760180814E-13	1.58993628054244E-12	2.89929557040092E-12	1.05995752036163E-12	1.30935928985848E-12	-5.61153981367921E-13	-4.98803538993707E-13	1.05995752036163E-12	6.23504423742134E-14	-9.35256635613201E-14	7.17030087303454E-13	2.49401769496854E-12	2.7745946856525E-12	1.30935928985848E-12	8.10555750864774E-13	8.41730972051881E-13	9.66431856800308E-13
0.02316	1.43406017460691E-12	3.7410265424528E-13	1.74581238647798E-12	2.74341946446539E-12	1.12230796273584E-12	1.12230796273584E-12	-5.92329202555027E-13	-6.23504423742134E-14	6.85854866116347E-13	0	0	4.67628317806601E-13	2.43166725259432E-12	2.43166725259432E-12	1.37170973223269E-12	7.79380529677668E-13	1.58993628054244E-12	1.15348318392295E-12
0.02318	1.15348318392295E-12	4.98803538993707E-13	1.93286371360062E-12	2.3069663678459E-12	8.72906193238988E-13	9.35256635613201E-13	-1.24700884748427E-13	5.29978760180814E-13	4.36453096619494E-13	3.11752211871067E-14	-1.8705132712264E-13	4.05277875432387E-13	2.24461592547168E-12	2.05756459834904E-12	1.02878229917452E-12	6.85854866116347E-13	2.27579114665879E-12	1.05995752036163E-12
0.0232	9.35256635613201E-13	6.85854866116347E-13	2.24461592547168E-12	1.8393380500393E-12	7.17030087303454E-13	8.10555750864774E-13	2.8057699068396E-13	9.97607077987414E-13	4.05277875432387E-13	-1.55876105935534E-13	-3.11752211871067E-13	2.49401769496854E-13	2.18226548309747E-12	1.80816282885219E-12	5.29978760180814E-13	7.48205308490561E-13	2.61871857971696E-12	9.97607077987414E-13
0.02322	8.10555750864774E-13	6.23504423742134E-13	2.68106902209118E-12	1.4028849534198E-12	7.48205308490561E-13	6.23504423742134E-13	9.04081414426094E-13	1.05995752036163E-12	6.23504423742134E-13	-1.55876105935534E-13	-5.92329202555027E-13	4.05277875432387E-13	1.8705132712264E-12	1.80816282885219E-12	2.8057699068396E-13	9.97607077987414E-13	2.68106902209118E-12	1.02878229917452E-12
0.02324	6.23504423742134E-13	2.49401769496854E-13	2.83694512802671E-12	1.18465840511005E-12	7.48205308490561E-13	5.29978760180814E-13	1.15348318392295E-12	6.23504423742134E-13	9.97607077987414E-13	-9.35256635613201E-14	-7.17030087303454E-13	4.36453096619494E-13	1.71463716529087E-12	2.15109026191036E-12	3.11752211871067E-13	1.21583362629716E-12	2.21344070428458E-12	1.09113274154873E-12
0.02326	5.29978760180814E-13	-2.49401769496854E-13	2.64989380090407E-12	1.21583362629716E-12	8.10555750864774E-13	5.92329202555027E-13	9.97607077987414E-13	1.8705132712264E-13	1.34053451104559E-12	-6.23504423742134E-14	-6.85854866116347E-13	4.36453096619494E-13	1.8705132712264E-12	2.61871857971696E-12	5.29978760180814E-13	1.37170973223269E-12	1.8705132712264E-12	1.12230796273584E-12
0.02328	2.8057699068396E-13	-3.11752211871067E-13	2.21344070428458E-12	1.27818406867137E-12	7.48205308490561E-13	7.48205308490561E-13	7.48205308490561E-13	0	1.58993628054244E-12	0	-6.23504423742134E-13	6.23504423742134E-13	2.18226548309747E-12	2.86812034921382E-12	7.48205308490561E-13	1.52758583816823E-12	1.68346194410376E-12	1.30935928985848E-12
0.0233	2.49401769496854E-13	-6.23504423742134E-14	1.68346194410376E-12	1.02878229917452E-12	6.54679644929241E-13	8.72906193238988E-13	6.23504423742134E-13	6.23504423742134E-14	1.58993628054244E-12	9.35256635613201E-14	-3.7410265424528E-13	1.02878229917452E-12	2.18226548309747E-12	2.83694512802671E-12	9.04081414426094E-13	1.74581238647798E-12	1.8705132712264E-12	1.43406017460691E-12
0.02332	3.11752211871067E-13	4.67628317806601E-13	1.24700884748427E-12	6.54679644929241E-13	3.7410265424528E-13	7.79380529677668E-13	7.17030087303454E-13	1.8705132712264E-13	1.52758583816823E-12	4.36453096619494E-13	3.11752211871067E-14	1.58993628054244E-12	1.90168849241351E-12	2.49401769496854E-12	8.41730972051881E-13	1.68346194410376E-12	2.338141589033E-12	1.43406017460691E-12
0.02334	4.36453096619494E-13	9.04081414426094E-13	9.97607077987414E-13	2.18226548309747E-13	2.49401769496854E-13	6.54679644929241E-13	1.24700884748427E-12	2.49401769496854E-13	1.46523539579401E-12	8.72906193238988E-13	4.98803538993707E-13	1.8393380500393E-12	1.4028849534198E-12	1.96403893478772E-12	7.79380529677668E-13	1.52758583816823E-12	2.61871857971696E-12	1.27818406867137E-12
0.02336	6.23504423742134E-13	1.30935928985848E-12	8.10555750864774E-13	-1.24700884748427E-13	6.23504423742134E-14	4.05277875432387E-13	1.68346194410376E-12	1.55876105935534E-13	1.21583362629716E-12	1.21583362629716E-12	8.10555750864774E-13	1.8393380500393E-12	7.48205308490561E-13	1.37170973223269E-12	5.92329202555027E-13	9.35256635613201E-13	2.52519291615564E-12	1.12230796273584E-12
0.02338	6.23504423742134E-13	1.43406017460691E-12	6.23504423742134E-13	-3.7410265424528E-13	0	2.8057699068396E-13	1.68346194410376E-12	-6.23504423742134E-14	1.02878229917452E-12	1.24700884748427E-12	6.54679644929241E-13	1.74581238647798E-12	2.8057699068396E-13	9.04081414426094E-13	5.92329202555027E-13	3.7410265424528E-13	2.46284247378143E-12	9.66431856800308E-13
0.0234	6.85854866116347E-13	1.30935928985848E-12	5.61153981367921E-13	-5.61153981367921E-13	1.24700884748427E-13	1.8705132712264E-13	1.37170973223269E-12	-2.8057699068396E-13	6.85854866116347E-13	9.97607077987414E-13	1.55876105935534E-13	1.49641061698112E-12	-1.24700884748427E-13	5.61153981367921E-13	4.98803538993707E-13	-6.23504423742134E-14	2.338141589033E-12	9.97607077987414E-13
0.02342	7.79380529677668E-13	1.21583362629716E-12	4.36453096619494E-13	-8.10555750864774E-13	4.98803538993707E-13	1.55876105935534E-13	9.66431856800308E-13	-4.05277875432387E-13	3.11752211871067E-13	7.79380529677668E-13	-3.7410265424528E-13	1.21583362629716E-12	-2.8057699068396E-13	6.85854866116347E-13	5.61153981367921E-13	-2.18226548309747E-13	2.49401769496854E-12	1.12230796273584E-12
0.02344	1.02878229917452E-12	1.15348318392295E-12	3.42927433058174E-13	-7.79380529677668E-13	1.12230796273584E-12	9.35256635613201E-14	8.72906193238988E-13	-1.24700884748427E-13	3.11752211871067E-14	7.79380529677668E-13	-8.10555750864774E-13	1.18465840511005E-12	-4.98803538993707E-13	9.97607077987414E-13	7.17030087303454E-13	3.11752211871067E-14	2.68106902209118E-12	1.34053451104559E-12
0.02346	1.18465840511005E-12	1.24700884748427E-12	2.18226548309747E-13	-6.23504423742134E-13	1.49641061698112E-12	0	1.09113274154873E-12	3.42927433058174E-13	-1.8705132712264E-13	7.79380529677668E-13	-1.05995752036163E-12	1.52758583816823E-12	-6.54679644929241E-13	1.4028849534198E-12	1.12230796273584E-12	6.54679644929241E-13	2.83694512802671E-12	1.52758583816823E-12
0.02348	1.37170973223269E-12	1.37170973223269E-12	4.05277875432387E-13	-4.05277875432387E-13	1.74581238647798E-12	0	1.4028849534198E-12	6.23504423742134E-13	-3.11752211871067E-14	9.04081414426094E-13	-9.97607077987414E-13	2.02638937716194E-12	-4.98803538993707E-13	1.8705132712264E-12	1.71463716529087E-12	1.46523539579401E-12	2.89929557040092E-12	1.58993628054244E-12
0.0235	1.49641061698112E-12	1.30935928985848E-12	7.48205308490561E-13	-6.23504423742134E-14	1.65228672291666E-12	-6.23504423742134E-14	1.49641061698112E-12	8.10555750864774E-13	2.49401769496854E-13	9.35256635613201E-13	-9.04081414426094E-13	2.43166725259432E-12	-6.23504423742134E-14	2.21344070428458E-12	2.3069663678459E-12	2.36931681022011E-12	2.71224424327828E-12	1.68346194410376E-12
0.02352	1.55876105935534E-12	1.05995752036163E-12	9.35256635613201E-13	4.36453096619494E-13	1.4028849534198E-12	-1.55876105935534E-13	1.43406017460691E-12	9.66431856800308E-13	7.17030087303454E-13	9.35256635613201E-13	-6.23504423742134E-13	2.52519291615564E-12	6.23504423742134E-13	2.40049203140722E-12	2.83694512802671E-12	2.7745946856525E-12	2.58754335852986E-12	1.65228672291666E-12
0.02354	1.34053451104559E-12	4.98803538993707E-13	9.35256635613201E-13	8.41730972051881E-13	1.09113274154873E-12	-1.55876105935534E-13	1.34053451104559E-12	1.27818406867137E-12	1.43406017460691E-12	9.35256635613201E-13	-2.49401769496854E-13	2.46284247378143E-12	1.09113274154873E-12	2.64989380090407E-12	2.99282123396224E-12	2.83694512802671E-12	2.71224424327828E-12	1.49641061698112E-12
0.02356	9.35256635613201E-13	-6.23504423742134E-14	8.10555750864774E-13	9.66431856800308E-13	7.48205308490561E-13	3.11752211871067E-14	1.55876105935534E-12	1.58993628054244E-12	2.08873981953615E-12	1.05995752036163E-12	3.7410265424528E-13	2.43166725259432E-12	1.34053451104559E-12	2.68106902209118E-12	2.61871857971696E-12	2.40049203140722E-12	2.99282123396224E-12	1.27818406867137E-12
0.02358	3.7410265424528E-13	-3.42927433058174E-13	7.17030087303454E-13	1.02878229917452E-12	3.11752211871067E-13	4.05277875432387E-13	1.65228672291666E-12	1.8393380500393E-12	2.3069663678459E-12	1.21583362629716E-12	1.21583362629716E-12	2.3069663678459E-12	1.43406017460691E-12	2.74341946446539E-12	2.18226548309747E-12	1.74581238647798E-12	3.30457344583331E-12	1.12230796273584E-12
0.0236	-3.7410265424528E-13	-1.55876105935534E-13	7.79380529677668E-13	7.79380529677668E-13	-3.11752211871067E-14	8.41730972051881E-13	1.58993628054244E-12	1.93286371360062E-12	2.15109026191036E-12	1.52758583816823E-12	2.05756459834904E-12	1.80816282885219E-12	1.58993628054244E-12	2.68106902209118E-12	1.74581238647798E-12	1.12230796273584E-12	3.49162477295595E-12	8.41730972051881E-13
0.02362	-1.09113274154873E-12	2.8057699068396E-13	7.79380529677668E-13	6.54679644929241E-13	-2.8057699068396E-13	1.18465840511005E-12	1.37170973223269E-12	1.99521415597483E-12	1.93286371360062E-12	1.68346194410376E-12	2.338141589033E-12	1.09113274154873E-12	1.55876105935534E-12	2.36931681022011E-12	1.71463716529087E-12	8.41730972051881E-13	3.33574866702042E-12	5.61153981367921E-13
0.02364	-1.55876105935534E-12	5.92329202555027E-13	7.79380529677668E-13	4.36453096619494E-13	-1.55876105935534E-13	1.52758583816823E-12	1.21583362629716E-12	2.05756459834904E-12	1.52758583816823E-12	1.71463716529087E-12	2.27579114665879E-12	3.11752211871067E-13	1.71463716529087E-12	1.96403893478772E-12	1.77698760766508E-12	9.04081414426094E-13	2.83694512802671E-12	8.10555750864774E-13
0.02366	-1.68346194410376E-12	8.10555750864774E-13	5.29978760180814E-13	4.05277875432387E-13	6.23504423742134E-14	1.93286371360062E-12	1.15348318392295E-12	2.02638937716194E-12	1.09113274154873E-12	1.74581238647798E-12	2.02638937716194E-12	-2.49401769496854E-13	2.05756459834904E-12	1.58993628054244E-12	2.02638937716194E-12	1.27818406867137E-12	2.52519291615564E-12	1.49641061698112E-12
0.02368	-1.24700884748427E-12	1.02878229917452E-12	2.8057699068396E-13	5.29978760180814E-13	4.36453096619494E-13	2.05756459834904E-12	1.21583362629716E-12	1.65228672291666E-12	6.54679644929241E-13	1.80816282885219E-12	1.77698760766508E-12	-7.17030087303454E-13	2.43166725259432E-12	1.18465840511005E-12	2.11991504072326E-12	1.68346194410376E-12	2.40049203140722E-12	2.27579114665879E-12
0.0237	-3.7410265424528E-13	1.4028849534198E-12	3.11752211871067E-14	7.48205308490561E-13	5.92329202555027E-13	2.02638937716194E-12	1.24700884748427E-12	1.15348318392295E-12	2.49401769496854E-13	1.90168849241351E-12	1.77698760766508E-12	-9.35256635613201E-13	2.89929557040092E-12	9.66431856800308E-13	2.11991504072326E-12	1.93286371360062E-12	2.46284247378143E-12	2.52519291615564E-12
0.02372	4.36453096619494E-13	1.4028849534198E-12	-9.35256635613201E-14	8.41730972051881E-13	5.61153981367921E-13	1.80816282885219E-12	1.05995752036163E-12	6.23504423742134E-13	-9.35256635613201E-14	1.90168849241351E-12	1.99521415597483E-12	-9.04081414426094E-13	2.86812034921382E-12	9.35256635613201E-13	2.05756459834904E-12	1.8393380500393E-12	2.55636813734275E-12	2.49401769496854E-12
0.02374	9.04081414426094E-13	1.37170973223269E-12	0	8.10555750864774E-13	5.29978760180814E-13	1.62111150172955E-12	8.72906193238988E-13	4.98803538993707E-13	-3.42927433058174E-13	1.8705132712264E-12	2.15109026191036E-12	-3.11752211871067E-13	2.52519291615564E-12	1.02878229917452E-12	1.77698760766508E-12	1.8393380500393E-12	2.40049203140722E-12	2.27579114665879E-12
0.02376	1.18465840511005E-12	1.18465840511005E-12	9.35256635613201E-14	5.92329202555027E-13	4.05277875432387E-13	1.58993628054244E-12	6.85854866116347E-13	4.98803538993707E-13	-4.98803538993707E-13	1.71463716529087E-12	2.24461592547168E-12	4.67628317806601E-13	2.02638937716194E-12	1.02878229917452E-12	1.34053451104559E-12	1.68346194410376E-12	2.24461592547168E-12	1.8705132712264E-12
0.02378	1.52758583816823E-12	9.04081414426094E-13	6.23504423742134E-14	6.85854866116347E-13	4.05277875432387E-13	1.90168849241351E-12	5.29978760180814E-13	7.48205308490561E-13	-4.67628317806601E-13	1.74581238647798E-12	2.08873981953615E-12	9.04081414426094E-13	1.46523539579401E-12	9.04081414426094E-13	1.09113274154873E-12	1.49641061698112E-12	2.15109026191036E-12	1.46523539579401E-12
0.0238	1.71463716529087E-12	8.10555750864774E-13	6.23504423742134E-14	9.35256635613201E-13	2.8057699068396E-13	2.08873981953615E-12	4.05277875432387E-13	9.35256635613201E-13	-2.8057699068396E-13	1.96403893478772E-12	1.80816282885219E-12	1.15348318392295E-12	1.18465840511005E-12	7.17030087303454E-13	1.09113274154873E-12	1.05995752036163E-12	1.8705132712264E-12	1.05995752036163E-12
0.02382	1.68346194410376E-12	6.23504423742134E-13	1.55876105935534E-13	1.21583362629716E-12	-2.49401769496854E-13	2.05756459834904E-12	3.11752211871067E-13	1.02878229917452E-12	9.35256635613201E-14	2.02638937716194E-12	1.27818406867137E-12	1.15348318392295E-12	9.04081414426094E-13	7.79380529677668E-13	1.21583362629716E-12	9.66431856800308E-13	1.37170973223269E-12	6.85854866116347E-13
0.02384	1.43406017460691E-12	4.05277875432387E-13	1.8705132712264E-13	1.52758583816823E-12	-9.04081414426094E-13	1.58993628054244E-12	3.42927433058174E-13	1.12230796273584E-12	5.92329202555027E-13	1.93286371360062E-12	9.04081414426094E-13	8.10555750864774E-13	4.98803538993707E-13	9.04081414426094E-13	1.30935928985848E-12	1.12230796273584E-12	9.35256635613201E-13	3.42927433058174E-13
0.02386	1.4028849534198E-12	2.18226548309747E-13	1.55876105935534E-13	1.62111150172955E-12	-1.21583362629716E-12	1.12230796273584E-12	5.29978760180814E-13	9.35256635613201E-13	1.12230796273584E-12	1.80816282885219E-12	4.98803538993707E-13	1.24700884748427E-13	6.23504423742134E-14	1.15348318392295E-12	1.09113274154873E-12	1.49641061698112E-12	7.48205308490561E-13	2.18226548309747E-13
0.02388	1.80816282885219E-12	9.35256635613201E-14	1.8705132712264E-13	1.4028849534198E-12	-1.09113274154873E-12	8.10555750864774E-13	7.17030087303454E-13	8.41730972051881E-13	1.4028849534198E-12	1.77698760766508E-12	4.98803538993707E-13	-5.61153981367921E-13	-1.24700884748427E-13	1.37170973223269E-12	7.17030087303454E-13	2.02638937716194E-12	6.23504423742134E-13	1.8705132712264E-13
0.0239	2.36931681022011E-12	-6.23504423742134E-14	1.24700884748427E-13	1.02878229917452E-12	-6.85854866116347E-13	8.41730972051881E-13	9.97607077987414E-13	7.48205308490561E-13	1.49641061698112E-12	1.80816282885219E-12	7.17030087303454E-13	-8.10555750864774E-13	1.24700884748427E-13	1.55876105935534E-12	5.61153981367921E-13	2.338141589033E-12	6.23504423742134E-13	3.42927433058174E-13
0.02392	2.46284247378143E-12	-1.55876105935534E-13	3.11752211871067E-13	8.41730972051881E-13	-3.11752211871067E-13	1.05995752036163E-12	1.15348318392295E-12	8.72906193238988E-13	1.37170973223269E-12	1.77698760766508E-12	1.12230796273584E-12	-3.11752211871067E-13	6.23504423742134E-13	1.68346194410376E-12	3.7410265424528E-13	2.21344070428458E-12	4.98803538993707E-13	5.92329202555027E-13
0.02394	2.43166725259432E-12	0	8.41730972051881E-13	9.35256635613201E-13	6.23504423742134E-14	1.21583362629716E-12	1.4028849534198E-12	1.21583362629716E-12	1.21583362629716E-12	1.49641061698112E-12	1.21583362629716E-12	3.11752211871067E-13	1.15348318392295E-12	1.93286371360062E-12	2.49401769496854E-13	2.11991504072326E-12	3.7410265424528E-13	8.72906193238988E-13
0.02396	2.05756459834904E-12	2.8057699068396E-13	1.27818406867137E-12	1.15348318392295E-12	2.8057699068396E-13	1.15348318392295E-12	1.43406017460691E-12	1.37170973223269E-12	1.02878229917452E-12	1.18465840511005E-12	1.21583362629716E-12	9.66431856800308E-13	1.58993628054244E-12	2.18226548309747E-12	0	1.93286371360062E-12	3.7410265424528E-13	1.4028849534198E-12
0.02398	1.43406017460691E-12	6.54679644929241E-13	1.65228672291666E-12	1.24700884748427E-12	6.23504423742134E-13	9.97607077987414E-13	1.34053451104559E-12	1.15348318392295E-12	6.85854866116347E-13	8.41730972051881E-13	1.24700884748427E-12	1.30935928985848E-12	1.68346194410376E-12	2.27579114665879E-12	1.24700884748427E-13	1.77698760766508E-12	7.48205308490561E-13	1.99521415597483E-12
0.024	8.72906193238988E-13	8.72906193238988E-13	1.71463716529087E-12	1.09113274154873E-12	7.17030087303454E-13	6.23504423742134E-13	1.02878229917452E-12	8.41730972051881E-13	4.98803538993707E-13	5.92329202555027E-13	1.21583362629716E-12	1.52758583816823E-12	1.62111150172955E-12	2.27579114665879E-12	4.36453096619494E-13	1.62111150172955E-12	1.30935928985848E-12	2.24461592547168E-12
0.02402	3.7410265424528E-13	9.04081414426094E-13	1.52758583816823E-12	8.10555750864774E-13	7.17030087303454E-13	4.98803538993707E-13	6.54679644929241E-13	6.85854866116347E-13	4.05277875432387E-13	4.36453096619494E-13	1.27818406867137E-12	1.58993628054244E-12	1.24700884748427E-12	1.80816282885219E-12	9.97607077987414E-13	1.4028849534198E-12	1.55876105935534E-12	2.21344070428458E-12
0.02404	3.11752211871067E-14	7.48205308490561E-13	1.30935928985848E-12	6.23504423742134E-13	9.35256635613201E-13	1.55876105935534E-13	2.49401769496854E-13	5.61153981367921E-13	5.61153981367921E-13	3.7410265424528E-13	1.18465840511005E-12	1.8393380500393E-12	8.72906193238988E-13	1.52758583816823E-12	1.71463716529087E-12	1.02878229917452E-12	1.58993628054244E-12	2.05756459834904E-12
0.02406	-2.18226548309747E-13	7.48205308490561E-13	1.15348318392295E-12	5.29978760180814E-13	1.4028849534198E-12	-1.24700884748427E-13	0	4.36453096619494E-13	8.10555750864774E-13	4.36453096619494E-13	1.12230796273584E-12	2.11991504072326E-12	5.29978760180814E-13	1.09113274154873E-12	2.24461592547168E-12	7.79380529677668E-13	1.55876105935534E-12	1.93286371360062E-12
0.02408	-1.8705132712264E-13	1.18465840511005E-12	1.24700884748427E-12	5.92329202555027E-13	1.99521415597483E-12	-4.36453096619494E-13	0	5.61153981367921E-13	8.72906193238988E-13	3.42927433058174E-13	8.41730972051881E-13	2.3069663678459E-12	2.8057699068396E-13	1.02878229917452E-12	2.43166725259432E-12	6.85854866116347E-13	1.65228672291666E-12	2.02638937716194E-12
0.0241	0	1.43406017460691E-12	1.30935928985848E-12	6.54679644929241E-13	2.58754335852986E-12	-4.36453096619494E-13	4.05277875432387E-13	7.48205308490561E-13	9.35256635613201E-13	3.11752211871067E-13	5.61153981367921E-13	2.24461592547168E-12	4.05277875432387E-13	1.05995752036163E-12	2.55636813734275E-12	9.97607077987414E-13	1.93286371360062E-12	2.21344070428458E-12
0.02412	1.8705132712264E-13	1.62111150172955E-12	1.55876105935534E-12	9.35256635613201E-13	2.8057699068396E-12	-3.42927433058174E-13	8.72906193238988E-13	1.09113274154873E-12	8.72906193238988E-13	5.29978760180814E-13	9.35256635613201E-14	1.99521415597483E-12	7.48205308490561E-13	1.15348318392295E-12	2.24461592547168E-12	1.37170973223269E-12	2.08873981953615E-12	2.43166725259432E-12
0.02414	5.61153981367921E-13	1.37170973223269E-12	1.71463716529087E-12	1.21583362629716E-12	2.71224424327828E-12	-2.8057699068396E-13	1.34053451104559E-12	1.12230796273584E-12	8.10555750864774E-13	9.35256635613201E-13	-5.92329202555027E-13	1.55876105935534E-12	1.09113274154873E-12	1.18465840511005E-12	1.68346194410376E-12	1.71463716529087E-12	1.99521415597483E-12	2.55636813734275E-12
0.02416	5.92329202555027E-13	1.05995752036163E-12	1.68346194410376E-12	1.77698760766508E-12	2.55636813734275E-12	-6.23504423742134E-14	1.43406017460691E-12	9.35256635613201E-13	8.41730972051881E-13	1.37170973223269E-12	-1.15348318392295E-12	1.24700884748427E-12	1.34053451104559E-12	1.18465840511005E-12	9.35256635613201E-13	2.18226548309747E-12	1.68346194410376E-12	2.43166725259432E-12
0.02418	3.42927433058174E-13	8.10555750864774E-13	1.62111150172955E-12	2.02638937716194E-12	2.338141589033E-12	1.55876105935534E-13	8.72906193238988E-13	4.36453096619494E-13	8.72906193238988E-13	1.43406017460691E-12	-1.24700884748427E-12	1.02878229917452E-12	1.4028849534198E-12	9.97607077987414E-13	4.67628317806601E-13	2.58754335852986E-12	1.43406017460691E-12	2.15109026191036E-12
0.0242	-6.23504423742134E-14	7.48205308490561E-13	1.52758583816823E-12	2.43166725259432E-12	2.15109026191036E-12	3.7410265424528E-13	0	-1.8705132712264E-13	1.05995752036163E-12	1.09113274154873E-12	-8.10555750864774E-13	9.35256635613201E-13	1.4028849534198E-12	8.41730972051881E-13	0	2.74341946446539E-12	1.55876105935534E-12	1.99521415597483E-12
0.02422	-2.8057699068396E-13	9.97607077987414E-13	1.55876105935534E-12	2.71224424327828E-12	1.8393380500393E-12	4.36453096619494E-13	-7.79380529677668E-13	-6.85854866116347E-13	1.30935928985848E-12	5.29978760180814E-13	-6.23504423742134E-14	7.48205308490561E-13	1.21583362629716E-12	8.10555750864774E-13	3.11752211871067E-14	2.55636813734275E-12	1.80816282885219E-12	1.77698760766508E-12
0.02424	0	1.4028849534198E-12	1.52758583816823E-12	2.86812034921382E-12	1.43406017460691E-12	4.98803538993707E-13	-1.09113274154873E-12	-7.79380529677668E-13	9.66431856800308E-13	1.8705132712264E-13	6.23504423742134E-13	5.61153981367921E-13	1.02878229917452E-12	8.72906193238988E-13	3.42927433058174E-13	1.99521415597483E-12	2.18226548309747E-12	1.77698760766508E-12
0.02426	4.05277875432387E-13	1.68346194410376E-12	1.52758583816823E-12	2.58754335852986E-12	8.72906193238988E-13	5.61153981367921E-13	-9.04081414426094E-13	-5.61153981367921E-13	3.7410265424528E-13	2.18226548309747E-13	9.35256635613201E-13	6.85854866116347E-13	6.54679644929241E-13	9.04081414426094E-13	5.92329202555027E-13	1.15348318392295E-12	2.46284247378143E-12	1.77698760766508E-12
0.02428	7.48205308490561E-13	1.74581238647798E-12	1.55876105935534E-12	2.02638937716194E-12	4.05277875432387E-13	5.61153981367921E-13	-4.67628317806601E-13	-3.11752211871067E-13	-3.11752211871067E-13	4.98803538993707E-13	8.41730972051881E-13	9.97607077987414E-13	-3.11752211871067E-14	9.04081414426094E-13	8.72906193238988E-13	4.05277875432387E-13	2.58754335852986E-12	1.37170973223269E-12
0.0243	8.72906193238988E-13	1.52758583816823E-12	1.58993628054244E-12	1.21583362629716E-12	1.8705132712264E-13	5.29978760180814E-13	-1.24700884748427E-13	6.23504423742134E-14	-7.17030087303454E-13	1.09113274154873E-12	6.54679644929241E-13	1.05995752036163E-12	-6.54679644929241E-13	9.66431856800308E-13	1.02878229917452E-12	-1.24700884748427E-13	2.338141589033E-12	9.04081414426094E-13
0.02432	6.23504423742134E-13	1.21583362629716E-12	1.55876105935534E-12	5.92329202555027E-13	4.36453096619494E-13	4.98803538993707E-13	9.35256635613201E-14	3.11752211871067E-13	-7.79380529677668E-13	1.74581238647798E-12	4.98803538993707E-13	1.15348318392295E-12	-9.66431856800308E-13	1.12230796273584E-12	9.66431856800308E-13	-3.11752211871067E-13	2.15109026191036E-12	5.92329202555027E-13
0.02434	4.98803538993707E-13	8.10555750864774E-13	1.24700884748427E-12	1.55876105935534E-13	8.41730972051881E-13	7.79380529677668E-13	3.42927433058174E-13	4.36453096619494E-13	-2.49401769496854E-13	2.18226548309747E-12	4.67628317806601E-13	1.4028849534198E-12	-9.66431856800308E-13	1.18465840511005E-12	8.72906193238988E-13	-2.49401769496854E-13	1.80816282885219E-12	3.42927433058174E-13
0.02436	5.92329202555027E-13	4.67628317806601E-13	9.04081414426094E-13	-2.18226548309747E-13	1.52758583816823E-12	1.18465840511005E-12	7.48205308490561E-13	5.92329202555027E-13	4.36453096619494E-13	2.3069663678459E-12	5.61153981367921E-13	1.68346194410376E-12	-6.85854866116347E-13	1.34053451104559E-12	9.35256635613201E-13	0	1.55876105935534E-12	1.24700884748427E-13
0.02438	1.05995752036163E-12	6.23504423742134E-14	7.48205308490561E-13	-2.8057699068396E-13	2.02638937716194E-12	1.4028849534198E-12	1.15348318392295E-12	5.29978760180814E-13	6.85854866116347E-13	2.18226548309747E-12	6.54679644929241E-13	1.93286371360062E-12	1.24700884748427E-13	1.49641061698112E-12	7.79380529677668E-13	-3.11752211871067E-14	1.62111150172955E-12	-1.24700884748427E-13
0.0244	1.55876105935534E-12	-1.8705132712264E-13	8.10555750864774E-13	-3.11752211871067E-13	2.18226548309747E-12	1.27818406867137E-12	1.49641061698112E-12	5.61153981367921E-13	6.85854866116347E-13	1.90168849241351E-12	5.29978760180814E-13	2.05756459834904E-12	1.02878229917452E-12	1.49641061698112E-12	4.67628317806601E-13	1.55876105935534E-13	1.93286371360062E-12	-9.35256635613201E-14
0.02442	1.96403893478772E-12	-2.18226548309747E-13	9.04081414426094E-13	-9.35256635613201E-14	2.02638937716194E-12	1.02878229917452E-12	1.62111150172955E-12	7.48205308490561E-13	7.79380529677668E-13	1.43406017460691E-12	6.23504423742134E-13	2.21344070428458E-12	1.55876105935534E-12	1.30935928985848E-12	6.23504423742134E-14	2.18226548309747E-13	2.55636813734275E-12	1.55876105935534E-13
0.02444	1.96403893478772E-12	-1.8705132712264E-13	9.97607077987414E-13	2.8057699068396E-13	1.55876105935534E-12	5.29978760180814E-13	1.43406017460691E-12	9.66431856800308E-13	1.27818406867137E-12	9.04081414426094E-13	8.72906193238988E-13	2.08873981953615E-12	1.68346194410376E-12	6.85854866116347E-13	-1.8705132712264E-13	2.8057699068396E-13	3.02399645514935E-12	3.42927433058174E-13
0.02446	1.62111150172955E-12	0	1.05995752036163E-12	6.23504423742134E-13	8.72906193238988E-13	1.8705132712264E-13	1.30935928985848E-12	1.02878229917452E-12	2.02638937716194E-12	3.11752211871067E-13	1.12230796273584E-12	1.65228672291666E-12	1.4028849534198E-12	6.23504423742134E-14	-3.11752211871067E-13	2.8057699068396E-13	3.30457344583331E-12	4.98803538993707E-13
0.02448	9.04081414426094E-13	2.18226548309747E-13	9.97607077987414E-13	8.72906193238988E-13	-9.35256635613201E-14	-6.23504423742134E-14	1.34053451104559E-12	1.02878229917452E-12	2.36931681022011E-12	1.55876105935534E-13	1.21583362629716E-12	1.09113274154873E-12	8.41730972051881E-13	-6.23504423742134E-14	-9.35256635613201E-14	1.24700884748427E-13	3.14869733989778E-12	8.41730972051881E-13
0.0245	9.35256635613201E-14	5.29978760180814E-13	8.41730972051881E-13	1.05995752036163E-12	-6.54679644929241E-13	-2.49401769496854E-13	1.49641061698112E-12	9.04081414426094E-13	2.36931681022011E-12	1.55876105935534E-13	1.21583362629716E-12	4.98803538993707E-13	2.8057699068396E-13	-3.11752211871067E-14	2.49401769496854E-13	1.24700884748427E-13	2.74341946446539E-12	1.30935928985848E-12
0.02452	-6.85854866116347E-13	7.17030087303454E-13	6.54679644929241E-13	1.37170973223269E-12	-7.79380529677668E-13	-3.42927433058174E-13	1.62111150172955E-12	6.85854866116347E-13	1.99521415597483E-12	3.7410265424528E-13	9.97607077987414E-13	-1.24700884748427E-13	-9.35256635613201E-14	2.49401769496854E-13	3.7410265424528E-13	2.8057699068396E-13	2.02638937716194E-12	1.8705132712264E-12
0.02454	-6.85854866116347E-13	8.41730972051881E-13	4.98803538993707E-13	1.62111150172955E-12	-7.48205308490561E-13	-3.42927433058174E-13	1.74581238647798E-12	4.36453096619494E-13	1.55876105935534E-12	5.61153981367921E-13	5.61153981367921E-13	-5.61153981367921E-13	-9.35256635613201E-14	4.36453096619494E-13	5.92329202555027E-13	6.85854866116347E-13	1.46523539579401E-12	2.24461592547168E-12
0.02456	-1.24700884748427E-13	1.02878229917452E-12	5.29978760180814E-13	1.65228672291666E-12	-5.92329202555027E-13	-3.11752211871067E-14	1.8393380500393E-12	4.05277875432387E-13	1.15348318392295E-12	6.23504423742134E-13	2.8057699068396E-13	-6.54679644929241E-13	1.8705132712264E-13	6.23504423742134E-13	8.72906193238988E-13	1.18465840511005E-12	1.02878229917452E-12	2.40049203140722E-12
0.02458	4.98803538993707E-13	1.05995752036163E-12	8.10555750864774E-13	1.71463716529087E-12	-3.11752211871067E-13	5.61153981367921E-13	2.08873981953615E-12	5.29978760180814E-13	8.41730972051881E-13	4.98803538993707E-13	1.55876105935534E-13	-6.85854866116347E-13	5.29978760180814E-13	9.04081414426094E-13	1.18465840511005E-12	1.71463716529087E-12	7.79380529677668E-13	2.3069663678459E-12
0.0246	7.79380529677668E-13	1.18465840511005E-12	1.05995752036163E-12	1.80816282885219E-12	-9.35256635613201E-14	1.21583362629716E-12	2.21344070428458E-12	7.79380529677668E-13	7.79380529677668E-13	4.36453096619494E-13	9.35256635613201E-14	-1.8705132712264E-13	1.09113274154873E-12	1.15348318392295E-12	1.24700884748427E-12	2.11991504072326E-12	7.48205308490561E-13	1.96403893478772E-12
0.02462	9.66431856800308E-13	1.12230796273584E-12	1.15348318392295E-12	1.74581238647798E-12	6.23504423742134E-14	1.65228672291666E-12	1.93286371360062E-12	1.12230796273584E-12	8.10555750864774E-13	4.98803538993707E-13	3.42927433058174E-13	5.92329202555027E-13	1.71463716529087E-12	1.37170973223269E-12	1.09113274154873E-12	2.40049203140722E-12	6.23504423742134E-13	1.37170973223269E-12
0.02464	1.05995752036163E-12	7.79380529677668E-13	1.05995752036163E-12	1.52758583816823E-12	3.11752211871067E-14	1.74581238647798E-12	1.49641061698112E-12	1.34053451104559E-12	1.02878229917452E-12	7.17030087303454E-13	5.61153981367921E-13	1.37170973223269E-12	1.96403893478772E-12	1.49641061698112E-12	8.72906193238988E-13	2.338141589033E-12	4.67628317806601E-13	7.17030087303454E-13
0.02466	1.05995752036163E-12	3.42927433058174E-13	8.10555750864774E-13	1.21583362629716E-12	0	1.71463716529087E-12	6.85854866116347E-13	1.43406017460691E-12	1.46523539579401E-12	8.72906193238988E-13	8.72906193238988E-13	1.96403893478772E-12	2.02638937716194E-12	1.46523539579401E-12	8.72906193238988E-13	2.05756459834904E-12	1.8705132712264E-13	2.8057699068396E-13
0.02468	1.05995752036163E-12	-6.23504423742134E-14	6.85854866116347E-13	1.18465840511005E-12	-1.24700884748427E-13	1.34053451104559E-12	1.8705132712264E-13	1.34053451104559E-12	1.8393380500393E-12	9.04081414426094E-13	1.27818406867137E-12	1.96403893478772E-12	1.90168849241351E-12	1.30935928985848E-12	1.05995752036163E-12	1.74581238647798E-12	-9.35256635613201E-14	-3.11752211871067E-14
0.0247	1.02878229917452E-12	-3.7410265424528E-13	6.54679644929241E-13	1.21583362629716E-12	-1.55876105935534E-13	8.72906193238988E-13	3.11752211871067E-14	1.27818406867137E-12	2.02638937716194E-12	7.79380529677668E-13	1.77698760766508E-12	1.80816282885219E-12	1.68346194410376E-12	1.34053451104559E-12	1.18465840511005E-12	1.43406017460691E-12	-3.7410265424528E-13	0
0.02472	1.24700884748427E-12	-3.7410265424528E-13	7.48205308490561E-13	1.02878229917452E-12	-2.18226548309747E-13	2.8057699068396E-13	2.18226548309747E-13	1.21583362629716E-12	2.15109026191036E-12	6.23504423742134E-13	2.24461592547168E-12	1.62111150172955E-12	1.58993628054244E-12	1.30935928985848E-12	1.43406017460691E-12	1.37170973223269E-12	-5.61153981367921E-13	6.23504423742134E-14
0.02474	1.4028849534198E-12	-9.35256635613201E-14	8.41730972051881E-13	7.48205308490561E-13	-1.55876105935534E-13	-2.8057699068396E-13	7.17030087303454E-13	1.12230796273584E-12	2.24461592547168E-12	5.92329202555027E-13	2.36931681022011E-12	1.4028849534198E-12	1.65228672291666E-12	1.49641061698112E-12	1.58993628054244E-12	1.49641061698112E-12	-1.55876105935534E-13	1.8705132712264E-13
0.02476	1.46523539579401E-12	1.8705132712264E-13	1.09113274154873E-12	2.8057699068396E-13	1.24700884748427E-13	-7.17030087303454E-13	1.27818406867137E-12	9.66431856800308E-13	2.3069663678459E-12	5.92329202555027E-13	2.21344070428458E-12	1.55876105935534E-12	1.65228672291666E-12	1.74581238647798E-12	1.62111150172955E-12	1.58993628054244E-12	5.29978760180814E-13	6.85854866116347E-13
0.02478	1.43406017460691E-12	4.98803538993707E-13	1.34053451104559E-12	-6.23504423742134E-14	2.8057699068396E-13	-8.72906193238988E-13	1.74581238647798E-12	8.41730972051881E-13	2.02638937716194E-12	9.04081414426094E-13	1.65228672291666E-12	1.74581238647798E-12	1.37170973223269E-12	1.90168849241351E-12	1.62111150172955E-12	1.74581238647798E-12	1.05995752036163E-12	1.43406017460691E-12
0.0248	1.4028849534198E-12	8.10555750864774E-13	1.62111150172955E-12	-1.55876105935534E-13	5.92329202555027E-13	-6.85854866116347E-13	2.05756459834904E-12	9.04081414426094E-13	1.71463716529087E-12	9.97607077987414E-13	1.05995752036163E-12	1.80816282885219E-12	1.15348318392295E-12	2.18226548309747E-12	1.68346194410376E-12	1.8705132712264E-12	1.30935928985848E-12	1.99521415597483E-12
0.02482	1.18465840511005E-12	1.02878229917452E-12	1.71463716529087E-12	1.24700884748427E-13	8.72906193238988E-13	-2.49401769496854E-13	2.18226548309747E-12	1.21583362629716E-12	1.34053451104559E-12	9.04081414426094E-13	7.48205308490561E-13	1.55876105935534E-12	9.35256635613201E-13	2.15109026191036E-12	1.62111150172955E-12	2.02638937716194E-12	1.30935928985848E-12	2.40049203140722E-12
0.02484	8.10555750864774E-13	1.09113274154873E-12	1.74581238647798E-12	6.85854866116347E-13	1.4028849534198E-12	2.49401769496854E-13	2.08873981953615E-12	1.68346194410376E-12	1.15348318392295E-12	6.54679644929241E-13	6.54679644929241E-13	1.18465840511005E-12	8.72906193238988E-13	1.8393380500393E-12	1.30935928985848E-12	2.18226548309747E-12	1.09113274154873E-12	2.55636813734275E-12
0.02486	6.54679644929241E-13	1.18465840511005E-12	1.55876105935534E-12	1.21583362629716E-12	2.02638937716194E-12	6.23504423742134E-13	1.96403893478772E-12	2.02638937716194E-12	1.27818406867137E-12	3.42927433058174E-13	6.23504423742134E-13	9.66431856800308E-13	8.72906193238988E-13	1.30935928985848E-12	9.04081414426094E-13	2.24461592547168E-12	1.15348318392295E-12	2.40049203140722E-12
0.02488	3.11752211871067E-13	1.4028849534198E-12	1.30935928985848E-12	1.74581238647798E-12	2.68106902209118E-12	9.04081414426094E-13	1.68346194410376E-12	2.02638937716194E-12	1.68346194410376E-12	3.11752211871067E-13	7.48205308490561E-13	9.97607077987414E-13	8.41730972051881E-13	7.79380529677668E-13	6.85854866116347E-13	2.40049203140722E-12	1.21583362629716E-12	2.05756459834904E-12
0.0249	-1.24700884748427E-13	1.77698760766508E-12	1.27818406867137E-12	2.18226548309747E-12	3.14869733989778E-12	9.97607077987414E-13	1.24700884748427E-12	1.8705132712264E-12	2.11991504072326E-12	5.29978760180814E-13	8.72906193238988E-13	1.15348318392295E-12	6.23504423742134E-13	2.8057699068396E-13	6.54679644929241E-13	2.52519291615564E-12	1.27818406867137E-12	1.43406017460691E-12
0.02492	-3.7410265424528E-13	1.99521415597483E-12	1.43406017460691E-12	2.18226548309747E-12	3.21104778227199E-12	7.48205308490561E-13	7.17030087303454E-13	1.49641061698112E-12	2.27579114665879E-12	9.04081414426094E-13	9.04081414426094E-13	1.24700884748427E-12	1.8705132712264E-13	2.18226548309747E-13	5.92329202555027E-13	2.52519291615564E-12	1.49641061698112E-12	8.41730972051881E-13
0.02494	-1.8705132712264E-13	1.8705132712264E-12	1.58993628054244E-12	1.77698760766508E-12	2.86812034921382E-12	2.18226548309747E-13	2.18226548309747E-13	1.21583362629716E-12	2.3069663678459E-12	8.72906193238988E-13	7.48205308490561E-13	1.24700884748427E-12	-3.11752211871067E-13	5.92329202555027E-13	5.61153981367921E-13	2.46284247378143E-12	1.80816282885219E-12	4.98803538993707E-13
0.02496	3.42927433058174E-13	1.4028849534198E-12	1.68346194410376E-12	1.12230796273584E-12	2.11991504072326E-12	-3.7410265424528E-13	-1.8705132712264E-13	9.97607077987414E-13	2.05756459834904E-12	5.29978760180814E-13	7.48205308490561E-13	9.04081414426094E-13	-7.17030087303454E-13	9.66431856800308E-13	5.92329202555027E-13	2.55636813734275E-12	2.11991504072326E-12	3.11752211871067E-13
0.02498	1.21583362629716E-12	9.66431856800308E-13	1.65228672291666E-12	5.61153981367921E-13	1.27818406867137E-12	-7.48205308490561E-13	-5.61153981367921E-13	8.41730972051881E-13	1.65228672291666E-12	0	8.72906193238988E-13	4.98803538993707E-13	-8.72906193238988E-13	1.37170973223269E-12	7.17030087303454E-13	2.68106902209118E-12	2.24461592547168E-12	5.29978760180814E-13
0.025	1.8705132712264E-12	6.23504423742134E-13	1.65228672291666E-12	2.49401769496854E-13	7.17030087303454E-13	-5.61153981367921E-13	-6.23504423742134E-13	7.48205308490561E-13	1.46523539579401E-12	-5.61153981367921E-13	1.02878229917452E-12	3.42927433058174E-13	-6.23504423742134E-13	1.55876105935534E-12	1.02878229917452E-12	2.71224424327828E-12	2.15109026191036E-12	9.04081414426094E-13
0.02502	2.24461592547168E-12	2.49401769496854E-13	1.55876105935534E-12	1.8705132712264E-13	1.55876105935534E-13	9.35256635613201E-14	-5.29978760180814E-13	6.54679644929241E-13	1.46523539579401E-12	-9.04081414426094E-13	1.02878229917452E-12	4.36453096619494E-13	-9.35256635613201E-14	1.62111150172955E-12	1.15348318392295E-12	2.55636813734275E-12	2.21344070428458E-12	1.18465840511005E-12
0.02504	2.27579114665879E-12	9.35256635613201E-14	1.21583362629716E-12	1.55876105935534E-13	-3.42927433058174E-13	5.92329202555027E-13	-2.8057699068396E-13	4.98803538993707E-13	1.37170973223269E-12	-1.02878229917452E-12	9.04081414426094E-13	5.29978760180814E-13	4.98803538993707E-13	1.65228672291666E-12	1.43406017460691E-12	2.3069663678459E-12	2.27579114665879E-12	1.24700884748427E-12
0.02506	2.3069663678459E-12	3.11752211871067E-14	8.72906193238988E-13	3.11752211871067E-13	-8.41730972051881E-13	7.79380529677668E-13	3.11752211871067E-14	3.7410265424528E-13	1.30935928985848E-12	-8.10555750864774E-13	9.97607077987414E-13	4.67628317806601E-13	9.04081414426094E-13	1.74581238647798E-12	1.68346194410376E-12	2.11991504072326E-12	2.36931681022011E-12	1.21583362629716E-12
0.02508	2.27579114665879E-12	1.24700884748427E-13	5.92329202555027E-13	4.98803538993707E-13	-1.21583362629716E-12	5.29978760180814E-13	2.8057699068396E-13	1.24700884748427E-13	1.12230796273584E-12	-4.36453096619494E-13	1.09113274154873E-12	3.42927433058174E-13	1.30935928985848E-12	1.62111150172955E-12	1.68346194410376E-12	1.90168849241351E-12	2.58754335852986E-12	8.10555750864774E-13
0.0251	2.27579114665879E-12	1.24700884748427E-13	4.05277875432387E-13	5.92329202555027E-13	-1.27818406867137E-12	3.11752211871067E-13	6.23504423742134E-14	-2.49401769496854E-13	1.15348318392295E-12	1.24700884748427E-13	9.35256635613201E-13	3.42927433058174E-13	1.68346194410376E-12	1.21583362629716E-12	1.37170973223269E-12	1.65228672291666E-12	2.7745946856525E-12	0
0.02512	2.15109026191036E-12	2.18226548309747E-13	3.42927433058174E-13	6.23504423742134E-13	-9.97607077987414E-13	3.11752211871067E-13	-2.49401769496854E-13	-4.67628317806601E-13	1.18465840511005E-12	4.05277875432387E-13	9.04081414426094E-13	3.7410265424528E-13	1.80816282885219E-12	8.10555750864774E-13	7.79380529677668E-13	1.21583362629716E-12	2.7745946856525E-12	-7.17030087303454E-13
0.02514	1.96403893478772E-12	3.11752211871067E-13	4.36453096619494E-13	4.67628317806601E-13	-4.98803538993707E-13	4.98803538993707E-13	-6.23504423742134E-13	-6.23504423742134E-13	1.02878229917452E-12	6.23504423742134E-13	8.41730972051881E-13	4.05277875432387E-13	1.74581238647798E-12	5.61153981367921E-13	9.35256635613201E-14	7.48205308490561E-13	2.46284247378143E-12	-1.09113274154873E-12
0.02516	1.52758583816823E-12	7.48205308490561E-13	6.54679644929241E-13	5.29978760180814E-13	3.7410265424528E-13	8.41730972051881E-13	-7.17030087303454E-13	-6.54679644929241E-13	7.17030087303454E-13	6.23504423742134E-13	8.10555750864774E-13	5.29978760180814E-13	1.62111150172955E-12	3.7410265424528E-13	-4.67628317806601E-13	4.67628317806601E-13	1.93286371360062E-12	-1.05995752036163E-12
0.02518	1.12230796273584E-12	1.27818406867137E-12	7.17030087303454E-13	1.02878229917452E-12	1.09113274154873E-12	1.21583362629716E-12	-5.29978760180814E-13	-7.17030087303454E-13	3.42927433058174E-13	6.54679644929241E-13	5.29978760180814E-13	8.10555750864774E-13	1.52758583816823E-12	3.42927433058174E-13	-8.41730972051881E-13	5.92329202555027E-13	1.34053451104559E-12	-1.05995752036163E-12
0.0252	7.48205308490561E-13	1.90168849241351E-12	6.85854866116347E-13	1.62111150172955E-12	1.74581238647798E-12	1.55876105935534E-12	0	-7.17030087303454E-13	9.35256635613201E-14	6.23504423742134E-13	1.24700884748427E-13	1.18465840511005E-12	1.34053451104559E-12	3.11752211871067E-13	-9.35256635613201E-13	9.97607077987414E-13	1.05995752036163E-12	-6.85854866116347E-13
0.02522	5.92329202555027E-13	2.08873981953615E-12	6.85854866116347E-13	1.96403893478772E-12	1.99521415597483E-12	1.99521415597483E-12	5.29978760180814E-13	-5.92329202555027E-13	-1.55876105935534E-13	7.17030087303454E-13	-3.11752211871067E-14	1.46523539579401E-12	1.05995752036163E-12	5.29978760180814E-13	-8.72906193238988E-13	1.18465840511005E-12	9.66431856800308E-13	-3.7410265424528E-13
0.02524	5.29978760180814E-13	2.08873981953615E-12	8.10555750864774E-13	2.02638937716194E-12	1.99521415597483E-12	2.36931681022011E-12	9.35256635613201E-13	-4.36453096619494E-13	-2.49401769496854E-13	9.35256635613201E-13	2.49401769496854E-13	1.52758583816823E-12	5.61153981367921E-13	8.10555750864774E-13	-5.92329202555027E-13	1.15348318392295E-12	1.24700884748427E-12	-1.24700884748427E-13
0.02526	6.85854866116347E-13	1.90168849241351E-12	1.05995752036163E-12	1.90168849241351E-12	1.77698760766508E-12	2.71224424327828E-12	9.04081414426094E-13	-3.11752211871067E-13	-2.18226548309747E-13	1.09113274154873E-12	6.23504423742134E-13	1.37170973223269E-12	3.11752211871067E-13	1.05995752036163E-12	-1.24700884748427E-13	7.17030087303454E-13	1.37170973223269E-12	3.11752211871067E-14
0.02528	8.41730972051881E-13	1.80816282885219E-12	1.55876105935534E-12	1.62111150172955E-12	1.65228672291666E-12	2.89929557040092E-12	6.54679644929241E-13	-2.8057699068396E-13	1.8705132712264E-13	1.21583362629716E-12	7.48205308490561E-13	1.05995752036163E-12	2.49401769496854E-13	1.05995752036163E-12	2.8057699068396E-13	2.8057699068396E-13	1.4028849534198E-12	3.11752211871067E-14
0.0253	9.04081414426094E-13	1.77698760766508E-12	2.05756459834904E-12	1.34053451104559E-12	1.80816282885219E-12	2.8057699068396E-12	5.29978760180814E-13	-1.24700884748427E-13	7.17030087303454E-13	1.21583362629716E-12	7.48205308490561E-13	4.98803538993707E-13	4.05277875432387E-13	8.10555750864774E-13	5.29978760180814E-13	2.18226548309747E-13	1.34053451104559E-12	3.7410265424528E-13
0.02532	9.35256635613201E-13	1.58993628054244E-12	2.55636813734275E-12	1.24700884748427E-12	1.99521415597483E-12	2.55636813734275E-12	4.98803538993707E-13	1.8705132712264E-13	1.05995752036163E-12	1.34053451104559E-12	5.92329202555027E-13	-2.18226548309747E-13	6.54679644929241E-13	5.92329202555027E-13	6.85854866116347E-13	1.24700884748427E-13	1.27818406867137E-12	1.02878229917452E-12
0.02534	8.10555750864774E-13	1.15348318392295E-12	2.55636813734275E-12	1.12230796273584E-12	1.96403893478772E-12	2.15109026191036E-12	4.67628317806601E-13	8.10555750864774E-13	1.09113274154873E-12	1.49641061698112E-12	4.36453096619494E-13	-8.41730972051881E-13	8.72906193238988E-13	4.36453096619494E-13	1.05995752036163E-12	3.11752211871067E-13	1.34053451104559E-12	1.49641061698112E-12
0.02536	8.10555750864774E-13	8.41730972051881E-13	2.40049203140722E-12	1.27818406867137E-12	1.62111150172955E-12	1.49641061698112E-12	4.67628317806601E-13	1.37170973223269E-12	8.72906193238988E-13	1.62111150172955E-12	4.98803538993707E-13	-1.18465840511005E-12	9.97607077987414E-13	4.98803538993707E-13	1.43406017460691E-12	7.48205308490561E-13	1.43406017460691E-12	1.65228672291666E-12
0.02538	9.35256635613201E-13	8.41730972051881E-13	1.99521415597483E-12	1.4028849534198E-12	9.97607077987414E-13	9.97607077987414E-13	4.98803538993707E-13	1.74581238647798E-12	7.48205308490561E-13	1.52758583816823E-12	7.79380529677668E-13	-1.24700884748427E-12	1.15348318392295E-12	3.11752211871067E-13	1.90168849241351E-12	1.15348318392295E-12	1.4028849534198E-12	1.52758583816823E-12
0.0254	1.37170973223269E-12	9.35256635613201E-13	1.27818406867137E-12	1.65228672291666E-12	3.7410265424528E-13	6.85854866116347E-13	5.61153981367921E-13	1.71463716529087E-12	7.48205308490561E-13	1.18465840511005E-12	1.37170973223269E-12	-1.09113274154873E-12	1.02878229917452E-12	6.23504423742134E-14	2.15109026191036E-12	1.43406017460691E-12	1.27818406867137E-12	1.21583362629716E-12
0.02542	1.71463716529087E-12	1.12230796273584E-12	6.85854866116347E-13	1.68346194410376E-12	-2.18226548309747E-13	6.54679644929241E-13	6.23504423742134E-13	1.52758583816823E-12	9.97607077987414E-13	8.10555750864774E-13	2.02638937716194E-12	-6.85854866116347E-13	8.72906193238988E-13	-1.8705132712264E-13	2.27579114665879E-12	1.58993628054244E-12	1.12230796273584E-12	9.97607077987414E-13
0.02544	1.65228672291666E-12	1.43406017460691E-12	4.05277875432387E-13	1.58993628054244E-12	-5.61153981367921E-13	7.17030087303454E-13	6.85854866116347E-13	1.24700884748427E-12	1.4028849534198E-12	4.05277875432387E-13	2.27579114665879E-12	-1.55876105935534E-13	7.48205308490561E-13	-2.18226548309747E-13	2.11991504072326E-12	1.74581238647798E-12	8.72906193238988E-13	8.72906193238988E-13
0.02546	1.18465840511005E-12	1.52758583816823E-12	1.55876105935534E-13	1.30935928985848E-12	-7.48205308490561E-13	9.35256635613201E-13	7.17030087303454E-13	1.18465840511005E-12	1.8393380500393E-12	0	2.11991504072326E-12	3.42927433058174E-13	9.66431856800308E-13	-2.8057699068396E-13	2.05756459834904E-12	1.8393380500393E-12	5.29978760180814E-13	9.97607077987414E-13
0.02548	5.61153981367921E-13	1.55876105935534E-12	1.8705132712264E-13	1.05995752036163E-12	-6.23504423742134E-13	1.12230796273584E-12	9.04081414426094E-13	1.24700884748427E-12	2.18226548309747E-12	-2.8057699068396E-13	1.65228672291666E-12	5.92329202555027E-13	1.21583362629716E-12	-3.11752211871067E-14	2.08873981953615E-12	1.80816282885219E-12	3.42927433058174E-13	1.21583362629716E-12
0.0255	0	1.49641061698112E-12	2.8057699068396E-13	6.54679644929241E-13	-1.55876105935534E-13	1.24700884748427E-12	1.18465840511005E-12	1.30935928985848E-12	2.21344070428458E-12	-2.8057699068396E-13	1.18465840511005E-12	5.92329202555027E-13	1.30935928985848E-12	1.55876105935534E-13	2.24461592547168E-12	1.65228672291666E-12	3.42927433058174E-13	1.4028849534198E-12
0.02552	-3.11752211871067E-13	1.43406017460691E-12	5.92329202555027E-13	4.05277875432387E-13	4.36453096619494E-13	1.21583362629716E-12	1.55876105935534E-12	1.30935928985848E-12	1.93286371360062E-12	-3.11752211871067E-14	9.04081414426094E-13	7.17030087303454E-13	1.21583362629716E-12	4.05277875432387E-13	2.08873981953615E-12	1.58993628054244E-12	5.61153981367921E-13	1.52758583816823E-12
0.02554	-3.7410265424528E-13	9.35256635613201E-13	9.66431856800308E-13	3.7410265424528E-13	1.05995752036163E-12	1.37170973223269E-12	1.71463716529087E-12	9.66431856800308E-13	1.30935928985848E-12	3.7410265424528E-13	7.79380529677668E-13	7.79380529677668E-13	1.02878229917452E-12	4.98803538993707E-13	1.71463716529087E-12	1.71463716529087E-12	7.17030087303454E-13	1.24700884748427E-12
0.02556	-2.8057699068396E-13	5.29978760180814E-13	1.34053451104559E-12	4.05277875432387E-13	1.49641061698112E-12	1.52758583816823E-12	1.74581238647798E-12	5.92329202555027E-13	6.85854866116347E-13	7.48205308490561E-13	8.10555750864774E-13	8.72906193238988E-13	9.97607077987414E-13	5.92329202555027E-13	1.09113274154873E-12	1.8705132712264E-12	9.04081414426094E-13	8.10555750864774E-13
0.02558	9.35256635613201E-14	5.29978760180814E-13	1.58993628054244E-12	7.17030087303454E-13	1.62111150172955E-12	1.52758583816823E-12	1.80816282885219E-12	3.11752211871067E-13	2.49401769496854E-13	1.09113274154873E-12	7.17030087303454E-13	8.10555750864774E-13	9.97607077987414E-13	7.79380529677668E-13	4.36453096619494E-13	1.96403893478772E-12	8.41730972051881E-13	3.42927433058174E-13
0.0256	2.49401769496854E-13	6.85854866116347E-13	1.52758583816823E-12	1.05995752036163E-12	1.34053451104559E-12	1.49641061698112E-12	1.96403893478772E-12	1.8705132712264E-13	0	1.18465840511005E-12	6.23504423742134E-13	7.79380529677668E-13	8.72906193238988E-13	1.15348318392295E-12	-2.8057699068396E-13	1.93286371360062E-12	6.23504423742134E-13	6.23504423742134E-14
[truncated: 53,719 more rows]
