# Supplementary material for: Reliability of an interneuron response depends on an integrated sensory state
Source: eLife. 2019 Nov 13;8:e50566. doi: 10.7554/eLife.50566 (PMC6894930; doi:10.7554/eLife.50566)
Supplement: Figure 6—source data 1. [file elife-50566-fig6-data1.zip › Figure S6B_AIA Voltage-Clamp raw data for calculating IV curve/150914AIAGC5_2.txt]

	IV-long	IV-long_4	IV-long_6	IV-long_8	IV-long_10	IV-long_12	IV-long_14	IV-long_16	IV-long_18	IV-long_20	IV-long_22	IV-long_24	IV-long_26	IV-long_28	IV-long_30	IV-long_32	IV-long_34	IV-long_36
s	A	A	A	A	A	A	A	A	A	A	A	A	A	A	A	A	A	A
Time	Imon-1	Imon-1	Imon-1	Imon-1	Imon-1	Imon-1	Imon-1	Imon-1	Imon-1	Imon-1	Imon-1	Imon-1	Imon-1	Imon-1	Imon-1	Imon-1	Imon-1	Imon-1
0.005	2.49401769496854E-13	1.52758583816823E-12	1.05995752036163E-12	-6.23504423742134E-13	1.15348318392295E-12	1.43406017460691E-12	6.54679644929241E-13	1.62111150172955E-12	1.02878229917452E-12	1.8705132712264E-12	6.85854866116347E-13	3.42927433058174E-13	7.79380529677668E-13	1.77698760766508E-12	7.17030087303454E-13	6.23504423742134E-13	2.24461592547168E-12	-2.8057699068396E-13
0.00502	3.42927433058174E-13	1.58993628054244E-12	1.24700884748427E-12	-1.24700884748427E-13	1.02878229917452E-12	1.52758583816823E-12	4.36453096619494E-13	1.46523539579401E-12	6.23504423742134E-13	2.27579114665879E-12	4.67628317806601E-13	6.85854866116347E-13	6.54679644929241E-13	1.58993628054244E-12	6.85854866116347E-13	3.7410265424528E-13	2.3069663678459E-12	-1.55876105935534E-13
0.00504	5.29978760180814E-13	1.37170973223269E-12	1.34053451104559E-12	5.29978760180814E-13	7.17030087303454E-13	1.49641061698112E-12	3.42927433058174E-13	1.15348318392295E-12	2.18226548309747E-13	2.55636813734275E-12	3.11752211871067E-13	1.24700884748427E-12	6.54679644929241E-13	1.46523539579401E-12	9.35256635613201E-13	3.11752211871067E-14	2.24461592547168E-12	6.23504423742134E-14
0.00506	6.23504423742134E-13	1.09113274154873E-12	1.15348318392295E-12	7.17030087303454E-13	4.05277875432387E-13	1.58993628054244E-12	4.05277875432387E-13	5.29978760180814E-13	0	2.55636813734275E-12	2.49401769496854E-13	1.99521415597483E-12	7.17030087303454E-13	1.43406017460691E-12	1.37170973223269E-12	-3.11752211871067E-13	2.15109026191036E-12	1.8705132712264E-13
0.00508	6.54679644929241E-13	7.79380529677668E-13	7.79380529677668E-13	6.85854866116347E-13	1.8705132712264E-13	1.55876105935534E-12	6.54679644929241E-13	-1.8705132712264E-13	1.55876105935534E-13	2.43166725259432E-12	3.42927433058174E-13	2.49401769496854E-12	8.10555750864774E-13	1.49641061698112E-12	1.62111150172955E-12	-5.61153981367921E-13	2.02638937716194E-12	4.05277875432387E-13
0.0051	7.17030087303454E-13	4.05277875432387E-13	4.36453096619494E-13	5.92329202555027E-13	1.8705132712264E-13	1.18465840511005E-12	1.09113274154873E-12	-1.8705132712264E-13	5.61153981367921E-13	2.18226548309747E-12	5.92329202555027E-13	2.64989380090407E-12	6.23504423742134E-13	1.62111150172955E-12	1.58993628054244E-12	-4.36453096619494E-13	1.90168849241351E-12	3.7410265424528E-13
0.00512	9.04081414426094E-13	1.8705132712264E-13	3.11752211871067E-13	6.54679644929241E-13	2.18226548309747E-13	7.48205308490561E-13	1.55876105935534E-12	3.11752211871067E-13	1.09113274154873E-12	1.80816282885219E-12	9.04081414426094E-13	2.43166725259432E-12	2.8057699068396E-13	1.77698760766508E-12	1.24700884748427E-12	3.11752211871067E-14	1.8393380500393E-12	3.42927433058174E-13
0.00514	1.18465840511005E-12	6.23504423742134E-14	3.7410265424528E-13	6.23504423742134E-13	4.98803538993707E-13	2.18226548309747E-13	1.80816282885219E-12	8.72906193238988E-13	1.49641061698112E-12	1.43406017460691E-12	9.97607077987414E-13	1.8705132712264E-12	1.55876105935534E-13	2.02638937716194E-12	8.41730972051881E-13	3.7410265424528E-13	1.74581238647798E-12	4.05277875432387E-13
0.00516	1.43406017460691E-12	3.11752211871067E-14	5.61153981367921E-13	4.98803538993707E-13	9.35256635613201E-13	-3.11752211871067E-13	2.15109026191036E-12	1.18465840511005E-12	1.43406017460691E-12	1.21583362629716E-12	1.05995752036163E-12	1.15348318392295E-12	1.24700884748427E-13	2.24461592547168E-12	5.92329202555027E-13	8.10555750864774E-13	1.65228672291666E-12	6.54679644929241E-13
0.00518	1.62111150172955E-12	2.18226548309747E-13	7.48205308490561E-13	4.67628317806601E-13	1.24700884748427E-12	-4.36453096619494E-13	2.21344070428458E-12	1.37170973223269E-12	1.24700884748427E-12	9.97607077987414E-13	1.18465840511005E-12	5.61153981367921E-13	0	2.36931681022011E-12	5.61153981367921E-13	1.02878229917452E-12	1.43406017460691E-12	8.41730972051881E-13
0.0052	1.58993628054244E-12	3.42927433058174E-13	1.05995752036163E-12	3.42927433058174E-13	1.58993628054244E-12	-3.11752211871067E-13	2.24461592547168E-12	1.43406017460691E-12	9.04081414426094E-13	9.04081414426094E-13	1.27818406867137E-12	-1.8705132712264E-13	1.24700884748427E-13	2.27579114665879E-12	6.85854866116347E-13	1.02878229917452E-12	1.21583362629716E-12	1.12230796273584E-12
0.00522	1.37170973223269E-12	4.98803538993707E-13	1.37170973223269E-12	3.42927433058174E-13	1.55876105935534E-12	-1.24700884748427E-13	1.99521415597483E-12	1.37170973223269E-12	6.54679644929241E-13	9.35256635613201E-13	1.37170973223269E-12	-6.54679644929241E-13	4.05277875432387E-13	2.11991504072326E-12	7.17030087303454E-13	9.97607077987414E-13	1.09113274154873E-12	1.15348318392295E-12
0.00524	1.02878229917452E-12	6.54679644929241E-13	1.62111150172955E-12	5.29978760180814E-13	1.4028849534198E-12	9.35256635613201E-14	1.62111150172955E-12	1.02878229917452E-12	6.85854866116347E-13	1.12230796273584E-12	1.15348318392295E-12	-7.79380529677668E-13	7.48205308490561E-13	1.93286371360062E-12	8.41730972051881E-13	1.21583362629716E-12	9.35256635613201E-13	1.15348318392295E-12
0.00526	6.85854866116347E-13	9.35256635613201E-13	1.80816282885219E-12	6.23504423742134E-13	1.30935928985848E-12	2.18226548309747E-13	1.09113274154873E-12	9.97607077987414E-13	8.72906193238988E-13	1.37170973223269E-12	7.79380529677668E-13	-7.48205308490561E-13	1.15348318392295E-12	1.8393380500393E-12	9.97607077987414E-13	1.4028849534198E-12	9.97607077987414E-13	9.35256635613201E-13
0.00528	5.29978760180814E-13	1.24700884748427E-12	1.8393380500393E-12	6.23504423742134E-13	1.18465840511005E-12	3.11752211871067E-13	5.92329202555027E-13	1.12230796273584E-12	1.24700884748427E-12	1.30935928985848E-12	3.42927433058174E-13	-4.36453096619494E-13	1.62111150172955E-12	1.62111150172955E-12	1.15348318392295E-12	1.74581238647798E-12	1.27818406867137E-12	7.48205308490561E-13
0.0053	4.98803538993707E-13	1.34053451104559E-12	1.62111150172955E-12	6.23504423742134E-13	1.09113274154873E-12	3.11752211871067E-13	9.35256635613201E-14	1.24700884748427E-12	1.65228672291666E-12	1.21583362629716E-12	2.18226548309747E-13	-1.24700884748427E-13	1.96403893478772E-12	1.27818406867137E-12	1.49641061698112E-12	2.02638937716194E-12	1.8705132712264E-12	5.92329202555027E-13
0.00532	5.61153981367921E-13	1.43406017460691E-12	1.21583362629716E-12	9.04081414426094E-13	9.04081414426094E-13	1.24700884748427E-13	-6.23504423742134E-14	1.4028849534198E-12	1.8705132712264E-12	9.97607077987414E-13	4.05277875432387E-13	9.35256635613201E-14	2.24461592547168E-12	1.12230796273584E-12	1.71463716529087E-12	2.18226548309747E-12	2.24461592547168E-12	4.67628317806601E-13
0.00534	6.54679644929241E-13	1.62111150172955E-12	7.48205308490561E-13	1.15348318392295E-12	7.79380529677668E-13	9.35256635613201E-14	-9.35256635613201E-14	1.74581238647798E-12	2.05756459834904E-12	1.02878229917452E-12	7.17030087303454E-13	1.8705132712264E-13	2.11991504072326E-12	1.18465840511005E-12	1.80816282885219E-12	2.21344070428458E-12	2.08873981953615E-12	4.05277875432387E-13
0.00536	8.10555750864774E-13	1.8393380500393E-12	2.8057699068396E-13	1.49641061698112E-12	8.41730972051881E-13	6.23504423742134E-14	-9.35256635613201E-14	1.74581238647798E-12	2.08873981953615E-12	1.02878229917452E-12	9.04081414426094E-13	2.8057699068396E-13	1.8705132712264E-12	1.30935928985848E-12	1.74581238647798E-12	2.08873981953615E-12	1.68346194410376E-12	5.29978760180814E-13
0.00538	7.48205308490561E-13	2.11991504072326E-12	3.11752211871067E-14	1.80816282885219E-12	9.04081414426094E-13	2.8057699068396E-13	6.23504423742134E-14	1.68346194410376E-12	1.93286371360062E-12	1.15348318392295E-12	1.02878229917452E-12	2.18226548309747E-13	1.55876105935534E-12	1.43406017460691E-12	1.8705132712264E-12	1.8393380500393E-12	1.37170973223269E-12	6.23504423742134E-13
0.0054	5.61153981367921E-13	2.36931681022011E-12	3.11752211871067E-14	1.99521415597483E-12	1.05995752036163E-12	7.17030087303454E-13	9.35256635613201E-14	1.49641061698112E-12	1.93286371360062E-12	1.15348318392295E-12	1.15348318392295E-12	3.11752211871067E-13	1.49641061698112E-12	1.4028849534198E-12	2.08873981953615E-12	1.52758583816823E-12	1.21583362629716E-12	7.79380529677668E-13
0.00542	4.05277875432387E-13	2.3069663678459E-12	9.35256635613201E-14	2.02638937716194E-12	1.05995752036163E-12	1.15348318392295E-12	1.55876105935534E-13	1.27818406867137E-12	1.8393380500393E-12	1.4028849534198E-12	1.30935928985848E-12	3.7410265424528E-13	1.52758583816823E-12	1.27818406867137E-12	2.36931681022011E-12	1.12230796273584E-12	9.97607077987414E-13	9.97607077987414E-13
0.00544	3.11752211871067E-13	2.18226548309747E-12	2.49401769496854E-13	2.02638937716194E-12	8.72906193238988E-13	1.71463716529087E-12	1.8705132712264E-13	1.02878229917452E-12	1.77698760766508E-12	1.65228672291666E-12	1.52758583816823E-12	4.05277875432387E-13	1.68346194410376E-12	1.21583362629716E-12	2.61871857971696E-12	8.41730972051881E-13	6.23504423742134E-13	1.12230796273584E-12
0.00546	2.49401769496854E-13	1.8393380500393E-12	3.42927433058174E-13	2.02638937716194E-12	6.85854866116347E-13	2.05756459834904E-12	3.7410265424528E-13	8.10555750864774E-13	1.46523539579401E-12	1.74581238647798E-12	1.68346194410376E-12	5.92329202555027E-13	1.68346194410376E-12	1.24700884748427E-12	2.68106902209118E-12	6.23504423742134E-13	5.29978760180814E-13	1.24700884748427E-12
0.00548	3.11752211871067E-13	1.43406017460691E-12	4.98803538993707E-13	1.90168849241351E-12	5.61153981367921E-13	2.24461592547168E-12	6.23504423742134E-13	5.61153981367921E-13	1.09113274154873E-12	1.58993628054244E-12	1.68346194410376E-12	7.48205308490561E-13	1.77698760766508E-12	1.27818406867137E-12	2.338141589033E-12	4.36453096619494E-13	3.11752211871067E-13	1.37170973223269E-12
0.0055	3.11752211871067E-13	9.97607077987414E-13	6.23504423742134E-13	1.74581238647798E-12	6.23504423742134E-13	2.18226548309747E-12	8.10555750864774E-13	3.7410265424528E-13	5.92329202555027E-13	1.4028849534198E-12	1.65228672291666E-12	6.54679644929241E-13	1.8705132712264E-12	1.43406017460691E-12	1.68346194410376E-12	4.36453096619494E-13	0	1.34053451104559E-12
0.00552	3.7410265424528E-13	4.05277875432387E-13	7.79380529677668E-13	1.58993628054244E-12	9.04081414426094E-13	1.93286371360062E-12	9.35256635613201E-13	2.49401769496854E-13	2.18226548309747E-13	1.43406017460691E-12	1.4028849534198E-12	6.54679644929241E-13	1.93286371360062E-12	1.43406017460691E-12	8.72906193238988E-13	4.67628317806601E-13	-3.42927433058174E-13	1.4028849534198E-12
0.00554	3.11752211871067E-13	1.24700884748427E-13	9.97607077987414E-13	1.37170973223269E-12	1.18465840511005E-12	1.65228672291666E-12	1.05995752036163E-12	3.7410265424528E-13	-3.11752211871067E-14	1.4028849534198E-12	9.97607077987414E-13	6.23504423742134E-13	1.99521415597483E-12	1.37170973223269E-12	1.24700884748427E-13	5.61153981367921E-13	-4.98803538993707E-13	1.37170973223269E-12
0.00556	3.7410265424528E-13	0	1.21583362629716E-12	1.15348318392295E-12	1.15348318392295E-12	1.27818406867137E-12	1.30935928985848E-12	5.92329202555027E-13	0	1.4028849534198E-12	6.23504423742134E-13	6.54679644929241E-13	1.90168849241351E-12	1.05995752036163E-12	-5.61153981367921E-13	6.23504423742134E-13	-1.55876105935534E-13	1.30935928985848E-12
0.00558	6.85854866116347E-13	2.18226548309747E-13	1.52758583816823E-12	1.02878229917452E-12	8.72906193238988E-13	8.10555750864774E-13	1.58993628054244E-12	8.10555750864774E-13	2.18226548309747E-13	1.37170973223269E-12	2.8057699068396E-13	8.72906193238988E-13	1.77698760766508E-12	6.23504423742134E-13	-7.79380529677668E-13	5.61153981367921E-13	3.7410265424528E-13	1.24700884748427E-12
0.0056	1.21583362629716E-12	4.05277875432387E-13	1.8705132712264E-12	6.54679644929241E-13	3.7410265424528E-13	4.98803538993707E-13	1.77698760766508E-12	1.09113274154873E-12	5.61153981367921E-13	1.09113274154873E-12	1.8705132712264E-13	1.02878229917452E-12	1.74581238647798E-12	3.42927433058174E-13	-5.29978760180814E-13	5.29978760180814E-13	8.41730972051881E-13	1.05995752036163E-12
0.00562	1.74581238647798E-12	4.36453096619494E-13	2.24461592547168E-12	2.8057699068396E-13	3.11752211871067E-14	2.8057699068396E-13	1.8705132712264E-12	1.21583362629716E-12	1.02878229917452E-12	7.48205308490561E-13	4.05277875432387E-13	1.12230796273584E-12	1.58993628054244E-12	2.49401769496854E-13	-1.55876105935534E-13	5.92329202555027E-13	1.21583362629716E-12	9.04081414426094E-13
0.00564	2.18226548309747E-12	2.18226548309747E-13	2.43166725259432E-12	6.23504423742134E-14	-6.23504423742134E-14	2.8057699068396E-13	1.74581238647798E-12	1.37170973223269E-12	1.52758583816823E-12	4.05277875432387E-13	7.79380529677668E-13	9.04081414426094E-13	1.4028849534198E-12	2.8057699068396E-13	1.8705132712264E-13	7.48205308490561E-13	1.30935928985848E-12	9.97607077987414E-13
0.00566	2.40049203140722E-12	1.55876105935534E-13	2.52519291615564E-12	9.35256635613201E-14	1.24700884748427E-13	4.67628317806601E-13	1.55876105935534E-12	1.43406017460691E-12	1.90168849241351E-12	4.36453096619494E-13	1.24700884748427E-12	5.61153981367921E-13	1.09113274154873E-12	2.8057699068396E-13	3.11752211871067E-13	9.97607077987414E-13	1.37170973223269E-12	9.97607077987414E-13
0.00568	2.49401769496854E-12	1.24700884748427E-13	2.36931681022011E-12	2.8057699068396E-13	3.11752211871067E-13	6.85854866116347E-13	1.37170973223269E-12	1.52758583816823E-12	2.338141589033E-12	5.29978760180814E-13	1.55876105935534E-12	3.7410265424528E-13	8.41730972051881E-13	3.11752211871067E-13	3.7410265424528E-13	1.27818406867137E-12	1.30935928985848E-12	1.02878229917452E-12
0.0057	2.18226548309747E-12	3.7410265424528E-13	2.11991504072326E-12	5.92329202555027E-13	4.67628317806601E-13	8.41730972051881E-13	1.24700884748427E-12	1.43406017460691E-12	2.64989380090407E-12	7.48205308490561E-13	1.68346194410376E-12	1.24700884748427E-13	7.17030087303454E-13	3.11752211871067E-13	3.42927433058174E-13	1.62111150172955E-12	1.21583362629716E-12	1.09113274154873E-12
0.00572	1.80816282885219E-12	6.23504423742134E-13	1.77698760766508E-12	8.72906193238988E-13	6.85854866116347E-13	8.41730972051881E-13	1.05995752036163E-12	1.34053451104559E-12	2.64989380090407E-12	1.02878229917452E-12	1.77698760766508E-12	-3.11752211871067E-14	5.61153981367921E-13	3.7410265424528E-13	4.05277875432387E-13	1.74581238647798E-12	1.27818406867137E-12	1.05995752036163E-12
0.00574	1.71463716529087E-12	1.02878229917452E-12	1.37170973223269E-12	1.12230796273584E-12	9.04081414426094E-13	6.85854866116347E-13	8.72906193238988E-13	1.18465840511005E-12	2.24461592547168E-12	1.09113274154873E-12	1.90168849241351E-12	-6.23504423742134E-14	2.8057699068396E-13	4.05277875432387E-13	3.7410265424528E-13	1.58993628054244E-12	1.49641061698112E-12	9.66431856800308E-13
0.00576	1.4028849534198E-12	1.4028849534198E-12	9.04081414426094E-13	1.52758583816823E-12	1.12230796273584E-12	4.36453096619494E-13	7.17030087303454E-13	9.35256635613201E-13	1.71463716529087E-12	1.05995752036163E-12	1.8705132712264E-12	0	6.23504423742134E-14	4.36453096619494E-13	4.67628317806601E-13	1.4028849534198E-12	1.74581238647798E-12	9.97607077987414E-13
0.00578	1.15348318392295E-12	1.65228672291666E-12	4.98803538993707E-13	1.90168849241351E-12	1.30935928985848E-12	2.49401769496854E-13	6.23504423742134E-13	7.79380529677668E-13	1.15348318392295E-12	9.04081414426094E-13	1.77698760766508E-12	2.49401769496854E-13	0	3.7410265424528E-13	7.17030087303454E-13	1.4028849534198E-12	2.08873981953615E-12	8.10555750864774E-13
0.0058	9.97607077987414E-13	1.68346194410376E-12	4.36453096619494E-13	1.77698760766508E-12	1.18465840511005E-12	2.18226548309747E-13	6.85854866116347E-13	7.48205308490561E-13	7.79380529677668E-13	8.72906193238988E-13	1.74581238647798E-12	5.29978760180814E-13	1.24700884748427E-13	3.7410265424528E-13	1.09113274154873E-12	1.52758583816823E-12	2.338141589033E-12	6.85854866116347E-13
0.00582	6.54679644929241E-13	1.34053451104559E-12	6.54679644929241E-13	1.21583362629716E-12	1.18465840511005E-12	1.8705132712264E-13	6.23504423742134E-13	7.17030087303454E-13	5.29978760180814E-13	1.09113274154873E-12	1.68346194410376E-12	8.72906193238988E-13	4.05277875432387E-13	3.11752211871067E-13	1.43406017460691E-12	1.58993628054244E-12	2.338141589033E-12	8.10555750864774E-13
0.00584	4.36453096619494E-13	9.97607077987414E-13	8.41730972051881E-13	8.72906193238988E-13	1.09113274154873E-12	1.8705132712264E-13	6.54679644929241E-13	5.29978760180814E-13	4.05277875432387E-13	1.43406017460691E-12	1.65228672291666E-12	9.66431856800308E-13	7.48205308490561E-13	3.11752211871067E-13	1.43406017460691E-12	1.65228672291666E-12	1.93286371360062E-12	8.72906193238988E-13
0.00586	2.8057699068396E-13	6.23504423742134E-13	9.35256635613201E-13	8.72906193238988E-13	9.97607077987414E-13	1.55876105935534E-13	6.54679644929241E-13	2.18226548309747E-13	5.92329202555027E-13	1.71463716529087E-12	1.65228672291666E-12	1.15348318392295E-12	9.04081414426094E-13	5.61153981367921E-13	1.09113274154873E-12	1.80816282885219E-12	1.34053451104559E-12	9.35256635613201E-13
0.00588	3.11752211871067E-13	2.49401769496854E-13	8.72906193238988E-13	1.12230796273584E-12	8.41730972051881E-13	3.7410265424528E-13	5.92329202555027E-13	-3.11752211871067E-14	9.04081414426094E-13	1.93286371360062E-12	1.4028849534198E-12	1.24700884748427E-12	1.15348318392295E-12	9.66431856800308E-13	7.79380529677668E-13	1.8393380500393E-12	7.48205308490561E-13	9.04081414426094E-13
0.0059	3.7410265424528E-13	3.42927433058174E-13	5.29978760180814E-13	1.49641061698112E-12	6.54679644929241E-13	7.17030087303454E-13	6.85854866116347E-13	1.24700884748427E-13	1.27818406867137E-12	2.02638937716194E-12	1.02878229917452E-12	1.52758583816823E-12	1.02878229917452E-12	1.30935928985848E-12	4.05277875432387E-13	1.93286371360062E-12	1.8705132712264E-13	9.04081414426094E-13
0.00592	5.61153981367921E-13	5.29978760180814E-13	5.29978760180814E-13	1.90168849241351E-12	6.23504423742134E-13	9.04081414426094E-13	6.85854866116347E-13	6.54679644929241E-13	1.58993628054244E-12	1.8705132712264E-12	8.10555750864774E-13	1.77698760766508E-12	8.72906193238988E-13	1.65228672291666E-12	3.11752211871067E-13	1.93286371360062E-12	1.24700884748427E-13	1.09113274154873E-12
0.00594	7.17030087303454E-13	7.79380529677668E-13	3.7410265424528E-13	2.36931681022011E-12	7.17030087303454E-13	1.05995752036163E-12	6.85854866116347E-13	1.18465840511005E-12	1.77698760766508E-12	1.52758583816823E-12	6.23504423742134E-13	1.90168849241351E-12	6.85854866116347E-13	1.80816282885219E-12	4.98803538993707E-13	1.80816282885219E-12	2.49401769496854E-13	1.34053451104559E-12
0.00596	9.66431856800308E-13	1.02878229917452E-12	1.55876105935534E-13	2.71224424327828E-12	1.15348318392295E-12	9.97607077987414E-13	7.17030087303454E-13	1.27818406867137E-12	1.62111150172955E-12	1.02878229917452E-12	6.23504423742134E-13	1.93286371360062E-12	5.92329202555027E-13	1.77698760766508E-12	1.05995752036163E-12	1.37170973223269E-12	3.42927433058174E-13	1.62111150172955E-12
0.00598	1.24700884748427E-12	1.02878229917452E-12	-3.11752211871067E-14	2.71224424327828E-12	1.58993628054244E-12	7.79380529677668E-13	7.48205308490561E-13	1.27818406867137E-12	1.37170973223269E-12	5.92329202555027E-13	9.97607077987414E-13	1.8705132712264E-12	2.8057699068396E-13	1.55876105935534E-12	1.58993628054244E-12	9.97607077987414E-13	6.54679644929241E-13	1.68346194410376E-12
0.006	1.37170973223269E-12	7.17030087303454E-13	-2.8057699068396E-13	2.27579114665879E-12	1.8393380500393E-12	5.61153981367921E-13	7.48205308490561E-13	1.02878229917452E-12	1.24700884748427E-12	1.55876105935534E-13	1.52758583816823E-12	1.77698760766508E-12	-9.35256635613201E-14	1.05995752036163E-12	1.96403893478772E-12	6.85854866116347E-13	9.97607077987414E-13	1.52758583816823E-12
0.00602	1.18465840511005E-12	2.49401769496854E-13	-2.8057699068396E-13	2.08873981953615E-12	2.08873981953615E-12	4.36453096619494E-13	8.41730972051881E-13	7.48205308490561E-13	1.21583362629716E-12	0	2.05756459834904E-12	1.55876105935534E-12	-4.36453096619494E-13	8.41730972051881E-13	2.18226548309747E-12	6.85854866116347E-13	1.27818406867137E-12	1.24700884748427E-12
0.00604	1.05995752036163E-12	-1.24700884748427E-13	-1.24700884748427E-13	1.74581238647798E-12	2.08873981953615E-12	4.05277875432387E-13	1.12230796273584E-12	6.85854866116347E-13	1.27818406867137E-12	6.23504423742134E-14	2.43166725259432E-12	1.24700884748427E-12	-4.36453096619494E-13	6.54679644929241E-13	2.27579114665879E-12	8.41730972051881E-13	1.49641061698112E-12	9.04081414426094E-13
0.00606	9.04081414426094E-13	-3.7410265424528E-13	1.55876105935534E-13	1.46523539579401E-12	1.99521415597483E-12	4.67628317806601E-13	1.49641061698112E-12	9.04081414426094E-13	1.27818406867137E-12	2.49401769496854E-13	2.68106902209118E-12	9.35256635613201E-13	-6.23504423742134E-14	5.61153981367921E-13	2.338141589033E-12	1.02878229917452E-12	1.37170973223269E-12	6.23504423742134E-13
0.00608	9.97607077987414E-13	-4.05277875432387E-13	3.7410265424528E-13	1.21583362629716E-12	1.99521415597483E-12	5.92329202555027E-13	1.77698760766508E-12	1.21583362629716E-12	1.49641061698112E-12	5.92329202555027E-13	2.83694512802671E-12	7.79380529677668E-13	4.67628317806601E-13	6.54679644929241E-13	2.3069663678459E-12	1.09113274154873E-12	1.27818406867137E-12	4.05277875432387E-13
0.0061	1.09113274154873E-12	-3.42927433058174E-13	5.29978760180814E-13	1.12230796273584E-12	1.8393380500393E-12	8.10555750864774E-13	2.11991504072326E-12	1.43406017460691E-12	1.24700884748427E-12	6.54679644929241E-13	2.74341946446539E-12	6.54679644929241E-13	1.02878229917452E-12	1.05995752036163E-12	2.08873981953615E-12	1.21583362629716E-12	1.27818406867137E-12	3.11752211871067E-13
0.00612	1.02878229917452E-12	-2.49401769496854E-13	7.48205308490561E-13	9.35256635613201E-13	1.93286371360062E-12	1.02878229917452E-12	2.15109026191036E-12	1.43406017460691E-12	1.15348318392295E-12	5.92329202555027E-13	2.55636813734275E-12	6.23504423742134E-13	1.24700884748427E-12	9.66431856800308E-13	1.80816282885219E-12	1.30935928985848E-12	1.24700884748427E-12	5.92329202555027E-13
0.00614	9.97607077987414E-13	-2.18226548309747E-13	1.21583362629716E-12	9.35256635613201E-13	1.80816282885219E-12	1.34053451104559E-12	2.18226548309747E-12	1.30935928985848E-12	1.09113274154873E-12	5.29978760180814E-13	2.18226548309747E-12	5.92329202555027E-13	1.27818406867137E-12	5.61153981367921E-13	1.65228672291666E-12	1.30935928985848E-12	1.15348318392295E-12	1.05995752036163E-12
0.00616	6.54679644929241E-13	-1.8705132712264E-13	1.43406017460691E-12	1.12230796273584E-12	1.62111150172955E-12	1.58993628054244E-12	2.11991504072326E-12	1.27818406867137E-12	1.21583362629716E-12	3.42927433058174E-13	1.74581238647798E-12	5.61153981367921E-13	1.34053451104559E-12	2.18226548309747E-13	1.37170973223269E-12	1.30935928985848E-12	1.12230796273584E-12	1.34053451104559E-12
0.00618	4.98803538993707E-13	-1.55876105935534E-13	1.37170973223269E-12	1.46523539579401E-12	1.37170973223269E-12	1.62111150172955E-12	2.15109026191036E-12	1.24700884748427E-12	1.30935928985848E-12	2.49401769496854E-13	1.4028849534198E-12	4.36453096619494E-13	1.37170973223269E-12	9.35256635613201E-14	1.12230796273584E-12	1.4028849534198E-12	1.15348318392295E-12	1.58993628054244E-12
0.0062	4.36453096619494E-13	0	1.27818406867137E-12	1.74581238647798E-12	1.12230796273584E-12	1.52758583816823E-12	2.11991504072326E-12	1.27818406867137E-12	1.21583362629716E-12	3.7410265424528E-13	1.12230796273584E-12	2.18226548309747E-13	1.52758583816823E-12	9.35256635613201E-14	9.04081414426094E-13	1.27818406867137E-12	1.24700884748427E-12	1.74581238647798E-12
0.00622	7.17030087303454E-13	2.8057699068396E-13	1.27818406867137E-12	1.77698760766508E-12	7.17030087303454E-13	1.30935928985848E-12	2.02638937716194E-12	1.24700884748427E-12	1.05995752036163E-12	4.36453096619494E-13	7.79380529677668E-13	2.49401769496854E-13	1.80816282885219E-12	0	6.23504423742134E-13	1.02878229917452E-12	1.27818406867137E-12	1.99521415597483E-12
0.00624	1.05995752036163E-12	5.61153981367921E-13	1.34053451104559E-12	1.62111150172955E-12	2.8057699068396E-13	9.97607077987414E-13	1.8705132712264E-12	1.18465840511005E-12	9.66431856800308E-13	5.29978760180814E-13	4.98803538993707E-13	4.67628317806601E-13	1.8705132712264E-12	-1.8705132712264E-13	5.29978760180814E-13	7.79380529677668E-13	1.27818406867137E-12	2.21344070428458E-12
0.00626	1.30935928985848E-12	9.04081414426094E-13	1.4028849534198E-12	1.34053451104559E-12	-2.18226548309747E-13	9.97607077987414E-13	1.74581238647798E-12	1.09113274154873E-12	8.72906193238988E-13	5.92329202555027E-13	4.05277875432387E-13	8.10555750864774E-13	2.08873981953615E-12	-1.24700884748427E-13	4.36453096619494E-13	5.29978760180814E-13	1.18465840511005E-12	2.36931681022011E-12
0.00628	1.58993628054244E-12	1.21583362629716E-12	1.55876105935534E-12	1.18465840511005E-12	-6.23504423742134E-13	9.97607077987414E-13	1.37170973223269E-12	1.12230796273584E-12	7.79380529677668E-13	6.54679644929241E-13	6.54679644929241E-13	1.09113274154873E-12	2.21344070428458E-12	1.24700884748427E-13	4.67628317806601E-13	3.7410265424528E-13	9.04081414426094E-13	2.36931681022011E-12
0.0063	1.90168849241351E-12	1.37170973223269E-12	1.49641061698112E-12	1.15348318392295E-12	-1.09113274154873E-12	1.24700884748427E-12	1.18465840511005E-12	1.21583362629716E-12	7.79380529677668E-13	9.35256635613201E-13	8.72906193238988E-13	1.05995752036163E-12	2.15109026191036E-12	3.11752211871067E-13	1.24700884748427E-13	1.24700884748427E-13	7.17030087303454E-13	2.21344070428458E-12
0.00632	2.11991504072326E-12	1.49641061698112E-12	1.55876105935534E-12	1.05995752036163E-12	-1.55876105935534E-12	1.43406017460691E-12	9.04081414426094E-13	1.46523539579401E-12	9.97607077987414E-13	1.24700884748427E-12	9.04081414426094E-13	9.35256635613201E-13	2.11991504072326E-12	4.05277875432387E-13	-6.23504423742134E-14	9.35256635613201E-14	5.61153981367921E-13	1.93286371360062E-12
0.00634	2.15109026191036E-12	1.46523539579401E-12	1.62111150172955E-12	1.18465840511005E-12	-1.55876105935534E-12	1.71463716529087E-12	6.23504423742134E-13	1.68346194410376E-12	1.24700884748427E-12	1.58993628054244E-12	9.35256635613201E-13	5.61153981367921E-13	2.02638937716194E-12	6.23504423742134E-13	-1.55876105935534E-13	2.8057699068396E-13	7.17030087303454E-13	1.58993628054244E-12
0.00636	2.08873981953615E-12	1.27818406867137E-12	1.80816282885219E-12	1.4028849534198E-12	-1.4028849534198E-12	1.96403893478772E-12	2.8057699068396E-13	1.71463716529087E-12	1.4028849534198E-12	1.80816282885219E-12	9.35256635613201E-13	4.36453096619494E-13	2.02638937716194E-12	9.35256635613201E-13	0	4.98803538993707E-13	1.18465840511005E-12	1.27818406867137E-12
0.00638	1.8393380500393E-12	1.02878229917452E-12	1.8705132712264E-12	1.62111150172955E-12	-1.21583362629716E-12	2.338141589033E-12	6.23504423742134E-14	1.77698760766508E-12	1.21583362629716E-12	1.77698760766508E-12	9.35256635613201E-13	4.05277875432387E-13	1.65228672291666E-12	9.97607077987414E-13	1.55876105935534E-13	7.48205308490561E-13	1.74581238647798E-12	1.09113274154873E-12
0.0064	1.58993628054244E-12	7.48205308490561E-13	1.8393380500393E-12	1.74581238647798E-12	-9.97607077987414E-13	2.52519291615564E-12	0	1.8705132712264E-12	9.35256635613201E-13	1.8705132712264E-12	9.35256635613201E-13	3.7410265424528E-13	1.30935928985848E-12	1.09113274154873E-12	2.8057699068396E-13	8.10555750864774E-13	2.18226548309747E-12	9.66431856800308E-13
0.00642	1.55876105935534E-12	6.54679644929241E-13	1.90168849241351E-12	1.74581238647798E-12	-8.72906193238988E-13	2.71224424327828E-12	1.8705132712264E-13	1.93286371360062E-12	5.61153981367921E-13	1.8393380500393E-12	9.35256635613201E-13	3.11752211871067E-13	1.05995752036163E-12	1.24700884748427E-12	2.8057699068396E-13	6.54679644929241E-13	2.21344070428458E-12	9.04081414426094E-13
0.00644	1.58993628054244E-12	5.92329202555027E-13	1.99521415597483E-12	1.58993628054244E-12	-7.79380529677668E-13	2.71224424327828E-12	5.29978760180814E-13	1.93286371360062E-12	2.8057699068396E-13	1.8705132712264E-12	9.04081414426094E-13	4.05277875432387E-13	9.04081414426094E-13	1.24700884748427E-12	4.98803538993707E-13	5.29978760180814E-13	1.8705132712264E-12	8.72906193238988E-13
0.00646	1.68346194410376E-12	6.54679644929241E-13	1.96403893478772E-12	1.43406017460691E-12	-6.54679644929241E-13	2.49401769496854E-12	8.10555750864774E-13	1.71463716529087E-12	3.11752211871067E-13	1.90168849241351E-12	9.97607077987414E-13	7.79380529677668E-13	7.79380529677668E-13	1.18465840511005E-12	7.48205308490561E-13	6.23504423742134E-13	1.46523539579401E-12	9.04081414426094E-13
0.00648	1.71463716529087E-12	8.41730972051881E-13	1.99521415597483E-12	1.4028849534198E-12	-4.67628317806601E-13	2.15109026191036E-12	9.04081414426094E-13	1.46523539579401E-12	5.29978760180814E-13	1.90168849241351E-12	1.09113274154873E-12	1.18465840511005E-12	6.54679644929241E-13	1.02878229917452E-12	7.48205308490561E-13	9.04081414426094E-13	1.18465840511005E-12	9.97607077987414E-13
0.0065	1.71463716529087E-12	9.04081414426094E-13	1.96403893478772E-12	1.8393380500393E-12	-2.8057699068396E-13	1.71463716529087E-12	1.15348318392295E-12	1.30935928985848E-12	4.05277875432387E-13	1.96403893478772E-12	1.05995752036163E-12	1.52758583816823E-12	6.85854866116347E-13	8.41730972051881E-13	7.79380529677668E-13	1.24700884748427E-12	1.02878229917452E-12	9.66431856800308E-13
0.00652	1.58993628054244E-12	7.79380529677668E-13	1.8705132712264E-12	2.27579114665879E-12	-3.11752211871067E-14	1.4028849534198E-12	1.34053451104559E-12	1.02878229917452E-12	1.24700884748427E-13	1.90168849241351E-12	9.66431856800308E-13	1.62111150172955E-12	8.10555750864774E-13	9.04081414426094E-13	7.48205308490561E-13	1.34053451104559E-12	1.02878229917452E-12	1.05995752036163E-12
0.00654	1.34053451104559E-12	6.54679644929241E-13	1.93286371360062E-12	2.61871857971696E-12	2.8057699068396E-13	1.37170973223269E-12	1.55876105935534E-12	8.10555750864774E-13	3.11752211871067E-14	1.80816282885219E-12	8.72906193238988E-13	1.52758583816823E-12	7.48205308490561E-13	1.15348318392295E-12	9.35256635613201E-13	1.37170973223269E-12	1.02878229917452E-12	1.12230796273584E-12
0.00656	1.27818406867137E-12	6.23504423742134E-13	2.02638937716194E-12	2.52519291615564E-12	5.92329202555027E-13	1.65228672291666E-12	1.55876105935534E-12	4.98803538993707E-13	-9.35256635613201E-14	1.8393380500393E-12	7.79380529677668E-13	1.30935928985848E-12	7.17030087303454E-13	1.58993628054244E-12	1.4028849534198E-12	1.15348318392295E-12	1.09113274154873E-12	1.37170973223269E-12
0.00658	1.24700884748427E-12	8.10555750864774E-13	2.27579114665879E-12	1.99521415597483E-12	1.21583362629716E-12	1.90168849241351E-12	1.52758583816823E-12	3.11752211871067E-13	-4.05277875432387E-13	2.05756459834904E-12	8.72906193238988E-13	1.21583362629716E-12	5.92329202555027E-13	1.93286371360062E-12	1.77698760766508E-12	7.79380529677668E-13	9.35256635613201E-13	1.43406017460691E-12
0.0066	1.24700884748427E-12	8.72906193238988E-13	2.11991504072326E-12	1.37170973223269E-12	1.52758583816823E-12	2.15109026191036E-12	1.58993628054244E-12	4.36453096619494E-13	-7.79380529677668E-13	2.43166725259432E-12	9.04081414426094E-13	1.02878229917452E-12	4.05277875432387E-13	2.24461592547168E-12	2.02638937716194E-12	4.98803538993707E-13	6.54679644929241E-13	1.43406017460691E-12
0.00662	1.18465840511005E-12	1.12230796273584E-12	2.11991504072326E-12	6.85854866116347E-13	1.65228672291666E-12	2.11991504072326E-12	1.65228672291666E-12	7.17030087303454E-13	-1.05995752036163E-12	2.99282123396224E-12	9.97607077987414E-13	9.04081414426094E-13	9.35256635613201E-14	2.27579114665879E-12	1.8393380500393E-12	2.49401769496854E-13	4.98803538993707E-13	1.43406017460691E-12
0.00664	1.02878229917452E-12	1.15348318392295E-12	2.02638937716194E-12	3.11752211871067E-13	1.58993628054244E-12	1.77698760766508E-12	1.71463716529087E-12	1.05995752036163E-12	-1.15348318392295E-12	3.2733982246462E-12	1.09113274154873E-12	1.02878229917452E-12	-9.35256635613201E-14	2.11991504072326E-12	1.58993628054244E-12	0	9.35256635613201E-14	1.49641061698112E-12
0.00666	8.10555750864774E-13	1.05995752036163E-12	1.74581238647798E-12	2.49401769496854E-13	1.49641061698112E-12	1.43406017460691E-12	1.71463716529087E-12	1.21583362629716E-12	-1.18465840511005E-12	3.30457344583331E-12	1.12230796273584E-12	1.24700884748427E-12	-1.8705132712264E-13	1.71463716529087E-12	1.24700884748427E-12	-1.55876105935534E-13	-1.55876105935534E-13	1.49641061698112E-12
0.00668	6.54679644929241E-13	8.72906193238988E-13	1.49641061698112E-12	3.7410265424528E-13	1.37170973223269E-12	1.12230796273584E-12	1.68346194410376E-12	1.27818406867137E-12	-1.09113274154873E-12	2.7745946856525E-12	1.24700884748427E-12	1.62111150172955E-12	-2.18226548309747E-13	1.27818406867137E-12	9.97607077987414E-13	0	-2.8057699068396E-13	1.30935928985848E-12
0.0067	6.23504423742134E-13	7.79380529677668E-13	1.09113274154873E-12	4.36453096619494E-13	1.34053451104559E-12	9.97607077987414E-13	1.68346194410376E-12	1.21583362629716E-12	-8.72906193238988E-13	2.11991504072326E-12	1.27818406867137E-12	1.8705132712264E-12	-2.18226548309747E-13	1.05995752036163E-12	9.04081414426094E-13	2.49401769496854E-13	-2.8057699068396E-13	9.97607077987414E-13
0.00672	8.41730972051881E-13	5.29978760180814E-13	9.04081414426094E-13	3.11752211871067E-13	1.24700884748427E-12	8.72906193238988E-13	1.49641061698112E-12	1.15348318392295E-12	-6.23504423742134E-13	1.49641061698112E-12	1.09113274154873E-12	1.99521415597483E-12	-1.55876105935534E-13	1.09113274154873E-12	8.41730972051881E-13	4.98803538993707E-13	-1.8705132712264E-13	5.29978760180814E-13
0.00674	1.24700884748427E-12	3.7410265424528E-13	1.02878229917452E-12	1.8705132712264E-13	1.34053451104559E-12	8.10555750864774E-13	1.18465840511005E-12	1.05995752036163E-12	-9.35256635613201E-14	9.66431856800308E-13	9.35256635613201E-13	1.8393380500393E-12	6.23504423742134E-14	1.27818406867137E-12	7.79380529677668E-13	5.61153981367921E-13	0	1.8705132712264E-13
0.00676	1.68346194410376E-12	3.11752211871067E-13	1.21583362629716E-12	3.42927433058174E-13	1.46523539579401E-12	6.85854866116347E-13	8.72906193238988E-13	8.41730972051881E-13	4.98803538993707E-13	8.41730972051881E-13	5.92329202555027E-13	1.8393380500393E-12	1.55876105935534E-13	1.34053451104559E-12	7.17030087303454E-13	6.54679644929241E-13	3.11752211871067E-14	-2.49401769496854E-13
0.00678	1.8393380500393E-12	4.98803538993707E-13	1.34053451104559E-12	8.72906193238988E-13	1.49641061698112E-12	6.23504423742134E-13	5.61153981367921E-13	6.85854866116347E-13	1.05995752036163E-12	8.41730972051881E-13	5.29978760180814E-13	1.90168849241351E-12	4.05277875432387E-13	1.49641061698112E-12	7.48205308490561E-13	9.97607077987414E-13	0	-5.61153981367921E-13
0.0068	1.58993628054244E-12	8.41730972051881E-13	1.4028849534198E-12	1.30935928985848E-12	1.4028849534198E-12	7.48205308490561E-13	4.36453096619494E-13	7.48205308490561E-13	1.71463716529087E-12	9.35256635613201E-13	6.85854866116347E-13	1.80816282885219E-12	6.85854866116347E-13	1.52758583816823E-12	6.54679644929241E-13	1.49641061698112E-12	1.8705132712264E-13	-7.79380529677668E-13
0.00682	1.05995752036163E-12	1.18465840511005E-12	1.27818406867137E-12	1.71463716529087E-12	1.34053451104559E-12	8.10555750864774E-13	5.29978760180814E-13	8.72906193238988E-13	2.08873981953615E-12	1.02878229917452E-12	9.97607077987414E-13	1.90168849241351E-12	7.17030087303454E-13	1.46523539579401E-12	5.29978760180814E-13	1.99521415597483E-12	4.98803538993707E-13	-9.04081414426094E-13
0.00684	4.98803538993707E-13	1.24700884748427E-12	1.05995752036163E-12	1.8393380500393E-12	1.24700884748427E-12	9.35256635613201E-13	8.10555750864774E-13	1.02878229917452E-12	2.52519291615564E-12	1.21583362629716E-12	1.21583362629716E-12	1.93286371360062E-12	8.41730972051881E-13	9.35256635613201E-13	6.23504423742134E-13	2.27579114665879E-12	9.97607077987414E-13	-8.41730972051881E-13
0.00686	6.23504423742134E-14	1.21583362629716E-12	9.04081414426094E-13	1.77698760766508E-12	1.12230796273584E-12	1.15348318392295E-12	1.05995752036163E-12	1.05995752036163E-12	2.74341946446539E-12	1.30935928985848E-12	1.37170973223269E-12	1.8705132712264E-12	8.72906193238988E-13	3.42927433058174E-13	7.17030087303454E-13	2.338141589033E-12	1.34053451104559E-12	-3.7410265424528E-13
0.00688	-9.35256635613201E-14	1.02878229917452E-12	7.79380529677668E-13	1.68346194410376E-12	9.04081414426094E-13	1.43406017460691E-12	1.27818406867137E-12	9.66431856800308E-13	2.68106902209118E-12	1.49641061698112E-12	1.34053451104559E-12	1.62111150172955E-12	8.72906193238988E-13	3.11752211871067E-14	7.17030087303454E-13	2.21344070428458E-12	1.55876105935534E-12	4.67628317806601E-13
0.0069	-1.24700884748427E-13	9.04081414426094E-13	7.48205308490561E-13	1.62111150172955E-12	7.17030087303454E-13	1.74581238647798E-12	1.4028849534198E-12	8.72906193238988E-13	2.71224424327828E-12	1.4028849534198E-12	1.37170973223269E-12	1.15348318392295E-12	1.09113274154873E-12	6.23504423742134E-14	6.23504423742134E-13	2.18226548309747E-12	1.65228672291666E-12	1.27818406867137E-12
0.00692	2.18226548309747E-13	9.97607077987414E-13	8.72906193238988E-13	1.52758583816823E-12	5.61153981367921E-13	1.80816282885219E-12	1.4028849534198E-12	9.04081414426094E-13	2.43166725259432E-12	1.09113274154873E-12	1.37170973223269E-12	7.48205308490561E-13	1.21583362629716E-12	6.23504423742134E-14	5.29978760180814E-13	2.3069663678459E-12	1.58993628054244E-12	1.80816282885219E-12
0.00694	5.92329202555027E-13	1.24700884748427E-12	1.05995752036163E-12	1.46523539579401E-12	2.8057699068396E-13	1.90168849241351E-12	1.30935928985848E-12	1.09113274154873E-12	2.18226548309747E-12	7.48205308490561E-13	1.43406017460691E-12	3.42927433058174E-13	1.37170973223269E-12	3.11752211871067E-14	5.29978760180814E-13	2.338141589033E-12	1.46523539579401E-12	2.05756459834904E-12
0.00696	9.04081414426094E-13	1.49641061698112E-12	1.37170973223269E-12	1.52758583816823E-12	3.11752211871067E-13	1.8705132712264E-12	1.15348318392295E-12	1.24700884748427E-12	1.52758583816823E-12	2.49401769496854E-13	1.74581238647798E-12	0	1.37170973223269E-12	2.18226548309747E-13	3.7410265424528E-13	2.3069663678459E-12	1.09113274154873E-12	1.8705132712264E-12
0.00698	1.18465840511005E-12	1.55876105935534E-12	1.77698760766508E-12	1.46523539579401E-12	3.42927433058174E-13	2.02638937716194E-12	9.97607077987414E-13	1.18465840511005E-12	1.09113274154873E-12	-9.35256635613201E-14	1.8393380500393E-12	-1.55876105935534E-13	1.37170973223269E-12	4.36453096619494E-13	6.23504423742134E-14	2.11991504072326E-12	8.41730972051881E-13	1.52758583816823E-12
0.007	1.43406017460691E-12	1.43406017460691E-12	2.11991504072326E-12	1.27818406867137E-12	5.61153981367921E-13	2.24461592547168E-12	8.72906193238988E-13	1.02878229917452E-12	6.85854866116347E-13	-2.8057699068396E-13	1.8705132712264E-12	-1.8705132712264E-13	1.09113274154873E-12	8.41730972051881E-13	-2.49401769496854E-13	1.8705132712264E-12	8.10555750864774E-13	1.24700884748427E-12
0.00702	1.49641061698112E-12	1.27818406867137E-12	2.36931681022011E-12	9.04081414426094E-13	6.85854866116347E-13	2.36931681022011E-12	6.85854866116347E-13	6.85854866116347E-13	4.05277875432387E-13	-3.11752211871067E-13	1.71463716529087E-12	-3.11752211871067E-14	8.41730972051881E-13	1.15348318392295E-12	-7.48205308490561E-13	1.55876105935534E-12	1.21583362629716E-12	1.18465840511005E-12
0.00704	1.4028849534198E-12	1.09113274154873E-12	2.3069663678459E-12	5.29978760180814E-13	4.36453096619494E-13	2.55636813734275E-12	5.61153981367921E-13	4.05277875432387E-13	4.05277875432387E-13	-1.24700884748427E-13	1.34053451104559E-12	2.18226548309747E-13	6.85854866116347E-13	1.27818406867137E-12	-1.09113274154873E-12	1.27818406867137E-12	1.65228672291666E-12	1.21583362629716E-12
0.00706	1.21583362629716E-12	8.72906193238988E-13	2.338141589033E-12	4.36453096619494E-13	-1.24700884748427E-13	2.58754335852986E-12	4.67628317806601E-13	2.49401769496854E-13	3.42927433058174E-13	1.55876105935534E-13	1.05995752036163E-12	5.61153981367921E-13	7.17030087303454E-13	1.37170973223269E-12	-8.10555750864774E-13	1.05995752036163E-12	1.96403893478772E-12	1.21583362629716E-12
0.00708	1.21583362629716E-12	9.04081414426094E-13	2.36931681022011E-12	5.61153981367921E-13	-3.11752211871067E-13	2.49401769496854E-12	4.98803538993707E-13	4.36453096619494E-13	3.42927433058174E-13	7.17030087303454E-13	7.17030087303454E-13	9.04081414426094E-13	8.10555750864774E-13	1.4028849534198E-12	-9.35256635613201E-14	9.35256635613201E-13	2.15109026191036E-12	1.15348318392295E-12
0.0071	1.43406017460691E-12	1.18465840511005E-12	2.3069663678459E-12	6.85854866116347E-13	-2.8057699068396E-13	2.27579114665879E-12	5.92329202555027E-13	7.48205308490561E-13	4.36453096619494E-13	1.21583362629716E-12	5.61153981367921E-13	1.34053451104559E-12	1.15348318392295E-12	1.4028849534198E-12	5.92329202555027E-13	9.97607077987414E-13	2.18226548309747E-12	9.97607077987414E-13
0.00712	1.65228672291666E-12	1.55876105935534E-12	2.24461592547168E-12	7.79380529677668E-13	-2.49401769496854E-13	1.99521415597483E-12	8.72906193238988E-13	1.12230796273584E-12	5.92329202555027E-13	1.62111150172955E-12	5.92329202555027E-13	1.68346194410376E-12	1.37170973223269E-12	1.37170973223269E-12	1.05995752036163E-12	1.12230796273584E-12	2.15109026191036E-12	7.79380529677668E-13
0.00714	1.77698760766508E-12	2.08873981953615E-12	2.08873981953615E-12	7.48205308490561E-13	-2.49401769496854E-13	1.68346194410376E-12	1.02878229917452E-12	1.43406017460691E-12	6.23504423742134E-13	1.80816282885219E-12	8.41730972051881E-13	1.8705132712264E-12	1.74581238647798E-12	1.30935928985848E-12	1.30935928985848E-12	1.21583362629716E-12	1.99521415597483E-12	7.17030087303454E-13
0.00716	1.62111150172955E-12	2.61871857971696E-12	1.93286371360062E-12	6.23504423742134E-13	1.55876105935534E-13	1.49641061698112E-12	1.18465840511005E-12	1.74581238647798E-12	6.54679644929241E-13	2.05756459834904E-12	1.21583362629716E-12	1.65228672291666E-12	1.96403893478772E-12	1.05995752036163E-12	1.52758583816823E-12	1.37170973223269E-12	1.71463716529087E-12	6.85854866116347E-13
0.00718	1.4028849534198E-12	2.96164601277514E-12	1.80816282885219E-12	6.23504423742134E-13	7.48205308490561E-13	1.46523539579401E-12	1.37170973223269E-12	1.8393380500393E-12	6.85854866116347E-13	2.46284247378143E-12	1.55876105935534E-12	1.21583362629716E-12	2.18226548309747E-12	8.72906193238988E-13	1.49641061698112E-12	1.43406017460691E-12	1.52758583816823E-12	9.35256635613201E-13
0.0072	1.18465840511005E-12	2.89929557040092E-12	1.62111150172955E-12	5.92329202555027E-13	1.30935928985848E-12	1.71463716529087E-12	1.4028849534198E-12	1.8393380500393E-12	6.85854866116347E-13	2.86812034921382E-12	1.8393380500393E-12	9.35256635613201E-13	2.40049203140722E-12	5.92329202555027E-13	1.34053451104559E-12	1.37170973223269E-12	1.30935928985848E-12	1.21583362629716E-12
0.00722	9.35256635613201E-13	2.36931681022011E-12	1.30935928985848E-12	6.54679644929241E-13	1.52758583816823E-12	2.11991504072326E-12	1.49641061698112E-12	1.65228672291666E-12	1.15348318392295E-12	2.93047079158803E-12	1.93286371360062E-12	8.41730972051881E-13	2.58754335852986E-12	5.61153981367921E-13	1.34053451104559E-12	1.58993628054244E-12	1.15348318392295E-12	1.37170973223269E-12
0.00724	9.97607077987414E-13	1.55876105935534E-12	1.02878229917452E-12	7.17030087303454E-13	1.62111150172955E-12	2.46284247378143E-12	1.55876105935534E-12	1.65228672291666E-12	1.65228672291666E-12	2.74341946446539E-12	1.93286371360062E-12	1.02878229917452E-12	2.55636813734275E-12	4.36453096619494E-13	1.30935928985848E-12	1.68346194410376E-12	9.04081414426094E-13	1.37170973223269E-12
0.00726	1.09113274154873E-12	8.10555750864774E-13	1.09113274154873E-12	6.54679644929241E-13	1.68346194410376E-12	2.74341946446539E-12	1.52758583816823E-12	1.71463716529087E-12	1.74581238647798E-12	2.11991504072326E-12	1.71463716529087E-12	1.34053451104559E-12	2.338141589033E-12	3.7410265424528E-13	1.21583362629716E-12	1.43406017460691E-12	9.04081414426094E-13	1.21583362629716E-12
0.00728	1.12230796273584E-12	1.24700884748427E-13	1.21583362629716E-12	8.10555750864774E-13	2.05756459834904E-12	2.55636813734275E-12	1.49641061698112E-12	1.62111150172955E-12	1.12230796273584E-12	1.4028849534198E-12	1.52758583816823E-12	1.62111150172955E-12	1.99521415597483E-12	2.8057699068396E-13	1.02878229917452E-12	1.21583362629716E-12	1.15348318392295E-12	9.97607077987414E-13
0.0073	1.02878229917452E-12	-2.18226548309747E-13	1.49641061698112E-12	1.09113274154873E-12	2.338141589033E-12	2.21344070428458E-12	1.43406017460691E-12	1.52758583816823E-12	6.23504423742134E-13	1.09113274154873E-12	1.24700884748427E-12	1.80816282885219E-12	1.74581238647798E-12	2.18226548309747E-13	1.24700884748427E-12	7.17030087303454E-13	1.52758583816823E-12	6.54679644929241E-13
0.00732	9.04081414426094E-13	-3.7410265424528E-13	1.71463716529087E-12	1.52758583816823E-12	2.3069663678459E-12	1.8393380500393E-12	1.27818406867137E-12	1.4028849534198E-12	3.42927433058174E-13	1.02878229917452E-12	1.09113274154873E-12	1.77698760766508E-12	1.49641061698112E-12	2.18226548309747E-13	1.34053451104559E-12	1.8705132712264E-13	1.80816282885219E-12	2.8057699068396E-13
0.00734	7.48205308490561E-13	-1.24700884748427E-13	1.80816282885219E-12	2.02638937716194E-12	1.99521415597483E-12	1.8393380500393E-12	6.85854866116347E-13	1.21583362629716E-12	1.55876105935534E-13	1.09113274154873E-12	9.04081414426094E-13	1.90168849241351E-12	1.4028849534198E-12	2.49401769496854E-13	1.05995752036163E-12	-3.11752211871067E-13	1.96403893478772E-12	0
0.00736	6.85854866116347E-13	2.18226548309747E-13	1.8705132712264E-12	2.11991504072326E-12	1.55876105935534E-12	2.15109026191036E-12	1.24700884748427E-13	9.97607077987414E-13	6.23504423742134E-14	1.05995752036163E-12	6.85854866116347E-13	1.99521415597483E-12	1.21583362629716E-12	4.05277875432387E-13	7.79380529677668E-13	-5.92329202555027E-13	2.02638937716194E-12	-9.35256635613201E-14
0.00738	6.23504423742134E-13	7.48205308490561E-13	1.8393380500393E-12	1.93286371360062E-12	1.05995752036163E-12	2.24461592547168E-12	-4.98803538993707E-13	9.97607077987414E-13	1.8705132712264E-13	9.35256635613201E-13	7.17030087303454E-13	2.08873981953615E-12	1.02878229917452E-12	5.92329202555027E-13	6.23504423742134E-13	-5.61153981367921E-13	1.99521415597483E-12	3.42927433058174E-13
0.0074	5.61153981367921E-13	1.12230796273584E-12	1.77698760766508E-12	1.58993628054244E-12	8.41730972051881E-13	2.02638937716194E-12	-8.10555750864774E-13	1.05995752036163E-12	6.23504423742134E-13	7.17030087303454E-13	8.10555750864774E-13	2.11991504072326E-12	6.54679644929241E-13	8.41730972051881E-13	4.36453096619494E-13	-3.7410265424528E-13	1.99521415597483E-12	1.12230796273584E-12
0.00742	4.05277875432387E-13	1.30935928985848E-12	1.74581238647798E-12	1.18465840511005E-12	9.04081414426094E-13	1.62111150172955E-12	-9.04081414426094E-13	1.12230796273584E-12	1.24700884748427E-12	4.98803538993707E-13	9.04081414426094E-13	2.18226548309747E-12	4.05277875432387E-13	9.35256635613201E-13	2.8057699068396E-13	-1.8705132712264E-13	1.80816282885219E-12	1.93286371360062E-12
0.00744	1.24700884748427E-13	1.43406017460691E-12	1.90168849241351E-12	7.17030087303454E-13	1.15348318392295E-12	1.34053451104559E-12	-6.54679644929241E-13	1.27818406867137E-12	1.4028849534198E-12	2.8057699068396E-13	9.04081414426094E-13	2.18226548309747E-12	2.18226548309747E-13	8.72906193238988E-13	1.8705132712264E-13	1.24700884748427E-13	1.74581238647798E-12	2.43166725259432E-12
0.00746	3.11752211871067E-14	1.55876105935534E-12	2.18226548309747E-12	3.7410265424528E-13	1.58993628054244E-12	1.30935928985848E-12	-6.23504423742134E-14	1.43406017460691E-12	1.30935928985848E-12	1.55876105935534E-13	7.79380529677668E-13	2.18226548309747E-12	2.18226548309747E-13	7.17030087303454E-13	1.24700884748427E-13	3.7410265424528E-13	1.65228672291666E-12	2.64989380090407E-12
0.00748	0	1.65228672291666E-12	2.36931681022011E-12	1.8705132712264E-13	1.93286371360062E-12	1.27818406867137E-12	6.85854866116347E-13	1.34053451104559E-12	1.24700884748427E-12	1.8705132712264E-13	5.29978760180814E-13	2.15109026191036E-12	4.05277875432387E-13	8.10555750864774E-13	1.55876105935534E-13	5.29978760180814E-13	1.58993628054244E-12	2.43166725259432E-12
0.0075	9.35256635613201E-14	1.55876105935534E-12	2.49401769496854E-12	3.42927433058174E-13	2.08873981953615E-12	1.30935928985848E-12	1.18465840511005E-12	1.12230796273584E-12	1.30935928985848E-12	4.36453096619494E-13	2.18226548309747E-13	2.05756459834904E-12	6.54679644929241E-13	1.12230796273584E-12	3.42927433058174E-13	5.61153981367921E-13	1.52758583816823E-12	2.05756459834904E-12
0.00752	9.35256635613201E-14	1.49641061698112E-12	2.43166725259432E-12	6.23504423742134E-13	1.99521415597483E-12	1.37170973223269E-12	1.4028849534198E-12	6.85854866116347E-13	1.37170973223269E-12	9.04081414426094E-13	0	1.8705132712264E-12	9.35256635613201E-13	1.80816282885219E-12	6.85854866116347E-13	3.11752211871067E-13	1.46523539579401E-12	1.8705132712264E-12
0.00754	2.49401769496854E-13	1.43406017460691E-12	2.36931681022011E-12	1.18465840511005E-12	1.74581238647798E-12	1.46523539579401E-12	1.43406017460691E-12	2.18226548309747E-13	1.58993628054244E-12	1.37170973223269E-12	-9.35256635613201E-14	1.49641061698112E-12	9.97607077987414E-13	2.27579114665879E-12	8.10555750864774E-13	2.8057699068396E-13	1.52758583816823E-12	1.58993628054244E-12
0.00756	5.61153981367921E-13	1.52758583816823E-12	2.24461592547168E-12	1.71463716529087E-12	1.34053451104559E-12	1.37170973223269E-12	1.52758583816823E-12	-9.35256635613201E-14	1.62111150172955E-12	1.55876105935534E-12	1.55876105935534E-13	1.21583362629716E-12	7.79380529677668E-13	2.18226548309747E-12	1.18465840511005E-12	4.36453096619494E-13	1.52758583816823E-12	1.30935928985848E-12
0.00758	1.05995752036163E-12	1.43406017460691E-12	2.36931681022011E-12	2.08873981953615E-12	1.09113274154873E-12	1.37170973223269E-12	1.34053451104559E-12	-2.18226548309747E-13	1.46523539579401E-12	1.68346194410376E-12	4.36453096619494E-13	9.04081414426094E-13	6.54679644929241E-13	1.71463716529087E-12	1.37170973223269E-12	8.10555750864774E-13	1.49641061698112E-12	1.05995752036163E-12
0.0076	1.43406017460691E-12	1.34053451104559E-12	2.43166725259432E-12	2.11991504072326E-12	9.04081414426094E-13	1.49641061698112E-12	1.21583362629716E-12	-4.36453096619494E-13	1.24700884748427E-12	1.71463716529087E-12	3.7410265424528E-13	6.23504423742134E-13	4.67628317806601E-13	1.27818406867137E-12	1.27818406867137E-12	1.24700884748427E-12	1.27818406867137E-12	1.09113274154873E-12
0.00762	1.4028849534198E-12	1.24700884748427E-12	2.49401769496854E-12	2.11991504072326E-12	9.35256635613201E-13	1.74581238647798E-12	1.15348318392295E-12	-5.92329202555027E-13	1.27818406867137E-12	1.52758583816823E-12	2.8057699068396E-13	6.54679644929241E-13	2.18226548309747E-13	9.97607077987414E-13	1.05995752036163E-12	1.77698760766508E-12	8.72906193238988E-13	1.09113274154873E-12
0.00764	1.12230796273584E-12	9.66431856800308E-13	2.27579114665879E-12	2.02638937716194E-12	1.15348318392295E-12	1.96403893478772E-12	1.24700884748427E-12	-6.23504423742134E-13	1.43406017460691E-12	1.24700884748427E-12	2.18226548309747E-13	7.79380529677668E-13	-9.35256635613201E-14	5.61153981367921E-13	7.48205308490561E-13	2.08873981953615E-12	8.41730972051881E-13	8.72906193238988E-13
0.00766	8.10555750864774E-13	6.85854866116347E-13	1.65228672291666E-12	2.02638937716194E-12	1.34053451104559E-12	2.11991504072326E-12	1.37170973223269E-12	-3.7410265424528E-13	1.80816282885219E-12	1.05995752036163E-12	3.42927433058174E-13	9.97607077987414E-13	-1.8705132712264E-13	1.8705132712264E-13	5.92329202555027E-13	2.338141589033E-12	9.35256635613201E-13	5.92329202555027E-13
0.00768	5.92329202555027E-13	5.92329202555027E-13	1.12230796273584E-12	2.05756459834904E-12	1.52758583816823E-12	2.21344070428458E-12	1.52758583816823E-12	0	2.15109026191036E-12	8.10555750864774E-13	4.98803538993707E-13	1.02878229917452E-12	-1.24700884748427E-13	1.55876105935534E-13	5.92329202555027E-13	2.46284247378143E-12	9.97607077987414E-13	4.36453096619494E-13
0.0077	5.61153981367921E-13	8.72906193238988E-13	8.41730972051881E-13	2.18226548309747E-12	1.43406017460691E-12	2.18226548309747E-12	1.46523539579401E-12	2.8057699068396E-13	2.27579114665879E-12	4.05277875432387E-13	5.29978760180814E-13	9.97607077987414E-13	1.55876105935534E-13	2.49401769496854E-13	4.98803538993707E-13	2.46284247378143E-12	1.18465840511005E-12	4.67628317806601E-13
0.00772	5.29978760180814E-13	1.24700884748427E-12	9.04081414426094E-13	2.27579114665879E-12	1.18465840511005E-12	2.3069663678459E-12	1.27818406867137E-12	4.36453096619494E-13	2.27579114665879E-12	-9.35256635613201E-14	5.92329202555027E-13	9.97607077987414E-13	4.36453096619494E-13	4.05277875432387E-13	2.49401769496854E-13	2.11991504072326E-12	1.34053451104559E-12	4.36453096619494E-13
0.00774	4.98803538993707E-13	1.62111150172955E-12	1.21583362629716E-12	1.8393380500393E-12	7.79380529677668E-13	2.43166725259432E-12	1.09113274154873E-12	5.92329202555027E-13	2.49401769496854E-12	-4.67628317806601E-13	4.98803538993707E-13	1.12230796273584E-12	4.36453096619494E-13	8.10555750864774E-13	6.23504423742134E-14	1.62111150172955E-12	1.24700884748427E-12	4.67628317806601E-13
0.00776	4.05277875432387E-13	1.77698760766508E-12	1.68346194410376E-12	1.18465840511005E-12	6.54679644929241E-13	2.46284247378143E-12	8.41730972051881E-13	6.54679644929241E-13	2.55636813734275E-12	-7.17030087303454E-13	5.61153981367921E-13	1.30935928985848E-12	4.67628317806601E-13	8.41730972051881E-13	-1.55876105935534E-13	1.09113274154873E-12	9.97607077987414E-13	5.92329202555027E-13
0.00778	5.29978760180814E-13	1.71463716529087E-12	2.21344070428458E-12	4.98803538993707E-13	4.36453096619494E-13	2.49401769496854E-12	7.48205308490561E-13	6.85854866116347E-13	2.61871857971696E-12	-6.54679644929241E-13	6.54679644929241E-13	1.34053451104559E-12	3.11752211871067E-13	1.18465840511005E-12	-2.8057699068396E-13	6.23504423742134E-13	6.23504423742134E-13	8.10555750864774E-13
0.0078	5.61153981367921E-13	1.74581238647798E-12	2.46284247378143E-12	1.8705132712264E-13	-1.8705132712264E-13	2.43166725259432E-12	7.79380529677668E-13	6.85854866116347E-13	2.61871857971696E-12	-1.24700884748427E-13	5.29978760180814E-13	1.30935928985848E-12	4.05277875432387E-13	1.58993628054244E-12	-6.23504423742134E-13	3.42927433058174E-13	3.11752211871067E-13	1.02878229917452E-12
0.00782	4.36453096619494E-13	1.68346194410376E-12	2.36931681022011E-12	1.8705132712264E-13	-8.72906193238988E-13	2.15109026191036E-12	9.66431856800308E-13	6.54679644929241E-13	2.49401769496854E-12	4.05277875432387E-13	4.98803538993707E-13	1.18465840511005E-12	6.23504423742134E-13	1.90168849241351E-12	-8.41730972051881E-13	1.55876105935534E-13	2.49401769496854E-13	1.02878229917452E-12
0.00784	1.24700884748427E-13	1.68346194410376E-12	2.21344070428458E-12	4.67628317806601E-13	-1.09113274154873E-12	1.8705132712264E-12	1.15348318392295E-12	4.67628317806601E-13	2.40049203140722E-12	9.35256635613201E-13	4.36453096619494E-13	1.24700884748427E-12	9.04081414426094E-13	2.3069663678459E-12	-6.54679644929241E-13	0	2.8057699068396E-13	7.79380529677668E-13
0.00786	-3.11752211871067E-14	1.58993628054244E-12	1.99521415597483E-12	8.72906193238988E-13	-8.72906193238988E-13	1.4028849534198E-12	1.58993628054244E-12	3.11752211871067E-13	2.27579114665879E-12	1.37170973223269E-12	3.7410265424528E-13	1.34053451104559E-12	1.24700884748427E-12	2.58754335852986E-12	-1.24700884748427E-13	-1.8705132712264E-13	2.8057699068396E-13	4.36453096619494E-13
0.00788	6.23504423742134E-14	1.55876105935534E-12	1.99521415597483E-12	1.18465840511005E-12	-5.61153981367921E-13	8.72906193238988E-13	1.65228672291666E-12	2.8057699068396E-13	2.05756459834904E-12	1.68346194410376E-12	4.05277875432387E-13	1.43406017460691E-12	1.37170973223269E-12	2.7745946856525E-12	3.11752211871067E-14	-3.7410265424528E-13	5.61153981367921E-13	1.24700884748427E-13
0.0079	4.05277875432387E-13	1.62111150172955E-12	2.02638937716194E-12	1.34053451104559E-12	-2.8057699068396E-13	3.42927433058174E-13	1.65228672291666E-12	4.98803538993707E-13	1.71463716529087E-12	1.93286371360062E-12	5.92329202555027E-13	1.52758583816823E-12	1.34053451104559E-12	2.7745946856525E-12	6.23504423742134E-14	-3.7410265424528E-13	9.35256635613201E-13	-3.11752211871067E-14
0.00792	1.02878229917452E-12	1.8705132712264E-12	1.96403893478772E-12	1.34053451104559E-12	-3.11752211871067E-14	1.24700884748427E-13	1.65228672291666E-12	6.85854866116347E-13	1.30935928985848E-12	2.18226548309747E-12	6.23504423742134E-13	1.71463716529087E-12	1.27818406867137E-12	2.52519291615564E-12	3.42927433058174E-13	-2.49401769496854E-13	1.34053451104559E-12	1.8705132712264E-13
0.00794	1.34053451104559E-12	2.05756459834904E-12	1.80816282885219E-12	1.24700884748427E-12	2.8057699068396E-13	4.98803538993707E-13	1.58993628054244E-12	1.02878229917452E-12	9.35256635613201E-13	2.36931681022011E-12	6.23504423742134E-13	1.8705132712264E-12	1.27818406867137E-12	2.43166725259432E-12	6.23504423742134E-13	9.35256635613201E-14	1.68346194410376E-12	6.54679644929241E-13
0.00796	1.58993628054244E-12	2.05756459834904E-12	1.52758583816823E-12	9.35256635613201E-13	4.67628317806601E-13	1.02878229917452E-12	1.4028849534198E-12	1.15348318392295E-12	5.29978760180814E-13	2.43166725259432E-12	6.85854866116347E-13	2.21344070428458E-12	1.37170973223269E-12	2.15109026191036E-12	8.10555750864774E-13	2.18226548309747E-13	2.02638937716194E-12	9.97607077987414E-13
0.00798	1.46523539579401E-12	1.8705132712264E-12	1.27818406867137E-12	7.17030087303454E-13	5.29978760180814E-13	1.55876105935534E-12	1.12230796273584E-12	1.18465840511005E-12	5.92329202555027E-13	2.21344070428458E-12	5.92329202555027E-13	2.27579114665879E-12	1.27818406867137E-12	1.8393380500393E-12	8.10555750864774E-13	2.49401769496854E-13	2.08873981953615E-12	1.12230796273584E-12
0.008	1.37170973223269E-12	1.74581238647798E-12	1.30935928985848E-12	5.29978760180814E-13	5.92329202555027E-13	1.77698760766508E-12	9.04081414426094E-13	1.12230796273584E-12	1.12230796273584E-12	1.62111150172955E-12	4.05277875432387E-13	2.27579114665879E-12	1.18465840511005E-12	1.4028849534198E-12	8.72906193238988E-13	6.23504423742134E-14	1.93286371360062E-12	8.72906193238988E-13
0.00802	1.24700884748427E-12	1.55876105935534E-12	1.52758583816823E-12	4.05277875432387E-13	1.12230796273584E-12	1.77698760766508E-12	8.10555750864774E-13	1.02878229917452E-12	1.8393380500393E-12	1.09113274154873E-12	4.98803538993707E-13	2.05756459834904E-12	1.24700884748427E-12	9.97607077987414E-13	1.18465840511005E-12	1.8705132712264E-13	1.62111150172955E-12	5.92329202555027E-13
0.00804	1.27818406867137E-12	1.27818406867137E-12	1.52758583816823E-12	4.05277875432387E-13	1.58993628054244E-12	1.49641061698112E-12	6.54679644929241E-13	9.97607077987414E-13	2.11991504072326E-12	7.48205308490561E-13	6.85854866116347E-13	1.71463716529087E-12	1.43406017460691E-12	8.10555750864774E-13	1.68346194410376E-12	4.05277875432387E-13	1.21583362629716E-12	2.49401769496854E-13
0.00806	1.27818406867137E-12	9.97607077987414E-13	1.52758583816823E-12	5.29978760180814E-13	1.65228672291666E-12	9.35256635613201E-13	6.85854866116347E-13	1.15348318392295E-12	1.71463716529087E-12	5.29978760180814E-13	9.66431856800308E-13	1.58993628054244E-12	1.68346194410376E-12	5.92329202555027E-13	2.21344070428458E-12	4.05277875432387E-13	8.41730972051881E-13	6.23504423742134E-14
0.00808	1.34053451104559E-12	6.23504423742134E-13	1.43406017460691E-12	7.79380529677668E-13	1.30935928985848E-12	6.54679644929241E-13	7.48205308490561E-13	1.34053451104559E-12	1.24700884748427E-12	5.29978760180814E-13	1.12230796273584E-12	1.52758583816823E-12	1.80816282885219E-12	4.67628317806601E-13	2.27579114665879E-12	3.7410265424528E-13	5.29978760180814E-13	-3.11752211871067E-13
0.0081	1.24700884748427E-12	3.42927433058174E-13	1.27818406867137E-12	1.09113274154873E-12	8.72906193238988E-13	9.35256635613201E-13	7.79380529677668E-13	1.65228672291666E-12	7.17030087303454E-13	7.17030087303454E-13	9.97607077987414E-13	1.65228672291666E-12	1.93286371360062E-12	4.67628317806601E-13	2.02638937716194E-12	3.7410265424528E-13	4.36453096619494E-13	-9.35256635613201E-13
0.00812	9.04081414426094E-13	1.55876105935534E-13	1.05995752036163E-12	1.52758583816823E-12	5.29978760180814E-13	1.49641061698112E-12	6.54679644929241E-13	1.68346194410376E-12	1.8705132712264E-13	9.35256635613201E-13	9.04081414426094E-13	1.71463716529087E-12	1.90168849241351E-12	7.17030087303454E-13	1.65228672291666E-12	3.42927433058174E-13	3.42927433058174E-13	-1.15348318392295E-12
0.00814	4.67628317806601E-13	2.8057699068396E-13	8.72906193238988E-13	1.99521415597483E-12	1.8705132712264E-13	1.8393380500393E-12	3.11752211871067E-13	1.49641061698112E-12	-3.7410265424528E-13	1.27818406867137E-12	7.48205308490561E-13	1.74581238647798E-12	1.80816282885219E-12	1.12230796273584E-12	1.21583362629716E-12	3.7410265424528E-13	5.92329202555027E-13	-9.35256635613201E-13
0.00816	0	7.17030087303454E-13	7.48205308490561E-13	2.36931681022011E-12	-3.11752211871067E-14	1.90168849241351E-12	3.11752211871067E-14	1.18465840511005E-12	-5.29978760180814E-13	1.68346194410376E-12	8.41730972051881E-13	1.71463716529087E-12	1.55876105935534E-12	1.55876105935534E-12	8.10555750864774E-13	2.8057699068396E-13	9.04081414426094E-13	-4.36453096619494E-13
0.00818	-3.42927433058174E-13	1.18465840511005E-12	6.85854866116347E-13	2.43166725259432E-12	9.35256635613201E-14	1.8393380500393E-12	6.23504423742134E-14	9.04081414426094E-13	-4.67628317806601E-13	2.02638937716194E-12	8.10555750864774E-13	1.58993628054244E-12	1.46523539579401E-12	1.71463716529087E-12	4.05277875432387E-13	4.98803538993707E-13	1.30935928985848E-12	-1.8705132712264E-13
0.0082	-3.11752211871067E-13	1.77698760766508E-12	6.23504423742134E-13	2.27579114665879E-12	3.11752211871067E-13	1.8705132712264E-12	1.24700884748427E-13	6.54679644929241E-13	-3.11752211871067E-13	2.02638937716194E-12	7.48205308490561E-13	1.37170973223269E-12	1.55876105935534E-12	1.65228672291666E-12	2.49401769496854E-13	9.04081414426094E-13	1.46523539579401E-12	0
0.00822	6.23504423742134E-14	2.08873981953615E-12	5.29978760180814E-13	1.90168849241351E-12	5.92329202555027E-13	1.8393380500393E-12	2.49401769496854E-13	4.05277875432387E-13	-4.05277875432387E-13	1.93286371360062E-12	6.23504423742134E-13	1.27818406867137E-12	1.49641061698112E-12	1.52758583816823E-12	3.11752211871067E-13	1.27818406867137E-12	1.49641061698112E-12	1.8705132712264E-13
0.00824	6.54679644929241E-13	2.18226548309747E-12	4.05277875432387E-13	1.58993628054244E-12	8.10555750864774E-13	1.43406017460691E-12	4.36453096619494E-13	3.11752211871067E-13	-4.98803538993707E-13	1.58993628054244E-12	5.61153981367921E-13	1.37170973223269E-12	1.02878229917452E-12	1.34053451104559E-12	3.42927433058174E-13	1.30935928985848E-12	1.18465840511005E-12	6.23504423742134E-14
0.00826	1.27818406867137E-12	2.11991504072326E-12	2.8057699068396E-13	1.21583362629716E-12	1.05995752036163E-12	1.02878229917452E-12	6.85854866116347E-13	4.05277875432387E-13	-1.8705132712264E-13	1.24700884748427E-12	5.92329202555027E-13	1.43406017460691E-12	5.92329202555027E-13	1.27818406867137E-12	4.05277875432387E-13	1.09113274154873E-12	8.41730972051881E-13	-4.36453096619494E-13
0.00828	1.68346194410376E-12	1.74581238647798E-12	3.42927433058174E-13	1.21583362629716E-12	1.37170973223269E-12	8.10555750864774E-13	9.04081414426094E-13	4.05277875432387E-13	3.42927433058174E-13	1.05995752036163E-12	6.54679644929241E-13	1.62111150172955E-12	2.8057699068396E-13	1.4028849534198E-12	4.67628317806601E-13	9.97607077987414E-13	4.98803538993707E-13	-7.48205308490561E-13
0.0083	2.08873981953615E-12	1.27818406867137E-12	4.67628317806601E-13	1.18465840511005E-12	1.58993628054244E-12	7.48205308490561E-13	1.18465840511005E-12	4.67628317806601E-13	9.66431856800308E-13	1.05995752036163E-12	9.97607077987414E-13	1.71463716529087E-12	-1.24700884748427E-13	1.55876105935534E-12	3.42927433058174E-13	1.21583362629716E-12	1.55876105935534E-13	-4.98803538993707E-13
0.00832	2.36931681022011E-12	1.02878229917452E-12	8.10555750864774E-13	1.30935928985848E-12	1.65228672291666E-12	7.79380529677668E-13	1.34053451104559E-12	6.23504423742134E-13	1.49641061698112E-12	1.12230796273584E-12	1.37170973223269E-12	1.8393380500393E-12	-2.18226548309747E-13	1.62111150172955E-12	2.49401769496854E-13	1.58993628054244E-12	3.11752211871067E-14	6.23504423742134E-14
0.00834	2.36931681022011E-12	7.48205308490561E-13	1.09113274154873E-12	1.52758583816823E-12	1.8705132712264E-12	6.85854866116347E-13	1.18465840511005E-12	6.54679644929241E-13	1.99521415597483E-12	1.24700884748427E-12	1.34053451104559E-12	1.96403893478772E-12	6.23504423742134E-14	1.37170973223269E-12	9.35256635613201E-14	1.8393380500393E-12	6.23504423742134E-14	7.17030087303454E-13
0.00836	2.24461592547168E-12	7.79380529677668E-13	1.37170973223269E-12	1.62111150172955E-12	1.90168849241351E-12	6.85854866116347E-13	1.09113274154873E-12	9.35256635613201E-13	2.36931681022011E-12	1.18465840511005E-12	8.41730972051881E-13	2.08873981953615E-12	5.29978760180814E-13	1.09113274154873E-12	2.18226548309747E-13	1.71463716529087E-12	9.35256635613201E-14	1.02878229917452E-12
0.00838	1.90168849241351E-12	8.10555750864774E-13	1.58993628054244E-12	1.65228672291666E-12	1.8705132712264E-12	1.05995752036163E-12	1.09113274154873E-12	1.27818406867137E-12	2.61871857971696E-12	1.12230796273584E-12	3.11752211871067E-13	2.21344070428458E-12	9.35256635613201E-13	9.35256635613201E-13	5.29978760180814E-13	1.30935928985848E-12	3.11752211871067E-13	1.09113274154873E-12
0.0084	1.4028849534198E-12	9.66431856800308E-13	1.8393380500393E-12	1.49641061698112E-12	1.68346194410376E-12	1.55876105935534E-12	1.27818406867137E-12	1.8393380500393E-12	2.40049203140722E-12	8.10555750864774E-13	1.24700884748427E-13	2.24461592547168E-12	1.12230796273584E-12	9.04081414426094E-13	8.10555750864774E-13	9.97607077987414E-13	5.92329202555027E-13	1.30935928985848E-12
0.00842	7.17030087303454E-13	8.72906193238988E-13	2.11991504072326E-12	1.34053451104559E-12	1.49641061698112E-12	1.93286371360062E-12	1.58993628054244E-12	2.21344070428458E-12	1.90168849241351E-12	5.29978760180814E-13	9.35256635613201E-14	2.08873981953615E-12	1.27818406867137E-12	9.97607077987414E-13	1.12230796273584E-12	7.17030087303454E-13	8.41730972051881E-13	1.55876105935534E-12
0.00844	1.55876105935534E-13	7.48205308490561E-13	2.15109026191036E-12	1.34053451104559E-12	1.18465840511005E-12	2.05756459834904E-12	1.71463716529087E-12	2.21344070428458E-12	1.18465840511005E-12	1.8705132712264E-13	0	1.8705132712264E-12	1.37170973223269E-12	7.79380529677668E-13	1.12230796273584E-12	3.7410265424528E-13	8.41730972051881E-13	1.77698760766508E-12
0.00846	-1.55876105935534E-13	9.66431856800308E-13	2.15109026191036E-12	1.34053451104559E-12	1.02878229917452E-12	1.93286371360062E-12	1.58993628054244E-12	2.11991504072326E-12	6.54679644929241E-13	-1.55876105935534E-13	0	1.74581238647798E-12	1.55876105935534E-12	6.85854866116347E-13	1.09113274154873E-12	3.11752211871067E-14	7.17030087303454E-13	1.99521415597483E-12
0.00848	-1.8705132712264E-13	1.21583362629716E-12	2.08873981953615E-12	1.4028849534198E-12	8.10555750864774E-13	1.71463716529087E-12	1.49641061698112E-12	1.99521415597483E-12	3.7410265424528E-13	-2.49401769496854E-13	1.24700884748427E-13	1.68346194410376E-12	1.55876105935534E-12	4.98803538993707E-13	1.09113274154873E-12	-1.55876105935534E-13	4.67628317806601E-13	2.05756459834904E-12
0.0085	1.55876105935534E-13	1.65228672291666E-12	1.80816282885219E-12	1.49641061698112E-12	5.92329202555027E-13	1.43406017460691E-12	1.4028849534198E-12	1.68346194410376E-12	2.49401769496854E-13	3.11752211871067E-14	3.42927433058174E-13	1.4028849534198E-12	1.55876105935534E-12	3.7410265424528E-13	1.12230796273584E-12	-9.35256635613201E-14	2.49401769496854E-13	2.02638937716194E-12
0.00852	5.92329202555027E-13	1.90168849241351E-12	1.55876105935534E-12	1.49641061698112E-12	4.98803538993707E-13	1.43406017460691E-12	1.43406017460691E-12	1.4028849534198E-12	1.24700884748427E-13	6.23504423742134E-13	6.23504423742134E-13	1.24700884748427E-12	1.71463716529087E-12	4.05277875432387E-13	9.35256635613201E-13	2.18226548309747E-13	9.35256635613201E-14	1.74581238647798E-12
0.00854	1.09113274154873E-12	1.93286371360062E-12	1.24700884748427E-12	1.37170973223269E-12	2.49401769496854E-13	1.74581238647798E-12	1.43406017460691E-12	1.09113274154873E-12	9.35256635613201E-14	9.35256635613201E-13	6.85854866116347E-13	1.09113274154873E-12	1.8393380500393E-12	5.92329202555027E-13	8.10555750864774E-13	5.92329202555027E-13	6.23504423742134E-14	1.34053451104559E-12
0.00856	1.27818406867137E-12	1.71463716529087E-12	9.04081414426094E-13	1.21583362629716E-12	-1.55876105935534E-13	2.3069663678459E-12	1.21583362629716E-12	9.35256635613201E-13	2.18226548309747E-13	9.35256635613201E-13	5.29978760180814E-13	9.04081414426094E-13	1.90168849241351E-12	9.97607077987414E-13	4.67628317806601E-13	1.09113274154873E-12	0	1.02878229917452E-12
0.00858	1.21583362629716E-12	1.43406017460691E-12	8.41730972051881E-13	1.02878229917452E-12	-3.42927433058174E-13	2.64989380090407E-12	1.02878229917452E-12	9.04081414426094E-13	3.11752211871067E-13	8.41730972051881E-13	4.36453096619494E-13	8.72906193238988E-13	1.80816282885219E-12	1.52758583816823E-12	1.24700884748427E-13	1.58993628054244E-12	6.23504423742134E-14	6.85854866116347E-13
0.0086	1.15348318392295E-12	1.15348318392295E-12	8.41730972051881E-13	9.97607077987414E-13	-9.35256635613201E-14	2.64989380090407E-12	9.04081414426094E-13	1.12230796273584E-12	6.23504423742134E-13	5.61153981367921E-13	6.23504423742134E-13	9.97607077987414E-13	1.74581238647798E-12	1.90168849241351E-12	9.35256635613201E-14	1.77698760766508E-12	1.55876105935534E-13	5.29978760180814E-13
0.00862	1.05995752036163E-12	1.02878229917452E-12	9.35256635613201E-13	1.09113274154873E-12	1.24700884748427E-13	2.36931681022011E-12	9.04081414426094E-13	1.34053451104559E-12	8.72906193238988E-13	1.8705132712264E-13	8.41730972051881E-13	1.15348318392295E-12	1.8393380500393E-12	1.93286371360062E-12	4.98803538993707E-13	1.68346194410376E-12	5.61153981367921E-13	6.23504423742134E-13
0.00864	1.12230796273584E-12	1.21583362629716E-12	1.12230796273584E-12	1.34053451104559E-12	1.8705132712264E-13	1.8705132712264E-12	1.15348318392295E-12	1.43406017460691E-12	1.12230796273584E-12	-1.24700884748427E-13	1.18465840511005E-12	1.18465840511005E-12	1.74581238647798E-12	1.77698760766508E-12	9.04081414426094E-13	1.49641061698112E-12	1.02878229917452E-12	8.41730972051881E-13
0.00866	1.15348318392295E-12	1.46523539579401E-12	1.52758583816823E-12	1.80816282885219E-12	1.24700884748427E-13	1.52758583816823E-12	1.15348318392295E-12	1.24700884748427E-12	1.4028849534198E-12	-2.18226548309747E-13	1.37170973223269E-12	1.24700884748427E-12	1.62111150172955E-12	1.55876105935534E-12	1.09113274154873E-12	1.27818406867137E-12	1.62111150172955E-12	1.24700884748427E-12
0.00868	1.34053451104559E-12	1.77698760766508E-12	2.02638937716194E-12	2.02638937716194E-12	2.8057699068396E-13	1.34053451104559E-12	8.41730972051881E-13	9.97607077987414E-13	1.65228672291666E-12	1.55876105935534E-13	1.58993628054244E-12	1.27818406867137E-12	1.37170973223269E-12	1.27818406867137E-12	1.21583362629716E-12	9.97607077987414E-13	2.05756459834904E-12	1.58993628054244E-12
0.0087	1.58993628054244E-12	1.68346194410376E-12	2.338141589033E-12	2.18226548309747E-12	4.98803538993707E-13	1.24700884748427E-12	4.36453096619494E-13	7.48205308490561E-13	1.71463716529087E-12	5.61153981367921E-13	1.49641061698112E-12	1.43406017460691E-12	1.24700884748427E-12	1.02878229917452E-12	1.34053451104559E-12	8.41730972051881E-13	2.3069663678459E-12	1.71463716529087E-12
0.00872	1.71463716529087E-12	1.46523539579401E-12	2.36931681022011E-12	1.99521415597483E-12	7.79380529677668E-13	1.27818406867137E-12	1.24700884748427E-13	5.92329202555027E-13	1.4028849534198E-12	1.37170973223269E-12	1.27818406867137E-12	1.90168849241351E-12	1.09113274154873E-12	8.10555750864774E-13	1.49641061698112E-12	9.35256635613201E-13	2.27579114665879E-12	1.68346194410376E-12
0.00874	1.8393380500393E-12	1.27818406867137E-12	2.18226548309747E-12	1.68346194410376E-12	9.35256635613201E-13	1.18465840511005E-12	0	6.23504423742134E-13	1.21583362629716E-12	2.18226548309747E-12	8.72906193238988E-13	2.338141589033E-12	1.02878229917452E-12	4.98803538993707E-13	1.37170973223269E-12	1.18465840511005E-12	2.11991504072326E-12	1.55876105935534E-12
0.00876	2.05756459834904E-12	1.15348318392295E-12	2.05756459834904E-12	1.27818406867137E-12	1.37170973223269E-12	1.15348318392295E-12	1.55876105935534E-13	9.35256635613201E-13	1.24700884748427E-12	2.46284247378143E-12	7.17030087303454E-13	2.36931681022011E-12	9.35256635613201E-13	4.67628317806601E-13	1.46523539579401E-12	1.49641061698112E-12	1.71463716529087E-12	1.15348318392295E-12
0.00878	2.05756459834904E-12	1.05995752036163E-12	2.02638937716194E-12	8.41730972051881E-13	1.93286371360062E-12	1.21583362629716E-12	3.7410265424528E-13	1.27818406867137E-12	1.09113274154873E-12	2.24461592547168E-12	5.29978760180814E-13	2.08873981953615E-12	7.79380529677668E-13	5.29978760180814E-13	1.77698760766508E-12	1.90168849241351E-12	1.30935928985848E-12	9.04081414426094E-13
0.0088	2.08873981953615E-12	1.12230796273584E-12	1.8705132712264E-12	4.05277875432387E-13	2.21344070428458E-12	1.37170973223269E-12	7.79380529677668E-13	1.55876105935534E-12	1.02878229917452E-12	1.77698760766508E-12	4.05277875432387E-13	1.65228672291666E-12	6.54679644929241E-13	9.04081414426094E-13	2.21344070428458E-12	2.3069663678459E-12	9.35256635613201E-13	8.10555750864774E-13
0.00882	1.96403893478772E-12	1.21583362629716E-12	1.8393380500393E-12	9.35256635613201E-14	2.21344070428458E-12	1.55876105935534E-12	1.27818406867137E-12	1.77698760766508E-12	7.48205308490561E-13	1.27818406867137E-12	3.7410265424528E-13	1.27818406867137E-12	4.36453096619494E-13	1.4028849534198E-12	2.08873981953615E-12	2.58754335852986E-12	8.10555750864774E-13	5.92329202555027E-13
0.00884	1.68346194410376E-12	1.21583362629716E-12	1.77698760766508E-12	-9.35256635613201E-14	1.90168849241351E-12	1.93286371360062E-12	1.52758583816823E-12	1.71463716529087E-12	4.98803538993707E-13	9.97607077987414E-13	4.36453096619494E-13	1.15348318392295E-12	1.55876105935534E-13	2.02638937716194E-12	1.8393380500393E-12	2.24461592547168E-12	7.79380529677668E-13	4.05277875432387E-13
0.00886	1.49641061698112E-12	1.37170973223269E-12	1.74581238647798E-12	1.24700884748427E-13	1.4028849534198E-12	2.02638937716194E-12	1.30935928985848E-12	1.4028849534198E-12	2.8057699068396E-13	9.04081414426094E-13	6.85854866116347E-13	1.18465840511005E-12	9.35256635613201E-14	2.61871857971696E-12	1.46523539579401E-12	1.71463716529087E-12	8.10555750864774E-13	-1.55876105935534E-13
0.00888	1.30935928985848E-12	1.55876105935534E-12	1.8705132712264E-12	4.36453096619494E-13	9.66431856800308E-13	1.55876105935534E-12	9.66431856800308E-13	9.97607077987414E-13	9.35256635613201E-14	6.54679644929241E-13	1.09113274154873E-12	1.27818406867137E-12	1.24700884748427E-13	2.93047079158803E-12	1.18465840511005E-12	1.24700884748427E-12	9.04081414426094E-13	-5.61153981367921E-13
0.0089	1.21583362629716E-12	1.8705132712264E-12	1.99521415597483E-12	8.10555750864774E-13	4.98803538993707E-13	7.48205308490561E-13	7.48205308490561E-13	6.85854866116347E-13	1.24700884748427E-13	5.61153981367921E-13	1.4028849534198E-12	1.49641061698112E-12	2.18226548309747E-13	3.05517167633646E-12	7.48205308490561E-13	1.02878229917452E-12	9.97607077987414E-13	-4.98803538993707E-13
0.00892	1.18465840511005E-12	2.02638937716194E-12	1.8705132712264E-12	1.05995752036163E-12	3.11752211871067E-13	2.18226548309747E-13	9.66431856800308E-13	7.17030087303454E-13	4.36453096619494E-13	7.17030087303454E-13	1.43406017460691E-12	1.62111150172955E-12	3.7410265424528E-13	2.99282123396224E-12	5.61153981367921E-13	9.35256635613201E-13	9.97607077987414E-13	-6.23504423742134E-14
0.00894	1.21583362629716E-12	2.21344070428458E-12	1.74581238647798E-12	1.18465840511005E-12	3.11752211871067E-13	-3.11752211871067E-14	1.24700884748427E-12	8.10555750864774E-13	6.54679644929241E-13	9.04081414426094E-13	1.24700884748427E-12	1.8705132712264E-12	6.54679644929241E-13	2.7745946856525E-12	6.85854866116347E-13	8.10555750864774E-13	8.41730972051881E-13	5.29978760180814E-13
0.00896	1.43406017460691E-12	2.18226548309747E-12	1.62111150172955E-12	1.18465840511005E-12	4.05277875432387E-13	-2.18226548309747E-13	1.27818406867137E-12	1.02878229917452E-12	7.48205308490561E-13	1.18465840511005E-12	1.05995752036163E-12	1.93286371360062E-12	9.97607077987414E-13	2.3069663678459E-12	1.02878229917452E-12	6.54679644929241E-13	7.79380529677668E-13	8.72906193238988E-13
0.00898	1.49641061698112E-12	1.96403893478772E-12	1.55876105935534E-12	1.05995752036163E-12	5.92329202555027E-13	-3.11752211871067E-13	1.12230796273584E-12	1.15348318392295E-12	8.72906193238988E-13	1.49641061698112E-12	8.72906193238988E-13	1.90168849241351E-12	1.37170973223269E-12	1.90168849241351E-12	1.21583362629716E-12	6.54679644929241E-13	7.17030087303454E-13	1.21583362629716E-12
0.009	1.46523539579401E-12	1.65228672291666E-12	1.58993628054244E-12	1.02878229917452E-12	8.10555750864774E-13	-9.35256635613201E-14	8.41730972051881E-13	1.18465840511005E-12	1.02878229917452E-12	1.65228672291666E-12	9.66431856800308E-13	1.8393380500393E-12	1.58993628054244E-12	1.49641061698112E-12	1.09113274154873E-12	5.92329202555027E-13	6.54679644929241E-13	1.43406017460691E-12
0.00902	1.09113274154873E-12	1.37170973223269E-12	1.52758583816823E-12	9.97607077987414E-13	1.02878229917452E-12	4.05277875432387E-13	7.48205308490561E-13	1.09113274154873E-12	1.21583362629716E-12	1.65228672291666E-12	1.02878229917452E-12	1.74581238647798E-12	1.62111150172955E-12	9.97607077987414E-13	7.48205308490561E-13	4.05277875432387E-13	9.04081414426094E-13	1.30935928985848E-12
0.00904	7.48205308490561E-13	1.18465840511005E-12	1.34053451104559E-12	1.05995752036163E-12	9.35256635613201E-13	1.05995752036163E-12	8.10555750864774E-13	1.09113274154873E-12	1.43406017460691E-12	1.55876105935534E-12	1.09113274154873E-12	1.55876105935534E-12	1.55876105935534E-12	5.29978760180814E-13	3.42927433058174E-13	9.35256635613201E-14	1.21583362629716E-12	9.66431856800308E-13
0.00906	6.23504423742134E-13	1.05995752036163E-12	1.18465840511005E-12	1.24700884748427E-12	7.48205308490561E-13	1.58993628054244E-12	9.66431856800308E-13	1.15348318392295E-12	1.74581238647798E-12	1.4028849534198E-12	1.27818406867137E-12	1.55876105935534E-12	1.4028849534198E-12	1.8705132712264E-13	1.24700884748427E-13	1.8705132712264E-13	1.24700884748427E-12	9.35256635613201E-13
0.00908	7.48205308490561E-13	8.41730972051881E-13	8.72906193238988E-13	1.43406017460691E-12	4.67628317806601E-13	1.71463716529087E-12	1.02878229917452E-12	1.34053451104559E-12	1.77698760766508E-12	1.15348318392295E-12	1.58993628054244E-12	1.55876105935534E-12	1.21583362629716E-12	1.24700884748427E-13	9.35256635613201E-14	2.49401769496854E-13	1.09113274154873E-12	1.21583362629716E-12
0.0091	9.04081414426094E-13	7.48205308490561E-13	6.85854866116347E-13	1.49641061698112E-12	9.35256635613201E-14	1.24700884748427E-12	1.49641061698112E-12	1.77698760766508E-12	1.65228672291666E-12	9.04081414426094E-13	1.68346194410376E-12	1.37170973223269E-12	1.09113274154873E-12	5.61153981367921E-13	4.98803538993707E-13	4.36453096619494E-13	9.04081414426094E-13	1.43406017460691E-12
0.00912	7.79380529677668E-13	4.98803538993707E-13	6.54679644929241E-13	1.43406017460691E-12	-1.8705132712264E-13	9.97607077987414E-13	2.02638937716194E-12	2.11991504072326E-12	1.62111150172955E-12	8.41730972051881E-13	1.27818406867137E-12	1.15348318392295E-12	1.05995752036163E-12	1.02878229917452E-12	9.66431856800308E-13	4.98803538993707E-13	7.79380529677668E-13	1.24700884748427E-12
0.00914	3.7410265424528E-13	4.05277875432387E-13	9.35256635613201E-13	1.37170973223269E-12	-2.49401769496854E-13	1.15348318392295E-12	2.24461592547168E-12	2.21344070428458E-12	1.43406017460691E-12	8.10555750864774E-13	7.79380529677668E-13	9.97607077987414E-13	1.21583362629716E-12	1.30935928985848E-12	1.34053451104559E-12	4.98803538993707E-13	8.72906193238988E-13	9.97607077987414E-13
0.00916	0	4.36453096619494E-13	1.02878229917452E-12	1.30935928985848E-12	-2.49401769496854E-13	1.12230796273584E-12	2.08873981953615E-12	2.36931681022011E-12	1.37170973223269E-12	9.35256635613201E-13	6.23504423742134E-13	9.04081414426094E-13	1.46523539579401E-12	1.37170973223269E-12	1.49641061698112E-12	5.29978760180814E-13	1.18465840511005E-12	8.72906193238988E-13
0.00918	-3.11752211871067E-13	3.42927433058174E-13	8.72906193238988E-13	1.27818406867137E-12	-1.8705132712264E-13	7.79380529677668E-13	1.71463716529087E-12	2.338141589033E-12	1.30935928985848E-12	8.72906193238988E-13	8.41730972051881E-13	1.21583362629716E-12	1.68346194410376E-12	1.43406017460691E-12	1.58993628054244E-12	5.61153981367921E-13	1.65228672291666E-12	9.66431856800308E-13
0.0092	-5.92329202555027E-13	1.24700884748427E-13	5.61153981367921E-13	1.4028849534198E-12	-1.55876105935534E-13	1.55876105935534E-13	1.18465840511005E-12	2.08873981953615E-12	1.27818406867137E-12	8.72906193238988E-13	6.54679644929241E-13	1.52758583816823E-12	1.74581238647798E-12	1.43406017460691E-12	1.55876105935534E-12	6.54679644929241E-13	2.11991504072326E-12	1.12230796273584E-12
0.00922	-4.05277875432387E-13	-2.18226548309747E-13	2.8057699068396E-13	1.55876105935534E-12	-1.55876105935534E-13	-6.54679644929241E-13	7.48205308490561E-13	1.74581238647798E-12	1.4028849534198E-12	7.17030087303454E-13	5.29978760180814E-13	1.65228672291666E-12	1.77698760766508E-12	1.24700884748427E-12	1.43406017460691E-12	7.48205308490561E-13	2.338141589033E-12	1.12230796273584E-12
0.00924	-1.24700884748427E-13	-2.8057699068396E-13	6.23504423742134E-14	1.58993628054244E-12	-2.49401769496854E-13	-1.27818406867137E-12	5.29978760180814E-13	1.49641061698112E-12	1.18465840511005E-12	4.36453096619494E-13	4.67628317806601E-13	1.49641061698112E-12	1.96403893478772E-12	9.35256635613201E-13	1.21583362629716E-12	7.48205308490561E-13	2.21344070428458E-12	1.12230796273584E-12
0.00926	2.18226548309747E-13	0	0	1.8705132712264E-12	-2.49401769496854E-13	-1.43406017460691E-12	4.67628317806601E-13	1.12230796273584E-12	9.04081414426094E-13	5.61153981367921E-13	5.29978760180814E-13	1.15348318392295E-12	2.3069663678459E-12	8.10555750864774E-13	9.66431856800308E-13	8.41730972051881E-13	1.74581238647798E-12	1.09113274154873E-12
0.00928	2.8057699068396E-13	4.98803538993707E-13	1.8705132712264E-13	2.15109026191036E-12	-2.18226548309747E-13	-9.66431856800308E-13	5.61153981367921E-13	9.35256635613201E-13	6.54679644929241E-13	1.15348318392295E-12	5.61153981367921E-13	9.66431856800308E-13	2.52519291615564E-12	8.72906193238988E-13	7.17030087303454E-13	1.02878229917452E-12	1.09113274154873E-12	9.97607077987414E-13
0.0093	1.24700884748427E-13	8.72906193238988E-13	4.36453096619494E-13	2.338141589033E-12	-3.42927433058174E-13	-4.05277875432387E-13	6.85854866116347E-13	1.05995752036163E-12	5.61153981367921E-13	1.52758583816823E-12	3.42927433058174E-13	9.97607077987414E-13	2.58754335852986E-12	1.34053451104559E-12	3.42927433058174E-13	1.18465840511005E-12	3.7410265424528E-13	1.09113274154873E-12
0.00932	-3.11752211871067E-14	1.24700884748427E-12	7.17030087303454E-13	2.24461592547168E-12	-7.48205308490561E-13	0	7.17030087303454E-13	1.27818406867137E-12	5.61153981367921E-13	1.43406017460691E-12	1.8705132712264E-13	1.02878229917452E-12	2.46284247378143E-12	1.80816282885219E-12	-1.24700884748427E-13	1.4028849534198E-12	9.35256635613201E-14	1.02878229917452E-12
0.00934	-9.35256635613201E-14	1.37170973223269E-12	8.10555750864774E-13	1.80816282885219E-12	-1.21583362629716E-12	2.49401769496854E-13	8.41730972051881E-13	1.52758583816823E-12	8.10555750864774E-13	1.21583362629716E-12	9.35256635613201E-14	9.97607077987414E-13	2.18226548309747E-12	2.24461592547168E-12	-7.48205308490561E-13	1.68346194410376E-12	1.24700884748427E-13	9.66431856800308E-13
0.00936	2.49401769496854E-13	1.27818406867137E-12	8.72906193238988E-13	1.34053451104559E-12	-1.12230796273584E-12	4.36453096619494E-13	1.12230796273584E-12	1.37170973223269E-12	9.35256635613201E-13	1.18465840511005E-12	1.24700884748427E-13	9.04081414426094E-13	1.80816282885219E-12	2.36931681022011E-12	-1.21583362629716E-12	1.77698760766508E-12	4.36453096619494E-13	8.72906193238988E-13
0.00938	7.79380529677668E-13	9.97607077987414E-13	7.79380529677668E-13	9.66431856800308E-13	-4.67628317806601E-13	6.85854866116347E-13	1.4028849534198E-12	1.02878229917452E-12	9.04081414426094E-13	1.49641061698112E-12	1.8705132712264E-13	8.72906193238988E-13	1.24700884748427E-12	2.3069663678459E-12	-1.12230796273584E-12	1.71463716529087E-12	8.72906193238988E-13	9.04081414426094E-13
0.0094	1.27818406867137E-12	6.23504423742134E-13	6.23504423742134E-13	7.79380529677668E-13	4.05277875432387E-13	1.05995752036163E-12	1.71463716529087E-12	7.79380529677668E-13	9.35256635613201E-13	1.68346194410376E-12	2.49401769496854E-13	6.85854866116347E-13	6.23504423742134E-13	2.18226548309747E-12	-7.79380529677668E-13	1.4028849534198E-12	1.27818406867137E-12	9.35256635613201E-13
0.00942	1.55876105935534E-12	5.29978760180814E-13	4.67628317806601E-13	5.92329202555027E-13	9.97607077987414E-13	1.71463716529087E-12	2.08873981953615E-12	5.29978760180814E-13	1.02878229917452E-12	1.71463716529087E-12	3.11752211871067E-13	6.54679644929241E-13	2.49401769496854E-13	1.74581238647798E-12	-1.24700884748427E-13	9.97607077987414E-13	1.62111150172955E-12	8.72906193238988E-13
0.00944	1.77698760766508E-12	8.10555750864774E-13	6.54679644929241E-13	4.05277875432387E-13	1.27818406867137E-12	2.3069663678459E-12	2.18226548309747E-12	5.29978760180814E-13	1.12230796273584E-12	1.71463716529087E-12	4.36453096619494E-13	9.35256635613201E-13	2.49401769496854E-13	1.49641061698112E-12	5.61153981367921E-13	6.85854866116347E-13	1.8705132712264E-12	7.17030087303454E-13
0.00946	1.74581238647798E-12	1.02878229917452E-12	9.97607077987414E-13	3.11752211871067E-13	1.4028849534198E-12	2.52519291615564E-12	1.96403893478772E-12	7.48205308490561E-13	1.18465840511005E-12	1.68346194410376E-12	6.23504423742134E-13	1.34053451104559E-12	5.61153981367921E-13	1.02878229917452E-12	1.30935928985848E-12	4.67628317806601E-13	2.05756459834904E-12	4.67628317806601E-13
0.00948	1.62111150172955E-12	1.4028849534198E-12	1.55876105935534E-12	1.8705132712264E-13	1.55876105935534E-12	2.40049203140722E-12	1.68346194410376E-12	1.34053451104559E-12	1.24700884748427E-12	1.90168849241351E-12	9.35256635613201E-13	1.65228672291666E-12	7.79380529677668E-13	8.10555750864774E-13	1.96403893478772E-12	3.42927433058174E-13	1.99521415597483E-12	2.49401769496854E-13
0.0095	1.49641061698112E-12	1.77698760766508E-12	1.93286371360062E-12	1.24700884748427E-13	1.49641061698112E-12	2.08873981953615E-12	1.27818406867137E-12	1.8705132712264E-12	1.30935928985848E-12	2.11991504072326E-12	1.02878229917452E-12	1.62111150172955E-12	9.35256635613201E-13	6.23504423742134E-13	2.21344070428458E-12	3.7410265424528E-13	1.8393380500393E-12	3.11752211871067E-13
0.00952	1.24700884748427E-12	2.15109026191036E-12	2.11991504072326E-12	-1.24700884748427E-13	1.21583362629716E-12	1.68346194410376E-12	1.24700884748427E-12	2.27579114665879E-12	1.34053451104559E-12	1.96403893478772E-12	8.72906193238988E-13	1.37170973223269E-12	1.12230796273584E-12	6.85854866116347E-13	2.24461592547168E-12	8.41730972051881E-13	1.65228672291666E-12	4.05277875432387E-13
0.00954	1.12230796273584E-12	2.15109026191036E-12	2.11991504072326E-12	-2.49401769496854E-13	1.09113274154873E-12	1.37170973223269E-12	1.21583362629716E-12	2.27579114665879E-12	1.55876105935534E-12	1.74581238647798E-12	7.48205308490561E-13	9.35256635613201E-13	1.18465840511005E-12	8.72906193238988E-13	2.15109026191036E-12	1.49641061698112E-12	1.46523539579401E-12	5.29978760180814E-13
0.00956	9.66431856800308E-13	2.08873981953615E-12	2.11991504072326E-12	-2.8057699068396E-13	1.09113274154873E-12	1.12230796273584E-12	1.30935928985848E-12	1.99521415597483E-12	1.68346194410376E-12	1.4028849534198E-12	6.54679644929241E-13	4.98803538993707E-13	1.37170973223269E-12	1.24700884748427E-12	1.90168849241351E-12	1.68346194410376E-12	1.27818406867137E-12	7.17030087303454E-13
0.00958	7.79380529677668E-13	1.77698760766508E-12	2.18226548309747E-12	0	1.15348318392295E-12	1.24700884748427E-12	1.27818406867137E-12	1.58993628054244E-12	1.49641061698112E-12	9.66431856800308E-13	7.79380529677668E-13	1.8705132712264E-13	1.65228672291666E-12	1.55876105935534E-12	1.77698760766508E-12	1.30935928985848E-12	1.18465840511005E-12	7.79380529677668E-13
0.0096	5.61153981367921E-13	1.46523539579401E-12	2.24461592547168E-12	4.98803538993707E-13	1.02878229917452E-12	2.02638937716194E-12	1.12230796273584E-12	1.24700884748427E-12	1.27818406867137E-12	6.85854866116347E-13	9.97607077987414E-13	-3.11752211871067E-14	1.80816282885219E-12	1.71463716529087E-12	1.68346194410376E-12	9.35256635613201E-13	1.09113274154873E-12	5.29978760180814E-13
0.00962	4.05277875432387E-13	1.09113274154873E-12	2.24461592547168E-12	1.05995752036163E-12	9.04081414426094E-13	3.05517167633646E-12	5.92329202555027E-13	9.66431856800308E-13	1.05995752036163E-12	7.17030087303454E-13	1.24700884748427E-12	-9.35256635613201E-14	1.74581238647798E-12	1.68346194410376E-12	1.55876105935534E-12	8.72906193238988E-13	9.97607077987414E-13	1.24700884748427E-13
0.00964	2.8057699068396E-13	7.48205308490561E-13	2.21344070428458E-12	1.4028849534198E-12	6.85854866116347E-13	3.77220176363991E-12	3.7410265424528E-13	7.48205308490561E-13	7.79380529677668E-13	8.72906193238988E-13	1.27818406867137E-12	0	1.52758583816823E-12	1.65228672291666E-12	1.62111150172955E-12	9.66431856800308E-13	7.17030087303454E-13	1.8705132712264E-13
0.00966	2.49401769496854E-13	5.92329202555027E-13	2.08873981953615E-12	1.68346194410376E-12	4.67628317806601E-13	3.86572742720123E-12	5.61153981367921E-13	7.17030087303454E-13	5.61153981367921E-13	1.27818406867137E-12	1.30935928985848E-12	1.55876105935534E-13	1.27818406867137E-12	1.65228672291666E-12	1.52758583816823E-12	1.15348318392295E-12	5.61153981367921E-13	4.98803538993707E-13
0.00968	2.8057699068396E-13	6.85854866116347E-13	1.8393380500393E-12	1.68346194410376E-12	1.8705132712264E-13	3.80337698482702E-12	1.02878229917452E-12	9.35256635613201E-13	2.49401769496854E-13	1.77698760766508E-12	1.15348318392295E-12	3.11752211871067E-13	1.21583362629716E-12	1.52758583816823E-12	1.46523539579401E-12	1.30935928985848E-12	5.92329202555027E-13	8.10555750864774E-13
0.0097	4.05277875432387E-13	6.23504423742134E-13	1.68346194410376E-12	1.4028849534198E-12	9.35256635613201E-14	3.52279999414306E-12	1.21583362629716E-12	1.05995752036163E-12	9.35256635613201E-14	2.05756459834904E-12	9.04081414426094E-13	4.67628317806601E-13	1.15348318392295E-12	1.43406017460691E-12	1.27818406867137E-12	1.55876105935534E-12	5.61153981367921E-13	8.72906193238988E-13
0.00972	5.29978760180814E-13	4.67628317806601E-13	1.58993628054244E-12	1.18465840511005E-12	2.18226548309747E-13	3.05517167633646E-12	1.27818406867137E-12	9.04081414426094E-13	-3.11752211871067E-14	1.99521415597483E-12	5.29978760180814E-13	5.92329202555027E-13	1.12230796273584E-12	1.24700884748427E-12	1.05995752036163E-12	1.4028849534198E-12	5.29978760180814E-13	9.35256635613201E-13
0.00974	7.79380529677668E-13	4.36453096619494E-13	1.55876105935534E-12	1.09113274154873E-12	3.11752211871067E-13	2.55636813734275E-12	1.24700884748427E-12	7.48205308490561E-13	2.18226548309747E-13	1.71463716529087E-12	3.42927433058174E-13	6.23504423742134E-13	8.41730972051881E-13	1.02878229917452E-12	8.72906193238988E-13	1.18465840511005E-12	6.23504423742134E-13	8.72906193238988E-13
0.00976	9.97607077987414E-13	4.98803538993707E-13	1.62111150172955E-12	1.02878229917452E-12	5.29978760180814E-13	1.93286371360062E-12	1.21583362629716E-12	5.92329202555027E-13	7.79380529677668E-13	1.30935928985848E-12	1.55876105935534E-13	6.54679644929241E-13	4.36453096619494E-13	8.72906193238988E-13	8.10555750864774E-13	5.61153981367921E-13	5.92329202555027E-13	6.85854866116347E-13
0.00978	1.34053451104559E-12	6.85854866116347E-13	1.65228672291666E-12	1.21583362629716E-12	8.72906193238988E-13	1.43406017460691E-12	9.04081414426094E-13	4.67628317806601E-13	1.34053451104559E-12	7.79380529677668E-13	1.24700884748427E-13	8.10555750864774E-13	1.8705132712264E-13	9.97607077987414E-13	6.23504423742134E-13	3.11752211871067E-13	6.23504423742134E-13	5.29978760180814E-13
0.0098	1.52758583816823E-12	1.09113274154873E-12	1.65228672291666E-12	1.37170973223269E-12	1.27818406867137E-12	1.02878229917452E-12	6.23504423742134E-13	4.05277875432387E-13	1.80816282885219E-12	3.7410265424528E-13	2.18226548309747E-13	9.04081414426094E-13	1.24700884748427E-13	1.37170973223269E-12	5.92329202555027E-13	4.36453096619494E-13	5.29978760180814E-13	4.98803538993707E-13
0.00982	1.43406017460691E-12	1.4028849534198E-12	1.62111150172955E-12	1.21583362629716E-12	1.77698760766508E-12	4.98803538993707E-13	4.98803538993707E-13	4.98803538993707E-13	2.02638937716194E-12	6.23504423742134E-14	5.92329202555027E-13	9.04081414426094E-13	3.11752211871067E-13	1.71463716529087E-12	6.54679644929241E-13	6.85854866116347E-13	4.36453096619494E-13	5.61153981367921E-13
0.00984	1.46523539579401E-12	1.58993628054244E-12	1.77698760766508E-12	9.35256635613201E-13	1.90168849241351E-12	-3.11752211871067E-14	8.10555750864774E-13	7.17030087303454E-13	2.08873981953615E-12	-1.24700884748427E-13	1.05995752036163E-12	8.10555750864774E-13	5.92329202555027E-13	2.11991504072326E-12	7.17030087303454E-13	1.09113274154873E-12	4.05277875432387E-13	8.72906193238988E-13
0.00986	1.71463716529087E-12	1.52758583816823E-12	1.62111150172955E-12	6.54679644929241E-13	1.77698760766508E-12	-3.11752211871067E-13	1.37170973223269E-12	1.02878229917452E-12	2.08873981953615E-12	-2.18226548309747E-13	1.62111150172955E-12	8.10555750864774E-13	7.79380529677668E-13	2.18226548309747E-12	8.10555750864774E-13	1.21583362629716E-12	4.36453096619494E-13	1.18465840511005E-12
0.00988	1.58993628054244E-12	1.05995752036163E-12	1.43406017460691E-12	6.23504423742134E-13	1.21583362629716E-12	-3.11752211871067E-14	1.71463716529087E-12	1.55876105935534E-12	2.11991504072326E-12	-3.11752211871067E-13	2.05756459834904E-12	5.61153981367921E-13	9.04081414426094E-13	2.08873981953615E-12	8.41730972051881E-13	1.15348318392295E-12	7.17030087303454E-13	1.09113274154873E-12
0.0099	1.18465840511005E-12	6.23504423742134E-13	1.12230796273584E-12	7.79380529677668E-13	7.48205308490561E-13	3.11752211871067E-13	1.74581238647798E-12	1.99521415597483E-12	2.11991504072326E-12	-2.49401769496854E-13	1.93286371360062E-12	3.7410265424528E-13	1.09113274154873E-12	1.77698760766508E-12	7.17030087303454E-13	1.05995752036163E-12	9.35256635613201E-13	7.48205308490561E-13
0.00992	9.04081414426094E-13	1.55876105935534E-13	1.12230796273584E-12	1.15348318392295E-12	1.55876105935534E-13	6.85854866116347E-13	1.58993628054244E-12	2.11991504072326E-12	2.11991504072326E-12	-1.24700884748427E-13	1.37170973223269E-12	-6.23504423742134E-14	9.35256635613201E-13	1.34053451104559E-12	7.79380529677668E-13	8.41730972051881E-13	1.09113274154873E-12	1.55876105935534E-13
0.00994	6.54679644929241E-13	-2.49401769496854E-13	1.49641061698112E-12	1.55876105935534E-12	-6.23504423742134E-14	1.02878229917452E-12	1.43406017460691E-12	2.02638937716194E-12	2.11991504072326E-12	0	7.48205308490561E-13	-3.11752211871067E-13	9.04081414426094E-13	9.35256635613201E-13	6.85854866116347E-13	7.79380529677668E-13	1.05995752036163E-12	-3.7410265424528E-13
0.00996	6.54679644929241E-13	-4.67628317806601E-13	1.62111150172955E-12	1.99521415597483E-12	-9.35256635613201E-14	1.52758583816823E-12	1.37170973223269E-12	1.65228672291666E-12	2.18226548309747E-12	0	4.05277875432387E-13	-4.05277875432387E-13	6.23504423742134E-13	6.54679644929241E-13	6.54679644929241E-13	5.92329202555027E-13	8.72906193238988E-13	-6.23504423742134E-13
0.00998	4.67628317806601E-13	6.23504423742134E-14	1.52758583816823E-12	2.08873981953615E-12	1.24700884748427E-13	2.05756459834904E-12	1.34053451104559E-12	1.15348318392295E-12	2.3069663678459E-12	-3.11752211871067E-13	1.24700884748427E-13	-4.98803538993707E-13	2.18226548309747E-13	6.23504423742134E-13	6.54679644929241E-13	6.23504423742134E-13	6.23504423742134E-13	-5.29978760180814E-13
0.01	4.05277875432387E-13	9.35256635613201E-13	1.15348318392295E-12	2.15109026191036E-12	2.18226548309747E-13	2.52519291615564E-12	1.4028849534198E-12	6.54679644929241E-13	2.40049203140722E-12	-6.54679644929241E-13	1.8705132712264E-13	-4.36453096619494E-13	-1.24700884748427E-13	7.79380529677668E-13	8.10555750864774E-13	7.79380529677668E-13	4.36453096619494E-13	-1.8705132712264E-13
0.01002	2.8057699068396E-13	1.34053451104559E-12	8.41730972051881E-13	1.99521415597483E-12	3.11752211871067E-13	2.68106902209118E-12	1.62111150172955E-12	4.36453096619494E-13	2.43166725259432E-12	-2.8057699068396E-13	4.36453096619494E-13	3.11752211871067E-14	-6.23504423742134E-14	1.02878229917452E-12	8.72906193238988E-13	9.66431856800308E-13	2.8057699068396E-13	3.11752211871067E-13
0.01004	9.35256635613201E-14	1.18465840511005E-12	4.05277875432387E-13	1.74581238647798E-12	4.67628317806601E-13	2.58754335852986E-12	1.71463716529087E-12	2.49401769496854E-13	2.36931681022011E-12	2.8057699068396E-13	7.48205308490561E-13	7.17030087303454E-13	1.8705132712264E-13	1.12230796273584E-12	9.97607077987414E-13	1.27818406867137E-12	1.24700884748427E-13	6.23504423742134E-13
0.01006	-1.8705132712264E-13	8.41730972051881E-13	1.55876105935534E-13	1.46523539579401E-12	6.54679644929241E-13	2.3069663678459E-12	1.74581238647798E-12	4.05277875432387E-13	2.49401769496854E-12	6.54679644929241E-13	8.10555750864774E-13	1.34053451104559E-12	4.67628317806601E-13	1.02878229917452E-12	9.35256635613201E-13	1.52758583816823E-12	-9.35256635613201E-14	5.92329202555027E-13
0.01008	-6.85854866116347E-13	7.17030087303454E-13	-6.23504423742134E-14	1.34053451104559E-12	9.04081414426094E-13	2.18226548309747E-12	1.52758583816823E-12	7.17030087303454E-13	2.49401769496854E-12	1.09113274154873E-12	6.54679644929241E-13	1.52758583816823E-12	6.85854866116347E-13	8.72906193238988E-13	6.54679644929241E-13	1.62111150172955E-12	-2.8057699068396E-13	4.36453096619494E-13
0.0101	-8.10555750864774E-13	4.98803538993707E-13	0	1.30935928985848E-12	7.79380529677668E-13	2.15109026191036E-12	1.27818406867137E-12	1.18465840511005E-12	2.52519291615564E-12	1.65228672291666E-12	2.49401769496854E-13	1.27818406867137E-12	8.10555750864774E-13	7.17030087303454E-13	2.8057699068396E-13	1.55876105935534E-12	-3.11752211871067E-13	3.42927433058174E-13
0.01012	-6.85854866116347E-13	4.98803538993707E-13	1.24700884748427E-13	1.27818406867137E-12	3.7410265424528E-13	2.11991504072326E-12	1.12230796273584E-12	1.65228672291666E-12	2.36931681022011E-12	2.24461592547168E-12	-2.49401769496854E-13	1.02878229917452E-12	9.04081414426094E-13	6.85854866116347E-13	-3.11752211871067E-14	1.37170973223269E-12	9.35256635613201E-14	4.05277875432387E-13
0.01014	-2.8057699068396E-13	7.48205308490561E-13	2.8057699068396E-13	1.24700884748427E-12	-6.23504423742134E-14	2.21344070428458E-12	1.05995752036163E-12	2.02638937716194E-12	2.08873981953615E-12	2.74341946446539E-12	-3.7410265424528E-13	8.72906193238988E-13	8.72906193238988E-13	8.10555750864774E-13	-1.8705132712264E-13	1.37170973223269E-12	7.17030087303454E-13	5.92329202555027E-13
0.01016	2.49401769496854E-13	1.37170973223269E-12	2.8057699068396E-13	1.12230796273584E-12	-1.24700884748427E-13	2.08873981953615E-12	1.09113274154873E-12	2.11991504072326E-12	1.62111150172955E-12	2.8057699068396E-12	-3.42927433058174E-13	8.10555750864774E-13	7.79380529677668E-13	9.35256635613201E-13	-6.23504423742134E-14	1.43406017460691E-12	1.52758583816823E-12	8.41730972051881E-13
0.01018	6.85854866116347E-13	2.36931681022011E-12	4.36453096619494E-13	1.09113274154873E-12	1.8705132712264E-13	1.96403893478772E-12	1.15348318392295E-12	2.27579114665879E-12	9.97607077987414E-13	2.7745946856525E-12	3.11752211871067E-14	9.04081414426094E-13	5.92329202555027E-13	1.02878229917452E-12	4.05277875432387E-13	1.4028849534198E-12	2.15109026191036E-12	1.12230796273584E-12
0.0102	1.12230796273584E-12	2.96164601277514E-12	9.35256635613201E-13	8.72906193238988E-13	6.85854866116347E-13	1.77698760766508E-12	1.18465840511005E-12	2.3069663678459E-12	5.61153981367921E-13	2.89929557040092E-12	5.29978760180814E-13	1.30935928985848E-12	4.36453096619494E-13	1.05995752036163E-12	1.18465840511005E-12	1.43406017460691E-12	2.52519291615564E-12	1.46523539579401E-12
0.01022	1.52758583816823E-12	3.2422230034591E-12	1.62111150172955E-12	5.61153981367921E-13	9.04081414426094E-13	1.74581238647798E-12	1.37170973223269E-12	2.11991504072326E-12	4.98803538993707E-13	3.02399645514935E-12	9.97607077987414E-13	2.02638937716194E-12	4.36453096619494E-13	1.15348318392295E-12	1.8705132712264E-12	1.18465840511005E-12	2.43166725259432E-12	1.65228672291666E-12
0.01024	1.74581238647798E-12	3.2422230034591E-12	2.02638937716194E-12	4.98803538993707E-13	1.12230796273584E-12	1.77698760766508E-12	1.46523539579401E-12	1.8393380500393E-12	6.23504423742134E-13	2.83694512802671E-12	1.52758583816823E-12	2.49401769496854E-12	5.92329202555027E-13	1.27818406867137E-12	2.11991504072326E-12	1.09113274154873E-12	2.18226548309747E-12	1.68346194410376E-12
0.01026	1.71463716529087E-12	2.93047079158803E-12	2.05756459834904E-12	6.85854866116347E-13	1.15348318392295E-12	1.52758583816823E-12	1.55876105935534E-12	1.46523539579401E-12	8.10555750864774E-13	2.40049203140722E-12	1.74581238647798E-12	2.86812034921382E-12	7.17030087303454E-13	1.55876105935534E-12	2.02638937716194E-12	1.15348318392295E-12	1.77698760766508E-12	1.55876105935534E-12
0.01028	1.68346194410376E-12	2.43166725259432E-12	1.96403893478772E-12	1.24700884748427E-12	1.24700884748427E-12	1.27818406867137E-12	1.8393380500393E-12	1.09113274154873E-12	1.02878229917452E-12	1.99521415597483E-12	1.68346194410376E-12	2.74341946446539E-12	9.35256635613201E-13	1.62111150172955E-12	1.71463716529087E-12	1.21583362629716E-12	1.43406017460691E-12	1.34053451104559E-12
0.0103	1.37170973223269E-12	2.11991504072326E-12	1.74581238647798E-12	1.8393380500393E-12	1.43406017460691E-12	1.09113274154873E-12	2.18226548309747E-12	8.41730972051881E-13	1.24700884748427E-12	1.46523539579401E-12	1.4028849534198E-12	2.40049203140722E-12	1.09113274154873E-12	1.55876105935534E-12	1.34053451104559E-12	9.66431856800308E-13	1.21583362629716E-12	1.09113274154873E-12
0.01032	9.35256635613201E-13	1.8705132712264E-12	1.52758583816823E-12	2.18226548309747E-12	1.58993628054244E-12	8.72906193238988E-13	2.18226548309747E-12	7.17030087303454E-13	1.43406017460691E-12	1.02878229917452E-12	1.24700884748427E-12	1.74581238647798E-12	1.09113274154873E-12	1.30935928985848E-12	1.21583362629716E-12	5.61153981367921E-13	1.02878229917452E-12	6.23504423742134E-13
0.01034	5.92329202555027E-13	1.65228672291666E-12	1.34053451104559E-12	2.36931681022011E-12	1.71463716529087E-12	6.54679644929241E-13	2.02638937716194E-12	8.10555750864774E-13	1.52758583816823E-12	6.85854866116347E-13	1.30935928985848E-12	1.24700884748427E-12	8.10555750864774E-13	1.18465840511005E-12	1.09113274154873E-12	1.55876105935534E-13	1.02878229917452E-12	-1.8705132712264E-13
0.01036	3.7410265424528E-13	1.58993628054244E-12	1.05995752036163E-12	2.338141589033E-12	1.58993628054244E-12	5.92329202555027E-13	1.68346194410376E-12	9.97607077987414E-13	1.68346194410376E-12	5.92329202555027E-13	1.4028849534198E-12	5.92329202555027E-13	5.29978760180814E-13	1.37170973223269E-12	9.97607077987414E-13	-1.8705132712264E-13	9.35256635613201E-13	-1.02878229917452E-12
0.01038	6.54679644929241E-13	1.65228672291666E-12	8.72906193238988E-13	2.18226548309747E-12	1.30935928985848E-12	6.85854866116347E-13	1.24700884748427E-12	7.79380529677668E-13	1.77698760766508E-12	4.36453096619494E-13	1.55876105935534E-12	6.23504423742134E-14	1.8705132712264E-13	1.52758583816823E-12	9.66431856800308E-13	-4.67628317806601E-13	1.15348318392295E-12	-1.49641061698112E-12
0.0104	9.35256635613201E-13	1.65228672291666E-12	8.72906193238988E-13	1.8393380500393E-12	1.02878229917452E-12	7.17030087303454E-13	4.98803538993707E-13	3.7410265424528E-13	1.90168849241351E-12	2.8057699068396E-13	1.77698760766508E-12	-1.24700884748427E-13	3.11752211871067E-14	1.74581238647798E-12	8.41730972051881E-13	-3.7410265424528E-13	1.4028849534198E-12	-1.49641061698112E-12
0.01042	1.21583362629716E-12	1.65228672291666E-12	9.97607077987414E-13	1.58993628054244E-12	9.97607077987414E-13	6.85854866116347E-13	-6.23504423742134E-14	-1.55876105935534E-13	1.8705132712264E-12	2.18226548309747E-13	2.05756459834904E-12	-1.24700884748427E-13	1.24700884748427E-13	1.80816282885219E-12	9.04081414426094E-13	-6.23504423742134E-14	1.65228672291666E-12	-1.05995752036163E-12
0.01044	1.43406017460691E-12	1.55876105935534E-12	1.21583362629716E-12	1.30935928985848E-12	9.97607077987414E-13	6.54679644929241E-13	-1.8705132712264E-13	-4.98803538993707E-13	1.93286371360062E-12	1.55876105935534E-13	2.21344070428458E-12	1.55876105935534E-13	4.67628317806601E-13	1.71463716529087E-12	9.97607077987414E-13	4.05277875432387E-13	1.77698760766508E-12	-4.36453096619494E-13
0.01046	1.52758583816823E-12	1.24700884748427E-12	1.49641061698112E-12	1.24700884748427E-12	1.12230796273584E-12	8.10555750864774E-13	-3.11752211871067E-14	-5.29978760180814E-13	2.05756459834904E-12	2.49401769496854E-13	2.338141589033E-12	3.42927433058174E-13	8.72906193238988E-13	1.68346194410376E-12	1.21583362629716E-12	9.66431856800308E-13	1.77698760766508E-12	-3.11752211871067E-14
0.01048	1.74581238647798E-12	1.05995752036163E-12	1.65228672291666E-12	1.34053451104559E-12	1.09113274154873E-12	8.72906193238988E-13	9.35256635613201E-14	-2.18226548309747E-13	2.18226548309747E-12	4.36453096619494E-13	2.21344070428458E-12	4.98803538993707E-13	1.09113274154873E-12	1.62111150172955E-12	1.43406017460691E-12	1.43406017460691E-12	1.4028849534198E-12	1.55876105935534E-13
0.0105	1.8393380500393E-12	8.72906193238988E-13	1.77698760766508E-12	1.34053451104559E-12	9.04081414426094E-13	6.54679644929241E-13	3.11752211871067E-14	2.8057699068396E-13	2.21344070428458E-12	6.23504423742134E-13	1.93286371360062E-12	4.67628317806601E-13	1.24700884748427E-12	1.52758583816823E-12	1.65228672291666E-12	1.71463716529087E-12	9.66431856800308E-13	4.98803538993707E-13
0.01052	1.68346194410376E-12	7.48205308490561E-13	1.77698760766508E-12	1.09113274154873E-12	5.29978760180814E-13	1.55876105935534E-13	1.55876105935534E-13	7.48205308490561E-13	2.08873981953615E-12	7.79380529677668E-13	1.68346194410376E-12	5.92329202555027E-13	1.18465840511005E-12	1.49641061698112E-12	1.55876105935534E-12	1.68346194410376E-12	4.36453096619494E-13	7.79380529677668E-13
0.01054	1.58993628054244E-12	7.17030087303454E-13	1.74581238647798E-12	7.79380529677668E-13	3.11752211871067E-13	-3.7410265424528E-13	2.49401769496854E-13	9.04081414426094E-13	1.99521415597483E-12	6.85854866116347E-13	1.52758583816823E-12	7.79380529677668E-13	1.15348318392295E-12	1.27818406867137E-12	1.4028849534198E-12	1.37170973223269E-12	-2.8057699068396E-13	1.02878229917452E-12
0.01056	1.27818406867137E-12	8.10555750864774E-13	1.55876105935534E-12	4.05277875432387E-13	3.11752211871067E-13	-9.97607077987414E-13	3.42927433058174E-13	7.48205308490561E-13	1.8705132712264E-12	7.17030087303454E-13	1.4028849534198E-12	7.79380529677668E-13	1.02878229917452E-12	1.15348318392295E-12	1.24700884748427E-12	9.35256635613201E-13	-8.10555750864774E-13	1.21583362629716E-12
0.01058	9.04081414426094E-13	9.97607077987414E-13	1.43406017460691E-12	3.11752211871067E-13	3.7410265424528E-13	-1.18465840511005E-12	5.29978760180814E-13	5.61153981367921E-13	1.93286371360062E-12	5.92329202555027E-13	1.4028849534198E-12	6.23504423742134E-13	8.72906193238988E-13	1.12230796273584E-12	1.02878229917452E-12	5.29978760180814E-13	-9.97607077987414E-13	1.27818406867137E-12
0.0106	6.54679644929241E-13	1.34053451104559E-12	1.09113274154873E-12	4.05277875432387E-13	6.54679644929241E-13	-1.02878229917452E-12	9.04081414426094E-13	5.92329202555027E-13	2.11991504072326E-12	6.23504423742134E-13	1.52758583816823E-12	6.23504423742134E-13	7.48205308490561E-13	1.21583362629716E-12	1.09113274154873E-12	3.7410265424528E-13	-8.41730972051881E-13	1.30935928985848E-12
0.01062	7.48205308490561E-13	1.52758583816823E-12	9.04081414426094E-13	6.23504423742134E-13	9.04081414426094E-13	-4.98803538993707E-13	1.74581238647798E-12	8.41730972051881E-13	2.15109026191036E-12	6.23504423742134E-13	1.65228672291666E-12	5.92329202555027E-13	7.48205308490561E-13	1.4028849534198E-12	1.09113274154873E-12	5.29978760180814E-13	-2.18226548309747E-13	1.02878229917452E-12
0.01064	7.79380529677668E-13	1.37170973223269E-12	9.04081414426094E-13	9.66431856800308E-13	1.02878229917452E-12	-1.8705132712264E-13	2.36931681022011E-12	1.21583362629716E-12	2.08873981953615E-12	8.41730972051881E-13	1.62111150172955E-12	5.92329202555027E-13	8.72906193238988E-13	1.34053451104559E-12	1.15348318392295E-12	9.04081414426094E-13	4.05277875432387E-13	8.41730972051881E-13
0.01066	5.61153981367921E-13	8.72906193238988E-13	1.18465840511005E-12	1.43406017460691E-12	9.66431856800308E-13	2.8057699068396E-13	2.8057699068396E-12	1.49641061698112E-12	2.05756459834904E-12	9.35256635613201E-13	1.34053451104559E-12	5.61153981367921E-13	1.09113274154873E-12	1.09113274154873E-12	1.24700884748427E-12	1.27818406867137E-12	9.04081414426094E-13	6.85854866116347E-13
0.01068	4.05277875432387E-13	3.11752211871067E-14	1.27818406867137E-12	1.52758583816823E-12	9.66431856800308E-13	6.85854866116347E-13	2.74341946446539E-12	1.4028849534198E-12	2.15109026191036E-12	9.66431856800308E-13	9.04081414426094E-13	7.17030087303454E-13	1.24700884748427E-12	9.04081414426094E-13	1.21583362629716E-12	1.74581238647798E-12	1.24700884748427E-12	6.23504423742134E-13
0.0107	4.67628317806601E-13	-7.17030087303454E-13	9.04081414426094E-13	1.62111150172955E-12	8.72906193238988E-13	9.97607077987414E-13	2.3069663678459E-12	1.24700884748427E-12	2.40049203140722E-12	1.02878229917452E-12	5.29978760180814E-13	8.10555750864774E-13	1.18465840511005E-12	6.23504423742134E-13	1.4028849534198E-12	2.02638937716194E-12	1.4028849534198E-12	6.54679644929241E-13
0.01072	5.29978760180814E-13	-8.41730972051881E-13	4.67628317806601E-13	1.77698760766508E-12	9.04081414426094E-13	1.18465840511005E-12	1.77698760766508E-12	1.18465840511005E-12	2.52519291615564E-12	9.35256635613201E-13	4.05277875432387E-13	6.23504423742134E-13	9.97607077987414E-13	4.05277875432387E-13	1.24700884748427E-12	2.08873981953615E-12	1.52758583816823E-12	8.10555750864774E-13
0.01074	4.98803538993707E-13	-3.42927433058174E-13	4.67628317806601E-13	1.71463716529087E-12	9.97607077987414E-13	1.27818406867137E-12	1.55876105935534E-12	1.18465840511005E-12	2.49401769496854E-12	7.17030087303454E-13	4.98803538993707E-13	6.23504423742134E-14	8.10555750864774E-13	4.98803538993707E-13	1.15348318392295E-12	1.93286371360062E-12	1.58993628054244E-12	1.02878229917452E-12
0.01076	5.61153981367921E-13	9.35256635613201E-14	6.85854866116347E-13	1.46523539579401E-12	1.15348318392295E-12	1.21583362629716E-12	1.55876105935534E-12	1.12230796273584E-12	2.05756459834904E-12	4.05277875432387E-13	6.85854866116347E-13	-3.11752211871067E-13	6.23504423742134E-13	6.85854866116347E-13	7.48205308490561E-13	1.49641061698112E-12	1.80816282885219E-12	1.30935928985848E-12
0.01078	7.48205308490561E-13	2.49401769496854E-13	8.72906193238988E-13	1.43406017460691E-12	1.24700884748427E-12	9.97607077987414E-13	1.58993628054244E-12	1.15348318392295E-12	1.37170973223269E-12	2.18226548309747E-13	8.10555750864774E-13	-4.36453096619494E-13	6.85854866116347E-13	1.02878229917452E-12	4.67628317806601E-13	1.18465840511005E-12	2.08873981953615E-12	1.30935928985848E-12
0.0108	9.97607077987414E-13	2.49401769496854E-13	1.05995752036163E-12	1.27818406867137E-12	1.27818406867137E-12	8.41730972051881E-13	1.58993628054244E-12	1.24700884748427E-12	6.54679644929241E-13	9.35256635613201E-14	8.10555750864774E-13	0	6.23504423742134E-13	1.4028849534198E-12	1.55876105935534E-13	8.10555750864774E-13	2.3069663678459E-12	1.18465840511005E-12
0.01082	9.35256635613201E-13	2.8057699068396E-13	1.24700884748427E-12	1.34053451104559E-12	1.27818406867137E-12	7.17030087303454E-13	1.68346194410376E-12	1.46523539579401E-12	2.18226548309747E-13	0	8.10555750864774E-13	6.23504423742134E-13	4.36453096619494E-13	1.71463716529087E-12	6.23504423742134E-14	6.23504423742134E-13	2.18226548309747E-12	8.41730972051881E-13
0.01084	6.85854866116347E-13	2.18226548309747E-13	1.49641061698112E-12	1.34053451104559E-12	1.15348318392295E-12	8.41730972051881E-13	1.74581238647798E-12	1.65228672291666E-12	2.18226548309747E-13	-3.11752211871067E-14	8.41730972051881E-13	9.97607077987414E-13	1.55876105935534E-13	1.74581238647798E-12	0	7.17030087303454E-13	1.65228672291666E-12	5.92329202555027E-13
0.01086	6.85854866116347E-13	3.11752211871067E-14	1.43406017460691E-12	1.43406017460691E-12	1.18465840511005E-12	1.09113274154873E-12	2.02638937716194E-12	1.80816282885219E-12	5.61153981367921E-13	-3.7410265424528E-13	8.72906193238988E-13	1.55876105935534E-12	-6.23504423742134E-14	1.68346194410376E-12	1.55876105935534E-13	7.48205308490561E-13	9.04081414426094E-13	5.61153981367921E-13
0.01088	9.35256635613201E-13	-6.23504423742134E-14	1.21583362629716E-12	1.46523539579401E-12	1.05995752036163E-12	1.37170973223269E-12	2.11991504072326E-12	1.74581238647798E-12	9.04081414426094E-13	-6.85854866116347E-13	1.15348318392295E-12	2.02638937716194E-12	-2.49401769496854E-13	1.71463716529087E-12	4.36453096619494E-13	8.72906193238988E-13	4.05277875432387E-13	6.85854866116347E-13
0.0109	1.18465840511005E-12	5.29978760180814E-13	8.72906193238988E-13	1.52758583816823E-12	7.48205308490561E-13	1.55876105935534E-12	2.05756459834904E-12	1.62111150172955E-12	1.18465840511005E-12	-7.48205308490561E-13	1.55876105935534E-12	2.08873981953615E-12	-1.55876105935534E-13	1.49641061698112E-12	6.23504423742134E-13	9.04081414426094E-13	1.24700884748427E-13	1.02878229917452E-12
0.01092	1.55876105935534E-12	1.58993628054244E-12	7.79380529677668E-13	1.43406017460691E-12	4.98803538993707E-13	1.74581238647798E-12	1.99521415597483E-12	1.62111150172955E-12	1.12230796273584E-12	-2.8057699068396E-13	1.90168849241351E-12	1.77698760766508E-12	0	1.18465840511005E-12	6.85854866116347E-13	9.04081414426094E-13	2.49401769496854E-13	1.43406017460691E-12
0.01094	1.77698760766508E-12	2.43166725259432E-12	8.41730972051881E-13	1.49641061698112E-12	3.42927433058174E-13	1.74581238647798E-12	1.96403893478772E-12	1.62111150172955E-12	6.54679644929241E-13	5.92329202555027E-13	2.11991504072326E-12	1.37170973223269E-12	6.23504423742134E-14	1.02878229917452E-12	6.23504423742134E-13	8.10555750864774E-13	3.7410265424528E-13	1.74581238647798E-12
0.01096	1.93286371360062E-12	2.74341946446539E-12	9.66431856800308E-13	1.55876105935534E-12	2.18226548309747E-13	1.65228672291666E-12	1.99521415597483E-12	1.52758583816823E-12	2.18226548309747E-13	1.8393380500393E-12	2.24461592547168E-12	1.34053451104559E-12	1.24700884748427E-13	9.66431856800308E-13	5.61153981367921E-13	5.92329202555027E-13	4.36453096619494E-13	1.99521415597483E-12
0.01098	2.05756459834904E-12	2.58754335852986E-12	1.12230796273584E-12	1.34053451104559E-12	2.8057699068396E-13	1.4028849534198E-12	1.80816282885219E-12	1.34053451104559E-12	6.23504423742134E-14	2.99282123396224E-12	2.27579114665879E-12	1.68346194410376E-12	-3.11752211871067E-14	1.09113274154873E-12	6.54679644929241E-13	6.23504423742134E-13	4.67628317806601E-13	1.99521415597483E-12
0.011	1.80816282885219E-12	2.05756459834904E-12	1.37170973223269E-12	1.05995752036163E-12	4.98803538993707E-13	1.4028849534198E-12	1.68346194410376E-12	8.41730972051881E-13	3.42927433058174E-13	3.80337698482702E-12	2.05756459834904E-12	2.15109026191036E-12	-9.35256635613201E-14	1.21583362629716E-12	8.72906193238988E-13	9.35256635613201E-13	2.8057699068396E-13	1.8393380500393E-12
0.01102	1.55876105935534E-12	1.58993628054244E-12	1.62111150172955E-12	8.10555750864774E-13	7.17030087303454E-13	1.46523539579401E-12	1.49641061698112E-12	4.98803538993707E-13	9.35256635613201E-13	3.99042831194966E-12	1.68346194410376E-12	2.40049203140722E-12	-9.35256635613201E-14	1.43406017460691E-12	1.05995752036163E-12	1.43406017460691E-12	2.8057699068396E-13	1.55876105935534E-12
0.01104	1.43406017460691E-12	1.18465840511005E-12	1.68346194410376E-12	8.72906193238988E-13	9.97607077987414E-13	1.49641061698112E-12	1.34053451104559E-12	1.55876105935534E-13	1.4028849534198E-12	3.80337698482702E-12	1.27818406867137E-12	2.338141589033E-12	3.11752211871067E-14	1.65228672291666E-12	1.05995752036163E-12	1.80816282885219E-12	3.7410265424528E-13	1.12230796273584E-12
0.01106	1.52758583816823E-12	9.97607077987414E-13	1.77698760766508E-12	9.35256635613201E-13	1.30935928985848E-12	1.49641061698112E-12	9.97607077987414E-13	1.24700884748427E-13	1.80816282885219E-12	3.61632565770438E-12	9.97607077987414E-13	2.21344070428458E-12	2.49401769496854E-13	1.55876105935534E-12	8.72906193238988E-13	1.80816282885219E-12	7.48205308490561E-13	5.61153981367921E-13
0.01108	1.74581238647798E-12	1.09113274154873E-12	1.93286371360062E-12	1.18465840511005E-12	1.52758583816823E-12	1.24700884748427E-12	6.23504423742134E-13	1.8705132712264E-13	2.08873981953615E-12	3.17987256108488E-12	8.72906193238988E-13	1.8705132712264E-12	5.29978760180814E-13	1.09113274154873E-12	6.23504423742134E-13	1.43406017460691E-12	9.97607077987414E-13	-6.23504423742134E-14
0.0111	1.90168849241351E-12	1.24700884748427E-12	2.02638937716194E-12	1.46523539579401E-12	1.65228672291666E-12	1.15348318392295E-12	1.8705132712264E-13	3.7410265424528E-13	2.08873981953615E-12	2.58754335852986E-12	6.54679644929241E-13	1.43406017460691E-12	7.79380529677668E-13	6.54679644929241E-13	4.05277875432387E-13	9.97607077987414E-13	9.97607077987414E-13	-5.92329202555027E-13
0.01112	1.8393380500393E-12	1.34053451104559E-12	2.21344070428458E-12	1.52758583816823E-12	1.58993628054244E-12	1.09113274154873E-12	-1.55876105935534E-13	4.98803538993707E-13	1.93286371360062E-12	1.8393380500393E-12	4.67628317806601E-13	1.05995752036163E-12	5.92329202555027E-13	4.98803538993707E-13	3.42927433058174E-13	5.92329202555027E-13	7.48205308490561E-13	-9.97607077987414E-13
0.01114	1.65228672291666E-12	1.37170973223269E-12	2.27579114665879E-12	1.43406017460691E-12	1.65228672291666E-12	1.18465840511005E-12	-2.8057699068396E-13	4.98803538993707E-13	1.80816282885219E-12	1.12230796273584E-12	4.98803538993707E-13	9.04081414426094E-13	9.35256635613201E-14	6.23504423742134E-13	3.11752211871067E-13	4.98803538993707E-13	6.23504423742134E-13	-1.05995752036163E-12
0.01116	1.34053451104559E-12	1.30935928985848E-12	2.40049203140722E-12	1.4028849534198E-12	1.80816282885219E-12	9.97607077987414E-13	-6.54679644929241E-13	5.29978760180814E-13	1.65228672291666E-12	6.23504423742134E-13	7.79380529677668E-13	8.72906193238988E-13	-4.05277875432387E-13	9.97607077987414E-13	3.7410265424528E-13	3.42927433058174E-13	5.61153981367921E-13	-9.04081414426094E-13
0.01118	9.35256635613201E-13	1.37170973223269E-12	2.43166725259432E-12	1.37170973223269E-12	1.8393380500393E-12	3.42927433058174E-13	-8.72906193238988E-13	7.17030087303454E-13	1.52758583816823E-12	3.42927433058174E-13	1.21583362629716E-12	8.10555750864774E-13	-6.54679644929241E-13	1.49641061698112E-12	5.92329202555027E-13	2.49401769496854E-13	5.29978760180814E-13	-2.8057699068396E-13
0.0112	5.29978760180814E-13	1.37170973223269E-12	2.52519291615564E-12	1.65228672291666E-12	1.68346194410376E-12	-6.23504423742134E-13	-7.79380529677668E-13	1.09113274154873E-12	1.37170973223269E-12	1.8705132712264E-13	1.4028849534198E-12	9.04081414426094E-13	-2.49401769496854E-13	1.8393380500393E-12	8.41730972051881E-13	3.11752211871067E-13	7.79380529677668E-13	4.05277875432387E-13
0.01122	1.24700884748427E-13	1.27818406867137E-12	2.40049203140722E-12	1.99521415597483E-12	1.37170973223269E-12	-1.34053451104559E-12	-1.24700884748427E-13	1.37170973223269E-12	1.24700884748427E-12	2.49401769496854E-13	1.52758583816823E-12	1.18465840511005E-12	3.11752211871067E-13	1.99521415597483E-12	1.02878229917452E-12	3.7410265424528E-13	9.66431856800308E-13	9.97607077987414E-13
0.01124	-1.55876105935534E-13	1.09113274154873E-12	2.21344070428458E-12	2.24461592547168E-12	9.35256635613201E-13	-1.65228672291666E-12	4.98803538993707E-13	1.77698760766508E-12	1.4028849534198E-12	2.8057699068396E-13	1.43406017460691E-12	1.55876105935534E-12	5.29978760180814E-13	2.05756459834904E-12	1.27818406867137E-12	5.92329202555027E-13	9.35256635613201E-13	1.15348318392295E-12
0.01126	-1.55876105935534E-13	8.10555750864774E-13	2.02638937716194E-12	2.338141589033E-12	4.36453096619494E-13	-1.37170973223269E-12	1.09113274154873E-12	2.02638937716194E-12	1.55876105935534E-12	4.05277875432387E-13	1.34053451104559E-12	1.71463716529087E-12	7.17030087303454E-13	1.74581238647798E-12	1.52758583816823E-12	8.72906193238988E-13	9.04081414426094E-13	1.05995752036163E-12
0.01128	-2.8057699068396E-13	3.7410265424528E-13	1.62111150172955E-12	2.27579114665879E-12	3.11752211871067E-14	-7.79380529677668E-13	1.27818406867137E-12	2.18226548309747E-12	1.52758583816823E-12	3.7410265424528E-13	1.24700884748427E-12	1.90168849241351E-12	9.35256635613201E-13	1.27818406867137E-12	1.71463716529087E-12	1.09113274154873E-12	8.10555750864774E-13	1.09113274154873E-12
0.0113	-2.49401769496854E-13	9.35256635613201E-14	1.30935928985848E-12	2.36931681022011E-12	-1.55876105935534E-13	-1.24700884748427E-13	1.24700884748427E-12	2.21344070428458E-12	1.46523539579401E-12	4.98803538993707E-13	1.18465840511005E-12	2.18226548309747E-12	1.12230796273584E-12	9.97607077987414E-13	1.80816282885219E-12	1.37170973223269E-12	6.23504423742134E-13	1.12230796273584E-12
0.01132	-2.8057699068396E-13	-9.35256635613201E-14	1.09113274154873E-12	2.08873981953615E-12	-6.23504423742134E-14	2.18226548309747E-13	1.02878229917452E-12	1.8393380500393E-12	1.27818406867137E-12	4.67628317806601E-13	1.15348318392295E-12	2.338141589033E-12	1.02878229917452E-12	6.85854866116347E-13	1.71463716529087E-12	1.43406017460691E-12	2.49401769496854E-13	1.15348318392295E-12
0.01134	-2.8057699068396E-13	-1.24700884748427E-13	8.10555750864774E-13	1.74581238647798E-12	3.11752211871067E-14	4.05277875432387E-13	8.10555750864774E-13	1.15348318392295E-12	1.12230796273584E-12	7.48205308490561E-13	9.97607077987414E-13	2.36931681022011E-12	9.66431856800308E-13	6.54679644929241E-13	1.62111150172955E-12	1.49641061698112E-12	-3.7410265424528E-13	1.09113274154873E-12
0.01136	-1.8705132712264E-13	-1.8705132712264E-13	5.61153981367921E-13	1.37170973223269E-12	1.8705132712264E-13	4.67628317806601E-13	6.54679644929241E-13	4.98803538993707E-13	1.12230796273584E-12	1.02878229917452E-12	8.72906193238988E-13	2.338141589033E-12	9.04081414426094E-13	7.79380529677668E-13	1.52758583816823E-12	1.43406017460691E-12	-7.17030087303454E-13	1.15348318392295E-12
0.01138	2.18226548309747E-13	-3.11752211871067E-13	6.54679644929241E-13	1.24700884748427E-12	4.98803538993707E-13	6.23504423742134E-13	7.79380529677668E-13	2.49401769496854E-13	1.18465840511005E-12	1.21583362629716E-12	4.67628317806601E-13	2.05756459834904E-12	1.09113274154873E-12	8.10555750864774E-13	1.24700884748427E-12	1.37170973223269E-12	-4.67628317806601E-13	1.18465840511005E-12
0.0114	7.17030087303454E-13	-3.42927433058174E-13	8.10555750864774E-13	1.30935928985848E-12	7.79380529677668E-13	1.02878229917452E-12	9.97607077987414E-13	4.05277875432387E-13	1.30935928985848E-12	1.34053451104559E-12	1.55876105935534E-13	1.4028849534198E-12	1.18465840511005E-12	6.54679644929241E-13	1.15348318392295E-12	1.4028849534198E-12	-1.24700884748427E-13	1.21583362629716E-12
0.01142	1.12230796273584E-12	6.23504423742134E-14	1.30935928985848E-12	1.21583362629716E-12	8.41730972051881E-13	1.4028849534198E-12	1.27818406867137E-12	9.97607077987414E-13	1.37170973223269E-12	1.27818406867137E-12	0	6.85854866116347E-13	9.04081414426094E-13	4.98803538993707E-13	1.18465840511005E-12	1.52758583816823E-12	1.55876105935534E-13	1.24700884748427E-12
0.01144	1.34053451104559E-12	6.54679644929241E-13	1.65228672291666E-12	1.05995752036163E-12	8.41730972051881E-13	1.90168849241351E-12	1.27818406867137E-12	1.74581238647798E-12	1.24700884748427E-12	1.21583362629716E-12	3.11752211871067E-13	-3.11752211871067E-14	5.29978760180814E-13	5.29978760180814E-13	1.30935928985848E-12	1.43406017460691E-12	1.8705132712264E-13	1.15348318392295E-12
0.01146	1.49641061698112E-12	1.24700884748427E-12	1.30935928985848E-12	8.10555750864774E-13	9.04081414426094E-13	2.27579114665879E-12	1.18465840511005E-12	2.55636813734275E-12	1.05995752036163E-12	1.18465840511005E-12	7.79380529677668E-13	-7.17030087303454E-13	2.8057699068396E-13	6.54679644929241E-13	1.58993628054244E-12	1.37170973223269E-12	1.24700884748427E-13	9.35256635613201E-13
0.01148	1.68346194410376E-12	1.80816282885219E-12	7.48205308490561E-13	5.61153981367921E-13	8.41730972051881E-13	2.49401769496854E-12	1.18465840511005E-12	3.2422230034591E-12	9.35256635613201E-13	1.21583362629716E-12	1.09113274154873E-12	-1.18465840511005E-12	1.24700884748427E-13	9.97607077987414E-13	1.71463716529087E-12	1.18465840511005E-12	9.35256635613201E-14	6.54679644929241E-13
0.0115	1.77698760766508E-12	2.27579114665879E-12	5.61153981367921E-13	3.7410265424528E-13	9.04081414426094E-13	2.43166725259432E-12	1.21583362629716E-12	3.83455220601412E-12	9.35256635613201E-13	1.43406017460691E-12	1.24700884748427E-12	-9.97607077987414E-13	1.55876105935534E-13	1.58993628054244E-12	1.49641061698112E-12	1.09113274154873E-12	3.7410265424528E-13	3.7410265424528E-13
0.01152	1.58993628054244E-12	2.49401769496854E-12	6.54679644929241E-13	4.05277875432387E-13	1.05995752036163E-12	2.40049203140722E-12	1.30935928985848E-12	4.11512919669808E-12	1.12230796273584E-12	1.71463716529087E-12	1.27818406867137E-12	-2.49401769496854E-13	4.67628317806601E-13	1.93286371360062E-12	1.15348318392295E-12	9.66431856800308E-13	7.79380529677668E-13	1.8705132712264E-13
0.01154	1.34053451104559E-12	2.18226548309747E-12	9.66431856800308E-13	5.61153981367921E-13	1.02878229917452E-12	2.21344070428458E-12	1.65228672291666E-12	3.86572742720123E-12	1.37170973223269E-12	1.77698760766508E-12	1.15348318392295E-12	3.11752211871067E-13	9.04081414426094E-13	1.99521415597483E-12	7.79380529677668E-13	8.41730972051881E-13	1.05995752036163E-12	-6.23504423742134E-14
0.01156	1.15348318392295E-12	1.58993628054244E-12	1.27818406867137E-12	6.54679644929241E-13	1.09113274154873E-12	2.15109026191036E-12	1.62111150172955E-12	3.2733982246462E-12	1.58993628054244E-12	1.43406017460691E-12	1.15348318392295E-12	5.92329202555027E-13	1.46523539579401E-12	1.8705132712264E-12	5.92329202555027E-13	8.41730972051881E-13	1.12230796273584E-12	-9.35256635613201E-14
0.01158	9.97607077987414E-13	1.12230796273584E-12	1.65228672291666E-12	8.72906193238988E-13	1.12230796273584E-12	2.15109026191036E-12	1.77698760766508E-12	2.52519291615564E-12	1.74581238647798E-12	1.02878229917452E-12	1.12230796273584E-12	9.97607077987414E-13	1.68346194410376E-12	1.71463716529087E-12	5.29978760180814E-13	7.48205308490561E-13	8.72906193238988E-13	-3.11752211871067E-14
0.0116	6.85854866116347E-13	7.17030087303454E-13	1.68346194410376E-12	9.04081414426094E-13	1.18465840511005E-12	2.27579114665879E-12	1.8393380500393E-12	1.77698760766508E-12	1.74581238647798E-12	7.17030087303454E-13	1.21583362629716E-12	1.18465840511005E-12	1.65228672291666E-12	1.71463716529087E-12	5.29978760180814E-13	5.92329202555027E-13	5.92329202555027E-13	3.11752211871067E-13
0.01162	6.54679644929241E-13	6.23504423742134E-13	1.30935928985848E-12	1.09113274154873E-12	1.15348318392295E-12	2.08873981953615E-12	1.74581238647798E-12	1.18465840511005E-12	1.68346194410376E-12	9.35256635613201E-13	1.27818406867137E-12	1.34053451104559E-12	1.71463716529087E-12	1.71463716529087E-12	5.61153981367921E-13	4.36453096619494E-13	5.61153981367921E-13	6.23504423742134E-13
0.01164	8.10555750864774E-13	1.02878229917452E-12	6.23504423742134E-13	1.05995752036163E-12	1.05995752036163E-12	1.58993628054244E-12	1.52758583816823E-12	6.23504423742134E-13	1.34053451104559E-12	1.49641061698112E-12	1.21583362629716E-12	1.34053451104559E-12	1.77698760766508E-12	1.8705132712264E-12	4.67628317806601E-13	9.35256635613201E-14	4.98803538993707E-13	7.79380529677668E-13
0.01166	1.27818406867137E-12	1.24700884748427E-12	0	8.72906193238988E-13	9.97607077987414E-13	1.24700884748427E-12	1.21583362629716E-12	2.49401769496854E-13	9.35256635613201E-13	2.24461592547168E-12	1.34053451104559E-12	1.43406017460691E-12	1.68346194410376E-12	2.11991504072326E-12	4.67628317806601E-13	-1.55876105935534E-13	3.11752211871067E-13	5.92329202555027E-13
0.01168	1.80816282885219E-12	1.37170973223269E-12	-2.18226548309747E-13	6.85854866116347E-13	8.41730972051881E-13	1.52758583816823E-12	1.12230796273584E-12	3.11752211871067E-14	6.54679644929241E-13	2.71224424327828E-12	1.46523539579401E-12	1.58993628054244E-12	1.49641061698112E-12	2.24461592547168E-12	5.29978760180814E-13	-3.7410265424528E-13	3.11752211871067E-14	3.7410265424528E-13
0.0117	2.21344070428458E-12	1.27818406867137E-12	-6.23504423742134E-14	3.42927433058174E-13	7.79380529677668E-13	2.21344070428458E-12	1.05995752036163E-12	0	4.98803538993707E-13	2.86812034921382E-12	1.62111150172955E-12	1.71463716529087E-12	1.05995752036163E-12	2.61871857971696E-12	7.17030087303454E-13	-5.92329202555027E-13	-6.23504423742134E-14	9.35256635613201E-14
0.01172	2.49401769496854E-12	1.09113274154873E-12	4.05277875432387E-13	0	8.72906193238988E-13	3.05517167633646E-12	1.21583362629716E-12	3.11752211871067E-14	3.42927433058174E-13	2.8057699068396E-12	1.62111150172955E-12	2.05756459834904E-12	9.04081414426094E-13	2.68106902209118E-12	7.48205308490561E-13	-4.36453096619494E-13	-1.24700884748427E-13	6.23504423742134E-14
0.01174	2.52519291615564E-12	1.02878229917452E-12	6.54679644929241E-13	-1.55876105935534E-13	9.04081414426094E-13	3.58515043651727E-12	1.49641061698112E-12	3.11752211871067E-13	3.7410265424528E-13	2.58754335852986E-12	1.55876105935534E-12	2.36931681022011E-12	8.72906193238988E-13	2.49401769496854E-12	7.17030087303454E-13	-3.11752211871067E-14	-9.35256635613201E-14	1.8705132712264E-13
0.01176	2.43166725259432E-12	8.72906193238988E-13	9.35256635613201E-13	-1.24700884748427E-13	1.18465840511005E-12	3.55397521533016E-12	1.68346194410376E-12	7.17030087303454E-13	3.42927433058174E-13	2.21344070428458E-12	1.68346194410376E-12	2.36931681022011E-12	9.35256635613201E-13	1.93286371360062E-12	7.48205308490561E-13	3.11752211871067E-13	0	3.11752211871067E-13
0.01178	2.18226548309747E-12	7.17030087303454E-13	1.12230796273584E-12	3.42927433058174E-13	1.21583362629716E-12	3.08634689752356E-12	1.55876105935534E-12	1.09113274154873E-12	3.42927433058174E-13	1.62111150172955E-12	1.8705132712264E-12	2.24461592547168E-12	1.05995752036163E-12	1.52758583816823E-12	7.48205308490561E-13	6.85854866116347E-13	1.55876105935534E-13	4.98803538993707E-13
0.0118	1.77698760766508E-12	5.61153981367921E-13	1.12230796273584E-12	1.15348318392295E-12	1.21583362629716E-12	2.36931681022011E-12	1.43406017460691E-12	1.34053451104559E-12	4.36453096619494E-13	9.35256635613201E-13	2.08873981953615E-12	1.96403893478772E-12	1.02878229917452E-12	1.27818406867137E-12	8.10555750864774E-13	7.48205308490561E-13	3.42927433058174E-13	6.85854866116347E-13
0.01182	1.4028849534198E-12	4.98803538993707E-13	1.24700884748427E-12	2.02638937716194E-12	1.24700884748427E-12	1.74581238647798E-12	1.09113274154873E-12	1.37170973223269E-12	6.54679644929241E-13	3.11752211871067E-13	2.11991504072326E-12	1.8705132712264E-12	1.05995752036163E-12	1.15348318392295E-12	9.66431856800308E-13	7.17030087303454E-13	4.98803538993707E-13	7.48205308490561E-13
0.01184	1.02878229917452E-12	5.29978760180814E-13	1.4028849534198E-12	2.74341946446539E-12	1.12230796273584E-12	1.09113274154873E-12	7.48205308490561E-13	1.24700884748427E-12	1.02878229917452E-12	0	2.05756459834904E-12	1.80816282885219E-12	1.05995752036163E-12	1.12230796273584E-12	1.18465840511005E-12	6.85854866116347E-13	6.85854866116347E-13	7.17030087303454E-13
0.01186	7.79380529677668E-13	6.23504423742134E-13	1.8393380500393E-12	2.86812034921382E-12	9.04081414426094E-13	7.48205308490561E-13	4.05277875432387E-13	1.24700884748427E-12	1.30935928985848E-12	3.11752211871067E-14	1.68346194410376E-12	1.68346194410376E-12	1.15348318392295E-12	1.30935928985848E-12	1.34053451104559E-12	6.23504423742134E-13	7.17030087303454E-13	6.54679644929241E-13
0.01188	4.98803538993707E-13	8.41730972051881E-13	2.05756459834904E-12	2.68106902209118E-12	7.48205308490561E-13	4.36453096619494E-13	2.18226548309747E-13	1.15348318392295E-12	1.34053451104559E-12	6.23504423742134E-14	1.30935928985848E-12	1.62111150172955E-12	1.24700884748427E-12	1.68346194410376E-12	1.46523539579401E-12	7.79380529677668E-13	7.17030087303454E-13	6.54679644929241E-13
0.0119	2.8057699068396E-13	9.04081414426094E-13	2.02638937716194E-12	2.338141589033E-12	5.29978760180814E-13	4.05277875432387E-13	-3.11752211871067E-14	8.10555750864774E-13	1.27818406867137E-12	1.8705132712264E-13	1.05995752036163E-12	1.52758583816823E-12	1.30935928985848E-12	2.02638937716194E-12	1.30935928985848E-12	8.41730972051881E-13	6.85854866116347E-13	7.48205308490561E-13
0.01192	6.23504423742134E-14	9.04081414426094E-13	1.77698760766508E-12	1.8705132712264E-12	4.36453096619494E-13	4.36453096619494E-13	0	4.05277875432387E-13	1.05995752036163E-12	4.05277875432387E-13	9.97607077987414E-13	1.24700884748427E-12	1.34053451104559E-12	2.21344070428458E-12	1.24700884748427E-12	8.10555750864774E-13	7.79380529677668E-13	6.85854866116347E-13
0.01194	-6.23504423742134E-14	7.17030087303454E-13	1.55876105935534E-12	1.71463716529087E-12	5.29978760180814E-13	6.54679644929241E-13	9.35256635613201E-14	1.8705132712264E-13	9.04081414426094E-13	6.23504423742134E-13	8.41730972051881E-13	1.18465840511005E-12	1.18465840511005E-12	2.24461592547168E-12	1.12230796273584E-12	7.17030087303454E-13	9.35256635613201E-13	4.67628317806601E-13
0.01196	1.24700884748427E-13	4.05277875432387E-13	1.24700884748427E-12	1.74581238647798E-12	6.23504423742134E-13	6.23504423742134E-13	5.61153981367921E-13	2.49401769496854E-13	7.79380529677668E-13	9.35256635613201E-13	5.92329202555027E-13	1.18465840511005E-12	1.09113274154873E-12	2.15109026191036E-12	1.02878229917452E-12	6.85854866116347E-13	1.27818406867137E-12	2.8057699068396E-13
0.01198	3.11752211871067E-13	2.18226548309747E-13	1.09113274154873E-12	1.8705132712264E-12	6.23504423742134E-13	4.36453096619494E-13	9.04081414426094E-13	5.29978760180814E-13	8.72906193238988E-13	1.02878229917452E-12	3.7410265424528E-13	1.24700884748427E-12	1.05995752036163E-12	1.96403893478772E-12	9.97607077987414E-13	6.23504423742134E-13	1.49641061698112E-12	1.8705132712264E-13
0.012	4.98803538993707E-13	-9.35256635613201E-14	1.05995752036163E-12	1.90168849241351E-12	4.36453096619494E-13	2.18226548309747E-13	1.24700884748427E-12	7.17030087303454E-13	1.09113274154873E-12	1.09113274154873E-12	3.11752211871067E-13	1.46523539579401E-12	9.97607077987414E-13	1.74581238647798E-12	9.04081414426094E-13	8.72906193238988E-13	1.37170973223269E-12	4.05277875432387E-13
0.01202	4.98803538993707E-13	-1.55876105935534E-13	1.15348318392295E-12	1.71463716529087E-12	1.55876105935534E-13	-9.35256635613201E-14	1.62111150172955E-12	8.10555750864774E-13	1.43406017460691E-12	1.12230796273584E-12	4.05277875432387E-13	1.65228672291666E-12	5.61153981367921E-13	1.52758583816823E-12	7.79380529677668E-13	1.05995752036163E-12	1.09113274154873E-12	8.72906193238988E-13
0.01204	4.67628317806601E-13	-1.55876105935534E-13	1.43406017460691E-12	1.49641061698112E-12	-9.35256635613201E-14	-1.55876105935534E-13	1.77698760766508E-12	8.41730972051881E-13	1.99521415597483E-12	1.02878229917452E-12	7.79380529677668E-13	1.74581238647798E-12	3.11752211871067E-13	1.24700884748427E-12	6.23504423742134E-13	1.30935928985848E-12	6.54679644929241E-13	1.52758583816823E-12
0.01206	4.05277875432387E-13	-1.55876105935534E-13	1.68346194410376E-12	1.30935928985848E-12	-1.55876105935534E-13	3.11752211871067E-14	1.8393380500393E-12	9.97607077987414E-13	2.64989380090407E-12	1.05995752036163E-12	1.02878229917452E-12	1.68346194410376E-12	2.8057699068396E-13	9.35256635613201E-13	5.29978760180814E-13	1.49641061698112E-12	2.49401769496854E-13	2.05756459834904E-12
0.01208	4.36453096619494E-13	1.8705132712264E-13	1.62111150172955E-12	1.24700884748427E-12	3.11752211871067E-14	4.05277875432387E-13	1.93286371360062E-12	1.12230796273584E-12	3.05517167633646E-12	9.35256635613201E-13	1.27818406867137E-12	1.4028849534198E-12	4.05277875432387E-13	7.17030087303454E-13	6.85854866116347E-13	1.4028849534198E-12	-1.8705132712264E-13	2.18226548309747E-12
0.0121	5.29978760180814E-13	3.42927433058174E-13	1.27818406867137E-12	1.15348318392295E-12	3.42927433058174E-13	9.04081414426094E-13	2.08873981953615E-12	9.35256635613201E-13	3.2422230034591E-12	8.41730972051881E-13	1.43406017460691E-12	9.97607077987414E-13	4.05277875432387E-13	7.17030087303454E-13	8.72906193238988E-13	1.27818406867137E-12	-7.48205308490561E-13	2.08873981953615E-12
0.01212	8.41730972051881E-13	5.92329202555027E-13	7.17030087303454E-13	1.12230796273584E-12	4.67628317806601E-13	1.09113274154873E-12	2.40049203140722E-12	4.36453096619494E-13	3.2422230034591E-12	5.92329202555027E-13	1.55876105935534E-12	3.11752211871067E-13	3.11752211871067E-13	9.04081414426094E-13	1.05995752036163E-12	1.27818406867137E-12	-1.30935928985848E-12	1.8705132712264E-12
0.01214	1.02878229917452E-12	7.48205308490561E-13	2.8057699068396E-13	1.12230796273584E-12	4.36453096619494E-13	1.21583362629716E-12	2.71224424327828E-12	2.49401769496854E-13	2.96164601277514E-12	4.05277875432387E-13	1.52758583816823E-12	-5.29978760180814E-13	3.7410265424528E-13	1.30935928985848E-12	1.24700884748427E-12	1.49641061698112E-12	-1.4028849534198E-12	1.58993628054244E-12
0.01216	1.24700884748427E-12	7.17030087303454E-13	9.35256635613201E-14	1.05995752036163E-12	1.24700884748427E-13	1.02878229917452E-12	2.64989380090407E-12	4.05277875432387E-13	2.71224424327828E-12	9.35256635613201E-14	1.43406017460691E-12	-1.18465840511005E-12	4.98803538993707E-13	1.58993628054244E-12	1.30935928985848E-12	1.8393380500393E-12	-8.10555750864774E-13	1.37170973223269E-12
0.01218	1.21583362629716E-12	4.67628317806601E-13	2.49401769496854E-13	9.97607077987414E-13	-9.35256635613201E-14	7.48205308490561E-13	2.40049203140722E-12	8.41730972051881E-13	2.40049203140722E-12	-9.35256635613201E-14	1.52758583816823E-12	-1.4028849534198E-12	7.48205308490561E-13	1.77698760766508E-12	1.4028849534198E-12	2.11991504072326E-12	-9.35256635613201E-14	1.12230796273584E-12
0.0122	1.30935928985848E-12	2.18226548309747E-13	6.54679644929241E-13	7.17030087303454E-13	-1.8705132712264E-13	4.67628317806601E-13	2.05756459834904E-12	1.34053451104559E-12	2.18226548309747E-12	-2.49401769496854E-13	1.4028849534198E-12	-1.09113274154873E-12	9.04081414426094E-13	1.99521415597483E-12	1.49641061698112E-12	2.27579114665879E-12	4.67628317806601E-13	7.17030087303454E-13
0.01222	1.43406017460691E-12	2.49401769496854E-13	9.04081414426094E-13	4.98803538993707E-13	-1.8705132712264E-13	4.98803538993707E-13	1.8393380500393E-12	1.68346194410376E-12	2.05756459834904E-12	-3.11752211871067E-14	1.30935928985848E-12	-4.98803538993707E-13	1.30935928985848E-12	2.15109026191036E-12	1.43406017460691E-12	2.24461592547168E-12	9.35256635613201E-13	3.11752211871067E-13
0.01224	1.65228672291666E-12	3.7410265424528E-13	7.48205308490561E-13	1.55876105935534E-13	3.11752211871067E-14	6.85854866116347E-13	1.65228672291666E-12	1.90168849241351E-12	1.96403893478772E-12	4.36453096619494E-13	1.24700884748427E-12	5.92329202555027E-13	1.68346194410376E-12	2.08873981953615E-12	1.37170973223269E-12	2.15109026191036E-12	1.52758583816823E-12	-3.11752211871067E-14
0.01226	1.77698760766508E-12	5.29978760180814E-13	5.61153981367921E-13	0	4.98803538993707E-13	9.35256635613201E-13	1.37170973223269E-12	1.77698760766508E-12	1.80816282885219E-12	9.35256635613201E-13	1.15348318392295E-12	2.05756459834904E-12	1.74581238647798E-12	1.8705132712264E-12	1.49641061698112E-12	1.90168849241351E-12	1.8705132712264E-12	-1.8705132712264E-13
0.01228	1.65228672291666E-12	7.17030087303454E-13	6.23504423742134E-13	1.24700884748427E-13	8.41730972051881E-13	1.24700884748427E-12	1.05995752036163E-12	1.46523539579401E-12	1.58993628054244E-12	1.37170973223269E-12	1.15348318392295E-12	3.11752211871067E-12	1.90168849241351E-12	1.77698760766508E-12	1.62111150172955E-12	1.74581238647798E-12	1.99521415597483E-12	-3.7410265424528E-13
0.0123	1.4028849534198E-12	7.48205308490561E-13	7.79380529677668E-13	4.36453096619494E-13	1.09113274154873E-12	1.43406017460691E-12	6.54679644929241E-13	1.05995752036163E-12	1.37170973223269E-12	1.74581238647798E-12	1.12230796273584E-12	3.49162477295595E-12	1.8393380500393E-12	2.08873981953615E-12	1.80816282885219E-12	1.55876105935534E-12	2.338141589033E-12	-4.05277875432387E-13
0.01232	1.09113274154873E-12	9.35256635613201E-13	1.05995752036163E-12	8.41730972051881E-13	1.24700884748427E-12	1.49641061698112E-12	4.67628317806601E-13	8.41730972051881E-13	1.12230796273584E-12	1.93286371360062E-12	1.09113274154873E-12	3.49162477295595E-12	1.77698760766508E-12	2.05756459834904E-12	1.80816282885219E-12	1.27818406867137E-12	2.52519291615564E-12	-3.7410265424528E-13
0.01234	1.02878229917452E-12	1.24700884748427E-12	1.05995752036163E-12	1.15348318392295E-12	1.09113274154873E-12	1.4028849534198E-12	5.61153981367921E-13	1.05995752036163E-12	1.09113274154873E-12	2.21344070428458E-12	1.05995752036163E-12	3.39809910939463E-12	1.77698760766508E-12	1.8705132712264E-12	1.58993628054244E-12	9.66431856800308E-13	2.71224424327828E-12	-2.18226548309747E-13
0.01236	1.05995752036163E-12	1.71463716529087E-12	9.97607077987414E-13	1.58993628054244E-12	9.04081414426094E-13	1.18465840511005E-12	8.72906193238988E-13	1.27818406867137E-12	1.09113274154873E-12	2.43166725259432E-12	8.10555750864774E-13	3.2422230034591E-12	1.74581238647798E-12	1.43406017460691E-12	1.37170973223269E-12	8.72906193238988E-13	2.93047079158803E-12	3.11752211871067E-14
0.01238	1.05995752036163E-12	2.08873981953615E-12	8.41730972051881E-13	1.80816282885219E-12	7.48205308490561E-13	1.12230796273584E-12	1.18465840511005E-12	1.58993628054244E-12	1.02878229917452E-12	2.49401769496854E-12	7.48205308490561E-13	2.68106902209118E-12	1.77698760766508E-12	1.05995752036163E-12	1.02878229917452E-12	9.97607077987414E-13	2.86812034921382E-12	3.7410265424528E-13
0.0124	1.05995752036163E-12	2.05756459834904E-12	9.04081414426094E-13	1.80816282885219E-12	7.48205308490561E-13	9.04081414426094E-13	1.46523539579401E-12	1.8705132712264E-12	9.66431856800308E-13	2.338141589033E-12	5.92329202555027E-13	2.15109026191036E-12	1.68346194410376E-12	8.41730972051881E-13	9.66431856800308E-13	1.18465840511005E-12	2.40049203140722E-12	5.92329202555027E-13
0.01242	1.09113274154873E-12	1.71463716529087E-12	1.02878229917452E-12	1.52758583816823E-12	8.41730972051881E-13	7.79380529677668E-13	1.71463716529087E-12	2.3069663678459E-12	7.79380529677668E-13	1.96403893478772E-12	6.85854866116347E-13	1.74581238647798E-12	1.46523539579401E-12	9.04081414426094E-13	1.02878229917452E-12	1.15348318392295E-12	1.77698760766508E-12	7.17030087303454E-13
0.01244	1.09113274154873E-12	1.21583362629716E-12	1.18465840511005E-12	1.12230796273584E-12	9.66431856800308E-13	6.85854866116347E-13	1.80816282885219E-12	2.61871857971696E-12	3.11752211871067E-13	1.74581238647798E-12	7.48205308490561E-13	1.58993628054244E-12	1.15348318392295E-12	1.05995752036163E-12	9.97607077987414E-13	1.09113274154873E-12	1.12230796273584E-12	7.48205308490561E-13
0.01246	1.09113274154873E-12	6.85854866116347E-13	1.27818406867137E-12	8.72906193238988E-13	1.12230796273584E-12	6.85854866116347E-13	1.77698760766508E-12	2.68106902209118E-12	9.35256635613201E-14	1.52758583816823E-12	9.97607077987414E-13	1.8393380500393E-12	7.17030087303454E-13	1.21583362629716E-12	9.35256635613201E-13	1.05995752036163E-12	7.48205308490561E-13	8.72906193238988E-13
0.01248	1.12230796273584E-12	5.29978760180814E-13	1.24700884748427E-12	5.92329202555027E-13	1.18465840511005E-12	7.48205308490561E-13	1.74581238647798E-12	2.61871857971696E-12	1.55876105935534E-13	1.43406017460691E-12	1.27818406867137E-12	1.74581238647798E-12	4.98803538993707E-13	1.24700884748427E-12	9.04081414426094E-13	1.12230796273584E-12	7.17030087303454E-13	7.79380529677668E-13
0.0125	1.05995752036163E-12	5.29978760180814E-13	1.24700884748427E-12	1.8705132712264E-13	1.21583362629716E-12	7.79380529677668E-13	1.58993628054244E-12	2.40049203140722E-12	4.67628317806601E-13	1.37170973223269E-12	1.43406017460691E-12	1.49641061698112E-12	5.61153981367921E-13	1.18465840511005E-12	9.97607077987414E-13	9.97607077987414E-13	9.04081414426094E-13	8.10555750864774E-13
0.01252	9.35256635613201E-13	7.17030087303454E-13	1.37170973223269E-12	1.24700884748427E-13	1.21583362629716E-12	8.72906193238988E-13	1.4028849534198E-12	2.24461592547168E-12	9.35256635613201E-13	1.30935928985848E-12	1.52758583816823E-12	1.12230796273584E-12	7.48205308490561E-13	9.97607077987414E-13	1.12230796273584E-12	8.72906193238988E-13	1.09113274154873E-12	6.85854866116347E-13
0.01254	7.17030087303454E-13	9.97607077987414E-13	1.62111150172955E-12	4.36453096619494E-13	1.09113274154873E-12	6.54679644929241E-13	1.02878229917452E-12	2.05756459834904E-12	1.58993628054244E-12	1.4028849534198E-12	1.43406017460691E-12	8.10555750864774E-13	1.12230796273584E-12	1.05995752036163E-12	1.15348318392295E-12	8.10555750864774E-13	1.12230796273584E-12	5.61153981367921E-13
0.01256	6.23504423742134E-13	1.21583362629716E-12	1.8705132712264E-12	7.79380529677668E-13	1.02878229917452E-12	3.7410265424528E-13	6.23504423742134E-13	1.74581238647798E-12	1.90168849241351E-12	1.46523539579401E-12	1.37170973223269E-12	6.85854866116347E-13	1.30935928985848E-12	1.05995752036163E-12	9.97607077987414E-13	1.05995752036163E-12	8.72906193238988E-13	4.98803538993707E-13
0.01258	6.54679644929241E-13	1.55876105935534E-12	2.18226548309747E-12	9.66431856800308E-13	1.12230796273584E-12	2.18226548309747E-13	3.11752211871067E-13	1.65228672291666E-12	2.02638937716194E-12	1.49641061698112E-12	1.09113274154873E-12	8.72906193238988E-13	1.30935928985848E-12	1.30935928985848E-12	7.79380529677668E-13	1.09113274154873E-12	6.54679644929241E-13	4.36453096619494E-13
0.0126	8.72906193238988E-13	1.62111150172955E-12	2.338141589033E-12	8.72906193238988E-13	1.21583362629716E-12	6.23504423742134E-14	1.8705132712264E-13	2.02638937716194E-12	1.8393380500393E-12	1.4028849534198E-12	9.97607077987414E-13	1.15348318392295E-12	1.05995752036163E-12	1.46523539579401E-12	5.29978760180814E-13	1.18465840511005E-12	5.92329202555027E-13	5.29978760180814E-13
0.01262	1.24700884748427E-12	1.62111150172955E-12	2.49401769496854E-12	7.17030087303454E-13	1.4028849534198E-12	2.18226548309747E-13	2.8057699068396E-13	2.11991504072326E-12	1.62111150172955E-12	1.24700884748427E-12	9.04081414426094E-13	1.49641061698112E-12	7.17030087303454E-13	1.46523539579401E-12	4.98803538993707E-13	1.18465840511005E-12	6.85854866116347E-13	6.54679644929241E-13
0.01264	1.68346194410376E-12	1.58993628054244E-12	2.55636813734275E-12	8.10555750864774E-13	1.27818406867137E-12	3.7410265424528E-13	4.98803538993707E-13	1.52758583816823E-12	1.43406017460691E-12	1.05995752036163E-12	1.05995752036163E-12	1.65228672291666E-12	4.05277875432387E-13	1.4028849534198E-12	6.23504423742134E-13	1.15348318392295E-12	8.10555750864774E-13	7.17030087303454E-13
0.01266	1.8393380500393E-12	1.58993628054244E-12	2.55636813734275E-12	9.35256635613201E-13	1.12230796273584E-12	4.98803538993707E-13	7.79380529677668E-13	5.92329202555027E-13	1.12230796273584E-12	8.41730972051881E-13	1.27818406867137E-12	1.71463716529087E-12	2.49401769496854E-13	1.12230796273584E-12	9.04081414426094E-13	1.12230796273584E-12	7.79380529677668E-13	7.48205308490561E-13
0.01268	1.93286371360062E-12	1.62111150172955E-12	2.40049203140722E-12	1.24700884748427E-12	8.72906193238988E-13	5.61153981367921E-13	9.04081414426094E-13	1.55876105935534E-13	1.02878229917452E-12	4.98803538993707E-13	1.30935928985848E-12	1.46523539579401E-12	2.18226548309747E-13	6.85854866116347E-13	1.24700884748427E-12	1.15348318392295E-12	7.48205308490561E-13	6.85854866116347E-13
0.0127	1.8393380500393E-12	1.55876105935534E-12	2.15109026191036E-12	1.62111150172955E-12	9.35256635613201E-13	6.54679644929241E-13	8.10555750864774E-13	-1.55876105935534E-13	9.97607077987414E-13	1.8705132712264E-13	1.37170973223269E-12	9.66431856800308E-13	3.7410265424528E-13	3.11752211871067E-13	1.46523539579401E-12	1.30935928985848E-12	6.54679644929241E-13	6.85854866116347E-13
0.01272	1.77698760766508E-12	1.43406017460691E-12	1.8705132712264E-12	2.21344070428458E-12	1.15348318392295E-12	9.04081414426094E-13	7.48205308490561E-13	-2.49401769496854E-13	1.09113274154873E-12	-6.23504423742134E-14	1.15348318392295E-12	5.61153981367921E-13	8.72906193238988E-13	3.11752211871067E-14	1.55876105935534E-12	1.4028849534198E-12	7.48205308490561E-13	8.41730972051881E-13
0.01274	1.55876105935534E-12	1.21583362629716E-12	1.68346194410376E-12	2.55636813734275E-12	1.52758583816823E-12	9.97607077987414E-13	7.79380529677668E-13	-4.36453096619494E-13	1.12230796273584E-12	-3.11752211871067E-13	9.97607077987414E-13	1.55876105935534E-13	1.34053451104559E-12	3.11752211871067E-14	1.4028849534198E-12	1.55876105935534E-12	8.41730972051881E-13	9.97607077987414E-13
0.01276	1.02878229917452E-12	9.04081414426094E-13	1.71463716529087E-12	2.61871857971696E-12	1.8393380500393E-12	1.02878229917452E-12	8.72906193238988E-13	-1.55876105935534E-13	1.18465840511005E-12	-4.36453096619494E-13	9.66431856800308E-13	1.24700884748427E-13	1.30935928985848E-12	3.42927433058174E-13	1.30935928985848E-12	1.65228672291666E-12	1.09113274154873E-12	9.35256635613201E-13
0.01278	5.61153981367921E-13	5.92329202555027E-13	1.8705132712264E-12	2.58754335852986E-12	1.93286371360062E-12	9.35256635613201E-13	9.97607077987414E-13	1.55876105935534E-13	1.30935928985848E-12	-4.67628317806601E-13	8.10555750864774E-13	2.49401769496854E-13	5.92329202555027E-13	7.48205308490561E-13	1.18465840511005E-12	1.65228672291666E-12	1.27818406867137E-12	7.79380529677668E-13
0.0128	3.7410265424528E-13	3.42927433058174E-13	1.99521415597483E-12	2.46284247378143E-12	1.90168849241351E-12	9.04081414426094E-13	1.21583362629716E-12	3.42927433058174E-13	1.65228672291666E-12	-5.61153981367921E-13	4.98803538993707E-13	6.85854866116347E-13	0	1.05995752036163E-12	1.12230796273584E-12	1.65228672291666E-12	1.43406017460691E-12	7.17030087303454E-13
0.01282	1.55876105935534E-13	3.11752211871067E-13	1.90168849241351E-12	2.40049203140722E-12	1.65228672291666E-12	7.17030087303454E-13	1.4028849534198E-12	5.29978760180814E-13	1.8705132712264E-12	-6.85854866116347E-13	2.49401769496854E-13	1.09113274154873E-12	-2.8057699068396E-13	1.27818406867137E-12	1.09113274154873E-12	1.62111150172955E-12	1.15348318392295E-12	9.97607077987414E-13
0.01284	3.11752211871067E-14	3.42927433058174E-13	1.65228672291666E-12	2.36931681022011E-12	1.24700884748427E-12	6.23504423742134E-13	1.55876105935534E-12	7.79380529677668E-13	2.05756459834904E-12	-6.85854866116347E-13	1.24700884748427E-13	1.43406017460691E-12	-4.05277875432387E-13	1.37170973223269E-12	1.02878229917452E-12	1.74581238647798E-12	6.85854866116347E-13	1.4028849534198E-12
0.01286	1.55876105935534E-13	2.8057699068396E-13	1.4028849534198E-12	2.15109026191036E-12	8.72906193238988E-13	4.36453096619494E-13	1.58993628054244E-12	7.79380529677668E-13	2.15109026191036E-12	-6.54679644929241E-13	9.35256635613201E-14	1.55876105935534E-12	-5.92329202555027E-13	1.49641061698112E-12	9.66431856800308E-13	1.77698760766508E-12	0	1.80816282885219E-12
0.01288	4.67628317806601E-13	4.98803538993707E-13	9.97607077987414E-13	1.77698760766508E-12	7.17030087303454E-13	5.61153981367921E-13	1.46523539579401E-12	8.41730972051881E-13	2.11991504072326E-12	-2.49401769496854E-13	2.18226548309747E-13	1.71463716529087E-12	-5.61153981367921E-13	1.68346194410376E-12	8.72906193238988E-13	1.68346194410376E-12	-6.23504423742134E-13	2.11991504072326E-12
0.0129	1.09113274154873E-12	6.54679644929241E-13	6.23504423742134E-13	1.34053451104559E-12	8.10555750864774E-13	6.85854866116347E-13	1.27818406867137E-12	9.35256635613201E-13	1.90168849241351E-12	3.11752211871067E-14	3.7410265424528E-13	1.8393380500393E-12	-3.7410265424528E-13	1.74581238647798E-12	8.10555750864774E-13	1.4028849534198E-12	-4.98803538993707E-13	2.18226548309747E-12
0.01292	1.58993628054244E-12	8.10555750864774E-13	5.29978760180814E-13	8.72906193238988E-13	9.04081414426094E-13	9.35256635613201E-13	1.15348318392295E-12	1.05995752036163E-12	1.68346194410376E-12	2.18226548309747E-13	6.23504423742134E-13	1.74581238647798E-12	-3.11752211871067E-13	1.68346194410376E-12	6.85854866116347E-13	1.18465840511005E-12	3.11752211871067E-14	1.99521415597483E-12
0.01294	2.11991504072326E-12	6.54679644929241E-13	7.48205308490561E-13	4.36453096619494E-13	1.09113274154873E-12	1.24700884748427E-12	8.41730972051881E-13	1.37170973223269E-12	1.43406017460691E-12	4.05277875432387E-13	1.02878229917452E-12	1.43406017460691E-12	-2.8057699068396E-13	1.58993628054244E-12	7.48205308490561E-13	8.41730972051881E-13	4.67628317806601E-13	1.52758583816823E-12
0.01296	2.43166725259432E-12	3.42927433058174E-13	1.05995752036163E-12	6.23504423742134E-14	1.27818406867137E-12	1.21583362629716E-12	4.67628317806601E-13	1.52758583816823E-12	1.34053451104559E-12	4.67628317806601E-13	1.43406017460691E-12	1.27818406867137E-12	-5.92329202555027E-13	1.55876105935534E-12	9.04081414426094E-13	5.61153981367921E-13	7.79380529677668E-13	9.66431856800308E-13
0.01298	2.52519291615564E-12	-1.8705132712264E-13	1.34053451104559E-12	-2.49401769496854E-13	1.43406017460691E-12	1.21583362629716E-12	1.8705132712264E-13	1.58993628054244E-12	1.27818406867137E-12	5.29978760180814E-13	1.65228672291666E-12	8.10555750864774E-13	-6.54679644929241E-13	1.58993628054244E-12	7.79380529677668E-13	4.05277875432387E-13	1.12230796273584E-12	4.98803538993707E-13
0.013	2.36931681022011E-12	-5.92329202555027E-13	1.49641061698112E-12	-2.8057699068396E-13	1.46523539579401E-12	1.4028849534198E-12	1.55876105935534E-13	1.55876105935534E-12	1.27818406867137E-12	6.23504423742134E-13	1.77698760766508E-12	1.8705132712264E-13	-4.98803538993707E-13	1.71463716529087E-12	6.85854866116347E-13	2.8057699068396E-13	1.49641061698112E-12	9.35256635613201E-14
0.01302	1.8705132712264E-12	-5.92329202555027E-13	1.27818406867137E-12	-9.35256635613201E-14	1.43406017460691E-12	1.68346194410376E-12	3.42927433058174E-13	1.52758583816823E-12	1.15348318392295E-12	8.41730972051881E-13	1.74581238647798E-12	-2.49401769496854E-13	-1.55876105935534E-13	1.62111150172955E-12	4.67628317806601E-13	2.18226548309747E-13	1.65228672291666E-12	-9.35256635613201E-14
0.01304	1.43406017460691E-12	-2.8057699068396E-13	1.18465840511005E-12	1.55876105935534E-13	1.46523539579401E-12	2.02638937716194E-12	6.85854866116347E-13	1.37170973223269E-12	1.05995752036163E-12	1.02878229917452E-12	1.8393380500393E-12	-2.49401769496854E-13	4.67628317806601E-13	1.52758583816823E-12	3.7410265424528E-13	4.05277875432387E-13	1.65228672291666E-12	6.23504423742134E-14
0.01306	9.97607077987414E-13	2.8057699068396E-13	1.21583362629716E-12	4.36453096619494E-13	1.58993628054244E-12	2.27579114665879E-12	9.97607077987414E-13	1.05995752036163E-12	9.35256635613201E-13	9.66431856800308E-13	1.8393380500393E-12	6.23504423742134E-14	9.97607077987414E-13	1.37170973223269E-12	2.18226548309747E-13	5.61153981367921E-13	1.55876105935534E-12	4.36453096619494E-13
0.01308	7.79380529677668E-13	7.79380529677668E-13	1.12230796273584E-12	6.23504423742134E-13	1.55876105935534E-12	2.338141589033E-12	9.97607077987414E-13	7.79380529677668E-13	8.41730972051881E-13	8.41730972051881E-13	1.68346194410376E-12	4.36453096619494E-13	1.37170973223269E-12	1.27818406867137E-12	-1.24700884748427E-13	6.54679644929241E-13	1.37170973223269E-12	8.10555750864774E-13
0.0131	8.10555750864774E-13	1.24700884748427E-12	1.12230796273584E-12	7.17030087303454E-13	1.34053451104559E-12	2.43166725259432E-12	8.72906193238988E-13	4.67628317806601E-13	6.85854866116347E-13	6.85854866116347E-13	1.18465840511005E-12	1.05995752036163E-12	1.62111150172955E-12	1.02878229917452E-12	-4.36453096619494E-13	8.10555750864774E-13	1.4028849534198E-12	1.27818406867137E-12
0.01312	9.97607077987414E-13	1.65228672291666E-12	1.05995752036163E-12	8.10555750864774E-13	1.05995752036163E-12	2.43166725259432E-12	6.23504423742134E-13	1.55876105935534E-13	5.92329202555027E-13	7.17030087303454E-13	6.54679644929241E-13	1.55876105935534E-12	1.58993628054244E-12	9.66431856800308E-13	-8.10555750864774E-13	1.09113274154873E-12	1.55876105935534E-12	1.52758583816823E-12
0.01314	1.18465840511005E-12	1.71463716529087E-12	9.97607077987414E-13	1.02878229917452E-12	9.35256635613201E-13	2.52519291615564E-12	4.36453096619494E-13	6.23504423742134E-14	3.42927433058174E-13	9.35256635613201E-13	4.05277875432387E-13	1.8393380500393E-12	1.27818406867137E-12	9.66431856800308E-13	-6.85854866116347E-13	1.34053451104559E-12	1.37170973223269E-12	1.55876105935534E-12
0.01316	1.30935928985848E-12	1.68346194410376E-12	9.97607077987414E-13	1.24700884748427E-12	6.85854866116347E-13	2.49401769496854E-12	4.36453096619494E-13	1.24700884748427E-13	1.55876105935534E-13	1.05995752036163E-12	4.05277875432387E-13	1.8393380500393E-12	1.02878229917452E-12	8.72906193238988E-13	-4.36453096619494E-13	1.55876105935534E-12	1.18465840511005E-12	1.52758583816823E-12
0.01318	1.46523539579401E-12	1.43406017460691E-12	1.12230796273584E-12	1.30935928985848E-12	4.98803538993707E-13	2.3069663678459E-12	5.29978760180814E-13	2.8057699068396E-13	0	1.05995752036163E-12	4.98803538993707E-13	1.74581238647798E-12	8.41730972051881E-13	7.17030087303454E-13	0	1.71463716529087E-12	8.41730972051881E-13	1.52758583816823E-12
0.0132	1.52758583816823E-12	1.18465840511005E-12	1.18465840511005E-12	1.12230796273584E-12	5.61153981367921E-13	1.80816282885219E-12	6.85854866116347E-13	3.7410265424528E-13	-2.8057699068396E-13	1.15348318392295E-12	4.36453096619494E-13	1.71463716529087E-12	8.41730972051881E-13	5.92329202555027E-13	4.98803538993707E-13	1.90168849241351E-12	4.67628317806601E-13	1.58993628054244E-12
0.01322	1.34053451104559E-12	1.02878229917452E-12	1.49641061698112E-12	4.36453096619494E-13	5.92329202555027E-13	1.12230796273584E-12	1.05995752036163E-12	4.36453096619494E-13	-1.24700884748427E-13	1.12230796273584E-12	4.98803538993707E-13	1.90168849241351E-12	9.35256635613201E-13	5.61153981367921E-13	9.35256635613201E-13	1.93286371360062E-12	3.11752211871067E-13	1.58993628054244E-12
0.01324	1.12230796273584E-12	8.41730972051881E-13	1.8705132712264E-12	-2.49401769496854E-13	7.48205308490561E-13	5.61153981367921E-13	1.37170973223269E-12	4.98803538993707E-13	1.55876105935534E-13	1.12230796273584E-12	4.05277875432387E-13	2.27579114665879E-12	1.12230796273584E-12	7.17030087303454E-13	1.4028849534198E-12	1.90168849241351E-12	2.8057699068396E-13	1.68346194410376E-12
0.01326	9.66431856800308E-13	5.92329202555027E-13	2.15109026191036E-12	-1.8705132712264E-13	9.35256635613201E-13	-3.11752211871067E-14	1.34053451104559E-12	5.92329202555027E-13	7.48205308490561E-13	1.02878229917452E-12	2.18226548309747E-13	2.64989380090407E-12	1.4028849534198E-12	8.72906193238988E-13	1.77698760766508E-12	1.74581238647798E-12	3.7410265424528E-13	1.65228672291666E-12
0.01328	8.10555750864774E-13	5.61153981367921E-13	2.3069663678459E-12	3.42927433058174E-13	1.12230796273584E-12	-3.7410265424528E-13	1.30935928985848E-12	6.54679644929241E-13	1.21583362629716E-12	9.35256635613201E-13	-6.23504423742134E-14	2.83694512802671E-12	1.65228672291666E-12	1.09113274154873E-12	2.11991504072326E-12	1.4028849534198E-12	4.98803538993707E-13	1.58993628054244E-12
0.0133	8.10555750864774E-13	5.92329202555027E-13	2.15109026191036E-12	9.97607077987414E-13	1.12230796273584E-12	-3.11752211871067E-13	1.09113274154873E-12	8.41730972051881E-13	1.68346194410376E-12	9.97607077987414E-13	-3.42927433058174E-13	2.83694512802671E-12	1.8393380500393E-12	1.21583362629716E-12	2.11991504072326E-12	1.02878229917452E-12	6.23504423742134E-13	1.43406017460691E-12
0.01332	7.79380529677668E-13	6.85854866116347E-13	1.74581238647798E-12	1.43406017460691E-12	9.97607077987414E-13	-1.24700884748427E-13	1.12230796273584E-12	1.24700884748427E-12	2.02638937716194E-12	1.05995752036163E-12	-3.7410265424528E-13	2.61871857971696E-12	1.93286371360062E-12	1.15348318392295E-12	1.77698760766508E-12	8.10555750864774E-13	6.85854866116347E-13	1.15348318392295E-12
0.01334	8.10555750864774E-13	5.61153981367921E-13	1.52758583816823E-12	1.77698760766508E-12	8.10555750864774E-13	9.35256635613201E-14	1.02878229917452E-12	1.80816282885219E-12	2.15109026191036E-12	9.04081414426094E-13	-1.8705132712264E-13	2.3069663678459E-12	1.8705132712264E-12	1.34053451104559E-12	1.30935928985848E-12	7.48205308490561E-13	7.48205308490561E-13	8.72906193238988E-13
0.01336	8.72906193238988E-13	5.29978760180814E-13	1.30935928985848E-12	2.05756459834904E-12	4.98803538993707E-13	1.55876105935534E-13	8.41730972051881E-13	2.24461592547168E-12	2.18226548309747E-12	8.10555750864774E-13	2.18226548309747E-13	1.80816282885219E-12	1.65228672291666E-12	1.68346194410376E-12	8.41730972051881E-13	8.72906193238988E-13	7.79380529677668E-13	6.54679644929241E-13
0.01338	9.97607077987414E-13	4.36453096619494E-13	1.12230796273584E-12	2.11991504072326E-12	3.7410265424528E-13	1.24700884748427E-13	6.54679644929241E-13	2.338141589033E-12	1.93286371360062E-12	6.54679644929241E-13	7.48205308490561E-13	1.27818406867137E-12	1.4028849534198E-12	1.8393380500393E-12	4.98803538993707E-13	9.04081414426094E-13	8.72906193238988E-13	5.29978760180814E-13
0.0134	1.18465840511005E-12	3.42927433058174E-13	9.04081414426094E-13	2.02638937716194E-12	4.67628317806601E-13	-1.55876105935534E-13	7.17030087303454E-13	1.99521415597483E-12	1.65228672291666E-12	7.17030087303454E-13	1.18465840511005E-12	8.41730972051881E-13	1.15348318392295E-12	2.05756459834904E-12	4.05277875432387E-13	9.04081414426094E-13	1.02878229917452E-12	5.29978760180814E-13
0.01342	1.37170973223269E-12	3.11752211871067E-13	5.92329202555027E-13	1.8705132712264E-12	5.92329202555027E-13	-2.8057699068396E-13	9.35256635613201E-13	1.30935928985848E-12	1.49641061698112E-12	1.02878229917452E-12	1.55876105935534E-12	8.10555750864774E-13	1.09113274154873E-12	2.02638937716194E-12	5.29978760180814E-13	9.04081414426094E-13	1.02878229917452E-12	5.92329202555027E-13
0.01344	1.49641061698112E-12	3.11752211871067E-13	5.29978760180814E-13	1.77698760766508E-12	8.41730972051881E-13	-4.05277875432387E-13	1.21583362629716E-12	9.35256635613201E-13	1.68346194410376E-12	1.02878229917452E-12	1.80816282885219E-12	1.05995752036163E-12	1.15348318392295E-12	2.05756459834904E-12	8.41730972051881E-13	9.04081414426094E-13	1.21583362629716E-12	7.17030087303454E-13
0.01346	1.46523539579401E-12	5.92329202555027E-13	6.54679644929241E-13	1.55876105935534E-12	9.97607077987414E-13	-2.18226548309747E-13	1.62111150172955E-12	4.98803538993707E-13	2.02638937716194E-12	1.09113274154873E-12	2.05756459834904E-12	1.52758583816823E-12	1.30935928985848E-12	1.93286371360062E-12	1.21583362629716E-12	9.97607077987414E-13	1.34053451104559E-12	8.72906193238988E-13
0.01348	1.43406017460691E-12	7.79380529677668E-13	9.04081414426094E-13	1.55876105935534E-12	1.18465840511005E-12	9.35256635613201E-14	1.71463716529087E-12	3.11752211871067E-14	2.18226548309747E-12	9.66431856800308E-13	2.15109026191036E-12	1.8393380500393E-12	1.43406017460691E-12	1.80816282885219E-12	1.68346194410376E-12	9.04081414426094E-13	1.43406017460691E-12	9.66431856800308E-13
0.0135	1.49641061698112E-12	1.12230796273584E-12	1.27818406867137E-12	1.8393380500393E-12	1.52758583816823E-12	5.61153981367921E-13	1.65228672291666E-12	-2.8057699068396E-13	2.11991504072326E-12	1.12230796273584E-12	2.27579114665879E-12	1.93286371360062E-12	1.55876105935534E-12	1.52758583816823E-12	2.08873981953615E-12	7.48205308490561E-13	1.18465840511005E-12	1.18465840511005E-12
0.01352	1.52758583816823E-12	1.37170973223269E-12	1.4028849534198E-12	1.80816282885219E-12	1.71463716529087E-12	1.09113274154873E-12	1.55876105935534E-12	-1.8705132712264E-13	1.96403893478772E-12	1.21583362629716E-12	2.49401769496854E-12	1.77698760766508E-12	1.62111150172955E-12	1.24700884748427E-12	2.338141589033E-12	5.92329202555027E-13	9.97607077987414E-13	1.37170973223269E-12
0.01354	1.43406017460691E-12	1.43406017460691E-12	1.62111150172955E-12	1.52758583816823E-12	1.8393380500393E-12	1.62111150172955E-12	1.30935928985848E-12	0	1.8393380500393E-12	1.37170973223269E-12	2.55636813734275E-12	1.62111150172955E-12	1.65228672291666E-12	1.12230796273584E-12	2.43166725259432E-12	5.61153981367921E-13	7.48205308490561E-13	1.62111150172955E-12
0.01356	1.12230796273584E-12	1.4028849534198E-12	1.8393380500393E-12	1.02878229917452E-12	1.74581238647798E-12	2.15109026191036E-12	1.27818406867137E-12	1.55876105935534E-13	1.74581238647798E-12	1.49641061698112E-12	2.40049203140722E-12	1.49641061698112E-12	1.90168849241351E-12	9.04081414426094E-13	2.3069663678459E-12	8.41730972051881E-13	7.17030087303454E-13	1.77698760766508E-12
0.01358	9.97607077987414E-13	1.21583362629716E-12	2.11991504072326E-12	6.54679644929241E-13	1.58993628054244E-12	2.58754335852986E-12	1.18465840511005E-12	2.18226548309747E-13	1.74581238647798E-12	1.49641061698112E-12	2.08873981953615E-12	1.18465840511005E-12	2.08873981953615E-12	5.61153981367921E-13	2.08873981953615E-12	1.21583362629716E-12	7.48205308490561E-13	1.80816282885219E-12
0.0136	7.79380529677668E-13	9.04081414426094E-13	2.21344070428458E-12	4.05277875432387E-13	1.18465840511005E-12	3.05517167633646E-12	1.15348318392295E-12	3.11752211871067E-14	1.71463716529087E-12	1.37170973223269E-12	1.71463716529087E-12	1.15348318392295E-12	2.36931681022011E-12	2.49401769496854E-13	1.90168849241351E-12	1.71463716529087E-12	4.36453096619494E-13	1.65228672291666E-12
0.01362	8.10555750864774E-13	7.48205308490561E-13	2.05756459834904E-12	4.36453096619494E-13	8.72906193238988E-13	3.2733982246462E-12	1.09113274154873E-12	1.24700884748427E-13	1.74581238647798E-12	1.52758583816823E-12	1.4028849534198E-12	1.18465840511005E-12	2.61871857971696E-12	3.11752211871067E-14	1.8705132712264E-12	2.18226548309747E-12	-1.8705132712264E-13	1.34053451104559E-12
0.01364	9.35256635613201E-13	6.23504423742134E-13	1.8393380500393E-12	5.29978760180814E-13	6.85854866116347E-13	3.39809910939463E-12	8.41730972051881E-13	5.61153981367921E-13	1.80816282885219E-12	1.58993628054244E-12	1.21583362629716E-12	1.46523539579401E-12	2.46284247378143E-12	3.11752211871067E-14	1.90168849241351E-12	2.46284247378143E-12	-4.98803538993707E-13	7.48205308490561E-13
0.01366	1.18465840511005E-12	6.85854866116347E-13	1.68346194410376E-12	8.41730972051881E-13	8.41730972051881E-13	3.36692388820752E-12	6.54679644929241E-13	1.05995752036163E-12	1.80816282885219E-12	1.71463716529087E-12	1.15348318392295E-12	1.71463716529087E-12	2.36931681022011E-12	2.18226548309747E-13	1.93286371360062E-12	2.43166725259432E-12	-4.05277875432387E-13	2.18226548309747E-13
0.01368	1.52758583816823E-12	5.92329202555027E-13	1.68346194410376E-12	1.09113274154873E-12	8.10555750864774E-13	3.21104778227199E-12	6.85854866116347E-13	1.62111150172955E-12	1.8705132712264E-12	1.58993628054244E-12	1.15348318392295E-12	1.93286371360062E-12	2.15109026191036E-12	2.8057699068396E-13	2.02638937716194E-12	2.36931681022011E-12	-2.49401769496854E-13	-2.49401769496854E-13
0.0137	1.80816282885219E-12	3.42927433058174E-13	1.93286371360062E-12	1.24700884748427E-12	7.17030087303454E-13	3.08634689752356E-12	7.17030087303454E-13	2.18226548309747E-12	1.65228672291666E-12	1.12230796273584E-12	1.15348318392295E-12	1.8705132712264E-12	2.24461592547168E-12	4.98803538993707E-13	1.93286371360062E-12	2.02638937716194E-12	-1.24700884748427E-13	-6.23504423742134E-13
0.01372	1.93286371360062E-12	2.8057699068396E-13	2.24461592547168E-12	1.52758583816823E-12	4.98803538993707E-13	2.83694512802671E-12	7.48205308490561E-13	2.43166725259432E-12	1.49641061698112E-12	6.85854866116347E-13	1.27818406867137E-12	1.58993628054244E-12	2.18226548309747E-12	5.29978760180814E-13	1.96403893478772E-12	1.90168849241351E-12	-2.18226548309747E-13	-6.23504423742134E-13
0.01374	1.8393380500393E-12	2.18226548309747E-13	2.55636813734275E-12	1.68346194410376E-12	4.98803538993707E-13	2.43166725259432E-12	7.48205308490561E-13	2.36931681022011E-12	1.18465840511005E-12	3.11752211871067E-13	1.43406017460691E-12	1.30935928985848E-12	2.08873981953615E-12	6.54679644929241E-13	2.11991504072326E-12	1.74581238647798E-12	-3.11752211871067E-14	-3.7410265424528E-13
0.01376	1.71463716529087E-12	1.55876105935534E-13	2.74341946446539E-12	1.62111150172955E-12	7.48205308490561E-13	2.08873981953615E-12	8.72906193238988E-13	2.18226548309747E-12	9.04081414426094E-13	1.8705132712264E-13	1.52758583816823E-12	8.72906193238988E-13	1.71463716529087E-12	6.85854866116347E-13	2.18226548309747E-12	1.58993628054244E-12	1.24700884748427E-13	3.11752211871067E-14
0.01378	1.65228672291666E-12	1.55876105935534E-13	2.71224424327828E-12	1.34053451104559E-12	1.21583362629716E-12	1.80816282885219E-12	9.35256635613201E-13	1.8393380500393E-12	8.72906193238988E-13	4.36453096619494E-13	1.68346194410376E-12	4.98803538993707E-13	1.43406017460691E-12	8.72906193238988E-13	1.93286371360062E-12	1.55876105935534E-12	6.23504423742134E-14	4.98803538993707E-13
0.0138	1.65228672291666E-12	1.24700884748427E-13	2.49401769496854E-12	8.10555750864774E-13	1.77698760766508E-12	1.58993628054244E-12	1.09113274154873E-12	1.65228672291666E-12	1.05995752036163E-12	7.48205308490561E-13	1.8705132712264E-12	-3.11752211871067E-14	9.35256635613201E-13	1.18465840511005E-12	1.68346194410376E-12	1.30935928985848E-12	3.11752211871067E-14	8.72906193238988E-13
0.01382	1.49641061698112E-12	6.23504423742134E-14	2.08873981953615E-12	4.36453096619494E-13	1.96403893478772E-12	1.4028849534198E-12	1.21583362629716E-12	1.58993628054244E-12	1.21583362629716E-12	9.97607077987414E-13	1.99521415597483E-12	-4.67628317806601E-13	5.61153981367921E-13	1.65228672291666E-12	1.4028849534198E-12	1.18465840511005E-12	5.29978760180814E-13	1.15348318392295E-12
0.01384	1.15348318392295E-12	-6.23504423742134E-14	1.71463716529087E-12	9.35256635613201E-14	1.93286371360062E-12	1.24700884748427E-12	1.46523539579401E-12	1.24700884748427E-12	1.37170973223269E-12	1.12230796273584E-12	2.08873981953615E-12	-7.48205308490561E-13	2.8057699068396E-13	1.8705132712264E-12	1.4028849534198E-12	1.05995752036163E-12	1.4028849534198E-12	1.09113274154873E-12
0.01386	9.04081414426094E-13	-1.24700884748427E-13	1.15348318392295E-12	-6.23504423742134E-14	1.8393380500393E-12	1.24700884748427E-12	1.55876105935534E-12	9.66431856800308E-13	1.18465840511005E-12	1.05995752036163E-12	1.99521415597483E-12	-5.92329202555027E-13	-3.11752211871067E-14	1.68346194410376E-12	1.62111150172955E-12	9.66431856800308E-13	2.02638937716194E-12	9.35256635613201E-13
0.01388	8.10555750864774E-13	-1.8705132712264E-13	8.41730972051881E-13	0	1.65228672291666E-12	1.4028849534198E-12	1.68346194410376E-12	8.72906193238988E-13	7.17030087303454E-13	1.09113274154873E-12	1.74581238647798E-12	-2.18226548309747E-13	-1.55876105935534E-13	1.30935928985848E-12	1.74581238647798E-12	9.35256635613201E-13	2.24461592547168E-12	7.79380529677668E-13
0.0139	8.41730972051881E-13	-1.8705132712264E-13	7.17030087303454E-13	1.55876105935534E-13	1.34053451104559E-12	1.68346194410376E-12	1.80816282885219E-12	7.17030087303454E-13	1.24700884748427E-13	1.27818406867137E-12	1.46523539579401E-12	2.49401769496854E-13	-1.24700884748427E-13	1.18465840511005E-12	1.65228672291666E-12	1.12230796273584E-12	2.24461592547168E-12	9.97607077987414E-13
0.01392	1.02878229917452E-12	3.11752211871067E-14	7.79380529677668E-13	3.42927433058174E-13	1.09113274154873E-12	1.90168849241351E-12	1.74581238647798E-12	6.23504423742134E-13	-3.42927433058174E-13	1.49641061698112E-12	1.05995752036163E-12	7.17030087303454E-13	0	1.21583362629716E-12	1.27818406867137E-12	1.4028849534198E-12	1.93286371360062E-12	1.21583362629716E-12
0.01394	1.21583362629716E-12	5.29978760180814E-13	9.04081414426094E-13	4.05277875432387E-13	8.41730972051881E-13	2.21344070428458E-12	1.80816282885219E-12	6.54679644929241E-13	-7.79380529677668E-13	1.74581238647798E-12	7.79380529677668E-13	1.18465840511005E-12	2.49401769496854E-13	1.55876105935534E-12	1.09113274154873E-12	1.62111150172955E-12	1.62111150172955E-12	1.52758583816823E-12
0.01396	1.62111150172955E-12	1.02878229917452E-12	1.12230796273584E-12	4.98803538993707E-13	8.41730972051881E-13	2.27579114665879E-12	2.02638937716194E-12	9.04081414426094E-13	-8.72906193238988E-13	1.8393380500393E-12	6.23504423742134E-13	1.62111150172955E-12	3.42927433058174E-13	1.93286371360062E-12	7.48205308490561E-13	1.65228672291666E-12	1.4028849534198E-12	1.52758583816823E-12
0.01398	1.8393380500393E-12	1.30935928985848E-12	1.24700884748427E-12	4.36453096619494E-13	1.09113274154873E-12	2.15109026191036E-12	2.24461592547168E-12	1.18465840511005E-12	-6.54679644929241E-13	1.80816282885219E-12	5.29978760180814E-13	2.02638937716194E-12	5.92329202555027E-13	2.21344070428458E-12	3.7410265424528E-13	1.4028849534198E-12	9.97607077987414E-13	1.37170973223269E-12
0.014	1.8705132712264E-12	1.62111150172955E-12	1.65228672291666E-12	-6.23504423742134E-14	1.18465840511005E-12	1.99521415597483E-12	2.21344070428458E-12	1.4028849534198E-12	-1.8705132712264E-13	1.65228672291666E-12	6.23504423742134E-13	2.27579114665879E-12	7.79380529677668E-13	2.21344070428458E-12	9.35256635613201E-14	1.05995752036163E-12	7.48205308490561E-13	1.27818406867137E-12
0.01402	1.74581238647798E-12	1.74581238647798E-12	1.99521415597483E-12	-6.23504423742134E-13	1.09113274154873E-12	1.74581238647798E-12	1.99521415597483E-12	1.49641061698112E-12	4.36453096619494E-13	1.55876105935534E-12	7.48205308490561E-13	2.49401769496854E-12	1.05995752036163E-12	2.15109026191036E-12	-6.23504423742134E-14	7.48205308490561E-13	4.98803538993707E-13	1.4028849534198E-12
0.01404	1.43406017460691E-12	1.8393380500393E-12	2.24461592547168E-12	-6.85854866116347E-13	8.10555750864774E-13	1.58993628054244E-12	1.65228672291666E-12	1.49641061698112E-12	9.97607077987414E-13	1.58993628054244E-12	9.04081414426094E-13	2.58754335852986E-12	1.27818406867137E-12	1.96403893478772E-12	-6.23504423742134E-14	8.10555750864774E-13	4.67628317806601E-13	1.4028849534198E-12
0.01406	1.21583362629716E-12	1.93286371360062E-12	2.08873981953615E-12	0	5.92329202555027E-13	1.21583362629716E-12	1.34053451104559E-12	1.24700884748427E-12	1.43406017460691E-12	1.74581238647798E-12	1.15348318392295E-12	2.49401769496854E-12	1.27818406867137E-12	1.77698760766508E-12	6.23504423742134E-14	9.04081414426094E-13	7.17030087303454E-13	1.15348318392295E-12
0.01408	1.05995752036163E-12	1.8393380500393E-12	1.58993628054244E-12	7.48205308490561E-13	5.92329202555027E-13	9.04081414426094E-13	1.21583362629716E-12	9.97607077987414E-13	1.46523539579401E-12	1.71463716529087E-12	1.30935928985848E-12	2.18226548309747E-12	1.15348318392295E-12	1.43406017460691E-12	1.24700884748427E-13	9.97607077987414E-13	1.24700884748427E-12	8.41730972051881E-13
0.0141	1.02878229917452E-12	1.8705132712264E-12	1.18465840511005E-12	1.24700884748427E-12	8.41730972051881E-13	5.92329202555027E-13	1.09113274154873E-12	7.17030087303454E-13	1.37170973223269E-12	1.8705132712264E-12	1.24700884748427E-12	1.77698760766508E-12	1.15348318392295E-12	1.24700884748427E-12	2.49401769496854E-13	9.35256635613201E-13	1.77698760766508E-12	4.05277875432387E-13
0.01412	1.05995752036163E-12	1.99521415597483E-12	9.97607077987414E-13	1.62111150172955E-12	1.15348318392295E-12	5.92329202555027E-13	1.15348318392295E-12	8.72906193238988E-13	1.27818406867137E-12	1.8393380500393E-12	1.09113274154873E-12	1.30935928985848E-12	9.66431856800308E-13	1.21583362629716E-12	5.61153981367921E-13	9.35256635613201E-13	1.99521415597483E-12	-6.23504423742134E-14
0.01414	1.09113274154873E-12	1.99521415597483E-12	1.18465840511005E-12	1.65228672291666E-12	1.30935928985848E-12	9.66431856800308E-13	1.27818406867137E-12	1.18465840511005E-12	1.30935928985848E-12	1.99521415597483E-12	8.72906193238988E-13	9.66431856800308E-13	9.35256635613201E-13	1.52758583816823E-12	1.09113274154873E-12	8.72906193238988E-13	1.93286371360062E-12	-2.8057699068396E-13
0.01416	1.09113274154873E-12	2.08873981953615E-12	1.37170973223269E-12	1.4028849534198E-12	1.49641061698112E-12	1.43406017460691E-12	1.21583362629716E-12	1.27818406867137E-12	1.46523539579401E-12	1.77698760766508E-12	6.54679644929241E-13	7.48205308490561E-13	6.23504423742134E-13	1.74581238647798E-12	1.71463716529087E-12	6.23504423742134E-13	1.49641061698112E-12	-1.8705132712264E-13
0.01418	1.09113274154873E-12	2.02638937716194E-12	1.46523539579401E-12	1.15348318392295E-12	1.24700884748427E-12	1.77698760766508E-12	1.21583362629716E-12	1.15348318392295E-12	1.58993628054244E-12	1.55876105935534E-12	3.7410265424528E-13	6.85854866116347E-13	4.05277875432387E-13	1.71463716529087E-12	2.21344070428458E-12	5.92329202555027E-13	1.21583362629716E-12	1.55876105935534E-13
0.0142	1.02878229917452E-12	1.77698760766508E-12	1.37170973223269E-12	1.09113274154873E-12	9.04081414426094E-13	1.90168849241351E-12	1.15348318392295E-12	8.72906193238988E-13	1.65228672291666E-12	1.09113274154873E-12	3.11752211871067E-13	8.41730972051881E-13	4.67628317806601E-13	1.43406017460691E-12	2.71224424327828E-12	4.98803538993707E-13	8.72906193238988E-13	4.05277875432387E-13
0.01422	9.66431856800308E-13	1.49641061698112E-12	1.24700884748427E-12	1.24700884748427E-12	1.02878229917452E-12	2.11991504072326E-12	1.21583362629716E-12	6.54679644929241E-13	1.34053451104559E-12	5.92329202555027E-13	3.7410265424528E-13	9.97607077987414E-13	7.48205308490561E-13	1.02878229917452E-12	2.99282123396224E-12	4.98803538993707E-13	4.05277875432387E-13	5.61153981367921E-13
0.01424	9.04081414426094E-13	1.21583362629716E-12	1.02878229917452E-12	1.77698760766508E-12	1.80816282885219E-12	2.27579114665879E-12	1.37170973223269E-12	5.61153981367921E-13	7.48205308490561E-13	2.49401769496854E-13	5.29978760180814E-13	1.30935928985848E-12	1.30935928985848E-12	7.17030087303454E-13	3.14869733989778E-12	6.23504423742134E-13	6.23504423742134E-14	6.23504423742134E-13
0.01426	1.02878229917452E-12	1.09113274154873E-12	8.10555750864774E-13	2.36931681022011E-12	2.27579114665879E-12	2.43166725259432E-12	1.34053451104559E-12	6.85854866116347E-13	6.23504423742134E-14	-1.24700884748427E-13	7.17030087303454E-13	1.71463716529087E-12	1.8393380500393E-12	4.36453096619494E-13	3.21104778227199E-12	9.66431856800308E-13	-2.8057699068396E-13	6.85854866116347E-13
0.01428	1.15348318392295E-12	1.05995752036163E-12	4.98803538993707E-13	2.71224424327828E-12	2.11991504072326E-12	2.64989380090407E-12	1.12230796273584E-12	7.79380529677668E-13	-3.7410265424528E-13	-3.11752211871067E-13	8.72906193238988E-13	2.08873981953615E-12	2.15109026191036E-12	3.11752211871067E-13	2.99282123396224E-12	1.27818406867137E-12	-5.92329202555027E-13	7.48205308490561E-13
0.0143	1.24700884748427E-12	1.30935928985848E-12	1.55876105935534E-13	2.86812034921382E-12	1.8705132712264E-12	2.64989380090407E-12	7.48205308490561E-13	8.72906193238988E-13	-3.7410265424528E-13	-3.42927433058174E-13	1.15348318392295E-12	2.27579114665879E-12	2.24461592547168E-12	2.18226548309747E-13	2.61871857971696E-12	1.43406017460691E-12	-8.10555750864774E-13	7.48205308490561E-13
0.01432	1.27818406867137E-12	1.52758583816823E-12	-1.55876105935534E-13	2.86812034921382E-12	1.4028849534198E-12	2.55636813734275E-12	6.85854866116347E-13	8.72906193238988E-13	1.24700884748427E-13	-6.23504423742134E-14	1.65228672291666E-12	2.24461592547168E-12	1.8393380500393E-12	6.23504423742134E-14	2.08873981953615E-12	1.4028849534198E-12	-8.72906193238988E-13	8.10555750864774E-13
0.01434	1.4028849534198E-12	1.55876105935534E-12	-2.49401769496854E-13	2.83694512802671E-12	8.72906193238988E-13	2.49401769496854E-12	8.10555750864774E-13	7.79380529677668E-13	6.54679644929241E-13	4.67628317806601E-13	2.21344070428458E-12	1.93286371360062E-12	1.15348318392295E-12	-2.49401769496854E-13	1.65228672291666E-12	1.21583362629716E-12	-8.10555750864774E-13	8.41730972051881E-13
0.01436	1.43406017460691E-12	1.30935928985848E-12	0	2.64989380090407E-12	4.05277875432387E-13	2.18226548309747E-12	1.24700884748427E-12	8.10555750864774E-13	1.21583362629716E-12	1.09113274154873E-12	2.58754335852986E-12	1.68346194410376E-12	2.49401769496854E-13	-9.35256635613201E-14	1.21583362629716E-12	9.35256635613201E-13	-6.85854866116347E-13	7.48205308490561E-13
0.01438	1.43406017460691E-12	9.35256635613201E-13	4.36453096619494E-13	2.3069663678459E-12	4.36453096619494E-13	1.77698760766508E-12	1.37170973223269E-12	8.72906193238988E-13	1.65228672291666E-12	1.58993628054244E-12	2.83694512802671E-12	1.55876105935534E-12	-4.36453096619494E-13	4.67628317806601E-13	8.72906193238988E-13	6.23504423742134E-13	-6.54679644929241E-13	6.54679644929241E-13
0.0144	1.18465840511005E-12	5.92329202555027E-13	7.79380529677668E-13	1.8705132712264E-12	6.85854866116347E-13	1.49641061698112E-12	1.18465840511005E-12	9.35256635613201E-13	2.02638937716194E-12	1.90168849241351E-12	2.93047079158803E-12	1.24700884748427E-12	-8.41730972051881E-13	1.02878229917452E-12	6.54679644929241E-13	4.05277875432387E-13	-6.54679644929241E-13	6.23504423742134E-13
0.01442	9.97607077987414E-13	4.67628317806601E-13	1.12230796273584E-12	1.43406017460691E-12	1.30935928985848E-12	1.27818406867137E-12	1.09113274154873E-12	9.66431856800308E-13	2.27579114665879E-12	1.8705132712264E-12	2.71224424327828E-12	9.35256635613201E-13	-7.48205308490561E-13	1.24700884748427E-12	4.98803538993707E-13	9.35256635613201E-14	-4.67628317806601E-13	5.92329202555027E-13
0.01444	8.10555750864774E-13	5.61153981367921E-13	1.30935928985848E-12	1.15348318392295E-12	1.80816282885219E-12	1.30935928985848E-12	9.66431856800308E-13	1.24700884748427E-12	2.46284247378143E-12	1.65228672291666E-12	2.3069663678459E-12	6.23504423742134E-13	-2.8057699068396E-13	1.4028849534198E-12	4.98803538993707E-13	2.18226548309747E-13	-9.35256635613201E-14	6.85854866116347E-13
0.01446	8.41730972051881E-13	9.66431856800308E-13	1.12230796273584E-12	7.79380529677668E-13	2.15109026191036E-12	1.37170973223269E-12	1.09113274154873E-12	1.34053451104559E-12	2.64989380090407E-12	1.30935928985848E-12	1.80816282885219E-12	6.23504423742134E-13	1.24700884748427E-13	1.49641061698112E-12	5.61153981367921E-13	4.98803538993707E-13	2.49401769496854E-13	8.10555750864774E-13
0.01448	9.04081414426094E-13	1.4028849534198E-12	9.35256635613201E-13	5.61153981367921E-13	2.18226548309747E-12	1.24700884748427E-12	1.34053451104559E-12	1.43406017460691E-12	2.83694512802671E-12	1.05995752036163E-12	1.15348318392295E-12	5.92329202555027E-13	3.7410265424528E-13	1.24700884748427E-12	7.17030087303454E-13	9.35256635613201E-13	6.23504423742134E-13	1.12230796273584E-12
0.0145	1.18465840511005E-12	1.62111150172955E-12	8.41730972051881E-13	3.42927433058174E-13	2.02638937716194E-12	9.97607077987414E-13	1.52758583816823E-12	1.43406017460691E-12	2.71224424327828E-12	1.05995752036163E-12	7.48205308490561E-13	8.41730972051881E-13	4.98803538993707E-13	8.41730972051881E-13	8.72906193238988E-13	1.34053451104559E-12	7.48205308490561E-13	1.27818406867137E-12
0.01452	1.58993628054244E-12	1.55876105935534E-12	8.41730972051881E-13	1.24700884748427E-13	1.74581238647798E-12	8.41730972051881E-13	1.65228672291666E-12	1.55876105935534E-12	2.46284247378143E-12	1.24700884748427E-12	5.61153981367921E-13	1.18465840511005E-12	6.54679644929241E-13	4.05277875432387E-13	9.35256635613201E-13	1.62111150172955E-12	7.79380529677668E-13	1.52758583816823E-12
0.01454	2.05756459834904E-12	1.46523539579401E-12	9.97607077987414E-13	3.11752211871067E-14	1.4028849534198E-12	8.72906193238988E-13	1.71463716529087E-12	1.52758583816823E-12	2.02638937716194E-12	1.55876105935534E-12	6.85854866116347E-13	1.43406017460691E-12	7.79380529677668E-13	2.8057699068396E-13	1.12230796273584E-12	1.68346194410376E-12	6.54679644929241E-13	1.77698760766508E-12
0.01456	2.11991504072326E-12	1.34053451104559E-12	1.12230796273584E-12	-6.23504423742134E-14	9.04081414426094E-13	1.18465840511005E-12	1.65228672291666E-12	1.4028849534198E-12	1.43406017460691E-12	1.8705132712264E-12	1.18465840511005E-12	1.68346194410376E-12	7.48205308490561E-13	4.36453096619494E-13	1.4028849534198E-12	1.8393380500393E-12	7.17030087303454E-13	1.93286371360062E-12
0.01458	2.02638937716194E-12	1.15348318392295E-12	1.27818406867137E-12	-9.35256635613201E-14	4.67628317806601E-13	1.49641061698112E-12	1.55876105935534E-12	1.24700884748427E-12	8.72906193238988E-13	2.11991504072326E-12	1.58993628054244E-12	1.71463716529087E-12	8.41730972051881E-13	1.37170973223269E-12	1.62111150172955E-12	1.77698760766508E-12	9.35256635613201E-13	1.99521415597483E-12
0.0146	1.71463716529087E-12	8.41730972051881E-13	1.30935928985848E-12	-2.49401769496854E-13	3.11752211871067E-14	1.71463716529087E-12	1.37170973223269E-12	1.09113274154873E-12	5.29978760180814E-13	2.21344070428458E-12	1.71463716529087E-12	1.65228672291666E-12	9.35256635613201E-13	2.49401769496854E-12	1.74581238647798E-12	1.77698760766508E-12	1.18465840511005E-12	1.8705132712264E-12
0.01462	1.18465840511005E-12	5.92329202555027E-13	1.21583362629716E-12	-1.8705132712264E-13	-1.55876105935534E-13	1.80816282885219E-12	1.27818406867137E-12	1.15348318392295E-12	2.49401769496854E-13	2.21344070428458E-12	1.4028849534198E-12	1.68346194410376E-12	1.18465840511005E-12	3.30457344583331E-12	1.62111150172955E-12	1.74581238647798E-12	1.21583362629716E-12	1.62111150172955E-12
0.01464	7.48205308490561E-13	4.98803538993707E-13	1.09113274154873E-12	-1.24700884748427E-13	3.11752211871067E-14	1.8393380500393E-12	1.21583362629716E-12	1.15348318392295E-12	-1.24700884748427E-13	2.21344070428458E-12	1.02878229917452E-12	1.71463716529087E-12	1.37170973223269E-12	3.52279999414306E-12	1.27818406867137E-12	1.58993628054244E-12	1.09113274154873E-12	1.43406017460691E-12
0.01466	3.7410265424528E-13	4.05277875432387E-13	1.21583362629716E-12	-6.23504423742134E-14	5.29978760180814E-13	1.8705132712264E-12	1.27818406867137E-12	1.21583362629716E-12	-3.11752211871067E-13	1.96403893478772E-12	5.61153981367921E-13	1.58993628054244E-12	1.62111150172955E-12	3.30457344583331E-12	1.05995752036163E-12	1.46523539579401E-12	7.79380529677668E-13	1.27818406867137E-12
0.01468	2.49401769496854E-13	5.61153981367921E-13	1.34053451104559E-12	3.11752211871067E-14	8.41730972051881E-13	1.49641061698112E-12	1.21583362629716E-12	1.09113274154873E-12	-7.48205308490561E-13	1.62111150172955E-12	9.35256635613201E-14	1.30935928985848E-12	1.74581238647798E-12	2.86812034921382E-12	8.72906193238988E-13	1.21583362629716E-12	5.61153981367921E-13	1.21583362629716E-12
0.0147	4.98803538993707E-13	8.10555750864774E-13	1.4028849534198E-12	2.49401769496854E-13	1.12230796273584E-12	9.04081414426094E-13	1.18465840511005E-12	9.35256635613201E-13	-1.30935928985848E-12	1.34053451104559E-12	-2.8057699068396E-13	1.09113274154873E-12	1.74581238647798E-12	2.49401769496854E-12	8.72906193238988E-13	9.97607077987414E-13	4.05277875432387E-13	1.43406017460691E-12
0.01472	7.79380529677668E-13	9.97607077987414E-13	1.52758583816823E-12	3.11752211871067E-13	9.97607077987414E-13	3.7410265424528E-13	1.27818406867137E-12	1.09113274154873E-12	-1.43406017460691E-12	1.21583362629716E-12	-2.49401769496854E-13	1.18465840511005E-12	1.52758583816823E-12	2.18226548309747E-12	8.72906193238988E-13	4.98803538993707E-13	1.55876105935534E-13	1.43406017460691E-12
0.01474	1.21583362629716E-12	1.21583362629716E-12	1.74581238647798E-12	4.67628317806601E-13	8.72906193238988E-13	9.35256635613201E-14	1.43406017460691E-12	1.12230796273584E-12	-1.24700884748427E-12	1.27818406867137E-12	9.35256635613201E-14	1.30935928985848E-12	1.27818406867137E-12	2.02638937716194E-12	1.02878229917452E-12	-6.23504423742134E-14	1.24700884748427E-13	1.58993628054244E-12
0.01476	1.77698760766508E-12	1.4028849534198E-12	1.8393380500393E-12	3.11752211871067E-13	6.54679644929241E-13	1.8705132712264E-13	1.62111150172955E-12	1.24700884748427E-12	-9.66431856800308E-13	1.4028849534198E-12	6.23504423742134E-13	1.43406017460691E-12	1.12230796273584E-12	1.8705132712264E-12	1.12230796273584E-12	-2.49401769496854E-13	9.35256635613201E-14	1.62111150172955E-12
0.01478	2.338141589033E-12	1.34053451104559E-12	1.8393380500393E-12	-6.23504423742134E-14	5.92329202555027E-13	4.98803538993707E-13	1.93286371360062E-12	1.21583362629716E-12	-6.54679644929241E-13	1.74581238647798E-12	1.05995752036163E-12	1.4028849534198E-12	1.15348318392295E-12	1.74581238647798E-12	1.12230796273584E-12	-2.18226548309747E-13	2.8057699068396E-13	1.49641061698112E-12
0.0148	2.64989380090407E-12	1.09113274154873E-12	1.90168849241351E-12	-3.42927433058174E-13	6.23504423742134E-13	9.35256635613201E-13	2.05756459834904E-12	1.21583362629716E-12	-3.11752211871067E-13	2.18226548309747E-12	1.37170973223269E-12	1.37170973223269E-12	1.43406017460691E-12	1.77698760766508E-12	1.15348318392295E-12	2.49401769496854E-13	6.23504423742134E-13	1.27818406867137E-12
0.01482	2.7745946856525E-12	5.92329202555027E-13	1.8393380500393E-12	-4.36453096619494E-13	6.54679644929241E-13	1.34053451104559E-12	1.90168849241351E-12	1.24700884748427E-12	0	2.49401769496854E-12	1.62111150172955E-12	1.49641061698112E-12	1.27818406867137E-12	1.65228672291666E-12	9.35256635613201E-13	7.48205308490561E-13	6.23504423742134E-13	1.05995752036163E-12
0.01484	2.68106902209118E-12	2.18226548309747E-13	1.77698760766508E-12	-2.18226548309747E-13	6.54679644929241E-13	1.43406017460691E-12	1.58993628054244E-12	1.27818406867137E-12	3.42927433058174E-13	2.64989380090407E-12	1.80816282885219E-12	1.55876105935534E-12	1.24700884748427E-12	1.58993628054244E-12	5.92329202555027E-13	1.27818406867137E-12	5.61153981367921E-13	9.04081414426094E-13
0.01486	2.36931681022011E-12	1.8705132712264E-13	1.62111150172955E-12	2.8057699068396E-13	5.61153981367921E-13	1.30935928985848E-12	1.21583362629716E-12	1.27818406867137E-12	6.85854866116347E-13	2.43166725259432E-12	1.8705132712264E-12	1.55876105935534E-12	1.18465840511005E-12	1.4028849534198E-12	2.8057699068396E-13	1.55876105935534E-12	4.36453096619494E-13	8.10555750864774E-13
0.01488	2.21344070428458E-12	3.7410265424528E-13	1.55876105935534E-12	8.10555750864774E-13	3.7410265424528E-13	1.09113274154873E-12	8.41730972051881E-13	1.46523539579401E-12	9.35256635613201E-13	2.15109026191036E-12	1.77698760766508E-12	1.4028849534198E-12	9.97607077987414E-13	1.02878229917452E-12	2.18226548309747E-13	1.71463716529087E-12	2.8057699068396E-13	8.41730972051881E-13
0.0149	2.02638937716194E-12	5.92329202555027E-13	1.55876105935534E-12	9.35256635613201E-13	2.8057699068396E-13	1.02878229917452E-12	7.17030087303454E-13	1.52758583816823E-12	1.58993628054244E-12	1.8705132712264E-12	1.80816282885219E-12	1.18465840511005E-12	7.17030087303454E-13	7.17030087303454E-13	4.67628317806601E-13	1.68346194410376E-12	3.42927433058174E-13	7.48205308490561E-13
0.01492	2.11991504072326E-12	6.54679644929241E-13	1.68346194410376E-12	1.02878229917452E-12	1.55876105935534E-13	1.12230796273584E-12	4.36453096619494E-13	1.71463716529087E-12	2.15109026191036E-12	1.71463716529087E-12	1.8705132712264E-12	9.35256635613201E-13	3.42927433058174E-13	7.48205308490561E-13	7.17030087303454E-13	1.30935928985848E-12	7.79380529677668E-13	7.48205308490561E-13
0.01494	1.99521415597483E-12	6.85854866116347E-13	1.71463716529087E-12	9.97607077987414E-13	2.8057699068396E-13	1.27818406867137E-12	1.8705132712264E-13	1.71463716529087E-12	2.15109026191036E-12	1.58993628054244E-12	2.18226548309747E-12	8.10555750864774E-13	1.24700884748427E-13	9.35256635613201E-13	1.05995752036163E-12	9.97607077987414E-13	1.30935928985848E-12	7.17030087303454E-13
0.01496	1.96403893478772E-12	7.79380529677668E-13	1.74581238647798E-12	1.09113274154873E-12	3.7410265424528E-13	1.4028849534198E-12	6.23504423742134E-14	1.65228672291666E-12	1.71463716529087E-12	1.52758583816823E-12	2.338141589033E-12	7.17030087303454E-13	-6.23504423742134E-14	1.24700884748427E-12	1.18465840511005E-12	1.02878229917452E-12	1.8393380500393E-12	7.48205308490561E-13
0.01498	1.8393380500393E-12	8.41730972051881E-13	1.71463716529087E-12	1.4028849534198E-12	4.36453096619494E-13	1.43406017460691E-12	0	1.30935928985848E-12	9.66431856800308E-13	1.49641061698112E-12	2.18226548309747E-12	9.35256635613201E-13	-2.18226548309747E-13	1.49641061698112E-12	1.21583362629716E-12	1.21583362629716E-12	2.15109026191036E-12	9.04081414426094E-13
0.015	1.68346194410376E-12	9.97607077987414E-13	1.68346194410376E-12	1.90168849241351E-12	5.29978760180814E-13	1.34053451104559E-12	3.42927433058174E-13	7.48205308490561E-13	2.8057699068396E-13	1.27818406867137E-12	1.80816282885219E-12	1.12230796273584E-12	-9.35256635613201E-14	1.49641061698112E-12	1.21583362629716E-12	1.34053451104559E-12	2.02638937716194E-12	6.85854866116347E-13
0.01502	1.55876105935534E-12	1.12230796273584E-12	1.68346194410376E-12	2.43166725259432E-12	5.61153981367921E-13	1.15348318392295E-12	8.10555750864774E-13	2.18226548309747E-13	-3.11752211871067E-13	1.15348318392295E-12	1.18465840511005E-12	1.18465840511005E-12	-3.11752211871067E-14	1.46523539579401E-12	1.05995752036163E-12	1.4028849534198E-12	1.49641061698112E-12	2.49401769496854E-13
0.01504	1.37170973223269E-12	1.37170973223269E-12	1.71463716529087E-12	2.68106902209118E-12	6.23504423742134E-13	9.97607077987414E-13	1.15348318392295E-12	-2.18226548309747E-13	-6.85854866116347E-13	9.04081414426094E-13	4.98803538993707E-13	9.97607077987414E-13	-3.11752211871067E-14	1.21583362629716E-12	9.04081414426094E-13	1.21583362629716E-12	6.85854866116347E-13	0
0.01506	1.12230796273584E-12	1.37170973223269E-12	1.68346194410376E-12	2.52519291615564E-12	6.54679644929241E-13	1.05995752036163E-12	1.21583362629716E-12	-2.8057699068396E-13	-6.85854866116347E-13	7.79380529677668E-13	-1.24700884748427E-13	8.72906193238988E-13	-9.35256635613201E-14	9.66431856800308E-13	6.54679644929241E-13	1.02878229917452E-12	-4.05277875432387E-13	1.24700884748427E-13
0.01508	6.23504423742134E-13	1.24700884748427E-12	1.65228672291666E-12	2.11991504072326E-12	8.72906193238988E-13	1.46523539579401E-12	9.97607077987414E-13	-2.8057699068396E-13	-4.36453096619494E-13	6.85854866116347E-13	-5.92329202555027E-13	7.48205308490561E-13	-1.55876105935534E-13	4.67628317806601E-13	5.92329202555027E-13	9.66431856800308E-13	-1.18465840511005E-12	6.54679644929241E-13
0.0151	2.8057699068396E-13	9.66431856800308E-13	1.4028849534198E-12	1.34053451104559E-12	1.05995752036163E-12	1.8393380500393E-12	7.48205308490561E-13	0	0	6.85854866116347E-13	-8.10555750864774E-13	9.97607077987414E-13	-1.55876105935534E-13	-2.18226548309747E-13	4.36453096619494E-13	9.97607077987414E-13	-1.58993628054244E-12	1.24700884748427E-12
0.01512	1.55876105935534E-13	7.79380529677668E-13	1.05995752036163E-12	6.85854866116347E-13	1.52758583816823E-12	1.8705132712264E-12	6.23504423742134E-13	4.36453096619494E-13	6.85854866116347E-13	9.35256635613201E-13	-7.79380529677668E-13	1.15348318392295E-12	0	-4.98803538993707E-13	3.7410265424528E-13	9.04081414426094E-13	-1.65228672291666E-12	1.65228672291666E-12
0.01514	9.35256635613201E-14	5.92329202555027E-13	5.29978760180814E-13	3.42927433058174E-13	1.93286371360062E-12	1.58993628054244E-12	7.48205308490561E-13	9.35256635613201E-13	1.21583362629716E-12	1.15348318392295E-12	-4.98803538993707E-13	1.4028849534198E-12	9.35256635613201E-14	-2.8057699068396E-13	2.8057699068396E-13	8.41730972051881E-13	-1.37170973223269E-12	1.8393380500393E-12
0.01516	9.35256635613201E-14	4.98803538993707E-13	1.24700884748427E-13	4.36453096619494E-13	2.15109026191036E-12	1.09113274154873E-12	9.35256635613201E-13	1.4028849534198E-12	1.80816282885219E-12	1.30935928985848E-12	-4.67628317806601E-13	1.65228672291666E-12	1.55876105935534E-13	3.11752211871067E-14	4.05277875432387E-13	6.23504423742134E-13	-9.66431856800308E-13	1.80816282885219E-12
0.01518	3.42927433058174E-13	3.7410265424528E-13	-9.35256635613201E-14	5.92329202555027E-13	2.27579114665879E-12	5.61153981367921E-13	9.97607077987414E-13	1.77698760766508E-12	2.05756459834904E-12	1.15348318392295E-12	-4.05277875432387E-13	1.90168849241351E-12	1.24700884748427E-13	2.49401769496854E-13	4.67628317806601E-13	4.98803538993707E-13	-6.23504423742134E-13	1.65228672291666E-12
0.0152	5.29978760180814E-13	3.11752211871067E-13	3.11752211871067E-14	9.97607077987414E-13	2.08873981953615E-12	3.11752211871067E-13	1.09113274154873E-12	1.74581238647798E-12	2.338141589033E-12	9.04081414426094E-13	-1.8705132712264E-13	2.18226548309747E-12	3.11752211871067E-14	4.36453096619494E-13	5.29978760180814E-13	3.7410265424528E-13	-9.35256635613201E-14	1.34053451104559E-12
0.01522	7.48205308490561E-13	1.8705132712264E-13	2.8057699068396E-13	1.30935928985848E-12	1.74581238647798E-12	2.18226548309747E-13	8.10555750864774E-13	1.37170973223269E-12	2.24461592547168E-12	8.10555750864774E-13	1.8705132712264E-13	2.3069663678459E-12	6.23504423742134E-14	5.29978760180814E-13	7.17030087303454E-13	4.98803538993707E-13	5.29978760180814E-13	9.97607077987414E-13
0.01524	9.97607077987414E-13	3.11752211871067E-14	4.05277875432387E-13	1.52758583816823E-12	1.24700884748427E-12	4.05277875432387E-13	6.85854866116347E-13	1.02878229917452E-12	1.99521415597483E-12	1.09113274154873E-12	5.29978760180814E-13	2.15109026191036E-12	6.23504423742134E-14	6.54679644929241E-13	1.12230796273584E-12	7.17030087303454E-13	1.18465840511005E-12	6.54679644929241E-13
0.01526	9.04081414426094E-13	-1.55876105935534E-13	4.98803538993707E-13	1.52758583816823E-12	9.35256635613201E-13	9.04081414426094E-13	5.29978760180814E-13	5.92329202555027E-13	1.62111150172955E-12	1.62111150172955E-12	8.10555750864774E-13	1.8705132712264E-12	0	6.85854866116347E-13	1.58993628054244E-12	8.72906193238988E-13	1.55876105935534E-12	5.61153981367921E-13
0.01528	6.85854866116347E-13	-2.18226548309747E-13	5.29978760180814E-13	1.37170973223269E-12	8.72906193238988E-13	1.52758583816823E-12	5.61153981367921E-13	4.05277875432387E-13	1.24700884748427E-12	1.93286371360062E-12	1.05995752036163E-12	1.52758583816823E-12	1.55876105935534E-13	5.29978760180814E-13	1.93286371360062E-12	7.79380529677668E-13	1.62111150172955E-12	7.48205308490561E-13
0.0153	5.29978760180814E-13	-3.11752211871067E-14	6.54679644929241E-13	1.02878229917452E-12	9.97607077987414E-13	2.21344070428458E-12	5.92329202555027E-13	4.36453096619494E-13	9.35256635613201E-13	1.80816282885219E-12	1.43406017460691E-12	1.27818406867137E-12	4.98803538993707E-13	3.11752211871067E-13	2.24461592547168E-12	7.79380529677668E-13	1.30935928985848E-12	1.15348318392295E-12
0.01532	3.42927433058174E-13	1.8705132712264E-13	7.48205308490561E-13	4.98803538993707E-13	1.09113274154873E-12	2.8057699068396E-12	7.48205308490561E-13	3.7410265424528E-13	6.85854866116347E-13	1.18465840511005E-12	1.96403893478772E-12	1.12230796273584E-12	1.15348318392295E-12	3.11752211871067E-14	2.11991504072326E-12	6.54679644929241E-13	1.12230796273584E-12	1.43406017460691E-12
0.01534	4.67628317806601E-13	4.05277875432387E-13	8.72906193238988E-13	2.49401769496854E-13	9.66431856800308E-13	3.11752211871067E-12	1.02878229917452E-12	4.05277875432387E-13	4.98803538993707E-13	4.67628317806601E-13	2.58754335852986E-12	9.66431856800308E-13	1.68346194410376E-12	-1.8705132712264E-13	1.37170973223269E-12	7.48205308490561E-13	1.27818406867137E-12	1.52758583816823E-12
0.01536	5.92329202555027E-13	5.29978760180814E-13	9.04081414426094E-13	2.18226548309747E-13	1.05995752036163E-12	3.02399645514935E-12	1.18465840511005E-12	4.67628317806601E-13	2.8057699068396E-13	-1.24700884748427E-13	3.11752211871067E-12	8.10555750864774E-13	2.05756459834904E-12	3.11752211871067E-14	5.92329202555027E-13	9.35256635613201E-13	1.65228672291666E-12	1.46523539579401E-12
0.01538	6.54679644929241E-13	5.61153981367921E-13	9.35256635613201E-13	3.11752211871067E-13	1.21583362629716E-12	2.7745946856525E-12	1.27818406867137E-12	5.29978760180814E-13	-9.35256635613201E-14	-4.36453096619494E-13	3.2733982246462E-12	5.92329202555027E-13	2.11991504072326E-12	6.85854866116347E-13	9.35256635613201E-14	1.12230796273584E-12	1.68346194410376E-12	1.4028849534198E-12
0.0154	8.10555750864774E-13	3.7410265424528E-13	8.72906193238988E-13	5.92329202555027E-13	9.35256635613201E-13	2.49401769496854E-12	1.21583362629716E-12	6.85854866116347E-13	-2.8057699068396E-13	-5.29978760180814E-13	3.05517167633646E-12	6.54679644929241E-13	2.05756459834904E-12	9.04081414426094E-13	-9.35256635613201E-14	1.02878229917452E-12	1.43406017460691E-12	1.46523539579401E-12
0.01542	1.15348318392295E-12	1.24700884748427E-13	8.41730972051881E-13	9.04081414426094E-13	4.36453096619494E-13	2.36931681022011E-12	1.18465840511005E-12	8.10555750864774E-13	-6.85854866116347E-13	-2.8057699068396E-13	2.55636813734275E-12	9.35256635613201E-13	1.8705132712264E-12	8.72906193238988E-13	-2.49401769496854E-13	9.04081414426094E-13	9.35256635613201E-13	1.62111150172955E-12
0.01544	1.43406017460691E-12	1.24700884748427E-13	8.72906193238988E-13	1.09113274154873E-12	-1.8705132712264E-13	2.27579114665879E-12	1.12230796273584E-12	7.48205308490561E-13	-1.15348318392295E-12	3.11752211871067E-13	1.93286371360062E-12	1.24700884748427E-12	1.62111150172955E-12	6.23504423742134E-13	-4.36453096619494E-13	5.29978760180814E-13	4.98803538993707E-13	1.4028849534198E-12
0.01546	1.55876105935534E-12	3.11752211871067E-13	9.04081414426094E-13	9.97607077987414E-13	-5.92329202555027E-13	1.99521415597483E-12	1.18465840511005E-12	7.17030087303454E-13	-1.05995752036163E-12	7.79380529677668E-13	1.46523539579401E-12	1.43406017460691E-12	1.4028849534198E-12	3.7410265424528E-13	-3.7410265424528E-13	2.18226548309747E-13	1.8705132712264E-13	1.21583362629716E-12
0.01548	1.27818406867137E-12	7.48205308490561E-13	9.35256635613201E-13	8.10555750864774E-13	-9.35256635613201E-13	1.65228672291666E-12	1.24700884748427E-12	7.79380529677668E-13	-4.05277875432387E-13	1.15348318392295E-12	1.24700884748427E-12	1.37170973223269E-12	1.30935928985848E-12	2.49401769496854E-13	0	-9.35256635613201E-14	0	1.02878229917452E-12
0.0155	1.09113274154873E-12	1.34053451104559E-12	1.02878229917452E-12	6.54679644929241E-13	-1.21583362629716E-12	1.46523539579401E-12	1.24700884748427E-12	6.23504423742134E-13	4.05277875432387E-13	1.21583362629716E-12	1.21583362629716E-12	1.37170973223269E-12	1.27818406867137E-12	5.29978760180814E-13	3.7410265424528E-13	-2.49401769496854E-13	3.11752211871067E-14	1.09113274154873E-12
0.01552	9.35256635613201E-13	1.74581238647798E-12	1.05995752036163E-12	4.98803538993707E-13	-1.34053451104559E-12	1.15348318392295E-12	1.18465840511005E-12	5.29978760180814E-13	1.12230796273584E-12	1.05995752036163E-12	1.21583362629716E-12	1.4028849534198E-12	1.21583362629716E-12	9.66431856800308E-13	4.98803538993707E-13	0	2.18226548309747E-13	1.34053451104559E-12
0.01554	7.48205308490561E-13	2.21344070428458E-12	9.04081414426094E-13	6.23504423742134E-13	-1.24700884748427E-12	9.97607077987414E-13	9.97607077987414E-13	4.36453096619494E-13	1.68346194410376E-12	9.97607077987414E-13	1.24700884748427E-12	1.71463716529087E-12	1.15348318392295E-12	1.49641061698112E-12	4.05277875432387E-13	4.36453096619494E-13	4.67628317806601E-13	1.68346194410376E-12
0.01556	8.41730972051881E-13	2.36931681022011E-12	7.48205308490561E-13	5.92329202555027E-13	-4.98803538993707E-13	7.17030087303454E-13	5.61153981367921E-13	4.98803538993707E-13	2.02638937716194E-12	1.05995752036163E-12	1.18465840511005E-12	2.05756459834904E-12	1.02878229917452E-12	1.71463716529087E-12	1.24700884748427E-13	1.02878229917452E-12	8.10555750864774E-13	1.49641061698112E-12
0.01558	9.35256635613201E-13	2.43166725259432E-12	6.54679644929241E-13	5.29978760180814E-13	3.7410265424528E-13	3.42927433058174E-13	2.8057699068396E-13	7.48205308490561E-13	1.8393380500393E-12	1.15348318392295E-12	8.72906193238988E-13	2.24461592547168E-12	1.21583362629716E-12	1.74581238647798E-12	6.23504423742134E-14	1.49641061698112E-12	9.35256635613201E-13	1.09113274154873E-12
0.0156	1.09113274154873E-12	2.36931681022011E-12	8.10555750864774E-13	4.05277875432387E-13	1.18465840511005E-12	-1.55876105935534E-13	1.55876105935534E-13	9.66431856800308E-13	1.46523539579401E-12	1.46523539579401E-12	5.29978760180814E-13	2.21344070428458E-12	1.27818406867137E-12	1.52758583816823E-12	2.49401769496854E-13	1.93286371360062E-12	9.35256635613201E-13	7.17030087303454E-13
0.01562	1.30935928985848E-12	2.11991504072326E-12	9.66431856800308E-13	3.42927433058174E-13	1.68346194410376E-12	-4.36453096619494E-13	6.23504423742134E-14	1.24700884748427E-12	1.24700884748427E-12	1.65228672291666E-12	4.98803538993707E-13	2.05756459834904E-12	1.09113274154873E-12	1.21583362629716E-12	4.67628317806601E-13	2.02638937716194E-12	9.97607077987414E-13	5.29978760180814E-13
0.01564	1.71463716529087E-12	1.74581238647798E-12	1.18465840511005E-12	4.67628317806601E-13	1.8393380500393E-12	-3.7410265424528E-13	-6.23504423742134E-14	1.46523539579401E-12	1.55876105935534E-12	1.71463716529087E-12	7.17030087303454E-13	1.55876105935534E-12	7.17030087303454E-13	8.10555750864774E-13	6.54679644929241E-13	1.8393380500393E-12	8.10555750864774E-13	6.23504423742134E-13
0.01566	1.90168849241351E-12	1.24700884748427E-12	1.27818406867137E-12	6.23504423742134E-13	1.71463716529087E-12	-2.18226548309747E-13	-1.24700884748427E-13	1.68346194410376E-12	1.99521415597483E-12	1.8393380500393E-12	9.04081414426094E-13	9.66431856800308E-13	4.67628317806601E-13	5.29978760180814E-13	8.10555750864774E-13	1.43406017460691E-12	6.54679644929241E-13	5.92329202555027E-13
0.01568	1.99521415597483E-12	9.97607077987414E-13	1.27818406867137E-12	8.10555750864774E-13	1.4028849534198E-12	-3.42927433058174E-13	1.24700884748427E-13	1.49641061698112E-12	2.02638937716194E-12	1.77698760766508E-12	8.10555750864774E-13	4.36453096619494E-13	2.8057699068396E-13	4.05277875432387E-13	8.10555750864774E-13	1.02878229917452E-12	5.61153981367921E-13	6.54679644929241E-13
0.0157	2.02638937716194E-12	7.17030087303454E-13	1.24700884748427E-12	9.35256635613201E-13	9.35256635613201E-13	-5.92329202555027E-13	2.18226548309747E-13	1.12230796273584E-12	1.77698760766508E-12	1.74581238647798E-12	7.17030087303454E-13	9.35256635613201E-14	1.55876105935534E-13	4.36453096619494E-13	7.79380529677668E-13	9.35256635613201E-13	8.10555750864774E-13	5.61153981367921E-13
0.01572	1.99521415597483E-12	4.98803538993707E-13	1.15348318392295E-12	1.24700884748427E-12	3.42927433058174E-13	-8.10555750864774E-13	2.18226548309747E-13	6.54679644929241E-13	1.24700884748427E-12	1.77698760766508E-12	6.23504423742134E-13	-1.55876105935534E-13	2.18226548309747E-13	6.23504423742134E-13	9.04081414426094E-13	1.09113274154873E-12	9.35256635613201E-13	2.49401769496854E-13
0.01574	1.68346194410376E-12	3.42927433058174E-13	1.05995752036163E-12	1.58993628054244E-12	-6.23504423742134E-14	-7.17030087303454E-13	2.8057699068396E-13	5.92329202555027E-13	6.54679644929241E-13	1.65228672291666E-12	5.61153981367921E-13	-2.18226548309747E-13	3.11752211871067E-13	8.41730972051881E-13	8.72906193238988E-13	1.43406017460691E-12	8.41730972051881E-13	-2.8057699068396E-13
0.01576	1.30935928985848E-12	1.55876105935534E-13	9.97607077987414E-13	1.71463716529087E-12	-1.24700884748427E-13	-5.61153981367921E-13	3.7410265424528E-13	8.10555750864774E-13	3.42927433058174E-13	1.21583362629716E-12	2.49401769496854E-13	-3.11752211871067E-14	4.05277875432387E-13	1.18465840511005E-12	7.17030087303454E-13	1.65228672291666E-12	6.23504423742134E-13	-7.17030087303454E-13
0.01578	9.97607077987414E-13	1.8705132712264E-13	9.66431856800308E-13	1.65228672291666E-12	-1.55876105935534E-13	-3.11752211871067E-13	6.54679644929241E-13	1.18465840511005E-12	2.49401769496854E-13	7.17030087303454E-13	6.23504423742134E-14	3.11752211871067E-13	8.10555750864774E-13	1.68346194410376E-12	5.29978760180814E-13	1.27818406867137E-12	2.18226548309747E-13	-1.09113274154873E-12
0.0158	4.36453096619494E-13	3.7410265424528E-13	8.10555750864774E-13	1.52758583816823E-12	1.24700884748427E-13	-1.24700884748427E-13	9.04081414426094E-13	1.24700884748427E-12	5.29978760180814E-13	4.67628317806601E-13	0	7.48205308490561E-13	1.21583362629716E-12	2.15109026191036E-12	4.67628317806601E-13	9.97607077987414E-13	9.35256635613201E-14	-8.72906193238988E-13
0.01582	-2.8057699068396E-13	2.8057699068396E-13	7.17030087303454E-13	1.37170973223269E-12	3.42927433058174E-13	3.11752211871067E-13	1.24700884748427E-12	1.4028849534198E-12	9.35256635613201E-13	3.7410265424528E-13	-1.8705132712264E-13	1.21583362629716E-12	1.58993628054244E-12	2.61871857971696E-12	4.67628317806601E-13	5.61153981367921E-13	1.24700884748427E-13	-4.67628317806601E-13
0.01584	-7.17030087303454E-13	1.8705132712264E-13	8.72906193238988E-13	1.30935928985848E-12	5.29978760180814E-13	9.97607077987414E-13	1.24700884748427E-12	1.55876105935534E-12	1.12230796273584E-12	4.36453096619494E-13	-1.55876105935534E-13	1.49641061698112E-12	1.55876105935534E-12	2.64989380090407E-12	5.61153981367921E-13	3.7410265424528E-13	3.11752211871067E-13	1.55876105935534E-13
0.01586	-8.10555750864774E-13	2.18226548309747E-13	1.02878229917452E-12	1.24700884748427E-12	6.54679644929241E-13	1.52758583816823E-12	1.15348318392295E-12	1.65228672291666E-12	1.21583362629716E-12	6.23504423742134E-13	4.36453096619494E-13	1.49641061698112E-12	1.4028849534198E-12	2.36931681022011E-12	6.54679644929241E-13	9.35256635613201E-14	5.92329202555027E-13	8.10555750864774E-13
0.01588	-4.67628317806601E-13	2.8057699068396E-13	1.4028849534198E-12	1.24700884748427E-12	8.72906193238988E-13	1.8705132712264E-12	1.02878229917452E-12	1.71463716529087E-12	1.4028849534198E-12	8.41730972051881E-13	1.15348318392295E-12	1.15348318392295E-12	1.4028849534198E-12	1.90168849241351E-12	6.54679644929241E-13	0	8.10555750864774E-13	1.12230796273584E-12
0.0159	-2.18226548309747E-13	7.17030087303454E-13	1.62111150172955E-12	1.21583362629716E-12	1.09113274154873E-12	1.90168849241351E-12	1.18465840511005E-12	1.8393380500393E-12	1.55876105935534E-12	9.35256635613201E-13	1.65228672291666E-12	6.54679644929241E-13	1.43406017460691E-12	2.05756459834904E-12	5.29978760180814E-13	-1.24700884748427E-13	9.04081414426094E-13	1.21583362629716E-12
0.01592	9.35256635613201E-14	1.21583362629716E-12	1.58993628054244E-12	1.05995752036163E-12	1.21583362629716E-12	1.71463716529087E-12	1.52758583816823E-12	1.99521415597483E-12	1.93286371360062E-12	9.97607077987414E-13	1.77698760766508E-12	1.8705132712264E-13	1.43406017460691E-12	1.90168849241351E-12	5.61153981367921E-13	-2.49401769496854E-13	7.17030087303454E-13	1.12230796273584E-12
0.01594	2.8057699068396E-13	1.43406017460691E-12	1.24700884748427E-12	1.02878229917452E-12	1.15348318392295E-12	1.62111150172955E-12	1.8393380500393E-12	1.90168849241351E-12	2.08873981953615E-12	9.97607077987414E-13	1.74581238647798E-12	-2.8057699068396E-13	1.27818406867137E-12	1.71463716529087E-12	5.29978760180814E-13	-4.05277875432387E-13	4.36453096619494E-13	9.35256635613201E-13
0.01596	4.05277875432387E-13	1.37170973223269E-12	7.48205308490561E-13	8.41730972051881E-13	1.34053451104559E-12	1.46523539579401E-12	1.8705132712264E-12	1.74581238647798E-12	2.21344070428458E-12	1.24700884748427E-12	1.74581238647798E-12	-4.98803538993707E-13	1.02878229917452E-12	1.27818406867137E-12	6.85854866116347E-13	-3.11752211871067E-13	3.42927433058174E-13	9.35256635613201E-13
0.01598	4.36453096619494E-13	1.24700884748427E-12	2.8057699068396E-13	7.48205308490561E-13	1.43406017460691E-12	1.49641061698112E-12	1.58993628054244E-12	1.71463716529087E-12	2.338141589033E-12	1.43406017460691E-12	1.71463716529087E-12	-6.23504423742134E-13	7.17030087303454E-13	9.97607077987414E-13	5.92329202555027E-13	0	4.05277875432387E-13	1.12230796273584E-12
0.016	2.49401769496854E-13	1.18465840511005E-12	2.49401769496854E-13	6.85854866116347E-13	1.49641061698112E-12	1.65228672291666E-12	1.37170973223269E-12	1.65228672291666E-12	2.40049203140722E-12	1.62111150172955E-12	1.8393380500393E-12	-1.55876105935534E-13	5.29978760180814E-13	8.41730972051881E-13	3.7410265424528E-13	4.36453096619494E-13	6.23504423742134E-13	1.30935928985848E-12
0.01602	2.18226548309747E-13	9.97607077987414E-13	4.05277875432387E-13	6.23504423742134E-13	1.37170973223269E-12	1.99521415597483E-12	1.30935928985848E-12	1.58993628054244E-12	2.36931681022011E-12	1.62111150172955E-12	1.8705132712264E-12	4.67628317806601E-13	3.7410265424528E-13	6.23504423742134E-13	1.55876105935534E-13	8.72906193238988E-13	8.41730972051881E-13	1.58993628054244E-12
0.01604	3.7410265424528E-13	1.05995752036163E-12	7.48205308490561E-13	5.92329202555027E-13	1.37170973223269E-12	2.02638937716194E-12	1.34053451104559E-12	1.4028849534198E-12	2.18226548309747E-12	1.55876105935534E-12	1.68346194410376E-12	1.09113274154873E-12	2.18226548309747E-13	4.98803538993707E-13	1.55876105935534E-13	1.18465840511005E-12	1.09113274154873E-12	1.62111150172955E-12
0.01606	5.61153981367921E-13	9.35256635613201E-13	9.66431856800308E-13	7.17030087303454E-13	1.77698760766508E-12	1.93286371360062E-12	1.62111150172955E-12	1.27818406867137E-12	1.8705132712264E-12	1.27818406867137E-12	1.74581238647798E-12	1.65228672291666E-12	1.8705132712264E-13	6.85854866116347E-13	4.36453096619494E-13	1.52758583816823E-12	1.18465840511005E-12	1.49641061698112E-12
0.01608	8.41730972051881E-13	9.97607077987414E-13	1.30935928985848E-12	8.72906193238988E-13	1.99521415597483E-12	1.80816282885219E-12	1.74581238647798E-12	1.05995752036163E-12	1.46523539579401E-12	1.02878229917452E-12	1.58993628054244E-12	1.8705132712264E-12	3.7410265424528E-13	1.18465840511005E-12	9.97607077987414E-13	1.80816282885219E-12	1.09113274154873E-12	1.21583362629716E-12
0.0161	1.02878229917452E-12	1.05995752036163E-12	1.55876105935534E-12	8.72906193238988E-13	1.46523539579401E-12	1.55876105935534E-12	1.8393380500393E-12	9.66431856800308E-13	1.12230796273584E-12	6.54679644929241E-13	1.12230796273584E-12	1.77698760766508E-12	5.61153981367921E-13	1.71463716529087E-12	1.21583362629716E-12	2.08873981953615E-12	9.97607077987414E-13	1.18465840511005E-12
0.01612	1.18465840511005E-12	9.66431856800308E-13	1.74581238647798E-12	9.97607077987414E-13	5.92329202555027E-13	1.18465840511005E-12	1.68346194410376E-12	9.97607077987414E-13	9.35256635613201E-13	3.7410265424528E-13	6.54679644929241E-13	1.58993628054244E-12	9.35256635613201E-13	1.8705132712264E-12	1.05995752036163E-12	2.11991504072326E-12	1.02878229917452E-12	1.30935928985848E-12
0.01614	1.18465840511005E-12	8.10555750864774E-13	1.80816282885219E-12	1.05995752036163E-12	-2.18226548309747E-13	9.35256635613201E-13	1.37170973223269E-12	9.35256635613201E-13	7.79380529677668E-13	1.8705132712264E-13	3.7410265424528E-13	1.24700884748427E-12	1.09113274154873E-12	1.77698760766508E-12	8.41730972051881E-13	1.8705132712264E-12	1.12230796273584E-12	1.30935928985848E-12
0.01616	1.12230796273584E-12	8.41730972051881E-13	1.8705132712264E-12	1.15348318392295E-12	-7.79380529677668E-13	7.48205308490561E-13	1.18465840511005E-12	1.02878229917452E-12	5.92329202555027E-13	1.55876105935534E-13	1.8705132712264E-13	1.21583362629716E-12	1.12230796273584E-12	1.49641061698112E-12	6.85854866116347E-13	1.77698760766508E-12	1.15348318392295E-12	1.37170973223269E-12
0.01618	1.05995752036163E-12	1.12230796273584E-12	2.02638937716194E-12	1.15348318392295E-12	-1.24700884748427E-12	8.72906193238988E-13	1.12230796273584E-12	1.15348318392295E-12	2.49401769496854E-13	2.18226548309747E-13	1.24700884748427E-13	1.15348318392295E-12	1.02878229917452E-12	1.09113274154873E-12	4.05277875432387E-13	1.68346194410376E-12	1.24700884748427E-12	1.37170973223269E-12
0.0162	9.97607077987414E-13	1.71463716529087E-12	2.24461592547168E-12	1.37170973223269E-12	-1.24700884748427E-12	1.21583362629716E-12	1.18465840511005E-12	1.09113274154873E-12	3.11752211871067E-14	4.05277875432387E-13	2.8057699068396E-13	1.05995752036163E-12	1.02878229917452E-12	1.02878229917452E-12	-9.35256635613201E-14	1.68346194410376E-12	1.21583362629716E-12	1.30935928985848E-12
0.01622	9.04081414426094E-13	2.24461592547168E-12	2.36931681022011E-12	1.62111150172955E-12	-9.97607077987414E-13	1.58993628054244E-12	1.37170973223269E-12	9.97607077987414E-13	3.11752211871067E-13	5.29978760180814E-13	2.18226548309747E-13	1.05995752036163E-12	1.27818406867137E-12	1.05995752036163E-12	-4.98803538993707E-13	1.37170973223269E-12	1.18465840511005E-12	9.97607077987414E-13
0.01624	8.10555750864774E-13	2.61871857971696E-12	2.3069663678459E-12	1.8705132712264E-12	-5.61153981367921E-13	1.77698760766508E-12	1.37170973223269E-12	7.17030087303454E-13	1.15348318392295E-12	6.54679644929241E-13	2.18226548309747E-13	9.97607077987414E-13	1.4028849534198E-12	1.24700884748427E-12	-6.54679644929241E-13	8.72906193238988E-13	1.09113274154873E-12	8.10555750864774E-13
0.01626	9.35256635613201E-13	2.52519291615564E-12	2.08873981953615E-12	1.80816282885219E-12	-1.55876105935534E-13	1.68346194410376E-12	1.24700884748427E-12	4.36453096619494E-13	1.77698760766508E-12	7.17030087303454E-13	2.49401769496854E-13	8.10555750864774E-13	1.43406017460691E-12	1.49641061698112E-12	-6.54679644929241E-13	2.8057699068396E-13	9.97607077987414E-13	5.61153981367921E-13
0.01628	1.05995752036163E-12	2.27579114665879E-12	1.77698760766508E-12	1.55876105935534E-12	-3.11752211871067E-14	1.37170973223269E-12	1.05995752036163E-12	3.7410265424528E-13	1.99521415597483E-12	6.23504423742134E-13	5.92329202555027E-13	4.98803538993707E-13	1.37170973223269E-12	1.68346194410376E-12	-4.98803538993707E-13	-1.8705132712264E-13	9.04081414426094E-13	6.54679644929241E-13
0.0163	1.24700884748427E-12	2.05756459834904E-12	1.52758583816823E-12	1.49641061698112E-12	3.7410265424528E-13	1.15348318392295E-12	9.04081414426094E-13	4.67628317806601E-13	1.90168849241351E-12	3.42927433058174E-13	1.09113274154873E-12	9.35256635613201E-14	1.30935928985848E-12	1.8705132712264E-12	-9.35256635613201E-14	-2.49401769496854E-13	8.10555750864774E-13	8.72906193238988E-13
0.01632	1.30935928985848E-12	1.80816282885219E-12	1.27818406867137E-12	1.30935928985848E-12	8.41730972051881E-13	1.27818406867137E-12	9.35256635613201E-13	5.92329202555027E-13	1.80816282885219E-12	1.8705132712264E-13	1.74581238647798E-12	-3.11752211871067E-13	1.27818406867137E-12	2.02638937716194E-12	5.29978760180814E-13	1.24700884748427E-13	5.61153981367921E-13	8.72906193238988E-13
0.01634	1.52758583816823E-12	1.65228672291666E-12	1.30935928985848E-12	1.02878229917452E-12	1.27818406867137E-12	1.55876105935534E-12	9.66431856800308E-13	7.48205308490561E-13	1.65228672291666E-12	2.18226548309747E-13	2.36931681022011E-12	-4.67628317806601E-13	1.4028849534198E-12	1.8705132712264E-12	1.09113274154873E-12	4.98803538993707E-13	4.36453096619494E-13	8.10555750864774E-13
0.01636	1.55876105935534E-12	1.4028849534198E-12	1.21583362629716E-12	1.02878229917452E-12	1.52758583816823E-12	1.46523539579401E-12	9.97607077987414E-13	6.54679644929241E-13	1.27818406867137E-12	4.67628317806601E-13	2.68106902209118E-12	-3.42927433058174E-13	1.21583362629716E-12	1.77698760766508E-12	1.68346194410376E-12	9.04081414426094E-13	4.36453096619494E-13	7.17030087303454E-13
0.01638	1.43406017460691E-12	1.30935928985848E-12	1.09113274154873E-12	9.66431856800308E-13	1.62111150172955E-12	1.27818406867137E-12	9.04081414426094E-13	6.85854866116347E-13	8.10555750864774E-13	6.23504423742134E-13	2.64989380090407E-12	-6.23504423742134E-14	9.97607077987414E-13	1.68346194410376E-12	2.18226548309747E-12	1.27818406867137E-12	5.92329202555027E-13	7.48205308490561E-13
0.0164	1.18465840511005E-12	1.15348318392295E-12	8.72906193238988E-13	9.97607077987414E-13	1.55876105935534E-12	1.34053451104559E-12	7.48205308490561E-13	7.79380529677668E-13	5.61153981367921E-13	7.17030087303454E-13	2.43166725259432E-12	4.36453096619494E-13	8.41730972051881E-13	1.46523539579401E-12	2.338141589033E-12	1.43406017460691E-12	6.85854866116347E-13	7.48205308490561E-13
0.01642	9.97607077987414E-13	1.12230796273584E-12	6.23504423742134E-13	8.10555750864774E-13	1.49641061698112E-12	1.43406017460691E-12	7.79380529677668E-13	6.54679644929241E-13	7.17030087303454E-13	8.41730972051881E-13	2.24461592547168E-12	9.35256635613201E-13	7.79380529677668E-13	1.12230796273584E-12	2.43166725259432E-12	1.43406017460691E-12	8.10555750864774E-13	6.23504423742134E-13
0.01644	8.41730972051881E-13	9.97607077987414E-13	4.67628317806601E-13	5.92329202555027E-13	1.30935928985848E-12	1.43406017460691E-12	8.72906193238988E-13	5.29978760180814E-13	8.10555750864774E-13	8.72906193238988E-13	2.05756459834904E-12	1.37170973223269E-12	8.41730972051881E-13	8.10555750864774E-13	2.338141589033E-12	1.43406017460691E-12	7.17030087303454E-13	3.7410265424528E-13
0.01646	8.41730972051881E-13	9.97607077987414E-13	4.98803538993707E-13	3.7410265424528E-13	1.18465840511005E-12	1.43406017460691E-12	9.97607077987414E-13	4.98803538993707E-13	9.35256635613201E-13	1.18465840511005E-12	1.8705132712264E-12	1.68346194410376E-12	1.05995752036163E-12	4.98803538993707E-13	2.11991504072326E-12	1.4028849534198E-12	6.54679644929241E-13	2.8057699068396E-13
0.01648	1.02878229917452E-12	9.04081414426094E-13	6.23504423742134E-13	6.23504423742134E-13	1.12230796273584E-12	1.52758583816823E-12	9.35256635613201E-13	6.85854866116347E-13	1.05995752036163E-12	1.43406017460691E-12	1.8393380500393E-12	1.71463716529087E-12	1.24700884748427E-12	2.8057699068396E-13	1.65228672291666E-12	1.74581238647798E-12	5.61153981367921E-13	2.18226548309747E-13
0.0165	1.24700884748427E-12	5.61153981367921E-13	8.10555750864774E-13	1.12230796273584E-12	1.24700884748427E-12	1.74581238647798E-12	8.10555750864774E-13	7.79380529677668E-13	9.66431856800308E-13	1.65228672291666E-12	1.8705132712264E-12	1.68346194410376E-12	1.18465840511005E-12	2.8057699068396E-13	1.30935928985848E-12	1.8705132712264E-12	3.11752211871067E-13	3.42927433058174E-13
0.01652	1.55876105935534E-12	-3.11752211871067E-14	7.17030087303454E-13	1.62111150172955E-12	1.37170973223269E-12	1.90168849241351E-12	7.48205308490561E-13	1.12230796273584E-12	9.97607077987414E-13	1.77698760766508E-12	1.74581238647798E-12	1.49641061698112E-12	1.09113274154873E-12	4.36453096619494E-13	1.21583362629716E-12	1.65228672291666E-12	2.49401769496854E-13	1.8705132712264E-13
0.01654	1.93286371360062E-12	-7.48205308490561E-13	6.85854866116347E-13	2.11991504072326E-12	1.21583362629716E-12	1.8705132712264E-12	8.41730972051881E-13	1.46523539579401E-12	1.05995752036163E-12	1.65228672291666E-12	1.55876105935534E-12	1.24700884748427E-12	1.05995752036163E-12	7.48205308490561E-13	1.4028849534198E-12	1.49641061698112E-12	1.8705132712264E-13	1.8705132712264E-13
0.01656	1.93286371360062E-12	-1.15348318392295E-12	4.67628317806601E-13	2.40049203140722E-12	7.79380529677668E-13	1.65228672291666E-12	9.35256635613201E-13	1.74581238647798E-12	1.15348318392295E-12	1.37170973223269E-12	1.09113274154873E-12	8.10555750864774E-13	8.10555750864774E-13	1.30935928985848E-12	1.62111150172955E-12	1.24700884748427E-12	2.8057699068396E-13	2.8057699068396E-13
0.01658	1.62111150172955E-12	-9.97607077987414E-13	4.98803538993707E-13	2.49401769496854E-12	2.18226548309747E-13	1.46523539579401E-12	1.05995752036163E-12	1.99521415597483E-12	1.18465840511005E-12	1.12230796273584E-12	3.11752211871067E-13	2.49401769496854E-13	7.48205308490561E-13	1.77698760766508E-12	1.90168849241351E-12	1.09113274154873E-12	4.36453096619494E-13	2.8057699068396E-13
0.0166	1.05995752036163E-12	-3.11752211871067E-13	4.98803538993707E-13	2.36931681022011E-12	-3.42927433058174E-13	1.93286371360062E-12	1.24700884748427E-12	2.05756459834904E-12	1.18465840511005E-12	9.35256635613201E-13	-5.61153981367921E-13	-9.35256635613201E-14	6.85854866116347E-13	2.18226548309747E-12	2.15109026191036E-12	9.66431856800308E-13	6.85854866116347E-13	3.7410265424528E-13
0.01662	4.36453096619494E-13	5.29978760180814E-13	6.23504423742134E-13	2.05756459834904E-12	-4.98803538993707E-13	2.99282123396224E-12	1.18465840511005E-12	1.93286371360062E-12	1.15348318392295E-12	1.02878229917452E-12	-7.48205308490561E-13	-2.18226548309747E-13	6.54679644929241E-13	2.36931681022011E-12	2.24461592547168E-12	1.05995752036163E-12	9.04081414426094E-13	4.67628317806601E-13
0.01664	3.11752211871067E-13	1.12230796273584E-12	8.10555750864774E-13	1.58993628054244E-12	-3.11752211871067E-13	3.99042831194966E-12	1.27818406867137E-12	1.71463716529087E-12	9.35256635613201E-13	1.12230796273584E-12	-4.05277875432387E-13	-2.49401769496854E-13	6.23504423742134E-13	2.27579114665879E-12	2.15109026191036E-12	1.15348318392295E-12	1.05995752036163E-12	3.7410265424528E-13
0.01666	4.05277875432387E-13	1.27818406867137E-12	9.66431856800308E-13	1.24700884748427E-12	-6.23504423742134E-14	4.61393273569179E-12	1.55876105935534E-12	1.49641061698112E-12	6.85854866116347E-13	1.09113274154873E-12	-1.24700884748427E-13	-2.8057699068396E-13	8.10555750864774E-13	1.90168849241351E-12	1.90168849241351E-12	1.24700884748427E-12	1.15348318392295E-12	2.8057699068396E-13
0.01668	4.36453096619494E-13	1.18465840511005E-12	9.66431856800308E-13	9.04081414426094E-13	3.7410265424528E-13	4.80098406281443E-12	1.90168849241351E-12	1.21583362629716E-12	4.05277875432387E-13	9.04081414426094E-13	-2.18226548309747E-13	-1.8705132712264E-13	9.97607077987414E-13	1.65228672291666E-12	1.37170973223269E-12	1.30935928985848E-12	1.18465840511005E-12	2.8057699068396E-13
0.0167	4.67628317806601E-13	8.72906193238988E-13	8.72906193238988E-13	6.54679644929241E-13	7.48205308490561E-13	4.58275751450468E-12	2.21344070428458E-12	1.09113274154873E-12	2.49401769496854E-13	8.41730972051881E-13	-3.7410265424528E-13	9.35256635613201E-14	1.24700884748427E-12	1.52758583816823E-12	8.41730972051881E-13	1.30935928985848E-12	1.02878229917452E-12	3.11752211871067E-13
0.01672	6.85854866116347E-13	6.23504423742134E-13	6.23504423742134E-13	4.67628317806601E-13	9.04081414426094E-13	4.02160353313676E-12	2.21344070428458E-12	8.41730972051881E-13	9.35256635613201E-14	9.04081414426094E-13	-4.67628317806601E-13	4.36453096619494E-13	1.27818406867137E-12	1.68346194410376E-12	3.42927433058174E-13	1.21583362629716E-12	7.48205308490561E-13	3.7410265424528E-13
0.01674	6.85854866116347E-13	4.98803538993707E-13	5.92329202555027E-13	4.98803538993707E-13	9.04081414426094E-13	3.36692388820752E-12	2.08873981953615E-12	8.41730972051881E-13	3.11752211871067E-14	1.18465840511005E-12	-4.98803538993707E-13	6.54679644929241E-13	1.15348318392295E-12	1.80816282885219E-12	-2.49401769496854E-13	1.09113274154873E-12	3.11752211871067E-13	4.67628317806601E-13
0.01676	9.35256635613201E-13	5.29978760180814E-13	6.85854866116347E-13	6.54679644929241E-13	5.92329202555027E-13	2.74341946446539E-12	1.77698760766508E-12	7.17030087303454E-13	6.23504423742134E-14	1.65228672291666E-12	-4.67628317806601E-13	6.54679644929241E-13	7.48205308490561E-13	1.93286371360062E-12	-8.10555750864774E-13	8.41730972051881E-13	9.35256635613201E-14	5.92329202555027E-13
0.01678	1.37170973223269E-12	8.10555750864774E-13	1.12230796273584E-12	6.54679644929241E-13	3.42927433058174E-13	2.21344070428458E-12	1.52758583816823E-12	7.48205308490561E-13	1.24700884748427E-13	2.05756459834904E-12	-3.11752211871067E-14	4.98803538993707E-13	4.05277875432387E-13	1.90168849241351E-12	-1.05995752036163E-12	7.79380529677668E-13	-6.23504423742134E-14	9.04081414426094E-13
0.0168	1.99521415597483E-12	1.05995752036163E-12	1.55876105935534E-12	4.67628317806601E-13	4.05277875432387E-13	1.8393380500393E-12	1.4028849534198E-12	9.97607077987414E-13	3.11752211871067E-13	1.90168849241351E-12	8.41730972051881E-13	3.11752211871067E-13	2.8057699068396E-13	1.80816282885219E-12	-8.41730972051881E-13	7.17030087303454E-13	-1.8705132712264E-13	1.21583362629716E-12
0.01682	2.64989380090407E-12	1.30935928985848E-12	1.62111150172955E-12	1.55876105935534E-13	7.17030087303454E-13	1.58993628054244E-12	1.4028849534198E-12	1.12230796273584E-12	4.98803538993707E-13	1.43406017460691E-12	1.62111150172955E-12	1.24700884748427E-13	4.98803538993707E-13	1.8705132712264E-12	-2.18226548309747E-13	6.85854866116347E-13	-1.24700884748427E-13	1.37170973223269E-12
0.01684	3.08634689752356E-12	1.43406017460691E-12	1.49641061698112E-12	-1.55876105935534E-13	9.35256635613201E-13	1.30935928985848E-12	1.49641061698112E-12	1.18465840511005E-12	6.23504423742134E-13	7.48205308490561E-13	1.77698760766508E-12	6.23504423742134E-14	8.72906193238988E-13	2.11991504072326E-12	4.98803538993707E-13	7.48205308490561E-13	0	1.4028849534198E-12
0.01686	2.86812034921382E-12	1.68346194410376E-12	1.21583362629716E-12	-3.42927433058174E-13	7.79380529677668E-13	1.12230796273584E-12	1.62111150172955E-12	1.24700884748427E-12	8.10555750864774E-13	1.8705132712264E-13	1.71463716529087E-12	3.11752211871067E-14	1.37170973223269E-12	2.36931681022011E-12	6.23504423742134E-13	9.66431856800308E-13	1.8705132712264E-13	1.55876105935534E-12
0.01688	2.3069663678459E-12	1.80816282885219E-12	1.02878229917452E-12	-1.24700884748427E-13	6.23504423742134E-13	9.66431856800308E-13	1.8393380500393E-12	1.09113274154873E-12	8.72906193238988E-13	-1.24700884748427E-13	1.49641061698112E-12	1.55876105935534E-13	1.8705132712264E-12	2.43166725259432E-12	3.42927433058174E-13	1.18465840511005E-12	3.7410265424528E-13	1.71463716529087E-12
0.0169	1.52758583816823E-12	1.93286371360062E-12	8.72906193238988E-13	2.18226548309747E-13	7.79380529677668E-13	1.02878229917452E-12	2.18226548309747E-12	9.35256635613201E-13	9.04081414426094E-13	-1.24700884748427E-13	1.15348318392295E-12	2.18226548309747E-13	2.15109026191036E-12	2.43166725259432E-12	2.8057699068396E-13	1.49641061698112E-12	5.29978760180814E-13	1.8705132712264E-12
0.01692	8.72906193238988E-13	2.02638937716194E-12	1.02878229917452E-12	6.23504423742134E-13	1.15348318392295E-12	1.09113274154873E-12	2.3069663678459E-12	7.79380529677668E-13	8.10555750864774E-13	2.49401769496854E-13	9.04081414426094E-13	3.11752211871067E-13	2.27579114665879E-12	2.15109026191036E-12	2.18226548309747E-13	1.55876105935534E-12	6.23504423742134E-13	1.8393380500393E-12
0.01694	6.54679644929241E-13	1.99521415597483E-12	1.49641061698112E-12	1.05995752036163E-12	1.49641061698112E-12	1.4028849534198E-12	2.3069663678459E-12	5.92329202555027E-13	5.29978760180814E-13	8.41730972051881E-13	8.41730972051881E-13	9.35256635613201E-14	2.27579114665879E-12	1.99521415597483E-12	1.55876105935534E-13	1.4028849534198E-12	6.85854866116347E-13	1.77698760766508E-12
0.01696	7.17030087303454E-13	1.77698760766508E-12	1.80816282885219E-12	1.12230796273584E-12	1.49641061698112E-12	1.71463716529087E-12	2.05756459834904E-12	6.23504423742134E-13	3.11752211871067E-13	1.21583362629716E-12	8.72906193238988E-13	-9.35256635613201E-14	2.18226548309747E-12	1.62111150172955E-12	3.11752211871067E-14	1.18465840511005E-12	6.54679644929241E-13	1.55876105935534E-12
0.01698	9.04081414426094E-13	1.55876105935534E-12	1.99521415597483E-12	9.66431856800308E-13	1.62111150172955E-12	1.90168849241351E-12	1.8393380500393E-12	7.79380529677668E-13	3.11752211871067E-13	1.12230796273584E-12	9.66431856800308E-13	-1.8705132712264E-13	2.05756459834904E-12	1.05995752036163E-12	1.8705132712264E-13	9.97607077987414E-13	5.61153981367921E-13	1.21583362629716E-12
0.017	1.24700884748427E-12	1.49641061698112E-12	1.90168849241351E-12	8.41730972051881E-13	1.58993628054244E-12	2.18226548309747E-12	1.65228672291666E-12	9.97607077987414E-13	4.98803538993707E-13	4.05277875432387E-13	1.05995752036163E-12	-1.55876105935534E-13	1.8393380500393E-12	6.23504423742134E-13	5.29978760180814E-13	5.61153981367921E-13	4.98803538993707E-13	9.97607077987414E-13
0.01702	1.27818406867137E-12	1.52758583816823E-12	1.43406017460691E-12	8.41730972051881E-13	1.15348318392295E-12	2.24461592547168E-12	1.37170973223269E-12	9.97607077987414E-13	9.97607077987414E-13	-3.11752211871067E-13	9.66431856800308E-13	-1.24700884748427E-13	1.62111150172955E-12	2.8057699068396E-13	8.41730972051881E-13	9.35256635613201E-14	4.67628317806601E-13	8.41730972051881E-13
0.01704	1.4028849534198E-12	1.80816282885219E-12	9.97607077987414E-13	9.04081414426094E-13	4.98803538993707E-13	2.24461592547168E-12	9.97607077987414E-13	9.04081414426094E-13	1.43406017460691E-12	-4.67628317806601E-13	7.79380529677668E-13	-1.8705132712264E-13	1.52758583816823E-12	1.24700884748427E-13	9.66431856800308E-13	0	5.92329202555027E-13	1.12230796273584E-12
0.01706	1.37170973223269E-12	1.96403893478772E-12	7.17030087303454E-13	1.05995752036163E-12	2.49401769496854E-13	1.93286371360062E-12	7.79380529677668E-13	6.85854866116347E-13	1.74581238647798E-12	-1.55876105935534E-13	5.92329202555027E-13	-1.24700884748427E-13	1.43406017460691E-12	1.24700884748427E-13	1.09113274154873E-12	2.18226548309747E-13	7.48205308490561E-13	1.52758583816823E-12
0.01708	1.15348318392295E-12	2.11991504072326E-12	4.67628317806601E-13	1.34053451104559E-12	2.8057699068396E-13	1.34053451104559E-12	7.17030087303454E-13	4.36453096619494E-13	2.02638937716194E-12	6.23504423742134E-13	4.98803538993707E-13	3.42927433058174E-13	1.37170973223269E-12	0	1.27818406867137E-12	5.61153981367921E-13	8.41730972051881E-13	1.49641061698112E-12
0.0171	1.09113274154873E-12	2.27579114665879E-12	3.42927433058174E-13	1.65228672291666E-12	4.05277875432387E-13	3.42927433058174E-13	9.04081414426094E-13	3.7410265424528E-13	2.11991504072326E-12	1.37170973223269E-12	4.67628317806601E-13	9.35256635613201E-13	1.27818406867137E-12	-6.23504423742134E-14	1.49641061698112E-12	6.23504423742134E-13	7.79380529677668E-13	1.02878229917452E-12
0.01712	1.12230796273584E-12	2.36931681022011E-12	4.05277875432387E-13	1.96403893478772E-12	6.23504423742134E-13	-7.17030087303454E-13	9.04081414426094E-13	5.29978760180814E-13	2.15109026191036E-12	2.02638937716194E-12	2.49401769496854E-13	1.21583362629716E-12	1.18465840511005E-12	9.35256635613201E-14	1.43406017460691E-12	6.85854866116347E-13	8.10555750864774E-13	5.92329202555027E-13
0.01714	1.30935928985848E-12	2.18226548309747E-12	3.7410265424528E-13	2.08873981953615E-12	6.85854866116347E-13	-9.35256635613201E-13	5.29978760180814E-13	6.23504423742134E-13	2.18226548309747E-12	2.61871857971696E-12	2.18226548309747E-13	1.30935928985848E-12	1.02878229917452E-12	4.05277875432387E-13	1.24700884748427E-12	9.97607077987414E-13	7.48205308490561E-13	2.8057699068396E-13
0.01716	1.52758583816823E-12	1.90168849241351E-12	4.98803538993707E-13	1.96403893478772E-12	8.10555750864774E-13	-6.54679644929241E-13	1.55876105935534E-13	8.72906193238988E-13	2.36931681022011E-12	2.8057699068396E-12	3.7410265424528E-13	1.24700884748427E-12	8.41730972051881E-13	7.17030087303454E-13	9.97607077987414E-13	1.21583362629716E-12	8.41730972051881E-13	-1.24700884748427E-13
0.01718	1.74581238647798E-12	1.77698760766508E-12	8.41730972051881E-13	1.55876105935534E-12	8.72906193238988E-13	3.11752211871067E-14	-2.18226548309747E-13	1.09113274154873E-12	2.52519291615564E-12	2.71224424327828E-12	6.54679644929241E-13	1.21583362629716E-12	7.17030087303454E-13	1.12230796273584E-12	7.48205308490561E-13	1.21583362629716E-12	1.02878229917452E-12	-4.98803538993707E-13
0.0172	1.77698760766508E-12	1.74581238647798E-12	1.12230796273584E-12	9.04081414426094E-13	9.66431856800308E-13	5.29978760180814E-13	-4.36453096619494E-13	1.15348318392295E-12	2.74341946446539E-12	2.40049203140722E-12	9.35256635613201E-13	1.15348318392295E-12	6.54679644929241E-13	1.27818406867137E-12	5.29978760180814E-13	1.24700884748427E-12	1.12230796273584E-12	-5.92329202555027E-13
0.01722	1.8393380500393E-12	1.62111150172955E-12	1.49641061698112E-12	4.36453096619494E-13	1.09113274154873E-12	7.17030087303454E-13	-4.67628317806601E-13	1.21583362629716E-12	2.83694512802671E-12	2.21344070428458E-12	1.21583362629716E-12	9.35256635613201E-13	5.61153981367921E-13	1.30935928985848E-12	3.11752211871067E-13	1.4028849534198E-12	1.05995752036163E-12	-4.67628317806601E-13
0.01724	1.71463716529087E-12	1.43406017460691E-12	1.8705132712264E-12	2.18226548309747E-13	1.18465840511005E-12	1.02878229917452E-12	-2.49401769496854E-13	1.21583362629716E-12	2.83694512802671E-12	1.96403893478772E-12	1.4028849534198E-12	7.79380529677668E-13	5.61153981367921E-13	1.18465840511005E-12	2.49401769496854E-13	1.77698760766508E-12	9.97607077987414E-13	-1.55876105935534E-13
0.01726	1.77698760766508E-12	1.52758583816823E-12	2.05756459834904E-12	2.49401769496854E-13	1.55876105935534E-12	1.09113274154873E-12	3.11752211871067E-14	1.15348318392295E-12	2.64989380090407E-12	1.93286371360062E-12	1.34053451104559E-12	4.36453096619494E-13	8.72906193238988E-13	7.79380529677668E-13	4.36453096619494E-13	2.338141589033E-12	9.35256635613201E-13	-1.55876105935534E-13
0.01728	1.80816282885219E-12	1.37170973223269E-12	2.11991504072326E-12	4.36453096619494E-13	1.74581238647798E-12	1.05995752036163E-12	5.29978760180814E-13	1.02878229917452E-12	2.18226548309747E-12	1.8393380500393E-12	1.12230796273584E-12	3.11752211871067E-14	1.30935928985848E-12	3.7410265424528E-13	6.85854866116347E-13	2.55636813734275E-12	8.10555750864774E-13	-2.18226548309747E-13
0.0173	1.80816282885219E-12	9.66431856800308E-13	2.11991504072326E-12	7.48205308490561E-13	1.8705132712264E-12	8.41730972051881E-13	8.72906193238988E-13	6.85854866116347E-13	1.65228672291666E-12	1.99521415597483E-12	6.54679644929241E-13	-2.8057699068396E-13	1.55876105935534E-12	-9.35256635613201E-14	8.10555750864774E-13	2.55636813734275E-12	7.79380529677668E-13	-3.11752211871067E-14
0.01732	1.62111150172955E-12	4.98803538993707E-13	1.99521415597483E-12	9.35256635613201E-13	1.8393380500393E-12	6.54679644929241E-13	1.05995752036163E-12	4.36453096619494E-13	1.15348318392295E-12	1.8705132712264E-12	-3.11752211871067E-14	-7.48205308490561E-13	1.62111150172955E-12	-3.11752211871067E-13	8.72906193238988E-13	2.338141589033E-12	8.41730972051881E-13	4.67628317806601E-13
0.01734	1.21583362629716E-12	6.23504423742134E-14	1.77698760766508E-12	1.02878229917452E-12	1.65228672291666E-12	5.61153981367921E-13	1.12230796273584E-12	3.11752211871067E-13	9.04081414426094E-13	1.8393380500393E-12	-9.66431856800308E-13	-8.41730972051881E-13	1.4028849534198E-12	-2.8057699068396E-13	8.10555750864774E-13	2.02638937716194E-12	8.72906193238988E-13	1.09113274154873E-12
0.01736	9.04081414426094E-13	6.23504423742134E-14	1.8705132712264E-12	1.02878229917452E-12	1.27818406867137E-12	1.05995752036163E-12	1.21583362629716E-12	2.49401769496854E-13	9.04081414426094E-13	1.62111150172955E-12	-1.24700884748427E-12	-7.17030087303454E-13	1.15348318392295E-12	-1.24700884748427E-13	5.29978760180814E-13	1.74581238647798E-12	9.35256635613201E-13	1.80816282885219E-12
0.01738	8.72906193238988E-13	2.8057699068396E-13	1.77698760766508E-12	9.66431856800308E-13	9.97607077987414E-13	1.62111150172955E-12	1.4028849534198E-12	3.42927433058174E-13	9.04081414426094E-13	1.18465840511005E-12	-8.10555750864774E-13	-5.92329202555027E-13	1.12230796273584E-12	1.24700884748427E-13	4.36453096619494E-13	1.37170973223269E-12	7.48205308490561E-13	2.15109026191036E-12
0.0174	1.12230796273584E-12	3.11752211871067E-13	1.71463716529087E-12	1.12230796273584E-12	7.48205308490561E-13	1.93286371360062E-12	1.62111150172955E-12	5.92329202555027E-13	8.41730972051881E-13	8.10555750864774E-13	0	-6.23504423742134E-13	1.05995752036163E-12	3.7410265424528E-13	4.05277875432387E-13	9.04081414426094E-13	5.61153981367921E-13	2.18226548309747E-12
0.01742	1.34053451104559E-12	2.8057699068396E-13	1.49641061698112E-12	1.27818406867137E-12	6.23504423742134E-13	2.11991504072326E-12	1.71463716529087E-12	1.09113274154873E-12	7.48205308490561E-13	4.98803538993707E-13	5.29978760180814E-13	-6.85854866116347E-13	1.02878229917452E-12	5.29978760180814E-13	5.61153981367921E-13	5.92329202555027E-13	4.67628317806601E-13	2.02638937716194E-12
0.01744	1.52758583816823E-12	1.8705132712264E-13	1.12230796273584E-12	1.18465840511005E-12	7.48205308490561E-13	2.08873981953615E-12	1.8705132712264E-12	1.62111150172955E-12	6.85854866116347E-13	3.42927433058174E-13	9.04081414426094E-13	-7.79380529677668E-13	9.35256635613201E-13	4.98803538993707E-13	8.41730972051881E-13	2.49401769496854E-13	4.36453096619494E-13	1.80816282885219E-12
0.01746	1.62111150172955E-12	3.11752211871067E-14	9.04081414426094E-13	9.35256635613201E-13	7.79380529677668E-13	2.18226548309747E-12	2.02638937716194E-12	1.90168849241351E-12	5.92329202555027E-13	3.7410265424528E-13	1.30935928985848E-12	-4.98803538993707E-13	7.48205308490561E-13	3.7410265424528E-13	1.02878229917452E-12	2.49401769496854E-13	5.61153981367921E-13	1.58993628054244E-12
0.01748	1.71463716529087E-12	1.24700884748427E-13	8.41730972051881E-13	6.85854866116347E-13	6.54679644929241E-13	2.05756459834904E-12	2.18226548309747E-12	2.05756459834904E-12	7.17030087303454E-13	6.23504423742134E-13	1.52758583816823E-12	-3.7410265424528E-13	7.17030087303454E-13	2.18226548309747E-13	1.05995752036163E-12	3.11752211871067E-13	5.61153981367921E-13	1.27818406867137E-12
0.0175	1.58993628054244E-12	3.42927433058174E-13	8.72906193238988E-13	6.85854866116347E-13	3.11752211871067E-13	2.08873981953615E-12	2.11991504072326E-12	1.96403893478772E-12	1.12230796273584E-12	1.37170973223269E-12	1.55876105935534E-12	-1.24700884748427E-13	9.35256635613201E-13	2.49401769496854E-13	9.66431856800308E-13	4.67628317806601E-13	4.98803538993707E-13	1.02878229917452E-12
0.01752	1.24700884748427E-12	6.54679644929241E-13	9.97607077987414E-13	8.72906193238988E-13	1.24700884748427E-13	2.15109026191036E-12	1.8393380500393E-12	1.77698760766508E-12	1.43406017460691E-12	1.80816282885219E-12	1.52758583816823E-12	-9.35256635613201E-14	1.09113274154873E-12	4.05277875432387E-13	7.17030087303454E-13	6.54679644929241E-13	3.11752211871067E-13	8.72906193238988E-13
0.01754	1.02878229917452E-12	1.09113274154873E-12	1.09113274154873E-12	1.12230796273584E-12	2.49401769496854E-13	2.36931681022011E-12	1.27818406867137E-12	1.62111150172955E-12	1.62111150172955E-12	1.52758583816823E-12	1.71463716529087E-12	-3.11752211871067E-14	1.37170973223269E-12	6.54679644929241E-13	5.92329202555027E-13	8.41730972051881E-13	1.55876105935534E-13	7.48205308490561E-13
0.01756	1.02878229917452E-12	1.4028849534198E-12	1.24700884748427E-12	1.30935928985848E-12	4.98803538993707E-13	2.61871857971696E-12	7.48205308490561E-13	1.37170973223269E-12	1.74581238647798E-12	1.02878229917452E-12	2.21344070428458E-12	-9.35256635613201E-14	1.68346194410376E-12	1.15348318392295E-12	5.92329202555027E-13	1.12230796273584E-12	3.11752211871067E-14	6.85854866116347E-13
0.01758	1.4028849534198E-12	1.34053451104559E-12	1.34053451104559E-12	1.65228672291666E-12	5.92329202555027E-13	2.64989380090407E-12	5.29978760180814E-13	1.12230796273584E-12	1.71463716529087E-12	5.92329202555027E-13	2.49401769496854E-12	-1.55876105935534E-13	2.05756459834904E-12	1.77698760766508E-12	9.66431856800308E-13	1.52758583816823E-12	2.8057699068396E-13	4.98803538993707E-13
0.0176	1.58993628054244E-12	1.09113274154873E-12	1.30935928985848E-12	1.74581238647798E-12	5.29978760180814E-13	2.46284247378143E-12	4.67628317806601E-13	9.04081414426094E-13	1.55876105935534E-12	2.49401769496854E-13	2.3069663678459E-12	-1.55876105935534E-13	2.40049203140722E-12	2.24461592547168E-12	1.49641061698112E-12	1.8705132712264E-12	7.79380529677668E-13	3.42927433058174E-13
0.01762	1.52758583816823E-12	8.72906193238988E-13	1.24700884748427E-12	1.74581238647798E-12	1.55876105935534E-13	2.3069663678459E-12	6.85854866116347E-13	8.10555750864774E-13	1.43406017460691E-12	-1.55876105935534E-13	1.93286371360062E-12	-1.8705132712264E-13	2.68106902209118E-12	2.24461592547168E-12	1.93286371360062E-12	1.8705132712264E-12	1.15348318392295E-12	3.42927433058174E-13
0.01764	1.55876105935534E-12	8.10555750864774E-13	1.21583362629716E-12	1.58993628054244E-12	6.23504423742134E-14	2.02638937716194E-12	7.48205308490561E-13	9.35256635613201E-13	1.24700884748427E-12	-4.98803538993707E-13	1.37170973223269E-12	-1.55876105935534E-13	2.68106902209118E-12	2.02638937716194E-12	1.93286371360062E-12	1.77698760766508E-12	1.21583362629716E-12	4.98803538993707E-13
0.01766	1.34053451104559E-12	7.17030087303454E-13	1.24700884748427E-12	1.55876105935534E-12	1.24700884748427E-13	1.8705132712264E-12	9.97607077987414E-13	1.12230796273584E-12	8.41730972051881E-13	-5.61153981367921E-13	1.05995752036163E-12	-9.35256635613201E-14	2.61871857971696E-12	1.4028849534198E-12	1.71463716529087E-12	1.49641061698112E-12	8.72906193238988E-13	2.8057699068396E-13
0.01768	1.27818406867137E-12	7.79380529677668E-13	1.24700884748427E-12	1.37170973223269E-12	2.49401769496854E-13	1.8393380500393E-12	1.27818406867137E-12	1.30935928985848E-12	5.61153981367921E-13	-4.05277875432387E-13	8.10555750864774E-13	-2.18226548309747E-13	2.338141589033E-12	8.10555750864774E-13	1.37170973223269E-12	1.18465840511005E-12	3.42927433058174E-13	-3.11752211871067E-14
0.0177	1.21583362629716E-12	8.41730972051881E-13	1.15348318392295E-12	1.21583362629716E-12	6.23504423742134E-13	1.8705132712264E-12	1.52758583816823E-12	1.52758583816823E-12	1.55876105935534E-13	-2.18226548309747E-13	6.23504423742134E-13	-5.92329202555027E-13	1.96403893478772E-12	4.67628317806601E-13	1.12230796273584E-12	8.41730972051881E-13	-1.8705132712264E-13	-4.05277875432387E-13
0.01772	1.12230796273584E-12	8.72906193238988E-13	1.02878229917452E-12	9.97607077987414E-13	9.66431856800308E-13	1.8393380500393E-12	1.55876105935534E-12	1.80816282885219E-12	-1.8705132712264E-13	0	5.29978760180814E-13	-9.04081414426094E-13	1.71463716529087E-12	5.29978760180814E-13	9.97607077987414E-13	5.92329202555027E-13	-3.7410265424528E-13	-5.92329202555027E-13
0.01774	1.30935928985848E-12	8.41730972051881E-13	9.04081414426094E-13	7.79380529677668E-13	1.24700884748427E-12	1.71463716529087E-12	1.62111150172955E-12	1.99521415597483E-12	-4.05277875432387E-13	6.23504423742134E-14	4.98803538993707E-13	-9.35256635613201E-13	1.65228672291666E-12	6.23504423742134E-13	8.72906193238988E-13	2.49401769496854E-13	-2.8057699068396E-13	-4.67628317806601E-13
0.01776	1.43406017460691E-12	7.79380529677668E-13	8.10555750864774E-13	4.67628317806601E-13	1.37170973223269E-12	1.4028849534198E-12	1.80816282885219E-12	1.8705132712264E-12	-2.8057699068396E-13	2.18226548309747E-13	4.98803538993707E-13	-6.23504423742134E-13	1.68346194410376E-12	9.97607077987414E-13	6.85854866116347E-13	-3.42927433058174E-13	-9.35256635613201E-14	-9.35256635613201E-14
0.01778	1.65228672291666E-12	8.10555750864774E-13	6.54679644929241E-13	3.11752211871067E-13	1.4028849534198E-12	1.12230796273584E-12	1.8705132712264E-12	1.49641061698112E-12	1.24700884748427E-13	7.17030087303454E-13	6.54679644929241E-13	-1.8705132712264E-13	1.65228672291666E-12	1.18465840511005E-12	4.05277875432387E-13	-3.7410265424528E-13	2.18226548309747E-13	5.92329202555027E-13
0.0178	1.74581238647798E-12	6.85854866116347E-13	6.23504423742134E-13	9.35256635613201E-14	1.34053451104559E-12	7.79380529677668E-13	1.90168849241351E-12	9.66431856800308E-13	6.23504423742134E-13	1.30935928985848E-12	9.97607077987414E-13	2.18226548309747E-13	1.68346194410376E-12	1.09113274154873E-12	9.35256635613201E-14	1.8705132712264E-13	4.05277875432387E-13	1.27818406867137E-12
0.01782	1.65228672291666E-12	4.36453096619494E-13	4.98803538993707E-13	-1.55876105935534E-13	1.21583362629716E-12	8.10555750864774E-13	1.65228672291666E-12	6.23504423742134E-13	1.05995752036163E-12	1.8705132712264E-12	1.34053451104559E-12	5.29978760180814E-13	1.71463716529087E-12	9.35256635613201E-13	-2.8057699068396E-13	1.18465840511005E-12	6.23504423742134E-13	1.24700884748427E-12
0.01784	1.52758583816823E-12	4.98803538993707E-13	4.67628317806601E-13	-3.7410265424528E-13	9.04081414426094E-13	6.54679644929241E-13	1.46523539579401E-12	5.61153981367921E-13	1.34053451104559E-12	2.21344070428458E-12	1.74581238647798E-12	7.48205308490561E-13	1.46523539579401E-12	6.85854866116347E-13	-3.7410265424528E-13	1.74581238647798E-12	7.48205308490561E-13	5.92329202555027E-13
0.01786	1.46523539579401E-12	4.98803538993707E-13	6.23504423742134E-13	-5.29978760180814E-13	6.54679644929241E-13	2.49401769496854E-13	1.49641061698112E-12	5.61153981367921E-13	1.46523539579401E-12	2.15109026191036E-12	1.8705132712264E-12	8.10555750864774E-13	1.12230796273584E-12	5.61153981367921E-13	-2.8057699068396E-13	2.05756459834904E-12	6.23504423742134E-13	2.8057699068396E-13
0.01788	1.80816282885219E-12	3.42927433058174E-13	1.09113274154873E-12	-4.36453096619494E-13	4.67628317806601E-13	1.24700884748427E-13	1.18465840511005E-12	8.41730972051881E-13	1.58993628054244E-12	1.8393380500393E-12	1.74581238647798E-12	5.92329202555027E-13	8.10555750864774E-13	5.92329202555027E-13	1.24700884748427E-13	2.02638937716194E-12	4.98803538993707E-13	4.05277875432387E-13
0.0179	2.3069663678459E-12	1.55876105935534E-13	1.62111150172955E-12	-3.11752211871067E-13	4.98803538993707E-13	4.36453096619494E-13	4.36453096619494E-13	9.35256635613201E-13	1.93286371360062E-12	1.37170973223269E-12	1.58993628054244E-12	1.55876105935534E-13	8.10555750864774E-13	6.85854866116347E-13	5.92329202555027E-13	1.68346194410376E-12	2.18226548309747E-13	8.10555750864774E-13
0.01792	2.71224424327828E-12	0	2.08873981953615E-12	1.24700884748427E-13	7.17030087303454E-13	9.35256635613201E-13	-3.42927433058174E-13	1.12230796273584E-12	2.15109026191036E-12	8.72906193238988E-13	1.46523539579401E-12	-1.24700884748427E-13	1.09113274154873E-12	9.97607077987414E-13	9.97607077987414E-13	1.27818406867137E-12	9.35256635613201E-14	1.30935928985848E-12
0.01794	2.83694512802671E-12	-1.24700884748427E-13	2.58754335852986E-12	8.10555750864774E-13	8.72906193238988E-13	1.02878229917452E-12	-6.85854866116347E-13	1.15348318392295E-12	2.24461592547168E-12	6.23504423742134E-13	1.4028849534198E-12	-3.42927433058174E-13	1.62111150172955E-12	1.27818406867137E-12	1.27818406867137E-12	8.10555750864774E-13	6.23504423742134E-14	1.77698760766508E-12
0.01796	2.68106902209118E-12	0	2.61871857971696E-12	1.58993628054244E-12	1.24700884748427E-12	8.72906193238988E-13	-5.92329202555027E-13	1.21583362629716E-12	2.08873981953615E-12	5.61153981367921E-13	1.43406017460691E-12	-2.49401769496854E-13	1.99521415597483E-12	1.55876105935534E-12	1.49641061698112E-12	5.61153981367921E-13	1.55876105935534E-13	2.08873981953615E-12
0.01798	2.46284247378143E-12	3.11752211871067E-14	2.52519291615564E-12	2.24461592547168E-12	1.49641061698112E-12	9.97607077987414E-13	-3.11752211871067E-13	1.37170973223269E-12	1.74581238647798E-12	5.29978760180814E-13	1.37170973223269E-12	-9.35256635613201E-14	2.11991504072326E-12	1.55876105935534E-12	1.58993628054244E-12	4.98803538993707E-13	1.24700884748427E-13	2.27579114665879E-12
0.018	2.18226548309747E-12	6.23504423742134E-14	2.05756459834904E-12	2.55636813734275E-12	1.8393380500393E-12	1.24700884748427E-12	3.42927433058174E-13	1.49641061698112E-12	1.65228672291666E-12	6.54679644929241E-13	1.02878229917452E-12	2.18226548309747E-13	2.05756459834904E-12	1.4028849534198E-12	1.52758583816823E-12	7.79380529677668E-13	2.8057699068396E-13	2.21344070428458E-12
0.01802	1.90168849241351E-12	6.23504423742134E-14	1.46523539579401E-12	2.64989380090407E-12	1.90168849241351E-12	1.62111150172955E-12	1.12230796273584E-12	1.65228672291666E-12	1.74581238647798E-12	6.23504423742134E-13	6.54679644929241E-13	4.98803538993707E-13	1.77698760766508E-12	1.05995752036163E-12	1.43406017460691E-12	1.37170973223269E-12	4.36453096619494E-13	2.11991504072326E-12
0.01804	1.43406017460691E-12	9.35256635613201E-14	8.72906193238988E-13	2.55636813734275E-12	1.8393380500393E-12	2.08873981953615E-12	1.52758583816823E-12	1.62111150172955E-12	1.71463716529087E-12	4.36453096619494E-13	9.35256635613201E-14	6.85854866116347E-13	1.4028849534198E-12	8.41730972051881E-13	1.05995752036163E-12	1.65228672291666E-12	5.29978760180814E-13	1.77698760766508E-12
0.01806	1.02878229917452E-12	3.11752211871067E-13	4.67628317806601E-13	2.11991504072326E-12	1.65228672291666E-12	2.40049203140722E-12	1.4028849534198E-12	1.58993628054244E-12	1.52758583816823E-12	1.8705132712264E-13	-6.23504423742134E-13	8.72906193238988E-13	9.97607077987414E-13	6.85854866116347E-13	7.79380529677668E-13	1.58993628054244E-12	6.23504423742134E-13	1.24700884748427E-12
0.01808	5.29978760180814E-13	6.23504423742134E-13	1.24700884748427E-13	1.65228672291666E-12	1.37170973223269E-12	2.64989380090407E-12	8.10555750864774E-13	1.49641061698112E-12	1.43406017460691E-12	3.11752211871067E-14	-1.34053451104559E-12	8.10555750864774E-13	5.92329202555027E-13	5.92329202555027E-13	4.05277875432387E-13	1.37170973223269E-12	6.54679644929241E-13	1.21583362629716E-12
0.0181	-1.55876105935534E-13	1.12230796273584E-12	-2.18226548309747E-13	1.43406017460691E-12	1.15348318392295E-12	2.58754335852986E-12	2.49401769496854E-13	1.30935928985848E-12	1.62111150172955E-12	3.11752211871067E-14	-1.4028849534198E-12	6.85854866116347E-13	4.98803538993707E-13	5.29978760180814E-13	6.23504423742134E-14	1.12230796273584E-12	4.98803538993707E-13	1.24700884748427E-12
0.01812	-5.29978760180814E-13	1.52758583816823E-12	-6.85854866116347E-13	1.34053451104559E-12	9.66431856800308E-13	2.08873981953615E-12	9.35256635613201E-14	1.4028849534198E-12	1.8705132712264E-12	3.42927433058174E-13	-9.04081414426094E-13	5.61153981367921E-13	3.7410265424528E-13	7.79380529677668E-13	-2.18226548309747E-13	1.09113274154873E-12	2.49401769496854E-13	1.43406017460691E-12
0.01814	-2.8057699068396E-13	1.55876105935534E-12	-1.15348318392295E-12	1.58993628054244E-12	9.04081414426094E-13	1.52758583816823E-12	2.18226548309747E-13	1.4028849534198E-12	2.02638937716194E-12	6.23504423742134E-13	-4.36453096619494E-13	4.98803538993707E-13	5.29978760180814E-13	1.21583362629716E-12	-1.55876105935534E-13	1.12230796273584E-12	0	1.80816282885219E-12
0.01816	0	9.04081414426094E-13	-1.18465840511005E-12	1.77698760766508E-12	1.05995752036163E-12	9.97607077987414E-13	5.92329202555027E-13	1.37170973223269E-12	1.93286371360062E-12	1.02878229917452E-12	-1.24700884748427E-13	4.05277875432387E-13	6.54679644929241E-13	1.71463716529087E-12	2.49401769496854E-13	1.15348318392295E-12	-3.42927433058174E-13	1.8705132712264E-12
0.01818	-1.55876105935534E-13	-9.35256635613201E-14	-9.35256635613201E-13	1.80816282885219E-12	1.05995752036163E-12	7.79380529677668E-13	1.05995752036163E-12	1.49641061698112E-12	1.80816282885219E-12	1.15348318392295E-12	9.35256635613201E-14	3.11752211871067E-14	7.48205308490561E-13	1.8705132712264E-12	7.48205308490561E-13	1.27818406867137E-12	-6.23504423742134E-13	1.8393380500393E-12
0.0182	-1.55876105935534E-13	-5.61153981367921E-13	-4.05277875432387E-13	1.58993628054244E-12	1.15348318392295E-12	8.72906193238988E-13	1.43406017460691E-12	1.55876105935534E-12	1.43406017460691E-12	1.18465840511005E-12	3.11752211871067E-13	-4.05277875432387E-13	6.54679644929241E-13	1.65228672291666E-12	1.21583362629716E-12	1.43406017460691E-12	-7.17030087303454E-13	1.4028849534198E-12
0.01822	1.24700884748427E-13	-3.7410265424528E-13	2.8057699068396E-13	1.24700884748427E-12	1.24700884748427E-12	1.21583362629716E-12	1.8705132712264E-12	1.71463716529087E-12	8.72906193238988E-13	1.27818406867137E-12	4.98803538993707E-13	-7.17030087303454E-13	4.05277875432387E-13	1.24700884748427E-12	1.49641061698112E-12	1.77698760766508E-12	-5.61153981367921E-13	8.72906193238988E-13
0.01824	5.29978760180814E-13	-1.24700884748427E-13	9.97607077987414E-13	9.97607077987414E-13	1.24700884748427E-12	1.52758583816823E-12	2.02638937716194E-12	1.80816282885219E-12	4.05277875432387E-13	1.74581238647798E-12	8.10555750864774E-13	-8.41730972051881E-13	3.11752211871067E-13	8.41730972051881E-13	1.55876105935534E-12	2.08873981953615E-12	-2.8057699068396E-13	5.61153981367921E-13
0.01826	1.02878229917452E-12	-9.35256635613201E-14	1.34053451104559E-12	8.10555750864774E-13	1.21583362629716E-12	1.77698760766508E-12	1.99521415597483E-12	1.71463716529087E-12	2.49401769496854E-13	2.24461592547168E-12	9.97607077987414E-13	-6.23504423742134E-13	1.55876105935534E-13	4.36453096619494E-13	1.65228672291666E-12	2.27579114665879E-12	0	4.67628317806601E-13
0.01828	1.43406017460691E-12	1.8705132712264E-13	1.62111150172955E-12	8.10555750864774E-13	1.15348318392295E-12	1.74581238647798E-12	1.74581238647798E-12	1.77698760766508E-12	3.42927433058174E-13	2.05756459834904E-12	1.18465840511005E-12	-4.05277875432387E-13	2.49401769496854E-13	1.8705132712264E-13	1.77698760766508E-12	2.36931681022011E-12	2.49401769496854E-13	4.98803538993707E-13
0.0183	1.8393380500393E-12	6.23504423742134E-13	1.68346194410376E-12	1.02878229917452E-12	1.15348318392295E-12	1.55876105935534E-12	1.62111150172955E-12	1.74581238647798E-12	7.17030087303454E-13	1.30935928985848E-12	1.52758583816823E-12	-3.7410265424528E-13	4.36453096619494E-13	9.35256635613201E-14	1.68346194410376E-12	2.08873981953615E-12	3.11752211871067E-13	7.48205308490561E-13
0.01832	2.43166725259432E-12	1.05995752036163E-12	1.52758583816823E-12	1.12230796273584E-12	1.24700884748427E-12	1.15348318392295E-12	1.58993628054244E-12	1.77698760766508E-12	1.12230796273584E-12	4.05277875432387E-13	1.96403893478772E-12	-5.92329202555027E-13	8.41730972051881E-13	4.05277875432387E-13	1.58993628054244E-12	1.49641061698112E-12	1.8705132712264E-13	1.02878229917452E-12
0.01834	2.83694512802671E-12	1.34053451104559E-12	1.27818406867137E-12	9.97607077987414E-13	1.37170973223269E-12	8.72906193238988E-13	1.37170973223269E-12	1.68346194410376E-12	1.46523539579401E-12	0	2.15109026191036E-12	-8.41730972051881E-13	1.15348318392295E-12	8.41730972051881E-13	1.49641061698112E-12	7.17030087303454E-13	3.11752211871067E-14	1.21583362629716E-12
0.01836	2.61871857971696E-12	1.52758583816823E-12	1.24700884748427E-12	7.17030087303454E-13	1.58993628054244E-12	6.23504423742134E-13	9.97607077987414E-13	1.62111150172955E-12	1.55876105935534E-12	-1.55876105935534E-13	2.15109026191036E-12	-9.04081414426094E-13	1.27818406867137E-12	1.24700884748427E-12	1.34053451104559E-12	9.35256635613201E-14	-9.35256635613201E-14	1.24700884748427E-12
0.01838	2.18226548309747E-12	1.05995752036163E-12	1.71463716529087E-12	5.29978760180814E-13	1.43406017460691E-12	5.61153981367921E-13	5.61153981367921E-13	1.65228672291666E-12	1.4028849534198E-12	-1.8705132712264E-13	1.96403893478772E-12	-7.48205308490561E-13	1.15348318392295E-12	1.55876105935534E-12	1.30935928985848E-12	-2.18226548309747E-13	-1.24700884748427E-13	9.35256635613201E-13
0.0184	1.77698760766508E-12	8.10555750864774E-13	2.338141589033E-12	3.42927433058174E-13	8.72906193238988E-13	4.05277875432387E-13	3.7410265424528E-13	1.68346194410376E-12	1.09113274154873E-12	6.23504423742134E-14	1.93286371360062E-12	-3.7410265424528E-13	9.35256635613201E-13	1.71463716529087E-12	1.15348318392295E-12	-2.8057699068396E-13	-2.8057699068396E-13	3.42927433058174E-13
0.01842	1.27818406867137E-12	7.48205308490561E-13	2.71224424327828E-12	3.42927433058174E-13	9.35256635613201E-14	2.49401769496854E-13	2.18226548309747E-13	1.74581238647798E-12	8.10555750864774E-13	5.29978760180814E-13	1.12230796273584E-12	9.35256635613201E-14	6.85854866116347E-13	1.71463716529087E-12	8.72906193238988E-13	-4.36453096619494E-13	-1.24700884748427E-13	-1.8705132712264E-13
0.01844	8.72906193238988E-13	5.92329202555027E-13	2.61871857971696E-12	5.61153981367921E-13	-3.7410265424528E-13	-6.23504423742134E-14	1.8705132712264E-13	1.8705132712264E-12	6.85854866116347E-13	9.97607077987414E-13	6.23504423742134E-14	3.7410265424528E-13	4.67628317806601E-13	1.55876105935534E-12	6.23504423742134E-13	-3.7410265424528E-13	6.23504423742134E-14	-4.67628317806601E-13
0.01846	6.54679644929241E-13	6.23504423742134E-13	2.24461592547168E-12	1.02878229917452E-12	-5.92329202555027E-13	-1.24700884748427E-13	2.8057699068396E-13	1.8705132712264E-12	8.10555750864774E-13	9.66431856800308E-13	3.11752211871067E-14	6.23504423742134E-13	1.8705132712264E-13	1.27818406867137E-12	4.67628317806601E-13	-2.18226548309747E-13	3.42927433058174E-13	-3.7410265424528E-13
0.01848	4.67628317806601E-13	7.17030087303454E-13	1.74581238647798E-12	1.58993628054244E-12	-4.67628317806601E-13	6.23504423742134E-14	3.7410265424528E-13	2.02638937716194E-12	1.05995752036163E-12	8.10555750864774E-13	1.55876105935534E-13	5.61153981367921E-13	3.11752211871067E-14	9.04081414426094E-13	6.85854866116347E-13	-9.35256635613201E-14	7.17030087303454E-13	-4.05277875432387E-13
0.0185	4.98803538993707E-13	8.41730972051881E-13	1.24700884748427E-12	1.90168849241351E-12	-4.67628317806601E-13	1.55876105935534E-13	3.42927433058174E-13	1.99521415597483E-12	1.46523539579401E-12	7.48205308490561E-13	3.7410265424528E-13	5.92329202555027E-13	3.11752211871067E-14	7.48205308490561E-13	9.35256635613201E-13	-2.18226548309747E-13	8.41730972051881E-13	-3.7410265424528E-13
0.01852	6.23504423742134E-13	1.21583362629716E-12	9.35256635613201E-13	2.02638937716194E-12	-4.67628317806601E-13	2.18226548309747E-13	2.49401769496854E-13	1.93286371360062E-12	1.52758583816823E-12	7.48205308490561E-13	6.54679644929241E-13	6.85854866116347E-13	3.11752211871067E-13	5.92329202555027E-13	1.21583362629716E-12	-1.8705132712264E-13	7.79380529677668E-13	0
0.01854	5.92329202555027E-13	1.52758583816823E-12	8.10555750864774E-13	1.8705132712264E-12	-4.05277875432387E-13	6.23504423742134E-14	2.8057699068396E-13	1.71463716529087E-12	1.24700884748427E-12	7.79380529677668E-13	9.66431856800308E-13	9.04081414426094E-13	7.17030087303454E-13	6.54679644929241E-13	1.24700884748427E-12	3.11752211871067E-14	4.05277875432387E-13	4.05277875432387E-13
0.01856	3.11752211871067E-13	1.80816282885219E-12	8.41730972051881E-13	1.68346194410376E-12	-1.55876105935534E-13	9.35256635613201E-14	5.61153981367921E-13	1.55876105935534E-12	7.79380529677668E-13	1.05995752036163E-12	1.05995752036163E-12	1.15348318392295E-12	1.24700884748427E-12	9.35256635613201E-13	9.66431856800308E-13	4.05277875432387E-13	-9.35256635613201E-14	8.41730972051881E-13
0.01858	-6.23504423742134E-14	1.71463716529087E-12	9.97607077987414E-13	1.46523539579401E-12	3.11752211871067E-14	2.49401769496854E-13	6.85854866116347E-13	1.27818406867137E-12	4.05277875432387E-13	1.46523539579401E-12	9.04081414426094E-13	1.27818406867137E-12	1.55876105935534E-12	1.37170973223269E-12	6.23504423742134E-13	7.48205308490561E-13	-4.98803538993707E-13	1.4028849534198E-12
0.0186	-1.24700884748427E-13	1.68346194410376E-12	1.18465840511005E-12	1.21583362629716E-12	3.7410265424528E-13	4.05277875432387E-13	9.35256635613201E-13	1.02878229917452E-12	3.7410265424528E-13	1.77698760766508E-12	8.10555750864774E-13	1.4028849534198E-12	1.65228672291666E-12	1.8705132712264E-12	2.8057699068396E-13	9.35256635613201E-13	-7.48205308490561E-13	1.96403893478772E-12
0.01862	1.24700884748427E-13	1.65228672291666E-12	1.4028849534198E-12	1.15348318392295E-12	4.98803538993707E-13	4.67628317806601E-13	1.4028849534198E-12	5.92329202555027E-13	7.17030087303454E-13	1.77698760766508E-12	7.17030087303454E-13	1.52758583816823E-12	1.43406017460691E-12	2.21344070428458E-12	9.35256635613201E-14	8.10555750864774E-13	-6.54679644929241E-13	2.11991504072326E-12
0.01864	6.85854866116347E-13	1.52758583816823E-12	1.55876105935534E-12	1.09113274154873E-12	7.48205308490561E-13	4.05277875432387E-13	1.71463716529087E-12	2.49401769496854E-13	1.05995752036163E-12	1.55876105935534E-12	8.41730972051881E-13	1.62111150172955E-12	1.18465840511005E-12	2.24461592547168E-12	6.23504423742134E-14	8.10555750864774E-13	-2.8057699068396E-13	1.55876105935534E-12
0.01866	1.24700884748427E-12	1.62111150172955E-12	1.65228672291666E-12	1.05995752036163E-12	8.10555750864774E-13	5.29978760180814E-13	1.71463716529087E-12	3.11752211871067E-14	1.30935928985848E-12	1.24700884748427E-12	1.05995752036163E-12	1.74581238647798E-12	9.97607077987414E-13	1.8705132712264E-12	3.11752211871067E-13	8.41730972051881E-13	-6.23504423742134E-14	6.23504423742134E-13
0.01868	1.62111150172955E-12	1.68346194410376E-12	1.65228672291666E-12	1.09113274154873E-12	7.17030087303454E-13	7.79380529677668E-13	1.55876105935534E-12	-6.23504423742134E-14	1.24700884748427E-12	1.12230796273584E-12	1.34053451104559E-12	1.96403893478772E-12	9.35256635613201E-13	1.27818406867137E-12	7.48205308490561E-13	8.72906193238988E-13	1.8705132712264E-13	3.11752211871067E-14
0.0187	1.80816282885219E-12	1.74581238647798E-12	1.74581238647798E-12	1.18465840511005E-12	6.85854866116347E-13	1.27818406867137E-12	1.4028849534198E-12	3.11752211871067E-14	1.18465840511005E-12	1.12230796273584E-12	1.49641061698112E-12	2.02638937716194E-12	9.66431856800308E-13	5.92329202555027E-13	1.12230796273584E-12	7.17030087303454E-13	2.18226548309747E-13	-6.23504423742134E-14
0.01872	1.90168849241351E-12	1.74581238647798E-12	1.8393380500393E-12	1.09113274154873E-12	4.98803538993707E-13	1.4028849534198E-12	1.27818406867137E-12	2.18226548309747E-13	1.18465840511005E-12	1.12230796273584E-12	1.62111150172955E-12	1.90168849241351E-12	1.12230796273584E-12	1.55876105935534E-13	1.18465840511005E-12	5.92329202555027E-13	1.55876105935534E-13	1.55876105935534E-13
0.01874	1.8705132712264E-12	1.58993628054244E-12	1.90168849241351E-12	1.09113274154873E-12	3.7410265424528E-13	1.34053451104559E-12	1.12230796273584E-12	4.98803538993707E-13	1.27818406867137E-12	1.21583362629716E-12	1.37170973223269E-12	1.52758583816823E-12	1.18465840511005E-12	-1.24700884748427E-13	1.09113274154873E-12	7.17030087303454E-13	-1.24700884748427E-13	5.61153981367921E-13
0.01876	1.93286371360062E-12	1.55876105935534E-12	1.90168849241351E-12	1.21583362629716E-12	4.36453096619494E-13	1.15348318392295E-12	9.04081414426094E-13	9.35256635613201E-13	1.49641061698112E-12	1.24700884748427E-12	7.79380529677668E-13	1.12230796273584E-12	1.30935928985848E-12	-3.11752211871067E-14	1.09113274154873E-12	9.35256635613201E-13	-4.36453096619494E-13	9.97607077987414E-13
0.01878	1.8393380500393E-12	1.4028849534198E-12	1.74581238647798E-12	1.30935928985848E-12	5.29978760180814E-13	1.15348318392295E-12	9.97607077987414E-13	1.30935928985848E-12	1.58993628054244E-12	1.43406017460691E-12	-9.35256635613201E-14	7.17030087303454E-13	1.46523539579401E-12	3.42927433058174E-13	8.72906193238988E-13	1.18465840511005E-12	-5.61153981367921E-13	1.21583362629716E-12
0.0188	1.8393380500393E-12	1.15348318392295E-12	1.52758583816823E-12	1.55876105935534E-12	5.92329202555027E-13	1.24700884748427E-12	1.12230796273584E-12	1.62111150172955E-12	1.30935928985848E-12	1.65228672291666E-12	-6.54679644929241E-13	5.92329202555027E-13	1.65228672291666E-12	7.17030087303454E-13	9.04081414426094E-13	1.37170973223269E-12	-4.98803538993707E-13	1.05995752036163E-12
0.01882	1.68346194410376E-12	8.72906193238988E-13	1.37170973223269E-12	1.55876105935534E-12	8.10555750864774E-13	1.65228672291666E-12	1.21583362629716E-12	1.8393380500393E-12	1.21583362629716E-12	1.93286371360062E-12	-6.85854866116347E-13	4.67628317806601E-13	1.68346194410376E-12	8.10555750864774E-13	1.05995752036163E-12	1.4028849534198E-12	-3.42927433058174E-13	5.92329202555027E-13
0.01884	1.34053451104559E-12	5.29978760180814E-13	1.34053451104559E-12	1.55876105935534E-12	1.21583362629716E-12	2.18226548309747E-12	1.37170973223269E-12	2.15109026191036E-12	1.18465840511005E-12	1.96403893478772E-12	-1.24700884748427E-13	5.61153981367921E-13	1.58993628054244E-12	6.23504423742134E-13	1.27818406867137E-12	1.49641061698112E-12	-2.18226548309747E-13	1.55876105935534E-13
0.01886	6.54679644929241E-13	4.05277875432387E-13	1.30935928985848E-12	1.24700884748427E-12	1.65228672291666E-12	2.61871857971696E-12	1.55876105935534E-12	2.43166725259432E-12	1.18465840511005E-12	1.80816282885219E-12	6.54679644929241E-13	5.29978760180814E-13	1.24700884748427E-12	4.36453096619494E-13	1.62111150172955E-12	1.27818406867137E-12	3.11752211871067E-14	1.24700884748427E-13
0.01888	2.49401769496854E-13	7.17030087303454E-13	1.12230796273584E-12	9.66431856800308E-13	1.80816282885219E-12	2.64989380090407E-12	1.55876105935534E-12	2.68106902209118E-12	1.30935928985848E-12	1.58993628054244E-12	1.15348318392295E-12	6.54679644929241E-13	9.97607077987414E-13	6.23504423742134E-14	1.96403893478772E-12	9.97607077987414E-13	3.42927433058174E-13	4.05277875432387E-13
0.0189	3.42927433058174E-13	9.97607077987414E-13	7.17030087303454E-13	6.54679644929241E-13	1.71463716529087E-12	2.43166725259432E-12	1.68346194410376E-12	2.83694512802671E-12	1.43406017460691E-12	1.43406017460691E-12	1.37170973223269E-12	6.85854866116347E-13	7.48205308490561E-13	-3.11752211871067E-14	2.21344070428458E-12	5.61153981367921E-13	7.48205308490561E-13	9.97607077987414E-13
0.01892	4.98803538993707E-13	8.72906193238988E-13	1.55876105935534E-13	2.18226548309747E-13	1.58993628054244E-12	2.05756459834904E-12	1.71463716529087E-12	2.68106902209118E-12	1.55876105935534E-12	1.15348318392295E-12	1.34053451104559E-12	6.85854866116347E-13	6.54679644929241E-13	-6.23504423742134E-14	2.36931681022011E-12	3.11752211871067E-14	9.35256635613201E-13	1.43406017460691E-12
0.01894	5.92329202555027E-13	5.92329202555027E-13	9.35256635613201E-14	-1.55876105935534E-13	1.30935928985848E-12	1.90168849241351E-12	1.65228672291666E-12	2.3069663678459E-12	1.52758583816823E-12	8.41730972051881E-13	1.55876105935534E-12	5.29978760180814E-13	5.92329202555027E-13	9.35256635613201E-14	2.27579114665879E-12	-3.42927433058174E-13	9.04081414426094E-13	1.68346194410376E-12
0.01896	7.48205308490561E-13	4.67628317806601E-13	4.98803538993707E-13	-3.11752211871067E-13	1.12230796273584E-12	1.80816282885219E-12	1.65228672291666E-12	1.80816282885219E-12	1.49641061698112E-12	5.29978760180814E-13	1.71463716529087E-12	5.29978760180814E-13	4.67628317806601E-13	3.11752211871067E-13	2.3069663678459E-12	-4.67628317806601E-13	7.79380529677668E-13	1.93286371360062E-12
0.01898	1.09113274154873E-12	4.05277875432387E-13	9.97607077987414E-13	-1.8705132712264E-13	6.85854866116347E-13	1.99521415597483E-12	1.74581238647798E-12	1.15348318392295E-12	1.4028849534198E-12	3.42927433058174E-13	1.77698760766508E-12	6.85854866116347E-13	2.18226548309747E-13	5.29978760180814E-13	1.99521415597483E-12	-4.05277875432387E-13	5.29978760180814E-13	1.99521415597483E-12
0.019	1.4028849534198E-12	2.18226548309747E-13	1.37170973223269E-12	2.49401769496854E-13	2.49401769496854E-13	2.15109026191036E-12	1.71463716529087E-12	9.35256635613201E-13	1.46523539579401E-12	6.54679644929241E-13	1.68346194410376E-12	1.02878229917452E-12	3.11752211871067E-14	6.54679644929241E-13	1.58993628054244E-12	-6.23504423742134E-14	4.05277875432387E-13	2.11991504072326E-12
0.01902	1.30935928985848E-12	1.55876105935534E-13	1.80816282885219E-12	8.10555750864774E-13	-9.35256635613201E-14	2.15109026191036E-12	1.74581238647798E-12	9.35256635613201E-13	1.37170973223269E-12	1.18465840511005E-12	1.4028849534198E-12	1.4028849534198E-12	-6.23504423742134E-14	7.48205308490561E-13	9.97607077987414E-13	4.05277875432387E-13	2.49401769496854E-13	2.08873981953615E-12
0.01904	1.24700884748427E-12	2.8057699068396E-13	2.21344070428458E-12	1.34053451104559E-12	-2.8057699068396E-13	2.18226548309747E-12	1.80816282885219E-12	1.12230796273584E-12	1.46523539579401E-12	1.74581238647798E-12	1.05995752036163E-12	1.27818406867137E-12	-1.24700884748427E-13	8.72906193238988E-13	4.67628317806601E-13	8.72906193238988E-13	2.8057699068396E-13	1.90168849241351E-12
0.01906	1.49641061698112E-12	5.29978760180814E-13	2.46284247378143E-12	1.68346194410376E-12	-2.8057699068396E-13	2.21344070428458E-12	1.71463716529087E-12	1.37170973223269E-12	1.4028849534198E-12	1.96403893478772E-12	1.05995752036163E-12	8.72906193238988E-13	0	9.66431856800308E-13	6.23504423742134E-14	1.27818406867137E-12	3.42927433058174E-13	1.49641061698112E-12
0.01908	2.18226548309747E-12	8.41730972051881E-13	2.40049203140722E-12	1.80816282885219E-12	-1.55876105935534E-13	2.18226548309747E-12	1.65228672291666E-12	1.58993628054244E-12	1.24700884748427E-12	1.90168849241351E-12	9.35256635613201E-13	5.29978760180814E-13	1.24700884748427E-13	1.12230796273584E-12	-2.49401769496854E-13	1.55876105935534E-12	6.54679644929241E-13	1.15348318392295E-12
0.0191	2.43166725259432E-12	9.04081414426094E-13	2.27579114665879E-12	1.90168849241351E-12	2.18226548309747E-13	2.02638937716194E-12	1.55876105935534E-12	1.65228672291666E-12	1.02878229917452E-12	1.65228672291666E-12	9.04081414426094E-13	4.36453096619494E-13	3.7410265424528E-13	1.30935928985848E-12	-2.49401769496854E-13	1.71463716529087E-12	8.41730972051881E-13	8.72906193238988E-13
0.01912	2.46284247378143E-12	8.72906193238988E-13	2.21344070428458E-12	2.05756459834904E-12	6.54679644929241E-13	1.68346194410376E-12	1.30935928985848E-12	1.62111150172955E-12	7.48205308490561E-13	1.49641061698112E-12	7.48205308490561E-13	5.29978760180814E-13	9.04081414426094E-13	1.4028849534198E-12	-1.8705132712264E-13	1.68346194410376E-12	6.85854866116347E-13	7.48205308490561E-13
0.01914	2.338141589033E-12	8.72906193238988E-13	2.18226548309747E-12	1.8705132712264E-12	1.05995752036163E-12	1.37170973223269E-12	1.21583362629716E-12	1.55876105935534E-12	4.36453096619494E-13	1.18465840511005E-12	5.29978760180814E-13	7.17030087303454E-13	1.52758583816823E-12	1.4028849534198E-12	-3.11752211871067E-14	1.49641061698112E-12	3.42927433058174E-13	8.41730972051881E-13
0.01916	2.11991504072326E-12	1.15348318392295E-12	2.49401769496854E-12	1.52758583816823E-12	1.43406017460691E-12	1.15348318392295E-12	1.18465840511005E-12	1.68346194410376E-12	1.55876105935534E-13	8.10555750864774E-13	3.7410265424528E-13	8.72906193238988E-13	2.3069663678459E-12	1.4028849534198E-12	1.24700884748427E-13	1.27818406867137E-12	1.55876105935534E-13	1.24700884748427E-12
0.01918	1.8393380500393E-12	1.34053451104559E-12	2.58754335852986E-12	1.15348318392295E-12	1.52758583816823E-12	1.09113274154873E-12	1.24700884748427E-12	1.8705132712264E-12	3.11752211871067E-13	3.11752211871067E-13	3.42927433058174E-13	1.05995752036163E-12	2.7745946856525E-12	1.43406017460691E-12	4.67628317806601E-13	1.15348318392295E-12	6.23504423742134E-14	1.46523539579401E-12
0.0192	1.49641061698112E-12	1.68346194410376E-12	2.36931681022011E-12	9.35256635613201E-13	1.4028849534198E-12	1.05995752036163E-12	1.43406017460691E-12	1.93286371360062E-12	9.35256635613201E-13	-2.18226548309747E-13	3.11752211871067E-13	1.18465840511005E-12	2.86812034921382E-12	1.62111150172955E-12	7.79380529677668E-13	9.66431856800308E-13	1.24700884748427E-13	1.58993628054244E-12
0.01922	1.21583362629716E-12	1.93286371360062E-12	2.15109026191036E-12	7.17030087303454E-13	1.18465840511005E-12	1.21583362629716E-12	1.74581238647798E-12	1.8393380500393E-12	1.49641061698112E-12	-4.05277875432387E-13	3.42927433058174E-13	1.05995752036163E-12	2.74341946446539E-12	1.8705132712264E-12	9.97607077987414E-13	8.10555750864774E-13	2.8057699068396E-13	1.65228672291666E-12
0.01924	9.97607077987414E-13	1.96403893478772E-12	1.8393380500393E-12	9.35256635613201E-13	9.35256635613201E-13	1.27818406867137E-12	1.90168849241351E-12	1.65228672291666E-12	2.02638937716194E-12	3.11752211871067E-14	4.98803538993707E-13	6.23504423742134E-13	2.36931681022011E-12	2.40049203140722E-12	1.05995752036163E-12	6.85854866116347E-13	4.67628317806601E-13	1.74581238647798E-12
0.01926	1.05995752036163E-12	2.02638937716194E-12	1.49641061698112E-12	1.34053451104559E-12	8.72906193238988E-13	1.18465840511005E-12	1.77698760766508E-12	1.34053451104559E-12	2.43166725259432E-12	7.17030087303454E-13	5.29978760180814E-13	-9.35256635613201E-14	1.93286371360062E-12	2.86812034921382E-12	9.35256635613201E-13	7.48205308490561E-13	7.17030087303454E-13	1.8393380500393E-12
0.01928	1.12230796273584E-12	1.99521415597483E-12	1.37170973223269E-12	1.65228672291666E-12	9.04081414426094E-13	1.02878229917452E-12	1.52758583816823E-12	9.97607077987414E-13	2.58754335852986E-12	1.77698760766508E-12	4.05277875432387E-13	-3.7410265424528E-13	1.62111150172955E-12	3.2733982246462E-12	9.66431856800308E-13	6.85854866116347E-13	8.41730972051881E-13	1.80816282885219E-12
0.0193	1.12230796273584E-12	1.96403893478772E-12	1.34053451104559E-12	1.74581238647798E-12	1.12230796273584E-12	9.97607077987414E-13	1.37170973223269E-12	8.10555750864774E-13	2.40049203140722E-12	2.68106902209118E-12	1.8705132712264E-13	-1.55876105935534E-13	1.12230796273584E-12	3.39809910939463E-12	1.12230796273584E-12	5.92329202555027E-13	8.41730972051881E-13	1.74581238647798E-12
0.01932	1.21583362629716E-12	1.74581238647798E-12	1.37170973223269E-12	1.68346194410376E-12	1.18465840511005E-12	9.66431856800308E-13	1.55876105935534E-12	6.54679644929241E-13	1.93286371360062E-12	3.08634689752356E-12	1.24700884748427E-13	2.8057699068396E-13	8.72906193238988E-13	3.17987256108488E-12	1.49641061698112E-12	5.29978760180814E-13	7.48205308490561E-13	1.58993628054244E-12
0.01934	1.30935928985848E-12	1.4028849534198E-12	1.4028849534198E-12	1.58993628054244E-12	1.15348318392295E-12	1.05995752036163E-12	1.99521415597483E-12	6.23504423742134E-13	1.4028849534198E-12	3.14869733989778E-12	0	6.85854866116347E-13	7.48205308490561E-13	2.71224424327828E-12	1.90168849241351E-12	6.85854866116347E-13	4.36453096619494E-13	1.49641061698112E-12
0.01936	1.37170973223269E-12	1.37170973223269E-12	1.58993628054244E-12	1.4028849534198E-12	9.97607077987414E-13	1.09113274154873E-12	2.3069663678459E-12	5.92329202555027E-13	8.72906193238988E-13	3.02399645514935E-12	-1.24700884748427E-13	8.41730972051881E-13	6.85854866116347E-13	2.15109026191036E-12	2.05756459834904E-12	8.10555750864774E-13	1.24700884748427E-13	1.46523539579401E-12
0.01938	1.21583362629716E-12	1.30935928985848E-12	1.8705132712264E-12	1.4028849534198E-12	7.79380529677668E-13	1.02878229917452E-12	1.93286371360062E-12	4.36453096619494E-13	5.61153981367921E-13	2.74341946446539E-12	0	8.72906193238988E-13	6.23504423742134E-13	1.80816282885219E-12	1.93286371360062E-12	9.04081414426094E-13	-2.8057699068396E-13	1.4028849534198E-12
0.0194	1.09113274154873E-12	1.27818406867137E-12	2.18226548309747E-12	1.27818406867137E-12	8.10555750864774E-13	1.09113274154873E-12	1.34053451104559E-12	3.7410265424528E-13	4.98803538993707E-13	2.21344070428458E-12	2.8057699068396E-13	9.04081414426094E-13	4.36453096619494E-13	1.52758583816823E-12	1.52758583816823E-12	9.04081414426094E-13	-3.42927433058174E-13	1.4028849534198E-12
0.01942	9.66431856800308E-13	1.27818406867137E-12	2.15109026191036E-12	1.09113274154873E-12	7.79380529677668E-13	9.04081414426094E-13	9.97607077987414E-13	4.67628317806601E-13	5.29978760180814E-13	1.80816282885219E-12	6.54679644929241E-13	9.35256635613201E-13	2.8057699068396E-13	1.49641061698112E-12	8.41730972051881E-13	1.05995752036163E-12	-4.05277875432387E-13	1.24700884748427E-12
0.01944	9.35256635613201E-13	9.97607077987414E-13	2.18226548309747E-12	9.04081414426094E-13	6.85854866116347E-13	7.48205308490561E-13	8.10555750864774E-13	8.41730972051881E-13	8.72906193238988E-13	1.27818406867137E-12	9.97607077987414E-13	1.05995752036163E-12	2.18226548309747E-13	1.52758583816823E-12	4.05277875432387E-13	1.15348318392295E-12	-3.11752211871067E-13	1.12230796273584E-12
0.01946	1.09113274154873E-12	5.92329202555027E-13	2.18226548309747E-12	8.41730972051881E-13	4.05277875432387E-13	6.85854866116347E-13	6.54679644929241E-13	1.24700884748427E-12	1.15348318392295E-12	9.97607077987414E-13	1.21583362629716E-12	1.12230796273584E-12	1.55876105935534E-13	1.52758583816823E-12	3.11752211871067E-13	1.27818406867137E-12	-1.55876105935534E-13	1.02878229917452E-12
0.01948	1.24700884748427E-12	3.11752211871067E-14	2.08873981953615E-12	7.79380529677668E-13	1.55876105935534E-13	9.35256635613201E-13	6.54679644929241E-13	1.46523539579401E-12	1.37170973223269E-12	1.02878229917452E-12	1.24700884748427E-12	9.97607077987414E-13	-6.23504423742134E-14	1.37170973223269E-12	5.92329202555027E-13	1.37170973223269E-12	1.24700884748427E-13	9.35256635613201E-13
0.0195	1.4028849534198E-12	-3.7410265424528E-13	1.8393380500393E-12	6.23504423742134E-13	-3.11752211871067E-14	1.46523539579401E-12	7.17030087303454E-13	1.34053451104559E-12	1.62111150172955E-12	1.30935928985848E-12	9.66431856800308E-13	9.04081414426094E-13	-4.05277875432387E-13	1.24700884748427E-12	1.02878229917452E-12	1.4028849534198E-12	3.42927433058174E-13	9.97607077987414E-13
0.01952	1.46523539579401E-12	-5.92329202555027E-13	1.65228672291666E-12	6.54679644929241E-13	3.11752211871067E-14	1.99521415597483E-12	9.04081414426094E-13	1.09113274154873E-12	1.71463716529087E-12	1.62111150172955E-12	6.85854866116347E-13	7.79380529677668E-13	-3.42927433058174E-13	9.66431856800308E-13	1.37170973223269E-12	1.49641061698112E-12	3.11752211871067E-13	1.15348318392295E-12
0.01954	1.43406017460691E-12	-6.54679644929241E-13	1.49641061698112E-12	9.97607077987414E-13	1.24700884748427E-13	2.15109026191036E-12	1.09113274154873E-12	8.72906193238988E-13	1.74581238647798E-12	1.68346194410376E-12	3.42927433058174E-13	7.48205308490561E-13	-1.24700884748427E-13	7.17030087303454E-13	1.65228672291666E-12	1.43406017460691E-12	1.55876105935534E-13	1.21583362629716E-12
0.01956	1.37170973223269E-12	-7.79380529677668E-13	1.37170973223269E-12	1.46523539579401E-12	6.23504423742134E-14	2.11991504072326E-12	1.15348318392295E-12	8.72906193238988E-13	1.71463716529087E-12	1.68346194410376E-12	1.8705132712264E-13	7.79380529677668E-13	9.35256635613201E-14	6.85854866116347E-13	1.74581238647798E-12	1.4028849534198E-12	-3.11752211871067E-14	1.15348318392295E-12
0.01958	1.30935928985848E-12	-4.98803538993707E-13	1.24700884748427E-12	1.93286371360062E-12	0	1.93286371360062E-12	9.35256635613201E-13	9.35256635613201E-13	1.77698760766508E-12	1.55876105935534E-12	1.55876105935534E-13	9.35256635613201E-13	2.49401769496854E-13	6.23504423742134E-13	1.65228672291666E-12	1.30935928985848E-12	0	1.09113274154873E-12
0.0196	6.54679644929241E-13	-1.24700884748427E-13	8.41730972051881E-13	2.21344070428458E-12	-3.42927433058174E-13	1.58993628054244E-12	7.17030087303454E-13	1.09113274154873E-12	1.52758583816823E-12	1.49641061698112E-12	1.55876105935534E-13	1.09113274154873E-12	4.36453096619494E-13	5.92329202555027E-13	1.34053451104559E-12	1.21583362629716E-12	2.8057699068396E-13	1.18465840511005E-12
0.01962	9.35256635613201E-14	5.92329202555027E-13	5.61153981367921E-13	2.21344070428458E-12	-6.54679644929241E-13	1.37170973223269E-12	6.23504423742134E-13	1.27818406867137E-12	1.21583362629716E-12	1.52758583816823E-12	1.8705132712264E-13	1.18465840511005E-12	9.97607077987414E-13	5.61153981367921E-13	9.35256635613201E-13	1.15348318392295E-12	6.85854866116347E-13	1.15348318392295E-12
0.01964	6.23504423742134E-14	1.12230796273584E-12	4.67628317806601E-13	1.8705132712264E-12	-8.10555750864774E-13	1.24700884748427E-12	9.35256635613201E-13	1.52758583816823E-12	8.72906193238988E-13	1.71463716529087E-12	2.49401769496854E-13	1.15348318392295E-12	1.65228672291666E-12	5.92329202555027E-13	6.23504423742134E-13	1.09113274154873E-12	8.72906193238988E-13	1.09113274154873E-12
0.01966	4.98803538993707E-13	1.24700884748427E-12	2.8057699068396E-13	1.49641061698112E-12	-7.17030087303454E-13	1.27818406867137E-12	1.4028849534198E-12	1.43406017460691E-12	6.54679644929241E-13	1.68346194410376E-12	4.67628317806601E-13	8.41730972051881E-13	1.99521415597483E-12	4.98803538993707E-13	4.36453096619494E-13	1.12230796273584E-12	6.85854866116347E-13	1.05995752036163E-12
0.01968	8.72906193238988E-13	1.02878229917452E-12	-6.23504423742134E-14	1.24700884748427E-12	-4.98803538993707E-13	1.43406017460691E-12	1.80816282885219E-12	1.30935928985848E-12	5.61153981367921E-13	1.58993628054244E-12	5.29978760180814E-13	4.36453096619494E-13	1.8705132712264E-12	3.7410265424528E-13	5.29978760180814E-13	1.18465840511005E-12	2.8057699068396E-13	9.04081414426094E-13
0.0197	9.66431856800308E-13	1.02878229917452E-12	-3.11752211871067E-13	1.24700884748427E-12	9.35256635613201E-14	1.55876105935534E-12	2.15109026191036E-12	1.02878229917452E-12	4.36453096619494E-13	1.37170973223269E-12	4.98803538993707E-13	3.11752211871067E-14	1.68346194410376E-12	5.29978760180814E-13	6.23504423742134E-13	1.27818406867137E-12	6.23504423742134E-14	6.85854866116347E-13
0.01972	7.17030087303454E-13	9.97607077987414E-13	-2.18226548309747E-13	1.34053451104559E-12	5.92329202555027E-13	1.49641061698112E-12	2.15109026191036E-12	9.97607077987414E-13	4.67628317806601E-13	1.24700884748427E-12	3.7410265424528E-13	-2.8057699068396E-13	1.49641061698112E-12	7.79380529677668E-13	7.17030087303454E-13	1.30935928985848E-12	1.24700884748427E-13	3.42927433058174E-13
0.01974	4.05277875432387E-13	6.85854866116347E-13	3.11752211871067E-13	1.30935928985848E-12	1.21583362629716E-12	1.24700884748427E-12	2.02638937716194E-12	9.35256635613201E-13	4.36453096619494E-13	1.27818406867137E-12	4.67628317806601E-13	-4.36453096619494E-13	1.52758583816823E-12	1.12230796273584E-12	1.09113274154873E-12	1.30935928985848E-12	3.11752211871067E-13	3.11752211871067E-14
0.01976	-1.24700884748427E-13	4.67628317806601E-13	6.85854866116347E-13	1.09113274154873E-12	1.58993628054244E-12	9.04081414426094E-13	1.96403893478772E-12	9.97607077987414E-13	4.05277875432387E-13	1.34053451104559E-12	1.09113274154873E-12	-1.24700884748427E-13	1.62111150172955E-12	1.34053451104559E-12	1.34053451104559E-12	1.4028849534198E-12	4.05277875432387E-13	-1.8705132712264E-13
0.01978	-1.8705132712264E-13	2.8057699068396E-13	9.97607077987414E-13	9.04081414426094E-13	1.62111150172955E-12	6.23504423742134E-13	2.08873981953615E-12	1.02878229917452E-12	5.29978760180814E-13	1.34053451104559E-12	1.8393380500393E-12	7.48205308490561E-13	1.62111150172955E-12	1.52758583816823E-12	1.62111150172955E-12	1.37170973223269E-12	5.92329202555027E-13	-9.35256635613201E-14
0.0198	-6.23504423742134E-14	2.18226548309747E-13	1.34053451104559E-12	9.97607077987414E-13	1.58993628054244E-12	4.98803538993707E-13	2.02638937716194E-12	1.12230796273584E-12	6.85854866116347E-13	1.62111150172955E-12	2.49401769496854E-12	1.24700884748427E-12	1.34053451104559E-12	1.58993628054244E-12	1.71463716529087E-12	1.49641061698112E-12	5.29978760180814E-13	1.8705132712264E-13
0.01982	2.49401769496854E-13	1.55876105935534E-13	1.74581238647798E-12	1.24700884748427E-12	1.46523539579401E-12	4.67628317806601E-13	2.02638937716194E-12	1.02878229917452E-12	9.35256635613201E-13	1.90168849241351E-12	2.61871857971696E-12	1.43406017460691E-12	1.05995752036163E-12	1.55876105935534E-12	1.58993628054244E-12	1.58993628054244E-12	3.42927433058174E-13	7.17030087303454E-13
0.01984	6.23504423742134E-13	2.8057699068396E-13	1.99521415597483E-12	1.62111150172955E-12	1.27818406867137E-12	6.23504423742134E-13	1.74581238647798E-12	8.41730972051881E-13	1.15348318392295E-12	1.90168849241351E-12	2.43166725259432E-12	1.37170973223269E-12	6.85854866116347E-13	1.34053451104559E-12	1.30935928985848E-12	1.80816282885219E-12	0	1.18465840511005E-12
0.01986	1.02878229917452E-12	4.05277875432387E-13	1.93286371360062E-12	1.71463716529087E-12	9.97607077987414E-13	6.23504423742134E-13	1.4028849534198E-12	5.61153981367921E-13	1.24700884748427E-12	1.71463716529087E-12	1.99521415597483E-12	1.30935928985848E-12	4.36453096619494E-13	1.18465840511005E-12	1.21583362629716E-12	2.05756459834904E-12	-3.7410265424528E-13	1.58993628054244E-12
0.01988	1.24700884748427E-12	6.54679644929241E-13	1.8705132712264E-12	1.58993628054244E-12	6.85854866116347E-13	6.85854866116347E-13	1.05995752036163E-12	4.67628317806601E-13	1.09113274154873E-12	1.30935928985848E-12	1.52758583816823E-12	1.24700884748427E-12	3.7410265424528E-13	1.21583362629716E-12	9.04081414426094E-13	2.11991504072326E-12	-5.61153981367921E-13	1.74581238647798E-12
0.0199	1.09113274154873E-12	1.18465840511005E-12	2.08873981953615E-12	1.37170973223269E-12	3.11752211871067E-13	9.35256635613201E-13	9.04081414426094E-13	5.61153981367921E-13	9.35256635613201E-13	1.12230796273584E-12	1.15348318392295E-12	9.97607077987414E-13	2.49401769496854E-13	1.24700884748427E-12	7.79380529677668E-13	2.08873981953615E-12	-2.49401769496854E-13	1.77698760766508E-12
0.01992	9.35256635613201E-13	1.74581238647798E-12	2.36931681022011E-12	1.18465840511005E-12	2.8057699068396E-13	1.18465840511005E-12	1.02878229917452E-12	8.41730972051881E-13	8.10555750864774E-13	1.09113274154873E-12	7.48205308490561E-13	5.92329202555027E-13	1.8705132712264E-13	1.30935928985848E-12	5.61153981367921E-13	1.8393380500393E-12	3.42927433058174E-13	1.74581238647798E-12
0.01994	7.17030087303454E-13	2.3069663678459E-12	2.49401769496854E-12	1.18465840511005E-12	3.11752211871067E-13	1.46523539579401E-12	1.02878229917452E-12	1.30935928985848E-12	6.54679644929241E-13	1.21583362629716E-12	6.23504423742134E-13	4.36453096619494E-13	6.23504423742134E-14	1.24700884748427E-12	4.36453096619494E-13	1.49641061698112E-12	8.41730972051881E-13	1.52758583816823E-12
0.01996	7.17030087303454E-13	2.55636813734275E-12	2.27579114665879E-12	1.4028849534198E-12	5.92329202555027E-13	1.71463716529087E-12	1.02878229917452E-12	1.74581238647798E-12	5.29978760180814E-13	1.27818406867137E-12	5.29978760180814E-13	5.61153981367921E-13	1.55876105935534E-13	1.12230796273584E-12	5.92329202555027E-13	1.02878229917452E-12	1.24700884748427E-12	1.34053451104559E-12
0.01998	8.10555750864774E-13	2.68106902209118E-12	2.18226548309747E-12	1.58993628054244E-12	9.35256635613201E-13	1.99521415597483E-12	1.15348318392295E-12	1.90168849241351E-12	3.42927433058174E-13	1.18465840511005E-12	5.92329202555027E-13	8.10555750864774E-13	4.36453096619494E-13	9.04081414426094E-13	1.12230796273584E-12	8.41730972051881E-13	1.49641061698112E-12	1.18465840511005E-12
0.02	9.66431856800308E-13	2.58754335852986E-12	2.02638937716194E-12	1.80816282885219E-12	1.15348318392295E-12	2.08873981953615E-12	1.24700884748427E-12	2.08873981953615E-12	1.55876105935534E-13	1.12230796273584E-12	7.48205308490561E-13	1.05995752036163E-12	8.41730972051881E-13	6.23504423742134E-13	1.4028849534198E-12	7.48205308490561E-13	1.71463716529087E-12	1.37170973223269E-12
0.02002	1.02878229917452E-12	2.27579114665879E-12	1.8393380500393E-12	1.93286371360062E-12	1.34053451104559E-12	1.93286371360062E-12	1.52758583816823E-12	2.02638937716194E-12	-6.23504423742134E-14	1.12230796273584E-12	8.72906193238988E-13	9.97607077987414E-13	1.15348318392295E-12	4.67628317806601E-13	1.58993628054244E-12	7.17030087303454E-13	1.8705132712264E-12	1.71463716529087E-12
0.02004	1.05995752036163E-12	1.77698760766508E-12	1.49641061698112E-12	2.15109026191036E-12	1.34053451104559E-12	1.8705132712264E-12	1.68346194410376E-12	1.65228672291666E-12	-9.35256635613201E-14	1.21583362629716E-12	8.10555750864774E-13	5.92329202555027E-13	1.24700884748427E-12	2.8057699068396E-13	1.52758583816823E-12	7.48205308490561E-13	1.96403893478772E-12	2.02638937716194E-12
0.02006	1.05995752036163E-12	1.15348318392295E-12	1.37170973223269E-12	2.3069663678459E-12	1.21583362629716E-12	1.93286371360062E-12	1.71463716529087E-12	1.12230796273584E-12	6.23504423742134E-14	1.65228672291666E-12	6.23504423742134E-13	4.36453096619494E-13	1.09113274154873E-12	1.24700884748427E-13	1.27818406867137E-12	8.10555750864774E-13	2.11991504072326E-12	2.08873981953615E-12
0.02008	8.72906193238988E-13	5.92329202555027E-13	1.21583362629716E-12	2.27579114665879E-12	1.12230796273584E-12	1.93286371360062E-12	1.8393380500393E-12	7.79380529677668E-13	3.7410265424528E-13	2.15109026191036E-12	4.98803538993707E-13	4.36453096619494E-13	9.35256635613201E-13	6.23504423742134E-14	1.18465840511005E-12	7.48205308490561E-13	2.02638937716194E-12	1.71463716529087E-12
0.0201	6.85854866116347E-13	2.49401769496854E-13	1.18465840511005E-12	2.21344070428458E-12	1.02878229917452E-12	1.80816282885219E-12	2.02638937716194E-12	6.85854866116347E-13	9.35256635613201E-13	2.43166725259432E-12	4.67628317806601E-13	5.61153981367921E-13	7.48205308490561E-13	1.8705132712264E-13	1.05995752036163E-12	7.17030087303454E-13	2.02638937716194E-12	1.24700884748427E-12
0.02012	6.23504423742134E-13	2.49401769496854E-13	1.30935928985848E-12	1.90168849241351E-12	1.05995752036163E-12	1.74581238647798E-12	2.338141589033E-12	5.61153981367921E-13	1.65228672291666E-12	2.55636813734275E-12	4.98803538993707E-13	6.23504423742134E-13	8.10555750864774E-13	3.7410265424528E-13	1.09113274154873E-12	7.79380529677668E-13	1.74581238647798E-12	8.41730972051881E-13
0.02014	7.48205308490561E-13	2.8057699068396E-13	1.55876105935534E-12	1.52758583816823E-12	1.09113274154873E-12	1.68346194410376E-12	2.55636813734275E-12	4.05277875432387E-13	2.21344070428458E-12	2.18226548309747E-12	5.61153981367921E-13	5.61153981367921E-13	8.10555750864774E-13	6.23504423742134E-13	1.15348318392295E-12	8.10555750864774E-13	1.52758583816823E-12	6.54679644929241E-13
0.02016	9.04081414426094E-13	3.7410265424528E-13	1.74581238647798E-12	1.24700884748427E-12	1.12230796273584E-12	1.62111150172955E-12	2.15109026191036E-12	3.11752211871067E-13	2.68106902209118E-12	1.74581238647798E-12	6.54679644929241E-13	6.54679644929241E-13	4.67628317806601E-13	7.79380529677668E-13	1.34053451104559E-12	9.04081414426094E-13	1.15348318392295E-12	5.29978760180814E-13
0.02018	1.30935928985848E-12	5.61153981367921E-13	1.93286371360062E-12	1.15348318392295E-12	9.35256635613201E-13	1.52758583816823E-12	1.55876105935534E-12	3.7410265424528E-13	2.8057699068396E-12	9.35256635613201E-13	8.41730972051881E-13	6.23504423742134E-13	1.8705132712264E-13	1.02878229917452E-12	1.71463716529087E-12	9.97607077987414E-13	9.04081414426094E-13	4.98803538993707E-13
0.0202	1.71463716529087E-12	8.72906193238988E-13	1.90168849241351E-12	1.12230796273584E-12	9.66431856800308E-13	1.27818406867137E-12	9.97607077987414E-13	4.98803538993707E-13	2.74341946446539E-12	3.11752211871067E-13	1.09113274154873E-12	8.72906193238988E-13	2.8057699068396E-13	1.15348318392295E-12	1.99521415597483E-12	1.12230796273584E-12	7.79380529677668E-13	6.23504423742134E-13
0.02022	2.05756459834904E-12	1.27818406867137E-12	1.49641061698112E-12	1.09113274154873E-12	9.35256635613201E-13	9.35256635613201E-13	6.85854866116347E-13	5.61153981367921E-13	2.61871857971696E-12	-1.24700884748427E-13	1.21583362629716E-12	1.09113274154873E-12	6.85854866116347E-13	1.15348318392295E-12	2.11991504072326E-12	1.30935928985848E-12	7.17030087303454E-13	8.41730972051881E-13
0.02024	2.11991504072326E-12	1.58993628054244E-12	9.66431856800308E-13	9.97607077987414E-13	1.09113274154873E-12	4.67628317806601E-13	6.54679644929241E-13	6.23504423742134E-13	2.3069663678459E-12	-3.7410265424528E-13	9.97607077987414E-13	1.24700884748427E-12	1.09113274154873E-12	1.15348318392295E-12	2.11991504072326E-12	1.4028849534198E-12	6.23504423742134E-13	1.12230796273584E-12
0.02026	1.80816282885219E-12	1.55876105935534E-12	6.85854866116347E-13	7.48205308490561E-13	1.24700884748427E-12	2.18226548309747E-13	6.85854866116347E-13	9.66431856800308E-13	2.08873981953615E-12	-3.11752211871067E-13	8.41730972051881E-13	1.30935928985848E-12	1.46523539579401E-12	9.97607077987414E-13	1.96403893478772E-12	1.24700884748427E-12	5.61153981367921E-13	1.09113274154873E-12
0.02028	1.27818406867137E-12	1.30935928985848E-12	5.61153981367921E-13	4.36453096619494E-13	9.97607077987414E-13	9.35256635613201E-14	4.36453096619494E-13	1.4028849534198E-12	1.77698760766508E-12	-1.24700884748427E-13	6.54679644929241E-13	1.37170973223269E-12	1.74581238647798E-12	8.72906193238988E-13	1.65228672291666E-12	1.30935928985848E-12	4.36453096619494E-13	1.02878229917452E-12
0.0203	7.17030087303454E-13	1.05995752036163E-12	7.48205308490561E-13	1.8705132712264E-13	6.54679644929241E-13	1.24700884748427E-13	1.24700884748427E-13	1.8393380500393E-12	1.55876105935534E-12	3.11752211871067E-14	4.36453096619494E-13	1.34053451104559E-12	2.05756459834904E-12	6.54679644929241E-13	1.24700884748427E-12	1.24700884748427E-12	4.05277875432387E-13	8.72906193238988E-13
0.02032	1.24700884748427E-13	9.97607077987414E-13	7.48205308490561E-13	1.24700884748427E-13	2.49401769496854E-13	3.11752211871067E-13	-2.49401769496854E-13	2.08873981953615E-12	1.24700884748427E-12	6.23504423742134E-14	3.42927433058174E-13	1.24700884748427E-12	2.08873981953615E-12	4.05277875432387E-13	7.48205308490561E-13	1.30935928985848E-12	5.92329202555027E-13	8.10555750864774E-13
0.02034	-3.42927433058174E-13	1.12230796273584E-12	9.04081414426094E-13	1.55876105935534E-13	1.55876105935534E-13	6.23504423742134E-13	-6.54679644929241E-13	2.05756459834904E-12	1.15348318392295E-12	-6.23504423742134E-14	2.8057699068396E-13	1.18465840511005E-12	2.11991504072326E-12	1.55876105935534E-13	5.29978760180814E-13	1.43406017460691E-12	8.72906193238988E-13	8.41730972051881E-13
0.02036	-6.85854866116347E-13	1.18465840511005E-12	1.18465840511005E-12	2.8057699068396E-13	4.36453096619494E-13	9.97607077987414E-13	-7.17030087303454E-13	2.21344070428458E-12	1.12230796273584E-12	-1.8705132712264E-13	2.18226548309747E-13	9.66431856800308E-13	2.21344070428458E-12	1.24700884748427E-13	5.61153981367921E-13	1.65228672291666E-12	8.72906193238988E-13	9.66431856800308E-13
0.02038	-7.48205308490561E-13	1.21583362629716E-12	1.74581238647798E-12	3.11752211871067E-13	8.41730972051881E-13	1.18465840511005E-12	-4.67628317806601E-13	2.21344070428458E-12	1.27818406867137E-12	-9.35256635613201E-14	1.24700884748427E-13	8.10555750864774E-13	2.55636813734275E-12	3.42927433058174E-13	7.79380529677668E-13	1.80816282885219E-12	5.61153981367921E-13	1.09113274154873E-12
0.0204	-4.05277875432387E-13	1.18465840511005E-12	2.24461592547168E-12	3.7410265424528E-13	1.52758583816823E-12	1.18465840511005E-12	1.55876105935534E-13	1.80816282885219E-12	1.34053451104559E-12	-9.35256635613201E-14	1.24700884748427E-13	5.29978760180814E-13	2.58754335852986E-12	5.61153981367921E-13	1.05995752036163E-12	1.99521415597483E-12	3.42927433058174E-13	1.02878229917452E-12
0.02042	1.8705132712264E-13	1.30935928985848E-12	2.64989380090407E-12	6.54679644929241E-13	2.05756459834904E-12	1.12230796273584E-12	7.17030087303454E-13	1.55876105935534E-12	1.34053451104559E-12	3.11752211871067E-14	1.24700884748427E-13	3.7410265424528E-13	2.338141589033E-12	6.85854866116347E-13	1.09113274154873E-12	1.90168849241351E-12	6.23504423742134E-14	9.04081414426094E-13
0.02044	9.35256635613201E-13	1.15348318392295E-12	2.64989380090407E-12	9.66431856800308E-13	2.24461592547168E-12	9.66431856800308E-13	1.27818406867137E-12	1.15348318392295E-12	1.34053451104559E-12	3.11752211871067E-14	2.8057699068396E-13	3.7410265424528E-13	1.68346194410376E-12	9.35256635613201E-13	9.66431856800308E-13	2.02638937716194E-12	-1.8705132712264E-13	9.04081414426094E-13
0.02046	1.62111150172955E-12	9.66431856800308E-13	2.27579114665879E-12	1.24700884748427E-12	2.15109026191036E-12	8.10555750864774E-13	1.55876105935534E-12	9.35256635613201E-13	1.4028849534198E-12	1.55876105935534E-13	4.98803538993707E-13	5.92329202555027E-13	1.09113274154873E-12	1.18465840511005E-12	8.10555750864774E-13	2.08873981953615E-12	-4.05277875432387E-13	1.12230796273584E-12
0.02048	1.99521415597483E-12	7.48205308490561E-13	1.80816282885219E-12	1.4028849534198E-12	1.8393380500393E-12	5.61153981367921E-13	1.55876105935534E-12	9.35256635613201E-13	1.52758583816823E-12	4.36453096619494E-13	8.72906193238988E-13	8.41730972051881E-13	6.54679644929241E-13	1.37170973223269E-12	7.17030087303454E-13	1.99521415597483E-12	-4.05277875432387E-13	1.24700884748427E-12
0.0205	2.27579114665879E-12	6.85854866116347E-13	1.80816282885219E-12	1.4028849534198E-12	1.58993628054244E-12	5.92329202555027E-13	1.52758583816823E-12	1.18465840511005E-12	1.30935928985848E-12	5.92329202555027E-13	1.15348318392295E-12	1.15348318392295E-12	5.61153981367921E-13	1.58993628054244E-12	8.10555750864774E-13	1.68346194410376E-12	-1.8705132712264E-13	1.43406017460691E-12
0.02052	2.40049203140722E-12	7.17030087303454E-13	2.02638937716194E-12	1.43406017460691E-12	1.15348318392295E-12	6.54679644929241E-13	1.52758583816823E-12	1.52758583816823E-12	1.05995752036163E-12	6.54679644929241E-13	1.21583362629716E-12	1.52758583816823E-12	7.17030087303454E-13	1.68346194410376E-12	1.15348318392295E-12	1.52758583816823E-12	-3.11752211871067E-14	1.58993628054244E-12
0.02054	2.46284247378143E-12	8.10555750864774E-13	2.11991504072326E-12	1.46523539579401E-12	8.41730972051881E-13	8.41730972051881E-13	1.49641061698112E-12	1.99521415597483E-12	7.79380529677668E-13	4.98803538993707E-13	1.18465840511005E-12	2.05756459834904E-12	1.02878229917452E-12	1.80816282885219E-12	1.37170973223269E-12	1.43406017460691E-12	2.18226548309747E-13	1.55876105935534E-12
0.02056	2.68106902209118E-12	8.10555750864774E-13	1.8393380500393E-12	1.37170973223269E-12	5.61153981367921E-13	1.15348318392295E-12	1.58993628054244E-12	2.24461592547168E-12	6.85854866116347E-13	2.49401769496854E-13	1.18465840511005E-12	2.02638937716194E-12	1.27818406867137E-12	1.80816282885219E-12	1.65228672291666E-12	1.55876105935534E-12	3.7410265424528E-13	1.55876105935534E-12
0.02058	2.52519291615564E-12	7.17030087303454E-13	1.4028849534198E-12	1.12230796273584E-12	4.36453096619494E-13	1.34053451104559E-12	1.74581238647798E-12	2.3069663678459E-12	6.23504423742134E-13	0	1.18465840511005E-12	1.52758583816823E-12	1.74581238647798E-12	1.93286371360062E-12	1.52758583816823E-12	1.71463716529087E-12	1.24700884748427E-13	1.4028849534198E-12
0.0206	2.21344070428458E-12	5.61153981367921E-13	8.72906193238988E-13	8.41730972051881E-13	4.05277875432387E-13	1.49641061698112E-12	1.65228672291666E-12	2.338141589033E-12	7.17030087303454E-13	-1.24700884748427E-13	1.24700884748427E-12	7.79380529677668E-13	2.18226548309747E-12	2.15109026191036E-12	1.15348318392295E-12	1.80816282885219E-12	3.11752211871067E-14	1.05995752036163E-12
0.02062	1.71463716529087E-12	4.36453096619494E-13	2.8057699068396E-13	6.85854866116347E-13	6.54679644929241E-13	1.65228672291666E-12	1.55876105935534E-12	2.43166725259432E-12	7.48205308490561E-13	-2.18226548309747E-13	1.43406017460691E-12	1.55876105935534E-13	2.338141589033E-12	2.40049203140722E-12	8.72906193238988E-13	1.93286371360062E-12	9.35256635613201E-14	8.41730972051881E-13
0.02064	1.12230796273584E-12	4.67628317806601E-13	-1.8705132712264E-13	7.17030087303454E-13	9.04081414426094E-13	1.68346194410376E-12	1.43406017460691E-12	2.71224424327828E-12	1.09113274154873E-12	-1.24700884748427E-13	1.62111150172955E-12	-1.55876105935534E-13	2.24461592547168E-12	2.64989380090407E-12	4.98803538993707E-13	2.02638937716194E-12	1.55876105935534E-13	5.92329202555027E-13
0.02066	6.85854866116347E-13	7.48205308490561E-13	-2.18226548309747E-13	7.17030087303454E-13	1.02878229917452E-12	1.96403893478772E-12	1.18465840511005E-12	2.99282123396224E-12	1.24700884748427E-12	9.35256635613201E-14	1.49641061698112E-12	-4.36453096619494E-13	2.02638937716194E-12	2.58754335852986E-12	4.36453096619494E-13	2.08873981953615E-12	3.7410265424528E-13	5.29978760180814E-13
0.02068	4.98803538993707E-13	1.02878229917452E-12	2.49401769496854E-13	9.35256635613201E-13	1.12230796273584E-12	1.99521415597483E-12	9.66431856800308E-13	3.05517167633646E-12	1.37170973223269E-12	4.67628317806601E-13	1.21583362629716E-12	-4.67628317806601E-13	1.8393380500393E-12	2.46284247378143E-12	3.42927433058174E-13	1.8705132712264E-12	5.29978760180814E-13	4.67628317806601E-13
0.0207	5.61153981367921E-13	1.24700884748427E-12	9.04081414426094E-13	9.66431856800308E-13	1.18465840511005E-12	1.90168849241351E-12	7.17030087303454E-13	2.89929557040092E-12	1.37170973223269E-12	8.72906193238988E-13	9.04081414426094E-13	-6.23504423742134E-14	1.71463716529087E-12	2.36931681022011E-12	2.49401769496854E-13	1.71463716529087E-12	8.10555750864774E-13	3.7410265424528E-13
0.02072	6.54679644929241E-13	1.30935928985848E-12	1.24700884748427E-12	9.35256635613201E-13	1.09113274154873E-12	1.80816282885219E-12	7.79380529677668E-13	2.64989380090407E-12	1.30935928985848E-12	1.21583362629716E-12	5.29978760180814E-13	3.7410265424528E-13	1.49641061698112E-12	2.02638937716194E-12	2.18226548309747E-13	1.52758583816823E-12	1.09113274154873E-12	3.42927433058174E-13
0.02074	6.23504423742134E-13	1.4028849534198E-12	1.27818406867137E-12	7.17030087303454E-13	9.97607077987414E-13	1.58993628054244E-12	7.48205308490561E-13	2.43166725259432E-12	1.15348318392295E-12	1.37170973223269E-12	1.8705132712264E-13	7.48205308490561E-13	1.34053451104559E-12	1.68346194410376E-12	2.18226548309747E-13	1.37170973223269E-12	1.34053451104559E-12	1.24700884748427E-13
0.02076	4.05277875432387E-13	1.49641061698112E-12	1.27818406867137E-12	5.29978760180814E-13	9.66431856800308E-13	1.37170973223269E-12	7.48205308490561E-13	2.27579114665879E-12	1.12230796273584E-12	1.4028849534198E-12	-9.35256635613201E-14	5.92329202555027E-13	1.12230796273584E-12	1.46523539579401E-12	2.8057699068396E-13	1.4028849534198E-12	1.46523539579401E-12	-1.24700884748427E-13
0.02078	2.18226548309747E-13	1.49641061698112E-12	1.21583362629716E-12	7.17030087303454E-13	8.41730972051881E-13	1.18465840511005E-12	6.23504423742134E-13	2.18226548309747E-12	1.09113274154873E-12	1.55876105935534E-12	-1.8705132712264E-13	4.05277875432387E-13	8.72906193238988E-13	1.24700884748427E-12	4.05277875432387E-13	1.55876105935534E-12	1.52758583816823E-12	-2.18226548309747E-13
0.0208	-3.11752211871067E-14	1.4028849534198E-12	1.30935928985848E-12	1.12230796273584E-12	7.48205308490561E-13	1.02878229917452E-12	4.98803538993707E-13	1.80816282885219E-12	1.02878229917452E-12	1.68346194410376E-12	0	4.36453096619494E-13	8.10555750864774E-13	1.34053451104559E-12	4.67628317806601E-13	1.68346194410376E-12	1.24700884748427E-12	-1.24700884748427E-13
0.02082	-1.24700884748427E-13	1.24700884748427E-12	1.52758583816823E-12	1.37170973223269E-12	5.61153981367921E-13	1.05995752036163E-12	4.05277875432387E-13	9.97607077987414E-13	7.48205308490561E-13	1.65228672291666E-12	3.11752211871067E-13	4.36453096619494E-13	6.85854866116347E-13	1.58993628054244E-12	5.92329202555027E-13	1.68346194410376E-12	9.35256635613201E-13	3.11752211871067E-14
0.02084	6.23504423742134E-14	9.97607077987414E-13	1.74581238647798E-12	1.58993628054244E-12	4.05277875432387E-13	1.15348318392295E-12	2.8057699068396E-13	3.42927433058174E-13	6.23504423742134E-13	1.74581238647798E-12	7.17030087303454E-13	5.29978760180814E-13	5.92329202555027E-13	1.80816282885219E-12	7.79380529677668E-13	1.58993628054244E-12	6.54679644929241E-13	3.7410265424528E-13
0.02086	3.7410265424528E-13	1.05995752036163E-12	1.74581238647798E-12	1.77698760766508E-12	3.11752211871067E-13	1.15348318392295E-12	4.05277875432387E-13	1.24700884748427E-13	6.23504423742134E-13	1.77698760766508E-12	1.12230796273584E-12	7.48205308490561E-13	4.98803538993707E-13	2.02638937716194E-12	9.97607077987414E-13	1.49641061698112E-12	6.54679644929241E-13	7.17030087303454E-13
0.02088	9.04081414426094E-13	1.09113274154873E-12	1.65228672291666E-12	1.99521415597483E-12	4.05277875432387E-13	1.18465840511005E-12	4.67628317806601E-13	3.7410265424528E-13	8.10555750864774E-13	1.74581238647798E-12	1.46523539579401E-12	9.97607077987414E-13	3.11752211871067E-13	1.99521415597483E-12	1.30935928985848E-12	1.62111150172955E-12	6.85854866116347E-13	8.41730972051881E-13
0.0209	1.30935928985848E-12	1.21583362629716E-12	1.34053451104559E-12	1.74581238647798E-12	7.48205308490561E-13	1.30935928985848E-12	5.61153981367921E-13	7.17030087303454E-13	1.21583362629716E-12	1.68346194410376E-12	1.68346194410376E-12	1.27818406867137E-12	-2.49401769496854E-13	1.77698760766508E-12	1.77698760766508E-12	1.68346194410376E-12	6.85854866116347E-13	9.35256635613201E-13
0.02092	1.52758583816823E-12	1.30935928985848E-12	1.15348318392295E-12	1.21583362629716E-12	1.05995752036163E-12	1.34053451104559E-12	6.85854866116347E-13	9.66431856800308E-13	1.34053451104559E-12	1.52758583816823E-12	1.8705132712264E-12	1.49641061698112E-12	-6.85854866116347E-13	1.58993628054244E-12	2.21344070428458E-12	1.62111150172955E-12	6.54679644929241E-13	1.02878229917452E-12
0.02094	1.34053451104559E-12	1.49641061698112E-12	9.35256635613201E-13	5.92329202555027E-13	1.4028849534198E-12	1.4028849534198E-12	9.35256635613201E-13	1.15348318392295E-12	9.97607077987414E-13	1.4028849534198E-12	1.77698760766508E-12	1.62111150172955E-12	-5.92329202555027E-13	1.37170973223269E-12	2.40049203140722E-12	1.58993628054244E-12	7.79380529677668E-13	1.24700884748427E-12
0.02096	1.02878229917452E-12	1.71463716529087E-12	7.17030087303454E-13	6.23504423742134E-14	1.43406017460691E-12	1.37170973223269E-12	1.15348318392295E-12	1.4028849534198E-12	4.67628317806601E-13	1.4028849534198E-12	1.58993628054244E-12	1.62111150172955E-12	-1.55876105935534E-13	1.09113274154873E-12	2.40049203140722E-12	1.4028849534198E-12	1.12230796273584E-12	1.58993628054244E-12
0.02098	7.48205308490561E-13	1.96403893478772E-12	5.61153981367921E-13	-6.23504423742134E-14	1.4028849534198E-12	1.30935928985848E-12	1.30935928985848E-12	1.49641061698112E-12	1.55876105935534E-13	1.55876105935534E-12	1.4028849534198E-12	1.43406017460691E-12	2.18226548309747E-13	7.48205308490561E-13	2.15109026191036E-12	1.30935928985848E-12	1.24700884748427E-12	1.68346194410376E-12
0.021	4.36453096619494E-13	2.24461592547168E-12	5.61153981367921E-13	1.8705132712264E-13	1.43406017460691E-12	1.4028849534198E-12	1.46523539579401E-12	1.52758583816823E-12	0	1.80816282885219E-12	1.15348318392295E-12	1.18465840511005E-12	4.36453096619494E-13	4.98803538993707E-13	1.65228672291666E-12	1.21583362629716E-12	1.30935928985848E-12	1.49641061698112E-12
0.02102	3.11752211871067E-13	2.27579114665879E-12	6.85854866116347E-13	4.67628317806601E-13	1.52758583816823E-12	1.52758583816823E-12	1.43406017460691E-12	1.58993628054244E-12	0	2.11991504072326E-12	9.35256635613201E-13	9.97607077987414E-13	4.36453096619494E-13	4.05277875432387E-13	1.21583362629716E-12	9.97607077987414E-13	1.18465840511005E-12	1.34053451104559E-12
0.02104	2.8057699068396E-13	2.15109026191036E-12	7.79380529677668E-13	5.92329202555027E-13	1.71463716529087E-12	1.62111150172955E-12	1.4028849534198E-12	1.80816282885219E-12	3.11752211871067E-14	2.21344070428458E-12	7.17030087303454E-13	1.05995752036163E-12	4.05277875432387E-13	6.54679644929241E-13	9.66431856800308E-13	8.72906193238988E-13	1.05995752036163E-12	1.09113274154873E-12
0.02106	3.11752211871067E-13	1.8393380500393E-12	8.10555750864774E-13	4.98803538993707E-13	1.8393380500393E-12	1.71463716529087E-12	1.18465840511005E-12	2.08873981953615E-12	2.49401769496854E-13	2.24461592547168E-12	4.67628317806601E-13	1.34053451104559E-12	4.36453096619494E-13	7.79380529677668E-13	1.15348318392295E-12	8.10555750864774E-13	1.05995752036163E-12	1.21583362629716E-12
0.02108	2.8057699068396E-13	1.55876105935534E-12	7.79380529677668E-13	4.67628317806601E-13	1.71463716529087E-12	1.62111150172955E-12	8.10555750864774E-13	2.18226548309747E-12	4.05277875432387E-13	1.90168849241351E-12	4.05277875432387E-13	1.74581238647798E-12	4.98803538993707E-13	6.23504423742134E-13	1.58993628054244E-12	8.41730972051881E-13	1.4028849534198E-12	1.37170973223269E-12
0.0211	2.18226548309747E-13	1.43406017460691E-12	7.48205308490561E-13	5.61153981367921E-13	1.55876105935534E-12	1.49641061698112E-12	4.98803538993707E-13	2.46284247378143E-12	6.85854866116347E-13	1.49641061698112E-12	4.05277875432387E-13	2.05756459834904E-12	6.23504423742134E-13	1.8705132712264E-13	1.99521415597483E-12	9.04081414426094E-13	1.65228672291666E-12	1.37170973223269E-12
0.02112	1.24700884748427E-13	1.34053451104559E-12	8.10555750864774E-13	8.10555750864774E-13	1.21583362629716E-12	1.27818406867137E-12	5.29978760180814E-13	2.61871857971696E-12	8.72906193238988E-13	7.79380529677668E-13	4.05277875432387E-13	2.15109026191036E-12	7.17030087303454E-13	-2.49401769496854E-13	2.08873981953615E-12	1.02878229917452E-12	1.12230796273584E-12	1.4028849534198E-12
0.02114	-3.11752211871067E-14	1.49641061698112E-12	1.05995752036163E-12	1.15348318392295E-12	8.10555750864774E-13	1.02878229917452E-12	8.41730972051881E-13	2.24461592547168E-12	1.02878229917452E-12	3.7410265424528E-13	6.85854866116347E-13	2.05756459834904E-12	8.72906193238988E-13	-4.36453096619494E-13	1.8705132712264E-12	1.02878229917452E-12	2.49401769496854E-13	1.15348318392295E-12
0.02116	-1.8705132712264E-13	1.58993628054244E-12	1.12230796273584E-12	1.62111150172955E-12	4.05277875432387E-13	7.48205308490561E-13	1.21583362629716E-12	1.8393380500393E-12	1.12230796273584E-12	1.24700884748427E-13	1.18465840511005E-12	1.99521415597483E-12	1.4028849534198E-12	-4.36453096619494E-13	1.37170973223269E-12	8.41730972051881E-13	-4.05277875432387E-13	9.97607077987414E-13
0.02118	-2.49401769496854E-13	1.71463716529087E-12	8.41730972051881E-13	1.93286371360062E-12	6.23504423742134E-14	7.17030087303454E-13	1.49641061698112E-12	1.71463716529087E-12	1.21583362629716E-12	1.24700884748427E-13	1.58993628054244E-12	2.18226548309747E-12	1.77698760766508E-12	-1.55876105935534E-13	1.05995752036163E-12	8.10555750864774E-13	-6.54679644929241E-13	7.48205308490561E-13
0.0212	-2.49401769496854E-13	1.99521415597483E-12	4.36453096619494E-13	2.18226548309747E-12	-1.55876105935534E-13	9.97607077987414E-13	1.65228672291666E-12	1.49641061698112E-12	1.37170973223269E-12	4.05277875432387E-13	1.8393380500393E-12	2.27579114665879E-12	1.71463716529087E-12	2.8057699068396E-13	7.17030087303454E-13	7.17030087303454E-13	-7.48205308490561E-13	5.29978760180814E-13
0.02122	9.35256635613201E-14	2.15109026191036E-12	1.24700884748427E-13	2.24461592547168E-12	-4.05277875432387E-13	1.4028849534198E-12	1.65228672291666E-12	1.4028849534198E-12	1.55876105935534E-12	6.85854866116347E-13	1.90168849241351E-12	2.24461592547168E-12	1.37170973223269E-12	7.48205308490561E-13	5.61153981367921E-13	6.85854866116347E-13	-8.41730972051881E-13	6.54679644929241E-13
0.02124	2.49401769496854E-13	2.27579114665879E-12	1.55876105935534E-13	2.21344070428458E-12	-5.92329202555027E-13	1.80816282885219E-12	1.58993628054244E-12	1.27818406867137E-12	1.49641061698112E-12	8.10555750864774E-13	1.8393380500393E-12	1.8705132712264E-12	1.15348318392295E-12	1.12230796273584E-12	4.05277875432387E-13	6.54679644929241E-13	-8.10555750864774E-13	8.41730972051881E-13
0.02126	3.42927433058174E-13	2.05756459834904E-12	4.36453096619494E-13	2.15109026191036E-12	-8.10555750864774E-13	1.90168849241351E-12	1.46523539579401E-12	1.27818406867137E-12	1.24700884748427E-12	6.54679644929241E-13	1.77698760766508E-12	1.27818406867137E-12	1.24700884748427E-12	1.43406017460691E-12	1.24700884748427E-13	7.79380529677668E-13	-6.54679644929241E-13	1.18465840511005E-12
0.02128	4.05277875432387E-13	1.62111150172955E-12	6.54679644929241E-13	2.08873981953615E-12	-9.66431856800308E-13	1.77698760766508E-12	1.30935928985848E-12	1.37170973223269E-12	8.41730972051881E-13	5.92329202555027E-13	1.74581238647798E-12	7.17030087303454E-13	1.62111150172955E-12	1.62111150172955E-12	-2.18226548309747E-13	9.97607077987414E-13	-6.23504423742134E-13	1.46523539579401E-12
0.0213	4.67628317806601E-13	1.05995752036163E-12	6.85854866116347E-13	1.8705132712264E-12	-6.85854866116347E-13	1.52758583816823E-12	1.12230796273584E-12	1.24700884748427E-12	5.29978760180814E-13	6.23504423742134E-13	1.93286371360062E-12	5.61153981367921E-13	2.02638937716194E-12	1.71463716529087E-12	-3.7410265424528E-13	1.09113274154873E-12	-6.23504423742134E-13	1.65228672291666E-12
0.02132	4.36453096619494E-13	4.36453096619494E-13	5.61153981367921E-13	1.58993628054244E-12	-6.23504423742134E-14	1.27818406867137E-12	1.05995752036163E-12	1.34053451104559E-12	1.55876105935534E-13	7.48205308490561E-13	2.21344070428458E-12	7.48205308490561E-13	2.15109026191036E-12	1.99521415597483E-12	-2.49401769496854E-13	1.30935928985848E-12	-8.41730972051881E-13	1.93286371360062E-12
0.02134	4.05277875432387E-13	1.8705132712264E-13	2.8057699068396E-13	1.4028849534198E-12	8.41730972051881E-13	1.21583362629716E-12	1.21583362629716E-12	1.71463716529087E-12	6.23504423742134E-14	9.04081414426094E-13	2.49401769496854E-12	1.02878229917452E-12	2.02638937716194E-12	2.15109026191036E-12	-1.55876105935534E-13	1.34053451104559E-12	-7.79380529677668E-13	2.11991504072326E-12
0.02136	4.98803538993707E-13	3.7410265424528E-13	2.18226548309747E-13	1.4028849534198E-12	1.58993628054244E-12	1.18465840511005E-12	1.43406017460691E-12	1.90168849241351E-12	6.23504423742134E-14	8.10555750864774E-13	2.55636813734275E-12	1.12230796273584E-12	1.62111150172955E-12	2.21344070428458E-12	2.49401769496854E-13	1.09113274154873E-12	-9.35256635613201E-14	2.27579114665879E-12
0.02138	5.61153981367921E-13	9.04081414426094E-13	5.61153981367921E-13	1.37170973223269E-12	2.05756459834904E-12	1.09113274154873E-12	1.55876105935534E-12	1.8393380500393E-12	3.42927433058174E-13	8.10555750864774E-13	2.36931681022011E-12	1.05995752036163E-12	1.15348318392295E-12	2.15109026191036E-12	5.61153981367921E-13	8.41730972051881E-13	9.97607077987414E-13	2.40049203140722E-12
0.0214	8.72906193238988E-13	1.62111150172955E-12	1.09113274154873E-12	1.43406017460691E-12	1.96403893478772E-12	9.66431856800308E-13	1.77698760766508E-12	1.8705132712264E-12	6.85854866116347E-13	7.48205308490561E-13	1.90168849241351E-12	8.72906193238988E-13	7.79380529677668E-13	1.8705132712264E-12	1.02878229917452E-12	3.7410265424528E-13	1.93286371360062E-12	2.55636813734275E-12
0.02142	1.15348318392295E-12	2.11991504072326E-12	1.52758583816823E-12	1.52758583816823E-12	1.68346194410376E-12	8.10555750864774E-13	1.96403893478772E-12	1.90168849241351E-12	1.09113274154873E-12	6.85854866116347E-13	1.4028849534198E-12	6.85854866116347E-13	5.29978760180814E-13	1.71463716529087E-12	1.55876105935534E-12	-1.24700884748427E-13	2.71224424327828E-12	2.55636813734275E-12
0.02144	1.4028849534198E-12	2.27579114665879E-12	1.90168849241351E-12	1.49641061698112E-12	1.24700884748427E-12	5.61153981367921E-13	2.21344070428458E-12	1.80816282885219E-12	1.27818406867137E-12	8.10555750864774E-13	9.97607077987414E-13	4.98803538993707E-13	4.05277875432387E-13	1.55876105935534E-12	1.8393380500393E-12	-4.05277875432387E-13	3.08634689752356E-12	2.46284247378143E-12
0.02146	1.37170973223269E-12	2.08873981953615E-12	2.11991504072326E-12	1.4028849534198E-12	9.97607077987414E-13	3.7410265424528E-13	2.18226548309747E-12	1.62111150172955E-12	1.30935928985848E-12	1.05995752036163E-12	6.85854866116347E-13	4.36453096619494E-13	4.36453096619494E-13	1.34053451104559E-12	1.90168849241351E-12	-4.36453096619494E-13	3.02399645514935E-12	2.21344070428458E-12
0.02148	1.12230796273584E-12	1.68346194410376E-12	2.05756459834904E-12	1.15348318392295E-12	7.17030087303454E-13	3.11752211871067E-14	2.05756459834904E-12	1.49641061698112E-12	1.18465840511005E-12	1.21583362629716E-12	4.98803538993707E-13	1.24700884748427E-13	4.36453096619494E-13	1.09113274154873E-12	1.99521415597483E-12	-3.11752211871067E-13	2.8057699068396E-12	1.80816282885219E-12
0.0215	7.79380529677668E-13	1.30935928985848E-12	1.8705132712264E-12	9.35256635613201E-13	5.92329202555027E-13	-1.8705132712264E-13	1.71463716529087E-12	1.18465840511005E-12	9.35256635613201E-13	1.37170973223269E-12	4.05277875432387E-13	-2.49401769496854E-13	3.7410265424528E-13	8.10555750864774E-13	2.02638937716194E-12	-6.23504423742134E-14	2.49401769496854E-12	1.37170973223269E-12
0.02152	4.36453096619494E-13	9.04081414426094E-13	1.52758583816823E-12	1.12230796273584E-12	5.61153981367921E-13	-2.49401769496854E-13	1.37170973223269E-12	9.04081414426094E-13	6.23504423742134E-13	1.37170973223269E-12	5.61153981367921E-13	-3.7410265424528E-13	1.8705132712264E-13	7.48205308490561E-13	2.08873981953615E-12	1.8705132712264E-13	2.21344070428458E-12	9.35256635613201E-13
0.02154	0	5.92329202555027E-13	9.97607077987414E-13	1.71463716529087E-12	8.72906193238988E-13	-6.23504423742134E-14	9.04081414426094E-13	5.61153981367921E-13	5.92329202555027E-13	1.18465840511005E-12	7.48205308490561E-13	-3.11752211871067E-13	1.8705132712264E-13	8.41730972051881E-13	2.08873981953615E-12	3.7410265424528E-13	1.80816282885219E-12	5.61153981367921E-13
0.02156	-1.24700884748427E-13	3.11752211871067E-13	5.61153981367921E-13	2.18226548309747E-12	1.18465840511005E-12	4.67628317806601E-13	4.98803538993707E-13	2.49401769496854E-13	7.17030087303454E-13	9.97607077987414E-13	9.97607077987414E-13	9.35256635613201E-14	1.24700884748427E-13	1.15348318392295E-12	1.90168849241351E-12	5.61153981367921E-13	1.37170973223269E-12	3.7410265424528E-13
0.02158	3.11752211871067E-14	2.18226548309747E-13	2.18226548309747E-13	2.21344070428458E-12	1.46523539579401E-12	9.35256635613201E-13	1.24700884748427E-13	-1.24700884748427E-13	8.72906193238988E-13	8.72906193238988E-13	1.15348318392295E-12	5.61153981367921E-13	0	1.34053451104559E-12	1.77698760766508E-12	6.85854866116347E-13	9.66431856800308E-13	2.49401769496854E-13
0.0216	4.05277875432387E-13	1.8705132712264E-13	1.8705132712264E-13	1.99521415597483E-12	1.77698760766508E-12	1.18465840511005E-12	-9.35256635613201E-14	-4.36453096619494E-13	1.12230796273584E-12	8.72906193238988E-13	1.24700884748427E-12	1.05995752036163E-12	-1.55876105935534E-13	1.43406017460691E-12	1.77698760766508E-12	8.10555750864774E-13	7.17030087303454E-13	4.05277875432387E-13
0.02162	8.10555750864774E-13	2.49401769496854E-13	4.36453096619494E-13	1.58993628054244E-12	1.8393380500393E-12	1.46523539579401E-12	-6.23504423742134E-14	3.11752211871067E-14	1.30935928985848E-12	9.97607077987414E-13	1.15348318392295E-12	1.21583362629716E-12	-2.49401769496854E-13	1.30935928985848E-12	1.65228672291666E-12	1.09113274154873E-12	5.92329202555027E-13	6.23504423742134E-13
0.02164	1.15348318392295E-12	4.05277875432387E-13	2.8057699068396E-13	1.09113274154873E-12	1.68346194410376E-12	1.46523539579401E-12	3.11752211871067E-13	9.97607077987414E-13	1.55876105935534E-12	1.05995752036163E-12	1.02878229917452E-12	1.52758583816823E-12	-6.23504423742134E-14	1.05995752036163E-12	1.62111150172955E-12	1.37170973223269E-12	7.48205308490561E-13	8.72906193238988E-13
0.02166	1.30935928985848E-12	7.17030087303454E-13	-5.61153981367921E-13	6.54679644929241E-13	1.27818406867137E-12	1.37170973223269E-12	7.79380529677668E-13	1.65228672291666E-12	1.43406017460691E-12	6.85854866116347E-13	9.97607077987414E-13	1.68346194410376E-12	9.35256635613201E-14	7.48205308490561E-13	1.55876105935534E-12	1.49641061698112E-12	7.48205308490561E-13	1.18465840511005E-12
0.02168	1.27818406867137E-12	1.05995752036163E-12	-8.72906193238988E-13	3.42927433058174E-13	9.35256635613201E-13	1.34053451104559E-12	1.27818406867137E-12	1.90168849241351E-12	1.09113274154873E-12	6.23504423742134E-14	1.05995752036163E-12	1.71463716529087E-12	3.11752211871067E-14	4.98803538993707E-13	1.37170973223269E-12	1.55876105935534E-12	6.23504423742134E-13	1.52758583816823E-12
0.0217	8.72906193238988E-13	1.18465840511005E-12	-5.61153981367921E-13	2.18226548309747E-13	9.35256635613201E-13	1.34053451104559E-12	1.77698760766508E-12	1.99521415597483E-12	7.79380529677668E-13	-5.61153981367921E-13	1.27818406867137E-12	1.62111150172955E-12	-3.42927433058174E-13	4.05277875432387E-13	1.12230796273584E-12	1.62111150172955E-12	7.17030087303454E-13	1.77698760766508E-12
0.02172	4.67628317806601E-13	1.21583362629716E-12	-6.23504423742134E-14	0	1.15348318392295E-12	1.52758583816823E-12	2.24461592547168E-12	2.18226548309747E-12	6.54679644929241E-13	-8.10555750864774E-13	1.74581238647798E-12	1.49641061698112E-12	-7.48205308490561E-13	3.42927433058174E-13	8.72906193238988E-13	1.62111150172955E-12	8.41730972051881E-13	1.71463716529087E-12
0.02174	1.8705132712264E-13	1.46523539579401E-12	5.92329202555027E-13	-6.23504423742134E-14	1.49641061698112E-12	1.80816282885219E-12	2.338141589033E-12	2.05756459834904E-12	5.92329202555027E-13	-6.54679644929241E-13	1.99521415597483E-12	1.43406017460691E-12	-7.17030087303454E-13	2.49401769496854E-13	6.85854866116347E-13	1.58993628054244E-12	1.24700884748427E-12	1.55876105935534E-12
0.02176	3.11752211871067E-14	1.8705132712264E-12	1.37170973223269E-12	-2.8057699068396E-13	1.71463716529087E-12	2.05756459834904E-12	2.18226548309747E-12	1.65228672291666E-12	8.41730972051881E-13	-1.24700884748427E-13	2.24461592547168E-12	1.58993628054244E-12	-4.05277875432387E-13	4.98803538993707E-13	6.54679644929241E-13	1.49641061698112E-12	1.58993628054244E-12	1.27818406867137E-12
0.02178	3.11752211871067E-14	2.18226548309747E-12	2.08873981953615E-12	-5.92329202555027E-13	1.90168849241351E-12	2.02638937716194E-12	1.90168849241351E-12	1.34053451104559E-12	1.21583362629716E-12	4.36453096619494E-13	2.58754335852986E-12	1.65228672291666E-12	6.23504423742134E-14	1.15348318392295E-12	7.48205308490561E-13	1.52758583816823E-12	1.52758583816823E-12	9.04081414426094E-13
0.0218	1.24700884748427E-13	2.55636813734275E-12	2.40049203140722E-12	-6.85854866116347E-13	1.80816282885219E-12	1.74581238647798E-12	1.68346194410376E-12	1.18465840511005E-12	1.27818406867137E-12	8.41730972051881E-13	2.83694512802671E-12	1.68346194410376E-12	2.49401769496854E-13	1.52758583816823E-12	9.66431856800308E-13	1.55876105935534E-12	1.21583362629716E-12	5.92329202555027E-13
0.02182	1.8705132712264E-13	2.7745946856525E-12	2.46284247378143E-12	-4.98803538993707E-13	1.43406017460691E-12	1.71463716529087E-12	1.43406017460691E-12	1.27818406867137E-12	1.18465840511005E-12	1.12230796273584E-12	2.7745946856525E-12	1.52758583816823E-12	3.42927433058174E-13	1.55876105935534E-12	9.97607077987414E-13	1.49641061698112E-12	8.72906193238988E-13	2.8057699068396E-13
0.02184	3.11752211871067E-13	2.8057699068396E-12	2.338141589033E-12	0	8.72906193238988E-13	1.68346194410376E-12	1.21583362629716E-12	1.71463716529087E-12	1.09113274154873E-12	1.4028849534198E-12	2.43166725259432E-12	1.24700884748427E-12	1.55876105935534E-13	1.21583362629716E-12	9.66431856800308E-13	1.4028849534198E-12	7.17030087303454E-13	9.35256635613201E-14
0.02186	4.36453096619494E-13	2.64989380090407E-12	2.11991504072326E-12	5.61153981367921E-13	4.05277875432387E-13	1.93286371360062E-12	1.12230796273584E-12	1.80816282885219E-12	1.12230796273584E-12	1.4028849534198E-12	1.99521415597483E-12	9.97607077987414E-13	-9.35256635613201E-14	9.35256635613201E-13	8.72906193238988E-13	1.4028849534198E-12	8.72906193238988E-13	1.24700884748427E-13
0.02188	6.54679644929241E-13	2.27579114665879E-12	1.8393380500393E-12	1.05995752036163E-12	1.24700884748427E-13	2.02638937716194E-12	9.97607077987414E-13	1.80816282885219E-12	1.15348318392295E-12	1.43406017460691E-12	1.55876105935534E-12	9.04081414426094E-13	-1.55876105935534E-13	8.41730972051881E-13	7.79380529677668E-13	1.4028849534198E-12	1.27818406867137E-12	3.42927433058174E-13
0.0219	8.72906193238988E-13	1.62111150172955E-12	1.71463716529087E-12	1.4028849534198E-12	0	2.24461592547168E-12	1.09113274154873E-12	1.77698760766508E-12	1.37170973223269E-12	1.37170973223269E-12	1.24700884748427E-12	1.18465840511005E-12	6.23504423742134E-14	9.97607077987414E-13	7.79380529677668E-13	1.37170973223269E-12	1.24700884748427E-12	6.23504423742134E-13
0.02192	1.37170973223269E-12	9.97607077987414E-13	1.8393380500393E-12	1.68346194410376E-12	1.24700884748427E-13	2.24461592547168E-12	1.27818406867137E-12	1.68346194410376E-12	1.55876105935534E-12	1.12230796273584E-12	1.12230796273584E-12	1.46523539579401E-12	6.23504423742134E-13	1.21583362629716E-12	8.41730972051881E-13	1.34053451104559E-12	6.54679644929241E-13	9.35256635613201E-13
0.02194	1.71463716529087E-12	4.98803538993707E-13	2.02638937716194E-12	1.71463716529087E-12	1.8705132712264E-13	1.96403893478772E-12	1.37170973223269E-12	1.58993628054244E-12	1.58993628054244E-12	8.41730972051881E-13	1.15348318392295E-12	1.71463716529087E-12	1.34053451104559E-12	1.4028849534198E-12	1.15348318392295E-12	1.43406017460691E-12	2.18226548309747E-13	1.21583362629716E-12
0.02196	1.8705132712264E-12	2.49401769496854E-13	1.99521415597483E-12	1.68346194410376E-12	2.8057699068396E-13	1.58993628054244E-12	1.27818406867137E-12	1.4028849534198E-12	1.37170973223269E-12	6.85854866116347E-13	1.37170973223269E-12	1.77698760766508E-12	1.8393380500393E-12	1.27818406867137E-12	1.21583362629716E-12	1.49641061698112E-12	-1.24700884748427E-13	1.46523539579401E-12
0.02198	1.80816282885219E-12	2.49401769496854E-13	1.65228672291666E-12	1.52758583816823E-12	3.7410265424528E-13	1.05995752036163E-12	1.15348318392295E-12	1.12230796273584E-12	1.09113274154873E-12	4.98803538993707E-13	1.55876105935534E-12	1.62111150172955E-12	1.96403893478772E-12	9.97607077987414E-13	1.15348318392295E-12	1.62111150172955E-12	-3.11752211871067E-13	1.52758583816823E-12
0.022	1.65228672291666E-12	3.11752211871067E-13	1.21583362629716E-12	1.27818406867137E-12	4.98803538993707E-13	6.85854866116347E-13	9.66431856800308E-13	9.04081414426094E-13	1.02878229917452E-12	3.11752211871067E-13	1.8393380500393E-12	1.37170973223269E-12	1.74581238647798E-12	8.10555750864774E-13	1.02878229917452E-12	1.71463716529087E-12	-6.23504423742134E-13	1.34053451104559E-12
0.02202	1.4028849534198E-12	6.23504423742134E-13	1.02878229917452E-12	1.02878229917452E-12	6.85854866116347E-13	4.67628317806601E-13	9.04081414426094E-13	5.61153981367921E-13	1.12230796273584E-12	1.24700884748427E-13	1.99521415597483E-12	9.97607077987414E-13	1.30935928985848E-12	5.29978760180814E-13	7.48205308490561E-13	1.8393380500393E-12	-6.23504423742134E-13	9.97607077987414E-13
0.02204	1.21583362629716E-12	9.04081414426094E-13	9.04081414426094E-13	7.17030087303454E-13	9.97607077987414E-13	3.42927433058174E-13	1.12230796273584E-12	3.42927433058174E-13	1.43406017460691E-12	-6.23504423742134E-14	1.8705132712264E-12	5.61153981367921E-13	8.41730972051881E-13	3.7410265424528E-13	8.41730972051881E-13	2.08873981953615E-12	-4.67628317806601E-13	5.29978760180814E-13
0.02206	1.12230796273584E-12	1.30935928985848E-12	8.72906193238988E-13	5.61153981367921E-13	1.18465840511005E-12	3.42927433058174E-13	1.30935928985848E-12	4.67628317806601E-13	1.71463716529087E-12	-9.35256635613201E-14	1.52758583816823E-12	3.11752211871067E-13	4.98803538993707E-13	4.36453096619494E-13	1.18465840511005E-12	2.24461592547168E-12	-3.7410265424528E-13	4.98803538993707E-13
0.02208	1.12230796273584E-12	1.68346194410376E-12	8.41730972051881E-13	4.67628317806601E-13	1.09113274154873E-12	5.29978760180814E-13	1.55876105935534E-12	7.48205308490561E-13	1.99521415597483E-12	3.11752211871067E-14	1.27818406867137E-12	2.18226548309747E-13	3.7410265424528E-13	6.85854866116347E-13	1.77698760766508E-12	2.15109026191036E-12	-2.8057699068396E-13	4.98803538993707E-13
0.0221	1.09113274154873E-12	2.02638937716194E-12	8.72906193238988E-13	5.61153981367921E-13	8.72906193238988E-13	5.92329202555027E-13	1.68346194410376E-12	9.35256635613201E-13	2.18226548309747E-12	4.05277875432387E-13	1.15348318392295E-12	2.49401769496854E-13	4.67628317806601E-13	9.66431856800308E-13	2.15109026191036E-12	1.8705132712264E-12	-2.8057699068396E-13	7.48205308490561E-13
0.02212	1.27818406867137E-12	2.15109026191036E-12	7.48205308490561E-13	7.79380529677668E-13	5.61153981367921E-13	6.85854866116347E-13	1.8393380500393E-12	9.66431856800308E-13	2.11991504072326E-12	9.97607077987414E-13	1.15348318392295E-12	3.7410265424528E-13	8.41730972051881E-13	1.09113274154873E-12	2.27579114665879E-12	1.37170973223269E-12	9.35256635613201E-14	1.18465840511005E-12
0.02214	1.4028849534198E-12	2.08873981953615E-12	6.85854866116347E-13	9.66431856800308E-13	2.18226548309747E-13	6.23504423742134E-13	1.93286371360062E-12	9.97607077987414E-13	1.71463716529087E-12	1.52758583816823E-12	9.66431856800308E-13	5.61153981367921E-13	1.21583362629716E-12	1.18465840511005E-12	2.05756459834904E-12	7.48205308490561E-13	5.92329202555027E-13	1.58993628054244E-12
0.02216	1.43406017460691E-12	1.77698760766508E-12	5.29978760180814E-13	9.97607077987414E-13	1.24700884748427E-13	7.17030087303454E-13	1.96403893478772E-12	9.97607077987414E-13	1.09113274154873E-12	1.93286371360062E-12	6.54679644929241E-13	6.85854866116347E-13	1.49641061698112E-12	1.43406017460691E-12	1.80816282885219E-12	2.8057699068396E-13	1.15348318392295E-12	1.8705132712264E-12
0.02218	1.24700884748427E-12	1.4028849534198E-12	4.98803538993707E-13	8.10555750864774E-13	1.24700884748427E-13	8.10555750864774E-13	2.05756459834904E-12	1.05995752036163E-12	3.7410265424528E-13	2.08873981953615E-12	2.8057699068396E-13	8.41730972051881E-13	1.62111150172955E-12	1.62111150172955E-12	1.55876105935534E-12	-6.23504423742134E-14	1.55876105935534E-12	1.96403893478772E-12
0.0222	1.09113274154873E-12	1.27818406867137E-12	5.61153981367921E-13	4.98803538993707E-13	2.8057699068396E-13	1.02878229917452E-12	2.02638937716194E-12	1.02878229917452E-12	1.24700884748427E-13	2.11991504072326E-12	-9.35256635613201E-14	8.72906193238988E-13	1.68346194410376E-12	1.77698760766508E-12	1.30935928985848E-12	-2.18226548309747E-13	1.68346194410376E-12	1.93286371360062E-12
0.02222	1.12230796273584E-12	1.24700884748427E-12	8.10555750864774E-13	3.42927433058174E-13	4.98803538993707E-13	1.24700884748427E-12	2.02638937716194E-12	9.97607077987414E-13	3.42927433058174E-13	2.08873981953615E-12	-9.35256635613201E-14	9.04081414426094E-13	1.55876105935534E-12	1.68346194410376E-12	1.18465840511005E-12	-1.8705132712264E-13	1.65228672291666E-12	1.90168849241351E-12
0.02224	1.46523539579401E-12	1.15348318392295E-12	1.02878229917452E-12	1.8705132712264E-13	7.48205308490561E-13	1.30935928985848E-12	1.93286371360062E-12	1.05995752036163E-12	7.48205308490561E-13	2.02638937716194E-12	1.55876105935534E-13	8.72906193238988E-13	1.24700884748427E-12	1.4028849534198E-12	1.30935928985848E-12	-6.23504423742134E-14	1.34053451104559E-12	1.68346194410376E-12
0.02226	1.93286371360062E-12	1.27818406867137E-12	1.15348318392295E-12	3.11752211871067E-13	1.05995752036163E-12	1.12230796273584E-12	1.8705132712264E-12	9.35256635613201E-13	1.02878229917452E-12	1.8705132712264E-12	4.98803538993707E-13	1.05995752036163E-12	1.12230796273584E-12	9.97607077987414E-13	1.71463716529087E-12	-9.35256635613201E-14	1.05995752036163E-12	1.4028849534198E-12
0.02228	2.46284247378143E-12	1.37170973223269E-12	1.27818406867137E-12	7.17030087303454E-13	1.15348318392295E-12	9.04081414426094E-13	1.71463716529087E-12	8.41730972051881E-13	1.15348318392295E-12	1.68346194410376E-12	8.41730972051881E-13	1.30935928985848E-12	1.12230796273584E-12	5.29978760180814E-13	2.05756459834904E-12	0	7.79380529677668E-13	1.12230796273584E-12
0.0223	2.58754335852986E-12	1.30935928985848E-12	1.02878229917452E-12	1.05995752036163E-12	9.04081414426094E-13	7.79380529677668E-13	1.49641061698112E-12	6.54679644929241E-13	1.09113274154873E-12	1.4028849534198E-12	1.18465840511005E-12	1.62111150172955E-12	1.15348318392295E-12	9.35256635613201E-14	2.338141589033E-12	-3.11752211871067E-14	4.67628317806601E-13	8.10555750864774E-13
0.02232	2.40049203140722E-12	1.12230796273584E-12	7.79380529677668E-13	7.17030087303454E-13	4.36453096619494E-13	9.04081414426094E-13	9.04081414426094E-13	6.85854866116347E-13	9.66431856800308E-13	1.18465840511005E-12	1.43406017460691E-12	1.71463716529087E-12	1.24700884748427E-12	-2.8057699068396E-13	2.05756459834904E-12	1.24700884748427E-13	3.42927433058174E-13	6.85854866116347E-13
0.02234	1.99521415597483E-12	9.97607077987414E-13	4.36453096619494E-13	3.11752211871067E-13	0	8.41730972051881E-13	4.67628317806601E-13	8.41730972051881E-13	8.10555750864774E-13	7.79380529677668E-13	1.58993628054244E-12	1.71463716529087E-12	1.34053451104559E-12	-3.11752211871067E-13	1.71463716529087E-12	4.36453096619494E-13	1.8705132712264E-13	6.85854866116347E-13
0.02236	1.68346194410376E-12	9.35256635613201E-13	3.42927433058174E-13	0	-3.11752211871067E-13	6.54679644929241E-13	2.49401769496854E-13	8.72906193238988E-13	4.98803538993707E-13	4.67628317806601E-13	1.68346194410376E-12	1.62111150172955E-12	1.21583362629716E-12	-2.49401769496854E-13	1.27818406867137E-12	6.23504423742134E-13	-9.35256635613201E-14	8.72906193238988E-13
0.02238	1.52758583816823E-12	1.12230796273584E-12	4.67628317806601E-13	-6.23504423742134E-14	-3.7410265424528E-13	3.7410265424528E-13	2.18226548309747E-13	6.54679644929241E-13	6.23504423742134E-14	3.42927433058174E-13	1.68346194410376E-12	1.55876105935534E-12	9.35256635613201E-13	0	1.05995752036163E-12	4.98803538993707E-13	-2.8057699068396E-13	1.15348318392295E-12
0.0224	1.37170973223269E-12	1.37170973223269E-12	8.72906193238988E-13	3.11752211871067E-14	-3.11752211871067E-13	6.23504423742134E-14	2.8057699068396E-13	6.85854866116347E-13	-4.36453096619494E-13	4.05277875432387E-13	1.52758583816823E-12	1.37170973223269E-12	5.29978760180814E-13	4.05277875432387E-13	1.05995752036163E-12	2.49401769496854E-13	-4.36453096619494E-13	1.18465840511005E-12
0.02242	1.18465840511005E-12	1.58993628054244E-12	1.4028849534198E-12	3.42927433058174E-13	-3.11752211871067E-13	-9.35256635613201E-14	3.7410265424528E-13	9.97607077987414E-13	-8.41730972051881E-13	5.92329202555027E-13	1.43406017460691E-12	1.37170973223269E-12	3.11752211871067E-14	6.23504423742134E-13	1.09113274154873E-12	6.23504423742134E-14	-4.67628317806601E-13	1.02878229917452E-12
0.02244	9.04081414426094E-13	1.71463716529087E-12	1.68346194410376E-12	8.72906193238988E-13	-3.11752211871067E-13	-6.23504423742134E-14	5.29978760180814E-13	1.4028849534198E-12	-9.97607077987414E-13	8.10555750864774E-13	1.4028849534198E-12	1.4028849534198E-12	-3.11752211871067E-13	5.92329202555027E-13	1.09113274154873E-12	1.24700884748427E-13	-2.8057699068396E-13	7.79380529677668E-13
0.02246	5.61153981367921E-13	1.62111150172955E-12	1.68346194410376E-12	1.21583362629716E-12	-4.67628317806601E-13	1.8705132712264E-13	5.61153981367921E-13	1.8393380500393E-12	-8.41730972051881E-13	1.09113274154873E-12	1.4028849534198E-12	1.49641061698112E-12	-5.29978760180814E-13	5.92329202555027E-13	1.15348318392295E-12	3.11752211871067E-13	0	4.05277875432387E-13
0.02248	3.11752211871067E-13	1.55876105935534E-12	1.4028849534198E-12	1.43406017460691E-12	-3.42927433058174E-13	5.92329202555027E-13	3.42927433058174E-13	2.02638937716194E-12	-4.05277875432387E-13	1.27818406867137E-12	1.37170973223269E-12	1.62111150172955E-12	-7.48205308490561E-13	5.29978760180814E-13	1.15348318392295E-12	4.36453096619494E-13	0	6.23504423742134E-14
0.0225	1.8705132712264E-13	1.21583362629716E-12	8.72906193238988E-13	1.24700884748427E-12	-2.8057699068396E-13	8.10555750864774E-13	2.18226548309747E-13	2.02638937716194E-12	3.7410265424528E-13	1.52758583816823E-12	1.30935928985848E-12	1.77698760766508E-12	-6.85854866116347E-13	7.17030087303454E-13	1.18465840511005E-12	5.29978760180814E-13	9.35256635613201E-14	0
0.02252	2.49401769496854E-13	1.02878229917452E-12	4.05277875432387E-13	9.97607077987414E-13	-6.23504423742134E-14	1.02878229917452E-12	3.11752211871067E-14	1.90168849241351E-12	1.12230796273584E-12	1.55876105935534E-12	1.27818406867137E-12	1.77698760766508E-12	-4.36453096619494E-13	1.05995752036163E-12	1.18465840511005E-12	6.85854866116347E-13	1.55876105935534E-13	1.24700884748427E-13
0.02254	4.36453096619494E-13	7.17030087303454E-13	0	1.02878229917452E-12	2.18226548309747E-13	1.24700884748427E-12	6.23504423742134E-14	1.65228672291666E-12	1.43406017460691E-12	1.52758583816823E-12	1.49641061698112E-12	1.71463716529087E-12	3.11752211871067E-14	1.4028849534198E-12	1.09113274154873E-12	8.72906193238988E-13	3.11752211871067E-14	3.42927433058174E-13
0.02256	7.17030087303454E-13	4.98803538993707E-13	-1.8705132712264E-13	1.30935928985848E-12	4.05277875432387E-13	1.18465840511005E-12	1.24700884748427E-13	1.27818406867137E-12	1.49641061698112E-12	1.52758583816823E-12	1.49641061698112E-12	1.58993628054244E-12	6.23504423742134E-13	1.52758583816823E-12	9.97607077987414E-13	8.72906193238988E-13	-3.11752211871067E-14	7.48205308490561E-13
0.02258	8.41730972051881E-13	3.42927433058174E-13	6.23504423742134E-14	1.58993628054244E-12	6.54679644929241E-13	1.21583362629716E-12	4.36453096619494E-13	1.15348318392295E-12	1.4028849534198E-12	1.49641061698112E-12	1.30935928985848E-12	1.30935928985848E-12	1.05995752036163E-12	1.68346194410376E-12	1.02878229917452E-12	8.10555750864774E-13	0	1.34053451104559E-12
0.0226	8.41730972051881E-13	3.7410265424528E-13	4.67628317806601E-13	2.02638937716194E-12	8.72906193238988E-13	1.15348318392295E-12	6.85854866116347E-13	1.37170973223269E-12	1.30935928985848E-12	1.27818406867137E-12	1.02878229917452E-12	1.02878229917452E-12	1.27818406867137E-12	1.80816282885219E-12	1.15348318392295E-12	6.23504423742134E-13	6.23504423742134E-14	1.8705132712264E-12
0.02262	9.04081414426094E-13	4.36453096619494E-13	7.48205308490561E-13	2.02638937716194E-12	1.05995752036163E-12	1.21583362629716E-12	8.10555750864774E-13	1.68346194410376E-12	1.37170973223269E-12	1.12230796273584E-12	8.10555750864774E-13	8.10555750864774E-13	1.37170973223269E-12	1.58993628054244E-12	1.27818406867137E-12	5.29978760180814E-13	1.24700884748427E-13	2.11991504072326E-12
0.02264	8.41730972051881E-13	6.23504423742134E-13	8.10555750864774E-13	1.8705132712264E-12	1.15348318392295E-12	1.09113274154873E-12	8.41730972051881E-13	1.74581238647798E-12	1.65228672291666E-12	7.48205308490561E-13	6.54679644929241E-13	8.72906193238988E-13	1.49641061698112E-12	1.09113274154873E-12	1.27818406867137E-12	6.54679644929241E-13	3.42927433058174E-13	1.99521415597483E-12
0.02266	7.79380529677668E-13	7.48205308490561E-13	7.79380529677668E-13	1.62111150172955E-12	1.15348318392295E-12	1.12230796273584E-12	8.10555750864774E-13	1.58993628054244E-12	1.90168849241351E-12	4.67628317806601E-13	6.54679644929241E-13	9.97607077987414E-13	1.77698760766508E-12	6.54679644929241E-13	1.4028849534198E-12	7.48205308490561E-13	5.29978760180814E-13	1.74581238647798E-12
0.02268	6.54679644929241E-13	1.02878229917452E-12	7.17030087303454E-13	1.49641061698112E-12	1.12230796273584E-12	1.05995752036163E-12	7.79380529677668E-13	1.05995752036163E-12	1.90168849241351E-12	2.8057699068396E-13	7.17030087303454E-13	1.15348318392295E-12	2.05756459834904E-12	4.36453096619494E-13	1.49641061698112E-12	1.02878229917452E-12	6.54679644929241E-13	1.27818406867137E-12
0.0227	5.29978760180814E-13	1.43406017460691E-12	6.23504423742134E-13	1.62111150172955E-12	9.35256635613201E-13	1.15348318392295E-12	8.10555750864774E-13	6.23504423742134E-13	1.80816282885219E-12	1.24700884748427E-13	6.85854866116347E-13	1.30935928985848E-12	2.338141589033E-12	3.11752211871067E-13	1.34053451104559E-12	1.27818406867137E-12	5.61153981367921E-13	9.35256635613201E-13
0.02272	3.11752211871067E-13	1.77698760766508E-12	4.67628317806601E-13	1.68346194410376E-12	6.23504423742134E-13	1.09113274154873E-12	8.41730972051881E-13	2.18226548309747E-13	1.68346194410376E-12	-9.35256635613201E-14	6.85854866116347E-13	1.18465840511005E-12	2.43166725259432E-12	3.11752211871067E-13	1.02878229917452E-12	1.62111150172955E-12	2.49401769496854E-13	6.23504423742134E-13
0.02274	6.23504423742134E-14	1.99521415597483E-12	3.11752211871067E-13	1.68346194410376E-12	1.24700884748427E-13	1.12230796273584E-12	1.09113274154873E-12	-6.23504423742134E-14	1.58993628054244E-12	-2.49401769496854E-13	7.79380529677668E-13	9.04081414426094E-13	2.36931681022011E-12	2.8057699068396E-13	4.98803538993707E-13	1.90168849241351E-12	0	4.98803538993707E-13
0.02276	-9.35256635613201E-14	1.80816282885219E-12	1.55876105935534E-13	1.80816282885219E-12	-3.11752211871067E-13	1.27818406867137E-12	1.27818406867137E-12	-2.18226548309747E-13	1.62111150172955E-12	-2.18226548309747E-13	8.72906193238988E-13	6.85854866116347E-13	1.99521415597483E-12	1.8705132712264E-13	6.23504423742134E-14	2.24461592547168E-12	-2.49401769496854E-13	4.98803538993707E-13
0.02278	-1.8705132712264E-13	1.62111150172955E-12	6.23504423742134E-14	1.77698760766508E-12	-5.92329202555027E-13	1.58993628054244E-12	1.46523539579401E-12	-9.35256635613201E-14	1.55876105935534E-12	-3.11752211871067E-13	9.04081414426094E-13	4.98803538993707E-13	1.24700884748427E-12	3.7410265424528E-13	6.23504423742134E-14	2.24461592547168E-12	-3.11752211871067E-13	7.79380529677668E-13
0.0228	-2.49401769496854E-13	1.46523539579401E-12	2.18226548309747E-13	1.74581238647798E-12	-4.36453096619494E-13	1.71463716529087E-12	1.27818406867137E-12	2.8057699068396E-13	1.37170973223269E-12	-2.49401769496854E-13	7.79380529677668E-13	1.8705132712264E-13	4.98803538993707E-13	5.61153981367921E-13	3.7410265424528E-13	2.21344070428458E-12	-4.98803538993707E-13	1.15348318392295E-12
0.02282	-3.42927433058174E-13	1.30935928985848E-12	4.36453096619494E-13	1.71463716529087E-12	-6.23504423742134E-14	1.71463716529087E-12	1.12230796273584E-12	5.92329202555027E-13	1.15348318392295E-12	-9.35256635613201E-14	5.29978760180814E-13	6.23504423742134E-14	-1.55876105935534E-13	8.41730972051881E-13	9.35256635613201E-13	2.18226548309747E-12	-4.98803538993707E-13	1.55876105935534E-12
0.02284	-2.8057699068396E-13	1.37170973223269E-12	6.85854866116347E-13	1.71463716529087E-12	3.42927433058174E-13	1.58993628054244E-12	9.35256635613201E-13	8.41730972051881E-13	1.02878229917452E-12	3.11752211871067E-13	4.67628317806601E-13	1.24700884748427E-13	-6.85854866116347E-13	1.05995752036163E-12	1.21583362629716E-12	2.11991504072326E-12	-7.17030087303454E-13	1.77698760766508E-12
0.02286	-2.18226548309747E-13	1.58993628054244E-12	9.35256635613201E-13	1.55876105935534E-12	6.23504423742134E-13	1.58993628054244E-12	7.48205308490561E-13	1.05995752036163E-12	1.02878229917452E-12	8.10555750864774E-13	4.98803538993707E-13	4.05277875432387E-13	-7.79380529677668E-13	1.09113274154873E-12	1.30935928985848E-12	1.96403893478772E-12	-8.41730972051881E-13	1.62111150172955E-12
0.02288	3.11752211871067E-13	1.74581238647798E-12	1.12230796273584E-12	1.52758583816823E-12	7.48205308490561E-13	1.55876105935534E-12	7.17030087303454E-13	9.35256635613201E-13	9.97607077987414E-13	1.30935928985848E-12	6.23504423742134E-13	7.17030087303454E-13	-5.61153981367921E-13	1.24700884748427E-12	1.15348318392295E-12	1.68346194410376E-12	-8.10555750864774E-13	1.21583362629716E-12
0.0229	1.05995752036163E-12	1.68346194410376E-12	1.24700884748427E-12	1.65228672291666E-12	8.41730972051881E-13	1.62111150172955E-12	6.85854866116347E-13	7.48205308490561E-13	7.79380529677668E-13	1.68346194410376E-12	8.10555750864774E-13	8.41730972051881E-13	-3.11752211871067E-13	1.24700884748427E-12	9.66431856800308E-13	1.37170973223269E-12	-5.92329202555027E-13	7.17030087303454E-13
0.02292	1.58993628054244E-12	1.49641061698112E-12	1.12230796273584E-12	1.77698760766508E-12	7.79380529677668E-13	1.49641061698112E-12	8.72906193238988E-13	4.67628317806601E-13	6.85854866116347E-13	1.77698760766508E-12	9.35256635613201E-13	9.04081414426094E-13	1.24700884748427E-13	1.43406017460691E-12	7.17030087303454E-13	1.15348318392295E-12	-2.49401769496854E-13	4.36453096619494E-13
0.02294	1.74581238647798E-12	1.27818406867137E-12	9.97607077987414E-13	1.80816282885219E-12	6.85854866116347E-13	1.34053451104559E-12	1.30935928985848E-12	3.11752211871067E-13	7.17030087303454E-13	1.96403893478772E-12	8.41730972051881E-13	7.17030087303454E-13	3.7410265424528E-13	1.68346194410376E-12	5.29978760180814E-13	9.35256635613201E-13	1.8705132712264E-13	3.7410265424528E-13
0.02296	1.71463716529087E-12	1.12230796273584E-12	8.41730972051881E-13	1.52758583816823E-12	7.17030087303454E-13	1.09113274154873E-12	1.77698760766508E-12	4.05277875432387E-13	9.35256635613201E-13	2.02638937716194E-12	6.85854866116347E-13	5.29978760180814E-13	7.17030087303454E-13	1.93286371360062E-12	7.48205308490561E-13	7.17030087303454E-13	4.36453096619494E-13	4.98803538993707E-13
0.02298	1.4028849534198E-12	1.18465840511005E-12	6.54679644929241E-13	1.34053451104559E-12	9.97607077987414E-13	1.02878229917452E-12	2.24461592547168E-12	7.48205308490561E-13	1.12230796273584E-12	2.05756459834904E-12	6.54679644929241E-13	3.7410265424528E-13	1.12230796273584E-12	2.18226548309747E-12	9.66431856800308E-13	5.92329202555027E-13	6.54679644929241E-13	5.92329202555027E-13
0.023	1.15348318392295E-12	1.43406017460691E-12	6.23504423742134E-13	1.18465840511005E-12	1.65228672291666E-12	1.09113274154873E-12	2.40049203140722E-12	1.24700884748427E-12	1.09113274154873E-12	1.93286371360062E-12	6.54679644929241E-13	4.05277875432387E-13	1.52758583816823E-12	2.27579114665879E-12	1.18465840511005E-12	4.98803538993707E-13	6.54679644929241E-13	6.54679644929241E-13
0.02302	1.09113274154873E-12	1.71463716529087E-12	6.54679644929241E-13	1.05995752036163E-12	2.36931681022011E-12	1.49641061698112E-12	2.43166725259432E-12	1.68346194410376E-12	4.98803538993707E-13	2.02638937716194E-12	8.41730972051881E-13	5.92329202555027E-13	1.8393380500393E-12	2.24461592547168E-12	1.43406017460691E-12	4.67628317806601E-13	6.54679644929241E-13	4.98803538993707E-13
0.02304	1.09113274154873E-12	1.90168849241351E-12	8.72906193238988E-13	1.09113274154873E-12	2.64989380090407E-12	1.74581238647798E-12	2.18226548309747E-12	2.02638937716194E-12	6.23504423742134E-14	1.99521415597483E-12	8.72906193238988E-13	7.79380529677668E-13	1.93286371360062E-12	2.02638937716194E-12	1.74581238647798E-12	3.7410265424528E-13	6.23504423742134E-13	3.11752211871067E-13
0.02306	1.21583362629716E-12	1.77698760766508E-12	1.05995752036163E-12	1.02878229917452E-12	2.3069663678459E-12	1.80816282885219E-12	1.8705132712264E-12	2.24461592547168E-12	-1.8705132712264E-13	1.80816282885219E-12	7.48205308490561E-13	9.97607077987414E-13	1.77698760766508E-12	1.71463716529087E-12	1.8393380500393E-12	2.49401769496854E-13	6.23504423742134E-13	1.8705132712264E-13
0.02308	1.34053451104559E-12	1.27818406867137E-12	1.05995752036163E-12	1.02878229917452E-12	1.71463716529087E-12	1.8393380500393E-12	1.65228672291666E-12	2.18226548309747E-12	1.55876105935534E-13	1.55876105935534E-12	5.92329202555027E-13	1.24700884748427E-12	1.62111150172955E-12	1.46523539579401E-12	1.65228672291666E-12	0	7.79380529677668E-13	3.11752211871067E-14
0.0231	1.34053451104559E-12	6.54679644929241E-13	8.41730972051881E-13	9.35256635613201E-13	1.09113274154873E-12	1.90168849241351E-12	1.43406017460691E-12	1.93286371360062E-12	4.98803538993707E-13	1.27818406867137E-12	6.23504423742134E-13	1.4028849534198E-12	1.43406017460691E-12	1.49641061698112E-12	1.52758583816823E-12	-1.24700884748427E-13	9.35256635613201E-13	2.49401769496854E-13
0.02312	1.18465840511005E-12	3.11752211871067E-13	6.54679644929241E-13	8.10555750864774E-13	4.36453096619494E-13	1.96403893478772E-12	1.30935928985848E-12	1.55876105935534E-12	8.10555750864774E-13	1.05995752036163E-12	6.23504423742134E-13	1.74581238647798E-12	1.21583362629716E-12	1.68346194410376E-12	1.27818406867137E-12	-1.8705132712264E-13	1.09113274154873E-12	5.29978760180814E-13
0.02314	1.12230796273584E-12	1.8705132712264E-13	5.29978760180814E-13	7.79380529677668E-13	3.11752211871067E-14	2.05756459834904E-12	1.18465840511005E-12	1.18465840511005E-12	1.02878229917452E-12	9.04081414426094E-13	5.92329202555027E-13	2.02638937716194E-12	9.04081414426094E-13	1.93286371360062E-12	1.27818406867137E-12	-1.24700884748427E-13	1.24700884748427E-12	9.97607077987414E-13
0.02316	1.12230796273584E-12	2.49401769496854E-13	4.05277875432387E-13	8.10555750864774E-13	-6.23504423742134E-14	1.8393380500393E-12	1.27818406867137E-12	9.04081414426094E-13	1.21583362629716E-12	9.04081414426094E-13	8.41730972051881E-13	1.99521415597483E-12	6.23504423742134E-13	1.93286371360062E-12	1.15348318392295E-12	-9.35256635613201E-14	1.4028849534198E-12	1.34053451104559E-12
0.02318	1.18465840511005E-12	4.05277875432387E-13	3.42927433058174E-13	9.04081414426094E-13	1.55876105935534E-13	1.68346194410376E-12	1.37170973223269E-12	8.41730972051881E-13	1.15348318392295E-12	7.79380529677668E-13	1.09113274154873E-12	1.90168849241351E-12	3.7410265424528E-13	1.74581238647798E-12	9.66431856800308E-13	-3.11752211871067E-14	1.24700884748427E-12	1.24700884748427E-12
0.0232	1.27818406867137E-12	7.17030087303454E-13	1.55876105935534E-13	9.04081414426094E-13	6.85854866116347E-13	1.58993628054244E-12	1.37170973223269E-12	1.09113274154873E-12	9.35256635613201E-13	7.48205308490561E-13	1.34053451104559E-12	1.55876105935534E-12	1.8705132712264E-13	1.43406017460691E-12	8.72906193238988E-13	1.55876105935534E-13	1.09113274154873E-12	9.66431856800308E-13
0.02322	1.27818406867137E-12	1.02878229917452E-12	0	7.48205308490561E-13	1.12230796273584E-12	1.52758583816823E-12	1.43406017460691E-12	1.43406017460691E-12	9.66431856800308E-13	8.41730972051881E-13	1.49641061698112E-12	1.05995752036163E-12	3.11752211871067E-14	1.34053451104559E-12	6.85854866116347E-13	4.05277875432387E-13	9.04081414426094E-13	6.23504423742134E-13
0.02324	1.09113274154873E-12	1.21583362629716E-12	-2.49401769496854E-13	3.42927433058174E-13	1.55876105935534E-12	1.37170973223269E-12	1.49641061698112E-12	1.74581238647798E-12	1.30935928985848E-12	9.66431856800308E-13	1.4028849534198E-12	4.67628317806601E-13	-9.35256635613201E-14	1.55876105935534E-12	5.61153981367921E-13	6.54679644929241E-13	7.17030087303454E-13	4.98803538993707E-13
0.02326	8.10555750864774E-13	1.27818406867137E-12	-4.05277875432387E-13	6.23504423742134E-14	1.65228672291666E-12	9.97607077987414E-13	1.52758583816823E-12	1.8705132712264E-12	1.62111150172955E-12	1.02878229917452E-12	1.37170973223269E-12	9.35256635613201E-14	-1.24700884748427E-13	1.43406017460691E-12	3.42927433058174E-13	8.72906193238988E-13	6.23504423742134E-13	4.36453096619494E-13
0.02328	4.67628317806601E-13	9.97607077987414E-13	-4.36453096619494E-13	9.35256635613201E-14	1.55876105935534E-12	6.54679644929241E-13	1.4028849534198E-12	1.80816282885219E-12	1.77698760766508E-12	9.35256635613201E-13	1.34053451104559E-12	-9.35256635613201E-14	-9.35256635613201E-14	9.04081414426094E-13	3.42927433058174E-13	1.09113274154873E-12	4.36453096619494E-13	3.7410265424528E-13
0.0233	2.18226548309747E-13	6.85854866116347E-13	-3.7410265424528E-13	3.42927433058174E-13	1.21583362629716E-12	4.98803538993707E-13	1.34053451104559E-12	1.55876105935534E-12	1.68346194410376E-12	6.85854866116347E-13	1.37170973223269E-12	-1.8705132712264E-13	3.11752211871067E-14	6.23504423742134E-13	2.8057699068396E-13	1.34053451104559E-12	2.49401769496854E-13	7.17030087303454E-13
0.02332	1.24700884748427E-13	2.18226548309747E-13	-2.8057699068396E-13	7.48205308490561E-13	6.85854866116347E-13	3.7410265424528E-13	1.09113274154873E-12	1.05995752036163E-12	1.4028849534198E-12	4.98803538993707E-13	1.27818406867137E-12	3.11752211871067E-14	3.7410265424528E-13	7.17030087303454E-13	4.05277875432387E-13	1.49641061698112E-12	9.35256635613201E-14	1.24700884748427E-12
0.02334	1.8705132712264E-13	-9.35256635613201E-14	-1.24700884748427E-13	1.21583362629716E-12	1.55876105935534E-13	3.7410265424528E-13	9.97607077987414E-13	7.17030087303454E-13	1.21583362629716E-12	4.05277875432387E-13	1.15348318392295E-12	3.11752211871067E-13	4.98803538993707E-13	9.35256635613201E-13	5.92329202555027E-13	1.80816282885219E-12	1.24700884748427E-13	1.8705132712264E-12
0.02336	2.18226548309747E-13	-1.24700884748427E-13	2.49401769496854E-13	1.4028849534198E-12	-2.8057699068396E-13	7.48205308490561E-13	7.48205308490561E-13	6.85854866116347E-13	1.02878229917452E-12	3.7410265424528E-13	7.79380529677668E-13	9.35256635613201E-13	4.05277875432387E-13	7.79380529677668E-13	7.79380529677668E-13	1.93286371360062E-12	3.11752211871067E-13	2.3069663678459E-12
0.02338	6.23504423742134E-14	2.8057699068396E-13	5.61153981367921E-13	1.52758583816823E-12	-4.36453096619494E-13	1.12230796273584E-12	4.05277875432387E-13	9.35256635613201E-13	9.35256635613201E-13	4.36453096619494E-13	5.92329202555027E-13	1.34053451104559E-12	2.8057699068396E-13	6.85854866116347E-13	1.27818406867137E-12	1.8393380500393E-12	6.23504423742134E-13	2.338141589033E-12
0.0234	0	6.85854866116347E-13	9.66431856800308E-13	1.62111150172955E-12	-4.05277875432387E-13	1.62111150172955E-12	2.18226548309747E-13	1.21583362629716E-12	9.97607077987414E-13	8.72906193238988E-13	5.61153981367921E-13	1.55876105935534E-12	1.8705132712264E-13	8.41730972051881E-13	1.80816282885219E-12	1.49641061698112E-12	8.72906193238988E-13	2.02638937716194E-12
0.02342	1.24700884748427E-13	1.24700884748427E-12	1.15348318392295E-12	1.68346194410376E-12	-2.49401769496854E-13	1.90168849241351E-12	1.55876105935534E-13	1.37170973223269E-12	1.05995752036163E-12	1.30935928985848E-12	6.85854866116347E-13	1.24700884748427E-12	2.49401769496854E-13	9.35256635613201E-13	1.99521415597483E-12	1.05995752036163E-12	1.15348318392295E-12	1.43406017460691E-12
0.02344	3.42927433058174E-13	1.68346194410376E-12	1.12230796273584E-12	1.58993628054244E-12	1.8705132712264E-13	1.90168849241351E-12	1.8705132712264E-13	1.43406017460691E-12	1.12230796273584E-12	1.52758583816823E-12	8.41730972051881E-13	6.85854866116347E-13	4.05277875432387E-13	1.05995752036163E-12	1.80816282885219E-12	6.23504423742134E-13	1.21583362629716E-12	8.41730972051881E-13
0.02346	5.29978760180814E-13	1.68346194410376E-12	9.04081414426094E-13	1.49641061698112E-12	5.61153981367921E-13	1.68346194410376E-12	4.05277875432387E-13	1.52758583816823E-12	1.18465840511005E-12	1.37170973223269E-12	9.97607077987414E-13	2.18226548309747E-13	6.85854866116347E-13	1.05995752036163E-12	1.4028849534198E-12	2.18226548309747E-13	1.12230796273584E-12	4.98803538993707E-13
0.02348	8.41730972051881E-13	1.55876105935534E-12	6.54679644929241E-13	1.37170973223269E-12	9.04081414426094E-13	1.24700884748427E-12	6.23504423742134E-13	1.58993628054244E-12	1.09113274154873E-12	1.15348318392295E-12	1.09113274154873E-12	0	8.10555750864774E-13	8.41730972051881E-13	9.97607077987414E-13	1.8705132712264E-13	8.41730972051881E-13	1.24700884748427E-13
0.0235	1.05995752036163E-12	1.02878229917452E-12	2.8057699068396E-13	1.15348318392295E-12	9.35256635613201E-13	9.97607077987414E-13	7.17030087303454E-13	1.55876105935534E-12	1.15348318392295E-12	1.02878229917452E-12	1.24700884748427E-12	1.24700884748427E-13	8.10555750864774E-13	7.79380529677668E-13	4.98803538993707E-13	3.11752211871067E-13	4.98803538993707E-13	3.11752211871067E-14
0.02352	1.27818406867137E-12	7.48205308490561E-13	1.8705132712264E-13	8.72906193238988E-13	6.54679644929241E-13	8.72906193238988E-13	8.10555750864774E-13	1.46523539579401E-12	1.24700884748427E-12	1.09113274154873E-12	1.37170973223269E-12	4.36453096619494E-13	7.48205308490561E-13	9.04081414426094E-13	6.23504423742134E-14	7.48205308490561E-13	3.11752211871067E-13	1.24700884748427E-13
0.02354	1.55876105935534E-12	4.98803538993707E-13	1.24700884748427E-13	4.98803538993707E-13	4.36453096619494E-13	8.72906193238988E-13	9.04081414426094E-13	1.27818406867137E-12	1.21583362629716E-12	1.21583362629716E-12	1.30935928985848E-12	5.92329202555027E-13	6.85854866116347E-13	1.02878229917452E-12	3.42927433058174E-13	1.18465840511005E-12	1.8705132712264E-13	9.35256635613201E-14
0.02356	1.77698760766508E-12	4.98803538993707E-13	9.35256635613201E-14	1.24700884748427E-13	2.8057699068396E-13	9.04081414426094E-13	9.04081414426094E-13	9.35256635613201E-13	1.30935928985848E-12	1.4028849534198E-12	1.09113274154873E-12	6.54679644929241E-13	6.85854866116347E-13	1.18465840511005E-12	8.72906193238988E-13	1.77698760766508E-12	1.55876105935534E-13	3.7410265424528E-13
0.02358	1.93286371360062E-12	6.85854866116347E-13	2.18226548309747E-13	6.23504423742134E-14	2.8057699068396E-13	9.66431856800308E-13	7.79380529677668E-13	5.29978760180814E-13	1.34053451104559E-12	1.43406017460691E-12	9.97607077987414E-13	7.79380529677668E-13	4.98803538993707E-13	1.12230796273584E-12	1.21583362629716E-12	2.24461592547168E-12	1.8705132712264E-13	6.54679644929241E-13
0.0236	1.8705132712264E-12	1.12230796273584E-12	3.42927433058174E-13	4.36453096619494E-13	5.61153981367921E-13	9.04081414426094E-13	5.29978760180814E-13	4.36453096619494E-13	1.34053451104559E-12	1.27818406867137E-12	8.41730972051881E-13	7.48205308490561E-13	1.8705132712264E-13	8.72906193238988E-13	1.21583362629716E-12	2.61871857971696E-12	2.18226548309747E-13	9.04081414426094E-13
0.02362	1.74581238647798E-12	1.52758583816823E-12	7.17030087303454E-13	8.72906193238988E-13	1.05995752036163E-12	8.41730972051881E-13	3.11752211871067E-13	6.23504423742134E-13	1.34053451104559E-12	9.66431856800308E-13	8.41730972051881E-13	7.79380529677668E-13	-6.23504423742134E-14	8.41730972051881E-13	1.18465840511005E-12	2.71224424327828E-12	3.42927433058174E-13	1.02878229917452E-12
0.02364	1.65228672291666E-12	1.62111150172955E-12	1.02878229917452E-12	1.30935928985848E-12	1.62111150172955E-12	7.79380529677668E-13	3.11752211871067E-14	1.05995752036163E-12	1.49641061698112E-12	4.36453096619494E-13	7.48205308490561E-13	8.10555750864774E-13	-3.7410265424528E-13	9.97607077987414E-13	1.21583362629716E-12	2.49401769496854E-12	5.29978760180814E-13	1.12230796273584E-12
0.02366	1.62111150172955E-12	1.30935928985848E-12	1.43406017460691E-12	1.80816282885219E-12	2.02638937716194E-12	6.85854866116347E-13	-9.35256635613201E-14	1.30935928985848E-12	1.65228672291666E-12	-3.11752211871067E-14	5.61153981367921E-13	8.72906193238988E-13	-4.98803538993707E-13	1.15348318392295E-12	1.21583362629716E-12	1.99521415597483E-12	7.48205308490561E-13	1.15348318392295E-12
0.02368	1.65228672291666E-12	1.09113274154873E-12	1.8705132712264E-12	1.8705132712264E-12	2.15109026191036E-12	5.92329202555027E-13	9.35256635613201E-14	1.34053451104559E-12	1.55876105935534E-12	-1.8705132712264E-13	5.29978760180814E-13	8.72906193238988E-13	-2.8057699068396E-13	1.24700884748427E-12	1.15348318392295E-12	1.55876105935534E-12	1.02878229917452E-12	9.66431856800308E-13
0.0237	1.71463716529087E-12	1.02878229917452E-12	2.18226548309747E-12	1.8393380500393E-12	2.08873981953615E-12	4.98803538993707E-13	4.36453096619494E-13	1.05995752036163E-12	1.34053451104559E-12	3.11752211871067E-14	5.92329202555027E-13	7.48205308490561E-13	2.8057699068396E-13	1.4028849534198E-12	1.09113274154873E-12	9.35256635613201E-13	1.05995752036163E-12	6.85854866116347E-13
0.02372	1.71463716529087E-12	1.21583362629716E-12	2.3069663678459E-12	1.52758583816823E-12	2.02638937716194E-12	4.67628317806601E-13	6.85854866116347E-13	9.04081414426094E-13	1.05995752036163E-12	4.05277875432387E-13	7.79380529677668E-13	7.17030087303454E-13	8.41730972051881E-13	1.43406017460691E-12	1.18465840511005E-12	4.05277875432387E-13	8.41730972051881E-13	2.8057699068396E-13
0.02374	1.68346194410376E-12	1.62111150172955E-12	2.08873981953615E-12	1.21583362629716E-12	1.96403893478772E-12	3.7410265424528E-13	1.02878229917452E-12	8.10555750864774E-13	9.97607077987414E-13	7.17030087303454E-13	9.35256635613201E-13	8.10555750864774E-13	1.30935928985848E-12	1.68346194410376E-12	1.27818406867137E-12	-3.11752211871067E-14	5.29978760180814E-13	-9.35256635613201E-14
0.02376	1.62111150172955E-12	2.02638937716194E-12	1.68346194410376E-12	1.12230796273584E-12	1.49641061698112E-12	4.36453096619494E-13	1.21583362629716E-12	8.10555750864774E-13	1.21583362629716E-12	8.10555750864774E-13	1.18465840511005E-12	7.48205308490561E-13	1.68346194410376E-12	1.96403893478772E-12	1.65228672291666E-12	-2.8057699068396E-13	5.61153981367921E-13	-1.24700884748427E-13
0.02378	1.30935928985848E-12	2.338141589033E-12	1.05995752036163E-12	1.15348318392295E-12	1.05995752036163E-12	7.48205308490561E-13	1.34053451104559E-12	8.41730972051881E-13	1.18465840511005E-12	1.09113274154873E-12	1.43406017460691E-12	6.23504423742134E-13	1.8393380500393E-12	2.27579114665879E-12	1.99521415597483E-12	-2.8057699068396E-13	6.54679644929241E-13	-1.24700884748427E-13
0.0238	1.12230796273584E-12	2.58754335852986E-12	7.17030087303454E-13	1.30935928985848E-12	6.54679644929241E-13	1.09113274154873E-12	1.34053451104559E-12	1.05995752036163E-12	6.54679644929241E-13	1.18465840511005E-12	1.58993628054244E-12	3.7410265424528E-13	1.80816282885219E-12	2.58754335852986E-12	1.80816282885219E-12	-1.55876105935534E-13	9.35256635613201E-13	9.35256635613201E-14
0.02382	8.10555750864774E-13	2.7745946856525E-12	4.98803538993707E-13	1.71463716529087E-12	3.11752211871067E-13	1.24700884748427E-12	1.18465840511005E-12	1.09113274154873E-12	2.18226548309747E-13	1.15348318392295E-12	1.52758583816823E-12	2.18226548309747E-13	1.58993628054244E-12	2.68106902209118E-12	1.62111150172955E-12	3.11752211871067E-14	9.97607077987414E-13	4.05277875432387E-13
0.02384	5.61153981367921E-13	2.86812034921382E-12	3.7410265424528E-13	2.27579114665879E-12	1.24700884748427E-13	1.34053451104559E-12	1.05995752036163E-12	9.97607077987414E-13	-3.11752211871067E-14	8.72906193238988E-13	1.43406017460691E-12	2.18226548309747E-13	1.12230796273584E-12	2.58754335852986E-12	1.18465840511005E-12	3.11752211871067E-13	8.72906193238988E-13	6.23504423742134E-13
0.02386	5.92329202555027E-13	2.7745946856525E-12	4.05277875432387E-13	2.61871857971696E-12	1.55876105935534E-13	1.37170973223269E-12	7.48205308490561E-13	9.04081414426094E-13	-6.23504423742134E-14	5.61153981367921E-13	1.24700884748427E-12	4.05277875432387E-13	6.23504423742134E-13	2.36931681022011E-12	8.10555750864774E-13	7.17030087303454E-13	7.48205308490561E-13	7.79380529677668E-13
0.02388	7.79380529677668E-13	2.46284247378143E-12	5.61153981367921E-13	2.71224424327828E-12	4.05277875432387E-13	1.58993628054244E-12	7.79380529677668E-13	7.48205308490561E-13	-3.11752211871067E-14	4.36453096619494E-13	1.21583362629716E-12	6.85854866116347E-13	1.8705132712264E-13	2.05756459834904E-12	5.29978760180814E-13	1.21583362629716E-12	5.92329202555027E-13	7.48205308490561E-13
0.0239	9.97607077987414E-13	2.21344070428458E-12	8.41730972051881E-13	2.61871857971696E-12	7.79380529677668E-13	1.68346194410376E-12	9.04081414426094E-13	7.79380529677668E-13	1.55876105935534E-13	4.36453096619494E-13	1.24700884748427E-12	8.10555750864774E-13	-1.55876105935534E-13	1.71463716529087E-12	4.67628317806601E-13	1.52758583816823E-12	5.92329202555027E-13	5.29978760180814E-13
0.02392	9.97607077987414E-13	2.05756459834904E-12	1.12230796273584E-12	2.24461592547168E-12	1.05995752036163E-12	1.49641061698112E-12	9.66431856800308E-13	1.02878229917452E-12	3.7410265424528E-13	6.54679644929241E-13	1.37170973223269E-12	8.72906193238988E-13	-1.8705132712264E-13	1.34053451104559E-12	5.29978760180814E-13	1.65228672291666E-12	8.10555750864774E-13	2.49401769496854E-13
0.02394	9.97607077987414E-13	1.90168849241351E-12	1.34053451104559E-12	1.8393380500393E-12	1.18465840511005E-12	1.15348318392295E-12	1.05995752036163E-12	1.37170973223269E-12	4.98803538993707E-13	9.66431856800308E-13	1.30935928985848E-12	9.35256635613201E-13	-6.23504423742134E-14	1.09113274154873E-12	6.23504423742134E-13	1.37170973223269E-12	1.24700884748427E-12	1.24700884748427E-13
0.02396	1.02878229917452E-12	1.74581238647798E-12	1.49641061698112E-12	1.52758583816823E-12	1.21583362629716E-12	8.72906193238988E-13	1.09113274154873E-12	1.62111150172955E-12	4.98803538993707E-13	1.18465840511005E-12	1.12230796273584E-12	9.97607077987414E-13	0	1.05995752036163E-12	8.72906193238988E-13	1.05995752036163E-12	1.58993628054244E-12	9.35256635613201E-14
0.02398	1.05995752036163E-12	1.49641061698112E-12	1.62111150172955E-12	1.30935928985848E-12	1.27818406867137E-12	6.23504423742134E-13	9.97607077987414E-13	1.80816282885219E-12	2.18226548309747E-13	1.24700884748427E-12	8.72906193238988E-13	9.97607077987414E-13	3.42927433058174E-13	1.15348318392295E-12	1.21583362629716E-12	5.92329202555027E-13	1.74581238647798E-12	3.11752211871067E-13
0.024	1.21583362629716E-12	1.27818406867137E-12	1.8393380500393E-12	1.18465840511005E-12	1.21583362629716E-12	4.98803538993707E-13	9.66431856800308E-13	2.02638937716194E-12	2.18226548309747E-13	1.58993628054244E-12	7.48205308490561E-13	1.12230796273584E-12	5.61153981367921E-13	9.35256635613201E-13	1.62111150172955E-12	1.8705132712264E-13	1.77698760766508E-12	4.05277875432387E-13
0.02402	1.27818406867137E-12	1.09113274154873E-12	1.99521415597483E-12	1.34053451104559E-12	1.12230796273584E-12	3.7410265424528E-13	8.72906193238988E-13	2.15109026191036E-12	5.92329202555027E-13	1.62111150172955E-12	1.02878229917452E-12	1.43406017460691E-12	9.35256635613201E-13	3.11752211871067E-13	1.80816282885219E-12	-2.8057699068396E-13	1.55876105935534E-12	4.05277875432387E-13
0.02404	1.37170973223269E-12	8.41730972051881E-13	2.11991504072326E-12	1.49641061698112E-12	1.05995752036163E-12	3.7410265424528E-13	6.85854866116347E-13	2.21344070428458E-12	1.09113274154873E-12	1.65228672291666E-12	1.46523539579401E-12	1.77698760766508E-12	1.27818406867137E-12	3.11752211871067E-14	1.8705132712264E-12	-4.67628317806601E-13	1.30935928985848E-12	6.54679644929241E-13
0.02406	1.55876105935534E-12	3.42927433058174E-13	1.99521415597483E-12	1.43406017460691E-12	1.02878229917452E-12	4.98803538993707E-13	4.05277875432387E-13	1.99521415597483E-12	1.58993628054244E-12	1.34053451104559E-12	2.05756459834904E-12	2.02638937716194E-12	1.58993628054244E-12	0	1.77698760766508E-12	-4.05277875432387E-13	1.05995752036163E-12	1.30935928985848E-12
0.02408	1.58993628054244E-12	-9.35256635613201E-14	1.68346194410376E-12	1.18465840511005E-12	9.35256635613201E-13	5.29978760180814E-13	3.11752211871067E-13	1.55876105935534E-12	2.08873981953615E-12	1.12230796273584E-12	2.24461592547168E-12	2.15109026191036E-12	1.8705132712264E-12	-9.35256635613201E-14	1.49641061698112E-12	-1.24700884748427E-13	8.72906193238988E-13	1.90168849241351E-12
0.0241	1.71463716529087E-12	-1.55876105935534E-13	1.46523539579401E-12	7.79380529677668E-13	8.10555750864774E-13	6.23504423742134E-13	5.61153981367921E-13	1.02878229917452E-12	2.338141589033E-12	7.48205308490561E-13	2.15109026191036E-12	2.15109026191036E-12	1.80816282885219E-12	-2.18226548309747E-13	1.24700884748427E-12	3.11752211871067E-13	8.41730972051881E-13	2.64989380090407E-12
0.02412	1.71463716529087E-12	-3.11752211871067E-14	1.24700884748427E-12	4.67628317806601E-13	9.04081414426094E-13	6.23504423742134E-13	8.41730972051881E-13	6.54679644929241E-13	2.40049203140722E-12	2.8057699068396E-13	1.71463716529087E-12	1.8705132712264E-12	1.80816282885219E-12	-3.42927433058174E-13	1.18465840511005E-12	7.17030087303454E-13	9.35256635613201E-13	3.08634689752356E-12
0.02414	1.49641061698112E-12	1.24700884748427E-13	1.27818406867137E-12	1.8705132712264E-13	1.12230796273584E-12	7.48205308490561E-13	1.05995752036163E-12	5.29978760180814E-13	2.338141589033E-12	6.23504423742134E-14	1.09113274154873E-12	1.4028849534198E-12	1.74581238647798E-12	-3.11752211871067E-13	1.30935928985848E-12	9.04081414426094E-13	1.02878229917452E-12	3.30457344583331E-12
0.02416	1.09113274154873E-12	3.11752211871067E-13	1.18465840511005E-12	2.18226548309747E-13	1.12230796273584E-12	9.04081414426094E-13	1.21583362629716E-12	6.23504423742134E-13	2.08873981953615E-12	-1.24700884748427E-13	4.98803538993707E-13	9.04081414426094E-13	1.55876105935534E-12	-1.8705132712264E-13	1.65228672291666E-12	1.09113274154873E-12	1.05995752036163E-12	3.14869733989778E-12
0.02418	8.41730972051881E-13	7.48205308490561E-13	1.12230796273584E-12	2.8057699068396E-13	1.09113274154873E-12	1.09113274154873E-12	1.49641061698112E-12	5.92329202555027E-13	1.68346194410376E-12	-2.8057699068396E-13	6.23504423742134E-14	4.98803538993707E-13	1.49641061698112E-12	-1.55876105935534E-13	1.96403893478772E-12	1.27818406867137E-12	1.05995752036163E-12	2.71224424327828E-12
0.0242	8.10555750864774E-13	1.09113274154873E-12	1.24700884748427E-12	3.7410265424528E-13	1.02878229917452E-12	1.18465840511005E-12	1.74581238647798E-12	7.48205308490561E-13	1.46523539579401E-12	-4.05277875432387E-13	-2.8057699068396E-13	2.8057699068396E-13	1.58993628054244E-12	-2.8057699068396E-13	2.11991504072326E-12	1.52758583816823E-12	8.72906193238988E-13	1.90168849241351E-12
0.02422	8.72906193238988E-13	1.27818406867137E-12	1.52758583816823E-12	4.98803538993707E-13	1.05995752036163E-12	1.18465840511005E-12	1.65228672291666E-12	8.72906193238988E-13	1.4028849534198E-12	-4.05277875432387E-13	-3.11752211871067E-13	1.8705132712264E-13	1.68346194410376E-12	-1.8705132712264E-13	2.08873981953615E-12	1.58993628054244E-12	8.41730972051881E-13	1.05995752036163E-12
0.02424	1.02878229917452E-12	1.49641061698112E-12	1.90168849241351E-12	6.23504423742134E-13	9.04081414426094E-13	1.24700884748427E-12	1.27818406867137E-12	9.66431856800308E-13	1.4028849534198E-12	-3.11752211871067E-13	-2.18226548309747E-13	3.7410265424528E-13	1.62111150172955E-12	1.55876105935534E-13	1.8705132712264E-12	1.68346194410376E-12	9.04081414426094E-13	3.42927433058174E-13
0.02426	1.15348318392295E-12	1.4028849534198E-12	2.05756459834904E-12	9.97607077987414E-13	6.85854866116347E-13	1.21583362629716E-12	8.41730972051881E-13	9.97607077987414E-13	1.4028849534198E-12	0	-9.35256635613201E-14	7.17030087303454E-13	1.4028849534198E-12	5.29978760180814E-13	1.43406017460691E-12	1.58993628054244E-12	9.66431856800308E-13	-1.55876105935534E-13
0.02428	1.24700884748427E-12	1.30935928985848E-12	2.02638937716194E-12	1.27818406867137E-12	7.79380529677668E-13	1.27818406867137E-12	5.29978760180814E-13	9.35256635613201E-13	1.34053451104559E-12	1.55876105935534E-13	-1.8705132712264E-13	9.97607077987414E-13	1.52758583816823E-12	9.35256635613201E-13	8.10555750864774E-13	1.30935928985848E-12	8.10555750864774E-13	-2.49401769496854E-13
0.0243	1.24700884748427E-12	1.49641061698112E-12	1.65228672291666E-12	1.74581238647798E-12	1.30935928985848E-12	1.24700884748427E-12	3.11752211871067E-13	7.79380529677668E-13	1.21583362629716E-12	1.55876105935534E-13	-3.11752211871067E-13	1.34053451104559E-12	1.62111150172955E-12	1.4028849534198E-12	7.48205308490561E-13	1.24700884748427E-12	5.61153981367921E-13	-1.24700884748427E-13
0.02432	1.09113274154873E-12	1.8705132712264E-12	1.12230796273584E-12	2.11991504072326E-12	1.62111150172955E-12	1.24700884748427E-12	2.18226548309747E-13	5.92329202555027E-13	1.24700884748427E-12	3.11752211871067E-14	-4.67628317806601E-13	1.71463716529087E-12	1.77698760766508E-12	1.8705132712264E-12	9.35256635613201E-13	1.18465840511005E-12	4.98803538993707E-13	1.55876105935534E-13
0.02434	9.04081414426094E-13	2.36931681022011E-12	6.85854866116347E-13	2.46284247378143E-12	1.65228672291666E-12	1.21583362629716E-12	2.49401769496854E-13	6.85854866116347E-13	1.21583362629716E-12	-6.23504423742134E-14	-3.11752211871067E-13	1.93286371360062E-12	1.8393380500393E-12	2.18226548309747E-12	1.30935928985848E-12	1.12230796273584E-12	8.41730972051881E-13	4.36453096619494E-13
0.02436	6.23504423742134E-13	2.61871857971696E-12	4.05277875432387E-13	2.68106902209118E-12	1.4028849534198E-12	1.21583362629716E-12	4.05277875432387E-13	8.10555750864774E-13	1.18465840511005E-12	0	-1.24700884748427E-13	1.99521415597483E-12	1.90168849241351E-12	2.3069663678459E-12	1.4028849534198E-12	1.21583362629716E-12	1.37170973223269E-12	7.48205308490561E-13
0.02438	5.29978760180814E-13	2.61871857971696E-12	3.42927433058174E-13	2.71224424327828E-12	1.12230796273584E-12	1.34053451104559E-12	5.92329202555027E-13	1.09113274154873E-12	1.15348318392295E-12	1.24700884748427E-13	2.8057699068396E-13	1.74581238647798E-12	1.96403893478772E-12	2.3069663678459E-12	1.58993628054244E-12	1.09113274154873E-12	1.93286371360062E-12	8.41730972051881E-13
0.0244	4.67628317806601E-13	2.27579114665879E-12	3.42927433058174E-13	2.46284247378143E-12	8.41730972051881E-13	1.4028849534198E-12	8.10555750864774E-13	1.43406017460691E-12	1.15348318392295E-12	4.36453096619494E-13	4.36453096619494E-13	1.37170973223269E-12	2.02638937716194E-12	2.11991504072326E-12	1.8705132712264E-12	9.97607077987414E-13	2.27579114665879E-12	9.66431856800308E-13
0.02442	7.17030087303454E-13	1.93286371360062E-12	4.98803538993707E-13	2.05756459834904E-12	4.05277875432387E-13	1.37170973223269E-12	9.35256635613201E-13	1.8705132712264E-12	1.34053451104559E-12	6.85854866116347E-13	4.98803538993707E-13	1.09113274154873E-12	2.11991504072326E-12	1.93286371360062E-12	2.05756459834904E-12	7.79380529677668E-13	2.40049203140722E-12	9.66431856800308E-13
0.02444	8.41730972051881E-13	1.65228672291666E-12	7.17030087303454E-13	1.62111150172955E-12	1.55876105935534E-13	1.30935928985848E-12	1.12230796273584E-12	2.21344070428458E-12	1.43406017460691E-12	1.09113274154873E-12	4.98803538993707E-13	9.97607077987414E-13	2.11991504072326E-12	1.62111150172955E-12	2.08873981953615E-12	5.92329202555027E-13	2.18226548309747E-12	8.41730972051881E-13
0.02446	9.04081414426094E-13	1.21583362629716E-12	7.79380529677668E-13	9.97607077987414E-13	9.35256635613201E-14	1.34053451104559E-12	1.24700884748427E-12	2.24461592547168E-12	1.62111150172955E-12	1.49641061698112E-12	5.61153981367921E-13	9.66431856800308E-13	1.99521415597483E-12	1.37170973223269E-12	2.11991504072326E-12	4.36453096619494E-13	1.8393380500393E-12	9.04081414426094E-13
0.02448	8.41730972051881E-13	1.15348318392295E-12	8.72906193238988E-13	3.42927433058174E-13	3.7410265424528E-13	1.37170973223269E-12	1.21583362629716E-12	2.02638937716194E-12	1.93286371360062E-12	2.08873981953615E-12	9.35256635613201E-13	1.02878229917452E-12	1.74581238647798E-12	1.12230796273584E-12	2.338141589033E-12	9.35256635613201E-14	1.68346194410376E-12	9.35256635613201E-13
0.0245	8.41730972051881E-13	1.24700884748427E-12	7.48205308490561E-13	-1.8705132712264E-13	5.92329202555027E-13	1.30935928985848E-12	1.09113274154873E-12	1.58993628054244E-12	2.15109026191036E-12	2.52519291615564E-12	1.18465840511005E-12	1.18465840511005E-12	1.4028849534198E-12	9.66431856800308E-13	2.99282123396224E-12	-3.11752211871067E-14	1.55876105935534E-12	8.72906193238988E-13
0.02452	9.04081414426094E-13	1.46523539579401E-12	7.17030087303454E-13	-5.61153981367921E-13	7.48205308490561E-13	1.15348318392295E-12	8.72906193238988E-13	1.27818406867137E-12	2.08873981953615E-12	2.58754335852986E-12	1.27818406867137E-12	1.27818406867137E-12	1.12230796273584E-12	8.41730972051881E-13	3.36692388820752E-12	-6.23504423742134E-14	1.43406017460691E-12	7.79380529677668E-13
0.02454	1.09113274154873E-12	1.68346194410376E-12	8.41730972051881E-13	-6.23504423742134E-13	8.41730972051881E-13	6.85854866116347E-13	4.36453096619494E-13	1.02878229917452E-12	1.4028849534198E-12	2.21344070428458E-12	1.43406017460691E-12	1.21583362629716E-12	1.09113274154873E-12	7.79380529677668E-13	3.2733982246462E-12	2.8057699068396E-13	1.27818406867137E-12	5.92329202555027E-13
0.02456	1.46523539579401E-12	2.05756459834904E-12	9.97607077987414E-13	-3.7410265424528E-13	7.79380529677668E-13	0	-1.8705132712264E-13	8.72906193238988E-13	6.54679644929241E-13	1.62111150172955E-12	1.4028849534198E-12	1.02878229917452E-12	1.05995752036163E-12	8.41730972051881E-13	2.7745946856525E-12	7.79380529677668E-13	1.21583362629716E-12	4.98803538993707E-13
0.02458	1.77698760766508E-12	2.21344070428458E-12	9.66431856800308E-13	6.23504423742134E-14	7.79380529677668E-13	-5.61153981367921E-13	-6.85854866116347E-13	7.48205308490561E-13	1.24700884748427E-13	9.97607077987414E-13	1.21583362629716E-12	6.23504423742134E-13	1.09113274154873E-12	9.04081414426094E-13	1.93286371360062E-12	1.34053451104559E-12	1.18465840511005E-12	3.42927433058174E-13
0.0246	1.90168849241351E-12	2.15109026191036E-12	9.04081414426094E-13	3.7410265424528E-13	7.17030087303454E-13	-7.79380529677668E-13	-6.85854866116347E-13	6.85854866116347E-13	-9.35256635613201E-14	6.23504423742134E-13	1.02878229917452E-12	4.05277875432387E-13	1.18465840511005E-12	1.09113274154873E-12	1.21583362629716E-12	1.52758583816823E-12	1.27818406867137E-12	6.23504423742134E-14
0.02462	1.93286371360062E-12	2.02638937716194E-12	9.04081414426094E-13	6.54679644929241E-13	8.10555750864774E-13	-7.17030087303454E-13	-2.49401769496854E-13	6.85854866116347E-13	-9.35256635613201E-14	3.11752211871067E-13	7.17030087303454E-13	2.18226548309747E-13	1.30935928985848E-12	9.66431856800308E-13	6.54679644929241E-13	1.4028849534198E-12	1.4028849534198E-12	-1.24700884748427E-13
0.02464	1.93286371360062E-12	1.90168849241351E-12	6.85854866116347E-13	9.04081414426094E-13	9.97607077987414E-13	-6.85854866116347E-13	2.49401769496854E-13	6.23504423742134E-13	-9.35256635613201E-14	1.8705132712264E-13	6.23504423742134E-13	3.42927433058174E-13	1.12230796273584E-12	8.41730972051881E-13	4.05277875432387E-13	1.05995752036163E-12	1.4028849534198E-12	-1.24700884748427E-13
0.02466	1.8705132712264E-12	1.77698760766508E-12	4.05277875432387E-13	1.15348318392295E-12	9.97607077987414E-13	-8.10555750864774E-13	7.48205308490561E-13	4.36453096619494E-13	1.8705132712264E-13	1.24700884748427E-13	5.61153981367921E-13	5.92329202555027E-13	9.66431856800308E-13	5.61153981367921E-13	2.8057699068396E-13	8.41730972051881E-13	1.43406017460691E-12	2.49401769496854E-13
0.02468	1.74581238647798E-12	1.77698760766508E-12	2.49401769496854E-13	1.37170973223269E-12	1.15348318392295E-12	-9.97607077987414E-13	1.15348318392295E-12	3.7410265424528E-13	3.7410265424528E-13	3.11752211871067E-14	4.36453096619494E-13	1.12230796273584E-12	6.54679644929241E-13	1.8705132712264E-13	3.7410265424528E-13	6.54679644929241E-13	1.21583362629716E-12	5.29978760180814E-13
0.0247	1.30935928985848E-12	1.65228672291666E-12	2.18226548309747E-13	1.49641061698112E-12	1.4028849534198E-12	-8.72906193238988E-13	1.58993628054244E-12	1.55876105935534E-13	4.36453096619494E-13	-6.23504423742134E-14	4.98803538993707E-13	1.74581238647798E-12	4.36453096619494E-13	-1.8705132712264E-13	5.29978760180814E-13	4.98803538993707E-13	1.12230796273584E-12	5.92329202555027E-13
0.02472	8.41730972051881E-13	1.4028849534198E-12	4.36453096619494E-13	1.77698760766508E-12	1.68346194410376E-12	-5.61153981367921E-13	2.02638937716194E-12	3.11752211871067E-14	1.8705132712264E-13	0	6.85854866116347E-13	2.15109026191036E-12	1.55876105935534E-13	-1.55876105935534E-13	8.72906193238988E-13	3.42927433058174E-13	1.02878229917452E-12	6.85854866116347E-13
0.02474	4.05277875432387E-13	1.05995752036163E-12	6.54679644929241E-13	1.80816282885219E-12	1.77698760766508E-12	-2.49401769496854E-13	2.27579114665879E-12	-2.8057699068396E-13	9.35256635613201E-14	6.23504423742134E-14	8.72906193238988E-13	2.58754335852986E-12	6.23504423742134E-14	3.11752211871067E-13	1.18465840511005E-12	4.67628317806601E-13	1.02878229917452E-12	5.29978760180814E-13
0.02476	6.23504423742134E-14	5.92329202555027E-13	9.97607077987414E-13	1.80816282885219E-12	1.74581238647798E-12	1.55876105935534E-13	2.18226548309747E-12	-3.11752211871067E-13	3.7410265424528E-13	3.11752211871067E-14	9.97607077987414E-13	2.74341946446539E-12	2.8057699068396E-13	7.48205308490561E-13	1.49641061698112E-12	4.36453096619494E-13	9.97607077987414E-13	2.18226548309747E-13
0.02478	-6.23504423742134E-14	2.49401769496854E-13	1.27818406867137E-12	1.68346194410376E-12	1.43406017460691E-12	5.61153981367921E-13	2.18226548309747E-12	-1.24700884748427E-13	7.17030087303454E-13	2.49401769496854E-13	1.09113274154873E-12	2.8057699068396E-12	6.85854866116347E-13	1.12230796273584E-12	1.65228672291666E-12	4.67628317806601E-13	1.02878229917452E-12	6.23504423742134E-14
0.0248	-1.24700884748427E-13	6.23504423742134E-14	1.52758583816823E-12	1.65228672291666E-12	9.04081414426094E-13	1.09113274154873E-12	2.08873981953615E-12	4.05277875432387E-13	1.21583362629716E-12	6.23504423742134E-13	1.37170973223269E-12	2.58754335852986E-12	1.09113274154873E-12	1.02878229917452E-12	1.62111150172955E-12	4.67628317806601E-13	1.12230796273584E-12	9.35256635613201E-14
0.02482	2.8057699068396E-13	-1.8705132712264E-13	1.49641061698112E-12	1.65228672291666E-12	2.8057699068396E-13	1.34053451104559E-12	2.24461592547168E-12	1.09113274154873E-12	1.77698760766508E-12	1.27818406867137E-12	2.02638937716194E-12	2.21344070428458E-12	1.43406017460691E-12	7.79380529677668E-13	1.62111150172955E-12	4.98803538993707E-13	1.15348318392295E-12	5.92329202555027E-13
0.02484	8.72906193238988E-13	-4.36453096619494E-13	1.30935928985848E-12	1.52758583816823E-12	-4.36453096619494E-13	1.4028849534198E-12	2.49401769496854E-12	1.68346194410376E-12	2.02638937716194E-12	2.08873981953615E-12	2.18226548309747E-12	1.80816282885219E-12	1.49641061698112E-12	5.92329202555027E-13	1.74581238647798E-12	6.54679644929241E-13	1.21583362629716E-12	1.18465840511005E-12
0.02486	1.58993628054244E-12	-3.7410265424528E-13	1.18465840511005E-12	1.27818406867137E-12	-1.02878229917452E-12	1.34053451104559E-12	2.61871857971696E-12	2.15109026191036E-12	2.24461592547168E-12	2.61871857971696E-12	1.68346194410376E-12	1.62111150172955E-12	1.62111150172955E-12	7.17030087303454E-13	1.8705132712264E-12	9.04081414426094E-13	1.12230796273584E-12	1.52758583816823E-12
0.02488	2.02638937716194E-12	-6.23504423742134E-14	1.24700884748427E-12	1.09113274154873E-12	-1.30935928985848E-12	1.09113274154873E-12	2.338141589033E-12	2.52519291615564E-12	2.338141589033E-12	2.8057699068396E-12	9.97607077987414E-13	1.65228672291666E-12	1.37170973223269E-12	8.10555750864774E-13	1.90168849241351E-12	1.18465840511005E-12	1.05995752036163E-12	1.49641061698112E-12
0.0249	2.02638937716194E-12	4.05277875432387E-13	1.52758583816823E-12	8.72906193238988E-13	-1.12230796273584E-12	1.34053451104559E-12	1.8705132712264E-12	2.64989380090407E-12	2.24461592547168E-12	2.64989380090407E-12	7.17030087303454E-13	1.93286371360062E-12	1.18465840511005E-12	9.04081414426094E-13	1.90168849241351E-12	1.4028849534198E-12	1.05995752036163E-12	1.21583362629716E-12
0.02492	1.80816282885219E-12	7.17030087303454E-13	1.80816282885219E-12	8.72906193238988E-13	-6.85854866116347E-13	1.65228672291666E-12	1.27818406867137E-12	2.68106902209118E-12	1.99521415597483E-12	2.05756459834904E-12	5.92329202555027E-13	2.11991504072326E-12	9.04081414426094E-13	9.66431856800308E-13	1.8705132712264E-12	1.37170973223269E-12	8.10555750864774E-13	9.97607077987414E-13
0.02494	1.4028849534198E-12	9.04081414426094E-13	1.65228672291666E-12	1.09113274154873E-12	-3.11752211871067E-14	1.90168849241351E-12	7.79380529677668E-13	2.68106902209118E-12	1.65228672291666E-12	1.46523539579401E-12	4.67628317806601E-13	2.18226548309747E-12	8.72906193238988E-13	9.35256635613201E-13	1.93286371360062E-12	1.18465840511005E-12	4.98803538993707E-13	8.41730972051881E-13
0.02496	9.35256635613201E-13	1.02878229917452E-12	1.37170973223269E-12	1.43406017460691E-12	4.98803538993707E-13	2.11991504072326E-12	3.42927433058174E-13	2.55636813734275E-12	1.46523539579401E-12	9.66431856800308E-13	2.49401769496854E-13	1.93286371360062E-12	1.02878229917452E-12	8.72906193238988E-13	2.02638937716194E-12	8.72906193238988E-13	-6.23504423742134E-14	8.72906193238988E-13
0.02498	4.05277875432387E-13	1.09113274154873E-12	1.12230796273584E-12	1.99521415597483E-12	7.17030087303454E-13	2.24461592547168E-12	1.24700884748427E-13	2.08873981953615E-12	1.15348318392295E-12	7.17030087303454E-13	3.42927433058174E-13	1.58993628054244E-12	1.27818406867137E-12	8.72906193238988E-13	2.05756459834904E-12	5.61153981367921E-13	-4.67628317806601E-13	9.97607077987414E-13
0.025	-6.23504423742134E-14	1.05995752036163E-12	8.72906193238988E-13	2.338141589033E-12	5.92329202555027E-13	2.18226548309747E-12	1.8705132712264E-13	1.58993628054244E-12	1.02878229917452E-12	7.17030087303454E-13	5.92329202555027E-13	1.15348318392295E-12	1.34053451104559E-12	9.97607077987414E-13	1.8705132712264E-12	2.8057699068396E-13	-7.48205308490561E-13	1.12230796273584E-12
0.02502	-9.35256635613201E-14	1.02878229917452E-12	8.72906193238988E-13	2.52519291615564E-12	1.8705132712264E-13	2.05756459834904E-12	4.98803538993707E-13	1.15348318392295E-12	1.02878229917452E-12	1.05995752036163E-12	9.04081414426094E-13	9.35256635613201E-13	1.4028849534198E-12	1.02878229917452E-12	1.43406017460691E-12	3.11752211871067E-14	-7.17030087303454E-13	1.02878229917452E-12
0.02504	-9.35256635613201E-14	9.97607077987414E-13	7.17030087303454E-13	2.36931681022011E-12	1.55876105935534E-13	1.93286371360062E-12	9.97607077987414E-13	9.04081414426094E-13	9.35256635613201E-13	1.62111150172955E-12	8.72906193238988E-13	8.10555750864774E-13	1.43406017460691E-12	9.66431856800308E-13	6.54679644929241E-13	-6.23504423742134E-14	-3.7410265424528E-13	7.17030087303454E-13
0.02506	1.8705132712264E-13	1.05995752036163E-12	7.48205308490561E-13	2.05756459834904E-12	5.29978760180814E-13	1.93286371360062E-12	1.52758583816823E-12	6.85854866116347E-13	9.97607077987414E-13	1.96403893478772E-12	8.10555750864774E-13	8.41730972051881E-13	1.43406017460691E-12	1.02878229917452E-12	1.55876105935534E-13	3.11752211871067E-14	3.11752211871067E-13	6.85854866116347E-13
0.02508	3.11752211871067E-13	1.30935928985848E-12	8.41730972051881E-13	1.71463716529087E-12	9.04081414426094E-13	1.8705132712264E-12	2.02638937716194E-12	6.23504423742134E-13	9.35256635613201E-13	2.05756459834904E-12	8.72906193238988E-13	1.12230796273584E-12	1.49641061698112E-12	1.09113274154873E-12	3.11752211871067E-14	3.11752211871067E-13	8.41730972051881E-13	6.23504423742134E-13
0.0251	3.7410265424528E-13	1.58993628054244E-12	1.05995752036163E-12	1.43406017460691E-12	1.05995752036163E-12	1.77698760766508E-12	2.49401769496854E-12	4.67628317806601E-13	8.72906193238988E-13	1.99521415597483E-12	9.04081414426094E-13	1.4028849534198E-12	1.71463716529087E-12	1.15348318392295E-12	3.7410265424528E-13	6.54679644929241E-13	1.4028849534198E-12	5.92329202555027E-13
0.02512	4.98803538993707E-13	1.77698760766508E-12	1.46523539579401E-12	1.27818406867137E-12	1.12230796273584E-12	1.71463716529087E-12	2.68106902209118E-12	2.8057699068396E-13	7.17030087303454E-13	1.77698760766508E-12	7.79380529677668E-13	1.58993628054244E-12	1.80816282885219E-12	1.18465840511005E-12	7.48205308490561E-13	1.05995752036163E-12	1.74581238647798E-12	5.92329202555027E-13
0.02514	6.85854866116347E-13	1.65228672291666E-12	1.8393380500393E-12	1.27818406867137E-12	1.27818406867137E-12	1.68346194410376E-12	2.74341946446539E-12	3.11752211871067E-13	6.54679644929241E-13	1.30935928985848E-12	6.23504423742134E-13	1.55876105935534E-12	1.74581238647798E-12	1.21583362629716E-12	1.05995752036163E-12	1.18465840511005E-12	1.77698760766508E-12	6.85854866116347E-13
0.02516	9.97607077987414E-13	1.62111150172955E-12	1.96403893478772E-12	1.46523539579401E-12	1.15348318392295E-12	1.58993628054244E-12	2.49401769496854E-12	4.36453096619494E-13	4.36453096619494E-13	8.10555750864774E-13	4.98803538993707E-13	1.55876105935534E-12	1.46523539579401E-12	1.27818406867137E-12	1.37170973223269E-12	1.21583362629716E-12	1.74581238647798E-12	8.72906193238988E-13
0.02518	1.27818406867137E-12	1.74581238647798E-12	1.68346194410376E-12	1.52758583816823E-12	8.41730972051881E-13	1.52758583816823E-12	1.8705132712264E-12	4.67628317806601E-13	1.24700884748427E-13	3.7410265424528E-13	4.05277875432387E-13	1.43406017460691E-12	1.12230796273584E-12	1.24700884748427E-12	1.55876105935534E-12	1.09113274154873E-12	1.74581238647798E-12	9.35256635613201E-13
0.0252	1.58993628054244E-12	1.8705132712264E-12	1.46523539579401E-12	1.43406017460691E-12	6.23504423742134E-13	1.4028849534198E-12	1.02878229917452E-12	5.61153981367921E-13	-6.23504423742134E-14	1.55876105935534E-13	5.29978760180814E-13	1.4028849534198E-12	9.35256635613201E-13	1.21583362629716E-12	1.62111150172955E-12	9.35256635613201E-13	1.74581238647798E-12	1.12230796273584E-12
0.02522	1.62111150172955E-12	1.93286371360062E-12	1.37170973223269E-12	1.27818406867137E-12	4.98803538993707E-13	1.30935928985848E-12	2.8057699068396E-13	6.85854866116347E-13	1.55876105935534E-13	3.7410265424528E-13	7.48205308490561E-13	1.27818406867137E-12	1.05995752036163E-12	1.05995752036163E-12	1.55876105935534E-12	5.92329202555027E-13	1.65228672291666E-12	1.21583362629716E-12
0.02524	1.43406017460691E-12	1.74581238647798E-12	1.43406017460691E-12	8.72906193238988E-13	6.85854866116347E-13	1.30935928985848E-12	-3.42927433058174E-13	9.97607077987414E-13	4.36453096619494E-13	8.41730972051881E-13	7.79380529677668E-13	1.27818406867137E-12	1.34053451104559E-12	9.04081414426094E-13	1.80816282885219E-12	2.8057699068396E-13	1.30935928985848E-12	1.55876105935534E-12
0.02526	1.21583362629716E-12	1.34053451104559E-12	1.58993628054244E-12	6.85854866116347E-13	1.15348318392295E-12	1.37170973223269E-12	-4.67628317806601E-13	1.37170973223269E-12	5.29978760180814E-13	1.43406017460691E-12	4.98803538993707E-13	1.52758583816823E-12	1.65228672291666E-12	5.92329202555027E-13	1.96403893478772E-12	1.24700884748427E-13	8.41730972051881E-13	1.71463716529087E-12
0.02528	9.97607077987414E-13	9.04081414426094E-13	1.74581238647798E-12	4.67628317806601E-13	1.62111150172955E-12	1.55876105935534E-12	-4.67628317806601E-13	1.55876105935534E-12	4.67628317806601E-13	1.74581238647798E-12	1.8705132712264E-13	1.99521415597483E-12	1.8393380500393E-12	3.42927433058174E-13	1.77698760766508E-12	4.36453096619494E-13	2.49401769496854E-13	1.80816282885219E-12
0.0253	8.10555750864774E-13	5.61153981367921E-13	2.02638937716194E-12	4.05277875432387E-13	1.74581238647798E-12	1.58993628054244E-12	-2.18226548309747E-13	1.71463716529087E-12	3.42927433058174E-13	2.02638937716194E-12	-1.24700884748427E-13	2.3069663678459E-12	1.99521415597483E-12	1.24700884748427E-13	1.52758583816823E-12	1.27818406867137E-12	-2.49401769496854E-13	1.68346194410376E-12
0.02532	7.48205308490561E-13	4.98803538993707E-13	2.15109026191036E-12	4.67628317806601E-13	1.93286371360062E-12	1.68346194410376E-12	-2.8057699068396E-13	1.55876105935534E-12	4.36453096619494E-13	2.15109026191036E-12	-3.11752211871067E-14	2.36931681022011E-12	2.08873981953615E-12	1.8705132712264E-13	1.12230796273584E-12	1.8705132712264E-12	-4.67628317806601E-13	1.43406017460691E-12
0.02534	9.04081414426094E-13	5.92329202555027E-13	2.18226548309747E-12	4.36453096619494E-13	1.8393380500393E-12	1.71463716529087E-12	-4.05277875432387E-13	1.24700884748427E-12	6.23504423742134E-13	2.21344070428458E-12	1.8705132712264E-13	2.27579114665879E-12	1.93286371360062E-12	5.61153981367921E-13	7.17030087303454E-13	1.8705132712264E-12	-3.11752211871067E-13	9.97607077987414E-13
0.02536	1.09113274154873E-12	9.66431856800308E-13	2.02638937716194E-12	3.42927433058174E-13	1.71463716529087E-12	1.55876105935534E-12	-1.8705132712264E-13	7.48205308490561E-13	9.97607077987414E-13	2.3069663678459E-12	5.29978760180814E-13	2.02638937716194E-12	1.55876105935534E-12	1.02878229917452E-12	5.92329202555027E-13	1.55876105935534E-12	0	3.42927433058174E-13
0.02538	1.18465840511005E-12	1.30935928985848E-12	1.90168849241351E-12	3.42927433058174E-13	1.55876105935534E-12	1.58993628054244E-12	1.55876105935534E-13	3.7410265424528E-13	1.09113274154873E-12	2.61871857971696E-12	9.35256635613201E-13	1.68346194410376E-12	1.18465840511005E-12	1.49641061698112E-12	4.98803538993707E-13	1.27818406867137E-12	4.05277875432387E-13	-3.42927433058174E-13
0.0254	1.15348318392295E-12	1.58993628054244E-12	1.80816282885219E-12	4.36453096619494E-13	1.30935928985848E-12	1.49641061698112E-12	8.41730972051881E-13	1.24700884748427E-13	1.15348318392295E-12	2.8057699068396E-12	1.27818406867137E-12	1.27818406867137E-12	8.41730972051881E-13	1.65228672291666E-12	5.92329202555027E-13	1.15348318392295E-12	6.54679644929241E-13	-3.7410265424528E-13
0.02542	1.05995752036163E-12	1.71463716529087E-12	1.65228672291666E-12	4.05277875432387E-13	1.27818406867137E-12	7.17030087303454E-13	1.24700884748427E-12	1.55876105935534E-13	1.18465840511005E-12	2.83694512802671E-12	1.52758583816823E-12	1.02878229917452E-12	3.7410265424528E-13	1.4028849534198E-12	5.61153981367921E-13	1.15348318392295E-12	6.85854866116347E-13	-1.8705132712264E-13
0.02544	9.04081414426094E-13	1.77698760766508E-12	1.55876105935534E-12	3.7410265424528E-13	1.09113274154873E-12	0	1.55876105935534E-12	1.8705132712264E-13	8.72906193238988E-13	2.64989380090407E-12	1.55876105935534E-12	8.41730972051881E-13	1.55876105935534E-13	1.15348318392295E-12	6.54679644929241E-13	1.27818406867137E-12	6.85854866116347E-13	2.18226548309747E-13
0.02546	1.15348318392295E-12	1.77698760766508E-12	1.68346194410376E-12	6.23504423742134E-13	8.72906193238988E-13	-4.05277875432387E-13	1.80816282885219E-12	1.24700884748427E-13	5.29978760180814E-13	2.40049203140722E-12	1.4028849534198E-12	6.85854866116347E-13	-3.11752211871067E-14	7.48205308490561E-13	8.10555750864774E-13	1.37170973223269E-12	4.67628317806601E-13	5.29978760180814E-13
0.02548	1.52758583816823E-12	1.77698760766508E-12	1.90168849241351E-12	9.35256635613201E-13	8.10555750864774E-13	-4.67628317806601E-13	1.90168849241351E-12	1.24700884748427E-13	0	1.90168849241351E-12	1.15348318392295E-12	6.54679644929241E-13	-3.11752211871067E-14	4.36453096619494E-13	9.35256635613201E-13	1.27818406867137E-12	2.49401769496854E-13	1.09113274154873E-12
0.0255	1.52758583816823E-12	1.74581238647798E-12	1.99521415597483E-12	1.4028849534198E-12	9.35256635613201E-13	-5.29978760180814E-13	1.90168849241351E-12	1.8705132712264E-13	-5.29978760180814E-13	1.55876105935534E-12	1.12230796273584E-12	6.23504423742134E-13	3.42927433058174E-13	1.24700884748427E-13	1.15348318392295E-12	1.12230796273584E-12	6.23504423742134E-14	1.58993628054244E-12
0.02552	1.27818406867137E-12	1.58993628054244E-12	1.93286371360062E-12	1.8393380500393E-12	1.24700884748427E-12	-4.05277875432387E-13	1.8705132712264E-12	1.8705132712264E-13	-5.92329202555027E-13	1.21583362629716E-12	1.05995752036163E-12	7.48205308490561E-13	5.92329202555027E-13	-1.8705132712264E-13	1.34053451104559E-12	6.85854866116347E-13	3.11752211871067E-14	1.77698760766508E-12
0.02554	9.04081414426094E-13	1.30935928985848E-12	1.77698760766508E-12	2.18226548309747E-12	1.49641061698112E-12	0	1.74581238647798E-12	3.42927433058174E-13	-5.61153981367921E-13	1.02878229917452E-12	1.02878229917452E-12	9.35256635613201E-13	8.41730972051881E-13	-1.24700884748427E-13	1.43406017460691E-12	3.11752211871067E-13	1.8705132712264E-13	1.74581238647798E-12
0.02556	4.98803538993707E-13	9.66431856800308E-13	1.52758583816823E-12	2.3069663678459E-12	1.37170973223269E-12	5.29978760180814E-13	1.8705132712264E-12	5.61153981367921E-13	-2.8057699068396E-13	9.35256635613201E-13	1.21583362629716E-12	1.27818406867137E-12	1.09113274154873E-12	1.24700884748427E-13	1.18465840511005E-12	3.11752211871067E-13	2.8057699068396E-13	1.80816282885219E-12
0.02558	2.49401769496854E-13	6.54679644929241E-13	1.24700884748427E-12	2.21344070428458E-12	1.02878229917452E-12	9.97607077987414E-13	1.96403893478772E-12	7.79380529677668E-13	2.49401769496854E-13	8.72906193238988E-13	1.62111150172955E-12	1.68346194410376E-12	1.37170973223269E-12	4.98803538993707E-13	9.04081414426094E-13	4.67628317806601E-13	5.29978760180814E-13	1.74581238647798E-12
0.0256	3.11752211871067E-13	4.67628317806601E-13	1.18465840511005E-12	1.99521415597483E-12	4.67628317806601E-13	1.30935928985848E-12	2.08873981953615E-12	9.97607077987414E-13	7.48205308490561E-13	1.05995752036163E-12	1.71463716529087E-12	2.05756459834904E-12	1.71463716529087E-12	6.85854866116347E-13	7.79380529677668E-13	7.48205308490561E-13	7.17030087303454E-13	1.58993628054244E-12
0.02562	8.41730972051881E-13	3.42927433058174E-13	1.18465840511005E-12	1.65228672291666E-12	3.11752211871067E-14	1.37170973223269E-12	1.96403893478772E-12	1.12230796273584E-12	1.15348318392295E-12	1.15348318392295E-12	1.21583362629716E-12	2.18226548309747E-12	1.68346194410376E-12	8.72906193238988E-13	9.04081414426094E-13	1.05995752036163E-12	7.17030087303454E-13	1.55876105935534E-12
[truncated: 53,718 more rows]
