# Supplementary material for: Reliability of an interneuron response depends on an integrated sensory state
Source: eLife. 2019 Nov 13;8:e50566. doi: 10.7554/eLife.50566 (PMC6894930; doi:10.7554/eLife.50566)
Supplement: Figure 6—source data 1. [file elife-50566-fig6-data1.zip › Figure S6B_AIA Voltage-Clamp raw data for calculating IV curve/150915AIAGC5_1.txt]

	IV-long	IV-long_4	IV-long_6	IV-long_8	IV-long_10	IV-long_12	IV-long_14	IV-long_16	IV-long_18	IV-long_20	IV-long_22	IV-long_24	IV-long_26	IV-long_28	IV-long_30	IV-long_32	IV-long_34	IV-long_36
s	A	A	A	A	A	A	A	A	A	A	A	A	A	A	A	A	A	A
Time	Imon-1	Imon-1	Imon-1	Imon-1	Imon-1	Imon-1	Imon-1	Imon-1	Imon-1	Imon-1	Imon-1	Imon-1	Imon-1	Imon-1	Imon-1	Imon-1	Imon-1	Imon-1
0.005	-1.80816282885219E-12	2.18226548309747E-13	-3.42927433058174E-13	7.17030087303454E-13	0	-2.49401769496854E-13	-7.79380529677668E-13	-9.35256635613201E-14	4.98803538993707E-13	9.35256635613201E-14	1.80816282885219E-12	1.21583362629716E-12	6.23504423742134E-13	9.35256635613201E-13	1.09113274154873E-12	-5.61153981367921E-13	-9.04081414426094E-13	1.18465840511005E-12
0.00502	-1.55876105935534E-12	1.55876105935534E-13	6.23504423742134E-14	6.23504423742134E-13	1.55876105935534E-13	-3.11752211871067E-14	-5.92329202555027E-13	-1.24700884748427E-13	2.49401769496854E-13	4.05277875432387E-13	2.08873981953615E-12	1.37170973223269E-12	6.85854866116347E-13	4.98803538993707E-13	1.15348318392295E-12	-6.23504423742134E-14	-7.79380529677668E-13	1.02878229917452E-12
0.00504	-1.27818406867137E-12	1.55876105935534E-13	5.61153981367921E-13	5.29978760180814E-13	3.11752211871067E-13	9.35256635613201E-14	-3.7410265424528E-13	-3.11752211871067E-13	-3.11752211871067E-13	5.29978760180814E-13	1.8705132712264E-12	1.34053451104559E-12	9.35256635613201E-13	3.11752211871067E-14	1.15348318392295E-12	4.05277875432387E-13	-7.17030087303454E-13	8.41730972051881E-13
0.00506	-7.17030087303454E-13	3.11752211871067E-13	1.05995752036163E-12	5.92329202555027E-13	2.8057699068396E-13	1.55876105935534E-13	-2.18226548309747E-13	-6.23504423742134E-13	-7.79380529677668E-13	7.48205308490561E-13	1.46523539579401E-12	1.02878229917452E-12	9.66431856800308E-13	-3.7410265424528E-13	8.10555750864774E-13	7.48205308490561E-13	-8.72906193238988E-13	6.85854866116347E-13
0.00508	1.24700884748427E-13	3.7410265424528E-13	1.55876105935534E-12	7.17030087303454E-13	6.23504423742134E-14	1.8705132712264E-13	-3.11752211871067E-13	-6.85854866116347E-13	-8.72906193238988E-13	9.04081414426094E-13	9.97607077987414E-13	3.42927433058174E-13	5.92329202555027E-13	-5.29978760180814E-13	3.7410265424528E-13	9.66431856800308E-13	-1.27818406867137E-12	5.29978760180814E-13
0.0051	8.41730972051881E-13	6.23504423742134E-13	2.02638937716194E-12	6.85854866116347E-13	-2.49401769496854E-13	2.49401769496854E-13	-2.8057699068396E-13	-6.23504423742134E-13	-6.85854866116347E-13	1.05995752036163E-12	4.36453096619494E-13	-4.67628317806601E-13	6.23504423742134E-14	-5.61153981367921E-13	-1.8705132712264E-13	1.15348318392295E-12	-1.37170973223269E-12	4.36453096619494E-13
0.00512	1.46523539579401E-12	9.66431856800308E-13	2.27579114665879E-12	5.61153981367921E-13	-4.36453096619494E-13	2.49401769496854E-13	-1.8705132712264E-13	-3.11752211871067E-13	-5.61153981367921E-13	1.02878229917452E-12	3.11752211871067E-14	-9.35256635613201E-13	-2.8057699068396E-13	-2.18226548309747E-13	-6.85854866116347E-13	1.4028849534198E-12	-9.66431856800308E-13	3.42927433058174E-13
0.00514	1.90168849241351E-12	1.21583362629716E-12	2.21344070428458E-12	3.7410265424528E-13	-3.42927433058174E-13	2.49401769496854E-13	-1.8705132712264E-13	-1.24700884748427E-13	-3.11752211871067E-13	1.12230796273584E-12	-3.11752211871067E-14	-1.09113274154873E-12	-3.11752211871067E-13	9.35256635613201E-14	-1.09113274154873E-12	1.8705132712264E-12	-4.05277875432387E-13	3.42927433058174E-13
0.00516	2.08873981953615E-12	1.12230796273584E-12	1.8393380500393E-12	0	-9.35256635613201E-14	3.11752211871067E-13	-9.35256635613201E-14	6.23504423742134E-14	6.23504423742134E-14	1.18465840511005E-12	6.23504423742134E-14	-7.48205308490561E-13	-2.49401769496854E-13	5.92329202555027E-13	-1.12230796273584E-12	2.15109026191036E-12	1.24700884748427E-13	1.8705132712264E-13
0.00518	1.8705132712264E-12	8.41730972051881E-13	9.66431856800308E-13	-2.18226548309747E-13	6.23504423742134E-14	3.7410265424528E-13	2.49401769496854E-13	2.49401769496854E-13	3.11752211871067E-13	1.21583362629716E-12	4.05277875432387E-13	-6.23504423742134E-14	0	9.35256635613201E-13	-7.79380529677668E-13	2.24461592547168E-12	4.98803538993707E-13	3.11752211871067E-14
0.0052	1.49641061698112E-12	4.36453096619494E-13	1.8705132712264E-13	-3.42927433058174E-13	9.35256635613201E-14	5.29978760180814E-13	6.23504423742134E-13	3.42927433058174E-13	5.92329202555027E-13	1.15348318392295E-12	8.10555750864774E-13	8.72906193238988E-13	2.49401769496854E-13	1.12230796273584E-12	-3.11752211871067E-13	2.02638937716194E-12	5.92329202555027E-13	-3.11752211871067E-14
0.00522	8.41730972051881E-13	1.55876105935534E-13	-4.05277875432387E-13	-3.11752211871067E-13	-1.8705132712264E-13	6.23504423742134E-13	9.97607077987414E-13	6.85854866116347E-13	7.48205308490561E-13	9.66431856800308E-13	9.66431856800308E-13	1.49641061698112E-12	6.54679644929241E-13	1.27818406867137E-12	1.24700884748427E-13	1.55876105935534E-12	5.92329202555027E-13	-9.35256635613201E-14
0.00524	4.98803538993707E-13	1.24700884748427E-13	-4.98803538993707E-13	-1.8705132712264E-13	-2.8057699068396E-13	6.54679644929241E-13	1.34053451104559E-12	5.29978760180814E-13	8.10555750864774E-13	8.10555750864774E-13	9.66431856800308E-13	1.71463716529087E-12	9.66431856800308E-13	1.24700884748427E-12	3.7410265424528E-13	8.72906193238988E-13	5.61153981367921E-13	-3.42927433058174E-13
0.00526	6.23504423742134E-14	2.8057699068396E-13	-2.8057699068396E-13	0	0	4.05277875432387E-13	1.49641061698112E-12	3.42927433058174E-13	5.92329202555027E-13	5.92329202555027E-13	6.85854866116347E-13	1.37170973223269E-12	9.97607077987414E-13	1.05995752036163E-12	4.36453096619494E-13	9.35256635613201E-14	5.92329202555027E-13	-8.41730972051881E-13
0.00528	0	3.7410265424528E-13	3.11752211871067E-14	1.24700884748427E-13	3.11752211871067E-13	2.8057699068396E-13	1.4028849534198E-12	4.67628317806601E-13	9.35256635613201E-14	3.11752211871067E-13	4.05277875432387E-13	8.10555750864774E-13	9.97607077987414E-13	9.35256635613201E-13	3.11752211871067E-13	-5.29978760180814E-13	5.92329202555027E-13	-1.24700884748427E-12
0.0053	-6.23504423742134E-14	5.29978760180814E-13	4.98803538993707E-13	1.24700884748427E-13	2.8057699068396E-13	1.24700884748427E-13	1.21583362629716E-12	1.12230796273584E-12	-4.67628317806601E-13	1.55876105935534E-13	0	1.55876105935534E-13	8.41730972051881E-13	7.48205308490561E-13	2.49401769496854E-13	-8.72906193238988E-13	6.85854866116347E-13	-1.68346194410376E-12
0.00532	2.18226548309747E-13	6.85854866116347E-13	8.41730972051881E-13	-3.11752211871067E-14	9.35256635613201E-14	2.49401769496854E-13	8.72906193238988E-13	1.65228672291666E-12	-6.85854866116347E-13	-1.8705132712264E-13	-4.36453096619494E-13	-4.36453096619494E-13	7.17030087303454E-13	7.17030087303454E-13	1.8705132712264E-13	-8.41730972051881E-13	7.17030087303454E-13	-2.11991504072326E-12
0.00534	4.67628317806601E-13	8.10555750864774E-13	1.15348318392295E-12	-2.18226548309747E-13	0	4.36453096619494E-13	7.48205308490561E-13	1.74581238647798E-12	-7.17030087303454E-13	-1.55876105935534E-13	-7.17030087303454E-13	-6.54679644929241E-13	5.29978760180814E-13	8.72906193238988E-13	2.18226548309747E-13	-5.29978760180814E-13	8.41730972051881E-13	-2.18226548309747E-12
0.00536	8.10555750864774E-13	8.72906193238988E-13	1.15348318392295E-12	-1.55876105935534E-13	-2.18226548309747E-13	5.29978760180814E-13	6.85854866116347E-13	1.8705132712264E-12	-5.92329202555027E-13	3.11752211871067E-14	-9.97607077987414E-13	-6.85854866116347E-13	4.05277875432387E-13	1.09113274154873E-12	6.23504423742134E-14	0	9.04081414426094E-13	-1.58993628054244E-12
0.00538	1.05995752036163E-12	8.10555750864774E-13	9.97607077987414E-13	-3.11752211871067E-14	-3.11752211871067E-13	3.7410265424528E-13	8.10555750864774E-13	1.65228672291666E-12	-3.7410265424528E-13	3.11752211871067E-13	-9.35256635613201E-13	-8.41730972051881E-13	4.98803538993707E-13	1.15348318392295E-12	-2.18226548309747E-13	5.92329202555027E-13	7.17030087303454E-13	-8.10555750864774E-13
0.0054	1.30935928985848E-12	8.10555750864774E-13	6.23504423742134E-13	3.11752211871067E-14	-1.8705132712264E-13	2.18226548309747E-13	7.17030087303454E-13	1.37170973223269E-12	0	7.17030087303454E-13	-7.48205308490561E-13	-8.10555750864774E-13	7.79380529677668E-13	1.21583362629716E-12	-5.61153981367921E-13	9.35256635613201E-13	2.8057699068396E-13	-1.55876105935534E-13
0.00542	1.37170973223269E-12	6.54679644929241E-13	3.11752211871067E-13	2.49401769496854E-13	6.23504423742134E-14	1.24700884748427E-13	7.17030087303454E-13	1.02878229917452E-12	2.49401769496854E-13	1.05995752036163E-12	-4.36453096619494E-13	-7.48205308490561E-13	1.05995752036163E-12	9.97607077987414E-13	-7.48205308490561E-13	1.12230796273584E-12	-6.23504423742134E-14	3.11752211871067E-13
0.00544	1.27818406867137E-12	5.29978760180814E-13	2.8057699068396E-13	3.7410265424528E-13	4.36453096619494E-13	1.8705132712264E-13	8.72906193238988E-13	7.17030087303454E-13	4.36453096619494E-13	1.30935928985848E-12	-3.11752211871067E-14	-6.23504423742134E-13	1.37170973223269E-12	6.85854866116347E-13	-6.85854866116347E-13	9.97607077987414E-13	-2.49401769496854E-13	8.10555750864774E-13
0.00546	1.05995752036163E-12	5.61153981367921E-13	3.42927433058174E-13	4.36453096619494E-13	7.48205308490561E-13	1.8705132712264E-13	1.02878229917452E-12	5.92329202555027E-13	6.23504423742134E-13	1.4028849534198E-12	3.42927433058174E-13	-2.18226548309747E-13	1.52758583816823E-12	3.42927433058174E-13	-4.05277875432387E-13	6.85854866116347E-13	6.23504423742134E-14	1.24700884748427E-12
0.00548	6.54679644929241E-13	4.67628317806601E-13	4.05277875432387E-13	2.8057699068396E-13	1.12230796273584E-12	2.49401769496854E-13	1.15348318392295E-12	7.79380529677668E-13	9.04081414426094E-13	1.55876105935534E-12	7.48205308490561E-13	1.8705132712264E-13	1.43406017460691E-12	1.55876105935534E-13	-6.23504423742134E-14	4.05277875432387E-13	4.05277875432387E-13	1.21583362629716E-12
0.0055	3.7410265424528E-13	4.67628317806601E-13	4.36453096619494E-13	1.24700884748427E-13	1.18465840511005E-12	4.36453096619494E-13	1.05995752036163E-12	1.12230796273584E-12	1.05995752036163E-12	1.58993628054244E-12	9.04081414426094E-13	6.54679644929241E-13	1.09113274154873E-12	2.18226548309747E-13	2.49401769496854E-13	2.8057699068396E-13	7.17030087303454E-13	1.12230796273584E-12
0.00552	3.7410265424528E-13	2.49401769496854E-13	4.05277875432387E-13	1.55876105935534E-13	1.02878229917452E-12	6.85854866116347E-13	7.17030087303454E-13	1.18465840511005E-12	1.21583362629716E-12	1.58993628054244E-12	8.10555750864774E-13	8.72906193238988E-13	1.8705132712264E-13	4.05277875432387E-13	4.36453096619494E-13	2.8057699068396E-13	9.04081414426094E-13	1.15348318392295E-12
0.00554	4.36453096619494E-13	1.8705132712264E-13	4.36453096619494E-13	2.8057699068396E-13	7.48205308490561E-13	1.02878229917452E-12	3.11752211871067E-13	1.18465840511005E-12	1.27818406867137E-12	1.43406017460691E-12	5.92329202555027E-13	9.97607077987414E-13	-5.61153981367921E-13	5.29978760180814E-13	5.29978760180814E-13	1.55876105935534E-13	9.97607077987414E-13	1.24700884748427E-12
0.00556	4.67628317806601E-13	3.11752211871067E-13	5.61153981367921E-13	5.61153981367921E-13	4.67628317806601E-13	1.15348318392295E-12	-6.23504423742134E-14	1.15348318392295E-12	1.05995752036163E-12	1.15348318392295E-12	4.67628317806601E-13	1.18465840511005E-12	-7.79380529677668E-13	4.98803538993707E-13	5.61153981367921E-13	6.23504423742134E-14	1.4028849534198E-12	1.58993628054244E-12
0.00558	4.98803538993707E-13	4.36453096619494E-13	6.54679644929241E-13	8.72906193238988E-13	2.8057699068396E-13	1.12230796273584E-12	-1.24700884748427E-13	9.04081414426094E-13	7.48205308490561E-13	7.17030087303454E-13	4.05277875432387E-13	1.21583362629716E-12	-8.10555750864774E-13	3.7410265424528E-13	5.29978760180814E-13	-1.8705132712264E-13	1.8393380500393E-12	2.18226548309747E-12
0.0056	5.92329202555027E-13	5.29978760180814E-13	6.54679644929241E-13	1.15348318392295E-12	3.11752211871067E-13	1.12230796273584E-12	6.23504423742134E-14	7.17030087303454E-13	3.7410265424528E-13	2.18226548309747E-13	4.05277875432387E-13	1.05995752036163E-12	-6.54679644929241E-13	3.11752211871067E-14	4.05277875432387E-13	-4.05277875432387E-13	2.05756459834904E-12	2.40049203140722E-12
0.00562	6.85854866116347E-13	4.36453096619494E-13	7.17030087303454E-13	1.37170973223269E-12	4.98803538993707E-13	9.97607077987414E-13	2.8057699068396E-13	5.92329202555027E-13	1.55876105935534E-13	-1.55876105935534E-13	2.8057699068396E-13	8.72906193238988E-13	-4.05277875432387E-13	-2.49401769496854E-13	2.18226548309747E-13	-7.17030087303454E-13	1.65228672291666E-12	2.3069663678459E-12
0.00564	4.98803538993707E-13	3.11752211871067E-13	8.72906193238988E-13	1.4028849534198E-12	9.97607077987414E-13	7.48205308490561E-13	6.85854866116347E-13	5.29978760180814E-13	0	-2.18226548309747E-13	1.55876105935534E-13	8.10555750864774E-13	0	-2.18226548309747E-13	3.11752211871067E-14	-8.10555750864774E-13	8.10555750864774E-13	1.93286371360062E-12
0.00566	5.29978760180814E-13	1.8705132712264E-13	8.72906193238988E-13	1.21583362629716E-12	1.62111150172955E-12	5.29978760180814E-13	1.12230796273584E-12	7.17030087303454E-13	-2.49401769496854E-13	-2.8057699068396E-13	1.24700884748427E-13	5.29978760180814E-13	5.29978760180814E-13	-1.24700884748427E-13	2.49401769496854E-13	-6.85854866116347E-13	-1.24700884748427E-13	1.37170973223269E-12
0.00568	8.72906193238988E-13	2.8057699068396E-13	6.23504423742134E-13	9.97607077987414E-13	2.15109026191036E-12	3.7410265424528E-13	1.37170973223269E-12	9.04081414426094E-13	-4.98803538993707E-13	-4.36453096619494E-13	2.49401769496854E-13	2.49401769496854E-13	8.72906193238988E-13	6.23504423742134E-14	5.92329202555027E-13	-2.49401769496854E-13	-8.72906193238988E-13	1.02878229917452E-12
0.0057	1.09113274154873E-12	1.8705132712264E-13	4.36453096619494E-13	9.35256635613201E-13	2.52519291615564E-12	1.8705132712264E-13	1.24700884748427E-12	1.18465840511005E-12	-7.17030087303454E-13	-6.54679644929241E-13	4.05277875432387E-13	1.24700884748427E-13	1.09113274154873E-12	3.42927433058174E-13	9.04081414426094E-13	3.42927433058174E-13	-1.24700884748427E-12	6.85854866116347E-13
0.00572	1.15348318392295E-12	1.8705132712264E-13	3.7410265424528E-13	9.97607077987414E-13	2.49401769496854E-12	-6.23504423742134E-14	1.12230796273584E-12	1.43406017460691E-12	-6.23504423742134E-13	-7.17030087303454E-13	5.61153981367921E-13	1.8705132712264E-13	1.34053451104559E-12	7.17030087303454E-13	1.09113274154873E-12	8.41730972051881E-13	-1.21583362629716E-12	4.36453096619494E-13
0.00574	1.12230796273584E-12	2.8057699068396E-13	4.05277875432387E-13	1.12230796273584E-12	2.15109026191036E-12	-2.8057699068396E-13	1.02878229917452E-12	1.65228672291666E-12	-1.55876105935534E-13	-7.17030087303454E-13	6.54679644929241E-13	2.8057699068396E-13	1.21583362629716E-12	1.05995752036163E-12	1.24700884748427E-12	1.12230796273584E-12	-8.72906193238988E-13	2.8057699068396E-13
0.00576	8.10555750864774E-13	4.98803538993707E-13	3.11752211871067E-13	1.21583362629716E-12	1.52758583816823E-12	-2.8057699068396E-13	9.97607077987414E-13	1.71463716529087E-12	3.7410265424528E-13	-6.54679644929241E-13	6.23504423742134E-13	3.11752211871067E-13	9.04081414426094E-13	1.37170973223269E-12	1.49641061698112E-12	1.27818406867137E-12	-4.05277875432387E-13	1.24700884748427E-13
0.00578	1.24700884748427E-13	9.97607077987414E-13	3.11752211871067E-14	1.12230796273584E-12	7.79380529677668E-13	0	1.05995752036163E-12	1.58993628054244E-12	5.29978760180814E-13	-6.23504423742134E-13	6.23504423742134E-13	3.11752211871067E-14	8.10555750864774E-13	1.34053451104559E-12	1.49641061698112E-12	1.21583362629716E-12	0	1.24700884748427E-13
0.0058	-4.36453096619494E-13	1.27818406867137E-12	-2.8057699068396E-13	9.35256635613201E-13	1.55876105935534E-13	1.8705132712264E-13	1.05995752036163E-12	1.12230796273584E-12	4.36453096619494E-13	-4.36453096619494E-13	7.79380529677668E-13	-6.23504423742134E-14	8.72906193238988E-13	1.27818406867137E-12	1.4028849534198E-12	9.66431856800308E-13	6.23504423742134E-14	2.8057699068396E-13
0.00582	-7.48205308490561E-13	1.65228672291666E-12	-4.98803538993707E-13	3.42927433058174E-13	-1.55876105935534E-13	4.67628317806601E-13	9.04081414426094E-13	4.36453096619494E-13	3.11752211871067E-14	-2.49401769496854E-13	1.05995752036163E-12	-3.7410265424528E-13	9.66431856800308E-13	1.12230796273584E-12	1.34053451104559E-12	8.10555750864774E-13	1.24700884748427E-13	5.61153981367921E-13
0.00584	-6.85854866116347E-13	1.77698760766508E-12	-6.85854866116347E-13	-1.8705132712264E-13	-2.18226548309747E-13	7.17030087303454E-13	6.85854866116347E-13	-2.8057699068396E-13	-4.05277875432387E-13	2.49401769496854E-13	1.49641061698112E-12	-5.29978760180814E-13	1.18465840511005E-12	9.04081414426094E-13	1.18465840511005E-12	7.17030087303454E-13	2.49401769496854E-13	8.41730972051881E-13
0.00586	-3.7410265424528E-13	1.77698760766508E-12	-4.36453096619494E-13	-6.23504423742134E-13	3.11752211871067E-14	9.66431856800308E-13	4.98803538993707E-13	-7.79380529677668E-13	-5.92329202555027E-13	1.05995752036163E-12	1.8393380500393E-12	-4.05277875432387E-13	1.30935928985848E-12	8.10555750864774E-13	1.05995752036163E-12	7.48205308490561E-13	2.49401769496854E-13	1.02878229917452E-12
0.00588	3.11752211871067E-14	1.62111150172955E-12	3.11752211871067E-14	-9.66431856800308E-13	2.8057699068396E-13	1.21583362629716E-12	3.42927433058174E-13	-7.17030087303454E-13	-5.92329202555027E-13	1.90168849241351E-12	2.08873981953615E-12	-1.55876105935534E-13	1.46523539579401E-12	7.48205308490561E-13	6.54679644929241E-13	8.72906193238988E-13	4.67628317806601E-13	1.05995752036163E-12
0.0059	1.55876105935534E-13	1.30935928985848E-12	6.23504423742134E-13	-8.72906193238988E-13	4.05277875432387E-13	1.55876105935534E-12	4.05277875432387E-13	-5.61153981367921E-13	-7.79380529677668E-13	2.27579114665879E-12	1.96403893478772E-12	3.42927433058174E-13	1.37170973223269E-12	8.41730972051881E-13	6.23504423742134E-14	9.04081414426094E-13	6.23504423742134E-13	8.72906193238988E-13
0.00592	3.11752211871067E-13	1.09113274154873E-12	1.18465840511005E-12	-4.98803538993707E-13	6.23504423742134E-13	1.8393380500393E-12	4.67628317806601E-13	-1.8705132712264E-13	-1.05995752036163E-12	2.21344070428458E-12	1.55876105935534E-12	7.17030087303454E-13	1.18465840511005E-12	7.48205308490561E-13	-5.61153981367921E-13	8.41730972051881E-13	6.85854866116347E-13	7.48205308490561E-13
0.00594	1.55876105935534E-13	9.04081414426094E-13	1.65228672291666E-12	-1.24700884748427E-13	4.98803538993707E-13	2.08873981953615E-12	5.61153981367921E-13	1.55876105935534E-13	-1.21583362629716E-12	1.77698760766508E-12	1.02878229917452E-12	1.09113274154873E-12	8.10555750864774E-13	5.29978760180814E-13	-1.05995752036163E-12	6.54679644929241E-13	5.92329202555027E-13	7.48205308490561E-13
0.00596	1.55876105935534E-13	9.04081414426094E-13	1.68346194410376E-12	3.42927433058174E-13	-3.11752211871067E-13	2.05756459834904E-12	5.61153981367921E-13	2.49401769496854E-13	-1.24700884748427E-12	1.24700884748427E-12	6.54679644929241E-13	1.49641061698112E-12	3.7410265424528E-13	4.36453096619494E-13	-1.21583362629716E-12	5.29978760180814E-13	2.8057699068396E-13	9.35256635613201E-13
0.00598	2.18226548309747E-13	9.35256635613201E-13	1.55876105935534E-12	5.61153981367921E-13	-9.97607077987414E-13	1.68346194410376E-12	6.54679644929241E-13	1.55876105935534E-13	-1.24700884748427E-12	7.79380529677668E-13	4.05277875432387E-13	1.68346194410376E-12	9.35256635613201E-14	2.8057699068396E-13	-1.15348318392295E-12	5.61153981367921E-13	0	1.09113274154873E-12
0.006	5.61153981367921E-13	8.72906193238988E-13	1.24700884748427E-12	5.29978760180814E-13	-1.30935928985848E-12	1.15348318392295E-12	8.10555750864774E-13	1.8705132712264E-13	-1.09113274154873E-12	4.67628317806601E-13	2.49401769496854E-13	1.52758583816823E-12	1.24700884748427E-13	1.8705132712264E-13	-8.10555750864774E-13	4.98803538993707E-13	-2.18226548309747E-13	1.02878229917452E-12
0.00602	8.72906193238988E-13	8.10555750864774E-13	6.85854866116347E-13	5.92329202555027E-13	-1.15348318392295E-12	6.85854866116347E-13	9.04081414426094E-13	3.7410265424528E-13	-6.85854866116347E-13	9.35256635613201E-14	3.7410265424528E-13	1.21583362629716E-12	-9.35256635613201E-14	6.23504423742134E-14	-3.42927433058174E-13	5.61153981367921E-13	-9.35256635613201E-14	7.79380529677668E-13
0.00604	1.21583362629716E-12	7.48205308490561E-13	1.55876105935534E-13	6.23504423742134E-13	-9.35256635613201E-13	5.92329202555027E-13	9.97607077987414E-13	4.67628317806601E-13	0	-2.18226548309747E-13	6.54679644929241E-13	6.23504423742134E-13	-9.35256635613201E-14	3.11752211871067E-14	2.18226548309747E-13	7.17030087303454E-13	3.42927433058174E-13	3.7410265424528E-13
0.00606	1.55876105935534E-12	6.85854866116347E-13	-3.7410265424528E-13	6.54679644929241E-13	-8.72906193238988E-13	8.10555750864774E-13	8.41730972051881E-13	1.55876105935534E-13	7.48205308490561E-13	-5.61153981367921E-13	8.72906193238988E-13	2.8057699068396E-13	-1.55876105935534E-13	2.18226548309747E-13	5.92329202555027E-13	1.09113274154873E-12	6.85854866116347E-13	-2.8057699068396E-13
0.00608	1.77698760766508E-12	7.17030087303454E-13	-7.17030087303454E-13	5.92329202555027E-13	-8.72906193238988E-13	1.15348318392295E-12	6.85854866116347E-13	-9.35256635613201E-14	1.34053451104559E-12	-7.79380529677668E-13	1.05995752036163E-12	2.49401769496854E-13	-1.8705132712264E-13	6.23504423742134E-13	6.85854866116347E-13	1.37170973223269E-12	9.04081414426094E-13	-6.54679644929241E-13
0.0061	2.02638937716194E-12	9.35256635613201E-13	-8.41730972051881E-13	3.7410265424528E-13	-7.48205308490561E-13	1.4028849534198E-12	5.61153981367921E-13	-1.24700884748427E-13	1.71463716529087E-12	-7.17030087303454E-13	1.09113274154873E-12	2.8057699068396E-13	-6.23504423742134E-14	9.66431856800308E-13	4.67628317806601E-13	1.55876105935534E-12	8.72906193238988E-13	-4.36453096619494E-13
0.00612	2.08873981953615E-12	1.12230796273584E-12	-8.41730972051881E-13	4.36453096619494E-13	-6.54679644929241E-13	1.43406017460691E-12	3.42927433058174E-13	-1.8705132712264E-13	1.77698760766508E-12	-4.67628317806601E-13	9.66431856800308E-13	3.7410265424528E-13	3.11752211871067E-14	9.97607077987414E-13	4.36453096619494E-13	1.55876105935534E-12	7.79380529677668E-13	-9.35256635613201E-14
0.00614	1.90168849241351E-12	1.21583362629716E-12	-4.98803538993707E-13	4.67628317806601E-13	-3.7410265424528E-13	1.34053451104559E-12	2.49401769496854E-13	-2.18226548309747E-13	1.62111150172955E-12	3.11752211871067E-14	7.48205308490561E-13	3.42927433058174E-13	1.8705132712264E-13	5.92329202555027E-13	7.48205308490561E-13	1.4028849534198E-12	6.23504423742134E-13	3.11752211871067E-13
0.00616	1.43406017460691E-12	1.30935928985848E-12	-2.18226548309747E-13	4.98803538993707E-13	0	1.18465840511005E-12	2.49401769496854E-13	-1.55876105935534E-13	1.27818406867137E-12	4.98803538993707E-13	2.8057699068396E-13	3.7410265424528E-13	4.05277875432387E-13	1.55876105935534E-13	1.05995752036163E-12	1.12230796273584E-12	4.67628317806601E-13	5.29978760180814E-13
0.00618	8.41730972051881E-13	1.27818406867137E-12	3.42927433058174E-13	5.29978760180814E-13	6.54679644929241E-13	9.97607077987414E-13	3.7410265424528E-13	6.23504423742134E-14	7.79380529677668E-13	7.17030087303454E-13	-1.55876105935534E-13	6.23504423742134E-13	5.29978760180814E-13	-1.8705132712264E-13	1.52758583816823E-12	8.10555750864774E-13	2.8057699068396E-13	7.79380529677668E-13
0.0062	2.8057699068396E-13	1.15348318392295E-12	8.72906193238988E-13	5.61153981367921E-13	1.62111150172955E-12	1.15348318392295E-12	5.92329202555027E-13	5.29978760180814E-13	2.49401769496854E-13	7.17030087303454E-13	-3.42927433058174E-13	8.72906193238988E-13	5.61153981367921E-13	-3.11752211871067E-13	1.80816282885219E-12	3.7410265424528E-13	3.11752211871067E-14	9.04081414426094E-13
0.00622	-6.23504423742134E-14	8.10555750864774E-13	1.21583362629716E-12	3.7410265424528E-13	2.49401769496854E-12	1.18465840511005E-12	8.10555750864774E-13	1.02878229917452E-12	-3.11752211871067E-13	7.17030087303454E-13	-3.7410265424528E-13	1.09113274154873E-12	3.42927433058174E-13	-2.49401769496854E-13	2.02638937716194E-12	-6.23504423742134E-14	-2.18226548309747E-13	9.97607077987414E-13
0.00624	-1.55876105935534E-13	3.11752211871067E-13	1.15348318392295E-12	1.8705132712264E-13	2.83694512802671E-12	1.24700884748427E-12	1.05995752036163E-12	1.24700884748427E-12	-4.67628317806601E-13	4.98803538993707E-13	0	1.24700884748427E-12	-1.24700884748427E-13	-9.35256635613201E-14	1.77698760766508E-12	-3.7410265424528E-13	-4.36453096619494E-13	7.48205308490561E-13
0.00626	-4.05277875432387E-13	9.35256635613201E-14	1.05995752036163E-12	-1.24700884748427E-13	2.71224424327828E-12	1.49641061698112E-12	1.24700884748427E-12	8.41730972051881E-13	-5.29978760180814E-13	2.18226548309747E-13	2.49401769496854E-13	1.37170973223269E-12	-7.79380529677668E-13	6.23504423742134E-14	1.52758583816823E-12	-5.92329202555027E-13	-4.67628317806601E-13	5.61153981367921E-13
0.00628	-9.35256635613201E-13	3.11752211871067E-13	7.48205308490561E-13	-2.18226548309747E-13	2.21344070428458E-12	1.52758583816823E-12	1.21583362629716E-12	3.11752211871067E-13	-2.8057699068396E-13	-2.18226548309747E-13	3.7410265424528E-13	1.58993628054244E-12	-1.09113274154873E-12	3.11752211871067E-13	1.24700884748427E-12	-5.92329202555027E-13	-4.67628317806601E-13	8.10555750864774E-13
0.0063	-1.27818406867137E-12	4.36453096619494E-13	4.98803538993707E-13	-6.23504423742134E-14	1.68346194410376E-12	1.68346194410376E-12	1.09113274154873E-12	-2.18226548309747E-13	-9.35256635613201E-14	-4.05277875432387E-13	2.18226548309747E-13	1.8705132712264E-12	-1.21583362629716E-12	6.54679644929241E-13	8.72906193238988E-13	-4.67628317806601E-13	-4.05277875432387E-13	1.4028849534198E-12
0.00632	-1.34053451104559E-12	4.67628317806601E-13	2.49401769496854E-13	1.24700884748427E-13	1.21583362629716E-12	1.80816282885219E-12	7.48205308490561E-13	-4.36453096619494E-13	2.49401769496854E-13	-7.79380529677668E-13	-2.8057699068396E-13	2.02638937716194E-12	-9.97607077987414E-13	7.79380529677668E-13	4.67628317806601E-13	-3.7410265424528E-13	-3.11752211871067E-14	1.74581238647798E-12
0.00634	-1.21583362629716E-12	3.11752211871067E-13	1.55876105935534E-13	6.54679644929241E-13	9.35256635613201E-13	1.74581238647798E-12	4.36453096619494E-13	-4.36453096619494E-13	4.98803538993707E-13	-9.66431856800308E-13	-7.17030087303454E-13	2.15109026191036E-12	-7.48205308490561E-13	7.17030087303454E-13	9.35256635613201E-14	-6.23504423742134E-14	6.85854866116347E-13	1.8393380500393E-12
0.00636	-1.24700884748427E-12	6.23504423742134E-14	1.24700884748427E-13	1.24700884748427E-12	8.41730972051881E-13	1.58993628054244E-12	1.24700884748427E-13	-2.8057699068396E-13	7.48205308490561E-13	-4.98803538993707E-13	-8.10555750864774E-13	1.99521415597483E-12	-2.49401769496854E-13	5.61153981367921E-13	-1.24700884748427E-13	3.11752211871067E-13	1.37170973223269E-12	1.58993628054244E-12
0.00638	-1.24700884748427E-12	-1.24700884748427E-13	1.8705132712264E-13	1.74581238647798E-12	6.54679644929241E-13	1.27818406867137E-12	-1.24700884748427E-13	-1.8705132712264E-13	1.05995752036163E-12	1.8705132712264E-13	-4.98803538993707E-13	1.8393380500393E-12	1.55876105935534E-13	6.23504423742134E-13	-9.35256635613201E-14	5.29978760180814E-13	1.93286371360062E-12	9.97607077987414E-13
0.0064	-1.18465840511005E-12	-2.49401769496854E-13	2.8057699068396E-13	1.8705132712264E-12	5.61153981367921E-13	1.02878229917452E-12	-1.8705132712264E-13	3.11752211871067E-14	1.15348318392295E-12	6.85854866116347E-13	3.11752211871067E-14	1.37170973223269E-12	5.61153981367921E-13	6.23504423742134E-13	3.7410265424528E-13	7.79380529677668E-13	2.18226548309747E-12	5.29978760180814E-13
0.00642	-9.66431856800308E-13	-3.11752211871067E-13	4.05277875432387E-13	1.71463716529087E-12	6.23504423742134E-13	6.54679644929241E-13	-1.24700884748427E-13	2.49401769496854E-13	1.34053451104559E-12	9.04081414426094E-13	5.92329202555027E-13	9.04081414426094E-13	8.72906193238988E-13	7.79380529677668E-13	8.72906193238988E-13	7.48205308490561E-13	1.99521415597483E-12	3.11752211871067E-13
0.00644	-7.79380529677668E-13	-1.24700884748427E-13	7.17030087303454E-13	1.30935928985848E-12	4.67628317806601E-13	3.11752211871067E-13	1.55876105935534E-13	4.36453096619494E-13	1.55876105935534E-12	9.66431856800308E-13	1.09113274154873E-12	3.7410265424528E-13	9.97607077987414E-13	7.79380529677668E-13	1.27818406867137E-12	8.72906193238988E-13	1.58993628054244E-12	3.42927433058174E-13
0.00646	-7.48205308490561E-13	3.11752211871067E-14	8.10555750864774E-13	8.72906193238988E-13	3.11752211871067E-13	1.55876105935534E-13	4.98803538993707E-13	5.29978760180814E-13	1.80816282885219E-12	9.97607077987414E-13	1.34053451104559E-12	-9.35256635613201E-14	8.41730972051881E-13	9.04081414426094E-13	1.27818406867137E-12	8.10555750864774E-13	1.02878229917452E-12	2.8057699068396E-13
0.00648	-8.10555750864774E-13	4.05277875432387E-13	6.23504423742134E-13	4.36453096619494E-13	6.23504423742134E-14	1.24700884748427E-13	7.17030087303454E-13	4.36453096619494E-13	2.02638937716194E-12	9.97607077987414E-13	1.55876105935534E-12	-2.8057699068396E-13	6.85854866116347E-13	9.97607077987414E-13	9.04081414426094E-13	6.54679644929241E-13	4.36453096619494E-13	3.42927433058174E-13
0.0065	-8.41730972051881E-13	8.10555750864774E-13	2.8057699068396E-13	1.55876105935534E-13	-9.35256635613201E-14	1.24700884748427E-13	8.10555750864774E-13	3.42927433058174E-13	2.11991504072326E-12	9.04081414426094E-13	1.65228672291666E-12	-4.36453096619494E-13	6.85854866116347E-13	9.35256635613201E-13	4.67628317806601E-13	5.29978760180814E-13	-9.35256635613201E-14	4.05277875432387E-13
0.00652	-7.48205308490561E-13	8.72906193238988E-13	3.11752211871067E-14	3.11752211871067E-14	-1.24700884748427E-13	9.35256635613201E-14	8.72906193238988E-13	2.8057699068396E-13	2.08873981953615E-12	8.41730972051881E-13	1.46523539579401E-12	-2.8057699068396E-13	8.41730972051881E-13	6.54679644929241E-13	-1.55876105935534E-13	3.42927433058174E-13	-4.36453096619494E-13	4.98803538993707E-13
0.00654	-6.85854866116347E-13	7.17030087303454E-13	-1.8705132712264E-13	1.55876105935534E-13	3.11752211871067E-14	0	7.79380529677668E-13	3.11752211871067E-14	2.11991504072326E-12	7.79380529677668E-13	1.15348318392295E-12	-9.35256635613201E-14	1.05995752036163E-12	3.42927433058174E-13	-5.92329202555027E-13	1.24700884748427E-13	-4.98803538993707E-13	7.48205308490561E-13
0.00656	-2.49401769496854E-13	5.61153981367921E-13	-2.49401769496854E-13	2.8057699068396E-13	3.11752211871067E-13	-1.8705132712264E-13	6.23504423742134E-13	-1.8705132712264E-13	2.24461592547168E-12	6.23504423742134E-13	8.10555750864774E-13	1.8705132712264E-13	1.02878229917452E-12	3.11752211871067E-14	-6.85854866116347E-13	1.24700884748427E-13	-4.98803538993707E-13	8.10555750864774E-13
0.00658	3.42927433058174E-13	5.92329202555027E-13	3.11752211871067E-14	2.8057699068396E-13	4.67628317806601E-13	-3.42927433058174E-13	4.05277875432387E-13	-4.67628317806601E-13	2.08873981953615E-12	4.67628317806601E-13	5.92329202555027E-13	2.8057699068396E-13	8.72906193238988E-13	6.23504423742134E-14	-7.17030087303454E-13	3.11752211871067E-13	-2.18226548309747E-13	7.17030087303454E-13
0.0066	1.02878229917452E-12	6.85854866116347E-13	5.61153981367921E-13	9.35256635613201E-14	6.85854866116347E-13	-4.36453096619494E-13	0	-5.61153981367921E-13	1.65228672291666E-12	5.92329202555027E-13	5.61153981367921E-13	2.18226548309747E-13	7.17030087303454E-13	2.8057699068396E-13	-8.10555750864774E-13	6.23504423742134E-13	1.24700884748427E-13	6.54679644929241E-13
0.00662	1.55876105935534E-12	6.54679644929241E-13	1.05995752036163E-12	-3.11752211871067E-14	7.48205308490561E-13	-4.98803538993707E-13	-3.7410265424528E-13	-6.23504423742134E-13	9.04081414426094E-13	6.85854866116347E-13	5.92329202555027E-13	9.35256635613201E-14	4.36453096619494E-13	6.23504423742134E-13	-7.48205308490561E-13	8.10555750864774E-13	5.92329202555027E-13	5.61153981367921E-13
0.00664	1.77698760766508E-12	6.23504423742134E-13	1.55876105935534E-12	-9.35256635613201E-14	6.85854866116347E-13	-4.05277875432387E-13	-8.10555750864774E-13	-6.23504423742134E-13	3.42927433058174E-13	6.54679644929241E-13	7.79380529677668E-13	3.11752211871067E-14	1.8705132712264E-13	1.05995752036163E-12	-4.98803538993707E-13	9.04081414426094E-13	1.05995752036163E-12	4.05277875432387E-13
0.00666	1.74581238647798E-12	5.92329202555027E-13	1.77698760766508E-12	-1.8705132712264E-13	4.67628317806601E-13	-2.18226548309747E-13	-1.18465840511005E-12	-6.54679644929241E-13	-6.23504423742134E-14	6.23504423742134E-13	8.10555750864774E-13	1.24700884748427E-13	0	1.49641061698112E-12	-2.18226548309747E-13	9.66431856800308E-13	1.4028849534198E-12	4.05277875432387E-13
0.00668	1.65228672291666E-12	4.98803538993707E-13	1.99521415597483E-12	-2.8057699068396E-13	6.23504423742134E-14	-1.55876105935534E-13	-1.27818406867137E-12	-5.29978760180814E-13	-1.8705132712264E-13	5.29978760180814E-13	7.48205308490561E-13	4.67628317806601E-13	3.11752211871067E-14	1.55876105935534E-12	-6.23504423742134E-14	9.35256635613201E-13	1.8705132712264E-12	5.61153981367921E-13
0.0067	1.24700884748427E-12	5.61153981367921E-13	1.96403893478772E-12	-3.42927433058174E-13	-4.36453096619494E-13	-2.49401769496854E-13	-1.12230796273584E-12	-2.18226548309747E-13	-1.55876105935534E-13	6.23504423742134E-13	3.7410265424528E-13	7.48205308490561E-13	2.49401769496854E-13	1.4028849534198E-12	0	8.10555750864774E-13	2.11991504072326E-12	5.92329202555027E-13
0.00672	8.10555750864774E-13	6.23504423742134E-13	1.74581238647798E-12	6.23504423742134E-14	-1.05995752036163E-12	-4.05277875432387E-13	-8.10555750864774E-13	3.11752211871067E-13	-9.35256635613201E-14	8.10555750864774E-13	2.49401769496854E-13	9.04081414426094E-13	5.92329202555027E-13	1.12230796273584E-12	-2.18226548309747E-13	6.85854866116347E-13	2.11991504072326E-12	6.54679644929241E-13
0.00674	4.67628317806601E-13	6.85854866116347E-13	1.52758583816823E-12	4.67628317806601E-13	-1.24700884748427E-12	-7.48205308490561E-13	-4.36453096619494E-13	8.41730972051881E-13	1.55876105935534E-13	1.21583362629716E-12	4.36453096619494E-13	7.79380529677668E-13	9.35256635613201E-13	7.48205308490561E-13	-4.67628317806601E-13	6.54679644929241E-13	1.74581238647798E-12	4.05277875432387E-13
0.00676	4.05277875432387E-13	7.48205308490561E-13	1.18465840511005E-12	9.04081414426094E-13	-9.66431856800308E-13	-1.05995752036163E-12	-1.55876105935534E-13	1.24700884748427E-12	4.36453096619494E-13	1.62111150172955E-12	6.85854866116347E-13	4.67628317806601E-13	1.18465840511005E-12	5.61153981367921E-13	-5.92329202555027E-13	7.48205308490561E-13	1.27818406867137E-12	-9.35256635613201E-14
0.00678	6.23504423742134E-13	5.92329202555027E-13	8.10555750864774E-13	1.30935928985848E-12	-4.98803538993707E-13	-1.12230796273584E-12	1.8705132712264E-13	1.58993628054244E-12	6.54679644929241E-13	1.58993628054244E-12	9.35256635613201E-13	3.11752211871067E-13	1.34053451104559E-12	7.48205308490561E-13	-6.23504423742134E-13	8.10555750864774E-13	7.79380529677668E-13	-3.7410265424528E-13
0.0068	6.85854866116347E-13	4.36453096619494E-13	4.98803538993707E-13	1.43406017460691E-12	9.35256635613201E-14	-7.79380529677668E-13	5.29978760180814E-13	1.71463716529087E-12	8.10555750864774E-13	1.55876105935534E-12	9.97607077987414E-13	3.42927433058174E-13	1.52758583816823E-12	1.02878229917452E-12	-5.92329202555027E-13	6.85854866116347E-13	4.67628317806601E-13	-3.7410265424528E-13
0.00682	8.72906193238988E-13	4.36453096619494E-13	2.49401769496854E-13	1.43406017460691E-12	4.36453096619494E-13	-2.49401769496854E-13	1.02878229917452E-12	1.77698760766508E-12	9.04081414426094E-13	1.43406017460691E-12	9.04081414426094E-13	5.61153981367921E-13	1.52758583816823E-12	1.02878229917452E-12	-5.29978760180814E-13	4.98803538993707E-13	4.05277875432387E-13	-4.67628317806601E-13
0.00684	8.10555750864774E-13	2.8057699068396E-13	1.8705132712264E-13	1.43406017460691E-12	9.04081414426094E-13	6.23504423742134E-14	1.55876105935534E-12	1.65228672291666E-12	9.97607077987414E-13	1.52758583816823E-12	8.10555750864774E-13	7.17030087303454E-13	1.21583362629716E-12	9.04081414426094E-13	-3.7410265424528E-13	1.55876105935534E-13	6.54679644929241E-13	-3.7410265424528E-13
0.00686	8.72906193238988E-13	1.24700884748427E-13	2.18226548309747E-13	1.24700884748427E-12	1.12230796273584E-12	1.55876105935534E-13	1.99521415597483E-12	1.4028849534198E-12	1.12230796273584E-12	1.52758583816823E-12	8.72906193238988E-13	7.48205308490561E-13	1.02878229917452E-12	8.72906193238988E-13	-2.18226548309747E-13	3.11752211871067E-14	1.09113274154873E-12	9.35256635613201E-14
0.00688	7.17030087303454E-13	-1.8705132712264E-13	2.18226548309747E-13	9.04081414426094E-13	1.15348318392295E-12	6.23504423742134E-14	2.15109026191036E-12	1.43406017460691E-12	1.24700884748427E-12	1.37170973223269E-12	9.97607077987414E-13	4.67628317806601E-13	6.85854866116347E-13	8.10555750864774E-13	1.24700884748427E-13	-1.24700884748427E-13	1.43406017460691E-12	5.61153981367921E-13
0.0069	6.23504423742134E-13	-5.92329202555027E-13	3.11752211871067E-13	4.05277875432387E-13	9.97607077987414E-13	1.24700884748427E-13	2.11991504072326E-12	1.52758583816823E-12	1.43406017460691E-12	1.02878229917452E-12	9.97607077987414E-13	2.8057699068396E-13	5.29978760180814E-13	5.92329202555027E-13	4.36453096619494E-13	-1.8705132712264E-13	1.68346194410376E-12	9.35256635613201E-13
0.00692	5.92329202555027E-13	-1.27818406867137E-12	2.8057699068396E-13	-9.35256635613201E-14	8.41730972051881E-13	1.55876105935534E-13	1.93286371360062E-12	1.37170973223269E-12	1.4028849534198E-12	8.72906193238988E-13	9.04081414426094E-13	9.35256635613201E-14	4.98803538993707E-13	4.36453096619494E-13	7.48205308490561E-13	-6.23504423742134E-14	1.65228672291666E-12	1.02878229917452E-12
0.00694	5.92329202555027E-13	-2.08873981953615E-12	3.7410265424528E-13	-4.36453096619494E-13	8.72906193238988E-13	1.55876105935534E-13	1.55876105935534E-12	1.21583362629716E-12	1.30935928985848E-12	8.10555750864774E-13	8.72906193238988E-13	6.23504423742134E-14	6.54679644929241E-13	4.05277875432387E-13	1.12230796273584E-12	0	1.27818406867137E-12	1.05995752036163E-12
0.00696	8.72906193238988E-13	-2.24461592547168E-12	4.98803538993707E-13	-5.92329202555027E-13	8.10555750864774E-13	4.36453096619494E-13	1.05995752036163E-12	8.72906193238988E-13	1.09113274154873E-12	8.72906193238988E-13	9.66431856800308E-13	1.55876105935534E-13	8.10555750864774E-13	3.7410265424528E-13	1.43406017460691E-12	1.8705132712264E-13	7.79380529677668E-13	9.66431856800308E-13
0.00698	1.49641061698112E-12	-1.55876105935534E-12	6.54679644929241E-13	-5.92329202555027E-13	6.23504423742134E-13	7.17030087303454E-13	8.72906193238988E-13	5.61153981367921E-13	9.04081414426094E-13	1.09113274154873E-12	1.02878229917452E-12	2.49401769496854E-13	9.04081414426094E-13	4.05277875432387E-13	1.49641061698112E-12	2.8057699068396E-13	3.11752211871067E-13	7.17030087303454E-13
0.007	1.80816282885219E-12	-5.29978760180814E-13	5.61153981367921E-13	-5.61153981367921E-13	4.67628317806601E-13	1.02878229917452E-12	8.72906193238988E-13	3.7410265424528E-13	6.85854866116347E-13	1.12230796273584E-12	9.35256635613201E-13	3.42927433058174E-13	8.41730972051881E-13	3.42927433058174E-13	1.46523539579401E-12	2.8057699068396E-13	6.23504423742134E-14	9.66431856800308E-13
0.00702	1.52758583816823E-12	1.8705132712264E-13	2.49401769496854E-13	-4.05277875432387E-13	3.42927433058174E-13	1.12230796273584E-12	9.35256635613201E-13	2.18226548309747E-13	6.23504423742134E-13	9.04081414426094E-13	8.10555750864774E-13	4.98803538993707E-13	6.23504423742134E-13	1.55876105935534E-13	1.30935928985848E-12	9.35256635613201E-14	0	1.24700884748427E-12
0.00704	9.66431856800308E-13	5.61153981367921E-13	9.35256635613201E-14	-6.23504423742134E-14	3.7410265424528E-13	1.02878229917452E-12	9.35256635613201E-13	1.24700884748427E-13	5.29978760180814E-13	4.67628317806601E-13	6.85854866116347E-13	4.05277875432387E-13	4.67628317806601E-13	0	1.15348318392295E-12	-1.55876105935534E-13	2.49401769496854E-13	1.27818406867137E-12
0.00706	7.48205308490561E-13	6.54679644929241E-13	0	4.98803538993707E-13	6.85854866116347E-13	8.41730972051881E-13	8.41730972051881E-13	2.8057699068396E-13	2.8057699068396E-13	-4.05277875432387E-13	7.17030087303454E-13	4.98803538993707E-13	5.92329202555027E-13	-4.05277875432387E-13	1.24700884748427E-12	-3.42927433058174E-13	5.61153981367921E-13	1.27818406867137E-12
0.00708	5.29978760180814E-13	7.17030087303454E-13	1.24700884748427E-13	1.09113274154873E-12	1.09113274154873E-12	6.85854866116347E-13	8.72906193238988E-13	5.61153981367921E-13	2.49401769496854E-13	-1.27818406867137E-12	7.48205308490561E-13	4.67628317806601E-13	8.10555750864774E-13	-4.05277875432387E-13	1.52758583816823E-12	-4.98803538993707E-13	7.79380529677668E-13	9.97607077987414E-13
0.0071	3.11752211871067E-13	6.23504423742134E-13	1.8705132712264E-13	1.74581238647798E-12	1.4028849534198E-12	3.7410265424528E-13	7.79380529677668E-13	8.72906193238988E-13	2.18226548309747E-13	-1.55876105935534E-12	8.10555750864774E-13	4.05277875432387E-13	1.18465840511005E-12	-1.24700884748427E-13	1.55876105935534E-12	-6.85854866116347E-13	1.02878229917452E-12	7.17030087303454E-13
0.00712	9.35256635613201E-14	7.48205308490561E-13	1.8705132712264E-13	2.11991504072326E-12	1.65228672291666E-12	-6.23504423742134E-14	7.17030087303454E-13	1.24700884748427E-12	3.11752211871067E-13	-1.18465840511005E-12	7.48205308490561E-13	3.11752211871067E-13	1.49641061698112E-12	2.8057699068396E-13	1.55876105935534E-12	-6.85854866116347E-13	1.15348318392295E-12	5.61153981367921E-13
0.00714	1.8705132712264E-13	9.35256635613201E-13	1.24700884748427E-13	2.338141589033E-12	1.74581238647798E-12	-2.8057699068396E-13	8.10555750864774E-13	1.58993628054244E-12	2.8057699068396E-13	-5.92329202555027E-13	7.17030087303454E-13	3.11752211871067E-13	1.46523539579401E-12	5.92329202555027E-13	1.30935928985848E-12	-6.23504423742134E-13	1.21583362629716E-12	5.29978760180814E-13
0.00716	3.7410265424528E-13	1.12230796273584E-12	1.8705132712264E-13	2.36931681022011E-12	1.58993628054244E-12	-4.05277875432387E-13	9.66431856800308E-13	1.68346194410376E-12	3.11752211871067E-13	-1.8705132712264E-13	6.85854866116347E-13	3.42927433058174E-13	1.05995752036163E-12	1.09113274154873E-12	1.24700884748427E-12	-3.7410265424528E-13	1.09113274154873E-12	3.42927433058174E-13
0.00718	4.36453096619494E-13	1.12230796273584E-12	2.49401769496854E-13	2.15109026191036E-12	1.21583362629716E-12	-1.8705132712264E-13	1.21583362629716E-12	1.58993628054244E-12	1.8705132712264E-13	0	5.92329202555027E-13	5.29978760180814E-13	6.54679644929241E-13	1.4028849534198E-12	1.34053451104559E-12	-1.24700884748427E-13	8.41730972051881E-13	1.55876105935534E-13
0.0072	1.55876105935534E-13	1.24700884748427E-12	1.55876105935534E-13	1.93286371360062E-12	8.72906193238988E-13	2.18226548309747E-13	1.62111150172955E-12	1.15348318392295E-12	3.11752211871067E-14	2.49401769496854E-13	5.29978760180814E-13	9.35256635613201E-13	3.11752211871067E-13	1.49641061698112E-12	1.74581238647798E-12	-9.35256635613201E-14	4.98803538993707E-13	-1.24700884748427E-13
0.00722	-1.55876105935534E-13	1.15348318392295E-12	6.23504423742134E-14	1.62111150172955E-12	6.23504423742134E-13	4.67628317806601E-13	2.08873981953615E-12	7.48205308490561E-13	-1.55876105935534E-13	1.8705132712264E-13	5.61153981367921E-13	1.21583362629716E-12	1.55876105935534E-13	1.46523539579401E-12	1.65228672291666E-12	-1.24700884748427E-13	3.42927433058174E-13	-3.42927433058174E-13
0.00724	-6.85854866116347E-13	8.10555750864774E-13	-3.11752211871067E-14	1.24700884748427E-12	5.29978760180814E-13	4.05277875432387E-13	2.58754335852986E-12	3.42927433058174E-13	-1.8705132712264E-13	2.49401769496854E-13	5.92329202555027E-13	1.27818406867137E-12	2.8057699068396E-13	1.4028849534198E-12	4.98803538993707E-13	-2.49401769496854E-13	3.11752211871067E-13	-4.36453096619494E-13
0.00726	-8.41730972051881E-13	4.36453096619494E-13	1.8705132712264E-13	6.85854866116347E-13	5.29978760180814E-13	9.35256635613201E-14	2.7745946856525E-12	2.49401769496854E-13	-2.8057699068396E-13	3.7410265424528E-13	7.79380529677668E-13	1.09113274154873E-12	3.42927433058174E-13	9.97607077987414E-13	-5.61153981367921E-13	-2.8057699068396E-13	3.7410265424528E-13	-5.92329202555027E-13
0.00728	-7.17030087303454E-13	6.23504423742134E-14	3.11752211871067E-13	9.35256635613201E-14	4.98803538993707E-13	-2.49401769496854E-13	2.74341946446539E-12	1.55876105935534E-13	-2.18226548309747E-13	6.23504423742134E-13	7.48205308490561E-13	7.17030087303454E-13	4.98803538993707E-13	5.92329202555027E-13	-5.92329202555027E-13	-3.42927433058174E-13	3.7410265424528E-13	-6.23504423742134E-13
0.0073	-2.49401769496854E-13	-2.18226548309747E-13	4.67628317806601E-13	-5.61153981367921E-13	1.8705132712264E-13	-5.92329202555027E-13	2.43166725259432E-12	2.49401769496854E-13	-1.8705132712264E-13	9.97607077987414E-13	7.17030087303454E-13	2.49401769496854E-13	5.92329202555027E-13	6.23504423742134E-14	0	-2.18226548309747E-13	3.42927433058174E-13	-5.61153981367921E-13
0.00732	2.18226548309747E-13	-2.49401769496854E-13	6.23504423742134E-13	-9.35256635613201E-13	-2.18226548309747E-13	-6.54679644929241E-13	2.05756459834904E-12	1.55876105935534E-13	-9.35256635613201E-14	1.37170973223269E-12	4.98803538993707E-13	-4.67628317806601E-13	6.23504423742134E-13	-3.42927433058174E-13	7.79380529677668E-13	-1.24700884748427E-13	4.98803538993707E-13	-4.67628317806601E-13
0.00734	6.23504423742134E-13	-9.35256635613201E-14	8.41730972051881E-13	-1.09113274154873E-12	-5.61153981367921E-13	-4.67628317806601E-13	1.65228672291666E-12	9.35256635613201E-14	-3.11752211871067E-14	1.62111150172955E-12	3.11752211871067E-13	-1.12230796273584E-12	4.98803538993707E-13	-4.67628317806601E-13	1.71463716529087E-12	1.55876105935534E-13	5.92329202555027E-13	-1.8705132712264E-13
0.00736	9.35256635613201E-13	1.8705132712264E-13	1.15348318392295E-12	-9.97607077987414E-13	-8.72906193238988E-13	-3.11752211871067E-13	1.12230796273584E-12	1.55876105935534E-13	9.35256635613201E-14	1.77698760766508E-12	1.24700884748427E-13	-1.4028849534198E-12	3.42927433058174E-13	-4.05277875432387E-13	2.52519291615564E-12	3.42927433058174E-13	5.92329202555027E-13	3.11752211871067E-14
0.00738	1.24700884748427E-12	4.05277875432387E-13	1.55876105935534E-12	-6.54679644929241E-13	-8.10555750864774E-13	-2.18226548309747E-13	6.23504423742134E-13	4.05277875432387E-13	2.8057699068396E-13	1.74581238647798E-12	1.8705132712264E-13	-1.24700884748427E-12	3.7410265424528E-13	-1.24700884748427E-13	2.71224424327828E-12	6.54679644929241E-13	7.48205308490561E-13	1.55876105935534E-13
0.0074	1.43406017460691E-12	4.05277875432387E-13	1.8393380500393E-12	-2.18226548309747E-13	-5.61153981367921E-13	-2.18226548309747E-13	4.67628317806601E-13	5.61153981367921E-13	5.61153981367921E-13	1.49641061698112E-12	2.49401769496854E-13	-8.72906193238988E-13	5.29978760180814E-13	-3.11752211871067E-14	2.43166725259432E-12	8.10555750864774E-13	9.97607077987414E-13	2.49401769496854E-13
0.00742	1.62111150172955E-12	4.67628317806601E-13	1.99521415597483E-12	1.24700884748427E-13	-2.18226548309747E-13	-3.42927433058174E-13	8.10555750864774E-13	5.92329202555027E-13	6.54679644929241E-13	1.09113274154873E-12	6.23504423742134E-14	-2.8057699068396E-13	8.10555750864774E-13	-1.24700884748427E-13	1.74581238647798E-12	7.48205308490561E-13	1.15348318392295E-12	1.24700884748427E-13
0.00744	1.43406017460691E-12	4.05277875432387E-13	1.96403893478772E-12	4.05277875432387E-13	0	-4.36453096619494E-13	1.24700884748427E-12	4.36453096619494E-13	5.61153981367921E-13	6.85854866116347E-13	-3.7410265424528E-13	2.49401769496854E-13	1.24700884748427E-12	0	1.18465840511005E-12	4.05277875432387E-13	1.27818406867137E-12	-1.55876105935534E-13
0.00746	1.12230796273584E-12	2.49401769496854E-13	1.74581238647798E-12	4.98803538993707E-13	3.11752211871067E-14	-5.92329202555027E-13	1.68346194410376E-12	4.05277875432387E-13	6.54679644929241E-13	3.7410265424528E-13	-6.23504423742134E-13	7.79380529677668E-13	1.55876105935534E-12	-6.23504423742134E-14	8.10555750864774E-13	2.8057699068396E-13	1.24700884748427E-12	-5.29978760180814E-13
0.00748	7.48205308490561E-13	1.55876105935534E-13	1.43406017460691E-12	5.29978760180814E-13	3.11752211871067E-14	-7.17030087303454E-13	1.77698760766508E-12	3.7410265424528E-13	7.79380529677668E-13	2.49401769496854E-13	-8.10555750864774E-13	1.30935928985848E-12	1.71463716529087E-12	-1.24700884748427E-13	7.48205308490561E-13	3.11752211871067E-14	9.97607077987414E-13	-7.48205308490561E-13
0.0075	6.23504423742134E-13	1.8705132712264E-13	1.12230796273584E-12	4.05277875432387E-13	1.55876105935534E-13	-6.54679644929241E-13	1.68346194410376E-12	4.36453096619494E-13	9.66431856800308E-13	2.8057699068396E-13	-7.17030087303454E-13	1.58993628054244E-12	1.68346194410376E-12	2.8057699068396E-13	7.79380529677668E-13	0	5.61153981367921E-13	-7.79380529677668E-13
0.00752	5.61153981367921E-13	2.49401769496854E-13	7.17030087303454E-13	5.92329202555027E-13	5.29978760180814E-13	-3.11752211871067E-13	1.37170973223269E-12	5.61153981367921E-13	1.09113274154873E-12	3.7410265424528E-13	-6.23504423742134E-13	1.62111150172955E-12	1.74581238647798E-12	6.54679644929241E-13	8.41730972051881E-13	-9.35256635613201E-14	0	-4.05277875432387E-13
0.00754	5.29978760180814E-13	6.85854866116347E-13	4.67628317806601E-13	9.35256635613201E-13	9.66431856800308E-13	9.35256635613201E-14	9.04081414426094E-13	6.85854866116347E-13	1.24700884748427E-12	4.67628317806601E-13	-5.29978760180814E-13	1.46523539579401E-12	1.71463716529087E-12	5.92329202555027E-13	9.35256635613201E-13	6.23504423742134E-14	-3.7410265424528E-13	-9.35256635613201E-14
0.00756	2.8057699068396E-13	1.27818406867137E-12	3.7410265424528E-13	1.49641061698112E-12	1.27818406867137E-12	5.61153981367921E-13	4.98803538993707E-13	7.79380529677668E-13	1.18465840511005E-12	6.23504423742134E-13	-5.61153981367921E-13	1.27818406867137E-12	1.4028849534198E-12	2.49401769496854E-13	9.35256635613201E-13	2.18226548309747E-13	-5.92329202555027E-13	3.42927433058174E-13
0.00758	-6.23504423742134E-14	1.62111150172955E-12	5.92329202555027E-13	1.74581238647798E-12	1.52758583816823E-12	8.72906193238988E-13	2.8057699068396E-13	9.97607077987414E-13	9.97607077987414E-13	6.23504423742134E-13	-4.05277875432387E-13	1.02878229917452E-12	1.09113274154873E-12	1.24700884748427E-13	8.72906193238988E-13	5.29978760180814E-13	-4.98803538993707E-13	5.61153981367921E-13
0.0076	-4.36453096619494E-13	1.46523539579401E-12	8.41730972051881E-13	1.71463716529087E-12	1.34053451104559E-12	1.15348318392295E-12	3.11752211871067E-13	1.27818406867137E-12	8.72906193238988E-13	6.54679644929241E-13	-1.8705132712264E-13	9.04081414426094E-13	7.48205308490561E-13	3.11752211871067E-13	4.36453096619494E-13	6.85854866116347E-13	-1.55876105935534E-13	8.10555750864774E-13
0.00762	-7.79380529677668E-13	8.72906193238988E-13	9.66431856800308E-13	1.46523539579401E-12	1.02878229917452E-12	1.4028849534198E-12	3.7410265424528E-13	1.55876105935534E-12	7.48205308490561E-13	7.17030087303454E-13	0	9.66431856800308E-13	3.7410265424528E-13	5.92329202555027E-13	-1.8705132712264E-13	8.72906193238988E-13	1.8705132712264E-13	8.41730972051881E-13
0.00764	-8.72906193238988E-13	2.8057699068396E-13	1.12230796273584E-12	1.37170973223269E-12	8.41730972051881E-13	1.74581238647798E-12	5.61153981367921E-13	1.58993628054244E-12	7.48205308490561E-13	5.61153981367921E-13	1.55876105935534E-13	9.97607077987414E-13	3.11752211871067E-14	1.02878229917452E-12	-5.29978760180814E-13	9.66431856800308E-13	5.29978760180814E-13	9.35256635613201E-13
0.00766	-9.66431856800308E-13	-1.8705132712264E-13	1.24700884748427E-12	1.49641061698112E-12	8.41730972051881E-13	2.08873981953615E-12	4.98803538993707E-13	1.58993628054244E-12	8.41730972051881E-13	4.05277875432387E-13	1.55876105935534E-13	1.15348318392295E-12	-1.8705132712264E-13	1.46523539579401E-12	-5.61153981367921E-13	8.41730972051881E-13	6.54679644929241E-13	9.66431856800308E-13
0.00768	-9.97607077987414E-13	-9.35256635613201E-13	1.34053451104559E-12	1.55876105935534E-12	7.48205308490561E-13	2.40049203140722E-12	4.05277875432387E-13	1.49641061698112E-12	7.79380529677668E-13	9.35256635613201E-14	1.55876105935534E-13	1.30935928985848E-12	-2.18226548309747E-13	1.74581238647798E-12	-1.24700884748427E-13	6.85854866116347E-13	6.54679644929241E-13	1.05995752036163E-12
0.0077	-9.66431856800308E-13	-1.15348318392295E-12	1.43406017460691E-12	1.65228672291666E-12	8.10555750864774E-13	2.58754335852986E-12	6.23504423742134E-14	1.49641061698112E-12	4.98803538993707E-13	-1.55876105935534E-13	-9.35256635613201E-14	1.24700884748427E-12	-6.23504423742134E-14	1.58993628054244E-12	3.11752211871067E-13	4.98803538993707E-13	5.61153981367921E-13	1.18465840511005E-12
0.00772	-4.98803538993707E-13	-9.66431856800308E-13	1.37170973223269E-12	1.43406017460691E-12	1.02878229917452E-12	2.36931681022011E-12	-3.11752211871067E-14	1.43406017460691E-12	3.11752211871067E-13	-4.05277875432387E-13	-2.49401769496854E-13	1.05995752036163E-12	9.35256635613201E-14	1.24700884748427E-12	4.98803538993707E-13	3.42927433058174E-13	2.18226548309747E-13	1.43406017460691E-12
0.00774	3.11752211871067E-14	-7.79380529677668E-13	1.21583362629716E-12	1.12230796273584E-12	1.24700884748427E-12	1.99521415597483E-12	-6.23504423742134E-14	1.21583362629716E-12	6.23504423742134E-14	-6.85854866116347E-13	-6.23504423742134E-13	8.72906193238988E-13	1.8705132712264E-13	7.17030087303454E-13	4.36453096619494E-13	9.35256635613201E-14	3.11752211871067E-14	1.80816282885219E-12
0.00776	6.23504423742134E-13	-7.17030087303454E-13	1.21583362629716E-12	7.48205308490561E-13	1.4028849534198E-12	1.37170973223269E-12	6.23504423742134E-14	1.09113274154873E-12	-6.23504423742134E-14	-8.72906193238988E-13	-9.35256635613201E-13	7.48205308490561E-13	2.49401769496854E-13	3.11752211871067E-13	2.8057699068396E-13	-1.55876105935534E-13	6.23504423742134E-14	1.93286371360062E-12
0.00778	1.05995752036163E-12	-5.61153981367921E-13	1.12230796273584E-12	5.61153981367921E-13	1.4028849534198E-12	6.54679644929241E-13	-6.23504423742134E-14	9.35256635613201E-13	-9.35256635613201E-14	-1.21583362629716E-12	-1.15348318392295E-12	7.17030087303454E-13	3.42927433058174E-13	-1.8705132712264E-13	2.49401769496854E-13	-3.11752211871067E-13	3.11752211871067E-13	1.71463716529087E-12
0.0078	9.66431856800308E-13	-2.49401769496854E-13	9.35256635613201E-13	4.67628317806601E-13	1.24700884748427E-12	-3.11752211871067E-14	-2.18226548309747E-13	9.04081414426094E-13	-1.24700884748427E-13	-1.55876105935534E-12	-9.97607077987414E-13	6.54679644929241E-13	2.8057699068396E-13	-3.11752211871067E-13	2.18226548309747E-13	-4.98803538993707E-13	7.17030087303454E-13	1.4028849534198E-12
0.00782	8.72906193238988E-13	1.24700884748427E-13	7.17030087303454E-13	3.7410265424528E-13	9.66431856800308E-13	-6.54679644929241E-13	-1.8705132712264E-13	1.02878229917452E-12	-2.49401769496854E-13	-1.58993628054244E-12	-7.48205308490561E-13	4.67628317806601E-13	2.8057699068396E-13	-3.11752211871067E-14	3.11752211871067E-13	-7.79380529677668E-13	1.12230796273584E-12	1.09113274154873E-12
0.00784	8.41730972051881E-13	4.05277875432387E-13	4.98803538993707E-13	2.8057699068396E-13	7.17030087303454E-13	-7.17030087303454E-13	0	1.02878229917452E-12	-4.67628317806601E-13	-9.66431856800308E-13	-4.36453096619494E-13	1.8705132712264E-13	1.8705132712264E-13	4.67628317806601E-13	4.05277875432387E-13	-9.97607077987414E-13	1.24700884748427E-12	8.10555750864774E-13
0.00786	9.35256635613201E-13	6.54679644929241E-13	4.05277875432387E-13	1.8705132712264E-13	5.29978760180814E-13	-5.92329202555027E-13	2.18226548309747E-13	9.97607077987414E-13	-7.48205308490561E-13	-2.49401769496854E-13	-6.23504423742134E-14	1.8705132712264E-13	0	1.27818406867137E-12	4.05277875432387E-13	-1.12230796273584E-12	1.18465840511005E-12	6.85854866116347E-13
0.00788	1.12230796273584E-12	7.17030087303454E-13	4.67628317806601E-13	2.8057699068396E-13	2.8057699068396E-13	-2.49401769496854E-13	6.85854866116347E-13	8.41730972051881E-13	-9.35256635613201E-13	3.7410265424528E-13	2.18226548309747E-13	3.11752211871067E-13	-2.49401769496854E-13	1.8393380500393E-12	2.49401769496854E-13	-1.15348318392295E-12	9.35256635613201E-13	5.29978760180814E-13
0.0079	1.15348318392295E-12	9.97607077987414E-13	7.48205308490561E-13	4.67628317806601E-13	9.35256635613201E-14	9.35256635613201E-14	1.09113274154873E-12	5.92329202555027E-13	-8.41730972051881E-13	7.79380529677668E-13	6.23504423742134E-13	4.05277875432387E-13	-5.61153981367921E-13	2.338141589033E-12	9.35256635613201E-14	-1.15348318392295E-12	6.54679644929241E-13	4.98803538993707E-13
0.00792	8.72906193238988E-13	1.30935928985848E-12	9.35256635613201E-13	6.85854866116347E-13	0	6.85854866116347E-13	1.30935928985848E-12	2.8057699068396E-13	-6.54679644929241E-13	9.35256635613201E-13	7.79380529677668E-13	5.61153981367921E-13	-8.10555750864774E-13	2.55636813734275E-12	6.23504423742134E-14	-9.97607077987414E-13	4.98803538993707E-13	5.92329202555027E-13
0.00794	3.11752211871067E-13	1.68346194410376E-12	1.12230796273584E-12	9.04081414426094E-13	6.23504423742134E-14	1.24700884748427E-12	1.58993628054244E-12	-6.23504423742134E-14	-4.36453096619494E-13	7.79380529677668E-13	1.05995752036163E-12	5.61153981367921E-13	-8.10555750864774E-13	2.52519291615564E-12	3.11752211871067E-14	-7.79380529677668E-13	5.61153981367921E-13	5.61153981367921E-13
0.00796	-3.7410265424528E-13	1.49641061698112E-12	1.18465840511005E-12	8.41730972051881E-13	3.11752211871067E-14	1.80816282885219E-12	1.80816282885219E-12	-2.8057699068396E-13	-3.42927433058174E-13	5.61153981367921E-13	1.46523539579401E-12	2.49401769496854E-13	-5.92329202555027E-13	2.18226548309747E-12	9.35256635613201E-14	-2.8057699068396E-13	6.54679644929241E-13	4.05277875432387E-13
0.00798	-8.72906193238988E-13	1.15348318392295E-12	1.18465840511005E-12	5.29978760180814E-13	9.35256635613201E-14	1.99521415597483E-12	2.05756459834904E-12	-2.8057699068396E-13	-4.36453096619494E-13	1.55876105935534E-13	1.77698760766508E-12	-6.23504423742134E-14	3.11752211871067E-14	1.71463716529087E-12	0	2.18226548309747E-13	8.72906193238988E-13	1.24700884748427E-13
0.008	-9.66431856800308E-13	6.54679644929241E-13	1.09113274154873E-12	6.23504423742134E-14	1.24700884748427E-13	1.77698760766508E-12	2.15109026191036E-12	-1.55876105935534E-13	-3.42927433058174E-13	-1.8705132712264E-13	2.02638937716194E-12	-4.98803538993707E-13	8.10555750864774E-13	1.24700884748427E-12	-6.23504423742134E-14	6.23504423742134E-13	1.09113274154873E-12	6.23504423742134E-14
0.00802	-8.41730972051881E-13	1.55876105935534E-13	9.04081414426094E-13	-3.11752211871067E-13	-9.35256635613201E-14	1.27818406867137E-12	1.74581238647798E-12	3.11752211871067E-14	-1.24700884748427E-13	-2.49401769496854E-13	2.08873981953615E-12	-7.79380529677668E-13	1.49641061698112E-12	9.35256635613201E-13	-6.23504423742134E-14	7.79380529677668E-13	1.24700884748427E-12	1.24700884748427E-13
0.00804	-4.36453096619494E-13	0	6.23504423742134E-13	-1.8705132712264E-13	-1.8705132712264E-13	8.72906193238988E-13	1.18465840511005E-12	2.18226548309747E-13	1.24700884748427E-13	-2.49401769496854E-13	1.8393380500393E-12	-8.41730972051881E-13	1.8705132712264E-12	6.54679644929241E-13	1.24700884748427E-13	7.17030087303454E-13	1.43406017460691E-12	4.05277875432387E-13
0.00806	2.18226548309747E-13	-3.11752211871067E-14	2.8057699068396E-13	4.05277875432387E-13	-1.8705132712264E-13	5.92329202555027E-13	9.35256635613201E-13	2.49401769496854E-13	4.67628317806601E-13	-2.18226548309747E-13	1.65228672291666E-12	-6.85854866116347E-13	2.05756459834904E-12	4.36453096619494E-13	1.8705132712264E-13	6.23504423742134E-13	1.34053451104559E-12	6.85854866116347E-13
0.00808	7.48205308490561E-13	2.18226548309747E-13	-9.35256635613201E-14	1.02878229917452E-12	1.55876105935534E-13	5.92329202555027E-13	7.48205308490561E-13	9.35256635613201E-14	6.54679644929241E-13	-1.8705132712264E-13	1.21583362629716E-12	-4.67628317806601E-13	2.08873981953615E-12	1.55876105935534E-13	2.49401769496854E-13	6.23504423742134E-13	1.12230796273584E-12	9.35256635613201E-13
0.0081	1.15348318392295E-12	4.36453096619494E-13	-4.67628317806601E-13	1.55876105935534E-12	4.98803538993707E-13	5.92329202555027E-13	6.54679644929241E-13	-3.11752211871067E-14	7.48205308490561E-13	-6.23504423742134E-14	7.48205308490561E-13	-2.8057699068396E-13	1.93286371360062E-12	-1.24700884748427E-13	3.11752211871067E-13	7.48205308490561E-13	8.72906193238988E-13	1.09113274154873E-12
0.00812	1.12230796273584E-12	5.29978760180814E-13	-8.41730972051881E-13	1.8705132712264E-12	6.23504423742134E-13	5.92329202555027E-13	7.48205308490561E-13	-9.35256635613201E-14	7.17030087303454E-13	2.18226548309747E-13	3.7410265424528E-13	-3.11752211871067E-14	1.58993628054244E-12	-4.67628317806601E-13	3.7410265424528E-13	8.72906193238988E-13	8.10555750864774E-13	1.09113274154873E-12
0.00814	9.04081414426094E-13	5.61153981367921E-13	-1.12230796273584E-12	1.93286371360062E-12	5.29978760180814E-13	3.7410265424528E-13	9.35256635613201E-13	-1.55876105935534E-13	6.54679644929241E-13	4.36453096619494E-13	9.35256635613201E-14	4.36453096619494E-13	1.30935928985848E-12	-6.54679644929241E-13	4.05277875432387E-13	1.02878229917452E-12	5.29978760180814E-13	1.09113274154873E-12
0.00816	6.54679644929241E-13	3.7410265424528E-13	-1.24700884748427E-12	1.68346194410376E-12	4.05277875432387E-13	0	1.15348318392295E-12	-2.8057699068396E-13	5.92329202555027E-13	6.54679644929241E-13	3.11752211871067E-14	7.17030087303454E-13	8.72906193238988E-13	-6.23504423742134E-13	5.92329202555027E-13	1.05995752036163E-12	2.49401769496854E-13	8.10555750864774E-13
0.00818	3.7410265424528E-13	9.35256635613201E-14	-1.12230796273584E-12	1.34053451104559E-12	1.8705132712264E-13	-3.7410265424528E-13	1.37170973223269E-12	-3.42927433058174E-13	4.36453096619494E-13	7.48205308490561E-13	-6.23504423742134E-14	8.41730972051881E-13	4.67628317806601E-13	-5.92329202555027E-13	7.17030087303454E-13	9.97607077987414E-13	-6.23504423742134E-14	4.67628317806601E-13
0.0082	1.24700884748427E-13	-3.11752211871067E-14	-8.10555750864774E-13	9.66431856800308E-13	0	-4.98803538993707E-13	1.52758583816823E-12	-3.11752211871067E-13	4.98803538993707E-13	8.10555750864774E-13	-1.55876105935534E-13	8.41730972051881E-13	6.23504423742134E-14	-4.67628317806601E-13	7.48205308490561E-13	1.02878229917452E-12	-1.55876105935534E-13	3.11752211871067E-14
0.00822	0	3.11752211871067E-14	-3.11752211871067E-13	5.92329202555027E-13	0	-2.49401769496854E-13	1.58993628054244E-12	-1.8705132712264E-13	7.17030087303454E-13	8.10555750864774E-13	-1.24700884748427E-13	8.10555750864774E-13	-3.42927433058174E-13	-1.8705132712264E-13	7.79380529677668E-13	8.72906193238988E-13	-9.35256635613201E-14	-3.42927433058174E-13
0.00824	-9.35256635613201E-14	1.55876105935534E-13	2.8057699068396E-13	3.7410265424528E-13	3.11752211871067E-13	-9.35256635613201E-14	1.52758583816823E-12	1.24700884748427E-13	1.02878229917452E-12	8.72906193238988E-13	2.18226548309747E-13	8.72906193238988E-13	-4.98803538993707E-13	4.36453096619494E-13	6.85854866116347E-13	4.36453096619494E-13	9.35256635613201E-14	-7.17030087303454E-13
0.00826	3.11752211871067E-14	2.8057699068396E-13	8.41730972051881E-13	3.11752211871067E-13	5.61153981367921E-13	9.35256635613201E-14	1.37170973223269E-12	5.61153981367921E-13	1.15348318392295E-12	9.35256635613201E-13	7.48205308490561E-13	7.48205308490561E-13	-2.8057699068396E-13	8.72906193238988E-13	6.54679644929241E-13	1.8705132712264E-13	4.67628317806601E-13	-9.97607077987414E-13
0.00828	1.55876105935534E-13	2.8057699068396E-13	1.24700884748427E-12	5.29978760180814E-13	9.97607077987414E-13	1.24700884748427E-13	1.02878229917452E-12	8.72906193238988E-13	9.97607077987414E-13	8.41730972051881E-13	9.66431856800308E-13	7.48205308490561E-13	0	7.48205308490561E-13	6.23504423742134E-13	-9.35256635613201E-14	7.79380529677668E-13	-1.12230796273584E-12
0.0083	2.8057699068396E-13	2.18226548309747E-13	1.52758583816823E-12	1.05995752036163E-12	1.37170973223269E-12	1.24700884748427E-13	5.29978760180814E-13	9.35256635613201E-13	7.17030087303454E-13	7.17030087303454E-13	5.92329202555027E-13	6.85854866116347E-13	3.42927433058174E-13	3.11752211871067E-13	5.61153981367921E-13	-2.18226548309747E-13	1.02878229917452E-12	-1.15348318392295E-12
0.00832	2.49401769496854E-13	1.55876105935534E-13	1.55876105935534E-12	1.43406017460691E-12	1.37170973223269E-12	1.24700884748427E-13	1.8705132712264E-13	8.10555750864774E-13	4.98803538993707E-13	4.98803538993707E-13	1.55876105935534E-13	7.17030087303454E-13	6.54679644929241E-13	3.11752211871067E-14	5.29978760180814E-13	-2.8057699068396E-13	1.15348318392295E-12	-1.18465840511005E-12
0.00834	2.49401769496854E-13	6.23504423742134E-14	1.43406017460691E-12	1.49641061698112E-12	1.15348318392295E-12	-3.11752211871067E-14	6.23504423742134E-14	6.85854866116347E-13	3.11752211871067E-13	1.8705132712264E-13	-1.8705132712264E-13	7.17030087303454E-13	9.97607077987414E-13	-9.35256635613201E-14	4.05277875432387E-13	-4.05277875432387E-13	1.24700884748427E-12	-1.12230796273584E-12
0.00836	-1.24700884748427E-13	1.24700884748427E-13	1.15348318392295E-12	1.34053451104559E-12	8.10555750864774E-13	-9.35256635613201E-14	3.11752211871067E-13	5.61153981367921E-13	9.35256635613201E-14	-2.18226548309747E-13	-5.92329202555027E-13	5.29978760180814E-13	1.24700884748427E-12	-1.24700884748427E-13	2.49401769496854E-13	-4.67628317806601E-13	1.21583362629716E-12	-9.35256635613201E-13
0.00838	-5.61153981367921E-13	2.8057699068396E-13	9.66431856800308E-13	1.21583362629716E-12	5.61153981367921E-13	-1.24700884748427E-13	5.29978760180814E-13	4.67628317806601E-13	-2.8057699068396E-13	-7.17030087303454E-13	-8.72906193238988E-13	1.8705132712264E-13	1.34053451104559E-12	-2.18226548309747E-13	0	-3.42927433058174E-13	1.18465840511005E-12	-6.85854866116347E-13
0.0084	-9.04081414426094E-13	2.8057699068396E-13	8.72906193238988E-13	1.24700884748427E-12	4.05277875432387E-13	3.11752211871067E-14	7.17030087303454E-13	4.36453096619494E-13	-5.92329202555027E-13	-1.15348318392295E-12	-9.35256635613201E-13	-9.35256635613201E-14	1.4028849534198E-12	3.11752211871067E-14	-4.98803538993707E-13	-6.23504423742134E-14	9.04081414426094E-13	-3.42927433058174E-13
0.00842	-1.21583362629716E-12	6.23504423742134E-14	6.54679644929241E-13	1.24700884748427E-12	5.29978760180814E-13	2.8057699068396E-13	6.85854866116347E-13	5.92329202555027E-13	-6.23504423742134E-13	-1.43406017460691E-12	-7.17030087303454E-13	-3.11752211871067E-13	1.58993628054244E-12	3.11752211871067E-13	-9.97607077987414E-13	3.11752211871067E-13	5.29978760180814E-13	6.23504423742134E-14
0.00844	-1.46523539579401E-12	-3.7410265424528E-13	3.11752211871067E-13	1.27818406867137E-12	6.85854866116347E-13	5.61153981367921E-13	2.18226548309747E-13	6.54679644929241E-13	-4.36453096619494E-13	-1.65228672291666E-12	-4.05277875432387E-13	-4.67628317806601E-13	1.62111150172955E-12	6.23504423742134E-13	-1.34053451104559E-12	5.61153981367921E-13	3.11752211871067E-13	4.98803538993707E-13
0.00846	-1.21583362629716E-12	-4.36453096619494E-13	-2.18226548309747E-13	1.18465840511005E-12	5.92329202555027E-13	9.35256635613201E-13	-3.7410265424528E-13	7.48205308490561E-13	-6.23504423742134E-14	-1.4028849534198E-12	-1.55876105935534E-13	-4.05277875432387E-13	1.68346194410376E-12	7.17030087303454E-13	-1.4028849534198E-12	4.98803538993707E-13	1.55876105935534E-13	9.66431856800308E-13
0.00848	-6.23504423742134E-13	-1.55876105935534E-13	-9.04081414426094E-13	1.15348318392295E-12	6.54679644929241E-13	1.02878229917452E-12	-8.10555750864774E-13	7.48205308490561E-13	3.11752211871067E-13	-1.02878229917452E-12	6.23504423742134E-14	-4.05277875432387E-13	1.55876105935534E-12	5.29978760180814E-13	-1.24700884748427E-12	2.18226548309747E-13	1.24700884748427E-13	1.18465840511005E-12
0.0085	-1.24700884748427E-13	3.11752211871067E-13	-1.27818406867137E-12	9.66431856800308E-13	6.23504423742134E-13	9.97607077987414E-13	-7.48205308490561E-13	9.66431856800308E-13	3.7410265424528E-13	-5.92329202555027E-13	1.24700884748427E-13	-2.8057699068396E-13	1.27818406867137E-12	6.23504423742134E-14	-7.48205308490561E-13	-3.11752211871067E-13	-6.23504423742134E-14	1.24700884748427E-12
0.00852	3.7410265424528E-13	7.48205308490561E-13	-1.37170973223269E-12	6.54679644929241E-13	5.29978760180814E-13	7.17030087303454E-13	-2.18226548309747E-13	1.18465840511005E-12	2.8057699068396E-13	0	9.35256635613201E-14	-1.8705132712264E-13	8.41730972051881E-13	-2.49401769496854E-13	-1.24700884748427E-13	-9.04081414426094E-13	-1.55876105935534E-13	1.12230796273584E-12
0.00854	6.54679644929241E-13	8.72906193238988E-13	-1.15348318392295E-12	4.05277875432387E-13	5.61153981367921E-13	4.98803538993707E-13	5.29978760180814E-13	1.34053451104559E-12	2.8057699068396E-13	5.92329202555027E-13	3.11752211871067E-13	0	4.67628317806601E-13	-4.98803538993707E-13	4.05277875432387E-13	-1.4028849534198E-12	-6.23504423742134E-14	1.18465840511005E-12
0.00856	6.85854866116347E-13	9.66431856800308E-13	-7.17030087303454E-13	1.8705132712264E-13	8.41730972051881E-13	3.11752211871067E-13	9.04081414426094E-13	1.30935928985848E-12	2.49401769496854E-13	1.21583362629716E-12	5.29978760180814E-13	3.11752211871067E-13	2.8057699068396E-13	-4.67628317806601E-13	7.17030087303454E-13	-1.74581238647798E-12	2.8057699068396E-13	1.12230796273584E-12
0.00858	7.17030087303454E-13	9.35256635613201E-13	-2.18226548309747E-13	1.24700884748427E-13	1.21583362629716E-12	1.55876105935534E-13	8.10555750864774E-13	1.24700884748427E-12	2.49401769496854E-13	1.74581238647798E-12	6.85854866116347E-13	5.92329202555027E-13	1.8705132712264E-13	-1.8705132712264E-13	1.05995752036163E-12	-1.77698760766508E-12	8.41730972051881E-13	9.66431856800308E-13
0.0086	6.85854866116347E-13	7.79380529677668E-13	1.55876105935534E-13	1.24700884748427E-13	1.49641061698112E-12	1.8705132712264E-13	4.36453096619494E-13	9.35256635613201E-13	4.05277875432387E-13	2.02638937716194E-12	6.85854866116347E-13	7.48205308490561E-13	1.24700884748427E-13	9.35256635613201E-14	1.18465840511005E-12	-1.68346194410376E-12	1.43406017460691E-12	5.61153981367921E-13
0.00862	5.61153981367921E-13	7.48205308490561E-13	3.7410265424528E-13	1.8705132712264E-13	1.58993628054244E-12	2.49401769496854E-13	0	8.72906193238988E-13	4.98803538993707E-13	2.18226548309747E-12	5.61153981367921E-13	9.04081414426094E-13	1.55876105935534E-13	6.23504423742134E-13	1.34053451104559E-12	-1.43406017460691E-12	1.77698760766508E-12	2.49401769496854E-13
0.00864	3.11752211871067E-13	6.54679644929241E-13	5.61153981367921E-13	3.42927433058174E-13	1.49641061698112E-12	4.67628317806601E-13	-4.67628317806601E-13	7.79380529677668E-13	6.54679644929241E-13	1.90168849241351E-12	4.98803538993707E-13	1.05995752036163E-12	1.8705132712264E-13	9.66431856800308E-13	1.37170973223269E-12	-1.15348318392295E-12	1.90168849241351E-12	-3.11752211871067E-14
0.00866	-1.8705132712264E-13	8.10555750864774E-13	6.54679644929241E-13	5.29978760180814E-13	1.4028849534198E-12	7.79380529677668E-13	-8.10555750864774E-13	6.23504423742134E-13	7.79380529677668E-13	1.52758583816823E-12	4.05277875432387E-13	1.12230796273584E-12	4.98803538993707E-13	1.09113274154873E-12	1.30935928985848E-12	-6.85854866116347E-13	1.68346194410376E-12	-1.55876105935534E-13
0.00868	-7.17030087303454E-13	1.37170973223269E-12	7.17030087303454E-13	7.48205308490561E-13	1.30935928985848E-12	5.61153981367921E-13	-9.66431856800308E-13	4.98803538993707E-13	9.97607077987414E-13	8.72906193238988E-13	2.8057699068396E-13	1.09113274154873E-12	6.85854866116347E-13	1.02878229917452E-12	1.15348318392295E-12	-4.36453096619494E-13	1.24700884748427E-12	-1.8705132712264E-13
0.0087	-8.41730972051881E-13	1.74581238647798E-12	7.17030087303454E-13	1.05995752036163E-12	1.30935928985848E-12	0	-8.72906193238988E-13	2.18226548309747E-13	1.30935928985848E-12	1.55876105935534E-13	3.11752211871067E-14	8.41730972051881E-13	8.41730972051881E-13	9.66431856800308E-13	8.72906193238988E-13	-2.18226548309747E-13	8.41730972051881E-13	0
0.00872	-7.17030087303454E-13	9.35256635613201E-13	6.23504423742134E-13	1.30935928985848E-12	1.43406017460691E-12	-3.7410265424528E-13	-4.67628317806601E-13	6.23504423742134E-14	1.49641061698112E-12	-4.98803538993707E-13	-3.11752211871067E-13	3.42927433058174E-13	9.97607077987414E-13	8.72906193238988E-13	3.42927433058174E-13	-6.23504423742134E-14	6.54679644929241E-13	1.55876105935534E-13
0.00874	-4.67628317806601E-13	-9.35256635613201E-14	8.10555750864774E-13	1.24700884748427E-12	1.37170973223269E-12	-3.7410265424528E-13	1.55876105935534E-13	0	1.62111150172955E-12	-9.66431856800308E-13	-4.05277875432387E-13	-1.24700884748427E-13	1.12230796273584E-12	7.48205308490561E-13	-3.11752211871067E-14	2.18226548309747E-13	5.61153981367921E-13	2.18226548309747E-13
0.00876	-2.49401769496854E-13	-2.18226548309747E-13	9.35256635613201E-13	9.97607077987414E-13	1.27818406867137E-12	-1.8705132712264E-13	4.98803538993707E-13	0	1.71463716529087E-12	-9.04081414426094E-13	-4.36453096619494E-13	-4.67628317806601E-13	1.12230796273584E-12	7.48205308490561E-13	-1.8705132712264E-13	4.36453096619494E-13	3.7410265424528E-13	2.18226548309747E-13
0.00878	-9.35256635613201E-14	-3.42927433058174E-13	1.37170973223269E-12	6.54679644929241E-13	1.12230796273584E-12	0	7.17030087303454E-13	-9.35256635613201E-14	1.68346194410376E-12	-4.36453096619494E-13	-3.11752211871067E-13	-5.61153981367921E-13	1.09113274154873E-12	7.48205308490561E-13	-2.8057699068396E-13	7.17030087303454E-13	1.8705132712264E-13	9.35256635613201E-14
0.0088	9.35256635613201E-14	-6.23504423742134E-14	1.74581238647798E-12	4.98803538993707E-13	8.72906193238988E-13	1.24700884748427E-13	9.04081414426094E-13	-1.55876105935534E-13	1.52758583816823E-12	-6.23504423742134E-14	-9.35256635613201E-14	-4.05277875432387E-13	1.05995752036163E-12	9.97607077987414E-13	-4.67628317806601E-13	8.10555750864774E-13	-3.11752211871067E-14	0
0.00882	1.24700884748427E-13	4.36453096619494E-13	1.65228672291666E-12	4.98803538993707E-13	7.48205308490561E-13	1.24700884748427E-13	9.66431856800308E-13	-2.49401769496854E-13	1.05995752036163E-12	1.8705132712264E-13	9.35256635613201E-14	-9.35256635613201E-14	1.05995752036163E-12	1.34053451104559E-12	-8.41730972051881E-13	6.85854866116347E-13	-3.11752211871067E-14	-1.24700884748427E-13
0.00884	2.18226548309747E-13	1.18465840511005E-12	1.49641061698112E-12	5.92329202555027E-13	6.85854866116347E-13	6.23504423742134E-14	1.05995752036163E-12	-9.35256635613201E-14	5.92329202555027E-13	3.11752211871067E-13	1.8705132712264E-13	9.35256635613201E-14	1.05995752036163E-12	1.71463716529087E-12	-1.09113274154873E-12	7.17030087303454E-13	3.11752211871067E-14	3.11752211871067E-14
0.00886	2.8057699068396E-13	1.65228672291666E-12	1.18465840511005E-12	6.54679644929241E-13	5.61153981367921E-13	-2.49401769496854E-13	9.35256635613201E-13	1.24700884748427E-13	2.49401769496854E-13	5.29978760180814E-13	1.55876105935534E-13	2.49401769496854E-13	1.15348318392295E-12	1.77698760766508E-12	-1.15348318392295E-12	7.48205308490561E-13	1.24700884748427E-13	3.42927433058174E-13
0.00888	4.67628317806601E-13	1.74581238647798E-12	9.04081414426094E-13	6.85854866116347E-13	3.11752211871067E-13	-5.92329202555027E-13	8.72906193238988E-13	4.67628317806601E-13	0	8.41730972051881E-13	2.49401769496854E-13	2.8057699068396E-13	1.21583362629716E-12	1.71463716529087E-12	-1.05995752036163E-12	7.17030087303454E-13	2.8057699068396E-13	5.92329202555027E-13
0.0089	6.54679644929241E-13	1.68346194410376E-12	8.10555750864774E-13	7.17030087303454E-13	1.55876105935534E-13	-9.35256635613201E-13	8.10555750864774E-13	6.54679644929241E-13	-1.8705132712264E-13	1.18465840511005E-12	1.55876105935534E-13	4.98803538993707E-13	1.34053451104559E-12	1.4028849534198E-12	-8.10555750864774E-13	6.23504423742134E-13	4.36453096619494E-13	7.79380529677668E-13
0.00892	9.04081414426094E-13	1.55876105935534E-12	7.17030087303454E-13	6.85854866116347E-13	6.23504423742134E-14	-9.97607077987414E-13	7.79380529677668E-13	7.48205308490561E-13	-2.8057699068396E-13	1.74581238647798E-12	-1.55876105935534E-13	7.48205308490561E-13	1.34053451104559E-12	9.04081414426094E-13	-5.92329202555027E-13	4.05277875432387E-13	7.79380529677668E-13	8.10555750864774E-13
0.00894	1.09113274154873E-12	1.12230796273584E-12	4.98803538993707E-13	6.23504423742134E-13	1.24700884748427E-13	-6.23504423742134E-13	7.48205308490561E-13	8.72906193238988E-13	-2.18226548309747E-13	2.02638937716194E-12	-3.7410265424528E-13	1.05995752036163E-12	1.12230796273584E-12	4.98803538993707E-13	-4.67628317806601E-13	4.67628317806601E-13	9.97607077987414E-13	8.72906193238988E-13
0.00896	1.15348318392295E-12	5.92329202555027E-13	1.8705132712264E-13	5.29978760180814E-13	1.55876105935534E-13	-1.8705132712264E-13	7.17030087303454E-13	8.72906193238988E-13	6.23504423742134E-14	2.3069663678459E-12	-5.29978760180814E-13	1.21583362629716E-12	7.48205308490561E-13	3.42927433058174E-13	-3.42927433058174E-13	3.7410265424528E-13	1.15348318392295E-12	8.10555750864774E-13
0.00898	1.02878229917452E-12	2.8057699068396E-13	-1.24700884748427E-13	4.36453096619494E-13	3.11752211871067E-13	4.67628317806601E-13	8.10555750864774E-13	8.10555750864774E-13	4.98803538993707E-13	2.3069663678459E-12	-1.24700884748427E-13	1.30935928985848E-12	4.36453096619494E-13	5.61153981367921E-13	0	2.49401769496854E-13	1.46523539579401E-12	7.17030087303454E-13
0.009	8.41730972051881E-13	0	-2.8057699068396E-13	6.23504423742134E-13	3.7410265424528E-13	1.05995752036163E-12	5.29978760180814E-13	7.17030087303454E-13	7.79380529677668E-13	2.02638937716194E-12	2.8057699068396E-13	1.30935928985848E-12	2.18226548309747E-13	8.41730972051881E-13	3.42927433058174E-13	1.24700884748427E-13	1.52758583816823E-12	4.05277875432387E-13
0.00902	5.92329202555027E-13	0	-4.36453096619494E-13	1.02878229917452E-12	5.29978760180814E-13	1.58993628054244E-12	3.11752211871067E-13	6.23504423742134E-13	1.02878229917452E-12	1.71463716529087E-12	4.36453096619494E-13	1.27818406867137E-12	3.11752211871067E-14	1.27818406867137E-12	5.29978760180814E-13	-1.24700884748427E-13	1.62111150172955E-12	9.35256635613201E-14
0.00904	3.42927433058174E-13	1.8705132712264E-13	-7.17030087303454E-13	1.30935928985848E-12	4.36453096619494E-13	1.8393380500393E-12	-3.11752211871067E-14	4.36453096619494E-13	1.12230796273584E-12	1.27818406867137E-12	4.05277875432387E-13	1.12230796273584E-12	-1.24700884748427E-13	1.46523539579401E-12	7.79380529677668E-13	-4.05277875432387E-13	1.43406017460691E-12	3.11752211871067E-14
0.00906	1.55876105935534E-13	2.18226548309747E-13	-7.48205308490561E-13	1.15348318392295E-12	3.11752211871067E-13	1.71463716529087E-12	-6.23504423742134E-14	1.8705132712264E-13	1.12230796273584E-12	8.72906193238988E-13	4.67628317806601E-13	8.72906193238988E-13	0	1.58993628054244E-12	9.35256635613201E-13	-6.54679644929241E-13	1.24700884748427E-12	2.8057699068396E-13
0.00908	0	2.49401769496854E-13	-9.35256635613201E-13	7.79380529677668E-13	4.36453096619494E-13	1.37170973223269E-12	-9.35256635613201E-14	9.35256635613201E-14	9.66431856800308E-13	5.92329202555027E-13	6.23504423742134E-13	5.29978760180814E-13	4.05277875432387E-13	1.4028849534198E-12	9.66431856800308E-13	-6.54679644929241E-13	9.66431856800308E-13	4.98803538993707E-13
0.0091	-4.67628317806601E-13	2.18226548309747E-13	-1.05995752036163E-12	2.18226548309747E-13	6.23504423742134E-13	9.66431856800308E-13	-2.49401769496854E-13	9.35256635613201E-14	8.72906193238988E-13	3.7410265424528E-13	5.92329202555027E-13	3.42927433058174E-13	9.04081414426094E-13	1.55876105935534E-12	1.18465840511005E-12	-6.23504423742134E-13	8.41730972051881E-13	8.72906193238988E-13
0.00912	-7.79380529677668E-13	3.11752211871067E-13	-9.04081414426094E-13	-3.11752211871067E-13	9.04081414426094E-13	5.92329202555027E-13	-3.42927433058174E-13	3.11752211871067E-14	7.48205308490561E-13	4.36453096619494E-13	3.7410265424528E-13	6.23504423742134E-14	1.24700884748427E-12	1.62111150172955E-12	1.43406017460691E-12	-4.05277875432387E-13	8.41730972051881E-13	1.18465840511005E-12
0.00914	-8.72906193238988E-13	2.8057699068396E-13	-3.7410265424528E-13	-7.79380529677668E-13	1.12230796273584E-12	4.98803538993707E-13	-3.7410265424528E-13	3.11752211871067E-14	6.54679644929241E-13	4.36453096619494E-13	2.49401769496854E-13	-1.24700884748427E-13	1.27818406867137E-12	1.68346194410376E-12	1.8393380500393E-12	-2.8057699068396E-13	8.72906193238988E-13	1.18465840511005E-12
0.00916	-7.48205308490561E-13	3.7410265424528E-13	1.55876105935534E-13	-1.02878229917452E-12	1.15348318392295E-12	5.29978760180814E-13	-3.11752211871067E-13	1.24700884748427E-13	5.92329202555027E-13	4.05277875432387E-13	2.18226548309747E-13	-1.55876105935534E-13	1.24700884748427E-12	1.62111150172955E-12	2.27579114665879E-12	-3.11752211871067E-14	7.48205308490561E-13	1.09113274154873E-12
0.00918	-7.17030087303454E-13	2.49401769496854E-13	3.42927433058174E-13	-1.21583362629716E-12	9.35256635613201E-13	5.61153981367921E-13	-3.11752211871067E-13	3.42927433058174E-13	6.23504423742134E-13	4.67628317806601E-13	2.18226548309747E-13	-1.24700884748427E-13	1.24700884748427E-12	1.52758583816823E-12	2.58754335852986E-12	4.36453096619494E-13	6.54679644929241E-13	7.17030087303454E-13
0.0092	-6.23504423742134E-13	2.8057699068396E-13	9.35256635613201E-14	-9.35256635613201E-13	5.92329202555027E-13	6.54679644929241E-13	0	4.36453096619494E-13	6.54679644929241E-13	4.67628317806601E-13	6.23504423742134E-14	-1.24700884748427E-13	1.34053451104559E-12	1.34053451104559E-12	2.61871857971696E-12	6.23504423742134E-13	5.92329202555027E-13	4.98803538993707E-13
0.00922	-6.85854866116347E-13	4.05277875432387E-13	3.42927433058174E-13	-3.7410265424528E-13	3.42927433058174E-13	8.10555750864774E-13	4.05277875432387E-13	6.54679644929241E-13	4.67628317806601E-13	3.42927433058174E-13	-2.18226548309747E-13	-6.23504423742134E-14	1.4028849534198E-12	1.30935928985848E-12	2.49401769496854E-12	7.17030087303454E-13	5.92329202555027E-13	4.98803538993707E-13
0.00924	-6.23504423742134E-13	5.29978760180814E-13	9.35256635613201E-13	9.35256635613201E-14	1.8705132712264E-13	9.35256635613201E-13	7.17030087303454E-13	7.79380529677668E-13	2.49401769496854E-13	0	-4.98803538993707E-13	-6.23504423742134E-14	1.43406017460691E-12	1.34053451104559E-12	2.15109026191036E-12	6.85854866116347E-13	8.72906193238988E-13	4.98803538993707E-13
0.00926	-4.98803538993707E-13	4.98803538993707E-13	1.58993628054244E-12	5.29978760180814E-13	2.8057699068396E-13	8.41730972051881E-13	9.04081414426094E-13	1.02878229917452E-12	-1.24700884748427E-13	-4.67628317806601E-13	-9.97607077987414E-13	6.23504423742134E-14	1.21583362629716E-12	1.37170973223269E-12	1.71463716529087E-12	7.17030087303454E-13	1.15348318392295E-12	7.79380529677668E-13
0.00928	-4.05277875432387E-13	3.42927433058174E-13	1.93286371360062E-12	7.48205308490561E-13	2.18226548309747E-13	4.05277875432387E-13	9.66431856800308E-13	1.09113274154873E-12	-6.54679644929241E-13	-8.41730972051881E-13	-1.24700884748427E-12	2.8057699068396E-13	1.15348318392295E-12	1.58993628054244E-12	1.43406017460691E-12	5.92329202555027E-13	1.27818406867137E-12	1.02878229917452E-12
0.0093	-4.05277875432387E-13	9.35256635613201E-14	2.18226548309747E-12	7.79380529677668E-13	2.49401769496854E-13	-6.23504423742134E-14	1.02878229917452E-12	1.02878229917452E-12	-1.12230796273584E-12	-1.09113274154873E-12	-8.41730972051881E-13	6.85854866116347E-13	1.02878229917452E-12	1.65228672291666E-12	1.37170973223269E-12	3.7410265424528E-13	1.24700884748427E-12	1.09113274154873E-12
0.00932	-5.29978760180814E-13	-2.8057699068396E-13	2.18226548309747E-12	8.41730972051881E-13	2.18226548309747E-13	-4.98803538993707E-13	8.41730972051881E-13	9.04081414426094E-13	-1.24700884748427E-12	-1.05995752036163E-12	-2.8057699068396E-13	1.09113274154873E-12	8.72906193238988E-13	1.65228672291666E-12	1.27818406867137E-12	9.35256635613201E-14	9.66431856800308E-13	1.02878229917452E-12
0.00934	-6.85854866116347E-13	-4.98803538993707E-13	1.77698760766508E-12	7.17030087303454E-13	2.18226548309747E-13	-7.48205308490561E-13	5.29978760180814E-13	8.41730972051881E-13	-7.17030087303454E-13	-8.41730972051881E-13	4.98803538993707E-13	1.30935928985848E-12	7.17030087303454E-13	1.52758583816823E-12	1.21583362629716E-12	-9.35256635613201E-14	6.54679644929241E-13	7.79380529677668E-13
0.00936	-6.85854866116347E-13	-6.54679644929241E-13	1.05995752036163E-12	6.54679644929241E-13	2.8057699068396E-13	-4.05277875432387E-13	1.8705132712264E-13	6.85854866116347E-13	-9.35256635613201E-14	-5.92329202555027E-13	1.15348318392295E-12	1.34053451104559E-12	7.17030087303454E-13	1.37170973223269E-12	9.04081414426094E-13	0	5.29978760180814E-13	6.23504423742134E-13
0.00938	-6.23504423742134E-13	-6.54679644929241E-13	3.42927433058174E-13	4.98803538993707E-13	3.42927433058174E-13	9.35256635613201E-14	-6.23504423742134E-14	6.85854866116347E-13	3.7410265424528E-13	-3.11752211871067E-13	1.55876105935534E-12	1.4028849534198E-12	7.17030087303454E-13	1.18465840511005E-12	4.98803538993707E-13	1.8705132712264E-13	4.05277875432387E-13	4.67628317806601E-13
0.0094	-3.42927433058174E-13	-4.05277875432387E-13	-4.05277875432387E-13	4.05277875432387E-13	5.92329202555027E-13	1.24700884748427E-13	-1.55876105935534E-13	7.48205308490561E-13	4.98803538993707E-13	-9.35256635613201E-14	1.74581238647798E-12	1.43406017460691E-12	6.54679644929241E-13	9.97607077987414E-13	3.11752211871067E-14	3.42927433058174E-13	3.7410265424528E-13	3.42927433058174E-13
0.00942	3.11752211871067E-14	-2.18226548309747E-13	-8.72906193238988E-13	4.67628317806601E-13	6.23504423742134E-13	-1.55876105935534E-13	-9.35256635613201E-14	7.48205308490561E-13	5.29978760180814E-13	2.18226548309747E-13	1.65228672291666E-12	1.55876105935534E-12	5.29978760180814E-13	8.72906193238988E-13	-4.36453096619494E-13	3.7410265424528E-13	5.92329202555027E-13	2.8057699068396E-13
0.00944	4.05277875432387E-13	6.23504423742134E-14	-9.66431856800308E-13	7.48205308490561E-13	4.67628317806601E-13	-4.05277875432387E-13	2.8057699068396E-13	5.61153981367921E-13	4.36453096619494E-13	6.23504423742134E-13	1.46523539579401E-12	1.62111150172955E-12	2.8057699068396E-13	6.54679644929241E-13	-9.66431856800308E-13	2.8057699068396E-13	1.05995752036163E-12	1.55876105935534E-13
0.00946	5.29978760180814E-13	2.18226548309747E-13	-7.17030087303454E-13	9.35256635613201E-13	5.61153981367921E-13	-3.42927433058174E-13	4.36453096619494E-13	3.7410265424528E-13	1.24700884748427E-13	8.41730972051881E-13	1.02878229917452E-12	1.49641061698112E-12	1.55876105935534E-13	5.61153981367921E-13	-1.46523539579401E-12	2.18226548309747E-13	1.4028849534198E-12	1.24700884748427E-13
0.00948	5.29978760180814E-13	2.8057699068396E-13	-3.42927433058174E-13	9.97607077987414E-13	4.98803538993707E-13	-2.18226548309747E-13	3.11752211871067E-13	0	-9.35256635613201E-14	8.41730972051881E-13	6.23504423742134E-13	1.15348318392295E-12	2.49401769496854E-13	6.23504423742134E-13	-1.55876105935534E-12	1.8705132712264E-13	1.4028849534198E-12	0
0.0095	4.67628317806601E-13	3.7410265424528E-13	1.55876105935534E-13	8.72906193238988E-13	6.23504423742134E-13	1.24700884748427E-13	9.35256635613201E-14	-3.7410265424528E-13	-2.49401769496854E-13	8.41730972051881E-13	2.8057699068396E-13	5.92329202555027E-13	5.92329202555027E-13	4.36453096619494E-13	-1.24700884748427E-12	2.8057699068396E-13	9.66431856800308E-13	-2.18226548309747E-13
0.00952	3.7410265424528E-13	4.36453096619494E-13	6.23504423742134E-13	8.41730972051881E-13	4.67628317806601E-13	4.05277875432387E-13	0	-3.42927433058174E-13	-1.8705132712264E-13	5.92329202555027E-13	3.11752211871067E-13	3.11752211871067E-14	9.97607077987414E-13	1.55876105935534E-13	-7.17030087303454E-13	3.7410265424528E-13	3.7410265424528E-13	-3.42927433058174E-13
0.00954	2.8057699068396E-13	5.92329202555027E-13	1.12230796273584E-12	1.05995752036163E-12	2.49401769496854E-13	8.72906193238988E-13	-1.24700884748427E-13	-2.49401769496854E-13	-3.11752211871067E-14	3.11752211871067E-13	5.61153981367921E-13	-5.61153981367921E-13	1.34053451104559E-12	-2.18226548309747E-13	-3.42927433058174E-13	4.05277875432387E-13	-3.11752211871067E-14	-5.61153981367921E-13
0.00956	3.11752211871067E-14	7.17030087303454E-13	1.46523539579401E-12	1.37170973223269E-12	3.11752211871067E-14	1.15348318392295E-12	3.11752211871067E-14	-3.11752211871067E-14	2.49401769496854E-13	-1.24700884748427E-13	1.18465840511005E-12	-9.35256635613201E-13	1.80816282885219E-12	-5.61153981367921E-13	1.24700884748427E-13	5.29978760180814E-13	-9.35256635613201E-14	-7.17030087303454E-13
0.00958	-6.23504423742134E-14	7.48205308490561E-13	1.68346194410376E-12	1.49641061698112E-12	-1.8705132712264E-13	1.37170973223269E-12	3.42927433058174E-13	1.8705132712264E-13	5.92329202555027E-13	-4.98803538993707E-13	1.62111150172955E-12	-1.02878229917452E-12	2.3069663678459E-12	-7.48205308490561E-13	5.61153981367921E-13	7.48205308490561E-13	2.18226548309747E-13	-9.35256635613201E-13
0.0096	-1.24700884748427E-13	8.41730972051881E-13	1.62111150172955E-12	1.37170973223269E-12	-3.11752211871067E-13	1.62111150172955E-12	7.79380529677668E-13	3.11752211871067E-13	1.05995752036163E-12	-8.41730972051881E-13	1.80816282885219E-12	-8.72906193238988E-13	2.71224424327828E-12	-9.04081414426094E-13	9.35256635613201E-13	9.04081414426094E-13	4.67628317806601E-13	-9.97607077987414E-13
0.00962	-6.23504423742134E-14	8.10555750864774E-13	1.21583362629716E-12	1.12230796273584E-12	-4.05277875432387E-13	1.68346194410376E-12	1.05995752036163E-12	3.7410265424528E-13	1.37170973223269E-12	-8.10555750864774E-13	1.77698760766508E-12	-3.42927433058174E-13	3.02399645514935E-12	-1.09113274154873E-12	9.66431856800308E-13	1.24700884748427E-12	5.92329202555027E-13	-8.72906193238988E-13
0.00964	6.23504423742134E-14	8.10555750864774E-13	6.54679644929241E-13	8.41730972051881E-13	-5.61153981367921E-13	1.68346194410376E-12	1.15348318392295E-12	6.54679644929241E-13	1.46523539579401E-12	-6.23504423742134E-13	1.68346194410376E-12	4.67628317806601E-13	2.99282123396224E-12	-1.18465840511005E-12	7.79380529677668E-13	1.43406017460691E-12	7.48205308490561E-13	-4.98803538993707E-13
0.00966	2.49401769496854E-13	9.35256635613201E-13	3.42927433058174E-13	5.61153981367921E-13	-7.48205308490561E-13	1.8393380500393E-12	9.04081414426094E-13	8.10555750864774E-13	1.37170973223269E-12	-2.8057699068396E-13	1.55876105935534E-12	1.21583362629716E-12	2.7745946856525E-12	-1.09113274154873E-12	5.29978760180814E-13	1.58993628054244E-12	7.48205308490561E-13	-6.23504423742134E-14
0.00968	2.49401769496854E-13	1.02878229917452E-12	1.8705132712264E-13	2.8057699068396E-13	-6.85854866116347E-13	1.71463716529087E-12	4.98803538993707E-13	6.23504423742134E-13	1.49641061698112E-12	1.8705132712264E-13	1.46523539579401E-12	1.71463716529087E-12	2.36931681022011E-12	-7.79380529677668E-13	5.61153981367921E-13	1.65228672291666E-12	8.10555750864774E-13	3.7410265424528E-13
0.0097	2.49401769496854E-13	1.05995752036163E-12	0	1.24700884748427E-13	-4.67628317806601E-13	1.52758583816823E-12	2.18226548309747E-13	4.05277875432387E-13	1.30935928985848E-12	4.67628317806601E-13	1.30935928985848E-12	1.8393380500393E-12	1.93286371360062E-12	-2.8057699068396E-13	6.85854866116347E-13	1.58993628054244E-12	7.48205308490561E-13	4.98803538993707E-13
0.00972	3.11752211871067E-14	1.12230796273584E-12	6.23504423742134E-14	0	-9.35256635613201E-14	1.09113274154873E-12	2.49401769496854E-13	9.35256635613201E-14	9.97607077987414E-13	6.85854866116347E-13	1.37170973223269E-12	1.74581238647798E-12	1.52758583816823E-12	2.8057699068396E-13	5.61153981367921E-13	1.43406017460691E-12	5.92329202555027E-13	5.29978760180814E-13
0.00974	-6.23504423742134E-14	1.27818406867137E-12	1.24700884748427E-13	2.8057699068396E-13	3.11752211871067E-13	8.72906193238988E-13	4.36453096619494E-13	-1.8705132712264E-13	6.85854866116347E-13	9.04081414426094E-13	1.30935928985848E-12	1.68346194410376E-12	1.05995752036163E-12	8.41730972051881E-13	2.8057699068396E-13	1.18465840511005E-12	3.7410265424528E-13	5.61153981367921E-13
0.00976	-4.05277875432387E-13	1.46523539579401E-12	2.49401769496854E-13	7.17030087303454E-13	7.48205308490561E-13	7.17030087303454E-13	8.41730972051881E-13	-2.8057699068396E-13	4.36453096619494E-13	1.15348318392295E-12	7.48205308490561E-13	1.80816282885219E-12	7.79380529677668E-13	1.18465840511005E-12	-1.24700884748427E-13	9.66431856800308E-13	-9.35256635613201E-14	4.36453096619494E-13
0.00978	-8.10555750864774E-13	1.62111150172955E-12	2.18226548309747E-13	1.02878229917452E-12	8.72906193238988E-13	6.54679644929241E-13	1.21583362629716E-12	-4.05277875432387E-13	2.8057699068396E-13	1.34053451104559E-12	1.24700884748427E-13	1.68346194410376E-12	7.79380529677668E-13	1.37170973223269E-12	-4.05277875432387E-13	6.85854866116347E-13	-6.23504423742134E-13	4.67628317806601E-13
0.0098	-1.24700884748427E-12	1.52758583816823E-12	2.49401769496854E-13	9.04081414426094E-13	8.72906193238988E-13	5.92329202555027E-13	1.49641061698112E-12	-5.61153981367921E-13	1.8705132712264E-13	1.49641061698112E-12	-2.49401769496854E-13	1.21583362629716E-12	6.85854866116347E-13	1.43406017460691E-12	-2.49401769496854E-13	4.98803538993707E-13	-9.66431856800308E-13	4.98803538993707E-13
0.00982	-1.37170973223269E-12	1.15348318392295E-12	1.24700884748427E-13	6.54679644929241E-13	9.04081414426094E-13	6.54679644929241E-13	1.74581238647798E-12	-5.29978760180814E-13	-1.24700884748427E-13	1.65228672291666E-12	-3.11752211871067E-13	7.48205308490561E-13	5.92329202555027E-13	1.34053451104559E-12	1.55876105935534E-13	2.18226548309747E-13	-1.02878229917452E-12	5.92329202555027E-13
0.00984	-1.37170973223269E-12	8.41730972051881E-13	-1.8705132712264E-13	4.05277875432387E-13	8.72906193238988E-13	7.17030087303454E-13	1.8393380500393E-12	-2.49401769496854E-13	-3.7410265424528E-13	1.74581238647798E-12	-3.11752211871067E-13	3.7410265424528E-13	5.92329202555027E-13	9.35256635613201E-13	5.61153981367921E-13	6.23504423742134E-14	-8.72906193238988E-13	7.48205308490561E-13
0.00986	-1.34053451104559E-12	5.29978760180814E-13	-9.35256635613201E-14	2.8057699068396E-13	8.10555750864774E-13	7.17030087303454E-13	1.74581238647798E-12	3.7410265424528E-13	-6.23504423742134E-13	1.8705132712264E-12	-2.49401769496854E-13	6.23504423742134E-14	5.29978760180814E-13	3.42927433058174E-13	8.41730972051881E-13	-6.23504423742134E-14	-6.54679644929241E-13	8.10555750864774E-13
0.00988	-1.18465840511005E-12	3.11752211871067E-13	1.24700884748427E-13	7.17030087303454E-13	8.72906193238988E-13	6.54679644929241E-13	1.24700884748427E-12	1.05995752036163E-12	-6.54679644929241E-13	1.65228672291666E-12	-1.24700884748427E-13	-1.55876105935534E-13	3.42927433058174E-13	-1.24700884748427E-13	8.41730972051881E-13	9.35256635613201E-14	-3.11752211871067E-13	7.79380529677668E-13
0.0099	-8.72906193238988E-13	9.35256635613201E-14	1.55876105935534E-13	1.46523539579401E-12	7.17030087303454E-13	4.98803538993707E-13	5.61153981367921E-13	1.65228672291666E-12	-4.67628317806601E-13	1.30935928985848E-12	-3.11752211871067E-14	-1.24700884748427E-13	0	-4.98803538993707E-13	6.23504423742134E-13	4.67628317806601E-13	-9.35256635613201E-14	6.54679644929241E-13
0.00992	-5.92329202555027E-13	0	-9.35256635613201E-14	2.11991504072326E-12	5.29978760180814E-13	4.05277875432387E-13	1.24700884748427E-13	1.74581238647798E-12	-2.8057699068396E-13	8.41730972051881E-13	-1.55876105935534E-13	6.23504423742134E-14	-1.55876105935534E-13	-7.17030087303454E-13	4.36453096619494E-13	9.04081414426094E-13	9.35256635613201E-14	3.7410265424528E-13
0.00994	-1.24700884748427E-13	-1.24700884748427E-13	-2.49401769496854E-13	2.58754335852986E-12	1.8705132712264E-13	3.7410265424528E-13	9.35256635613201E-14	1.49641061698112E-12	-1.55876105935534E-13	4.36453096619494E-13	-2.18226548309747E-13	2.8057699068396E-13	-3.11752211871067E-14	-5.61153981367921E-13	2.49401769496854E-13	1.21583362629716E-12	-1.55876105935534E-13	-1.24700884748427E-13
0.00996	0	-2.8057699068396E-13	-1.8705132712264E-13	2.7745946856525E-12	1.55876105935534E-13	3.11752211871067E-13	1.55876105935534E-13	8.41730972051881E-13	-1.55876105935534E-13	-1.8705132712264E-13	-4.36453096619494E-13	5.29978760180814E-13	3.42927433058174E-13	-9.35256635613201E-14	1.8705132712264E-13	1.15348318392295E-12	-2.49401769496854E-13	-5.61153981367921E-13
0.00998	1.8705132712264E-13	-3.42927433058174E-13	-6.23504423742134E-14	2.93047079158803E-12	2.49401769496854E-13	1.8705132712264E-13	1.55876105935534E-13	2.49401769496854E-13	0	-6.54679644929241E-13	-6.54679644929241E-13	5.61153981367921E-13	7.17030087303454E-13	5.61153981367921E-13	3.7410265424528E-13	8.10555750864774E-13	-3.7410265424528E-13	-5.92329202555027E-13
0.01	2.49401769496854E-13	-4.05277875432387E-13	-6.23504423742134E-14	2.64989380090407E-12	5.61153981367921E-13	1.8705132712264E-13	1.8705132712264E-13	-2.49401769496854E-13	2.8057699068396E-13	-5.61153981367921E-13	-9.66431856800308E-13	4.67628317806601E-13	9.35256635613201E-13	1.02878229917452E-12	5.61153981367921E-13	4.67628317806601E-13	-2.8057699068396E-13	-2.49401769496854E-13
0.01002	2.49401769496854E-13	-3.42927433058174E-13	0	2.18226548309747E-12	8.41730972051881E-13	3.42927433058174E-13	4.67628317806601E-13	-2.49401769496854E-13	4.05277875432387E-13	-4.36453096619494E-13	-1.05995752036163E-12	2.18226548309747E-13	9.04081414426094E-13	1.21583362629716E-12	7.17030087303454E-13	2.18226548309747E-13	-2.49401769496854E-13	3.11752211871067E-13
0.01004	2.49401769496854E-13	6.23504423742134E-14	-3.11752211871067E-14	1.68346194410376E-12	1.05995752036163E-12	5.61153981367921E-13	7.48205308490561E-13	-1.55876105935534E-13	4.98803538993707E-13	-2.18226548309747E-13	-9.35256635613201E-13	1.55876105935534E-13	6.54679644929241E-13	1.27818406867137E-12	8.72906193238988E-13	1.24700884748427E-13	-6.23504423742134E-14	9.97607077987414E-13
0.01006	4.36453096619494E-13	4.98803538993707E-13	-1.55876105935534E-13	1.12230796273584E-12	1.05995752036163E-12	9.04081414426094E-13	1.15348318392295E-12	1.24700884748427E-13	6.23504423742134E-13	-9.35256635613201E-14	-7.17030087303454E-13	1.55876105935534E-13	5.61153981367921E-13	1.15348318392295E-12	1.05995752036163E-12	1.24700884748427E-13	-6.23504423742134E-14	1.43406017460691E-12
0.01008	7.79380529677668E-13	9.04081414426094E-13	-2.18226548309747E-13	6.85854866116347E-13	9.04081414426094E-13	1.37170973223269E-12	1.37170973223269E-12	4.67628317806601E-13	8.10555750864774E-13	6.23504423742134E-14	-2.8057699068396E-13	3.11752211871067E-13	3.11752211871067E-13	7.79380529677668E-13	1.09113274154873E-12	0	9.35256635613201E-14	1.58993628054244E-12
0.0101	1.12230796273584E-12	1.18465840511005E-12	-2.18226548309747E-13	2.8057699068396E-13	7.48205308490561E-13	1.68346194410376E-12	1.4028849534198E-12	7.17030087303454E-13	8.10555750864774E-13	6.23504423742134E-14	0	5.61153981367921E-13	1.24700884748427E-13	5.29978760180814E-13	1.27818406867137E-12	-9.35256635613201E-14	3.7410265424528E-13	1.46523539579401E-12
0.01012	1.43406017460691E-12	1.24700884748427E-12	-1.8705132712264E-13	-1.24700884748427E-13	5.61153981367921E-13	1.43406017460691E-12	9.66431856800308E-13	1.05995752036163E-12	7.79380529677668E-13	6.23504423742134E-14	1.8705132712264E-13	7.17030087303454E-13	-1.24700884748427E-13	2.8057699068396E-13	1.34053451104559E-12	-2.18226548309747E-13	4.98803538993707E-13	1.21583362629716E-12
0.01014	1.34053451104559E-12	1.05995752036163E-12	-6.23504423742134E-14	-2.8057699068396E-13	4.98803538993707E-13	1.02878229917452E-12	1.55876105935534E-13	1.27818406867137E-12	5.92329202555027E-13	6.23504423742134E-14	6.23504423742134E-14	7.17030087303454E-13	-4.67628317806601E-13	3.11752211871067E-13	1.58993628054244E-12	-4.05277875432387E-13	4.67628317806601E-13	8.41730972051881E-13
0.01016	9.66431856800308E-13	7.17030087303454E-13	3.7410265424528E-13	-4.05277875432387E-13	7.17030087303454E-13	4.98803538993707E-13	-6.23504423742134E-13	1.21583362629716E-12	5.29978760180814E-13	1.8705132712264E-13	-4.36453096619494E-13	3.42927433058174E-13	-9.35256635613201E-13	2.49401769496854E-13	1.52758583816823E-12	-5.92329202555027E-13	4.98803538993707E-13	4.36453096619494E-13
0.01018	6.85854866116347E-13	1.8705132712264E-13	6.23504423742134E-13	-6.54679644929241E-13	1.09113274154873E-12	-6.23504423742134E-14	-7.79380529677668E-13	9.35256635613201E-13	5.92329202555027E-13	4.36453096619494E-13	-1.18465840511005E-12	-1.55876105935534E-13	-1.18465840511005E-12	2.49401769496854E-13	1.09113274154873E-12	-7.79380529677668E-13	4.05277875432387E-13	2.18226548309747E-13
0.0102	5.29978760180814E-13	-2.18226548309747E-13	9.35256635613201E-13	-7.79380529677668E-13	1.49641061698112E-12	-3.11752211871067E-13	-6.23504423742134E-13	6.23504423742134E-13	8.10555750864774E-13	6.23504423742134E-13	-1.8393380500393E-12	-6.85854866116347E-13	-1.05995752036163E-12	2.8057699068396E-13	3.7410265424528E-13	-6.23504423742134E-13	4.67628317806601E-13	2.49401769496854E-13
0.01022	4.98803538993707E-13	-1.8705132712264E-13	9.97607077987414E-13	-8.10555750864774E-13	1.71463716529087E-12	-4.67628317806601E-13	-3.7410265424528E-13	4.05277875432387E-13	9.35256635613201E-13	8.41730972051881E-13	-2.11991504072326E-12	-1.18465840511005E-12	-4.36453096619494E-13	2.18226548309747E-13	1.24700884748427E-13	-2.49401769496854E-13	5.29978760180814E-13	4.36453096619494E-13
0.01024	5.29978760180814E-13	6.23504423742134E-14	1.09113274154873E-12	-4.67628317806601E-13	1.65228672291666E-12	-4.05277875432387E-13	6.23504423742134E-14	3.11752211871067E-13	1.09113274154873E-12	1.02878229917452E-12	-1.71463716529087E-12	-1.68346194410376E-12	2.18226548309747E-13	1.55876105935534E-13	-6.23504423742134E-14	3.11752211871067E-14	5.61153981367921E-13	4.67628317806601E-13
0.01026	4.36453096619494E-13	4.98803538993707E-13	1.09113274154873E-12	-3.11752211871067E-13	1.18465840511005E-12	-1.8705132712264E-13	3.7410265424528E-13	4.05277875432387E-13	1.34053451104559E-12	1.15348318392295E-12	-9.97607077987414E-13	-1.90168849241351E-12	5.92329202555027E-13	1.8705132712264E-13	-1.8705132712264E-13	3.11752211871067E-14	5.92329202555027E-13	4.98803538993707E-13
0.01028	3.42927433058174E-13	7.48205308490561E-13	1.02878229917452E-12	-2.8057699068396E-13	5.92329202555027E-13	1.55876105935534E-13	6.23504423742134E-13	4.05277875432387E-13	1.52758583816823E-12	1.18465840511005E-12	-1.24700884748427E-13	-1.80816282885219E-12	9.04081414426094E-13	1.8705132712264E-13	-2.49401769496854E-13	1.24700884748427E-13	5.61153981367921E-13	3.11752211871067E-13
0.0103	4.67628317806601E-13	8.72906193238988E-13	8.41730972051881E-13	-6.23504423742134E-14	6.23504423742134E-14	3.7410265424528E-13	6.85854866116347E-13	3.7410265424528E-13	1.71463716529087E-12	9.04081414426094E-13	6.23504423742134E-13	-1.37170973223269E-12	9.66431856800308E-13	2.49401769496854E-13	-1.55876105935534E-13	0	5.92329202555027E-13	2.49401769496854E-13
0.01032	5.61153981367921E-13	8.41730972051881E-13	6.54679644929241E-13	6.23504423742134E-13	-1.55876105935534E-13	3.42927433058174E-13	6.85854866116347E-13	4.05277875432387E-13	1.71463716529087E-12	7.17030087303454E-13	1.24700884748427E-12	-8.10555750864774E-13	8.41730972051881E-13	3.42927433058174E-13	1.24700884748427E-13	-1.55876105935534E-13	6.54679644929241E-13	1.8705132712264E-13
0.01034	6.54679644929241E-13	9.35256635613201E-13	4.36453096619494E-13	1.15348318392295E-12	-3.11752211871067E-13	1.55876105935534E-13	4.98803538993707E-13	6.54679644929241E-13	1.49641061698112E-12	4.67628317806601E-13	1.58993628054244E-12	-3.42927433058174E-13	6.85854866116347E-13	2.8057699068396E-13	2.8057699068396E-13	-3.11752211871067E-13	7.17030087303454E-13	3.11752211871067E-13
0.01036	6.85854866116347E-13	9.35256635613201E-13	3.7410265424528E-13	1.52758583816823E-12	-2.8057699068396E-13	-2.49401769496854E-13	1.55876105935534E-13	8.72906193238988E-13	1.09113274154873E-12	3.11752211871067E-13	1.68346194410376E-12	1.55876105935534E-13	4.98803538993707E-13	1.55876105935534E-13	2.49401769496854E-13	-2.18226548309747E-13	1.05995752036163E-12	3.42927433058174E-13
0.01038	6.54679644929241E-13	8.41730972051881E-13	2.8057699068396E-13	1.71463716529087E-12	-1.55876105935534E-13	-4.36453096619494E-13	-1.55876105935534E-13	1.09113274154873E-12	5.92329202555027E-13	2.49401769496854E-13	1.43406017460691E-12	4.98803538993707E-13	4.67628317806601E-13	1.8705132712264E-13	3.11752211871067E-13	6.23504423742134E-14	1.37170973223269E-12	4.05277875432387E-13
0.0104	5.29978760180814E-13	7.48205308490561E-13	2.8057699068396E-13	1.8393380500393E-12	-1.24700884748427E-13	-4.67628317806601E-13	-2.8057699068396E-13	1.05995752036163E-12	4.36453096619494E-13	9.35256635613201E-14	1.12230796273584E-12	8.72906193238988E-13	4.67628317806601E-13	1.24700884748427E-13	5.92329202555027E-13	4.36453096619494E-13	1.43406017460691E-12	4.05277875432387E-13
0.01042	4.67628317806601E-13	5.92329202555027E-13	1.8705132712264E-13	1.99521415597483E-12	-1.8705132712264E-13	-2.8057699068396E-13	-2.49401769496854E-13	1.09113274154873E-12	4.67628317806601E-13	1.55876105935534E-13	6.85854866116347E-13	9.97607077987414E-13	5.92329202555027E-13	-6.23504423742134E-14	9.35256635613201E-13	8.72906193238988E-13	1.34053451104559E-12	3.7410265424528E-13
0.01044	2.49401769496854E-13	3.42927433058174E-13	2.18226548309747E-13	2.338141589033E-12	-3.11752211871067E-13	3.11752211871067E-14	1.24700884748427E-13	1.12230796273584E-12	5.92329202555027E-13	2.49401769496854E-13	4.05277875432387E-13	9.97607077987414E-13	7.48205308490561E-13	-2.8057699068396E-13	1.4028849534198E-12	1.24700884748427E-12	1.12230796273584E-12	3.7410265424528E-13
0.01046	2.49401769496854E-13	1.55876105935534E-13	2.8057699068396E-13	2.58754335852986E-12	-2.8057699068396E-13	1.8705132712264E-13	3.42927433058174E-13	9.97607077987414E-13	7.17030087303454E-13	2.8057699068396E-13	3.7410265424528E-13	8.72906193238988E-13	9.66431856800308E-13	-3.7410265424528E-13	1.58993628054244E-12	1.52758583816823E-12	6.85854866116347E-13	4.98803538993707E-13
0.01048	1.55876105935534E-13	3.11752211871067E-14	5.29978760180814E-13	2.36931681022011E-12	-2.49401769496854E-13	2.8057699068396E-13	3.11752211871067E-13	7.17030087303454E-13	6.85854866116347E-13	5.29978760180814E-13	6.54679644929241E-13	9.35256635613201E-13	1.21583362629716E-12	-3.11752211871067E-13	1.55876105935534E-12	1.55876105935534E-12	2.49401769496854E-13	6.23504423742134E-13
0.0105	1.55876105935534E-13	6.23504423742134E-14	8.72906193238988E-13	2.11991504072326E-12	-3.11752211871067E-13	3.42927433058174E-13	2.18226548309747E-13	4.05277875432387E-13	5.92329202555027E-13	8.10555750864774E-13	9.04081414426094E-13	1.24700884748427E-12	1.30935928985848E-12	-6.23504423742134E-14	1.49641061698112E-12	1.30935928985848E-12	-9.35256635613201E-14	4.36453096619494E-13
0.01052	1.8705132712264E-13	6.23504423742134E-14	1.12230796273584E-12	1.68346194410376E-12	-2.49401769496854E-13	4.98803538993707E-13	3.11752211871067E-14	9.35256635613201E-14	1.55876105935534E-13	1.12230796273584E-12	1.02878229917452E-12	1.58993628054244E-12	1.62111150172955E-12	2.49401769496854E-13	1.4028849534198E-12	8.72906193238988E-13	-3.11752211871067E-13	2.49401769496854E-13
0.01054	2.49401769496854E-13	2.18226548309747E-13	1.24700884748427E-12	1.30935928985848E-12	-2.49401769496854E-13	5.61153981367921E-13	-1.8705132712264E-13	1.24700884748427E-13	6.23504423742134E-14	1.21583362629716E-12	1.05995752036163E-12	1.52758583816823E-12	1.68346194410376E-12	4.98803538993707E-13	1.15348318392295E-12	5.61153981367921E-13	-3.11752211871067E-13	1.24700884748427E-13
0.01056	2.8057699068396E-13	2.8057699068396E-13	1.34053451104559E-12	1.15348318392295E-12	-1.8705132712264E-13	5.92329202555027E-13	-3.11752211871067E-13	3.7410265424528E-13	-1.55876105935534E-13	1.15348318392295E-12	1.05995752036163E-12	1.21583362629716E-12	1.68346194410376E-12	5.92329202555027E-13	9.97607077987414E-13	3.11752211871067E-13	-2.18226548309747E-13	1.24700884748427E-13
0.01058	3.7410265424528E-13	4.67628317806601E-13	1.46523539579401E-12	1.09113274154873E-12	-2.8057699068396E-13	5.92329202555027E-13	-4.36453096619494E-13	8.10555750864774E-13	-2.8057699068396E-13	8.10555750864774E-13	1.12230796273584E-12	8.72906193238988E-13	1.74581238647798E-12	4.98803538993707E-13	9.04081414426094E-13	1.55876105935534E-13	-9.35256635613201E-14	1.24700884748427E-13
0.0106	4.67628317806601E-13	6.85854866116347E-13	1.68346194410376E-12	1.12230796273584E-12	-2.49401769496854E-13	5.61153981367921E-13	-4.67628317806601E-13	1.15348318392295E-12	-3.7410265424528E-13	4.98803538993707E-13	9.97607077987414E-13	6.23504423742134E-13	1.8705132712264E-12	1.55876105935534E-13	8.41730972051881E-13	1.8705132712264E-13	-1.55876105935534E-13	3.11752211871067E-13
0.01062	4.36453096619494E-13	7.17030087303454E-13	1.30935928985848E-12	9.97607077987414E-13	-2.18226548309747E-13	6.85854866116347E-13	-6.85854866116347E-13	1.55876105935534E-12	-1.55876105935534E-13	3.11752211871067E-13	6.54679644929241E-13	5.29978760180814E-13	1.8705132712264E-12	-1.55876105935534E-13	7.17030087303454E-13	4.67628317806601E-13	-4.98803538993707E-13	4.98803538993707E-13
0.01064	6.23504423742134E-13	6.85854866116347E-13	4.05277875432387E-13	6.54679644929241E-13	-3.11752211871067E-14	8.72906193238988E-13	-7.48205308490561E-13	1.65228672291666E-12	3.11752211871067E-13	2.8057699068396E-13	3.42927433058174E-13	5.29978760180814E-13	1.62111150172955E-12	-4.05277875432387E-13	5.61153981367921E-13	8.10555750864774E-13	-8.72906193238988E-13	7.79380529677668E-13
0.01066	7.17030087303454E-13	5.92329202555027E-13	-3.7410265424528E-13	2.49401769496854E-13	1.8705132712264E-13	1.15348318392295E-12	-4.67628317806601E-13	1.55876105935534E-12	7.17030087303454E-13	3.7410265424528E-13	1.55876105935534E-13	5.29978760180814E-13	1.24700884748427E-12	-3.7410265424528E-13	4.98803538993707E-13	9.97607077987414E-13	-1.05995752036163E-12	8.10555750864774E-13
0.01068	9.66431856800308E-13	5.92329202555027E-13	-6.85854866116347E-13	-6.23504423742134E-14	4.67628317806601E-13	1.30935928985848E-12	2.49401769496854E-13	1.43406017460691E-12	8.41730972051881E-13	4.36453096619494E-13	-6.23504423742134E-14	7.17030087303454E-13	8.41730972051881E-13	-3.11752211871067E-14	3.7410265424528E-13	1.05995752036163E-12	-9.97607077987414E-13	8.10555750864774E-13
0.0107	9.97607077987414E-13	6.54679644929241E-13	-7.79380529677668E-13	-3.42927433058174E-13	8.72906193238988E-13	1.30935928985848E-12	9.66431856800308E-13	1.24700884748427E-12	7.48205308490561E-13	3.7410265424528E-13	-3.7410265424528E-13	8.72906193238988E-13	8.10555750864774E-13	4.05277875432387E-13	2.8057699068396E-13	1.02878229917452E-12	-6.85854866116347E-13	5.61153981367921E-13
0.01072	6.54679644929241E-13	6.54679644929241E-13	-6.23504423742134E-13	-5.29978760180814E-13	1.27818406867137E-12	1.21583362629716E-12	1.15348318392295E-12	1.09113274154873E-12	5.92329202555027E-13	9.35256635613201E-14	-5.29978760180814E-13	6.54679644929241E-13	6.85854866116347E-13	7.17030087303454E-13	4.05277875432387E-13	1.05995752036163E-12	-2.8057699068396E-13	1.55876105935534E-13
0.01074	1.55876105935534E-13	6.23504423742134E-13	0	-4.36453096619494E-13	1.58993628054244E-12	1.12230796273584E-12	9.35256635613201E-13	9.35256635613201E-13	6.54679644929241E-13	-1.8705132712264E-13	-4.36453096619494E-13	3.11752211871067E-13	8.10555750864774E-13	7.48205308490561E-13	6.23504423742134E-13	1.18465840511005E-12	1.24700884748427E-13	-3.7410265424528E-13
0.01076	-1.55876105935534E-13	4.05277875432387E-13	4.36453096619494E-13	-3.11752211871067E-14	1.90168849241351E-12	9.97607077987414E-13	8.41730972051881E-13	6.54679644929241E-13	8.10555750864774E-13	-4.36453096619494E-13	-1.55876105935534E-13	-9.35256635613201E-14	8.72906193238988E-13	6.54679644929241E-13	8.41730972051881E-13	1.30935928985848E-12	4.98803538993707E-13	-7.48205308490561E-13
0.01078	-3.11752211871067E-14	3.11752211871067E-14	6.23504423742134E-13	5.29978760180814E-13	1.96403893478772E-12	7.17030087303454E-13	8.41730972051881E-13	4.05277875432387E-13	8.41730972051881E-13	-5.92329202555027E-13	2.49401769496854E-13	-2.18226548309747E-13	9.04081414426094E-13	6.54679644929241E-13	9.66431856800308E-13	1.27818406867137E-12	7.48205308490561E-13	-9.35256635613201E-13
0.0108	3.11752211871067E-13	-1.8705132712264E-13	4.36453096619494E-13	9.66431856800308E-13	1.93286371360062E-12	4.05277875432387E-13	8.72906193238988E-13	-6.23504423742134E-14	9.35256635613201E-13	-5.29978760180814E-13	4.98803538993707E-13	-1.8705132712264E-13	8.41730972051881E-13	5.29978760180814E-13	7.79380529677668E-13	1.18465840511005E-12	8.41730972051881E-13	-8.10555750864774E-13
0.01082	5.92329202555027E-13	-4.05277875432387E-13	1.24700884748427E-13	1.24700884748427E-12	1.55876105935534E-12	1.55876105935534E-13	7.48205308490561E-13	-4.05277875432387E-13	9.04081414426094E-13	-5.92329202555027E-13	6.54679644929241E-13	0	4.98803538993707E-13	5.92329202555027E-13	6.54679644929241E-13	1.05995752036163E-12	1.02878229917452E-12	-5.92329202555027E-13
0.01084	6.54679644929241E-13	-4.36453096619494E-13	-3.42927433058174E-13	1.15348318392295E-12	1.37170973223269E-12	3.11752211871067E-14	5.92329202555027E-13	-6.54679644929241E-13	8.10555750864774E-13	-7.17030087303454E-13	5.61153981367921E-13	-1.24700884748427E-13	0	7.48205308490561E-13	5.29978760180814E-13	8.10555750864774E-13	1.27818406867137E-12	-2.8057699068396E-13
0.01086	6.54679644929241E-13	-1.8705132712264E-13	-3.11752211871067E-13	8.10555750864774E-13	1.18465840511005E-12	-2.49401769496854E-13	6.85854866116347E-13	-7.79380529677668E-13	5.29978760180814E-13	-6.23504423742134E-13	4.05277875432387E-13	-1.55876105935534E-13	-4.05277875432387E-13	9.97607077987414E-13	5.92329202555027E-13	5.92329202555027E-13	1.49641061698112E-12	-1.8705132712264E-13
0.01088	4.67628317806601E-13	1.8705132712264E-13	-1.24700884748427E-13	6.23504423742134E-14	9.97607077987414E-13	-7.48205308490561E-13	1.02878229917452E-12	-6.85854866116347E-13	2.8057699068396E-13	-5.61153981367921E-13	1.8705132712264E-13	-3.11752211871067E-13	-6.85854866116347E-13	1.15348318392295E-12	5.29978760180814E-13	4.36453096619494E-13	1.71463716529087E-12	-2.18226548309747E-13
0.0109	3.42927433058174E-13	6.23504423742134E-13	2.18226548309747E-13	-5.92329202555027E-13	9.35256635613201E-13	-1.15348318392295E-12	1.30935928985848E-12	-7.48205308490561E-13	1.24700884748427E-13	-2.8057699068396E-13	1.24700884748427E-13	-4.67628317806601E-13	-7.48205308490561E-13	1.24700884748427E-12	3.7410265424528E-13	-9.35256635613201E-14	1.8393380500393E-12	-3.42927433058174E-13
0.01092	2.18226548309747E-13	1.02878229917452E-12	4.36453096619494E-13	-7.17030087303454E-13	6.23504423742134E-13	-1.30935928985848E-12	1.30935928985848E-12	-6.23504423742134E-13	1.8705132712264E-13	6.23504423742134E-14	2.49401769496854E-13	-6.85854866116347E-13	-5.61153981367921E-13	1.12230796273584E-12	3.11752211871067E-14	-4.05277875432387E-13	1.65228672291666E-12	-2.18226548309747E-13
0.01094	1.24700884748427E-13	1.09113274154873E-12	3.42927433058174E-13	-1.24700884748427E-13	2.8057699068396E-13	-1.21583362629716E-12	1.30935928985848E-12	-4.67628317806601E-13	4.05277875432387E-13	3.7410265424528E-13	5.61153981367921E-13	-5.61153981367921E-13	-1.8705132712264E-13	9.66431856800308E-13	6.23504423742134E-14	-4.05277875432387E-13	1.34053451104559E-12	1.8705132712264E-13
0.01096	1.8705132712264E-13	1.15348318392295E-12	1.24700884748427E-13	4.36453096619494E-13	-1.55876105935534E-13	-7.48205308490561E-13	1.49641061698112E-12	-4.67628317806601E-13	6.23504423742134E-13	8.10555750864774E-13	8.41730972051881E-13	-9.35256635613201E-14	9.35256635613201E-14	8.41730972051881E-13	2.8057699068396E-13	-1.24700884748427E-13	8.72906193238988E-13	7.17030087303454E-13
0.01098	2.49401769496854E-13	8.72906193238988E-13	-1.24700884748427E-13	9.35256635613201E-13	-6.54679644929241E-13	0	1.68346194410376E-12	-7.48205308490561E-13	8.72906193238988E-13	1.18465840511005E-12	9.04081414426094E-13	6.23504423742134E-13	4.98803538993707E-13	8.10555750864774E-13	4.05277875432387E-13	1.8705132712264E-13	6.85854866116347E-13	1.02878229917452E-12
0.011	3.42927433058174E-13	6.54679644929241E-13	-2.49401769496854E-13	1.30935928985848E-12	-1.05995752036163E-12	8.10555750864774E-13	1.80816282885219E-12	-8.72906193238988E-13	1.18465840511005E-12	1.27818406867137E-12	7.79380529677668E-13	1.27818406867137E-12	6.54679644929241E-13	8.41730972051881E-13	3.42927433058174E-13	4.98803538993707E-13	6.54679644929241E-13	1.09113274154873E-12
0.01102	2.8057699068396E-13	5.61153981367921E-13	-1.55876105935534E-13	1.65228672291666E-12	-1.34053451104559E-12	1.27818406867137E-12	1.8393380500393E-12	-6.85854866116347E-13	1.55876105935534E-12	1.21583362629716E-12	5.92329202555027E-13	1.68346194410376E-12	6.85854866116347E-13	9.35256635613201E-13	1.8705132712264E-13	6.54679644929241E-13	5.61153981367921E-13	7.17030087303454E-13
0.01104	1.8705132712264E-13	4.36453096619494E-13	9.35256635613201E-14	1.65228672291666E-12	-1.4028849534198E-12	1.49641061698112E-12	1.62111150172955E-12	-1.55876105935534E-13	1.8393380500393E-12	1.05995752036163E-12	1.8705132712264E-13	1.8705132712264E-12	7.79380529677668E-13	9.97607077987414E-13	0	5.92329202555027E-13	3.7410265424528E-13	1.55876105935534E-13
0.01106	-6.23504423742134E-14	4.98803538993707E-13	3.7410265424528E-13	1.37170973223269E-12	-1.09113274154873E-12	1.52758583816823E-12	1.43406017460691E-12	4.05277875432387E-13	2.08873981953615E-12	7.79380529677668E-13	0	1.71463716529087E-12	8.41730972051881E-13	7.79380529677668E-13	-1.24700884748427E-13	4.36453096619494E-13	3.11752211871067E-14	-4.05277875432387E-13
0.01108	-1.24700884748427E-13	5.29978760180814E-13	4.67628317806601E-13	9.97607077987414E-13	-5.92329202555027E-13	1.43406017460691E-12	1.37170973223269E-12	9.66431856800308E-13	2.08873981953615E-12	6.85854866116347E-13	-2.8057699068396E-13	1.21583362629716E-12	9.04081414426094E-13	5.61153981367921E-13	-9.35256635613201E-14	2.8057699068396E-13	-3.11752211871067E-13	-8.10555750864774E-13
0.0111	-1.24700884748427E-13	7.17030087303454E-13	5.92329202555027E-13	6.54679644929241E-13	-1.24700884748427E-13	1.30935928985848E-12	1.30935928985848E-12	1.21583362629716E-12	1.8705132712264E-12	4.67628317806601E-13	-4.36453096619494E-13	7.48205308490561E-13	9.35256635613201E-13	4.05277875432387E-13	-1.8705132712264E-13	-3.11752211871067E-14	-6.54679644929241E-13	-9.35256635613201E-13
0.01112	-6.23504423742134E-14	9.66431856800308E-13	5.29978760180814E-13	5.61153981367921E-13	2.8057699068396E-13	1.46523539579401E-12	1.09113274154873E-12	1.4028849534198E-12	1.58993628054244E-12	3.7410265424528E-13	-4.98803538993707E-13	3.42927433058174E-13	1.15348318392295E-12	4.05277875432387E-13	-1.55876105935534E-13	-1.24700884748427E-13	-8.72906193238988E-13	-7.17030087303454E-13
0.01114	-6.23504423742134E-14	1.18465840511005E-12	5.29978760180814E-13	7.17030087303454E-13	7.17030087303454E-13	1.49641061698112E-12	8.72906193238988E-13	1.55876105935534E-12	1.37170973223269E-12	4.05277875432387E-13	-4.98803538993707E-13	4.05277875432387E-13	1.4028849534198E-12	3.11752211871067E-13	1.24700884748427E-13	-9.35256635613201E-14	-9.97607077987414E-13	-3.11752211871067E-13
0.01116	6.23504423742134E-14	1.27818406867137E-12	3.7410265424528E-13	1.49641061698112E-12	1.15348318392295E-12	1.65228672291666E-12	5.92329202555027E-13	1.43406017460691E-12	9.97607077987414E-13	5.29978760180814E-13	-2.49401769496854E-13	6.23504423742134E-13	1.68346194410376E-12	2.8057699068396E-13	4.05277875432387E-13	-6.23504423742134E-14	-9.97607077987414E-13	1.55876105935534E-13
0.01118	6.23504423742134E-14	1.09113274154873E-12	3.11752211871067E-13	2.11991504072326E-12	1.27818406867137E-12	1.68346194410376E-12	4.98803538993707E-13	1.46523539579401E-12	6.85854866116347E-13	5.92329202555027E-13	-1.24700884748427E-13	6.23504423742134E-13	1.77698760766508E-12	1.55876105935534E-13	5.92329202555027E-13	6.23504423742134E-14	-8.10555750864774E-13	4.67628317806601E-13
0.0112	9.35256635613201E-14	8.72906193238988E-13	2.18226548309747E-13	2.15109026191036E-12	1.4028849534198E-12	1.49641061698112E-12	5.92329202555027E-13	1.43406017460691E-12	4.05277875432387E-13	6.85854866116347E-13	1.24700884748427E-13	4.67628317806601E-13	1.77698760766508E-12	-3.11752211871067E-14	3.7410265424528E-13	1.55876105935534E-13	-4.05277875432387E-13	6.85854866116347E-13
0.01122	9.35256635613201E-14	7.17030087303454E-13	9.35256635613201E-14	1.93286371360062E-12	1.24700884748427E-12	1.09113274154873E-12	7.48205308490561E-13	1.09113274154873E-12	3.42927433058174E-13	5.29978760180814E-13	1.8705132712264E-13	1.24700884748427E-13	1.68346194410376E-12	-2.18226548309747E-13	-3.11752211871067E-14	2.49401769496854E-13	-1.55876105935534E-13	7.17030087303454E-13
0.01124	-1.55876105935534E-13	6.85854866116347E-13	-1.55876105935534E-13	1.34053451104559E-12	9.04081414426094E-13	4.67628317806601E-13	8.41730972051881E-13	8.10555750864774E-13	2.18226548309747E-13	3.42927433058174E-13	3.42927433058174E-13	-1.8705132712264E-13	1.43406017460691E-12	-5.61153981367921E-13	-3.42927433058174E-13	3.11752211871067E-13	0	5.61153981367921E-13
0.01126	-4.98803538993707E-13	7.48205308490561E-13	-2.18226548309747E-13	8.10555750864774E-13	5.61153981367921E-13	-9.35256635613201E-14	9.66431856800308E-13	4.67628317806601E-13	0	1.8705132712264E-13	4.36453096619494E-13	-3.11752211871067E-13	1.18465840511005E-12	-4.98803538993707E-13	-4.98803538993707E-13	3.11752211871067E-13	1.24700884748427E-13	3.42927433058174E-13
0.01128	-8.10555750864774E-13	1.02878229917452E-12	-1.24700884748427E-13	5.61153981367921E-13	3.11752211871067E-13	-4.67628317806601E-13	8.41730972051881E-13	9.35256635613201E-14	-4.67628317806601E-13	-6.23504423742134E-14	3.42927433058174E-13	-3.7410265424528E-13	9.97607077987414E-13	-1.8705132712264E-13	-4.67628317806601E-13	6.23504423742134E-14	2.8057699068396E-13	1.55876105935534E-13
0.0113	-9.04081414426094E-13	1.27818406867137E-12	2.18226548309747E-13	2.8057699068396E-13	2.49401769496854E-13	-6.54679644929241E-13	7.48205308490561E-13	-2.18226548309747E-13	-8.41730972051881E-13	-6.23504423742134E-14	6.23504423742134E-14	-3.7410265424528E-13	7.17030087303454E-13	3.7410265424528E-13	-2.49401769496854E-13	-1.8705132712264E-13	4.36453096619494E-13	3.11752211871067E-14
0.01132	-7.48205308490561E-13	1.37170973223269E-12	4.05277875432387E-13	3.11752211871067E-14	2.8057699068396E-13	-7.79380529677668E-13	4.98803538993707E-13	-4.05277875432387E-13	-1.15348318392295E-12	-1.8705132712264E-13	-3.42927433058174E-13	-2.8057699068396E-13	6.23504423742134E-13	7.48205308490561E-13	1.55876105935534E-13	-3.7410265424528E-13	3.7410265424528E-13	-3.11752211871067E-14
0.01134	-4.98803538993707E-13	1.09113274154873E-12	3.7410265424528E-13	-3.7410265424528E-13	1.8705132712264E-13	-5.92329202555027E-13	-3.11752211871067E-14	-6.23504423742134E-13	-1.43406017460691E-12	-6.23504423742134E-14	-6.54679644929241E-13	6.23504423742134E-14	4.36453096619494E-13	1.05995752036163E-12	6.85854866116347E-13	-2.49401769496854E-13	1.55876105935534E-13	-2.49401769496854E-13
0.01136	-5.29978760180814E-13	6.54679644929241E-13	1.8705132712264E-13	-7.79380529677668E-13	3.42927433058174E-13	-4.36453096619494E-13	-1.05995752036163E-12	-4.98803538993707E-13	-1.46523539579401E-12	2.49401769496854E-13	-8.41730972051881E-13	4.05277875432387E-13	-1.24700884748427E-13	8.72906193238988E-13	1.12230796273584E-12	2.49401769496854E-13	-1.24700884748427E-13	-4.67628317806601E-13
0.01138	-4.36453096619494E-13	2.49401769496854E-13	6.23504423742134E-14	-1.12230796273584E-12	7.48205308490561E-13	-2.49401769496854E-13	-1.62111150172955E-12	-2.18226548309747E-13	-1.21583362629716E-12	6.54679644929241E-13	-7.48205308490561E-13	8.41730972051881E-13	-6.54679644929241E-13	4.67628317806601E-13	1.37170973223269E-12	8.41730972051881E-13	-9.35256635613201E-14	-3.7410265424528E-13
0.0114	-3.42927433058174E-13	-1.24700884748427E-13	1.24700884748427E-13	-1.15348318392295E-12	1.21583362629716E-12	0	-1.52758583816823E-12	2.8057699068396E-13	-8.72906193238988E-13	1.15348318392295E-12	-4.98803538993707E-13	1.05995752036163E-12	-9.35256635613201E-13	1.8705132712264E-13	1.4028849534198E-12	9.35256635613201E-13	9.35256635613201E-14	-2.18226548309747E-13
0.01142	-9.35256635613201E-14	-2.18226548309747E-13	1.8705132712264E-13	-9.04081414426094E-13	1.55876105935534E-12	2.49401769496854E-13	-1.12230796273584E-12	5.61153981367921E-13	-4.05277875432387E-13	1.4028849534198E-12	-3.7410265424528E-13	1.05995752036163E-12	-1.02878229917452E-12	2.49401769496854E-13	1.15348318392295E-12	8.10555750864774E-13	3.7410265424528E-13	3.11752211871067E-13
0.01144	-9.35256635613201E-14	-4.05277875432387E-13	1.8705132712264E-13	-4.05277875432387E-13	1.27818406867137E-12	6.23504423742134E-13	-5.61153981367921E-13	8.72906193238988E-13	6.23504423742134E-14	1.68346194410376E-12	-4.67628317806601E-13	1.02878229917452E-12	-8.41730972051881E-13	5.29978760180814E-13	7.79380529677668E-13	6.23504423742134E-13	5.92329202555027E-13	7.79380529677668E-13
0.01146	-1.24700884748427E-13	-4.98803538993707E-13	1.8705132712264E-13	1.55876105935534E-13	9.04081414426094E-13	8.72906193238988E-13	6.23504423742134E-14	9.04081414426094E-13	2.49401769496854E-13	1.65228672291666E-12	-7.17030087303454E-13	1.05995752036163E-12	-7.17030087303454E-13	8.41730972051881E-13	6.23504423742134E-13	5.61153981367921E-13	6.54679644929241E-13	1.24700884748427E-12
0.01148	-9.35256635613201E-14	-5.29978760180814E-13	9.35256635613201E-14	5.29978760180814E-13	5.61153981367921E-13	1.09113274154873E-12	7.17030087303454E-13	9.04081414426094E-13	2.18226548309747E-13	1.30935928985848E-12	-8.10555750864774E-13	1.24700884748427E-12	-6.23504423742134E-13	1.05995752036163E-12	5.92329202555027E-13	3.7410265424528E-13	7.79380529677668E-13	1.55876105935534E-12
0.0115	1.24700884748427E-13	-4.67628317806601E-13	1.24700884748427E-13	6.54679644929241E-13	4.36453096619494E-13	1.15348318392295E-12	1.21583362629716E-12	8.10555750864774E-13	-6.23504423742134E-14	7.48205308490561E-13	-7.17030087303454E-13	1.18465840511005E-12	-4.05277875432387E-13	1.30935928985848E-12	6.23504423742134E-13	3.11752211871067E-13	7.79380529677668E-13	1.74581238647798E-12
0.01152	4.67628317806601E-13	-1.55876105935534E-13	-3.11752211871067E-14	5.61153981367921E-13	6.54679644929241E-13	8.72906193238988E-13	1.37170973223269E-12	6.54679644929241E-13	-3.7410265424528E-13	9.35256635613201E-14	-3.7410265424528E-13	1.15348318392295E-12	-3.11752211871067E-14	1.4028849534198E-12	6.85854866116347E-13	3.42927433058174E-13	7.79380529677668E-13	1.77698760766508E-12
0.01154	7.48205308490561E-13	6.23504423742134E-14	0	3.42927433058174E-13	9.04081414426094E-13	6.23504423742134E-13	1.34053451104559E-12	5.61153981367921E-13	-4.98803538993707E-13	-3.11752211871067E-13	-6.23504423742134E-14	1.02878229917452E-12	3.11752211871067E-13	1.37170973223269E-12	9.35256635613201E-13	5.61153981367921E-13	8.72906193238988E-13	1.71463716529087E-12
0.01156	8.72906193238988E-13	3.11752211871067E-13	-1.24700884748427E-13	9.35256635613201E-14	1.09113274154873E-12	3.11752211871067E-13	1.12230796273584E-12	3.7410265424528E-13	-1.8705132712264E-13	-6.85854866116347E-13	2.8057699068396E-13	9.35256635613201E-13	4.36453096619494E-13	1.09113274154873E-12	1.05995752036163E-12	5.61153981367921E-13	9.35256635613201E-13	1.55876105935534E-12
0.01158	9.97607077987414E-13	4.98803538993707E-13	0	-1.24700884748427E-13	1.24700884748427E-12	2.8057699068396E-13	1.12230796273584E-12	4.36453096619494E-13	3.7410265424528E-13	-9.66431856800308E-13	5.61153981367921E-13	4.05277875432387E-13	3.42927433058174E-13	8.41730972051881E-13	1.05995752036163E-12	5.61153981367921E-13	1.02878229917452E-12	1.46523539579401E-12
0.0116	1.18465840511005E-12	4.05277875432387E-13	3.42927433058174E-13	-3.11752211871067E-13	1.37170973223269E-12	2.8057699068396E-13	1.24700884748427E-12	6.23504423742134E-13	8.72906193238988E-13	-9.97607077987414E-13	6.85854866116347E-13	-4.36453096619494E-13	3.42927433058174E-13	6.54679644929241E-13	5.29978760180814E-13	4.67628317806601E-13	1.24700884748427E-12	1.43406017460691E-12
0.01162	1.46523539579401E-12	2.18226548309747E-13	9.35256635613201E-13	-8.41730972051881E-13	1.37170973223269E-12	2.8057699068396E-13	1.4028849534198E-12	6.23504423742134E-13	1.09113274154873E-12	-9.04081414426094E-13	8.10555750864774E-13	-9.35256635613201E-13	3.11752211871067E-13	5.61153981367921E-13	-4.67628317806601E-13	4.98803538993707E-13	1.43406017460691E-12	1.27818406867137E-12
0.01164	1.74581238647798E-12	-1.55876105935534E-13	1.49641061698112E-12	-1.27818406867137E-12	1.24700884748427E-12	9.35256635613201E-14	1.49641061698112E-12	6.23504423742134E-13	1.12230796273584E-12	-4.67628317806601E-13	8.72906193238988E-13	-7.79380529677668E-13	3.7410265424528E-13	6.85854866116347E-13	-1.30935928985848E-12	9.35256635613201E-14	1.30935928985848E-12	8.72906193238988E-13
0.01166	2.02638937716194E-12	-5.61153981367921E-13	1.8705132712264E-12	-1.12230796273584E-12	9.35256635613201E-13	-1.8705132712264E-13	1.65228672291666E-12	3.42927433058174E-13	9.97607077987414E-13	1.55876105935534E-13	8.10555750864774E-13	-1.8705132712264E-13	5.61153981367921E-13	9.97607077987414E-13	-1.49641061698112E-12	-3.7410265424528E-13	1.30935928985848E-12	1.8705132712264E-13
0.01168	2.15109026191036E-12	-6.85854866116347E-13	1.93286371360062E-12	-6.85854866116347E-13	7.48205308490561E-13	-4.36453096619494E-13	1.71463716529087E-12	2.49401769496854E-13	7.79380529677668E-13	6.23504423742134E-13	7.17030087303454E-13	3.7410265424528E-13	6.23504423742134E-13	1.27818406867137E-12	-1.05995752036163E-12	-5.61153981367921E-13	1.24700884748427E-12	-4.67628317806601E-13
0.0117	2.11991504072326E-12	-8.10555750864774E-13	1.71463716529087E-12	-4.05277875432387E-13	5.92329202555027E-13	-6.23504423742134E-13	1.4028849534198E-12	3.11752211871067E-14	3.11752211871067E-13	1.05995752036163E-12	4.05277875432387E-13	7.48205308490561E-13	5.29978760180814E-13	1.62111150172955E-12	-4.36453096619494E-13	-6.54679644929241E-13	1.21583362629716E-12	-1.05995752036163E-12
0.01172	2.11991504072326E-12	-7.17030087303454E-13	1.55876105935534E-12	0	5.29978760180814E-13	-4.67628317806601E-13	7.79380529677668E-13	-2.8057699068396E-13	-9.35256635613201E-14	1.18465840511005E-12	2.49401769496854E-13	1.21583362629716E-12	4.98803538993707E-13	1.77698760766508E-12	9.35256635613201E-14	-2.49401769496854E-13	1.09113274154873E-12	-1.46523539579401E-12
0.01174	1.96403893478772E-12	-4.05277875432387E-13	1.37170973223269E-12	3.7410265424528E-13	8.10555750864774E-13	-3.11752211871067E-14	6.23504423742134E-14	-6.54679644929241E-13	-2.18226548309747E-13	1.09113274154873E-12	2.49401769496854E-13	1.65228672291666E-12	3.11752211871067E-13	1.90168849241351E-12	4.05277875432387E-13	9.35256635613201E-14	7.48205308490561E-13	-1.71463716529087E-12
0.01176	1.65228672291666E-12	1.8705132712264E-13	1.30935928985848E-12	7.17030087303454E-13	9.97607077987414E-13	5.29978760180814E-13	-6.85854866116347E-13	-6.54679644929241E-13	6.23504423742134E-14	8.10555750864774E-13	4.05277875432387E-13	1.8705132712264E-12	1.24700884748427E-13	1.65228672291666E-12	3.11752211871067E-13	2.8057699068396E-13	4.67628317806601E-13	-1.77698760766508E-12
0.01178	1.30935928985848E-12	9.35256635613201E-13	1.15348318392295E-12	8.72906193238988E-13	1.02878229917452E-12	9.04081414426094E-13	-1.12230796273584E-12	-4.05277875432387E-13	4.05277875432387E-13	4.67628317806601E-13	4.67628317806601E-13	2.02638937716194E-12	1.24700884748427E-13	1.27818406867137E-12	3.11752211871067E-14	3.11752211871067E-13	2.8057699068396E-13	-1.52758583816823E-12
0.0118	7.79380529677668E-13	1.74581238647798E-12	9.97607077987414E-13	7.17030087303454E-13	7.79380529677668E-13	9.35256635613201E-13	-1.24700884748427E-12	-2.18226548309747E-13	4.36453096619494E-13	9.35256635613201E-14	4.98803538993707E-13	2.15109026191036E-12	2.18226548309747E-13	8.41730972051881E-13	-3.11752211871067E-13	-6.23504423742134E-14	2.8057699068396E-13	-8.72906193238988E-13
0.01182	4.05277875432387E-13	2.3069663678459E-12	9.35256635613201E-13	5.29978760180814E-13	5.61153981367921E-13	7.17030087303454E-13	-1.24700884748427E-12	1.24700884748427E-13	4.36453096619494E-13	-3.11752211871067E-14	4.98803538993707E-13	2.05756459834904E-12	3.42927433058174E-13	3.7410265424528E-13	-6.54679644929241E-13	-2.18226548309747E-13	4.36453096619494E-13	-1.8705132712264E-13
0.01184	6.23504423742134E-14	2.52519291615564E-12	9.66431856800308E-13	4.36453096619494E-13	3.7410265424528E-13	4.05277875432387E-13	-1.18465840511005E-12	3.7410265424528E-13	1.8705132712264E-13	-9.35256635613201E-14	2.8057699068396E-13	1.74581238647798E-12	4.67628317806601E-13	1.55876105935534E-13	-7.48205308490561E-13	-3.11752211871067E-13	6.23504423742134E-13	3.11752211871067E-13
0.01186	-1.24700884748427E-13	2.61871857971696E-12	1.02878229917452E-12	6.85854866116347E-13	2.18226548309747E-13	1.24700884748427E-13	-1.21583362629716E-12	4.98803538993707E-13	-9.35256635613201E-14	-1.24700884748427E-13	2.8057699068396E-13	1.65228672291666E-12	5.92329202555027E-13	9.35256635613201E-14	-7.48205308490561E-13	0	8.41730972051881E-13	4.36453096619494E-13
0.01188	-1.24700884748427E-13	2.43166725259432E-12	1.02878229917452E-12	1.05995752036163E-12	3.42927433058174E-13	-6.23504423742134E-14	-9.35256635613201E-13	7.48205308490561E-13	-3.11752211871067E-13	3.11752211871067E-14	3.42927433058174E-13	1.58993628054244E-12	8.41730972051881E-13	1.24700884748427E-13	-4.67628317806601E-13	3.42927433058174E-13	1.02878229917452E-12	4.36453096619494E-13
0.0119	-9.35256635613201E-14	1.8393380500393E-12	8.41730972051881E-13	1.27818406867137E-12	3.42927433058174E-13	-2.8057699068396E-13	-5.92329202555027E-13	8.72906193238988E-13	-3.7410265424528E-13	3.11752211871067E-14	5.61153981367921E-13	1.30935928985848E-12	7.79380529677668E-13	2.49401769496854E-13	-2.49401769496854E-13	7.17030087303454E-13	9.97607077987414E-13	1.8705132712264E-13
0.01192	-6.23504423742134E-14	1.09113274154873E-12	5.92329202555027E-13	1.09113274154873E-12	3.42927433058174E-13	-2.18226548309747E-13	-1.8705132712264E-13	8.72906193238988E-13	-4.67628317806601E-13	9.35256635613201E-14	6.85854866116347E-13	1.02878229917452E-12	6.54679644929241E-13	5.61153981367921E-13	-1.55876105935534E-13	9.35256635613201E-13	8.10555750864774E-13	-2.8057699068396E-13
0.01194	-9.35256635613201E-14	4.05277875432387E-13	3.7410265424528E-13	5.29978760180814E-13	4.05277875432387E-13	-1.55876105935534E-13	1.55876105935534E-13	6.85854866116347E-13	-3.42927433058174E-13	1.24700884748427E-13	7.17030087303454E-13	8.72906193238988E-13	5.29978760180814E-13	8.41730972051881E-13	0	1.18465840511005E-12	6.54679644929241E-13	-8.72906193238988E-13
0.01196	-3.42927433058174E-13	-1.8705132712264E-13	4.36453096619494E-13	-1.55876105935534E-13	4.05277875432387E-13	1.55876105935534E-13	4.67628317806601E-13	3.11752211871067E-13	-4.05277875432387E-13	3.11752211871067E-14	5.92329202555027E-13	7.17030087303454E-13	5.29978760180814E-13	9.04081414426094E-13	9.35256635613201E-14	1.37170973223269E-12	3.7410265424528E-13	-1.34053451104559E-12
0.01198	-8.72906193238988E-13	-3.7410265424528E-13	5.61153981367921E-13	-7.17030087303454E-13	5.61153981367921E-13	4.98803538993707E-13	9.35256635613201E-13	2.18226548309747E-13	-2.8057699068396E-13	3.11752211871067E-14	4.98803538993707E-13	6.54679644929241E-13	6.23504423742134E-13	9.04081414426094E-13	9.35256635613201E-14	1.27818406867137E-12	6.23504423742134E-14	-1.62111150172955E-12
0.012	-1.15348318392295E-12	-4.05277875432387E-13	7.17030087303454E-13	-1.18465840511005E-12	8.10555750864774E-13	7.48205308490561E-13	1.12230796273584E-12	4.67628317806601E-13	-6.23504423742134E-14	3.11752211871067E-14	4.05277875432387E-13	5.92329202555027E-13	8.10555750864774E-13	7.17030087303454E-13	6.23504423742134E-14	1.05995752036163E-12	-2.8057699068396E-13	-1.80816282885219E-12
0.01202	-1.05995752036163E-12	-3.7410265424528E-13	9.04081414426094E-13	-1.4028849534198E-12	9.04081414426094E-13	1.05995752036163E-12	1.05995752036163E-12	7.17030087303454E-13	3.42927433058174E-13	9.35256635613201E-14	3.42927433058174E-13	6.54679644929241E-13	1.09113274154873E-12	4.36453096619494E-13	0	7.79380529677668E-13	-6.54679644929241E-13	-1.77698760766508E-12
0.01204	-6.23504423742134E-13	-3.42927433058174E-13	1.05995752036163E-12	-1.52758583816823E-12	6.85854866116347E-13	1.12230796273584E-12	5.92329202555027E-13	1.02878229917452E-12	8.41730972051881E-13	2.8057699068396E-13	3.11752211871067E-13	8.72906193238988E-13	1.37170973223269E-12	3.11752211871067E-14	0	3.42927433058174E-13	-1.05995752036163E-12	-1.49641061698112E-12
0.01206	0	-1.24700884748427E-13	1.18465840511005E-12	-1.21583362629716E-12	5.92329202555027E-13	1.27818406867137E-12	6.23504423742134E-14	1.21583362629716E-12	1.37170973223269E-12	5.29978760180814E-13	3.11752211871067E-13	1.05995752036163E-12	1.58993628054244E-12	-3.42927433058174E-13	-3.11752211871067E-14	1.24700884748427E-13	-1.37170973223269E-12	-1.02878229917452E-12
0.01208	5.29978760180814E-13	6.23504423742134E-14	1.12230796273584E-12	-6.54679644929241E-13	6.85854866116347E-13	1.37170973223269E-12	-5.92329202555027E-13	1.34053451104559E-12	1.58993628054244E-12	8.41730972051881E-13	4.67628317806601E-13	1.15348318392295E-12	1.52758583816823E-12	-5.92329202555027E-13	3.11752211871067E-14	3.11752211871067E-13	-1.30935928985848E-12	-2.49401769496854E-13
0.0121	8.10555750864774E-13	3.11752211871067E-13	8.10555750864774E-13	-9.35256635613201E-14	5.92329202555027E-13	1.4028849534198E-12	-1.09113274154873E-12	1.34053451104559E-12	1.52758583816823E-12	1.05995752036163E-12	8.72906193238988E-13	1.09113274154873E-12	1.05995752036163E-12	-7.17030087303454E-13	3.11752211871067E-14	7.79380529677668E-13	-6.54679644929241E-13	2.8057699068396E-13
0.01212	9.66431856800308E-13	4.98803538993707E-13	4.67628317806601E-13	4.05277875432387E-13	5.29978760180814E-13	1.4028849534198E-12	-1.4028849534198E-12	9.97607077987414E-13	1.4028849534198E-12	1.09113274154873E-12	1.4028849534198E-12	8.41730972051881E-13	3.7410265424528E-13	-7.79380529677668E-13	9.35256635613201E-14	1.18465840511005E-12	1.55876105935534E-13	6.23504423742134E-13
0.01214	1.02878229917452E-12	6.85854866116347E-13	3.42927433058174E-13	5.92329202555027E-13	4.36453096619494E-13	1.49641061698112E-12	-1.30935928985848E-12	4.36453096619494E-13	1.15348318392295E-12	9.97607077987414E-13	1.93286371360062E-12	6.54679644929241E-13	0	-7.17030087303454E-13	6.23504423742134E-14	9.66431856800308E-13	7.17030087303454E-13	6.23504423742134E-13
0.01216	1.05995752036163E-12	7.17030087303454E-13	3.7410265424528E-13	4.67628317806601E-13	5.61153981367921E-13	1.49641061698112E-12	-8.72906193238988E-13	-1.24700884748427E-13	8.41730972051881E-13	6.23504423742134E-13	2.18226548309747E-12	4.67628317806601E-13	-1.8705132712264E-13	-6.23504423742134E-13	-3.11752211871067E-14	6.23504423742134E-13	1.15348318392295E-12	4.67628317806601E-13
0.01218	9.35256635613201E-13	4.98803538993707E-13	4.05277875432387E-13	1.55876105935534E-13	8.41730972051881E-13	1.4028849534198E-12	-2.49401769496854E-13	-5.29978760180814E-13	3.7410265424528E-13	2.8057699068396E-13	2.24461592547168E-12	2.8057699068396E-13	-4.05277875432387E-13	-3.7410265424528E-13	-1.55876105935534E-13	2.8057699068396E-13	1.65228672291666E-12	1.24700884748427E-13
0.0122	8.10555750864774E-13	2.49401769496854E-13	4.98803538993707E-13	0	9.97607077987414E-13	1.30935928985848E-12	3.7410265424528E-13	-7.48205308490561E-13	-3.7410265424528E-13	6.23504423742134E-14	1.96403893478772E-12	1.24700884748427E-13	-5.92329202555027E-13	-9.35256635613201E-14	-2.18226548309747E-13	1.55876105935534E-13	1.80816282885219E-12	-2.18226548309747E-13
0.01222	6.54679644929241E-13	0	6.54679644929241E-13	1.24700884748427E-13	1.12230796273584E-12	1.30935928985848E-12	8.10555750864774E-13	-7.17030087303454E-13	-1.18465840511005E-12	-1.8705132712264E-13	1.4028849534198E-12	3.11752211871067E-14	-7.17030087303454E-13	3.11752211871067E-13	-6.23504423742134E-14	1.24700884748427E-13	1.58993628054244E-12	-3.11752211871067E-13
0.01224	7.17030087303454E-13	-3.7410265424528E-13	8.10555750864774E-13	4.05277875432387E-13	1.4028849534198E-12	1.43406017460691E-12	9.97607077987414E-13	-3.7410265424528E-13	-1.46523539579401E-12	-4.36453096619494E-13	8.10555750864774E-13	-1.8705132712264E-13	-6.23504423742134E-13	8.10555750864774E-13	1.8705132712264E-13	1.24700884748427E-13	1.05995752036163E-12	-2.49401769496854E-13
0.01226	8.41730972051881E-13	-4.67628317806601E-13	9.04081414426094E-13	7.17030087303454E-13	1.52758583816823E-12	1.68346194410376E-12	9.35256635613201E-13	-9.35256635613201E-14	-1.21583362629716E-12	-6.23504423742134E-13	2.8057699068396E-13	-2.49401769496854E-13	-4.36453096619494E-13	1.18465840511005E-12	4.36453096619494E-13	3.7410265424528E-13	4.67628317806601E-13	-1.8705132712264E-13
0.01228	8.72906193238988E-13	-5.61153981367921E-13	1.09113274154873E-12	9.35256635613201E-13	1.4028849534198E-12	1.77698760766508E-12	9.35256635613201E-13	2.49401769496854E-13	-1.09113274154873E-12	-5.92329202555027E-13	-2.18226548309747E-13	-3.11752211871067E-13	-4.36453096619494E-13	1.52758583816823E-12	7.17030087303454E-13	4.67628317806601E-13	-1.24700884748427E-13	-2.8057699068396E-13
0.0123	7.17030087303454E-13	-3.7410265424528E-13	1.12230796273584E-12	9.97607077987414E-13	1.21583362629716E-12	1.58993628054244E-12	1.15348318392295E-12	5.92329202555027E-13	-9.04081414426094E-13	-3.7410265424528E-13	-4.05277875432387E-13	-4.05277875432387E-13	-4.05277875432387E-13	1.74581238647798E-12	8.41730972051881E-13	4.05277875432387E-13	-4.05277875432387E-13	-2.49401769496854E-13
0.01232	4.36453096619494E-13	6.23504423742134E-14	1.09113274154873E-12	8.41730972051881E-13	1.09113274154873E-12	1.24700884748427E-12	1.62111150172955E-12	9.35256635613201E-13	-6.85854866116347E-13	-2.18226548309747E-13	-3.11752211871067E-13	-7.48205308490561E-13	-5.61153981367921E-13	1.99521415597483E-12	9.97607077987414E-13	2.8057699068396E-13	-6.23504423742134E-14	-1.55876105935534E-13
0.01234	2.49401769496854E-13	4.98803538993707E-13	1.05995752036163E-12	4.98803538993707E-13	1.18465840511005E-12	8.72906193238988E-13	2.08873981953615E-12	1.18465840511005E-12	-2.8057699068396E-13	0	-3.11752211871067E-13	-9.97607077987414E-13	-5.29978760180814E-13	2.05756459834904E-12	8.72906193238988E-13	2.8057699068396E-13	3.7410265424528E-13	-1.55876105935534E-13
0.01236	2.49401769496854E-13	8.10555750864774E-13	9.04081414426094E-13	-9.35256635613201E-14	1.4028849534198E-12	6.23504423742134E-13	2.52519291615564E-12	1.43406017460691E-12	-6.23504423742134E-14	3.7410265424528E-13	-1.8705132712264E-13	-5.92329202555027E-13	-2.49401769496854E-13	1.90168849241351E-12	6.23504423742134E-13	1.8705132712264E-13	8.72906193238988E-13	-1.55876105935534E-13
0.01238	2.49401769496854E-13	9.97607077987414E-13	7.17030087303454E-13	-6.54679644929241E-13	1.55876105935534E-12	4.36453096619494E-13	2.43166725259432E-12	1.46523539579401E-12	1.8705132712264E-13	9.35256635613201E-13	3.11752211871067E-14	6.23504423742134E-14	3.11752211871067E-14	1.62111150172955E-12	2.18226548309747E-13	0	1.27818406867137E-12	-6.23504423742134E-14
0.0124	1.55876105935534E-13	9.97607077987414E-13	5.92329202555027E-13	-8.72906193238988E-13	1.52758583816823E-12	4.05277875432387E-13	2.08873981953615E-12	1.4028849534198E-12	2.8057699068396E-13	1.55876105935534E-12	2.49401769496854E-13	7.48205308490561E-13	2.8057699068396E-13	1.18465840511005E-12	-3.11752211871067E-14	3.11752211871067E-13	1.4028849534198E-12	1.24700884748427E-13
0.01242	6.23504423742134E-14	8.10555750864774E-13	7.48205308490561E-13	-6.85854866116347E-13	1.30935928985848E-12	3.7410265424528E-13	1.65228672291666E-12	1.15348318392295E-12	1.55876105935534E-13	1.8705132712264E-12	5.29978760180814E-13	1.18465840511005E-12	4.36453096619494E-13	7.48205308490561E-13	-1.24700884748427E-13	8.10555750864774E-13	1.27818406867137E-12	1.8705132712264E-13
0.01244	-2.18226548309747E-13	7.79380529677668E-13	8.72906193238988E-13	-3.42927433058174E-13	1.18465840511005E-12	4.36453096619494E-13	1.21583362629716E-12	8.41730972051881E-13	-1.8705132712264E-13	1.99521415597483E-12	8.10555750864774E-13	1.37170973223269E-12	5.92329202555027E-13	4.05277875432387E-13	3.11752211871067E-14	1.46523539579401E-12	9.04081414426094E-13	2.8057699068396E-13
0.01246	-3.11752211871067E-13	8.10555750864774E-13	1.02878229917452E-12	-1.24700884748427E-13	9.66431856800308E-13	5.61153981367921E-13	8.72906193238988E-13	2.18226548309747E-13	-3.7410265424528E-13	1.96403893478772E-12	1.09113274154873E-12	1.49641061698112E-12	8.72906193238988E-13	2.18226548309747E-13	3.7410265424528E-13	1.99521415597483E-12	5.92329202555027E-13	4.36453096619494E-13
0.01248	-4.05277875432387E-13	1.09113274154873E-12	1.05995752036163E-12	0	6.23504423742134E-13	6.23504423742134E-13	5.92329202555027E-13	-3.42927433058174E-13	-4.36453096619494E-13	1.96403893478772E-12	1.30935928985848E-12	1.02878229917452E-12	1.15348318392295E-12	1.8705132712264E-13	6.54679644929241E-13	2.3069663678459E-12	3.11752211871067E-13	6.23504423742134E-13
0.0125	-4.98803538993707E-13	1.46523539579401E-12	9.35256635613201E-13	-1.24700884748427E-13	9.35256635613201E-14	6.85854866116347E-13	4.05277875432387E-13	-3.42927433058174E-13	-5.29978760180814E-13	1.80816282885219E-12	1.21583362629716E-12	3.7410265424528E-13	1.34053451104559E-12	3.11752211871067E-13	8.72906193238988E-13	2.27579114665879E-12	6.23504423742134E-14	4.36453096619494E-13
0.01252	-7.79380529677668E-13	1.71463716529087E-12	6.54679644929241E-13	-2.8057699068396E-13	-2.18226548309747E-13	7.79380529677668E-13	2.49401769496854E-13	-1.55876105935534E-13	-3.42927433058174E-13	1.71463716529087E-12	1.09113274154873E-12	-2.49401769496854E-13	1.43406017460691E-12	4.67628317806601E-13	1.18465840511005E-12	1.96403893478772E-12	3.11752211871067E-14	2.18226548309747E-13
0.01254	-1.05995752036163E-12	1.74581238647798E-12	5.92329202555027E-13	-4.05277875432387E-13	-2.18226548309747E-13	9.35256635613201E-13	1.8705132712264E-13	3.11752211871067E-14	1.24700884748427E-13	1.62111150172955E-12	8.72906193238988E-13	-6.85854866116347E-13	1.24700884748427E-12	4.98803538993707E-13	1.49641061698112E-12	1.52758583816823E-12	0	0
0.01256	-1.18465840511005E-12	1.37170973223269E-12	4.67628317806601E-13	-4.98803538993707E-13	6.23504423742134E-14	9.35256635613201E-13	0	6.23504423742134E-14	6.54679644929241E-13	1.68346194410376E-12	9.35256635613201E-13	-8.72906193238988E-13	1.02878229917452E-12	4.36453096619494E-13	1.68346194410376E-12	9.97607077987414E-13	2.8057699068396E-13	-3.11752211871067E-14
0.01258	-9.04081414426094E-13	8.10555750864774E-13	5.29978760180814E-13	-2.49401769496854E-13	3.42927433058174E-13	7.79380529677668E-13	-1.24700884748427E-13	3.11752211871067E-14	1.30935928985848E-12	1.43406017460691E-12	8.41730972051881E-13	-5.92329202555027E-13	9.04081414426094E-13	3.11752211871067E-13	1.8393380500393E-12	4.98803538993707E-13	6.85854866116347E-13	1.24700884748427E-13
0.0126	-3.7410265424528E-13	2.18226548309747E-13	4.98803538993707E-13	1.24700884748427E-13	7.17030087303454E-13	4.05277875432387E-13	0	3.11752211871067E-14	1.58993628054244E-12	1.09113274154873E-12	5.61153981367921E-13	2.18226548309747E-13	8.41730972051881E-13	3.11752211871067E-14	2.05756459834904E-12	2.49401769496854E-13	1.21583362629716E-12	6.23504423742134E-13
0.01262	4.67628317806601E-13	-6.23504423742134E-14	6.85854866116347E-13	4.67628317806601E-13	1.02878229917452E-12	-9.35256635613201E-14	2.8057699068396E-13	0	1.90168849241351E-12	8.41730972051881E-13	2.8057699068396E-13	8.72906193238988E-13	8.10555750864774E-13	-3.7410265424528E-13	2.18226548309747E-12	9.35256635613201E-14	1.68346194410376E-12	9.35256635613201E-13
0.01264	1.18465840511005E-12	0	8.72906193238988E-13	5.92329202555027E-13	1.21583362629716E-12	-4.36453096619494E-13	5.61153981367921E-13	6.23504423742134E-14	2.11991504072326E-12	5.29978760180814E-13	-3.11752211871067E-14	1.43406017460691E-12	6.54679644929241E-13	-4.67628317806601E-13	2.27579114665879E-12	0	1.8393380500393E-12	1.12230796273584E-12
0.01266	1.77698760766508E-12	2.18226548309747E-13	1.05995752036163E-12	7.17030087303454E-13	1.24700884748427E-12	-5.29978760180814E-13	7.48205308490561E-13	3.11752211871067E-14	2.05756459834904E-12	3.11752211871067E-13	-2.49401769496854E-13	1.80816282885219E-12	6.85854866116347E-13	-2.49401769496854E-13	2.24461592547168E-12	3.11752211871067E-14	1.68346194410376E-12	9.97607077987414E-13
0.01268	1.90168849241351E-12	5.92329202555027E-13	9.97607077987414E-13	7.79380529677668E-13	1.12230796273584E-12	-5.61153981367921E-13	8.72906193238988E-13	-1.55876105935534E-13	1.8393380500393E-12	-3.11752211871067E-14	-4.05277875432387E-13	1.77698760766508E-12	5.29978760180814E-13	2.18226548309747E-13	1.8393380500393E-12	6.23504423742134E-14	1.34053451104559E-12	8.10555750864774E-13
0.0127	1.65228672291666E-12	7.48205308490561E-13	7.17030087303454E-13	8.41730972051881E-13	8.41730972051881E-13	-3.7410265424528E-13	9.97607077987414E-13	-2.18226548309747E-13	1.58993628054244E-12	-2.8057699068396E-13	-4.98803538993707E-13	1.71463716529087E-12	5.92329202555027E-13	7.48205308490561E-13	1.27818406867137E-12	2.49401769496854E-13	8.41730972051881E-13	4.36453096619494E-13
0.01272	9.04081414426094E-13	7.17030087303454E-13	2.8057699068396E-13	9.35256635613201E-13	5.29978760180814E-13	-1.24700884748427E-13	1.02878229917452E-12	-6.23504423742134E-14	1.05995752036163E-12	-5.61153981367921E-13	-4.67628317806601E-13	1.68346194410376E-12	6.54679644929241E-13	8.72906193238988E-13	5.92329202555027E-13	5.92329202555027E-13	4.36453096619494E-13	3.11752211871067E-14
0.01274	3.7410265424528E-13	4.05277875432387E-13	-1.8705132712264E-13	8.72906193238988E-13	1.55876105935534E-13	3.11752211871067E-14	1.02878229917452E-12	6.23504423742134E-14	5.29978760180814E-13	-8.41730972051881E-13	-4.05277875432387E-13	1.55876105935534E-12	5.61153981367921E-13	9.35256635613201E-13	1.24700884748427E-13	9.35256635613201E-13	6.23504423742134E-14	-1.8705132712264E-13
0.01276	3.11752211871067E-14	0	-4.67628317806601E-13	7.48205308490561E-13	2.18226548309747E-13	0	1.12230796273584E-12	4.05277875432387E-13	6.23504423742134E-14	-9.35256635613201E-13	-3.7410265424528E-13	1.15348318392295E-12	5.29978760180814E-13	8.41730972051881E-13	0	1.12230796273584E-12	-1.55876105935534E-13	-9.35256635613201E-14
0.01278	3.11752211871067E-14	-1.24700884748427E-13	-4.98803538993707E-13	4.98803538993707E-13	4.98803538993707E-13	-2.18226548309747E-13	1.27818406867137E-12	6.23504423742134E-13	-2.18226548309747E-13	-6.54679644929241E-13	-4.05277875432387E-13	7.79380529677668E-13	4.05277875432387E-13	1.12230796273584E-12	-6.23504423742134E-14	1.09113274154873E-12	-4.05277875432387E-13	3.7410265424528E-13
0.0128	2.49401769496854E-13	-9.35256635613201E-14	-4.36453096619494E-13	5.29978760180814E-13	7.48205308490561E-13	-4.36453096619494E-13	1.43406017460691E-12	9.97607077987414E-13	-3.11752211871067E-13	-3.42927433058174E-13	-4.67628317806601E-13	6.23504423742134E-13	6.54679644929241E-13	1.34053451104559E-12	0	1.05995752036163E-12	-7.17030087303454E-13	9.35256635613201E-13
0.01282	4.05277875432387E-13	-2.18226548309747E-13	-4.36453096619494E-13	5.61153981367921E-13	8.41730972051881E-13	-7.48205308490561E-13	1.4028849534198E-12	1.18465840511005E-12	-9.35256635613201E-14	9.35256635613201E-14	-4.36453096619494E-13	5.29978760180814E-13	1.15348318392295E-12	1.52758583816823E-12	2.8057699068396E-13	1.27818406867137E-12	-9.04081414426094E-13	1.4028849534198E-12
0.01284	6.85854866116347E-13	-4.67628317806601E-13	-4.67628317806601E-13	6.23504423742134E-13	8.41730972051881E-13	-9.35256635613201E-13	1.27818406867137E-12	1.49641061698112E-12	9.35256635613201E-14	4.36453096619494E-13	-3.42927433058174E-13	5.29978760180814E-13	1.34053451104559E-12	1.52758583816823E-12	4.05277875432387E-13	1.34053451104559E-12	-4.98803538993707E-13	1.65228672291666E-12
0.01286	7.79380529677668E-13	-8.72906193238988E-13	-4.05277875432387E-13	4.67628317806601E-13	7.48205308490561E-13	-8.41730972051881E-13	1.02878229917452E-12	1.58993628054244E-12	4.05277875432387E-13	7.48205308490561E-13	-9.35256635613201E-14	5.92329202555027E-13	1.18465840511005E-12	1.43406017460691E-12	5.29978760180814E-13	8.72906193238988E-13	9.35256635613201E-14	1.74581238647798E-12
0.01288	9.35256635613201E-13	-1.12230796273584E-12	-3.7410265424528E-13	3.11752211871067E-13	6.85854866116347E-13	-5.61153981367921E-13	8.10555750864774E-13	1.52758583816823E-12	6.85854866116347E-13	8.72906193238988E-13	3.7410265424528E-13	6.85854866116347E-13	9.97607077987414E-13	1.21583362629716E-12	4.98803538993707E-13	2.18226548309747E-13	3.11752211871067E-13	1.99521415597483E-12
0.0129	1.02878229917452E-12	-1.18465840511005E-12	-2.8057699068396E-13	1.55876105935534E-13	6.54679644929241E-13	-2.18226548309747E-13	5.61153981367921E-13	1.46523539579401E-12	4.67628317806601E-13	8.10555750864774E-13	6.54679644929241E-13	8.10555750864774E-13	9.04081414426094E-13	1.18465840511005E-12	3.11752211871067E-13	3.11752211871067E-14	3.11752211871067E-13	2.08873981953615E-12
0.01292	1.15348318392295E-12	-1.05995752036163E-12	-6.23504423742134E-14	0	7.17030087303454E-13	3.11752211871067E-14	4.98803538993707E-13	1.43406017460691E-12	3.11752211871067E-14	6.85854866116347E-13	8.41730972051881E-13	7.17030087303454E-13	6.85854866116347E-13	1.02878229917452E-12	3.11752211871067E-14	0	2.8057699068396E-13	1.90168849241351E-12
0.01294	1.05995752036163E-12	-7.79380529677668E-13	1.8705132712264E-13	6.23504423742134E-14	8.41730972051881E-13	3.11752211871067E-13	4.98803538993707E-13	1.4028849534198E-12	-6.23504423742134E-14	4.67628317806601E-13	8.41730972051881E-13	5.92329202555027E-13	4.05277875432387E-13	7.17030087303454E-13	0	-6.23504423742134E-14	2.8057699068396E-13	1.52758583816823E-12
0.01296	1.12230796273584E-12	-4.36453096619494E-13	5.92329202555027E-13	0	1.05995752036163E-12	6.23504423742134E-13	5.92329202555027E-13	1.18465840511005E-12	4.05277875432387E-13	3.11752211871067E-13	8.72906193238988E-13	1.24700884748427E-13	3.11752211871067E-14	5.29978760180814E-13	0	-9.35256635613201E-14	1.24700884748427E-13	1.02878229917452E-12
0.01298	1.18465840511005E-12	-6.23504423742134E-14	8.41730972051881E-13	9.35256635613201E-14	1.05995752036163E-12	6.85854866116347E-13	7.79380529677668E-13	8.10555750864774E-13	9.66431856800308E-13	3.42927433058174E-13	7.79380529677668E-13	-3.42927433058174E-13	-6.23504423742134E-14	4.05277875432387E-13	1.24700884748427E-13	6.23504423742134E-14	-6.23504423742134E-14	5.61153981367921E-13
0.013	1.24700884748427E-12	3.7410265424528E-13	8.72906193238988E-13	1.8705132712264E-13	1.12230796273584E-12	6.23504423742134E-13	8.72906193238988E-13	3.11752211871067E-13	1.12230796273584E-12	2.18226548309747E-13	7.48205308490561E-13	-6.85854866116347E-13	-6.23504423742134E-14	4.05277875432387E-13	1.55876105935534E-13	1.24700884748427E-13	6.23504423742134E-14	1.8705132712264E-13
0.01302	9.04081414426094E-13	4.98803538993707E-13	8.41730972051881E-13	3.11752211871067E-13	1.05995752036163E-12	4.98803538993707E-13	7.79380529677668E-13	-2.18226548309747E-13	9.04081414426094E-13	6.23504423742134E-14	7.17030087303454E-13	-6.54679644929241E-13	-9.35256635613201E-14	5.29978760180814E-13	1.24700884748427E-13	-3.11752211871067E-14	4.67628317806601E-13	2.18226548309747E-13
0.01304	3.11752211871067E-13	2.18226548309747E-13	6.54679644929241E-13	3.7410265424528E-13	9.66431856800308E-13	2.18226548309747E-13	6.85854866116347E-13	-7.79380529677668E-13	6.54679644929241E-13	-9.35256635613201E-14	5.61153981367921E-13	-4.36453096619494E-13	3.11752211871067E-14	7.48205308490561E-13	-2.18226548309747E-13	-1.8705132712264E-13	9.04081414426094E-13	3.11752211871067E-13
0.01306	-2.18226548309747E-13	-2.49401769496854E-13	5.29978760180814E-13	3.7410265424528E-13	8.10555750864774E-13	0	5.92329202555027E-13	-1.30935928985848E-12	3.42927433058174E-13	-2.18226548309747E-13	4.98803538993707E-13	-4.05277875432387E-13	0	9.35256635613201E-13	-5.61153981367921E-13	-4.05277875432387E-13	1.24700884748427E-12	5.61153981367921E-13
0.01308	-5.61153981367921E-13	-6.54679644929241E-13	5.29978760180814E-13	3.42927433058174E-13	5.92329202555027E-13	-6.23504423742134E-14	7.48205308490561E-13	-1.49641061698112E-12	0	-2.49401769496854E-13	5.29978760180814E-13	-7.48205308490561E-13	-2.18226548309747E-13	1.12230796273584E-12	-6.54679644929241E-13	-4.05277875432387E-13	1.02878229917452E-12	8.10555750864774E-13
0.0131	-4.98803538993707E-13	-8.41730972051881E-13	8.10555750864774E-13	3.42927433058174E-13	2.49401769496854E-13	-6.23504423742134E-14	8.10555750864774E-13	-1.18465840511005E-12	-2.49401769496854E-13	-1.8705132712264E-13	5.92329202555027E-13	-1.05995752036163E-12	-2.49401769496854E-13	1.05995752036163E-12	-5.61153981367921E-13	3.11752211871067E-14	7.79380529677668E-13	9.97607077987414E-13
0.01312	-4.36453096619494E-13	-6.85854866116347E-13	1.12230796273584E-12	5.61153981367921E-13	-1.55876105935534E-13	0	8.10555750864774E-13	-5.61153981367921E-13	-3.42927433058174E-13	0	8.41730972051881E-13	-9.04081414426094E-13	-1.8705132712264E-13	1.15348318392295E-12	-4.67628317806601E-13	5.92329202555027E-13	3.7410265424528E-13	1.05995752036163E-12
0.01314	-1.8705132712264E-13	-1.8705132712264E-13	1.30935928985848E-12	5.61153981367921E-13	-5.61153981367921E-13	-3.11752211871067E-14	9.04081414426094E-13	2.8057699068396E-13	-2.18226548309747E-13	1.55876105935534E-13	1.09113274154873E-12	-4.67628317806601E-13	0	1.27818406867137E-12	-2.49401769496854E-13	1.18465840511005E-12	2.49401769496854E-13	1.12230796273584E-12
0.01316	-9.35256635613201E-14	4.36453096619494E-13	1.30935928985848E-12	4.67628317806601E-13	-5.29978760180814E-13	-1.24700884748427E-13	1.02878229917452E-12	1.02878229917452E-12	3.11752211871067E-14	1.24700884748427E-13	1.37170973223269E-12	0	1.8705132712264E-13	1.30935928985848E-12	-1.8705132712264E-13	1.37170973223269E-12	3.42927433058174E-13	1.27818406867137E-12
0.01318	1.24700884748427E-13	1.02878229917452E-12	1.21583362629716E-12	3.7410265424528E-13	-2.8057699068396E-13	-6.23504423742134E-14	1.15348318392295E-12	1.58993628054244E-12	4.36453096619494E-13	0	1.49641061698112E-12	4.36453096619494E-13	3.42927433058174E-13	1.49641061698112E-12	-9.35256635613201E-14	1.52758583816823E-12	4.98803538993707E-13	1.34053451104559E-12
0.0132	4.05277875432387E-13	1.34053451104559E-12	8.72906193238988E-13	3.11752211871067E-13	-6.23504423742134E-14	2.8057699068396E-13	1.27818406867137E-12	1.74581238647798E-12	6.54679644929241E-13	-6.23504423742134E-14	1.27818406867137E-12	6.54679644929241E-13	4.67628317806601E-13	1.62111150172955E-12	0	1.34053451104559E-12	6.23504423742134E-13	1.05995752036163E-12
0.01322	8.41730972051881E-13	1.37170973223269E-12	4.98803538993707E-13	3.7410265424528E-13	-1.24700884748427E-13	5.29978760180814E-13	1.52758583816823E-12	1.24700884748427E-12	4.67628317806601E-13	3.11752211871067E-14	9.35256635613201E-13	7.17030087303454E-13	5.29978760180814E-13	1.77698760766508E-12	1.24700884748427E-13	1.30935928985848E-12	5.61153981367921E-13	4.98803538993707E-13
0.01324	1.12230796273584E-12	1.15348318392295E-12	4.05277875432387E-13	5.29978760180814E-13	-2.49401769496854E-13	6.54679644929241E-13	1.65228672291666E-12	8.10555750864774E-13	6.23504423742134E-14	1.24700884748427E-13	3.7410265424528E-13	6.23504423742134E-13	6.23504423742134E-13	1.8705132712264E-12	3.11752211871067E-13	1.49641061698112E-12	4.98803538993707E-13	-3.7410265424528E-13
0.01326	1.34053451104559E-12	8.10555750864774E-13	3.11752211871067E-13	4.98803538993707E-13	3.11752211871067E-14	5.92329202555027E-13	1.65228672291666E-12	6.23504423742134E-13	-5.29978760180814E-13	1.8705132712264E-13	1.24700884748427E-13	3.42927433058174E-13	8.10555750864774E-13	1.99521415597483E-12	3.42927433058174E-13	1.74581238647798E-12	4.05277875432387E-13	-1.21583362629716E-12
0.01328	1.15348318392295E-12	8.41730972051881E-13	4.05277875432387E-13	5.61153981367921E-13	3.7410265424528E-13	2.8057699068396E-13	1.43406017460691E-12	3.11752211871067E-13	-9.97607077987414E-13	1.8705132712264E-13	3.11752211871067E-14	2.8057699068396E-13	7.17030087303454E-13	1.96403893478772E-12	3.7410265424528E-13	2.05756459834904E-12	6.23504423742134E-13	-1.68346194410376E-12
0.0133	7.48205308490561E-13	9.04081414426094E-13	5.61153981367921E-13	4.36453096619494E-13	3.7410265424528E-13	9.35256635613201E-14	7.48205308490561E-13	0	-9.35256635613201E-13	1.24700884748427E-13	1.24700884748427E-13	4.05277875432387E-13	6.85854866116347E-13	1.74581238647798E-12	3.7410265424528E-13	2.18226548309747E-12	1.05995752036163E-12	-1.77698760766508E-12
0.01332	6.85854866116347E-13	8.41730972051881E-13	5.29978760180814E-13	5.29978760180814E-13	9.35256635613201E-14	-2.18226548309747E-13	1.55876105935534E-13	-2.49401769496854E-13	-6.23504423742134E-13	3.11752211871067E-14	3.11752211871067E-13	9.35256635613201E-13	5.92329202555027E-13	1.43406017460691E-12	4.05277875432387E-13	2.15109026191036E-12	1.4028849534198E-12	-1.55876105935534E-12
0.01334	6.54679644929241E-13	7.48205308490561E-13	3.42927433058174E-13	7.17030087303454E-13	-1.24700884748427E-13	-2.49401769496854E-13	-2.18226548309747E-13	-4.98803538993707E-13	-2.18226548309747E-13	6.23504423742134E-14	4.67628317806601E-13	1.68346194410376E-12	5.29978760180814E-13	8.41730972051881E-13	5.29978760180814E-13	1.90168849241351E-12	1.80816282885219E-12	-1.21583362629716E-12
0.01336	8.72906193238988E-13	5.92329202555027E-13	2.49401769496854E-13	9.04081414426094E-13	-2.49401769496854E-13	-2.8057699068396E-13	-2.49401769496854E-13	-6.54679644929241E-13	6.23504423742134E-14	3.11752211871067E-14	6.23504423742134E-13	2.15109026191036E-12	4.05277875432387E-13	2.18226548309747E-13	7.17030087303454E-13	1.4028849534198E-12	1.99521415597483E-12	-6.85854866116347E-13
0.01338	1.02878229917452E-12	4.67628317806601E-13	6.23504423742134E-14	9.97607077987414E-13	-2.49401769496854E-13	-6.23504423742134E-14	-1.24700884748427E-13	-7.48205308490561E-13	3.11752211871067E-14	3.11752211871067E-14	7.48205308490561E-13	2.24461592547168E-12	2.8057699068396E-13	-1.55876105935534E-13	8.10555750864774E-13	7.17030087303454E-13	1.96403893478772E-12	-2.18226548309747E-13
0.0134	1.05995752036163E-12	6.23504423742134E-13	-6.23504423742134E-14	9.04081414426094E-13	0	1.55876105935534E-13	3.11752211871067E-14	-6.85854866116347E-13	-6.23504423742134E-14	3.11752211871067E-14	6.23504423742134E-13	2.21344070428458E-12	2.49401769496854E-13	-3.42927433058174E-13	9.04081414426094E-13	2.18226548309747E-13	1.8393380500393E-12	9.35256635613201E-14
0.01342	8.41730972051881E-13	6.85854866116347E-13	0	7.48205308490561E-13	2.8057699068396E-13	4.05277875432387E-13	-6.23504423742134E-14	-4.67628317806601E-13	-2.49401769496854E-13	1.55876105935534E-13	4.36453096619494E-13	2.08873981953615E-12	6.23504423742134E-14	-1.8705132712264E-13	8.72906193238988E-13	-1.55876105935534E-13	1.55876105935534E-12	1.8705132712264E-13
0.01344	1.8705132712264E-13	9.35256635613201E-13	6.23504423742134E-14	6.23504423742134E-13	2.8057699068396E-13	5.61153981367921E-13	-1.55876105935534E-13	-1.55876105935534E-13	-3.7410265424528E-13	3.7410265424528E-13	1.55876105935534E-13	1.99521415597483E-12	-1.55876105935534E-13	-6.23504423742134E-14	9.66431856800308E-13	-4.67628317806601E-13	1.37170973223269E-12	4.67628317806601E-13
0.01346	-6.85854866116347E-13	1.12230796273584E-12	1.8705132712264E-13	5.29978760180814E-13	1.24700884748427E-13	7.48205308490561E-13	-1.24700884748427E-13	4.05277875432387E-13	-1.8705132712264E-13	4.67628317806601E-13	-9.35256635613201E-14	1.8393380500393E-12	-6.23504423742134E-14	-6.23504423742134E-14	1.12230796273584E-12	-3.7410265424528E-13	1.34053451104559E-12	8.10555750864774E-13
0.01348	-1.27818406867137E-12	1.37170973223269E-12	3.11752211871067E-14	3.7410265424528E-13	2.8057699068396E-13	6.54679644929241E-13	2.18226548309747E-13	9.66431856800308E-13	3.11752211871067E-14	8.10555750864774E-13	-2.49401769496854E-13	1.74581238647798E-12	1.24700884748427E-13	0	1.12230796273584E-12	-2.49401769496854E-13	1.37170973223269E-12	1.24700884748427E-12
0.0135	-1.55876105935534E-12	1.65228672291666E-12	-1.24700884748427E-13	1.55876105935534E-13	4.98803538993707E-13	4.05277875432387E-13	3.7410265424528E-13	1.52758583816823E-12	3.42927433058174E-13	1.18465840511005E-12	-3.7410265424528E-13	1.37170973223269E-12	3.7410265424528E-13	0	1.02878229917452E-12	6.23504423742134E-14	1.43406017460691E-12	1.62111150172955E-12
0.01352	-1.55876105935534E-12	1.55876105935534E-12	-1.55876105935534E-13	-1.24700884748427E-13	8.10555750864774E-13	1.8705132712264E-13	4.67628317806601E-13	1.8393380500393E-12	4.98803538993707E-13	1.37170973223269E-12	-3.11752211871067E-13	1.02878229917452E-12	8.72906193238988E-13	9.35256635613201E-14	1.02878229917452E-12	3.11752211871067E-13	1.18465840511005E-12	1.68346194410376E-12
0.01354	-1.58993628054244E-12	1.27818406867137E-12	-2.18226548309747E-13	-3.11752211871067E-13	9.97607077987414E-13	-2.18226548309747E-13	4.36453096619494E-13	1.8393380500393E-12	6.85854866116347E-13	1.18465840511005E-12	-2.49401769496854E-13	5.92329202555027E-13	1.58993628054244E-12	2.8057699068396E-13	1.05995752036163E-12	6.23504423742134E-13	5.61153981367921E-13	1.49641061698112E-12
0.01356	-1.43406017460691E-12	8.72906193238988E-13	-1.55876105935534E-13	-3.42927433058174E-13	1.12230796273584E-12	-5.61153981367921E-13	2.49401769496854E-13	1.55876105935534E-12	8.41730972051881E-13	9.35256635613201E-13	0	6.23504423742134E-14	1.90168849241351E-12	5.92329202555027E-13	1.15348318392295E-12	8.10555750864774E-13	3.11752211871067E-13	1.27818406867137E-12
0.01358	-1.21583362629716E-12	4.36453096619494E-13	9.35256635613201E-14	-1.8705132712264E-13	1.24700884748427E-12	-1.02878229917452E-12	9.35256635613201E-14	9.97607077987414E-13	9.04081414426094E-13	6.85854866116347E-13	2.8057699068396E-13	-4.67628317806601E-13	1.49641061698112E-12	9.66431856800308E-13	1.34053451104559E-12	9.35256635613201E-13	2.8057699068396E-13	9.35256635613201E-13
0.0136	-1.02878229917452E-12	6.23504423742134E-14	5.29978760180814E-13	9.35256635613201E-14	1.30935928985848E-12	-1.18465840511005E-12	9.35256635613201E-14	4.67628317806601E-13	9.35256635613201E-13	5.92329202555027E-13	5.29978760180814E-13	-7.79380529677668E-13	9.35256635613201E-13	1.37170973223269E-12	1.4028849534198E-12	8.10555750864774E-13	3.11752211871067E-13	6.23504423742134E-13
0.01362	-6.85854866116347E-13	-1.8705132712264E-13	8.10555750864774E-13	4.05277875432387E-13	1.15348318392295E-12	-1.12230796273584E-12	2.18226548309747E-13	9.35256635613201E-14	8.10555750864774E-13	6.23504423742134E-13	6.85854866116347E-13	-7.79380529677668E-13	5.61153981367921E-13	1.52758583816823E-12	1.34053451104559E-12	5.92329202555027E-13	2.18226548309747E-13	9.35256635613201E-14
0.01364	-3.11752211871067E-13	-3.11752211871067E-13	1.05995752036163E-12	6.85854866116347E-13	8.10555750864774E-13	-6.85854866116347E-13	4.67628317806601E-13	-9.35256635613201E-14	4.36453096619494E-13	6.23504423742134E-13	5.92329202555027E-13	-6.54679644929241E-13	1.55876105935534E-13	1.52758583816823E-12	1.02878229917452E-12	2.8057699068396E-13	1.55876105935534E-13	-1.24700884748427E-13
0.01366	1.55876105935534E-13	-4.05277875432387E-13	1.02878229917452E-12	1.18465840511005E-12	2.49401769496854E-13	-1.8705132712264E-13	5.29978760180814E-13	-1.55876105935534E-13	1.8705132712264E-13	7.48205308490561E-13	8.72906193238988E-13	-2.49401769496854E-13	-2.49401769496854E-13	1.4028849534198E-12	5.29978760180814E-13	2.8057699068396E-13	2.18226548309747E-13	-3.42927433058174E-13
0.01368	5.29978760180814E-13	-3.7410265424528E-13	8.72906193238988E-13	1.46523539579401E-12	-2.49401769496854E-13	2.49401769496854E-13	5.61153981367921E-13	-9.35256635613201E-14	3.42927433058174E-13	8.41730972051881E-13	1.15348318392295E-12	1.55876105935534E-13	-4.98803538993707E-13	1.27818406867137E-12	-1.24700884748427E-13	2.49401769496854E-13	3.7410265424528E-13	-4.98803538993707E-13
0.0137	8.10555750864774E-13	-3.11752211871067E-13	6.54679644929241E-13	1.65228672291666E-12	-5.92329202555027E-13	4.98803538993707E-13	5.92329202555027E-13	1.8705132712264E-13	7.48205308490561E-13	1.15348318392295E-12	1.27818406867137E-12	4.05277875432387E-13	-4.67628317806601E-13	1.15348318392295E-12	-5.92329202555027E-13	3.11752211871067E-14	5.61153981367921E-13	-7.79380529677668E-13
0.01372	9.04081414426094E-13	-3.42927433058174E-13	6.85854866116347E-13	1.65228672291666E-12	-5.61153981367921E-13	6.23504423742134E-13	5.92329202555027E-13	5.29978760180814E-13	1.12230796273584E-12	1.37170973223269E-12	1.4028849534198E-12	4.36453096619494E-13	-3.11752211871067E-13	1.21583362629716E-12	-6.23504423742134E-13	-9.35256635613201E-14	6.85854866116347E-13	-9.97607077987414E-13
0.01374	1.09113274154873E-12	-4.05277875432387E-13	9.04081414426094E-13	1.55876105935534E-12	-2.8057699068396E-13	7.17030087303454E-13	4.98803538993707E-13	6.54679644929241E-13	1.21583362629716E-12	1.52758583816823E-12	1.58993628054244E-12	6.23504423742134E-14	-4.36453096619494E-13	1.18465840511005E-12	-4.67628317806601E-13	-2.49401769496854E-13	7.48205308490561E-13	-1.02878229917452E-12
0.01376	1.43406017460691E-12	-2.18226548309747E-13	8.72906193238988E-13	9.97607077987414E-13	1.8705132712264E-13	8.10555750864774E-13	4.05277875432387E-13	7.48205308490561E-13	1.24700884748427E-12	1.62111150172955E-12	1.52758583816823E-12	-3.42927433058174E-13	-7.17030087303454E-13	9.35256635613201E-13	-4.36453096619494E-13	-4.05277875432387E-13	7.79380529677668E-13	-7.48205308490561E-13
0.01378	1.74581238647798E-12	1.24700884748427E-13	8.72906193238988E-13	5.61153981367921E-13	5.92329202555027E-13	9.35256635613201E-13	2.8057699068396E-13	7.48205308490561E-13	1.18465840511005E-12	1.37170973223269E-12	1.52758583816823E-12	-7.17030087303454E-13	-1.02878229917452E-12	7.48205308490561E-13	-4.98803538993707E-13	-4.67628317806601E-13	9.66431856800308E-13	-1.55876105935534E-13
0.0138	1.90168849241351E-12	5.92329202555027E-13	7.17030087303454E-13	1.8705132712264E-13	1.02878229917452E-12	1.05995752036163E-12	1.24700884748427E-13	8.41730972051881E-13	9.97607077987414E-13	9.04081414426094E-13	1.15348318392295E-12	-1.05995752036163E-12	-1.21583362629716E-12	4.98803538993707E-13	-8.10555750864774E-13	-5.92329202555027E-13	9.97607077987414E-13	1.24700884748427E-13
0.01382	1.96403893478772E-12	1.15348318392295E-12	5.92329202555027E-13	9.35256635613201E-14	1.15348318392295E-12	1.21583362629716E-12	1.24700884748427E-13	1.05995752036163E-12	7.79380529677668E-13	1.24700884748427E-13	6.54679644929241E-13	-1.24700884748427E-12	-1.43406017460691E-12	4.05277875432387E-13	-9.66431856800308E-13	-4.98803538993707E-13	6.85854866116347E-13	1.55876105935534E-13
0.01384	1.8705132712264E-12	1.55876105935534E-12	5.29978760180814E-13	3.11752211871067E-14	1.27818406867137E-12	1.24700884748427E-12	2.49401769496854E-13	1.21583362629716E-12	6.85854866116347E-13	-6.54679644929241E-13	2.8057699068396E-13	-1.30935928985848E-12	-1.43406017460691E-12	5.61153981367921E-13	-1.12230796273584E-12	-3.11752211871067E-13	2.18226548309747E-13	-6.23504423742134E-14
0.01386	1.71463716529087E-12	1.74581238647798E-12	4.67628317806601E-13	0	1.55876105935534E-12	1.15348318392295E-12	4.67628317806601E-13	1.52758583816823E-12	6.54679644929241E-13	-9.66431856800308E-13	-6.23504423742134E-14	-1.09113274154873E-12	-1.05995752036163E-12	7.48205308490561E-13	-8.72906193238988E-13	3.11752211871067E-14	-2.18226548309747E-13	-3.42927433058174E-13
0.01388	1.37170973223269E-12	1.71463716529087E-12	5.29978760180814E-13	-1.24700884748427E-13	1.49641061698112E-12	1.12230796273584E-12	4.98803538993707E-13	1.4028849534198E-12	1.02878229917452E-12	-1.09113274154873E-12	-9.35256635613201E-14	-6.54679644929241E-13	-4.05277875432387E-13	8.10555750864774E-13	-5.61153981367921E-13	4.36453096619494E-13	-5.29978760180814E-13	0
0.0139	9.35256635613201E-13	1.49641061698112E-12	6.54679644929241E-13	-4.05277875432387E-13	1.43406017460691E-12	1.21583362629716E-12	4.98803538993707E-13	1.52758583816823E-12	1.65228672291666E-12	-8.41730972051881E-13	-6.23504423742134E-14	-3.7410265424528E-13	3.42927433058174E-13	8.72906193238988E-13	-2.49401769496854E-13	8.41730972051881E-13	-6.23504423742134E-13	1.8705132712264E-13
0.01392	4.36453096619494E-13	1.24700884748427E-12	8.72906193238988E-13	-4.36453096619494E-13	1.55876105935534E-12	1.21583362629716E-12	5.29978760180814E-13	1.43406017460691E-12	2.08873981953615E-12	-4.98803538993707E-13	0	-2.49401769496854E-13	1.12230796273584E-12	7.79380529677668E-13	1.24700884748427E-13	1.18465840511005E-12	-4.36453096619494E-13	9.35256635613201E-14
0.01394	1.24700884748427E-13	1.02878229917452E-12	8.72906193238988E-13	-4.05277875432387E-13	1.30935928985848E-12	1.12230796273584E-12	6.23504423742134E-13	1.18465840511005E-12	2.11991504072326E-12	-2.49401769496854E-13	-6.23504423742134E-14	-1.55876105935534E-13	1.55876105935534E-12	7.17030087303454E-13	3.11752211871067E-13	1.27818406867137E-12	-3.11752211871067E-13	-2.18226548309747E-13
0.01396	0	8.41730972051881E-13	8.10555750864774E-13	-3.7410265424528E-13	8.41730972051881E-13	8.72906193238988E-13	5.92329202555027E-13	5.61153981367921E-13	1.71463716529087E-12	0	-9.35256635613201E-14	6.23504423742134E-14	1.62111150172955E-12	7.48205308490561E-13	3.42927433058174E-13	1.4028849534198E-12	-1.24700884748427E-13	-4.98803538993707E-13
0.01398	-1.24700884748427E-13	5.92329202555027E-13	6.85854866116347E-13	-4.05277875432387E-13	1.24700884748427E-13	8.72906193238988E-13	5.29978760180814E-13	9.35256635613201E-14	1.12230796273584E-12	9.35256635613201E-14	-2.49401769496854E-13	3.7410265424528E-13	1.52758583816823E-12	6.54679644929241E-13	5.29978760180814E-13	1.18465840511005E-12	2.18226548309747E-13	-5.92329202555027E-13
0.014	-9.35256635613201E-14	4.67628317806601E-13	5.92329202555027E-13	-6.23504423742134E-13	-3.11752211871067E-13	1.02878229917452E-12	4.98803538993707E-13	1.24700884748427E-13	7.48205308490561E-13	1.8705132712264E-13	-1.24700884748427E-13	8.72906193238988E-13	1.24700884748427E-12	5.61153981367921E-13	4.98803538993707E-13	7.79380529677668E-13	5.61153981367921E-13	-7.48205308490561E-13
0.01402	-1.55876105935534E-13	2.8057699068396E-13	5.61153981367921E-13	-6.85854866116347E-13	-4.98803538993707E-13	1.02878229917452E-12	6.54679644929241E-13	1.8705132712264E-13	5.61153981367921E-13	4.36453096619494E-13	1.55876105935534E-13	1.37170973223269E-12	9.35256635613201E-13	2.49401769496854E-13	3.7410265424528E-13	5.61153981367921E-13	8.72906193238988E-13	-8.41730972051881E-13
0.01404	-3.11752211871067E-13	9.35256635613201E-14	4.98803538993707E-13	-6.23504423742134E-13	-6.54679644929241E-13	1.05995752036163E-12	9.35256635613201E-13	1.24700884748427E-13	4.05277875432387E-13	7.17030087303454E-13	5.61153981367921E-13	1.99521415597483E-12	5.29978760180814E-13	1.24700884748427E-13	3.7410265424528E-13	5.29978760180814E-13	1.09113274154873E-12	-7.48205308490561E-13
0.01406	-2.8057699068396E-13	-9.35256635613201E-14	3.7410265424528E-13	-4.98803538993707E-13	-7.17030087303454E-13	1.09113274154873E-12	1.12230796273584E-12	1.55876105935534E-13	4.05277875432387E-13	8.72906193238988E-13	8.72906193238988E-13	2.36931681022011E-12	3.11752211871067E-13	3.11752211871067E-14	5.61153981367921E-13	7.17030087303454E-13	1.24700884748427E-12	-5.29978760180814E-13
0.01408	-3.7410265424528E-13	-2.18226548309747E-13	9.35256635613201E-14	-4.05277875432387E-13	-6.23504423742134E-13	1.09113274154873E-12	1.24700884748427E-12	6.23504423742134E-14	5.29978760180814E-13	8.72906193238988E-13	9.04081414426094E-13	2.46284247378143E-12	1.8705132712264E-13	1.8705132712264E-13	7.79380529677668E-13	9.35256635613201E-13	1.4028849534198E-12	-3.11752211871067E-13
0.0141	-3.11752211871067E-13	-2.18226548309747E-13	-2.8057699068396E-13	0	-4.36453096619494E-13	9.04081414426094E-13	1.21583362629716E-12	-9.35256635613201E-14	7.17030087303454E-13	9.04081414426094E-13	8.10555750864774E-13	2.15109026191036E-12	0	3.7410265424528E-13	9.66431856800308E-13	1.05995752036163E-12	1.27818406867137E-12	-1.55876105935534E-13
0.01412	-4.05277875432387E-13	-3.11752211871067E-14	-4.98803538993707E-13	5.29978760180814E-13	3.11752211871067E-14	6.23504423742134E-13	9.97607077987414E-13	-1.8705132712264E-13	6.54679644929241E-13	8.41730972051881E-13	7.79380529677668E-13	1.8705132712264E-12	-2.49401769496854E-13	4.36453096619494E-13	1.02878229917452E-12	9.97607077987414E-13	1.37170973223269E-12	-1.24700884748427E-13
0.01414	-3.42927433058174E-13	2.18226548309747E-13	-8.72906193238988E-13	1.02878229917452E-12	3.11752211871067E-13	4.98803538993707E-13	8.41730972051881E-13	-1.8705132712264E-13	5.61153981367921E-13	8.41730972051881E-13	9.97607077987414E-13	1.62111150172955E-12	-3.11752211871067E-13	4.67628317806601E-13	8.10555750864774E-13	8.41730972051881E-13	1.30935928985848E-12	-2.8057699068396E-13
0.01416	-2.49401769496854E-13	5.29978760180814E-13	-1.15348318392295E-12	1.52758583816823E-12	4.36453096619494E-13	7.17030087303454E-13	7.48205308490561E-13	-1.55876105935534E-13	4.05277875432387E-13	8.41730972051881E-13	1.09113274154873E-12	1.49641061698112E-12	-4.05277875432387E-13	3.42927433058174E-13	5.61153981367921E-13	6.23504423742134E-13	1.43406017460691E-12	1.24700884748427E-13
0.01418	-1.24700884748427E-13	9.04081414426094E-13	-1.37170973223269E-12	1.62111150172955E-12	7.48205308490561E-13	1.18465840511005E-12	7.48205308490561E-13	-1.8705132712264E-13	3.11752211871067E-13	5.61153981367921E-13	1.05995752036163E-12	1.24700884748427E-12	-3.11752211871067E-13	2.8057699068396E-13	3.7410265424528E-13	4.36453096619494E-13	1.34053451104559E-12	6.23504423742134E-13
0.0142	-2.49401769496854E-13	1.43406017460691E-12	-1.27818406867137E-12	1.55876105935534E-12	9.97607077987414E-13	1.52758583816823E-12	8.41730972051881E-13	1.55876105935534E-13	3.42927433058174E-13	1.8705132712264E-13	6.23504423742134E-13	1.02878229917452E-12	-9.35256635613201E-14	3.7410265424528E-13	3.42927433058174E-13	9.35256635613201E-14	1.12230796273584E-12	1.05995752036163E-12
0.01422	-2.49401769496854E-13	1.93286371360062E-12	-8.10555750864774E-13	1.27818406867137E-12	1.18465840511005E-12	1.68346194410376E-12	8.72906193238988E-13	6.54679644929241E-13	5.29978760180814E-13	-1.24700884748427E-13	2.49401769496854E-13	7.48205308490561E-13	1.24700884748427E-13	6.54679644929241E-13	4.36453096619494E-13	0	7.79380529677668E-13	1.24700884748427E-12
0.01424	1.55876105935534E-13	2.15109026191036E-12	-2.49401769496854E-13	1.09113274154873E-12	1.09113274154873E-12	1.74581238647798E-12	8.41730972051881E-13	1.05995752036163E-12	7.48205308490561E-13	0	-6.23504423742134E-14	3.7410265424528E-13	4.36453096619494E-13	1.05995752036163E-12	7.79380529677668E-13	-2.49401769496854E-13	5.29978760180814E-13	1.24700884748427E-12
0.01426	4.98803538993707E-13	2.40049203140722E-12	2.18226548309747E-13	9.35256635613201E-13	8.10555750864774E-13	1.55876105935534E-12	7.79380529677668E-13	1.43406017460691E-12	8.72906193238988E-13	3.11752211871067E-13	-1.55876105935534E-13	1.8705132712264E-13	6.85854866116347E-13	1.24700884748427E-12	9.97607077987414E-13	-4.36453096619494E-13	0	9.04081414426094E-13
0.01428	6.23504423742134E-13	2.40049203140722E-12	4.67628317806601E-13	8.41730972051881E-13	6.85854866116347E-13	1.27818406867137E-12	6.23504423742134E-13	1.71463716529087E-12	9.04081414426094E-13	1.24700884748427E-13	3.11752211871067E-14	6.23504423742134E-14	8.41730972051881E-13	1.49641061698112E-12	1.21583362629716E-12	-4.67628317806601E-13	-3.11752211871067E-13	5.61153981367921E-13
0.0143	6.23504423742134E-13	2.40049203140722E-12	6.23504423742134E-13	9.04081414426094E-13	5.92329202555027E-13	9.04081414426094E-13	4.67628317806601E-13	1.68346194410376E-12	9.35256635613201E-13	-3.11752211871067E-13	9.35256635613201E-14	-9.35256635613201E-14	8.10555750864774E-13	1.49641061698112E-12	1.30935928985848E-12	-6.23504423742134E-13	-2.49401769496854E-13	1.55876105935534E-13
0.01432	6.23504423742134E-13	2.27579114665879E-12	7.17030087303454E-13	1.18465840511005E-12	7.17030087303454E-13	3.7410265424528E-13	4.98803538993707E-13	1.52758583816823E-12	8.72906193238988E-13	-5.92329202555027E-13	1.24700884748427E-13	-1.55876105935534E-13	8.72906193238988E-13	1.37170973223269E-12	1.4028849534198E-12	-7.17030087303454E-13	9.35256635613201E-14	-1.8705132712264E-13
0.01434	5.92329202555027E-13	2.05756459834904E-12	1.02878229917452E-12	1.34053451104559E-12	8.72906193238988E-13	-9.35256635613201E-14	4.67628317806601E-13	1.18465840511005E-12	8.41730972051881E-13	-6.85854866116347E-13	1.8705132712264E-13	-2.18226548309747E-13	7.79380529677668E-13	1.12230796273584E-12	1.4028849534198E-12	-7.48205308490561E-13	5.92329202555027E-13	-4.98803538993707E-13
0.01436	5.29978760180814E-13	1.77698760766508E-12	1.24700884748427E-12	1.4028849534198E-12	8.72906193238988E-13	-3.42927433058174E-13	4.36453096619494E-13	1.09113274154873E-12	7.48205308490561E-13	-7.17030087303454E-13	4.36453096619494E-13	-2.8057699068396E-13	6.23504423742134E-13	1.02878229917452E-12	1.34053451104559E-12	-6.85854866116347E-13	9.66431856800308E-13	-7.48205308490561E-13
0.01438	4.36453096619494E-13	1.55876105935534E-12	1.37170973223269E-12	1.43406017460691E-12	6.23504423742134E-13	-2.8057699068396E-13	2.49401769496854E-13	9.35256635613201E-13	2.18226548309747E-13	-8.72906193238988E-13	8.41730972051881E-13	-2.49401769496854E-13	3.7410265424528E-13	9.04081414426094E-13	1.15348318392295E-12	-4.98803538993707E-13	1.12230796273584E-12	-7.48205308490561E-13
0.0144	4.98803538993707E-13	1.12230796273584E-12	1.43406017460691E-12	1.24700884748427E-12	4.05277875432387E-13	-3.11752211871067E-14	-6.23504423742134E-14	6.23504423742134E-13	-2.49401769496854E-13	-8.41730972051881E-13	1.21583362629716E-12	-1.55876105935534E-13	1.24700884748427E-13	1.12230796273584E-12	1.05995752036163E-12	-2.18226548309747E-13	1.12230796273584E-12	-4.36453096619494E-13
0.01442	6.54679644929241E-13	4.98803538993707E-13	1.43406017460691E-12	1.02878229917452E-12	1.55876105935534E-13	4.36453096619494E-13	-4.05277875432387E-13	2.8057699068396E-13	-4.98803538993707E-13	-6.85854866116347E-13	1.30935928985848E-12	-6.23504423742134E-14	-2.18226548309747E-13	1.12230796273584E-12	9.97607077987414E-13	1.55876105935534E-13	1.02878229917452E-12	-3.11752211871067E-14
0.01444	6.85854866116347E-13	-1.24700884748427E-13	1.43406017460691E-12	7.48205308490561E-13	3.11752211871067E-14	8.10555750864774E-13	-6.85854866116347E-13	0	-3.11752211871067E-13	-3.7410265424528E-13	1.4028849534198E-12	1.24700884748427E-13	-4.67628317806601E-13	1.37170973223269E-12	7.79380529677668E-13	4.05277875432387E-13	9.04081414426094E-13	3.7410265424528E-13
0.01446	5.61153981367921E-13	-8.10555750864774E-13	1.34053451104559E-12	5.29978760180814E-13	9.35256635613201E-14	1.09113274154873E-12	-8.72906193238988E-13	-1.8705132712264E-13	-6.23504423742134E-14	-3.11752211871067E-13	1.43406017460691E-12	2.18226548309747E-13	-5.92329202555027E-13	1.27818406867137E-12	5.61153981367921E-13	5.61153981367921E-13	6.54679644929241E-13	6.54679644929241E-13
0.01448	7.48205308490561E-13	-9.97607077987414E-13	1.15348318392295E-12	2.18226548309747E-13	3.11752211871067E-13	1.21583362629716E-12	-6.85854866116347E-13	-1.24700884748427E-13	1.8705132712264E-13	0	1.52758583816823E-12	3.42927433058174E-13	-5.61153981367921E-13	1.09113274154873E-12	3.11752211871067E-13	6.23504423742134E-13	4.98803538993707E-13	7.48205308490561E-13
0.0145	1.30935928985848E-12	-9.97607077987414E-13	8.41730972051881E-13	-1.55876105935534E-13	7.48205308490561E-13	1.18465840511005E-12	-2.8057699068396E-13	9.35256635613201E-14	2.18226548309747E-13	1.55876105935534E-13	1.46523539579401E-12	4.05277875432387E-13	-4.36453096619494E-13	6.54679644929241E-13	2.49401769496854E-13	1.55876105935534E-13	6.23504423742134E-13	7.48205308490561E-13
0.01452	1.55876105935534E-12	-7.17030087303454E-13	6.23504423742134E-13	-2.8057699068396E-13	1.24700884748427E-12	8.72906193238988E-13	1.55876105935534E-13	3.11752211871067E-13	3.11752211871067E-13	1.24700884748427E-13	1.27818406867137E-12	5.92329202555027E-13	-4.98803538993707E-13	2.49401769496854E-13	4.36453096619494E-13	-3.42927433058174E-13	8.10555750864774E-13	4.98803538993707E-13
0.01454	1.71463716529087E-12	-4.36453096619494E-13	3.7410265424528E-13	-1.55876105935534E-13	1.62111150172955E-12	5.61153981367921E-13	4.05277875432387E-13	4.98803538993707E-13	4.36453096619494E-13	1.8705132712264E-13	1.12230796273584E-12	6.54679644929241E-13	-4.67628317806601E-13	0	8.10555750864774E-13	-6.23504423742134E-13	9.04081414426094E-13	0
0.01456	1.80816282885219E-12	-3.42927433058174E-13	4.05277875432387E-13	2.49401769496854E-13	1.77698760766508E-12	2.8057699068396E-13	4.05277875432387E-13	5.61153981367921E-13	6.23504423742134E-13	3.42927433058174E-13	9.35256635613201E-13	8.10555750864774E-13	-3.42927433058174E-13	-1.55876105935534E-13	1.05995752036163E-12	-3.42927433058174E-13	9.35256635613201E-13	-4.98803538993707E-13
0.01458	1.77698760766508E-12	-1.24700884748427E-13	2.8057699068396E-13	6.54679644929241E-13	1.74581238647798E-12	-6.23504423742134E-14	3.42927433058174E-13	6.54679644929241E-13	9.35256635613201E-13	5.29978760180814E-13	8.10555750864774E-13	1.02878229917452E-12	0	-2.49401769496854E-13	1.24700884748427E-12	2.8057699068396E-13	8.72906193238988E-13	-5.61153981367921E-13
0.0146	1.58993628054244E-12	9.35256635613201E-14	1.55876105935534E-13	9.04081414426094E-13	1.46523539579401E-12	-9.35256635613201E-14	1.8705132712264E-13	8.72906193238988E-13	1.37170973223269E-12	7.79380529677668E-13	6.54679644929241E-13	1.24700884748427E-12	2.18226548309747E-13	-1.24700884748427E-13	1.09113274154873E-12	7.17030087303454E-13	9.04081414426094E-13	3.11752211871067E-14
0.01462	1.30935928985848E-12	2.49401769496854E-13	6.23504423742134E-14	9.04081414426094E-13	1.18465840511005E-12	3.11752211871067E-14	1.55876105935534E-13	1.18465840511005E-12	1.65228672291666E-12	9.97607077987414E-13	5.61153981367921E-13	1.21583362629716E-12	4.67628317806601E-13	6.23504423742134E-14	5.29978760180814E-13	1.09113274154873E-12	9.35256635613201E-13	7.17030087303454E-13
0.01464	1.12230796273584E-12	2.49401769496854E-13	9.35256635613201E-14	6.54679644929241E-13	1.12230796273584E-12	4.05277875432387E-13	2.49401769496854E-13	1.55876105935534E-12	1.62111150172955E-12	1.09113274154873E-12	3.7410265424528E-13	1.15348318392295E-12	3.7410265424528E-13	1.8705132712264E-13	3.11752211871067E-14	1.21583362629716E-12	9.04081414426094E-13	8.72906193238988E-13
0.01466	9.66431856800308E-13	2.49401769496854E-13	2.18226548309747E-13	5.29978760180814E-13	1.37170973223269E-12	8.41730972051881E-13	2.18226548309747E-13	1.52758583816823E-12	1.43406017460691E-12	1.24700884748427E-12	3.11752211871067E-13	1.15348318392295E-12	1.55876105935534E-13	4.98803538993707E-13	-2.49401769496854E-13	1.15348318392295E-12	9.04081414426094E-13	5.29978760180814E-13
0.01468	8.41730972051881E-13	3.42927433058174E-13	3.11752211871067E-13	4.98803538993707E-13	1.27818406867137E-12	1.27818406867137E-12	2.18226548309747E-13	1.05995752036163E-12	1.05995752036163E-12	1.18465840511005E-12	1.8705132712264E-13	1.37170973223269E-12	0	7.17030087303454E-13	-4.36453096619494E-13	9.97607077987414E-13	6.54679644929241E-13	3.7410265424528E-13
0.0147	6.54679644929241E-13	5.29978760180814E-13	2.18226548309747E-13	4.36453096619494E-13	4.98803538993707E-13	1.58993628054244E-12	3.42927433058174E-13	3.7410265424528E-13	7.79380529677668E-13	1.24700884748427E-12	1.55876105935534E-13	1.49641061698112E-12	3.11752211871067E-14	7.48205308490561E-13	-5.61153981367921E-13	7.17030087303454E-13	3.42927433058174E-13	1.55876105935534E-13
0.01472	6.54679644929241E-13	6.23504423742134E-13	9.35256635613201E-14	3.11752211871067E-13	-3.11752211871067E-13	1.77698760766508E-12	4.98803538993707E-13	-1.24700884748427E-13	3.42927433058174E-13	1.30935928985848E-12	1.8705132712264E-13	1.49641061698112E-12	3.42927433058174E-13	6.54679644929241E-13	-6.23504423742134E-13	6.85854866116347E-13	-2.18226548309747E-13	-6.23504423742134E-14
0.01474	5.61153981367921E-13	4.98803538993707E-13	3.11752211871067E-14	2.18226548309747E-13	-1.05995752036163E-12	1.71463716529087E-12	6.54679644929241E-13	-3.11752211871067E-13	0	1.37170973223269E-12	2.49401769496854E-13	1.21583362629716E-12	5.29978760180814E-13	5.29978760180814E-13	-6.23504423742134E-13	6.54679644929241E-13	-7.79380529677668E-13	-1.8705132712264E-13
0.01476	3.42927433058174E-13	1.8705132712264E-13	6.23504423742134E-14	3.11752211871067E-14	-1.21583362629716E-12	1.27818406867137E-12	9.04081414426094E-13	-4.05277875432387E-13	-1.8705132712264E-13	1.43406017460691E-12	5.61153981367921E-13	8.41730972051881E-13	6.85854866116347E-13	3.42927433058174E-13	-5.92329202555027E-13	5.92329202555027E-13	-1.09113274154873E-12	0
0.01478	-3.11752211871067E-14	-1.8705132712264E-13	9.35256635613201E-14	1.24700884748427E-13	-1.30935928985848E-12	6.54679644929241E-13	1.02878229917452E-12	-4.67628317806601E-13	-1.8705132712264E-13	1.62111150172955E-12	9.35256635613201E-13	3.11752211871067E-13	6.85854866116347E-13	2.49401769496854E-13	-5.92329202555027E-13	4.36453096619494E-13	-1.21583362629716E-12	1.24700884748427E-13
0.0148	-3.11752211871067E-13	-4.36453096619494E-13	1.8705132712264E-13	2.8057699068396E-13	-1.15348318392295E-12	3.11752211871067E-13	1.05995752036163E-12	-3.7410265424528E-13	3.11752211871067E-14	1.8393380500393E-12	1.05995752036163E-12	-3.42927433058174E-13	5.61153981367921E-13	2.18226548309747E-13	-5.92329202555027E-13	1.55876105935534E-13	-1.09113274154873E-12	2.18226548309747E-13
0.01482	-5.29978760180814E-13	-6.85854866116347E-13	2.49401769496854E-13	3.7410265424528E-13	-8.10555750864774E-13	9.35256635613201E-14	9.97607077987414E-13	-2.18226548309747E-13	9.35256635613201E-14	1.93286371360062E-12	1.12230796273584E-12	-6.23504423742134E-13	4.05277875432387E-13	5.61153981367921E-13	-3.11752211871067E-13	-9.35256635613201E-14	-8.72906193238988E-13	1.24700884748427E-13
0.01484	-5.92329202555027E-13	-8.41730972051881E-13	3.7410265424528E-13	3.11752211871067E-13	-3.11752211871067E-13	1.8705132712264E-13	9.04081414426094E-13	1.24700884748427E-13	3.11752211871067E-14	1.96403893478772E-12	9.97607077987414E-13	-7.48205308490561E-13	4.67628317806601E-13	9.35256635613201E-13	-6.23504423742134E-14	0	-5.92329202555027E-13	-9.35256635613201E-14
0.01486	-4.67628317806601E-13	-8.41730972051881E-13	4.98803538993707E-13	2.8057699068396E-13	-1.24700884748427E-13	3.42927433058174E-13	6.54679644929241E-13	3.11752211871067E-13	-1.24700884748427E-13	1.65228672291666E-12	8.10555750864774E-13	-7.48205308490561E-13	6.23504423742134E-13	1.21583362629716E-12	1.8705132712264E-13	2.49401769496854E-13	-2.18226548309747E-13	-4.05277875432387E-13
0.01488	-4.36453096619494E-13	-9.04081414426094E-13	5.61153981367921E-13	3.11752211871067E-13	-2.18226548309747E-13	3.42927433058174E-13	5.92329202555027E-13	5.29978760180814E-13	-1.55876105935534E-13	1.18465840511005E-12	6.85854866116347E-13	-6.85854866116347E-13	7.79380529677668E-13	1.30935928985848E-12	3.42927433058174E-13	8.10555750864774E-13	9.35256635613201E-14	-8.41730972051881E-13
0.0149	-4.36453096619494E-13	-7.79380529677668E-13	6.23504423742134E-13	4.05277875432387E-13	-1.24700884748427E-13	3.42927433058174E-13	4.98803538993707E-13	8.10555750864774E-13	-9.35256635613201E-14	5.61153981367921E-13	5.61153981367921E-13	-5.92329202555027E-13	9.97607077987414E-13	1.21583362629716E-12	6.54679644929241E-13	1.21583362629716E-12	2.49401769496854E-13	-9.66431856800308E-13
0.01492	-5.92329202555027E-13	-2.8057699068396E-13	5.61153981367921E-13	4.67628317806601E-13	6.23504423742134E-14	4.36453096619494E-13	4.67628317806601E-13	9.35256635613201E-13	1.24700884748427E-13	0	3.42927433058174E-13	-4.98803538993707E-13	9.97607077987414E-13	9.97607077987414E-13	9.04081414426094E-13	1.65228672291666E-12	4.05277875432387E-13	-9.04081414426094E-13
0.01494	-8.72906193238988E-13	5.29978760180814E-13	4.36453096619494E-13	6.54679644929241E-13	3.42927433058174E-13	5.61153981367921E-13	5.92329202555027E-13	8.72906193238988E-13	1.55876105935534E-13	-5.29978760180814E-13	3.11752211871067E-14	-4.36453096619494E-13	1.02878229917452E-12	6.23504423742134E-13	1.12230796273584E-12	1.58993628054244E-12	5.29978760180814E-13	-6.23504423742134E-13
0.01496	-1.24700884748427E-12	8.10555750864774E-13	3.42927433058174E-13	7.17030087303454E-13	6.54679644929241E-13	6.85854866116347E-13	8.72906193238988E-13	5.29978760180814E-13	9.35256635613201E-14	-6.23504423742134E-13	-1.24700884748427E-13	-2.49401769496854E-13	1.02878229917452E-12	4.05277875432387E-13	1.09113274154873E-12	1.27818406867137E-12	7.17030087303454E-13	-3.11752211871067E-13
0.01498	-1.15348318392295E-12	6.23504423742134E-13	3.11752211871067E-13	7.48205308490561E-13	1.02878229917452E-12	7.79380529677668E-13	9.35256635613201E-13	3.7410265424528E-13	6.23504423742134E-14	-2.8057699068396E-13	0	-1.55876105935534E-13	9.04081414426094E-13	1.55876105935534E-13	8.10555750864774E-13	8.41730972051881E-13	9.35256635613201E-13	1.8705132712264E-13
0.015	-7.17030087303454E-13	4.98803538993707E-13	4.05277875432387E-13	7.79380529677668E-13	1.43406017460691E-12	7.48205308490561E-13	8.41730972051881E-13	3.11752211871067E-13	6.23504423742134E-14	2.49401769496854E-13	3.7410265424528E-13	-1.24700884748427E-13	8.10555750864774E-13	-1.55876105935534E-13	3.42927433058174E-13	3.11752211871067E-13	1.12230796273584E-12	6.54679644929241E-13
0.01502	-1.8705132712264E-13	4.36453096619494E-13	4.36453096619494E-13	6.54679644929241E-13	1.77698760766508E-12	4.67628317806601E-13	5.61153981367921E-13	3.11752211871067E-13	1.24700884748427E-13	2.8057699068396E-13	7.79380529677668E-13	-2.18226548309747E-13	6.23504423742134E-13	1.24700884748427E-13	-1.24700884748427E-13	-6.23504423742134E-14	1.12230796273584E-12	1.05995752036163E-12
0.01504	1.24700884748427E-13	4.67628317806601E-13	1.55876105935534E-13	5.92329202555027E-13	1.99521415597483E-12	1.8705132712264E-13	1.55876105935534E-13	3.11752211871067E-13	3.42927433058174E-13	0	9.66431856800308E-13	-2.18226548309747E-13	3.7410265424528E-13	5.92329202555027E-13	-4.67628317806601E-13	-1.8705132712264E-13	8.10555750864774E-13	1.15348318392295E-12
0.01506	4.98803538993707E-13	5.61153981367921E-13	-3.11752211871067E-13	4.36453096619494E-13	1.90168849241351E-12	-1.55876105935534E-13	-4.67628317806601E-13	1.8705132712264E-13	4.98803538993707E-13	-6.23504423742134E-14	8.10555750864774E-13	-3.11752211871067E-13	5.61153981367921E-13	9.35256635613201E-13	-4.67628317806601E-13	-1.55876105935534E-13	4.98803538993707E-13	1.15348318392295E-12
0.01508	8.41730972051881E-13	5.92329202555027E-13	-5.61153981367921E-13	4.36453096619494E-13	1.52758583816823E-12	-3.11752211871067E-13	-8.41730972051881E-13	-1.24700884748427E-13	7.17030087303454E-13	3.11752211871067E-14	6.23504423742134E-13	-2.8057699068396E-13	8.72906193238988E-13	1.21583362629716E-12	-2.8057699068396E-13	-9.35256635613201E-14	4.36453096619494E-13	9.04081414426094E-13
0.0151	8.10555750864774E-13	6.85854866116347E-13	-5.29978760180814E-13	4.98803538993707E-13	1.18465840511005E-12	-3.42927433058174E-13	-9.35256635613201E-13	-5.29978760180814E-13	9.35256635613201E-13	9.35256635613201E-14	4.67628317806601E-13	-3.11752211871067E-13	1.09113274154873E-12	1.43406017460691E-12	-3.11752211871067E-14	0	5.92329202555027E-13	5.29978760180814E-13
0.01512	4.98803538993707E-13	5.92329202555027E-13	-3.11752211871067E-13	4.67628317806601E-13	8.41730972051881E-13	9.35256635613201E-14	-7.48205308490561E-13	-9.66431856800308E-13	1.24700884748427E-12	9.35256635613201E-14	2.8057699068396E-13	-3.7410265424528E-13	1.18465840511005E-12	1.52758583816823E-12	-6.23504423742134E-14	-6.23504423742134E-14	7.48205308490561E-13	4.05277875432387E-13
0.01514	2.18226548309747E-13	2.49401769496854E-13	-9.35256635613201E-14	4.05277875432387E-13	6.23504423742134E-13	7.48205308490561E-13	-3.7410265424528E-13	-1.12230796273584E-12	1.37170973223269E-12	9.35256635613201E-14	3.11752211871067E-13	-5.61153981367921E-13	1.15348318392295E-12	1.62111150172955E-12	-9.35256635613201E-14	-1.24700884748427E-13	8.72906193238988E-13	2.8057699068396E-13
0.01516	6.23504423742134E-14	-1.24700884748427E-13	1.24700884748427E-13	4.98803538993707E-13	2.8057699068396E-13	1.43406017460691E-12	6.23504423742134E-14	-1.12230796273584E-12	1.18465840511005E-12	9.35256635613201E-14	6.54679644929241E-13	-6.85854866116347E-13	1.05995752036163E-12	1.90168849241351E-12	1.24700884748427E-13	-2.8057699068396E-13	9.35256635613201E-13	2.8057699068396E-13
0.01518	-1.24700884748427E-13	-4.67628317806601E-13	3.42927433058174E-13	5.61153981367921E-13	9.35256635613201E-14	1.96403893478772E-12	3.7410265424528E-13	-7.48205308490561E-13	7.48205308490561E-13	3.11752211871067E-14	1.12230796273584E-12	-8.10555750864774E-13	9.04081414426094E-13	1.90168849241351E-12	4.98803538993707E-13	-4.67628317806601E-13	9.97607077987414E-13	5.92329202555027E-13
0.0152	-6.23504423742134E-14	-4.67628317806601E-13	4.67628317806601E-13	8.41730972051881E-13	-9.35256635613201E-14	2.21344070428458E-12	6.85854866116347E-13	-3.7410265424528E-13	3.11752211871067E-13	-6.23504423742134E-14	1.49641061698112E-12	-7.79380529677668E-13	9.35256635613201E-13	1.80816282885219E-12	9.35256635613201E-13	-4.98803538993707E-13	1.18465840511005E-12	7.48205308490561E-13
0.01522	5.92329202555027E-13	-1.55876105935534E-13	6.85854866116347E-13	1.02878229917452E-12	6.23504423742134E-14	2.21344070428458E-12	1.02878229917452E-12	-9.35256635613201E-14	-3.11752211871067E-14	-1.8705132712264E-13	1.43406017460691E-12	-4.67628317806601E-13	9.04081414426094E-13	1.46523539579401E-12	1.18465840511005E-12	-4.98803538993707E-13	1.34053451104559E-12	8.10555750864774E-13
0.01524	1.02878229917452E-12	1.24700884748427E-13	9.97607077987414E-13	1.18465840511005E-12	9.35256635613201E-14	2.15109026191036E-12	1.30935928985848E-12	9.35256635613201E-14	-2.49401769496854E-13	-1.24700884748427E-13	1.18465840511005E-12	-1.24700884748427E-13	7.48205308490561E-13	1.30935928985848E-12	9.97607077987414E-13	-2.18226548309747E-13	1.43406017460691E-12	6.54679644929241E-13
0.01526	1.09113274154873E-12	4.98803538993707E-13	1.15348318392295E-12	1.12230796273584E-12	6.23504423742134E-14	2.15109026191036E-12	1.49641061698112E-12	9.35256635613201E-14	-3.7410265424528E-13	3.11752211871067E-14	7.79380529677668E-13	1.8705132712264E-13	4.98803538993707E-13	1.34053451104559E-12	5.61153981367921E-13	1.24700884748427E-13	1.24700884748427E-12	4.98803538993707E-13
0.01528	1.02878229917452E-12	8.72906193238988E-13	1.21583362629716E-12	9.04081414426094E-13	-6.23504423742134E-14	2.08873981953615E-12	1.49641061698112E-12	3.11752211871067E-14	-6.23504423742134E-13	2.8057699068396E-13	3.7410265424528E-13	4.98803538993707E-13	2.18226548309747E-13	1.37170973223269E-12	1.24700884748427E-13	6.54679644929241E-13	1.05995752036163E-12	1.8705132712264E-13
0.0153	6.23504423742134E-13	1.09113274154873E-12	1.12230796273584E-12	5.29978760180814E-13	-2.49401769496854E-13	2.15109026191036E-12	1.30935928985848E-12	9.35256635613201E-14	-7.17030087303454E-13	7.48205308490561E-13	0	5.61153981367921E-13	9.35256635613201E-14	1.27818406867137E-12	-1.24700884748427E-13	1.02878229917452E-12	9.97607077987414E-13	3.11752211871067E-14
0.01532	3.42927433058174E-13	1.21583362629716E-12	8.72906193238988E-13	9.35256635613201E-14	-3.42927433058174E-13	2.11991504072326E-12	1.05995752036163E-12	1.55876105935534E-13	-7.79380529677668E-13	1.12230796273584E-12	-6.23504423742134E-14	5.61153981367921E-13	1.55876105935534E-13	1.18465840511005E-12	-1.55876105935534E-13	1.27818406867137E-12	9.35256635613201E-13	1.24700884748427E-13
0.01534	-6.23504423742134E-14	1.12230796273584E-12	6.54679644929241E-13	-3.11752211871067E-13	-1.8705132712264E-13	2.15109026191036E-12	7.79380529677668E-13	2.8057699068396E-13	-4.98803538993707E-13	1.27818406867137E-12	6.23504423742134E-14	6.85854866116347E-13	3.11752211871067E-13	1.05995752036163E-12	-1.55876105935534E-13	1.30935928985848E-12	9.35256635613201E-13	5.92329202555027E-13
0.01536	-4.05277875432387E-13	1.02878229917452E-12	2.49401769496854E-13	-6.23504423742134E-13	9.35256635613201E-14	1.93286371360062E-12	7.17030087303454E-13	2.49401769496854E-13	-9.35256635613201E-14	1.37170973223269E-12	1.24700884748427E-13	6.54679644929241E-13	5.92329202555027E-13	9.66431856800308E-13	-1.8705132712264E-13	1.30935928985848E-12	8.72906193238988E-13	1.15348318392295E-12
0.01538	-5.92329202555027E-13	8.41730972051881E-13	-1.55876105935534E-13	-4.36453096619494E-13	6.54679644929241E-13	1.55876105935534E-12	9.04081414426094E-13	2.18226548309747E-13	3.42927433058174E-13	1.4028849534198E-12	3.11752211871067E-14	6.54679644929241E-13	7.79380529677668E-13	9.35256635613201E-13	-2.8057699068396E-13	1.15348318392295E-12	7.17030087303454E-13	1.18465840511005E-12
0.0154	-7.48205308490561E-13	7.17030087303454E-13	-4.36453096619494E-13	-2.49401769496854E-13	1.15348318392295E-12	9.04081414426094E-13	1.21583362629716E-12	1.55876105935534E-13	7.48205308490561E-13	1.37170973223269E-12	-6.23504423742134E-14	5.29978760180814E-13	8.41730972051881E-13	7.79380529677668E-13	-3.11752211871067E-13	9.04081414426094E-13	6.23504423742134E-13	7.48205308490561E-13
0.01542	-7.17030087303454E-13	4.67628317806601E-13	-6.85854866116347E-13	2.18226548309747E-13	1.24700884748427E-12	3.7410265424528E-13	1.52758583816823E-12	3.11752211871067E-14	1.12230796273584E-12	1.21583362629716E-12	-1.55876105935534E-13	3.11752211871067E-13	9.66431856800308E-13	5.92329202555027E-13	-4.67628317806601E-13	6.85854866116347E-13	6.85854866116347E-13	3.42927433058174E-13
0.01544	-6.23504423742134E-13	3.7410265424528E-13	-8.10555750864774E-13	2.8057699068396E-13	9.97607077987414E-13	1.24700884748427E-13	1.52758583816823E-12	1.24700884748427E-13	1.43406017460691E-12	9.35256635613201E-13	-4.05277875432387E-13	-6.23504423742134E-14	9.66431856800308E-13	3.11752211871067E-13	-6.23504423742134E-13	5.61153981367921E-13	7.17030087303454E-13	-6.23504423742134E-14
0.01546	-3.7410265424528E-13	2.8057699068396E-13	-7.48205308490561E-13	-1.24700884748427E-13	5.92329202555027E-13	-6.23504423742134E-14	1.30935928985848E-12	2.49401769496854E-13	1.68346194410376E-12	5.61153981367921E-13	-6.23504423742134E-13	-2.18226548309747E-13	1.12230796273584E-12	-6.23504423742134E-14	-7.17030087303454E-13	4.05277875432387E-13	8.41730972051881E-13	-4.67628317806601E-13
0.01548	0	1.8705132712264E-13	-7.79380529677668E-13	-4.36453096619494E-13	3.7410265424528E-13	-2.18226548309747E-13	1.27818406867137E-12	4.36453096619494E-13	1.58993628054244E-12	3.42927433058174E-13	-7.48205308490561E-13	0	1.12230796273584E-12	-4.67628317806601E-13	-4.36453096619494E-13	4.05277875432387E-13	8.10555750864774E-13	-9.35256635613201E-13
0.0155	4.36453096619494E-13	3.11752211871067E-14	-6.85854866116347E-13	-7.17030087303454E-13	6.23504423742134E-13	-3.42927433058174E-13	1.18465840511005E-12	4.05277875432387E-13	1.4028849534198E-12	2.49401769496854E-13	-4.05277875432387E-13	4.98803538993707E-13	1.09113274154873E-12	-8.72906193238988E-13	9.35256635613201E-14	4.98803538993707E-13	6.23504423742134E-13	-1.24700884748427E-12
0.01552	8.41730972051881E-13	-6.23504423742134E-14	-4.67628317806601E-13	-7.48205308490561E-13	1.05995752036163E-12	-4.67628317806601E-13	1.09113274154873E-12	4.67628317806601E-13	1.27818406867137E-12	1.55876105935534E-13	-1.24700884748427E-13	9.35256635613201E-13	1.12230796273584E-12	-7.79380529677668E-13	5.92329202555027E-13	8.10555750864774E-13	5.29978760180814E-13	-1.34053451104559E-12
0.01554	9.97607077987414E-13	-6.23504423742134E-14	-2.8057699068396E-13	-4.98803538993707E-13	1.34053451104559E-12	-2.18226548309747E-13	1.05995752036163E-12	4.36453096619494E-13	9.35256635613201E-13	9.35256635613201E-14	1.8705132712264E-13	1.27818406867137E-12	1.27818406867137E-12	-3.7410265424528E-13	8.72906193238988E-13	1.09113274154873E-12	6.23504423742134E-13	-1.24700884748427E-12
0.01556	7.79380529677668E-13	0	-1.55876105935534E-13	0	1.52758583816823E-12	0	9.04081414426094E-13	4.36453096619494E-13	6.85854866116347E-13	3.11752211871067E-14	1.24700884748427E-13	1.43406017460691E-12	1.52758583816823E-12	0	1.09113274154873E-12	1.18465840511005E-12	7.17030087303454E-13	-1.05995752036163E-12
0.01558	4.36453096619494E-13	0	2.18226548309747E-13	6.23504423742134E-13	1.46523539579401E-12	2.49401769496854E-13	5.29978760180814E-13	3.7410265424528E-13	4.05277875432387E-13	3.11752211871067E-14	-9.35256635613201E-14	1.4028849534198E-12	1.8393380500393E-12	4.05277875432387E-13	1.18465840511005E-12	1.21583362629716E-12	6.54679644929241E-13	-6.54679644929241E-13
0.0156	-9.35256635613201E-14	3.11752211871067E-14	4.67628317806601E-13	1.12230796273584E-12	1.18465840511005E-12	4.36453096619494E-13	1.24700884748427E-13	3.7410265424528E-13	1.24700884748427E-13	9.35256635613201E-14	-1.8705132712264E-13	1.30935928985848E-12	2.11991504072326E-12	9.97607077987414E-13	1.02878229917452E-12	9.97607077987414E-13	3.7410265424528E-13	-1.24700884748427E-13
0.01562	-5.29978760180814E-13	6.23504423742134E-14	7.48205308490561E-13	1.37170973223269E-12	8.10555750864774E-13	4.98803538993707E-13	-2.49401769496854E-13	9.35256635613201E-14	9.35256635613201E-14	3.11752211871067E-14	-1.55876105935534E-13	1.27818406867137E-12	2.15109026191036E-12	1.37170973223269E-12	9.35256635613201E-13	8.41730972051881E-13	6.23504423742134E-14	1.55876105935534E-13
0.01564	-7.17030087303454E-13	3.42927433058174E-13	8.72906193238988E-13	1.43406017460691E-12	4.98803538993707E-13	5.29978760180814E-13	-4.67628317806601E-13	-1.8705132712264E-13	9.35256635613201E-14	0	-6.23504423742134E-14	1.12230796273584E-12	1.80816282885219E-12	1.74581238647798E-12	8.41730972051881E-13	9.04081414426094E-13	-1.8705132712264E-13	4.05277875432387E-13
0.01566	-8.72906193238988E-13	8.10555750864774E-13	7.79380529677668E-13	1.24700884748427E-12	4.05277875432387E-13	4.36453096619494E-13	-3.11752211871067E-13	-4.05277875432387E-13	1.8705132712264E-13	-6.23504423742134E-14	-3.11752211871067E-14	1.02878229917452E-12	1.27818406867137E-12	1.90168849241351E-12	8.10555750864774E-13	1.02878229917452E-12	-3.11752211871067E-13	6.23504423742134E-13
0.01568	-1.12230796273584E-12	8.41730972051881E-13	3.11752211871067E-13	1.05995752036163E-12	4.98803538993707E-13	6.23504423742134E-14	-2.18226548309747E-13	-5.29978760180814E-13	1.8705132712264E-13	6.23504423742134E-14	1.55876105935534E-13	8.72906193238988E-13	9.04081414426094E-13	2.02638937716194E-12	8.10555750864774E-13	9.97607077987414E-13	-2.8057699068396E-13	8.10555750864774E-13
0.0157	-9.04081414426094E-13	4.98803538993707E-13	-9.35256635613201E-14	8.72906193238988E-13	6.23504423742134E-13	-1.24700884748427E-13	-1.8705132712264E-13	-4.67628317806601E-13	4.67628317806601E-13	4.67628317806601E-13	3.42927433058174E-13	8.10555750864774E-13	4.05277875432387E-13	2.15109026191036E-12	9.35256635613201E-13	8.72906193238988E-13	-1.55876105935534E-13	9.66431856800308E-13
0.01572	-3.42927433058174E-13	2.49401769496854E-13	-2.8057699068396E-13	6.85854866116347E-13	6.85854866116347E-13	-2.8057699068396E-13	-1.55876105935534E-13	-1.55876105935534E-13	7.48205308490561E-13	1.09113274154873E-12	6.23504423742134E-13	7.17030087303454E-13	-1.24700884748427E-13	2.08873981953615E-12	9.66431856800308E-13	5.61153981367921E-13	-1.8705132712264E-13	1.09113274154873E-12
0.01574	6.23504423742134E-14	1.8705132712264E-13	1.55876105935534E-13	4.05277875432387E-13	5.92329202555027E-13	-3.42927433058174E-13	-6.23504423742134E-14	2.8057699068396E-13	1.02878229917452E-12	1.21583362629716E-12	9.04081414426094E-13	5.61153981367921E-13	-6.23504423742134E-13	2.05756459834904E-12	9.35256635613201E-13	3.11752211871067E-13	-1.24700884748427E-13	1.24700884748427E-12
0.01576	2.18226548309747E-13	9.35256635613201E-14	8.10555750864774E-13	1.24700884748427E-13	5.92329202555027E-13	-3.7410265424528E-13	-1.24700884748427E-13	4.67628317806601E-13	1.21583362629716E-12	8.72906193238988E-13	9.35256635613201E-13	1.55876105935534E-13	-9.35256635613201E-13	2.24461592547168E-12	9.04081414426094E-13	-1.24700884748427E-13	-3.11752211871067E-14	1.24700884748427E-12
0.01578	2.18226548309747E-13	-9.35256635613201E-14	1.43406017460691E-12	-1.55876105935534E-13	7.79380529677668E-13	-6.54679644929241E-13	-6.23504423742134E-14	4.36453096619494E-13	1.30935928985848E-12	5.92329202555027E-13	6.54679644929241E-13	-9.35256635613201E-14	-9.04081414426094E-13	2.49401769496854E-12	6.85854866116347E-13	-5.61153981367921E-13	2.18226548309747E-13	1.02878229917452E-12
0.0158	3.42927433058174E-13	-1.55876105935534E-13	2.02638937716194E-12	-4.05277875432387E-13	9.97607077987414E-13	-1.05995752036163E-12	1.24700884748427E-13	2.8057699068396E-13	1.55876105935534E-12	2.8057699068396E-13	2.18226548309747E-13	-3.7410265424528E-13	-6.54679644929241E-13	2.40049203140722E-12	4.36453096619494E-13	-6.54679644929241E-13	4.05277875432387E-13	8.10555750864774E-13
0.01582	5.29978760180814E-13	-2.8057699068396E-13	2.55636813734275E-12	-4.36453096619494E-13	1.27818406867137E-12	-1.52758583816823E-12	3.11752211871067E-13	-1.24700884748427E-13	1.4028849534198E-12	-9.35256635613201E-14	-1.8705132712264E-13	-4.67628317806601E-13	-1.8705132712264E-13	2.21344070428458E-12	3.42927433058174E-13	-4.36453096619494E-13	5.29978760180814E-13	5.29978760180814E-13
0.01584	4.67628317806601E-13	-2.49401769496854E-13	2.8057699068396E-12	-2.8057699068396E-13	1.49641061698112E-12	-1.90168849241351E-12	4.05277875432387E-13	-5.61153981367921E-13	1.21583362629716E-12	-2.18226548309747E-13	-2.8057699068396E-13	-3.42927433058174E-13	2.49401769496854E-13	1.90168849241351E-12	3.42927433058174E-13	1.55876105935534E-13	4.98803538993707E-13	3.7410265424528E-13
0.01586	3.11752211871067E-13	-2.18226548309747E-13	2.83694512802671E-12	-1.24700884748427E-13	1.52758583816823E-12	-1.93286371360062E-12	2.49401769496854E-13	-7.17030087303454E-13	7.48205308490561E-13	-1.24700884748427E-13	-2.18226548309747E-13	-1.8705132712264E-13	7.17030087303454E-13	1.55876105935534E-12	4.98803538993707E-13	6.54679644929241E-13	4.05277875432387E-13	4.05277875432387E-13
0.01588	2.49401769496854E-13	-3.11752211871067E-13	2.68106902209118E-12	1.8705132712264E-13	1.46523539579401E-12	-1.55876105935534E-12	0	-7.17030087303454E-13	3.42927433058174E-13	2.49401769496854E-13	6.23504423742134E-14	6.23504423742134E-14	1.12230796273584E-12	9.97607077987414E-13	6.85854866116347E-13	1.05995752036163E-12	4.05277875432387E-13	5.29978760180814E-13
0.0159	4.36453096619494E-13	-6.23504423742134E-13	2.36931681022011E-12	3.11752211871067E-13	1.4028849534198E-12	-1.21583362629716E-12	-4.05277875432387E-13	-5.61153981367921E-13	-9.35256635613201E-14	5.92329202555027E-13	2.49401769496854E-13	2.18226548309747E-13	1.21583362629716E-12	4.36453096619494E-13	6.23504423742134E-13	1.05995752036163E-12	5.61153981367921E-13	5.92329202555027E-13
0.01592	6.85854866116347E-13	-6.23504423742134E-13	2.02638937716194E-12	3.42927433058174E-13	1.24700884748427E-12	-7.17030087303454E-13	-4.36453096619494E-13	-4.05277875432387E-13	-1.8705132712264E-13	5.92329202555027E-13	4.05277875432387E-13	3.7410265424528E-13	9.66431856800308E-13	-3.11752211871067E-14	1.8705132712264E-13	7.48205308490561E-13	6.54679644929241E-13	5.61153981367921E-13
0.01594	7.17030087303454E-13	-1.8705132712264E-13	1.80816282885219E-12	3.11752211871067E-13	1.09113274154873E-12	-2.18226548309747E-13	-3.11752211871067E-13	-2.49401769496854E-13	-3.7410265424528E-13	4.05277875432387E-13	4.67628317806601E-13	3.7410265424528E-13	7.17030087303454E-13	-1.8705132712264E-13	-3.42927433058174E-13	3.7410265424528E-13	7.48205308490561E-13	4.98803538993707E-13
0.01596	3.7410265424528E-13	3.11752211871067E-13	1.65228672291666E-12	2.8057699068396E-13	8.72906193238988E-13	6.23504423742134E-14	-9.35256635613201E-14	-1.55876105935534E-13	-3.7410265424528E-13	-6.23504423742134E-14	4.67628317806601E-13	0	4.36453096619494E-13	-2.18226548309747E-13	-7.48205308490561E-13	1.24700884748427E-13	8.72906193238988E-13	4.05277875432387E-13
0.01598	-1.24700884748427E-13	9.66431856800308E-13	1.8705132712264E-12	3.11752211871067E-13	7.79380529677668E-13	2.8057699068396E-13	9.35256635613201E-14	9.35256635613201E-14	-4.36453096619494E-13	-9.35256635613201E-14	3.11752211871067E-13	-3.11752211871067E-13	1.55876105935534E-13	0	-1.09113274154873E-12	9.35256635613201E-14	8.72906193238988E-13	5.29978760180814E-13
0.016	-4.05277875432387E-13	1.4028849534198E-12	2.05756459834904E-12	4.67628317806601E-13	7.48205308490561E-13	4.98803538993707E-13	2.18226548309747E-13	4.67628317806601E-13	-4.98803538993707E-13	-6.23504423742134E-14	-9.35256635613201E-14	-6.85854866116347E-13	3.11752211871067E-14	2.8057699068396E-13	-1.24700884748427E-12	2.18226548309747E-13	1.02878229917452E-12	4.05277875432387E-13
0.01602	-5.61153981367921E-13	1.77698760766508E-12	2.02638937716194E-12	6.85854866116347E-13	6.54679644929241E-13	7.48205308490561E-13	2.49401769496854E-13	6.85854866116347E-13	-5.29978760180814E-13	3.11752211871067E-14	-3.42927433058174E-13	-8.10555750864774E-13	3.11752211871067E-14	5.92329202555027E-13	-1.24700884748427E-12	3.7410265424528E-13	1.15348318392295E-12	2.18226548309747E-13
0.01604	-4.36453096619494E-13	1.99521415597483E-12	1.68346194410376E-12	7.17030087303454E-13	3.11752211871067E-13	1.02878229917452E-12	2.18226548309747E-13	6.54679644929241E-13	-4.98803538993707E-13	-9.35256635613201E-14	-4.98803538993707E-13	-8.10555750864774E-13	0	9.66431856800308E-13	-8.72906193238988E-13	7.17030087303454E-13	1.34053451104559E-12	3.11752211871067E-14
0.01606	-9.35256635613201E-14	2.02638937716194E-12	1.12230796273584E-12	7.48205308490561E-13	-6.23504423742134E-14	1.34053451104559E-12	3.7410265424528E-13	3.42927433058174E-13	-4.36453096619494E-13	-3.42927433058174E-13	-4.05277875432387E-13	-5.92329202555027E-13	-9.35256635613201E-14	1.15348318392295E-12	-5.92329202555027E-13	9.35256635613201E-13	1.52758583816823E-12	-2.8057699068396E-13
0.01608	1.8705132712264E-13	1.74581238647798E-12	3.7410265424528E-13	5.29978760180814E-13	-2.18226548309747E-13	1.55876105935534E-12	4.67628317806601E-13	3.11752211871067E-14	1.24700884748427E-13	-4.05277875432387E-13	-4.05277875432387E-13	-9.35256635613201E-14	-1.24700884748427E-13	1.30935928985848E-12	-2.49401769496854E-13	8.41730972051881E-13	1.37170973223269E-12	-1.55876105935534E-13
0.0161	5.61153981367921E-13	1.49641061698112E-12	-9.35256635613201E-14	3.42927433058174E-13	-9.35256635613201E-14	1.68346194410376E-12	6.54679644929241E-13	-1.8705132712264E-13	7.79380529677668E-13	-3.11752211871067E-13	-2.18226548309747E-13	4.36453096619494E-13	6.23504423742134E-14	1.58993628054244E-12	3.11752211871067E-14	8.41730972051881E-13	1.30935928985848E-12	2.18226548309747E-13
0.01612	7.79380529677668E-13	9.66431856800308E-13	-4.36453096619494E-13	9.35256635613201E-14	9.35256635613201E-14	1.52758583816823E-12	6.23504423742134E-13	-1.8705132712264E-13	1.52758583816823E-12	-1.24700884748427E-13	0	9.35256635613201E-13	4.36453096619494E-13	1.96403893478772E-12	3.11752211871067E-14	8.72906193238988E-13	1.09113274154873E-12	6.23504423742134E-13
0.01614	9.66431856800308E-13	5.61153981367921E-13	-4.05277875432387E-13	-1.55876105935534E-13	3.42927433058174E-13	1.55876105935534E-12	4.05277875432387E-13	-2.18226548309747E-13	1.96403893478772E-12	-9.35256635613201E-14	2.8057699068396E-13	1.55876105935534E-12	9.04081414426094E-13	2.05756459834904E-12	-9.35256635613201E-14	9.35256635613201E-13	8.72906193238988E-13	9.35256635613201E-13
0.01616	1.09113274154873E-12	1.55876105935534E-13	-2.8057699068396E-13	-4.67628317806601E-13	4.05277875432387E-13	1.55876105935534E-12	1.8705132712264E-13	-2.8057699068396E-13	1.93286371360062E-12	-9.35256635613201E-14	4.05277875432387E-13	2.11991504072326E-12	1.34053451104559E-12	1.99521415597483E-12	-2.8057699068396E-13	7.48205308490561E-13	6.85854866116347E-13	9.97607077987414E-13
0.01618	1.34053451104559E-12	-6.23504423742134E-14	-1.24700884748427E-13	-8.10555750864774E-13	5.61153981367921E-13	1.55876105935534E-12	-9.35256635613201E-14	-6.23504423742134E-13	1.49641061698112E-12	1.55876105935534E-13	3.7410265424528E-13	2.3069663678459E-12	1.62111150172955E-12	1.46523539579401E-12	-2.8057699068396E-13	3.42927433058174E-13	4.98803538993707E-13	8.41730972051881E-13
0.0162	1.34053451104559E-12	-6.23504423742134E-14	1.55876105935534E-13	-1.18465840511005E-12	5.29978760180814E-13	1.34053451104559E-12	-2.49401769496854E-13	-9.97607077987414E-13	9.04081414426094E-13	3.42927433058174E-13	6.23504423742134E-14	2.43166725259432E-12	1.74581238647798E-12	9.66431856800308E-13	0	0	2.8057699068396E-13	2.49401769496854E-13
0.01622	1.09113274154873E-12	1.8705132712264E-13	2.49401769496854E-13	-1.15348318392295E-12	4.36453096619494E-13	1.09113274154873E-12	-4.36453096619494E-13	-1.09113274154873E-12	3.11752211871067E-13	5.29978760180814E-13	0	2.27579114665879E-12	1.71463716529087E-12	9.35256635613201E-14	3.42927433058174E-13	-2.49401769496854E-13	1.55876105935534E-13	-2.8057699068396E-13
0.01624	6.54679644929241E-13	5.92329202555027E-13	1.8705132712264E-13	-9.66431856800308E-13	3.7410265424528E-13	8.72906193238988E-13	-4.05277875432387E-13	-9.35256635613201E-13	0	6.23504423742134E-13	6.23504423742134E-14	1.93286371360062E-12	1.37170973223269E-12	-6.54679644929241E-13	8.10555750864774E-13	-3.11752211871067E-13	1.55876105935534E-13	-6.85854866116347E-13
0.01626	3.11752211871067E-13	9.35256635613201E-13	0	-6.23504423742134E-13	5.61153981367921E-13	8.10555750864774E-13	-2.8057699068396E-13	-3.42927433058174E-13	-2.49401769496854E-13	6.23504423742134E-13	4.98803538993707E-13	1.52758583816823E-12	1.18465840511005E-12	-7.17030087303454E-13	1.05995752036163E-12	-2.8057699068396E-13	2.8057699068396E-13	-9.97607077987414E-13
0.01628	1.24700884748427E-13	1.05995752036163E-12	-4.67628317806601E-13	-4.67628317806601E-13	8.41730972051881E-13	8.72906193238988E-13	-1.8705132712264E-13	2.8057699068396E-13	-2.8057699068396E-13	3.7410265424528E-13	8.72906193238988E-13	1.09113274154873E-12	9.66431856800308E-13	-2.49401769496854E-13	1.18465840511005E-12	-1.24700884748427E-13	2.8057699068396E-13	-1.02878229917452E-12
0.0163	1.55876105935534E-13	1.15348318392295E-12	-9.66431856800308E-13	-2.49401769496854E-13	1.05995752036163E-12	1.02878229917452E-12	6.23504423742134E-14	1.09113274154873E-12	0	6.23504423742134E-14	1.37170973223269E-12	6.54679644929241E-13	7.79380529677668E-13	3.42927433058174E-13	1.49641061698112E-12	0	3.42927433058174E-13	-8.41730972051881E-13
0.01632	6.23504423742134E-14	1.09113274154873E-12	-1.27818406867137E-12	0	1.18465840511005E-12	1.21583362629716E-12	1.8705132712264E-13	1.71463716529087E-12	4.98803538993707E-13	-4.05277875432387E-13	1.77698760766508E-12	2.8057699068396E-13	7.17030087303454E-13	6.85854866116347E-13	1.46523539579401E-12	2.49401769496854E-13	3.11752211871067E-13	-6.54679644929241E-13
0.01634	9.35256635613201E-14	1.12230796273584E-12	-1.18465840511005E-12	2.49401769496854E-13	9.97607077987414E-13	1.37170973223269E-12	2.49401769496854E-13	2.18226548309747E-12	1.09113274154873E-12	-6.85854866116347E-13	2.02638937716194E-12	-9.35256635613201E-14	6.23504423742134E-13	1.02878229917452E-12	1.27818406867137E-12	3.11752211871067E-13	1.24700884748427E-13	-6.54679644929241E-13
0.01636	-6.23504423742134E-14	1.02878229917452E-12	-9.04081414426094E-13	5.29978760180814E-13	6.54679644929241E-13	1.46523539579401E-12	2.8057699068396E-13	2.3069663678459E-12	1.55876105935534E-12	-7.17030087303454E-13	2.05756459834904E-12	-1.8705132712264E-13	5.92329202555027E-13	1.24700884748427E-12	1.02878229917452E-12	4.05277875432387E-13	-1.55876105935534E-13	-6.23504423742134E-13
0.01638	-1.24700884748427E-13	1.15348318392295E-12	-3.11752211871067E-13	5.61153981367921E-13	3.11752211871067E-13	1.34053451104559E-12	3.7410265424528E-13	2.3069663678459E-12	1.80816282885219E-12	-5.61153981367921E-13	2.02638937716194E-12	-6.23504423742134E-14	4.36453096619494E-13	1.27818406867137E-12	7.48205308490561E-13	2.49401769496854E-13	-3.7410265424528E-13	-3.7410265424528E-13
0.0164	-4.05277875432387E-13	1.30935928985848E-12	2.49401769496854E-13	4.36453096619494E-13	0	1.24700884748427E-12	6.54679644929241E-13	2.08873981953615E-12	1.74581238647798E-12	-2.8057699068396E-13	2.15109026191036E-12	1.55876105935534E-13	2.18226548309747E-13	1.09113274154873E-12	6.54679644929241E-13	9.35256635613201E-14	-3.7410265424528E-13	3.11752211871067E-14
0.01642	-8.41730972051881E-13	8.72906193238988E-13	6.54679644929241E-13	6.23504423742134E-14	-2.49401769496854E-13	8.41730972051881E-13	8.72906193238988E-13	1.71463716529087E-12	1.65228672291666E-12	0	2.36931681022011E-12	2.18226548309747E-13	-9.35256635613201E-14	8.10555750864774E-13	6.23504423742134E-13	3.11752211871067E-14	-2.18226548309747E-13	3.7410265424528E-13
0.01644	-1.37170973223269E-12	2.8057699068396E-13	9.66431856800308E-13	-3.11752211871067E-13	-9.35256635613201E-14	6.23504423742134E-13	1.02878229917452E-12	1.09113274154873E-12	1.37170973223269E-12	4.36453096619494E-13	2.64989380090407E-12	2.8057699068396E-13	-3.7410265424528E-13	3.42927433058174E-13	5.61153981367921E-13	1.55876105935534E-13	6.23504423742134E-14	7.48205308490561E-13
0.01646	-1.27818406867137E-12	-1.55876105935534E-13	8.41730972051881E-13	-4.36453096619494E-13	3.11752211871067E-13	1.55876105935534E-13	9.97607077987414E-13	4.36453096619494E-13	1.05995752036163E-12	7.79380529677668E-13	2.7745946856525E-12	3.7410265424528E-13	-4.05277875432387E-13	3.11752211871067E-14	3.11752211871067E-13	4.36453096619494E-13	1.24700884748427E-13	8.41730972051881E-13
0.01648	-7.48205308490561E-13	-4.98803538993707E-13	4.67628317806601E-13	-4.67628317806601E-13	5.29978760180814E-13	-3.7410265424528E-13	7.48205308490561E-13	3.11752211871067E-14	5.61153981367921E-13	8.41730972051881E-13	2.61871857971696E-12	4.98803538993707E-13	-2.49401769496854E-13	-6.23504423742134E-14	1.8705132712264E-13	7.17030087303454E-13	3.11752211871067E-14	7.79380529677668E-13
0.0165	9.35256635613201E-14	-8.41730972051881E-13	-3.11752211871067E-14	-2.8057699068396E-13	5.29978760180814E-13	-8.41730972051881E-13	5.92329202555027E-13	-6.23504423742134E-14	0	6.54679644929241E-13	2.338141589033E-12	6.23504423742134E-13	0	-9.35256635613201E-14	-1.55876105935534E-13	8.10555750864774E-13	-1.8705132712264E-13	5.61153981367921E-13
0.01652	8.10555750864774E-13	-1.02878229917452E-12	-6.23504423742134E-13	-1.24700884748427E-13	3.42927433058174E-13	-1.15348318392295E-12	3.42927433058174E-13	9.35256635613201E-14	-4.05277875432387E-13	2.8057699068396E-13	2.02638937716194E-12	6.85854866116347E-13	6.23504423742134E-14	-4.05277875432387E-13	-3.42927433058174E-13	9.04081414426094E-13	-3.7410265424528E-13	4.05277875432387E-13
0.01654	1.52758583816823E-12	-1.05995752036163E-12	-8.10555750864774E-13	1.24700884748427E-13	2.49401769496854E-13	-1.30935928985848E-12	-3.11752211871067E-14	4.36453096619494E-13	-5.61153981367921E-13	3.11752211871067E-14	1.74581238647798E-12	6.23504423742134E-13	3.11752211871067E-13	-6.23504423742134E-13	-4.36453096619494E-13	6.85854866116347E-13	-4.98803538993707E-13	2.8057699068396E-13
0.01656	1.96403893478772E-12	-9.35256635613201E-13	-6.54679644929241E-13	3.42927433058174E-13	6.23504423742134E-14	-1.05995752036163E-12	-4.36453096619494E-13	6.54679644929241E-13	-5.61153981367921E-13	-1.24700884748427E-13	1.34053451104559E-12	6.54679644929241E-13	4.98803538993707E-13	-8.10555750864774E-13	-3.11752211871067E-13	5.29978760180814E-13	-4.67628317806601E-13	4.98803538993707E-13
0.01658	1.93286371360062E-12	-8.41730972051881E-13	-3.11752211871067E-13	3.42927433058174E-13	6.23504423742134E-14	-9.35256635613201E-14	-8.41730972051881E-13	6.85854866116347E-13	-2.8057699068396E-13	-3.11752211871067E-14	7.17030087303454E-13	5.61153981367921E-13	6.23504423742134E-13	-7.48205308490561E-13	1.24700884748427E-13	3.42927433058174E-13	-2.8057699068396E-13	9.35256635613201E-13
0.0166	1.80816282885219E-12	-7.48205308490561E-13	3.11752211871067E-14	4.36453096619494E-13	1.24700884748427E-13	8.10555750864774E-13	-1.09113274154873E-12	4.98803538993707E-13	-1.24700884748427E-13	9.35256635613201E-14	2.49401769496854E-13	6.23504423742134E-13	8.41730972051881E-13	-5.61153981367921E-13	4.98803538993707E-13	3.7410265424528E-13	-3.11752211871067E-14	1.49641061698112E-12
0.01662	1.62111150172955E-12	-6.54679644929241E-13	6.23504423742134E-14	4.05277875432387E-13	3.11752211871067E-13	1.4028849534198E-12	-1.15348318392295E-12	3.7410265424528E-13	-6.23504423742134E-14	6.23504423742134E-14	-1.55876105935534E-13	5.92329202555027E-13	1.09113274154873E-12	-2.8057699068396E-13	9.04081414426094E-13	6.23504423742134E-13	3.42927433058174E-13	1.77698760766508E-12
0.01664	1.43406017460691E-12	-5.92329202555027E-13	-3.11752211871067E-14	4.98803538993707E-13	4.98803538993707E-13	1.80816282885219E-12	-1.09113274154873E-12	3.42927433058174E-13	-1.55876105935534E-13	2.49401769496854E-13	-3.11752211871067E-13	3.42927433058174E-13	1.4028849534198E-12	-9.35256635613201E-14	1.18465840511005E-12	8.41730972051881E-13	7.48205308490561E-13	2.02638937716194E-12
0.01666	1.18465840511005E-12	-6.23504423742134E-14	0	6.54679644929241E-13	6.54679644929241E-13	1.93286371360062E-12	-7.48205308490561E-13	4.05277875432387E-13	-2.18226548309747E-13	3.42927433058174E-13	-1.8705132712264E-13	0	1.55876105935534E-12	9.35256635613201E-14	1.02878229917452E-12	8.41730972051881E-13	9.97607077987414E-13	2.02638937716194E-12
0.01668	7.79380529677668E-13	3.11752211871067E-13	2.49401769496854E-13	7.17030087303454E-13	5.61153981367921E-13	1.49641061698112E-12	-3.11752211871067E-13	6.85854866116347E-13	-2.8057699068396E-13	4.05277875432387E-13	-2.18226548309747E-13	-3.7410265424528E-13	1.46523539579401E-12	1.8705132712264E-13	6.54679644929241E-13	8.10555750864774E-13	1.30935928985848E-12	1.99521415597483E-12
0.0167	5.29978760180814E-13	6.23504423742134E-13	5.61153981367921E-13	6.23504423742134E-13	3.42927433058174E-13	7.48205308490561E-13	2.49401769496854E-13	8.72906193238988E-13	-2.8057699068396E-13	3.11752211871067E-13	-2.18226548309747E-13	-6.85854866116347E-13	1.15348318392295E-12	3.11752211871067E-13	3.11752211871067E-13	6.54679644929241E-13	1.43406017460691E-12	1.55876105935534E-12
0.01672	1.55876105935534E-13	8.10555750864774E-13	9.04081414426094E-13	6.23504423742134E-13	2.18226548309747E-13	2.8057699068396E-13	7.48205308490561E-13	9.35256635613201E-13	-3.11752211871067E-13	2.49401769496854E-13	-3.11752211871067E-13	-8.72906193238988E-13	7.17030087303454E-13	5.29978760180814E-13	6.23504423742134E-14	4.36453096619494E-13	1.34053451104559E-12	9.97607077987414E-13
0.01674	-1.24700884748427E-13	9.35256635613201E-13	1.30935928985848E-12	8.10555750864774E-13	9.35256635613201E-14	9.35256635613201E-14	1.15348318392295E-12	9.97607077987414E-13	-1.55876105935534E-13	2.18226548309747E-13	-4.05277875432387E-13	-8.72906193238988E-13	3.7410265424528E-13	5.61153981367921E-13	9.35256635613201E-14	3.42927433058174E-13	1.15348318392295E-12	2.8057699068396E-13
0.01676	-4.36453096619494E-13	1.18465840511005E-12	1.49641061698112E-12	1.09113274154873E-12	-6.23504423742134E-14	2.8057699068396E-13	1.4028849534198E-12	9.35256635613201E-13	6.23504423742134E-14	2.8057699068396E-13	-3.7410265424528E-13	-7.17030087303454E-13	1.55876105935534E-13	7.79380529677668E-13	3.7410265424528E-13	3.7410265424528E-13	9.35256635613201E-13	-2.8057699068396E-13
0.01678	-2.18226548309747E-13	1.55876105935534E-12	1.30935928985848E-12	1.18465840511005E-12	-1.24700884748427E-13	8.72906193238988E-13	1.55876105935534E-12	8.10555750864774E-13	2.18226548309747E-13	3.7410265424528E-13	-2.8057699068396E-13	-2.8057699068396E-13	3.11752211871067E-14	9.04081414426094E-13	7.79380529677668E-13	5.29978760180814E-13	6.54679644929241E-13	-5.92329202555027E-13
0.0168	9.35256635613201E-14	1.8705132712264E-12	1.02878229917452E-12	1.09113274154873E-12	-2.49401769496854E-13	1.34053451104559E-12	1.58993628054244E-12	6.54679644929241E-13	4.05277875432387E-13	4.05277875432387E-13	-1.8705132712264E-13	2.49401769496854E-13	6.23504423742134E-14	1.09113274154873E-12	1.15348318392295E-12	9.04081414426094E-13	4.36453096619494E-13	-7.17030087303454E-13
0.01682	4.98803538993707E-13	1.90168849241351E-12	6.23504423742134E-13	9.97607077987414E-13	-1.8705132712264E-13	1.8393380500393E-12	1.49641061698112E-12	5.92329202555027E-13	5.29978760180814E-13	5.92329202555027E-13	-6.23504423742134E-14	5.61153981367921E-13	9.35256635613201E-14	1.18465840511005E-12	1.24700884748427E-12	1.15348318392295E-12	-3.11752211871067E-14	-6.23504423742134E-13
0.01684	8.41730972051881E-13	1.74581238647798E-12	2.49401769496854E-13	9.04081414426094E-13	3.11752211871067E-14	2.21344070428458E-12	1.37170973223269E-12	5.61153981367921E-13	6.85854866116347E-13	6.23504423742134E-13	1.55876105935534E-13	8.41730972051881E-13	1.24700884748427E-13	1.05995752036163E-12	1.09113274154873E-12	1.43406017460691E-12	-3.11752211871067E-13	-3.7410265424528E-13
0.01686	9.97607077987414E-13	1.4028849534198E-12	-6.23504423742134E-14	9.97607077987414E-13	3.11752211871067E-13	2.24461592547168E-12	1.05995752036163E-12	3.42927433058174E-13	9.04081414426094E-13	6.85854866116347E-13	2.49401769496854E-13	9.97607077987414E-13	3.11752211871067E-14	8.72906193238988E-13	6.23504423742134E-13	1.55876105935534E-12	-4.98803538993707E-13	-6.23504423742134E-14
0.01688	1.02878229917452E-12	1.05995752036163E-12	-2.18226548309747E-13	9.04081414426094E-13	5.61153981367921E-13	2.08873981953615E-12	7.17030087303454E-13	3.11752211871067E-14	9.35256635613201E-13	9.35256635613201E-13	2.18226548309747E-13	1.09113274154873E-12	-9.35256635613201E-14	6.23504423742134E-13	1.8705132712264E-13	1.49641061698112E-12	-4.67628317806601E-13	3.11752211871067E-13
0.0169	9.35256635613201E-13	8.41730972051881E-13	-2.18226548309747E-13	6.85854866116347E-13	6.23504423742134E-13	1.93286371360062E-12	4.36453096619494E-13	-3.11752211871067E-13	1.05995752036163E-12	1.27818406867137E-12	-1.55876105935534E-13	1.12230796273584E-12	-1.8705132712264E-13	4.36453096619494E-13	-1.24700884748427E-13	1.18465840511005E-12	-2.49401769496854E-13	6.54679644929241E-13
0.01692	8.72906193238988E-13	6.54679644929241E-13	-1.8705132712264E-13	3.7410265424528E-13	4.67628317806601E-13	1.52758583816823E-12	2.18226548309747E-13	-4.36453096619494E-13	1.09113274154873E-12	1.46523539579401E-12	-7.79380529677668E-13	1.27818406867137E-12	-2.49401769496854E-13	4.36453096619494E-13	-1.55876105935534E-13	1.02878229917452E-12	3.42927433058174E-13	9.04081414426094E-13
0.01694	7.48205308490561E-13	5.29978760180814E-13	-1.8705132712264E-13	1.55876105935534E-13	1.24700884748427E-13	9.35256635613201E-13	1.24700884748427E-13	-4.98803538993707E-13	1.21583362629716E-12	1.58993628054244E-12	-1.18465840511005E-12	1.65228672291666E-12	-6.23504423742134E-14	3.42927433058174E-13	2.18226548309747E-13	1.05995752036163E-12	1.15348318392295E-12	9.97607077987414E-13
0.01696	5.61153981367921E-13	4.67628317806601E-13	-3.11752211871067E-13	1.24700884748427E-13	-2.18226548309747E-13	1.8705132712264E-13	1.24700884748427E-13	-3.11752211871067E-13	1.43406017460691E-12	1.4028849534198E-12	-1.12230796273584E-12	1.80816282885219E-12	1.55876105935534E-13	-2.18226548309747E-13	9.97607077987414E-13	1.30935928985848E-12	1.93286371360062E-12	9.04081414426094E-13
0.01698	9.35256635613201E-14	6.54679644929241E-13	-4.67628317806601E-13	2.8057699068396E-13	-4.98803538993707E-13	-5.61153981367921E-13	1.8705132712264E-13	3.11752211871067E-14	1.71463716529087E-12	1.15348318392295E-12	-9.35256635613201E-13	1.74581238647798E-12	4.05277875432387E-13	-5.29978760180814E-13	1.65228672291666E-12	1.62111150172955E-12	2.46284247378143E-12	6.54679644929241E-13
0.017	-3.42927433058174E-13	7.48205308490561E-13	-4.67628317806601E-13	3.11752211871067E-13	-4.98803538993707E-13	-9.97607077987414E-13	4.98803538993707E-13	4.67628317806601E-13	1.77698760766508E-12	8.41730972051881E-13	-7.79380529677668E-13	1.37170973223269E-12	6.54679644929241E-13	-3.11752211871067E-13	2.08873981953615E-12	1.77698760766508E-12	2.49401769496854E-12	2.18226548309747E-13
0.01702	-5.61153981367921E-13	7.17030087303454E-13	-6.85854866116347E-13	3.11752211871067E-13	-4.05277875432387E-13	-1.09113274154873E-12	1.05995752036163E-12	1.02878229917452E-12	1.77698760766508E-12	6.85854866116347E-13	-7.48205308490561E-13	9.97607077987414E-13	8.72906193238988E-13	3.7410265424528E-13	2.02638937716194E-12	1.68346194410376E-12	2.08873981953615E-12	-1.24700884748427E-13
0.01704	-4.36453096619494E-13	6.23504423742134E-13	-8.72906193238988E-13	3.42927433058174E-13	-2.18226548309747E-13	-8.72906193238988E-13	1.4028849534198E-12	1.34053451104559E-12	1.71463716529087E-12	6.23504423742134E-13	-4.05277875432387E-13	7.48205308490561E-13	8.41730972051881E-13	1.02878229917452E-12	1.55876105935534E-12	1.55876105935534E-12	1.43406017460691E-12	-3.11752211871067E-13
0.01706	-2.18226548309747E-13	6.23504423742134E-13	-9.66431856800308E-13	4.36453096619494E-13	-6.23504423742134E-14	-5.61153981367921E-13	1.55876105935534E-12	1.43406017460691E-12	1.49641061698112E-12	4.98803538993707E-13	-3.11752211871067E-14	5.61153981367921E-13	8.41730972051881E-13	1.4028849534198E-12	9.97607077987414E-13	1.4028849534198E-12	8.41730972051881E-13	-1.8705132712264E-13
0.01708	1.8705132712264E-13	6.85854866116347E-13	-8.10555750864774E-13	5.29978760180814E-13	-1.24700884748427E-13	-3.11752211871067E-13	1.4028849534198E-12	1.27818406867137E-12	1.12230796273584E-12	1.8705132712264E-13	2.8057699068396E-13	4.05277875432387E-13	7.79380529677668E-13	1.74581238647798E-12	3.42927433058174E-13	1.37170973223269E-12	5.61153981367921E-13	3.42927433058174E-13
0.0171	4.05277875432387E-13	9.66431856800308E-13	-7.48205308490561E-13	5.61153981367921E-13	-1.55876105935534E-13	-1.8705132712264E-13	1.24700884748427E-12	1.15348318392295E-12	6.54679644929241E-13	0	5.61153981367921E-13	2.8057699068396E-13	5.61153981367921E-13	1.68346194410376E-12	3.11752211871067E-14	1.52758583816823E-12	6.23504423742134E-13	9.04081414426094E-13
0.01712	4.67628317806601E-13	1.37170973223269E-12	-4.67628317806601E-13	5.61153981367921E-13	-1.8705132712264E-13	0	1.24700884748427E-12	1.02878229917452E-12	2.8057699068396E-13	-6.23504423742134E-14	6.85854866116347E-13	1.55876105935534E-13	1.8705132712264E-13	1.49641061698112E-12	-1.24700884748427E-13	1.62111150172955E-12	7.17030087303454E-13	1.4028849534198E-12
0.01714	4.98803538993707E-13	1.49641061698112E-12	-1.55876105935534E-13	5.29978760180814E-13	-9.35256635613201E-14	9.35256635613201E-14	1.21583362629716E-12	9.35256635613201E-13	0	6.23504423742134E-14	8.10555750864774E-13	-3.11752211871067E-14	-9.35256635613201E-14	1.09113274154873E-12	-1.24700884748427E-13	1.62111150172955E-12	7.48205308490561E-13	1.58993628054244E-12
0.01716	4.98803538993707E-13	1.37170973223269E-12	1.55876105935534E-13	6.23504423742134E-13	1.24700884748427E-13	2.18226548309747E-13	1.15348318392295E-12	8.72906193238988E-13	-2.18226548309747E-13	3.11752211871067E-13	6.23504423742134E-13	-3.11752211871067E-13	-4.05277875432387E-13	5.92329202555027E-13	-6.23504423742134E-14	1.43406017460691E-12	5.92329202555027E-13	1.52758583816823E-12
0.01718	5.92329202555027E-13	8.72906193238988E-13	4.67628317806601E-13	5.92329202555027E-13	2.49401769496854E-13	2.18226548309747E-13	9.66431856800308E-13	9.35256635613201E-13	-4.05277875432387E-13	5.29978760180814E-13	2.8057699068396E-13	-4.67628317806601E-13	-6.54679644929241E-13	2.18226548309747E-13	3.11752211871067E-13	1.21583362629716E-12	4.36453096619494E-13	1.30935928985848E-12
0.0172	4.67628317806601E-13	5.29978760180814E-13	5.92329202555027E-13	6.54679644929241E-13	3.7410265424528E-13	3.11752211871067E-13	6.54679644929241E-13	9.04081414426094E-13	-2.8057699068396E-13	8.10555750864774E-13	3.11752211871067E-13	-4.67628317806601E-13	-6.54679644929241E-13	2.49401769496854E-13	5.92329202555027E-13	1.05995752036163E-12	2.8057699068396E-13	8.72906193238988E-13
0.01722	3.11752211871067E-13	4.36453096619494E-13	6.23504423742134E-13	5.92329202555027E-13	4.05277875432387E-13	9.35256635613201E-14	4.05277875432387E-13	8.10555750864774E-13	0	1.18465840511005E-12	7.17030087303454E-13	-4.67628317806601E-13	-6.23504423742134E-13	4.67628317806601E-13	7.17030087303454E-13	8.72906193238988E-13	1.24700884748427E-13	4.67628317806601E-13
0.01724	3.11752211871067E-14	2.8057699068396E-13	7.48205308490561E-13	4.05277875432387E-13	3.7410265424528E-13	-4.05277875432387E-13	3.42927433058174E-13	7.79380529677668E-13	1.8705132712264E-13	1.43406017460691E-12	1.15348318392295E-12	-3.42927433058174E-13	-4.05277875432387E-13	5.61153981367921E-13	7.17030087303454E-13	8.41730972051881E-13	3.11752211871067E-14	1.55876105935534E-13
0.01726	-1.24700884748427E-13	9.35256635613201E-14	9.04081414426094E-13	3.42927433058174E-13	4.36453096619494E-13	-6.54679644929241E-13	1.8705132712264E-13	9.35256635613201E-13	3.42927433058174E-13	1.4028849534198E-12	1.30935928985848E-12	-1.55876105935534E-13	-1.8705132712264E-13	5.61153981367921E-13	6.54679644929241E-13	6.85854866116347E-13	1.55876105935534E-13	9.35256635613201E-14
0.01728	-1.8705132712264E-13	3.11752211871067E-14	1.09113274154873E-12	3.7410265424528E-13	5.29978760180814E-13	-4.36453096619494E-13	1.55876105935534E-13	1.15348318392295E-12	7.17030087303454E-13	1.09113274154873E-12	1.27818406867137E-12	9.35256635613201E-14	-3.11752211871067E-14	3.11752211871067E-13	4.98803538993707E-13	4.98803538993707E-13	2.49401769496854E-13	9.35256635613201E-14
0.0173	0	0	1.21583362629716E-12	4.98803538993707E-13	6.23504423742134E-13	-9.35256635613201E-14	1.55876105935534E-13	1.4028849534198E-12	9.66431856800308E-13	7.79380529677668E-13	1.05995752036163E-12	3.7410265424528E-13	6.23504423742134E-14	3.11752211871067E-14	5.29978760180814E-13	3.42927433058174E-13	4.67628317806601E-13	2.8057699068396E-13
0.01732	1.8705132712264E-13	-1.8705132712264E-13	1.05995752036163E-12	5.92329202555027E-13	8.10555750864774E-13	9.35256635613201E-14	3.11752211871067E-14	1.49641061698112E-12	1.12230796273584E-12	5.61153981367921E-13	8.41730972051881E-13	9.97607077987414E-13	2.8057699068396E-13	-3.42927433058174E-13	8.10555750864774E-13	1.24700884748427E-13	5.29978760180814E-13	4.98803538993707E-13
0.01734	4.36453096619494E-13	-4.36453096619494E-13	8.41730972051881E-13	7.48205308490561E-13	9.35256635613201E-13	0	1.55876105935534E-13	1.58993628054244E-12	1.05995752036163E-12	4.67628317806601E-13	4.98803538993707E-13	1.34053451104559E-12	5.29978760180814E-13	-4.36453096619494E-13	1.21583362629716E-12	2.8057699068396E-13	5.61153981367921E-13	5.29978760180814E-13
0.01736	5.29978760180814E-13	-6.23504423742134E-13	6.54679644929241E-13	7.48205308490561E-13	9.97607077987414E-13	9.35256635613201E-14	3.7410265424528E-13	1.49641061698112E-12	9.04081414426094E-13	6.23504423742134E-13	3.7410265424528E-13	1.58993628054244E-12	5.92329202555027E-13	-1.55876105935534E-13	1.58993628054244E-12	6.23504423742134E-13	4.98803538993707E-13	7.48205308490561E-13
0.01738	5.92329202555027E-13	-5.29978760180814E-13	4.36453096619494E-13	5.29978760180814E-13	1.09113274154873E-12	3.11752211871067E-13	5.92329202555027E-13	1.43406017460691E-12	6.54679644929241E-13	8.10555750864774E-13	2.8057699068396E-13	1.49641061698112E-12	5.29978760180814E-13	3.42927433058174E-13	1.37170973223269E-12	1.05995752036163E-12	2.49401769496854E-13	8.72906193238988E-13
0.0174	4.98803538993707E-13	-1.8705132712264E-13	1.8705132712264E-13	1.55876105935534E-13	1.12230796273584E-12	3.7410265424528E-13	5.61153981367921E-13	1.18465840511005E-12	3.7410265424528E-13	8.72906193238988E-13	2.8057699068396E-13	1.30935928985848E-12	4.98803538993707E-13	7.17030087303454E-13	8.10555750864774E-13	1.37170973223269E-12	1.24700884748427E-13	1.09113274154873E-12
0.01742	2.8057699068396E-13	1.8705132712264E-13	-9.35256635613201E-14	-3.7410265424528E-13	9.97607077987414E-13	4.05277875432387E-13	4.67628317806601E-13	8.10555750864774E-13	1.55876105935534E-13	8.41730972051881E-13	5.61153981367921E-13	9.35256635613201E-13	2.8057699068396E-13	1.05995752036163E-12	4.67628317806601E-13	1.49641061698112E-12	1.55876105935534E-13	9.35256635613201E-13
0.01744	2.18226548309747E-13	6.23504423742134E-13	-4.67628317806601E-13	-8.41730972051881E-13	7.48205308490561E-13	2.49401769496854E-13	4.05277875432387E-13	5.29978760180814E-13	0	7.48205308490561E-13	8.10555750864774E-13	6.23504423742134E-13	1.24700884748427E-13	1.05995752036163E-12	3.11752211871067E-13	1.65228672291666E-12	3.7410265424528E-13	5.92329202555027E-13
0.01746	4.05277875432387E-13	1.05995752036163E-12	-6.85854866116347E-13	-9.04081414426094E-13	5.61153981367921E-13	1.55876105935534E-13	4.98803538993707E-13	3.11752211871067E-13	-1.8705132712264E-13	5.29978760180814E-13	9.35256635613201E-13	1.55876105935534E-13	-1.24700884748427E-13	1.05995752036163E-12	1.55876105935534E-13	1.62111150172955E-12	5.29978760180814E-13	3.11752211871067E-13
0.01748	5.92329202555027E-13	1.46523539579401E-12	-8.72906193238988E-13	-4.36453096619494E-13	4.67628317806601E-13	6.23504423742134E-14	5.29978760180814E-13	3.11752211871067E-13	-1.24700884748427E-13	5.29978760180814E-13	9.97607077987414E-13	-1.24700884748427E-13	-6.23504423742134E-14	1.05995752036163E-12	-9.35256635613201E-14	1.43406017460691E-12	5.92329202555027E-13	3.11752211871067E-13
0.0175	8.41730972051881E-13	1.49641061698112E-12	-9.97607077987414E-13	1.24700884748427E-13	4.98803538993707E-13	0	5.92329202555027E-13	4.36453096619494E-13	3.11752211871067E-14	5.61153981367921E-13	9.04081414426094E-13	-3.7410265424528E-13	3.11752211871067E-14	1.09113274154873E-12	-1.8705132712264E-13	1.34053451104559E-12	3.7410265424528E-13	3.11752211871067E-13
0.01752	1.02878229917452E-12	1.52758583816823E-12	-8.10555750864774E-13	4.67628317806601E-13	5.29978760180814E-13	2.49401769496854E-13	5.29978760180814E-13	7.17030087303454E-13	2.18226548309747E-13	3.7410265424528E-13	8.10555750864774E-13	-4.36453096619494E-13	3.11752211871067E-13	9.97607077987414E-13	-2.8057699068396E-13	1.09113274154873E-12	9.35256635613201E-14	3.42927433058174E-13
0.01754	1.02878229917452E-12	1.43406017460691E-12	-6.54679644929241E-13	7.48205308490561E-13	4.98803538993707E-13	6.85854866116347E-13	4.05277875432387E-13	1.02878229917452E-12	4.36453096619494E-13	2.18226548309747E-13	7.17030087303454E-13	-4.36453096619494E-13	5.92329202555027E-13	7.48205308490561E-13	-6.23504423742134E-13	9.35256635613201E-13	-1.8705132712264E-13	4.67628317806601E-13
0.01756	9.97607077987414E-13	1.09113274154873E-12	-4.98803538993707E-13	8.41730972051881E-13	4.05277875432387E-13	7.48205308490561E-13	3.42927433058174E-13	1.18465840511005E-12	6.85854866116347E-13	6.23504423742134E-14	6.23504423742134E-13	-1.8705132712264E-13	7.17030087303454E-13	3.7410265424528E-13	-1.09113274154873E-12	6.85854866116347E-13	-4.36453096619494E-13	6.23504423742134E-13
0.01758	7.79380529677668E-13	6.54679644929241E-13	-3.42927433058174E-13	9.04081414426094E-13	2.8057699068396E-13	7.17030087303454E-13	2.49401769496854E-13	1.09113274154873E-12	9.66431856800308E-13	-1.24700884748427E-13	4.98803538993707E-13	0	8.41730972051881E-13	-3.11752211871067E-14	-1.34053451104559E-12	4.05277875432387E-13	-5.61153981367921E-13	8.72906193238988E-13
0.0176	6.54679644929241E-13	4.36453096619494E-13	-1.24700884748427E-13	9.66431856800308E-13	3.11752211871067E-13	6.23504423742134E-13	2.18226548309747E-13	6.85854866116347E-13	1.09113274154873E-12	-1.8705132712264E-13	1.55876105935534E-13	1.8705132712264E-13	9.35256635613201E-13	-6.23504423742134E-13	-1.71463716529087E-12	1.55876105935534E-13	-6.85854866116347E-13	1.21583362629716E-12
0.01762	7.17030087303454E-13	3.42927433058174E-13	9.35256635613201E-14	1.02878229917452E-12	3.7410265424528E-13	5.92329202555027E-13	2.49401769496854E-13	1.55876105935534E-13	1.15348318392295E-12	-1.24700884748427E-13	-3.11752211871067E-14	4.98803538993707E-13	1.12230796273584E-12	-9.66431856800308E-13	-1.58993628054244E-12	0	-7.48205308490561E-13	1.52758583816823E-12
0.01764	9.04081414426094E-13	4.98803538993707E-13	4.98803538993707E-13	1.02878229917452E-12	3.7410265424528E-13	5.29978760180814E-13	1.8705132712264E-13	-4.05277875432387E-13	1.37170973223269E-12	1.55876105935534E-13	-1.8705132712264E-13	6.85854866116347E-13	1.4028849534198E-12	-1.05995752036163E-12	-1.09113274154873E-12	3.11752211871067E-14	-7.48205308490561E-13	1.46523539579401E-12
0.01766	1.15348318392295E-12	4.67628317806601E-13	6.54679644929241E-13	9.66431856800308E-13	3.42927433058174E-13	5.29978760180814E-13	3.11752211871067E-14	-7.17030087303454E-13	1.62111150172955E-12	3.11752211871067E-13	-4.98803538993707E-13	7.79380529677668E-13	1.65228672291666E-12	-8.41730972051881E-13	-4.05277875432387E-13	6.23504423742134E-14	-4.98803538993707E-13	1.18465840511005E-12
0.01768	1.24700884748427E-12	4.98803538993707E-13	6.54679644929241E-13	1.02878229917452E-12	2.8057699068396E-13	4.05277875432387E-13	-2.8057699068396E-13	-6.23504423742134E-13	1.71463716529087E-12	5.61153981367921E-13	-9.66431856800308E-13	9.97607077987414E-13	1.62111150172955E-12	-8.10555750864774E-13	1.55876105935534E-13	1.55876105935534E-13	-1.8705132712264E-13	9.97607077987414E-13
0.0177	1.18465840511005E-12	3.7410265424528E-13	5.92329202555027E-13	9.97607077987414E-13	1.8705132712264E-13	2.49401769496854E-13	-4.36453096619494E-13	-3.7410265424528E-13	1.8393380500393E-12	9.66431856800308E-13	-1.27818406867137E-12	1.02878229917452E-12	1.55876105935534E-12	-9.66431856800308E-13	6.54679644929241E-13	1.8705132712264E-13	2.18226548309747E-13	7.48205308490561E-13
0.01772	9.66431856800308E-13	3.42927433058174E-13	5.29978760180814E-13	7.79380529677668E-13	1.8705132712264E-13	1.24700884748427E-13	-2.8057699068396E-13	-1.55876105935534E-13	1.71463716529087E-12	1.55876105935534E-12	-1.18465840511005E-12	1.18465840511005E-12	1.27818406867137E-12	-1.09113274154873E-12	1.02878229917452E-12	2.49401769496854E-13	6.23504423742134E-13	6.85854866116347E-13
0.01774	7.48205308490561E-13	4.67628317806601E-13	1.55876105935534E-13	4.05277875432387E-13	3.11752211871067E-13	6.23504423742134E-14	3.11752211871067E-14	1.55876105935534E-13	1.58993628054244E-12	2.18226548309747E-12	-8.10555750864774E-13	1.02878229917452E-12	9.04081414426094E-13	-9.35256635613201E-13	1.09113274154873E-12	3.7410265424528E-13	8.72906193238988E-13	9.66431856800308E-13
0.01776	5.92329202555027E-13	4.98803538993707E-13	-2.49401769496854E-13	-2.18226548309747E-13	4.36453096619494E-13	9.35256635613201E-14	2.8057699068396E-13	2.8057699068396E-13	1.4028849534198E-12	2.55636813734275E-12	-7.17030087303454E-13	9.97607077987414E-13	6.85854866116347E-13	-4.36453096619494E-13	1.12230796273584E-12	5.29978760180814E-13	9.04081414426094E-13	1.37170973223269E-12
0.01778	4.67628317806601E-13	5.61153981367921E-13	-4.05277875432387E-13	-8.72906193238988E-13	6.54679644929241E-13	2.8057699068396E-13	4.98803538993707E-13	3.42927433058174E-13	1.09113274154873E-12	2.46284247378143E-12	-4.67628317806601E-13	9.04081414426094E-13	5.29978760180814E-13	2.49401769496854E-13	1.15348318392295E-12	3.42927433058174E-13	5.92329202555027E-13	1.62111150172955E-12
0.0178	3.42927433058174E-13	6.23504423742134E-13	-1.8705132712264E-13	-1.12230796273584E-12	8.10555750864774E-13	4.67628317806601E-13	7.79380529677668E-13	4.05277875432387E-13	7.48205308490561E-13	2.08873981953615E-12	-4.05277875432387E-13	7.48205308490561E-13	3.11752211871067E-13	7.48205308490561E-13	1.02878229917452E-12	1.55876105935534E-13	2.8057699068396E-13	1.55876105935534E-12
0.01782	3.11752211871067E-13	8.41730972051881E-13	9.35256635613201E-14	-9.04081414426094E-13	9.35256635613201E-13	4.67628317806601E-13	1.09113274154873E-12	3.7410265424528E-13	4.36453096619494E-13	1.55876105935534E-12	-3.7410265424528E-13	7.17030087303454E-13	3.42927433058174E-13	1.18465840511005E-12	1.05995752036163E-12	-2.8057699068396E-13	1.24700884748427E-13	1.24700884748427E-12
0.01784	3.42927433058174E-13	1.15348318392295E-12	9.35256635613201E-14	-5.61153981367921E-13	1.30935928985848E-12	1.8705132712264E-13	1.43406017460691E-12	1.8705132712264E-13	1.55876105935534E-13	8.72906193238988E-13	-2.18226548309747E-13	7.79380529677668E-13	4.98803538993707E-13	1.49641061698112E-12	1.09113274154873E-12	-5.92329202555027E-13	1.24700884748427E-13	6.54679644929241E-13
0.01786	3.42927433058174E-13	1.4028849534198E-12	1.55876105935534E-13	-2.8057699068396E-13	1.8705132712264E-12	-2.18226548309747E-13	1.05995752036163E-12	-6.23504423742134E-14	3.11752211871067E-14	2.49401769496854E-13	2.18226548309747E-13	7.79380529677668E-13	6.54679644929241E-13	1.55876105935534E-12	1.12230796273584E-12	-6.54679644929241E-13	3.7410265424528E-13	1.24700884748427E-13
0.01788	1.8705132712264E-13	1.55876105935534E-12	3.42927433058174E-13	3.11752211871067E-14	2.27579114665879E-12	-4.67628317806601E-13	4.36453096619494E-13	-1.24700884748427E-13	0	-1.24700884748427E-13	8.72906193238988E-13	8.10555750864774E-13	7.17030087303454E-13	1.30935928985848E-12	1.30935928985848E-12	-7.17030087303454E-13	6.85854866116347E-13	-6.23504423742134E-14
0.0179	0	1.18465840511005E-12	5.61153981367921E-13	3.7410265424528E-13	2.43166725259432E-12	-2.49401769496854E-13	6.23504423742134E-14	0	-6.23504423742134E-14	-4.36453096619494E-13	1.74581238647798E-12	8.72906193238988E-13	8.10555750864774E-13	1.12230796273584E-12	1.4028849534198E-12	-7.48205308490561E-13	8.41730972051881E-13	-1.24700884748427E-13
0.01792	-1.24700884748427E-13	7.17030087303454E-13	6.54679644929241E-13	6.54679644929241E-13	2.43166725259432E-12	9.35256635613201E-14	-9.35256635613201E-14	9.35256635613201E-14	-9.35256635613201E-14	-2.49401769496854E-13	2.40049203140722E-12	7.17030087303454E-13	6.85854866116347E-13	9.35256635613201E-13	1.58993628054244E-12	-7.79380529677668E-13	6.85854866116347E-13	1.55876105935534E-13
0.01794	-1.55876105935534E-13	3.11752211871067E-13	5.61153981367921E-13	8.72906193238988E-13	2.18226548309747E-12	3.7410265424528E-13	-2.49401769496854E-13	1.24700884748427E-13	-9.35256635613201E-14	-6.23504423742134E-14	2.99282123396224E-12	4.67628317806601E-13	7.17030087303454E-13	6.54679644929241E-13	1.4028849534198E-12	-7.79380529677668E-13	4.98803538993707E-13	4.98803538993707E-13
0.01796	6.23504423742134E-14	6.23504423742134E-14	4.98803538993707E-13	9.66431856800308E-13	1.80816282885219E-12	6.23504423742134E-13	-5.29978760180814E-13	2.8057699068396E-13	-9.35256635613201E-14	1.55876105935534E-13	2.93047079158803E-12	3.7410265424528E-13	7.48205308490561E-13	2.8057699068396E-13	1.34053451104559E-12	-6.54679644929241E-13	2.18226548309747E-13	1.02878229917452E-12
0.01798	3.7410265424528E-13	-1.8705132712264E-13	4.98803538993707E-13	1.12230796273584E-12	1.37170973223269E-12	5.92329202555027E-13	-8.72906193238988E-13	4.36453096619494E-13	-3.11752211871067E-13	4.98803538993707E-13	2.46284247378143E-12	6.54679644929241E-13	6.54679644929241E-13	-2.18226548309747E-13	1.24700884748427E-12	-4.36453096619494E-13	3.11752211871067E-14	1.49641061698112E-12
0.018	7.48205308490561E-13	-3.11752211871067E-13	6.54679644929241E-13	1.12230796273584E-12	9.04081414426094E-13	1.8705132712264E-13	-9.66431856800308E-13	4.98803538993707E-13	-6.54679644929241E-13	8.10555750864774E-13	2.08873981953615E-12	1.15348318392295E-12	2.49401769496854E-13	-8.10555750864774E-13	1.24700884748427E-12	-1.8705132712264E-13	-1.8705132712264E-13	1.58993628054244E-12
0.01802	9.35256635613201E-13	-5.61153981367921E-13	5.29978760180814E-13	1.18465840511005E-12	6.23504423742134E-13	1.8705132712264E-13	-1.18465840511005E-12	5.61153981367921E-13	-1.05995752036163E-12	9.97607077987414E-13	1.71463716529087E-12	1.62111150172955E-12	3.11752211871067E-14	-1.15348318392295E-12	1.27818406867137E-12	2.18226548309747E-13	-2.8057699068396E-13	1.34053451104559E-12
0.01804	9.35256635613201E-13	-8.72906193238988E-13	4.67628317806601E-13	1.15348318392295E-12	4.36453096619494E-13	3.42927433058174E-13	-1.18465840511005E-12	9.66431856800308E-13	-1.21583362629716E-12	9.04081414426094E-13	1.43406017460691E-12	2.02638937716194E-12	-9.35256635613201E-14	-1.34053451104559E-12	1.27818406867137E-12	6.54679644929241E-13	-3.11752211871067E-13	7.48205308490561E-13
0.01806	9.04081414426094E-13	-1.12230796273584E-12	4.36453096619494E-13	1.30935928985848E-12	3.7410265424528E-13	4.05277875432387E-13	-8.72906193238988E-13	1.27818406867137E-12	-1.24700884748427E-12	7.17030087303454E-13	1.12230796273584E-12	2.08873981953615E-12	2.18226548309747E-13	-1.24700884748427E-12	1.37170973223269E-12	1.15348318392295E-12	-1.24700884748427E-13	4.98803538993707E-13
0.01808	6.23504423742134E-13	-9.35256635613201E-13	5.61153981367921E-13	1.37170973223269E-12	4.67628317806601E-13	2.8057699068396E-13	-3.42927433058174E-13	1.62111150172955E-12	-1.18465840511005E-12	4.98803538993707E-13	1.02878229917452E-12	2.08873981953615E-12	7.79380529677668E-13	-9.97607077987414E-13	1.74581238647798E-12	1.71463716529087E-12	6.23504423742134E-14	6.23504423742134E-13
0.0181	1.24700884748427E-13	-5.92329202555027E-13	6.54679644929241E-13	1.58993628054244E-12	5.92329202555027E-13	1.8705132712264E-13	3.11752211871067E-13	1.77698760766508E-12	-8.41730972051881E-13	4.05277875432387E-13	9.97607077987414E-13	1.8705132712264E-12	1.09113274154873E-12	-7.48205308490561E-13	1.68346194410376E-12	1.96403893478772E-12	2.49401769496854E-13	5.92329202555027E-13
0.01812	-2.49401769496854E-13	-6.23504423742134E-14	5.92329202555027E-13	1.4028849534198E-12	7.48205308490561E-13	4.36453096619494E-13	6.85854866116347E-13	1.90168849241351E-12	-4.67628317806601E-13	4.05277875432387E-13	9.04081414426094E-13	1.55876105935534E-12	1.21583362629716E-12	-6.85854866116347E-13	1.24700884748427E-12	2.15109026191036E-12	2.49401769496854E-13	5.92329202555027E-13
0.01814	-5.92329202555027E-13	4.36453096619494E-13	4.98803538993707E-13	1.15348318392295E-12	8.72906193238988E-13	6.54679644929241E-13	1.02878229917452E-12	1.80816282885219E-12	-1.24700884748427E-13	4.98803538993707E-13	7.17030087303454E-13	1.30935928985848E-12	1.15348318392295E-12	-5.92329202555027E-13	8.72906193238988E-13	1.8705132712264E-12	3.11752211871067E-14	4.05277875432387E-13
0.01816	-6.23504423742134E-13	9.04081414426094E-13	4.98803538993707E-13	9.97607077987414E-13	9.04081414426094E-13	8.72906193238988E-13	1.43406017460691E-12	1.58993628054244E-12	3.11752211871067E-13	5.29978760180814E-13	7.17030087303454E-13	1.05995752036163E-12	1.18465840511005E-12	-6.54679644929241E-13	8.72906193238988E-13	1.24700884748427E-12	0	3.11752211871067E-13
0.01818	-3.7410265424528E-13	1.21583362629716E-12	5.92329202555027E-13	1.21583362629716E-12	8.72906193238988E-13	8.72906193238988E-13	1.71463716529087E-12	1.18465840511005E-12	5.61153981367921E-13	4.67628317806601E-13	6.54679644929241E-13	8.72906193238988E-13	1.24700884748427E-12	-6.23504423742134E-13	1.15348318392295E-12	5.92329202555027E-13	1.24700884748427E-13	-9.35256635613201E-14
0.0182	-6.23504423742134E-14	1.18465840511005E-12	6.85854866116347E-13	1.27818406867137E-12	5.92329202555027E-13	7.79380529677668E-13	1.71463716529087E-12	5.61153981367921E-13	4.67628317806601E-13	4.67628317806601E-13	5.61153981367921E-13	7.79380529677668E-13	1.55876105935534E-12	-5.61153981367921E-13	1.37170973223269E-12	1.8705132712264E-13	4.67628317806601E-13	-4.67628317806601E-13
0.01822	2.8057699068396E-13	1.12230796273584E-12	6.85854866116347E-13	8.72906193238988E-13	9.35256635613201E-14	5.92329202555027E-13	1.68346194410376E-12	2.18226548309747E-13	-6.23504423742134E-14	5.61153981367921E-13	4.98803538993707E-13	6.85854866116347E-13	1.99521415597483E-12	-3.11752211871067E-13	1.34053451104559E-12	-2.18226548309747E-13	6.85854866116347E-13	-6.23504423742134E-13
0.01824	4.98803538993707E-13	1.02878229917452E-12	7.17030087303454E-13	3.11752211871067E-13	-3.7410265424528E-13	5.29978760180814E-13	1.49641061698112E-12	1.8705132712264E-13	-6.23504423742134E-13	7.48205308490561E-13	6.23504423742134E-13	6.23504423742134E-13	2.24461592547168E-12	3.11752211871067E-14	1.18465840511005E-12	-3.42927433058174E-13	8.41730972051881E-13	-7.79380529677668E-13
0.01826	7.17030087303454E-13	1.02878229917452E-12	6.54679644929241E-13	-1.24700884748427E-13	-7.17030087303454E-13	8.72906193238988E-13	1.12230796273584E-12	1.55876105935534E-13	-8.41730972051881E-13	9.04081414426094E-13	8.10555750864774E-13	5.92329202555027E-13	2.02638937716194E-12	6.54679644929241E-13	9.04081414426094E-13	-2.18226548309747E-13	9.97607077987414E-13	-6.54679644929241E-13
0.01828	9.97607077987414E-13	1.12230796273584E-12	6.23504423742134E-13	-2.8057699068396E-13	-8.10555750864774E-13	1.49641061698112E-12	7.79380529677668E-13	1.24700884748427E-13	-7.48205308490561E-13	1.15348318392295E-12	1.09113274154873E-12	3.42927433058174E-13	1.71463716529087E-12	1.05995752036163E-12	4.36453096619494E-13	0	9.66431856800308E-13	-3.42927433058174E-13
0.0183	1.15348318392295E-12	1.09113274154873E-12	5.29978760180814E-13	-5.61153981367921E-13	-6.23504423742134E-13	1.65228672291666E-12	5.92329202555027E-13	-1.8705132712264E-13	-5.61153981367921E-13	1.18465840511005E-12	1.09113274154873E-12	-9.35256635613201E-14	1.46523539579401E-12	1.15348318392295E-12	-6.23504423742134E-14	3.42927433058174E-13	1.02878229917452E-12	-1.24700884748427E-13
0.01832	9.35256635613201E-13	1.05995752036163E-12	4.67628317806601E-13	-8.72906193238988E-13	-4.36453096619494E-13	1.37170973223269E-12	7.17030087303454E-13	-3.42927433058174E-13	-2.49401769496854E-13	1.4028849534198E-12	5.29978760180814E-13	-2.8057699068396E-13	1.43406017460691E-12	9.66431856800308E-13	-2.8057699068396E-13	8.41730972051881E-13	1.05995752036163E-12	1.8705132712264E-13
0.01834	5.92329202555027E-13	9.97607077987414E-13	4.36453096619494E-13	-8.10555750864774E-13	-1.8705132712264E-13	9.04081414426094E-13	8.10555750864774E-13	-2.8057699068396E-13	-3.11752211871067E-14	1.52758583816823E-12	-3.42927433058174E-13	-2.8057699068396E-13	1.46523539579401E-12	4.05277875432387E-13	-1.8705132712264E-13	1.37170973223269E-12	1.05995752036163E-12	1.8705132712264E-13
0.01836	3.7410265424528E-13	7.79380529677668E-13	3.7410265424528E-13	-7.17030087303454E-13	1.24700884748427E-13	4.36453096619494E-13	8.10555750864774E-13	6.23504423742134E-14	1.24700884748427E-13	1.49641061698112E-12	-1.27818406867137E-12	-1.24700884748427E-13	1.37170973223269E-12	9.35256635613201E-14	1.8705132712264E-13	1.58993628054244E-12	1.46523539579401E-12	6.23504423742134E-14
0.01838	1.8705132712264E-13	4.67628317806601E-13	3.42927433058174E-13	-6.85854866116347E-13	3.11752211871067E-13	1.55876105935534E-13	6.85854866116347E-13	4.98803538993707E-13	1.8705132712264E-13	1.27818406867137E-12	-1.93286371360062E-12	1.55876105935534E-13	1.27818406867137E-12	0	6.54679644929241E-13	1.71463716529087E-12	1.68346194410376E-12	-2.18226548309747E-13
0.0184	1.55876105935534E-13	2.49401769496854E-13	3.11752211871067E-13	-7.48205308490561E-13	4.98803538993707E-13	0	5.92329202555027E-13	9.04081414426094E-13	3.42927433058174E-13	8.72906193238988E-13	-2.18226548309747E-12	5.29978760180814E-13	1.24700884748427E-12	1.8705132712264E-13	9.35256635613201E-13	1.49641061698112E-12	1.65228672291666E-12	-5.92329202555027E-13
0.01842	4.36453096619494E-13	2.49401769496854E-13	3.42927433058174E-13	-1.05995752036163E-12	6.23504423742134E-13	6.23504423742134E-14	4.36453096619494E-13	1.24700884748427E-12	5.61153981367921E-13	4.67628317806601E-13	-1.46523539579401E-12	6.23504423742134E-13	1.30935928985848E-12	4.67628317806601E-13	1.15348318392295E-12	1.18465840511005E-12	1.46523539579401E-12	-9.04081414426094E-13
0.01844	4.36453096619494E-13	3.42927433058174E-13	-6.23504423742134E-14	-1.4028849534198E-12	7.48205308490561E-13	1.24700884748427E-13	4.98803538993707E-13	1.58993628054244E-12	9.35256635613201E-13	9.35256635613201E-14	-2.8057699068396E-13	4.67628317806601E-13	1.52758583816823E-12	7.17030087303454E-13	9.97607077987414E-13	8.72906193238988E-13	1.05995752036163E-12	-9.66431856800308E-13
0.01846	-1.8705132712264E-13	5.29978760180814E-13	-4.36453096619494E-13	-1.46523539579401E-12	8.41730972051881E-13	2.49401769496854E-13	7.79380529677668E-13	1.93286371360062E-12	1.30935928985848E-12	-1.24700884748427E-13	6.23504423742134E-13	2.8057699068396E-13	1.62111150172955E-12	9.35256635613201E-13	5.61153981367921E-13	8.72906193238988E-13	6.54679644929241E-13	-8.41730972051881E-13
0.01848	-8.10555750864774E-13	8.72906193238988E-13	-5.29978760180814E-13	-9.66431856800308E-13	9.97607077987414E-13	3.42927433058174E-13	8.41730972051881E-13	2.27579114665879E-12	1.8393380500393E-12	-4.67628317806601E-13	1.37170973223269E-12	2.49401769496854E-13	1.49641061698112E-12	9.35256635613201E-13	2.18226548309747E-13	8.72906193238988E-13	1.55876105935534E-13	-5.92329202555027E-13
0.0185	-1.09113274154873E-12	9.97607077987414E-13	-2.49401769496854E-13	-4.67628317806601E-13	1.12230796273584E-12	5.61153981367921E-13	8.10555750864774E-13	2.52519291615564E-12	2.18226548309747E-12	-7.17030087303454E-13	1.49641061698112E-12	4.05277875432387E-13	1.34053451104559E-12	9.97607077987414E-13	-6.23504423742134E-14	6.54679644929241E-13	-2.8057699068396E-13	-3.11752211871067E-13
0.01852	-1.15348318392295E-12	8.41730972051881E-13	1.24700884748427E-13	1.24700884748427E-13	1.02878229917452E-12	7.48205308490561E-13	3.7410265424528E-13	2.36931681022011E-12	2.36931681022011E-12	-8.10555750864774E-13	1.27818406867137E-12	5.92329202555027E-13	1.21583362629716E-12	1.24700884748427E-12	-2.49401769496854E-13	3.11752211871067E-13	-6.54679644929241E-13	9.35256635613201E-14
0.01854	-1.05995752036163E-12	4.98803538993707E-13	2.8057699068396E-13	4.05277875432387E-13	4.98803538993707E-13	8.10555750864774E-13	3.11752211871067E-14	1.8705132712264E-12	2.338141589033E-12	-7.79380529677668E-13	8.10555750864774E-13	8.10555750864774E-13	1.21583362629716E-12	1.68346194410376E-12	-1.8705132712264E-13	-1.55876105935534E-13	-7.48205308490561E-13	4.05277875432387E-13
0.01856	-6.85854866116347E-13	2.18226548309747E-13	5.29978760180814E-13	6.54679644929241E-13	6.23504423742134E-14	6.85854866116347E-13	9.35256635613201E-14	1.37170973223269E-12	2.02638937716194E-12	-8.41730972051881E-13	3.42927433058174E-13	1.05995752036163E-12	1.02878229917452E-12	1.99521415597483E-12	-6.23504423742134E-14	-5.61153981367921E-13	-4.98803538993707E-13	7.48205308490561E-13
0.01858	-3.11752211871067E-13	0	6.54679644929241E-13	7.17030087303454E-13	-1.8705132712264E-13	4.36453096619494E-13	1.8705132712264E-13	9.66431856800308E-13	1.52758583816823E-12	-7.48205308490561E-13	-6.23504423742134E-14	1.15348318392295E-12	7.48205308490561E-13	1.65228672291666E-12	1.8705132712264E-13	-1.18465840511005E-12	-2.18226548309747E-13	9.97607077987414E-13
0.0186	-9.35256635613201E-14	6.23504423742134E-14	5.29978760180814E-13	5.92329202555027E-13	-1.24700884748427E-13	2.18226548309747E-13	-3.11752211871067E-14	5.61153981367921E-13	8.41730972051881E-13	-6.85854866116347E-13	-3.11752211871067E-13	1.21583362629716E-12	4.67628317806601E-13	1.21583362629716E-12	4.67628317806601E-13	-1.21583362629716E-12	1.55876105935534E-13	1.27818406867137E-12
0.01862	1.55876105935534E-13	3.7410265424528E-13	3.7410265424528E-13	4.36453096619494E-13	0	2.8057699068396E-13	-4.98803538993707E-13	2.18226548309747E-13	2.49401769496854E-13	-5.92329202555027E-13	-3.42927433058174E-13	1.24700884748427E-12	1.8705132712264E-13	5.61153981367921E-13	7.17030087303454E-13	-9.97607077987414E-13	2.49401769496854E-13	1.43406017460691E-12
0.01864	3.7410265424528E-13	5.92329202555027E-13	6.23504423742134E-14	3.7410265424528E-13	9.35256635613201E-14	4.98803538993707E-13	-4.36453096619494E-13	2.8057699068396E-13	-3.11752211871067E-13	-4.67628317806601E-13	-9.35256635613201E-14	1.27818406867137E-12	-1.24700884748427E-13	1.24700884748427E-13	8.10555750864774E-13	-7.48205308490561E-13	3.42927433058174E-13	1.55876105935534E-12
0.01866	6.23504423742134E-13	9.97607077987414E-13	-1.8705132712264E-13	5.61153981367921E-13	6.23504423742134E-14	5.92329202555027E-13	0	2.8057699068396E-13	-6.54679644929241E-13	-2.8057699068396E-13	3.42927433058174E-13	1.37170973223269E-12	-5.29978760180814E-13	3.11752211871067E-14	8.41730972051881E-13	-2.8057699068396E-13	3.42927433058174E-13	1.68346194410376E-12
0.01868	7.17030087303454E-13	1.18465840511005E-12	-5.29978760180814E-13	8.41730972051881E-13	3.11752211871067E-14	7.48205308490561E-13	2.49401769496854E-13	1.55876105935534E-13	-6.54679644929241E-13	-3.42927433058174E-13	7.17030087303454E-13	1.34053451104559E-12	-9.66431856800308E-13	1.55876105935534E-13	7.48205308490561E-13	3.11752211871067E-14	3.7410265424528E-13	1.68346194410376E-12
0.0187	6.54679644929241E-13	1.46523539579401E-12	-6.23504423742134E-13	1.09113274154873E-12	0	8.41730972051881E-13	4.67628317806601E-13	6.23504423742134E-14	-3.7410265424528E-13	-2.8057699068396E-13	7.79380529677668E-13	1.27818406867137E-12	-9.04081414426094E-13	2.49401769496854E-13	6.85854866116347E-13	5.29978760180814E-13	3.42927433058174E-13	1.46523539579401E-12
0.01872	5.29978760180814E-13	1.58993628054244E-12	-9.35256635613201E-14	1.4028849534198E-12	1.24700884748427E-13	6.54679644929241E-13	7.17030087303454E-13	3.11752211871067E-14	-9.35256635613201E-14	1.55876105935534E-13	8.10555750864774E-13	1.05995752036163E-12	-5.61153981367921E-13	3.42927433058174E-13	5.61153981367921E-13	9.35256635613201E-13	1.24700884748427E-13	1.24700884748427E-12
0.01874	4.36453096619494E-13	1.55876105935534E-12	4.67628317806601E-13	1.58993628054244E-12	2.8057699068396E-13	3.42927433058174E-13	9.97607077987414E-13	6.23504423742134E-14	-1.55876105935534E-13	3.11752211871067E-13	8.10555750864774E-13	8.10555750864774E-13	-3.11752211871067E-14	4.98803538993707E-13	4.36453096619494E-13	1.30935928985848E-12	9.35256635613201E-14	9.04081414426094E-13
0.01876	3.7410265424528E-13	1.55876105935534E-12	8.10555750864774E-13	1.74581238647798E-12	4.67628317806601E-13	1.55876105935534E-13	1.12230796273584E-12	3.11752211871067E-14	-2.49401769496854E-13	5.29978760180814E-13	7.17030087303454E-13	4.98803538993707E-13	3.7410265424528E-13	6.85854866116347E-13	2.8057699068396E-13	1.24700884748427E-12	1.24700884748427E-13	5.92329202555027E-13
0.01878	5.29978760180814E-13	1.65228672291666E-12	9.97607077987414E-13	1.74581238647798E-12	6.54679644929241E-13	9.35256635613201E-14	1.12230796273584E-12	1.24700884748427E-13	-3.7410265424528E-13	6.23504423742134E-13	5.92329202555027E-13	6.23504423742134E-14	4.67628317806601E-13	9.04081414426094E-13	9.35256635613201E-14	1.09113274154873E-12	2.18226548309747E-13	3.11752211871067E-13
0.0188	6.23504423742134E-13	1.58993628054244E-12	8.72906193238988E-13	1.58993628054244E-12	8.72906193238988E-13	4.36453096619494E-13	9.04081414426094E-13	2.49401769496854E-13	-2.49401769496854E-13	6.23504423742134E-13	4.67628317806601E-13	-2.8057699068396E-13	3.42927433058174E-13	9.97607077987414E-13	3.11752211871067E-13	1.02878229917452E-12	1.55876105935534E-13	1.55876105935534E-13
0.01882	5.29978760180814E-13	1.43406017460691E-12	7.48205308490561E-13	1.27818406867137E-12	1.09113274154873E-12	7.17030087303454E-13	5.61153981367921E-13	3.7410265424528E-13	-2.8057699068396E-13	5.92329202555027E-13	3.11752211871067E-13	-4.05277875432387E-13	2.8057699068396E-13	8.10555750864774E-13	4.36453096619494E-13	9.35256635613201E-13	9.35256635613201E-14	6.23504423742134E-14
0.01884	3.42927433058174E-13	1.4028849534198E-12	8.10555750864774E-13	9.04081414426094E-13	1.12230796273584E-12	9.97607077987414E-13	5.29978760180814E-13	5.29978760180814E-13	-1.8705132712264E-13	7.17030087303454E-13	1.24700884748427E-13	-6.23504423742134E-14	2.18226548309747E-13	3.42927433058174E-13	6.23504423742134E-14	8.72906193238988E-13	-2.18226548309747E-13	3.42927433058174E-13
0.01886	2.8057699068396E-13	1.27818406867137E-12	6.54679644929241E-13	4.98803538993707E-13	8.41730972051881E-13	9.04081414426094E-13	6.85854866116347E-13	8.10555750864774E-13	-4.05277875432387E-13	6.54679644929241E-13	1.55876105935534E-13	4.67628317806601E-13	9.35256635613201E-14	-1.55876105935534E-13	-3.11752211871067E-13	7.17030087303454E-13	-4.36453096619494E-13	6.23504423742134E-13
0.01888	2.8057699068396E-13	1.05995752036163E-12	4.36453096619494E-13	3.42927433058174E-13	4.05277875432387E-13	7.48205308490561E-13	7.79380529677668E-13	8.41730972051881E-13	-7.79380529677668E-13	7.48205308490561E-13	4.36453096619494E-13	9.66431856800308E-13	2.49401769496854E-13	-5.92329202555027E-13	-2.8057699068396E-13	5.61153981367921E-13	-4.67628317806601E-13	8.41730972051881E-13
0.0189	4.05277875432387E-13	1.09113274154873E-12	1.55876105935534E-13	3.11752211871067E-14	-6.23504423742134E-14	5.29978760180814E-13	8.41730972051881E-13	7.48205308490561E-13	-9.97607077987414E-13	8.10555750864774E-13	8.41730972051881E-13	1.30935928985848E-12	3.11752211871067E-13	-7.79380529677668E-13	3.11752211871067E-14	2.8057699068396E-13	-5.61153981367921E-13	7.79380529677668E-13
0.01892	4.36453096619494E-13	9.04081414426094E-13	2.49401769496854E-13	-4.98803538993707E-13	-4.98803538993707E-13	3.7410265424528E-13	8.41730972051881E-13	5.61153981367921E-13	-9.35256635613201E-13	9.97607077987414E-13	1.21583362629716E-12	1.24700884748427E-12	4.67628317806601E-13	-7.79380529677668E-13	1.24700884748427E-13	6.23504423742134E-14	-4.05277875432387E-13	6.54679644929241E-13
0.01894	6.23504423742134E-13	7.17030087303454E-13	5.61153981367921E-13	-1.09113274154873E-12	-9.35256635613201E-13	-6.23504423742134E-14	7.48205308490561E-13	5.29978760180814E-13	-5.29978760180814E-13	1.24700884748427E-12	1.30935928985848E-12	1.15348318392295E-12	5.29978760180814E-13	-4.98803538993707E-13	2.49401769496854E-13	-9.35256635613201E-14	-1.55876105935534E-13	5.92329202555027E-13
0.01896	7.48205308490561E-13	5.92329202555027E-13	1.05995752036163E-12	-1.09113274154873E-12	-1.24700884748427E-12	-3.7410265424528E-13	7.17030087303454E-13	6.23504423742134E-13	-1.24700884748427E-13	1.34053451104559E-12	1.02878229917452E-12	1.09113274154873E-12	4.98803538993707E-13	-1.55876105935534E-13	2.8057699068396E-13	-3.42927433058174E-13	3.11752211871067E-13	3.7410265424528E-13
0.01898	8.10555750864774E-13	4.36453096619494E-13	1.30935928985848E-12	-6.85854866116347E-13	-1.30935928985848E-12	-4.05277875432387E-13	7.79380529677668E-13	5.61153981367921E-13	3.11752211871067E-13	1.55876105935534E-12	6.23504423742134E-13	1.05995752036163E-12	2.49401769496854E-13	3.11752211871067E-13	4.36453096619494E-13	-2.49401769496854E-13	4.67628317806601E-13	9.35256635613201E-14
0.019	8.72906193238988E-13	3.7410265424528E-13	1.27818406867137E-12	-3.7410265424528E-13	-8.41730972051881E-13	-1.55876105935534E-13	8.10555750864774E-13	5.29978760180814E-13	5.61153981367921E-13	1.68346194410376E-12	2.49401769496854E-13	1.09113274154873E-12	3.11752211871067E-14	6.54679644929241E-13	4.36453096619494E-13	3.11752211871067E-14	4.98803538993707E-13	-9.35256635613201E-14
0.01902	8.72906193238988E-13	3.11752211871067E-13	9.97607077987414E-13	0	-2.8057699068396E-13	2.8057699068396E-13	9.97607077987414E-13	3.7410265424528E-13	7.48205308490561E-13	1.71463716529087E-12	-1.55876105935534E-13	1.15348318392295E-12	1.55876105935534E-13	6.85854866116347E-13	4.36453096619494E-13	4.36453096619494E-13	3.42927433058174E-13	-2.8057699068396E-13
0.01904	6.85854866116347E-13	3.11752211871067E-13	8.72906193238988E-13	1.55876105935534E-13	2.8057699068396E-13	5.61153981367921E-13	1.18465840511005E-12	1.55876105935534E-13	7.17030087303454E-13	1.74581238647798E-12	-4.05277875432387E-13	1.02878229917452E-12	4.98803538993707E-13	5.29978760180814E-13	3.11752211871067E-13	8.10555750864774E-13	1.8705132712264E-13	-4.67628317806601E-13
0.01906	8.41730972051881E-13	3.11752211871067E-13	8.72906193238988E-13	1.24700884748427E-13	7.79380529677668E-13	6.54679644929241E-13	1.4028849534198E-12	3.11752211871067E-14	7.48205308490561E-13	1.77698760766508E-12	-3.11752211871067E-13	9.66431856800308E-13	9.35256635613201E-13	1.24700884748427E-13	9.35256635613201E-14	1.09113274154873E-12	2.18226548309747E-13	-6.23504423742134E-13
0.01908	1.09113274154873E-12	4.36453096619494E-13	1.05995752036163E-12	-1.24700884748427E-13	1.15348318392295E-12	7.17030087303454E-13	1.74581238647798E-12	-1.55876105935534E-13	7.17030087303454E-13	1.65228672291666E-12	-2.49401769496854E-13	8.10555750864774E-13	1.24700884748427E-12	-2.49401769496854E-13	-1.24700884748427E-13	1.24700884748427E-12	4.67628317806601E-13	-7.79380529677668E-13
0.0191	1.27818406867137E-12	7.79380529677668E-13	1.05995752036163E-12	-2.8057699068396E-13	1.37170973223269E-12	6.85854866116347E-13	1.99521415597483E-12	-3.11752211871067E-14	7.79380529677668E-13	1.37170973223269E-12	-2.8057699068396E-13	6.54679644929241E-13	1.43406017460691E-12	-5.92329202555027E-13	1.8705132712264E-13	1.37170973223269E-12	7.17030087303454E-13	-6.85854866116347E-13
0.01912	1.27818406867137E-12	1.15348318392295E-12	9.66431856800308E-13	-2.8057699068396E-13	1.24700884748427E-12	6.54679644929241E-13	2.02638937716194E-12	1.8705132712264E-13	8.10555750864774E-13	9.97607077987414E-13	-3.7410265424528E-13	5.61153981367921E-13	1.52758583816823E-12	-6.54679644929241E-13	6.85854866116347E-13	1.21583362629716E-12	9.04081414426094E-13	-4.05277875432387E-13
0.01914	8.72906193238988E-13	1.4028849534198E-12	8.10555750864774E-13	-2.18226548309747E-13	1.12230796273584E-12	7.17030087303454E-13	1.8705132712264E-12	4.36453096619494E-13	7.17030087303454E-13	5.92329202555027E-13	-3.7410265424528E-13	4.36453096619494E-13	1.27818406867137E-12	-5.61153981367921E-13	1.09113274154873E-12	9.04081414426094E-13	1.02878229917452E-12	1.24700884748427E-13
0.01916	4.98803538993707E-13	1.37170973223269E-12	6.54679644929241E-13	1.8705132712264E-13	7.48205308490561E-13	8.41730972051881E-13	1.46523539579401E-12	6.85854866116347E-13	7.17030087303454E-13	1.55876105935534E-13	3.11752211871067E-14	4.36453096619494E-13	9.04081414426094E-13	-3.11752211871067E-13	1.34053451104559E-12	6.85854866116347E-13	9.97607077987414E-13	4.98803538993707E-13
0.01918	1.55876105935534E-13	1.18465840511005E-12	3.42927433058174E-13	8.10555750864774E-13	4.67628317806601E-13	9.66431856800308E-13	9.04081414426094E-13	9.97607077987414E-13	5.92329202555027E-13	-2.18226548309747E-13	5.61153981367921E-13	6.23504423742134E-13	5.61153981367921E-13	-1.24700884748427E-13	1.55876105935534E-12	3.42927433058174E-13	9.97607077987414E-13	9.04081414426094E-13
0.0192	-9.35256635613201E-14	8.72906193238988E-13	9.35256635613201E-14	1.37170973223269E-12	3.7410265424528E-13	1.09113274154873E-12	2.49401769496854E-13	1.4028849534198E-12	4.67628317806601E-13	-6.23504423742134E-13	1.09113274154873E-12	9.04081414426094E-13	6.23504423742134E-14	0	1.74581238647798E-12	-6.23504423742134E-14	7.17030087303454E-13	1.18465840511005E-12
0.01922	-6.23504423742134E-14	5.61153981367921E-13	2.18226548309747E-13	1.52758583816823E-12	4.98803538993707E-13	1.18465840511005E-12	-5.29978760180814E-13	1.71463716529087E-12	4.05277875432387E-13	-9.97607077987414E-13	1.37170973223269E-12	1.15348318392295E-12	-3.7410265424528E-13	1.55876105935534E-13	1.8393380500393E-12	-6.23504423742134E-13	4.98803538993707E-13	1.30935928985848E-12
0.01924	6.23504423742134E-14	2.18226548309747E-13	4.67628317806601E-13	1.4028849534198E-12	8.72906193238988E-13	1.21583362629716E-12	-9.35256635613201E-13	1.80816282885219E-12	6.54679644929241E-13	-1.12230796273584E-12	1.49641061698112E-12	1.21583362629716E-12	-5.29978760180814E-13	2.18226548309747E-13	1.77698760766508E-12	-1.24700884748427E-12	5.61153981367921E-13	1.27818406867137E-12
0.01926	2.49401769496854E-13	-1.24700884748427E-13	5.61153981367921E-13	1.30935928985848E-12	1.15348318392295E-12	1.15348318392295E-12	-7.17030087303454E-13	1.80816282885219E-12	8.72906193238988E-13	-8.72906193238988E-13	1.49641061698112E-12	1.12230796273584E-12	-3.42927433058174E-13	2.8057699068396E-13	1.71463716529087E-12	-1.90168849241351E-12	7.79380529677668E-13	1.12230796273584E-12
0.01928	2.8057699068396E-13	-3.7410265424528E-13	4.67628317806601E-13	1.27818406867137E-12	1.21583362629716E-12	9.35256635613201E-13	-1.55876105935534E-13	1.55876105935534E-12	1.12230796273584E-12	-3.11752211871067E-13	1.58993628054244E-12	6.85854866116347E-13	-9.35256635613201E-14	3.7410265424528E-13	1.62111150172955E-12	-2.338141589033E-12	1.05995752036163E-12	1.02878229917452E-12
0.0193	1.8705132712264E-13	-5.29978760180814E-13	3.7410265424528E-13	1.15348318392295E-12	1.15348318392295E-12	7.48205308490561E-13	3.11752211871067E-13	1.34053451104559E-12	1.18465840511005E-12	1.8705132712264E-13	1.49641061698112E-12	4.98803538993707E-13	9.35256635613201E-14	4.05277875432387E-13	1.34053451104559E-12	-2.3069663678459E-12	1.37170973223269E-12	9.35256635613201E-13
0.01932	1.8705132712264E-13	-7.48205308490561E-13	2.8057699068396E-13	1.09113274154873E-12	1.12230796273584E-12	5.29978760180814E-13	2.8057699068396E-13	1.15348318392295E-12	1.05995752036163E-12	8.10555750864774E-13	1.30935928985848E-12	3.11752211871067E-13	9.35256635613201E-14	4.36453096619494E-13	9.97607077987414E-13	-1.90168849241351E-12	1.24700884748427E-12	1.18465840511005E-12
0.01934	5.29978760180814E-13	-7.48205308490561E-13	9.35256635613201E-14	9.97607077987414E-13	1.05995752036163E-12	4.05277875432387E-13	-1.24700884748427E-13	9.97607077987414E-13	1.02878229917452E-12	1.21583362629716E-12	1.15348318392295E-12	1.8705132712264E-13	-6.23504423742134E-14	4.36453096619494E-13	8.41730972051881E-13	-1.24700884748427E-12	7.48205308490561E-13	1.15348318392295E-12
0.01936	1.15348318392295E-12	-5.92329202555027E-13	-1.55876105935534E-13	8.72906193238988E-13	9.97607077987414E-13	3.7410265424528E-13	-4.05277875432387E-13	9.04081414426094E-13	1.02878229917452E-12	1.55876105935534E-12	1.09113274154873E-12	1.55876105935534E-13	-3.11752211871067E-13	3.7410265424528E-13	9.04081414426094E-13	-7.79380529677668E-13	3.7410265424528E-13	1.24700884748427E-12
0.01938	1.77698760766508E-12	-9.35256635613201E-14	-9.35256635613201E-14	9.04081414426094E-13	9.04081414426094E-13	2.49401769496854E-13	-3.7410265424528E-13	9.97607077987414E-13	6.54679644929241E-13	1.55876105935534E-12	1.12230796273584E-12	6.23504423742134E-14	-3.7410265424528E-13	1.8705132712264E-13	1.05995752036163E-12	-4.05277875432387E-13	6.23504423742134E-14	1.02878229917452E-12
0.0194	2.08873981953615E-12	3.7410265424528E-13	0	9.04081414426094E-13	8.10555750864774E-13	3.42927433058174E-13	-2.18226548309747E-13	9.35256635613201E-13	4.05277875432387E-13	1.46523539579401E-12	1.05995752036163E-12	0	-2.8057699068396E-13	3.11752211871067E-14	1.15348318392295E-12	3.11752211871067E-14	3.11752211871067E-14	6.85854866116347E-13
0.01942	2.08873981953615E-12	6.85854866116347E-13	3.11752211871067E-14	8.41730972051881E-13	8.10555750864774E-13	3.11752211871067E-13	-2.18226548309747E-13	6.85854866116347E-13	2.18226548309747E-13	1.15348318392295E-12	8.10555750864774E-13	0	0	-2.18226548309747E-13	1.02878229917452E-12	3.42927433058174E-13	-6.23504423742134E-14	5.29978760180814E-13
0.01944	1.80816282885219E-12	7.17030087303454E-13	0	7.17030087303454E-13	6.23504423742134E-13	3.42927433058174E-13	6.23504423742134E-14	4.67628317806601E-13	2.8057699068396E-13	7.79380529677668E-13	5.29978760180814E-13	-1.8705132712264E-13	1.8705132712264E-13	-5.61153981367921E-13	9.04081414426094E-13	4.05277875432387E-13	6.23504423742134E-14	4.36453096619494E-13
0.01946	1.52758583816823E-12	6.23504423742134E-13	3.7410265424528E-13	5.92329202555027E-13	4.67628317806601E-13	4.98803538993707E-13	1.8705132712264E-13	1.8705132712264E-13	3.42927433058174E-13	6.23504423742134E-13	2.49401769496854E-13	-2.18226548309747E-13	4.98803538993707E-13	-8.10555750864774E-13	6.85854866116347E-13	3.7410265424528E-13	1.24700884748427E-13	4.36453096619494E-13
0.01948	1.46523539579401E-12	4.05277875432387E-13	8.41730972051881E-13	3.42927433058174E-13	1.55876105935534E-13	5.61153981367921E-13	2.8057699068396E-13	-9.35256635613201E-14	3.11752211871067E-13	6.23504423742134E-13	2.18226548309747E-13	-2.8057699068396E-13	8.72906193238988E-13	-8.72906193238988E-13	5.92329202555027E-13	1.55876105935534E-13	1.24700884748427E-13	4.98803538993707E-13
0.0195	1.4028849534198E-12	4.36453096619494E-13	1.12230796273584E-12	0	-1.24700884748427E-13	5.61153981367921E-13	2.8057699068396E-13	-3.11752211871067E-14	1.55876105935534E-13	6.54679644929241E-13	3.42927433058174E-13	-4.67628317806601E-13	1.09113274154873E-12	-7.17030087303454E-13	5.92329202555027E-13	2.49401769496854E-13	1.55876105935534E-13	3.7410265424528E-13
0.01952	1.30935928985848E-12	6.85854866116347E-13	1.21583362629716E-12	-4.67628317806601E-13	-4.05277875432387E-13	2.18226548309747E-13	0	2.49401769496854E-13	1.55876105935534E-13	5.61153981367921E-13	5.61153981367921E-13	-5.29978760180814E-13	1.24700884748427E-12	-3.7410265424528E-13	6.54679644929241E-13	4.98803538993707E-13	2.49401769496854E-13	2.49401769496854E-13
0.01954	1.02878229917452E-12	1.15348318392295E-12	1.09113274154873E-12	-7.17030087303454E-13	-4.67628317806601E-13	0	9.35256635613201E-14	6.85854866116347E-13	3.42927433058174E-13	4.98803538993707E-13	4.98803538993707E-13	-4.98803538993707E-13	1.21583362629716E-12	3.11752211871067E-14	9.97607077987414E-13	9.35256635613201E-13	2.49401769496854E-13	6.23504423742134E-14
0.01956	6.23504423742134E-13	1.52758583816823E-12	7.79380529677668E-13	-7.17030087303454E-13	-3.11752211871067E-13	-6.23504423742134E-14	5.61153981367921E-13	1.09113274154873E-12	5.61153981367921E-13	3.42927433058174E-13	5.61153981367921E-13	-3.7410265424528E-13	1.18465840511005E-12	5.92329202555027E-13	1.21583362629716E-12	1.09113274154873E-12	1.8705132712264E-13	6.23504423742134E-14
0.01958	1.8705132712264E-13	1.77698760766508E-12	3.7410265424528E-13	-1.55876105935534E-13	-1.55876105935534E-13	-3.11752211871067E-14	9.35256635613201E-13	1.15348318392295E-12	4.98803538993707E-13	1.55876105935534E-13	5.92329202555027E-13	3.11752211871067E-14	1.02878229917452E-12	1.02878229917452E-12	1.18465840511005E-12	1.05995752036163E-12	1.55876105935534E-13	-3.11752211871067E-14
0.0196	-3.11752211871067E-13	1.68346194410376E-12	9.35256635613201E-14	5.29978760180814E-13	-1.24700884748427E-13	1.8705132712264E-13	1.37170973223269E-12	9.04081414426094E-13	3.7410265424528E-13	9.35256635613201E-14	7.79380529677668E-13	4.67628317806601E-13	1.05995752036163E-12	1.21583362629716E-12	9.35256635613201E-13	9.66431856800308E-13	2.18226548309747E-13	-6.23504423742134E-14
0.01962	-9.66431856800308E-13	1.43406017460691E-12	0	6.23504423742134E-13	-1.24700884748427E-13	4.36453096619494E-13	1.68346194410376E-12	6.23504423742134E-13	2.8057699068396E-13	1.24700884748427E-13	9.97607077987414E-13	5.92329202555027E-13	1.12230796273584E-12	1.05995752036163E-12	5.61153981367921E-13	7.17030087303454E-13	1.55876105935534E-13	-1.24700884748427E-13
0.01964	-1.24700884748427E-12	9.97607077987414E-13	3.11752211871067E-14	3.11752211871067E-13	-2.8057699068396E-13	6.85854866116347E-13	1.8705132712264E-12	3.11752211871067E-14	0	2.18226548309747E-13	1.12230796273584E-12	4.36453096619494E-13	1.34053451104559E-12	7.17030087303454E-13	4.98803538993707E-13	4.98803538993707E-13	-1.55876105935534E-13	-6.23504423742134E-14
0.01966	-1.09113274154873E-12	5.29978760180814E-13	0	-9.35256635613201E-14	-3.42927433058174E-13	9.97607077987414E-13	1.8393380500393E-12	-6.54679644929241E-13	-1.55876105935534E-13	4.05277875432387E-13	1.24700884748427E-12	1.8705132712264E-13	1.52758583816823E-12	3.11752211871067E-13	4.98803538993707E-13	3.7410265424528E-13	-3.42927433058174E-13	1.8705132712264E-13
0.01968	-4.98803538993707E-13	6.23504423742134E-14	6.23504423742134E-14	-2.18226548309747E-13	-2.18226548309747E-13	1.4028849534198E-12	1.74581238647798E-12	-1.15348318392295E-12	-2.8057699068396E-13	6.85854866116347E-13	1.27818406867137E-12	-1.8705132712264E-13	1.49641061698112E-12	9.35256635613201E-14	6.23504423742134E-13	2.8057699068396E-13	-4.67628317806601E-13	2.8057699068396E-13
0.0197	1.8705132712264E-13	-1.24700884748427E-13	3.11752211871067E-14	-1.8705132712264E-13	1.55876105935534E-13	1.65228672291666E-12	1.46523539579401E-12	-1.27818406867137E-12	-2.49401769496854E-13	1.05995752036163E-12	1.30935928985848E-12	-6.85854866116347E-13	1.43406017460691E-12	2.49401769496854E-13	6.54679644929241E-13	1.55876105935534E-13	-4.98803538993707E-13	3.7410265424528E-13
0.01972	7.17030087303454E-13	-1.8705132712264E-13	3.11752211871067E-14	3.11752211871067E-14	4.36453096619494E-13	1.65228672291666E-12	1.30935928985848E-12	-9.97607077987414E-13	-6.23504423742134E-14	1.34053451104559E-12	1.24700884748427E-12	-1.05995752036163E-12	1.09113274154873E-12	4.05277875432387E-13	6.23504423742134E-13	1.24700884748427E-13	-2.8057699068396E-13	4.67628317806601E-13
0.01974	9.04081414426094E-13	6.23504423742134E-14	9.35256635613201E-14	4.36453096619494E-13	3.7410265424528E-13	1.37170973223269E-12	1.15348318392295E-12	-7.79380529677668E-13	2.8057699068396E-13	1.52758583816823E-12	1.02878229917452E-12	-1.21583362629716E-12	6.85854866116347E-13	6.85854866116347E-13	5.61153981367921E-13	2.18226548309747E-13	-1.55876105935534E-13	6.23504423742134E-13
0.01976	8.72906193238988E-13	2.18226548309747E-13	1.24700884748427E-13	9.35256635613201E-13	3.42927433058174E-13	9.97607077987414E-13	1.02878229917452E-12	-5.61153981367921E-13	5.92329202555027E-13	1.55876105935534E-12	5.61153981367921E-13	-1.02878229917452E-12	2.18226548309747E-13	8.72906193238988E-13	5.29978760180814E-13	3.42927433058174E-13	0	9.35256635613201E-13
0.01978	7.48205308490561E-13	4.05277875432387E-13	1.24700884748427E-13	1.18465840511005E-12	1.8705132712264E-13	8.72906193238988E-13	9.04081414426094E-13	-4.67628317806601E-13	9.35256635613201E-13	1.46523539579401E-12	6.23504423742134E-14	-9.66431856800308E-13	-1.8705132712264E-13	8.10555750864774E-13	4.05277875432387E-13	4.36453096619494E-13	-6.23504423742134E-14	1.15348318392295E-12
0.0198	6.54679644929241E-13	5.92329202555027E-13	3.11752211871067E-13	1.30935928985848E-12	3.11752211871067E-14	6.23504423742134E-13	7.79380529677668E-13	-1.55876105935534E-13	1.09113274154873E-12	1.43406017460691E-12	-4.05277875432387E-13	-9.04081414426094E-13	-3.11752211871067E-13	4.67628317806601E-13	1.24700884748427E-13	4.05277875432387E-13	0	1.49641061698112E-12
0.01982	4.67628317806601E-13	8.10555750864774E-13	6.85854866116347E-13	1.21583362629716E-12	-2.18226548309747E-13	2.49401769496854E-13	6.23504423742134E-13	9.35256635613201E-14	1.12230796273584E-12	1.34053451104559E-12	-8.10555750864774E-13	-9.04081414426094E-13	-4.05277875432387E-13	6.23504423742134E-14	-2.18226548309747E-13	5.29978760180814E-13	-1.55876105935534E-13	1.55876105935534E-12
0.01984	2.8057699068396E-13	1.09113274154873E-12	1.02878229917452E-12	6.23504423742134E-13	-4.36453096619494E-13	-9.35256635613201E-14	3.42927433058174E-13	3.7410265424528E-13	9.04081414426094E-13	1.02878229917452E-12	-1.05995752036163E-12	-8.72906193238988E-13	-3.7410265424528E-13	-1.55876105935534E-13	-1.24700884748427E-13	6.23504423742134E-13	-9.35256635613201E-14	1.4028849534198E-12
0.01986	2.8057699068396E-13	1.21583362629716E-12	1.12230796273584E-12	1.24700884748427E-13	-5.29978760180814E-13	-5.61153981367921E-13	9.35256635613201E-14	4.67628317806601E-13	6.85854866116347E-13	7.17030087303454E-13	-1.18465840511005E-12	-8.10555750864774E-13	-2.18226548309747E-13	-2.8057699068396E-13	3.11752211871067E-13	6.54679644929241E-13	1.55876105935534E-13	1.09113274154873E-12
0.01988	5.61153981367921E-13	1.15348318392295E-12	1.05995752036163E-12	6.23504423742134E-14	-3.11752211871067E-13	-6.54679644929241E-13	-9.35256635613201E-14	5.29978760180814E-13	4.67628317806601E-13	4.67628317806601E-13	-1.24700884748427E-12	-3.7410265424528E-13	3.11752211871067E-14	-2.8057699068396E-13	9.97607077987414E-13	5.61153981367921E-13	4.05277875432387E-13	5.61153981367921E-13
0.0199	7.48205308490561E-13	1.02878229917452E-12	6.23504423742134E-13	3.11752211871067E-13	1.8705132712264E-13	-6.23504423742134E-13	-6.23504423742134E-14	5.29978760180814E-13	4.67628317806601E-13	2.8057699068396E-13	-1.12230796273584E-12	6.23504423742134E-14	1.24700884748427E-13	-2.49401769496854E-13	1.52758583816823E-12	4.67628317806601E-13	6.23504423742134E-13	-1.24700884748427E-13
0.01992	1.02878229917452E-12	8.41730972051881E-13	1.24700884748427E-13	8.10555750864774E-13	5.29978760180814E-13	-5.61153981367921E-13	0	5.92329202555027E-13	4.67628317806601E-13	2.18226548309747E-13	-8.10555750864774E-13	5.29978760180814E-13	2.8057699068396E-13	-2.8057699068396E-13	1.74581238647798E-12	3.11752211871067E-13	9.35256635613201E-13	-7.17030087303454E-13
0.01994	1.24700884748427E-12	6.85854866116347E-13	-7.17030087303454E-13	1.46523539579401E-12	6.85854866116347E-13	-5.61153981367921E-13	-6.23504423742134E-14	8.41730972051881E-13	4.05277875432387E-13	3.11752211871067E-13	-6.54679644929241E-13	8.10555750864774E-13	3.7410265424528E-13	-2.8057699068396E-13	1.58993628054244E-12	-2.49401769496854E-13	1.09113274154873E-12	-1.24700884748427E-12
0.01996	1.21583362629716E-12	6.85854866116347E-13	-1.34053451104559E-12	1.99521415597483E-12	9.97607077987414E-13	-4.67628317806601E-13	-1.24700884748427E-13	1.09113274154873E-12	2.49401769496854E-13	3.42927433058174E-13	-6.54679644929241E-13	7.48205308490561E-13	4.05277875432387E-13	-3.42927433058174E-13	1.15348318392295E-12	-1.24700884748427E-12	1.18465840511005E-12	-1.4028849534198E-12
0.01998	1.15348318392295E-12	5.61153981367921E-13	-1.68346194410376E-12	2.21344070428458E-12	1.24700884748427E-12	-3.42927433058174E-13	-6.23504423742134E-14	1.24700884748427E-12	1.55876105935534E-13	3.11752211871067E-13	-5.29978760180814E-13	5.92329202555027E-13	4.05277875432387E-13	-2.49401769496854E-13	7.17030087303454E-13	-1.8393380500393E-12	9.97607077987414E-13	-1.30935928985848E-12
0.02	8.72906193238988E-13	3.42927433058174E-13	-1.49641061698112E-12	2.18226548309747E-12	1.46523539579401E-12	-3.11752211871067E-13	1.8705132712264E-13	1.12230796273584E-12	6.23504423742134E-14	1.24700884748427E-13	-4.36453096619494E-13	3.7410265424528E-13	1.8705132712264E-13	-2.8057699068396E-13	3.11752211871067E-13	-1.80816282885219E-12	9.04081414426094E-13	-1.15348318392295E-12
0.02002	5.92329202555027E-13	2.18226548309747E-13	-8.72906193238988E-13	1.93286371360062E-12	1.4028849534198E-12	-1.8705132712264E-13	6.54679644929241E-13	7.48205308490561E-13	-3.11752211871067E-14	-1.24700884748427E-13	-2.8057699068396E-13	1.24700884748427E-13	9.35256635613201E-14	-2.8057699068396E-13	-9.35256635613201E-14	-1.43406017460691E-12	9.97607077987414E-13	-1.05995752036163E-12
0.02004	4.67628317806601E-13	-3.11752211871067E-14	-2.8057699068396E-13	1.43406017460691E-12	1.12230796273584E-12	0	8.72906193238988E-13	4.36453096619494E-13	-1.55876105935534E-13	-9.35256635613201E-14	-1.55876105935534E-13	6.23504423742134E-14	0	-2.8057699068396E-13	-2.8057699068396E-13	-1.05995752036163E-12	6.54679644929241E-13	-9.66431856800308E-13
0.02006	6.23504423742134E-13	-2.49401769496854E-13	1.24700884748427E-13	7.79380529677668E-13	7.17030087303454E-13	6.23504423742134E-14	7.48205308490561E-13	2.49401769496854E-13	-1.8705132712264E-13	9.35256635613201E-14	1.24700884748427E-13	0	-3.11752211871067E-14	-9.35256635613201E-14	-2.49401769496854E-13	-6.23504423742134E-13	1.24700884748427E-13	-9.35256635613201E-13
0.02008	9.97607077987414E-13	-3.42927433058174E-13	3.7410265424528E-13	2.8057699068396E-13	4.67628317806601E-13	2.8057699068396E-13	2.8057699068396E-13	3.11752211871067E-13	-2.18226548309747E-13	3.7410265424528E-13	4.36453096619494E-13	-3.11752211871067E-14	-9.35256635613201E-14	2.8057699068396E-13	9.35256635613201E-14	-1.55876105935534E-13	-2.18226548309747E-13	-8.10555750864774E-13
0.0201	1.12230796273584E-12	-1.8705132712264E-13	3.11752211871067E-13	0	3.7410265424528E-13	4.98803538993707E-13	0	5.61153981367921E-13	-3.7410265424528E-13	6.85854866116347E-13	7.48205308490561E-13	1.24700884748427E-13	-3.11752211871067E-13	5.61153981367921E-13	4.98803538993707E-13	6.23504423742134E-14	-3.7410265424528E-13	-4.36453096619494E-13
0.02012	1.27818406867137E-12	-1.55876105935534E-13	1.8705132712264E-13	-1.24700884748427E-13	4.05277875432387E-13	6.23504423742134E-13	-1.24700884748427E-13	7.48205308490561E-13	-2.49401769496854E-13	8.10555750864774E-13	9.04081414426094E-13	6.23504423742134E-14	-6.23504423742134E-13	6.85854866116347E-13	6.85854866116347E-13	6.23504423742134E-14	-4.67628317806601E-13	6.23504423742134E-14
0.02014	1.24700884748427E-12	-6.23504423742134E-14	2.49401769496854E-13	-9.35256635613201E-14	4.67628317806601E-13	6.54679644929241E-13	9.35256635613201E-14	1.05995752036163E-12	9.35256635613201E-14	5.92329202555027E-13	1.09113274154873E-12	1.55876105935534E-13	-4.98803538993707E-13	6.54679644929241E-13	7.79380529677668E-13	-6.23504423742134E-14	-4.98803538993707E-13	5.61153981367921E-13
0.02016	1.21583362629716E-12	-2.18226548309747E-13	4.67628317806601E-13	-6.23504423742134E-14	7.17030087303454E-13	4.98803538993707E-13	3.42927433058174E-13	1.21583362629716E-12	4.36453096619494E-13	5.92329202555027E-13	1.18465840511005E-12	3.11752211871067E-13	-1.24700884748427E-13	5.92329202555027E-13	7.48205308490561E-13	-2.49401769496854E-13	-5.92329202555027E-13	8.72906193238988E-13
0.02018	1.15348318392295E-12	-5.61153981367921E-13	8.10555750864774E-13	-6.23504423742134E-14	8.41730972051881E-13	3.42927433058174E-13	5.61153981367921E-13	1.37170973223269E-12	3.11752211871067E-13	3.42927433058174E-13	1.30935928985848E-12	4.67628317806601E-13	2.8057699068396E-13	3.11752211871067E-13	5.29978760180814E-13	-2.49401769496854E-13	-5.29978760180814E-13	9.35256635613201E-13
0.0202	9.97607077987414E-13	-7.79380529677668E-13	1.09113274154873E-12	-9.35256635613201E-14	7.48205308490561E-13	3.11752211871067E-13	6.85854866116347E-13	1.55876105935534E-12	2.18226548309747E-13	1.24700884748427E-13	1.49641061698112E-12	5.61153981367921E-13	7.17030087303454E-13	6.23504423742134E-14	3.42927433058174E-13	-1.8705132712264E-13	-3.7410265424528E-13	9.66431856800308E-13
0.02022	8.41730972051881E-13	-8.41730972051881E-13	1.24700884748427E-12	-1.8705132712264E-13	4.36453096619494E-13	1.8705132712264E-13	6.23504423742134E-13	1.68346194410376E-12	5.29978760180814E-13	1.24700884748427E-13	1.55876105935534E-12	5.29978760180814E-13	1.05995752036163E-12	0	4.05277875432387E-13	6.23504423742134E-14	-2.18226548309747E-13	1.09113274154873E-12
0.02024	7.48205308490561E-13	-5.61153981367921E-13	1.09113274154873E-12	-2.18226548309747E-13	6.23504423742134E-14	1.8705132712264E-13	4.05277875432387E-13	1.52758583816823E-12	9.04081414426094E-13	1.8705132712264E-13	1.55876105935534E-12	4.36453096619494E-13	1.18465840511005E-12	-6.23504423742134E-14	7.17030087303454E-13	5.29978760180814E-13	-6.23504423742134E-14	1.15348318392295E-12
0.02026	6.54679644929241E-13	0	9.97607077987414E-13	-1.24700884748427E-13	0	4.36453096619494E-13	3.11752211871067E-14	1.27818406867137E-12	1.02878229917452E-12	3.7410265424528E-13	1.4028849534198E-12	5.92329202555027E-13	1.27818406867137E-12	-1.8705132712264E-13	1.12230796273584E-12	1.12230796273584E-12	-6.23504423742134E-14	1.18465840511005E-12
0.02028	4.98803538993707E-13	6.85854866116347E-13	9.66431856800308E-13	-3.11752211871067E-14	3.11752211871067E-14	5.61153981367921E-13	-1.8705132712264E-13	8.41730972051881E-13	1.02878229917452E-12	5.29978760180814E-13	1.21583362629716E-12	8.41730972051881E-13	1.27818406867137E-12	-4.67628317806601E-13	1.46523539579401E-12	1.18465840511005E-12	-6.23504423742134E-14	1.09113274154873E-12
0.0203	4.36453096619494E-13	1.30935928985848E-12	9.35256635613201E-13	-3.11752211871067E-14	1.8705132712264E-13	5.92329202555027E-13	-9.35256635613201E-14	3.7410265424528E-13	1.18465840511005E-12	6.23504423742134E-13	9.35256635613201E-13	1.21583362629716E-12	1.21583362629716E-12	-8.41730972051881E-13	1.74581238647798E-12	1.15348318392295E-12	3.11752211871067E-14	1.12230796273584E-12
0.02032	4.67628317806601E-13	1.93286371360062E-12	8.72906193238988E-13	1.55876105935534E-13	9.35256635613201E-14	6.54679644929241E-13	1.8705132712264E-13	-1.24700884748427E-13	1.12230796273584E-12	6.85854866116347E-13	8.72906193238988E-13	1.18465840511005E-12	1.21583362629716E-12	-1.21583362629716E-12	1.99521415597483E-12	8.72906193238988E-13	1.55876105935534E-13	7.48205308490561E-13
0.02034	4.36453096619494E-13	2.24461592547168E-12	6.85854866116347E-13	7.17030087303454E-13	-3.11752211871067E-14	6.54679644929241E-13	5.29978760180814E-13	-7.17030087303454E-13	9.97607077987414E-13	7.79380529677668E-13	7.48205308490561E-13	5.61153981367921E-13	1.21583362629716E-12	-1.05995752036163E-12	2.11991504072326E-12	6.23504423742134E-13	2.8057699068396E-13	9.35256635613201E-14
0.02036	3.42927433058174E-13	2.3069663678459E-12	6.23504423742134E-13	1.24700884748427E-12	6.23504423742134E-14	5.61153981367921E-13	8.41730972051881E-13	-1.27818406867137E-12	7.48205308490561E-13	8.10555750864774E-13	7.17030087303454E-13	1.55876105935534E-13	1.62111150172955E-12	-5.61153981367921E-13	1.8705132712264E-12	4.67628317806601E-13	4.67628317806601E-13	-3.7410265424528E-13
0.02038	1.8705132712264E-13	2.11991504072326E-12	5.61153981367921E-13	1.15348318392295E-12	1.55876105935534E-13	3.42927433058174E-13	1.12230796273584E-12	-1.65228672291666E-12	4.98803538993707E-13	6.85854866116347E-13	6.54679644929241E-13	1.24700884748427E-13	1.99521415597483E-12	2.49401769496854E-13	1.43406017460691E-12	3.7410265424528E-13	5.92329202555027E-13	-5.61153981367921E-13
0.0204	1.55876105935534E-13	1.93286371360062E-12	2.8057699068396E-13	6.54679644929241E-13	2.8057699068396E-13	1.55876105935534E-13	1.12230796273584E-12	-1.68346194410376E-12	2.49401769496854E-13	4.05277875432387E-13	4.98803538993707E-13	1.8705132712264E-13	2.08873981953615E-12	8.41730972051881E-13	9.35256635613201E-13	3.11752211871067E-13	8.10555750864774E-13	-3.11752211871067E-13
0.02042	3.11752211871067E-14	1.74581238647798E-12	0	-6.23504423742134E-14	3.7410265424528E-13	-1.55876105935534E-13	9.35256635613201E-13	-1.46523539579401E-12	1.8705132712264E-13	0	4.67628317806601E-13	1.8705132712264E-13	1.93286371360062E-12	1.18465840511005E-12	3.7410265424528E-13	1.24700884748427E-13	9.35256635613201E-13	1.24700884748427E-13
0.02044	6.23504423742134E-14	1.49641061698112E-12	-1.8705132712264E-13	-7.48205308490561E-13	3.7410265424528E-13	-4.98803538993707E-13	6.54679644929241E-13	-1.18465840511005E-12	2.18226548309747E-13	-4.05277875432387E-13	4.67628317806601E-13	3.11752211871067E-13	1.55876105935534E-12	1.27818406867137E-12	-1.8705132712264E-13	-3.11752211871067E-14	1.15348318392295E-12	5.92329202555027E-13
0.02046	1.24700884748427E-13	1.30935928985848E-12	-1.8705132712264E-13	-9.97607077987414E-13	4.98803538993707E-13	-8.41730972051881E-13	4.36453096619494E-13	-7.17030087303454E-13	3.11752211871067E-13	-7.17030087303454E-13	6.23504423742134E-13	3.7410265424528E-13	1.21583362629716E-12	1.43406017460691E-12	-6.23504423742134E-13	9.35256635613201E-14	1.18465840511005E-12	1.12230796273584E-12
0.02048	3.42927433058174E-13	1.30935928985848E-12	-1.55876105935534E-13	-1.18465840511005E-12	5.29978760180814E-13	-9.97607077987414E-13	4.05277875432387E-13	-1.8705132712264E-13	3.7410265424528E-13	-9.66431856800308E-13	6.54679644929241E-13	5.61153981367921E-13	9.04081414426094E-13	1.65228672291666E-12	-7.17030087303454E-13	1.8705132712264E-13	1.21583362629716E-12	1.68346194410376E-12
0.0205	5.29978760180814E-13	1.21583362629716E-12	-9.35256635613201E-14	-1.09113274154873E-12	8.10555750864774E-13	-7.48205308490561E-13	4.67628317806601E-13	1.8705132712264E-13	4.36453096619494E-13	-8.72906193238988E-13	6.85854866116347E-13	4.98803538993707E-13	7.79380529677668E-13	1.71463716529087E-12	-6.54679644929241E-13	2.49401769496854E-13	1.09113274154873E-12	2.18226548309747E-12
0.02052	7.17030087303454E-13	1.09113274154873E-12	-9.35256635613201E-14	-8.41730972051881E-13	9.04081414426094E-13	-2.8057699068396E-13	5.92329202555027E-13	4.67628317806601E-13	6.85854866116347E-13	-5.92329202555027E-13	4.05277875432387E-13	4.98803538993707E-13	8.72906193238988E-13	1.55876105935534E-12	-2.49401769496854E-13	1.8705132712264E-13	8.72906193238988E-13	2.46284247378143E-12
0.02054	8.10555750864774E-13	8.72906193238988E-13	6.23504423742134E-14	-7.48205308490561E-13	1.02878229917452E-12	2.18226548309747E-13	6.23504423742134E-13	7.48205308490561E-13	9.35256635613201E-13	-1.8705132712264E-13	6.23504423742134E-14	3.11752211871067E-13	9.66431856800308E-13	1.21583362629716E-12	2.49401769496854E-13	3.11752211871067E-14	7.79380529677668E-13	2.40049203140722E-12
0.02056	7.79380529677668E-13	7.17030087303454E-13	1.8705132712264E-13	-7.17030087303454E-13	9.97607077987414E-13	5.92329202555027E-13	5.92329202555027E-13	8.72906193238988E-13	1.21583362629716E-12	9.35256635613201E-14	-4.36453096619494E-13	1.24700884748427E-13	1.05995752036163E-12	8.41730972051881E-13	7.79380529677668E-13	-9.35256635613201E-14	6.85854866116347E-13	2.15109026191036E-12
0.02058	5.92329202555027E-13	6.23504423742134E-13	2.8057699068396E-13	-7.17030087303454E-13	1.02878229917452E-12	8.72906193238988E-13	4.05277875432387E-13	1.09113274154873E-12	1.52758583816823E-12	4.67628317806601E-13	-8.10555750864774E-13	3.11752211871067E-13	9.97607077987414E-13	4.67628317806601E-13	1.4028849534198E-12	-2.8057699068396E-13	7.48205308490561E-13	1.80816282885219E-12
0.0206	4.05277875432387E-13	6.85854866116347E-13	2.8057699068396E-13	-5.61153981367921E-13	1.15348318392295E-12	1.02878229917452E-12	3.7410265424528E-13	1.27818406867137E-12	1.65228672291666E-12	5.61153981367921E-13	-7.79380529677668E-13	6.85854866116347E-13	1.02878229917452E-12	3.11752211871067E-14	1.68346194410376E-12	-6.23504423742134E-13	9.35256635613201E-13	1.62111150172955E-12
0.02062	1.55876105935534E-13	1.02878229917452E-12	4.67628317806601E-13	-1.24700884748427E-13	1.24700884748427E-12	1.05995752036163E-12	4.36453096619494E-13	1.27818406867137E-12	1.55876105935534E-12	5.61153981367921E-13	-7.79380529677668E-13	9.97607077987414E-13	9.97607077987414E-13	-3.7410265424528E-13	1.90168849241351E-12	-8.72906193238988E-13	9.04081414426094E-13	1.55876105935534E-12
0.02064	-1.8705132712264E-13	1.30935928985848E-12	4.98803538993707E-13	3.7410265424528E-13	1.18465840511005E-12	1.05995752036163E-12	5.29978760180814E-13	1.49641061698112E-12	1.4028849534198E-12	5.92329202555027E-13	-6.23504423742134E-13	1.30935928985848E-12	1.15348318392295E-12	-7.17030087303454E-13	1.8393380500393E-12	-9.97607077987414E-13	9.04081414426094E-13	1.55876105935534E-12
0.02066	-2.8057699068396E-13	1.21583362629716E-12	7.48205308490561E-13	9.04081414426094E-13	8.72906193238988E-13	1.12230796273584E-12	5.92329202555027E-13	1.74581238647798E-12	1.21583362629716E-12	6.54679644929241E-13	-4.05277875432387E-13	1.37170973223269E-12	1.05995752036163E-12	-7.17030087303454E-13	1.71463716529087E-12	-1.12230796273584E-12	5.61153981367921E-13	1.49641061698112E-12
0.02068	-4.05277875432387E-13	8.72906193238988E-13	8.41730972051881E-13	1.37170973223269E-12	5.92329202555027E-13	1.21583362629716E-12	2.18226548309747E-13	1.8705132712264E-12	1.05995752036163E-12	7.17030087303454E-13	-2.49401769496854E-13	1.15348318392295E-12	9.35256635613201E-13	-4.36453096619494E-13	1.62111150172955E-12	-1.27818406867137E-12	1.55876105935534E-13	1.24700884748427E-12
0.0207	-4.67628317806601E-13	5.29978760180814E-13	7.17030087303454E-13	1.80816282885219E-12	4.67628317806601E-13	1.15348318392295E-12	-9.35256635613201E-14	1.58993628054244E-12	5.92329202555027E-13	5.92329202555027E-13	-1.24700884748427E-13	8.72906193238988E-13	7.17030087303454E-13	-2.8057699068396E-13	1.49641061698112E-12	-1.55876105935534E-12	-6.23504423742134E-14	1.15348318392295E-12
0.02072	-8.72906193238988E-13	2.49401769496854E-13	4.98803538993707E-13	2.02638937716194E-12	4.67628317806601E-13	1.09113274154873E-12	-3.11752211871067E-13	1.05995752036163E-12	2.18226548309747E-13	4.67628317806601E-13	0	4.36453096619494E-13	5.61153981367921E-13	-2.18226548309747E-13	1.34053451104559E-12	-1.52758583816823E-12	3.11752211871067E-14	9.04081414426094E-13
0.02074	-1.30935928985848E-12	1.55876105935534E-13	0	2.05756459834904E-12	5.29978760180814E-13	8.72906193238988E-13	-3.42927433058174E-13	5.92329202555027E-13	-2.49401769496854E-13	4.98803538993707E-13	-9.35256635613201E-14	1.8705132712264E-13	5.61153981367921E-13	-3.7410265424528E-13	8.41730972051881E-13	-9.35256635613201E-13	1.8705132712264E-13	5.61153981367921E-13
0.02076	-1.34053451104559E-12	1.8705132712264E-13	-2.49401769496854E-13	1.80816282885219E-12	4.67628317806601E-13	4.98803538993707E-13	-3.42927433058174E-13	2.49401769496854E-13	-6.54679644929241E-13	6.85854866116347E-13	6.23504423742134E-14	1.8705132712264E-13	5.29978760180814E-13	-2.8057699068396E-13	4.67628317806601E-13	-9.35256635613201E-14	-1.24700884748427E-13	9.35256635613201E-14
0.02078	-9.97607077987414E-13	2.8057699068396E-13	-4.67628317806601E-13	1.4028849534198E-12	2.8057699068396E-13	2.49401769496854E-13	-3.11752211871067E-14	2.18226548309747E-13	-9.35256635613201E-13	7.79380529677668E-13	1.55876105935534E-13	4.36453096619494E-13	2.18226548309747E-13	9.35256635613201E-14	1.24700884748427E-13	2.8057699068396E-13	-5.92329202555027E-13	-3.7410265424528E-13
0.0208	-5.29978760180814E-13	2.49401769496854E-13	-3.7410265424528E-13	1.09113274154873E-12	0	0	1.55876105935534E-13	1.55876105935534E-13	-7.17030087303454E-13	6.85854866116347E-13	2.18226548309747E-13	6.23504423742134E-13	-1.8705132712264E-13	4.05277875432387E-13	-1.55876105935534E-13	3.7410265424528E-13	-9.35256635613201E-13	-6.23504423742134E-13
0.02082	3.11752211871067E-14	2.18226548309747E-13	-9.35256635613201E-14	7.48205308490561E-13	-2.49401769496854E-13	-2.8057699068396E-13	3.42927433058174E-13	1.8705132712264E-13	-1.55876105935534E-13	4.67628317806601E-13	4.05277875432387E-13	6.54679644929241E-13	-5.92329202555027E-13	6.23504423742134E-13	-3.11752211871067E-13	5.92329202555027E-13	-1.12230796273584E-12	-7.79380529677668E-13
0.02084	5.29978760180814E-13	9.35256635613201E-14	1.24700884748427E-13	3.7410265424528E-13	-2.8057699068396E-13	-3.7410265424528E-13	2.8057699068396E-13	3.11752211871067E-13	9.35256635613201E-14	2.49401769496854E-13	5.29978760180814E-13	5.92329202555027E-13	-8.72906193238988E-13	8.72906193238988E-13	-3.7410265424528E-13	7.48205308490561E-13	-1.4028849534198E-12	-7.17030087303454E-13
0.02086	9.35256635613201E-13	9.35256635613201E-14	2.49401769496854E-13	3.11752211871067E-14	-1.8705132712264E-13	-4.98803538993707E-13	4.36453096619494E-13	2.8057699068396E-13	2.49401769496854E-13	-3.11752211871067E-14	7.79380529677668E-13	5.61153981367921E-13	-9.35256635613201E-13	9.66431856800308E-13	-3.11752211871067E-13	6.54679644929241E-13	-1.58993628054244E-12	-6.23504423742134E-13
0.02088	8.41730972051881E-13	1.8705132712264E-13	6.23504423742134E-13	3.11752211871067E-14	-1.8705132712264E-13	-4.98803538993707E-13	6.23504423742134E-13	2.49401769496854E-13	4.05277875432387E-13	-2.8057699068396E-13	9.97607077987414E-13	4.98803538993707E-13	-1.55876105935534E-13	1.02878229917452E-12	-9.35256635613201E-14	5.61153981367921E-13	-1.55876105935534E-12	-3.11752211871067E-13
0.0209	7.48205308490561E-13	2.49401769496854E-13	7.17030087303454E-13	3.11752211871067E-13	6.23504423742134E-14	-3.7410265424528E-13	1.02878229917452E-12	2.49401769496854E-13	4.98803538993707E-13	-1.8705132712264E-13	1.15348318392295E-12	5.29978760180814E-13	7.79380529677668E-13	9.97607077987414E-13	9.35256635613201E-14	3.42927433058174E-13	-1.24700884748427E-12	1.55876105935534E-13
0.02092	5.92329202555027E-13	3.42927433058174E-13	7.17030087303454E-13	5.61153981367921E-13	2.8057699068396E-13	-1.8705132712264E-13	1.34053451104559E-12	4.98803538993707E-13	3.42927433058174E-13	-1.55876105935534E-13	1.30935928985848E-12	2.8057699068396E-13	1.55876105935534E-12	9.35256635613201E-13	2.49401769496854E-13	2.8057699068396E-13	-1.05995752036163E-12	6.54679644929241E-13
0.02094	2.18226548309747E-13	6.23504423742134E-13	5.61153981367921E-13	7.48205308490561E-13	5.29978760180814E-13	3.11752211871067E-14	1.55876105935534E-12	8.10555750864774E-13	-3.11752211871067E-14	1.55876105935534E-13	1.27818406867137E-12	6.23504423742134E-14	1.93286371360062E-12	9.35256635613201E-13	4.67628317806601E-13	7.17030087303454E-13	-8.41730972051881E-13	1.12230796273584E-12
0.02096	-3.11752211871067E-14	8.10555750864774E-13	3.42927433058174E-13	7.17030087303454E-13	6.54679644929241E-13	6.23504423742134E-14	1.62111150172955E-12	1.15348318392295E-12	-1.55876105935534E-13	3.42927433058174E-13	9.04081414426094E-13	-6.23504423742134E-14	1.99521415597483E-12	8.72906193238988E-13	7.48205308490561E-13	1.12230796273584E-12	-6.23504423742134E-13	1.37170973223269E-12
0.02098	-1.55876105935534E-13	9.66431856800308E-13	-3.11752211871067E-14	3.7410265424528E-13	6.85854866116347E-13	6.23504423742134E-14	1.4028849534198E-12	1.55876105935534E-12	-2.49401769496854E-13	7.48205308490561E-13	7.48205308490561E-13	-9.35256635613201E-14	1.93286371360062E-12	9.66431856800308E-13	9.97607077987414E-13	1.21583362629716E-12	-8.41730972051881E-13	1.52758583816823E-12
0.021	-9.35256635613201E-14	1.09113274154873E-12	-2.8057699068396E-13	-3.11752211871067E-14	5.92329202555027E-13	6.23504423742134E-14	9.35256635613201E-13	1.8393380500393E-12	-4.05277875432387E-13	1.12230796273584E-12	6.23504423742134E-13	0	1.74581238647798E-12	1.09113274154873E-12	1.09113274154873E-12	1.12230796273584E-12	-7.48205308490561E-13	1.37170973223269E-12
0.02102	2.49401769496854E-13	1.34053451104559E-12	-5.61153981367921E-13	-1.55876105935534E-13	4.05277875432387E-13	9.35256635613201E-14	4.05277875432387E-13	1.99521415597483E-12	-4.98803538993707E-13	1.34053451104559E-12	7.79380529677668E-13	3.11752211871067E-13	1.58993628054244E-12	9.35256635613201E-13	1.15348318392295E-12	8.41730972051881E-13	-4.67628317806601E-13	1.02878229917452E-12
0.02104	5.61153981367921E-13	1.71463716529087E-12	-6.54679644929241E-13	6.23504423742134E-14	-2.18226548309747E-13	1.24700884748427E-13	-6.23504423742134E-14	1.90168849241351E-12	-4.98803538993707E-13	1.21583362629716E-12	9.35256635613201E-13	6.54679644929241E-13	1.34053451104559E-12	8.41730972051881E-13	1.24700884748427E-12	4.36453096619494E-13	-2.49401769496854E-13	4.98803538993707E-13
0.02106	1.02878229917452E-12	2.18226548309747E-12	-5.92329202555027E-13	5.29978760180814E-13	-9.04081414426094E-13	1.8705132712264E-13	-3.42927433058174E-13	1.80816282885219E-12	-3.7410265424528E-13	1.02878229917452E-12	1.02878229917452E-12	6.54679644929241E-13	1.02878229917452E-12	7.17030087303454E-13	1.12230796273584E-12	3.11752211871067E-14	3.11752211871067E-14	1.24700884748427E-13
0.02108	1.30935928985848E-12	2.40049203140722E-12	-5.92329202555027E-13	9.35256635613201E-13	-1.21583362629716E-12	3.11752211871067E-13	-3.11752211871067E-13	1.43406017460691E-12	-4.98803538993707E-13	8.10555750864774E-13	9.97607077987414E-13	3.42927433058174E-13	9.04081414426094E-13	5.61153981367921E-13	9.35256635613201E-13	-2.49401769496854E-13	3.42927433058174E-13	0
0.0211	1.4028849534198E-12	2.27579114665879E-12	-4.05277875432387E-13	1.27818406867137E-12	-1.09113274154873E-12	4.05277875432387E-13	-3.11752211871067E-13	1.12230796273584E-12	-7.79380529677668E-13	6.54679644929241E-13	6.23504423742134E-13	9.35256635613201E-14	1.05995752036163E-12	3.11752211871067E-13	6.85854866116347E-13	-4.05277875432387E-13	4.36453096619494E-13	1.8705132712264E-13
0.02112	1.21583362629716E-12	1.90168849241351E-12	-3.7410265424528E-13	1.80816282885219E-12	-7.48205308490561E-13	5.61153981367921E-13	-2.49401769496854E-13	8.10555750864774E-13	-7.48205308490561E-13	5.29978760180814E-13	3.11752211871067E-13	1.8705132712264E-13	9.04081414426094E-13	1.55876105935534E-13	4.98803538993707E-13	-3.7410265424528E-13	5.61153981367921E-13	5.92329202555027E-13
0.02114	1.09113274154873E-12	1.65228672291666E-12	-6.23504423742134E-14	2.08873981953615E-12	-4.67628317806601E-13	6.23504423742134E-13	-1.55876105935534E-13	3.11752211871067E-13	-3.11752211871067E-13	5.92329202555027E-13	1.55876105935534E-13	3.11752211871067E-13	7.48205308490561E-13	1.55876105935534E-13	4.36453096619494E-13	-1.8705132712264E-13	5.92329202555027E-13	1.09113274154873E-12
0.02116	1.05995752036163E-12	1.49641061698112E-12	9.35256635613201E-14	2.18226548309747E-12	-1.24700884748427E-13	6.85854866116347E-13	-6.23504423742134E-14	-2.49401769496854E-13	3.11752211871067E-13	5.92329202555027E-13	1.24700884748427E-13	3.7410265424528E-13	5.29978760180814E-13	2.49401769496854E-13	4.05277875432387E-13	1.8705132712264E-13	4.36453096619494E-13	1.27818406867137E-12
0.02118	1.15348318392295E-12	1.65228672291666E-12	2.18226548309747E-13	2.05756459834904E-12	4.67628317806601E-13	9.35256635613201E-13	1.24700884748427E-13	-4.67628317806601E-13	6.85854866116347E-13	5.92329202555027E-13	2.8057699068396E-13	4.05277875432387E-13	2.8057699068396E-13	5.29978760180814E-13	2.49401769496854E-13	3.42927433058174E-13	2.18226548309747E-13	1.30935928985848E-12
0.0212	1.21583362629716E-12	1.99521415597483E-12	0	1.80816282885219E-12	8.41730972051881E-13	1.15348318392295E-12	2.49401769496854E-13	-4.05277875432387E-13	9.97607077987414E-13	5.29978760180814E-13	6.23504423742134E-13	3.42927433058174E-13	3.11752211871067E-14	5.92329202555027E-13	6.23504423742134E-14	3.11752211871067E-13	6.23504423742134E-14	1.21583362629716E-12
0.02122	1.52758583816823E-12	2.02638937716194E-12	-1.8705132712264E-13	1.65228672291666E-12	8.72906193238988E-13	1.34053451104559E-12	2.18226548309747E-13	-1.8705132712264E-13	1.09113274154873E-12	4.36453096619494E-13	7.79380529677668E-13	6.23504423742134E-14	-9.35256635613201E-14	5.92329202555027E-13	-1.24700884748427E-13	3.11752211871067E-13	2.49401769496854E-13	1.02878229917452E-12
0.02124	1.71463716529087E-12	1.90168849241351E-12	-2.49401769496854E-13	1.43406017460691E-12	1.05995752036163E-12	1.34053451104559E-12	1.8705132712264E-13	-1.24700884748427E-13	8.72906193238988E-13	5.29978760180814E-13	9.97607077987414E-13	-5.29978760180814E-13	0	7.48205308490561E-13	-2.8057699068396E-13	3.42927433058174E-13	5.29978760180814E-13	8.41730972051881E-13
0.02126	1.8393380500393E-12	1.46523539579401E-12	-4.05277875432387E-13	9.66431856800308E-13	1.12230796273584E-12	1.21583362629716E-12	1.24700884748427E-13	1.24700884748427E-13	7.48205308490561E-13	5.92329202555027E-13	1.09113274154873E-12	-1.18465840511005E-12	2.8057699068396E-13	1.4028849534198E-12	-3.42927433058174E-13	3.7410265424528E-13	7.17030087303454E-13	5.92329202555027E-13
0.02128	1.8705132712264E-12	8.41730972051881E-13	-3.11752211871067E-13	4.05277875432387E-13	1.02878229917452E-12	8.10555750864774E-13	2.8057699068396E-13	2.18226548309747E-13	6.23504423742134E-13	7.48205308490561E-13	1.05995752036163E-12	-1.4028849534198E-12	7.79380529677668E-13	1.99521415597483E-12	-1.24700884748427E-13	3.7410265424528E-13	9.35256635613201E-13	3.42927433058174E-13
0.0213	1.80816282885219E-12	2.49401769496854E-13	-1.55876105935534E-13	-2.18226548309747E-13	1.15348318392295E-12	2.8057699068396E-13	5.29978760180814E-13	2.49401769496854E-13	7.48205308490561E-13	5.61153981367921E-13	9.66431856800308E-13	-1.15348318392295E-12	1.37170973223269E-12	2.08873981953615E-12	3.42927433058174E-13	1.55876105935534E-13	1.02878229917452E-12	3.11752211871067E-13
0.02132	1.52758583816823E-12	-2.49401769496854E-13	1.24700884748427E-13	-5.92329202555027E-13	1.62111150172955E-12	-2.8057699068396E-13	8.72906193238988E-13	1.55876105935534E-13	8.41730972051881E-13	2.18226548309747E-13	6.54679644929241E-13	-5.92329202555027E-13	1.71463716529087E-12	1.8705132712264E-12	8.72906193238988E-13	-1.24700884748427E-13	6.23504423742134E-13	4.05277875432387E-13
0.02134	1.12230796273584E-12	-6.85854866116347E-13	3.7410265424528E-13	-4.36453096619494E-13	1.96403893478772E-12	-7.17030087303454E-13	1.05995752036163E-12	1.24700884748427E-13	1.15348318392295E-12	-2.18226548309747E-13	3.7410265424528E-13	1.24700884748427E-13	1.8393380500393E-12	1.58993628054244E-12	1.37170973223269E-12	-4.98803538993707E-13	4.36453096619494E-13	4.98803538993707E-13
0.02136	6.85854866116347E-13	-8.41730972051881E-13	4.98803538993707E-13	-6.23504423742134E-14	1.96403893478772E-12	-1.05995752036163E-12	1.02878229917452E-12	1.55876105935534E-13	1.4028849534198E-12	-6.23504423742134E-13	2.18226548309747E-13	8.10555750864774E-13	1.65228672291666E-12	1.21583362629716E-12	1.68346194410376E-12	-9.66431856800308E-13	2.49401769496854E-13	4.36453096619494E-13
0.02138	2.49401769496854E-13	-6.85854866116347E-13	6.54679644929241E-13	1.55876105935534E-13	1.93286371360062E-12	-1.05995752036163E-12	6.85854866116347E-13	3.42927433058174E-13	1.74581238647798E-12	-9.35256635613201E-13	2.49401769496854E-13	1.24700884748427E-12	1.43406017460691E-12	8.72906193238988E-13	1.68346194410376E-12	-1.37170973223269E-12	9.35256635613201E-14	0
0.0214	1.55876105935534E-13	-3.42927433058174E-13	8.10555750864774E-13	4.05277875432387E-13	1.71463716529087E-12	-1.12230796273584E-12	1.55876105935534E-13	7.17030087303454E-13	1.80816282885219E-12	-1.09113274154873E-12	3.42927433058174E-13	1.49641061698112E-12	1.27818406867137E-12	7.17030087303454E-13	1.74581238647798E-12	-1.74581238647798E-12	-3.11752211871067E-14	-6.54679644929241E-13
0.02142	1.8705132712264E-13	1.24700884748427E-13	7.17030087303454E-13	5.92329202555027E-13	1.43406017460691E-12	-7.79380529677668E-13	-2.18226548309747E-13	9.97607077987414E-13	1.80816282885219E-12	-1.05995752036163E-12	3.42927433058174E-13	1.46523539579401E-12	9.04081414426094E-13	7.48205308490561E-13	1.68346194410376E-12	-1.96403893478772E-12	-1.24700884748427E-13	-1.21583362629716E-12
0.02144	3.7410265424528E-13	4.67628317806601E-13	4.98803538993707E-13	8.41730972051881E-13	1.18465840511005E-12	-1.24700884748427E-13	-4.36453096619494E-13	8.72906193238988E-13	1.58993628054244E-12	-5.92329202555027E-13	3.7410265424528E-13	1.4028849534198E-12	5.29978760180814E-13	9.04081414426094E-13	1.65228672291666E-12	-1.58993628054244E-12	-9.35256635613201E-14	-1.62111150172955E-12
0.02146	5.29978760180814E-13	7.17030087303454E-13	3.11752211871067E-14	9.35256635613201E-13	8.72906193238988E-13	4.36453096619494E-13	-6.54679644929241E-13	6.85854866116347E-13	1.34053451104559E-12	1.24700884748427E-13	1.24700884748427E-13	1.43406017460691E-12	3.11752211871067E-14	9.35256635613201E-13	1.34053451104559E-12	-7.48205308490561E-13	1.24700884748427E-13	-1.65228672291666E-12
0.02148	5.29978760180814E-13	9.35256635613201E-13	-6.54679644929241E-13	1.09113274154873E-12	8.41730972051881E-13	7.48205308490561E-13	-5.92329202555027E-13	4.05277875432387E-13	1.12230796273584E-12	8.41730972051881E-13	-3.11752211871067E-14	1.49641061698112E-12	-4.05277875432387E-13	7.17030087303454E-13	1.05995752036163E-12	3.11752211871067E-14	4.36453096619494E-13	-1.58993628054244E-12
0.0215	6.54679644929241E-13	1.12230796273584E-12	-1.09113274154873E-12	1.27818406867137E-12	1.02878229917452E-12	8.10555750864774E-13	-4.05277875432387E-13	3.42927433058174E-13	9.04081414426094E-13	1.34053451104559E-12	-6.23504423742134E-14	1.65228672291666E-12	-5.92329202555027E-13	4.36453096619494E-13	6.85854866116347E-13	6.54679644929241E-13	4.36453096619494E-13	-1.37170973223269E-12
0.02152	6.54679644929241E-13	1.12230796273584E-12	-1.30935928985848E-12	1.37170973223269E-12	1.24700884748427E-12	6.54679644929241E-13	-1.55876105935534E-13	3.11752211871067E-13	9.04081414426094E-13	1.4028849534198E-12	-1.24700884748427E-13	1.93286371360062E-12	-3.7410265424528E-13	1.24700884748427E-13	4.05277875432387E-13	1.12230796273584E-12	1.8705132712264E-13	-9.97607077987414E-13
0.02154	5.61153981367921E-13	9.66431856800308E-13	-1.30935928985848E-12	1.21583362629716E-12	1.37170973223269E-12	4.05277875432387E-13	-3.11752211871067E-14	4.05277875432387E-13	1.30935928985848E-12	9.35256635613201E-13	0	2.02638937716194E-12	-3.42927433058174E-13	-2.8057699068396E-13	3.11752211871067E-13	1.30935928985848E-12	9.35256635613201E-14	-4.36453096619494E-13
0.02156	2.49401769496854E-13	6.85854866116347E-13	-1.09113274154873E-12	1.05995752036163E-12	1.52758583816823E-12	2.49401769496854E-13	6.23504423742134E-14	5.29978760180814E-13	1.68346194410376E-12	4.05277875432387E-13	3.7410265424528E-13	2.18226548309747E-12	-4.67628317806601E-13	-7.79380529677668E-13	2.18226548309747E-13	1.30935928985848E-12	9.35256635613201E-14	1.24700884748427E-13
0.02158	0	4.67628317806601E-13	-1.12230796273584E-12	7.48205308490561E-13	1.58993628054244E-12	6.23504423742134E-14	0	6.23504423742134E-13	1.52758583816823E-12	6.23504423742134E-14	1.02878229917452E-12	2.11991504072326E-12	-6.23504423742134E-13	-8.41730972051881E-13	3.7410265424528E-13	1.18465840511005E-12	-9.35256635613201E-14	6.23504423742134E-13
0.0216	-2.8057699068396E-13	4.36453096619494E-13	-1.12230796273584E-12	4.98803538993707E-13	1.58993628054244E-12	0	-1.24700884748427E-13	6.85854866116347E-13	1.18465840511005E-12	1.24700884748427E-13	1.62111150172955E-12	1.99521415597483E-12	3.11752211871067E-14	-4.05277875432387E-13	5.92329202555027E-13	9.97607077987414E-13	-4.36453096619494E-13	1.02878229917452E-12
0.02162	-5.92329202555027E-13	5.29978760180814E-13	-1.15348318392295E-12	3.7410265424528E-13	1.52758583816823E-12	-1.55876105935534E-13	-1.24700884748427E-13	6.85854866116347E-13	1.05995752036163E-12	4.67628317806601E-13	1.74581238647798E-12	1.8393380500393E-12	6.85854866116347E-13	4.05277875432387E-13	7.48205308490561E-13	9.04081414426094E-13	-7.48205308490561E-13	1.18465840511005E-12
0.02164	-6.54679644929241E-13	6.23504423742134E-13	-1.05995752036163E-12	3.7410265424528E-13	1.37170973223269E-12	-1.8705132712264E-13	3.11752211871067E-14	8.10555750864774E-13	1.12230796273584E-12	8.72906193238988E-13	1.43406017460691E-12	1.8705132712264E-12	1.27818406867137E-12	1.02878229917452E-12	8.72906193238988E-13	1.09113274154873E-12	-9.04081414426094E-13	1.15348318392295E-12
0.02166	-4.67628317806601E-13	7.48205308490561E-13	-8.41730972051881E-13	4.98803538993707E-13	1.18465840511005E-12	-3.11752211871067E-13	1.8705132712264E-13	9.97607077987414E-13	9.66431856800308E-13	1.27818406867137E-12	7.17030087303454E-13	1.71463716529087E-12	1.71463716529087E-12	1.58993628054244E-12	8.72906193238988E-13	1.4028849534198E-12	-8.72906193238988E-13	9.97607077987414E-13
0.02168	-1.55876105935534E-13	6.23504423742134E-13	-4.98803538993707E-13	5.29978760180814E-13	1.12230796273584E-12	-4.36453096619494E-13	4.05277875432387E-13	9.97607077987414E-13	6.85854866116347E-13	1.43406017460691E-12	3.11752211871067E-14	1.52758583816823E-12	1.90168849241351E-12	1.68346194410376E-12	7.79380529677668E-13	1.65228672291666E-12	-8.72906193238988E-13	1.02878229917452E-12
0.0217	3.11752211871067E-13	5.61153981367921E-13	-9.35256635613201E-14	3.7410265424528E-13	1.05995752036163E-12	-6.23504423742134E-13	7.17030087303454E-13	7.48205308490561E-13	3.42927433058174E-13	1.30935928985848E-12	-4.05277875432387E-13	1.09113274154873E-12	1.77698760766508E-12	1.43406017460691E-12	6.54679644929241E-13	1.4028849534198E-12	-9.04081414426094E-13	9.66431856800308E-13
0.02172	5.92329202555027E-13	6.23504423742134E-13	3.42927433058174E-13	1.8705132712264E-13	9.66431856800308E-13	-7.17030087303454E-13	8.72906193238988E-13	6.23504423742134E-13	-2.49401769496854E-13	1.18465840511005E-12	-4.36453096619494E-13	6.23504423742134E-13	1.15348318392295E-12	1.24700884748427E-12	7.17030087303454E-13	1.02878229917452E-12	-9.35256635613201E-13	8.41730972051881E-13
0.02174	8.72906193238988E-13	6.54679644929241E-13	5.92329202555027E-13	1.24700884748427E-13	9.04081414426094E-13	-6.54679644929241E-13	7.17030087303454E-13	5.92329202555027E-13	-7.79380529677668E-13	1.05995752036163E-12	3.11752211871067E-14	6.23504423742134E-14	5.29978760180814E-13	1.05995752036163E-12	7.48205308490561E-13	5.92329202555027E-13	-3.11752211871067E-13	4.98803538993707E-13
0.02176	7.79380529677668E-13	7.48205308490561E-13	8.10555750864774E-13	1.55876105935534E-13	7.17030087303454E-13	-4.36453096619494E-13	6.23504423742134E-13	7.17030087303454E-13	-1.12230796273584E-12	8.10555750864774E-13	4.05277875432387E-13	-3.7410265424528E-13	-1.24700884748427E-13	1.09113274154873E-12	5.61153981367921E-13	2.8057699068396E-13	2.8057699068396E-13	9.35256635613201E-14
0.02178	6.23504423742134E-13	8.72906193238988E-13	9.04081414426094E-13	1.55876105935534E-13	4.36453096619494E-13	-6.23504423742134E-14	4.98803538993707E-13	8.10555750864774E-13	-1.24700884748427E-12	4.67628317806601E-13	6.85854866116347E-13	-5.92329202555027E-13	-4.36453096619494E-13	1.05995752036163E-12	4.98803538993707E-13	9.35256635613201E-14	8.41730972051881E-13	-3.42927433058174E-13
0.0218	3.11752211871067E-13	1.02878229917452E-12	1.05995752036163E-12	0	-1.8705132712264E-13	4.05277875432387E-13	4.36453096619494E-13	9.04081414426094E-13	-9.97607077987414E-13	3.11752211871067E-14	9.04081414426094E-13	-6.85854866116347E-13	-5.61153981367921E-13	1.12230796273584E-12	4.36453096619494E-13	6.23504423742134E-14	1.34053451104559E-12	-5.92329202555027E-13
0.02182	9.35256635613201E-14	1.02878229917452E-12	1.21583362629716E-12	-2.18226548309747E-13	-7.48205308490561E-13	6.85854866116347E-13	3.42927433058174E-13	7.79380529677668E-13	-2.8057699068396E-13	-2.49401769496854E-13	9.97607077987414E-13	-6.85854866116347E-13	-5.61153981367921E-13	9.97607077987414E-13	4.05277875432387E-13	3.11752211871067E-14	1.49641061698112E-12	-5.92329202555027E-13
0.02184	-6.23504423742134E-14	1.05995752036163E-12	1.24700884748427E-12	-2.49401769496854E-13	-5.92329202555027E-13	6.85854866116347E-13	4.36453096619494E-13	5.92329202555027E-13	4.05277875432387E-13	-4.36453096619494E-13	1.09113274154873E-12	-5.61153981367921E-13	-1.24700884748427E-13	8.10555750864774E-13	4.36453096619494E-13	3.11752211871067E-14	1.55876105935534E-12	-2.8057699068396E-13
0.02186	-3.11752211871067E-14	8.72906193238988E-13	1.05995752036163E-12	-1.55876105935534E-13	-3.11752211871067E-14	5.61153981367921E-13	3.7410265424528E-13	2.8057699068396E-13	9.35256635613201E-13	-4.98803538993707E-13	1.24700884748427E-12	-3.11752211871067E-13	3.7410265424528E-13	5.92329202555027E-13	2.8057699068396E-13	-6.23504423742134E-14	1.4028849534198E-12	3.11752211871067E-14
0.02188	2.49401769496854E-13	6.85854866116347E-13	7.79380529677668E-13	1.8705132712264E-13	5.29978760180814E-13	3.7410265424528E-13	3.11752211871067E-13	-1.55876105935534E-13	1.34053451104559E-12	-4.36453096619494E-13	1.27818406867137E-12	-9.35256635613201E-14	6.23504423742134E-13	5.29978760180814E-13	3.11752211871067E-14	-1.8705132712264E-13	1.12230796273584E-12	2.49401769496854E-13
0.0219	5.92329202555027E-13	4.98803538993707E-13	5.29978760180814E-13	5.29978760180814E-13	8.72906193238988E-13	4.05277875432387E-13	3.42927433058174E-13	-5.92329202555027E-13	1.55876105935534E-12	-1.24700884748427E-13	1.15348318392295E-12	1.8705132712264E-13	7.17030087303454E-13	4.98803538993707E-13	-3.11752211871067E-13	-4.05277875432387E-13	8.72906193238988E-13	2.49401769496854E-13
0.02192	8.41730972051881E-13	2.18226548309747E-13	4.98803538993707E-13	6.54679644929241E-13	1.15348318392295E-12	4.36453096619494E-13	3.7410265424528E-13	-4.36453096619494E-13	1.62111150172955E-12	3.11752211871067E-13	1.02878229917452E-12	9.35256635613201E-14	6.54679644929241E-13	7.48205308490561E-13	-6.23504423742134E-13	-6.23504423742134E-13	7.17030087303454E-13	3.11752211871067E-13
0.02194	8.10555750864774E-13	6.23504423742134E-14	6.54679644929241E-13	6.54679644929241E-13	1.37170973223269E-12	5.92329202555027E-13	5.29978760180814E-13	1.55876105935534E-13	1.4028849534198E-12	7.48205308490561E-13	9.04081414426094E-13	-6.23504423742134E-14	5.61153981367921E-13	8.41730972051881E-13	-6.23504423742134E-13	-7.48205308490561E-13	5.92329202555027E-13	2.8057699068396E-13
0.02196	5.29978760180814E-13	0	7.48205308490561E-13	3.42927433058174E-13	1.27818406867137E-12	6.85854866116347E-13	6.23504423742134E-13	5.29978760180814E-13	1.09113274154873E-12	8.10555750864774E-13	8.72906193238988E-13	-1.8705132712264E-13	7.17030087303454E-13	7.79380529677668E-13	-4.05277875432387E-13	-6.85854866116347E-13	6.54679644929241E-13	3.11752211871067E-14
0.02198	1.55876105935534E-13	9.35256635613201E-14	1.02878229917452E-12	1.55876105935534E-13	9.35256635613201E-13	7.48205308490561E-13	7.48205308490561E-13	7.17030087303454E-13	8.10555750864774E-13	8.10555750864774E-13	8.10555750864774E-13	-3.11752211871067E-14	8.10555750864774E-13	6.23504423742134E-13	-1.24700884748427E-13	-4.05277875432387E-13	9.04081414426094E-13	-1.24700884748427E-13
0.022	-4.67628317806601E-13	1.24700884748427E-13	1.34053451104559E-12	2.8057699068396E-13	7.48205308490561E-13	6.54679644929241E-13	8.10555750864774E-13	9.35256635613201E-13	5.29978760180814E-13	5.29978760180814E-13	5.61153981367921E-13	1.8705132712264E-13	8.41730972051881E-13	6.23504423742134E-13	4.05277875432387E-13	-1.8705132712264E-13	1.18465840511005E-12	0
0.02202	-9.97607077987414E-13	3.7410265424528E-13	1.43406017460691E-12	4.05277875432387E-13	6.23504423742134E-13	5.29978760180814E-13	8.10555750864774E-13	1.09113274154873E-12	4.36453096619494E-13	2.18226548309747E-13	2.18226548309747E-13	6.54679644929241E-13	8.41730972051881E-13	6.54679644929241E-13	9.66431856800308E-13	6.23504423742134E-14	1.02878229917452E-12	4.36453096619494E-13
0.02204	-1.4028849534198E-12	4.98803538993707E-13	1.27818406867137E-12	3.7410265424528E-13	6.85854866116347E-13	2.8057699068396E-13	6.54679644929241E-13	9.35256635613201E-13	4.36453096619494E-13	3.11752211871067E-14	-1.8705132712264E-13	9.97607077987414E-13	8.10555750864774E-13	7.17030087303454E-13	1.55876105935534E-12	2.18226548309747E-13	7.48205308490561E-13	1.05995752036163E-12
0.02206	-1.49641061698112E-12	4.05277875432387E-13	9.04081414426094E-13	4.98803538993707E-13	1.18465840511005E-12	3.11752211871067E-14	2.8057699068396E-13	4.98803538993707E-13	7.17030087303454E-13	3.11752211871067E-14	-3.7410265424528E-13	1.30935928985848E-12	8.10555750864774E-13	6.23504423742134E-13	1.8705132712264E-12	1.55876105935534E-13	2.49401769496854E-13	1.27818406867137E-12
0.02208	-1.65228672291666E-12	4.05277875432387E-13	4.05277875432387E-13	3.7410265424528E-13	1.37170973223269E-12	0	-1.8705132712264E-13	6.23504423742134E-14	1.05995752036163E-12	1.8705132712264E-13	-4.98803538993707E-13	1.55876105935534E-12	5.61153981367921E-13	3.7410265424528E-13	2.02638937716194E-12	-3.11752211871067E-14	-1.55876105935534E-13	1.15348318392295E-12
0.0221	-1.43406017460691E-12	6.85854866116347E-13	-1.55876105935534E-13	2.8057699068396E-13	1.30935928985848E-12	-3.11752211871067E-14	-4.98803538993707E-13	-6.23504423742134E-14	1.49641061698112E-12	5.29978760180814E-13	-4.67628317806601E-13	1.49641061698112E-12	3.7410265424528E-13	3.11752211871067E-14	1.8705132712264E-12	-2.18226548309747E-13	-3.42927433058174E-13	9.66431856800308E-13
0.02212	-1.05995752036163E-12	9.97607077987414E-13	-7.79380529677668E-13	2.8057699068396E-13	1.15348318392295E-12	1.55876105935534E-13	-6.85854866116347E-13	3.11752211871067E-14	1.68346194410376E-12	5.29978760180814E-13	-1.24700884748427E-13	1.21583362629716E-12	3.7410265424528E-13	-1.55876105935534E-13	1.55876105935534E-12	-2.8057699068396E-13	-4.98803538993707E-13	9.04081414426094E-13
0.02214	-4.98803538993707E-13	1.21583362629716E-12	-1.18465840511005E-12	3.11752211871067E-13	6.54679644929241E-13	2.49401769496854E-13	-8.10555750864774E-13	3.11752211871067E-13	1.58993628054244E-12	4.05277875432387E-13	9.35256635613201E-14	8.72906193238988E-13	6.54679644929241E-13	-1.55876105935534E-13	1.12230796273584E-12	-1.8705132712264E-13	-5.92329202555027E-13	1.02878229917452E-12
0.02216	-9.35256635613201E-14	1.24700884748427E-12	-1.4028849534198E-12	3.11752211871067E-13	3.11752211871067E-13	2.8057699068396E-13	-6.23504423742134E-13	8.72906193238988E-13	1.34053451104559E-12	3.11752211871067E-14	2.8057699068396E-13	5.61153981367921E-13	1.09113274154873E-12	-1.55876105935534E-13	5.92329202555027E-13	-2.8057699068396E-13	-5.92329202555027E-13	1.27818406867137E-12
0.02218	2.18226548309747E-13	9.35256635613201E-13	-1.34053451104559E-12	5.29978760180814E-13	1.55876105935534E-13	3.7410265424528E-13	-3.42927433058174E-13	1.62111150172955E-12	8.72906193238988E-13	-4.98803538993707E-13	3.42927433058174E-13	4.05277875432387E-13	1.37170973223269E-12	6.23504423742134E-14	3.11752211871067E-14	-6.23504423742134E-13	-5.29978760180814E-13	1.34053451104559E-12
0.0222	4.67628317806601E-13	8.72906193238988E-13	-1.18465840511005E-12	6.54679644929241E-13	6.23504423742134E-14	2.8057699068396E-13	6.23504423742134E-14	1.71463716529087E-12	4.67628317806601E-13	-8.41730972051881E-13	6.23504423742134E-14	5.29978760180814E-13	1.4028849534198E-12	1.55876105935534E-13	-4.67628317806601E-13	-9.66431856800308E-13	-2.49401769496854E-13	1.21583362629716E-12
0.02222	8.41730972051881E-13	8.72906193238988E-13	-1.09113274154873E-12	6.54679644929241E-13	-9.35256635613201E-14	2.18226548309747E-13	5.61153981367921E-13	1.68346194410376E-12	3.11752211871067E-14	-6.85854866116347E-13	-3.11752211871067E-13	9.04081414426094E-13	1.09113274154873E-12	4.36453096619494E-13	-7.48205308490561E-13	-8.72906193238988E-13	2.49401769496854E-13	1.05995752036163E-12
0.02224	1.05995752036163E-12	9.04081414426094E-13	-9.04081414426094E-13	6.54679644929241E-13	-3.7410265424528E-13	4.36453096619494E-13	8.41730972051881E-13	1.24700884748427E-12	-3.11752211871067E-13	-1.24700884748427E-13	-4.67628317806601E-13	1.18465840511005E-12	6.54679644929241E-13	7.48205308490561E-13	-7.48205308490561E-13	-4.05277875432387E-13	8.10555750864774E-13	6.85854866116347E-13
0.02226	9.66431856800308E-13	8.41730972051881E-13	-6.23504423742134E-13	7.17030087303454E-13	-2.49401769496854E-13	7.48205308490561E-13	8.41730972051881E-13	7.79380529677668E-13	-4.36453096619494E-13	5.92329202555027E-13	-3.42927433058174E-13	1.24700884748427E-12	6.23504423742134E-14	1.02878229917452E-12	-4.67628317806601E-13	9.35256635613201E-14	8.72906193238988E-13	3.7410265424528E-13
0.02228	6.85854866116347E-13	9.66431856800308E-13	-2.18226548309747E-13	8.41730972051881E-13	3.11752211871067E-14	1.18465840511005E-12	6.54679644929241E-13	4.98803538993707E-13	-6.23504423742134E-14	9.35256635613201E-13	-9.35256635613201E-14	1.21583362629716E-12	-4.67628317806601E-13	1.05995752036163E-12	-1.24700884748427E-13	4.67628317806601E-13	5.29978760180814E-13	9.35256635613201E-14
0.0223	2.18226548309747E-13	1.15348318392295E-12	3.11752211871067E-13	9.97607077987414E-13	3.11752211871067E-13	1.49641061698112E-12	3.42927433058174E-13	2.49401769496854E-13	4.67628317806601E-13	7.48205308490561E-13	9.35256635613201E-14	1.05995752036163E-12	-9.66431856800308E-13	8.72906193238988E-13	4.67628317806601E-13	8.10555750864774E-13	6.23504423742134E-14	-2.49401769496854E-13
0.02232	-1.8705132712264E-13	1.4028849534198E-12	5.92329202555027E-13	9.66431856800308E-13	5.29978760180814E-13	1.58993628054244E-12	2.18226548309747E-13	9.35256635613201E-14	8.72906193238988E-13	4.98803538993707E-13	3.11752211871067E-13	8.10555750864774E-13	-1.49641061698112E-12	7.48205308490561E-13	9.35256635613201E-13	1.05995752036163E-12	-3.7410265424528E-13	-4.98803538993707E-13
0.02234	-3.7410265424528E-13	1.77698760766508E-12	8.41730972051881E-13	7.79380529677668E-13	5.92329202555027E-13	1.52758583816823E-12	3.11752211871067E-13	0	1.05995752036163E-12	3.11752211871067E-13	4.98803538993707E-13	6.54679644929241E-13	-1.71463716529087E-12	6.85854866116347E-13	1.12230796273584E-12	1.34053451104559E-12	-6.54679644929241E-13	-5.29978760180814E-13
0.02236	-1.55876105935534E-13	1.71463716529087E-12	9.04081414426094E-13	6.85854866116347E-13	3.42927433058174E-13	1.58993628054244E-12	3.11752211871067E-13	-6.23504423742134E-14	9.35256635613201E-13	1.8705132712264E-13	7.79380529677668E-13	4.36453096619494E-13	-1.18465840511005E-12	5.92329202555027E-13	1.09113274154873E-12	1.62111150172955E-12	-6.23504423742134E-13	-2.49401769496854E-13
0.02238	4.05277875432387E-13	1.4028849534198E-12	9.35256635613201E-13	4.05277875432387E-13	9.35256635613201E-14	1.55876105935534E-12	3.11752211871067E-13	-9.35256635613201E-14	8.72906193238988E-13	-3.11752211871067E-14	1.15348318392295E-12	1.8705132712264E-13	-4.05277875432387E-13	6.54679644929241E-13	9.35256635613201E-13	1.71463716529087E-12	-4.98803538993707E-13	0
0.0224	9.66431856800308E-13	9.04081414426094E-13	1.05995752036163E-12	1.24700884748427E-13	-6.23504423742134E-14	1.52758583816823E-12	3.42927433058174E-13	0	8.72906193238988E-13	-1.24700884748427E-13	1.27818406867137E-12	-3.42927433058174E-13	2.49401769496854E-13	7.79380529677668E-13	6.85854866116347E-13	1.8393380500393E-12	-3.11752211871067E-13	2.18226548309747E-13
0.02242	1.46523539579401E-12	4.36453096619494E-13	1.12230796273584E-12	-1.24700884748427E-13	-6.23504423742134E-14	1.43406017460691E-12	4.05277875432387E-13	9.35256635613201E-14	7.48205308490561E-13	-2.8057699068396E-13	1.30935928985848E-12	-7.79380529677668E-13	5.92329202555027E-13	8.10555750864774E-13	5.61153981367921E-13	1.68346194410376E-12	0	3.11752211871067E-14
0.02244	1.58993628054244E-12	3.11752211871067E-13	1.18465840511005E-12	-2.8057699068396E-13	3.11752211871067E-14	1.4028849534198E-12	5.29978760180814E-13	1.55876105935534E-13	6.54679644929241E-13	-2.8057699068396E-13	1.05995752036163E-12	-1.05995752036163E-12	7.17030087303454E-13	8.10555750864774E-13	3.7410265424528E-13	1.37170973223269E-12	4.98803538993707E-13	-4.05277875432387E-13
0.02246	1.62111150172955E-12	2.49401769496854E-13	9.04081414426094E-13	-3.11752211871067E-13	1.24700884748427E-13	1.24700884748427E-12	7.79380529677668E-13	1.24700884748427E-13	5.92329202555027E-13	1.8705132712264E-13	7.79380529677668E-13	-1.21583362629716E-12	9.04081414426094E-13	6.85854866116347E-13	1.8705132712264E-13	1.21583362629716E-12	8.10555750864774E-13	-8.72906193238988E-13
0.02248	1.62111150172955E-12	3.11752211871067E-13	5.61153981367921E-13	-1.24700884748427E-13	3.42927433058174E-13	1.09113274154873E-12	9.35256635613201E-13	1.24700884748427E-13	4.67628317806601E-13	6.54679644929241E-13	5.29978760180814E-13	-9.97607077987414E-13	1.02878229917452E-12	5.29978760180814E-13	1.24700884748427E-13	1.18465840511005E-12	1.12230796273584E-12	-1.24700884748427E-12
0.0225	1.49641061698112E-12	2.8057699068396E-13	2.49401769496854E-13	6.23504423742134E-14	5.29978760180814E-13	8.41730972051881E-13	1.02878229917452E-12	3.11752211871067E-14	4.05277875432387E-13	9.04081414426094E-13	2.8057699068396E-13	-6.54679644929241E-13	1.09113274154873E-12	4.98803538993707E-13	-3.11752211871067E-14	1.18465840511005E-12	1.43406017460691E-12	-1.65228672291666E-12
0.02252	1.21583362629716E-12	3.11752211871067E-13	1.55876105935534E-13	2.49401769496854E-13	3.11752211871067E-13	6.23504423742134E-13	9.04081414426094E-13	-1.8705132712264E-13	3.7410265424528E-13	1.05995752036163E-12	1.24700884748427E-13	-2.18226548309747E-13	1.18465840511005E-12	5.29978760180814E-13	-1.55876105935534E-13	7.79380529677668E-13	1.71463716529087E-12	-1.49641061698112E-12
0.02254	9.35256635613201E-13	2.49401769496854E-13	3.11752211871067E-13	6.23504423742134E-14	-1.8705132712264E-13	3.11752211871067E-13	8.72906193238988E-13	-4.05277875432387E-13	4.05277875432387E-13	1.09113274154873E-12	0	-3.11752211871067E-14	1.12230796273584E-12	5.61153981367921E-13	-3.11752211871067E-13	1.8705132712264E-13	1.8393380500393E-12	-7.79380529677668E-13
0.02256	7.79380529677668E-13	3.42927433058174E-13	6.85854866116347E-13	-1.8705132712264E-13	-4.36453096619494E-13	-6.23504423742134E-14	8.72906193238988E-13	-5.92329202555027E-13	6.85854866116347E-13	9.35256635613201E-13	6.23504423742134E-14	-3.11752211871067E-14	1.24700884748427E-12	5.61153981367921E-13	-3.42927433058174E-13	-4.98803538993707E-13	1.68346194410376E-12	9.35256635613201E-14
0.02258	6.85854866116347E-13	3.42927433058174E-13	9.97607077987414E-13	-4.05277875432387E-13	-3.7410265424528E-13	-3.7410265424528E-13	7.17030087303454E-13	-6.85854866116347E-13	9.97607077987414E-13	7.48205308490561E-13	2.49401769496854E-13	-1.55876105935534E-13	1.4028849534198E-12	5.29978760180814E-13	-4.05277875432387E-13	-1.12230796273584E-12	1.37170973223269E-12	5.92329202555027E-13
0.0226	7.79380529677668E-13	3.7410265424528E-13	1.15348318392295E-12	-4.36453096619494E-13	-1.8705132712264E-13	-4.67628317806601E-13	5.61153981367921E-13	-7.79380529677668E-13	1.30935928985848E-12	4.67628317806601E-13	4.98803538993707E-13	-1.24700884748427E-13	1.68346194410376E-12	5.61153981367921E-13	-3.7410265424528E-13	-1.58993628054244E-12	1.02878229917452E-12	6.54679644929241E-13
0.02262	1.02878229917452E-12	1.8705132712264E-13	9.97607077987414E-13	-2.18226548309747E-13	3.11752211871067E-14	-1.55876105935534E-13	3.42927433058174E-13	-7.79380529677668E-13	1.49641061698112E-12	3.11752211871067E-13	5.92329202555027E-13	6.23504423742134E-14	1.62111150172955E-12	4.98803538993707E-13	-2.18226548309747E-13	-1.49641061698112E-12	8.41730972051881E-13	5.92329202555027E-13
0.02264	1.15348318392295E-12	-2.8057699068396E-13	5.92329202555027E-13	0	2.8057699068396E-13	2.49401769496854E-13	3.7410265424528E-13	-8.41730972051881E-13	1.30935928985848E-12	3.42927433058174E-13	4.98803538993707E-13	2.8057699068396E-13	1.58993628054244E-12	2.49401769496854E-13	-1.8705132712264E-13	-1.18465840511005E-12	6.54679644929241E-13	5.29978760180814E-13
0.02266	9.97607077987414E-13	-5.29978760180814E-13	1.55876105935534E-13	1.24700884748427E-13	7.17030087303454E-13	7.48205308490561E-13	3.7410265424528E-13	-4.98803538993707E-13	9.66431856800308E-13	4.98803538993707E-13	4.36453096619494E-13	2.8057699068396E-13	1.43406017460691E-12	-1.24700884748427E-13	-1.24700884748427E-13	-6.23504423742134E-13	5.61153981367921E-13	6.23504423742134E-13
0.02268	7.48205308490561E-13	-4.36453096619494E-13	-4.98803538993707E-13	1.24700884748427E-13	7.79380529677668E-13	1.24700884748427E-12	4.36453096619494E-13	1.8705132712264E-13	7.17030087303454E-13	6.23504423742134E-13	4.98803538993707E-13	9.35256635613201E-14	1.4028849534198E-12	-4.05277875432387E-13	3.11752211871067E-14	0	4.67628317806601E-13	6.54679644929241E-13
0.0227	4.98803538993707E-13	-3.42927433058174E-13	-9.97607077987414E-13	-6.23504423742134E-14	5.92329202555027E-13	1.71463716529087E-12	5.92329202555027E-13	5.92329202555027E-13	7.17030087303454E-13	9.97607077987414E-13	7.17030087303454E-13	0	1.27818406867137E-12	-4.05277875432387E-13	4.05277875432387E-13	4.98803538993707E-13	2.18226548309747E-13	7.48205308490561E-13
0.02272	3.42927433058174E-13	-1.24700884748427E-13	-1.34053451104559E-12	-2.8057699068396E-13	2.8057699068396E-13	1.8705132712264E-12	7.48205308490561E-13	9.04081414426094E-13	8.41730972051881E-13	1.27818406867137E-12	9.35256635613201E-13	6.23504423742134E-14	1.18465840511005E-12	-9.35256635613201E-14	8.41730972051881E-13	6.85854866116347E-13	3.11752211871067E-14	5.92329202555027E-13
0.02274	3.11752211871067E-13	-6.23504423742134E-14	-1.43406017460691E-12	-6.54679644929241E-13	-9.35256635613201E-14	1.65228672291666E-12	6.85854866116347E-13	1.12230796273584E-12	8.72906193238988E-13	1.62111150172955E-12	1.02878229917452E-12	2.8057699068396E-13	1.02878229917452E-12	1.8705132712264E-13	1.24700884748427E-12	7.17030087303454E-13	-2.18226548309747E-13	4.98803538993707E-13
0.02276	2.8057699068396E-13	-4.36453096619494E-13	-1.30935928985848E-12	-9.35256635613201E-13	1.24700884748427E-13	1.09113274154873E-12	4.98803538993707E-13	1.12230796273584E-12	6.54679644929241E-13	1.68346194410376E-12	8.41730972051881E-13	6.23504423742134E-13	6.54679644929241E-13	4.05277875432387E-13	1.65228672291666E-12	7.17030087303454E-13	-3.11752211871067E-13	5.92329202555027E-13
0.02278	2.18226548309747E-13	-9.04081414426094E-13	-1.12230796273584E-12	-8.72906193238988E-13	5.92329202555027E-13	2.8057699068396E-13	-3.11752211871067E-14	1.02878229917452E-12	2.8057699068396E-13	1.58993628054244E-12	3.7410265424528E-13	1.02878229917452E-12	2.8057699068396E-13	2.49401769496854E-13	1.96403893478772E-12	4.36453096619494E-13	-3.42927433058174E-13	1.05995752036163E-12
0.0228	6.23504423742134E-14	-1.21583362629716E-12	-8.10555750864774E-13	-7.48205308490561E-13	1.02878229917452E-12	-3.42927433058174E-13	-5.61153981367921E-13	5.92329202555027E-13	-1.24700884748427E-13	1.4028849534198E-12	6.23504423742134E-14	1.55876105935534E-12	3.11752211871067E-14	2.49401769496854E-13	2.24461592547168E-12	3.11752211871067E-13	-2.8057699068396E-13	9.04081414426094E-13
0.02282	-9.35256635613201E-14	-1.09113274154873E-12	-2.8057699068396E-13	-3.11752211871067E-13	1.37170973223269E-12	-6.85854866116347E-13	-9.04081414426094E-13	3.11752211871067E-13	-2.8057699068396E-13	1.09113274154873E-12	-1.55876105935534E-13	1.93286371360062E-12	1.24700884748427E-13	4.36453096619494E-13	2.46284247378143E-12	2.8057699068396E-13	-6.23504423742134E-14	6.85854866116347E-13
0.02284	-9.35256635613201E-14	-6.23504423742134E-13	3.42927433058174E-13	1.24700884748427E-13	1.71463716529087E-12	-8.41730972051881E-13	-1.02878229917452E-12	3.42927433058174E-13	-3.42927433058174E-13	6.85854866116347E-13	-3.11752211871067E-14	2.11991504072326E-12	2.8057699068396E-13	7.17030087303454E-13	2.58754335852986E-12	3.11752211871067E-13	1.24700884748427E-13	3.11752211871067E-13
0.02286	-6.23504423742134E-14	0	9.97607077987414E-13	5.29978760180814E-13	1.90168849241351E-12	-7.17030087303454E-13	-8.41730972051881E-13	7.48205308490561E-13	-3.11752211871067E-13	3.42927433058174E-13	1.8705132712264E-13	2.08873981953615E-12	4.67628317806601E-13	1.15348318392295E-12	2.40049203140722E-12	3.42927433058174E-13	1.8705132712264E-13	3.11752211871067E-14
0.02288	2.49401769496854E-13	4.05277875432387E-13	1.55876105935534E-12	8.72906193238988E-13	1.99521415597483E-12	-5.92329202555027E-13	-6.85854866116347E-13	1.4028849534198E-12	-1.55876105935534E-13	-6.23504423742134E-14	5.61153981367921E-13	1.8393380500393E-12	5.29978760180814E-13	1.43406017460691E-12	2.02638937716194E-12	4.36453096619494E-13	3.11752211871067E-14	6.23504423742134E-14
0.0229	3.11752211871067E-13	8.41730972051881E-13	2.08873981953615E-12	1.15348318392295E-12	1.68346194410376E-12	-2.49401769496854E-13	-2.8057699068396E-13	1.8393380500393E-12	2.49401769496854E-13	-4.36453096619494E-13	7.48205308490561E-13	1.68346194410376E-12	7.48205308490561E-13	1.62111150172955E-12	1.37170973223269E-12	4.98803538993707E-13	-1.8705132712264E-13	1.8705132712264E-13
0.02292	0	1.05995752036163E-12	2.24461592547168E-12	1.34053451104559E-12	1.27818406867137E-12	3.11752211871067E-14	9.35256635613201E-14	1.8393380500393E-12	6.23504423742134E-13	-9.35256635613201E-13	7.79380529677668E-13	1.27818406867137E-12	1.24700884748427E-12	1.52758583816823E-12	8.10555750864774E-13	4.67628317806601E-13	-3.7410265424528E-13	3.11752211871067E-13
0.02294	-3.42927433058174E-13	1.09113274154873E-12	2.338141589033E-12	1.55876105935534E-12	7.48205308490561E-13	1.55876105935534E-13	3.7410265424528E-13	1.55876105935534E-12	7.79380529677668E-13	-1.15348318392295E-12	7.17030087303454E-13	8.10555750864774E-13	1.74581238647798E-12	1.15348318392295E-12	3.7410265424528E-13	4.05277875432387E-13	-4.98803538993707E-13	3.42927433058174E-13
0.02296	-5.29978760180814E-13	1.15348318392295E-12	2.338141589033E-12	1.74581238647798E-12	2.18226548309747E-13	2.18226548309747E-13	5.29978760180814E-13	1.12230796273584E-12	6.85854866116347E-13	-8.41730972051881E-13	4.05277875432387E-13	4.98803538993707E-13	1.93286371360062E-12	8.72906193238988E-13	9.35256635613201E-14	3.11752211871067E-14	-4.67628317806601E-13	2.49401769496854E-13
0.02298	-6.54679644929241E-13	1.34053451104559E-12	2.11991504072326E-12	1.90168849241351E-12	-3.11752211871067E-14	1.55876105935534E-13	4.36453096619494E-13	7.79380529677668E-13	3.7410265424528E-13	-3.7410265424528E-13	9.35256635613201E-14	2.8057699068396E-13	1.77698760766508E-12	7.48205308490561E-13	-9.35256635613201E-14	-4.05277875432387E-13	-3.11752211871067E-13	9.35256635613201E-14
0.023	-7.79380529677668E-13	1.71463716529087E-12	1.77698760766508E-12	2.08873981953615E-12	-9.35256635613201E-14	2.8057699068396E-13	3.11752211871067E-13	5.29978760180814E-13	3.11752211871067E-14	-6.23504423742134E-14	-3.11752211871067E-13	1.24700884748427E-13	1.58993628054244E-12	6.85854866116347E-13	-1.24700884748427E-13	-8.10555750864774E-13	0	-1.55876105935534E-13
0.02302	-6.85854866116347E-13	2.15109026191036E-12	1.68346194410376E-12	2.21344070428458E-12	-1.55876105935534E-13	4.36453096619494E-13	6.23504423742134E-14	3.11752211871067E-13	-1.24700884748427E-13	0	-4.05277875432387E-13	-6.23504423742134E-14	1.24700884748427E-12	8.10555750864774E-13	-1.55876105935534E-13	-9.66431856800308E-13	3.42927433058174E-13	-3.11752211871067E-13
0.02304	-4.67628317806601E-13	2.58754335852986E-12	1.71463716529087E-12	2.18226548309747E-12	-1.55876105935534E-13	4.98803538993707E-13	-1.24700884748427E-13	2.49401769496854E-13	1.8705132712264E-13	1.24700884748427E-13	-3.42927433058174E-13	-2.49401769496854E-13	8.10555750864774E-13	8.41730972051881E-13	-2.18226548309747E-13	-9.35256635613201E-13	5.92329202555027E-13	-3.42927433058174E-13
0.02306	-2.8057699068396E-13	2.58754335852986E-12	1.65228672291666E-12	1.90168849241351E-12	-6.23504423742134E-14	3.42927433058174E-13	-1.8705132712264E-13	1.24700884748427E-13	6.85854866116347E-13	1.24700884748427E-13	-2.18226548309747E-13	-4.36453096619494E-13	2.49401769496854E-13	5.61153981367921E-13	-4.05277875432387E-13	-7.48205308490561E-13	6.23504423742134E-13	-2.49401769496854E-13
0.02308	-1.24700884748427E-13	2.21344070428458E-12	1.21583362629716E-12	1.4028849534198E-12	-6.23504423742134E-14	-1.24700884748427E-13	-9.35256635613201E-14	3.42927433058174E-13	1.09113274154873E-12	9.35256635613201E-14	-6.23504423742134E-14	-6.54679644929241E-13	-3.7410265424528E-13	0	-7.48205308490561E-13	-4.67628317806601E-13	5.29978760180814E-13	-1.24700884748427E-13
0.0231	2.8057699068396E-13	1.43406017460691E-12	5.92329202555027E-13	9.97607077987414E-13	-1.24700884748427E-13	-6.23504423742134E-13	3.42927433058174E-13	3.42927433058174E-13	1.24700884748427E-12	3.42927433058174E-13	-6.23504423742134E-14	-8.41730972051881E-13	-7.48205308490561E-13	-4.36453096619494E-13	-9.66431856800308E-13	3.11752211871067E-14	2.49401769496854E-13	1.24700884748427E-13
0.02312	6.85854866116347E-13	6.23504423742134E-13	-6.23504423742134E-14	6.85854866116347E-13	-2.18226548309747E-13	-1.05995752036163E-12	1.05995752036163E-12	3.42927433058174E-13	9.97607077987414E-13	6.54679644929241E-13	-6.23504423742134E-14	-9.66431856800308E-13	-7.79380529677668E-13	-7.48205308490561E-13	-9.66431856800308E-13	6.54679644929241E-13	3.11752211871067E-14	2.8057699068396E-13
0.02314	8.41730972051881E-13	-1.8705132712264E-13	-2.49401769496854E-13	4.36453096619494E-13	-9.35256635613201E-14	-1.34053451104559E-12	1.71463716529087E-12	2.8057699068396E-13	5.29978760180814E-13	1.09113274154873E-12	6.23504423742134E-14	-1.15348318392295E-12	-8.10555750864774E-13	-6.85854866116347E-13	-7.48205308490561E-13	1.21583362629716E-12	-3.42927433058174E-13	3.11752211871067E-13
0.02316	9.66431856800308E-13	-3.7410265424528E-13	-3.11752211871067E-13	6.23504423742134E-14	-9.35256635613201E-14	-1.24700884748427E-12	2.15109026191036E-12	2.8057699068396E-13	2.18226548309747E-13	1.65228672291666E-12	1.55876105935534E-13	-1.12230796273584E-12	-6.54679644929241E-13	-4.05277875432387E-13	-4.98803538993707E-13	1.43406017460691E-12	-6.85854866116347E-13	2.18226548309747E-13
0.02318	1.27818406867137E-12	-3.42927433058174E-13	-2.49401769496854E-13	-2.18226548309747E-13	9.35256635613201E-14	-8.72906193238988E-13	2.338141589033E-12	2.8057699068396E-13	9.35256635613201E-14	2.3069663678459E-12	4.36453096619494E-13	-9.66431856800308E-13	-4.05277875432387E-13	-9.35256635613201E-14	-1.55876105935534E-13	1.55876105935534E-12	-9.04081414426094E-13	3.11752211871067E-14
0.0232	1.4028849534198E-12	-2.8057699068396E-13	-1.24700884748427E-13	-4.36453096619494E-13	3.42927433058174E-13	-3.7410265424528E-13	2.3069663678459E-12	4.05277875432387E-13	6.23504423742134E-14	2.55636813734275E-12	6.85854866116347E-13	-5.92329202555027E-13	-9.35256635613201E-14	4.36453096619494E-13	6.23504423742134E-14	1.43406017460691E-12	-1.30935928985848E-12	-4.67628317806601E-13
0.02322	1.37170973223269E-12	-1.55876105935534E-13	0	-5.61153981367921E-13	3.42927433058174E-13	2.8057699068396E-13	2.15109026191036E-12	4.36453096619494E-13	9.35256635613201E-14	2.27579114665879E-12	8.10555750864774E-13	-6.23504423742134E-14	3.7410265424528E-13	7.79380529677668E-13	3.42927433058174E-13	1.55876105935534E-12	-1.34053451104559E-12	-7.48205308490561E-13
0.02324	1.21583362629716E-12	-9.35256635613201E-14	4.98803538993707E-13	-4.98803538993707E-13	1.24700884748427E-13	6.85854866116347E-13	1.68346194410376E-12	3.7410265424528E-13	1.55876105935534E-13	1.8705132712264E-12	8.72906193238988E-13	4.98803538993707E-13	9.66431856800308E-13	1.15348318392295E-12	4.98803538993707E-13	1.62111150172955E-12	-1.09113274154873E-12	-5.29978760180814E-13
0.02326	1.02878229917452E-12	9.35256635613201E-14	1.21583362629716E-12	-4.05277875432387E-13	-4.36453096619494E-13	9.97607077987414E-13	1.24700884748427E-12	1.8705132712264E-13	1.55876105935534E-13	1.21583362629716E-12	7.48205308490561E-13	7.79380529677668E-13	1.46523539579401E-12	1.30935928985848E-12	5.61153981367921E-13	1.58993628054244E-12	-5.61153981367921E-13	3.11752211871067E-14
0.02328	7.79380529677668E-13	4.05277875432387E-13	1.74581238647798E-12	-2.18226548309747E-13	-7.17030087303454E-13	9.97607077987414E-13	9.35256635613201E-13	-3.11752211871067E-14	1.55876105935534E-13	7.79380529677668E-13	5.61153981367921E-13	9.04081414426094E-13	1.8705132712264E-12	1.27818406867137E-12	4.98803538993707E-13	1.43406017460691E-12	1.8705132712264E-13	5.29978760180814E-13
0.0233	4.05277875432387E-13	5.92329202555027E-13	2.02638937716194E-12	-2.49401769496854E-13	-6.85854866116347E-13	8.72906193238988E-13	4.98803538993707E-13	-1.8705132712264E-13	1.24700884748427E-13	4.67628317806601E-13	4.05277875432387E-13	8.72906193238988E-13	1.93286371360062E-12	1.15348318392295E-12	1.8705132712264E-13	1.18465840511005E-12	9.04081414426094E-13	5.92329202555027E-13
0.02332	0	6.23504423742134E-13	1.99521415597483E-12	-2.8057699068396E-13	-5.61153981367921E-13	8.41730972051881E-13	1.24700884748427E-13	-2.18226548309747E-13	1.55876105935534E-13	3.7410265424528E-13	1.8705132712264E-13	8.10555750864774E-13	1.74581238647798E-12	6.54679644929241E-13	2.18226548309747E-13	1.05995752036163E-12	1.71463716529087E-12	4.05277875432387E-13
0.02334	-2.18226548309747E-13	3.42927433058174E-13	1.8393380500393E-12	-2.8057699068396E-13	-3.7410265424528E-13	8.10555750864774E-13	-4.05277875432387E-13	-4.98803538993707E-13	1.8705132712264E-13	3.11752211871067E-13	-3.11752211871067E-14	8.72906193238988E-13	1.37170973223269E-12	2.49401769496854E-13	3.7410265424528E-13	9.66431856800308E-13	1.96403893478772E-12	3.11752211871067E-14
0.02336	-1.8705132712264E-13	6.23504423742134E-14	1.58993628054244E-12	-2.8057699068396E-13	-2.8057699068396E-13	6.85854866116347E-13	-8.10555750864774E-13	-8.10555750864774E-13	3.11752211871067E-13	3.11752211871067E-13	-2.8057699068396E-13	1.05995752036163E-12	8.72906193238988E-13	-1.55876105935534E-13	5.92329202555027E-13	9.04081414426094E-13	1.93286371360062E-12	-6.54679644929241E-13
0.02338	1.24700884748427E-13	-6.23504423742134E-14	1.30935928985848E-12	-1.24700884748427E-13	-3.11752211871067E-13	6.54679644929241E-13	-8.72906193238988E-13	-1.09113274154873E-12	2.8057699068396E-13	4.67628317806601E-13	-5.29978760180814E-13	1.24700884748427E-12	6.23504423742134E-13	-4.36453096619494E-13	6.85854866116347E-13	8.41730972051881E-13	1.46523539579401E-12	-1.05995752036163E-12
0.0234	5.29978760180814E-13	6.23504423742134E-14	8.10555750864774E-13	9.35256635613201E-14	-2.8057699068396E-13	6.54679644929241E-13	-6.23504423742134E-13	-9.66431856800308E-13	2.8057699068396E-13	4.05277875432387E-13	-7.17030087303454E-13	1.24700884748427E-12	3.42927433058174E-13	-2.8057699068396E-13	5.61153981367921E-13	7.79380529677668E-13	8.72906193238988E-13	-1.27818406867137E-12
0.02342	9.04081414426094E-13	2.18226548309747E-13	3.11752211871067E-13	4.36453096619494E-13	-1.8705132712264E-13	6.85854866116347E-13	-1.24700884748427E-13	-5.92329202555027E-13	1.55876105935534E-13	3.42927433058174E-13	-6.23504423742134E-13	1.12230796273584E-12	2.8057699068396E-13	9.35256635613201E-14	4.05277875432387E-13	7.48205308490561E-13	4.36453096619494E-13	-1.05995752036163E-12
0.02344	1.09113274154873E-12	3.7410265424528E-13	-1.8705132712264E-13	5.61153981367921E-13	-3.11752211871067E-14	5.61153981367921E-13	3.7410265424528E-13	-2.49401769496854E-13	6.23504423742134E-14	2.49401769496854E-13	-3.7410265424528E-13	9.04081414426094E-13	2.8057699068396E-13	3.7410265424528E-13	3.7410265424528E-13	5.92329202555027E-13	1.55876105935534E-13	-7.17030087303454E-13
0.02346	9.66431856800308E-13	4.05277875432387E-13	-4.67628317806601E-13	8.41730972051881E-13	3.11752211871067E-13	5.29978760180814E-13	8.72906193238988E-13	3.11752211871067E-14	1.24700884748427E-13	1.24700884748427E-13	6.23504423742134E-14	7.17030087303454E-13	1.8705132712264E-13	4.05277875432387E-13	4.36453096619494E-13	4.67628317806601E-13	6.23504423742134E-14	-3.11752211871067E-13
0.02348	7.17030087303454E-13	4.98803538993707E-13	-4.98803538993707E-13	9.97607077987414E-13	7.48205308490561E-13	4.05277875432387E-13	1.27818406867137E-12	2.8057699068396E-13	3.42927433058174E-13	3.11752211871067E-13	3.42927433058174E-13	8.10555750864774E-13	6.23504423742134E-14	4.67628317806601E-13	6.54679644929241E-13	3.11752211871067E-13	9.35256635613201E-14	3.11752211871067E-13
0.0235	4.36453096619494E-13	2.18226548309747E-13	-5.92329202555027E-13	9.66431856800308E-13	1.21583362629716E-12	4.36453096619494E-13	1.4028849534198E-12	3.42927433058174E-13	4.98803538993707E-13	3.7410265424528E-13	4.98803538993707E-13	9.04081414426094E-13	-6.23504423742134E-14	5.61153981367921E-13	9.66431856800308E-13	2.49401769496854E-13	6.23504423742134E-14	9.04081414426094E-13
0.02352	1.24700884748427E-13	-1.8705132712264E-13	-6.23504423742134E-13	8.72906193238988E-13	1.52758583816823E-12	5.92329202555027E-13	1.62111150172955E-12	4.05277875432387E-13	6.54679644929241E-13	3.7410265424528E-13	3.42927433058174E-13	1.30935928985848E-12	-2.18226548309747E-13	4.67628317806601E-13	1.34053451104559E-12	1.55876105935534E-13	3.11752211871067E-14	9.97607077987414E-13
0.02354	-1.8705132712264E-13	-2.49401769496854E-13	-4.98803538993707E-13	5.29978760180814E-13	1.46523539579401E-12	7.17030087303454E-13	1.37170973223269E-12	5.92329202555027E-13	7.17030087303454E-13	3.7410265424528E-13	2.8057699068396E-13	1.58993628054244E-12	3.11752211871067E-14	3.11752211871067E-13	1.65228672291666E-12	1.8705132712264E-13	9.35256635613201E-14	5.92329202555027E-13
0.02356	-4.98803538993707E-13	3.11752211871067E-14	-4.05277875432387E-13	3.42927433058174E-13	1.34053451104559E-12	9.66431856800308E-13	1.05995752036163E-12	7.79380529677668E-13	7.48205308490561E-13	4.05277875432387E-13	2.49401769496854E-13	1.55876105935534E-12	4.05277875432387E-13	2.18226548309747E-13	1.90168849241351E-12	2.49401769496854E-13	-3.11752211871067E-14	0
0.02358	-6.54679644929241E-13	3.11752211871067E-13	-9.35256635613201E-14	4.67628317806601E-13	1.18465840511005E-12	1.02878229917452E-12	7.17030087303454E-13	1.18465840511005E-12	7.17030087303454E-13	3.7410265424528E-13	2.49401769496854E-13	1.34053451104559E-12	1.02878229917452E-12	2.49401769496854E-13	2.15109026191036E-12	9.35256635613201E-14	-1.55876105935534E-13	-6.85854866116347E-13
0.0236	-4.98803538993707E-13	4.05277875432387E-13	1.55876105935534E-13	6.54679644929241E-13	1.27818406867137E-12	9.66431856800308E-13	5.61153981367921E-13	1.77698760766508E-12	7.79380529677668E-13	4.05277875432387E-13	5.61153981367921E-13	1.02878229917452E-12	1.30935928985848E-12	3.11752211871067E-13	2.18226548309747E-12	-2.8057699068396E-13	-1.24700884748427E-13	-9.97607077987414E-13
0.02362	2.8057699068396E-13	5.61153981367921E-13	4.98803538993707E-13	7.48205308490561E-13	1.24700884748427E-12	9.66431856800308E-13	4.36453096619494E-13	2.11991504072326E-12	7.17030087303454E-13	2.8057699068396E-13	8.41730972051881E-13	9.04081414426094E-13	1.34053451104559E-12	3.7410265424528E-13	2.15109026191036E-12	-6.85854866116347E-13	-1.55876105935534E-13	-1.09113274154873E-12
0.02364	8.41730972051881E-13	7.48205308490561E-13	7.17030087303454E-13	8.10555750864774E-13	1.21583362629716E-12	9.04081414426094E-13	5.61153981367921E-13	2.08873981953615E-12	5.61153981367921E-13	-1.55876105935534E-13	1.30935928985848E-12	7.48205308490561E-13	1.12230796273584E-12	4.98803538993707E-13	1.93286371360062E-12	-9.04081414426094E-13	6.23504423742134E-14	-8.41730972051881E-13
0.02366	7.79380529677668E-13	7.17030087303454E-13	9.04081414426094E-13	7.48205308490561E-13	9.97607077987414E-13	9.35256635613201E-13	7.48205308490561E-13	1.77698760766508E-12	2.8057699068396E-13	-8.10555750864774E-13	1.49641061698112E-12	8.10555750864774E-13	8.72906193238988E-13	4.67628317806601E-13	1.4028849534198E-12	-8.41730972051881E-13	3.11752211871067E-13	-4.98803538993707E-13
0.02368	4.36453096619494E-13	6.85854866116347E-13	8.72906193238988E-13	7.48205308490561E-13	5.61153981367921E-13	9.35256635613201E-13	8.72906193238988E-13	1.24700884748427E-12	3.11752211871067E-14	-1.24700884748427E-12	1.27818406867137E-12	8.41730972051881E-13	5.61153981367921E-13	1.24700884748427E-13	9.04081414426094E-13	-4.98803538993707E-13	3.42927433058174E-13	-1.24700884748427E-13
0.0237	2.18226548309747E-13	5.92329202555027E-13	6.85854866116347E-13	8.72906193238988E-13	1.55876105935534E-13	9.66431856800308E-13	8.72906193238988E-13	9.35256635613201E-13	-2.18226548309747E-13	-9.04081414426094E-13	7.17030087303454E-13	9.04081414426094E-13	3.42927433058174E-13	-1.8705132712264E-13	5.92329202555027E-13	-3.11752211871067E-13	3.7410265424528E-13	2.8057699068396E-13
0.02372	-6.23504423742134E-14	8.10555750864774E-13	4.67628317806601E-13	9.97607077987414E-13	-1.24700884748427E-13	9.66431856800308E-13	8.72906193238988E-13	8.10555750864774E-13	-3.7410265424528E-13	-5.61153981367921E-13	9.35256635613201E-14	8.41730972051881E-13	9.35256635613201E-14	-2.18226548309747E-13	4.05277875432387E-13	3.11752211871067E-14	1.55876105935534E-13	5.61153981367921E-13
0.02374	-2.18226548309747E-13	1.24700884748427E-12	1.55876105935534E-13	1.09113274154873E-12	-2.18226548309747E-13	6.85854866116347E-13	8.10555750864774E-13	9.04081414426094E-13	-4.67628317806601E-13	-3.11752211871067E-13	-4.67628317806601E-13	6.85854866116347E-13	-3.11752211871067E-14	-9.35256635613201E-14	3.42927433058174E-13	2.8057699068396E-13	6.23504423742134E-14	7.79380529677668E-13
0.02376	-3.11752211871067E-13	1.8705132712264E-12	-1.24700884748427E-13	1.12230796273584E-12	-3.11752211871067E-14	4.98803538993707E-13	8.10555750864774E-13	1.15348318392295E-12	-4.05277875432387E-13	-2.8057699068396E-13	-6.85854866116347E-13	3.7410265424528E-13	-1.8705132712264E-13	0	3.11752211871067E-14	4.98803538993707E-13	1.24700884748427E-13	9.04081414426094E-13
0.02378	-4.05277875432387E-13	2.27579114665879E-12	-6.23504423742134E-13	1.30935928985848E-12	4.36453096619494E-13	1.55876105935534E-13	6.54679644929241E-13	1.27818406867137E-12	-2.18226548309747E-13	-9.35256635613201E-14	-6.85854866116347E-13	0	-3.42927433058174E-13	6.23504423742134E-14	-3.42927433058174E-13	7.48205308490561E-13	2.8057699068396E-13	9.04081414426094E-13
0.0238	-4.67628317806601E-13	2.338141589033E-12	-7.17030087303454E-13	1.37170973223269E-12	9.35256635613201E-13	-9.35256635613201E-14	5.61153981367921E-13	1.34053451104559E-12	9.35256635613201E-14	1.8705132712264E-13	-5.92329202555027E-13	-1.8705132712264E-13	-2.8057699068396E-13	3.11752211871067E-14	-4.98803538993707E-13	9.04081414426094E-13	3.7410265424528E-13	8.10555750864774E-13
0.02382	-5.61153981367921E-13	2.21344070428458E-12	-6.23504423742134E-13	1.37170973223269E-12	1.34053451104559E-12	-3.11752211871067E-13	5.29978760180814E-13	1.12230796273584E-12	4.67628317806601E-13	3.7410265424528E-13	-3.7410265424528E-13	-2.18226548309747E-13	-6.23504423742134E-14	-3.11752211871067E-14	-5.61153981367921E-13	1.12230796273584E-12	3.7410265424528E-13	7.17030087303454E-13
0.02384	-8.41730972051881E-13	1.96403893478772E-12	-1.55876105935534E-13	1.24700884748427E-12	1.46523539579401E-12	-3.42927433058174E-13	6.23504423742134E-13	8.41730972051881E-13	1.05995752036163E-12	3.11752211871067E-13	1.24700884748427E-13	-2.18226548309747E-13	6.23504423742134E-14	-9.35256635613201E-14	-1.8705132712264E-13	1.24700884748427E-12	2.8057699068396E-13	4.98803538993707E-13
0.02386	-9.66431856800308E-13	1.52758583816823E-12	4.36453096619494E-13	7.79380529677668E-13	1.49641061698112E-12	-6.23504423742134E-14	6.85854866116347E-13	7.17030087303454E-13	1.49641061698112E-12	3.42927433058174E-13	5.61153981367921E-13	-6.23504423742134E-14	1.8705132712264E-13	-2.18226548309747E-13	3.11752211871067E-13	1.24700884748427E-12	1.8705132712264E-13	1.55876105935534E-13
0.02388	-6.85854866116347E-13	1.18465840511005E-12	9.97607077987414E-13	4.36453096619494E-13	1.24700884748427E-12	3.7410265424528E-13	6.54679644929241E-13	5.92329202555027E-13	1.58993628054244E-12	7.79380529677668E-13	9.97607077987414E-13	1.24700884748427E-13	3.11752211871067E-13	-4.36453096619494E-13	7.79380529677668E-13	1.21583362629716E-12	1.55876105935534E-13	-1.8705132712264E-13
0.0239	-3.7410265424528E-13	9.35256635613201E-13	1.24700884748427E-12	-1.55876105935534E-13	9.97607077987414E-13	7.79380529677668E-13	4.98803538993707E-13	5.61153981367921E-13	1.4028849534198E-12	1.21583362629716E-12	1.24700884748427E-12	3.11752211871067E-13	3.7410265424528E-13	-3.11752211871067E-13	1.18465840511005E-12	1.15348318392295E-12	1.24700884748427E-13	-5.92329202555027E-13
0.02392	-9.35256635613201E-14	6.54679644929241E-13	1.21583362629716E-12	-6.85854866116347E-13	7.48205308490561E-13	1.05995752036163E-12	3.42927433058174E-13	7.48205308490561E-13	9.66431856800308E-13	1.37170973223269E-12	1.4028849534198E-12	4.05277875432387E-13	3.11752211871067E-13	-6.23504423742134E-14	1.15348318392295E-12	1.09113274154873E-12	1.24700884748427E-13	-9.66431856800308E-13
0.02394	1.24700884748427E-13	2.49401769496854E-13	9.97607077987414E-13	-9.35256635613201E-13	5.92329202555027E-13	1.18465840511005E-12	3.11752211871067E-13	1.12230796273584E-12	4.05277875432387E-13	1.4028849534198E-12	1.30935928985848E-12	6.85854866116347E-13	1.24700884748427E-13	4.05277875432387E-13	9.97607077987414E-13	8.10555750864774E-13	1.24700884748427E-13	-1.52758583816823E-12
0.02396	2.18226548309747E-13	0	6.23504423742134E-13	-9.66431856800308E-13	3.7410265424528E-13	1.09113274154873E-12	6.23504423742134E-13	1.30935928985848E-12	-1.55876105935534E-13	1.21583362629716E-12	1.02878229917452E-12	8.41730972051881E-13	3.11752211871067E-14	7.17030087303454E-13	6.54679644929241E-13	4.36453096619494E-13	1.24700884748427E-13	-1.90168849241351E-12
0.02398	3.11752211871067E-13	-2.18226548309747E-13	1.8705132712264E-13	-8.41730972051881E-13	1.24700884748427E-13	8.41730972051881E-13	1.09113274154873E-12	1.30935928985848E-12	-4.36453096619494E-13	1.15348318392295E-12	5.61153981367921E-13	1.05995752036163E-12	3.7410265424528E-13	9.66431856800308E-13	4.36453096619494E-13	1.24700884748427E-13	2.8057699068396E-13	-1.55876105935534E-12
0.024	3.42927433058174E-13	-9.35256635613201E-14	-9.35256635613201E-14	-6.23504423742134E-13	3.11752211871067E-14	6.54679644929241E-13	1.65228672291666E-12	1.27818406867137E-12	-3.7410265424528E-13	9.04081414426094E-13	1.24700884748427E-13	1.15348318392295E-12	8.41730972051881E-13	9.97607077987414E-13	4.36453096619494E-13	-1.8705132712264E-13	6.23504423742134E-13	-8.72906193238988E-13
0.02402	4.36453096619494E-13	1.8705132712264E-13	-1.8705132712264E-13	-5.92329202555027E-13	9.35256635613201E-14	5.61153981367921E-13	1.90168849241351E-12	1.21583362629716E-12	6.23504423742134E-14	5.61153981367921E-13	-3.11752211871067E-13	1.34053451104559E-12	1.24700884748427E-12	9.35256635613201E-13	4.98803538993707E-13	-2.8057699068396E-13	1.05995752036163E-12	-1.24700884748427E-13
0.02404	4.36453096619494E-13	5.29978760180814E-13	-1.8705132712264E-13	-6.23504423742134E-13	9.35256635613201E-14	6.85854866116347E-13	1.93286371360062E-12	1.30935928985848E-12	4.36453096619494E-13	3.11752211871067E-13	-4.36453096619494E-13	1.27818406867137E-12	1.4028849534198E-12	9.04081414426094E-13	6.54679644929241E-13	3.11752211871067E-14	1.30935928985848E-12	5.29978760180814E-13
0.02406	4.67628317806601E-13	6.85854866116347E-13	-1.55876105935534E-13	-5.61153981367921E-13	1.55876105935534E-13	8.10555750864774E-13	1.68346194410376E-12	1.24700884748427E-12	6.85854866116347E-13	6.23504423742134E-14	-1.8705132712264E-13	1.09113274154873E-12	1.15348318392295E-12	8.41730972051881E-13	9.04081414426094E-13	4.98803538993707E-13	1.4028849534198E-12	7.17030087303454E-13
0.02408	5.61153981367921E-13	5.92329202555027E-13	0	-6.23504423742134E-13	2.8057699068396E-13	9.35256635613201E-13	1.18465840511005E-12	1.05995752036163E-12	8.10555750864774E-13	-3.42927433058174E-13	9.35256635613201E-14	8.10555750864774E-13	7.48205308490561E-13	6.54679644929241E-13	1.02878229917452E-12	8.41730972051881E-13	1.30935928985848E-12	8.72906193238988E-13
0.0241	6.23504423742134E-13	3.42927433058174E-13	3.11752211871067E-13	-4.98803538993707E-13	5.29978760180814E-13	7.48205308490561E-13	5.92329202555027E-13	7.17030087303454E-13	8.72906193238988E-13	-4.05277875432387E-13	3.7410265424528E-13	5.29978760180814E-13	3.7410265424528E-13	3.42927433058174E-13	1.02878229917452E-12	1.05995752036163E-12	1.15348318392295E-12	7.48205308490561E-13
0.02412	8.72906193238988E-13	3.11752211871067E-14	5.61153981367921E-13	-5.92329202555027E-13	7.17030087303454E-13	5.61153981367921E-13	1.8705132712264E-13	4.67628317806601E-13	8.72906193238988E-13	-3.42927433058174E-13	4.36453096619494E-13	3.11752211871067E-13	2.49401769496854E-13	9.35256635613201E-14	8.10555750864774E-13	1.15348318392295E-12	8.72906193238988E-13	5.29978760180814E-13
0.02414	9.35256635613201E-13	-9.35256635613201E-14	8.72906193238988E-13	-6.23504423742134E-13	5.29978760180814E-13	5.29978760180814E-13	0	6.23504423742134E-14	8.10555750864774E-13	-1.55876105935534E-13	2.49401769496854E-13	2.18226548309747E-13	4.98803538993707E-13	1.24700884748427E-13	5.29978760180814E-13	1.05995752036163E-12	5.29978760180814E-13	3.11752211871067E-13
0.02416	1.15348318392295E-12	-6.23504423742134E-14	1.05995752036163E-12	-6.54679644929241E-13	3.11752211871067E-13	5.29978760180814E-13	3.11752211871067E-14	-1.24700884748427E-13	5.29978760180814E-13	-9.35256635613201E-14	2.49401769496854E-13	1.8705132712264E-13	9.35256635613201E-13	2.49401769496854E-13	3.11752211871067E-13	8.10555750864774E-13	3.42927433058174E-13	1.8705132712264E-13
0.02418	1.37170973223269E-12	2.8057699068396E-13	1.09113274154873E-12	-4.98803538993707E-13	9.35256635613201E-14	7.17030087303454E-13	1.8705132712264E-13	3.11752211871067E-14	3.7410265424528E-13	-9.35256635613201E-14	4.98803538993707E-13	1.24700884748427E-13	1.55876105935534E-12	9.35256635613201E-14	3.42927433058174E-13	2.18226548309747E-13	2.18226548309747E-13	3.11752211871067E-13
0.0242	1.43406017460691E-12	5.92329202555027E-13	9.97607077987414E-13	-3.42927433058174E-13	2.18226548309747E-13	7.17030087303454E-13	5.92329202555027E-13	3.11752211871067E-13	5.29978760180814E-13	6.23504423742134E-14	9.97607077987414E-13	3.11752211871067E-13	1.80816282885219E-12	-2.8057699068396E-13	5.61153981367921E-13	-4.67628317806601E-13	2.49401769496854E-13	4.98803538993707E-13
0.02422	1.21583362629716E-12	9.66431856800308E-13	1.02878229917452E-12	-3.7410265424528E-13	5.92329202555027E-13	7.17030087303454E-13	8.72906193238988E-13	4.98803538993707E-13	6.85854866116347E-13	3.11752211871067E-13	1.52758583816823E-12	4.36453096619494E-13	1.93286371360062E-12	-1.8705132712264E-13	9.35256635613201E-13	-1.05995752036163E-12	3.7410265424528E-13	6.54679644929241E-13
0.02424	8.10555750864774E-13	9.97607077987414E-13	8.72906193238988E-13	-3.7410265424528E-13	9.04081414426094E-13	6.85854866116347E-13	9.97607077987414E-13	7.48205308490561E-13	8.10555750864774E-13	4.36453096619494E-13	1.71463716529087E-12	7.79380529677668E-13	1.8393380500393E-12	0	1.46523539579401E-12	-1.49641061698112E-12	2.18226548309747E-13	5.92329202555027E-13
0.02426	2.8057699068396E-13	6.23504423742134E-13	5.92329202555027E-13	-3.11752211871067E-13	1.05995752036163E-12	8.41730972051881E-13	9.66431856800308E-13	8.72906193238988E-13	8.10555750864774E-13	3.7410265424528E-13	1.8393380500393E-12	1.09113274154873E-12	1.65228672291666E-12	1.24700884748427E-13	2.11991504072326E-12	-1.68346194410376E-12	1.24700884748427E-13	2.49401769496854E-13
0.02428	-2.49401769496854E-13	5.92329202555027E-13	3.11752211871067E-13	-9.35256635613201E-14	9.66431856800308E-13	9.04081414426094E-13	7.79380529677668E-13	7.79380529677668E-13	5.61153981367921E-13	2.8057699068396E-13	1.99521415597483E-12	1.37170973223269E-12	1.37170973223269E-12	3.11752211871067E-14	2.40049203140722E-12	-1.68346194410376E-12	-6.23504423742134E-14	-6.23504423742134E-14
0.0243	-4.98803538993707E-13	8.41730972051881E-13	6.23504423742134E-14	3.7410265424528E-13	8.72906193238988E-13	9.04081414426094E-13	5.61153981367921E-13	8.10555750864774E-13	1.55876105935534E-13	1.55876105935534E-13	2.02638937716194E-12	1.43406017460691E-12	1.12230796273584E-12	3.11752211871067E-14	2.52519291615564E-12	-1.49641061698112E-12	-1.24700884748427E-13	-3.42927433058174E-13
0.02432	-3.42927433058174E-13	1.02878229917452E-12	0	6.54679644929241E-13	9.04081414426094E-13	8.72906193238988E-13	3.42927433058174E-13	8.10555750864774E-13	-1.24700884748427E-13	3.11752211871067E-14	1.96403893478772E-12	1.37170973223269E-12	8.41730972051881E-13	1.24700884748427E-13	2.18226548309747E-12	-1.21583362629716E-12	3.11752211871067E-14	-3.11752211871067E-13
0.02434	-1.24700884748427E-13	8.10555750864774E-13	3.11752211871067E-14	7.48205308490561E-13	8.72906193238988E-13	7.48205308490561E-13	0	8.41730972051881E-13	-2.18226548309747E-13	-6.23504423742134E-14	2.05756459834904E-12	1.24700884748427E-12	5.92329202555027E-13	3.11752211871067E-14	1.77698760766508E-12	-9.04081414426094E-13	3.11752211871067E-13	-9.35256635613201E-14
0.02436	-6.23504423742134E-14	4.67628317806601E-13	-2.49401769496854E-13	5.92329202555027E-13	9.35256635613201E-13	5.92329202555027E-13	-1.24700884748427E-13	9.04081414426094E-13	-1.55876105935534E-13	-4.36453096619494E-13	2.11991504072326E-12	1.24700884748427E-12	5.61153981367921E-13	-1.55876105935534E-13	1.21583362629716E-12	-4.67628317806601E-13	5.92329202555027E-13	2.49401769496854E-13
0.02438	-2.49401769496854E-13	2.49401769496854E-13	-3.42927433058174E-13	4.98803538993707E-13	1.12230796273584E-12	2.8057699068396E-13	-1.55876105935534E-13	9.04081414426094E-13	0	-5.61153981367921E-13	2.15109026191036E-12	1.21583362629716E-12	4.98803538993707E-13	-3.7410265424528E-13	8.72906193238988E-13	-1.24700884748427E-13	9.04081414426094E-13	5.61153981367921E-13
0.0244	-8.10555750864774E-13	2.49401769496854E-13	-3.7410265424528E-13	4.67628317806601E-13	1.30935928985848E-12	0	-3.11752211871067E-14	8.72906193238988E-13	1.24700884748427E-13	-1.55876105935534E-13	2.02638937716194E-12	1.37170973223269E-12	3.42927433058174E-13	-7.48205308490561E-13	7.79380529677668E-13	1.8705132712264E-13	1.05995752036163E-12	6.23504423742134E-13
0.02442	-1.46523539579401E-12	1.8705132712264E-13	-3.7410265424528E-13	5.61153981367921E-13	1.4028849534198E-12	-2.49401769496854E-13	1.24700884748427E-13	8.41730972051881E-13	4.36453096619494E-13	4.36453096619494E-13	1.4028849534198E-12	1.49641061698112E-12	2.18226548309747E-13	-8.72906193238988E-13	8.72906193238988E-13	2.8057699068396E-13	1.09113274154873E-12	6.85854866116347E-13
0.02444	-1.80816282885219E-12	2.49401769496854E-13	-3.11752211871067E-13	7.17030087303454E-13	1.27818406867137E-12	-3.11752211871067E-13	1.8705132712264E-13	9.66431856800308E-13	8.10555750864774E-13	7.17030087303454E-13	5.92329202555027E-13	1.55876105935534E-12	1.24700884748427E-13	-4.36453096619494E-13	9.97607077987414E-13	4.98803538993707E-13	9.97607077987414E-13	5.61153981367921E-13
0.02446	-1.74581238647798E-12	4.05277875432387E-13	-4.36453096619494E-13	1.05995752036163E-12	8.72906193238988E-13	-2.8057699068396E-13	1.55876105935534E-13	1.12230796273584E-12	9.66431856800308E-13	9.04081414426094E-13	3.11752211871067E-14	1.37170973223269E-12	9.35256635613201E-14	0	9.66431856800308E-13	4.98803538993707E-13	9.35256635613201E-13	3.7410265424528E-13
0.02448	-1.30935928985848E-12	7.79380529677668E-13	-5.92329202555027E-13	1.18465840511005E-12	6.23504423742134E-13	-2.18226548309747E-13	2.18226548309747E-13	1.18465840511005E-12	9.04081414426094E-13	9.66431856800308E-13	-2.49401769496854E-13	9.97607077987414E-13	0	6.23504423742134E-13	7.17030087303454E-13	6.54679644929241E-13	9.35256635613201E-13	1.8705132712264E-13
0.0245	-8.10555750864774E-13	1.09113274154873E-12	-6.23504423742134E-13	1.21583362629716E-12	5.29978760180814E-13	-4.36453096619494E-13	4.05277875432387E-13	1.15348318392295E-12	7.17030087303454E-13	9.97607077987414E-13	-2.18226548309747E-13	4.05277875432387E-13	3.11752211871067E-14	9.04081414426094E-13	4.67628317806601E-13	7.48205308490561E-13	9.97607077987414E-13	1.55876105935534E-13
0.02452	-3.11752211871067E-13	1.34053451104559E-12	-4.98803538993707E-13	1.15348318392295E-12	5.61153981367921E-13	-9.97607077987414E-13	5.29978760180814E-13	1.15348318392295E-12	5.61153981367921E-13	1.05995752036163E-12	-3.11752211871067E-14	-2.49401769496854E-13	6.23504423742134E-14	1.09113274154873E-12	-9.35256635613201E-14	8.41730972051881E-13	9.35256635613201E-13	2.18226548309747E-13
0.02454	1.8705132712264E-13	9.97607077987414E-13	-2.18226548309747E-13	9.66431856800308E-13	3.7410265424528E-13	-1.24700884748427E-12	5.92329202555027E-13	9.66431856800308E-13	4.05277875432387E-13	1.02878229917452E-12	1.24700884748427E-13	-8.72906193238988E-13	2.8057699068396E-13	1.18465840511005E-12	-3.11752211871067E-13	9.35256635613201E-13	7.48205308490561E-13	4.67628317806601E-13
0.02456	5.29978760180814E-13	5.92329202555027E-13	9.35256635613201E-14	8.10555750864774E-13	-6.23504423742134E-14	-1.34053451104559E-12	6.85854866116347E-13	7.17030087303454E-13	1.8705132712264E-13	7.79380529677668E-13	2.18226548309747E-13	-1.21583362629716E-12	4.98803538993707E-13	1.24700884748427E-12	-4.05277875432387E-13	1.05995752036163E-12	4.67628317806601E-13	5.92329202555027E-13
0.02458	8.10555750864774E-13	2.49401769496854E-13	1.24700884748427E-13	7.17030087303454E-13	-6.85854866116347E-13	-1.15348318392295E-12	9.66431856800308E-13	5.29978760180814E-13	0	4.98803538993707E-13	3.11752211871067E-13	-1.27818406867137E-12	6.23504423742134E-13	1.18465840511005E-12	-2.18226548309747E-13	9.35256635613201E-13	1.8705132712264E-13	4.67628317806601E-13
0.0246	9.97607077987414E-13	6.23504423742134E-14	9.35256635613201E-14	7.48205308490561E-13	-1.09113274154873E-12	-8.10555750864774E-13	1.12230796273584E-12	4.05277875432387E-13	-1.24700884748427E-13	2.49401769496854E-13	1.24700884748427E-13	-7.79380529677668E-13	5.29978760180814E-13	1.24700884748427E-12	1.24700884748427E-13	6.23504423742134E-13	-1.55876105935534E-13	1.8705132712264E-13
0.02462	1.15348318392295E-12	0	-9.35256635613201E-14	7.48205308490561E-13	-1.24700884748427E-12	-3.11752211871067E-13	1.21583362629716E-12	3.7410265424528E-13	0	1.8705132712264E-13	1.24700884748427E-13	-9.35256635613201E-14	2.18226548309747E-13	1.30935928985848E-12	4.05277875432387E-13	3.7410265424528E-13	-4.36453096619494E-13	6.23504423742134E-14
0.02464	1.21583362629716E-12	-1.55876105935534E-13	-2.49401769496854E-13	6.23504423742134E-13	-1.15348318392295E-12	1.8705132712264E-13	1.21583362629716E-12	5.92329202555027E-13	3.11752211871067E-13	2.49401769496854E-13	1.8705132712264E-13	6.54679644929241E-13	-1.55876105935534E-13	1.18465840511005E-12	6.54679644929241E-13	1.24700884748427E-13	-7.48205308490561E-13	-1.24700884748427E-13
0.02466	1.30935928985848E-12	-2.8057699068396E-13	-3.42927433058174E-13	4.05277875432387E-13	-1.05995752036163E-12	6.85854866116347E-13	1.18465840511005E-12	8.10555750864774E-13	6.54679644929241E-13	1.8705132712264E-13	3.7410265424528E-13	8.10555750864774E-13	-4.05277875432387E-13	1.02878229917452E-12	6.23504423742134E-13	9.35256635613201E-14	-9.35256635613201E-13	-4.36453096619494E-13
0.02468	1.34053451104559E-12	-4.05277875432387E-13	-9.35256635613201E-14	1.24700884748427E-13	-9.97607077987414E-13	1.05995752036163E-12	1.15348318392295E-12	7.48205308490561E-13	1.09113274154873E-12	6.23504423742134E-14	7.17030087303454E-13	6.23504423742134E-13	-3.7410265424528E-13	8.10555750864774E-13	4.67628317806601E-13	1.55876105935534E-13	-9.04081414426094E-13	-8.41730972051881E-13
0.0247	1.37170973223269E-12	-4.36453096619494E-13	2.18226548309747E-13	3.11752211871067E-14	-8.10555750864774E-13	1.30935928985848E-12	1.02878229917452E-12	6.54679644929241E-13	1.52758583816823E-12	-1.8705132712264E-13	8.10555750864774E-13	3.42927433058174E-13	-3.11752211871067E-14	5.61153981367921E-13	3.11752211871067E-13	3.11752211871067E-13	-8.10555750864774E-13	-1.24700884748427E-12
0.02472	1.37170973223269E-12	-3.7410265424528E-13	6.54679644929241E-13	0	-8.10555750864774E-13	1.37170973223269E-12	8.41730972051881E-13	5.29978760180814E-13	1.68346194410376E-12	-3.7410265424528E-13	6.85854866116347E-13	1.55876105935534E-13	3.11752211871067E-13	1.55876105935534E-13	2.18226548309747E-13	4.05277875432387E-13	-7.48205308490561E-13	-1.30935928985848E-12
0.02474	1.37170973223269E-12	-1.55876105935534E-13	9.66431856800308E-13	-3.11752211871067E-14	-5.92329202555027E-13	1.49641061698112E-12	6.23504423742134E-13	4.36453096619494E-13	1.77698760766508E-12	-2.18226548309747E-13	4.67628317806601E-13	3.11752211871067E-14	6.54679644929241E-13	-2.49401769496854E-13	4.05277875432387E-13	5.92329202555027E-13	-4.98803538993707E-13	-8.72906193238988E-13
0.02476	1.34053451104559E-12	-9.35256635613201E-14	1.43406017460691E-12	3.11752211871067E-14	-4.98803538993707E-13	1.43406017460691E-12	4.67628317806601E-13	3.7410265424528E-13	1.65228672291666E-12	1.8705132712264E-13	1.8705132712264E-13	2.18226548309747E-13	9.35256635613201E-13	-7.48205308490561E-13	8.41730972051881E-13	8.41730972051881E-13	-2.18226548309747E-13	0
0.02478	1.24700884748427E-12	-3.11752211871067E-14	1.8705132712264E-12	3.11752211871067E-13	-3.42927433058174E-13	1.09113274154873E-12	4.05277875432387E-13	3.7410265424528E-13	1.58993628054244E-12	6.23504423742134E-13	-6.23504423742134E-14	2.18226548309747E-13	9.04081414426094E-13	-1.02878229917452E-12	1.52758583816823E-12	8.41730972051881E-13	3.11752211871067E-14	8.10555750864774E-13
0.0248	1.18465840511005E-12	-1.55876105935534E-13	2.3069663678459E-12	4.05277875432387E-13	-1.8705132712264E-13	7.48205308490561E-13	1.8705132712264E-13	3.7410265424528E-13	1.52758583816823E-12	9.97607077987414E-13	-2.49401769496854E-13	-3.11752211871067E-14	7.17030087303454E-13	-8.41730972051881E-13	1.90168849241351E-12	6.85854866116347E-13	1.55876105935534E-13	1.46523539579401E-12
0.02482	1.05995752036163E-12	-2.49401769496854E-13	2.338141589033E-12	4.67628317806601E-13	-1.24700884748427E-13	4.05277875432387E-13	3.11752211871067E-14	3.7410265424528E-13	1.34053451104559E-12	1.05995752036163E-12	-2.49401769496854E-13	-3.7410265424528E-13	3.42927433058174E-13	-5.92329202555027E-13	2.11991504072326E-12	4.98803538993707E-13	3.11752211871067E-14	1.96403893478772E-12
0.02484	8.72906193238988E-13	-2.49401769496854E-13	2.18226548309747E-12	1.55876105935534E-13	-9.35256635613201E-14	2.18226548309747E-13	-3.11752211871067E-13	4.05277875432387E-13	1.18465840511005E-12	7.17030087303454E-13	-1.24700884748427E-13	-5.61153981367921E-13	3.11752211871067E-14	-2.18226548309747E-13	2.02638937716194E-12	1.55876105935534E-13	-1.55876105935534E-13	2.08873981953615E-12
0.02486	6.85854866116347E-13	-1.24700884748427E-13	1.80816282885219E-12	-2.49401769496854E-13	-6.23504423742134E-14	3.11752211871067E-13	-3.7410265424528E-13	3.42927433058174E-13	1.09113274154873E-12	3.42927433058174E-13	-1.24700884748427E-13	-6.23504423742134E-13	-3.11752211871067E-13	1.8705132712264E-13	1.77698760766508E-12	-1.8705132712264E-13	-2.18226548309747E-13	1.93286371360062E-12
0.02488	5.29978760180814E-13	9.35256635613201E-14	1.43406017460691E-12	-4.36453096619494E-13	1.24700884748427E-13	6.23504423742134E-13	-6.85854866116347E-13	9.35256635613201E-14	9.04081414426094E-13	-6.23504423742134E-14	-6.23504423742134E-14	-3.11752211871067E-13	-8.10555750864774E-13	7.17030087303454E-13	1.15348318392295E-12	-2.8057699068396E-13	-9.35256635613201E-14	1.58993628054244E-12
0.0249	4.36453096619494E-13	3.7410265424528E-13	1.02878229917452E-12	-3.11752211871067E-13	4.36453096619494E-13	1.09113274154873E-12	-6.54679644929241E-13	-1.24700884748427E-13	8.41730972051881E-13	-1.8705132712264E-13	1.55876105935534E-13	1.24700884748427E-13	-9.66431856800308E-13	9.97607077987414E-13	4.36453096619494E-13	-5.61153981367921E-13	3.7410265424528E-13	1.12230796273584E-12
0.02492	2.8057699068396E-13	5.61153981367921E-13	6.54679644929241E-13	1.8705132712264E-13	8.10555750864774E-13	1.27818406867137E-12	-6.23504423742134E-13	-2.18226548309747E-13	6.54679644929241E-13	6.23504423742134E-14	5.61153981367921E-13	5.29978760180814E-13	-7.17030087303454E-13	7.17030087303454E-13	-6.23504423742134E-14	-7.79380529677668E-13	8.10555750864774E-13	6.54679644929241E-13
0.02494	9.35256635613201E-14	4.98803538993707E-13	5.29978760180814E-13	9.35256635613201E-13	1.24700884748427E-12	1.18465840511005E-12	-5.61153981367921E-13	-2.18226548309747E-13	5.61153981367921E-13	5.29978760180814E-13	4.36453096619494E-13	9.35256635613201E-13	-9.35256635613201E-14	3.42927433058174E-13	-1.55876105935534E-13	-8.72906193238988E-13	1.18465840511005E-12	2.18226548309747E-13
0.02496	-3.7410265424528E-13	6.23504423742134E-14	6.23504423742134E-13	1.43406017460691E-12	1.46523539579401E-12	9.66431856800308E-13	-3.11752211871067E-13	-3.42927433058174E-13	4.36453096619494E-13	1.02878229917452E-12	-2.49401769496854E-13	1.34053451104559E-12	6.23504423742134E-13	6.23504423742134E-14	6.23504423742134E-14	-7.48205308490561E-13	1.4028849534198E-12	-1.8705132712264E-13
0.02498	-7.17030087303454E-13	-3.11752211871067E-13	7.48205308490561E-13	1.77698760766508E-12	1.43406017460691E-12	5.92329202555027E-13	-9.35256635613201E-14	-2.8057699068396E-13	6.23504423742134E-13	1.37170973223269E-12	-9.66431856800308E-13	1.55876105935534E-12	1.09113274154873E-12	-1.55876105935534E-13	2.49401769496854E-13	-4.05277875432387E-13	1.80816282885219E-12	-5.61153981367921E-13
0.025	-7.48205308490561E-13	-1.24700884748427E-13	6.85854866116347E-13	1.8393380500393E-12	1.46523539579401E-12	1.8705132712264E-13	1.55876105935534E-13	-2.49401769496854E-13	7.17030087303454E-13	1.30935928985848E-12	-1.37170973223269E-12	1.65228672291666E-12	1.18465840511005E-12	-6.23504423742134E-13	3.7410265424528E-13	3.42927433058174E-13	1.8705132712264E-12	-7.79380529677668E-13
0.02502	-6.85854866116347E-13	7.17030087303454E-13	5.29978760180814E-13	1.71463716529087E-12	1.4028849534198E-12	-2.18226548309747E-13	1.8705132712264E-13	-2.8057699068396E-13	6.54679644929241E-13	9.04081414426094E-13	-1.37170973223269E-12	1.43406017460691E-12	7.79380529677668E-13	-8.10555750864774E-13	1.24700884748427E-13	1.05995752036163E-12	1.65228672291666E-12	-7.48205308490561E-13
0.02504	-6.54679644929241E-13	1.37170973223269E-12	5.29978760180814E-13	1.55876105935534E-12	1.12230796273584E-12	-3.42927433058174E-13	3.11752211871067E-14	-2.49401769496854E-13	4.05277875432387E-13	3.11752211871067E-13	-1.02878229917452E-12	9.35256635613201E-13	1.55876105935534E-13	-7.17030087303454E-13	-1.55876105935534E-13	1.80816282885219E-12	1.4028849534198E-12	-4.36453096619494E-13
0.02506	-4.05277875432387E-13	1.49641061698112E-12	7.17030087303454E-13	1.43406017460691E-12	6.23504423742134E-13	-2.8057699068396E-13	-1.55876105935534E-13	-1.24700884748427E-13	9.35256635613201E-14	-3.11752211871067E-13	-4.36453096619494E-13	4.36453096619494E-13	-5.61153981367921E-13	-3.7410265424528E-13	-3.11752211871067E-13	2.15109026191036E-12	1.05995752036163E-12	0
0.02508	-9.35256635613201E-14	1.18465840511005E-12	9.04081414426094E-13	1.27818406867137E-12	3.42927433058174E-13	0	-9.35256635613201E-14	0	0	-9.66431856800308E-13	1.24700884748427E-13	0	-9.66431856800308E-13	-9.35256635613201E-14	-4.05277875432387E-13	2.27579114665879E-12	8.10555750864774E-13	4.36453096619494E-13
0.0251	2.8057699068396E-13	8.72906193238988E-13	9.04081414426094E-13	1.09113274154873E-12	1.55876105935534E-13	1.8705132712264E-13	9.35256635613201E-14	2.49401769496854E-13	9.35256635613201E-14	-1.30935928985848E-12	4.05277875432387E-13	-4.05277875432387E-13	-8.41730972051881E-13	-6.23504423742134E-14	-3.7410265424528E-13	2.21344070428458E-12	6.54679644929241E-13	9.04081414426094E-13
0.02512	4.98803538993707E-13	5.61153981367921E-13	8.72906193238988E-13	9.04081414426094E-13	3.7410265424528E-13	4.36453096619494E-13	3.7410265424528E-13	5.29978760180814E-13	2.8057699068396E-13	-1.15348318392295E-12	2.18226548309747E-13	-6.23504423742134E-13	-1.8705132712264E-13	-1.24700884748427E-13	-6.23504423742134E-14	1.8705132712264E-12	2.8057699068396E-13	1.24700884748427E-12
0.02514	7.48205308490561E-13	5.61153981367921E-13	6.54679644929241E-13	8.10555750864774E-13	6.54679644929241E-13	5.92329202555027E-13	5.29978760180814E-13	7.48205308490561E-13	4.36453096619494E-13	-6.23504423742134E-13	-6.23504423742134E-14	-8.41730972051881E-13	4.05277875432387E-13	6.23504423742134E-14	3.7410265424528E-13	1.34053451104559E-12	-6.23504423742134E-14	1.37170973223269E-12
0.02516	9.35256635613201E-13	6.85854866116347E-13	6.23504423742134E-13	8.10555750864774E-13	1.05995752036163E-12	7.48205308490561E-13	6.23504423742134E-13	9.97607077987414E-13	3.42927433058174E-13	6.23504423742134E-14	-1.8705132712264E-13	-7.48205308490561E-13	8.10555750864774E-13	2.8057699068396E-13	9.35256635613201E-13	6.85854866116347E-13	-9.35256635613201E-14	1.55876105935534E-12
0.02518	9.35256635613201E-13	8.72906193238988E-13	5.92329202555027E-13	6.23504423742134E-13	1.15348318392295E-12	1.09113274154873E-12	6.85854866116347E-13	1.05995752036163E-12	4.05277875432387E-13	7.17030087303454E-13	3.11752211871067E-14	-5.92329202555027E-13	1.02878229917452E-12	6.54679644929241E-13	1.30935928985848E-12	1.24700884748427E-13	-1.24700884748427E-13	1.49641061698112E-12
0.0252	8.41730972051881E-13	9.66431856800308E-13	5.92329202555027E-13	3.42927433058174E-13	1.05995752036163E-12	1.09113274154873E-12	5.92329202555027E-13	1.09113274154873E-12	4.98803538993707E-13	1.09113274154873E-12	1.8705132712264E-13	-2.18226548309747E-13	1.15348318392295E-12	9.35256635613201E-13	1.37170973223269E-12	-9.35256635613201E-14	3.11752211871067E-14	1.37170973223269E-12
0.02522	7.48205308490561E-13	1.09113274154873E-12	4.98803538993707E-13	2.18226548309747E-13	6.85854866116347E-13	7.48205308490561E-13	6.85854866116347E-13	1.09113274154873E-12	6.23504423742134E-13	1.15348318392295E-12	1.8705132712264E-13	3.42927433058174E-13	1.02878229917452E-12	1.4028849534198E-12	1.24700884748427E-12	3.11752211871067E-14	2.49401769496854E-13	9.35256635613201E-13
0.02524	7.48205308490561E-13	1.30935928985848E-12	4.98803538993707E-13	1.55876105935534E-13	3.42927433058174E-13	7.17030087303454E-13	8.41730972051881E-13	1.02878229917452E-12	7.17030087303454E-13	1.02878229917452E-12	3.7410265424528E-13	8.72906193238988E-13	9.66431856800308E-13	1.80816282885219E-12	8.72906193238988E-13	2.49401769496854E-13	5.61153981367921E-13	4.36453096619494E-13
0.02526	6.85854866116347E-13	1.68346194410376E-12	7.17030087303454E-13	1.8705132712264E-13	-6.23504423742134E-14	6.85854866116347E-13	9.97607077987414E-13	9.66431856800308E-13	1.02878229917452E-12	8.72906193238988E-13	4.36453096619494E-13	1.34053451104559E-12	7.79380529677668E-13	2.08873981953615E-12	3.7410265424528E-13	2.8057699068396E-13	9.04081414426094E-13	9.35256635613201E-14
0.02528	6.23504423742134E-13	1.93286371360062E-12	1.09113274154873E-12	2.49401769496854E-13	-2.49401769496854E-13	6.54679644929241E-13	1.30935928985848E-12	9.66431856800308E-13	1.27818406867137E-12	1.12230796273584E-12	3.11752211871067E-13	1.37170973223269E-12	6.54679644929241E-13	2.21344070428458E-12	1.55876105935534E-13	1.55876105935534E-13	1.09113274154873E-12	1.55876105935534E-13
0.0253	6.23504423742134E-13	1.93286371360062E-12	1.30935928985848E-12	9.35256635613201E-14	-2.18226548309747E-13	6.54679644929241E-13	1.65228672291666E-12	9.97607077987414E-13	1.49641061698112E-12	1.62111150172955E-12	1.55876105935534E-13	1.24700884748427E-12	5.92329202555027E-13	2.27579114665879E-12	5.61153981367921E-13	-6.23504423742134E-14	1.18465840511005E-12	2.8057699068396E-13
0.02532	8.72906193238988E-13	1.80816282885219E-12	1.52758583816823E-12	-6.23504423742134E-14	1.24700884748427E-13	7.17030087303454E-13	1.8393380500393E-12	1.02878229917452E-12	1.34053451104559E-12	2.05756459834904E-12	-9.35256635613201E-14	9.97607077987414E-13	5.92329202555027E-13	2.15109026191036E-12	1.05995752036163E-12	-2.18226548309747E-13	1.30935928985848E-12	4.36453096619494E-13
0.02534	1.05995752036163E-12	1.55876105935534E-12	1.52758583816823E-12	-3.42927433058174E-13	4.36453096619494E-13	9.04081414426094E-13	1.80816282885219E-12	1.21583362629716E-12	1.15348318392295E-12	2.11991504072326E-12	-2.18226548309747E-13	8.72906193238988E-13	5.61153981367921E-13	1.90168849241351E-12	1.58993628054244E-12	-3.42927433058174E-13	1.30935928985848E-12	4.05277875432387E-13
0.02536	1.24700884748427E-12	1.15348318392295E-12	1.46523539579401E-12	-7.48205308490561E-13	5.61153981367921E-13	1.02878229917452E-12	1.24700884748427E-12	1.37170973223269E-12	8.10555750864774E-13	1.80816282885219E-12	-1.8705132712264E-13	8.10555750864774E-13	5.29978760180814E-13	1.62111150172955E-12	1.8705132712264E-12	-3.7410265424528E-13	1.49641061698112E-12	2.8057699068396E-13
0.02538	1.37170973223269E-12	8.10555750864774E-13	1.21583362629716E-12	-1.18465840511005E-12	5.92329202555027E-13	9.04081414426094E-13	5.61153981367921E-13	1.43406017460691E-12	5.92329202555027E-13	1.21583362629716E-12	0	1.02878229917452E-12	4.05277875432387E-13	1.4028849534198E-12	1.80816282885219E-12	-1.8705132712264E-13	1.43406017460691E-12	-1.24700884748427E-13
0.0254	1.21583362629716E-12	6.23504423742134E-13	7.79380529677668E-13	-1.43406017460691E-12	4.67628317806601E-13	6.85854866116347E-13	0	1.43406017460691E-12	5.61153981367921E-13	4.67628317806601E-13	1.8705132712264E-13	1.24700884748427E-12	1.55876105935534E-13	1.55876105935534E-12	1.65228672291666E-12	3.11752211871067E-14	1.27818406867137E-12	-3.11752211871067E-13
0.02542	8.10555750864774E-13	4.67628317806601E-13	4.05277875432387E-13	-1.24700884748427E-12	4.98803538993707E-13	3.11752211871067E-13	-1.8705132712264E-13	1.24700884748427E-12	5.29978760180814E-13	-2.18226548309747E-13	7.48205308490561E-13	1.37170973223269E-12	-1.24700884748427E-13	1.71463716529087E-12	1.09113274154873E-12	1.24700884748427E-13	8.72906193238988E-13	-4.98803538993707E-13
0.02544	4.05277875432387E-13	5.61153981367921E-13	9.35256635613201E-14	-8.72906193238988E-13	5.29978760180814E-13	-2.49401769496854E-13	-3.7410265424528E-13	9.97607077987414E-13	6.23504423742134E-13	-7.17030087303454E-13	1.21583362629716E-12	1.12230796273584E-12	-6.23504423742134E-14	1.93286371360062E-12	4.98803538993707E-13	2.18226548309747E-13	1.55876105935534E-13	-5.29978760180814E-13
0.02546	2.49401769496854E-13	7.48205308490561E-13	0	-2.8057699068396E-13	4.98803538993707E-13	-9.97607077987414E-13	-2.8057699068396E-13	7.48205308490561E-13	6.23504423742134E-13	-9.35256635613201E-13	1.65228672291666E-12	6.23504423742134E-13	2.49401769496854E-13	1.77698760766508E-12	1.24700884748427E-13	2.49401769496854E-13	-4.98803538993707E-13	-3.7410265424528E-13
0.02548	1.24700884748427E-13	8.72906193238988E-13	-1.55876105935534E-13	1.55876105935534E-13	4.36453096619494E-13	-1.15348318392295E-12	-9.35256635613201E-14	7.48205308490561E-13	5.92329202555027E-13	-9.97607077987414E-13	1.74581238647798E-12	1.8705132712264E-13	5.61153981367921E-13	1.27818406867137E-12	9.35256635613201E-14	3.42927433058174E-13	-8.72906193238988E-13	-2.49401769496854E-13
0.0255	1.8705132712264E-13	8.72906193238988E-13	-9.35256635613201E-14	3.7410265424528E-13	2.49401769496854E-13	-1.27818406867137E-12	2.49401769496854E-13	7.17030087303454E-13	6.85854866116347E-13	-5.61153981367921E-13	1.77698760766508E-12	-1.55876105935534E-13	9.04081414426094E-13	7.48205308490561E-13	4.67628317806601E-13	6.54679644929241E-13	-9.35256635613201E-13	-6.23504423742134E-14
0.02552	3.7410265424528E-13	7.48205308490561E-13	-9.35256635613201E-14	3.7410265424528E-13	1.24700884748427E-13	-9.97607077987414E-13	4.98803538993707E-13	7.48205308490561E-13	8.10555750864774E-13	3.11752211871067E-14	1.49641061698112E-12	-2.49401769496854E-13	1.02878229917452E-12	3.42927433058174E-13	6.54679644929241E-13	7.79380529677668E-13	-6.54679644929241E-13	1.8705132712264E-13
0.02554	6.23504423742134E-13	5.29978760180814E-13	3.11752211871067E-14	3.42927433058174E-13	1.24700884748427E-13	-4.98803538993707E-13	5.92329202555027E-13	7.48205308490561E-13	7.48205308490561E-13	6.23504423742134E-13	1.24700884748427E-12	-1.24700884748427E-13	9.35256635613201E-13	1.24700884748427E-13	6.85854866116347E-13	8.10555750864774E-13	-3.11752211871067E-14	6.23504423742134E-13
0.02556	9.66431856800308E-13	3.7410265424528E-13	1.8705132712264E-13	4.98803538993707E-13	-1.24700884748427E-13	1.24700884748427E-13	6.54679644929241E-13	7.48205308490561E-13	6.85854866116347E-13	1.09113274154873E-12	1.02878229917452E-12	9.35256635613201E-14	7.79380529677668E-13	1.24700884748427E-13	6.85854866116347E-13	8.10555750864774E-13	6.85854866116347E-13	1.05995752036163E-12
0.02558	1.12230796273584E-12	2.8057699068396E-13	3.7410265424528E-13	7.48205308490561E-13	-2.49401769496854E-13	7.17030087303454E-13	8.72906193238988E-13	6.85854866116347E-13	2.49401769496854E-13	1.09113274154873E-12	7.79380529677668E-13	3.42927433058174E-13	6.23504423742134E-13	4.05277875432387E-13	6.54679644929241E-13	7.17030087303454E-13	1.43406017460691E-12	1.24700884748427E-12
0.0256	1.27818406867137E-12	3.7410265424528E-13	4.05277875432387E-13	1.02878229917452E-12	-4.05277875432387E-13	1.15348318392295E-12	8.72906193238988E-13	5.92329202555027E-13	-3.42927433058174E-13	9.66431856800308E-13	5.61153981367921E-13	5.29978760180814E-13	3.42927433058174E-13	7.17030087303454E-13	6.54679644929241E-13	7.79380529677668E-13	1.8393380500393E-12	1.21583362629716E-12
0.02562	1.49641061698112E-12	4.36453096619494E-13	3.42927433058174E-13	1.27818406867137E-12	-4.05277875432387E-13	1.68346194410376E-12	9.35256635613201E-13	3.7410265424528E-13	-8.72906193238988E-13	9.04081414426094E-13	3.11752211871067E-13	6.23504423742134E-13	1.8705132712264E-13	9.66431856800308E-13	6.23504423742134E-13	8.72906193238988E-13	1.74581238647798E-12	1.21583362629716E-12
[truncated: 53,718 more rows]
