# Supplementary material for: Reliability of an interneuron response depends on an integrated sensory state
Source: eLife. 2019 Nov 13;8:e50566. doi: 10.7554/eLife.50566 (PMC6894930; doi:10.7554/eLife.50566)
Supplement: Figure 6—source data 1. [file elife-50566-fig6-data1.zip › Figure S6B_AIA Voltage-Clamp raw data for calculating IV curve/150915AIAGC5_2.txt]

	IV-long	IV-long_4	IV-long_6	IV-long_8	IV-long_10	IV-long_12	IV-long_14	IV-long_16	IV-long_18	IV-long_20	IV-long_22	IV-long_24	IV-long_26	IV-long_28	IV-long_30	IV-long_32	IV-long_34	IV-long_36
s	A	A	A	A	A	A	A	A	A	A	A	A	A	A	A	A	A	A
Time	Imon-1	Imon-1	Imon-1	Imon-1	Imon-1	Imon-1	Imon-1	Imon-1	Imon-1	Imon-1	Imon-1	Imon-1	Imon-1	Imon-1	Imon-1	Imon-1	Imon-1	Imon-1
0.005	-2.8057699068396E-13	1.05995752036163E-12	-4.98803538993707E-13	-3.11752211871067E-14	5.29978760180814E-13	-6.54679644929241E-13	-9.35256635613201E-14	6.85854866116347E-13	-3.42927433058174E-13	-3.11752211871067E-13	0	1.24700884748427E-13	-1.8705132712264E-13	-6.23504423742134E-13	5.29978760180814E-13	5.61153981367921E-13	-1.05995752036163E-12	1.8705132712264E-13
0.00502	-2.49401769496854E-13	9.35256635613201E-13	-9.35256635613201E-13	1.24700884748427E-13	-6.23504423742134E-14	-5.92329202555027E-13	-3.11752211871067E-13	3.7410265424528E-13	-6.23504423742134E-13	-1.8705132712264E-13	2.8057699068396E-13	2.49401769496854E-13	-3.11752211871067E-14	-5.92329202555027E-13	5.29978760180814E-13	9.04081414426094E-13	-1.49641061698112E-12	3.11752211871067E-13
0.00504	-1.55876105935534E-13	7.48205308490561E-13	-8.41730972051881E-13	1.55876105935534E-13	-9.35256635613201E-14	-8.10555750864774E-13	-8.72906193238988E-13	2.49401769496854E-13	-8.41730972051881E-13	-3.11752211871067E-14	5.61153981367921E-13	5.29978760180814E-13	9.35256635613201E-14	-4.05277875432387E-13	4.05277875432387E-13	8.10555750864774E-13	-1.77698760766508E-12	4.36453096619494E-13
0.00506	3.11752211871067E-14	4.67628317806601E-13	-9.35256635613201E-13	1.24700884748427E-13	2.18226548309747E-13	-9.04081414426094E-13	-1.37170973223269E-12	3.7410265424528E-13	-9.66431856800308E-13	3.11752211871067E-13	9.04081414426094E-13	1.02878229917452E-12	1.8705132712264E-13	-3.7410265424528E-13	2.49401769496854E-13	2.8057699068396E-13	-1.8705132712264E-12	3.42927433058174E-13
0.00508	1.8705132712264E-13	1.8705132712264E-13	-1.15348318392295E-12	1.8705132712264E-13	5.92329202555027E-13	-7.48205308490561E-13	-1.46523539579401E-12	5.61153981367921E-13	-9.66431856800308E-13	4.98803538993707E-13	1.21583362629716E-12	1.52758583816823E-12	3.7410265424528E-13	-5.92329202555027E-13	2.8057699068396E-13	-2.49401769496854E-13	-1.62111150172955E-12	3.11752211871067E-14
0.0051	2.49401769496854E-13	3.11752211871067E-14	-1.15348318392295E-12	2.18226548309747E-13	9.66431856800308E-13	-7.17030087303454E-13	-1.12230796273584E-12	8.72906193238988E-13	-8.72906193238988E-13	6.54679644929241E-13	1.4028849534198E-12	1.65228672291666E-12	5.61153981367921E-13	-9.04081414426094E-13	1.24700884748427E-13	-8.10555750864774E-13	-1.24700884748427E-12	-2.49401769496854E-13
0.00512	4.36453096619494E-13	6.23504423742134E-14	-8.41730972051881E-13	2.49401769496854E-13	1.30935928985848E-12	-4.36453096619494E-13	-6.85854866116347E-13	1.24700884748427E-12	-6.54679644929241E-13	8.72906193238988E-13	1.34053451104559E-12	1.65228672291666E-12	7.48205308490561E-13	-1.18465840511005E-12	6.23504423742134E-14	-1.02878229917452E-12	-7.17030087303454E-13	-7.48205308490561E-13
0.00514	5.29978760180814E-13	1.24700884748427E-13	-2.49401769496854E-13	2.49401769496854E-13	1.55876105935534E-12	-2.8057699068396E-13	-3.11752211871067E-13	1.4028849534198E-12	-5.92329202555027E-13	1.09113274154873E-12	1.05995752036163E-12	1.62111150172955E-12	7.79380529677668E-13	-1.21583362629716E-12	-3.11752211871067E-14	-1.02878229917452E-12	-3.11752211871067E-13	-1.21583362629716E-12
0.00516	3.7410265424528E-13	1.8705132712264E-13	5.29978760180814E-13	4.36453096619494E-13	1.65228672291666E-12	-9.35256635613201E-14	-1.55876105935534E-13	1.49641061698112E-12	-5.92329202555027E-13	1.55876105935534E-12	6.23504423742134E-13	1.43406017460691E-12	8.72906193238988E-13	-9.66431856800308E-13	6.23504423742134E-14	-8.10555750864774E-13	3.11752211871067E-14	-1.49641061698112E-12
0.00518	9.35256635613201E-14	3.42927433058174E-13	1.34053451104559E-12	6.54679644929241E-13	1.58993628054244E-12	9.35256635613201E-14	-1.24700884748427E-13	1.09113274154873E-12	-7.48205308490561E-13	2.24461592547168E-12	2.49401769496854E-13	1.12230796273584E-12	1.09113274154873E-12	-3.7410265424528E-13	1.24700884748427E-13	-7.17030087303454E-13	1.24700884748427E-13	-1.55876105935534E-12
0.0052	-2.8057699068396E-13	4.98803538993707E-13	2.05756459834904E-12	7.17030087303454E-13	1.18465840511005E-12	1.55876105935534E-13	-6.23504423742134E-14	4.98803538993707E-13	-6.85854866116347E-13	2.58754335852986E-12	-6.23504423742134E-14	5.29978760180814E-13	1.27818406867137E-12	3.7410265424528E-13	6.23504423742134E-14	-5.92329202555027E-13	-6.23504423742134E-14	-1.30935928985848E-12
0.00522	-3.11752211871067E-13	5.29978760180814E-13	2.36931681022011E-12	5.61153981367921E-13	7.79380529677668E-13	9.35256635613201E-14	6.23504423742134E-14	-2.49401769496854E-13	-2.49401769496854E-13	2.61871857971696E-12	-3.42927433058174E-13	-6.23504423742134E-14	1.27818406867137E-12	1.09113274154873E-12	-3.11752211871067E-14	-2.8057699068396E-13	-2.8057699068396E-13	-8.41730972051881E-13
0.00524	-1.24700884748427E-13	4.98803538993707E-13	2.55636813734275E-12	3.42927433058174E-13	5.29978760180814E-13	9.35256635613201E-14	-9.35256635613201E-14	-9.04081414426094E-13	1.55876105935534E-13	2.27579114665879E-12	-4.98803538993707E-13	-4.98803538993707E-13	1.02878229917452E-12	1.71463716529087E-12	-2.18226548309747E-13	0	-4.98803538993707E-13	-9.35256635613201E-14
0.00526	4.05277875432387E-13	3.11752211871067E-13	2.7745946856525E-12	1.24700884748427E-13	4.98803538993707E-13	9.35256635613201E-14	-2.8057699068396E-13	-1.24700884748427E-12	5.92329202555027E-13	1.8705132712264E-12	-4.36453096619494E-13	-7.17030087303454E-13	6.85854866116347E-13	2.02638937716194E-12	-1.8705132712264E-13	2.49401769496854E-13	-4.98803538993707E-13	4.98803538993707E-13
0.00528	9.04081414426094E-13	9.35256635613201E-14	2.40049203140722E-12	-6.23504423742134E-14	7.79380529677668E-13	6.23504423742134E-14	-4.98803538993707E-13	-1.15348318392295E-12	9.04081414426094E-13	1.46523539579401E-12	-3.7410265424528E-13	-6.54679644929241E-13	3.11752211871067E-13	1.99521415597483E-12	-2.18226548309747E-13	5.61153981367921E-13	-3.11752211871067E-13	9.35256635613201E-13
0.0053	1.30935928985848E-12	-2.8057699068396E-13	1.99521415597483E-12	-9.35256635613201E-14	1.12230796273584E-12	9.35256635613201E-14	-6.23504423742134E-13	-9.66431856800308E-13	9.35256635613201E-13	1.21583362629716E-12	-2.49401769496854E-13	-4.67628317806601E-13	0	1.65228672291666E-12	-1.8705132712264E-13	7.79380529677668E-13	-1.24700884748427E-13	1.09113274154873E-12
0.00532	1.74581238647798E-12	-6.23504423742134E-13	1.49641061698112E-12	0	1.34053451104559E-12	6.23504423742134E-14	-8.10555750864774E-13	-9.97607077987414E-13	8.72906193238988E-13	1.15348318392295E-12	-1.24700884748427E-13	-2.18226548309747E-13	-2.18226548309747E-13	1.12230796273584E-12	-3.11752211871067E-14	9.97607077987414E-13	0	1.09113274154873E-12
0.00534	1.90168849241351E-12	-8.10555750864774E-13	1.12230796273584E-12	1.8705132712264E-13	1.52758583816823E-12	0	-7.48205308490561E-13	-1.12230796273584E-12	5.61153981367921E-13	1.4028849534198E-12	-6.23504423742134E-14	-6.23504423742134E-14	-2.18226548309747E-13	2.8057699068396E-13	0	1.21583362629716E-12	6.23504423742134E-14	9.97607077987414E-13
0.00536	1.8705132712264E-12	-1.09113274154873E-12	8.72906193238988E-13	3.7410265424528E-13	1.80816282885219E-12	-2.49401769496854E-13	-5.92329202555027E-13	-1.18465840511005E-12	3.7410265424528E-13	1.62111150172955E-12	2.49401769496854E-13	1.24700884748427E-13	-2.49401769496854E-13	-4.98803538993707E-13	0	1.46523539579401E-12	3.11752211871067E-14	8.10555750864774E-13
0.00538	1.80816282885219E-12	-1.24700884748427E-12	7.17030087303454E-13	3.7410265424528E-13	1.74581238647798E-12	-3.42927433058174E-13	-2.49401769496854E-13	-1.12230796273584E-12	1.24700884748427E-13	1.77698760766508E-12	5.61153981367921E-13	1.8705132712264E-13	-3.42927433058174E-13	-1.12230796273584E-12	0	1.68346194410376E-12	9.35256635613201E-14	6.54679644929241E-13
0.0054	1.62111150172955E-12	-1.12230796273584E-12	7.79380529677668E-13	4.05277875432387E-13	1.58993628054244E-12	-4.67628317806601E-13	3.11752211871067E-13	-1.02878229917452E-12	0	1.68346194410376E-12	6.85854866116347E-13	3.7410265424528E-13	-6.54679644929241E-13	-1.18465840511005E-12	-3.11752211871067E-14	1.62111150172955E-12	2.49401769496854E-13	5.61153981367921E-13
0.00542	1.21583362629716E-12	-7.48205308490561E-13	9.35256635613201E-13	4.67628317806601E-13	1.15348318392295E-12	-2.49401769496854E-13	6.54679644929241E-13	-8.72906193238988E-13	1.55876105935534E-13	1.46523539579401E-12	6.54679644929241E-13	4.98803538993707E-13	-1.15348318392295E-12	-9.35256635613201E-13	-1.55876105935534E-13	1.27818406867137E-12	4.05277875432387E-13	4.67628317806601E-13
0.00544	8.72906193238988E-13	-2.8057699068396E-13	1.05995752036163E-12	3.7410265424528E-13	6.54679644929241E-13	-1.55876105935534E-13	7.17030087303454E-13	-7.79380529677668E-13	5.29978760180814E-13	9.35256635613201E-13	4.67628317806601E-13	5.92329202555027E-13	-1.43406017460691E-12	-7.79380529677668E-13	-2.18226548309747E-13	4.05277875432387E-13	4.98803538993707E-13	4.05277875432387E-13
0.00546	6.23504423742134E-13	1.24700884748427E-13	9.35256635613201E-13	3.11752211871067E-13	2.49401769496854E-13	-1.8705132712264E-13	4.05277875432387E-13	-6.54679644929241E-13	7.48205308490561E-13	3.42927433058174E-13	1.8705132712264E-13	6.54679644929241E-13	-1.30935928985848E-12	-6.85854866116347E-13	-1.24700884748427E-13	-4.98803538993707E-13	3.7410265424528E-13	3.42927433058174E-13
0.00548	5.29978760180814E-13	5.61153981367921E-13	7.17030087303454E-13	1.55876105935534E-13	-2.18226548309747E-13	-3.7410265424528E-13	-2.18226548309747E-13	-5.61153981367921E-13	1.05995752036163E-12	-4.05277875432387E-13	-1.55876105935534E-13	5.61153981367921E-13	-9.66431856800308E-13	-5.92329202555027E-13	1.55876105935534E-13	-8.10555750864774E-13	1.24700884748427E-13	2.8057699068396E-13
0.0055	3.42927433058174E-13	8.41730972051881E-13	3.11752211871067E-13	-6.23504423742134E-14	-5.61153981367921E-13	-6.23504423742134E-13	-7.17030087303454E-13	-4.67628317806601E-13	1.18465840511005E-12	-9.66431856800308E-13	-2.8057699068396E-13	2.8057699068396E-13	-2.18226548309747E-13	-4.67628317806601E-13	2.49401769496854E-13	-7.17030087303454E-13	-1.24700884748427E-13	1.8705132712264E-13
0.00552	3.11752211871067E-13	1.05995752036163E-12	-1.24700884748427E-13	-1.55876105935534E-13	-7.48205308490561E-13	-7.79380529677668E-13	-1.15348318392295E-12	-7.17030087303454E-13	1.18465840511005E-12	-1.30935928985848E-12	-2.49401769496854E-13	0	6.54679644929241E-13	-3.11752211871067E-13	1.24700884748427E-13	-4.67628317806601E-13	-4.67628317806601E-13	2.49401769496854E-13
0.00554	2.49401769496854E-13	1.02878229917452E-12	-4.98803538993707E-13	-2.18226548309747E-13	-6.23504423742134E-13	-4.36453096619494E-13	-1.12230796273584E-12	-9.04081414426094E-13	1.05995752036163E-12	-1.30935928985848E-12	-6.23504423742134E-14	-2.8057699068396E-13	1.4028849534198E-12	-3.11752211871067E-13	-1.24700884748427E-13	-3.42927433058174E-13	-4.98803538993707E-13	2.8057699068396E-13
0.00556	2.18226548309747E-13	9.97607077987414E-13	-7.17030087303454E-13	1.55876105935534E-13	-6.23504423742134E-14	2.49401769496854E-13	-6.54679644929241E-13	-1.12230796273584E-12	6.54679644929241E-13	-1.21583362629716E-12	0	-4.67628317806601E-13	1.71463716529087E-12	-4.36453096619494E-13	-2.8057699068396E-13	-3.11752211871067E-14	-4.05277875432387E-13	2.8057699068396E-13
0.00558	2.8057699068396E-13	9.04081414426094E-13	-6.85854866116347E-13	5.61153981367921E-13	8.10555750864774E-13	8.72906193238988E-13	1.55876105935534E-13	-1.05995752036163E-12	3.7410265424528E-13	-8.10555750864774E-13	1.24700884748427E-13	-6.54679644929241E-13	1.65228672291666E-12	-3.42927433058174E-13	-1.8705132712264E-13	9.35256635613201E-14	3.11752211871067E-14	6.23504423742134E-14
0.0056	4.36453096619494E-13	7.17030087303454E-13	-6.23504423742134E-13	9.04081414426094E-13	1.58993628054244E-12	8.10555750864774E-13	8.10555750864774E-13	-6.85854866116347E-13	1.24700884748427E-13	-2.8057699068396E-13	1.55876105935534E-13	-7.79380529677668E-13	1.34053451104559E-12	-1.8705132712264E-13	-3.11752211871067E-14	1.24700884748427E-13	5.92329202555027E-13	1.24700884748427E-13
0.00562	8.41730972051881E-13	5.29978760180814E-13	-5.61153981367921E-13	1.15348318392295E-12	2.21344070428458E-12	2.8057699068396E-13	1.18465840511005E-12	-2.8057699068396E-13	9.35256635613201E-14	2.8057699068396E-13	1.55876105935534E-13	-7.17030087303454E-13	1.27818406867137E-12	0	1.55876105935534E-13	9.35256635613201E-14	9.04081414426094E-13	6.23504423742134E-14
0.00564	1.37170973223269E-12	1.8705132712264E-13	-6.54679644929241E-13	1.27818406867137E-12	2.338141589033E-12	-2.18226548309747E-13	1.15348318392295E-12	3.11752211871067E-14	4.05277875432387E-13	4.98803538993707E-13	2.49401769496854E-13	-3.7410265424528E-13	1.24700884748427E-12	1.55876105935534E-13	2.49401769496854E-13	3.11752211871067E-14	9.97607077987414E-13	-9.35256635613201E-14
0.00566	1.62111150172955E-12	-3.42927433058174E-13	-7.48205308490561E-13	1.30935928985848E-12	2.11991504072326E-12	-2.8057699068396E-13	8.72906193238988E-13	3.42927433058174E-13	6.23504423742134E-13	5.61153981367921E-13	4.05277875432387E-13	3.11752211871067E-14	1.18465840511005E-12	4.67628317806601E-13	6.54679644929241E-13	2.18226548309747E-13	7.48205308490561E-13	-4.98803538993707E-13
0.00568	1.52758583816823E-12	-5.61153981367921E-13	-8.10555750864774E-13	9.97607077987414E-13	1.93286371360062E-12	-1.55876105935534E-13	2.8057699068396E-13	6.23504423742134E-13	7.17030087303454E-13	5.61153981367921E-13	4.05277875432387E-13	5.61153981367921E-13	8.72906193238988E-13	9.04081414426094E-13	8.10555750864774E-13	4.98803538993707E-13	3.7410265424528E-13	-8.10555750864774E-13
0.0057	9.97607077987414E-13	-7.48205308490561E-13	-9.04081414426094E-13	5.29978760180814E-13	1.68346194410376E-12	-9.35256635613201E-14	-3.42927433058174E-13	8.41730972051881E-13	6.85854866116347E-13	5.29978760180814E-13	4.67628317806601E-13	8.41730972051881E-13	3.11752211871067E-13	1.49641061698112E-12	-6.23504423742134E-14	1.18465840511005E-12	0	-9.97607077987414E-13
0.00572	6.23504423742134E-14	-5.61153981367921E-13	-1.12230796273584E-12	0	1.58993628054244E-12	-9.35256635613201E-14	-9.97607077987414E-13	1.05995752036163E-12	7.17030087303454E-13	5.29978760180814E-13	3.42927433058174E-13	8.10555750864774E-13	-2.49401769496854E-13	1.8393380500393E-12	-1.12230796273584E-12	1.74581238647798E-12	-1.24700884748427E-13	-8.72906193238988E-13
0.00574	-7.79380529677668E-13	-1.24700884748427E-13	-9.35256635613201E-13	-2.49401769496854E-13	1.49641061698112E-12	-6.23504423742134E-14	-9.35256635613201E-13	9.97607077987414E-13	8.72906193238988E-13	7.48205308490561E-13	0	5.61153981367921E-13	-5.92329202555027E-13	1.93286371360062E-12	-1.24700884748427E-12	1.77698760766508E-12	-9.35256635613201E-14	-6.23504423742134E-13
0.00576	-1.30935928985848E-12	2.8057699068396E-13	-3.7410265424528E-13	-3.42927433058174E-13	1.62111150172955E-12	0	-8.72906193238988E-13	1.09113274154873E-12	1.09113274154873E-12	8.72906193238988E-13	-4.05277875432387E-13	3.42927433058174E-13	-7.79380529677668E-13	1.80816282885219E-12	-1.21583362629716E-12	1.52758583816823E-12	1.55876105935534E-13	6.23504423742134E-14
0.00578	-1.55876105935534E-12	6.54679644929241E-13	3.11752211871067E-13	-1.24700884748427E-13	1.62111150172955E-12	9.35256635613201E-14	-7.48205308490561E-13	1.15348318392295E-12	1.37170973223269E-12	1.18465840511005E-12	-6.85854866116347E-13	2.18226548309747E-13	-9.04081414426094E-13	1.49641061698112E-12	-1.21583362629716E-12	9.66431856800308E-13	6.85854866116347E-13	7.17030087303454E-13
0.0058	-1.34053451104559E-12	7.17030087303454E-13	5.92329202555027E-13	2.49401769496854E-13	1.49641061698112E-12	-6.23504423742134E-14	-5.61153981367921E-13	1.18465840511005E-12	1.30935928985848E-12	1.62111150172955E-12	-8.72906193238988E-13	2.8057699068396E-13	-6.85854866116347E-13	8.41730972051881E-13	-9.66431856800308E-13	5.29978760180814E-13	1.21583362629716E-12	1.30935928985848E-12
0.00582	-8.10555750864774E-13	7.17030087303454E-13	6.54679644929241E-13	4.67628317806601E-13	1.21583362629716E-12	-1.24700884748427E-13	-1.24700884748427E-13	9.35256635613201E-13	1.24700884748427E-12	1.68346194410376E-12	-9.35256635613201E-13	2.49401769496854E-13	-2.8057699068396E-13	2.8057699068396E-13	-4.67628317806601E-13	1.24700884748427E-13	1.62111150172955E-12	1.68346194410376E-12
0.00584	-3.11752211871067E-13	6.23504423742134E-13	7.48205308490561E-13	6.23504423742134E-13	8.41730972051881E-13	-1.8705132712264E-13	1.24700884748427E-13	4.98803538993707E-13	1.18465840511005E-12	1.49641061698112E-12	-9.66431856800308E-13	3.7410265424528E-13	1.55876105935534E-13	-2.18226548309747E-13	0	-1.24700884748427E-13	1.65228672291666E-12	1.74581238647798E-12
0.00586	1.24700884748427E-13	4.67628317806601E-13	4.67628317806601E-13	5.29978760180814E-13	5.61153981367921E-13	-1.24700884748427E-13	0	-1.24700884748427E-13	8.41730972051881E-13	1.18465840511005E-12	-6.23504423742134E-13	4.98803538993707E-13	5.29978760180814E-13	-2.18226548309747E-13	2.8057699068396E-13	0	1.34053451104559E-12	1.43406017460691E-12
0.00588	3.7410265424528E-13	3.11752211871067E-13	1.24700884748427E-13	4.67628317806601E-13	2.49401769496854E-13	0	-4.05277875432387E-13	-5.61153981367921E-13	-9.35256635613201E-14	8.41730972051881E-13	-1.8705132712264E-13	8.10555750864774E-13	6.23504423742134E-13	1.24700884748427E-13	3.42927433058174E-13	1.55876105935534E-13	8.41730972051881E-13	7.79380529677668E-13
0.0059	9.35256635613201E-14	-3.11752211871067E-14	-1.55876105935534E-13	2.8057699068396E-13	6.23504423742134E-14	9.35256635613201E-14	-5.92329202555027E-13	-6.23504423742134E-13	-8.10555750864774E-13	7.17030087303454E-13	2.8057699068396E-13	9.04081414426094E-13	7.79380529677668E-13	6.54679644929241E-13	3.11752211871067E-13	9.35256635613201E-14	3.11752211871067E-13	3.42927433058174E-13
0.00592	-3.42927433058174E-13	-9.35256635613201E-14	-1.8705132712264E-13	2.49401769496854E-13	1.24700884748427E-13	3.42927433058174E-13	-9.04081414426094E-13	-6.23504423742134E-14	-8.41730972051881E-13	8.10555750864774E-13	4.98803538993707E-13	9.35256635613201E-13	8.10555750864774E-13	1.05995752036163E-12	1.24700884748427E-13	-1.24700884748427E-13	3.11752211871067E-14	6.23504423742134E-14
0.00594	-6.85854866116347E-13	9.35256635613201E-14	-9.35256635613201E-14	2.8057699068396E-13	3.42927433058174E-13	6.85854866116347E-13	-1.24700884748427E-12	8.10555750864774E-13	-3.7410265424528E-13	9.35256635613201E-13	2.8057699068396E-13	5.29978760180814E-13	8.10555750864774E-13	1.15348318392295E-12	6.23504423742134E-14	-5.92329202555027E-13	-1.55876105935534E-13	-6.23504423742134E-14
0.00596	-5.92329202555027E-13	3.42927433058174E-13	4.05277875432387E-13	5.29978760180814E-13	4.98803538993707E-13	1.05995752036163E-12	-1.46523539579401E-12	1.55876105935534E-12	3.7410265424528E-13	1.18465840511005E-12	3.11752211871067E-14	6.23504423742134E-14	6.23504423742134E-13	8.10555750864774E-13	6.23504423742134E-14	-1.05995752036163E-12	-1.8705132712264E-13	-9.35256635613201E-14
0.00598	-2.49401769496854E-13	7.48205308490561E-13	9.04081414426094E-13	8.10555750864774E-13	6.85854866116347E-13	1.4028849534198E-12	-1.43406017460691E-12	2.02638937716194E-12	6.54679644929241E-13	1.4028849534198E-12	-2.49401769496854E-13	-4.05277875432387E-13	4.36453096619494E-13	3.7410265424528E-13	1.24700884748427E-13	-1.37170973223269E-12	-1.24700884748427E-13	-1.55876105935534E-13
0.006	3.11752211871067E-13	1.12230796273584E-12	1.34053451104559E-12	7.79380529677668E-13	6.85854866116347E-13	1.52758583816823E-12	-1.24700884748427E-12	2.36931681022011E-12	9.04081414426094E-13	1.52758583816823E-12	-4.98803538993707E-13	-4.67628317806601E-13	5.29978760180814E-13	-1.24700884748427E-13	1.8705132712264E-13	-1.37170973223269E-12	9.35256635613201E-14	-3.11752211871067E-13
0.00602	8.10555750864774E-13	1.49641061698112E-12	1.24700884748427E-12	6.54679644929241E-13	5.29978760180814E-13	1.05995752036163E-12	-9.35256635613201E-13	2.58754335852986E-12	9.35256635613201E-13	1.52758583816823E-12	-7.79380529677668E-13	-3.11752211871067E-13	5.29978760180814E-13	-1.55876105935534E-13	-9.35256635613201E-14	-1.24700884748427E-12	2.49401769496854E-13	-2.8057699068396E-13
0.00604	9.97607077987414E-13	1.55876105935534E-12	9.04081414426094E-13	2.18226548309747E-13	4.67628317806601E-13	5.61153981367921E-13	-1.8705132712264E-13	2.61871857971696E-12	8.72906193238988E-13	1.09113274154873E-12	-9.66431856800308E-13	-4.05277875432387E-13	3.7410265424528E-13	9.35256635613201E-14	-3.42927433058174E-13	-8.72906193238988E-13	1.55876105935534E-13	-2.18226548309747E-13
0.00606	1.09113274154873E-12	1.30935928985848E-12	4.05277875432387E-13	-2.18226548309747E-13	3.7410265424528E-13	2.8057699068396E-13	4.67628317806601E-13	2.05756459834904E-12	5.61153981367921E-13	6.54679644929241E-13	-9.04081414426094E-13	-7.17030087303454E-13	3.11752211871067E-14	6.54679644929241E-13	-5.92329202555027E-13	-2.49401769496854E-13	0	-1.55876105935534E-13
0.00608	9.97607077987414E-13	7.48205308490561E-13	-1.8705132712264E-13	-7.17030087303454E-13	3.7410265424528E-13	-6.23504423742134E-14	1.12230796273584E-12	1.15348318392295E-12	3.11752211871067E-13	3.7410265424528E-13	-6.85854866116347E-13	-1.09113274154873E-12	-4.98803538993707E-13	1.21583362629716E-12	-7.17030087303454E-13	3.7410265424528E-13	-9.35256635613201E-14	-6.23504423742134E-14
0.0061	6.23504423742134E-13	9.35256635613201E-14	-6.23504423742134E-13	-8.72906193238988E-13	4.67628317806601E-13	-4.36453096619494E-13	1.4028849534198E-12	1.24700884748427E-13	1.24700884748427E-13	2.49401769496854E-13	-2.18226548309747E-13	-1.55876105935534E-12	-9.97607077987414E-13	1.62111150172955E-12	-5.61153981367921E-13	8.72906193238988E-13	6.23504423742134E-14	-6.23504423742134E-14
0.00612	2.18226548309747E-13	-6.54679644929241E-13	-8.41730972051881E-13	-8.41730972051881E-13	6.54679644929241E-13	-8.41730972051881E-13	1.37170973223269E-12	-9.35256635613201E-13	2.49401769496854E-13	2.49401769496854E-13	2.18226548309747E-13	-1.80816282885219E-12	-1.30935928985848E-12	1.58993628054244E-12	-1.8705132712264E-13	1.02878229917452E-12	2.18226548309747E-13	-9.35256635613201E-14
0.00614	-2.49401769496854E-13	-1.24700884748427E-12	-8.41730972051881E-13	-5.61153981367921E-13	6.85854866116347E-13	-1.27818406867137E-12	1.09113274154873E-12	-1.74581238647798E-12	8.41730972051881E-13	6.23504423742134E-13	5.29978760180814E-13	-1.90168849241351E-12	-1.27818406867137E-12	1.12230796273584E-12	1.8705132712264E-13	8.10555750864774E-13	3.11752211871067E-13	-3.11752211871067E-14
0.00616	-6.23504423742134E-13	-1.55876105935534E-12	-7.79380529677668E-13	3.11752211871067E-14	6.85854866116347E-13	-1.37170973223269E-12	5.92329202555027E-13	-2.43166725259432E-12	1.62111150172955E-12	1.12230796273584E-12	4.98803538993707E-13	-1.62111150172955E-12	-9.66431856800308E-13	4.98803538993707E-13	2.8057699068396E-13	1.24700884748427E-13	3.42927433058174E-13	1.55876105935534E-13
0.00618	-6.85854866116347E-13	-1.37170973223269E-12	-4.05277875432387E-13	6.54679644929241E-13	5.61153981367921E-13	-1.21583362629716E-12	2.49401769496854E-13	-2.61871857971696E-12	2.05756459834904E-12	1.58993628054244E-12	2.8057699068396E-13	-1.34053451104559E-12	-7.17030087303454E-13	0	1.8705132712264E-13	-4.67628317806601E-13	4.05277875432387E-13	2.49401769496854E-13
0.0062	-6.23504423742134E-13	-8.41730972051881E-13	-3.42927433058174E-13	7.79380529677668E-13	4.36453096619494E-13	-8.41730972051881E-13	6.23504423742134E-14	-2.58754335852986E-12	1.96403893478772E-12	1.8393380500393E-12	-6.23504423742134E-14	-1.09113274154873E-12	-4.05277875432387E-13	0	6.23504423742134E-14	-3.7410265424528E-13	4.36453096619494E-13	4.98803538993707E-13
0.00622	-3.11752211871067E-13	-3.11752211871067E-14	-3.11752211871067E-13	1.24700884748427E-13	2.8057699068396E-13	-3.7410265424528E-13	-9.35256635613201E-14	-2.24461592547168E-12	1.65228672291666E-12	1.96403893478772E-12	-4.05277875432387E-13	-8.41730972051881E-13	-1.24700884748427E-13	2.8057699068396E-13	9.35256635613201E-14	0	3.7410265424528E-13	6.54679644929241E-13
0.00624	0	4.36453096619494E-13	-5.29978760180814E-13	-8.72906193238988E-13	-2.49401769496854E-13	-9.35256635613201E-14	-3.42927433058174E-13	-1.80816282885219E-12	1.27818406867137E-12	1.49641061698112E-12	-7.48205308490561E-13	-5.92329202555027E-13	1.55876105935534E-13	8.41730972051881E-13	2.8057699068396E-13	2.49401769496854E-13	6.23504423742134E-14	7.17030087303454E-13
0.00626	3.42927433058174E-13	7.17030087303454E-13	-6.85854866116347E-13	-1.71463716529087E-12	-7.48205308490561E-13	1.55876105935534E-13	-4.05277875432387E-13	-1.74581238647798E-12	1.05995752036163E-12	7.17030087303454E-13	-9.35256635613201E-13	-4.36453096619494E-13	9.35256635613201E-14	1.4028849534198E-12	4.67628317806601E-13	2.8057699068396E-13	-2.8057699068396E-13	7.79380529677668E-13
0.00628	6.23504423742134E-13	7.17030087303454E-13	-8.10555750864774E-13	-2.15109026191036E-12	-1.18465840511005E-12	6.23504423742134E-14	-3.7410265424528E-13	-1.71463716529087E-12	9.97607077987414E-13	-1.55876105935534E-13	-9.66431856800308E-13	-3.7410265424528E-13	0	1.77698760766508E-12	5.61153981367921E-13	5.29978760180814E-13	-7.79380529677668E-13	6.23504423742134E-13
0.0063	5.92329202555027E-13	4.67628317806601E-13	-9.04081414426094E-13	-2.11991504072326E-12	-9.66431856800308E-13	0	-3.42927433058174E-13	-1.71463716529087E-12	1.02878229917452E-12	-9.97607077987414E-13	-9.04081414426094E-13	-4.05277875432387E-13	1.24700884748427E-13	1.71463716529087E-12	7.48205308490561E-13	7.79380529677668E-13	-1.21583362629716E-12	5.61153981367921E-13
0.00632	5.29978760180814E-13	3.7410265424528E-13	-9.66431856800308E-13	-1.65228672291666E-12	-5.61153981367921E-13	-1.55876105935534E-13	-1.24700884748427E-13	-1.37170973223269E-12	9.35256635613201E-13	-1.4028849534198E-12	-8.41730972051881E-13	-5.92329202555027E-13	4.67628317806601E-13	1.46523539579401E-12	7.79380529677668E-13	6.85854866116347E-13	-1.52758583816823E-12	6.54679644929241E-13
0.00634	2.49401769496854E-13	2.49401769496854E-13	-7.48205308490561E-13	-9.35256635613201E-13	0	-2.49401769496854E-13	6.23504423742134E-14	-7.79380529677668E-13	8.10555750864774E-13	-1.74581238647798E-12	-9.04081414426094E-13	-9.35256635613201E-13	1.15348318392295E-12	1.09113274154873E-12	7.17030087303454E-13	5.29978760180814E-13	-1.46523539579401E-12	9.97607077987414E-13
0.00636	3.11752211871067E-14	9.35256635613201E-14	-4.05277875432387E-13	-1.24700884748427E-13	3.11752211871067E-13	-2.18226548309747E-13	6.23504423742134E-14	3.11752211871067E-14	6.85854866116347E-13	-1.71463716529087E-12	-9.04081414426094E-13	-1.34053451104559E-12	1.55876105935534E-12	1.02878229917452E-12	6.54679644929241E-13	5.61153981367921E-13	-1.30935928985848E-12	7.79380529677668E-13
0.00638	9.35256635613201E-14	-3.11752211871067E-14	-2.8057699068396E-13	4.36453096619494E-13	6.23504423742134E-13	-3.11752211871067E-14	-3.11752211871067E-14	6.54679644929241E-13	7.48205308490561E-13	-1.30935928985848E-12	-6.85854866116347E-13	-1.80816282885219E-12	1.8705132712264E-12	9.97607077987414E-13	4.98803538993707E-13	5.92329202555027E-13	-9.35256635613201E-13	1.24700884748427E-13
0.0064	4.05277875432387E-13	3.11752211871067E-14	-4.67628317806601E-13	8.72906193238988E-13	7.48205308490561E-13	2.49401769496854E-13	-2.49401769496854E-13	9.35256635613201E-13	9.97607077987414E-13	-6.54679644929241E-13	-3.11752211871067E-13	-1.8705132712264E-12	1.80816282885219E-12	1.21583362629716E-12	3.11752211871067E-13	6.85854866116347E-13	-4.05277875432387E-13	-5.29978760180814E-13
0.00642	4.36453096619494E-13	9.35256635613201E-14	-9.66431856800308E-13	1.12230796273584E-12	5.29978760180814E-13	3.42927433058174E-13	-6.85854866116347E-13	1.09113274154873E-12	9.04081414426094E-13	2.49401769496854E-13	1.8705132712264E-13	-1.62111150172955E-12	1.52758583816823E-12	1.34053451104559E-12	1.24700884748427E-13	1.09113274154873E-12	9.35256635613201E-14	-8.10555750864774E-13
0.00644	6.23504423742134E-14	3.11752211871067E-13	-1.30935928985848E-12	8.10555750864774E-13	3.11752211871067E-13	3.7410265424528E-13	-1.15348318392295E-12	9.97607077987414E-13	6.23504423742134E-13	8.41730972051881E-13	8.72906193238988E-13	-1.27818406867137E-12	1.15348318392295E-12	1.52758583816823E-12	0	1.74581238647798E-12	3.42927433058174E-13	-6.23504423742134E-13
0.00646	-5.61153981367921E-13	4.67628317806601E-13	-1.02878229917452E-12	4.67628317806601E-13	-1.55876105935534E-13	6.23504423742134E-14	-1.4028849534198E-12	7.48205308490561E-13	6.23504423742134E-14	1.05995752036163E-12	1.4028849534198E-12	-1.09113274154873E-12	7.17030087303454E-13	1.65228672291666E-12	-1.24700884748427E-13	1.96403893478772E-12	2.18226548309747E-13	-4.36453096619494E-13
0.00648	-9.35256635613201E-13	5.61153981367921E-13	-4.98803538993707E-13	2.8057699068396E-13	-5.29978760180814E-13	-2.49401769496854E-13	-1.55876105935534E-12	5.92329202555027E-13	-4.05277875432387E-13	9.66431856800308E-13	1.58993628054244E-12	-8.41730972051881E-13	3.7410265424528E-13	1.62111150172955E-12	-3.7410265424528E-13	1.58993628054244E-12	-1.55876105935534E-13	-1.55876105935534E-13
0.0065	-1.43406017460691E-12	6.23504423742134E-13	-1.55876105935534E-13	3.42927433058174E-13	-7.48205308490561E-13	-3.11752211871067E-13	-1.18465840511005E-12	4.36453096619494E-13	-7.17030087303454E-13	8.41730972051881E-13	1.62111150172955E-12	-6.23504423742134E-13	-3.11752211871067E-14	1.37170973223269E-12	-5.92329202555027E-13	9.04081414426094E-13	-3.7410265424528E-13	9.35256635613201E-14
0.00652	-1.62111150172955E-12	6.23504423742134E-13	2.18226548309747E-13	5.92329202555027E-13	-8.10555750864774E-13	-2.49401769496854E-13	-1.12230796273584E-12	1.55876105935534E-13	-8.72906193238988E-13	7.48205308490561E-13	1.55876105935534E-12	-5.92329202555027E-13	-1.24700884748427E-13	1.02878229917452E-12	-7.48205308490561E-13	-2.49401769496854E-13	-4.05277875432387E-13	2.18226548309747E-13
0.00654	-1.55876105935534E-12	5.92329202555027E-13	4.67628317806601E-13	6.23504423742134E-13	-9.04081414426094E-13	-3.11752211871067E-14	-1.24700884748427E-12	-9.35256635613201E-14	-8.41730972051881E-13	6.23504423742134E-13	1.49641061698112E-12	-6.23504423742134E-13	3.11752211871067E-14	5.29978760180814E-13	-9.35256635613201E-13	-1.12230796273584E-12	-2.8057699068396E-13	9.35256635613201E-14
0.00656	-1.18465840511005E-12	5.29978760180814E-13	7.79380529677668E-13	5.92329202555027E-13	-9.66431856800308E-13	6.23504423742134E-13	-1.34053451104559E-12	-3.11752211871067E-14	-7.17030087303454E-13	4.98803538993707E-13	9.97607077987414E-13	-6.54679644929241E-13	3.42927433058174E-13	1.55876105935534E-13	-1.34053451104559E-12	-1.71463716529087E-12	-6.23504423742134E-14	6.23504423742134E-14
0.00658	-7.17030087303454E-13	3.42927433058174E-13	8.10555750864774E-13	5.92329202555027E-13	-1.24700884748427E-12	1.27818406867137E-12	-1.12230796273584E-12	1.24700884748427E-13	-4.67628317806601E-13	3.7410265424528E-13	1.8705132712264E-13	-4.67628317806601E-13	6.54679644929241E-13	-2.8057699068396E-13	-1.68346194410376E-12	-2.02638937716194E-12	9.35256635613201E-14	2.18226548309747E-13
0.0066	-3.42927433058174E-13	1.55876105935534E-13	7.48205308490561E-13	4.98803538993707E-13	-1.37170973223269E-12	1.93286371360062E-12	-6.23504423742134E-13	3.11752211871067E-13	-2.18226548309747E-13	4.05277875432387E-13	-4.67628317806601E-13	-1.24700884748427E-13	8.10555750864774E-13	-4.05277875432387E-13	-2.11991504072326E-12	-1.8393380500393E-12	4.67628317806601E-13	6.23504423742134E-14
0.00662	-2.8057699068396E-13	-6.23504423742134E-14	6.85854866116347E-13	4.98803538993707E-13	-1.58993628054244E-12	2.46284247378143E-12	-3.42927433058174E-13	5.92329202555027E-13	-2.49401769496854E-13	7.17030087303454E-13	-9.66431856800308E-13	1.55876105935534E-13	8.10555750864774E-13	-2.8057699068396E-13	-2.11991504072326E-12	-1.46523539579401E-12	9.97607077987414E-13	-2.18226548309747E-13
0.00664	-4.98803538993707E-13	-3.11752211871067E-13	6.23504423742134E-13	4.36453096619494E-13	-1.49641061698112E-12	2.58754335852986E-12	-6.23504423742134E-14	7.17030087303454E-13	-6.23504423742134E-13	1.24700884748427E-12	-1.12230796273584E-12	2.8057699068396E-13	8.10555750864774E-13	0	-1.55876105935534E-12	-8.72906193238988E-13	1.4028849534198E-12	-4.36453096619494E-13
0.00666	-5.61153981367921E-13	-4.67628317806601E-13	4.05277875432387E-13	4.36453096619494E-13	-1.18465840511005E-12	2.43166725259432E-12	2.8057699068396E-13	6.23504423742134E-13	-6.54679644929241E-13	1.68346194410376E-12	-1.15348318392295E-12	2.8057699068396E-13	6.54679644929241E-13	4.67628317806601E-13	-7.48205308490561E-13	-3.42927433058174E-13	1.46523539579401E-12	-6.54679644929241E-13
0.00668	-6.23504423742134E-13	-5.92329202555027E-13	3.11752211871067E-13	6.54679644929241E-13	-7.17030087303454E-13	1.99521415597483E-12	6.85854866116347E-13	4.05277875432387E-13	-1.8705132712264E-13	1.80816282885219E-12	-1.02878229917452E-12	1.8705132712264E-13	4.05277875432387E-13	9.04081414426094E-13	1.8705132712264E-13	0	1.49641061698112E-12	-6.54679644929241E-13
0.0067	-4.98803538993707E-13	-3.11752211871067E-13	6.54679644929241E-13	8.41730972051881E-13	-6.23504423742134E-14	1.27818406867137E-12	8.72906193238988E-13	2.18226548309747E-13	4.05277875432387E-13	1.68346194410376E-12	-9.66431856800308E-13	0	-3.7410265424528E-13	1.30935928985848E-12	7.48205308490561E-13	9.35256635613201E-14	1.30935928985848E-12	-3.7410265424528E-13
0.00672	-3.11752211871067E-13	-1.24700884748427E-13	7.48205308490561E-13	9.66431856800308E-13	6.85854866116347E-13	7.79380529677668E-13	9.35256635613201E-13	0	7.79380529677668E-13	1.43406017460691E-12	-7.17030087303454E-13	-2.8057699068396E-13	-1.21583362629716E-12	1.4028849534198E-12	1.02878229917452E-12	1.24700884748427E-13	1.27818406867137E-12	-3.11752211871067E-14
0.00674	1.55876105935534E-13	6.23504423742134E-14	5.61153981367921E-13	8.72906193238988E-13	1.27818406867137E-12	4.05277875432387E-13	7.17030087303454E-13	1.24700884748427E-13	1.02878229917452E-12	9.66431856800308E-13	-6.23504423742134E-13	-7.17030087303454E-13	-1.68346194410376E-12	1.49641061698112E-12	9.97607077987414E-13	1.8705132712264E-13	1.43406017460691E-12	2.8057699068396E-13
0.00676	7.17030087303454E-13	1.55876105935534E-13	4.36453096619494E-13	7.79380529677668E-13	1.58993628054244E-12	0	7.17030087303454E-13	4.98803538993707E-13	1.24700884748427E-12	5.61153981367921E-13	-7.48205308490561E-13	-8.72906193238988E-13	-1.74581238647798E-12	1.4028849534198E-12	8.10555750864774E-13	3.11752211871067E-13	1.52758583816823E-12	5.29978760180814E-13
0.00678	1.27818406867137E-12	1.24700884748427E-13	4.36453096619494E-13	6.23504423742134E-13	1.58993628054244E-12	-3.7410265424528E-13	5.92329202555027E-13	4.98803538993707E-13	1.27818406867137E-12	1.8705132712264E-13	-9.35256635613201E-13	-9.66431856800308E-13	-1.37170973223269E-12	1.18465840511005E-12	4.98803538993707E-13	6.85854866116347E-13	1.55876105935534E-12	9.35256635613201E-13
0.0068	1.49641061698112E-12	1.55876105935534E-13	4.98803538993707E-13	3.7410265424528E-13	1.77698760766508E-12	-8.72906193238988E-13	7.17030087303454E-13	1.24700884748427E-13	1.30935928985848E-12	0	-1.18465840511005E-12	-8.10555750864774E-13	-9.97607077987414E-13	8.10555750864774E-13	9.35256635613201E-14	9.97607077987414E-13	1.27818406867137E-12	1.34053451104559E-12
0.00682	1.43406017460691E-12	2.49401769496854E-13	6.23504423742134E-13	-9.35256635613201E-14	2.15109026191036E-12	-1.21583362629716E-12	8.10555750864774E-13	-9.35256635613201E-14	1.37170973223269E-12	1.55876105935534E-13	-1.12230796273584E-12	-5.92329202555027E-13	-8.41730972051881E-13	4.05277875432387E-13	-1.55876105935534E-13	1.15348318392295E-12	1.15348318392295E-12	1.55876105935534E-12
0.00684	9.66431856800308E-13	5.61153981367921E-13	7.17030087303454E-13	-4.67628317806601E-13	2.46284247378143E-12	-1.34053451104559E-12	6.54679644929241E-13	-6.23504423742134E-14	1.52758583816823E-12	2.8057699068396E-13	-7.48205308490561E-13	-1.8705132712264E-13	-8.72906193238988E-13	1.55876105935534E-13	-2.18226548309747E-13	9.66431856800308E-13	8.41730972051881E-13	1.55876105935534E-12
0.00686	6.23504423742134E-13	1.12230796273584E-12	8.72906193238988E-13	-8.72906193238988E-13	2.52519291615564E-12	-1.18465840511005E-12	2.18226548309747E-13	3.11752211871067E-14	1.8393380500393E-12	6.54679644929241E-13	-2.18226548309747E-13	2.8057699068396E-13	-9.97607077987414E-13	-1.8705132712264E-13	3.11752211871067E-14	5.29978760180814E-13	5.61153981367921E-13	1.30935928985848E-12
0.00688	4.67628317806601E-13	1.65228672291666E-12	1.02878229917452E-12	-9.97607077987414E-13	2.46284247378143E-12	-7.79380529677668E-13	-4.36453096619494E-13	9.35256635613201E-14	2.24461592547168E-12	8.41730972051881E-13	2.18226548309747E-13	6.23504423742134E-13	-1.09113274154873E-12	-3.7410265424528E-13	4.05277875432387E-13	-3.11752211871067E-13	6.23504423742134E-14	7.79380529677668E-13
0.0069	3.11752211871067E-13	2.11991504072326E-12	1.02878229917452E-12	-7.17030087303454E-13	2.11991504072326E-12	-1.55876105935534E-13	-6.85854866116347E-13	3.7410265424528E-13	2.18226548309747E-12	9.66431856800308E-13	6.54679644929241E-13	8.10555750864774E-13	-9.35256635613201E-13	-4.98803538993707E-13	8.41730972051881E-13	-1.4028849534198E-12	-4.67628317806601E-13	9.35256635613201E-14
0.00692	1.8705132712264E-13	2.49401769496854E-12	8.72906193238988E-13	1.24700884748427E-13	1.58993628054244E-12	5.29978760180814E-13	-4.67628317806601E-13	4.67628317806601E-13	1.74581238647798E-12	8.41730972051881E-13	7.48205308490561E-13	9.04081414426094E-13	-8.10555750864774E-13	-5.61153981367921E-13	9.35256635613201E-13	-2.3069663678459E-12	-7.79380529677668E-13	-5.61153981367921E-13
0.00694	0	2.71224424327828E-12	8.72906193238988E-13	9.66431856800308E-13	9.35256635613201E-13	1.12230796273584E-12	-9.35256635613201E-14	2.8057699068396E-13	1.34053451104559E-12	7.79380529677668E-13	7.48205308490561E-13	9.35256635613201E-13	-6.85854866116347E-13	-4.36453096619494E-13	7.79380529677668E-13	-2.40049203140722E-12	-9.97607077987414E-13	-8.72906193238988E-13
0.00696	3.11752211871067E-14	2.71224424327828E-12	6.85854866116347E-13	1.09113274154873E-12	3.42927433058174E-13	1.34053451104559E-12	3.42927433058174E-13	0	9.97607077987414E-13	9.35256635613201E-13	5.92329202555027E-13	9.66431856800308E-13	-3.11752211871067E-13	-1.8705132712264E-13	5.29978760180814E-13	-1.58993628054244E-12	-1.12230796273584E-12	-8.41730972051881E-13
0.00698	6.23504423742134E-14	2.49401769496854E-12	4.98803538993707E-13	8.10555750864774E-13	-1.24700884748427E-13	1.05995752036163E-12	5.29978760180814E-13	-4.36453096619494E-13	6.54679644929241E-13	1.18465840511005E-12	4.98803538993707E-13	8.72906193238988E-13	9.35256635613201E-14	1.24700884748427E-13	6.23504423742134E-14	-6.54679644929241E-13	-1.09113274154873E-12	-6.54679644929241E-13
0.007	3.11752211871067E-14	1.74581238647798E-12	4.36453096619494E-13	5.29978760180814E-13	-4.36453096619494E-13	4.36453096619494E-13	6.85854866116347E-13	-4.67628317806601E-13	6.23504423742134E-13	1.58993628054244E-12	4.05277875432387E-13	5.92329202555027E-13	4.05277875432387E-13	4.05277875432387E-13	-2.8057699068396E-13	0	-8.10555750864774E-13	-3.7410265424528E-13
0.00702	6.23504423742134E-14	7.17030087303454E-13	5.29978760180814E-13	2.8057699068396E-13	-4.98803538993707E-13	-1.8705132712264E-13	5.61153981367921E-13	-7.48205308490561E-13	6.85854866116347E-13	1.77698760766508E-12	2.18226548309747E-13	1.8705132712264E-13	7.17030087303454E-13	6.85854866116347E-13	-1.24700884748427E-13	3.11752211871067E-13	-3.42927433058174E-13	-1.8705132712264E-13
0.00704	-9.35256635613201E-14	-3.11752211871067E-13	4.98803538993707E-13	1.24700884748427E-13	-3.11752211871067E-13	-7.17030087303454E-13	4.36453096619494E-13	-1.27818406867137E-12	7.79380529677668E-13	1.65228672291666E-12	-1.55876105935534E-13	-3.42927433058174E-13	8.41730972051881E-13	8.72906193238988E-13	2.8057699068396E-13	3.11752211871067E-13	1.24700884748427E-13	-1.55876105935534E-13
0.00706	-9.35256635613201E-14	-1.05995752036163E-12	4.36453096619494E-13	1.24700884748427E-13	3.11752211871067E-14	-9.35256635613201E-13	4.36453096619494E-13	-1.46523539579401E-12	7.48205308490561E-13	1.27818406867137E-12	-4.67628317806601E-13	-5.92329202555027E-13	9.97607077987414E-13	1.12230796273584E-12	4.98803538993707E-13	-9.35256635613201E-14	5.29978760180814E-13	-1.24700884748427E-13
0.00708	-1.24700884748427E-13	-1.49641061698112E-12	9.35256635613201E-14	4.36453096619494E-13	3.11752211871067E-14	-1.02878229917452E-12	5.61153981367921E-13	-1.12230796273584E-12	7.79380529677668E-13	8.10555750864774E-13	-5.61153981367921E-13	-6.54679644929241E-13	1.09113274154873E-12	1.09113274154873E-12	3.11752211871067E-13	-5.61153981367921E-13	9.97607077987414E-13	3.42927433058174E-13
0.0071	2.8057699068396E-13	-1.68346194410376E-12	-2.49401769496854E-13	7.17030087303454E-13	-1.24700884748427E-13	-1.02878229917452E-12	6.54679644929241E-13	-5.61153981367921E-13	9.04081414426094E-13	1.24700884748427E-13	-4.98803538993707E-13	-8.41730972051881E-13	1.05995752036163E-12	1.09113274154873E-12	-1.24700884748427E-13	-6.85854866116347E-13	1.24700884748427E-12	1.02878229917452E-12
0.00712	1.02878229917452E-12	-1.8393380500393E-12	-4.67628317806601E-13	8.41730972051881E-13	-4.36453096619494E-13	-1.05995752036163E-12	7.17030087303454E-13	2.8057699068396E-13	9.97607077987414E-13	-4.98803538993707E-13	-3.42927433058174E-13	-6.23504423742134E-13	9.97607077987414E-13	9.04081414426094E-13	-6.23504423742134E-13	-5.92329202555027E-13	1.49641061698112E-12	1.21583362629716E-12
0.00714	1.62111150172955E-12	-1.8393380500393E-12	-6.23504423742134E-13	7.48205308490561E-13	-6.85854866116347E-13	-1.05995752036163E-12	6.85854866116347E-13	8.41730972051881E-13	1.02878229917452E-12	-1.02878229917452E-12	-3.7410265424528E-13	-1.55876105935534E-13	7.17030087303454E-13	6.54679644929241E-13	-8.72906193238988E-13	-9.35256635613201E-14	1.52758583816823E-12	7.17030087303454E-13
0.00716	1.43406017460691E-12	-1.71463716529087E-12	-4.67628317806601E-13	4.98803538993707E-13	-1.09113274154873E-12	-8.41730972051881E-13	6.23504423742134E-13	1.30935928985848E-12	9.04081414426094E-13	-1.12230796273584E-12	-7.17030087303454E-13	1.24700884748427E-13	3.11752211871067E-13	5.29978760180814E-13	-9.97607077987414E-13	8.10555750864774E-13	1.27818406867137E-12	1.55876105935534E-13
0.00718	6.85854866116347E-13	-1.34053451104559E-12	-2.49401769496854E-13	2.18226548309747E-13	-1.34053451104559E-12	-4.98803538993707E-13	4.67628317806601E-13	1.65228672291666E-12	6.23504423742134E-13	-7.48205308490561E-13	-1.05995752036163E-12	9.35256635613201E-14	0	1.55876105935534E-13	-6.85854866116347E-13	1.62111150172955E-12	9.35256635613201E-13	-9.35256635613201E-14
0.0072	1.55876105935534E-13	-9.97607077987414E-13	-1.24700884748427E-13	2.8057699068396E-13	-1.15348318392295E-12	-2.8057699068396E-13	5.61153981367921E-13	1.77698760766508E-12	2.8057699068396E-13	-1.8705132712264E-13	-1.21583362629716E-12	1.55876105935534E-13	-1.55876105935534E-13	-3.42927433058174E-13	-4.05277875432387E-13	2.21344070428458E-12	4.98803538993707E-13	-3.11752211871067E-13
0.00722	-9.35256635613201E-14	-9.35256635613201E-13	0	5.92329202555027E-13	-3.11752211871067E-13	-2.8057699068396E-13	9.97607077987414E-13	1.8705132712264E-12	1.8705132712264E-13	5.92329202555027E-13	-1.24700884748427E-12	1.55876105935534E-13	-6.23504423742134E-14	-8.41730972051881E-13	-1.8705132712264E-13	2.49401769496854E-12	2.49401769496854E-13	-3.7410265424528E-13
0.00724	-9.35256635613201E-14	-9.66431856800308E-13	9.35256635613201E-14	9.04081414426094E-13	7.17030087303454E-13	-6.23504423742134E-13	1.68346194410376E-12	1.80816282885219E-12	1.8705132712264E-13	1.46523539579401E-12	-7.17030087303454E-13	-2.49401769496854E-13	2.8057699068396E-13	-1.12230796273584E-12	0	2.71224424327828E-12	3.7410265424528E-13	-2.18226548309747E-13
0.00726	-9.35256635613201E-14	-1.02878229917452E-12	1.55876105935534E-13	1.21583362629716E-12	1.8393380500393E-12	-1.18465840511005E-12	1.90168849241351E-12	1.52758583816823E-12	4.67628317806601E-13	2.05756459834904E-12	-9.35256635613201E-14	-8.10555750864774E-13	5.61153981367921E-13	-1.02878229917452E-12	1.24700884748427E-13	2.52519291615564E-12	6.23504423742134E-13	9.35256635613201E-14
0.00728	1.24700884748427E-13	-9.66431856800308E-13	1.24700884748427E-13	1.09113274154873E-12	2.52519291615564E-12	-1.58993628054244E-12	1.58993628054244E-12	1.27818406867137E-12	6.54679644929241E-13	2.3069663678459E-12	4.05277875432387E-13	-1.4028849534198E-12	7.79380529677668E-13	-7.17030087303454E-13	6.23504423742134E-14	2.338141589033E-12	7.17030087303454E-13	3.42927433058174E-13
0.0073	2.49401769496854E-13	-8.10555750864774E-13	-1.55876105935534E-13	9.04081414426094E-13	2.7745946856525E-12	-1.58993628054244E-12	1.15348318392295E-12	1.21583362629716E-12	8.41730972051881E-13	2.36931681022011E-12	5.92329202555027E-13	-1.49641061698112E-12	8.41730972051881E-13	-2.18226548309747E-13	-1.24700884748427E-13	2.18226548309747E-12	7.48205308490561E-13	5.29978760180814E-13
0.00732	2.8057699068396E-13	-9.04081414426094E-13	-2.18226548309747E-13	3.7410265424528E-13	2.58754335852986E-12	-1.24700884748427E-12	5.92329202555027E-13	1.15348318392295E-12	6.23504423742134E-13	2.18226548309747E-12	5.92329202555027E-13	-9.97607077987414E-13	7.48205308490561E-13	3.7410265424528E-13	-3.42927433058174E-13	1.99521415597483E-12	9.35256635613201E-13	4.36453096619494E-13
0.00734	1.24700884748427E-13	-8.41730972051881E-13	-1.55876105935534E-13	1.24700884748427E-13	2.36931681022011E-12	-6.85854866116347E-13	-6.23504423742134E-14	1.15348318392295E-12	1.55876105935534E-13	1.99521415597483E-12	3.7410265424528E-13	-1.24700884748427E-13	5.29978760180814E-13	7.79380529677668E-13	-3.42927433058174E-13	1.52758583816823E-12	1.18465840511005E-12	1.24700884748427E-13
0.00736	-1.55876105935534E-13	-4.67628317806601E-13	0	-2.18226548309747E-13	2.21344070428458E-12	-6.23504423742134E-14	-6.23504423742134E-13	1.09113274154873E-12	-7.79380529677668E-13	1.77698760766508E-12	2.49401769496854E-13	4.36453096619494E-13	3.42927433058174E-13	1.02878229917452E-12	-3.7410265424528E-13	8.72906193238988E-13	1.55876105935534E-12	0
0.00738	-3.42927433058174E-13	-1.8705132712264E-13	0	-5.61153981367921E-13	2.11991504072326E-12	3.42927433058174E-13	-9.97607077987414E-13	1.02878229917452E-12	-1.77698760766508E-12	1.55876105935534E-12	9.35256635613201E-14	8.72906193238988E-13	3.11752211871067E-14	1.05995752036163E-12	-3.42927433058174E-13	2.49401769496854E-13	1.8393380500393E-12	1.55876105935534E-13
0.0074	-3.11752211871067E-13	1.55876105935534E-13	2.49401769496854E-13	-8.41730972051881E-13	1.80816282885219E-12	6.54679644929241E-13	-1.18465840511005E-12	8.41730972051881E-13	-2.05756459834904E-12	1.49641061698112E-12	1.24700884748427E-13	9.66431856800308E-13	-1.24700884748427E-13	9.66431856800308E-13	-2.49401769496854E-13	-2.18226548309747E-13	1.99521415597483E-12	4.36453096619494E-13
0.00742	-3.11752211871067E-14	3.11752211871067E-13	5.61153981367921E-13	-9.35256635613201E-13	1.37170973223269E-12	9.97607077987414E-13	-1.18465840511005E-12	4.67628317806601E-13	-1.74581238647798E-12	1.30935928985848E-12	0	6.85854866116347E-13	-4.05277875432387E-13	8.10555750864774E-13	-1.8705132712264E-13	-3.42927433058174E-13	1.74581238647798E-12	7.48205308490561E-13
0.00744	1.24700884748427E-13	4.36453096619494E-13	9.04081414426094E-13	-8.10555750864774E-13	9.97607077987414E-13	1.27818406867137E-12	-1.18465840511005E-12	1.24700884748427E-13	-1.02878229917452E-12	9.04081414426094E-13	0	4.98803538993707E-13	-4.67628317806601E-13	7.48205308490561E-13	3.11752211871067E-14	-2.49401769496854E-13	1.52758583816823E-12	1.09113274154873E-12
0.00746	1.55876105935534E-13	5.92329202555027E-13	7.79380529677668E-13	-5.29978760180814E-13	6.54679644929241E-13	1.4028849534198E-12	-1.24700884748427E-12	-6.23504423742134E-14	-3.42927433058174E-13	6.85854866116347E-13	-6.23504423742134E-14	1.55876105935534E-13	-6.23504423742134E-13	6.23504423742134E-13	2.8057699068396E-13	-2.8057699068396E-13	1.43406017460691E-12	1.12230796273584E-12
0.00748	9.35256635613201E-14	8.41730972051881E-13	3.7410265424528E-13	-6.23504423742134E-14	3.7410265424528E-13	1.21583362629716E-12	-1.21583362629716E-12	1.24700884748427E-13	4.05277875432387E-13	7.48205308490561E-13	-1.8705132712264E-13	9.35256635613201E-14	-5.92329202555027E-13	3.42927433058174E-13	5.29978760180814E-13	-3.42927433058174E-13	1.34053451104559E-12	1.09113274154873E-12
0.0075	9.35256635613201E-14	1.02878229917452E-12	-1.55876105935534E-13	4.36453096619494E-13	2.18226548309747E-13	7.79380529677668E-13	-9.35256635613201E-13	3.42927433058174E-13	8.72906193238988E-13	7.79380529677668E-13	-5.92329202555027E-13	3.11752211871067E-14	-5.92329202555027E-13	1.24700884748427E-13	4.98803538993707E-13	-5.29978760180814E-13	1.30935928985848E-12	9.04081414426094E-13
0.00752	1.24700884748427E-13	1.18465840511005E-12	-5.61153981367921E-13	9.35256635613201E-13	2.8057699068396E-13	3.11752211871067E-13	-6.85854866116347E-13	1.24700884748427E-13	1.21583362629716E-12	8.41730972051881E-13	-9.66431856800308E-13	1.8705132712264E-13	-3.7410265424528E-13	3.11752211871067E-14	2.18226548309747E-13	-6.23504423742134E-13	1.09113274154873E-12	6.54679644929241E-13
0.00754	2.49401769496854E-13	1.46523539579401E-12	-8.41730972051881E-13	1.4028849534198E-12	4.98803538993707E-13	-9.35256635613201E-14	-3.42927433058174E-13	-6.23504423742134E-14	1.12230796273584E-12	6.85854866116347E-13	-1.02878229917452E-12	3.11752211871067E-13	-2.49401769496854E-13	9.35256635613201E-14	-1.24700884748427E-13	-6.54679644929241E-13	8.72906193238988E-13	5.29978760180814E-13
0.00756	2.8057699068396E-13	1.52758583816823E-12	-8.10555750864774E-13	1.68346194410376E-12	5.61153981367921E-13	-2.49401769496854E-13	0	3.11752211871067E-14	8.10555750864774E-13	5.61153981367921E-13	-8.72906193238988E-13	2.8057699068396E-13	0	3.42927433058174E-13	-5.92329202555027E-13	-6.54679644929241E-13	5.92329202555027E-13	4.67628317806601E-13
0.00758	4.98803538993707E-13	1.37170973223269E-12	-7.17030087303454E-13	1.55876105935534E-12	3.42927433058174E-13	-1.55876105935534E-13	1.8705132712264E-13	4.67628317806601E-13	5.29978760180814E-13	5.61153981367921E-13	-3.7410265424528E-13	-6.23504423742134E-14	1.55876105935534E-13	3.42927433058174E-13	-6.23504423742134E-13	-7.79380529677668E-13	4.67628317806601E-13	4.05277875432387E-13
0.0076	7.48205308490561E-13	9.97607077987414E-13	-5.92329202555027E-13	1.15348318392295E-12	6.23504423742134E-14	-1.24700884748427E-13	3.11752211871067E-13	5.29978760180814E-13	4.98803538993707E-13	7.48205308490561E-13	9.35256635613201E-14	-4.05277875432387E-13	-9.35256635613201E-14	2.49401769496854E-13	-5.92329202555027E-13	-1.12230796273584E-12	3.42927433058174E-13	3.11752211871067E-13
0.00762	9.35256635613201E-13	5.92329202555027E-13	-2.8057699068396E-13	7.79380529677668E-13	-6.23504423742134E-14	6.23504423742134E-14	4.98803538993707E-13	2.8057699068396E-13	6.23504423742134E-13	1.15348318392295E-12	5.61153981367921E-13	-6.54679644929241E-13	-5.61153981367921E-13	0	-3.7410265424528E-13	-1.4028849534198E-12	3.42927433058174E-13	3.11752211871067E-14
0.00764	8.72906193238988E-13	1.55876105935534E-13	-1.24700884748427E-13	4.05277875432387E-13	-2.18226548309747E-13	1.55876105935534E-13	4.36453096619494E-13	-9.35256635613201E-14	7.17030087303454E-13	1.49641061698112E-12	9.04081414426094E-13	-7.17030087303454E-13	-9.66431856800308E-13	-3.11752211871067E-13	-2.18226548309747E-13	-1.49641061698112E-12	1.8705132712264E-13	-2.18226548309747E-13
0.00766	7.17030087303454E-13	-1.24700884748427E-13	6.23504423742134E-14	5.29978760180814E-13	-4.67628317806601E-13	2.18226548309747E-13	4.36453096619494E-13	-4.98803538993707E-13	5.29978760180814E-13	1.65228672291666E-12	1.02878229917452E-12	-7.48205308490561E-13	-1.18465840511005E-12	-3.42927433058174E-13	-2.49401769496854E-13	-1.37170973223269E-12	-6.23504423742134E-14	-5.92329202555027E-13
0.00768	5.61153981367921E-13	-2.18226548309747E-13	2.49401769496854E-13	9.35256635613201E-13	-8.10555750864774E-13	9.35256635613201E-14	4.05277875432387E-13	-1.12230796273584E-12	1.24700884748427E-13	1.68346194410376E-12	1.18465840511005E-12	-6.23504423742134E-13	-1.02878229917452E-12	-3.42927433058174E-13	-6.23504423742134E-13	-1.18465840511005E-12	-4.36453096619494E-13	-8.41730972051881E-13
0.0077	4.98803538993707E-13	-1.8705132712264E-13	4.98803538993707E-13	1.12230796273584E-12	-1.18465840511005E-12	-1.24700884748427E-13	2.8057699068396E-13	-1.43406017460691E-12	-2.8057699068396E-13	1.43406017460691E-12	1.21583362629716E-12	-4.67628317806601E-13	-6.85854866116347E-13	-2.8057699068396E-13	-1.12230796273584E-12	-1.09113274154873E-12	-5.61153981367921E-13	-8.72906193238988E-13
0.00772	3.7410265424528E-13	-3.11752211871067E-14	5.92329202555027E-13	9.35256635613201E-13	-1.71463716529087E-12	-4.05277875432387E-13	6.23504423742134E-14	-1.46523539579401E-12	-4.36453096619494E-13	1.27818406867137E-12	1.24700884748427E-12	-3.7410265424528E-13	-4.67628317806601E-13	-3.11752211871067E-14	-1.43406017460691E-12	-9.66431856800308E-13	-5.92329202555027E-13	-7.79380529677668E-13
0.00774	1.55876105935534E-13	1.24700884748427E-13	6.23504423742134E-13	6.54679644929241E-13	-1.93286371360062E-12	-6.54679644929241E-13	-6.23504423742134E-14	-1.27818406867137E-12	-3.7410265424528E-13	1.05995752036163E-12	1.05995752036163E-12	-3.42927433058174E-13	-2.18226548309747E-13	2.8057699068396E-13	-1.55876105935534E-12	-7.17030087303454E-13	-4.98803538993707E-13	-5.29978760180814E-13
0.00776	-1.8705132712264E-13	3.7410265424528E-13	3.11752211871067E-13	6.23504423742134E-13	-1.49641061698112E-12	-8.10555750864774E-13	3.11752211871067E-14	-9.04081414426094E-13	-3.11752211871067E-14	9.35256635613201E-13	6.85854866116347E-13	-4.05277875432387E-13	-1.24700884748427E-13	6.23504423742134E-13	-1.62111150172955E-12	-4.67628317806601E-13	-2.49401769496854E-13	-2.8057699068396E-13
0.00778	-3.7410265424528E-13	5.61153981367921E-13	-6.23504423742134E-14	5.61153981367921E-13	-7.48205308490561E-13	-8.41730972051881E-13	2.49401769496854E-13	-9.35256635613201E-14	3.11752211871067E-13	8.41730972051881E-13	2.18226548309747E-13	-6.85854866116347E-13	3.11752211871067E-14	6.85854866116347E-13	-1.30935928985848E-12	-2.49401769496854E-13	-2.49401769496854E-13	1.24700884748427E-13
0.0078	-1.8705132712264E-13	5.92329202555027E-13	-4.05277875432387E-13	4.36453096619494E-13	-1.55876105935534E-13	-8.10555750864774E-13	3.7410265424528E-13	6.54679644929241E-13	3.11752211871067E-13	8.72906193238988E-13	-1.55876105935534E-13	-1.21583362629716E-12	2.18226548309747E-13	6.54679644929241E-13	-8.72906193238988E-13	-3.11752211871067E-14	-3.42927433058174E-13	4.36453096619494E-13
0.00782	3.11752211871067E-13	5.92329202555027E-13	-6.85854866116347E-13	5.92329202555027E-13	9.35256635613201E-14	-7.48205308490561E-13	5.29978760180814E-13	1.15348318392295E-12	1.55876105935534E-13	1.05995752036163E-12	-4.98803538993707E-13	-1.74581238647798E-12	3.42927433058174E-13	6.54679644929241E-13	-3.11752211871067E-13	1.8705132712264E-13	-4.36453096619494E-13	6.54679644929241E-13
0.00784	1.05995752036163E-12	3.11752211871067E-13	-7.79380529677668E-13	7.48205308490561E-13	1.8705132712264E-13	-5.29978760180814E-13	4.98803538993707E-13	1.46523539579401E-12	-3.11752211871067E-14	9.97607077987414E-13	-6.85854866116347E-13	-1.74581238647798E-12	2.8057699068396E-13	7.48205308490561E-13	1.24700884748427E-13	4.67628317806601E-13	-5.29978760180814E-13	8.10555750864774E-13
0.00786	1.27818406867137E-12	6.23504423742134E-14	-5.92329202555027E-13	9.04081414426094E-13	5.29978760180814E-13	-4.05277875432387E-13	1.8705132712264E-13	1.37170973223269E-12	-2.49401769496854E-13	8.10555750864774E-13	-8.72906193238988E-13	-1.43406017460691E-12	3.11752211871067E-14	6.23504423742134E-13	3.11752211871067E-13	7.79380529677668E-13	-3.7410265424528E-13	7.48205308490561E-13
0.00788	1.05995752036163E-12	-3.11752211871067E-14	0	6.23504423742134E-13	6.85854866116347E-13	-3.7410265424528E-13	-1.24700884748427E-13	1.34053451104559E-12	-4.36453096619494E-13	4.67628317806601E-13	-9.35256635613201E-13	-1.21583362629716E-12	-1.55876105935534E-13	4.36453096619494E-13	3.7410265424528E-13	1.18465840511005E-12	-2.18226548309747E-13	2.49401769496854E-13
0.0079	6.54679644929241E-13	9.35256635613201E-14	6.23504423742134E-13	3.11752211871067E-14	6.85854866116347E-13	-4.36453096619494E-13	-4.67628317806601E-13	1.27818406867137E-12	-4.67628317806601E-13	2.8057699068396E-13	-9.35256635613201E-13	-9.97607077987414E-13	-1.24700884748427E-13	3.42927433058174E-13	3.11752211871067E-13	1.65228672291666E-12	6.23504423742134E-14	-3.7410265424528E-13
0.00792	2.49401769496854E-13	2.18226548309747E-13	1.12230796273584E-12	-5.61153981367921E-13	6.85854866116347E-13	-4.36453096619494E-13	-6.54679644929241E-13	1.12230796273584E-12	-2.8057699068396E-13	4.05277875432387E-13	-9.35256635613201E-13	-5.61153981367921E-13	1.24700884748427E-13	2.18226548309747E-13	6.23504423742134E-14	2.21344070428458E-12	-1.55876105935534E-13	-6.85854866116347E-13
0.00794	-3.11752211871067E-13	3.7410265424528E-13	1.30935928985848E-12	-6.23504423742134E-13	4.36453096619494E-13	-3.42927433058174E-13	-5.61153981367921E-13	7.79380529677668E-13	1.24700884748427E-13	7.48205308490561E-13	-5.92329202555027E-13	-1.24700884748427E-13	3.42927433058174E-13	2.49401769496854E-13	-2.8057699068396E-13	2.36931681022011E-12	-4.05277875432387E-13	-7.17030087303454E-13
0.00796	-1.09113274154873E-12	3.42927433058174E-13	1.15348318392295E-12	-3.42927433058174E-13	6.23504423742134E-14	-1.8705132712264E-13	-4.98803538993707E-13	5.61153981367921E-13	3.11752211871067E-13	1.02878229917452E-12	6.23504423742134E-14	9.35256635613201E-14	4.36453096619494E-13	5.61153981367921E-13	-3.11752211871067E-13	1.93286371360062E-12	-6.54679644929241E-13	-6.85854866116347E-13
0.00798	-1.62111150172955E-12	2.8057699068396E-13	8.72906193238988E-13	9.35256635613201E-14	-9.35256635613201E-14	0	-4.98803538993707E-13	3.7410265424528E-13	3.7410265424528E-13	9.66431856800308E-13	3.7410265424528E-13	-6.23504423742134E-14	2.8057699068396E-13	9.04081414426094E-13	-3.11752211871067E-14	1.18465840511005E-12	-5.61153981367921E-13	-7.48205308490561E-13
0.008	-1.68346194410376E-12	1.55876105935534E-13	5.92329202555027E-13	5.29978760180814E-13	1.24700884748427E-13	9.35256635613201E-14	-5.61153981367921E-13	4.36453096619494E-13	1.8705132712264E-13	9.04081414426094E-13	3.42927433058174E-13	-4.67628317806601E-13	2.8057699068396E-13	1.15348318392295E-12	4.98803538993707E-13	4.36453096619494E-13	-1.55876105935534E-13	-7.17030087303454E-13
0.00802	-1.46523539579401E-12	9.35256635613201E-14	4.36453096619494E-13	8.41730972051881E-13	4.36453096619494E-13	3.42927433058174E-13	-5.92329202555027E-13	4.67628317806601E-13	0	8.72906193238988E-13	3.7410265424528E-13	-7.17030087303454E-13	3.11752211871067E-13	1.18465840511005E-12	6.85854866116347E-13	-1.8705132712264E-13	4.05277875432387E-13	-4.36453096619494E-13
0.00804	-9.04081414426094E-13	9.35256635613201E-14	2.49401769496854E-13	9.97607077987414E-13	5.29978760180814E-13	4.98803538993707E-13	-4.67628317806601E-13	4.67628317806601E-13	-2.8057699068396E-13	9.97607077987414E-13	5.61153981367921E-13	-1.12230796273584E-12	3.7410265424528E-13	8.41730972051881E-13	8.41730972051881E-13	-5.92329202555027E-13	7.48205308490561E-13	-4.36453096619494E-13
0.00806	-3.11752211871067E-13	2.49401769496854E-13	1.24700884748427E-13	8.72906193238988E-13	7.48205308490561E-13	5.61153981367921E-13	-2.18226548309747E-13	6.23504423742134E-13	-4.05277875432387E-13	9.97607077987414E-13	6.85854866116347E-13	-1.37170973223269E-12	3.7410265424528E-13	4.36453096619494E-13	8.72906193238988E-13	-6.85854866116347E-13	9.04081414426094E-13	-6.23504423742134E-13
0.00808	-6.23504423742134E-14	5.29978760180814E-13	-2.18226548309747E-13	3.7410265424528E-13	6.54679644929241E-13	5.29978760180814E-13	1.55876105935534E-13	8.72906193238988E-13	-4.36453096619494E-13	7.79380529677668E-13	8.10555750864774E-13	-9.97607077987414E-13	3.11752211871067E-13	1.24700884748427E-13	8.41730972051881E-13	-6.54679644929241E-13	8.72906193238988E-13	-8.72906193238988E-13
0.0081	-1.55876105935534E-13	6.23504423742134E-13	-3.11752211871067E-13	-1.8705132712264E-13	5.29978760180814E-13	4.36453096619494E-13	5.92329202555027E-13	1.05995752036163E-12	-3.42927433058174E-13	3.7410265424528E-13	1.15348318392295E-12	-3.7410265424528E-13	9.35256635613201E-14	6.23504423742134E-14	5.92329202555027E-13	-5.29978760180814E-13	6.85854866116347E-13	-9.35256635613201E-13
0.00812	-3.11752211871067E-13	5.29978760180814E-13	-1.24700884748427E-13	-5.92329202555027E-13	2.49401769496854E-13	3.11752211871067E-13	1.05995752036163E-12	1.09113274154873E-12	-2.49401769496854E-13	1.55876105935534E-13	1.46523539579401E-12	-6.23504423742134E-14	-9.35256635613201E-14	3.11752211871067E-13	3.42927433058174E-13	-5.61153981367921E-13	4.05277875432387E-13	-6.23504423742134E-13
0.00814	-2.8057699068396E-13	9.35256635613201E-14	3.42927433058174E-13	-7.17030087303454E-13	-1.24700884748427E-13	5.29978760180814E-13	1.37170973223269E-12	9.35256635613201E-13	0	9.35256635613201E-14	1.4028849534198E-12	9.35256635613201E-14	-3.11752211871067E-13	7.79380529677668E-13	-1.55876105935534E-13	-4.67628317806601E-13	0	-1.55876105935534E-13
0.00816	1.24700884748427E-13	-2.18226548309747E-13	9.35256635613201E-13	-5.61153981367921E-13	-2.8057699068396E-13	8.10555750864774E-13	1.43406017460691E-12	8.10555750864774E-13	4.05277875432387E-13	9.35256635613201E-14	9.35256635613201E-13	0	-2.49401769496854E-13	1.18465840511005E-12	-7.79380529677668E-13	-2.8057699068396E-13	-2.8057699068396E-13	1.8705132712264E-13
0.00818	6.54679644929241E-13	-4.36453096619494E-13	1.37170973223269E-12	-4.98803538993707E-13	-9.35256635613201E-14	1.15348318392295E-12	1.43406017460691E-12	6.23504423742134E-13	1.05995752036163E-12	1.55876105935534E-13	6.23504423742134E-13	-9.35256635613201E-14	0	1.37170973223269E-12	-1.52758583816823E-12	3.11752211871067E-14	-6.23504423742134E-14	4.36453096619494E-13
0.0082	8.41730972051881E-13	-5.61153981367921E-13	1.37170973223269E-12	-4.05277875432387E-13	4.36453096619494E-13	1.49641061698112E-12	1.18465840511005E-12	6.54679644929241E-13	1.80816282885219E-12	3.7410265424528E-13	5.61153981367921E-13	-9.35256635613201E-14	3.11752211871067E-13	1.46523539579401E-12	-1.99521415597483E-12	3.11752211871067E-13	4.98803538993707E-13	8.10555750864774E-13
0.00822	9.04081414426094E-13	-4.36453096619494E-13	1.24700884748427E-12	-2.8057699068396E-13	1.05995752036163E-12	1.55876105935534E-12	8.41730972051881E-13	8.72906193238988E-13	2.15109026191036E-12	5.61153981367921E-13	2.49401769496854E-13	-1.8705132712264E-13	4.36453096619494E-13	1.27818406867137E-12	-2.11991504072326E-12	6.23504423742134E-13	1.09113274154873E-12	1.21583362629716E-12
0.00824	7.48205308490561E-13	-3.7410265424528E-13	7.48205308490561E-13	-1.8705132712264E-13	1.77698760766508E-12	1.18465840511005E-12	5.92329202555027E-13	1.24700884748427E-12	2.15109026191036E-12	7.48205308490561E-13	-2.49401769496854E-13	-2.18226548309747E-13	4.98803538993707E-13	9.35256635613201E-13	-2.05756459834904E-12	6.85854866116347E-13	1.37170973223269E-12	1.49641061698112E-12
0.00826	4.36453096619494E-13	-1.8705132712264E-13	0	9.35256635613201E-14	2.08873981953615E-12	7.48205308490561E-13	5.92329202555027E-13	1.24700884748427E-12	1.77698760766508E-12	6.85854866116347E-13	-4.05277875432387E-13	0	4.67628317806601E-13	6.85854866116347E-13	-1.52758583816823E-12	5.29978760180814E-13	1.62111150172955E-12	1.62111150172955E-12
0.00828	-3.11752211871067E-14	-1.8705132712264E-13	-7.48205308490561E-13	3.11752211871067E-13	2.05756459834904E-12	5.29978760180814E-13	7.79380529677668E-13	5.29978760180814E-13	1.30935928985848E-12	4.98803538993707E-13	-2.8057699068396E-13	2.49401769496854E-13	3.11752211871067E-13	4.67628317806601E-13	-8.10555750864774E-13	6.23504423742134E-14	1.71463716529087E-12	1.52758583816823E-12
0.0083	-3.11752211871067E-13	-4.05277875432387E-13	-1.34053451104559E-12	5.61153981367921E-13	1.68346194410376E-12	7.48205308490561E-13	1.24700884748427E-12	-9.35256635613201E-14	9.04081414426094E-13	3.11752211871067E-13	-9.35256635613201E-14	4.36453096619494E-13	3.11752211871067E-13	2.18226548309747E-13	-1.8705132712264E-13	-5.29978760180814E-13	1.62111150172955E-12	1.15348318392295E-12
0.00832	-4.36453096619494E-13	-5.92329202555027E-13	-1.68346194410376E-12	5.92329202555027E-13	9.97607077987414E-13	1.02878229917452E-12	1.58993628054244E-12	-4.05277875432387E-13	5.92329202555027E-13	-6.23504423742134E-14	2.18226548309747E-13	5.29978760180814E-13	3.7410265424528E-13	-3.11752211871067E-13	2.49401769496854E-13	-1.02878229917452E-12	1.18465840511005E-12	7.79380529677668E-13
0.00834	-5.61153981367921E-13	-6.23504423742134E-13	-1.8705132712264E-12	4.98803538993707E-13	4.67628317806601E-13	1.24700884748427E-12	1.93286371360062E-12	-4.36453096619494E-13	5.61153981367921E-13	-3.7410265424528E-13	4.67628317806601E-13	5.61153981367921E-13	4.05277875432387E-13	-1.05995752036163E-12	3.11752211871067E-13	-1.37170973223269E-12	4.67628317806601E-13	3.11752211871067E-13
0.00836	-4.67628317806601E-13	-6.54679644929241E-13	-1.77698760766508E-12	9.35256635613201E-14	-1.24700884748427E-13	1.34053451104559E-12	1.8705132712264E-12	-4.98803538993707E-13	6.23504423742134E-13	-6.23504423742134E-13	6.23504423742134E-13	5.92329202555027E-13	4.05277875432387E-13	-1.52758583816823E-12	2.18226548309747E-13	-1.37170973223269E-12	-1.8705132712264E-13	9.35256635613201E-14
0.00838	-3.11752211871067E-13	-6.85854866116347E-13	-1.49641061698112E-12	-1.24700884748427E-13	-4.98803538993707E-13	1.34053451104559E-12	1.62111150172955E-12	-5.92329202555027E-13	7.17030087303454E-13	-6.23504423742134E-13	6.54679644929241E-13	4.36453096619494E-13	3.42927433058174E-13	-1.8705132712264E-12	3.42927433058174E-13	-1.12230796273584E-12	-4.67628317806601E-13	-6.23504423742134E-14
0.0084	-3.7410265424528E-13	-5.29978760180814E-13	-9.97607077987414E-13	-3.11752211871067E-13	-8.10555750864774E-13	1.18465840511005E-12	1.15348318392295E-12	-4.98803538993707E-13	6.85854866116347E-13	-5.61153981367921E-13	4.98803538993707E-13	1.8705132712264E-13	2.49401769496854E-13	-1.71463716529087E-12	3.42927433058174E-13	-7.79380529677668E-13	-5.92329202555027E-13	-6.23504423742134E-14
0.00842	-5.92329202555027E-13	-4.36453096619494E-13	-4.36453096619494E-13	-3.42927433058174E-13	-8.41730972051881E-13	1.12230796273584E-12	8.41730972051881E-13	-3.7410265424528E-13	4.67628317806601E-13	-3.11752211871067E-13	3.11752211871067E-13	-9.35256635613201E-14	1.24700884748427E-13	-1.30935928985848E-12	3.42927433058174E-13	-6.85854866116347E-13	-5.61153981367921E-13	-1.55876105935534E-13
0.00844	-7.79380529677668E-13	-3.7410265424528E-13	0	-2.49401769496854E-13	-8.41730972051881E-13	1.21583362629716E-12	4.36453096619494E-13	-1.8705132712264E-13	1.55876105935534E-13	-6.23504423742134E-14	1.8705132712264E-13	-2.8057699068396E-13	-3.11752211871067E-14	-6.23504423742134E-13	2.8057699068396E-13	-4.98803538993707E-13	-4.36453096619494E-13	-3.42927433058174E-13
0.00846	-7.48205308490561E-13	-3.42927433058174E-13	3.7410265424528E-13	-4.98803538993707E-13	-9.66431856800308E-13	1.4028849534198E-12	4.05277875432387E-13	3.11752211871067E-14	-1.8705132712264E-13	1.8705132712264E-13	1.8705132712264E-13	-3.7410265424528E-13	-6.23504423742134E-14	9.35256635613201E-14	2.8057699068396E-13	-3.11752211871067E-13	-2.18226548309747E-13	-4.98803538993707E-13
0.00848	-5.29978760180814E-13	-4.36453096619494E-13	6.54679644929241E-13	-8.72906193238988E-13	-1.09113274154873E-12	1.49641061698112E-12	7.17030087303454E-13	1.55876105935534E-13	-2.8057699068396E-13	4.36453096619494E-13	1.8705132712264E-13	-2.49401769496854E-13	-1.24700884748427E-13	6.23504423742134E-13	3.42927433058174E-13	-6.23504423742134E-14	0	-7.17030087303454E-13
0.0085	-4.05277875432387E-13	-6.54679644929241E-13	7.17030087303454E-13	-1.05995752036163E-12	-4.67628317806601E-13	1.24700884748427E-12	1.34053451104559E-12	4.98803538993707E-13	-2.18226548309747E-13	6.54679644929241E-13	1.8705132712264E-13	-1.55876105935534E-13	-9.35256635613201E-14	8.72906193238988E-13	4.36453096619494E-13	1.8705132712264E-13	4.05277875432387E-13	-7.48205308490561E-13
0.00852	-4.98803538993707E-13	-7.17030087303454E-13	8.72906193238988E-13	-7.48205308490561E-13	3.11752211871067E-14	6.85854866116347E-13	1.90168849241351E-12	7.79380529677668E-13	3.11752211871067E-14	1.15348318392295E-12	-3.11752211871067E-14	-2.18226548309747E-13	1.55876105935534E-13	1.12230796273584E-12	5.29978760180814E-13	1.8705132712264E-13	6.85854866116347E-13	-7.48205308490561E-13
0.00854	-7.17030087303454E-13	-4.05277875432387E-13	8.41730972051881E-13	-1.8705132712264E-13	2.8057699068396E-13	1.55876105935534E-13	2.15109026191036E-12	6.23504423742134E-13	3.7410265424528E-13	1.65228672291666E-12	-6.23504423742134E-14	-1.8705132712264E-13	3.7410265424528E-13	9.04081414426094E-13	5.92329202555027E-13	9.35256635613201E-14	6.23504423742134E-13	-4.98803538993707E-13
0.00856	-6.85854866116347E-13	1.8705132712264E-13	5.92329202555027E-13	3.11752211871067E-13	3.11752211871067E-13	-3.7410265424528E-13	1.8705132712264E-12	3.11752211871067E-14	6.23504423742134E-13	1.96403893478772E-12	-1.8705132712264E-13	-4.98803538993707E-13	5.61153981367921E-13	4.98803538993707E-13	4.36453096619494E-13	6.23504423742134E-14	2.8057699068396E-13	-2.49401769496854E-13
0.00858	-4.05277875432387E-13	7.48205308490561E-13	9.35256635613201E-14	5.61153981367921E-13	1.55876105935534E-13	-5.61153981367921E-13	1.30935928985848E-12	-5.29978760180814E-13	7.48205308490561E-13	1.96403893478772E-12	-3.42927433058174E-13	-1.37170973223269E-12	4.67628317806601E-13	2.18226548309747E-13	2.18226548309747E-13	3.11752211871067E-14	-9.35256635613201E-14	9.35256635613201E-14
0.0086	6.23504423742134E-14	1.30935928985848E-12	-4.67628317806601E-13	8.72906193238988E-13	0	-3.7410265424528E-13	4.98803538993707E-13	-6.85854866116347E-13	7.17030087303454E-13	1.62111150172955E-12	-2.8057699068396E-13	-1.8705132712264E-12	2.18226548309747E-13	9.35256635613201E-14	1.55876105935534E-13	-3.11752211871067E-14	-3.11752211871067E-13	4.98803538993707E-13
0.00862	5.92329202555027E-13	1.49641061698112E-12	-9.66431856800308E-13	9.66431856800308E-13	-3.11752211871067E-13	-1.24700884748427E-13	-2.49401769496854E-13	-3.11752211871067E-13	6.54679644929241E-13	9.66431856800308E-13	-3.11752211871067E-13	-1.8393380500393E-12	3.11752211871067E-14	2.18226548309747E-13	2.49401769496854E-13	6.23504423742134E-14	-5.61153981367921E-13	8.10555750864774E-13
0.00864	8.41730972051881E-13	1.24700884748427E-12	-1.27818406867137E-12	9.66431856800308E-13	-3.42927433058174E-13	2.18226548309747E-13	-8.10555750864774E-13	3.42927433058174E-13	4.36453096619494E-13	5.92329202555027E-13	-3.11752211871067E-13	-1.30935928985848E-12	3.11752211871067E-14	3.42927433058174E-13	3.7410265424528E-13	1.8705132712264E-13	-4.67628317806601E-13	6.54679644929241E-13
0.00866	9.04081414426094E-13	6.85854866116347E-13	-1.49641061698112E-12	8.72906193238988E-13	-3.11752211871067E-14	4.36453096619494E-13	-1.21583362629716E-12	8.72906193238988E-13	3.42927433058174E-13	6.85854866116347E-13	-3.42927433058174E-13	-7.17030087303454E-13	1.55876105935534E-13	2.8057699068396E-13	3.42927433058174E-13	4.05277875432387E-13	-4.05277875432387E-13	3.11752211871067E-13
0.00868	7.79380529677668E-13	9.35256635613201E-14	-1.4028849534198E-12	7.79380529677668E-13	2.49401769496854E-13	4.67628317806601E-13	-1.49641061698112E-12	1.30935928985848E-12	3.42927433058174E-13	7.17030087303454E-13	-3.42927433058174E-13	-1.24700884748427E-13	-6.23504423742134E-14	-6.23504423742134E-14	2.8057699068396E-13	5.92329202555027E-13	-2.8057699068396E-13	-2.18226548309747E-13
0.0087	7.17030087303454E-13	-3.42927433058174E-13	-1.27818406867137E-12	7.48205308490561E-13	4.05277875432387E-13	4.98803538993707E-13	-1.68346194410376E-12	1.65228672291666E-12	3.42927433058174E-13	8.41730972051881E-13	-2.18226548309747E-13	3.11752211871067E-13	-2.8057699068396E-13	-4.67628317806601E-13	1.55876105935534E-13	7.48205308490561E-13	4.36453096619494E-13	-5.61153981367921E-13
0.00872	7.48205308490561E-13	-3.7410265424528E-13	-8.41730972051881E-13	8.72906193238988E-13	7.48205308490561E-13	3.11752211871067E-13	-1.62111150172955E-12	1.96403893478772E-12	4.98803538993707E-13	9.97607077987414E-13	3.11752211871067E-14	7.48205308490561E-13	-6.54679644929241E-13	-8.72906193238988E-13	1.24700884748427E-13	8.41730972051881E-13	1.30935928985848E-12	-9.66431856800308E-13
0.00874	5.61153981367921E-13	-2.49401769496854E-13	-2.8057699068396E-13	1.12230796273584E-12	1.37170973223269E-12	1.8705132712264E-13	-1.43406017460691E-12	2.24461592547168E-12	6.23504423742134E-13	1.15348318392295E-12	0	9.97607077987414E-13	-7.79380529677668E-13	-1.12230796273584E-12	6.23504423742134E-14	1.05995752036163E-12	1.77698760766508E-12	-1.24700884748427E-12
0.00876	4.98803538993707E-13	-3.7410265424528E-13	3.42927433058174E-13	1.18465840511005E-12	1.71463716529087E-12	-1.24700884748427E-13	-9.97607077987414E-13	2.52519291615564E-12	5.92329202555027E-13	1.18465840511005E-12	-6.23504423742134E-14	1.05995752036163E-12	-7.79380529677668E-13	-1.12230796273584E-12	-2.49401769496854E-13	1.05995752036163E-12	1.74581238647798E-12	-1.43406017460691E-12
0.00878	3.42927433058174E-13	-4.98803538993707E-13	8.72906193238988E-13	1.05995752036163E-12	1.77698760766508E-12	-3.11752211871067E-13	-4.98803538993707E-13	2.58754335852986E-12	4.67628317806601E-13	1.12230796273584E-12	6.23504423742134E-14	9.97607077987414E-13	-7.17030087303454E-13	-7.17030087303454E-13	-4.98803538993707E-13	9.35256635613201E-13	1.68346194410376E-12	-1.24700884748427E-12
0.0088	9.35256635613201E-14	-6.85854866116347E-13	1.34053451104559E-12	9.35256635613201E-13	1.68346194410376E-12	-4.36453096619494E-13	-2.49401769496854E-13	2.36931681022011E-12	2.49401769496854E-13	9.66431856800308E-13	9.35256635613201E-14	6.54679644929241E-13	-4.36453096619494E-13	-1.24700884748427E-13	-8.72906193238988E-13	3.7410265424528E-13	1.52758583816823E-12	-8.10555750864774E-13
0.00882	-3.11752211871067E-13	-8.10555750864774E-13	1.4028849534198E-12	7.79380529677668E-13	1.52758583816823E-12	-3.7410265424528E-13	-9.35256635613201E-14	2.21344070428458E-12	-6.23504423742134E-14	1.05995752036163E-12	0	5.92329202555027E-13	-3.42927433058174E-13	4.36453096619494E-13	-1.18465840511005E-12	-3.11752211871067E-13	1.24700884748427E-12	-3.7410265424528E-13
0.00884	-6.54679644929241E-13	-8.10555750864774E-13	1.24700884748427E-12	9.66431856800308E-13	1.34053451104559E-12	-1.24700884748427E-13	0	1.77698760766508E-12	-2.8057699068396E-13	1.21583362629716E-12	-1.24700884748427E-13	6.54679644929241E-13	-2.8057699068396E-13	8.72906193238988E-13	-1.18465840511005E-12	-9.66431856800308E-13	7.48205308490561E-13	-3.11752211871067E-14
0.00886	-8.41730972051881E-13	-7.17030087303454E-13	9.97607077987414E-13	1.18465840511005E-12	1.37170973223269E-12	2.8057699068396E-13	1.24700884748427E-13	1.27818406867137E-12	-2.18226548309747E-13	1.21583362629716E-12	-3.11752211871067E-13	8.72906193238988E-13	-2.49401769496854E-13	1.02878229917452E-12	-1.05995752036163E-12	-1.02878229917452E-12	3.42927433058174E-13	1.8705132712264E-13
0.00888	-9.04081414426094E-13	-7.48205308490561E-13	7.17030087303454E-13	1.4028849534198E-12	1.43406017460691E-12	7.48205308490561E-13	9.35256635613201E-14	8.41730972051881E-13	-2.8057699068396E-13	1.37170973223269E-12	-6.85854866116347E-13	1.12230796273584E-12	-3.42927433058174E-13	7.48205308490561E-13	-7.17030087303454E-13	-6.85854866116347E-13	3.11752211871067E-14	3.11752211871067E-13
0.0089	-7.79380529677668E-13	-7.79380529677668E-13	4.98803538993707E-13	1.71463716529087E-12	1.52758583816823E-12	8.72906193238988E-13	-6.23504423742134E-14	6.23504423742134E-13	-1.24700884748427E-13	1.74581238647798E-12	-1.12230796273584E-12	1.12230796273584E-12	-4.67628317806601E-13	4.05277875432387E-13	-4.98803538993707E-13	-6.23504423742134E-14	-9.35256635613201E-14	4.36453096619494E-13
0.00892	-5.92329202555027E-13	-4.98803538993707E-13	4.67628317806601E-13	1.71463716529087E-12	1.65228672291666E-12	6.23504423742134E-13	-1.55876105935534E-13	7.17030087303454E-13	1.8705132712264E-13	2.3069663678459E-12	-1.49641061698112E-12	9.35256635613201E-13	-6.23504423742134E-13	-6.23504423742134E-14	-3.11752211871067E-13	7.17030087303454E-13	1.24700884748427E-13	4.67628317806601E-13
0.00894	-3.11752211871067E-13	-1.24700884748427E-13	2.8057699068396E-13	1.52758583816823E-12	1.77698760766508E-12	1.8705132712264E-13	-3.42927433058174E-13	8.72906193238988E-13	5.61153981367921E-13	2.55636813734275E-12	-1.68346194410376E-12	6.85854866116347E-13	-9.35256635613201E-13	-3.11752211871067E-13	-2.49401769496854E-13	1.02878229917452E-12	4.05277875432387E-13	5.61153981367921E-13
0.00896	3.11752211871067E-14	1.24700884748427E-13	1.8705132712264E-13	1.15348318392295E-12	1.77698760766508E-12	-2.49401769496854E-13	-2.8057699068396E-13	7.48205308490561E-13	1.02878229917452E-12	2.43166725259432E-12	-1.8393380500393E-12	4.36453096619494E-13	-9.35256635613201E-13	-5.92329202555027E-13	-3.11752211871067E-13	1.12230796273584E-12	4.67628317806601E-13	3.7410265424528E-13
0.00898	2.8057699068396E-13	2.49401769496854E-13	1.24700884748427E-13	8.10555750864774E-13	1.55876105935534E-12	-8.10555750864774E-13	-2.18226548309747E-13	7.17030087303454E-13	1.30935928985848E-12	2.08873981953615E-12	-1.58993628054244E-12	2.8057699068396E-13	-9.97607077987414E-13	-7.17030087303454E-13	-4.67628317806601E-13	1.05995752036163E-12	4.67628317806601E-13	9.35256635613201E-14
0.009	2.8057699068396E-13	1.55876105935534E-13	2.8057699068396E-13	7.17030087303454E-13	1.27818406867137E-12	-1.15348318392295E-12	-1.24700884748427E-13	5.61153981367921E-13	1.27818406867137E-12	1.65228672291666E-12	-1.15348318392295E-12	2.18226548309747E-13	-7.79380529677668E-13	-5.61153981367921E-13	-5.61153981367921E-13	1.05995752036163E-12	3.42927433058174E-13	-1.8705132712264E-13
0.00902	3.11752211871067E-14	0	6.23504423742134E-13	7.17030087303454E-13	1.30935928985848E-12	-1.24700884748427E-12	3.11752211871067E-14	3.7410265424528E-13	9.04081414426094E-13	1.18465840511005E-12	-5.29978760180814E-13	9.35256635613201E-14	-4.98803538993707E-13	-1.8705132712264E-13	-4.98803538993707E-13	1.12230796273584E-12	1.8705132712264E-13	-4.36453096619494E-13
0.00904	-3.42927433058174E-13	-1.24700884748427E-13	8.72906193238988E-13	8.72906193238988E-13	1.37170973223269E-12	-8.10555750864774E-13	0	2.18226548309747E-13	1.55876105935534E-13	6.23504423742134E-13	9.35256635613201E-14	-9.35256635613201E-14	-1.24700884748427E-13	4.05277875432387E-13	-1.24700884748427E-13	9.04081414426094E-13	9.35256635613201E-14	-5.61153981367921E-13
0.00906	-6.85854866116347E-13	-1.55876105935534E-13	9.66431856800308E-13	9.04081414426094E-13	1.49641061698112E-12	0	-1.24700884748427E-13	1.24700884748427E-13	-4.67628317806601E-13	9.35256635613201E-14	4.36453096619494E-13	-2.8057699068396E-13	9.35256635613201E-14	9.97607077987414E-13	1.55876105935534E-13	6.23504423742134E-13	1.55876105935534E-13	-6.85854866116347E-13
0.00908	-6.54679644929241E-13	-2.49401769496854E-13	9.35256635613201E-13	7.79380529677668E-13	1.46523539579401E-12	9.97607077987414E-13	-6.23504423742134E-14	9.35256635613201E-14	-9.04081414426094E-13	-4.67628317806601E-13	6.23504423742134E-13	-4.98803538993707E-13	1.8705132712264E-13	1.18465840511005E-12	2.8057699068396E-13	2.18226548309747E-13	1.8705132712264E-13	-9.04081414426094E-13
0.0091	-5.92329202555027E-13	-2.49401769496854E-13	8.72906193238988E-13	4.36453096619494E-13	1.09113274154873E-12	1.77698760766508E-12	1.24700884748427E-13	-3.11752211871067E-14	-8.72906193238988E-13	-8.72906193238988E-13	5.29978760180814E-13	-5.61153981367921E-13	3.11752211871067E-13	1.24700884748427E-12	-9.35256635613201E-14	-1.8705132712264E-13	1.8705132712264E-13	-9.97607077987414E-13
0.00912	-3.7410265424528E-13	-2.18226548309747E-13	8.41730972051881E-13	3.11752211871067E-14	7.48205308490561E-13	2.18226548309747E-12	4.98803538993707E-13	-2.18226548309747E-13	-6.54679644929241E-13	-1.12230796273584E-12	3.7410265424528E-13	-6.23504423742134E-13	4.05277875432387E-13	1.09113274154873E-12	-4.36453096619494E-13	-6.85854866116347E-13	3.42927433058174E-13	-8.41730972051881E-13
0.00914	-1.55876105935534E-13	-2.8057699068396E-13	8.41730972051881E-13	-2.49401769496854E-13	5.92329202555027E-13	2.40049203140722E-12	1.05995752036163E-12	-5.29978760180814E-13	-1.55876105935534E-13	-1.12230796273584E-12	3.11752211871067E-13	-4.98803538993707E-13	3.11752211871067E-13	7.48205308490561E-13	-4.67628317806601E-13	-1.15348318392295E-12	5.61153981367921E-13	-5.92329202555027E-13
0.00916	-6.23504423742134E-14	-2.8057699068396E-13	5.92329202555027E-13	-3.42927433058174E-13	5.29978760180814E-13	2.18226548309747E-12	1.4028849534198E-12	-7.48205308490561E-13	2.18226548309747E-13	-8.41730972051881E-13	3.7410265424528E-13	-4.05277875432387E-13	6.23504423742134E-14	3.7410265424528E-13	-3.11752211871067E-13	-1.43406017460691E-12	7.79380529677668E-13	-1.8705132712264E-13
0.00918	1.8705132712264E-13	-1.55876105935534E-13	2.18226548309747E-13	-2.18226548309747E-13	4.05277875432387E-13	1.90168849241351E-12	1.49641061698112E-12	-7.48205308490561E-13	5.61153981367921E-13	-6.23504423742134E-14	4.67628317806601E-13	-9.35256635613201E-14	-1.55876105935534E-13	6.23504423742134E-14	-1.55876105935534E-13	-1.37170973223269E-12	8.10555750864774E-13	1.8705132712264E-13
0.0092	4.05277875432387E-13	6.23504423742134E-14	-2.8057699068396E-13	0	4.05277875432387E-13	1.58993628054244E-12	1.34053451104559E-12	-4.98803538993707E-13	7.79380529677668E-13	8.10555750864774E-13	7.48205308490561E-13	5.29978760180814E-13	-1.8705132712264E-13	9.35256635613201E-14	-1.8705132712264E-13	-1.18465840511005E-12	5.61153981367921E-13	3.42927433058174E-13
0.00922	3.7410265424528E-13	3.42927433058174E-13	-7.48205308490561E-13	1.55876105935534E-13	2.18226548309747E-13	1.24700884748427E-12	9.35256635613201E-13	-9.35256635613201E-14	8.41730972051881E-13	1.62111150172955E-12	1.12230796273584E-12	1.21583362629716E-12	-3.42927433058174E-13	1.8705132712264E-13	-4.67628317806601E-13	-8.41730972051881E-13	2.18226548309747E-13	3.7410265424528E-13
0.00924	1.24700884748427E-13	4.36453096619494E-13	-9.04081414426094E-13	4.05277875432387E-13	3.11752211871067E-14	1.15348318392295E-12	4.98803538993707E-13	1.55876105935534E-13	6.85854866116347E-13	2.11991504072326E-12	1.34053451104559E-12	9.66431856800308E-13	-5.61153981367921E-13	2.18226548309747E-13	-7.79380529677668E-13	-4.98803538993707E-13	-1.55876105935534E-13	1.8705132712264E-13
0.00926	-2.8057699068396E-13	6.23504423742134E-13	-9.35256635613201E-13	4.67628317806601E-13	0	1.18465840511005E-12	2.49401769496854E-13	5.29978760180814E-13	4.67628317806601E-13	2.18226548309747E-12	1.27818406867137E-12	2.8057699068396E-13	-5.92329202555027E-13	0	-9.35256635613201E-13	-2.18226548309747E-13	-5.61153981367921E-13	-2.49401769496854E-13
0.00928	-8.10555750864774E-13	7.17030087303454E-13	-7.79380529677668E-13	3.42927433058174E-13	1.24700884748427E-13	1.4028849534198E-12	3.42927433058174E-13	7.17030087303454E-13	3.42927433058174E-13	1.8393380500393E-12	1.05995752036163E-12	1.24700884748427E-13	-7.17030087303454E-13	-2.18226548309747E-13	-9.66431856800308E-13	-1.24700884748427E-13	-8.41730972051881E-13	-5.29978760180814E-13
0.0093	-1.02878229917452E-12	7.48205308490561E-13	-7.17030087303454E-13	9.35256635613201E-14	2.8057699068396E-13	1.49641061698112E-12	7.48205308490561E-13	8.10555750864774E-13	3.7410265424528E-13	1.15348318392295E-12	7.79380529677668E-13	1.24700884748427E-13	-9.04081414426094E-13	-3.7410265424528E-13	-7.17030087303454E-13	-1.8705132712264E-13	-1.02878229917452E-12	-4.67628317806601E-13
0.00932	-1.15348318392295E-12	9.97607077987414E-13	-5.61153981367921E-13	0	5.92329202555027E-13	1.52758583816823E-12	1.09113274154873E-12	8.72906193238988E-13	5.61153981367921E-13	4.67628317806601E-13	4.98803538993707E-13	-2.49401769496854E-13	-8.41730972051881E-13	-3.11752211871067E-13	-6.23504423742134E-14	-2.49401769496854E-13	-1.27818406867137E-12	-2.8057699068396E-13
0.00934	-6.54679644929241E-13	1.4028849534198E-12	-3.42927433058174E-13	-2.18226548309747E-13	7.17030087303454E-13	1.09113274154873E-12	1.21583362629716E-12	9.97607077987414E-13	7.17030087303454E-13	-1.8705132712264E-13	2.8057699068396E-13	-4.36453096619494E-13	-7.79380529677668E-13	-1.8705132712264E-13	5.29978760180814E-13	-2.8057699068396E-13	-1.43406017460691E-12	6.23504423742134E-14
0.00936	1.55876105935534E-13	1.8393380500393E-12	-2.49401769496854E-13	-4.67628317806601E-13	8.10555750864774E-13	4.67628317806601E-13	1.09113274154873E-12	8.72906193238988E-13	7.17030087303454E-13	-6.23504423742134E-13	-2.18226548309747E-13	-1.24700884748427E-13	-6.23504423742134E-13	-3.11752211871067E-14	9.35256635613201E-13	-2.49401769496854E-13	-1.4028849534198E-12	4.36453096619494E-13
0.00938	9.97607077987414E-13	2.02638937716194E-12	-3.42927433058174E-13	-6.23504423742134E-13	6.23504423742134E-13	-2.18226548309747E-13	5.61153981367921E-13	8.41730972051881E-13	6.23504423742134E-13	-1.05995752036163E-12	-6.54679644929241E-13	3.11752211871067E-13	-3.7410265424528E-13	1.24700884748427E-13	1.02878229917452E-12	-9.35256635613201E-14	-1.58993628054244E-12	8.10555750864774E-13
0.0094	1.55876105935534E-12	1.74581238647798E-12	-5.29978760180814E-13	-4.36453096619494E-13	2.8057699068396E-13	-6.85854866116347E-13	-1.55876105935534E-13	7.79380529677668E-13	4.67628317806601E-13	-1.62111150172955E-12	-8.10555750864774E-13	5.61153981367921E-13	-2.49401769496854E-13	1.8705132712264E-13	8.10555750864774E-13	2.18226548309747E-13	-1.80816282885219E-12	8.72906193238988E-13
0.00942	1.80816282885219E-12	1.09113274154873E-12	-5.61153981367921E-13	-6.23504423742134E-14	3.11752211871067E-14	-8.41730972051881E-13	-7.17030087303454E-13	1.02878229917452E-12	3.11752211871067E-13	-1.65228672291666E-12	-7.48205308490561E-13	6.85854866116347E-13	0	4.05277875432387E-13	4.98803538993707E-13	4.98803538993707E-13	-2.3069663678459E-12	9.35256635613201E-13
0.00944	2.02638937716194E-12	3.42927433058174E-13	-4.05277875432387E-13	4.98803538993707E-13	0	-8.72906193238988E-13	-1.15348318392295E-12	1.18465840511005E-12	1.8705132712264E-13	-9.97607077987414E-13	-3.11752211871067E-13	7.48205308490561E-13	2.8057699068396E-13	7.17030087303454E-13	6.23504423742134E-14	8.10555750864774E-13	-2.86812034921382E-12	8.10555750864774E-13
0.00946	1.8393380500393E-12	-1.8705132712264E-13	-1.8705132712264E-13	1.27818406867137E-12	9.35256635613201E-14	-8.72906193238988E-13	-1.30935928985848E-12	1.24700884748427E-12	2.8057699068396E-13	-2.49401769496854E-13	0	9.66431856800308E-13	4.36453096619494E-13	9.66431856800308E-13	-1.8705132712264E-13	9.35256635613201E-13	-2.89929557040092E-12	7.17030087303454E-13
0.00948	1.58993628054244E-12	-5.61153981367921E-13	-9.35256635613201E-14	1.80816282885219E-12	2.8057699068396E-13	-7.79380529677668E-13	-1.43406017460691E-12	1.15348318392295E-12	2.49401769496854E-13	1.8705132712264E-13	-3.11752211871067E-14	1.34053451104559E-12	4.98803538993707E-13	9.04081414426094E-13	-1.8705132712264E-13	7.79380529677668E-13	-2.24461592547168E-12	7.17030087303454E-13
0.0095	1.02878229917452E-12	-7.17030087303454E-13	3.11752211871067E-14	2.11991504072326E-12	1.8705132712264E-13	-4.67628317806601E-13	-1.34053451104559E-12	8.41730972051881E-13	4.98803538993707E-13	5.29978760180814E-13	9.35256635613201E-14	1.80816282885219E-12	6.54679644929241E-13	6.54679644929241E-13	-2.18226548309747E-13	5.61153981367921E-13	-1.55876105935534E-12	6.85854866116347E-13
0.00952	5.29978760180814E-13	-5.92329202555027E-13	3.11752211871067E-14	2.05756459834904E-12	2.18226548309747E-13	-1.55876105935534E-13	-1.37170973223269E-12	5.61153981367921E-13	6.23504423742134E-13	6.54679644929241E-13	2.49401769496854E-13	1.8705132712264E-12	7.17030087303454E-13	3.42927433058174E-13	-1.55876105935534E-13	1.24700884748427E-13	-9.35256635613201E-13	4.36453096619494E-13
0.00954	9.35256635613201E-14	-4.05277875432387E-13	6.23504423742134E-14	1.71463716529087E-12	3.7410265424528E-13	2.49401769496854E-13	-1.43406017460691E-12	2.18226548309747E-13	6.54679644929241E-13	6.85854866116347E-13	4.36453096619494E-13	1.46523539579401E-12	6.85854866116347E-13	-9.35256635613201E-14	-6.23504423742134E-14	-1.55876105935534E-13	-1.8705132712264E-13	1.24700884748427E-13
0.00956	-1.24700884748427E-13	-2.18226548309747E-13	3.11752211871067E-14	1.24700884748427E-12	4.36453096619494E-13	5.61153981367921E-13	-1.43406017460691E-12	-6.23504423742134E-14	5.29978760180814E-13	6.85854866116347E-13	1.8705132712264E-13	9.35256635613201E-13	4.36453096619494E-13	-2.18226548309747E-13	1.55876105935534E-13	-3.7410265424528E-13	6.23504423742134E-13	-2.18226548309747E-13
0.00958	-1.55876105935534E-13	-6.23504423742134E-14	1.24700884748427E-13	8.10555750864774E-13	3.11752211871067E-13	1.02878229917452E-12	-1.24700884748427E-12	-4.36453096619494E-13	4.98803538993707E-13	4.67628317806601E-13	-9.35256635613201E-14	5.29978760180814E-13	2.8057699068396E-13	-1.8705132712264E-13	3.11752211871067E-13	-4.05277875432387E-13	1.12230796273584E-12	-4.67628317806601E-13
0.0096	-6.23504423742134E-14	2.18226548309747E-13	2.49401769496854E-13	3.7410265424528E-13	1.55876105935534E-13	1.15348318392295E-12	-9.97607077987414E-13	-6.23504423742134E-13	2.18226548309747E-13	5.61153981367921E-13	3.11752211871067E-14	6.23504423742134E-14	4.67628317806601E-13	1.24700884748427E-13	5.29978760180814E-13	-3.11752211871067E-13	1.09113274154873E-12	-2.18226548309747E-13
0.00962	6.23504423742134E-14	2.8057699068396E-13	1.55876105935534E-13	1.24700884748427E-13	0	1.12230796273584E-12	-8.10555750864774E-13	-8.10555750864774E-13	0	4.98803538993707E-13	2.8057699068396E-13	-4.05277875432387E-13	1.12230796273584E-12	5.92329202555027E-13	6.54679644929241E-13	-2.18226548309747E-13	8.41730972051881E-13	1.24700884748427E-13
0.00964	1.24700884748427E-13	2.8057699068396E-13	3.11752211871067E-14	-9.35256635613201E-14	-3.11752211871067E-14	8.72906193238988E-13	-5.29978760180814E-13	-8.72906193238988E-13	-1.55876105935534E-13	5.29978760180814E-13	4.36453096619494E-13	-8.72906193238988E-13	1.77698760766508E-12	9.66431856800308E-13	5.61153981367921E-13	-3.11752211871067E-13	4.36453096619494E-13	4.05277875432387E-13
0.00966	2.8057699068396E-13	4.05277875432387E-13	-1.8705132712264E-13	-2.8057699068396E-13	1.55876105935534E-13	4.98803538993707E-13	-1.8705132712264E-13	-8.41730972051881E-13	3.11752211871067E-14	6.85854866116347E-13	3.11752211871067E-13	-1.27818406867137E-12	2.18226548309747E-12	1.15348318392295E-12	4.98803538993707E-13	-3.42927433058174E-13	3.7410265424528E-13	4.05277875432387E-13
0.00968	5.92329202555027E-13	4.05277875432387E-13	-1.8705132712264E-13	-4.67628317806601E-13	3.42927433058174E-13	6.23504423742134E-14	1.8705132712264E-13	-9.35256635613201E-13	5.29978760180814E-13	1.27818406867137E-12	-3.42927433058174E-13	-1.24700884748427E-12	2.21344070428458E-12	1.18465840511005E-12	3.11752211871067E-13	-4.98803538993707E-13	5.29978760180814E-13	3.11752211871067E-13
0.0097	8.10555750864774E-13	3.42927433058174E-13	-9.35256635613201E-14	-6.85854866116347E-13	4.98803538993707E-13	-1.55876105935534E-13	5.61153981367921E-13	-9.97607077987414E-13	9.66431856800308E-13	1.43406017460691E-12	-6.54679644929241E-13	-9.97607077987414E-13	1.90168849241351E-12	9.35256635613201E-13	3.11752211871067E-14	-6.54679644929241E-13	6.23504423742134E-13	0
0.00972	9.04081414426094E-13	3.42927433058174E-13	3.11752211871067E-14	-6.23504423742134E-13	4.05277875432387E-13	-9.35256635613201E-14	7.17030087303454E-13	-9.97607077987414E-13	1.15348318392295E-12	1.49641061698112E-12	-6.54679644929241E-13	-4.36453096619494E-13	1.21583362629716E-12	7.17030087303454E-13	-2.8057699068396E-13	-6.54679644929241E-13	6.54679644929241E-13	-3.42927433058174E-13
0.00974	8.10555750864774E-13	4.98803538993707E-13	2.49401769496854E-13	-5.61153981367921E-13	2.49401769496854E-13	1.24700884748427E-13	8.72906193238988E-13	-9.35256635613201E-13	1.02878229917452E-12	1.52758583816823E-12	-3.11752211871067E-13	6.23504423742134E-14	4.05277875432387E-13	5.29978760180814E-13	-7.17030087303454E-13	-4.67628317806601E-13	5.92329202555027E-13	-6.54679644929241E-13
0.00976	4.36453096619494E-13	6.23504423742134E-13	5.29978760180814E-13	-4.67628317806601E-13	9.35256635613201E-14	4.98803538993707E-13	9.04081414426094E-13	-6.85854866116347E-13	6.85854866116347E-13	1.34053451104559E-12	3.42927433058174E-13	4.36453096619494E-13	-2.8057699068396E-13	7.17030087303454E-13	-1.21583362629716E-12	-1.24700884748427E-13	4.67628317806601E-13	-6.85854866116347E-13
0.00978	-1.55876105935534E-13	3.11752211871067E-13	6.54679644929241E-13	-2.8057699068396E-13	1.24700884748427E-13	6.23504423742134E-13	1.05995752036163E-12	-3.7410265424528E-13	2.18226548309747E-13	1.09113274154873E-12	9.66431856800308E-13	8.10555750864774E-13	-6.54679644929241E-13	1.09113274154873E-12	-1.4028849534198E-12	2.18226548309747E-13	5.29978760180814E-13	-5.61153981367921E-13
0.0098	-4.98803538993707E-13	-2.18226548309747E-13	6.54679644929241E-13	-2.8057699068396E-13	6.23504423742134E-14	7.79380529677668E-13	1.18465840511005E-12	-6.23504423742134E-14	-1.8705132712264E-13	9.04081414426094E-13	1.27818406867137E-12	1.18465840511005E-12	-6.85854866116347E-13	1.37170973223269E-12	-1.49641061698112E-12	4.05277875432387E-13	5.61153981367921E-13	-4.05277875432387E-13
0.00982	-7.48205308490561E-13	-6.85854866116347E-13	5.61153981367921E-13	-1.8705132712264E-13	1.24700884748427E-13	6.85854866116347E-13	1.4028849534198E-12	2.49401769496854E-13	-4.36453096619494E-13	9.04081414426094E-13	1.27818406867137E-12	1.37170973223269E-12	-6.85854866116347E-13	1.71463716529087E-12	-1.34053451104559E-12	4.36453096619494E-13	6.23504423742134E-13	-6.23504423742134E-14
0.00984	-5.29978760180814E-13	-9.35256635613201E-13	5.29978760180814E-13	6.23504423742134E-14	3.11752211871067E-14	4.98803538993707E-13	1.46523539579401E-12	1.55876105935534E-13	-3.11752211871067E-13	1.02878229917452E-12	1.27818406867137E-12	1.27818406867137E-12	-7.17030087303454E-13	1.71463716529087E-12	-1.12230796273584E-12	2.49401769496854E-13	5.92329202555027E-13	6.23504423742134E-14
0.00986	-1.24700884748427E-13	-9.35256635613201E-13	4.98803538993707E-13	4.36453096619494E-13	-1.55876105935534E-13	3.42927433058174E-13	1.18465840511005E-12	-6.23504423742134E-14	-6.23504423742134E-14	1.27818406867137E-12	1.24700884748427E-12	9.97607077987414E-13	-8.72906193238988E-13	1.71463716529087E-12	-9.35256635613201E-13	1.24700884748427E-13	2.8057699068396E-13	6.23504423742134E-14
0.00988	3.42927433058174E-13	-6.54679644929241E-13	5.92329202555027E-13	6.23504423742134E-13	-2.49401769496854E-13	3.7410265424528E-13	8.41730972051881E-13	-4.05277875432387E-13	5.29978760180814E-13	1.58993628054244E-12	1.09113274154873E-12	5.61153981367921E-13	-1.05995752036163E-12	1.74581238647798E-12	-6.54679644929241E-13	-2.18226548309747E-13	-3.11752211871067E-14	-3.11752211871067E-14
0.0099	5.61153981367921E-13	-2.18226548309747E-13	7.17030087303454E-13	5.61153981367921E-13	-1.8705132712264E-13	5.92329202555027E-13	5.29978760180814E-13	-8.41730972051881E-13	1.05995752036163E-12	1.74581238647798E-12	7.17030087303454E-13	1.55876105935534E-13	-1.05995752036163E-12	1.49641061698112E-12	-4.36453096619494E-13	-6.54679644929241E-13	-5.29978760180814E-13	0
0.00992	5.29978760180814E-13	-1.24700884748427E-13	7.48205308490561E-13	2.49401769496854E-13	9.35256635613201E-14	8.72906193238988E-13	2.8057699068396E-13	-1.24700884748427E-12	1.09113274154873E-12	1.71463716529087E-12	1.8705132712264E-13	3.11752211871067E-14	-9.04081414426094E-13	1.12230796273584E-12	-3.11752211871067E-13	-1.09113274154873E-12	-8.41730972051881E-13	3.7410265424528E-13
0.00994	3.42927433058174E-13	-2.18226548309747E-13	6.54679644929241E-13	6.23504423742134E-14	3.11752211871067E-14	8.41730972051881E-13	1.8705132712264E-13	-1.4028849534198E-12	8.41730972051881E-13	1.55876105935534E-12	-4.05277875432387E-13	1.24700884748427E-13	-9.04081414426094E-13	4.05277875432387E-13	-2.18226548309747E-13	-1.30935928985848E-12	-9.35256635613201E-13	5.29978760180814E-13
0.00996	0	-4.36453096619494E-13	4.98803538993707E-13	-1.24700884748427E-13	-1.55876105935534E-13	4.98803538993707E-13	5.61153981367921E-13	-1.4028849534198E-12	4.98803538993707E-13	1.21583362629716E-12	-9.35256635613201E-13	9.35256635613201E-14	-8.10555750864774E-13	-4.05277875432387E-13	3.11752211871067E-14	-1.18465840511005E-12	-7.17030087303454E-13	4.98803538993707E-13
0.00998	-2.18226548309747E-13	-6.54679644929241E-13	1.55876105935534E-13	-3.11752211871067E-13	-3.7410265424528E-13	-1.24700884748427E-13	6.85854866116347E-13	-9.04081414426094E-13	4.05277875432387E-13	8.10555750864774E-13	-1.21583362629716E-12	1.24700884748427E-13	-6.85854866116347E-13	-1.18465840511005E-12	3.7410265424528E-13	-7.17030087303454E-13	-4.36453096619494E-13	0
0.01	-1.55876105935534E-13	-4.67628317806601E-13	-6.23504423742134E-14	-4.36453096619494E-13	-4.98803538993707E-13	-7.17030087303454E-13	8.72906193238988E-13	-1.24700884748427E-13	4.36453096619494E-13	5.29978760180814E-13	-1.05995752036163E-12	0	-4.98803538993707E-13	-1.68346194410376E-12	6.85854866116347E-13	-3.42927433058174E-13	-9.35256635613201E-14	-4.67628317806601E-13
0.01002	6.23504423742134E-14	-3.11752211871067E-13	-4.98803538993707E-13	-4.36453096619494E-13	-4.05277875432387E-13	-8.10555750864774E-13	1.02878229917452E-12	6.85854866116347E-13	4.98803538993707E-13	2.8057699068396E-13	-5.92329202555027E-13	-6.23504423742134E-14	-4.05277875432387E-13	-2.15109026191036E-12	8.72906193238988E-13	1.24700884748427E-13	2.8057699068396E-13	-9.35256635613201E-13
0.01004	1.8705132712264E-13	-2.49401769496854E-13	-9.35256635613201E-13	-6.23504423742134E-14	-1.8705132712264E-13	-5.61153981367921E-13	7.48205308490561E-13	1.34053451104559E-12	7.17030087303454E-13	3.42927433058174E-13	-1.24700884748427E-13	-3.42927433058174E-13	-2.49401769496854E-13	-2.338141589033E-12	8.72906193238988E-13	4.05277875432387E-13	6.85854866116347E-13	-1.05995752036163E-12
0.01006	2.49401769496854E-13	-1.8705132712264E-13	-1.15348318392295E-12	2.8057699068396E-13	2.18226548309747E-13	-6.23504423742134E-14	3.7410265424528E-13	1.58993628054244E-12	9.97607077987414E-13	2.49401769496854E-13	1.8705132712264E-13	-5.92329202555027E-13	-1.24700884748427E-13	-1.99521415597483E-12	8.41730972051881E-13	6.23504423742134E-13	9.04081414426094E-13	-9.35256635613201E-13
0.01008	3.11752211871067E-13	1.8705132712264E-13	-1.24700884748427E-12	7.79380529677668E-13	2.8057699068396E-13	4.05277875432387E-13	-1.8705132712264E-13	1.46523539579401E-12	1.21583362629716E-12	1.55876105935534E-13	2.49401769496854E-13	-7.48205308490561E-13	0	-1.34053451104559E-12	8.72906193238988E-13	7.17030087303454E-13	7.17030087303454E-13	-7.17030087303454E-13
0.0101	4.05277875432387E-13	6.85854866116347E-13	-1.12230796273584E-12	1.09113274154873E-12	4.05277875432387E-13	8.41730972051881E-13	-3.7410265424528E-13	1.09113274154873E-12	1.18465840511005E-12	-1.24700884748427E-13	0	-8.10555750864774E-13	6.23504423742134E-14	-6.54679644929241E-13	8.41730972051881E-13	6.23504423742134E-13	4.05277875432387E-13	-4.67628317806601E-13
0.01012	3.7410265424528E-13	1.02878229917452E-12	-7.79380529677668E-13	1.05995752036163E-12	4.36453096619494E-13	9.97607077987414E-13	-4.36453096619494E-13	6.23504423742134E-13	8.41730972051881E-13	-4.98803538993707E-13	-2.49401769496854E-13	-7.79380529677668E-13	2.18226548309747E-13	-6.23504423742134E-14	8.41730972051881E-13	4.98803538993707E-13	9.35256635613201E-14	-1.8705132712264E-13
0.01014	2.8057699068396E-13	9.97607077987414E-13	-2.8057699068396E-13	8.72906193238988E-13	4.67628317806601E-13	9.04081414426094E-13	-3.11752211871067E-13	2.8057699068396E-13	3.7410265424528E-13	-1.12230796273584E-12	-3.11752211871067E-13	-6.54679644929241E-13	3.7410265424528E-13	0	7.48205308490561E-13	4.98803538993707E-13	-4.36453096619494E-13	6.23504423742134E-14
0.01016	3.11752211871067E-14	9.97607077987414E-13	1.55876105935534E-13	5.92329202555027E-13	5.29978760180814E-13	6.23504423742134E-13	-1.55876105935534E-13	1.24700884748427E-13	-6.23504423742134E-14	-1.37170973223269E-12	-1.55876105935534E-13	-6.54679644929241E-13	5.92329202555027E-13	-9.35256635613201E-14	7.79380529677668E-13	4.98803538993707E-13	-1.12230796273584E-12	3.42927433058174E-13
0.01018	-3.42927433058174E-13	9.97607077987414E-13	4.67628317806601E-13	2.8057699068396E-13	6.85854866116347E-13	2.8057699068396E-13	-1.24700884748427E-13	1.24700884748427E-13	-3.42927433058174E-13	-1.09113274154873E-12	2.49401769496854E-13	-6.85854866116347E-13	8.10555750864774E-13	-2.49401769496854E-13	8.72906193238988E-13	4.36453096619494E-13	-1.93286371360062E-12	4.36453096619494E-13
0.0102	-5.92329202555027E-13	7.48205308490561E-13	5.29978760180814E-13	9.35256635613201E-14	7.79380529677668E-13	6.23504423742134E-14	-3.11752211871067E-13	1.24700884748427E-13	-2.8057699068396E-13	-6.54679644929241E-13	4.67628317806601E-13	-8.10555750864774E-13	9.66431856800308E-13	-9.35256635613201E-14	8.41730972051881E-13	2.49401769496854E-13	-2.15109026191036E-12	5.92329202555027E-13
0.01022	-6.85854866116347E-13	3.7410265424528E-13	4.36453096619494E-13	0	9.35256635613201E-13	-1.8705132712264E-13	-6.85854866116347E-13	2.18226548309747E-13	-6.23504423742134E-14	-5.92329202555027E-13	3.42927433058174E-13	-9.35256635613201E-13	1.09113274154873E-12	3.42927433058174E-13	5.92329202555027E-13	1.55876105935534E-13	-1.99521415597483E-12	6.54679644929241E-13
0.01024	-9.97607077987414E-13	0	6.23504423742134E-14	0	1.12230796273584E-12	-1.55876105935534E-13	-1.21583362629716E-12	3.7410265424528E-13	1.8705132712264E-13	-7.17030087303454E-13	-6.23504423742134E-14	-8.72906193238988E-13	1.27818406867137E-12	9.35256635613201E-13	2.49401769496854E-13	1.55876105935534E-13	-1.80816282885219E-12	5.61153981367921E-13
0.01026	-1.09113274154873E-12	-5.29978760180814E-13	-2.18226548309747E-13	9.35256635613201E-14	1.09113274154873E-12	2.8057699068396E-13	-1.62111150172955E-12	7.79380529677668E-13	2.8057699068396E-13	-4.67628317806601E-13	-3.11752211871067E-13	-7.79380529677668E-13	1.52758583816823E-12	1.24700884748427E-12	-2.8057699068396E-13	3.7410265424528E-13	-1.71463716529087E-12	5.29978760180814E-13
0.01028	-1.02878229917452E-12	-9.35256635613201E-13	-6.23504423742134E-13	1.55876105935534E-13	9.66431856800308E-13	7.17030087303454E-13	-1.71463716529087E-12	1.15348318392295E-12	2.49401769496854E-13	-1.55876105935534E-13	-4.67628317806601E-13	-5.61153981367921E-13	1.68346194410376E-12	1.43406017460691E-12	-7.17030087303454E-13	8.41730972051881E-13	-1.43406017460691E-12	5.29978760180814E-13
0.0103	-7.79380529677668E-13	-1.24700884748427E-12	-6.54679644929241E-13	6.23504423742134E-14	9.97607077987414E-13	1.02878229917452E-12	-1.62111150172955E-12	1.34053451104559E-12	2.18226548309747E-13	2.8057699068396E-13	-5.61153981367921E-13	-1.24700884748427E-13	1.58993628054244E-12	1.43406017460691E-12	-1.15348318392295E-12	1.21583362629716E-12	-8.72906193238988E-13	7.48205308490561E-13
0.01032	-3.11752211871067E-13	-1.30935928985848E-12	-5.61153981367921E-13	-6.23504423742134E-14	9.66431856800308E-13	9.66431856800308E-13	-1.24700884748427E-12	1.18465840511005E-12	3.11752211871067E-13	6.23504423742134E-13	-6.23504423742134E-13	3.7410265424528E-13	1.46523539579401E-12	1.30935928985848E-12	-1.21583362629716E-12	1.55876105935534E-12	-2.49401769496854E-13	9.04081414426094E-13
0.01034	3.11752211871067E-14	-1.21583362629716E-12	0	-1.8705132712264E-13	8.41730972051881E-13	9.04081414426094E-13	-6.85854866116347E-13	9.35256635613201E-13	3.7410265424528E-13	8.10555750864774E-13	-4.98803538993707E-13	5.29978760180814E-13	1.4028849534198E-12	1.15348318392295E-12	-1.27818406867137E-12	1.68346194410376E-12	2.49401769496854E-13	1.05995752036163E-12
0.01036	4.67628317806601E-13	-1.30935928985848E-12	7.48205308490561E-13	-4.05277875432387E-13	5.92329202555027E-13	5.92329202555027E-13	-6.23504423742134E-14	6.54679644929241E-13	3.7410265424528E-13	8.10555750864774E-13	-1.8705132712264E-13	4.67628317806601E-13	1.4028849534198E-12	8.10555750864774E-13	-1.49641061698112E-12	1.49641061698112E-12	5.92329202555027E-13	1.05995752036163E-12
0.01038	9.04081414426094E-13	-9.97607077987414E-13	1.24700884748427E-12	-7.17030087303454E-13	2.49401769496854E-13	2.8057699068396E-13	4.05277875432387E-13	4.36453096619494E-13	3.7410265424528E-13	8.72906193238988E-13	-6.23504423742134E-14	2.18226548309747E-13	1.18465840511005E-12	5.61153981367921E-13	-1.65228672291666E-12	1.05995752036163E-12	8.41730972051881E-13	9.04081414426094E-13
0.0104	1.21583362629716E-12	-2.8057699068396E-13	1.65228672291666E-12	-1.09113274154873E-12	-1.8705132712264E-13	6.23504423742134E-14	7.48205308490561E-13	3.42927433058174E-13	3.11752211871067E-13	1.02878229917452E-12	3.11752211871067E-14	0	8.10555750864774E-13	9.35256635613201E-14	-1.74581238647798E-12	5.61153981367921E-13	1.02878229917452E-12	5.29978760180814E-13
0.01042	1.18465840511005E-12	4.36453096619494E-13	1.62111150172955E-12	-1.34053451104559E-12	-8.41730972051881E-13	6.23504423742134E-14	9.35256635613201E-13	1.8705132712264E-13	3.7410265424528E-13	1.30935928985848E-12	1.24700884748427E-13	0	4.05277875432387E-13	-1.8705132712264E-13	-1.55876105935534E-12	1.24700884748427E-13	1.21583362629716E-12	5.61153981367921E-13
0.01044	1.05995752036163E-12	9.97607077987414E-13	1.37170973223269E-12	-1.30935928985848E-12	-1.30935928985848E-12	2.8057699068396E-13	6.85854866116347E-13	3.11752211871067E-14	2.49401769496854E-13	1.52758583816823E-12	4.36453096619494E-13	1.24700884748427E-13	0	-4.05277875432387E-13	-1.15348318392295E-12	-6.23504423742134E-14	1.71463716529087E-12	1.09113274154873E-12
0.01046	9.66431856800308E-13	1.52758583816823E-12	1.18465840511005E-12	-1.27818406867137E-12	-1.62111150172955E-12	7.17030087303454E-13	2.49401769496854E-13	-1.24700884748427E-13	2.49401769496854E-13	1.68346194410376E-12	9.66431856800308E-13	5.92329202555027E-13	-4.36453096619494E-13	-4.67628317806601E-13	-6.85854866116347E-13	-2.8057699068396E-13	2.11991504072326E-12	1.68346194410376E-12
0.01048	8.10555750864774E-13	1.74581238647798E-12	7.48205308490561E-13	-1.37170973223269E-12	-1.71463716529087E-12	1.12230796273584E-12	-1.8705132712264E-13	-1.8705132712264E-13	3.7410265424528E-13	1.71463716529087E-12	1.34053451104559E-12	1.24700884748427E-12	-6.23504423742134E-13	-4.36453096619494E-13	-6.23504423742134E-14	-3.7410265424528E-13	2.11991504072326E-12	1.99521415597483E-12
0.0105	7.17030087303454E-13	1.90168849241351E-12	1.55876105935534E-13	-1.46523539579401E-12	-1.27818406867137E-12	1.37170973223269E-12	-4.67628317806601E-13	0	3.42927433058174E-13	1.46523539579401E-12	1.68346194410376E-12	1.62111150172955E-12	-5.29978760180814E-13	-9.35256635613201E-14	5.92329202555027E-13	-2.18226548309747E-13	1.80816282885219E-12	1.80816282885219E-12
0.01052	5.29978760180814E-13	1.8393380500393E-12	-6.23504423742134E-13	-1.4028849534198E-12	-7.17030087303454E-13	1.49641061698112E-12	-3.42927433058174E-13	2.18226548309747E-13	3.42927433058174E-13	1.24700884748427E-12	1.8705132712264E-12	1.71463716529087E-12	-2.8057699068396E-13	5.92329202555027E-13	1.18465840511005E-12	1.24700884748427E-13	1.37170973223269E-12	1.30935928985848E-12
0.01054	3.7410265424528E-13	1.74581238647798E-12	-1.18465840511005E-12	-1.15348318392295E-12	2.18226548309747E-13	1.58993628054244E-12	6.23504423742134E-14	5.29978760180814E-13	2.49401769496854E-13	8.41730972051881E-13	2.02638937716194E-12	1.43406017460691E-12	-1.8705132712264E-13	9.97607077987414E-13	1.65228672291666E-12	4.05277875432387E-13	5.61153981367921E-13	9.04081414426094E-13
0.01056	3.7410265424528E-13	1.58993628054244E-12	-1.68346194410376E-12	-8.41730972051881E-13	1.02878229917452E-12	1.46523539579401E-12	4.36453096619494E-13	6.54679644929241E-13	3.11752211871067E-13	3.42927433058174E-13	1.90168849241351E-12	9.35256635613201E-13	-4.98803538993707E-13	7.79380529677668E-13	1.8393380500393E-12	7.17030087303454E-13	-1.8705132712264E-13	6.85854866116347E-13
0.01058	4.98803538993707E-13	1.15348318392295E-12	-1.96403893478772E-12	-5.92329202555027E-13	1.52758583816823E-12	1.18465840511005E-12	9.04081414426094E-13	4.98803538993707E-13	6.54679644929241E-13	3.11752211871067E-14	1.8393380500393E-12	4.98803538993707E-13	-8.10555750864774E-13	3.42927433058174E-13	1.55876105935534E-12	9.04081414426094E-13	-8.10555750864774E-13	6.54679644929241E-13
0.0106	4.36453096619494E-13	6.23504423742134E-13	-1.80816282885219E-12	-3.11752211871067E-13	1.68346194410376E-12	8.72906193238988E-13	1.21583362629716E-12	1.8705132712264E-13	9.97607077987414E-13	-2.18226548309747E-13	1.58993628054244E-12	3.11752211871067E-13	-1.05995752036163E-12	0	8.72906193238988E-13	8.72906193238988E-13	-9.97607077987414E-13	6.54679644929241E-13
0.01062	0	1.8705132712264E-13	-1.34053451104559E-12	-1.55876105935534E-13	1.52758583816823E-12	3.42927433058174E-13	1.52758583816823E-12	-1.55876105935534E-13	1.21583362629716E-12	-3.11752211871067E-13	1.43406017460691E-12	2.49401769496854E-13	-1.05995752036163E-12	-3.42927433058174E-13	3.11752211871067E-14	4.98803538993707E-13	-8.72906193238988E-13	5.29978760180814E-13
0.01064	-3.11752211871067E-13	3.11752211871067E-14	-6.54679644929241E-13	-9.35256635613201E-14	1.24700884748427E-12	6.23504423742134E-14	1.62111150172955E-12	-3.42927433058174E-13	1.09113274154873E-12	-4.05277875432387E-13	1.43406017460691E-12	3.11752211871067E-13	-7.48205308490561E-13	-8.10555750864774E-13	-6.85854866116347E-13	-6.23504423742134E-14	-3.11752211871067E-13	1.8705132712264E-13
0.01066	-5.92329202555027E-13	9.35256635613201E-14	6.23504423742134E-14	-9.35256635613201E-14	1.09113274154873E-12	-6.23504423742134E-14	1.58993628054244E-12	-2.8057699068396E-13	6.23504423742134E-13	-3.7410265424528E-13	1.49641061698112E-12	3.7410265424528E-13	-2.49401769496854E-13	-8.72906193238988E-13	-7.79380529677668E-13	-4.36453096619494E-13	4.05277875432387E-13	-2.49401769496854E-13
0.01068	-5.92329202555027E-13	2.8057699068396E-13	4.67628317806601E-13	-2.49401769496854E-13	8.72906193238988E-13	-1.24700884748427E-13	1.15348318392295E-12	-6.23504423742134E-14	-1.55876105935534E-13	-1.8705132712264E-13	1.30935928985848E-12	4.36453096619494E-13	1.24700884748427E-13	-5.92329202555027E-13	-4.67628317806601E-13	-6.54679644929241E-13	8.41730972051881E-13	-7.48205308490561E-13
0.0107	-5.61153981367921E-13	6.54679644929241E-13	4.98803538993707E-13	-4.36453096619494E-13	8.41730972051881E-13	-1.24700884748427E-13	6.23504423742134E-13	4.05277875432387E-13	-8.41730972051881E-13	1.24700884748427E-13	1.12230796273584E-12	2.18226548309747E-13	5.92329202555027E-13	-9.35256635613201E-14	0	-5.92329202555027E-13	9.97607077987414E-13	-9.04081414426094E-13
0.01072	-4.67628317806601E-13	9.97607077987414E-13	4.36453096619494E-13	-4.98803538993707E-13	5.92329202555027E-13	-2.18226548309747E-13	-1.24700884748427E-13	9.66431856800308E-13	-1.15348318392295E-12	4.05277875432387E-13	9.04081414426094E-13	0	8.10555750864774E-13	1.55876105935534E-13	4.05277875432387E-13	-2.8057699068396E-13	9.35256635613201E-13	-9.35256635613201E-13
0.01074	-3.11752211871067E-13	1.12230796273584E-12	2.18226548309747E-13	-4.98803538993707E-13	4.36453096619494E-13	-3.7410265424528E-13	-9.66431856800308E-13	1.09113274154873E-12	-1.15348318392295E-12	6.54679644929241E-13	7.79380529677668E-13	-2.18226548309747E-13	9.35256635613201E-13	6.23504423742134E-14	5.61153981367921E-13	3.11752211871067E-13	7.48205308490561E-13	-9.35256635613201E-13
0.01076	-3.7410265424528E-13	1.02878229917452E-12	-6.23504423742134E-14	-4.05277875432387E-13	6.23504423742134E-14	-3.42927433058174E-13	-1.55876105935534E-12	9.04081414426094E-13	-8.10555750864774E-13	9.35256635613201E-13	4.67628317806601E-13	-5.92329202555027E-13	8.72906193238988E-13	-1.55876105935534E-13	4.05277875432387E-13	7.48205308490561E-13	4.98803538993707E-13	-8.10555750864774E-13
0.01078	-4.05277875432387E-13	8.10555750864774E-13	-2.49401769496854E-13	-2.8057699068396E-13	-2.18226548309747E-13	-4.36453096619494E-13	-1.77698760766508E-12	4.67628317806601E-13	-4.67628317806601E-13	1.09113274154873E-12	3.11752211871067E-13	-8.72906193238988E-13	8.10555750864774E-13	1.24700884748427E-13	0	9.35256635613201E-13	3.11752211871067E-13	-4.98803538993707E-13
0.0108	-2.8057699068396E-13	6.23504423742134E-13	-2.8057699068396E-13	-1.55876105935534E-13	-4.98803538993707E-13	-5.92329202555027E-13	-1.65228672291666E-12	2.18226548309747E-13	-1.8705132712264E-13	9.35256635613201E-13	3.7410265424528E-13	-1.05995752036163E-12	7.17030087303454E-13	4.98803538993707E-13	-3.11752211871067E-13	6.85854866116347E-13	1.55876105935534E-13	-1.55876105935534E-13
0.01082	-1.55876105935534E-13	3.11752211871067E-13	-1.24700884748427E-13	0	-4.98803538993707E-13	-6.54679644929241E-13	-8.41730972051881E-13	1.24700884748427E-13	9.35256635613201E-14	6.85854866116347E-13	5.29978760180814E-13	-9.97607077987414E-13	6.54679644929241E-13	9.35256635613201E-13	-4.98803538993707E-13	3.11752211871067E-13	-6.23504423742134E-14	2.49401769496854E-13
0.01084	3.11752211871067E-14	1.8705132712264E-13	-9.35256635613201E-14	9.35256635613201E-14	-4.05277875432387E-13	-8.41730972051881E-13	3.11752211871067E-14	2.18226548309747E-13	3.42927433058174E-13	5.61153981367921E-13	6.85854866116347E-13	-9.97607077987414E-13	5.61153981367921E-13	1.27818406867137E-12	-4.67628317806601E-13	-1.55876105935534E-13	-3.11752211871067E-13	3.7410265424528E-13
0.01086	2.49401769496854E-13	4.98803538993707E-13	-2.8057699068396E-13	3.11752211871067E-14	-1.24700884748427E-13	-8.72906193238988E-13	1.02878229917452E-12	2.8057699068396E-13	6.54679644929241E-13	2.8057699068396E-13	6.54679644929241E-13	-8.10555750864774E-13	6.54679644929241E-13	1.55876105935534E-12	-3.11752211871067E-14	-5.29978760180814E-13	-4.05277875432387E-13	2.49401769496854E-13
0.01088	3.7410265424528E-13	6.23504423742134E-13	-6.23504423742134E-13	-1.24700884748427E-13	3.11752211871067E-13	-8.41730972051881E-13	1.8705132712264E-12	3.7410265424528E-13	8.72906193238988E-13	-6.23504423742134E-14	6.23504423742134E-13	-6.54679644929241E-13	8.41730972051881E-13	1.74581238647798E-12	2.49401769496854E-13	-6.54679644929241E-13	-4.05277875432387E-13	-1.8705132712264E-13
0.0109	4.98803538993707E-13	3.42927433058174E-13	-8.10555750864774E-13	3.11752211871067E-14	7.79380529677668E-13	-6.85854866116347E-13	2.27579114665879E-12	3.7410265424528E-13	1.18465840511005E-12	-2.18226548309747E-13	4.67628317806601E-13	-4.67628317806601E-13	1.12230796273584E-12	1.77698760766508E-12	4.05277875432387E-13	-5.61153981367921E-13	-2.49401769496854E-13	-3.42927433058174E-13
0.01092	4.36453096619494E-13	-1.55876105935534E-13	-1.02878229917452E-12	1.8705132712264E-13	1.15348318392295E-12	-6.23504423742134E-13	2.43166725259432E-12	4.05277875432387E-13	1.30935928985848E-12	-3.11752211871067E-13	2.8057699068396E-13	-3.42927433058174E-13	1.34053451104559E-12	1.8393380500393E-12	3.7410265424528E-13	-1.8705132712264E-13	-4.67628317806601E-13	-4.98803538993707E-13
0.01094	1.55876105935534E-13	-3.42927433058174E-13	-1.18465840511005E-12	4.36453096619494E-13	1.15348318392295E-12	-4.05277875432387E-13	2.36931681022011E-12	4.98803538993707E-13	1.30935928985848E-12	-1.24700884748427E-13	1.8705132712264E-13	-6.23504423742134E-14	1.43406017460691E-12	1.68346194410376E-12	1.8705132712264E-13	1.24700884748427E-13	-7.17030087303454E-13	-3.7410265424528E-13
0.01096	-1.55876105935534E-13	-2.8057699068396E-13	-1.15348318392295E-12	5.29978760180814E-13	8.72906193238988E-13	-1.24700884748427E-13	2.21344070428458E-12	6.85854866116347E-13	1.09113274154873E-12	1.24700884748427E-13	2.8057699068396E-13	1.55876105935534E-13	1.24700884748427E-12	1.49641061698112E-12	-1.24700884748427E-13	4.36453096619494E-13	-7.48205308490561E-13	-1.55876105935534E-13
0.01098	-3.7410265424528E-13	-3.7410265424528E-13	-1.09113274154873E-12	5.61153981367921E-13	5.61153981367921E-13	1.55876105935534E-13	2.02638937716194E-12	7.48205308490561E-13	6.85854866116347E-13	4.05277875432387E-13	3.11752211871067E-13	4.67628317806601E-13	1.02878229917452E-12	1.18465840511005E-12	-1.8705132712264E-13	5.61153981367921E-13	-6.54679644929241E-13	-1.24700884748427E-13
0.011	-4.98803538993707E-13	-3.42927433058174E-13	-9.66431856800308E-13	4.05277875432387E-13	2.49401769496854E-13	6.23504423742134E-13	1.93286371360062E-12	8.10555750864774E-13	1.8705132712264E-13	7.79380529677668E-13	3.11752211871067E-13	6.85854866116347E-13	7.17030087303454E-13	1.05995752036163E-12	-9.35256635613201E-14	6.23504423742134E-13	-4.05277875432387E-13	-1.24700884748427E-13
0.01102	-5.92329202555027E-13	-1.8705132712264E-13	-1.05995752036163E-12	3.11752211871067E-13	1.55876105935534E-13	1.18465840511005E-12	1.8393380500393E-12	4.36453096619494E-13	-4.05277875432387E-13	9.97607077987414E-13	3.11752211871067E-13	8.10555750864774E-13	5.92329202555027E-13	7.48205308490561E-13	3.7410265424528E-13	5.61153981367921E-13	-1.55876105935534E-13	-9.35256635613201E-14
0.01104	-4.98803538993707E-13	6.23504423742134E-14	-1.15348318392295E-12	2.49401769496854E-13	6.23504423742134E-14	1.52758583816823E-12	1.77698760766508E-12	6.23504423742134E-14	-7.17030087303454E-13	1.09113274154873E-12	4.67628317806601E-13	6.54679644929241E-13	4.36453096619494E-13	5.92329202555027E-13	7.48205308490561E-13	5.92329202555027E-13	1.24700884748427E-13	-6.23504423742134E-14
0.01106	-4.98803538993707E-13	2.8057699068396E-13	-1.27818406867137E-12	3.42927433058174E-13	-1.24700884748427E-13	1.8393380500393E-12	1.8393380500393E-12	-2.8057699068396E-13	-5.92329202555027E-13	6.85854866116347E-13	7.48205308490561E-13	2.8057699068396E-13	3.11752211871067E-13	3.7410265424528E-13	9.97607077987414E-13	5.29978760180814E-13	1.55876105935534E-13	-3.11752211871067E-14
0.01108	-4.05277875432387E-13	3.7410265424528E-13	-1.65228672291666E-12	5.61153981367921E-13	-1.24700884748427E-13	1.8393380500393E-12	1.74581238647798E-12	-4.67628317806601E-13	-3.42927433058174E-13	6.23504423742134E-14	1.21583362629716E-12	-1.55876105935534E-13	3.11752211871067E-13	2.49401769496854E-13	9.97607077987414E-13	5.29978760180814E-13	9.35256635613201E-14	-1.55876105935534E-13
0.0111	-4.67628317806601E-13	1.55876105935534E-13	-1.96403893478772E-12	8.41730972051881E-13	-9.35256635613201E-14	1.74581238647798E-12	1.65228672291666E-12	-6.54679644929241E-13	-1.55876105935534E-13	-5.61153981367921E-13	1.62111150172955E-12	-5.29978760180814E-13	1.55876105935534E-13	4.67628317806601E-13	1.05995752036163E-12	6.23504423742134E-13	0	-4.05277875432387E-13
0.01112	-5.61153981367921E-13	-9.35256635613201E-14	-2.05756459834904E-12	9.97607077987414E-13	-6.23504423742134E-14	1.46523539579401E-12	1.49641061698112E-12	-5.29978760180814E-13	-2.18226548309747E-13	-8.72906193238988E-13	1.77698760766508E-12	-8.41730972051881E-13	3.42927433058174E-13	6.85854866116347E-13	1.24700884748427E-12	6.85854866116347E-13	1.55876105935534E-13	-7.17030087303454E-13
0.01114	-4.67628317806601E-13	-2.49401769496854E-13	-1.68346194410376E-12	9.35256635613201E-13	-1.24700884748427E-13	1.18465840511005E-12	1.21583362629716E-12	-3.7410265424528E-13	-1.55876105935534E-13	-9.04081414426094E-13	1.71463716529087E-12	-9.35256635613201E-13	6.85854866116347E-13	8.41730972051881E-13	1.43406017460691E-12	8.41730972051881E-13	5.29978760180814E-13	-8.41730972051881E-13
0.01116	0	-4.67628317806601E-13	-9.04081414426094E-13	5.92329202555027E-13	-1.55876105935534E-13	8.72906193238988E-13	7.79380529677668E-13	-2.18226548309747E-13	9.35256635613201E-14	-6.85854866116347E-13	1.34053451104559E-12	-7.17030087303454E-13	1.09113274154873E-12	9.66431856800308E-13	1.34053451104559E-12	9.04081414426094E-13	1.05995752036163E-12	-1.02878229917452E-12
0.01118	4.98803538993707E-13	-4.67628317806601E-13	-1.24700884748427E-13	2.49401769496854E-13	3.11752211871067E-14	8.10555750864774E-13	2.8057699068396E-13	0	6.23504423742134E-13	-1.8705132712264E-13	7.48205308490561E-13	-4.98803538993707E-13	1.43406017460691E-12	1.05995752036163E-12	8.72906193238988E-13	9.04081414426094E-13	1.58993628054244E-12	-9.97607077987414E-13
0.0112	9.35256635613201E-13	-2.8057699068396E-13	6.85854866116347E-13	-6.23504423742134E-14	3.7410265424528E-13	9.04081414426094E-13	-2.8057699068396E-13	1.8705132712264E-13	1.09113274154873E-12	4.98803538993707E-13	2.49401769496854E-13	-2.8057699068396E-13	1.27818406867137E-12	1.15348318392295E-12	4.98803538993707E-13	7.79380529677668E-13	1.62111150172955E-12	-9.66431856800308E-13
0.01122	1.27818406867137E-12	1.55876105935534E-13	1.18465840511005E-12	-1.24700884748427E-13	6.54679644929241E-13	1.30935928985848E-12	-5.92329202555027E-13	9.35256635613201E-14	1.21583362629716E-12	1.02878229917452E-12	-1.24700884748427E-13	-9.35256635613201E-14	9.97607077987414E-13	1.43406017460691E-12	-9.35256635613201E-14	5.29978760180814E-13	1.12230796273584E-12	-1.02878229917452E-12
0.01124	1.34053451104559E-12	5.92329202555027E-13	1.09113274154873E-12	6.23504423742134E-14	7.48205308490561E-13	1.71463716529087E-12	-6.54679644929241E-13	-6.23504423742134E-14	1.09113274154873E-12	1.12230796273584E-12	-1.24700884748427E-13	1.55876105935534E-13	4.67628317806601E-13	1.27818406867137E-12	-6.54679644929241E-13	2.49401769496854E-13	5.61153981367921E-13	-1.30935928985848E-12
0.01126	1.24700884748427E-12	7.79380529677668E-13	1.02878229917452E-12	1.24700884748427E-13	7.79380529677668E-13	1.93286371360062E-12	-4.36453096619494E-13	-2.8057699068396E-13	9.97607077987414E-13	7.17030087303454E-13	9.35256635613201E-14	3.7410265424528E-13	1.24700884748427E-13	4.98803538993707E-13	-1.18465840511005E-12	0	4.98803538993707E-13	-1.62111150172955E-12
0.01128	9.04081414426094E-13	7.17030087303454E-13	9.66431856800308E-13	3.11752211871067E-13	6.85854866116347E-13	1.93286371360062E-12	-1.55876105935534E-13	-2.8057699068396E-13	6.54679644929241E-13	3.42927433058174E-13	3.42927433058174E-13	3.7410265424528E-13	2.49401769496854E-13	-2.8057699068396E-13	-1.37170973223269E-12	-2.49401769496854E-13	7.17030087303454E-13	-1.8393380500393E-12
0.0113	4.36453096619494E-13	4.36453096619494E-13	9.97607077987414E-13	3.7410265424528E-13	6.85854866116347E-13	1.68346194410376E-12	6.23504423742134E-14	1.24700884748427E-13	5.92329202555027E-13	-3.11752211871067E-14	5.61153981367921E-13	3.42927433058174E-13	6.23504423742134E-13	-6.54679644929241E-13	-1.4028849534198E-12	-4.98803538993707E-13	1.15348318392295E-12	-1.68346194410376E-12
0.01132	3.11752211871067E-13	6.23504423742134E-14	9.97607077987414E-13	4.67628317806601E-13	7.48205308490561E-13	1.4028849534198E-12	1.55876105935534E-13	6.85854866116347E-13	7.17030087303454E-13	-2.49401769496854E-13	8.10555750864774E-13	2.49401769496854E-13	9.97607077987414E-13	-7.17030087303454E-13	-1.18465840511005E-12	-6.54679644929241E-13	1.55876105935534E-12	-1.34053451104559E-12
0.01134	4.36453096619494E-13	-2.8057699068396E-13	1.09113274154873E-12	6.85854866116347E-13	6.23504423742134E-13	9.97607077987414E-13	4.05277875432387E-13	1.27818406867137E-12	9.97607077987414E-13	-1.8705132712264E-13	9.66431856800308E-13	6.23504423742134E-14	9.66431856800308E-13	-7.17030087303454E-13	-7.79380529677668E-13	-9.66431856800308E-13	1.8705132712264E-12	-8.10555750864774E-13
0.01136	5.61153981367921E-13	-6.54679644929241E-13	9.97607077987414E-13	6.54679644929241E-13	4.67628317806601E-13	4.36453096619494E-13	7.17030087303454E-13	1.77698760766508E-12	1.37170973223269E-12	-6.23504423742134E-14	9.66431856800308E-13	-1.24700884748427E-13	5.61153981367921E-13	-5.92329202555027E-13	-1.24700884748427E-13	-1.24700884748427E-12	1.99521415597483E-12	-4.36453096619494E-13
0.01138	6.54679644929241E-13	-8.72906193238988E-13	9.35256635613201E-13	4.36453096619494E-13	4.05277875432387E-13	3.11752211871067E-14	9.35256635613201E-13	1.90168849241351E-12	1.49641061698112E-12	0	6.54679644929241E-13	-2.49401769496854E-13	2.18226548309747E-13	-4.67628317806601E-13	2.8057699068396E-13	-1.52758583816823E-12	1.8705132712264E-12	-1.24700884748427E-13
0.0114	7.17030087303454E-13	-9.97607077987414E-13	8.10555750864774E-13	1.24700884748427E-13	4.05277875432387E-13	-3.11752211871067E-13	9.04081414426094E-13	1.74581238647798E-12	1.27818406867137E-12	1.55876105935534E-13	4.05277875432387E-13	-2.8057699068396E-13	0	-4.67628317806601E-13	4.36453096619494E-13	-1.49641061698112E-12	1.37170973223269E-12	1.24700884748427E-13
0.01142	6.85854866116347E-13	-8.41730972051881E-13	6.23504423742134E-13	-9.35256635613201E-14	5.61153981367921E-13	-7.48205308490561E-13	6.54679644929241E-13	1.27818406867137E-12	8.72906193238988E-13	3.42927433058174E-13	3.11752211871067E-14	-1.8705132712264E-13	-2.18226548309747E-13	-7.48205308490561E-13	5.92329202555027E-13	-1.30935928985848E-12	7.79380529677668E-13	2.49401769496854E-13
0.01144	3.7410265424528E-13	-6.23504423742134E-13	3.42927433058174E-13	-3.7410265424528E-13	4.05277875432387E-13	-1.18465840511005E-12	4.05277875432387E-13	5.61153981367921E-13	5.61153981367921E-13	5.29978760180814E-13	-1.24700884748427E-13	6.23504423742134E-14	-4.36453096619494E-13	-7.17030087303454E-13	6.23504423742134E-13	-1.12230796273584E-12	1.24700884748427E-13	6.23504423742134E-13
0.01146	9.35256635613201E-14	-2.49401769496854E-13	4.36453096619494E-13	-6.23504423742134E-13	3.11752211871067E-13	-1.77698760766508E-12	2.49401769496854E-13	-3.11752211871067E-14	1.8705132712264E-13	5.92329202555027E-13	-2.18226548309747E-13	3.11752211871067E-13	-6.23504423742134E-13	-6.54679644929241E-13	6.23504423742134E-13	-1.18465840511005E-12	-3.42927433058174E-13	9.35256635613201E-13
0.01148	-1.8705132712264E-13	2.49401769496854E-13	5.29978760180814E-13	-8.72906193238988E-13	5.29978760180814E-13	-2.3069663678459E-12	3.7410265424528E-13	-3.42927433058174E-13	-1.55876105935534E-13	6.54679644929241E-13	-2.49401769496854E-13	5.92329202555027E-13	-3.42927433058174E-13	-4.98803538993707E-13	3.7410265424528E-13	-1.27818406867137E-12	-4.98803538993707E-13	1.18465840511005E-12
0.0115	-3.42927433058174E-13	5.92329202555027E-13	6.23504423742134E-13	-8.72906193238988E-13	7.48205308490561E-13	-2.338141589033E-12	4.05277875432387E-13	-2.49401769496854E-13	-4.36453096619494E-13	6.54679644929241E-13	-3.7410265424528E-13	7.17030087303454E-13	0	3.11752211871067E-14	1.24700884748427E-13	-1.18465840511005E-12	-3.42927433058174E-13	1.27818406867137E-12
0.01152	-2.8057699068396E-13	8.41730972051881E-13	6.23504423742134E-13	-8.41730972051881E-13	9.35256635613201E-13	-1.77698760766508E-12	5.92329202555027E-13	3.11752211871067E-14	-4.98803538993707E-13	7.17030087303454E-13	-4.36453096619494E-13	4.05277875432387E-13	3.42927433058174E-13	6.85854866116347E-13	-1.55876105935534E-13	-9.04081414426094E-13	0	9.35256635613201E-13
0.01154	6.23504423742134E-14	9.97607077987414E-13	3.7410265424528E-13	-7.17030087303454E-13	8.41730972051881E-13	-9.97607077987414E-13	6.54679644929241E-13	3.11752211871067E-13	-3.42927433058174E-13	5.29978760180814E-13	-2.18226548309747E-13	-1.24700884748427E-13	4.67628317806601E-13	1.37170973223269E-12	-9.35256635613201E-14	-4.05277875432387E-13	5.29978760180814E-13	4.05277875432387E-13
0.01156	2.8057699068396E-13	9.66431856800308E-13	1.55876105935534E-13	-4.98803538993707E-13	6.85854866116347E-13	-2.49401769496854E-13	6.85854866116347E-13	5.29978760180814E-13	-2.18226548309747E-13	4.36453096619494E-13	3.11752211871067E-14	-7.79380529677668E-13	2.49401769496854E-13	1.77698760766508E-12	3.11752211871067E-13	0	7.48205308490561E-13	3.11752211871067E-14
0.01158	2.8057699068396E-13	9.66431856800308E-13	-1.55876105935534E-13	-2.18226548309747E-13	4.05277875432387E-13	2.8057699068396E-13	4.36453096619494E-13	7.17030087303454E-13	-1.8705132712264E-13	4.36453096619494E-13	2.18226548309747E-13	-1.05995752036163E-12	-2.8057699068396E-13	1.74581238647798E-12	6.85854866116347E-13	1.8705132712264E-13	7.79380529677668E-13	0
0.0116	6.23504423742134E-14	1.18465840511005E-12	-5.61153981367921E-13	0	9.35256635613201E-14	6.54679644929241E-13	1.24700884748427E-13	6.23504423742134E-13	-2.8057699068396E-13	5.92329202555027E-13	2.49401769496854E-13	-1.15348318392295E-12	-8.41730972051881E-13	1.55876105935534E-12	1.05995752036163E-12	3.11752211871067E-13	5.61153981367921E-13	3.11752211871067E-13
0.01162	-1.55876105935534E-13	1.4028849534198E-12	-6.23504423742134E-13	9.35256635613201E-14	-1.55876105935534E-13	7.48205308490561E-13	-1.24700884748427E-13	4.05277875432387E-13	-3.11752211871067E-13	8.10555750864774E-13	2.49401769496854E-13	-1.21583362629716E-12	-1.37170973223269E-12	1.24700884748427E-12	1.12230796273584E-12	4.98803538993707E-13	1.24700884748427E-13	7.17030087303454E-13
0.01164	-3.42927433058174E-13	1.09113274154873E-12	-5.29978760180814E-13	-3.11752211871067E-14	-2.18226548309747E-13	6.85854866116347E-13	-2.8057699068396E-13	1.24700884748427E-13	-3.11752211871067E-13	1.02878229917452E-12	2.8057699068396E-13	-1.27818406867137E-12	-1.68346194410376E-12	8.72906193238988E-13	1.02878229917452E-12	4.05277875432387E-13	-2.18226548309747E-13	9.35256635613201E-13
0.01166	-2.49401769496854E-13	4.67628317806601E-13	-1.55876105935534E-13	-1.24700884748427E-13	9.35256635613201E-14	5.29978760180814E-13	-2.8057699068396E-13	-6.23504423742134E-14	-4.05277875432387E-13	1.09113274154873E-12	2.8057699068396E-13	-1.43406017460691E-12	-1.80816282885219E-12	7.17030087303454E-13	9.35256635613201E-13	2.8057699068396E-13	-4.98803538993707E-13	1.05995752036163E-12
0.01168	-6.23504423742134E-14	1.55876105935534E-13	2.49401769496854E-13	-2.18226548309747E-13	4.36453096619494E-13	5.61153981367921E-13	-1.24700884748427E-13	-9.35256635613201E-14	-2.8057699068396E-13	9.35256635613201E-13	3.11752211871067E-14	-1.49641061698112E-12	-1.62111150172955E-12	6.85854866116347E-13	8.41730972051881E-13	9.35256635613201E-14	-5.29978760180814E-13	9.35256635613201E-13
0.0117	3.42927433058174E-13	0	4.36453096619494E-13	-2.49401769496854E-13	8.72906193238988E-13	7.17030087303454E-13	2.18226548309747E-13	-1.8705132712264E-13	-9.35256635613201E-14	5.29978760180814E-13	0	-1.4028849534198E-12	-1.21583362629716E-12	8.72906193238988E-13	6.23504423742134E-13	-2.49401769496854E-13	-3.11752211871067E-13	7.48205308490561E-13
0.01172	7.17030087303454E-13	-9.35256635613201E-14	2.49401769496854E-13	-1.24700884748427E-13	1.18465840511005E-12	9.66431856800308E-13	5.29978760180814E-13	-2.49401769496854E-13	-3.11752211871067E-14	1.8705132712264E-13	9.35256635613201E-14	-1.09113274154873E-12	-6.54679644929241E-13	1.12230796273584E-12	4.67628317806601E-13	-4.98803538993707E-13	3.11752211871067E-14	4.36453096619494E-13
0.01174	1.05995752036163E-12	-1.24700884748427E-13	9.35256635613201E-14	0	1.18465840511005E-12	1.18465840511005E-12	6.54679644929241E-13	0	3.11752211871067E-14	0	2.49401769496854E-13	-7.17030087303454E-13	-2.8057699068396E-13	1.24700884748427E-12	4.36453096619494E-13	-6.23504423742134E-13	3.11752211871067E-13	1.55876105935534E-13
0.01176	9.97607077987414E-13	9.35256635613201E-14	2.18226548309747E-13	1.55876105935534E-13	1.05995752036163E-12	1.02878229917452E-12	4.67628317806601E-13	4.05277875432387E-13	1.55876105935534E-13	6.23504423742134E-14	5.29978760180814E-13	-4.67628317806601E-13	-1.24700884748427E-13	1.30935928985848E-12	7.17030087303454E-13	-8.10555750864774E-13	5.61153981367921E-13	3.11752211871067E-14
0.01178	8.10555750864774E-13	4.05277875432387E-13	3.11752211871067E-13	2.8057699068396E-13	8.41730972051881E-13	5.29978760180814E-13	1.55876105935534E-13	8.72906193238988E-13	3.11752211871067E-13	9.35256635613201E-14	7.17030087303454E-13	-2.18226548309747E-13	9.35256635613201E-14	1.34053451104559E-12	1.18465840511005E-12	-9.35256635613201E-13	8.41730972051881E-13	3.11752211871067E-14
0.0118	5.29978760180814E-13	4.05277875432387E-13	1.8705132712264E-13	3.42927433058174E-13	8.10555750864774E-13	-3.11752211871067E-14	-1.55876105935534E-13	9.97607077987414E-13	3.11752211871067E-13	2.18226548309747E-13	7.17030087303454E-13	3.11752211871067E-14	4.98803538993707E-13	1.43406017460691E-12	9.04081414426094E-13	-9.97607077987414E-13	1.24700884748427E-12	1.8705132712264E-13
0.01182	1.55876105935534E-13	-2.18226548309747E-13	-2.49401769496854E-13	3.7410265424528E-13	8.41730972051881E-13	-4.98803538993707E-13	-4.05277875432387E-13	8.10555750864774E-13	6.23504423742134E-14	3.11752211871067E-13	6.54679644929241E-13	1.24700884748427E-13	9.35256635613201E-13	1.27818406867137E-12	5.92329202555027E-13	-9.66431856800308E-13	1.68346194410376E-12	3.7410265424528E-13
0.01184	-9.35256635613201E-14	-8.10555750864774E-13	-7.79380529677668E-13	4.67628317806601E-13	8.41730972051881E-13	-8.10555750864774E-13	-3.7410265424528E-13	3.11752211871067E-13	-3.42927433058174E-13	5.61153981367921E-13	4.67628317806601E-13	1.24700884748427E-13	1.21583362629716E-12	1.05995752036163E-12	3.11752211871067E-13	-8.41730972051881E-13	1.8705132712264E-12	3.42927433058174E-13
0.01186	-1.55876105935534E-13	-9.97607077987414E-13	-9.97607077987414E-13	7.17030087303454E-13	8.10555750864774E-13	-8.41730972051881E-13	0	-2.18226548309747E-13	-8.10555750864774E-13	7.48205308490561E-13	3.42927433058174E-13	6.23504423742134E-14	1.52758583816823E-12	9.04081414426094E-13	-3.11752211871067E-14	-5.92329202555027E-13	1.8705132712264E-12	1.24700884748427E-13
0.01188	-3.11752211871067E-13	-8.10555750864774E-13	-9.35256635613201E-13	8.10555750864774E-13	6.23504423742134E-13	-5.92329202555027E-13	5.92329202555027E-13	-5.61153981367921E-13	-1.12230796273584E-12	9.66431856800308E-13	0	9.35256635613201E-14	1.55876105935534E-12	6.54679644929241E-13	-4.05277875432387E-13	-3.42927433058174E-13	1.8705132712264E-12	6.23504423742134E-14
0.0119	-3.42927433058174E-13	-4.67628317806601E-13	-7.17030087303454E-13	8.72906193238988E-13	5.61153981367921E-13	-6.23504423742134E-14	1.24700884748427E-12	-9.04081414426094E-13	-1.18465840511005E-12	1.02878229917452E-12	-1.55876105935534E-13	9.35256635613201E-14	1.43406017460691E-12	8.10555750864774E-13	-9.35256635613201E-13	-9.35256635613201E-14	1.90168849241351E-12	-9.35256635613201E-14
0.01192	-5.61153981367921E-13	-1.24700884748427E-13	-3.7410265424528E-13	9.35256635613201E-13	4.36453096619494E-13	4.67628317806601E-13	1.65228672291666E-12	-1.37170973223269E-12	-9.97607077987414E-13	6.85854866116347E-13	1.8705132712264E-13	1.24700884748427E-13	1.09113274154873E-12	1.34053451104559E-12	-1.24700884748427E-12	2.18226548309747E-13	1.74581238647798E-12	-6.23504423742134E-14
0.01194	-5.29978760180814E-13	1.8705132712264E-13	0	6.85854866116347E-13	4.05277875432387E-13	9.97607077987414E-13	1.62111150172955E-12	-1.74581238647798E-12	-6.54679644929241E-13	2.18226548309747E-13	4.98803538993707E-13	0	8.41730972051881E-13	1.74581238647798E-12	-1.46523539579401E-12	5.29978760180814E-13	1.37170973223269E-12	9.35256635613201E-14
0.01196	-6.54679644929241E-13	4.36453096619494E-13	2.8057699068396E-13	1.24700884748427E-13	4.36453096619494E-13	1.15348318392295E-12	1.43406017460691E-12	-1.8393380500393E-12	-9.35256635613201E-14	-3.11752211871067E-13	7.17030087303454E-13	-1.55876105935534E-13	3.7410265424528E-13	1.55876105935534E-12	-1.37170973223269E-12	7.48205308490561E-13	8.10555750864774E-13	3.42927433058174E-13
0.01198	-5.92329202555027E-13	6.85854866116347E-13	6.85854866116347E-13	-4.98803538993707E-13	4.05277875432387E-13	1.18465840511005E-12	1.15348318392295E-12	-1.43406017460691E-12	1.24700884748427E-13	-7.79380529677668E-13	8.10555750864774E-13	-1.24700884748427E-13	1.24700884748427E-13	1.05995752036163E-12	-9.66431856800308E-13	9.04081414426094E-13	6.54679644929241E-13	4.67628317806601E-13
0.012	-4.05277875432387E-13	8.41730972051881E-13	1.09113274154873E-12	-1.12230796273584E-12	3.7410265424528E-13	1.12230796273584E-12	8.10555750864774E-13	-8.10555750864774E-13	1.24700884748427E-13	-1.05995752036163E-12	6.23504423742134E-13	1.24700884748427E-13	1.24700884748427E-13	6.23504423742134E-13	-6.23504423742134E-13	8.72906193238988E-13	5.61153981367921E-13	5.92329202555027E-13
0.01202	-6.23504423742134E-14	9.97607077987414E-13	1.34053451104559E-12	-1.4028849534198E-12	4.36453096619494E-13	9.04081414426094E-13	5.92329202555027E-13	-1.8705132712264E-13	-1.55876105935534E-13	-1.12230796273584E-12	3.7410265424528E-13	5.29978760180814E-13	3.7410265424528E-13	0	-5.61153981367921E-13	8.72906193238988E-13	5.61153981367921E-13	5.92329202555027E-13
0.01204	3.42927433058174E-13	1.18465840511005E-12	1.4028849534198E-12	-1.52758583816823E-12	3.42927433058174E-13	4.98803538993707E-13	3.11752211871067E-13	2.18226548309747E-13	-4.36453096619494E-13	-8.72906193238988E-13	-3.11752211871067E-14	7.48205308490561E-13	5.29978760180814E-13	-6.54679644929241E-13	-5.92329202555027E-13	6.54679644929241E-13	4.36453096619494E-13	6.23504423742134E-13
0.01206	5.61153981367921E-13	1.12230796273584E-12	1.27818406867137E-12	-1.34053451104559E-12	2.8057699068396E-13	2.18226548309747E-13	1.24700884748427E-13	5.61153981367921E-13	-6.23504423742134E-13	-3.42927433058174E-13	-2.49401769496854E-13	8.10555750864774E-13	4.98803538993707E-13	-1.24700884748427E-12	-4.36453096619494E-13	6.85854866116347E-13	1.8705132712264E-13	7.48205308490561E-13
0.01208	5.92329202555027E-13	9.35256635613201E-13	8.72906193238988E-13	-7.79380529677668E-13	3.11752211871067E-13	1.24700884748427E-13	-1.8705132712264E-13	6.85854866116347E-13	-4.36453096619494E-13	2.49401769496854E-13	-3.11752211871067E-13	9.97607077987414E-13	2.18226548309747E-13	-1.55876105935534E-12	-9.35256635613201E-14	6.54679644929241E-13	-1.55876105935534E-13	8.10555750864774E-13
0.0121	3.7410265424528E-13	6.85854866116347E-13	4.36453096619494E-13	-9.35256635613201E-14	1.55876105935534E-13	5.29978760180814E-13	-2.8057699068396E-13	6.54679644929241E-13	-1.8705132712264E-13	8.41730972051881E-13	-2.49401769496854E-13	1.05995752036163E-12	1.55876105935534E-13	-1.52758583816823E-12	2.8057699068396E-13	4.98803538993707E-13	-3.42927433058174E-13	7.48205308490561E-13
0.01212	0	4.67628317806601E-13	2.49401769496854E-13	3.42927433058174E-13	0	8.10555750864774E-13	-2.49401769496854E-13	7.17030087303454E-13	-6.23504423742134E-14	1.21583362629716E-12	-1.24700884748427E-13	1.09113274154873E-12	4.05277875432387E-13	-1.05995752036163E-12	7.48205308490561E-13	1.8705132712264E-13	-4.05277875432387E-13	5.29978760180814E-13
0.01214	-3.7410265424528E-13	2.49401769496854E-13	2.49401769496854E-13	6.54679644929241E-13	-1.55876105935534E-13	1.02878229917452E-12	-1.55876105935534E-13	9.04081414426094E-13	9.35256635613201E-14	1.18465840511005E-12	0	9.04081414426094E-13	6.85854866116347E-13	-7.17030087303454E-13	9.97607077987414E-13	-1.24700884748427E-13	-3.42927433058174E-13	2.49401769496854E-13
0.01216	-8.41730972051881E-13	2.8057699068396E-13	2.8057699068396E-13	7.17030087303454E-13	-2.18226548309747E-13	9.04081414426094E-13	6.23504423742134E-14	9.04081414426094E-13	4.05277875432387E-13	9.97607077987414E-13	-9.35256635613201E-14	6.85854866116347E-13	8.72906193238988E-13	-4.67628317806601E-13	9.97607077987414E-13	-3.7410265424528E-13	-3.11752211871067E-13	-1.8705132712264E-13
0.01218	-1.05995752036163E-12	4.05277875432387E-13	5.61153981367921E-13	7.17030087303454E-13	-2.49401769496854E-13	4.05277875432387E-13	3.11752211871067E-13	7.48205308490561E-13	6.54679644929241E-13	6.23504423742134E-13	-1.24700884748427E-13	4.67628317806601E-13	6.54679644929241E-13	-3.42927433058174E-13	8.72906193238988E-13	-5.61153981367921E-13	-3.11752211871067E-13	-5.61153981367921E-13
0.0122	-1.09113274154873E-12	6.23504423742134E-13	8.72906193238988E-13	6.85854866116347E-13	-1.8705132712264E-13	-5.61153981367921E-13	5.61153981367921E-13	4.05277875432387E-13	8.10555750864774E-13	3.42927433058174E-13	-1.8705132712264E-13	2.8057699068396E-13	3.7410265424528E-13	-4.98803538993707E-13	6.23504423742134E-13	-4.98803538993707E-13	-3.42927433058174E-13	-9.35256635613201E-13
0.01222	-9.66431856800308E-13	6.85854866116347E-13	1.05995752036163E-12	5.29978760180814E-13	-9.35256635613201E-14	-1.43406017460691E-12	5.61153981367921E-13	-9.35256635613201E-14	9.97607077987414E-13	1.8705132712264E-13	-9.35256635613201E-14	6.23504423742134E-14	0	-7.17030087303454E-13	3.11752211871067E-13	-4.98803538993707E-13	-2.49401769496854E-13	-1.02878229917452E-12
0.01224	-6.85854866116347E-13	5.92329202555027E-13	9.97607077987414E-13	3.7410265424528E-13	-6.23504423742134E-14	-1.71463716529087E-12	5.92329202555027E-13	-5.29978760180814E-13	8.41730972051881E-13	6.23504423742134E-14	0	-2.18226548309747E-13	-3.7410265424528E-13	-6.85854866116347E-13	6.23504423742134E-14	-2.18226548309747E-13	-9.35256635613201E-14	-9.97607077987414E-13
0.01226	-4.98803538993707E-13	3.11752211871067E-13	6.54679644929241E-13	3.11752211871067E-13	3.11752211871067E-14	-1.27818406867137E-12	5.61153981367921E-13	-9.04081414426094E-13	4.98803538993707E-13	2.18226548309747E-13	6.23504423742134E-14	-7.48205308490561E-13	-4.98803538993707E-13	-5.29978760180814E-13	-9.35256635613201E-14	6.23504423742134E-14	2.18226548309747E-13	-9.97607077987414E-13
0.01228	-1.8705132712264E-13	-1.55876105935534E-13	2.49401769496854E-13	4.36453096619494E-13	6.23504423742134E-14	-7.79380529677668E-13	5.29978760180814E-13	-1.15348318392295E-12	2.8057699068396E-13	2.8057699068396E-13	3.11752211871067E-14	-1.49641061698112E-12	-8.41730972051881E-13	-2.49401769496854E-13	-1.8705132712264E-13	1.8705132712264E-13	5.29978760180814E-13	-1.15348318392295E-12
0.0123	0	-5.29978760180814E-13	6.23504423742134E-14	7.79380529677668E-13	1.55876105935534E-13	-4.05277875432387E-13	3.11752211871067E-13	-1.09113274154873E-12	1.24700884748427E-13	4.67628317806601E-13	-3.42927433058174E-13	-2.11991504072326E-12	-8.72906193238988E-13	-3.11752211871067E-14	-2.8057699068396E-13	1.55876105935534E-13	8.72906193238988E-13	-1.30935928985848E-12
0.01232	-6.23504423742134E-14	-6.54679644929241E-13	0	1.02878229917452E-12	2.18226548309747E-13	-1.8705132712264E-13	9.35256635613201E-14	-1.05995752036163E-12	1.24700884748427E-13	6.85854866116347E-13	-4.98803538993707E-13	-2.49401769496854E-12	-7.79380529677668E-13	2.18226548309747E-13	-2.49401769496854E-13	9.35256635613201E-14	1.15348318392295E-12	-1.18465840511005E-12
0.01234	-2.8057699068396E-13	-2.8057699068396E-13	-1.24700884748427E-13	1.05995752036163E-12	3.7410265424528E-13	1.24700884748427E-13	-2.8057699068396E-13	-1.05995752036163E-12	1.55876105935534E-13	7.48205308490561E-13	-6.23504423742134E-13	-2.58754335852986E-12	-7.48205308490561E-13	5.29978760180814E-13	-2.18226548309747E-13	6.23504423742134E-14	1.21583362629716E-12	-7.79380529677668E-13
0.01236	-4.67628317806601E-13	9.35256635613201E-14	-2.18226548309747E-13	8.10555750864774E-13	4.36453096619494E-13	5.61153981367921E-13	-6.54679644929241E-13	-9.97607077987414E-13	1.24700884748427E-13	9.66431856800308E-13	-6.54679644929241E-13	-2.49401769496854E-12	-4.05277875432387E-13	9.66431856800308E-13	-1.55876105935534E-13	3.11752211871067E-13	1.02878229917452E-12	-2.49401769496854E-13
0.01238	-5.61153981367921E-13	2.18226548309747E-13	-2.8057699068396E-13	4.36453096619494E-13	4.67628317806601E-13	1.09113274154873E-12	-7.79380529677668E-13	-8.72906193238988E-13	3.11752211871067E-14	1.15348318392295E-12	-3.11752211871067E-13	-1.90168849241351E-12	9.35256635613201E-14	1.4028849534198E-12	-2.18226548309747E-13	7.17030087303454E-13	5.29978760180814E-13	3.42927433058174E-13
0.0124	-5.92329202555027E-13	1.55876105935534E-13	-4.05277875432387E-13	9.35256635613201E-14	4.05277875432387E-13	1.62111150172955E-12	-4.67628317806601E-13	-7.17030087303454E-13	6.23504423742134E-14	1.30935928985848E-12	1.8705132712264E-13	-1.27818406867137E-12	7.17030087303454E-13	1.68346194410376E-12	-2.8057699068396E-13	1.24700884748427E-12	-6.23504423742134E-14	7.79380529677668E-13
0.01242	-4.98803538993707E-13	6.23504423742134E-14	-4.98803538993707E-13	-2.49401769496854E-13	4.05277875432387E-13	2.08873981953615E-12	3.11752211871067E-14	-5.61153981367921E-13	1.8705132712264E-13	1.09113274154873E-12	7.17030087303454E-13	-6.85854866116347E-13	1.21583362629716E-12	1.58993628054244E-12	-1.8705132712264E-13	1.55876105935534E-12	-4.67628317806601E-13	1.24700884748427E-12
0.01244	-4.67628317806601E-13	6.23504423742134E-14	-7.17030087303454E-13	-3.7410265424528E-13	3.7410265424528E-13	2.338141589033E-12	4.98803538993707E-13	-3.42927433058174E-13	3.7410265424528E-13	7.17030087303454E-13	1.21583362629716E-12	-4.36453096619494E-13	1.34053451104559E-12	1.21583362629716E-12	-6.23504423742134E-14	1.62111150172955E-12	-6.23504423742134E-13	1.68346194410376E-12
0.01246	-4.05277875432387E-13	-9.35256635613201E-14	-7.79380529677668E-13	-2.49401769496854E-13	4.67628317806601E-13	2.40049203140722E-12	7.17030087303454E-13	-2.49401769496854E-13	4.98803538993707E-13	1.24700884748427E-13	1.49641061698112E-12	-2.8057699068396E-13	1.37170973223269E-12	5.61153981367921E-13	-6.23504423742134E-14	1.52758583816823E-12	-5.29978760180814E-13	1.74581238647798E-12
0.01248	-3.11752211871067E-13	-2.18226548309747E-13	-6.85854866116347E-13	-1.55876105935534E-13	5.92329202555027E-13	1.8705132712264E-12	9.97607077987414E-13	-1.55876105935534E-13	5.29978760180814E-13	-2.8057699068396E-13	1.68346194410376E-12	-1.8705132712264E-13	1.24700884748427E-12	0	0	1.15348318392295E-12	-4.36453096619494E-13	1.46523539579401E-12
0.0125	-1.8705132712264E-13	-5.61153981367921E-13	-7.17030087303454E-13	3.11752211871067E-14	9.35256635613201E-13	1.30935928985848E-12	1.18465840511005E-12	-2.18226548309747E-13	5.61153981367921E-13	-3.7410265424528E-13	1.74581238647798E-12	6.23504423742134E-14	1.15348318392295E-12	-5.92329202555027E-13	1.55876105935534E-13	6.54679644929241E-13	-3.7410265424528E-13	9.35256635613201E-13
0.01252	1.55876105935534E-13	-1.15348318392295E-12	-7.17030087303454E-13	2.49401769496854E-13	1.24700884748427E-12	7.48205308490561E-13	1.30935928985848E-12	-1.55876105935534E-13	5.29978760180814E-13	-6.23504423742134E-14	1.65228672291666E-12	2.8057699068396E-13	1.05995752036163E-12	-8.72906193238988E-13	4.98803538993707E-13	4.05277875432387E-13	-3.11752211871067E-13	4.36453096619494E-13
0.01254	5.92329202555027E-13	-1.62111150172955E-12	-8.72906193238988E-13	5.29978760180814E-13	1.49641061698112E-12	3.11752211871067E-13	1.37170973223269E-12	-1.24700884748427E-13	2.18226548309747E-13	3.7410265424528E-13	1.27818406867137E-12	5.29978760180814E-13	8.72906193238988E-13	-9.66431856800308E-13	4.67628317806601E-13	3.11752211871067E-13	-2.8057699068396E-13	2.49401769496854E-13
0.01256	1.02878229917452E-12	-1.8705132712264E-12	-8.41730972051881E-13	9.35256635613201E-13	1.58993628054244E-12	3.42927433058174E-13	1.09113274154873E-12	-6.23504423742134E-14	-3.42927433058174E-13	6.85854866116347E-13	8.10555750864774E-13	8.72906193238988E-13	6.85854866116347E-13	-9.97607077987414E-13	-9.35256635613201E-14	4.05277875432387E-13	-2.8057699068396E-13	3.7410265424528E-13
0.01258	1.30935928985848E-12	-1.68346194410376E-12	-4.67628317806601E-13	1.18465840511005E-12	1.58993628054244E-12	2.49401769496854E-13	7.48205308490561E-13	0	-1.12230796273584E-12	9.35256635613201E-13	3.11752211871067E-13	1.09113274154873E-12	3.42927433058174E-13	-7.79380529677668E-13	-6.85854866116347E-13	5.29978760180814E-13	-1.24700884748427E-13	5.61153981367921E-13
0.0126	1.34053451104559E-12	-1.15348318392295E-12	1.8705132712264E-13	1.37170973223269E-12	1.37170973223269E-12	1.24700884748427E-13	4.98803538993707E-13	2.18226548309747E-13	-1.55876105935534E-12	1.15348318392295E-12	1.24700884748427E-13	1.12230796273584E-12	-9.35256635613201E-14	-7.48205308490561E-13	-9.97607077987414E-13	5.92329202555027E-13	3.11752211871067E-14	6.85854866116347E-13
0.01262	1.34053451104559E-12	-4.05277875432387E-13	9.97607077987414E-13	1.37170973223269E-12	1.05995752036163E-12	-1.24700884748427E-13	6.23504423742134E-13	2.8057699068396E-13	-1.62111150172955E-12	1.21583362629716E-12	9.35256635613201E-14	8.41730972051881E-13	-3.7410265424528E-13	-6.54679644929241E-13	-1.12230796273584E-12	4.98803538993707E-13	2.18226548309747E-13	7.17030087303454E-13
0.01264	1.30935928985848E-12	2.49401769496854E-13	1.58993628054244E-12	1.43406017460691E-12	5.92329202555027E-13	-3.7410265424528E-13	5.92329202555027E-13	4.98803538993707E-13	-1.34053451104559E-12	9.97607077987414E-13	3.11752211871067E-13	5.61153981367921E-13	-3.42927433058174E-13	-4.98803538993707E-13	-1.30935928985848E-12	4.36453096619494E-13	5.61153981367921E-13	8.10555750864774E-13
0.01266	1.58993628054244E-12	5.61153981367921E-13	1.90168849241351E-12	1.18465840511005E-12	1.8705132712264E-13	-4.05277875432387E-13	4.67628317806601E-13	7.17030087303454E-13	-9.66431856800308E-13	9.04081414426094E-13	4.05277875432387E-13	4.05277875432387E-13	-1.24700884748427E-13	-4.36453096619494E-13	-1.18465840511005E-12	4.36453096619494E-13	9.04081414426094E-13	5.92329202555027E-13
0.01268	1.34053451104559E-12	5.92329202555027E-13	1.99521415597483E-12	9.66431856800308E-13	-2.49401769496854E-13	-4.67628317806601E-13	3.42927433058174E-13	8.10555750864774E-13	-6.23504423742134E-13	5.92329202555027E-13	3.11752211871067E-13	7.48205308490561E-13	2.49401769496854E-13	-2.18226548309747E-13	-8.10555750864774E-13	3.7410265424528E-13	1.27818406867137E-12	4.36453096619494E-13
0.0127	9.35256635613201E-13	5.92329202555027E-13	1.8705132712264E-12	6.23504423742134E-13	-7.79380529677668E-13	-1.55876105935534E-13	1.8705132712264E-13	6.23504423742134E-13	-4.36453096619494E-13	2.8057699068396E-13	9.35256635613201E-14	1.18465840511005E-12	3.7410265424528E-13	0	-4.67628317806601E-13	3.7410265424528E-13	1.74581238647798E-12	6.23504423742134E-14
0.01272	5.29978760180814E-13	6.23504423742134E-13	1.37170973223269E-12	2.49401769496854E-13	-1.02878229917452E-12	1.24700884748427E-13	2.8057699068396E-13	3.42927433058174E-13	-3.7410265424528E-13	2.8057699068396E-13	-1.24700884748427E-13	1.71463716529087E-12	3.11752211871067E-14	3.7410265424528E-13	-2.8057699068396E-13	2.8057699068396E-13	2.11991504072326E-12	-1.24700884748427E-13
0.01274	2.49401769496854E-13	6.54679644929241E-13	9.04081414426094E-13	-2.8057699068396E-13	-9.66431856800308E-13	4.67628317806601E-13	4.67628317806601E-13	-1.24700884748427E-13	-4.36453096619494E-13	5.29978760180814E-13	-3.11752211871067E-14	2.11991504072326E-12	-9.35256635613201E-14	7.17030087303454E-13	-2.49401769496854E-13	0	2.46284247378143E-12	-1.8705132712264E-13
0.01276	2.49401769496854E-13	6.85854866116347E-13	4.67628317806601E-13	-8.10555750864774E-13	-7.48205308490561E-13	7.17030087303454E-13	8.10555750864774E-13	-4.98803538993707E-13	-6.54679644929241E-13	9.04081414426094E-13	1.24700884748427E-13	2.24461592547168E-12	3.42927433058174E-13	1.02878229917452E-12	-3.11752211871067E-13	-3.7410265424528E-13	2.43166725259432E-12	-1.8705132712264E-13
0.01278	4.98803538993707E-13	6.85854866116347E-13	2.18226548309747E-13	-1.05995752036163E-12	-6.23504423742134E-13	9.04081414426094E-13	1.15348318392295E-12	-7.79380529677668E-13	-6.54679644929241E-13	1.34053451104559E-12	5.29978760180814E-13	2.15109026191036E-12	8.10555750864774E-13	1.12230796273584E-12	-1.24700884748427E-13	-3.42927433058174E-13	2.11991504072326E-12	9.35256635613201E-14
0.0128	5.92329202555027E-13	5.29978760180814E-13	2.8057699068396E-13	-6.23504423742134E-13	-3.42927433058174E-13	9.97607077987414E-13	1.30935928985848E-12	-6.54679644929241E-13	-4.98803538993707E-13	1.55876105935534E-12	8.72906193238988E-13	1.90168849241351E-12	8.41730972051881E-13	1.09113274154873E-12	3.11752211871067E-13	6.23504423742134E-14	1.15348318392295E-12	3.11752211871067E-13
0.01282	3.7410265424528E-13	4.05277875432387E-13	5.29978760180814E-13	1.55876105935534E-13	-1.24700884748427E-13	8.72906193238988E-13	1.46523539579401E-12	-3.11752211871067E-13	-4.67628317806601E-13	1.55876105935534E-12	1.18465840511005E-12	1.62111150172955E-12	7.17030087303454E-13	6.85854866116347E-13	3.11752211871067E-13	4.98803538993707E-13	3.7410265424528E-13	4.67628317806601E-13
0.01284	2.18226548309747E-13	2.18226548309747E-13	7.48205308490561E-13	7.79380529677668E-13	1.24700884748427E-13	5.92329202555027E-13	1.4028849534198E-12	2.8057699068396E-13	-6.54679644929241E-13	1.27818406867137E-12	1.37170973223269E-12	9.35256635613201E-13	6.23504423742134E-13	2.8057699068396E-13	2.18226548309747E-13	6.23504423742134E-13	-2.8057699068396E-13	4.67628317806601E-13
0.01286	3.11752211871067E-14	1.8705132712264E-13	7.48205308490561E-13	1.21583362629716E-12	3.7410265424528E-13	1.55876105935534E-13	1.24700884748427E-12	7.17030087303454E-13	-7.48205308490561E-13	8.41730972051881E-13	1.34053451104559E-12	2.18226548309747E-13	2.49401769496854E-13	3.11752211871067E-14	1.24700884748427E-13	4.36453096619494E-13	-5.61153981367921E-13	2.8057699068396E-13
0.01288	-1.55876105935534E-13	2.18226548309747E-13	4.98803538993707E-13	1.09113274154873E-12	5.61153981367921E-13	-3.11752211871067E-13	1.12230796273584E-12	1.15348318392295E-12	-6.23504423742134E-13	5.61153981367921E-13	1.15348318392295E-12	-1.8705132712264E-13	-2.49401769496854E-13	-6.23504423742134E-14	3.11752211871067E-14	1.55876105935534E-13	-5.29978760180814E-13	0
0.0129	-3.11752211871067E-13	9.35256635613201E-14	2.49401769496854E-13	9.04081414426094E-13	9.97607077987414E-13	-6.23504423742134E-13	1.12230796273584E-12	1.46523539579401E-12	-3.11752211871067E-14	2.18226548309747E-13	1.09113274154873E-12	-3.42927433058174E-13	-8.10555750864774E-13	0	6.23504423742134E-14	1.24700884748427E-13	-4.05277875432387E-13	0
0.01292	-3.7410265424528E-13	1.55876105935534E-13	2.18226548309747E-13	5.92329202555027E-13	1.55876105935534E-12	-9.66431856800308E-13	9.66431856800308E-13	1.77698760766508E-12	6.23504423742134E-13	6.23504423742134E-14	1.18465840511005E-12	-4.67628317806601E-13	-1.09113274154873E-12	-9.35256635613201E-14	6.23504423742134E-14	1.8705132712264E-13	-1.8705132712264E-13	3.11752211871067E-13
0.01294	-4.36453096619494E-13	6.23504423742134E-14	3.11752211871067E-13	4.36453096619494E-13	1.8393380500393E-12	-1.37170973223269E-12	7.48205308490561E-13	1.90168849241351E-12	9.97607077987414E-13	-6.23504423742134E-14	1.18465840511005E-12	-6.23504423742134E-13	-1.21583362629716E-12	-4.67628317806601E-13	9.35256635613201E-14	3.11752211871067E-13	2.18226548309747E-13	8.10555750864774E-13
0.01296	-6.85854866116347E-13	1.55876105935534E-13	3.11752211871067E-13	2.18226548309747E-13	1.74581238647798E-12	-1.58993628054244E-12	3.11752211871067E-13	1.99521415597483E-12	8.72906193238988E-13	-9.35256635613201E-14	1.27818406867137E-12	-4.98803538993707E-13	-1.37170973223269E-12	-5.92329202555027E-13	3.11752211871067E-13	4.98803538993707E-13	6.23504423742134E-13	1.18465840511005E-12
0.01298	-9.66431856800308E-13	3.42927433058174E-13	2.49401769496854E-13	6.23504423742134E-14	1.55876105935534E-12	-1.30935928985848E-12	-1.24700884748427E-13	1.80816282885219E-12	6.23504423742134E-13	3.11752211871067E-14	1.24700884748427E-12	-4.67628317806601E-13	-1.62111150172955E-12	-2.8057699068396E-13	3.42927433058174E-13	7.17030087303454E-13	8.72906193238988E-13	1.49641061698112E-12
0.013	-1.15348318392295E-12	5.29978760180814E-13	3.11752211871067E-14	-1.8705132712264E-13	1.55876105935534E-12	-7.17030087303454E-13	-6.85854866116347E-13	1.62111150172955E-12	6.23504423742134E-14	1.24700884748427E-13	1.18465840511005E-12	-4.36453096619494E-13	-1.8705132712264E-12	2.8057699068396E-13	4.67628317806601E-13	9.35256635613201E-13	9.66431856800308E-13	1.27818406867137E-12
0.01302	-9.35256635613201E-13	6.23504423742134E-13	0	-3.7410265424528E-13	1.52758583816823E-12	-2.8057699068396E-13	-1.12230796273584E-12	1.30935928985848E-12	-3.7410265424528E-13	9.35256635613201E-14	1.05995752036163E-12	-2.18226548309747E-13	-1.99521415597483E-12	9.66431856800308E-13	2.49401769496854E-13	9.97607077987414E-13	1.02878229917452E-12	7.48205308490561E-13
0.01304	-4.98803538993707E-13	6.23504423742134E-13	1.24700884748427E-13	-5.61153981367921E-13	1.43406017460691E-12	-4.67628317806601E-13	-1.37170973223269E-12	9.35256635613201E-13	-3.7410265424528E-13	-1.8705132712264E-13	5.61153981367921E-13	-6.23504423742134E-14	-1.58993628054244E-12	1.27818406867137E-12	3.11752211871067E-14	8.41730972051881E-13	9.97607077987414E-13	0
0.01306	3.11752211871067E-14	6.85854866116347E-13	3.42927433058174E-13	-3.7410265424528E-13	9.97607077987414E-13	-7.17030087303454E-13	-1.68346194410376E-12	6.54679644929241E-13	-2.18226548309747E-13	-3.42927433058174E-13	6.23504423742134E-14	0	-1.12230796273584E-12	1.37170973223269E-12	0	5.92329202555027E-13	7.48205308490561E-13	-5.92329202555027E-13
0.01308	3.7410265424528E-13	6.23504423742134E-13	4.67628317806601E-13	-2.49401769496854E-13	8.10555750864774E-13	-8.41730972051881E-13	-1.90168849241351E-12	4.05277875432387E-13	6.23504423742134E-14	-4.67628317806601E-13	-6.23504423742134E-13	-1.24700884748427E-13	-5.61153981367921E-13	1.05995752036163E-12	-6.23504423742134E-14	6.23504423742134E-14	5.92329202555027E-13	-9.04081414426094E-13
0.0131	5.92329202555027E-13	4.98803538993707E-13	2.8057699068396E-13	6.23504423742134E-14	6.54679644929241E-13	-9.97607077987414E-13	-1.80816282885219E-12	1.8705132712264E-13	9.35256635613201E-14	-5.61153981367921E-13	-1.05995752036163E-12	-1.55876105935534E-13	0	6.54679644929241E-13	-3.11752211871067E-14	-4.36453096619494E-13	3.11752211871067E-13	-1.05995752036163E-12
0.01312	5.61153981367921E-13	2.49401769496854E-13	-2.18226548309747E-13	4.98803538993707E-13	6.23504423742134E-13	-1.21583362629716E-12	-1.34053451104559E-12	-9.35256635613201E-14	3.11752211871067E-14	-7.17030087303454E-13	-1.37170973223269E-12	-2.49401769496854E-13	5.29978760180814E-13	1.24700884748427E-13	-9.35256635613201E-14	-6.85854866116347E-13	-9.35256635613201E-14	-1.05995752036163E-12
0.01314	4.05277875432387E-13	1.24700884748427E-13	-7.79380529677668E-13	7.48205308490561E-13	5.92329202555027E-13	-1.21583362629716E-12	-6.85854866116347E-13	-2.49401769496854E-13	-1.8705132712264E-13	-8.72906193238988E-13	-1.58993628054244E-12	-4.36453096619494E-13	1.02878229917452E-12	-2.49401769496854E-13	-1.8705132712264E-13	-5.61153981367921E-13	-2.8057699068396E-13	-1.05995752036163E-12
0.01316	1.24700884748427E-13	9.35256635613201E-14	-1.30935928985848E-12	8.72906193238988E-13	4.36453096619494E-13	-9.35256635613201E-13	-4.36453096619494E-13	-6.23504423742134E-13	-2.8057699068396E-13	-8.41730972051881E-13	-1.49641061698112E-12	-4.36453096619494E-13	1.4028849534198E-12	-2.49401769496854E-13	-6.23504423742134E-14	-1.8705132712264E-13	-4.05277875432387E-13	-1.02878229917452E-12
0.01318	-9.35256635613201E-14	1.8705132712264E-13	-1.52758583816823E-12	8.72906193238988E-13	1.8705132712264E-13	-2.49401769496854E-13	-2.49401769496854E-13	-8.10555750864774E-13	-4.05277875432387E-13	-6.23504423742134E-13	-1.34053451104559E-12	-3.42927433058174E-13	1.68346194410376E-12	9.35256635613201E-14	2.49401769496854E-13	3.11752211871067E-14	-2.18226548309747E-13	-8.41730972051881E-13
0.0132	-4.36453096619494E-13	3.7410265424528E-13	-1.34053451104559E-12	6.85854866116347E-13	-2.8057699068396E-13	5.92329202555027E-13	-2.8057699068396E-13	-9.66431856800308E-13	-4.36453096619494E-13	-4.05277875432387E-13	-1.21583362629716E-12	-2.8057699068396E-13	1.80816282885219E-12	6.54679644929241E-13	5.29978760180814E-13	2.49401769496854E-13	0	-5.61153981367921E-13
0.01322	-5.61153981367921E-13	6.23504423742134E-13	-9.04081414426094E-13	5.29978760180814E-13	-4.36453096619494E-13	1.18465840511005E-12	-4.98803538993707E-13	-7.48205308490561E-13	-2.8057699068396E-13	-2.8057699068396E-13	-1.12230796273584E-12	-4.36453096619494E-13	1.8705132712264E-12	1.15348318392295E-12	6.85854866116347E-13	3.7410265424528E-13	9.35256635613201E-14	-1.55876105935534E-13
0.01324	-6.23504423742134E-13	7.48205308490561E-13	-5.61153981367921E-13	2.49401769496854E-13	-4.98803538993707E-13	1.27818406867137E-12	-5.29978760180814E-13	-3.11752211871067E-13	-1.24700884748427E-13	-9.35256635613201E-14	-7.48205308490561E-13	-6.54679644929241E-13	1.8393380500393E-12	1.49641061698112E-12	7.17030087303454E-13	4.98803538993707E-13	3.42927433058174E-13	2.8057699068396E-13
0.01326	-4.05277875432387E-13	6.23504423742134E-13	-1.8705132712264E-13	9.35256635613201E-14	-4.36453096619494E-13	1.12230796273584E-12	-4.36453096619494E-13	1.24700884748427E-13	-2.18226548309747E-13	3.42927433058174E-13	-5.92329202555027E-13	-6.23504423742134E-13	1.8705132712264E-12	1.58993628054244E-12	6.54679644929241E-13	6.54679644929241E-13	3.42927433058174E-13	6.23504423742134E-13
0.01328	-6.23504423742134E-14	3.42927433058174E-13	-1.24700884748427E-13	0	-4.98803538993707E-13	6.85854866116347E-13	-1.8705132712264E-13	4.67628317806601E-13	-3.7410265424528E-13	9.04081414426094E-13	-4.36453096619494E-13	-3.42927433058174E-13	1.71463716529087E-12	1.4028849534198E-12	5.92329202555027E-13	8.10555750864774E-13	4.36453096619494E-13	9.04081414426094E-13
0.0133	2.49401769496854E-13	6.23504423742134E-14	9.35256635613201E-14	1.8705132712264E-13	-6.23504423742134E-13	4.36453096619494E-13	1.24700884748427E-13	6.54679644929241E-13	-4.05277875432387E-13	1.49641061698112E-12	-1.55876105935534E-13	1.24700884748427E-13	1.43406017460691E-12	1.24700884748427E-12	4.05277875432387E-13	5.29978760180814E-13	2.49401769496854E-13	1.12230796273584E-12
0.01332	4.36453096619494E-13	-1.55876105935534E-13	4.98803538993707E-13	4.36453096619494E-13	-8.72906193238988E-13	2.49401769496854E-13	3.42927433058174E-13	7.48205308490561E-13	-2.18226548309747E-13	1.62111150172955E-12	9.35256635613201E-14	4.98803538993707E-13	1.09113274154873E-12	8.72906193238988E-13	-2.18226548309747E-13	9.35256635613201E-14	9.35256635613201E-14	1.30935928985848E-12
0.01334	4.67628317806601E-13	-2.8057699068396E-13	8.10555750864774E-13	6.23504423742134E-13	-1.12230796273584E-12	2.8057699068396E-13	4.36453096619494E-13	7.48205308490561E-13	1.8705132712264E-13	1.55876105935534E-12	2.18226548309747E-13	6.23504423742134E-13	8.41730972051881E-13	6.23504423742134E-13	-8.41730972051881E-13	-4.98803538993707E-13	-9.35256635613201E-14	1.52758583816823E-12
0.01336	2.8057699068396E-13	-2.49401769496854E-13	1.15348318392295E-12	7.79380529677668E-13	-1.12230796273584E-12	4.36453096619494E-13	5.29978760180814E-13	8.10555750864774E-13	4.67628317806601E-13	1.37170973223269E-12	3.11752211871067E-13	7.17030087303454E-13	4.36453096619494E-13	4.67628317806601E-13	-1.05995752036163E-12	-9.35256635613201E-13	-6.23504423742134E-14	1.52758583816823E-12
0.01338	-3.11752211871067E-14	-1.8705132712264E-13	1.52758583816823E-12	7.48205308490561E-13	-1.12230796273584E-12	4.36453096619494E-13	5.29978760180814E-13	8.10555750864774E-13	4.36453096619494E-13	9.97607077987414E-13	3.42927433058174E-13	5.92329202555027E-13	9.35256635613201E-14	3.11752211871067E-13	-1.18465840511005E-12	-8.72906193238988E-13	1.55876105935534E-13	1.37170973223269E-12
0.0134	-4.36453096619494E-13	-1.8705132712264E-13	1.80816282885219E-12	5.61153981367921E-13	-9.04081414426094E-13	4.36453096619494E-13	5.61153981367921E-13	6.54679644929241E-13	2.8057699068396E-13	6.23504423742134E-13	1.55876105935534E-13	3.11752211871067E-13	-2.8057699068396E-13	2.18226548309747E-13	-1.49641061698112E-12	-5.61153981367921E-13	3.11752211871067E-13	1.21583362629716E-12
0.01342	-9.04081414426094E-13	-9.35256635613201E-14	2.11991504072326E-12	4.05277875432387E-13	-5.92329202555027E-13	1.55876105935534E-13	5.29978760180814E-13	5.92329202555027E-13	6.23504423742134E-14	2.49401769496854E-13	-2.49401769496854E-13	-1.24700884748427E-13	-5.92329202555027E-13	6.23504423742134E-14	-1.74581238647798E-12	9.35256635613201E-14	3.7410265424528E-13	9.35256635613201E-13
0.01344	-1.34053451104559E-12	2.49401769496854E-13	2.02638937716194E-12	3.11752211871067E-14	0	3.11752211871067E-14	5.29978760180814E-13	5.92329202555027E-13	-9.35256635613201E-14	0	-8.41730972051881E-13	-6.85854866116347E-13	-9.35256635613201E-13	-2.18226548309747E-13	-1.74581238647798E-12	3.42927433058174E-13	1.8705132712264E-13	8.41730972051881E-13
0.01346	-1.58993628054244E-12	4.05277875432387E-13	1.68346194410376E-12	-3.42927433058174E-13	6.23504423742134E-13	0	5.29978760180814E-13	5.29978760180814E-13	-2.8057699068396E-13	-6.23504423742134E-14	-1.30935928985848E-12	-1.12230796273584E-12	-8.41730972051881E-13	-4.67628317806601E-13	-1.43406017460691E-12	2.8057699068396E-13	-6.23504423742134E-14	8.72906193238988E-13
0.01348	-1.55876105935534E-12	6.54679644929241E-13	1.37170973223269E-12	-7.17030087303454E-13	1.15348318392295E-12	2.49401769496854E-13	4.05277875432387E-13	4.98803538993707E-13	-4.05277875432387E-13	-1.24700884748427E-13	-1.49641061698112E-12	-1.34053451104559E-12	-7.48205308490561E-13	-7.79380529677668E-13	-1.12230796273584E-12	-6.23504423742134E-14	-2.18226548309747E-13	8.10555750864774E-13
0.0135	-1.24700884748427E-12	6.85854866116347E-13	1.12230796273584E-12	-7.79380529677668E-13	1.4028849534198E-12	6.85854866116347E-13	2.49401769496854E-13	4.36453096619494E-13	-5.61153981367921E-13	-2.8057699068396E-13	-1.34053451104559E-12	-1.43406017460691E-12	-3.42927433058174E-13	-1.12230796273584E-12	-9.04081414426094E-13	-3.42927433058174E-13	-3.7410265424528E-13	5.92329202555027E-13
0.01352	-7.48205308490561E-13	4.67628317806601E-13	8.41730972051881E-13	-4.36453096619494E-13	1.15348318392295E-12	1.05995752036163E-12	3.11752211871067E-14	2.49401769496854E-13	-8.41730972051881E-13	-4.67628317806601E-13	-9.97607077987414E-13	-1.68346194410376E-12	-1.24700884748427E-13	-1.24700884748427E-12	-9.04081414426094E-13	-5.92329202555027E-13	-3.7410265424528E-13	6.23504423742134E-14
0.01354	-9.35256635613201E-14	6.23504423742134E-14	4.98803538993707E-13	3.11752211871067E-13	6.23504423742134E-13	1.12230796273584E-12	-3.11752211871067E-14	2.8057699068396E-13	-8.72906193238988E-13	-4.98803538993707E-13	-6.23504423742134E-13	-1.74581238647798E-12	3.11752211871067E-14	-1.34053451104559E-12	-8.72906193238988E-13	-4.67628317806601E-13	-4.67628317806601E-13	-2.8057699068396E-13
0.01356	3.7410265424528E-13	-1.24700884748427E-13	3.11752211871067E-13	8.41730972051881E-13	5.29978760180814E-13	1.05995752036163E-12	1.55876105935534E-13	2.49401769496854E-13	-1.09113274154873E-12	-4.36453096619494E-13	-3.7410265424528E-13	-1.52758583816823E-12	9.35256635613201E-14	-1.49641061698112E-12	-6.54679644929241E-13	1.55876105935534E-13	-6.85854866116347E-13	-5.92329202555027E-13
0.01358	6.54679644929241E-13	-1.24700884748427E-13	9.35256635613201E-14	1.24700884748427E-12	9.04081414426094E-13	7.79380529677668E-13	4.98803538993707E-13	6.23504423742134E-14	-1.4028849534198E-12	-2.8057699068396E-13	-4.05277875432387E-13	-9.97607077987414E-13	1.55876105935534E-13	-1.43406017460691E-12	-4.98803538993707E-13	7.17030087303454E-13	-7.17030087303454E-13	-7.17030087303454E-13
0.0136	7.79380529677668E-13	3.11752211871067E-14	-3.11752211871067E-14	1.55876105935534E-12	1.27818406867137E-12	4.98803538993707E-13	7.48205308490561E-13	-1.8705132712264E-13	-1.65228672291666E-12	9.35256635613201E-14	-2.8057699068396E-13	-4.67628317806601E-13	3.42927433058174E-13	-1.27818406867137E-12	-4.36453096619494E-13	5.29978760180814E-13	-5.92329202555027E-13	-6.54679644929241E-13
0.01362	7.17030087303454E-13	1.8705132712264E-13	9.35256635613201E-14	1.68346194410376E-12	9.04081414426094E-13	2.18226548309747E-13	8.72906193238988E-13	-7.17030087303454E-13	-1.80816282885219E-12	3.11752211871067E-13	-1.8705132712264E-13	-2.49401769496854E-13	6.23504423742134E-13	-9.97607077987414E-13	-4.05277875432387E-13	-1.55876105935534E-13	-3.7410265424528E-13	-4.67628317806601E-13
0.01364	6.85854866116347E-13	3.11752211871067E-13	1.24700884748427E-13	1.58993628054244E-12	4.36453096619494E-13	0	8.72906193238988E-13	-8.41730972051881E-13	-1.49641061698112E-12	6.23504423742134E-13	6.23504423742134E-14	-2.49401769496854E-13	7.48205308490561E-13	-8.10555750864774E-13	-4.98803538993707E-13	-8.10555750864774E-13	-9.35256635613201E-14	-1.24700884748427E-13
0.01366	5.92329202555027E-13	3.7410265424528E-13	-3.11752211871067E-14	1.52758583816823E-12	2.18226548309747E-13	0	7.48205308490561E-13	-9.66431856800308E-13	-5.61153981367921E-13	9.66431856800308E-13	3.42927433058174E-13	-2.18226548309747E-13	4.67628317806601E-13	-8.10555750864774E-13	-5.92329202555027E-13	-1.02878229917452E-12	2.18226548309747E-13	-9.35256635613201E-14
0.01368	4.36453096619494E-13	4.67628317806601E-13	-3.11752211871067E-13	1.4028849534198E-12	1.55876105935534E-13	-2.8057699068396E-13	4.98803538993707E-13	-8.41730972051881E-13	6.23504423742134E-13	1.21583362629716E-12	6.54679644929241E-13	1.55876105935534E-13	9.35256635613201E-14	-8.41730972051881E-13	-7.79380529677668E-13	-9.66431856800308E-13	4.05277875432387E-13	-2.8057699068396E-13
0.0137	2.49401769496854E-13	4.98803538993707E-13	-4.36453096619494E-13	1.18465840511005E-12	2.49401769496854E-13	-1.05995752036163E-12	1.8705132712264E-13	-4.98803538993707E-13	1.49641061698112E-12	1.30935928985848E-12	7.79380529677668E-13	4.36453096619494E-13	-2.8057699068396E-13	-7.17030087303454E-13	-7.79380529677668E-13	-8.10555750864774E-13	6.23504423742134E-13	-4.98803538993707E-13
0.01372	1.24700884748427E-13	3.11752211871067E-13	-1.24700884748427E-13	9.04081414426094E-13	4.05277875432387E-13	-1.30935928985848E-12	-3.11752211871067E-14	-6.23504423742134E-14	1.77698760766508E-12	1.02878229917452E-12	6.23504423742134E-13	4.05277875432387E-13	-4.98803538993707E-13	-4.05277875432387E-13	-5.29978760180814E-13	-6.23504423742134E-13	7.17030087303454E-13	-9.04081414426094E-13
0.01374	-9.35256635613201E-14	1.8705132712264E-13	3.11752211871067E-14	8.72906193238988E-13	4.67628317806601E-13	-1.05995752036163E-12	-2.18226548309747E-13	3.7410265424528E-13	1.74581238647798E-12	5.61153981367921E-13	3.11752211871067E-13	2.8057699068396E-13	-5.92329202555027E-13	3.11752211871067E-14	-9.35256635613201E-14	-4.05277875432387E-13	7.17030087303454E-13	-1.34053451104559E-12
0.01376	-4.36453096619494E-13	2.49401769496854E-13	-1.8705132712264E-13	1.12230796273584E-12	3.42927433058174E-13	-7.17030087303454E-13	-3.7410265424528E-13	8.10555750864774E-13	1.27818406867137E-12	0	9.35256635613201E-14	2.18226548309747E-13	-5.61153981367921E-13	3.11752211871067E-13	3.7410265424528E-13	-3.7410265424528E-13	6.85854866116347E-13	-1.80816282885219E-12
0.01378	-5.29978760180814E-13	5.29978760180814E-13	-8.10555750864774E-13	1.4028849534198E-12	6.23504423742134E-14	-6.85854866116347E-13	-5.92329202555027E-13	1.15348318392295E-12	7.17030087303454E-13	-4.98803538993707E-13	-2.49401769496854E-13	3.42927433058174E-13	-4.05277875432387E-13	5.61153981367921E-13	5.29978760180814E-13	-4.05277875432387E-13	4.98803538993707E-13	-2.05756459834904E-12
0.0138	-3.7410265424528E-13	7.48205308490561E-13	-1.12230796273584E-12	1.58993628054244E-12	-2.8057699068396E-13	-8.72906193238988E-13	-8.72906193238988E-13	1.49641061698112E-12	9.35256635613201E-14	-5.92329202555027E-13	-8.10555750864774E-13	3.7410265424528E-13	6.23504423742134E-14	8.72906193238988E-13	5.29978760180814E-13	-3.42927433058174E-13	2.18226548309747E-13	-1.8393380500393E-12
0.01382	3.11752211871067E-14	1.05995752036163E-12	-1.18465840511005E-12	1.58993628054244E-12	-4.67628317806601E-13	-1.15348318392295E-12	-1.4028849534198E-12	1.8393380500393E-12	-1.55876105935534E-13	-1.24700884748427E-13	-1.27818406867137E-12	1.8705132712264E-13	4.98803538993707E-13	1.02878229917452E-12	3.11752211871067E-13	-1.8705132712264E-13	-9.35256635613201E-14	-1.05995752036163E-12
0.01384	4.05277875432387E-13	1.34053451104559E-12	-8.10555750864774E-13	1.49641061698112E-12	-5.61153981367921E-13	-1.34053451104559E-12	-1.99521415597483E-12	2.08873981953615E-12	-6.23504423742134E-14	3.7410265424528E-13	-1.65228672291666E-12	-4.05277875432387E-13	6.23504423742134E-13	1.02878229917452E-12	3.11752211871067E-14	-4.98803538993707E-13	-2.18226548309747E-13	-1.8705132712264E-13
0.01386	7.17030087303454E-13	1.52758583816823E-12	-6.54679644929241E-13	1.34053451104559E-12	-3.11752211871067E-13	-1.27818406867137E-12	-2.11991504072326E-12	1.8705132712264E-12	1.55876105935534E-13	9.97607077987414E-13	-1.68346194410376E-12	-9.66431856800308E-13	5.92329202555027E-13	9.35256635613201E-13	-2.49401769496854E-13	-8.72906193238988E-13	-2.8057699068396E-13	3.7410265424528E-13
0.01388	8.72906193238988E-13	1.34053451104559E-12	-4.67628317806601E-13	9.04081414426094E-13	2.49401769496854E-13	-1.05995752036163E-12	-1.49641061698112E-12	1.34053451104559E-12	2.49401769496854E-13	1.37170973223269E-12	-1.30935928985848E-12	-1.30935928985848E-12	4.05277875432387E-13	7.79380529677668E-13	-4.67628317806601E-13	-9.97607077987414E-13	-4.05277875432387E-13	9.04081414426094E-13
0.0139	7.79380529677668E-13	1.09113274154873E-12	-1.24700884748427E-13	4.67628317806601E-13	7.48205308490561E-13	-5.92329202555027E-13	-7.48205308490561E-13	9.35256635613201E-13	2.8057699068396E-13	1.43406017460691E-12	-6.23504423742134E-13	-1.37170973223269E-12	1.55876105935534E-13	5.92329202555027E-13	-6.23504423742134E-13	-8.41730972051881E-13	-3.42927433058174E-13	1.34053451104559E-12
0.01392	5.92329202555027E-13	8.10555750864774E-13	0	-1.24700884748427E-13	8.72906193238988E-13	-1.8705132712264E-13	-2.18226548309747E-13	5.61153981367921E-13	3.42927433058174E-13	1.27818406867137E-12	1.55876105935534E-13	-1.43406017460691E-12	1.24700884748427E-13	4.98803538993707E-13	-6.23504423742134E-13	-3.7410265424528E-13	-1.55876105935534E-13	1.52758583816823E-12
0.01394	3.42927433058174E-13	3.42927433058174E-13	3.11752211871067E-14	-6.54679644929241E-13	7.17030087303454E-13	4.36453096619494E-13	1.55876105935534E-13	4.05277875432387E-13	2.49401769496854E-13	1.02878229917452E-12	7.48205308490561E-13	-1.58993628054244E-12	2.49401769496854E-13	5.61153981367921E-13	-4.05277875432387E-13	2.49401769496854E-13	0	1.18465840511005E-12
0.01396	9.35256635613201E-14	-2.18226548309747E-13	-6.23504423742134E-14	-8.41730972051881E-13	6.85854866116347E-13	1.15348318392295E-12	5.92329202555027E-13	3.7410265424528E-13	0	7.17030087303454E-13	1.15348318392295E-12	-1.58993628054244E-12	4.05277875432387E-13	6.23504423742134E-13	6.23504423742134E-14	8.10555750864774E-13	1.24700884748427E-13	5.92329202555027E-13
0.01398	1.55876105935534E-13	-6.23504423742134E-13	-2.49401769496854E-13	-6.85854866116347E-13	7.48205308490561E-13	1.43406017460691E-12	6.85854866116347E-13	2.8057699068396E-13	-3.42927433058174E-13	5.61153981367921E-13	1.27818406867137E-12	-1.37170973223269E-12	6.54679644929241E-13	6.54679644929241E-13	5.29978760180814E-13	1.09113274154873E-12	3.42927433058174E-13	0
0.014	3.42927433058174E-13	-8.72906193238988E-13	-4.67628317806601E-13	-3.7410265424528E-13	9.66431856800308E-13	1.24700884748427E-12	5.92329202555027E-13	2.8057699068396E-13	-8.41730972051881E-13	6.54679644929241E-13	1.18465840511005E-12	-6.54679644929241E-13	7.79380529677668E-13	7.17030087303454E-13	8.41730972051881E-13	9.35256635613201E-13	6.23504423742134E-13	-4.98803538993707E-13
0.01402	5.61153981367921E-13	-9.04081414426094E-13	-4.98803538993707E-13	-1.8705132712264E-13	1.18465840511005E-12	7.79380529677668E-13	4.05277875432387E-13	1.24700884748427E-13	-1.27818406867137E-12	8.41730972051881E-13	9.66431856800308E-13	3.11752211871067E-13	6.85854866116347E-13	6.85854866116347E-13	1.02878229917452E-12	6.23504423742134E-13	8.41730972051881E-13	-6.85854866116347E-13
0.01404	8.10555750864774E-13	-8.41730972051881E-13	-1.8705132712264E-13	3.11752211871067E-14	1.4028849534198E-12	2.18226548309747E-13	3.42927433058174E-13	-3.11752211871067E-13	-1.52758583816823E-12	8.41730972051881E-13	8.10555750864774E-13	1.09113274154873E-12	4.05277875432387E-13	6.54679644929241E-13	1.09113274154873E-12	1.8705132712264E-13	8.72906193238988E-13	-7.79380529677668E-13
0.01406	6.54679644929241E-13	-6.54679644929241E-13	3.11752211871067E-13	6.23504423742134E-14	1.80816282885219E-12	-2.49401769496854E-13	3.42927433058174E-13	-7.17030087303454E-13	-1.65228672291666E-12	7.79380529677668E-13	7.17030087303454E-13	1.4028849534198E-12	1.8705132712264E-13	4.98803538993707E-13	8.10555750864774E-13	3.11752211871067E-14	5.61153981367921E-13	-2.18226548309747E-13
0.01408	2.49401769496854E-13	-2.18226548309747E-13	9.04081414426094E-13	-1.8705132712264E-13	2.15109026191036E-12	-6.23504423742134E-13	6.23504423742134E-13	-8.72906193238988E-13	-1.4028849534198E-12	5.92329202555027E-13	6.54679644929241E-13	1.34053451104559E-12	1.24700884748427E-13	1.24700884748427E-13	2.18226548309747E-13	2.49401769496854E-13	1.24700884748427E-13	5.92329202555027E-13
0.0141	-3.11752211871067E-13	2.49401769496854E-13	1.43406017460691E-12	-3.11752211871067E-13	2.24461592547168E-12	-6.54679644929241E-13	1.09113274154873E-12	-6.54679644929241E-13	-9.66431856800308E-13	4.36453096619494E-13	7.17030087303454E-13	8.41730972051881E-13	2.8057699068396E-13	-5.92329202555027E-13	-6.54679644929241E-13	7.48205308490561E-13	-2.8057699068396E-13	1.15348318392295E-12
0.01412	-9.04081414426094E-13	7.48205308490561E-13	1.77698760766508E-12	-3.7410265424528E-13	2.02638937716194E-12	-4.67628317806601E-13	1.15348318392295E-12	-4.05277875432387E-13	-6.54679644929241E-13	4.36453096619494E-13	6.85854866116347E-13	2.8057699068396E-13	4.98803538993707E-13	-1.18465840511005E-12	-1.43406017460691E-12	1.12230796273584E-12	-5.61153981367921E-13	1.43406017460691E-12
0.01414	-1.4028849534198E-12	1.24700884748427E-12	1.8393380500393E-12	-2.8057699068396E-13	1.46523539579401E-12	-4.36453096619494E-13	1.12230796273584E-12	-2.49401769496854E-13	-9.66431856800308E-13	4.05277875432387E-13	8.10555750864774E-13	-1.24700884748427E-13	6.23504423742134E-13	-1.49641061698112E-12	-1.8393380500393E-12	1.15348318392295E-12	-4.98803538993707E-13	1.37170973223269E-12
0.01416	-1.65228672291666E-12	1.65228672291666E-12	1.65228672291666E-12	9.35256635613201E-14	9.04081414426094E-13	-2.49401769496854E-13	8.41730972051881E-13	-9.35256635613201E-14	-1.15348318392295E-12	4.36453096619494E-13	9.66431856800308E-13	-4.36453096619494E-13	5.29978760180814E-13	-1.4028849534198E-12	-1.80816282885219E-12	1.02878229917452E-12	-2.8057699068396E-13	1.02878229917452E-12
0.01418	-1.62111150172955E-12	1.74581238647798E-12	1.24700884748427E-12	4.36453096619494E-13	2.8057699068396E-13	-1.24700884748427E-13	4.05277875432387E-13	1.8705132712264E-13	-1.21583362629716E-12	4.36453096619494E-13	1.05995752036163E-12	-6.54679644929241E-13	2.8057699068396E-13	-9.97607077987414E-13	-1.30935928985848E-12	8.10555750864774E-13	3.11752211871067E-14	7.48205308490561E-13
0.0142	-1.4028849534198E-12	1.71463716529087E-12	8.10555750864774E-13	5.29978760180814E-13	-3.42927433058174E-13	-6.23504423742134E-14	6.23504423742134E-14	4.98803538993707E-13	-1.34053451104559E-12	6.23504423742134E-13	9.97607077987414E-13	-7.17030087303454E-13	0	-6.23504423742134E-13	-8.10555750864774E-13	4.98803538993707E-13	0	5.29978760180814E-13
0.01422	-1.12230796273584E-12	1.46523539579401E-12	4.05277875432387E-13	3.11752211871067E-13	-7.79380529677668E-13	0	6.23504423742134E-14	5.29978760180814E-13	-1.30935928985848E-12	8.72906193238988E-13	8.72906193238988E-13	-7.79380529677668E-13	3.11752211871067E-14	-3.7410265424528E-13	-4.67628317806601E-13	2.49401769496854E-13	-2.18226548309747E-13	3.11752211871067E-13
0.01424	-6.54679644929241E-13	8.72906193238988E-13	4.05277875432387E-13	6.23504423742134E-14	-8.41730972051881E-13	-9.35256635613201E-14	2.49401769496854E-13	4.36453096619494E-13	-1.34053451104559E-12	8.41730972051881E-13	5.92329202555027E-13	-6.85854866116347E-13	5.61153981367921E-13	-4.98803538993707E-13	-3.11752211871067E-13	-9.35256635613201E-14	-6.54679644929241E-13	1.55876105935534E-13
0.01426	-1.8705132712264E-13	1.8705132712264E-13	6.54679644929241E-13	0	-7.79380529677668E-13	-3.11752211871067E-13	6.54679644929241E-13	9.35256635613201E-14	-9.04081414426094E-13	7.17030087303454E-13	1.24700884748427E-13	-5.29978760180814E-13	1.02878229917452E-12	-6.54679644929241E-13	-4.05277875432387E-13	-4.67628317806601E-13	-9.97607077987414E-13	2.18226548309747E-13
0.01428	3.11752211871067E-13	-3.7410265424528E-13	7.17030087303454E-13	-3.11752211871067E-14	-5.61153981367921E-13	-4.36453096619494E-13	1.12230796273584E-12	3.11752211871067E-14	-4.36453096619494E-13	5.92329202555027E-13	-3.42927433058174E-13	-3.11752211871067E-13	1.18465840511005E-12	-7.48205308490561E-13	-6.85854866116347E-13	-9.66431856800308E-13	-9.97607077987414E-13	3.42927433058174E-13
0.0143	6.23504423742134E-13	-7.17030087303454E-13	6.23504423742134E-13	-2.18226548309747E-13	-4.36453096619494E-13	-4.36453096619494E-13	1.58993628054244E-12	-9.35256635613201E-14	-9.35256635613201E-14	5.92329202555027E-13	-7.17030087303454E-13	-6.23504423742134E-14	8.41730972051881E-13	-7.48205308490561E-13	-8.41730972051881E-13	-8.41730972051881E-13	-7.79380529677668E-13	4.36453096619494E-13
0.01432	6.85854866116347E-13	-7.79380529677668E-13	3.7410265424528E-13	-4.36453096619494E-13	-4.36453096619494E-13	-4.36453096619494E-13	1.8705132712264E-12	3.11752211871067E-14	2.8057699068396E-13	7.48205308490561E-13	-7.17030087303454E-13	3.11752211871067E-13	5.29978760180814E-13	-5.29978760180814E-13	-7.48205308490561E-13	-2.8057699068396E-13	-9.35256635613201E-14	3.11752211871067E-13
0.01434	6.23504423742134E-13	-4.98803538993707E-13	3.11752211871067E-13	-3.7410265424528E-13	-4.67628317806601E-13	-3.42927433058174E-13	2.05756459834904E-12	2.18226548309747E-13	3.42927433058174E-13	1.05995752036163E-12	-8.10555750864774E-13	9.35256635613201E-13	4.05277875432387E-13	-4.67628317806601E-13	-6.23504423742134E-13	0	6.54679644929241E-13	6.23504423742134E-14
0.01436	4.98803538993707E-13	-2.18226548309747E-13	2.8057699068396E-13	-2.8057699068396E-13	-6.54679644929241E-13	-2.18226548309747E-13	2.05756459834904E-12	4.05277875432387E-13	3.11752211871067E-13	1.18465840511005E-12	-9.04081414426094E-13	1.43406017460691E-12	3.7410265424528E-13	-4.98803538993707E-13	-2.49401769496854E-13	-2.8057699068396E-13	1.24700884748427E-12	-2.8057699068396E-13
0.01438	3.11752211871067E-13	1.55876105935534E-13	1.8705132712264E-13	-9.35256635613201E-14	-8.10555750864774E-13	-1.24700884748427E-13	1.80816282885219E-12	2.8057699068396E-13	2.8057699068396E-13	1.24700884748427E-12	-9.97607077987414E-13	1.68346194410376E-12	4.05277875432387E-13	-4.98803538993707E-13	1.24700884748427E-13	-6.23504423742134E-13	1.49641061698112E-12	-3.7410265424528E-13
0.0144	2.49401769496854E-13	4.67628317806601E-13	1.55876105935534E-13	3.11752211871067E-14	-7.48205308490561E-13	-4.36453096619494E-13	1.4028849534198E-12	-2.49401769496854E-13	6.54679644929241E-13	1.37170973223269E-12	-1.15348318392295E-12	1.68346194410376E-12	4.98803538993707E-13	-4.98803538993707E-13	4.36453096619494E-13	-8.72906193238988E-13	1.27818406867137E-12	-3.11752211871067E-13
0.01442	3.42927433058174E-13	9.04081414426094E-13	1.24700884748427E-13	1.24700884748427E-13	-5.92329202555027E-13	-9.66431856800308E-13	9.35256635613201E-13	-7.17030087303454E-13	8.10555750864774E-13	1.58993628054244E-12	-1.05995752036163E-12	1.68346194410376E-12	2.18226548309747E-13	-3.7410265424528E-13	7.17030087303454E-13	-1.24700884748427E-12	9.66431856800308E-13	-3.11752211871067E-14
0.01444	3.7410265424528E-13	9.35256635613201E-13	1.8705132712264E-13	3.11752211871067E-14	-2.18226548309747E-13	-1.55876105935534E-12	4.67628317806601E-13	-9.97607077987414E-13	1.02878229917452E-12	1.58993628054244E-12	-9.35256635613201E-13	1.65228672291666E-12	-1.24700884748427E-13	-1.8705132712264E-13	9.04081414426094E-13	-1.71463716529087E-12	4.67628317806601E-13	2.18226548309747E-13
0.01446	3.11752211871067E-13	7.48205308490561E-13	2.49401769496854E-13	3.11752211871067E-14	-9.35256635613201E-14	-1.77698760766508E-12	9.35256635613201E-14	-1.21583362629716E-12	1.02878229917452E-12	1.49641061698112E-12	-5.29978760180814E-13	1.43406017460691E-12	-2.18226548309747E-13	-1.24700884748427E-13	1.09113274154873E-12	-1.80816282885219E-12	3.11752211871067E-14	2.49401769496854E-13
0.01448	1.55876105935534E-13	5.29978760180814E-13	0	3.11752211871067E-13	-6.23504423742134E-14	-1.55876105935534E-12	-1.24700884748427E-13	-1.34053451104559E-12	6.85854866116347E-13	1.15348318392295E-12	-1.55876105935534E-13	8.10555750864774E-13	-1.55876105935534E-13	-1.24700884748427E-13	1.43406017460691E-12	-1.65228672291666E-12	-3.11752211871067E-13	-9.35256635613201E-14
0.0145	-2.18226548309747E-13	4.05277875432387E-13	-3.42927433058174E-13	5.61153981367921E-13	-1.24700884748427E-13	-1.05995752036163E-12	-1.8705132712264E-13	-1.4028849534198E-12	1.8705132712264E-13	7.17030087303454E-13	1.55876105935534E-13	0	6.23504423742134E-14	-1.55876105935534E-13	1.93286371360062E-12	-9.97607077987414E-13	-6.23504423742134E-13	-7.79380529677668E-13
0.01452	-7.17030087303454E-13	4.67628317806601E-13	-3.11752211871067E-13	7.48205308490561E-13	-1.55876105935534E-13	-1.24700884748427E-13	-9.35256635613201E-14	-1.24700884748427E-12	-4.05277875432387E-13	1.55876105935534E-13	2.8057699068396E-13	-4.36453096619494E-13	3.11752211871067E-13	0	2.21344070428458E-12	-4.05277875432387E-13	-7.17030087303454E-13	-1.55876105935534E-12
0.01454	-1.18465840511005E-12	4.98803538993707E-13	-1.8705132712264E-13	7.79380529677668E-13	-1.8705132712264E-13	7.79380529677668E-13	-1.55876105935534E-13	-9.04081414426094E-13	-9.66431856800308E-13	-3.7410265424528E-13	3.42927433058174E-13	-7.79380529677668E-13	5.61153981367921E-13	9.35256635613201E-14	2.15109026191036E-12	0	-1.05995752036163E-12	-1.8393380500393E-12
0.01456	-1.15348318392295E-12	3.42927433058174E-13	-9.35256635613201E-14	7.17030087303454E-13	-1.8705132712264E-13	1.58993628054244E-12	-3.42927433058174E-13	-2.8057699068396E-13	-1.24700884748427E-12	-4.36453096619494E-13	4.36453096619494E-13	-9.66431856800308E-13	7.79380529677668E-13	3.42927433058174E-13	1.80816282885219E-12	-9.35256635613201E-14	-1.21583362629716E-12	-1.55876105935534E-12
0.01458	-8.72906193238988E-13	-9.35256635613201E-14	-3.11752211871067E-14	7.48205308490561E-13	-1.55876105935534E-13	1.99521415597483E-12	-7.17030087303454E-13	2.8057699068396E-13	-1.21583362629716E-12	-2.18226548309747E-13	3.42927433058174E-13	-9.35256635613201E-13	6.54679644929241E-13	5.29978760180814E-13	1.27818406867137E-12	-4.36453096619494E-13	-1.09113274154873E-12	-1.15348318392295E-12
0.0146	-6.85854866116347E-13	-5.61153981367921E-13	-9.35256635613201E-14	7.48205308490561E-13	-3.11752211871067E-14	1.99521415597483E-12	-1.12230796273584E-12	7.17030087303454E-13	-7.17030087303454E-13	0	9.35256635613201E-14	-9.04081414426094E-13	4.05277875432387E-13	8.41730972051881E-13	7.48205308490561E-13	-6.23504423742134E-13	-8.72906193238988E-13	-8.10555750864774E-13
0.01462	-5.92329202555027E-13	-8.72906193238988E-13	0	9.35256635613201E-13	-1.8705132712264E-13	1.34053451104559E-12	-1.02878229917452E-12	9.35256635613201E-13	0	1.55876105935534E-13	-9.35256635613201E-14	-8.41730972051881E-13	3.11752211871067E-14	1.15348318392295E-12	2.8057699068396E-13	-6.23504423742134E-13	-5.92329202555027E-13	-4.67628317806601E-13
0.01464	-4.36453096619494E-13	-1.05995752036163E-12	3.11752211871067E-14	9.97607077987414E-13	-4.98803538993707E-13	9.35256635613201E-13	-6.23504423742134E-13	1.05995752036163E-12	5.61153981367921E-13	6.23504423742134E-14	-1.55876105935534E-13	-8.41730972051881E-13	-1.55876105935534E-13	1.09113274154873E-12	-1.55876105935534E-13	-3.42927433058174E-13	-4.05277875432387E-13	-3.11752211871067E-13
0.01466	-4.36453096619494E-13	-1.05995752036163E-12	-6.23504423742134E-14	1.09113274154873E-12	-9.35256635613201E-13	7.48205308490561E-13	-4.05277875432387E-13	1.12230796273584E-12	7.48205308490561E-13	-3.11752211871067E-14	-1.8705132712264E-13	-1.18465840511005E-12	-1.24700884748427E-13	1.09113274154873E-12	-4.05277875432387E-13	2.18226548309747E-13	-4.05277875432387E-13	-2.49401769496854E-13
0.01468	-5.61153981367921E-13	-9.04081414426094E-13	-6.23504423742134E-14	9.97607077987414E-13	-1.05995752036163E-12	6.54679644929241E-13	-4.67628317806601E-13	9.35256635613201E-13	7.79380529677668E-13	-2.8057699068396E-13	-3.11752211871067E-13	-1.65228672291666E-12	0	9.04081414426094E-13	-4.98803538993707E-13	5.92329202555027E-13	-4.36453096619494E-13	-4.05277875432387E-13
0.0147	-7.17030087303454E-13	-6.23504423742134E-13	3.11752211871067E-14	7.79380529677668E-13	-1.12230796273584E-12	5.61153981367921E-13	-4.67628317806601E-13	8.41730972051881E-13	4.98803538993707E-13	-3.11752211871067E-13	-3.42927433058174E-13	-1.90168849241351E-12	3.11752211871067E-14	9.04081414426094E-13	-7.17030087303454E-13	8.72906193238988E-13	-3.7410265424528E-13	-4.05277875432387E-13
0.01472	-8.72906193238988E-13	-1.8705132712264E-13	-9.35256635613201E-14	7.17030087303454E-13	-7.48205308490561E-13	5.61153981367921E-13	-4.05277875432387E-13	8.72906193238988E-13	2.8057699068396E-13	-2.8057699068396E-13	-4.05277875432387E-13	-1.8393380500393E-12	-9.35256635613201E-14	7.79380529677668E-13	-9.97607077987414E-13	7.48205308490561E-13	-3.11752211871067E-13	-2.18226548309747E-13
0.01474	-7.79380529677668E-13	1.8705132712264E-13	0	6.23504423742134E-13	-3.11752211871067E-13	5.29978760180814E-13	-2.49401769496854E-13	8.72906193238988E-13	3.42927433058174E-13	-3.11752211871067E-13	-3.7410265424528E-13	-1.43406017460691E-12	-2.49401769496854E-13	6.54679644929241E-13	-1.30935928985848E-12	5.29978760180814E-13	-2.8057699068396E-13	6.23504423742134E-14
0.01476	-1.8705132712264E-13	2.49401769496854E-13	1.24700884748427E-13	7.79380529677668E-13	1.55876105935534E-13	5.61153981367921E-13	-1.55876105935534E-13	8.72906193238988E-13	3.42927433058174E-13	-4.98803538993707E-13	-4.98803538993707E-13	-7.48205308490561E-13	-4.36453096619494E-13	3.11752211871067E-13	-1.34053451104559E-12	1.55876105935534E-13	-1.8705132712264E-13	4.67628317806601E-13
0.01478	4.05277875432387E-13	2.8057699068396E-13	4.36453096619494E-13	1.02878229917452E-12	4.67628317806601E-13	5.92329202555027E-13	-6.23504423742134E-14	8.10555750864774E-13	2.18226548309747E-13	-6.54679644929241E-13	-3.7410265424528E-13	0	-5.92329202555027E-13	2.18226548309747E-13	-9.97607077987414E-13	-2.18226548309747E-13	3.11752211871067E-14	1.12230796273584E-12
0.0148	9.04081414426094E-13	1.55876105935534E-13	7.17030087303454E-13	1.18465840511005E-12	6.85854866116347E-13	5.92329202555027E-13	0	5.61153981367921E-13	-9.35256635613201E-14	-8.41730972051881E-13	-1.55876105935534E-13	7.17030087303454E-13	-4.98803538993707E-13	1.55876105935534E-13	-6.23504423742134E-13	-2.49401769496854E-13	3.42927433058174E-13	1.52758583816823E-12
0.01482	1.05995752036163E-12	0	9.66431856800308E-13	1.30935928985848E-12	1.05995752036163E-12	5.29978760180814E-13	3.11752211871067E-14	2.49401769496854E-13	-1.55876105935534E-13	-8.72906193238988E-13	6.23504423742134E-14	1.09113274154873E-12	-4.67628317806601E-13	6.23504423742134E-14	-2.18226548309747E-13	1.24700884748427E-13	6.85854866116347E-13	1.4028849534198E-12
0.01484	9.04081414426094E-13	-3.11752211871067E-14	1.02878229917452E-12	9.97607077987414E-13	1.34053451104559E-12	5.92329202555027E-13	3.42927433058174E-13	2.49401769496854E-13	2.18226548309747E-13	-8.10555750864774E-13	3.11752211871067E-13	9.35256635613201E-13	-2.8057699068396E-13	3.11752211871067E-14	-3.11752211871067E-14	7.17030087303454E-13	7.48205308490561E-13	9.97607077987414E-13
0.01486	4.67628317806601E-13	3.11752211871067E-14	8.72906193238988E-13	2.49401769496854E-13	1.37170973223269E-12	6.54679644929241E-13	7.17030087303454E-13	3.42927433058174E-13	8.72906193238988E-13	-6.85854866116347E-13	5.61153981367921E-13	4.98803538993707E-13	-1.55876105935534E-13	-1.8705132712264E-13	6.23504423742134E-14	1.24700884748427E-12	7.48205308490561E-13	3.42927433058174E-13
0.01488	-2.8057699068396E-13	2.18226548309747E-13	5.29978760180814E-13	-6.54679644929241E-13	1.46523539579401E-12	6.23504423742134E-13	6.85854866116347E-13	3.42927433058174E-13	1.21583362629716E-12	-4.36453096619494E-13	8.10555750864774E-13	-9.35256635613201E-14	-2.18226548309747E-13	-4.36453096619494E-13	1.24700884748427E-13	1.62111150172955E-12	4.36453096619494E-13	-3.11752211871067E-14
0.0149	-1.21583362629716E-12	3.7410265424528E-13	1.8705132712264E-13	-1.37170973223269E-12	1.37170973223269E-12	6.23504423742134E-13	6.23504423742134E-13	-6.23504423742134E-14	9.35256635613201E-13	-2.18226548309747E-13	9.97607077987414E-13	-8.72906193238988E-13	-2.18226548309747E-13	-6.23504423742134E-13	9.35256635613201E-14	1.62111150172955E-12	1.55876105935534E-13	-1.24700884748427E-13
0.01492	-1.62111150172955E-12	4.67628317806601E-13	9.35256635613201E-14	-1.62111150172955E-12	1.34053451104559E-12	4.98803538993707E-13	4.67628317806601E-13	-3.7410265424528E-13	6.85854866116347E-13	-2.8057699068396E-13	1.05995752036163E-12	-1.24700884748427E-12	-4.98803538993707E-13	-8.10555750864774E-13	6.23504423742134E-14	1.4028849534198E-12	9.35256635613201E-14	9.35256635613201E-14
0.01494	-1.62111150172955E-12	2.49401769496854E-13	2.18226548309747E-13	-1.30935928985848E-12	1.58993628054244E-12	4.36453096619494E-13	4.98803538993707E-13	-4.98803538993707E-13	5.92329202555027E-13	-4.98803538993707E-13	6.54679644929241E-13	-1.15348318392295E-12	-7.17030087303454E-13	-1.02878229917452E-12	6.23504423742134E-14	1.18465840511005E-12	1.8705132712264E-13	3.7410265424528E-13
0.01496	-1.09113274154873E-12	0	4.98803538993707E-13	-1.05995752036163E-12	1.8705132712264E-12	2.49401769496854E-13	7.17030087303454E-13	-4.98803538993707E-13	5.29978760180814E-13	-5.61153981367921E-13	1.55876105935534E-13	-8.41730972051881E-13	-6.85854866116347E-13	-1.30935928985848E-12	1.8705132712264E-13	8.41730972051881E-13	4.36453096619494E-13	4.05277875432387E-13
0.01498	-4.36453096619494E-13	-2.18226548309747E-13	7.48205308490561E-13	-8.41730972051881E-13	2.18226548309747E-12	1.55876105935534E-13	8.41730972051881E-13	-4.67628317806601E-13	3.11752211871067E-13	-5.61153981367921E-13	-2.49401769496854E-13	-4.05277875432387E-13	-4.36453096619494E-13	-1.4028849534198E-12	5.29978760180814E-13	5.61153981367921E-13	5.29978760180814E-13	1.8705132712264E-13
0.015	2.8057699068396E-13	-4.36453096619494E-13	9.66431856800308E-13	-2.18226548309747E-13	2.55636813734275E-12	1.24700884748427E-13	9.35256635613201E-13	-2.18226548309747E-13	1.24700884748427E-13	-3.42927433058174E-13	-5.61153981367921E-13	-1.55876105935534E-13	-4.36453096619494E-13	-1.15348318392295E-12	1.02878229917452E-12	1.24700884748427E-13	6.23504423742134E-13	-1.24700884748427E-13
0.01502	6.54679644929241E-13	-5.29978760180814E-13	1.09113274154873E-12	5.92329202555027E-13	2.74341946446539E-12	3.11752211871067E-14	1.05995752036163E-12	0	1.8705132712264E-13	3.11752211871067E-14	-6.23504423742134E-13	0	-3.11752211871067E-13	-8.41730972051881E-13	1.4028849534198E-12	0	4.98803538993707E-13	-2.8057699068396E-13
0.01504	7.17030087303454E-13	-3.11752211871067E-13	1.21583362629716E-12	1.09113274154873E-12	2.64989380090407E-12	6.23504423742134E-14	1.09113274154873E-12	2.8057699068396E-13	2.8057699068396E-13	4.36453096619494E-13	-5.29978760180814E-13	0	-9.35256635613201E-14	-5.61153981367921E-13	1.27818406867137E-12	3.11752211871067E-14	3.42927433058174E-13	-2.8057699068396E-13
0.01506	4.67628317806601E-13	-6.23504423742134E-14	1.24700884748427E-12	1.34053451104559E-12	2.43166725259432E-12	1.24700884748427E-13	9.97607077987414E-13	5.29978760180814E-13	4.05277875432387E-13	7.48205308490561E-13	-2.18226548309747E-13	6.23504423742134E-14	2.18226548309747E-13	-2.49401769496854E-13	8.72906193238988E-13	1.55876105935534E-13	9.35256635613201E-14	-3.42927433058174E-13
0.01508	2.8057699068396E-13	3.7410265424528E-13	1.18465840511005E-12	1.34053451104559E-12	2.05756459834904E-12	2.18226548309747E-13	7.48205308490561E-13	8.41730972051881E-13	3.42927433058174E-13	7.17030087303454E-13	2.18226548309747E-13	3.11752211871067E-13	4.36453096619494E-13	-3.11752211871067E-14	4.36453096619494E-13	-2.49401769496854E-13	-1.8705132712264E-13	-2.18226548309747E-13
0.0151	0	7.17030087303454E-13	1.05995752036163E-12	1.30935928985848E-12	1.55876105935534E-12	1.8705132712264E-13	4.98803538993707E-13	1.46523539579401E-12	2.49401769496854E-13	5.29978760180814E-13	5.92329202555027E-13	6.85854866116347E-13	4.67628317806601E-13	1.24700884748427E-13	9.35256635613201E-14	-9.04081414426094E-13	-5.61153981367921E-13	-6.23504423742134E-14
0.01512	0	7.17030087303454E-13	9.97607077987414E-13	1.09113274154873E-12	1.12230796273584E-12	-3.11752211871067E-14	9.35256635613201E-14	1.80816282885219E-12	3.11752211871067E-13	4.98803538993707E-13	7.48205308490561E-13	7.79380529677668E-13	5.92329202555027E-13	2.8057699068396E-13	-9.35256635613201E-14	-1.34053451104559E-12	-8.10555750864774E-13	2.18226548309747E-13
0.01514	0	7.48205308490561E-13	7.17030087303454E-13	6.23504423742134E-13	9.04081414426094E-13	-2.8057699068396E-13	-2.18226548309747E-13	1.62111150172955E-12	3.11752211871067E-13	3.11752211871067E-13	5.92329202555027E-13	5.92329202555027E-13	6.54679644929241E-13	6.54679644929241E-13	-4.05277875432387E-13	-1.46523539579401E-12	-7.17030087303454E-13	4.98803538993707E-13
0.01516	9.35256635613201E-14	8.72906193238988E-13	4.05277875432387E-13	3.42927433058174E-13	7.79380529677668E-13	-4.05277875432387E-13	-5.61153981367921E-13	1.27818406867137E-12	2.18226548309747E-13	2.49401769496854E-13	5.61153981367921E-13	3.7410265424528E-13	4.36453096619494E-13	9.97607077987414E-13	-5.29978760180814E-13	-1.30935928985848E-12	-1.24700884748427E-13	6.85854866116347E-13
0.01518	2.49401769496854E-13	7.17030087303454E-13	2.8057699068396E-13	3.42927433058174E-13	4.05277875432387E-13	-4.36453096619494E-13	-9.35256635613201E-13	9.04081414426094E-13	-3.11752211871067E-14	3.11752211871067E-13	4.36453096619494E-13	8.10555750864774E-13	6.23504423742134E-14	1.02878229917452E-12	-6.23504423742134E-13	-1.18465840511005E-12	4.05277875432387E-13	7.48205308490561E-13
0.0152	4.98803538993707E-13	3.7410265424528E-13	6.23504423742134E-13	4.98803538993707E-13	-9.35256635613201E-14	-7.17030087303454E-13	-1.12230796273584E-12	4.67628317806601E-13	-1.55876105935534E-13	4.36453096619494E-13	3.7410265424528E-13	1.18465840511005E-12	-2.18226548309747E-13	8.41730972051881E-13	-5.61153981367921E-13	-9.97607077987414E-13	8.41730972051881E-13	5.61153981367921E-13
0.01522	5.29978760180814E-13	0	9.04081414426094E-13	7.79380529677668E-13	-5.92329202555027E-13	-9.66431856800308E-13	-9.97607077987414E-13	2.49401769496854E-13	3.11752211871067E-14	3.42927433058174E-13	3.11752211871067E-13	1.21583362629716E-12	-3.7410265424528E-13	5.61153981367921E-13	-6.23504423742134E-13	-9.35256635613201E-13	9.04081414426094E-13	2.49401769496854E-13
0.01524	1.55876105935534E-13	-4.05277875432387E-13	8.10555750864774E-13	8.72906193238988E-13	-9.35256635613201E-13	-1.24700884748427E-12	-4.36453096619494E-13	6.23504423742134E-14	2.8057699068396E-13	4.36453096619494E-13	9.35256635613201E-14	8.10555750864774E-13	-2.49401769496854E-13	3.7410265424528E-13	-5.92329202555027E-13	-7.17030087303454E-13	8.10555750864774E-13	-4.05277875432387E-13
0.01526	-5.92329202555027E-13	-7.17030087303454E-13	4.67628317806601E-13	6.23504423742134E-13	-1.12230796273584E-12	-1.37170973223269E-12	-1.55876105935534E-13	0	6.54679644929241E-13	3.42927433058174E-13	-1.24700884748427E-13	5.29978760180814E-13	-1.24700884748427E-13	3.42927433058174E-13	-5.61153981367921E-13	-4.05277875432387E-13	4.67628317806601E-13	-1.30935928985848E-12
0.01528	-1.24700884748427E-12	-6.85854866116347E-13	2.8057699068396E-13	4.98803538993707E-13	-9.97607077987414E-13	-1.34053451104559E-12	-1.8705132712264E-13	-1.24700884748427E-13	1.05995752036163E-12	1.8705132712264E-13	-2.49401769496854E-13	3.42927433058174E-13	1.8705132712264E-13	4.98803538993707E-13	-3.7410265424528E-13	-4.05277875432387E-13	6.23504423742134E-14	-1.65228672291666E-12
0.0153	-1.37170973223269E-12	-5.61153981367921E-13	2.8057699068396E-13	4.98803538993707E-13	-5.61153981367921E-13	-9.35256635613201E-13	-4.36453096619494E-13	-2.18226548309747E-13	1.30935928985848E-12	0	-4.98803538993707E-13	9.35256635613201E-14	4.98803538993707E-13	8.72906193238988E-13	-1.55876105935534E-13	-5.61153981367921E-13	-2.18226548309747E-13	-1.30935928985848E-12
0.01532	-1.24700884748427E-12	-1.24700884748427E-13	1.8705132712264E-13	5.61153981367921E-13	-3.11752211871067E-14	-5.29978760180814E-13	-9.66431856800308E-13	-3.7410265424528E-13	1.43406017460691E-12	-2.49401769496854E-13	-9.04081414426094E-13	-2.8057699068396E-13	7.48205308490561E-13	1.27818406867137E-12	2.49401769496854E-13	-4.05277875432387E-13	-3.7410265424528E-13	-8.41730972051881E-13
0.01534	-8.10555750864774E-13	3.7410265424528E-13	-9.35256635613201E-14	6.54679644929241E-13	3.11752211871067E-13	0	-1.46523539579401E-12	-4.98803538993707E-13	1.18465840511005E-12	-5.29978760180814E-13	-1.43406017460691E-12	-2.8057699068396E-13	7.17030087303454E-13	1.62111150172955E-12	5.29978760180814E-13	-1.8705132712264E-13	-4.36453096619494E-13	-4.67628317806601E-13
0.01536	-4.98803538993707E-13	1.09113274154873E-12	-4.67628317806601E-13	4.98803538993707E-13	5.29978760180814E-13	5.29978760180814E-13	-1.58993628054244E-12	-4.98803538993707E-13	6.85854866116347E-13	-7.17030087303454E-13	-1.74581238647798E-12	0	6.85854866116347E-13	1.8393380500393E-12	8.41730972051881E-13	9.35256635613201E-14	-6.23504423742134E-13	-9.35256635613201E-14
0.01538	-6.23504423742134E-14	1.68346194410376E-12	-7.79380529677668E-13	2.8057699068396E-13	3.7410265424528E-13	7.48205308490561E-13	-1.09113274154873E-12	-1.8705132712264E-13	9.35256635613201E-14	-8.41730972051881E-13	-1.80816282885219E-12	1.55876105935534E-13	4.36453096619494E-13	1.8393380500393E-12	1.02878229917452E-12	3.11752211871067E-14	-8.41730972051881E-13	4.36453096619494E-13
0.0154	3.42927433058174E-13	1.8393380500393E-12	-1.27818406867137E-12	1.55876105935534E-13	-2.49401769496854E-13	8.10555750864774E-13	-5.61153981367921E-13	1.55876105935534E-13	-2.49401769496854E-13	-7.48205308490561E-13	-1.46523539579401E-12	1.8705132712264E-13	2.49401769496854E-13	1.43406017460691E-12	1.09113274154873E-12	0	-7.79380529677668E-13	7.48205308490561E-13
0.01542	6.23504423742134E-13	1.65228672291666E-12	-1.74581238647798E-12	6.23504423742134E-14	-8.41730972051881E-13	6.23504423742134E-13	-9.35256635613201E-14	4.05277875432387E-13	-4.05277875432387E-13	-6.54679644929241E-13	-1.05995752036163E-12	6.23504423742134E-14	1.24700884748427E-13	7.79380529677668E-13	9.35256635613201E-13	1.55876105935534E-13	-7.17030087303454E-13	8.10555750864774E-13
0.01544	5.92329202555027E-13	1.37170973223269E-12	-2.21344070428458E-12	6.23504423742134E-14	-1.30935928985848E-12	4.98803538993707E-13	5.29978760180814E-13	4.67628317806601E-13	-3.7410265424528E-13	-2.8057699068396E-13	-7.17030087303454E-13	-3.11752211871067E-13	0	1.8705132712264E-13	5.92329202555027E-13	4.05277875432387E-13	-6.85854866116347E-13	6.54679644929241E-13
0.01546	6.23504423742134E-13	1.24700884748427E-12	-2.338141589033E-12	9.35256635613201E-14	-1.62111150172955E-12	3.7410265424528E-13	1.02878229917452E-12	4.98803538993707E-13	-3.7410265424528E-13	0	-2.8057699068396E-13	-5.61153981367921E-13	1.8705132712264E-13	-9.35256635613201E-14	3.11752211871067E-14	8.72906193238988E-13	-6.54679644929241E-13	6.54679644929241E-13
0.01548	4.98803538993707E-13	1.15348318392295E-12	-2.05756459834904E-12	1.24700884748427E-13	-1.46523539579401E-12	4.98803538993707E-13	1.37170973223269E-12	3.42927433058174E-13	-7.17030087303454E-13	9.35256635613201E-14	-6.23504423742134E-14	-5.92329202555027E-13	3.7410265424528E-13	-3.11752211871067E-14	-4.05277875432387E-13	1.34053451104559E-12	-6.23504423742134E-13	6.23504423742134E-13
0.0155	5.61153981367921E-13	1.24700884748427E-12	-1.27818406867137E-12	1.55876105935534E-13	-1.15348318392295E-12	7.17030087303454E-13	1.37170973223269E-12	9.35256635613201E-14	-9.66431856800308E-13	3.11752211871067E-13	3.42927433058174E-13	-5.61153981367921E-13	5.29978760180814E-13	6.23504423742134E-14	-8.72906193238988E-13	1.62111150172955E-12	-5.29978760180814E-13	6.85854866116347E-13
0.01552	1.02878229917452E-12	1.34053451104559E-12	-3.11752211871067E-13	9.35256635613201E-14	-5.92329202555027E-13	7.79380529677668E-13	1.02878229917452E-12	-1.24700884748427E-13	-1.09113274154873E-12	4.98803538993707E-13	4.36453096619494E-13	-7.79380529677668E-13	4.98803538993707E-13	1.24700884748427E-13	-1.02878229917452E-12	1.58993628054244E-12	-3.42927433058174E-13	6.23504423742134E-13
0.01554	1.65228672291666E-12	1.27818406867137E-12	4.36453096619494E-13	3.11752211871067E-14	6.23504423742134E-14	7.79380529677668E-13	5.92329202555027E-13	-5.61153981367921E-13	-9.97607077987414E-13	6.54679644929241E-13	4.05277875432387E-13	-9.04081414426094E-13	4.98803538993707E-13	1.24700884748427E-13	-9.66431856800308E-13	1.30935928985848E-12	-1.24700884748427E-13	2.49401769496854E-13
0.01556	2.02638937716194E-12	8.72906193238988E-13	9.35256635613201E-13	0	4.98803538993707E-13	7.79380529677668E-13	6.23504423742134E-14	-1.37170973223269E-12	-7.79380529677668E-13	9.35256635613201E-13	2.8057699068396E-13	-1.15348318392295E-12	5.29978760180814E-13	1.24700884748427E-13	-8.10555750864774E-13	8.41730972051881E-13	6.23504423742134E-14	-2.18226548309747E-13
0.01558	2.15109026191036E-12	3.11752211871067E-13	1.15348318392295E-12	-9.35256635613201E-14	7.48205308490561E-13	7.48205308490561E-13	-2.8057699068396E-13	-1.62111150172955E-12	-1.55876105935534E-13	1.21583362629716E-12	2.49401769496854E-13	-1.27818406867137E-12	4.98803538993707E-13	2.18226548309747E-13	-6.54679644929241E-13	5.92329202555027E-13	2.49401769496854E-13	-4.98803538993707E-13
0.0156	1.8393380500393E-12	-4.98803538993707E-13	1.15348318392295E-12	9.35256635613201E-14	8.41730972051881E-13	7.17030087303454E-13	-4.05277875432387E-13	-1.18465840511005E-12	5.61153981367921E-13	1.27818406867137E-12	1.55876105935534E-13	-1.30935928985848E-12	4.05277875432387E-13	3.11752211871067E-13	-5.61153981367921E-13	4.98803538993707E-13	4.98803538993707E-13	-5.61153981367921E-13
0.01562	1.27818406867137E-12	-8.41730972051881E-13	1.09113274154873E-12	4.98803538993707E-13	8.41730972051881E-13	7.17030087303454E-13	-3.11752211871067E-13	-5.61153981367921E-13	1.05995752036163E-12	1.37170973223269E-12	1.24700884748427E-13	-8.72906193238988E-13	2.8057699068396E-13	3.11752211871067E-13	-4.67628317806601E-13	1.55876105935534E-13	7.17030087303454E-13	-2.8057699068396E-13
0.01564	5.61153981367921E-13	-1.21583362629716E-12	9.04081414426094E-13	4.67628317806601E-13	8.41730972051881E-13	4.36453096619494E-13	-5.61153981367921E-13	-1.8705132712264E-13	7.48205308490561E-13	1.55876105935534E-12	6.23504423742134E-14	-2.18226548309747E-13	3.11752211871067E-14	3.11752211871067E-14	-4.05277875432387E-13	-9.35256635613201E-14	8.10555750864774E-13	6.23504423742134E-14
0.01566	-1.55876105935534E-13	-1.34053451104559E-12	7.79380529677668E-13	2.8057699068396E-13	7.17030087303454E-13	1.8705132712264E-13	-8.41730972051881E-13	-6.23504423742134E-14	5.61153981367921E-13	1.71463716529087E-12	-6.23504423742134E-14	3.7410265424528E-13	-1.55876105935534E-13	-6.54679644929241E-13	-2.18226548309747E-13	-3.11752211871067E-13	8.72906193238988E-13	3.11752211871067E-13
0.01568	-4.98803538993707E-13	-1.21583362629716E-12	7.48205308490561E-13	6.23504423742134E-14	5.61153981367921E-13	-9.35256635613201E-14	-9.97607077987414E-13	0	4.36453096619494E-13	1.90168849241351E-12	-9.35256635613201E-14	6.85854866116347E-13	-2.8057699068396E-13	-1.52758583816823E-12	-2.8057699068396E-13	-6.23504423742134E-13	9.66431856800308E-13	2.8057699068396E-13
0.0157	-5.92329202555027E-13	-9.66431856800308E-13	7.17030087303454E-13	-3.11752211871067E-13	4.36453096619494E-13	-4.36453096619494E-13	-8.10555750864774E-13	-9.35256635613201E-14	4.36453096619494E-13	2.02638937716194E-12	-6.23504423742134E-14	6.54679644929241E-13	-1.8705132712264E-13	-2.08873981953615E-12	-5.61153981367921E-13	-9.35256635613201E-13	1.15348318392295E-12	-1.55876105935534E-13
0.01572	-4.36453096619494E-13	-5.92329202555027E-13	7.48205308490561E-13	-4.36453096619494E-13	2.8057699068396E-13	-7.48205308490561E-13	-2.8057699068396E-13	-2.49401769496854E-13	3.11752211871067E-13	2.02638937716194E-12	-1.55876105935534E-13	3.11752211871067E-13	-1.8705132712264E-13	-2.18226548309747E-12	-9.66431856800308E-13	-8.72906193238988E-13	1.49641061698112E-12	-7.79380529677668E-13
0.01574	-3.7410265424528E-13	-2.18226548309747E-13	6.54679644929241E-13	-9.35256635613201E-14	3.11752211871067E-14	-8.41730972051881E-13	2.49401769496854E-13	-3.42927433058174E-13	1.8705132712264E-13	1.99521415597483E-12	-2.18226548309747E-13	3.11752211871067E-14	9.35256635613201E-14	-1.58993628054244E-12	-1.12230796273584E-12	-4.67628317806601E-13	1.62111150172955E-12	-9.66431856800308E-13
0.01576	-4.98803538993707E-13	0	4.67628317806601E-13	7.79380529677668E-13	-4.36453096619494E-13	-6.85854866116347E-13	5.92329202555027E-13	-3.42927433058174E-13	9.35256635613201E-14	1.68346194410376E-12	-4.05277875432387E-13	-6.23504423742134E-14	6.23504423742134E-13	-7.48205308490561E-13	-1.05995752036163E-12	0	1.68346194410376E-12	-8.72906193238988E-13
0.01578	-3.7410265424528E-13	2.49401769496854E-13	3.11752211871067E-13	1.55876105935534E-12	-8.10555750864774E-13	-4.67628317806601E-13	5.61153981367921E-13	-1.8705132712264E-13	-3.11752211871067E-14	1.15348318392295E-12	-4.98803538993707E-13	0	1.18465840511005E-12	2.49401769496854E-13	-7.17030087303454E-13	5.29978760180814E-13	1.52758583816823E-12	-6.54679644929241E-13
0.0158	-2.8057699068396E-13	5.29978760180814E-13	3.11752211871067E-14	1.62111150172955E-12	-9.66431856800308E-13	-2.49401769496854E-13	2.8057699068396E-13	3.11752211871067E-14	-9.35256635613201E-14	4.98803538993707E-13	-4.36453096619494E-13	-6.23504423742134E-14	1.58993628054244E-12	1.09113274154873E-12	-2.8057699068396E-13	9.35256635613201E-13	1.4028849534198E-12	-3.7410265424528E-13
0.01582	0	7.48205308490561E-13	-6.23504423742134E-14	1.37170973223269E-12	-6.85854866116347E-13	6.23504423742134E-14	-9.35256635613201E-14	3.11752211871067E-13	-2.18226548309747E-13	0	-1.8705132712264E-13	-9.35256635613201E-14	1.58993628054244E-12	1.80816282885219E-12	0	9.35256635613201E-13	1.24700884748427E-12	-1.8705132712264E-13
0.01584	1.8705132712264E-13	9.66431856800308E-13	-1.55876105935534E-13	9.66431856800308E-13	6.23504423742134E-14	5.61153981367921E-13	-2.8057699068396E-13	3.7410265424528E-13	-3.11752211871067E-14	-1.55876105935534E-13	-1.24700884748427E-13	-2.8057699068396E-13	1.27818406867137E-12	2.02638937716194E-12	1.8705132712264E-13	5.61153981367921E-13	1.12230796273584E-12	-3.11752211871067E-14
0.01586	2.8057699068396E-13	1.12230796273584E-12	-1.8705132712264E-13	5.29978760180814E-13	8.41730972051881E-13	8.41730972051881E-13	-5.92329202555027E-13	2.18226548309747E-13	4.05277875432387E-13	3.11752211871067E-14	-4.05277875432387E-13	-6.54679644929241E-13	8.41730972051881E-13	1.8705132712264E-12	1.24700884748427E-13	-9.35256635613201E-14	8.41730972051881E-13	1.24700884748427E-13
0.01588	2.49401769496854E-13	1.12230796273584E-12	-9.35256635613201E-14	1.8705132712264E-13	1.05995752036163E-12	7.79380529677668E-13	-6.85854866116347E-13	9.35256635613201E-14	9.04081414426094E-13	2.18226548309747E-13	-7.79380529677668E-13	-1.21583362629716E-12	5.29978760180814E-13	1.77698760766508E-12	-6.23504423742134E-14	-5.92329202555027E-13	5.29978760180814E-13	4.98803538993707E-13
0.0159	3.11752211871067E-14	9.97607077987414E-13	-9.35256635613201E-14	-3.11752211871067E-14	7.17030087303454E-13	4.05277875432387E-13	-8.10555750864774E-13	1.24700884748427E-13	1.12230796273584E-12	5.61153981367921E-13	-9.97607077987414E-13	-1.58993628054244E-12	5.29978760180814E-13	1.68346194410376E-12	-2.18226548309747E-13	-7.48205308490561E-13	1.55876105935534E-13	8.72906193238988E-13
0.01592	-6.23504423742134E-14	7.17030087303454E-13	1.24700884748427E-13	3.11752211871067E-14	1.24700884748427E-13	0	-9.04081414426094E-13	3.42927433058174E-13	1.15348318392295E-12	8.10555750864774E-13	-9.97607077987414E-13	-1.46523539579401E-12	6.23504423742134E-13	1.52758583816823E-12	-1.8705132712264E-13	-7.79380529677668E-13	-1.55876105935534E-13	1.09113274154873E-12
0.01594	-5.61153981367921E-13	4.98803538993707E-13	4.67628317806601E-13	3.7410265424528E-13	-2.49401769496854E-13	-2.8057699068396E-13	-9.35256635613201E-13	6.23504423742134E-13	9.97607077987414E-13	1.12230796273584E-12	-7.79380529677668E-13	-1.34053451104559E-12	7.79380529677668E-13	1.49641061698112E-12	2.18226548309747E-13	-3.7410265424528E-13	-2.18226548309747E-13	1.09113274154873E-12
0.01596	-1.49641061698112E-12	2.49401769496854E-13	7.79380529677668E-13	6.85854866116347E-13	-6.85854866116347E-13	-4.36453096619494E-13	-7.48205308490561E-13	1.05995752036163E-12	9.04081414426094E-13	1.37170973223269E-12	-2.49401769496854E-13	-1.4028849534198E-12	8.41730972051881E-13	1.34053451104559E-12	3.7410265424528E-13	-6.23504423742134E-14	-2.49401769496854E-13	8.41730972051881E-13
0.01598	-2.05756459834904E-12	-6.23504423742134E-14	8.41730972051881E-13	7.17030087303454E-13	-1.21583362629716E-12	-2.49401769496854E-13	-3.11752211871067E-13	1.27818406867137E-12	8.10555750864774E-13	1.55876105935534E-12	2.8057699068396E-13	-1.71463716529087E-12	7.48205308490561E-13	1.05995752036163E-12	4.05277875432387E-13	3.11752211871067E-14	-1.8705132712264E-13	1.8705132712264E-13
0.016	-2.05756459834904E-12	-2.49401769496854E-13	6.23504423742134E-13	6.85854866116347E-13	-1.55876105935534E-12	6.23504423742134E-14	2.8057699068396E-13	1.21583362629716E-12	7.48205308490561E-13	1.37170973223269E-12	7.48205308490561E-13	-1.62111150172955E-12	6.54679644929241E-13	5.61153981367921E-13	3.7410265424528E-13	-9.35256635613201E-14	3.11752211871067E-14	-9.04081414426094E-13
0.01602	-1.74581238647798E-12	-3.7410265424528E-13	4.36453096619494E-13	6.23504423742134E-13	-1.74581238647798E-12	3.7410265424528E-13	6.85854866116347E-13	9.04081414426094E-13	6.85854866116347E-13	1.02878229917452E-12	1.18465840511005E-12	-1.55876105935534E-12	5.92329202555027E-13	1.24700884748427E-13	4.05277875432387E-13	-2.8057699068396E-13	-3.11752211871067E-14	-1.62111150172955E-12
0.01604	-1.37170973223269E-12	-1.55876105935534E-13	4.67628317806601E-13	6.23504423742134E-13	-1.65228672291666E-12	4.98803538993707E-13	9.04081414426094E-13	5.29978760180814E-13	7.17030087303454E-13	8.10555750864774E-13	1.24700884748427E-12	-1.55876105935534E-12	7.17030087303454E-13	-1.55876105935534E-13	5.29978760180814E-13	-3.7410265424528E-13	-1.8705132712264E-13	-1.71463716529087E-12
0.01606	-8.10555750864774E-13	2.8057699068396E-13	2.18226548309747E-13	6.85854866116347E-13	-1.52758583816823E-12	3.7410265424528E-13	7.48205308490561E-13	3.11752211871067E-13	6.54679644929241E-13	7.48205308490561E-13	1.15348318392295E-12	-1.15348318392295E-12	5.92329202555027E-13	-3.11752211871067E-13	7.48205308490561E-13	-1.8705132712264E-13	-3.7410265424528E-13	-1.55876105935534E-12
0.01608	-1.8705132712264E-13	7.79380529677668E-13	6.23504423742134E-14	7.17030087303454E-13	-1.34053451104559E-12	6.23504423742134E-14	5.92329202555027E-13	1.24700884748427E-13	4.36453096619494E-13	8.10555750864774E-13	7.17030087303454E-13	-6.54679644929241E-13	4.05277875432387E-13	-5.29978760180814E-13	8.10555750864774E-13	1.24700884748427E-13	-2.8057699068396E-13	-1.43406017460691E-12
0.0161	5.92329202555027E-13	9.97607077987414E-13	-1.8705132712264E-13	6.54679644929241E-13	-1.09113274154873E-12	-2.49401769496854E-13	-6.23504423742134E-14	0	2.49401769496854E-13	6.85854866116347E-13	2.49401769496854E-13	-2.8057699068396E-13	-3.11752211871067E-14	-6.54679644929241E-13	5.29978760180814E-13	5.61153981367921E-13	-1.24700884748427E-13	-1.34053451104559E-12
0.01612	1.02878229917452E-12	1.09113274154873E-12	-2.49401769496854E-13	5.61153981367921E-13	-5.92329202555027E-13	-2.18226548309747E-13	-8.10555750864774E-13	0	1.55876105935534E-13	3.7410265424528E-13	-9.35256635613201E-14	-1.24700884748427E-13	-2.18226548309747E-13	-5.92329202555027E-13	-6.23504423742134E-14	1.02878229917452E-12	-3.11752211871067E-14	-1.02878229917452E-12
0.01614	1.15348318392295E-12	9.35256635613201E-13	-2.18226548309747E-13	5.61153981367921E-13	1.55876105935534E-13	-3.11752211871067E-14	-1.43406017460691E-12	-1.55876105935534E-13	2.18226548309747E-13	0	-2.18226548309747E-13	-6.23504423742134E-14	-2.18226548309747E-13	-3.7410265424528E-13	-8.72906193238988E-13	1.27818406867137E-12	-9.35256635613201E-14	-8.41730972051881E-13
0.01616	1.05995752036163E-12	8.10555750864774E-13	-1.8705132712264E-13	4.98803538993707E-13	8.10555750864774E-13	2.49401769496854E-13	-1.49641061698112E-12	-1.8705132712264E-13	3.7410265424528E-13	-1.24700884748427E-13	-4.36453096619494E-13	-3.11752211871067E-13	0	-2.8057699068396E-13	-1.68346194410376E-12	1.24700884748427E-12	-6.23504423742134E-14	-8.72906193238988E-13
0.01618	8.41730972051881E-13	4.98803538993707E-13	-1.8705132712264E-13	4.98803538993707E-13	1.30935928985848E-12	5.61153981367921E-13	-1.49641061698112E-12	-3.42927433058174E-13	3.42927433058174E-13	9.35256635613201E-14	-5.61153981367921E-13	-7.79380529677668E-13	4.05277875432387E-13	-2.49401769496854E-13	-1.93286371360062E-12	1.18465840511005E-12	-9.35256635613201E-14	-7.17030087303454E-13
0.0162	7.48205308490561E-13	1.24700884748427E-13	0	4.98803538993707E-13	1.49641061698112E-12	8.10555750864774E-13	-1.30935928985848E-12	-5.92329202555027E-13	3.42927433058174E-13	4.36453096619494E-13	-6.23504423742134E-13	-8.41730972051881E-13	6.54679644929241E-13	-3.42927433058174E-13	-1.71463716529087E-12	8.41730972051881E-13	-9.35256635613201E-14	-3.7410265424528E-13
0.01622	4.36453096619494E-13	-3.11752211871067E-13	1.55876105935534E-13	5.29978760180814E-13	1.27818406867137E-12	8.10555750864774E-13	-1.09113274154873E-12	-9.66431856800308E-13	2.18226548309747E-13	9.97607077987414E-13	-4.98803538993707E-13	-7.48205308490561E-13	6.23504423742134E-13	-4.05277875432387E-13	-1.21583362629716E-12	4.36453096619494E-13	-3.11752211871067E-13	2.8057699068396E-13
0.01624	-1.55876105935534E-13	-5.61153981367921E-13	3.42927433058174E-13	6.23504423742134E-13	8.10555750864774E-13	6.54679644929241E-13	-7.48205308490561E-13	-1.4028849534198E-12	6.23504423742134E-14	1.49641061698112E-12	-4.98803538993707E-13	-6.54679644929241E-13	4.67628317806601E-13	-4.05277875432387E-13	-4.67628317806601E-13	-3.11752211871067E-14	-4.98803538993707E-13	1.21583362629716E-12
0.01626	-7.17030087303454E-13	-9.35256635613201E-14	4.67628317806601E-13	6.54679644929241E-13	1.8705132712264E-13	3.42927433058174E-13	-9.35256635613201E-14	-1.8393380500393E-12	-1.24700884748427E-13	1.62111150172955E-12	-5.92329202555027E-13	-3.7410265424528E-13	2.8057699068396E-13	-4.98803538993707E-13	3.11752211871067E-13	-3.11752211871067E-13	-6.85854866116347E-13	1.93286371360062E-12
0.01628	-9.66431856800308E-13	3.7410265424528E-13	6.85854866116347E-13	4.98803538993707E-13	-1.24700884748427E-13	0	6.85854866116347E-13	-2.21344070428458E-12	-3.11752211871067E-14	1.30935928985848E-12	-7.48205308490561E-13	-2.18226548309747E-13	2.49401769496854E-13	-5.92329202555027E-13	7.48205308490561E-13	-2.8057699068396E-13	-4.36453096619494E-13	2.08873981953615E-12
0.0163	-9.35256635613201E-13	8.10555750864774E-13	9.97607077987414E-13	4.36453096619494E-13	-3.11752211871067E-13	-2.49401769496854E-13	1.15348318392295E-12	-1.99521415597483E-12	4.98803538993707E-13	5.61153981367921E-13	-6.85854866116347E-13	-1.55876105935534E-13	4.05277875432387E-13	-5.61153981367921E-13	7.79380529677668E-13	3.11752211871067E-14	-9.35256635613201E-14	1.65228672291666E-12
0.01632	-5.92329202555027E-13	8.72906193238988E-13	1.21583362629716E-12	2.49401769496854E-13	-2.8057699068396E-13	-3.11752211871067E-14	1.43406017460691E-12	-1.15348318392295E-12	9.97607077987414E-13	9.35256635613201E-14	-3.7410265424528E-13	1.24700884748427E-13	4.36453096619494E-13	-2.8057699068396E-13	3.42927433058174E-13	2.8057699068396E-13	3.7410265424528E-13	9.04081414426094E-13
0.01634	-1.55876105935534E-13	6.85854866116347E-13	1.37170973223269E-12	6.23504423742134E-14	-1.24700884748427E-13	6.23504423742134E-14	1.99521415597483E-12	-2.49401769496854E-13	1.27818406867137E-12	6.23504423742134E-14	3.11752211871067E-13	3.11752211871067E-13	4.05277875432387E-13	3.11752211871067E-14	0	4.98803538993707E-13	5.61153981367921E-13	3.11752211871067E-13
0.01636	3.42927433058174E-13	4.05277875432387E-13	1.30935928985848E-12	-2.49401769496854E-13	6.23504423742134E-14	6.23504423742134E-14	2.36931681022011E-12	2.8057699068396E-13	1.18465840511005E-12	7.17030087303454E-13	1.05995752036163E-12	3.11752211871067E-13	3.11752211871067E-13	1.55876105935534E-13	-2.49401769496854E-13	4.67628317806601E-13	7.79380529677668E-13	9.35256635613201E-14
0.01638	8.10555750864774E-13	1.55876105935534E-13	9.97607077987414E-13	-7.48205308490561E-13	2.18226548309747E-13	9.35256635613201E-14	2.64989380090407E-12	5.61153981367921E-13	6.23504423742134E-13	1.62111150172955E-12	1.24700884748427E-12	3.42927433058174E-13	6.23504423742134E-14	9.35256635613201E-14	-3.11752211871067E-13	3.42927433058174E-13	1.05995752036163E-12	-6.23504423742134E-14
0.0164	1.05995752036163E-12	3.11752211871067E-14	6.23504423742134E-13	-1.05995752036163E-12	5.92329202555027E-13	2.8057699068396E-13	2.55636813734275E-12	8.10555750864774E-13	6.23504423742134E-14	2.18226548309747E-12	9.35256635613201E-13	1.8705132712264E-13	-9.35256635613201E-14	3.11752211871067E-14	-1.8705132712264E-13	2.8057699068396E-13	1.58993628054244E-12	-3.11752211871067E-14
0.01642	1.05995752036163E-12	3.11752211871067E-14	4.67628317806601E-13	-9.04081414426094E-13	9.35256635613201E-13	5.61153981367921E-13	2.3069663678459E-12	7.79380529677668E-13	-5.29978760180814E-13	2.338141589033E-12	6.54679644929241E-13	1.24700884748427E-13	-9.35256635613201E-14	-1.24700884748427E-13	-3.11752211871067E-14	2.18226548309747E-13	2.11991504072326E-12	6.23504423742134E-14
0.01644	8.72906193238988E-13	9.35256635613201E-14	3.11752211871067E-13	-7.48205308490561E-13	1.18465840511005E-12	8.10555750864774E-13	2.05756459834904E-12	4.67628317806601E-13	-6.85854866116347E-13	2.24461592547168E-12	3.11752211871067E-14	2.18226548309747E-13	6.23504423742134E-14	-1.24700884748427E-13	1.24700884748427E-13	0	2.21344070428458E-12	0
0.01646	6.23504423742134E-13	1.55876105935534E-13	5.61153981367921E-13	-6.85854866116347E-13	1.43406017460691E-12	9.66431856800308E-13	1.49641061698112E-12	-6.23504423742134E-14	-7.17030087303454E-13	1.8705132712264E-12	-3.11752211871067E-13	5.29978760180814E-13	3.7410265424528E-13	-6.23504423742134E-14	3.42927433058174E-13	-4.05277875432387E-13	2.02638937716194E-12	-2.49401769496854E-13
0.01648	4.05277875432387E-13	2.49401769496854E-13	9.66431856800308E-13	-7.17030087303454E-13	1.49641061698112E-12	8.72906193238988E-13	5.61153981367921E-13	-6.23504423742134E-13	-7.17030087303454E-13	1.49641061698112E-12	-4.05277875432387E-13	7.79380529677668E-13	8.10555750864774E-13	1.8705132712264E-13	5.29978760180814E-13	-1.02878229917452E-12	1.65228672291666E-12	-5.29978760180814E-13
0.0165	2.49401769496854E-13	1.8705132712264E-13	1.21583362629716E-12	-4.98803538993707E-13	1.18465840511005E-12	6.85854866116347E-13	-1.55876105935534E-13	-8.72906193238988E-13	-6.23504423742134E-13	1.24700884748427E-12	-4.98803538993707E-13	8.10555750864774E-13	1.15348318392295E-12	2.49401769496854E-13	6.54679644929241E-13	-1.46523539579401E-12	1.27818406867137E-12	-7.48205308490561E-13
0.01652	6.23504423742134E-14	1.55876105935534E-13	1.27818406867137E-12	-2.18226548309747E-13	7.17030087303454E-13	3.42927433058174E-13	-4.98803538993707E-13	-5.92329202555027E-13	-3.7410265424528E-13	9.04081414426094E-13	-2.8057699068396E-13	6.85854866116347E-13	1.55876105935534E-12	2.8057699068396E-13	7.17030087303454E-13	-1.62111150172955E-12	9.66431856800308E-13	-8.72906193238988E-13
0.01654	6.23504423742134E-14	9.35256635613201E-14	9.35256635613201E-13	1.24700884748427E-13	4.67628317806601E-13	3.11752211871067E-14	-1.8705132712264E-13	-2.18226548309747E-13	-1.55876105935534E-13	6.85854866116347E-13	1.24700884748427E-13	2.8057699068396E-13	1.68346194410376E-12	5.29978760180814E-13	8.10555750864774E-13	-1.30935928985848E-12	5.29978760180814E-13	-6.85854866116347E-13
0.01656	6.23504423742134E-14	1.55876105935534E-13	3.7410265424528E-13	2.8057699068396E-13	5.92329202555027E-13	-3.11752211871067E-13	3.42927433058174E-13	-3.11752211871067E-14	0	5.61153981367921E-13	8.10555750864774E-13	6.23504423742134E-14	1.55876105935534E-12	8.41730972051881E-13	7.48205308490561E-13	-7.48205308490561E-13	1.55876105935534E-13	-1.55876105935534E-13
0.01658	1.24700884748427E-13	9.35256635613201E-14	-2.49401769496854E-13	4.98803538993707E-13	6.54679644929241E-13	-6.23504423742134E-13	8.72906193238988E-13	1.24700884748427E-13	0	3.42927433058174E-13	1.46523539579401E-12	6.23504423742134E-14	9.97607077987414E-13	8.72906193238988E-13	6.85854866116347E-13	0	-9.35256635613201E-14	3.7410265424528E-13
0.0166	1.24700884748427E-13	6.23504423742134E-14	-6.23504423742134E-13	6.23504423742134E-13	3.42927433058174E-13	-5.92329202555027E-13	1.09113274154873E-12	2.8057699068396E-13	6.23504423742134E-14	2.18226548309747E-13	1.80816282885219E-12	3.7410265424528E-13	4.05277875432387E-13	5.92329202555027E-13	5.92329202555027E-13	4.67628317806601E-13	-1.8705132712264E-13	7.48205308490561E-13
0.01662	0	-1.8705132712264E-13	-8.41730972051881E-13	8.41730972051881E-13	-4.05277875432387E-13	-4.98803538993707E-13	1.02878229917452E-12	3.11752211871067E-13	3.42927433058174E-13	1.55876105935534E-13	1.80816282885219E-12	9.66431856800308E-13	-1.24700884748427E-13	1.55876105935534E-13	5.61153981367921E-13	5.61153981367921E-13	-2.8057699068396E-13	7.48205308490561E-13
0.01664	-3.7410265424528E-13	-1.55876105935534E-13	-9.35256635613201E-13	1.09113274154873E-12	-7.79380529677668E-13	-4.98803538993707E-13	8.10555750864774E-13	4.98803538993707E-13	7.48205308490561E-13	1.8705132712264E-13	1.62111150172955E-12	1.09113274154873E-12	-3.7410265424528E-13	-4.05277875432387E-13	5.92329202555027E-13	3.7410265424528E-13	-2.49401769496854E-13	4.36453096619494E-13
0.01666	-9.97607077987414E-13	-9.35256635613201E-14	-9.35256635613201E-13	1.12230796273584E-12	-6.85854866116347E-13	-4.36453096619494E-13	4.36453096619494E-13	5.29978760180814E-13	1.12230796273584E-12	2.49401769496854E-13	1.21583362629716E-12	6.85854866116347E-13	-4.36453096619494E-13	-9.35256635613201E-13	7.79380529677668E-13	1.24700884748427E-13	-3.11752211871067E-14	-3.11752211871067E-14
0.01668	-1.77698760766508E-12	-2.18226548309747E-13	-8.10555750864774E-13	8.72906193238988E-13	-2.18226548309747E-13	-3.7410265424528E-13	1.55876105935534E-13	4.05277875432387E-13	1.30935928985848E-12	1.8705132712264E-13	5.92329202555027E-13	2.49401769496854E-13	-6.23504423742134E-13	-1.27818406867137E-12	9.35256635613201E-13	-2.49401769496854E-13	1.24700884748427E-13	-5.29978760180814E-13
0.0167	-1.68346194410376E-12	-4.98803538993707E-13	-7.48205308490561E-13	3.7410265424528E-13	4.05277875432387E-13	-4.05277875432387E-13	-1.8705132712264E-13	2.49401769496854E-13	1.58993628054244E-12	-9.35256635613201E-14	-1.8705132712264E-13	0	-6.85854866116347E-13	-1.55876105935534E-12	1.02878229917452E-12	-6.85854866116347E-13	2.8057699068396E-13	-7.48205308490561E-13
0.01672	-9.66431856800308E-13	-7.48205308490561E-13	-5.29978760180814E-13	3.11752211871067E-14	1.02878229917452E-12	-2.8057699068396E-13	-4.67628317806601E-13	1.55876105935534E-13	1.62111150172955E-12	-4.36453096619494E-13	-7.17030087303454E-13	-1.55876105935534E-13	-5.61153981367921E-13	-1.68346194410376E-12	8.10555750864774E-13	-1.02878229917452E-12	2.8057699068396E-13	-8.41730972051881E-13
0.01674	-2.8057699068396E-13	-6.23504423742134E-13	-1.24700884748427E-13	-1.55876105935534E-13	1.4028849534198E-12	-3.7410265424528E-13	-7.17030087303454E-13	-3.11752211871067E-14	1.4028849534198E-12	-6.23504423742134E-13	-8.10555750864774E-13	-4.67628317806601E-13	-4.05277875432387E-13	-1.46523539579401E-12	5.61153981367921E-13	-1.21583362629716E-12	1.24700884748427E-13	-8.41730972051881E-13
0.01676	6.23504423742134E-14	-2.49401769496854E-13	4.36453096619494E-13	-2.18226548309747E-13	1.52758583816823E-12	-6.23504423742134E-13	-8.72906193238988E-13	-9.35256635613201E-14	1.09113274154873E-12	-4.05277875432387E-13	-5.92329202555027E-13	-5.61153981367921E-13	-1.8705132712264E-13	-1.18465840511005E-12	4.05277875432387E-13	-1.4028849534198E-12	-2.49401769496854E-13	-8.10555750864774E-13
0.01678	2.18226548309747E-13	4.98803538993707E-13	9.66431856800308E-13	-2.18226548309747E-13	1.12230796273584E-12	-9.35256635613201E-13	-8.10555750864774E-13	-1.8705132712264E-13	6.54679644929241E-13	-3.7410265424528E-13	-2.49401769496854E-13	-5.61153981367921E-13	3.11752211871067E-14	-7.48205308490561E-13	4.36453096619494E-13	-1.58993628054244E-12	-4.98803538993707E-13	-5.61153981367921E-13
0.0168	2.18226548309747E-13	1.27818406867137E-12	1.24700884748427E-12	-9.35256635613201E-14	6.85854866116347E-13	-1.02878229917452E-12	-5.92329202555027E-13	-1.24700884748427E-13	3.11752211871067E-13	-5.61153981367921E-13	3.11752211871067E-14	-4.67628317806601E-13	9.35256635613201E-14	-2.8057699068396E-13	6.23504423742134E-13	-1.43406017460691E-12	-6.54679644929241E-13	6.23504423742134E-14
0.01682	0	1.80816282885219E-12	1.27818406867137E-12	-6.23504423742134E-14	3.11752211871067E-14	-8.10555750864774E-13	-3.42927433058174E-13	3.11752211871067E-14	-3.11752211871067E-14	-6.85854866116347E-13	-2.18226548309747E-13	-4.05277875432387E-13	2.8057699068396E-13	-9.35256635613201E-14	8.72906193238988E-13	-1.24700884748427E-12	-6.54679644929241E-13	8.72906193238988E-13
0.01684	-2.18226548309747E-13	2.05756459834904E-12	1.18465840511005E-12	6.23504423742134E-14	-6.85854866116347E-13	-3.7410265424528E-13	3.11752211871067E-14	2.18226548309747E-13	-1.8705132712264E-13	-4.05277875432387E-13	-7.17030087303454E-13	-2.8057699068396E-13	5.29978760180814E-13	-2.18226548309747E-13	1.21583362629716E-12	-1.09113274154873E-12	-3.7410265424528E-13	1.49641061698112E-12
0.01686	-2.8057699068396E-13	1.99521415597483E-12	7.79380529677668E-13	1.8705132712264E-13	-1.09113274154873E-12	2.49401769496854E-13	2.49401769496854E-13	4.05277875432387E-13	-1.8705132712264E-13	-9.35256635613201E-14	-7.17030087303454E-13	-2.8057699068396E-13	8.10555750864774E-13	-5.61153981367921E-13	1.52758583816823E-12	-1.09113274154873E-12	2.18226548309747E-13	1.90168849241351E-12
0.01688	-3.11752211871067E-14	1.71463716529087E-12	4.67628317806601E-13	1.8705132712264E-13	-1.18465840511005E-12	8.72906193238988E-13	2.49401769496854E-13	6.54679644929241E-13	-2.18226548309747E-13	3.11752211871067E-14	-1.55876105935534E-13	-3.11752211871067E-13	1.09113274154873E-12	-9.35256635613201E-13	1.58993628054244E-12	-9.97607077987414E-13	4.36453096619494E-13	1.8705132712264E-12
0.0169	2.49401769496854E-13	1.21583362629716E-12	5.61153981367921E-13	1.24700884748427E-13	-1.05995752036163E-12	1.05995752036163E-12	-9.35256635613201E-14	9.66431856800308E-13	-4.05277875432387E-13	-1.24700884748427E-13	3.42927433058174E-13	-4.67628317806601E-13	1.24700884748427E-12	-1.21583362629716E-12	1.30935928985848E-12	-7.79380529677668E-13	3.11752211871067E-14	1.65228672291666E-12
0.01692	7.79380529677668E-13	8.10555750864774E-13	7.48205308490561E-13	-9.35256635613201E-14	-5.61153981367921E-13	9.04081414426094E-13	-3.7410265424528E-13	1.30935928985848E-12	-4.67628317806601E-13	-1.8705132712264E-13	6.85854866116347E-13	-4.98803538993707E-13	1.12230796273584E-12	-1.09113274154873E-12	8.10555750864774E-13	-4.36453096619494E-13	-2.49401769496854E-13	1.37170973223269E-12
0.01694	1.15348318392295E-12	4.67628317806601E-13	9.66431856800308E-13	-2.49401769496854E-13	0	6.23504423742134E-13	-2.8057699068396E-13	1.34053451104559E-12	-5.29978760180814E-13	0	9.66431856800308E-13	-1.8705132712264E-13	9.66431856800308E-13	-7.17030087303454E-13	6.23504423742134E-14	-9.35256635613201E-14	-5.61153981367921E-13	1.09113274154873E-12
0.01696	1.30935928985848E-12	5.29978760180814E-13	1.05995752036163E-12	-6.23504423742134E-13	4.67628317806601E-13	4.98803538993707E-13	-1.55876105935534E-13	1.12230796273584E-12	-4.05277875432387E-13	2.49401769496854E-13	1.27818406867137E-12	9.35256635613201E-14	6.54679644929241E-13	-3.42927433058174E-13	-6.54679644929241E-13	9.35256635613201E-14	-7.79380529677668E-13	9.35256635613201E-13
0.01698	1.18465840511005E-12	4.98803538993707E-13	1.12230796273584E-12	-8.41730972051881E-13	9.04081414426094E-13	3.11752211871067E-13	0	5.29978760180814E-13	-3.11752211871067E-13	2.8057699068396E-13	1.4028849534198E-12	2.8057699068396E-13	3.7410265424528E-13	0	-1.02878229917452E-12	3.11752211871067E-14	-1.12230796273584E-12	5.92329202555027E-13
0.017	9.35256635613201E-13	4.05277875432387E-13	1.12230796273584E-12	-8.10555750864774E-13	1.24700884748427E-12	9.35256635613201E-14	9.35256635613201E-14	0	-1.55876105935534E-13	-3.11752211871067E-14	1.24700884748427E-12	3.7410265424528E-13	2.8057699068396E-13	1.55876105935534E-13	-1.21583362629716E-12	-2.8057699068396E-13	-1.05995752036163E-12	2.8057699068396E-13
0.01702	5.61153981367921E-13	1.8705132712264E-13	9.97607077987414E-13	-4.36453096619494E-13	1.43406017460691E-12	6.23504423742134E-14	2.18226548309747E-13	-6.85854866116347E-13	3.11752211871067E-14	-5.92329202555027E-13	8.41730972051881E-13	5.61153981367921E-13	3.11752211871067E-13	3.11752211871067E-14	-1.05995752036163E-12	-4.05277875432387E-13	-7.17030087303454E-13	-3.11752211871067E-14
0.01704	3.11752211871067E-14	-1.24700884748427E-13	5.92329202555027E-13	3.11752211871067E-13	1.55876105935534E-12	0	5.29978760180814E-13	-1.37170973223269E-12	3.11752211871067E-13	-1.05995752036163E-12	6.23504423742134E-13	7.79380529677668E-13	4.98803538993707E-13	-3.11752211871067E-14	-5.61153981367921E-13	-4.98803538993707E-13	-4.67628317806601E-13	-4.36453096619494E-13
0.01706	-6.23504423742134E-13	-5.92329202555027E-13	1.24700884748427E-13	1.12230796273584E-12	1.62111150172955E-12	0	6.85854866116347E-13	-1.71463716529087E-12	6.54679644929241E-13	-1.09113274154873E-12	3.7410265424528E-13	1.15348318392295E-12	7.48205308490561E-13	1.24700884748427E-13	-1.8705132712264E-13	-4.36453096619494E-13	-5.92329202555027E-13	-5.61153981367921E-13
0.01708	-1.02878229917452E-12	-1.02878229917452E-12	-2.8057699068396E-13	1.55876105935534E-12	1.4028849534198E-12	2.49401769496854E-13	5.61153981367921E-13	-1.46523539579401E-12	1.09113274154873E-12	-7.17030087303454E-13	4.36453096619494E-13	1.4028849534198E-12	9.97607077987414E-13	3.42927433058174E-13	3.11752211871067E-14	-3.7410265424528E-13	-9.35256635613201E-13	-5.29978760180814E-13
0.0171	-1.24700884748427E-12	-1.34053451104559E-12	-5.92329202555027E-13	1.8705132712264E-12	9.97607077987414E-13	8.41730972051881E-13	2.18226548309747E-13	-7.79380529677668E-13	1.24700884748427E-12	-2.8057699068396E-13	6.54679644929241E-13	1.52758583816823E-12	1.21583362629716E-12	5.92329202555027E-13	0	-3.11752211871067E-13	-1.55876105935534E-12	-3.7410265424528E-13
0.01712	-1.21583362629716E-12	-1.21583362629716E-12	-6.54679644929241E-13	1.65228672291666E-12	6.54679644929241E-13	1.62111150172955E-12	-4.05277875432387E-13	6.23504423742134E-14	1.21583362629716E-12	2.49401769496854E-13	9.04081414426094E-13	1.46523539579401E-12	1.43406017460691E-12	6.85854866116347E-13	-1.55876105935534E-13	-2.49401769496854E-13	-1.68346194410376E-12	-2.18226548309747E-13
0.01714	-1.09113274154873E-12	-6.23504423742134E-13	-5.92329202555027E-13	1.18465840511005E-12	4.36453096619494E-13	2.18226548309747E-12	-9.35256635613201E-13	3.7410265424528E-13	1.15348318392295E-12	7.79380529677668E-13	9.97607077987414E-13	1.18465840511005E-12	1.49641061698112E-12	7.79380529677668E-13	-1.55876105935534E-13	-1.24700884748427E-13	-1.49641061698112E-12	-1.24700884748427E-13
0.01716	-8.10555750864774E-13	-9.35256635613201E-14	-3.42927433058174E-13	8.10555750864774E-13	4.98803538993707E-13	2.24461592547168E-12	-1.24700884748427E-12	9.35256635613201E-14	9.35256635613201E-13	1.15348318392295E-12	1.15348318392295E-12	8.72906193238988E-13	1.34053451104559E-12	7.17030087303454E-13	1.24700884748427E-13	9.35256635613201E-14	-9.66431856800308E-13	-2.49401769496854E-13
0.01718	-5.61153981367921E-13	4.36453096619494E-13	-1.55876105935534E-13	6.54679644929241E-13	4.67628317806601E-13	2.02638937716194E-12	-1.24700884748427E-12	-3.11752211871067E-13	7.48205308490561E-13	1.21583362629716E-12	1.09113274154873E-12	7.79380529677668E-13	1.18465840511005E-12	6.54679644929241E-13	6.85854866116347E-13	3.42927433058174E-13	-3.11752211871067E-13	-6.23504423742134E-13
0.0172	-4.05277875432387E-13	7.17030087303454E-13	1.8705132712264E-13	8.10555750864774E-13	4.67628317806601E-13	1.4028849534198E-12	-8.41730972051881E-13	-8.72906193238988E-13	5.92329202555027E-13	9.97607077987414E-13	1.02878229917452E-12	8.10555750864774E-13	9.97607077987414E-13	6.85854866116347E-13	1.24700884748427E-12	4.67628317806601E-13	4.36453096619494E-13	-9.66431856800308E-13
0.01722	-4.05277875432387E-13	9.97607077987414E-13	4.67628317806601E-13	1.18465840511005E-12	5.61153981367921E-13	9.35256635613201E-13	-2.8057699068396E-13	-1.24700884748427E-12	2.8057699068396E-13	1.27818406867137E-12	6.54679644929241E-13	9.66431856800308E-13	8.41730972051881E-13	6.23504423742134E-13	1.55876105935534E-12	6.23504423742134E-13	5.92329202555027E-13	-1.18465840511005E-12
0.01724	-2.49401769496854E-13	1.02878229917452E-12	6.54679644929241E-13	1.27818406867137E-12	5.61153981367921E-13	7.17030087303454E-13	2.49401769496854E-13	-1.24700884748427E-12	1.55876105935534E-13	1.77698760766508E-12	5.61153981367921E-13	1.18465840511005E-12	6.85854866116347E-13	5.29978760180814E-13	1.37170973223269E-12	6.54679644929241E-13	6.23504423742134E-13	-1.43406017460691E-12
0.01726	-2.8057699068396E-13	9.97607077987414E-13	7.17030087303454E-13	1.02878229917452E-12	5.61153981367921E-13	7.17030087303454E-13	5.61153981367921E-13	-9.04081414426094E-13	1.24700884748427E-13	2.02638937716194E-12	4.05277875432387E-13	1.12230796273584E-12	4.67628317806601E-13	4.98803538993707E-13	1.15348318392295E-12	6.23504423742134E-13	5.61153981367921E-13	-1.68346194410376E-12
0.01728	-2.8057699068396E-13	8.10555750864774E-13	3.42927433058174E-13	7.17030087303454E-13	4.36453096619494E-13	8.41730972051881E-13	5.92329202555027E-13	-2.49401769496854E-13	1.8705132712264E-13	2.21344070428458E-12	4.98803538993707E-13	8.41730972051881E-13	3.11752211871067E-14	4.05277875432387E-13	8.10555750864774E-13	5.29978760180814E-13	4.67628317806601E-13	-1.68346194410376E-12
0.0173	-2.8057699068396E-13	5.92329202555027E-13	-1.8705132712264E-13	4.98803538993707E-13	6.85854866116347E-13	5.92329202555027E-13	6.54679644929241E-13	2.8057699068396E-13	1.55876105935534E-13	2.338141589033E-12	6.85854866116347E-13	3.11752211871067E-13	-2.8057699068396E-13	4.36453096619494E-13	5.92329202555027E-13	4.36453096619494E-13	6.85854866116347E-13	-1.34053451104559E-12
0.01732	-3.11752211871067E-13	5.29978760180814E-13	-5.92329202555027E-13	4.36453096619494E-13	1.09113274154873E-12	3.42927433058174E-13	4.98803538993707E-13	7.48205308490561E-13	1.24700884748427E-13	2.24461592547168E-12	1.09113274154873E-12	-2.8057699068396E-13	-4.67628317806601E-13	3.42927433058174E-13	4.36453096619494E-13	2.49401769496854E-13	8.41730972051881E-13	-9.66431856800308E-13
0.01734	-4.05277875432387E-13	4.05277875432387E-13	-7.48205308490561E-13	2.49401769496854E-13	1.15348318392295E-12	-1.24700884748427E-13	3.42927433058174E-13	1.15348318392295E-12	4.05277875432387E-13	1.8705132712264E-12	1.4028849534198E-12	-6.85854866116347E-13	-3.7410265424528E-13	2.8057699068396E-13	3.42927433058174E-13	2.49401769496854E-13	7.79380529677668E-13	-4.98803538993707E-13
0.01736	-4.67628317806601E-13	3.11752211871067E-13	-5.61153981367921E-13	3.11752211871067E-14	4.98803538993707E-13	-5.92329202555027E-13	1.8705132712264E-13	1.43406017460691E-12	9.66431856800308E-13	1.18465840511005E-12	1.74581238647798E-12	-6.54679644929241E-13	-2.49401769496854E-13	3.42927433058174E-13	1.55876105935534E-13	3.7410265424528E-13	5.29978760180814E-13	-1.55876105935534E-13
0.01738	-4.05277875432387E-13	-3.11752211871067E-14	-3.11752211871067E-14	-9.35256635613201E-14	-4.98803538993707E-13	-7.48205308490561E-13	-2.18226548309747E-13	1.55876105935534E-12	1.68346194410376E-12	3.42927433058174E-13	1.90168849241351E-12	-3.11752211871067E-13	6.23504423742134E-14	5.92329202555027E-13	3.11752211871067E-14	4.98803538993707E-13	2.18226548309747E-13	6.23504423742134E-14
0.0174	-4.05277875432387E-13	-4.98803538993707E-13	4.05277875432387E-13	-1.24700884748427E-13	-1.09113274154873E-12	-8.72906193238988E-13	-7.48205308490561E-13	1.62111150172955E-12	2.08873981953615E-12	-4.67628317806601E-13	2.02638937716194E-12	1.24700884748427E-13	5.61153981367921E-13	8.72906193238988E-13	0	3.11752211871067E-13	2.18226548309747E-13	1.55876105935534E-13
0.01742	-6.23504423742134E-13	-1.18465840511005E-12	7.48205308490561E-13	-6.23504423742134E-14	-1.30935928985848E-12	-9.04081414426094E-13	-1.37170973223269E-12	1.4028849534198E-12	2.02638937716194E-12	-8.72906193238988E-13	1.74581238647798E-12	4.36453096619494E-13	9.66431856800308E-13	1.02878229917452E-12	-1.24700884748427E-13	2.18226548309747E-13	4.05277875432387E-13	6.23504423742134E-13
0.01744	-8.41730972051881E-13	-1.65228672291666E-12	8.10555750864774E-13	9.35256635613201E-14	-1.27818406867137E-12	-9.66431856800308E-13	-1.8393380500393E-12	9.66431856800308E-13	1.8393380500393E-12	-9.97607077987414E-13	1.4028849534198E-12	5.92329202555027E-13	1.24700884748427E-12	8.10555750864774E-13	-1.55876105935534E-13	6.23504423742134E-14	6.23504423742134E-13	9.97607077987414E-13
0.01746	-1.09113274154873E-12	-1.8393380500393E-12	4.98803538993707E-13	3.7410265424528E-13	-9.35256635613201E-13	-1.05995752036163E-12	-2.02638937716194E-12	3.11752211871067E-13	1.30935928985848E-12	-8.41730972051881E-13	9.04081414426094E-13	2.8057699068396E-13	1.21583362629716E-12	2.8057699068396E-13	-1.8705132712264E-13	-3.11752211871067E-14	8.41730972051881E-13	1.15348318392295E-12
0.01748	-1.09113274154873E-12	-1.55876105935534E-12	-1.24700884748427E-13	5.61153981367921E-13	-4.05277875432387E-13	-9.66431856800308E-13	-1.77698760766508E-12	-4.05277875432387E-13	8.41730972051881E-13	-6.54679644929241E-13	3.11752211871067E-13	-2.18226548309747E-13	8.72906193238988E-13	-1.55876105935534E-13	-1.8705132712264E-13	9.35256635613201E-14	1.05995752036163E-12	1.18465840511005E-12
0.0175	-8.10555750864774E-13	-1.21583362629716E-12	-6.54679644929241E-13	5.61153981367921E-13	3.11752211871067E-14	-7.48205308490561E-13	-1.21583362629716E-12	-8.41730972051881E-13	3.11752211871067E-13	0	-1.8705132712264E-13	-4.67628317806601E-13	5.92329202555027E-13	-4.36453096619494E-13	-6.23504423742134E-14	5.92329202555027E-13	1.09113274154873E-12	8.41730972051881E-13
0.01752	-5.92329202555027E-13	-8.41730972051881E-13	-1.12230796273584E-12	4.05277875432387E-13	4.05277875432387E-13	-4.67628317806601E-13	-4.98803538993707E-13	-9.35256635613201E-13	-1.8705132712264E-13	8.10555750864774E-13	-4.36453096619494E-13	-2.8057699068396E-13	2.8057699068396E-13	-4.98803538993707E-13	0	9.97607077987414E-13	9.04081414426094E-13	4.98803538993707E-13
0.01754	-2.8057699068396E-13	-5.92329202555027E-13	-1.4028849534198E-12	1.55876105935534E-13	2.49401769496854E-13	-2.18226548309747E-13	-9.35256635613201E-14	-5.29978760180814E-13	-3.11752211871067E-13	9.35256635613201E-13	-3.11752211871067E-13	1.24700884748427E-13	9.35256635613201E-14	-5.61153981367921E-13	1.24700884748427E-13	1.27818406867137E-12	7.79380529677668E-13	1.24700884748427E-13
0.01756	9.35256635613201E-14	-4.67628317806601E-13	-1.4028849534198E-12	9.35256635613201E-14	-6.23504423742134E-14	-9.35256635613201E-14	1.24700884748427E-13	-6.23504423742134E-14	-3.7410265424528E-13	6.54679644929241E-13	0	3.42927433058174E-13	-3.11752211871067E-14	-6.23504423742134E-13	3.11752211871067E-13	1.24700884748427E-12	7.79380529677668E-13	-1.8705132712264E-13
0.01758	4.98803538993707E-13	-2.49401769496854E-13	-9.97607077987414E-13	1.55876105935534E-13	-3.7410265424528E-13	2.49401769496854E-13	1.55876105935534E-13	5.61153981367921E-13	-2.49401769496854E-13	5.92329202555027E-13	3.11752211871067E-14	4.05277875432387E-13	-9.35256635613201E-14	-7.17030087303454E-13	3.42927433058174E-13	1.02878229917452E-12	1.05995752036163E-12	-2.8057699068396E-13
0.0176	6.85854866116347E-13	-6.23504423742134E-14	-4.05277875432387E-13	4.36453096619494E-13	-4.05277875432387E-13	7.17030087303454E-13	-3.11752211871067E-14	1.27818406867137E-12	-6.23504423742134E-14	6.23504423742134E-13	2.8057699068396E-13	2.18226548309747E-13	3.11752211871067E-14	-9.04081414426094E-13	1.8705132712264E-13	7.48205308490561E-13	1.37170973223269E-12	-3.7410265424528E-13
0.01762	7.17030087303454E-13	0	2.8057699068396E-13	8.10555750864774E-13	-1.24700884748427E-13	1.18465840511005E-12	-3.11752211871067E-13	1.80816282885219E-12	-6.23504423742134E-14	6.23504423742134E-13	5.92329202555027E-13	0	4.05277875432387E-13	-1.18465840511005E-12	-9.35256635613201E-14	3.42927433058174E-13	1.18465840511005E-12	-3.11752211871067E-13
0.01764	6.85854866116347E-13	-9.35256635613201E-14	7.79380529677668E-13	9.66431856800308E-13	3.11752211871067E-13	1.49641061698112E-12	-7.17030087303454E-13	1.96403893478772E-12	3.11752211871067E-14	5.29978760180814E-13	8.72906193238988E-13	3.11752211871067E-14	6.85854866116347E-13	-1.09113274154873E-12	-2.8057699068396E-13	6.23504423742134E-14	6.23504423742134E-13	-1.55876105935534E-13
0.01766	6.54679644929241E-13	-6.23504423742134E-14	1.05995752036163E-12	1.05995752036163E-12	6.54679644929241E-13	1.55876105935534E-12	-9.97607077987414E-13	1.52758583816823E-12	1.8705132712264E-13	3.11752211871067E-13	7.79380529677668E-13	3.11752211871067E-13	1.09113274154873E-12	-8.41730972051881E-13	-3.7410265424528E-13	-3.11752211871067E-14	0	1.55876105935534E-13
0.01768	6.23504423742134E-13	6.23504423742134E-14	1.12230796273584E-12	1.05995752036163E-12	9.35256635613201E-13	1.46523539579401E-12	-1.12230796273584E-12	6.85854866116347E-13	4.05277875432387E-13	3.11752211871067E-14	4.05277875432387E-13	7.17030087303454E-13	1.15348318392295E-12	-5.29978760180814E-13	-3.11752211871067E-13	3.11752211871067E-14	-4.05277875432387E-13	6.54679644929241E-13
0.0177	3.7410265424528E-13	2.8057699068396E-13	1.21583362629716E-12	1.05995752036163E-12	1.05995752036163E-12	1.12230796273584E-12	-8.41730972051881E-13	-3.11752211871067E-14	5.61153981367921E-13	-1.24700884748427E-13	-3.11752211871067E-14	1.05995752036163E-12	7.48205308490561E-13	-2.18226548309747E-13	0	6.23504423742134E-14	-7.79380529677668E-13	9.97607077987414E-13
0.01772	2.49401769496854E-13	4.36453096619494E-13	1.27818406867137E-12	9.35256635613201E-13	1.24700884748427E-12	6.54679644929241E-13	-4.36453096619494E-13	-5.61153981367921E-13	4.98803538993707E-13	-2.49401769496854E-13	-1.55876105935534E-13	1.37170973223269E-12	1.55876105935534E-13	-1.8705132712264E-13	4.05277875432387E-13	1.24700884748427E-13	-1.15348318392295E-12	1.15348318392295E-12
0.01774	-9.35256635613201E-14	4.36453096619494E-13	1.02878229917452E-12	6.85854866116347E-13	1.21583362629716E-12	2.49401769496854E-13	-2.18226548309747E-13	-6.54679644929241E-13	2.8057699068396E-13	-2.18226548309747E-13	-2.18226548309747E-13	1.55876105935534E-12	-1.24700884748427E-13	-3.11752211871067E-13	1.02878229917452E-12	2.8057699068396E-13	-1.43406017460691E-12	1.37170973223269E-12
0.01776	-2.18226548309747E-13	3.42927433058174E-13	5.92329202555027E-13	3.42927433058174E-13	1.24700884748427E-12	0	0	-4.05277875432387E-13	-1.55876105935534E-13	-2.18226548309747E-13	-2.18226548309747E-13	1.55876105935534E-12	-2.18226548309747E-13	-4.98803538993707E-13	1.37170973223269E-12	4.05277875432387E-13	-1.62111150172955E-12	1.21583362629716E-12
0.01778	-3.7410265424528E-13	3.42927433058174E-13	2.18226548309747E-13	0	1.43406017460691E-12	2.49401769496854E-13	2.18226548309747E-13	-1.24700884748427E-13	-6.23504423742134E-13	-2.8057699068396E-13	-6.23504423742134E-14	1.34053451104559E-12	9.35256635613201E-14	-9.04081414426094E-13	1.43406017460691E-12	4.36453096619494E-13	-1.52758583816823E-12	1.05995752036163E-12
0.0178	-4.36453096619494E-13	4.67628317806601E-13	9.35256635613201E-14	-3.11752211871067E-13	1.58993628054244E-12	5.61153981367921E-13	4.36453096619494E-13	3.11752211871067E-14	-1.05995752036163E-12	-2.49401769496854E-13	4.67628317806601E-13	1.09113274154873E-12	4.36453096619494E-13	-9.97607077987414E-13	1.27818406867137E-12	3.11752211871067E-13	-1.52758583816823E-12	7.79380529677668E-13
0.01782	-4.36453096619494E-13	1.02878229917452E-12	3.11752211871067E-14	-4.36453096619494E-13	1.8393380500393E-12	1.05995752036163E-12	5.29978760180814E-13	-9.35256635613201E-14	-1.55876105935534E-12	6.23504423742134E-14	1.02878229917452E-12	8.10555750864774E-13	8.10555750864774E-13	-6.85854866116347E-13	1.02878229917452E-12	-1.55876105935534E-13	-1.24700884748427E-12	5.29978760180814E-13
0.01784	-4.67628317806601E-13	1.8705132712264E-12	1.55876105935534E-13	-4.98803538993707E-13	1.8393380500393E-12	1.49641061698112E-12	6.54679644929241E-13	-4.05277875432387E-13	-1.93286371360062E-12	3.42927433058174E-13	1.43406017460691E-12	5.61153981367921E-13	9.04081414426094E-13	-1.24700884748427E-13	9.04081414426094E-13	-7.48205308490561E-13	-1.15348318392295E-12	3.7410265424528E-13
0.01786	-5.92329202555027E-13	2.55636813734275E-12	4.05277875432387E-13	-4.67628317806601E-13	1.55876105935534E-12	1.65228672291666E-12	8.10555750864774E-13	-6.54679644929241E-13	-1.96403893478772E-12	7.17030087303454E-13	1.55876105935534E-12	1.24700884748427E-13	8.41730972051881E-13	6.23504423742134E-13	7.79380529677668E-13	-1.27818406867137E-12	-9.04081414426094E-13	3.7410265424528E-13
0.01788	-8.41730972051881E-13	2.36931681022011E-12	7.17030087303454E-13	-4.05277875432387E-13	9.97607077987414E-13	1.55876105935534E-12	9.66431856800308E-13	-7.79380529677668E-13	-1.74581238647798E-12	1.09113274154873E-12	1.52758583816823E-12	-1.8705132712264E-13	3.7410265424528E-13	1.05995752036163E-12	5.61153981367921E-13	-1.34053451104559E-12	-5.29978760180814E-13	4.98803538993707E-13
0.0179	-1.05995752036163E-12	1.43406017460691E-12	9.35256635613201E-13	-2.18226548309747E-13	3.7410265424528E-13	9.97607077987414E-13	1.12230796273584E-12	-6.23504423742134E-13	-1.18465840511005E-12	1.37170973223269E-12	1.09113274154873E-12	-4.05277875432387E-13	-1.8705132712264E-13	1.21583362629716E-12	1.8705132712264E-13	-1.12230796273584E-12	-1.55876105935534E-13	7.79380529677668E-13
0.01792	-1.21583362629716E-12	8.10555750864774E-13	9.04081414426094E-13	1.24700884748427E-13	-1.55876105935534E-13	3.11752211871067E-13	8.10555750864774E-13	-3.42927433058174E-13	-6.23504423742134E-13	1.52758583816823E-12	6.54679644929241E-13	-4.98803538993707E-13	-8.41730972051881E-13	1.15348318392295E-12	2.49401769496854E-13	-8.41730972051881E-13	6.23504423742134E-14	1.02878229917452E-12
0.01794	-1.15348318392295E-12	3.7410265424528E-13	7.17030087303454E-13	4.36453096619494E-13	-4.05277875432387E-13	-5.29978760180814E-13	5.61153981367921E-13	-9.35256635613201E-14	0	1.49641061698112E-12	2.8057699068396E-13	-5.92329202555027E-13	-1.34053451104559E-12	8.41730972051881E-13	5.61153981367921E-13	-6.23504423742134E-13	-3.11752211871067E-14	1.12230796273584E-12
0.01796	-8.72906193238988E-13	4.05277875432387E-13	2.8057699068396E-13	8.10555750864774E-13	-2.18226548309747E-13	-1.09113274154873E-12	9.35256635613201E-14	1.24700884748427E-13	3.11752211871067E-13	1.4028849534198E-12	-6.23504423742134E-14	-4.36453096619494E-13	-1.37170973223269E-12	4.98803538993707E-13	9.66431856800308E-13	-4.05277875432387E-13	-3.42927433058174E-13	1.05995752036163E-12
0.01798	-3.42927433058174E-13	7.48205308490561E-13	-9.35256635613201E-14	1.02878229917452E-12	0	-1.24700884748427E-12	-1.8705132712264E-13	3.42927433058174E-13	2.8057699068396E-13	1.18465840511005E-12	-4.05277875432387E-13	-3.7410265424528E-13	-1.43406017460691E-12	3.11752211871067E-13	1.12230796273584E-12	-2.18226548309747E-13	-6.23504423742134E-13	8.10555750864774E-13
0.018	3.42927433058174E-13	1.18465840511005E-12	-2.8057699068396E-13	1.05995752036163E-12	3.42927433058174E-13	-8.72906193238988E-13	-2.49401769496854E-13	5.29978760180814E-13	3.7410265424528E-13	8.10555750864774E-13	-5.92329202555027E-13	-2.8057699068396E-13	-1.24700884748427E-12	4.36453096619494E-13	7.17030087303454E-13	-1.55876105935534E-13	-6.85854866116347E-13	5.29978760180814E-13
0.01802	9.97607077987414E-13	1.4028849534198E-12	-3.11752211871067E-13	1.02878229917452E-12	4.98803538993707E-13	-2.18226548309747E-13	-2.18226548309747E-13	8.41730972051881E-13	2.18226548309747E-13	6.23504423742134E-13	-3.42927433058174E-13	-1.55876105935534E-13	-1.09113274154873E-12	9.35256635613201E-13	9.35256635613201E-14	-4.36453096619494E-13	-4.98803538993707E-13	5.61153981367921E-13
0.01804	1.27818406867137E-12	1.43406017460691E-12	-2.49401769496854E-13	9.66431856800308E-13	5.61153981367921E-13	2.8057699068396E-13	-6.23504423742134E-14	1.37170973223269E-12	3.7410265424528E-13	6.23504423742134E-13	3.11752211871067E-14	-3.11752211871067E-13	-6.23504423742134E-13	1.15348318392295E-12	-4.05277875432387E-13	-6.85854866116347E-13	-4.67628317806601E-13	9.35256635613201E-13
0.01806	1.05995752036163E-12	1.02878229917452E-12	-3.11752211871067E-14	7.48205308490561E-13	4.98803538993707E-13	3.7410265424528E-13	1.24700884748427E-13	1.77698760766508E-12	6.85854866116347E-13	8.41730972051881E-13	3.42927433058174E-13	-6.85854866116347E-13	-2.18226548309747E-13	1.05995752036163E-12	-5.61153981367921E-13	-9.66431856800308E-13	-2.8057699068396E-13	1.30935928985848E-12
0.01808	5.61153981367921E-13	1.55876105935534E-13	3.42927433058174E-13	2.8057699068396E-13	4.05277875432387E-13	2.18226548309747E-13	9.35256635613201E-14	1.90168849241351E-12	1.05995752036163E-12	1.15348318392295E-12	6.23504423742134E-13	-9.66431856800308E-13	3.11752211871067E-13	5.61153981367921E-13	-4.67628317806601E-13	-8.72906193238988E-13	-1.24700884748427E-13	1.62111150172955E-12
0.0181	9.35256635613201E-14	-7.79380529677668E-13	7.17030087303454E-13	-9.35256635613201E-14	3.42927433058174E-13	1.24700884748427E-13	0	1.77698760766508E-12	1.27818406867137E-12	1.49641061698112E-12	7.48205308490561E-13	-1.12230796273584E-12	8.10555750864774E-13	0	-1.8705132712264E-13	-6.23504423742134E-13	2.49401769496854E-13	1.68346194410376E-12
0.01812	-3.11752211871067E-13	-1.62111150172955E-12	9.04081414426094E-13	-1.24700884748427E-13	1.24700884748427E-13	9.35256635613201E-14	3.11752211871067E-14	1.46523539579401E-12	1.34053451104559E-12	1.55876105935534E-12	8.10555750864774E-13	-1.15348318392295E-12	1.18465840511005E-12	-5.61153981367921E-13	-9.35256635613201E-14	-2.8057699068396E-13	2.18226548309747E-13	1.65228672291666E-12
0.01814	-5.92329202555027E-13	-2.46284247378143E-12	7.48205308490561E-13	1.55876105935534E-13	-6.23504423742134E-14	-2.18226548309747E-13	-6.23504423742134E-14	8.41730972051881E-13	1.37170973223269E-12	1.34053451104559E-12	7.48205308490561E-13	-8.10555750864774E-13	1.37170973223269E-12	-9.04081414426094E-13	6.23504423742134E-14	9.35256635613201E-14	3.11752211871067E-13	1.30935928985848E-12
0.01816	-8.10555750864774E-13	-2.71224424327828E-12	5.61153981367921E-13	5.92329202555027E-13	-3.11752211871067E-13	-6.54679644929241E-13	9.35256635613201E-14	1.55876105935534E-13	1.27818406867137E-12	1.09113274154873E-12	4.05277875432387E-13	-3.11752211871067E-13	1.21583362629716E-12	-9.35256635613201E-13	-9.35256635613201E-14	4.67628317806601E-13	1.24700884748427E-13	9.66431856800308E-13
0.01818	-9.66431856800308E-13	-2.24461592547168E-12	2.49401769496854E-13	1.09113274154873E-12	-4.05277875432387E-13	-9.97607077987414E-13	1.55876105935534E-13	-3.42927433058174E-13	1.09113274154873E-12	7.17030087303454E-13	6.23504423742134E-14	4.36453096619494E-13	7.48205308490561E-13	-6.85854866116347E-13	-4.05277875432387E-13	7.48205308490561E-13	0	5.61153981367921E-13
0.0182	-9.66431856800308E-13	-1.34053451104559E-12	1.55876105935534E-13	1.46523539579401E-12	-2.49401769496854E-13	-1.15348318392295E-12	3.42927433058174E-13	-4.05277875432387E-13	7.79380529677668E-13	2.8057699068396E-13	-4.36453096619494E-13	1.21583362629716E-12	1.24700884748427E-13	-2.18226548309747E-13	-6.85854866116347E-13	9.04081414426094E-13	-9.35256635613201E-14	3.11752211871067E-13
0.01822	-8.10555750864774E-13	-4.36453096619494E-13	1.8705132712264E-13	1.58993628054244E-12	-9.35256635613201E-14	-1.12230796273584E-12	3.11752211871067E-13	-6.23504423742134E-14	7.17030087303454E-13	-9.35256635613201E-14	-1.09113274154873E-12	1.93286371360062E-12	-3.7410265424528E-13	1.55876105935534E-13	-9.35256635613201E-13	9.04081414426094E-13	6.23504423742134E-14	-3.11752211871067E-14
0.01824	-4.98803538993707E-13	2.8057699068396E-13	1.24700884748427E-13	1.43406017460691E-12	1.24700884748427E-13	-9.97607077987414E-13	3.11752211871067E-13	4.05277875432387E-13	7.17030087303454E-13	-3.11752211871067E-14	-1.43406017460691E-12	2.24461592547168E-12	-6.23504423742134E-13	6.23504423742134E-14	-9.66431856800308E-13	8.10555750864774E-13	2.49401769496854E-13	-3.7410265424528E-13
0.01826	-2.8057699068396E-13	9.04081414426094E-13	0	1.12230796273584E-12	0	-8.10555750864774E-13	4.67628317806601E-13	7.79380529677668E-13	8.72906193238988E-13	4.98803538993707E-13	-1.46523539579401E-12	2.11991504072326E-12	-4.67628317806601E-13	-1.55876105935534E-13	-8.72906193238988E-13	4.98803538993707E-13	3.42927433058174E-13	-5.92329202555027E-13
0.01828	9.35256635613201E-14	1.37170973223269E-12	-3.11752211871067E-14	5.29978760180814E-13	-3.7410265424528E-13	-6.85854866116347E-13	6.85854866116347E-13	9.04081414426094E-13	9.97607077987414E-13	6.54679644929241E-13	-1.18465840511005E-12	1.8705132712264E-12	-2.18226548309747E-13	-7.79380529677668E-13	-6.54679644929241E-13	2.18226548309747E-13	4.05277875432387E-13	-5.61153981367921E-13
0.0183	3.7410265424528E-13	1.62111150172955E-12	0	9.35256635613201E-14	-8.10555750864774E-13	-6.85854866116347E-13	7.79380529677668E-13	8.72906193238988E-13	1.02878229917452E-12	1.55876105935534E-13	-1.4028849534198E-12	1.55876105935534E-12	-9.35256635613201E-14	-1.12230796273584E-12	-2.8057699068396E-13	9.35256635613201E-14	6.85854866116347E-13	-4.05277875432387E-13
0.01832	6.23504423742134E-13	1.68346194410376E-12	1.24700884748427E-13	-2.49401769496854E-13	-1.12230796273584E-12	-6.85854866116347E-13	1.02878229917452E-12	7.17030087303454E-13	1.05995752036163E-12	-3.42927433058174E-13	-1.15348318392295E-12	1.02878229917452E-12	0	-1.37170973223269E-12	2.49401769496854E-13	6.23504423742134E-14	1.18465840511005E-12	-1.8705132712264E-13
0.01834	8.41730972051881E-13	1.65228672291666E-12	2.49401769496854E-13	-4.67628317806601E-13	-9.97607077987414E-13	-8.10555750864774E-13	1.05995752036163E-12	6.54679644929241E-13	1.05995752036163E-12	-7.79380529677668E-13	-4.98803538993707E-13	3.7410265424528E-13	0	-1.49641061698112E-12	6.85854866116347E-13	1.8705132712264E-13	1.58993628054244E-12	-1.55876105935534E-13
0.01836	1.09113274154873E-12	1.52758583816823E-12	1.55876105935534E-13	-5.92329202555027E-13	-6.54679644929241E-13	-9.04081414426094E-13	6.54679644929241E-13	6.85854866116347E-13	9.97607077987414E-13	-9.97607077987414E-13	1.8705132712264E-13	-1.8705132712264E-13	-1.55876105935534E-13	-1.37170973223269E-12	7.79380529677668E-13	1.8705132712264E-13	1.46523539579401E-12	-6.23504423742134E-14
0.01838	1.4028849534198E-12	1.24700884748427E-12	0	-7.17030087303454E-13	-9.35256635613201E-14	-9.97607077987414E-13	2.18226548309747E-13	5.92329202555027E-13	8.72906193238988E-13	-1.30935928985848E-12	6.85854866116347E-13	-7.48205308490561E-13	-1.8705132712264E-13	-1.21583362629716E-12	5.92329202555027E-13	2.49401769496854E-13	1.27818406867137E-12	-3.11752211871067E-14
0.0184	1.65228672291666E-12	1.4028849534198E-12	-1.55876105935534E-13	-9.97607077987414E-13	6.23504423742134E-13	-9.66431856800308E-13	-3.7410265424528E-13	4.67628317806601E-13	9.35256635613201E-13	-1.30935928985848E-12	7.79380529677668E-13	-1.21583362629716E-12	-1.24700884748427E-13	-9.04081414426094E-13	1.24700884748427E-13	1.8705132712264E-13	1.43406017460691E-12	-6.23504423742134E-14
0.01842	1.58993628054244E-12	1.49641061698112E-12	-9.35256635613201E-14	-1.02878229917452E-12	1.12230796273584E-12	-7.48205308490561E-13	-5.92329202555027E-13	2.49401769496854E-13	1.09113274154873E-12	-8.10555750864774E-13	7.48205308490561E-13	-1.27818406867137E-12	-1.24700884748427E-13	-5.61153981367921E-13	-3.42927433058174E-13	3.42927433058174E-13	1.37170973223269E-12	-9.35256635613201E-14
0.01844	1.05995752036163E-12	1.4028849534198E-12	-3.11752211871067E-14	-9.04081414426094E-13	1.34053451104559E-12	-3.11752211871067E-13	-6.23504423742134E-13	-9.35256635613201E-14	1.18465840511005E-12	-3.7410265424528E-13	6.54679644929241E-13	-1.18465840511005E-12	1.24700884748427E-13	-4.36453096619494E-13	-8.10555750864774E-13	7.17030087303454E-13	9.35256635613201E-13	-3.11752211871067E-14
0.01846	4.67628317806601E-13	1.09113274154873E-12	9.35256635613201E-14	-8.41730972051881E-13	1.37170973223269E-12	2.18226548309747E-13	-4.36453096619494E-13	-2.8057699068396E-13	1.4028849534198E-12	1.24700884748427E-13	6.23504423742134E-13	-7.48205308490561E-13	5.92329202555027E-13	-2.49401769496854E-13	-9.97607077987414E-13	1.12230796273584E-12	4.98803538993707E-13	0
0.01848	0	7.79380529677668E-13	6.23504423742134E-14	-8.41730972051881E-13	1.12230796273584E-12	5.61153981367921E-13	-1.24700884748427E-13	-1.24700884748427E-13	1.34053451104559E-12	2.49401769496854E-13	6.23504423742134E-13	-3.7410265424528E-13	1.05995752036163E-12	-6.23504423742134E-14	-9.66431856800308E-13	1.18465840511005E-12	6.23504423742134E-14	1.24700884748427E-13
0.0185	-4.05277875432387E-13	6.54679644929241E-13	-9.35256635613201E-14	-7.79380529677668E-13	7.17030087303454E-13	6.85854866116347E-13	1.24700884748427E-13	2.18226548309747E-13	1.24700884748427E-12	2.18226548309747E-13	5.92329202555027E-13	-1.8705132712264E-13	1.34053451104559E-12	-3.7410265424528E-13	-1.09113274154873E-12	9.97607077987414E-13	-2.18226548309747E-13	4.05277875432387E-13
0.01852	-4.98803538993707E-13	6.54679644929241E-13	-1.24700884748427E-13	-6.23504423742134E-13	4.98803538993707E-13	6.23504423742134E-13	5.92329202555027E-13	5.61153981367921E-13	1.09113274154873E-12	6.23504423742134E-14	8.41730972051881E-13	-1.24700884748427E-13	1.34053451104559E-12	-9.97607077987414E-13	-9.66431856800308E-13	5.92329202555027E-13	-4.05277875432387E-13	7.17030087303454E-13
0.01854	-3.7410265424528E-13	4.67628317806601E-13	3.11752211871067E-14	-3.11752211871067E-13	3.11752211871067E-13	7.17030087303454E-13	1.24700884748427E-12	5.92329202555027E-13	5.61153981367921E-13	1.24700884748427E-13	1.09113274154873E-12	-1.55876105935534E-13	1.05995752036163E-12	-1.27818406867137E-12	-7.79380529677668E-13	0	-5.92329202555027E-13	8.10555750864774E-13
0.01856	6.23504423742134E-14	3.7410265424528E-13	4.05277875432387E-13	1.24700884748427E-13	1.8705132712264E-13	7.17030087303454E-13	1.58993628054244E-12	4.36453096619494E-13	-9.35256635613201E-14	-6.23504423742134E-14	1.4028849534198E-12	-2.8057699068396E-13	6.23504423742134E-13	-9.66431856800308E-13	-5.92329202555027E-13	-6.85854866116347E-13	-5.29978760180814E-13	8.10555750864774E-13
0.01858	6.23504423742134E-13	2.8057699068396E-13	7.79380529677668E-13	5.61153981367921E-13	9.35256635613201E-14	7.17030087303454E-13	1.93286371360062E-12	0	-6.54679644929241E-13	-2.18226548309747E-13	1.52758583816823E-12	-3.11752211871067E-13	2.49401769496854E-13	-6.23504423742134E-13	-3.7410265424528E-13	-1.30935928985848E-12	-5.61153981367921E-13	8.41730972051881E-13
0.0186	1.05995752036163E-12	2.49401769496854E-13	9.35256635613201E-13	8.41730972051881E-13	3.11752211871067E-14	7.17030087303454E-13	2.05756459834904E-12	-4.36453096619494E-13	-1.02878229917452E-12	-4.36453096619494E-13	1.15348318392295E-12	-4.36453096619494E-13	9.35256635613201E-14	-1.24700884748427E-13	-2.18226548309747E-13	-1.71463716529087E-12	-4.98803538993707E-13	8.10555750864774E-13
0.01862	1.12230796273584E-12	2.49401769496854E-13	8.41730972051881E-13	9.97607077987414E-13	6.23504423742134E-14	3.11752211871067E-13	1.80816282885219E-12	-5.29978760180814E-13	-1.21583362629716E-12	-6.23504423742134E-13	6.85854866116347E-13	-4.36453096619494E-13	-1.55876105935534E-13	5.61153981367921E-13	-6.23504423742134E-14	-1.96403893478772E-12	-2.18226548309747E-13	1.05995752036163E-12
0.01864	9.04081414426094E-13	3.11752211871067E-14	6.54679644929241E-13	1.18465840511005E-12	1.8705132712264E-13	9.35256635613201E-14	1.37170973223269E-12	-4.98803538993707E-13	-1.21583362629716E-12	-5.92329202555027E-13	3.11752211871067E-13	-3.42927433058174E-13	-3.11752211871067E-13	9.66431856800308E-13	0	-1.62111150172955E-12	-6.23504423742134E-14	1.12230796273584E-12
0.01866	5.29978760180814E-13	3.11752211871067E-14	6.54679644929241E-13	1.30935928985848E-12	3.42927433058174E-13	-2.8057699068396E-13	8.41730972051881E-13	-4.05277875432387E-13	-1.12230796273584E-12	-3.42927433058174E-13	3.11752211871067E-13	-2.18226548309747E-13	-2.49401769496854E-13	9.04081414426094E-13	0	-1.02878229917452E-12	6.23504423742134E-14	1.09113274154873E-12
0.01868	2.49401769496854E-13	1.8705132712264E-13	5.61153981367921E-13	1.34053451104559E-12	4.98803538993707E-13	-4.36453096619494E-13	2.8057699068396E-13	-2.8057699068396E-13	-5.61153981367921E-13	9.35256635613201E-14	4.36453096619494E-13	-3.11752211871067E-14	0	4.98803538993707E-13	1.24700884748427E-13	-3.11752211871067E-13	9.35256635613201E-14	9.04081414426094E-13
0.0187	1.24700884748427E-13	4.98803538993707E-13	4.98803538993707E-13	1.4028849534198E-12	4.67628317806601E-13	-6.85854866116347E-13	-3.7410265424528E-13	-1.24700884748427E-13	1.24700884748427E-13	6.54679644929241E-13	6.23504423742134E-13	3.11752211871067E-13	3.11752211871067E-13	9.35256635613201E-14	4.67628317806601E-13	2.49401769496854E-13	9.35256635613201E-14	6.85854866116347E-13
0.01872	1.24700884748427E-13	8.41730972051881E-13	3.7410265424528E-13	1.4028849534198E-12	2.8057699068396E-13	-7.48205308490561E-13	-1.05995752036163E-12	-9.35256635613201E-14	7.79380529677668E-13	1.05995752036163E-12	8.10555750864774E-13	4.98803538993707E-13	6.54679644929241E-13	-3.11752211871067E-14	9.04081414426094E-13	7.17030087303454E-13	1.24700884748427E-13	7.17030087303454E-13
0.01874	3.11752211871067E-14	1.18465840511005E-12	1.55876105935534E-13	1.37170973223269E-12	-3.11752211871067E-14	-7.48205308490561E-13	-1.27818406867137E-12	-2.18226548309747E-13	1.27818406867137E-12	1.15348318392295E-12	8.41730972051881E-13	3.11752211871067E-13	8.10555750864774E-13	3.11752211871067E-13	1.12230796273584E-12	9.35256635613201E-13	2.18226548309747E-13	9.97607077987414E-13
0.01876	-3.11752211871067E-14	1.21583362629716E-12	-1.24700884748427E-13	1.18465840511005E-12	-2.49401769496854E-13	-9.04081414426094E-13	-1.27818406867137E-12	-2.49401769496854E-13	1.37170973223269E-12	8.72906193238988E-13	6.85854866116347E-13	0	8.72906193238988E-13	9.04081414426094E-13	1.24700884748427E-12	9.35256635613201E-13	1.24700884748427E-13	1.34053451104559E-12
0.01878	-1.55876105935534E-13	1.21583362629716E-12	-4.36453096619494E-13	8.72906193238988E-13	-1.55876105935534E-13	-1.24700884748427E-12	-7.48205308490561E-13	-2.8057699068396E-13	1.24700884748427E-12	4.67628317806601E-13	3.7410265424528E-13	-4.05277875432387E-13	9.66431856800308E-13	1.30935928985848E-12	1.21583362629716E-12	6.54679644929241E-13	6.23504423742134E-14	1.68346194410376E-12
0.0188	-2.49401769496854E-13	8.72906193238988E-13	-5.61153981367921E-13	5.61153981367921E-13	6.23504423742134E-14	-1.49641061698112E-12	6.23504423742134E-14	-3.7410265424528E-13	9.04081414426094E-13	0	0	-8.41730972051881E-13	8.41730972051881E-13	1.12230796273584E-12	1.05995752036163E-12	3.11752211871067E-13	-1.8705132712264E-13	1.74581238647798E-12
0.01882	-5.29978760180814E-13	4.67628317806601E-13	-4.98803538993707E-13	2.49401769496854E-13	3.42927433058174E-13	-1.52758583816823E-12	6.85854866116347E-13	-2.49401769496854E-13	5.92329202555027E-13	-4.98803538993707E-13	0	-9.35256635613201E-13	6.23504423742134E-13	5.29978760180814E-13	8.72906193238988E-13	-9.35256635613201E-14	-3.11752211871067E-13	1.62111150172955E-12
0.01884	-5.92329202555027E-13	6.23504423742134E-14	-2.18226548309747E-13	3.11752211871067E-14	6.23504423742134E-13	-1.27818406867137E-12	9.35256635613201E-13	0	1.8705132712264E-13	-9.35256635613201E-13	0	-9.66431856800308E-13	3.7410265424528E-13	-3.42927433058174E-13	6.54679644929241E-13	-3.7410265424528E-13	-3.7410265424528E-13	1.49641061698112E-12
0.01886	-6.54679644929241E-13	-2.18226548309747E-13	-1.24700884748427E-13	-9.35256635613201E-14	7.17030087303454E-13	-8.41730972051881E-13	6.23504423742134E-13	2.8057699068396E-13	-3.11752211871067E-14	-1.18465840511005E-12	9.35256635613201E-14	-1.02878229917452E-12	1.8705132712264E-13	-1.09113274154873E-12	3.7410265424528E-13	-6.23504423742134E-13	-4.98803538993707E-13	1.24700884748427E-12
0.01888	-6.85854866116347E-13	-4.36453096619494E-13	-9.35256635613201E-14	1.24700884748427E-13	8.10555750864774E-13	-4.05277875432387E-13	9.35256635613201E-14	5.92329202555027E-13	-9.35256635613201E-14	-1.27818406867137E-12	2.49401769496854E-13	-9.66431856800308E-13	3.11752211871067E-14	-1.34053451104559E-12	-1.24700884748427E-13	-8.72906193238988E-13	-8.41730972051881E-13	1.09113274154873E-12
0.0189	-7.48205308490561E-13	-5.61153981367921E-13	-3.11752211871067E-14	3.7410265424528E-13	8.72906193238988E-13	3.11752211871067E-14	-6.23504423742134E-13	1.05995752036163E-12	6.23504423742134E-14	-1.05995752036163E-12	5.61153981367921E-13	-8.10555750864774E-13	6.23504423742134E-14	-1.24700884748427E-12	-5.61153981367921E-13	-8.41730972051881E-13	-1.15348318392295E-12	7.79380529677668E-13
0.01892	-7.79380529677668E-13	-9.35256635613201E-14	2.18226548309747E-13	7.17030087303454E-13	9.35256635613201E-13	4.67628317806601E-13	-1.24700884748427E-12	1.27818406867137E-12	3.11752211871067E-13	-4.67628317806601E-13	7.79380529677668E-13	-4.36453096619494E-13	2.18226548309747E-13	-9.66431856800308E-13	-7.17030087303454E-13	-4.36453096619494E-13	-1.18465840511005E-12	5.29978760180814E-13
0.01894	-7.48205308490561E-13	6.85854866116347E-13	5.92329202555027E-13	7.17030087303454E-13	6.85854866116347E-13	7.48205308490561E-13	-1.65228672291666E-12	1.37170973223269E-12	6.54679644929241E-13	1.55876105935534E-13	9.04081414426094E-13	-4.36453096619494E-13	4.98803538993707E-13	-5.61153981367921E-13	-5.92329202555027E-13	3.11752211871067E-14	-1.12230796273584E-12	2.8057699068396E-13
0.01896	-7.48205308490561E-13	1.46523539579401E-12	1.02878229917452E-12	3.11752211871067E-13	2.49401769496854E-13	9.35256635613201E-13	-1.68346194410376E-12	1.18465840511005E-12	1.02878229917452E-12	6.54679644929241E-13	8.41730972051881E-13	-6.23504423742134E-13	6.85854866116347E-13	-2.8057699068396E-13	-1.55876105935534E-13	2.49401769496854E-13	-1.18465840511005E-12	1.8705132712264E-13
0.01898	-5.92329202555027E-13	1.71463716529087E-12	1.21583362629716E-12	-2.49401769496854E-13	-1.24700884748427E-13	9.35256635613201E-13	-1.49641061698112E-12	9.66431856800308E-13	1.30935928985848E-12	1.05995752036163E-12	4.98803538993707E-13	-8.72906193238988E-13	4.67628317806601E-13	-1.55876105935534E-13	2.18226548309747E-13	4.05277875432387E-13	-1.34053451104559E-12	3.11752211871067E-14
0.019	-3.7410265424528E-13	1.62111150172955E-12	1.27818406867137E-12	-7.17030087303454E-13	-2.8057699068396E-13	8.41730972051881E-13	-1.34053451104559E-12	8.72906193238988E-13	1.27818406867137E-12	1.27818406867137E-12	0	-1.05995752036163E-12	1.55876105935534E-13	9.35256635613201E-14	4.67628317806601E-13	5.92329202555027E-13	-1.4028849534198E-12	-3.42927433058174E-13
0.01902	6.23504423742134E-14	1.58993628054244E-12	1.24700884748427E-12	-7.79380529677668E-13	-3.42927433058174E-13	6.85854866116347E-13	-9.66431856800308E-13	7.17030087303454E-13	1.12230796273584E-12	1.46523539579401E-12	-4.05277875432387E-13	-9.97607077987414E-13	-3.11752211871067E-14	2.8057699068396E-13	4.05277875432387E-13	8.10555750864774E-13	-1.21583362629716E-12	-9.04081414426094E-13
0.01904	4.05277875432387E-13	1.4028849534198E-12	1.12230796273584E-12	-4.98803538993707E-13	-2.8057699068396E-13	3.7410265424528E-13	-6.23504423742134E-13	4.05277875432387E-13	8.10555750864774E-13	1.37170973223269E-12	-5.29978760180814E-13	-6.85854866116347E-13	-9.35256635613201E-14	6.54679644929241E-13	4.05277875432387E-13	8.41730972051881E-13	-5.61153981367921E-13	-1.43406017460691E-12
0.01906	8.72906193238988E-13	9.97607077987414E-13	1.02878229917452E-12	3.11752211871067E-14	-3.42927433058174E-13	0	0	1.24700884748427E-13	6.23504423742134E-13	9.35256635613201E-13	-1.24700884748427E-13	-2.49401769496854E-13	0	1.12230796273584E-12	3.11752211871067E-13	6.54679644929241E-13	3.42927433058174E-13	-1.8705132712264E-12
0.01908	1.02878229917452E-12	5.61153981367921E-13	1.02878229917452E-12	5.61153981367921E-13	-3.7410265424528E-13	-2.49401769496854E-13	5.92329202555027E-13	-1.8705132712264E-13	3.42927433058174E-13	3.7410265424528E-13	5.29978760180814E-13	4.05277875432387E-13	0	1.43406017460691E-12	4.05277875432387E-13	3.42927433058174E-13	1.30935928985848E-12	-1.80816282885219E-12
0.0191	9.97607077987414E-13	9.35256635613201E-14	1.12230796273584E-12	1.02878229917452E-12	-3.7410265424528E-13	-4.67628317806601E-13	1.05995752036163E-12	-3.11752211871067E-13	4.05277875432387E-13	-6.23504423742134E-14	1.05995752036163E-12	9.97607077987414E-13	-9.35256635613201E-14	1.62111150172955E-12	3.7410265424528E-13	3.11752211871067E-13	2.18226548309747E-12	-1.43406017460691E-12
0.01912	8.10555750864774E-13	-6.23504423742134E-14	1.30935928985848E-12	1.34053451104559E-12	-2.18226548309747E-13	-6.54679644929241E-13	1.02878229917452E-12	-2.49401769496854E-13	5.29978760180814E-13	-2.18226548309747E-13	1.24700884748427E-12	1.15348318392295E-12	-2.8057699068396E-13	1.49641061698112E-12	1.55876105935534E-13	2.8057699068396E-13	2.46284247378143E-12	-7.79380529677668E-13
0.01914	6.85854866116347E-13	2.49401769496854E-13	1.18465840511005E-12	1.37170973223269E-12	6.23504423742134E-14	-6.85854866116347E-13	6.23504423742134E-13	-3.7410265424528E-13	6.23504423742134E-13	3.11752211871067E-14	1.12230796273584E-12	1.09113274154873E-12	-4.05277875432387E-13	1.12230796273584E-12	-4.05277875432387E-13	3.7410265424528E-13	2.08873981953615E-12	-1.8705132712264E-13
0.01916	6.23504423742134E-13	7.48205308490561E-13	9.04081414426094E-13	1.4028849534198E-12	2.49401769496854E-13	-3.11752211871067E-13	3.11752211871067E-14	-7.17030087303454E-13	4.98803538993707E-13	3.7410265424528E-13	9.97607077987414E-13	8.72906193238988E-13	-4.36453096619494E-13	4.98803538993707E-13	-1.02878229917452E-12	2.18226548309747E-13	1.24700884748427E-12	2.49401769496854E-13
0.01918	4.67628317806601E-13	9.04081414426094E-13	4.05277875432387E-13	1.12230796273584E-12	4.36453096619494E-13	2.49401769496854E-13	-6.23504423742134E-13	-1.12230796273584E-12	1.24700884748427E-13	8.10555750864774E-13	6.23504423742134E-13	7.17030087303454E-13	-4.98803538993707E-13	-9.35256635613201E-14	-1.37170973223269E-12	-1.8705132712264E-13	6.23504423742134E-13	4.36453096619494E-13
0.0192	3.7410265424528E-13	9.66431856800308E-13	1.24700884748427E-13	8.41730972051881E-13	6.54679644929241E-13	8.72906193238988E-13	-9.97607077987414E-13	-1.4028849534198E-12	-3.11752211871067E-13	1.30935928985848E-12	2.18226548309747E-13	3.7410265424528E-13	-4.05277875432387E-13	-7.79380529677668E-13	-1.30935928985848E-12	-7.17030087303454E-13	2.49401769496854E-13	4.98803538993707E-13
0.01922	1.8705132712264E-13	8.72906193238988E-13	-2.18226548309747E-13	7.17030087303454E-13	8.10555750864774E-13	1.05995752036163E-12	-1.21583362629716E-12	-1.37170973223269E-12	-7.17030087303454E-13	1.49641061698112E-12	-3.7410265424528E-13	9.35256635613201E-14	-6.23504423742134E-14	-1.43406017460691E-12	-8.72906193238988E-13	-1.18465840511005E-12	3.11752211871067E-13	6.23504423742134E-13
0.01924	-9.35256635613201E-14	6.85854866116347E-13	-3.7410265424528E-13	8.41730972051881E-13	1.05995752036163E-12	8.41730972051881E-13	-8.72906193238988E-13	-1.02878229917452E-12	-1.18465840511005E-12	1.65228672291666E-12	-9.66431856800308E-13	3.11752211871067E-14	2.8057699068396E-13	-1.80816282885219E-12	-6.23504423742134E-13	-1.65228672291666E-12	3.7410265424528E-13	5.92329202555027E-13
0.01926	-1.8705132712264E-13	5.29978760180814E-13	-4.05277875432387E-13	1.02878229917452E-12	1.18465840511005E-12	2.8057699068396E-13	-3.7410265424528E-13	-3.7410265424528E-13	-1.18465840511005E-12	1.58993628054244E-12	-1.21583362629716E-12	3.11752211871067E-13	5.61153981367921E-13	-1.49641061698112E-12	-4.36453096619494E-13	-1.77698760766508E-12	3.42927433058174E-13	5.61153981367921E-13
0.01928	-3.7410265424528E-13	4.67628317806601E-13	-3.42927433058174E-13	9.66431856800308E-13	1.37170973223269E-12	-2.18226548309747E-13	3.7410265424528E-13	2.18226548309747E-13	-9.66431856800308E-13	1.43406017460691E-12	-1.05995752036163E-12	8.41730972051881E-13	5.61153981367921E-13	-1.05995752036163E-12	-3.42927433058174E-13	-1.77698760766508E-12	4.36453096619494E-13	6.85854866116347E-13
0.0193	-7.17030087303454E-13	6.85854866116347E-13	-4.05277875432387E-13	9.97607077987414E-13	1.27818406867137E-12	-4.67628317806601E-13	8.72906193238988E-13	7.48205308490561E-13	-6.54679644929241E-13	1.27818406867137E-12	-5.29978760180814E-13	1.52758583816823E-12	5.29978760180814E-13	-5.92329202555027E-13	-3.11752211871067E-13	-1.43406017460691E-12	4.67628317806601E-13	7.48205308490561E-13
0.01932	-9.35256635613201E-13	8.41730972051881E-13	-4.36453096619494E-13	7.48205308490561E-13	1.09113274154873E-12	-5.92329202555027E-13	1.15348318392295E-12	1.18465840511005E-12	-2.8057699068396E-13	1.09113274154873E-12	-1.55876105935534E-13	1.99521415597483E-12	6.23504423742134E-14	-6.23504423742134E-14	-2.49401769496854E-13	-9.04081414426094E-13	2.49401769496854E-13	6.85854866116347E-13
0.01934	-1.12230796273584E-12	9.97607077987414E-13	-4.98803538993707E-13	3.42927433058174E-13	6.85854866116347E-13	-5.61153981367921E-13	1.30935928985848E-12	1.30935928985848E-12	6.23504423742134E-14	8.72906193238988E-13	1.24700884748427E-13	2.15109026191036E-12	-3.42927433058174E-13	4.98803538993707E-13	-1.55876105935534E-13	-3.7410265424528E-13	6.23504423742134E-14	4.67628317806601E-13
0.01936	-9.35256635613201E-13	9.35256635613201E-13	-5.92329202555027E-13	-3.42927433058174E-13	2.49401769496854E-13	-3.7410265424528E-13	1.52758583816823E-12	1.24700884748427E-12	2.49401769496854E-13	6.85854866116347E-13	2.8057699068396E-13	2.18226548309747E-12	-8.41730972051881E-13	8.72906193238988E-13	-6.23504423742134E-14	-2.8057699068396E-13	1.55876105935534E-13	1.55876105935534E-13
0.01938	-4.36453096619494E-13	8.72906193238988E-13	-2.8057699068396E-13	-1.18465840511005E-12	-2.49401769496854E-13	0	1.55876105935534E-12	9.35256635613201E-13	4.98803538993707E-13	5.61153981367921E-13	4.67628317806601E-13	1.93286371360062E-12	-1.09113274154873E-12	7.48205308490561E-13	-1.8705132712264E-13	-4.67628317806601E-13	4.67628317806601E-13	-1.24700884748427E-13
0.0194	3.11752211871067E-14	6.54679644929241E-13	-1.24700884748427E-13	-1.74581238647798E-12	-3.7410265424528E-13	2.8057699068396E-13	1.24700884748427E-12	6.23504423742134E-13	8.72906193238988E-13	3.7410265424528E-13	4.36453096619494E-13	1.34053451104559E-12	-1.21583362629716E-12	5.61153981367921E-13	-3.11752211871067E-13	-8.72906193238988E-13	7.17030087303454E-13	-3.7410265424528E-13
0.01942	5.61153981367921E-13	3.7410265424528E-13	3.11752211871067E-13	-1.93286371360062E-12	-1.24700884748427E-13	3.11752211871067E-13	7.79380529677668E-13	5.29978760180814E-13	1.18465840511005E-12	2.49401769496854E-13	6.23504423742134E-14	6.85854866116347E-13	-1.12230796273584E-12	4.36453096619494E-13	-6.23504423742134E-13	-1.37170973223269E-12	1.02878229917452E-12	-6.23504423742134E-13
0.01944	9.66431856800308E-13	9.35256635613201E-14	6.85854866116347E-13	-1.62111150172955E-12	2.8057699068396E-13	1.8705132712264E-13	6.23504423742134E-13	4.98803538993707E-13	1.49641061698112E-12	3.7410265424528E-13	-4.67628317806601E-13	9.35256635613201E-14	-9.97607077987414E-13	5.29978760180814E-13	-6.85854866116347E-13	-1.49641061698112E-12	1.15348318392295E-12	-9.97607077987414E-13
0.01946	9.97607077987414E-13	-1.55876105935534E-13	1.05995752036163E-12	-1.05995752036163E-12	6.54679644929241E-13	6.23504423742134E-14	6.23504423742134E-13	5.29978760180814E-13	1.24700884748427E-12	5.61153981367921E-13	-9.66431856800308E-13	-4.05277875432387E-13	-4.98803538993707E-13	9.35256635613201E-13	-8.10555750864774E-13	-1.24700884748427E-12	1.05995752036163E-12	-1.21583362629716E-12
0.01948	8.10555750864774E-13	-1.24700884748427E-13	1.43406017460691E-12	-4.36453096619494E-13	7.79380529677668E-13	2.8057699068396E-13	5.92329202555027E-13	5.29978760180814E-13	8.10555750864774E-13	8.10555750864774E-13	-1.15348318392295E-12	-6.23504423742134E-13	9.35256635613201E-14	1.02878229917452E-12	-8.10555750864774E-13	-8.10555750864774E-13	8.10555750864774E-13	-1.15348318392295E-12
0.0195	3.7410265424528E-13	-2.18226548309747E-13	1.80816282885219E-12	3.11752211871067E-14	8.10555750864774E-13	5.29978760180814E-13	6.85854866116347E-13	4.98803538993707E-13	2.18226548309747E-13	8.72906193238988E-13	-1.12230796273584E-12	-6.54679644929241E-13	4.36453096619494E-13	9.35256635613201E-13	-7.17030087303454E-13	-2.18226548309747E-13	4.98803538993707E-13	-8.10555750864774E-13
0.01952	-6.23504423742134E-14	-1.24700884748427E-13	2.02638937716194E-12	2.18226548309747E-13	7.17030087303454E-13	8.72906193238988E-13	7.48205308490561E-13	2.49401769496854E-13	6.23504423742134E-14	7.79380529677668E-13	-7.48205308490561E-13	-3.42927433058174E-13	5.92329202555027E-13	6.54679644929241E-13	-4.36453096619494E-13	2.8057699068396E-13	-6.23504423742134E-14	-1.8705132712264E-13
0.01954	-3.7410265424528E-13	0	2.02638937716194E-12	3.11752211871067E-13	6.23504423742134E-13	1.05995752036163E-12	8.72906193238988E-13	9.35256635613201E-14	1.24700884748427E-13	5.61153981367921E-13	-1.8705132712264E-13	1.24700884748427E-13	7.48205308490561E-13	4.05277875432387E-13	0	2.8057699068396E-13	-4.67628317806601E-13	4.67628317806601E-13
0.01956	-6.54679644929241E-13	-9.35256635613201E-14	1.74581238647798E-12	2.49401769496854E-13	4.36453096619494E-13	9.97607077987414E-13	9.04081414426094E-13	2.49401769496854E-13	3.42927433058174E-13	4.05277875432387E-13	3.42927433058174E-13	5.61153981367921E-13	8.10555750864774E-13	2.8057699068396E-13	3.7410265424528E-13	2.49401769496854E-13	-6.85854866116347E-13	1.02878229917452E-12
0.01958	-9.97607077987414E-13	-9.35256635613201E-14	9.35256635613201E-13	1.55876105935534E-13	2.49401769496854E-13	9.04081414426094E-13	8.72906193238988E-13	3.11752211871067E-13	5.92329202555027E-13	1.55876105935534E-13	6.23504423742134E-13	9.35256635613201E-13	8.72906193238988E-13	4.36453096619494E-13	6.23504423742134E-13	-3.11752211871067E-14	-4.67628317806601E-13	1.15348318392295E-12
0.0196	-1.30935928985848E-12	-1.24700884748427E-13	-1.24700884748427E-13	3.11752211871067E-13	6.23504423742134E-14	7.17030087303454E-13	7.17030087303454E-13	1.55876105935534E-13	6.85854866116347E-13	-1.55876105935534E-13	9.35256635613201E-13	1.12230796273584E-12	9.66431856800308E-13	6.54679644929241E-13	7.48205308490561E-13	-9.35256635613201E-14	-3.11752211871067E-14	1.27818406867137E-12
0.01962	-1.65228672291666E-12	-2.49401769496854E-13	-1.18465840511005E-12	4.67628317806601E-13	-1.55876105935534E-13	5.92329202555027E-13	6.85854866116347E-13	-9.35256635613201E-14	5.92329202555027E-13	-3.11752211871067E-13	1.05995752036163E-12	1.34053451104559E-12	1.05995752036163E-12	8.72906193238988E-13	8.10555750864774E-13	-1.24700884748427E-13	3.42927433058174E-13	1.21583362629716E-12
0.01964	-1.8393380500393E-12	-8.72906193238988E-13	-1.74581238647798E-12	7.48205308490561E-13	-4.05277875432387E-13	3.7410265424528E-13	6.23504423742134E-13	-4.05277875432387E-13	3.11752211871067E-13	-5.61153981367921E-13	1.05995752036163E-12	1.43406017460691E-12	8.72906193238988E-13	1.02878229917452E-12	7.79380529677668E-13	6.23504423742134E-14	5.29978760180814E-13	1.21583362629716E-12
0.01966	-1.80816282885219E-12	-1.4028849534198E-12	-1.68346194410376E-12	9.35256635613201E-13	-6.85854866116347E-13	1.8705132712264E-13	6.85854866116347E-13	-3.11752211871067E-13	1.55876105935534E-13	-6.85854866116347E-13	9.97607077987414E-13	1.52758583816823E-12	7.48205308490561E-13	9.66431856800308E-13	5.92329202555027E-13	4.98803538993707E-13	4.98803538993707E-13	1.12230796273584E-12
0.01968	-1.71463716529087E-12	-1.34053451104559E-12	-1.18465840511005E-12	1.18465840511005E-12	-7.79380529677668E-13	1.55876105935534E-13	4.05277875432387E-13	-1.8705132712264E-13	-1.55876105935534E-13	-5.61153981367921E-13	8.41730972051881E-13	1.46523539579401E-12	6.85854866116347E-13	7.48205308490561E-13	1.8705132712264E-13	9.35256635613201E-13	2.49401769496854E-13	9.97607077987414E-13
0.0197	-1.46523539579401E-12	-8.41730972051881E-13	-6.23504423742134E-13	1.34053451104559E-12	-8.41730972051881E-13	2.49401769496854E-13	6.23504423742134E-14	0	-4.67628317806601E-13	-1.55876105935534E-13	7.17030087303454E-13	1.27818406867137E-12	9.97607077987414E-13	4.05277875432387E-13	-3.11752211871067E-13	1.21583362629716E-12	0	8.72906193238988E-13
0.01972	-1.09113274154873E-12	-4.05277875432387E-13	-1.8705132712264E-13	1.4028849534198E-12	-9.97607077987414E-13	2.8057699068396E-13	-2.49401769496854E-13	3.11752211871067E-13	-6.85854866116347E-13	2.8057699068396E-13	1.55876105935534E-13	7.48205308490561E-13	1.15348318392295E-12	9.35256635613201E-14	-7.79380529677668E-13	1.18465840511005E-12	-4.05277875432387E-13	6.54679644929241E-13
0.01974	-4.05277875432387E-13	-1.55876105935534E-13	2.8057699068396E-13	1.49641061698112E-12	-9.97607077987414E-13	1.8705132712264E-13	-3.11752211871067E-13	5.29978760180814E-13	-8.41730972051881E-13	5.61153981367921E-13	-3.42927433058174E-13	2.49401769496854E-13	7.79380529677668E-13	-4.05277875432387E-13	-1.09113274154873E-12	1.02878229917452E-12	-5.92329202555027E-13	4.67628317806601E-13
0.01976	3.11752211871067E-14	-6.23504423742134E-14	7.17030087303454E-13	1.71463716529087E-12	-9.35256635613201E-13	-6.23504423742134E-14	-2.8057699068396E-13	4.36453096619494E-13	-7.79380529677668E-13	6.85854866116347E-13	-5.92329202555027E-13	-4.05277875432387E-13	3.11752211871067E-13	-9.04081414426094E-13	-1.09113274154873E-12	7.17030087303454E-13	-4.98803538993707E-13	3.42927433058174E-13
0.01978	1.55876105935534E-13	3.11752211871067E-14	7.79380529677668E-13	1.8393380500393E-12	-7.17030087303454E-13	-5.92329202555027E-13	-6.23504423742134E-14	2.49401769496854E-13	-7.17030087303454E-13	6.54679644929241E-13	-3.42927433058174E-13	-7.79380529677668E-13	-1.24700884748427E-13	-1.09113274154873E-12	-9.66431856800308E-13	3.7410265424528E-13	-3.42927433058174E-13	3.11752211871067E-13
0.0198	1.24700884748427E-13	-6.23504423742134E-14	6.54679644929241E-13	1.99521415597483E-12	-2.8057699068396E-13	-8.10555750864774E-13	6.23504423742134E-14	-6.23504423742134E-14	-6.54679644929241E-13	7.79380529677668E-13	1.8705132712264E-13	-8.10555750864774E-13	-4.05277875432387E-13	-1.15348318392295E-12	-6.23504423742134E-13	-1.55876105935534E-13	-1.24700884748427E-13	2.8057699068396E-13
0.01982	-6.23504423742134E-14	0	2.49401769496854E-13	1.8393380500393E-12	1.8705132712264E-13	-8.41730972051881E-13	3.42927433058174E-13	-1.8705132712264E-13	-6.54679644929241E-13	9.97607077987414E-13	6.54679644929241E-13	-4.98803538993707E-13	-4.67628317806601E-13	-9.35256635613201E-13	-2.8057699068396E-13	-7.17030087303454E-13	0	2.49401769496854E-13
0.01984	-2.18226548309747E-13	3.11752211871067E-14	-3.11752211871067E-14	1.37170973223269E-12	6.23504423742134E-13	-6.85854866116347E-13	6.23504423742134E-13	-1.24700884748427E-13	-6.23504423742134E-13	1.27818406867137E-12	8.10555750864774E-13	3.11752211871067E-14	-3.7410265424528E-13	-6.85854866116347E-13	3.11752211871067E-14	-9.66431856800308E-13	-6.23504423742134E-14	9.35256635613201E-14
0.01986	-2.18226548309747E-13	2.8057699068396E-13	-9.35256635613201E-14	6.54679644929241E-13	1.05995752036163E-12	-3.42927433058174E-13	7.17030087303454E-13	1.8705132712264E-13	-2.49401769496854E-13	1.43406017460691E-12	7.17030087303454E-13	5.61153981367921E-13	3.11752211871067E-14	-4.67628317806601E-13	1.24700884748427E-13	-9.66431856800308E-13	9.35256635613201E-14	-2.18226548309747E-13
0.01988	-1.24700884748427E-13	7.79380529677668E-13	-1.24700884748427E-13	-9.35256635613201E-14	1.43406017460691E-12	-9.35256635613201E-14	8.41730972051881E-13	5.92329202555027E-13	2.49401769496854E-13	1.27818406867137E-12	2.18226548309747E-13	9.97607077987414E-13	2.8057699068396E-13	-5.92329202555027E-13	-2.18226548309747E-13	-4.98803538993707E-13	6.23504423742134E-14	-2.18226548309747E-13
0.0199	-1.8705132712264E-13	1.15348318392295E-12	-1.55876105935534E-13	-7.17030087303454E-13	1.80816282885219E-12	1.24700884748427E-13	1.02878229917452E-12	9.66431856800308E-13	7.79380529677668E-13	1.09113274154873E-12	-2.18226548309747E-13	1.09113274154873E-12	4.67628317806601E-13	-1.18465840511005E-12	-1.05995752036163E-12	0	9.35256635613201E-14	-1.55876105935534E-13
0.01992	-3.7410265424528E-13	1.02878229917452E-12	-2.8057699068396E-13	-1.34053451104559E-12	1.93286371360062E-12	2.49401769496854E-13	1.18465840511005E-12	1.21583362629716E-12	1.05995752036163E-12	7.48205308490561E-13	-7.48205308490561E-13	9.04081414426094E-13	6.54679644929241E-13	-1.96403893478772E-12	-1.8393380500393E-12	3.42927433058174E-13	9.35256635613201E-14	9.35256635613201E-14
0.01994	-6.54679644929241E-13	6.23504423742134E-13	-3.11752211871067E-13	-1.77698760766508E-12	1.74581238647798E-12	1.8705132712264E-13	1.15348318392295E-12	1.4028849534198E-12	1.02878229917452E-12	3.11752211871067E-14	-9.04081414426094E-13	5.61153981367921E-13	8.10555750864774E-13	-2.21344070428458E-12	-2.15109026191036E-12	5.61153981367921E-13	0	3.7410265424528E-13
0.01996	-9.35256635613201E-13	2.18226548309747E-13	-4.36453096619494E-13	-1.77698760766508E-12	1.49641061698112E-12	1.8705132712264E-13	1.15348318392295E-12	1.34053451104559E-12	1.02878229917452E-12	-5.29978760180814E-13	-8.41730972051881E-13	3.11752211871067E-13	8.41730972051881E-13	-1.80816282885219E-12	-2.21344070428458E-12	7.79380529677668E-13	-3.11752211871067E-14	2.8057699068396E-13
0.01998	-1.09113274154873E-12	-2.18226548309747E-13	-4.36453096619494E-13	-1.34053451104559E-12	1.27818406867137E-12	4.98803538993707E-13	1.02878229917452E-12	9.97607077987414E-13	8.41730972051881E-13	-9.66431856800308E-13	-4.98803538993707E-13	1.8705132712264E-13	5.61153981367921E-13	-1.12230796273584E-12	-1.96403893478772E-12	8.41730972051881E-13	-1.24700884748427E-13	3.11752211871067E-14
0.02	-1.05995752036163E-12	-4.05277875432387E-13	-4.36453096619494E-13	-8.72906193238988E-13	1.02878229917452E-12	8.72906193238988E-13	7.17030087303454E-13	5.29978760180814E-13	5.92329202555027E-13	-1.09113274154873E-12	-2.49401769496854E-13	1.24700884748427E-13	9.35256635613201E-14	-8.10555750864774E-13	-1.49641061698112E-12	6.85854866116347E-13	-2.49401769496854E-13	-3.11752211871067E-13
0.02002	-9.66431856800308E-13	-6.23504423742134E-13	-4.05277875432387E-13	-4.05277875432387E-13	8.10555750864774E-13	1.15348318392295E-12	3.11752211871067E-13	9.35256635613201E-14	2.18226548309747E-13	-7.79380529677668E-13	1.8705132712264E-13	6.23504423742134E-14	-2.49401769496854E-13	-4.98803538993707E-13	-6.85854866116347E-13	5.61153981367921E-13	-3.42927433058174E-13	-4.05277875432387E-13
0.02004	-5.92329202555027E-13	-8.41730972051881E-13	-3.7410265424528E-13	-9.35256635613201E-14	7.17030087303454E-13	1.02878229917452E-12	9.35256635613201E-14	-1.24700884748427E-13	-1.24700884748427E-13	-2.49401769496854E-13	6.23504423742134E-13	-2.49401769496854E-13	-4.98803538993707E-13	-6.23504423742134E-14	3.42927433058174E-13	3.11752211871067E-13	-4.05277875432387E-13	-4.36453096619494E-13
0.02006	-2.18226548309747E-13	-8.41730972051881E-13	-3.42927433058174E-13	9.35256635613201E-14	7.17030087303454E-13	8.10555750864774E-13	6.23504423742134E-14	-3.11752211871067E-13	-2.49401769496854E-13	4.05277875432387E-13	1.02878229917452E-12	-3.7410265424528E-13	-4.98803538993707E-13	2.18226548309747E-13	8.72906193238988E-13	-3.11752211871067E-14	-4.67628317806601E-13	-1.8705132712264E-13
0.02008	6.23504423742134E-14	-7.17030087303454E-13	-4.36453096619494E-13	1.8705132712264E-13	6.85854866116347E-13	4.05277875432387E-13	2.8057699068396E-13	-4.36453096619494E-13	-2.8057699068396E-13	7.79380529677668E-13	1.46523539579401E-12	-4.67628317806601E-13	-4.67628317806601E-13	3.7410265424528E-13	9.04081414426094E-13	-2.8057699068396E-13	-5.92329202555027E-13	-6.23504423742134E-14
0.0201	2.8057699068396E-13	-5.92329202555027E-13	-3.11752211871067E-13	1.24700884748427E-13	7.48205308490561E-13	-6.23504423742134E-14	4.98803538993707E-13	-5.29978760180814E-13	-2.18226548309747E-13	1.02878229917452E-12	1.74581238647798E-12	-4.36453096619494E-13	-4.36453096619494E-13	3.11752211871067E-13	7.17030087303454E-13	-5.29978760180814E-13	-4.36453096619494E-13	6.23504423742134E-14
0.02012	2.8057699068396E-13	-3.42927433058174E-13	-2.49401769496854E-13	0	6.85854866116347E-13	-3.42927433058174E-13	6.23504423742134E-13	-3.42927433058174E-13	-4.36453096619494E-13	1.09113274154873E-12	1.68346194410376E-12	-3.11752211871067E-13	-3.7410265424528E-13	4.36453096619494E-13	4.05277875432387E-13	-7.17030087303454E-13	-9.35256635613201E-14	1.8705132712264E-13
0.02014	2.18226548309747E-13	-2.49401769496854E-13	-6.23504423742134E-14	-1.8705132712264E-13	4.98803538993707E-13	-5.61153981367921E-13	8.10555750864774E-13	9.35256635613201E-14	-5.92329202555027E-13	9.35256635613201E-13	1.37170973223269E-12	3.11752211871067E-14	-3.11752211871067E-13	7.17030087303454E-13	4.05277875432387E-13	-1.05995752036163E-12	3.42927433058174E-13	4.05277875432387E-13
0.02016	2.8057699068396E-13	-2.18226548309747E-13	3.11752211871067E-14	-1.24700884748427E-13	4.05277875432387E-13	-7.48205308490561E-13	8.41730972051881E-13	8.41730972051881E-13	-6.23504423742134E-13	9.97607077987414E-13	8.41730972051881E-13	1.55876105935534E-13	-6.23504423742134E-13	9.97607077987414E-13	6.85854866116347E-13	-1.27818406867137E-12	5.61153981367921E-13	6.85854866116347E-13
0.02018	1.8705132712264E-13	-6.23504423742134E-14	6.23504423742134E-14	-1.8705132712264E-13	3.7410265424528E-13	-6.54679644929241E-13	7.79380529677668E-13	1.52758583816823E-12	-4.67628317806601E-13	1.09113274154873E-12	2.8057699068396E-13	2.8057699068396E-13	-1.15348318392295E-12	1.43406017460691E-12	9.66431856800308E-13	-1.30935928985848E-12	4.98803538993707E-13	9.66431856800308E-13
0.0202	1.8705132712264E-13	6.23504423742134E-14	-9.35256635613201E-14	-1.8705132712264E-13	5.92329202555027E-13	-6.23504423742134E-13	6.54679644929241E-13	1.93286371360062E-12	-2.49401769496854E-13	1.4028849534198E-12	-1.55876105935534E-13	2.49401769496854E-13	-1.46523539579401E-12	1.77698760766508E-12	9.97607077987414E-13	-1.27818406867137E-12	3.7410265424528E-13	1.30935928985848E-12
0.02022	2.49401769496854E-13	3.42927433058174E-13	-3.7410265424528E-13	-1.8705132712264E-13	7.79380529677668E-13	-4.05277875432387E-13	4.98803538993707E-13	1.8705132712264E-12	-1.55876105935534E-13	1.74581238647798E-12	-5.92329202555027E-13	9.35256635613201E-14	-1.71463716529087E-12	1.43406017460691E-12	8.10555750864774E-13	-9.97607077987414E-13	-6.23504423742134E-14	1.58993628054244E-12
0.02024	1.55876105935534E-13	4.36453096619494E-13	-5.92329202555027E-13	-6.23504423742134E-14	8.72906193238988E-13	2.49401769496854E-13	3.11752211871067E-13	1.65228672291666E-12	-9.35256635613201E-14	2.18226548309747E-12	-8.10555750864774E-13	1.24700884748427E-13	-1.71463716529087E-12	7.79380529677668E-13	7.48205308490561E-13	-5.92329202555027E-13	-5.61153981367921E-13	1.71463716529087E-12
0.02026	2.18226548309747E-13	4.36453096619494E-13	-5.61153981367921E-13	1.55876105935534E-13	8.10555750864774E-13	1.15348318392295E-12	1.24700884748427E-13	1.52758583816823E-12	1.24700884748427E-13	2.36931681022011E-12	-8.41730972051881E-13	3.7410265424528E-13	-1.27818406867137E-12	-6.23504423742134E-14	6.23504423742134E-13	3.11752211871067E-14	-6.54679644929241E-13	1.58993628054244E-12
0.02028	1.8705132712264E-13	6.23504423742134E-14	-1.55876105935534E-13	3.42927433058174E-13	5.29978760180814E-13	1.52758583816823E-12	9.35256635613201E-14	1.30935928985848E-12	4.36453096619494E-13	2.40049203140722E-12	-4.98803538993707E-13	5.61153981367921E-13	-4.05277875432387E-13	-9.04081414426094E-13	6.23504423742134E-13	7.79380529677668E-13	-2.8057699068396E-13	1.27818406867137E-12
0.0203	3.42927433058174E-13	-4.36453096619494E-13	3.11752211871067E-13	2.8057699068396E-13	2.18226548309747E-13	1.46523539579401E-12	3.11752211871067E-14	1.05995752036163E-12	6.85854866116347E-13	2.21344070428458E-12	-2.18226548309747E-13	5.61153981367921E-13	5.29978760180814E-13	-1.4028849534198E-12	5.61153981367921E-13	1.52758583816823E-12	1.55876105935534E-13	1.02878229917452E-12
0.02032	3.7410265424528E-13	-9.66431856800308E-13	6.85854866116347E-13	6.23504423742134E-14	-6.23504423742134E-14	1.21583362629716E-12	3.11752211871067E-14	6.85854866116347E-13	9.35256635613201E-13	1.65228672291666E-12	3.11752211871067E-14	3.42927433058174E-13	1.02878229917452E-12	-1.65228672291666E-12	4.36453096619494E-13	2.02638937716194E-12	4.36453096619494E-13	1.02878229917452E-12
0.02034	4.36453096619494E-13	-1.49641061698112E-12	8.10555750864774E-13	-2.18226548309747E-13	-9.35256635613201E-14	1.02878229917452E-12	6.23504423742134E-14	3.42927433058174E-13	9.35256635613201E-13	9.04081414426094E-13	9.35256635613201E-14	-1.24700884748427E-13	9.97607077987414E-13	-1.55876105935534E-12	3.42927433058174E-13	2.05756459834904E-12	6.54679644929241E-13	1.15348318392295E-12
0.02036	1.55876105935534E-13	-1.8393380500393E-12	8.10555750864774E-13	-7.48205308490561E-13	3.11752211871067E-14	6.85854866116347E-13	1.24700884748427E-13	9.35256635613201E-14	7.17030087303454E-13	1.55876105935534E-13	2.8057699068396E-13	-5.61153981367921E-13	6.23504423742134E-13	-9.97607077987414E-13	3.7410265424528E-13	1.77698760766508E-12	5.92329202555027E-13	1.27818406867137E-12
0.02038	-3.11752211871067E-14	-2.08873981953615E-12	8.72906193238988E-13	-1.21583362629716E-12	2.18226548309747E-13	3.11752211871067E-13	1.55876105935534E-13	-2.49401769496854E-13	1.55876105935534E-13	-2.49401769496854E-13	4.05277875432387E-13	-9.97607077987414E-13	2.8057699068396E-13	-7.48205308490561E-13	3.7410265424528E-13	1.49641061698112E-12	2.8057699068396E-13	1.30935928985848E-12
0.0204	-1.8705132712264E-13	-2.15109026191036E-12	9.97607077987414E-13	-1.46523539579401E-12	3.42927433058174E-13	-9.35256635613201E-14	9.35256635613201E-14	-4.98803538993707E-13	-2.18226548309747E-13	-4.67628317806601E-13	3.7410265424528E-13	-1.30935928985848E-12	-9.35256635613201E-14	-7.17030087303454E-13	3.7410265424528E-13	1.30935928985848E-12	-9.35256635613201E-14	1.15348318392295E-12
0.02042	-4.36453096619494E-13	-1.71463716529087E-12	1.02878229917452E-12	-1.37170973223269E-12	3.42927433058174E-13	-2.8057699068396E-13	-6.23504423742134E-14	-9.66431856800308E-13	-4.98803538993707E-13	-5.29978760180814E-13	1.8705132712264E-13	-1.27818406867137E-12	3.11752211871067E-14	-6.54679644929241E-13	2.8057699068396E-13	1.27818406867137E-12	-4.67628317806601E-13	9.04081414426094E-13
0.02044	-5.61153981367921E-13	-9.04081414426094E-13	7.79380529677668E-13	-1.18465840511005E-12	2.49401769496854E-13	-4.05277875432387E-13	-2.49401769496854E-13	-1.4028849534198E-12	-7.48205308490561E-13	-6.54679644929241E-13	-3.11752211871067E-14	-9.35256635613201E-13	9.35256635613201E-14	-5.92329202555027E-13	2.49401769496854E-13	1.18465840511005E-12	-7.79380529677668E-13	7.79380529677668E-13
0.02046	-7.17030087303454E-13	-1.24700884748427E-13	4.05277875432387E-13	-9.97607077987414E-13	-9.35256635613201E-14	-3.42927433058174E-13	-4.36453096619494E-13	-1.65228672291666E-12	-8.41730972051881E-13	-6.54679644929241E-13	-2.49401769496854E-13	-2.8057699068396E-13	0	-2.8057699068396E-13	6.23504423742134E-14	9.04081414426094E-13	-9.97607077987414E-13	4.05277875432387E-13
0.02048	-9.35256635613201E-13	3.11752211871067E-13	3.11752211871067E-14	-7.79380529677668E-13	-4.05277875432387E-13	-2.49401769496854E-13	-7.17030087303454E-13	-1.49641061698112E-12	-1.05995752036163E-12	-5.92329202555027E-13	-3.42927433058174E-13	3.7410265424528E-13	-1.24700884748427E-13	9.35256635613201E-14	-1.24700884748427E-13	8.10555750864774E-13	-1.09113274154873E-12	0
0.0205	-9.66431856800308E-13	5.29978760180814E-13	-1.24700884748427E-13	-5.29978760180814E-13	-7.17030087303454E-13	-4.05277875432387E-13	-8.10555750864774E-13	-9.35256635613201E-13	-9.97607077987414E-13	-3.7410265424528E-13	-4.05277875432387E-13	1.09113274154873E-12	6.23504423742134E-14	5.61153981367921E-13	-1.8705132712264E-13	7.17030087303454E-13	-8.10555750864774E-13	-3.7410265424528E-13
0.02052	-1.12230796273584E-12	9.66431856800308E-13	-1.24700884748427E-13	-1.8705132712264E-13	-8.41730972051881E-13	-4.98803538993707E-13	-8.10555750864774E-13	-1.8705132712264E-13	-7.79380529677668E-13	-2.49401769496854E-13	-3.7410265424528E-13	1.49641061698112E-12	2.49401769496854E-13	8.10555750864774E-13	-1.8705132712264E-13	5.61153981367921E-13	-3.7410265424528E-13	-6.85854866116347E-13
0.02054	-1.24700884748427E-12	1.34053451104559E-12	-6.23504423742134E-14	2.8057699068396E-13	-7.17030087303454E-13	-3.7410265424528E-13	-7.17030087303454E-13	5.29978760180814E-13	-1.55876105935534E-13	-2.8057699068396E-13	-2.8057699068396E-13	1.74581238647798E-12	5.92329202555027E-13	9.35256635613201E-13	9.35256635613201E-14	1.55876105935534E-13	2.8057699068396E-13	-6.54679644929241E-13
0.02056	-1.34053451104559E-12	1.52758583816823E-12	0	5.29978760180814E-13	-4.36453096619494E-13	-2.8057699068396E-13	-6.23504423742134E-13	9.97607077987414E-13	7.17030087303454E-13	-4.67628317806601E-13	0	1.8393380500393E-12	7.17030087303454E-13	8.72906193238988E-13	3.11752211871067E-13	-3.42927433058174E-13	7.48205308490561E-13	-4.36453096619494E-13
0.02058	-1.37170973223269E-12	1.62111150172955E-12	9.35256635613201E-14	4.36453096619494E-13	6.23504423742134E-14	-9.35256635613201E-14	-6.23504423742134E-13	1.24700884748427E-12	1.43406017460691E-12	-4.98803538993707E-13	-6.23504423742134E-14	1.43406017460691E-12	6.23504423742134E-13	9.97607077987414E-13	4.05277875432387E-13	-6.23504423742134E-13	9.35256635613201E-13	-3.11752211871067E-13
0.0206	-1.24700884748427E-12	1.71463716529087E-12	1.8705132712264E-13	2.8057699068396E-13	4.05277875432387E-13	9.35256635613201E-14	-4.05277875432387E-13	1.46523539579401E-12	1.71463716529087E-12	-4.67628317806601E-13	-1.55876105935534E-13	7.48205308490561E-13	4.36453096619494E-13	1.12230796273584E-12	3.7410265424528E-13	-7.17030087303454E-13	9.04081414426094E-13	-3.7410265424528E-13
0.02062	-1.05995752036163E-12	1.68346194410376E-12	3.7410265424528E-13	1.55876105935534E-13	8.41730972051881E-13	6.23504423742134E-14	-1.55876105935534E-13	1.62111150172955E-12	1.65228672291666E-12	-1.55876105935534E-13	-4.05277875432387E-13	0	2.8057699068396E-13	1.21583362629716E-12	1.8705132712264E-13	-6.54679644929241E-13	8.41730972051881E-13	-2.8057699068396E-13
0.02064	-8.10555750864774E-13	1.37170973223269E-12	9.97607077987414E-13	3.11752211871067E-14	1.15348318392295E-12	6.23504423742134E-14	-9.35256635613201E-14	1.8393380500393E-12	1.27818406867137E-12	2.8057699068396E-13	-4.67628317806601E-13	-7.48205308490561E-13	9.35256635613201E-14	1.21583362629716E-12	-3.7410265424528E-13	-6.85854866116347E-13	6.23504423742134E-13	-6.23504423742134E-14
0.02066	-4.05277875432387E-13	6.54679644929241E-13	1.4028849534198E-12	-9.35256635613201E-14	1.30935928985848E-12	9.35256635613201E-14	0	1.8393380500393E-12	9.97607077987414E-13	6.54679644929241E-13	-1.55876105935534E-13	-1.43406017460691E-12	6.23504423742134E-14	8.41730972051881E-13	-9.35256635613201E-13	-7.79380529677668E-13	2.49401769496854E-13	3.11752211871067E-13
0.02068	-9.35256635613201E-14	-3.11752211871067E-14	1.71463716529087E-12	-2.18226548309747E-13	1.58993628054244E-12	3.11752211871067E-13	-2.49401769496854E-13	1.74581238647798E-12	5.92329202555027E-13	9.97607077987414E-13	1.8705132712264E-13	-1.93286371360062E-12	3.11752211871067E-14	3.7410265424528E-13	-9.97607077987414E-13	-6.85854866116347E-13	-9.35256635613201E-14	7.79380529677668E-13
0.0207	2.49401769496854E-13	-5.61153981367921E-13	1.77698760766508E-12	-3.11752211871067E-13	1.68346194410376E-12	7.17030087303454E-13	-5.29978760180814E-13	1.46523539579401E-12	1.24700884748427E-13	1.15348318392295E-12	6.54679644929241E-13	-2.15109026191036E-12	1.8705132712264E-13	-1.24700884748427E-13	-7.48205308490561E-13	-2.8057699068396E-13	-4.36453096619494E-13	1.18465840511005E-12
0.02072	4.36453096619494E-13	-7.48205308490561E-13	1.77698760766508E-12	-3.11752211871067E-13	1.8393380500393E-12	1.15348318392295E-12	-7.79380529677668E-13	9.35256635613201E-13	-4.36453096619494E-13	1.49641061698112E-12	1.12230796273584E-12	-1.99521415597483E-12	4.98803538993707E-13	-3.11752211871067E-13	-4.05277875432387E-13	4.36453096619494E-13	-7.48205308490561E-13	1.24700884748427E-12
0.02074	6.54679644929241E-13	-8.10555750864774E-13	1.65228672291666E-12	-3.7410265424528E-13	1.99521415597483E-12	1.30935928985848E-12	-4.98803538993707E-13	4.67628317806601E-13	-7.48205308490561E-13	1.8705132712264E-12	1.49641061698112E-12	-1.52758583816823E-12	8.41730972051881E-13	-2.8057699068396E-13	-4.05277875432387E-13	1.30935928985848E-12	-8.41730972051881E-13	1.02878229917452E-12
0.02076	7.79380529677668E-13	-7.79380529677668E-13	1.46523539579401E-12	-3.42927433058174E-13	2.3069663678459E-12	1.05995752036163E-12	-9.35256635613201E-14	0	-7.17030087303454E-13	2.15109026191036E-12	1.90168849241351E-12	-7.48205308490561E-13	1.05995752036163E-12	-1.55876105935534E-13	-3.42927433058174E-13	2.18226548309747E-12	-8.41730972051881E-13	8.41730972051881E-13
0.02078	7.79380529677668E-13	-7.48205308490561E-13	1.34053451104559E-12	-2.8057699068396E-13	2.55636813734275E-12	6.54679644929241E-13	3.42927433058174E-13	-1.55876105935534E-13	-4.98803538993707E-13	2.21344070428458E-12	2.15109026191036E-12	-6.23504423742134E-14	9.66431856800308E-13	-2.8057699068396E-13	-2.49401769496854E-13	2.64989380090407E-12	-5.92329202555027E-13	7.48205308490561E-13
0.0208	7.17030087303454E-13	-8.10555750864774E-13	1.12230796273584E-12	-1.24700884748427E-13	2.68106902209118E-12	2.8057699068396E-13	5.61153981367921E-13	-1.55876105935534E-13	-3.11752211871067E-13	2.15109026191036E-12	2.11991504072326E-12	5.92329202555027E-13	7.17030087303454E-13	-4.36453096619494E-13	-9.35256635613201E-14	2.61871857971696E-12	-1.24700884748427E-13	6.85854866116347E-13
0.02082	5.29978760180814E-13	-6.54679644929241E-13	9.97607077987414E-13	1.24700884748427E-13	2.64989380090407E-12	1.8705132712264E-13	6.54679644929241E-13	-1.24700884748427E-13	-4.05277875432387E-13	1.99521415597483E-12	2.11991504072326E-12	8.72906193238988E-13	6.23504423742134E-13	-4.98803538993707E-13	6.23504423742134E-14	2.24461592547168E-12	4.05277875432387E-13	5.29978760180814E-13
0.02084	1.55876105935534E-13	-1.24700884748427E-13	8.72906193238988E-13	4.36453096619494E-13	2.36931681022011E-12	4.98803538993707E-13	4.67628317806601E-13	-6.23504423742134E-14	-4.98803538993707E-13	1.77698760766508E-12	2.08873981953615E-12	9.04081414426094E-13	4.36453096619494E-13	-2.8057699068396E-13	4.05277875432387E-13	1.55876105935534E-12	9.35256635613201E-13	2.8057699068396E-13
0.02086	-4.05277875432387E-13	3.11752211871067E-13	7.48205308490561E-13	7.48205308490561E-13	1.77698760766508E-12	7.17030087303454E-13	1.55876105935534E-13	-1.24700884748427E-13	-4.98803538993707E-13	1.62111150172955E-12	1.8705132712264E-12	8.72906193238988E-13	1.8705132712264E-13	-2.8057699068396E-13	4.98803538993707E-13	6.23504423742134E-13	1.24700884748427E-12	-9.35256635613201E-14
0.02088	-7.79380529677668E-13	5.29978760180814E-13	5.92329202555027E-13	9.04081414426094E-13	8.72906193238988E-13	9.04081414426094E-13	-9.35256635613201E-14	3.11752211871067E-14	-6.23504423742134E-13	1.4028849534198E-12	1.37170973223269E-12	5.92329202555027E-13	-1.24700884748427E-13	-2.49401769496854E-13	8.41730972051881E-13	-3.11752211871067E-13	1.27818406867137E-12	-3.7410265424528E-13
0.0209	-7.79380529677668E-13	5.92329202555027E-13	3.11752211871067E-13	9.04081414426094E-13	-2.49401769496854E-13	9.04081414426094E-13	-2.18226548309747E-13	5.61153981367921E-13	-4.98803538993707E-13	1.02878229917452E-12	5.92329202555027E-13	1.55876105935534E-13	-3.42927433058174E-13	0	1.30935928985848E-12	-1.05995752036163E-12	1.12230796273584E-12	-5.92329202555027E-13
0.02092	-3.42927433058174E-13	5.61153981367921E-13	1.55876105935534E-13	8.41730972051881E-13	-1.09113274154873E-12	6.23504423742134E-13	-2.8057699068396E-13	1.27818406867137E-12	-1.8705132712264E-13	5.61153981367921E-13	-1.8705132712264E-13	-2.18226548309747E-13	-1.05995752036163E-12	2.8057699068396E-13	1.55876105935534E-12	-1.27818406867137E-12	9.97607077987414E-13	-5.29978760180814E-13
0.02094	1.55876105935534E-13	2.8057699068396E-13	9.35256635613201E-14	7.48205308490561E-13	-1.58993628054244E-12	1.24700884748427E-13	-1.55876105935534E-13	1.96403893478772E-12	1.55876105935534E-13	0	-6.85854866116347E-13	-5.61153981367921E-13	-1.77698760766508E-12	5.29978760180814E-13	1.43406017460691E-12	-1.24700884748427E-12	8.10555750864774E-13	-2.49401769496854E-13
0.02096	4.67628317806601E-13	-9.35256635613201E-14	1.55876105935534E-13	5.29978760180814E-13	-1.62111150172955E-12	-2.49401769496854E-13	1.24700884748427E-13	2.46284247378143E-12	3.7410265424528E-13	-3.42927433058174E-13	-5.92329202555027E-13	-8.10555750864774E-13	-1.8393380500393E-12	5.61153981367921E-13	9.97607077987414E-13	-1.02878229917452E-12	5.92329202555027E-13	-6.23504423742134E-14
0.02098	4.67628317806601E-13	-2.18226548309747E-13	3.11752211871067E-13	2.49401769496854E-13	-1.30935928985848E-12	-1.8705132712264E-13	4.98803538993707E-13	2.64989380090407E-12	3.7410265424528E-13	-3.7410265424528E-13	-3.42927433058174E-13	-9.35256635613201E-13	-1.37170973223269E-12	3.7410265424528E-13	3.42927433058174E-13	-7.79380529677668E-13	4.67628317806601E-13	1.8705132712264E-13
0.021	3.11752211871067E-13	-2.18226548309747E-13	2.49401769496854E-13	1.24700884748427E-13	-8.41730972051881E-13	2.18226548309747E-13	9.04081414426094E-13	2.40049203140722E-12	4.05277875432387E-13	-3.11752211871067E-14	-6.23504423742134E-14	-7.17030087303454E-13	-8.10555750864774E-13	1.8705132712264E-13	-3.11752211871067E-13	-4.05277875432387E-13	3.42927433058174E-13	1.24700884748427E-13
0.02102	2.8057699068396E-13	0	4.05277875432387E-13	0	-1.8705132712264E-13	-6.23504423742134E-14	1.18465840511005E-12	1.93286371360062E-12	6.23504423742134E-13	2.8057699068396E-13	1.8705132712264E-13	-1.24700884748427E-13	-4.05277875432387E-13	3.11752211871067E-14	-7.17030087303454E-13	0	4.05277875432387E-13	9.35256635613201E-14
0.02104	2.8057699068396E-13	1.55876105935534E-13	5.29978760180814E-13	-1.8705132712264E-13	2.8057699068396E-13	-4.67628317806601E-13	1.24700884748427E-12	1.27818406867137E-12	9.35256635613201E-13	3.42927433058174E-13	4.05277875432387E-13	3.7410265424528E-13	0	-1.24700884748427E-13	-7.48205308490561E-13	3.7410265424528E-13	3.7410265424528E-13	-6.23504423742134E-14
0.02106	3.7410265424528E-13	2.49401769496854E-13	5.92329202555027E-13	-3.7410265424528E-13	4.36453096619494E-13	-3.42927433058174E-13	1.24700884748427E-12	8.41730972051881E-13	1.43406017460691E-12	1.55876105935534E-13	5.61153981367921E-13	7.48205308490561E-13	4.98803538993707E-13	-2.8057699068396E-13	-8.10555750864774E-13	6.23504423742134E-13	2.8057699068396E-13	-2.18226548309747E-13
0.02108	3.7410265424528E-13	3.11752211871067E-14	2.8057699068396E-13	-4.98803538993707E-13	4.05277875432387E-13	1.24700884748427E-13	1.09113274154873E-12	6.23504423742134E-13	1.55876105935534E-12	-1.24700884748427E-13	6.23504423742134E-13	9.35256635613201E-13	7.48205308490561E-13	-2.18226548309747E-13	-7.79380529677668E-13	8.72906193238988E-13	1.24700884748427E-13	-2.8057699068396E-13
0.0211	5.61153981367921E-13	-9.35256635613201E-14	-2.8057699068396E-13	-4.36453096619494E-13	3.7410265424528E-13	4.98803538993707E-13	9.97607077987414E-13	4.98803538993707E-13	1.34053451104559E-12	-3.42927433058174E-13	7.79380529677668E-13	1.18465840511005E-12	6.54679644929241E-13	-2.18226548309747E-13	-6.85854866116347E-13	1.12230796273584E-12	-1.24700884748427E-13	-3.11752211871067E-13
0.02112	5.61153981367921E-13	-3.11752211871067E-13	-1.02878229917452E-12	-3.11752211871067E-13	3.11752211871067E-13	4.36453096619494E-13	9.35256635613201E-13	4.98803538993707E-13	1.09113274154873E-12	-3.11752211871067E-13	6.54679644929241E-13	1.24700884748427E-12	1.8705132712264E-13	-1.55876105935534E-13	-4.98803538993707E-13	1.09113274154873E-12	-2.49401769496854E-13	-2.18226548309747E-13
0.02114	4.98803538993707E-13	-3.42927433058174E-13	-1.46523539579401E-12	-1.24700884748427E-13	3.42927433058174E-13	3.42927433058174E-13	8.72906193238988E-13	4.67628317806601E-13	1.02878229917452E-12	-2.18226548309747E-13	4.67628317806601E-13	1.21583362629716E-12	-1.8705132712264E-13	-1.8705132712264E-13	-1.8705132712264E-13	8.10555750864774E-13	-2.49401769496854E-13	-2.18226548309747E-13
0.02116	1.8705132712264E-13	-3.42927433058174E-13	-1.74581238647798E-12	-3.11752211871067E-14	4.98803538993707E-13	4.36453096619494E-13	9.04081414426094E-13	2.8057699068396E-13	1.05995752036163E-12	1.24700884748427E-13	2.8057699068396E-13	9.04081414426094E-13	-1.8705132712264E-13	-2.49401769496854E-13	-1.24700884748427E-13	4.36453096619494E-13	-3.11752211871067E-14	-1.24700884748427E-13
0.02118	-4.05277875432387E-13	-9.35256635613201E-14	-1.74581238647798E-12	1.24700884748427E-13	5.92329202555027E-13	5.29978760180814E-13	8.41730972051881E-13	-6.23504423742134E-14	1.27818406867137E-12	5.29978760180814E-13	1.24700884748427E-13	4.36453096619494E-13	1.8705132712264E-13	-1.55876105935534E-13	-1.24700884748427E-13	4.98803538993707E-13	3.7410265424528E-13	-9.35256635613201E-14
0.0212	-7.48205308490561E-13	-6.23504423742134E-14	-1.62111150172955E-12	2.18226548309747E-13	7.17030087303454E-13	5.61153981367921E-13	6.54679644929241E-13	-4.36453096619494E-13	1.24700884748427E-12	9.04081414426094E-13	-6.23504423742134E-14	1.24700884748427E-13	6.23504423742134E-13	1.24700884748427E-13	-1.8705132712264E-13	5.92329202555027E-13	8.41730972051881E-13	-6.23504423742134E-14
0.02122	-8.72906193238988E-13	-6.23504423742134E-14	-1.49641061698112E-12	1.55876105935534E-13	5.92329202555027E-13	6.23504423742134E-13	3.11752211871067E-13	-7.17030087303454E-13	1.09113274154873E-12	1.27818406867137E-12	-3.11752211871067E-13	-6.23504423742134E-14	7.48205308490561E-13	2.8057699068396E-13	-1.55876105935534E-13	6.85854866116347E-13	1.4028849534198E-12	1.24700884748427E-13
0.02124	-9.35256635613201E-13	-1.55876105935534E-13	-1.27818406867137E-12	1.8705132712264E-13	5.61153981367921E-13	6.23504423742134E-13	-1.8705132712264E-13	-6.23504423742134E-13	8.41730972051881E-13	1.43406017460691E-12	-6.85854866116347E-13	-3.11752211871067E-14	6.23504423742134E-13	6.54679644929241E-13	6.23504423742134E-14	4.36453096619494E-13	1.99521415597483E-12	2.18226548309747E-13
0.02126	-6.85854866116347E-13	-1.8705132712264E-13	-9.66431856800308E-13	9.35256635613201E-14	4.67628317806601E-13	7.79380529677668E-13	-6.54679644929241E-13	-1.55876105935534E-13	7.48205308490561E-13	1.21583362629716E-12	-9.04081414426094E-13	2.18226548309747E-13	4.36453096619494E-13	1.02878229917452E-12	3.42927433058174E-13	-6.23504423742134E-14	2.08873981953615E-12	9.35256635613201E-14
0.02128	-3.42927433058174E-13	-2.49401769496854E-13	-5.61153981367921E-13	6.23504423742134E-14	4.98803538993707E-13	9.97607077987414E-13	-8.72906193238988E-13	4.05277875432387E-13	8.72906193238988E-13	6.85854866116347E-13	-9.66431856800308E-13	4.36453096619494E-13	1.24700884748427E-13	1.30935928985848E-12	6.54679644929241E-13	-6.23504423742134E-13	1.93286371360062E-12	-9.35256635613201E-14
0.0213	-3.11752211871067E-14	-1.8705132712264E-13	-1.8705132712264E-13	9.35256635613201E-14	4.98803538993707E-13	1.09113274154873E-12	-9.04081414426094E-13	8.72906193238988E-13	1.18465840511005E-12	1.55876105935534E-13	-9.66431856800308E-13	6.23504423742134E-13	2.18226548309747E-13	1.43406017460691E-12	6.85854866116347E-13	-1.05995752036163E-12	1.58993628054244E-12	-3.7410265424528E-13
0.02132	1.24700884748427E-13	9.35256635613201E-14	9.35256635613201E-14	1.24700884748427E-13	5.92329202555027E-13	1.15348318392295E-12	-7.48205308490561E-13	1.09113274154873E-12	1.49641061698112E-12	-2.18226548309747E-13	-9.04081414426094E-13	6.23504423742134E-13	2.18226548309747E-13	1.49641061698112E-12	4.98803538993707E-13	-1.15348318392295E-12	1.15348318392295E-12	-6.85854866116347E-13
0.02134	6.23504423742134E-14	4.98803538993707E-13	4.05277875432387E-13	6.23504423742134E-14	5.92329202555027E-13	1.15348318392295E-12	-6.54679644929241E-13	9.97607077987414E-13	1.68346194410376E-12	-4.98803538993707E-13	-7.79380529677668E-13	5.92329202555027E-13	2.8057699068396E-13	1.49641061698112E-12	3.11752211871067E-14	-1.27818406867137E-12	6.23504423742134E-13	-1.02878229917452E-12
0.02136	-2.8057699068396E-13	7.48205308490561E-13	6.85854866116347E-13	0	4.98803538993707E-13	1.15348318392295E-12	-4.36453096619494E-13	8.41730972051881E-13	1.8393380500393E-12	-7.79380529677668E-13	-6.54679644929241E-13	5.29978760180814E-13	2.8057699068396E-13	1.46523539579401E-12	-5.61153981367921E-13	-1.15348318392295E-12	2.8057699068396E-13	-1.27818406867137E-12
0.02138	-7.17030087303454E-13	8.41730972051881E-13	1.12230796273584E-12	0	4.05277875432387E-13	1.02878229917452E-12	-1.55876105935534E-13	5.61153981367921E-13	1.58993628054244E-12	-6.54679644929241E-13	-3.11752211871067E-13	4.05277875432387E-13	2.49401769496854E-13	1.34053451104559E-12	-1.15348318392295E-12	-1.05995752036163E-12	-3.11752211871067E-14	-1.27818406867137E-12
0.0214	-1.12230796273584E-12	7.17030087303454E-13	1.52758583816823E-12	1.55876105935534E-13	4.05277875432387E-13	9.04081414426094E-13	1.8705132712264E-13	6.23504423742134E-14	1.09113274154873E-12	-4.98803538993707E-13	-1.55876105935534E-13	2.8057699068396E-13	3.11752211871067E-13	1.05995752036163E-12	-1.68346194410376E-12	-9.04081414426094E-13	0	-1.02878229917452E-12
0.02142	-1.27818406867137E-12	4.98803538993707E-13	1.68346194410376E-12	3.11752211871067E-13	3.42927433058174E-13	7.79380529677668E-13	3.7410265424528E-13	-5.92329202555027E-13	5.29978760180814E-13	-2.18226548309747E-13	3.11752211871067E-14	3.11752211871067E-13	2.18226548309747E-13	6.23504423742134E-13	-1.55876105935534E-12	-6.85854866116347E-13	1.8705132712264E-13	-5.92329202555027E-13
0.02144	-1.4028849534198E-12	3.7410265424528E-13	1.55876105935534E-12	6.54679644929241E-13	4.98803538993707E-13	6.54679644929241E-13	4.98803538993707E-13	-1.24700884748427E-12	6.23504423742134E-14	2.18226548309747E-13	2.8057699068396E-13	3.42927433058174E-13	2.49401769496854E-13	6.23504423742134E-14	-1.27818406867137E-12	-3.7410265424528E-13	3.7410265424528E-13	-6.23504423742134E-14
0.02146	-1.49641061698112E-12	4.36453096619494E-13	1.24700884748427E-12	9.97607077987414E-13	8.41730972051881E-13	6.23504423742134E-13	5.61153981367921E-13	-1.62111150172955E-12	1.24700884748427E-13	6.85854866116347E-13	3.7410265424528E-13	4.98803538993707E-13	2.8057699068396E-13	-4.98803538993707E-13	-9.66431856800308E-13	0	7.17030087303454E-13	2.8057699068396E-13
0.02148	-1.46523539579401E-12	5.29978760180814E-13	7.79380529677668E-13	1.34053451104559E-12	1.15348318392295E-12	6.54679644929241E-13	6.85854866116347E-13	-1.58993628054244E-12	3.42927433058174E-13	1.02878229917452E-12	3.7410265424528E-13	6.23504423742134E-13	2.8057699068396E-13	-8.72906193238988E-13	-7.79380529677668E-13	4.98803538993707E-13	5.92329202555027E-13	1.55876105935534E-13
0.0215	-1.24700884748427E-12	6.54679644929241E-13	3.7410265424528E-13	1.55876105935534E-12	1.46523539579401E-12	3.7410265424528E-13	1.09113274154873E-12	-1.30935928985848E-12	4.67628317806601E-13	1.15348318392295E-12	3.11752211871067E-13	6.23504423742134E-13	4.05277875432387E-13	-8.41730972051881E-13	-3.7410265424528E-13	9.66431856800308E-13	3.42927433058174E-13	-3.11752211871067E-14
0.02152	-1.05995752036163E-12	6.54679644929241E-13	0	1.93286371360062E-12	1.58993628054244E-12	0	1.24700884748427E-12	-1.02878229917452E-12	3.11752211871067E-13	1.09113274154873E-12	1.55876105935534E-13	5.92329202555027E-13	4.67628317806601E-13	-5.92329202555027E-13	6.23504423742134E-14	1.4028849534198E-12	3.11752211871067E-14	-1.24700884748427E-13
0.02154	-7.48205308490561E-13	5.92329202555027E-13	-1.8705132712264E-13	2.05756459834904E-12	1.58993628054244E-12	-3.7410265424528E-13	1.12230796273584E-12	-9.04081414426094E-13	6.23504423742134E-14	8.72906193238988E-13	1.55876105935534E-13	2.8057699068396E-13	5.92329202555027E-13	-1.8705132712264E-13	2.49401769496854E-13	1.77698760766508E-12	-3.11752211871067E-13	1.8705132712264E-13
0.02156	-3.42927433058174E-13	3.11752211871067E-13	-2.18226548309747E-13	2.08873981953615E-12	1.43406017460691E-12	-6.85854866116347E-13	7.17030087303454E-13	-6.85854866116347E-13	-2.18226548309747E-13	6.85854866116347E-13	6.23504423742134E-14	-1.24700884748427E-13	5.29978760180814E-13	-1.55876105935534E-13	1.24700884748427E-13	2.05756459834904E-12	-4.67628317806601E-13	3.7410265424528E-13
0.02158	0	0	-9.35256635613201E-14	1.80816282885219E-12	1.27818406867137E-12	-8.10555750864774E-13	4.36453096619494E-13	-5.61153981367921E-13	-4.67628317806601E-13	5.92329202555027E-13	6.23504423742134E-14	-4.67628317806601E-13	5.92329202555027E-13	-6.23504423742134E-14	-3.11752211871067E-14	2.24461592547168E-12	-5.29978760180814E-13	4.67628317806601E-13
0.0216	4.05277875432387E-13	-2.8057699068396E-13	1.55876105935534E-13	1.4028849534198E-12	9.97607077987414E-13	-6.54679644929241E-13	1.8705132712264E-13	-6.23504423742134E-13	-4.05277875432387E-13	6.23504423742134E-13	-3.11752211871067E-14	-6.23504423742134E-13	4.98803538993707E-13	0	2.18226548309747E-13	2.08873981953615E-12	-2.49401769496854E-13	3.11752211871067E-13
0.02162	6.54679644929241E-13	-2.49401769496854E-13	4.67628317806601E-13	8.41730972051881E-13	9.04081414426094E-13	-2.49401769496854E-13	9.35256635613201E-14	-9.97607077987414E-13	-2.8057699068396E-13	7.17030087303454E-13	-2.18226548309747E-13	-3.7410265424528E-13	2.8057699068396E-13	1.8705132712264E-13	7.48205308490561E-13	1.68346194410376E-12	2.49401769496854E-13	-6.23504423742134E-14
0.02164	6.23504423742134E-13	-2.18226548309747E-13	5.61153981367921E-13	3.11752211871067E-13	8.41730972051881E-13	1.24700884748427E-13	1.24700884748427E-13	-1.65228672291666E-12	6.23504423742134E-14	7.79380529677668E-13	-3.7410265424528E-13	-1.8705132712264E-13	-1.24700884748427E-13	3.7410265424528E-13	8.72906193238988E-13	9.35256635613201E-13	7.48205308490561E-13	-4.98803538993707E-13
0.02166	4.36453096619494E-13	-6.23504423742134E-14	5.29978760180814E-13	0	8.72906193238988E-13	6.23504423742134E-14	4.05277875432387E-13	-2.24461592547168E-12	3.11752211871067E-13	5.92329202555027E-13	-5.92329202555027E-13	-1.24700884748427E-13	-8.10555750864774E-13	4.67628317806601E-13	1.18465840511005E-12	-2.49401769496854E-13	1.09113274154873E-12	-7.48205308490561E-13
0.02168	2.8057699068396E-13	3.11752211871067E-14	5.29978760180814E-13	2.49401769496854E-13	6.54679644929241E-13	0	7.17030087303454E-13	-2.49401769496854E-12	4.98803538993707E-13	3.42927433058174E-13	-6.23504423742134E-13	-4.36453096619494E-13	-1.65228672291666E-12	4.98803538993707E-13	1.21583362629716E-12	-1.46523539579401E-12	1.24700884748427E-12	-7.79380529677668E-13
0.0217	2.8057699068396E-13	6.23504423742134E-14	4.98803538993707E-13	4.36453096619494E-13	3.11752211871067E-13	2.49401769496854E-13	1.02878229917452E-12	-2.21344070428458E-12	6.54679644929241E-13	3.11752211871067E-13	-6.85854866116347E-13	-7.48205308490561E-13	-2.11991504072326E-12	2.8057699068396E-13	9.97607077987414E-13	-1.8705132712264E-12	1.18465840511005E-12	-5.61153981367921E-13
0.02172	3.11752211871067E-13	-1.8705132712264E-13	4.98803538993707E-13	5.92329202555027E-13	1.55876105935534E-13	6.54679644929241E-13	1.18465840511005E-12	-1.71463716529087E-12	8.72906193238988E-13	1.8705132712264E-13	-4.36453096619494E-13	-1.05995752036163E-12	-1.80816282885219E-12	-9.35256635613201E-14	5.29978760180814E-13	-1.37170973223269E-12	7.79380529677668E-13	-1.55876105935534E-13
0.02174	2.8057699068396E-13	-4.98803538993707E-13	6.23504423742134E-13	3.7410265424528E-13	2.18226548309747E-13	8.72906193238988E-13	1.18465840511005E-12	-1.12230796273584E-12	9.04081414426094E-13	1.55876105935534E-13	-1.24700884748427E-13	-9.97607077987414E-13	-9.97607077987414E-13	-6.23504423742134E-13	2.49401769496854E-13	-5.61153981367921E-13	2.8057699068396E-13	3.11752211871067E-14
0.02176	2.8057699068396E-13	-8.10555750864774E-13	5.61153981367921E-13	1.8705132712264E-13	4.05277875432387E-13	6.54679644929241E-13	1.05995752036163E-12	-6.23504423742134E-13	1.09113274154873E-12	3.11752211871067E-14	4.05277875432387E-13	-7.17030087303454E-13	-2.8057699068396E-13	-7.79380529677668E-13	1.55876105935534E-13	0	-6.23504423742134E-14	2.49401769496854E-13
0.02178	4.05277875432387E-13	-1.18465840511005E-12	4.36453096619494E-13	-1.55876105935534E-13	3.11752211871067E-13	9.35256635613201E-14	8.10555750864774E-13	-1.24700884748427E-13	1.15348318392295E-12	-1.24700884748427E-13	9.66431856800308E-13	-3.7410265424528E-13	1.8705132712264E-13	-2.8057699068396E-13	3.42927433058174E-13	3.7410265424528E-13	-6.23504423742134E-14	4.36453096619494E-13
0.0218	4.98803538993707E-13	-1.43406017460691E-12	2.18226548309747E-13	-4.05277875432387E-13	2.18226548309747E-13	-2.49401769496854E-13	6.54679644929241E-13	3.11752211871067E-13	1.30935928985848E-12	-1.8705132712264E-13	1.27818406867137E-12	9.35256635613201E-14	5.92329202555027E-13	4.05277875432387E-13	6.23504423742134E-13	6.23504423742134E-13	6.23504423742134E-14	4.67628317806601E-13
0.02182	4.67628317806601E-13	-1.43406017460691E-12	-1.24700884748427E-13	-4.67628317806601E-13	1.8705132712264E-13	-4.36453096619494E-13	2.18226548309747E-13	6.23504423742134E-13	1.46523539579401E-12	-2.18226548309747E-13	1.37170973223269E-12	4.36453096619494E-13	1.12230796273584E-12	1.18465840511005E-12	9.66431856800308E-13	5.61153981367921E-13	4.36453096619494E-13	4.05277875432387E-13
0.02184	2.8057699068396E-13	-1.21583362629716E-12	-4.36453096619494E-13	-5.92329202555027E-13	1.55876105935534E-13	-7.17030087303454E-13	-3.11752211871067E-13	7.48205308490561E-13	1.43406017460691E-12	-2.18226548309747E-13	1.02878229917452E-12	7.48205308490561E-13	1.4028849534198E-12	1.49641061698112E-12	1.12230796273584E-12	5.29978760180814E-13	6.23504423742134E-13	4.36453096619494E-13
0.02186	0	-7.79380529677668E-13	-1.55876105935534E-13	-6.23504423742134E-13	2.18226548309747E-13	-9.35256635613201E-13	-8.10555750864774E-13	9.04081414426094E-13	1.4028849534198E-12	-3.11752211871067E-13	7.17030087303454E-13	1.02878229917452E-12	1.30935928985848E-12	1.15348318392295E-12	9.35256635613201E-13	2.8057699068396E-13	5.92329202555027E-13	2.18226548309747E-13
0.02188	-3.42927433058174E-13	-3.11752211871067E-13	4.05277875432387E-13	-4.98803538993707E-13	3.42927433058174E-13	-8.41730972051881E-13	-9.97607077987414E-13	1.02878229917452E-12	1.37170973223269E-12	-2.49401769496854E-13	2.49401769496854E-13	1.21583362629716E-12	9.66431856800308E-13	6.23504423742134E-13	6.54679644929241E-13	3.7410265424528E-13	4.98803538993707E-13	-9.35256635613201E-14
0.0219	-5.92329202555027E-13	-6.23504423742134E-14	7.17030087303454E-13	-2.8057699068396E-13	4.67628317806601E-13	-8.72906193238988E-13	-9.35256635613201E-13	9.97607077987414E-13	1.49641061698112E-12	-1.8705132712264E-13	-2.18226548309747E-13	1.4028849534198E-12	8.10555750864774E-13	-9.35256635613201E-14	4.67628317806601E-13	7.17030087303454E-13	2.49401769496854E-13	-4.67628317806601E-13
0.02192	-7.17030087303454E-13	1.24700884748427E-13	8.10555750864774E-13	2.18226548309747E-13	7.48205308490561E-13	-8.72906193238988E-13	-3.7410265424528E-13	7.17030087303454E-13	1.55876105935534E-12	-2.8057699068396E-13	-6.85854866116347E-13	1.49641061698112E-12	1.05995752036163E-12	-4.36453096619494E-13	3.7410265424528E-13	1.24700884748427E-12	-1.8705132712264E-13	-7.48205308490561E-13
0.02194	-5.29978760180814E-13	2.49401769496854E-13	6.54679644929241E-13	5.92329202555027E-13	1.15348318392295E-12	-9.04081414426094E-13	3.7410265424528E-13	4.67628317806601E-13	1.52758583816823E-12	-4.05277875432387E-13	-9.66431856800308E-13	1.55876105935534E-12	1.30935928985848E-12	-8.10555750864774E-13	1.8705132712264E-13	1.62111150172955E-12	-8.72906193238988E-13	-8.41730972051881E-13
0.02196	-6.23504423742134E-14	3.7410265424528E-13	4.36453096619494E-13	7.48205308490561E-13	1.55876105935534E-12	-6.85854866116347E-13	7.17030087303454E-13	3.42927433058174E-13	1.58993628054244E-12	-6.23504423742134E-13	-9.97607077987414E-13	1.58993628054244E-12	1.43406017460691E-12	-8.72906193238988E-13	0	2.02638937716194E-12	-1.21583362629716E-12	-7.48205308490561E-13
0.02198	3.42927433058174E-13	4.67628317806601E-13	9.35256635613201E-14	9.35256635613201E-13	1.77698760766508E-12	-4.98803538993707E-13	6.54679644929241E-13	3.42927433058174E-13	1.58993628054244E-12	-8.10555750864774E-13	-7.48205308490561E-13	1.52758583816823E-12	1.18465840511005E-12	-6.85854866116347E-13	-1.24700884748427E-13	2.05756459834904E-12	-1.55876105935534E-12	-5.92329202555027E-13
0.022	7.17030087303454E-13	4.05277875432387E-13	-2.49401769496854E-13	8.72906193238988E-13	1.93286371360062E-12	-4.05277875432387E-13	4.05277875432387E-13	6.23504423742134E-13	1.46523539579401E-12	-9.35256635613201E-13	-3.42927433058174E-13	1.24700884748427E-12	8.72906193238988E-13	-2.8057699068396E-13	-2.49401769496854E-13	1.68346194410376E-12	-1.58993628054244E-12	-1.24700884748427E-13
0.02202	5.61153981367921E-13	3.42927433058174E-13	-3.7410265424528E-13	9.66431856800308E-13	1.71463716529087E-12	-1.24700884748427E-13	1.8705132712264E-13	6.85854866116347E-13	1.18465840511005E-12	-7.79380529677668E-13	1.55876105935534E-13	8.41730972051881E-13	7.48205308490561E-13	1.8705132712264E-13	-4.05277875432387E-13	1.09113274154873E-12	-1.37170973223269E-12	3.7410265424528E-13
0.02204	-9.35256635613201E-14	4.36453096619494E-13	-2.49401769496854E-13	1.12230796273584E-12	1.43406017460691E-12	1.8705132712264E-13	-9.35256635613201E-14	7.17030087303454E-13	4.67628317806601E-13	-3.11752211871067E-13	4.36453096619494E-13	2.8057699068396E-13	7.48205308490561E-13	6.54679644929241E-13	-8.10555750864774E-13	7.17030087303454E-13	-9.35256635613201E-13	6.54679644929241E-13
0.02206	-8.41730972051881E-13	5.92329202555027E-13	-1.55876105935534E-13	1.24700884748427E-12	1.05995752036163E-12	2.8057699068396E-13	-1.8705132712264E-13	7.17030087303454E-13	-2.18226548309747E-13	3.11752211871067E-13	3.7410265424528E-13	-1.8705132712264E-13	4.98803538993707E-13	1.09113274154873E-12	-1.12230796273584E-12	4.98803538993707E-13	-5.29978760180814E-13	7.79380529677668E-13
0.02208	-1.27818406867137E-12	7.48205308490561E-13	9.35256635613201E-14	1.18465840511005E-12	7.79380529677668E-13	3.42927433058174E-13	-2.18226548309747E-13	6.23504423742134E-13	-5.61153981367921E-13	6.54679644929241E-13	3.11752211871067E-14	-4.98803538993707E-13	2.8057699068396E-13	1.52758583816823E-12	-1.52758583816823E-12	5.29978760180814E-13	-3.11752211871067E-14	7.79380529677668E-13
0.0221	-1.24700884748427E-12	9.04081414426094E-13	4.98803538993707E-13	1.05995752036163E-12	6.54679644929241E-13	4.36453096619494E-13	-1.8705132712264E-13	6.23504423742134E-13	-8.10555750864774E-13	7.48205308490561E-13	-3.7410265424528E-13	-4.98803538993707E-13	6.23504423742134E-14	1.8393380500393E-12	-1.77698760766508E-12	4.36453096619494E-13	3.42927433058174E-13	5.29978760180814E-13
0.02212	-8.72906193238988E-13	1.02878229917452E-12	1.02878229917452E-12	9.35256635613201E-13	3.11752211871067E-13	5.61153981367921E-13	-2.49401769496854E-13	6.23504423742134E-13	-8.10555750864774E-13	5.61153981367921E-13	-6.54679644929241E-13	-5.61153981367921E-13	-6.23504423742134E-14	1.99521415597483E-12	-1.71463716529087E-12	4.05277875432387E-13	5.29978760180814E-13	6.23504423742134E-14
0.02214	-3.42927433058174E-13	1.15348318392295E-12	1.24700884748427E-12	7.48205308490561E-13	0	5.92329202555027E-13	-5.61153981367921E-13	6.54679644929241E-13	-7.79380529677668E-13	-6.23504423742134E-14	-5.61153981367921E-13	-6.23504423742134E-13	-1.24700884748427E-13	1.74581238647798E-12	-1.27818406867137E-12	2.8057699068396E-13	6.85854866116347E-13	-1.8705132712264E-13
0.02216	-1.24700884748427E-13	1.12230796273584E-12	1.05995752036163E-12	7.17030087303454E-13	-9.35256635613201E-14	6.23504423742134E-13	-7.17030087303454E-13	5.61153981367921E-13	-7.17030087303454E-13	-7.79380529677668E-13	-4.67628317806601E-13	-5.61153981367921E-13	0	1.30935928985848E-12	-6.54679644929241E-13	1.55876105935534E-13	5.61153981367921E-13	-4.05277875432387E-13
0.02218	-1.24700884748427E-13	1.09113274154873E-12	6.85854866116347E-13	9.35256635613201E-13	6.23504423742134E-14	5.61153981367921E-13	-8.41730972051881E-13	5.29978760180814E-13	-7.48205308490561E-13	-1.46523539579401E-12	-4.05277875432387E-13	-1.8705132712264E-13	2.18226548309747E-13	1.18465840511005E-12	-3.11752211871067E-14	1.8705132712264E-13	4.05277875432387E-13	-5.61153981367921E-13
0.0222	-1.8705132712264E-13	1.02878229917452E-12	6.23504423742134E-14	9.04081414426094E-13	3.7410265424528E-13	4.36453096619494E-13	-5.61153981367921E-13	4.05277875432387E-13	-3.7410265424528E-13	-1.77698760766508E-12	-6.23504423742134E-13	6.23504423742134E-14	4.67628317806601E-13	1.05995752036163E-12	3.7410265424528E-13	1.55876105935534E-13	2.18226548309747E-13	-7.79380529677668E-13
0.02222	-3.11752211871067E-13	1.09113274154873E-12	-3.7410265424528E-13	8.72906193238988E-13	7.17030087303454E-13	6.54679644929241E-13	-3.11752211871067E-14	2.8057699068396E-13	2.49401769496854E-13	-1.58993628054244E-12	-8.72906193238988E-13	2.8057699068396E-13	9.04081414426094E-13	8.72906193238988E-13	5.92329202555027E-13	6.23504423742134E-14	0	-7.79380529677668E-13
0.02224	-3.11752211871067E-13	1.18465840511005E-12	-8.10555750864774E-13	5.29978760180814E-13	1.24700884748427E-12	1.02878229917452E-12	5.29978760180814E-13	0	6.23504423742134E-13	-1.18465840511005E-12	-9.35256635613201E-13	3.11752211871067E-13	1.27818406867137E-12	6.54679644929241E-13	7.17030087303454E-13	-1.8705132712264E-13	-3.11752211871067E-13	-5.92329202555027E-13
0.02226	-9.35256635613201E-14	1.02878229917452E-12	-7.79380529677668E-13	3.11752211871067E-13	1.52758583816823E-12	1.27818406867137E-12	8.10555750864774E-13	-2.18226548309747E-13	6.54679644929241E-13	-6.85854866116347E-13	-5.92329202555027E-13	2.8057699068396E-13	1.34053451104559E-12	2.49401769496854E-13	5.61153981367921E-13	-6.23504423742134E-13	-5.29978760180814E-13	-3.11752211871067E-13
0.02228	1.24700884748427E-13	7.17030087303454E-13	-3.7410265424528E-13	1.8705132712264E-13	1.62111150172955E-12	1.30935928985848E-12	1.21583362629716E-12	-2.8057699068396E-13	5.92329202555027E-13	-4.05277875432387E-13	1.24700884748427E-13	4.36453096619494E-13	9.35256635613201E-13	-9.35256635613201E-14	3.7410265424528E-13	-9.97607077987414E-13	-6.23504423742134E-13	-2.8057699068396E-13
0.0223	4.67628317806601E-13	3.7410265424528E-13	1.55876105935534E-13	3.7410265424528E-13	1.55876105935534E-12	1.15348318392295E-12	1.43406017460691E-12	0	4.67628317806601E-13	-1.55876105935534E-13	6.85854866116347E-13	7.17030087303454E-13	3.42927433058174E-13	-4.98803538993707E-13	1.55876105935534E-13	-1.21583362629716E-12	-6.54679644929241E-13	-2.49401769496854E-13
0.02232	8.10555750864774E-13	1.55876105935534E-13	6.54679644929241E-13	6.23504423742134E-13	1.24700884748427E-12	9.35256635613201E-13	1.62111150172955E-12	2.49401769496854E-13	2.8057699068396E-13	1.24700884748427E-13	9.35256635613201E-13	9.04081414426094E-13	-3.7410265424528E-13	-5.29978760180814E-13	-1.8705132712264E-13	-1.34053451104559E-12	-6.85854866116347E-13	-2.49401769496854E-13
0.02234	9.97607077987414E-13	3.11752211871067E-14	9.97607077987414E-13	8.72906193238988E-13	9.97607077987414E-13	7.48205308490561E-13	1.62111150172955E-12	3.7410265424528E-13	1.24700884748427E-13	5.29978760180814E-13	8.41730972051881E-13	8.72906193238988E-13	-1.09113274154873E-12	-4.05277875432387E-13	-2.8057699068396E-13	-1.15348318392295E-12	-7.48205308490561E-13	-6.23504423742134E-14
0.02236	9.35256635613201E-13	0	9.66431856800308E-13	7.79380529677668E-13	8.10555750864774E-13	5.29978760180814E-13	1.4028849534198E-12	2.49401769496854E-13	6.23504423742134E-14	9.04081414426094E-13	5.61153981367921E-13	6.23504423742134E-13	-1.4028849534198E-12	-6.23504423742134E-14	-1.55876105935534E-13	-1.05995752036163E-12	-8.41730972051881E-13	5.61153981367921E-13
0.02238	8.41730972051881E-13	-9.35256635613201E-14	1.05995752036163E-12	4.36453096619494E-13	8.10555750864774E-13	5.29978760180814E-13	1.09113274154873E-12	-9.35256635613201E-14	-1.24700884748427E-13	1.09113274154873E-12	2.49401769496854E-13	4.98803538993707E-13	-1.37170973223269E-12	3.42927433058174E-13	9.35256635613201E-14	-8.72906193238988E-13	-6.85854866116347E-13	1.24700884748427E-12
0.0224	7.48205308490561E-13	-2.49401769496854E-13	9.97607077987414E-13	9.35256635613201E-14	8.10555750864774E-13	5.29978760180814E-13	5.61153981367921E-13	-3.11752211871067E-13	-4.05277875432387E-13	1.21583362629716E-12	6.23504423742134E-14	3.7410265424528E-13	-1.49641061698112E-12	6.85854866116347E-13	2.18226548309747E-13	-8.41730972051881E-13	-5.29978760180814E-13	1.80816282885219E-12
0.02242	5.29978760180814E-13	-4.05277875432387E-13	7.79380529677668E-13	0	4.36453096619494E-13	4.98803538993707E-13	9.35256635613201E-14	-2.18226548309747E-13	-3.11752211871067E-13	1.30935928985848E-12	-6.23504423742134E-14	3.11752211871067E-13	-1.62111150172955E-12	9.97607077987414E-13	9.35256635613201E-14	-1.18465840511005E-12	-1.8705132712264E-13	2.05756459834904E-12
0.02244	3.7410265424528E-13	-4.36453096619494E-13	5.92329202555027E-13	-2.49401769496854E-13	-9.35256635613201E-14	4.05277875432387E-13	-2.8057699068396E-13	-6.23504423742134E-14	2.8057699068396E-13	1.37170973223269E-12	-6.23504423742134E-14	-3.11752211871067E-14	-1.77698760766508E-12	1.21583362629716E-12	-2.18226548309747E-13	-1.34053451104559E-12	3.11752211871067E-14	2.05756459834904E-12
0.02246	1.24700884748427E-13	-2.18226548309747E-13	2.8057699068396E-13	-5.61153981367921E-13	-5.92329202555027E-13	2.18226548309747E-13	-4.36453096619494E-13	1.8705132712264E-13	8.72906193238988E-13	1.43406017460691E-12	-3.11752211871067E-13	-5.61153981367921E-13	-1.58993628054244E-12	1.27818406867137E-12	-5.92329202555027E-13	-9.97607077987414E-13	3.11752211871067E-13	1.93286371360062E-12
0.02248	-1.24700884748427E-13	-1.8705132712264E-13	-1.55876105935534E-13	-9.04081414426094E-13	-4.36453096619494E-13	1.24700884748427E-13	-4.98803538993707E-13	2.49401769496854E-13	1.24700884748427E-12	1.21583362629716E-12	-5.61153981367921E-13	-1.09113274154873E-12	-1.09113274154873E-12	1.43406017460691E-12	-6.85854866116347E-13	-1.24700884748427E-13	6.85854866116347E-13	1.8705132712264E-12
0.0225	-4.67628317806601E-13	-2.8057699068396E-13	-4.67628317806601E-13	-9.97607077987414E-13	-6.23504423742134E-14	-1.55876105935534E-13	-3.7410265424528E-13	1.8705132712264E-13	1.27818406867137E-12	8.72906193238988E-13	-7.48205308490561E-13	-1.15348318392295E-12	-4.05277875432387E-13	1.65228672291666E-12	-8.10555750864774E-13	2.8057699068396E-13	1.05995752036163E-12	1.71463716529087E-12
0.02252	-7.48205308490561E-13	-3.7410265424528E-13	-6.85854866116347E-13	-7.79380529677668E-13	3.42927433058174E-13	-3.7410265424528E-13	-2.18226548309747E-13	1.24700884748427E-13	1.24700884748427E-12	5.92329202555027E-13	-7.79380529677668E-13	-8.72906193238988E-13	2.8057699068396E-13	1.77698760766508E-12	-6.85854866116347E-13	4.36453096619494E-13	1.05995752036163E-12	1.30935928985848E-12
0.02254	-8.10555750864774E-13	-2.8057699068396E-13	-9.35256635613201E-13	-4.67628317806601E-13	4.05277875432387E-13	-5.92329202555027E-13	3.11752211871067E-14	0	1.27818406867137E-12	4.98803538993707E-13	-4.05277875432387E-13	-2.8057699068396E-13	7.17030087303454E-13	1.68346194410376E-12	-4.36453096619494E-13	3.42927433058174E-13	6.85854866116347E-13	8.41730972051881E-13
0.02256	-6.85854866116347E-13	-9.35256635613201E-14	-1.30935928985848E-12	-1.24700884748427E-13	5.29978760180814E-13	-6.85854866116347E-13	0	1.8705132712264E-13	1.34053451104559E-12	6.23504423742134E-13	1.24700884748427E-13	1.55876105935534E-13	9.35256635613201E-13	1.30935928985848E-12	1.55876105935534E-13	1.8705132712264E-13	9.35256635613201E-14	6.54679644929241E-13
0.02258	-5.29978760180814E-13	0	-1.18465840511005E-12	3.11752211871067E-14	5.61153981367921E-13	-7.48205308490561E-13	-2.18226548309747E-13	6.23504423742134E-13	1.27818406867137E-12	8.72906193238988E-13	5.92329202555027E-13	5.61153981367921E-13	9.35256635613201E-13	8.41730972051881E-13	7.48205308490561E-13	-6.23504423742134E-14	-2.18226548309747E-13	8.10555750864774E-13
0.0226	-6.85854866116347E-13	3.11752211871067E-14	-5.29978760180814E-13	1.24700884748427E-13	6.54679644929241E-13	-8.72906193238988E-13	-5.61153981367921E-13	1.09113274154873E-12	9.35256635613201E-13	9.97607077987414E-13	8.10555750864774E-13	9.66431856800308E-13	1.02878229917452E-12	6.23504423742134E-13	1.30935928985848E-12	-4.05277875432387E-13	-2.49401769496854E-13	1.21583362629716E-12
0.02262	-8.72906193238988E-13	-3.11752211871067E-14	2.49401769496854E-13	3.7410265424528E-13	5.92329202555027E-13	-8.41730972051881E-13	-6.85854866116347E-13	1.37170973223269E-12	4.05277875432387E-13	9.35256635613201E-13	8.10555750864774E-13	1.24700884748427E-12	9.35256635613201E-13	5.29978760180814E-13	1.68346194410376E-12	-4.05277875432387E-13	9.35256635613201E-14	1.12230796273584E-12
0.02264	-6.54679644929241E-13	3.11752211871067E-14	6.85854866116347E-13	4.98803538993707E-13	3.42927433058174E-13	-9.04081414426094E-13	-7.48205308490561E-13	1.52758583816823E-12	-9.35256635613201E-14	7.48205308490561E-13	5.61153981367921E-13	1.30935928985848E-12	1.05995752036163E-12	5.29978760180814E-13	1.77698760766508E-12	-2.8057699068396E-13	5.61153981367921E-13	6.85854866116347E-13
0.02266	-2.49401769496854E-13	-1.24700884748427E-13	8.10555750864774E-13	4.67628317806601E-13	6.23504423742134E-14	-8.41730972051881E-13	-5.92329202555027E-13	1.37170973223269E-12	-3.42927433058174E-13	5.92329202555027E-13	3.7410265424528E-13	1.12230796273584E-12	1.30935928985848E-12	5.92329202555027E-13	1.58993628054244E-12	6.23504423742134E-14	8.41730972051881E-13	3.11752211871067E-13
0.02268	2.49401769496854E-13	-1.8705132712264E-13	9.97607077987414E-13	2.18226548309747E-13	3.11752211871067E-14	-6.54679644929241E-13	-1.8705132712264E-13	1.15348318392295E-12	-4.05277875432387E-13	4.98803538993707E-13	4.36453096619494E-13	6.85854866116347E-13	1.43406017460691E-12	7.17030087303454E-13	1.4028849534198E-12	7.17030087303454E-13	1.18465840511005E-12	-6.23504423742134E-14
0.0227	5.29978760180814E-13	-3.42927433058174E-13	1.02878229917452E-12	-1.55876105935534E-13	3.42927433058174E-13	-4.98803538993707E-13	-3.11752211871067E-14	9.97607077987414E-13	-3.7410265424528E-13	5.29978760180814E-13	4.98803538993707E-13	3.42927433058174E-13	1.15348318392295E-12	7.79380529677668E-13	1.15348318392295E-12	1.09113274154873E-12	1.05995752036163E-12	-4.67628317806601E-13
0.02272	6.54679644929241E-13	-4.98803538993707E-13	9.35256635613201E-13	-2.8057699068396E-13	6.23504423742134E-13	-3.42927433058174E-13	-2.49401769496854E-13	9.04081414426094E-13	-2.8057699068396E-13	7.48205308490561E-13	4.36453096619494E-13	2.8057699068396E-13	5.61153981367921E-13	7.48205308490561E-13	1.02878229917452E-12	1.18465840511005E-12	7.48205308490561E-13	-9.97607077987414E-13
0.02274	7.48205308490561E-13	-5.61153981367921E-13	8.41730972051881E-13	0	8.41730972051881E-13	-9.35256635613201E-14	-2.49401769496854E-13	8.72906193238988E-13	-1.55876105935534E-13	9.04081414426094E-13	2.8057699068396E-13	3.7410265424528E-13	-1.24700884748427E-13	6.23504423742134E-13	8.10555750864774E-13	1.09113274154873E-12	2.8057699068396E-13	-1.27818406867137E-12
0.02276	5.92329202555027E-13	-5.29978760180814E-13	9.35256635613201E-13	4.67628317806601E-13	9.04081414426094E-13	3.11752211871067E-13	-9.35256635613201E-14	6.54679644929241E-13	-6.23504423742134E-14	9.35256635613201E-13	3.11752211871067E-14	5.29978760180814E-13	-6.85854866116347E-13	4.67628317806601E-13	6.23504423742134E-13	6.85854866116347E-13	-2.49401769496854E-13	-1.15348318392295E-12
0.02278	4.05277875432387E-13	-4.67628317806601E-13	1.05995752036163E-12	1.05995752036163E-12	1.15348318392295E-12	7.17030087303454E-13	1.24700884748427E-13	4.36453096619494E-13	-2.18226548309747E-13	8.41730972051881E-13	-2.49401769496854E-13	8.72906193238988E-13	-7.48205308490561E-13	1.8705132712264E-13	1.55876105935534E-13	6.23504423742134E-14	-6.54679644929241E-13	-9.04081414426094E-13
0.0228	3.11752211871067E-14	-3.11752211871067E-13	1.05995752036163E-12	1.34053451104559E-12	1.49641061698112E-12	1.09113274154873E-12	2.8057699068396E-13	3.11752211871067E-13	-6.54679644929241E-13	5.61153981367921E-13	-3.42927433058174E-13	1.02878229917452E-12	-6.23504423742134E-13	-6.23504423742134E-14	-3.42927433058174E-13	-4.98803538993707E-13	-7.17030087303454E-13	-4.05277875432387E-13
0.02282	-2.49401769496854E-13	-6.23504423742134E-14	1.09113274154873E-12	1.30935928985848E-12	1.77698760766508E-12	1.52758583816823E-12	1.55876105935534E-13	6.54679644929241E-13	-8.41730972051881E-13	4.05277875432387E-13	-2.8057699068396E-13	8.72906193238988E-13	-4.05277875432387E-13	-1.8705132712264E-13	-7.48205308490561E-13	-8.72906193238988E-13	-4.67628317806601E-13	-2.18226548309747E-13
0.02284	-3.7410265424528E-13	9.35256635613201E-14	9.97607077987414E-13	9.97607077987414E-13	2.11991504072326E-12	1.93286371360062E-12	-2.18226548309747E-13	8.10555750864774E-13	-9.66431856800308E-13	3.42927433058174E-13	0	4.98803538993707E-13	-3.11752211871067E-13	-2.8057699068396E-13	-1.02878229917452E-12	-1.05995752036163E-12	-3.11752211871067E-14	-1.8705132712264E-13
0.02286	-2.49401769496854E-13	2.8057699068396E-13	6.23504423742134E-13	3.11752211871067E-13	2.15109026191036E-12	2.02638937716194E-12	-6.85854866116347E-13	6.23504423742134E-13	-8.72906193238988E-13	4.98803538993707E-13	3.11752211871067E-13	1.24700884748427E-13	-3.11752211871067E-13	-4.05277875432387E-13	-1.12230796273584E-12	-1.12230796273584E-12	3.7410265424528E-13	-4.36453096619494E-13
0.02288	-1.24700884748427E-13	2.49401769496854E-13	9.35256635613201E-14	-4.05277875432387E-13	1.93286371360062E-12	1.65228672291666E-12	-9.66431856800308E-13	3.11752211871067E-14	-6.85854866116347E-13	3.42927433058174E-13	5.29978760180814E-13	-2.18226548309747E-13	-1.55876105935534E-13	-5.61153981367921E-13	-1.09113274154873E-12	-1.02878229917452E-12	6.85854866116347E-13	-4.05277875432387E-13
0.0229	9.35256635613201E-14	2.18226548309747E-13	-4.36453096619494E-13	-9.97607077987414E-13	1.37170973223269E-12	1.09113274154873E-12	-1.24700884748427E-12	-7.48205308490561E-13	-3.42927433058174E-13	3.11752211871067E-13	4.98803538993707E-13	-2.8057699068396E-13	9.35256635613201E-14	-8.10555750864774E-13	-9.97607077987414E-13	-8.10555750864774E-13	7.79380529677668E-13	-3.7410265424528E-13
0.02292	4.05277875432387E-13	-3.11752211871067E-14	-7.79380529677668E-13	-1.34053451104559E-12	6.23504423742134E-13	6.85854866116347E-13	-1.30935928985848E-12	-1.43406017460691E-12	-1.55876105935534E-13	3.7410265424528E-13	2.18226548309747E-13	-1.55876105935534E-13	3.7410265424528E-13	-8.72906193238988E-13	-1.09113274154873E-12	-5.92329202555027E-13	8.10555750864774E-13	-1.24700884748427E-13
0.02294	6.23504423742134E-13	-1.24700884748427E-13	-8.72906193238988E-13	-1.37170973223269E-12	-6.23504423742134E-14	4.05277875432387E-13	-7.48205308490561E-13	-1.96403893478772E-12	0	6.85854866116347E-13	3.11752211871067E-14	-6.23504423742134E-14	4.36453096619494E-13	-9.97607077987414E-13	-1.12230796273584E-12	-2.8057699068396E-13	7.17030087303454E-13	1.8705132712264E-13
0.02296	8.10555750864774E-13	-2.18226548309747E-13	-9.04081414426094E-13	-1.05995752036163E-12	-4.05277875432387E-13	2.8057699068396E-13	3.42927433058174E-13	-2.21344070428458E-12	4.05277875432387E-13	1.02878229917452E-12	-3.11752211871067E-13	6.23504423742134E-14	4.98803538993707E-13	-9.04081414426094E-13	-1.15348318392295E-12	-1.24700884748427E-13	6.54679644929241E-13	4.67628317806601E-13
0.02298	7.79380529677668E-13	-2.8057699068396E-13	-7.48205308490561E-13	-6.23504423742134E-13	-4.36453096619494E-13	2.18226548309747E-13	1.4028849534198E-12	-2.08873981953615E-12	1.05995752036163E-12	1.12230796273584E-12	-6.85854866116347E-13	3.42927433058174E-13	4.67628317806601E-13	-5.61153981367921E-13	-9.35256635613201E-13	0	4.67628317806601E-13	6.85854866116347E-13
0.023	6.54679644929241E-13	-2.18226548309747E-13	-4.36453096619494E-13	0	-2.49401769496854E-13	-6.23504423742134E-14	2.36931681022011E-12	-1.62111150172955E-12	1.43406017460691E-12	9.66431856800308E-13	-7.17030087303454E-13	8.41730972051881E-13	4.98803538993707E-13	-1.8705132712264E-13	-3.7410265424528E-13	6.23504423742134E-14	3.11752211871067E-13	8.41730972051881E-13
0.02302	5.29978760180814E-13	-9.35256635613201E-14	-2.8057699068396E-13	4.36453096619494E-13	9.35256635613201E-14	-3.7410265424528E-13	2.83694512802671E-12	-9.04081414426094E-13	1.52758583816823E-12	8.41730972051881E-13	-2.49401769496854E-13	1.4028849534198E-12	7.17030087303454E-13	2.49401769496854E-13	2.8057699068396E-13	3.11752211871067E-14	1.24700884748427E-13	8.72906193238988E-13
0.02304	6.23504423742134E-13	3.11752211871067E-14	-9.35256635613201E-14	6.54679644929241E-13	6.23504423742134E-13	-6.54679644929241E-13	2.96164601277514E-12	-2.49401769496854E-13	1.55876105935534E-12	6.23504423742134E-13	3.11752211871067E-13	2.05756459834904E-12	7.48205308490561E-13	5.61153981367921E-13	8.41730972051881E-13	2.18226548309747E-13	1.55876105935534E-13	9.97607077987414E-13
0.02306	8.41730972051881E-13	1.24700884748427E-13	-1.24700884748427E-13	8.41730972051881E-13	9.97607077987414E-13	-7.79380529677668E-13	2.71224424327828E-12	1.55876105935534E-13	1.62111150172955E-12	5.29978760180814E-13	9.04081414426094E-13	2.338141589033E-12	6.54679644929241E-13	7.48205308490561E-13	1.15348318392295E-12	4.05277875432387E-13	3.7410265424528E-13	1.02878229917452E-12
0.02308	8.72906193238988E-13	1.55876105935534E-13	-1.8705132712264E-13	1.05995752036163E-12	1.24700884748427E-12	-7.17030087303454E-13	2.24461592547168E-12	1.8705132712264E-13	1.65228672291666E-12	5.29978760180814E-13	1.27818406867137E-12	2.36931681022011E-12	2.8057699068396E-13	8.72906193238988E-13	1.24700884748427E-12	4.36453096619494E-13	7.17030087303454E-13	9.35256635613201E-13
0.0231	7.48205308490561E-13	3.11752211871067E-14	-1.8705132712264E-13	1.34053451104559E-12	1.34053451104559E-12	-3.11752211871067E-13	1.65228672291666E-12	1.8705132712264E-13	1.37170973223269E-12	5.29978760180814E-13	1.55876105935534E-12	1.93286371360062E-12	-1.8705132712264E-13	7.48205308490561E-13	1.15348318392295E-12	4.98803538993707E-13	1.02878229917452E-12	7.79380529677668E-13
0.02312	4.98803538993707E-13	-1.55876105935534E-13	-2.49401769496854E-13	1.49641061698112E-12	1.09113274154873E-12	3.7410265424528E-13	8.72906193238988E-13	3.11752211871067E-14	1.12230796273584E-12	5.29978760180814E-13	1.65228672291666E-12	1.21583362629716E-12	-7.48205308490561E-13	5.29978760180814E-13	1.02878229917452E-12	5.61153981367921E-13	1.21583362629716E-12	5.29978760180814E-13
0.02314	3.42927433058174E-13	-3.7410265424528E-13	-4.36453096619494E-13	1.18465840511005E-12	7.48205308490561E-13	9.35256635613201E-13	2.18226548309747E-13	1.24700884748427E-13	1.09113274154873E-12	5.92329202555027E-13	1.71463716529087E-12	5.92329202555027E-13	-1.18465840511005E-12	3.11752211871067E-13	7.79380529677668E-13	5.92329202555027E-13	1.30935928985848E-12	2.49401769496854E-13
0.02316	4.36453096619494E-13	-4.36453096619494E-13	-4.67628317806601E-13	6.85854866116347E-13	3.11752211871067E-13	1.30935928985848E-12	-3.42927433058174E-13	6.23504423742134E-13	1.21583362629716E-12	5.29978760180814E-13	1.68346194410376E-12	-3.11752211871067E-14	-1.37170973223269E-12	1.55876105935534E-13	4.98803538993707E-13	1.8705132712264E-13	1.49641061698112E-12	3.11752211871067E-14
0.02318	6.85854866116347E-13	-4.05277875432387E-13	-4.05277875432387E-13	1.8705132712264E-13	3.11752211871067E-14	1.37170973223269E-12	-5.92329202555027E-13	1.21583362629716E-12	1.68346194410376E-12	5.29978760180814E-13	1.65228672291666E-12	-6.23504423742134E-13	-1.34053451104559E-12	-1.8705132712264E-13	1.55876105935534E-13	-5.29978760180814E-13	1.71463716529087E-12	-1.24700884748427E-13
0.0232	8.10555750864774E-13	-5.61153981367921E-13	-2.49401769496854E-13	1.24700884748427E-13	0	1.37170973223269E-12	-5.92329202555027E-13	1.77698760766508E-12	2.18226548309747E-12	5.29978760180814E-13	1.52758583816823E-12	-1.46523539579401E-12	-1.15348318392295E-12	-5.29978760180814E-13	-2.18226548309747E-13	-4.36453096619494E-13	1.8393380500393E-12	-1.8705132712264E-13
0.02322	8.72906193238988E-13	-6.85854866116347E-13	1.24700884748427E-13	-6.23504423742134E-14	2.8057699068396E-13	1.4028849534198E-12	-5.61153981367921E-13	2.05756459834904E-12	2.21344070428458E-12	5.29978760180814E-13	1.21583362629716E-12	-2.40049203140722E-12	-8.72906193238988E-13	-8.41730972051881E-13	-8.10555750864774E-13	3.11752211871067E-14	1.77698760766508E-12	6.23504423742134E-14
0.02324	8.41730972051881E-13	-9.04081414426094E-13	4.98803538993707E-13	-3.11752211871067E-13	8.41730972051881E-13	1.49641061698112E-12	-5.92329202555027E-13	1.74581238647798E-12	1.96403893478772E-12	4.67628317806601E-13	7.48205308490561E-13	-2.86812034921382E-12	-5.92329202555027E-13	-8.10555750864774E-13	-1.15348318392295E-12	2.8057699068396E-13	1.49641061698112E-12	3.11752211871067E-13
0.02326	7.48205308490561E-13	-9.04081414426094E-13	6.23504423742134E-13	-4.67628317806601E-13	1.24700884748427E-12	1.37170973223269E-12	-4.36453096619494E-13	9.97607077987414E-13	1.49641061698112E-12	4.05277875432387E-13	1.24700884748427E-13	-2.49401769496854E-12	-1.55876105935534E-13	-7.17030087303454E-13	-1.30935928985848E-12	3.11752211871067E-13	1.18465840511005E-12	4.05277875432387E-13
0.02328	7.17030087303454E-13	-8.72906193238988E-13	6.85854866116347E-13	-5.92329202555027E-13	1.15348318392295E-12	1.4028849534198E-12	-3.11752211871067E-13	-3.11752211871067E-14	7.79380529677668E-13	4.98803538993707E-13	-6.54679644929241E-13	-1.80816282885219E-12	2.18226548309747E-13	-4.05277875432387E-13	-1.18465840511005E-12	4.36453096619494E-13	8.10555750864774E-13	4.05277875432387E-13
0.0233	9.35256635613201E-13	-7.17030087303454E-13	3.11752211871067E-13	-7.79380529677668E-13	8.72906193238988E-13	1.37170973223269E-12	-1.55876105935534E-13	-9.66431856800308E-13	3.42927433058174E-13	5.92329202555027E-13	-1.12230796273584E-12	-1.15348318392295E-12	5.92329202555027E-13	-3.11752211871067E-14	-8.41730972051881E-13	7.48205308490561E-13	5.61153981367921E-13	3.42927433058174E-13
0.02332	7.17030087303454E-13	-5.29978760180814E-13	-3.11752211871067E-13	-8.72906193238988E-13	3.7410265424528E-13	1.18465840511005E-12	-2.18226548309747E-13	-1.43406017460691E-12	6.23504423742134E-14	7.79380529677668E-13	-1.15348318392295E-12	-4.36453096619494E-13	1.12230796273584E-12	6.23504423742134E-14	-2.18226548309747E-13	9.35256635613201E-13	3.42927433058174E-13	6.23504423742134E-13
0.02334	1.55876105935534E-13	-2.8057699068396E-13	-3.11752211871067E-13	-9.66431856800308E-13	6.23504423742134E-14	8.41730972051881E-13	-4.36453096619494E-13	-1.43406017460691E-12	1.55876105935534E-13	9.04081414426094E-13	-8.72906193238988E-13	3.11752211871067E-13	1.46523539579401E-12	1.24700884748427E-13	2.49401769496854E-13	9.35256635613201E-13	2.18226548309747E-13	1.02878229917452E-12
0.02336	-6.23504423742134E-14	0	0	-7.17030087303454E-13	-2.49401769496854E-13	3.7410265424528E-13	-8.41730972051881E-13	-1.21583362629716E-12	5.29978760180814E-13	9.66431856800308E-13	-5.61153981367921E-13	8.72906193238988E-13	1.58993628054244E-12	1.55876105935534E-13	5.61153981367921E-13	1.02878229917452E-12	2.49401769496854E-13	8.72906193238988E-13
0.02338	1.24700884748427E-13	2.49401769496854E-13	3.7410265424528E-13	-4.67628317806601E-13	-3.7410265424528E-13	0	-1.18465840511005E-12	-8.72906193238988E-13	8.72906193238988E-13	8.72906193238988E-13	-1.8705132712264E-13	1.12230796273584E-12	1.71463716529087E-12	2.18226548309747E-13	5.61153981367921E-13	1.18465840511005E-12	6.54679644929241E-13	2.8057699068396E-13
0.0234	3.7410265424528E-13	4.05277875432387E-13	6.54679644929241E-13	-4.05277875432387E-13	-3.7410265424528E-13	-2.8057699068396E-13	-1.24700884748427E-12	-7.17030087303454E-13	1.15348318392295E-12	6.54679644929241E-13	-9.35256635613201E-14	1.05995752036163E-12	1.62111150172955E-12	3.42927433058174E-13	4.36453096619494E-13	1.58993628054244E-12	1.02878229917452E-12	-2.8057699068396E-13
0.02342	5.29978760180814E-13	4.67628317806601E-13	9.04081414426094E-13	-5.92329202555027E-13	-2.8057699068396E-13	-4.36453096619494E-13	-8.72906193238988E-13	-4.67628317806601E-13	1.27818406867137E-12	4.36453096619494E-13	-6.23504423742134E-14	9.35256635613201E-13	1.37170973223269E-12	4.05277875432387E-13	1.55876105935534E-13	2.24461592547168E-12	1.12230796273584E-12	-5.92329202555027E-13
0.02344	4.98803538993707E-13	4.36453096619494E-13	1.05995752036163E-12	-7.79380529677668E-13	0	-6.85854866116347E-13	-7.48205308490561E-13	-2.18226548309747E-13	1.21583362629716E-12	1.24700884748427E-13	-6.23504423742134E-14	7.17030087303454E-13	1.05995752036163E-12	2.49401769496854E-13	6.23504423742134E-14	2.43166725259432E-12	1.02878229917452E-12	-8.10555750864774E-13
0.02346	5.61153981367921E-13	3.11752211871067E-13	8.72906193238988E-13	-6.23504423742134E-13	5.61153981367921E-13	-8.41730972051881E-13	-9.35256635613201E-13	1.24700884748427E-13	1.21583362629716E-12	0	-1.8705132712264E-13	4.36453096619494E-13	8.41730972051881E-13	1.55876105935534E-13	-9.35256635613201E-14	2.3069663678459E-12	7.17030087303454E-13	-9.35256635613201E-13
0.02348	3.7410265424528E-13	2.8057699068396E-13	5.29978760180814E-13	-1.24700884748427E-13	1.18465840511005E-12	-6.85854866116347E-13	-9.35256635613201E-13	6.23504423742134E-13	1.21583362629716E-12	-2.8057699068396E-13	-3.7410265424528E-13	4.36453096619494E-13	4.98803538993707E-13	0	-1.24700884748427E-13	1.74581238647798E-12	4.05277875432387E-13	-8.72906193238988E-13
0.0235	9.35256635613201E-14	3.7410265424528E-13	4.05277875432387E-13	5.61153981367921E-13	1.62111150172955E-12	-1.55876105935534E-13	-6.85854866116347E-13	9.35256635613201E-13	1.18465840511005E-12	-4.36453096619494E-13	-2.8057699068396E-13	5.61153981367921E-13	-6.23504423742134E-14	-9.35256635613201E-14	-3.42927433058174E-13	1.05995752036163E-12	-3.11752211871067E-14	-7.48205308490561E-13
0.02352	-2.8057699068396E-13	4.67628317806601E-13	4.98803538993707E-13	1.02878229917452E-12	1.99521415597483E-12	3.42927433058174E-13	-5.61153981367921E-13	1.05995752036163E-12	9.97607077987414E-13	-5.92329202555027E-13	-1.55876105935534E-13	5.92329202555027E-13	-6.54679644929241E-13	-9.35256635613201E-14	-6.23504423742134E-13	2.49401769496854E-13	-3.7410265424528E-13	-7.17030087303454E-13
0.02354	-6.85854866116347E-13	6.54679644929241E-13	1.12230796273584E-12	1.24700884748427E-12	2.05756459834904E-12	6.23504423742134E-13	-4.67628317806601E-13	8.41730972051881E-13	5.92329202555027E-13	-8.41730972051881E-13	9.35256635613201E-14	7.79380529677668E-13	-1.02878229917452E-12	-1.55876105935534E-13	-9.97607077987414E-13	-3.11752211871067E-13	-3.42927433058174E-13	-6.54679644929241E-13
0.02356	-1.05995752036163E-12	1.18465840511005E-12	1.8393380500393E-12	1.09113274154873E-12	2.02638937716194E-12	6.54679644929241E-13	-2.49401769496854E-13	8.10555750864774E-13	0	-7.48205308490561E-13	2.49401769496854E-13	7.17030087303454E-13	-9.66431856800308E-13	-1.8705132712264E-13	-1.05995752036163E-12	-5.92329202555027E-13	-2.18226548309747E-13	-6.23504423742134E-13
0.02358	-1.30935928985848E-12	1.62111150172955E-12	2.15109026191036E-12	7.17030087303454E-13	2.05756459834904E-12	4.67628317806601E-13	-3.11752211871067E-14	8.10555750864774E-13	-7.17030087303454E-13	-6.85854866116347E-13	4.67628317806601E-13	4.67628317806601E-13	-5.92329202555027E-13	0	-1.05995752036163E-12	-5.61153981367921E-13	-1.24700884748427E-13	-4.36453096619494E-13
0.0236	-1.18465840511005E-12	1.77698760766508E-12	2.15109026191036E-12	4.36453096619494E-13	2.05756459834904E-12	1.55876105935534E-13	1.24700884748427E-13	5.92329202555027E-13	-1.34053451104559E-12	-4.67628317806601E-13	6.54679644929241E-13	2.18226548309747E-13	-2.18226548309747E-13	4.05277875432387E-13	-6.54679644929241E-13	-5.92329202555027E-13	-1.8705132712264E-13	1.55876105935534E-13
0.02362	-5.61153981367921E-13	1.71463716529087E-12	1.96403893478772E-12	2.18226548309747E-13	1.8393380500393E-12	9.35256635613201E-14	-3.11752211871067E-14	-9.35256635613201E-14	-1.68346194410376E-12	-1.55876105935534E-13	6.54679644929241E-13	1.24700884748427E-13	1.24700884748427E-13	8.41730972051881E-13	-2.8057699068396E-13	-4.05277875432387E-13	-1.55876105935534E-13	8.41730972051881E-13
0.02364	6.23504423742134E-14	1.37170973223269E-12	1.80816282885219E-12	1.8705132712264E-13	1.62111150172955E-12	1.8705132712264E-13	-4.67628317806601E-13	-7.17030087303454E-13	-1.65228672291666E-12	-6.23504423742134E-14	5.61153981367921E-13	1.55876105935534E-13	1.8705132712264E-13	1.18465840511005E-12	1.55876105935534E-13	-2.18226548309747E-13	9.35256635613201E-14	1.4028849534198E-12
0.02366	6.54679644929241E-13	8.41730972051881E-13	1.62111150172955E-12	3.11752211871067E-13	1.49641061698112E-12	3.11752211871067E-13	-1.09113274154873E-12	-1.09113274154873E-12	-1.58993628054244E-12	-9.35256635613201E-14	2.8057699068396E-13	1.55876105935534E-13	3.11752211871067E-14	1.21583362629716E-12	4.05277875432387E-13	0	4.36453096619494E-13	1.65228672291666E-12
0.02368	1.12230796273584E-12	3.42927433058174E-13	1.37170973223269E-12	6.54679644929241E-13	1.58993628054244E-12	4.36453096619494E-13	-1.55876105935534E-12	-1.43406017460691E-12	-1.71463716529087E-12	-9.35256635613201E-14	6.23504423742134E-14	9.35256635613201E-14	-3.7410265424528E-13	1.18465840511005E-12	5.29978760180814E-13	3.7410265424528E-13	7.48205308490561E-13	1.65228672291666E-12
0.0237	1.46523539579401E-12	-3.42927433058174E-13	8.41730972051881E-13	1.05995752036163E-12	1.52758583816823E-12	6.23504423742134E-13	-1.24700884748427E-12	-1.58993628054244E-12	-1.30935928985848E-12	3.11752211871067E-14	-1.8705132712264E-13	0	-4.67628317806601E-13	8.72906193238988E-13	4.36453096619494E-13	7.17030087303454E-13	8.10555750864774E-13	1.27818406867137E-12
0.02372	1.58993628054244E-12	-8.72906193238988E-13	3.11752211871067E-13	1.52758583816823E-12	1.4028849534198E-12	7.17030087303454E-13	-4.36453096619494E-13	-1.52758583816823E-12	-4.36453096619494E-13	-6.23504423742134E-14	-4.98803538993707E-13	6.23504423742134E-14	-4.36453096619494E-13	5.92329202555027E-13	1.8705132712264E-13	9.04081414426094E-13	9.04081414426094E-13	8.41730972051881E-13
0.02374	1.43406017460691E-12	-1.15348318392295E-12	-1.8705132712264E-13	1.74581238647798E-12	1.05995752036163E-12	8.41730972051881E-13	6.23504423742134E-13	-1.24700884748427E-12	4.05277875432387E-13	-1.24700884748427E-13	-9.66431856800308E-13	2.18226548309747E-13	-1.55876105935534E-13	2.49401769496854E-13	0	6.54679644929241E-13	9.04081414426094E-13	3.11752211871067E-13
0.02376	9.35256635613201E-13	-1.18465840511005E-12	-1.8705132712264E-13	1.8393380500393E-12	7.48205308490561E-13	8.10555750864774E-13	1.65228672291666E-12	-9.04081414426094E-13	1.15348318392295E-12	-1.24700884748427E-13	-1.4028849534198E-12	4.05277875432387E-13	1.8705132712264E-13	9.35256635613201E-14	-6.23504423742134E-14	3.7410265424528E-13	1.02878229917452E-12	-1.24700884748427E-13
0.02378	3.11752211871067E-13	-9.97607077987414E-13	1.24700884748427E-13	1.58993628054244E-12	3.42927433058174E-13	6.85854866116347E-13	2.18226548309747E-12	-6.54679644929241E-13	1.52758583816823E-12	9.35256635613201E-14	-1.46523539579401E-12	6.23504423742134E-13	5.29978760180814E-13	1.24700884748427E-13	1.55876105935534E-13	1.24700884748427E-13	1.09113274154873E-12	-3.42927433058174E-13
0.0238	-1.55876105935534E-13	-9.97607077987414E-13	3.7410265424528E-13	1.52758583816823E-12	9.35256635613201E-14	5.29978760180814E-13	2.338141589033E-12	-6.85854866116347E-13	1.58993628054244E-12	9.35256635613201E-14	-1.18465840511005E-12	7.79380529677668E-13	6.54679644929241E-13	1.55876105935534E-13	4.98803538993707E-13	6.23504423742134E-14	1.12230796273584E-12	-4.36453096619494E-13
0.02382	-4.05277875432387E-13	-8.41730972051881E-13	3.7410265424528E-13	1.49641061698112E-12	-6.23504423742134E-14	3.7410265424528E-13	1.68346194410376E-12	-8.72906193238988E-13	1.37170973223269E-12	2.49401769496854E-13	-7.79380529677668E-13	7.79380529677668E-13	7.17030087303454E-13	2.49401769496854E-13	8.41730972051881E-13	-9.35256635613201E-14	8.41730972051881E-13	-4.05277875432387E-13
0.02384	-2.8057699068396E-13	-6.54679644929241E-13	1.24700884748427E-13	1.43406017460691E-12	-3.42927433058174E-13	6.23504423742134E-14	7.48205308490561E-13	-1.12230796273584E-12	7.79380529677668E-13	4.67628317806601E-13	-4.05277875432387E-13	5.92329202555027E-13	6.23504423742134E-13	2.49401769496854E-13	8.41730972051881E-13	0	5.29978760180814E-13	-2.8057699068396E-13
0.02386	1.24700884748427E-13	-2.8057699068396E-13	-2.18226548309747E-13	1.37170973223269E-12	-5.61153981367921E-13	-3.7410265424528E-13	-1.8705132712264E-13	-1.12230796273584E-12	4.05277875432387E-13	7.48205308490561E-13	-3.11752211871067E-14	5.29978760180814E-13	3.7410265424528E-13	9.35256635613201E-14	5.92329202555027E-13	9.35256635613201E-14	4.67628317806601E-13	-3.11752211871067E-14
0.02388	7.79380529677668E-13	-3.11752211871067E-14	-4.05277875432387E-13	1.4028849534198E-12	-7.48205308490561E-13	-8.72906193238988E-13	-8.72906193238988E-13	-7.48205308490561E-13	2.49401769496854E-13	1.18465840511005E-12	2.8057699068396E-13	4.98803538993707E-13	-3.11752211871067E-14	3.11752211871067E-14	1.8705132712264E-13	4.36453096619494E-13	4.67628317806601E-13	1.8705132712264E-13
0.0239	1.24700884748427E-12	1.8705132712264E-13	-6.23504423742134E-13	1.71463716529087E-12	-1.05995752036163E-12	-1.12230796273584E-12	-1.15348318392295E-12	-4.67628317806601E-13	7.48205308490561E-13	1.62111150172955E-12	6.85854866116347E-13	2.8057699068396E-13	-5.61153981367921E-13	1.55876105935534E-13	-2.18226548309747E-13	4.67628317806601E-13	5.92329202555027E-13	3.7410265424528E-13
0.02392	1.37170973223269E-12	4.05277875432387E-13	-5.92329202555027E-13	1.93286371360062E-12	-1.4028849534198E-12	-1.21583362629716E-12	-1.15348318392295E-12	-2.8057699068396E-13	1.55876105935534E-12	1.8393380500393E-12	9.04081414426094E-13	-9.35256635613201E-14	-6.23504423742134E-13	4.98803538993707E-13	-6.54679644929241E-13	1.24700884748427E-13	5.92329202555027E-13	5.61153981367921E-13
0.02394	1.12230796273584E-12	5.29978760180814E-13	-4.67628317806601E-13	1.58993628054244E-12	-1.77698760766508E-12	-1.15348318392295E-12	-9.97607077987414E-13	-9.35256635613201E-14	2.24461592547168E-12	1.71463716529087E-12	1.27818406867137E-12	-6.54679644929241E-13	-5.61153981367921E-13	8.10555750864774E-13	-9.66431856800308E-13	-1.24700884748427E-13	6.85854866116347E-13	5.29978760180814E-13
0.02396	5.92329202555027E-13	5.29978760180814E-13	-3.11752211871067E-13	8.72906193238988E-13	-1.43406017460691E-12	-8.41730972051881E-13	-9.04081414426094E-13	9.35256635613201E-14	2.43166725259432E-12	1.52758583816823E-12	1.58993628054244E-12	-1.4028849534198E-12	-2.49401769496854E-13	1.15348318392295E-12	-1.30935928985848E-12	-1.55876105935534E-13	6.85854866116347E-13	6.54679644929241E-13
0.02398	3.11752211871067E-14	4.67628317806601E-13	-3.11752211871067E-14	2.49401769496854E-13	-9.97607077987414E-13	-6.23504423742134E-13	-8.41730972051881E-13	3.11752211871067E-13	2.24461592547168E-12	1.24700884748427E-12	1.77698760766508E-12	-1.77698760766508E-12	1.55876105935534E-13	1.21583362629716E-12	-1.34053451104559E-12	-6.23504423742134E-14	7.48205308490561E-13	6.54679644929241E-13
0.024	-4.36453096619494E-13	5.29978760180814E-13	1.8705132712264E-13	6.23504423742134E-14	-5.92329202555027E-13	-3.7410265424528E-13	-6.85854866116347E-13	6.23504423742134E-13	1.77698760766508E-12	9.35256635613201E-13	1.74581238647798E-12	-1.49641061698112E-12	4.05277875432387E-13	1.27818406867137E-12	-1.24700884748427E-12	3.11752211871067E-14	6.54679644929241E-13	5.92329202555027E-13
0.02402	-5.92329202555027E-13	3.7410265424528E-13	1.55876105935534E-13	-3.11752211871067E-13	-2.8057699068396E-13	1.24700884748427E-13	-4.36453096619494E-13	9.04081414426094E-13	1.34053451104559E-12	6.54679644929241E-13	1.34053451104559E-12	-1.18465840511005E-12	4.98803538993707E-13	1.27818406867137E-12	-1.12230796273584E-12	0	5.61153981367921E-13	4.05277875432387E-13
0.02404	-3.11752211871067E-13	9.35256635613201E-14	1.55876105935534E-13	-5.61153981367921E-13	1.8705132712264E-13	3.7410265424528E-13	-3.11752211871067E-13	8.72906193238988E-13	9.04081414426094E-13	9.35256635613201E-14	9.04081414426094E-13	-6.54679644929241E-13	1.8705132712264E-13	1.4028849534198E-12	-9.35256635613201E-13	-1.55876105935534E-13	4.05277875432387E-13	1.8705132712264E-13
0.02406	3.7410265424528E-13	-3.11752211871067E-13	9.35256635613201E-14	-7.48205308490561E-13	4.98803538993707E-13	4.98803538993707E-13	-4.05277875432387E-13	6.23504423742134E-13	6.23504423742134E-13	-6.54679644929241E-13	2.8057699068396E-13	-3.11752211871067E-14	-2.49401769496854E-13	1.46523539579401E-12	-6.54679644929241E-13	-3.7410265424528E-13	1.55876105935534E-13	3.11752211871067E-13
0.02408	6.54679644929241E-13	-6.23504423742134E-13	-6.23504423742134E-14	-8.72906193238988E-13	7.48205308490561E-13	6.54679644929241E-13	-6.85854866116347E-13	2.8057699068396E-13	4.67628317806601E-13	-1.27818406867137E-12	-2.49401769496854E-13	6.23504423742134E-13	-7.17030087303454E-13	1.55876105935534E-12	-3.42927433058174E-13	-5.92329202555027E-13	-1.8705132712264E-13	6.54679644929241E-13
0.0241	3.7410265424528E-13	-8.41730972051881E-13	-1.55876105935534E-13	-9.66431856800308E-13	9.35256635613201E-13	6.54679644929241E-13	-7.79380529677668E-13	3.11752211871067E-14	5.29978760180814E-13	-1.4028849534198E-12	-4.36453096619494E-13	9.35256635613201E-13	-9.97607077987414E-13	1.34053451104559E-12	-1.24700884748427E-13	-7.17030087303454E-13	-5.92329202555027E-13	9.97607077987414E-13
0.02412	-1.55876105935534E-13	-9.35256635613201E-13	-6.23504423742134E-14	-9.97607077987414E-13	1.02878229917452E-12	7.17030087303454E-13	-6.23504423742134E-13	-1.24700884748427E-13	5.61153981367921E-13	-1.18465840511005E-12	-4.98803538993707E-13	1.05995752036163E-12	-1.05995752036163E-12	8.41730972051881E-13	1.55876105935534E-13	-5.92329202555027E-13	-9.04081414426094E-13	8.41730972051881E-13
0.02414	-2.8057699068396E-13	-6.54679644929241E-13	2.18226548309747E-13	-1.02878229917452E-12	1.12230796273584E-12	7.79380529677668E-13	-2.49401769496854E-13	-9.35256635613201E-14	5.92329202555027E-13	-8.10555750864774E-13	-3.42927433058174E-13	1.15348318392295E-12	-1.02878229917452E-12	3.11752211871067E-13	2.8057699068396E-13	-2.8057699068396E-13	-1.15348318392295E-12	5.29978760180814E-13
0.02416	-2.49401769496854E-13	-1.55876105935534E-13	6.54679644929241E-13	-1.21583362629716E-12	1.27818406867137E-12	8.10555750864774E-13	2.8057699068396E-13	3.11752211871067E-14	5.92329202555027E-13	-5.61153981367921E-13	0	1.12230796273584E-12	-9.97607077987414E-13	-2.18226548309747E-13	-9.35256635613201E-14	2.18226548309747E-13	-1.27818406867137E-12	4.05277875432387E-13
0.02418	-1.8705132712264E-13	3.11752211871067E-13	8.41730972051881E-13	-1.18465840511005E-12	1.52758583816823E-12	6.54679644929241E-13	7.48205308490561E-13	1.55876105935534E-13	7.17030087303454E-13	-4.36453096619494E-13	6.23504423742134E-13	9.35256635613201E-13	-9.97607077987414E-13	-6.23504423742134E-13	-3.11752211871067E-13	4.05277875432387E-13	-1.02878229917452E-12	3.11752211871067E-13
0.0242	-9.35256635613201E-14	5.61153981367921E-13	9.04081414426094E-13	-9.04081414426094E-13	1.99521415597483E-12	5.29978760180814E-13	9.04081414426094E-13	1.55876105935534E-13	9.04081414426094E-13	-2.49401769496854E-13	1.12230796273584E-12	7.79380529677668E-13	-1.05995752036163E-12	-9.04081414426094E-13	-4.98803538993707E-13	3.11752211871067E-13	-7.79380529677668E-13	2.49401769496854E-13
0.02422	1.55876105935534E-13	4.67628317806601E-13	8.10555750864774E-13	-3.7410265424528E-13	2.46284247378143E-12	4.36453096619494E-13	8.72906193238988E-13	1.55876105935534E-13	1.12230796273584E-12	-6.23504423742134E-14	1.24700884748427E-12	6.23504423742134E-13	-9.35256635613201E-13	-1.02878229917452E-12	-3.7410265424528E-13	-4.36453096619494E-13	-5.61153981367921E-13	1.24700884748427E-13
0.02424	4.67628317806601E-13	2.18226548309747E-13	6.85854866116347E-13	1.55876105935534E-13	2.55636813734275E-12	4.98803538993707E-13	8.41730972051881E-13	-1.55876105935534E-13	1.24700884748427E-12	3.11752211871067E-14	1.02878229917452E-12	2.8057699068396E-13	-6.54679644929241E-13	-1.18465840511005E-12	6.23504423742134E-14	-1.15348318392295E-12	-2.8057699068396E-13	-2.18226548309747E-13
0.02426	5.29978760180814E-13	-9.35256635613201E-14	5.61153981367921E-13	4.36453096619494E-13	2.3069663678459E-12	6.85854866116347E-13	8.41730972051881E-13	-1.8705132712264E-13	1.24700884748427E-12	-6.23504423742134E-14	5.61153981367921E-13	6.23504423742134E-14	-3.42927433058174E-13	-1.21583362629716E-12	4.36453096619494E-13	-1.58993628054244E-12	-3.11752211871067E-14	-4.67628317806601E-13
0.02428	4.05277875432387E-13	-6.54679644929241E-13	4.36453096619494E-13	6.54679644929241E-13	1.68346194410376E-12	9.04081414426094E-13	8.10555750864774E-13	-1.24700884748427E-13	9.97607077987414E-13	-4.36453096619494E-13	2.18226548309747E-13	-1.24700884748427E-13	-3.11752211871067E-14	-9.35256635613201E-13	8.41730972051881E-13	-1.52758583816823E-12	5.29978760180814E-13	-5.61153981367921E-13
0.0243	1.8705132712264E-13	-1.12230796273584E-12	4.98803538993707E-13	7.79380529677668E-13	1.24700884748427E-12	1.05995752036163E-12	7.79380529677668E-13	3.7410265424528E-13	5.29978760180814E-13	-6.54679644929241E-13	-1.24700884748427E-13	-3.11752211871067E-13	1.55876105935534E-13	-7.48205308490561E-13	9.35256635613201E-13	-1.34053451104559E-12	1.21583362629716E-12	-4.67628317806601E-13
0.02432	-3.42927433058174E-13	-1.27818406867137E-12	8.72906193238988E-13	8.10555750864774E-13	8.10555750864774E-13	1.12230796273584E-12	6.54679644929241E-13	1.12230796273584E-12	6.23504423742134E-14	-6.23504423742134E-13	-2.49401769496854E-13	-2.49401769496854E-13	4.05277875432387E-13	-6.23504423742134E-13	7.48205308490561E-13	-1.12230796273584E-12	1.65228672291666E-12	-2.49401769496854E-13
0.02434	-1.18465840511005E-12	-1.21583362629716E-12	1.15348318392295E-12	9.04081414426094E-13	4.05277875432387E-13	1.12230796273584E-12	4.36453096619494E-13	1.58993628054244E-12	-4.36453096619494E-13	-3.11752211871067E-13	-4.98803538993707E-13	-3.11752211871067E-13	6.54679644929241E-13	-4.98803538993707E-13	2.49401769496854E-13	-8.72906193238988E-13	1.77698760766508E-12	4.36453096619494E-13
0.02436	-1.65228672291666E-12	-9.97607077987414E-13	1.34053451104559E-12	1.24700884748427E-12	4.05277875432387E-13	1.4028849534198E-12	-9.35256635613201E-14	1.52758583816823E-12	-7.48205308490561E-13	1.24700884748427E-13	-9.97607077987414E-13	-6.23504423742134E-14	8.10555750864774E-13	-4.36453096619494E-13	-4.67628317806601E-13	-5.92329202555027E-13	1.55876105935534E-12	9.97607077987414E-13
0.02438	-1.71463716529087E-12	-6.23504423742134E-13	1.27818406867137E-12	1.52758583816823E-12	5.29978760180814E-13	1.71463716529087E-12	-6.85854866116347E-13	9.97607077987414E-13	-1.02878229917452E-12	6.54679644929241E-13	-1.34053451104559E-12	3.11752211871067E-13	7.48205308490561E-13	-5.61153981367921E-13	-1.15348318392295E-12	-2.49401769496854E-13	1.24700884748427E-12	1.4028849534198E-12
0.0244	-1.34053451104559E-12	-2.49401769496854E-13	1.15348318392295E-12	1.71463716529087E-12	6.54679644929241E-13	1.90168849241351E-12	-9.35256635613201E-13	5.61153981367921E-13	-1.34053451104559E-12	9.97607077987414E-13	-1.58993628054244E-12	6.85854866116347E-13	5.29978760180814E-13	-4.98803538993707E-13	-1.65228672291666E-12	-6.23504423742134E-14	8.41730972051881E-13	1.37170973223269E-12
0.02442	-7.48205308490561E-13	2.8057699068396E-13	8.10555750864774E-13	1.68346194410376E-12	5.61153981367921E-13	1.65228672291666E-12	-9.66431856800308E-13	1.8705132712264E-13	-1.74581238647798E-12	1.49641061698112E-12	-1.74581238647798E-12	8.10555750864774E-13	3.11752211871067E-14	-4.05277875432387E-13	-1.71463716529087E-12	3.11752211871067E-14	2.8057699068396E-13	9.97607077987414E-13
0.02444	-6.23504423742134E-14	7.17030087303454E-13	5.29978760180814E-13	1.52758583816823E-12	6.85854866116347E-13	1.21583362629716E-12	-6.85854866116347E-13	-1.55876105935534E-13	-1.8705132712264E-12	1.99521415597483E-12	-1.80816282885219E-12	7.48205308490561E-13	-4.05277875432387E-13	-1.55876105935534E-13	-1.62111150172955E-12	9.35256635613201E-14	-3.11752211871067E-13	5.61153981367921E-13
0.02446	4.36453096619494E-13	1.15348318392295E-12	2.8057699068396E-13	1.15348318392295E-12	4.36453096619494E-13	6.23504423742134E-13	-3.7410265424528E-13	-6.54679644929241E-13	-1.49641061698112E-12	2.46284247378143E-12	-1.71463716529087E-12	7.17030087303454E-13	-8.41730972051881E-13	1.55876105935534E-13	-1.37170973223269E-12	1.24700884748427E-13	-6.54679644929241E-13	2.8057699068396E-13
0.02448	9.04081414426094E-13	1.37170973223269E-12	1.24700884748427E-13	6.54679644929241E-13	2.8057699068396E-13	0	-1.24700884748427E-13	-1.12230796273584E-12	-9.35256635613201E-13	2.68106902209118E-12	-1.05995752036163E-12	6.85854866116347E-13	-9.97607077987414E-13	4.05277875432387E-13	-1.15348318392295E-12	3.42927433058174E-13	-5.61153981367921E-13	0
0.0245	1.21583362629716E-12	1.05995752036163E-12	2.18226548309747E-13	3.7410265424528E-13	-3.11752211871067E-14	-5.29978760180814E-13	9.35256635613201E-14	-1.21583362629716E-12	-2.18226548309747E-13	2.27579114665879E-12	-2.49401769496854E-13	8.10555750864774E-13	-9.66431856800308E-13	5.61153981367921E-13	-8.10555750864774E-13	4.98803538993707E-13	-1.8705132712264E-13	-2.18226548309747E-13
0.02452	1.30935928985848E-12	5.92329202555027E-13	3.42927433058174E-13	1.24700884748427E-13	-2.8057699068396E-13	-8.72906193238988E-13	3.7410265424528E-13	-1.12230796273584E-12	5.29978760180814E-13	1.58993628054244E-12	6.85854866116347E-13	9.97607077987414E-13	-7.17030087303454E-13	4.98803538993707E-13	-5.61153981367921E-13	6.54679644929241E-13	4.67628317806601E-13	-4.98803538993707E-13
0.02454	1.09113274154873E-12	-1.8705132712264E-13	3.7410265424528E-13	0	-4.36453096619494E-13	-1.02878229917452E-12	4.98803538993707E-13	-1.18465840511005E-12	1.18465840511005E-12	7.17030087303454E-13	1.52758583816823E-12	8.41730972051881E-13	-3.11752211871067E-13	5.29978760180814E-13	-4.36453096619494E-13	8.41730972051881E-13	9.97607077987414E-13	-7.79380529677668E-13
0.02456	5.29978760180814E-13	-8.72906193238988E-13	4.36453096619494E-13	9.35256635613201E-14	-3.11752211871067E-13	-9.66431856800308E-13	7.17030087303454E-13	-1.4028849534198E-12	1.62111150172955E-12	-6.23504423742134E-14	1.8705132712264E-12	5.61153981367921E-13	-3.11752211871067E-14	7.17030087303454E-13	-2.49401769496854E-13	7.48205308490561E-13	1.37170973223269E-12	-7.17030087303454E-13
0.02458	9.35256635613201E-14	-1.37170973223269E-12	4.67628317806601E-13	3.42927433058174E-13	-3.11752211871067E-14	-9.35256635613201E-13	7.17030087303454E-13	-1.27818406867137E-12	1.74581238647798E-12	-5.92329202555027E-13	1.93286371360062E-12	3.11752211871067E-14	6.23504423742134E-14	9.04081414426094E-13	-9.35256635613201E-14	4.98803538993707E-13	1.34053451104559E-12	-5.29978760180814E-13
0.0246	-1.55876105935534E-13	-1.37170973223269E-12	2.49401769496854E-13	1.02878229917452E-12	2.49401769496854E-13	-8.72906193238988E-13	7.17030087303454E-13	-7.79380529677668E-13	1.62111150172955E-12	-7.48205308490561E-13	1.77698760766508E-12	-6.54679644929241E-13	-3.11752211871067E-14	1.02878229917452E-12	0	2.18226548309747E-13	9.04081414426094E-13	-3.7410265424528E-13
0.02462	-1.8705132712264E-13	-9.66431856800308E-13	0	1.8705132712264E-12	5.29978760180814E-13	-7.17030087303454E-13	6.23504423742134E-13	-9.35256635613201E-14	1.55876105935534E-12	-5.61153981367921E-13	1.49641061698112E-12	-1.24700884748427E-12	-2.8057699068396E-13	1.05995752036163E-12	-1.24700884748427E-13	-6.23504423742134E-14	3.11752211871067E-13	-1.8705132712264E-13
0.02464	9.35256635613201E-14	-2.49401769496854E-13	-4.05277875432387E-13	2.21344070428458E-12	6.23504423742134E-13	-4.05277875432387E-13	4.36453096619494E-13	7.17030087303454E-13	1.52758583816823E-12	-1.8705132712264E-13	1.18465840511005E-12	-1.8705132712264E-12	-4.98803538993707E-13	9.35256635613201E-13	-2.18226548309747E-13	-3.7410265424528E-13	-2.8057699068396E-13	-1.24700884748427E-13
0.02466	3.7410265424528E-13	5.29978760180814E-13	-7.17030087303454E-13	1.8393380500393E-12	4.05277875432387E-13	0	1.55876105935534E-13	9.35256635613201E-13	1.62111150172955E-12	2.49401769496854E-13	7.79380529677668E-13	-2.40049203140722E-12	-6.54679644929241E-13	8.72906193238988E-13	-4.36453096619494E-13	-5.92329202555027E-13	-7.79380529677668E-13	-1.24700884748427E-13
0.02468	7.17030087303454E-13	9.35256635613201E-13	-8.72906193238988E-13	1.18465840511005E-12	3.11752211871067E-14	2.8057699068396E-13	-3.11752211871067E-14	1.02878229917452E-12	1.62111150172955E-12	4.98803538993707E-13	1.8705132712264E-13	-2.40049203140722E-12	-8.41730972051881E-13	8.10555750864774E-13	-7.17030087303454E-13	-8.41730972051881E-13	-1.09113274154873E-12	-2.18226548309747E-13
0.0247	8.41730972051881E-13	1.12230796273584E-12	-9.66431856800308E-13	5.92329202555027E-13	3.11752211871067E-14	1.55876105935534E-13	-1.55876105935534E-13	7.17030087303454E-13	1.4028849534198E-12	6.23504423742134E-13	-2.8057699068396E-13	-1.71463716529087E-12	-8.41730972051881E-13	9.35256635613201E-13	-9.35256635613201E-13	-1.15348318392295E-12	-1.18465840511005E-12	-1.8705132712264E-13
0.02472	7.48205308490561E-13	1.21583362629716E-12	-7.79380529677668E-13	-3.11752211871067E-14	4.05277875432387E-13	-9.35256635613201E-14	-3.7410265424528E-13	3.7410265424528E-13	1.21583362629716E-12	6.54679644929241E-13	-4.67628317806601E-13	-7.48205308490561E-13	-6.23504423742134E-13	9.97607077987414E-13	-9.66431856800308E-13	-1.24700884748427E-12	-1.12230796273584E-12	0
0.02474	6.23504423742134E-13	1.15348318392295E-12	-5.92329202555027E-13	-6.23504423742134E-13	5.92329202555027E-13	-3.11752211871067E-13	-4.67628317806601E-13	-1.24700884748427E-13	1.12230796273584E-12	9.35256635613201E-13	-3.42927433058174E-13	0	-1.8705132712264E-13	9.97607077987414E-13	-9.97607077987414E-13	-1.09113274154873E-12	-9.97607077987414E-13	2.49401769496854E-13
0.02476	6.23504423742134E-13	1.02878229917452E-12	-2.49401769496854E-13	-1.18465840511005E-12	6.54679644929241E-13	-2.8057699068396E-13	-5.61153981367921E-13	-5.92329202555027E-13	1.15348318392295E-12	1.30935928985848E-12	3.11752211871067E-14	4.67628317806601E-13	3.11752211871067E-14	9.04081414426094E-13	-8.72906193238988E-13	-6.85854866116347E-13	-6.85854866116347E-13	2.18226548309747E-13
0.02478	4.05277875432387E-13	8.10555750864774E-13	9.35256635613201E-14	-1.46523539579401E-12	6.85854866116347E-13	-9.35256635613201E-14	-4.98803538993707E-13	-9.04081414426094E-13	1.05995752036163E-12	1.62111150172955E-12	3.42927433058174E-13	7.79380529677668E-13	0	6.54679644929241E-13	-7.48205308490561E-13	-3.11752211871067E-14	-4.05277875432387E-13	2.49401769496854E-13
0.0248	4.67628317806601E-13	5.29978760180814E-13	3.42927433058174E-13	-1.4028849534198E-12	8.41730972051881E-13	1.55876105935534E-13	-5.61153981367921E-13	-9.66431856800308E-13	7.17030087303454E-13	1.65228672291666E-12	6.23504423742134E-13	9.35256635613201E-13	0	5.92329202555027E-13	-7.17030087303454E-13	4.98803538993707E-13	-2.18226548309747E-13	1.8705132712264E-13
0.02482	3.11752211871067E-13	1.8705132712264E-13	4.05277875432387E-13	-9.35256635613201E-13	8.41730972051881E-13	3.42927433058174E-13	-3.42927433058174E-13	-7.79380529677668E-13	2.18226548309747E-13	1.55876105935534E-12	9.04081414426094E-13	8.41730972051881E-13	6.23504423742134E-14	6.85854866116347E-13	-6.85854866116347E-13	7.79380529677668E-13	3.11752211871067E-14	4.98803538993707E-13
0.02484	-6.23504423742134E-14	-9.35256635613201E-14	4.67628317806601E-13	-5.92329202555027E-13	6.23504423742134E-13	2.8057699068396E-13	-2.8057699068396E-13	-4.67628317806601E-13	-2.18226548309747E-13	1.18465840511005E-12	1.18465840511005E-12	6.54679644929241E-13	9.35256635613201E-14	6.54679644929241E-13	-6.23504423742134E-13	9.35256635613201E-13	3.42927433058174E-13	9.04081414426094E-13
0.02486	-4.05277875432387E-13	-2.49401769496854E-13	3.7410265424528E-13	-3.42927433058174E-13	3.42927433058174E-13	-9.35256635613201E-14	-2.8057699068396E-13	-9.35256635613201E-14	-3.11752211871067E-13	5.61153981367921E-13	1.09113274154873E-12	4.98803538993707E-13	2.49401769496854E-13	5.61153981367921E-13	-6.23504423742134E-13	1.09113274154873E-12	6.23504423742134E-13	1.05995752036163E-12
0.02488	-4.36453096619494E-13	-3.42927433058174E-13	1.24700884748427E-13	-1.8705132712264E-13	1.8705132712264E-13	-4.67628317806601E-13	-3.7410265424528E-13	2.8057699068396E-13	-1.8705132712264E-13	-2.18226548309747E-13	6.54679644929241E-13	4.98803538993707E-13	2.8057699068396E-13	3.7410265424528E-13	-5.92329202555027E-13	1.15348318392295E-12	7.17030087303454E-13	7.48205308490561E-13
0.0249	-4.05277875432387E-13	-2.8057699068396E-13	-1.8705132712264E-13	-3.11752211871067E-14	1.24700884748427E-13	-6.23504423742134E-13	-4.36453096619494E-13	6.54679644929241E-13	6.23504423742134E-14	-5.92329202555027E-13	2.8057699068396E-13	6.54679644929241E-13	2.18226548309747E-13	1.8705132712264E-13	-2.18226548309747E-13	1.15348318392295E-12	4.67628317806601E-13	2.8057699068396E-13
0.02492	-4.98803538993707E-13	-2.49401769496854E-13	-2.49401769496854E-13	1.55876105935534E-13	5.61153981367921E-13	-6.54679644929241E-13	-3.7410265424528E-13	1.18465840511005E-12	3.42927433058174E-13	-7.17030087303454E-13	-3.11752211871067E-14	1.02878229917452E-12	3.42927433058174E-13	-3.11752211871067E-14	3.11752211871067E-14	1.21583362629716E-12	9.35256635613201E-14	-3.11752211871067E-14
0.02494	-6.54679644929241E-13	-3.11752211871067E-13	0	4.05277875432387E-13	1.09113274154873E-12	-7.17030087303454E-13	-1.55876105935534E-13	1.62111150172955E-12	4.36453096619494E-13	-6.54679644929241E-13	0	1.71463716529087E-12	3.7410265424528E-13	-3.7410265424528E-13	3.7410265424528E-13	1.18465840511005E-12	-2.18226548309747E-13	-1.55876105935534E-13
0.02496	-5.92329202555027E-13	-2.8057699068396E-13	2.8057699068396E-13	5.92329202555027E-13	1.27818406867137E-12	-6.54679644929241E-13	6.23504423742134E-14	1.8393380500393E-12	5.29978760180814E-13	-5.92329202555027E-13	3.11752211871067E-14	2.11991504072326E-12	3.42927433058174E-13	-6.85854866116347E-13	4.36453096619494E-13	1.18465840511005E-12	-5.92329202555027E-13	-9.35256635613201E-14
0.02498	-4.36453096619494E-13	-3.7410265424528E-13	5.92329202555027E-13	6.85854866116347E-13	1.18465840511005E-12	-3.7410265424528E-13	1.8705132712264E-13	1.4028849534198E-12	4.36453096619494E-13	-3.7410265424528E-13	9.35256635613201E-14	1.93286371360062E-12	6.23504423742134E-14	-8.41730972051881E-13	3.7410265424528E-13	9.97607077987414E-13	-7.48205308490561E-13	2.49401769496854E-13
0.025	-2.18226548309747E-13	-6.23504423742134E-13	8.72906193238988E-13	7.48205308490561E-13	9.35256635613201E-13	-1.55876105935534E-13	1.55876105935534E-13	6.54679644929241E-13	2.49401769496854E-13	3.11752211871067E-14	3.11752211871067E-13	1.58993628054244E-12	-3.11752211871067E-13	-7.48205308490561E-13	2.49401769496854E-13	8.41730972051881E-13	-9.97607077987414E-13	4.98803538993707E-13
0.02502	-9.35256635613201E-14	-9.97607077987414E-13	1.12230796273584E-12	8.41730972051881E-13	6.23504423742134E-13	0	6.23504423742134E-14	-9.35256635613201E-14	1.55876105935534E-13	4.98803538993707E-13	7.79380529677668E-13	9.35256635613201E-13	-6.85854866116347E-13	-4.36453096619494E-13	-3.11752211871067E-14	5.92329202555027E-13	-9.97607077987414E-13	7.17030087303454E-13
0.02504	-2.49401769496854E-13	-1.24700884748427E-12	1.4028849534198E-12	7.48205308490561E-13	4.36453096619494E-13	2.8057699068396E-13	6.23504423742134E-14	-4.05277875432387E-13	3.42927433058174E-13	8.41730972051881E-13	9.97607077987414E-13	5.29978760180814E-13	-1.12230796273584E-12	-6.23504423742134E-14	-3.11752211871067E-13	5.61153981367921E-13	-1.02878229917452E-12	9.66431856800308E-13
0.02506	-3.42927433058174E-13	-1.37170973223269E-12	1.37170973223269E-12	4.98803538993707E-13	2.49401769496854E-13	6.85854866116347E-13	1.24700884748427E-13	-3.42927433058174E-13	5.61153981367921E-13	9.35256635613201E-13	9.35256635613201E-13	1.55876105935534E-13	-1.27818406867137E-12	3.42927433058174E-13	-4.67628317806601E-13	3.42927433058174E-13	-1.05995752036163E-12	1.15348318392295E-12
0.02508	-2.8057699068396E-13	-1.21583362629716E-12	1.27818406867137E-12	2.8057699068396E-13	3.7410265424528E-13	1.12230796273584E-12	9.35256635613201E-14	-6.23504423742134E-13	5.29978760180814E-13	9.04081414426094E-13	6.23504423742134E-13	-1.55876105935534E-13	-1.34053451104559E-12	5.61153981367921E-13	-6.54679644929241E-13	0	-1.15348318392295E-12	9.04081414426094E-13
0.0251	-2.49401769496854E-13	-6.23504423742134E-13	1.02878229917452E-12	1.24700884748427E-13	6.23504423742134E-13	1.55876105935534E-12	1.8705132712264E-13	-8.41730972051881E-13	2.18226548309747E-13	9.04081414426094E-13	3.11752211871067E-13	-3.42927433058174E-13	-1.12230796273584E-12	6.85854866116347E-13	-8.72906193238988E-13	-2.49401769496854E-13	-1.18465840511005E-12	5.29978760180814E-13
0.02512	-9.35256635613201E-14	-1.24700884748427E-13	8.10555750864774E-13	1.24700884748427E-13	8.10555750864774E-13	1.68346194410376E-12	1.24700884748427E-13	-6.23504423742134E-13	3.11752211871067E-14	1.05995752036163E-12	-9.35256635613201E-14	-4.67628317806601E-13	-7.79380529677668E-13	5.29978760180814E-13	-9.66431856800308E-13	-4.05277875432387E-13	-8.72906193238988E-13	2.8057699068396E-13
0.02514	1.55876105935534E-13	3.7410265424528E-13	5.29978760180814E-13	3.42927433058174E-13	9.97607077987414E-13	1.55876105935534E-12	1.8705132712264E-13	-9.35256635613201E-14	-9.35256635613201E-14	8.72906193238988E-13	-4.98803538993707E-13	-3.7410265424528E-13	-4.36453096619494E-13	1.55876105935534E-13	-7.48205308490561E-13	-3.42927433058174E-13	-7.48205308490561E-13	9.35256635613201E-14
0.02516	3.7410265424528E-13	5.61153981367921E-13	4.67628317806601E-13	4.36453096619494E-13	8.41730972051881E-13	1.12230796273584E-12	3.11752211871067E-13	3.7410265424528E-13	0	6.85854866116347E-13	-9.66431856800308E-13	-1.8705132712264E-13	-1.24700884748427E-13	-2.49401769496854E-13	-6.85854866116347E-13	9.35256635613201E-14	-7.48205308490561E-13	1.24700884748427E-13
0.02518	3.7410265424528E-13	6.54679644929241E-13	5.61153981367921E-13	3.11752211871067E-13	7.17030087303454E-13	4.05277875432387E-13	9.35256635613201E-14	5.92329202555027E-13	3.11752211871067E-14	5.29978760180814E-13	-1.34053451104559E-12	9.35256635613201E-14	2.8057699068396E-13	-3.42927433058174E-13	-7.17030087303454E-13	4.98803538993707E-13	-8.72906193238988E-13	3.11752211871067E-13
0.0252	4.05277875432387E-13	5.61153981367921E-13	8.41730972051881E-13	9.35256635613201E-14	5.61153981367921E-13	-1.8705132712264E-13	-1.8705132712264E-13	4.36453096619494E-13	2.49401769496854E-13	3.7410265424528E-13	-1.77698760766508E-12	1.8705132712264E-13	5.29978760180814E-13	-1.24700884748427E-13	-6.85854866116347E-13	8.72906193238988E-13	-9.35256635613201E-13	6.85854866116347E-13
0.02522	4.36453096619494E-13	3.42927433058174E-13	1.12230796273584E-12	-1.24700884748427E-13	4.67628317806601E-13	-5.61153981367921E-13	-3.42927433058174E-13	3.11752211871067E-13	4.36453096619494E-13	5.61153981367921E-13	-1.62111150172955E-12	1.55876105935534E-13	9.97607077987414E-13	0	-4.67628317806601E-13	9.66431856800308E-13	-5.92329202555027E-13	8.10555750864774E-13
0.02524	4.67628317806601E-13	1.55876105935534E-13	1.27818406867137E-12	-1.55876105935534E-13	4.98803538993707E-13	-6.54679644929241E-13	-4.36453096619494E-13	1.24700884748427E-13	6.54679644929241E-13	8.41730972051881E-13	-9.04081414426094E-13	1.55876105935534E-13	1.15348318392295E-12	2.49401769496854E-13	-3.42927433058174E-13	1.02878229917452E-12	9.35256635613201E-14	7.79380529677668E-13
0.02526	4.05277875432387E-13	1.55876105935534E-13	1.4028849534198E-12	-1.55876105935534E-13	5.29978760180814E-13	-5.92329202555027E-13	-2.49401769496854E-13	-1.8705132712264E-13	8.41730972051881E-13	1.18465840511005E-12	-9.35256635613201E-14	1.8705132712264E-13	1.15348318392295E-12	3.7410265424528E-13	-3.11752211871067E-13	1.09113274154873E-12	4.05277875432387E-13	5.29978760180814E-13
0.02528	3.42927433058174E-13	1.8705132712264E-13	1.4028849534198E-12	-9.35256635613201E-14	7.17030087303454E-13	-4.05277875432387E-13	2.8057699068396E-13	-6.54679644929241E-13	1.09113274154873E-12	1.34053451104559E-12	5.92329202555027E-13	2.49401769496854E-13	1.15348318392295E-12	4.67628317806601E-13	-9.35256635613201E-14	1.12230796273584E-12	3.7410265424528E-13	2.49401769496854E-13
0.0253	1.55876105935534E-13	9.35256635613201E-14	1.37170973223269E-12	-2.18226548309747E-13	6.54679644929241E-13	-2.8057699068396E-13	9.04081414426094E-13	-1.09113274154873E-12	1.43406017460691E-12	1.58993628054244E-12	1.09113274154873E-12	6.85854866116347E-13	9.66431856800308E-13	4.36453096619494E-13	1.8705132712264E-13	1.15348318392295E-12	1.55876105935534E-13	9.35256635613201E-14
0.02532	1.24700884748427E-13	-1.8705132712264E-13	1.27818406867137E-12	-4.36453096619494E-13	4.67628317806601E-13	-2.18226548309747E-13	1.49641061698112E-12	-1.30935928985848E-12	1.80816282885219E-12	1.65228672291666E-12	1.18465840511005E-12	9.97607077987414E-13	5.29978760180814E-13	2.49401769496854E-13	5.92329202555027E-13	8.10555750864774E-13	-2.49401769496854E-13	1.24700884748427E-13
0.02534	1.24700884748427E-13	-4.67628317806601E-13	1.15348318392295E-12	-1.55876105935534E-13	-1.24700884748427E-13	-1.8705132712264E-13	1.77698760766508E-12	-1.24700884748427E-12	2.21344070428458E-12	1.43406017460691E-12	1.05995752036163E-12	1.05995752036163E-12	-1.55876105935534E-13	9.35256635613201E-14	9.04081414426094E-13	4.98803538993707E-13	-3.7410265424528E-13	4.36453096619494E-13
0.02536	2.18226548309747E-13	-5.29978760180814E-13	1.02878229917452E-12	2.49401769496854E-13	-7.48205308490561E-13	6.23504423742134E-14	1.8393380500393E-12	-8.72906193238988E-13	2.46284247378143E-12	9.35256635613201E-13	7.48205308490561E-13	5.92329202555027E-13	-5.61153981367921E-13	3.11752211871067E-14	1.30935928985848E-12	1.24700884748427E-13	-3.42927433058174E-13	5.92329202555027E-13
0.02538	3.42927433058174E-13	-5.92329202555027E-13	9.04081414426094E-13	4.98803538993707E-13	-1.46523539579401E-12	4.05277875432387E-13	1.65228672291666E-12	-4.36453096619494E-13	2.43166725259432E-12	4.98803538993707E-13	3.42927433058174E-13	-1.24700884748427E-13	-9.35256635613201E-13	3.11752211871067E-14	1.43406017460691E-12	-6.23504423742134E-14	-2.18226548309747E-13	4.67628317806601E-13
0.0254	4.67628317806601E-13	-5.92329202555027E-13	7.79380529677668E-13	4.98803538993707E-13	-2.24461592547168E-12	5.29978760180814E-13	1.49641061698112E-12	0	2.08873981953615E-12	1.8705132712264E-13	-9.35256635613201E-14	-9.66431856800308E-13	-1.02878229917452E-12	1.55876105935534E-13	1.21583362629716E-12	-1.55876105935534E-13	-9.35256635613201E-14	3.7410265424528E-13
0.02542	5.92329202555027E-13	-4.36453096619494E-13	5.92329202555027E-13	2.8057699068396E-13	-2.55636813734275E-12	4.67628317806601E-13	8.41730972051881E-13	5.92329202555027E-13	1.43406017460691E-12	6.23504423742134E-14	-4.36453096619494E-13	-1.80816282885219E-12	-1.12230796273584E-12	3.42927433058174E-13	7.17030087303454E-13	-3.11752211871067E-13	3.11752211871067E-14	3.11752211871067E-13
0.02544	8.41730972051881E-13	-2.49401769496854E-13	3.11752211871067E-13	-2.49401769496854E-13	-2.15109026191036E-12	1.8705132712264E-13	1.8705132712264E-13	1.21583362629716E-12	1.09113274154873E-12	1.24700884748427E-13	-8.10555750864774E-13	-2.27579114665879E-12	-1.12230796273584E-12	5.29978760180814E-13	1.55876105935534E-13	-5.92329202555027E-13	9.35256635613201E-14	3.7410265424528E-13
0.02546	9.35256635613201E-13	-3.11752211871067E-14	-9.35256635613201E-14	-8.10555750864774E-13	-1.12230796273584E-12	-9.35256635613201E-14	-3.11752211871067E-13	1.55876105935534E-12	9.35256635613201E-13	3.42927433058174E-13	-1.15348318392295E-12	-2.338141589033E-12	-1.05995752036163E-12	7.48205308490561E-13	-3.42927433058174E-13	-5.61153981367921E-13	6.23504423742134E-14	4.36453096619494E-13
0.02548	7.48205308490561E-13	4.05277875432387E-13	-4.98803538993707E-13	-1.24700884748427E-12	-3.11752211871067E-14	-2.49401769496854E-13	-6.54679644929241E-13	1.74581238647798E-12	9.35256635613201E-13	4.98803538993707E-13	-1.34053451104559E-12	-1.80816282885219E-12	-1.02878229917452E-12	9.97607077987414E-13	-8.10555750864774E-13	-2.8057699068396E-13	1.8705132712264E-13	5.61153981367921E-13
0.0255	5.92329202555027E-13	8.41730972051881E-13	-7.48205308490561E-13	-1.30935928985848E-12	9.04081414426094E-13	-4.05277875432387E-13	-6.85854866116347E-13	1.74581238647798E-12	9.66431856800308E-13	5.92329202555027E-13	-1.24700884748427E-12	-1.21583362629716E-12	-8.41730972051881E-13	8.41730972051881E-13	-1.30935928985848E-12	3.11752211871067E-14	2.8057699068396E-13	7.79380529677668E-13
0.02552	3.7410265424528E-13	1.21583362629716E-12	-8.72906193238988E-13	-9.35256635613201E-13	1.68346194410376E-12	-4.67628317806601E-13	-6.54679644929241E-13	1.55876105935534E-12	8.72906193238988E-13	4.36453096619494E-13	-8.72906193238988E-13	-6.54679644929241E-13	-5.92329202555027E-13	6.23504423742134E-13	-1.65228672291666E-12	2.49401769496854E-13	2.49401769496854E-13	9.35256635613201E-13
0.02554	4.36453096619494E-13	1.24700884748427E-12	-6.85854866116347E-13	-4.36453096619494E-13	2.05756459834904E-12	-4.05277875432387E-13	-4.36453096619494E-13	1.21583362629716E-12	8.10555750864774E-13	6.23504423742134E-14	-2.49401769496854E-13	-2.49401769496854E-13	-2.18226548309747E-13	4.05277875432387E-13	-1.90168849241351E-12	1.24700884748427E-13	1.8705132712264E-13	9.04081414426094E-13
[truncated: 53,722 more rows]
