# Supplementary material for: Reliability of an interneuron response depends on an integrated sensory state
Source: eLife. 2019 Nov 13;8:e50566. doi: 10.7554/eLife.50566 (PMC6894930; doi:10.7554/eLife.50566)
Supplement: Figure 6—source data 1. [file elife-50566-fig6-data1.zip › Figure S6B_AIA Voltage-Clamp raw data for calculating IV curve/150915AIAGC5_5.txt]

	IV-long	IV-long_4	IV-long_6	IV-long_8	IV-long_10	IV-long_12	IV-long_14	IV-long_16	IV-long_18	IV-long_20	IV-long_22	IV-long_24	IV-long_26	IV-long_28	IV-long_30	IV-long_32	IV-long_34	IV-long_36
s	A	A	A	A	A	A	A	A	A	A	A	A	A	A	A	A	A	A
Time	Imon-1	Imon-1	Imon-1	Imon-1	Imon-1	Imon-1	Imon-1	Imon-1	Imon-1	Imon-1	Imon-1	Imon-1	Imon-1	Imon-1	Imon-1	Imon-1	Imon-1	Imon-1
0.005	-9.66431856800308E-13	-6.23504423742134E-14	3.42927433058174E-13	3.7410265424528E-13	1.15348318392295E-12	-1.8705132712264E-13	-5.61153981367921E-13	-1.49641061698112E-12	-1.15348318392295E-12	-1.05995752036163E-12	9.35256635613201E-14	-7.79380529677668E-13	-1.93286371360062E-12	1.55876105935534E-13	2.8057699068396E-13	-1.02878229917452E-12	-1.52758583816823E-12	9.35256635613201E-14
0.00502	-8.72906193238988E-13	-1.24700884748427E-13	2.8057699068396E-13	4.36453096619494E-13	1.21583362629716E-12	-3.7410265424528E-13	-2.49401769496854E-13	-1.4028849534198E-12	-1.05995752036163E-12	-9.35256635613201E-13	4.67628317806601E-13	-2.49401769496854E-13	-1.74581238647798E-12	9.35256635613201E-14	4.98803538993707E-13	-6.23504423742134E-13	-1.74581238647798E-12	2.8057699068396E-13
0.00504	-8.72906193238988E-13	-2.49401769496854E-13	2.18226548309747E-13	3.42927433058174E-13	1.24700884748427E-12	-3.42927433058174E-13	2.8057699068396E-13	-1.34053451104559E-12	-9.66431856800308E-13	-7.48205308490561E-13	9.66431856800308E-13	9.35256635613201E-14	-1.49641061698112E-12	1.55876105935534E-13	6.54679644929241E-13	-2.8057699068396E-13	-1.65228672291666E-12	3.7410265424528E-13
0.00506	-1.05995752036163E-12	-4.36453096619494E-13	3.11752211871067E-14	4.98803538993707E-13	1.24700884748427E-12	-1.55876105935534E-13	4.67628317806601E-13	-1.05995752036163E-12	-5.92329202555027E-13	-2.49401769496854E-13	1.30935928985848E-12	2.8057699068396E-13	-9.66431856800308E-13	6.23504423742134E-14	7.17030087303454E-13	-2.49401769496854E-13	-1.24700884748427E-12	1.8705132712264E-13
0.00508	-1.34053451104559E-12	-4.67628317806601E-13	-1.55876105935534E-13	9.35256635613201E-13	1.18465840511005E-12	9.35256635613201E-14	-1.55876105935534E-13	-3.42927433058174E-13	-2.49401769496854E-13	3.11752211871067E-14	1.65228672291666E-12	4.36453096619494E-13	-3.42927433058174E-13	0	5.29978760180814E-13	-4.98803538993707E-13	-9.04081414426094E-13	-1.8705132712264E-13
0.0051	-1.55876105935534E-12	-4.05277875432387E-13	-3.42927433058174E-13	1.24700884748427E-12	1.30935928985848E-12	2.8057699068396E-13	-9.97607077987414E-13	7.17030087303454E-13	1.8705132712264E-13	2.49401769496854E-13	1.55876105935534E-12	6.85854866116347E-13	2.49401769496854E-13	-9.35256635613201E-14	1.55876105935534E-13	-1.05995752036163E-12	-5.61153981367921E-13	-6.23504423742134E-13
0.00512	-1.62111150172955E-12	-1.55876105935534E-13	-4.98803538993707E-13	1.43406017460691E-12	1.62111150172955E-12	1.55876105935534E-13	-1.49641061698112E-12	1.68346194410376E-12	2.8057699068396E-13	1.8705132712264E-13	1.12230796273584E-12	8.72906193238988E-13	8.41730972051881E-13	-2.8057699068396E-13	-4.98803538993707E-13	-1.49641061698112E-12	-6.23504423742134E-13	-1.09113274154873E-12
0.00514	-1.27818406867137E-12	1.24700884748427E-13	-6.54679644929241E-13	8.72906193238988E-13	1.90168849241351E-12	0	-1.62111150172955E-12	2.15109026191036E-12	2.8057699068396E-13	9.35256635613201E-14	3.11752211871067E-13	9.04081414426094E-13	1.02878229917452E-12	-6.23504423742134E-13	-9.97607077987414E-13	-1.58993628054244E-12	-8.41730972051881E-13	-1.30935928985848E-12
0.00516	-6.85854866116347E-13	3.7410265424528E-13	-8.10555750864774E-13	-1.8705132712264E-13	2.08873981953615E-12	-3.7410265424528E-13	-1.4028849534198E-12	2.02638937716194E-12	1.24700884748427E-13	6.23504423742134E-14	-5.92329202555027E-13	6.23504423742134E-13	8.72906193238988E-13	-8.41730972051881E-13	-1.49641061698112E-12	-1.46523539579401E-12	-1.24700884748427E-12	-1.37170973223269E-12
0.00518	-1.55876105935534E-13	4.36453096619494E-13	-9.35256635613201E-13	-1.43406017460691E-12	2.02638937716194E-12	-7.17030087303454E-13	-1.09113274154873E-12	1.34053451104559E-12	-6.23504423742134E-14	1.8705132712264E-13	-1.21583362629716E-12	6.23504423742134E-14	6.23504423742134E-13	-1.15348318392295E-12	-1.62111150172955E-12	-1.27818406867137E-12	-1.37170973223269E-12	-1.4028849534198E-12
0.0052	3.42927433058174E-13	4.05277875432387E-13	-9.35256635613201E-13	-2.43166725259432E-12	1.49641061698112E-12	-1.12230796273584E-12	-7.17030087303454E-13	4.67628317806601E-13	-3.11752211871067E-14	4.36453096619494E-13	-1.21583362629716E-12	-4.98803538993707E-13	3.11752211871067E-13	-1.43406017460691E-12	-1.49641061698112E-12	-1.12230796273584E-12	-1.30935928985848E-12	-1.27818406867137E-12
0.00522	6.23504423742134E-13	1.24700884748427E-13	-9.97607077987414E-13	-2.93047079158803E-12	6.23504423742134E-13	-1.30935928985848E-12	-5.61153981367921E-13	-1.55876105935534E-13	-9.35256635613201E-14	6.85854866116347E-13	-8.72906193238988E-13	-9.35256635613201E-13	1.24700884748427E-13	-1.80816282885219E-12	-1.21583362629716E-12	-9.97607077987414E-13	-1.09113274154873E-12	-1.02878229917452E-12
0.00524	5.29978760180814E-13	-1.8705132712264E-13	-1.12230796273584E-12	-2.68106902209118E-12	-3.11752211871067E-13	-1.43406017460691E-12	-8.41730972051881E-13	-5.92329202555027E-13	-9.35256635613201E-14	8.10555750864774E-13	-4.67628317806601E-13	-1.30935928985848E-12	9.35256635613201E-14	-1.8705132712264E-12	-7.48205308490561E-13	-7.79380529677668E-13	-7.79380529677668E-13	-1.02878229917452E-12
0.00526	4.67628317806601E-13	-5.29978760180814E-13	-1.34053451104559E-12	-1.65228672291666E-12	-9.97607077987414E-13	-1.4028849534198E-12	-1.21583362629716E-12	-8.41730972051881E-13	-1.8705132712264E-13	7.79380529677668E-13	3.11752211871067E-14	-1.18465840511005E-12	-9.35256635613201E-14	-1.62111150172955E-12	-3.7410265424528E-13	-4.36453096619494E-13	-2.18226548309747E-13	-9.35256635613201E-13
0.00528	3.7410265424528E-13	-6.85854866116347E-13	-1.62111150172955E-12	-1.8705132712264E-13	-1.12230796273584E-12	-1.24700884748427E-12	-1.34053451104559E-12	-1.09113274154873E-12	-2.49401769496854E-13	5.92329202555027E-13	5.29978760180814E-13	-8.72906193238988E-13	-2.49401769496854E-13	-1.24700884748427E-12	-1.55876105935534E-13	1.24700884748427E-13	2.8057699068396E-13	-8.10555750864774E-13
0.0053	4.36453096619494E-13	-8.72906193238988E-13	-1.68346194410376E-12	1.27818406867137E-12	-8.41730972051881E-13	-9.66431856800308E-13	-1.12230796273584E-12	-1.21583362629716E-12	-4.05277875432387E-13	2.8057699068396E-13	1.02878229917452E-12	-5.29978760180814E-13	-4.98803538993707E-13	-8.10555750864774E-13	-4.05277875432387E-13	5.92329202555027E-13	8.10555750864774E-13	-1.55876105935534E-13
0.00532	8.41730972051881E-13	-9.35256635613201E-13	-1.58993628054244E-12	2.338141589033E-12	-4.36453096619494E-13	-6.85854866116347E-13	-4.05277875432387E-13	-1.30935928985848E-12	-5.61153981367921E-13	-1.55876105935534E-13	1.52758583816823E-12	-1.8705132712264E-13	-6.23504423742134E-13	-3.7410265424528E-13	-9.04081414426094E-13	1.09113274154873E-12	1.27818406867137E-12	5.29978760180814E-13
0.00534	1.27818406867137E-12	-1.15348318392295E-12	-1.12230796273584E-12	2.7745946856525E-12	0	-4.67628317806601E-13	3.42927433058174E-13	-1.30935928985848E-12	-6.85854866116347E-13	-5.92329202555027E-13	1.8393380500393E-12	3.11752211871067E-14	-6.85854866116347E-13	3.11752211871067E-14	-1.43406017460691E-12	1.30935928985848E-12	1.52758583816823E-12	9.35256635613201E-13
0.00536	1.52758583816823E-12	-1.34053451104559E-12	-6.23504423742134E-13	2.52519291615564E-12	2.49401769496854E-13	-3.42927433058174E-13	9.35256635613201E-13	-1.21583362629716E-12	-8.72906193238988E-13	-8.72906193238988E-13	1.80816282885219E-12	2.49401769496854E-13	-5.92329202555027E-13	3.7410265424528E-13	-1.8393380500393E-12	1.24700884748427E-12	1.65228672291666E-12	9.97607077987414E-13
0.00538	1.12230796273584E-12	-1.18465840511005E-12	-3.11752211871067E-13	1.74581238647798E-12	9.35256635613201E-14	-2.49401769496854E-13	1.18465840511005E-12	-9.04081414426094E-13	-1.24700884748427E-12	-9.66431856800308E-13	1.49641061698112E-12	3.42927433058174E-13	-3.7410265424528E-13	5.61153981367921E-13	-2.11991504072326E-12	9.35256635613201E-13	1.34053451104559E-12	1.02878229917452E-12
0.0054	4.98803538993707E-13	-8.41730972051881E-13	-3.11752211871067E-13	7.17030087303454E-13	-4.05277875432387E-13	-1.24700884748427E-13	7.79380529677668E-13	-3.42927433058174E-13	-1.43406017460691E-12	-9.66431856800308E-13	1.05995752036163E-12	2.8057699068396E-13	-2.49401769496854E-13	6.23504423742134E-13	-2.15109026191036E-12	6.23504423742134E-13	5.29978760180814E-13	8.10555750864774E-13
0.00542	-3.11752211871067E-13	-2.49401769496854E-13	-7.17030087303454E-13	-1.24700884748427E-13	-8.72906193238988E-13	9.35256635613201E-14	9.35256635613201E-14	2.49401769496854E-13	-1.46523539579401E-12	-9.04081414426094E-13	6.85854866116347E-13	4.05277875432387E-13	-4.67628317806601E-13	5.61153981367921E-13	-2.15109026191036E-12	6.23504423742134E-14	-5.61153981367921E-13	5.92329202555027E-13
0.00544	-1.12230796273584E-12	2.18226548309747E-13	-1.21583362629716E-12	-5.92329202555027E-13	-1.27818406867137E-12	2.49401769496854E-13	-4.36453096619494E-13	5.29978760180814E-13	-1.24700884748427E-12	-9.35256635613201E-13	6.54679644929241E-13	6.23504423742134E-13	-9.35256635613201E-13	6.54679644929241E-13	-2.11991504072326E-12	-5.29978760180814E-13	-1.62111150172955E-12	9.35256635613201E-14
0.00546	-1.49641061698112E-12	9.35256635613201E-13	-1.49641061698112E-12	-6.85854866116347E-13	-1.24700884748427E-12	3.7410265424528E-13	-3.7410265424528E-13	5.61153981367921E-13	-8.10555750864774E-13	-8.41730972051881E-13	6.54679644929241E-13	6.23504423742134E-13	-1.55876105935534E-12	6.54679644929241E-13	-1.8393380500393E-12	-1.27818406867137E-12	-2.24461592547168E-12	-3.11752211871067E-13
0.00548	-1.77698760766508E-12	1.52758583816823E-12	-1.49641061698112E-12	-6.23504423742134E-13	-1.15348318392295E-12	4.36453096619494E-13	9.35256635613201E-14	2.49401769496854E-13	-2.49401769496854E-13	-6.54679644929241E-13	5.61153981367921E-13	4.05277875432387E-13	-2.02638937716194E-12	7.17030087303454E-13	-1.68346194410376E-12	-1.74581238647798E-12	-2.40049203140722E-12	-5.92329202555027E-13
0.0055	-1.93286371360062E-12	2.11991504072326E-12	-1.30935928985848E-12	-6.23504423742134E-13	-1.05995752036163E-12	9.35256635613201E-14	5.92329202555027E-13	-1.8705132712264E-13	9.35256635613201E-14	-3.11752211871067E-13	9.35256635613201E-14	9.35256635613201E-14	-1.99521415597483E-12	5.92329202555027E-13	-1.68346194410376E-12	-1.93286371360062E-12	-2.3069663678459E-12	-7.48205308490561E-13
0.00552	-1.8393380500393E-12	2.3069663678459E-12	-9.97607077987414E-13	-7.17030087303454E-13	-7.79380529677668E-13	-3.7410265424528E-13	9.66431856800308E-13	-6.54679644929241E-13	2.18226548309747E-13	2.49401769496854E-13	-3.42927433058174E-13	-1.24700884748427E-13	-1.62111150172955E-12	4.98803538993707E-13	-1.74581238647798E-12	-1.55876105935534E-12	-2.15109026191036E-12	-6.54679644929241E-13
0.00554	-1.68346194410376E-12	1.93286371360062E-12	-5.92329202555027E-13	-7.79380529677668E-13	-3.11752211871067E-13	-9.35256635613201E-13	1.21583362629716E-12	-7.79380529677668E-13	1.8705132712264E-13	4.67628317806601E-13	-7.17030087303454E-13	-4.98803538993707E-13	-9.04081414426094E-13	3.7410265424528E-13	-1.77698760766508E-12	-8.41730972051881E-13	-1.8393380500393E-12	-4.98803538993707E-13
0.00556	-1.49641061698112E-12	1.27818406867137E-12	-1.55876105935534E-13	-6.85854866116347E-13	3.42927433058174E-13	-1.18465840511005E-12	1.34053451104559E-12	-4.05277875432387E-13	1.8705132712264E-13	4.05277875432387E-13	-1.09113274154873E-12	-9.66431856800308E-13	-3.7410265424528E-13	2.8057699068396E-13	-1.68346194410376E-12	-6.23504423742134E-14	-1.43406017460691E-12	-4.98803538993707E-13
0.00558	-1.27818406867137E-12	4.36453096619494E-13	3.42927433058174E-13	-3.7410265424528E-13	1.02878229917452E-12	-1.27818406867137E-12	1.49641061698112E-12	2.8057699068396E-13	3.7410265424528E-13	9.35256635613201E-14	-1.4028849534198E-12	-1.37170973223269E-12	1.24700884748427E-13	1.55876105935534E-13	-1.4028849534198E-12	5.92329202555027E-13	-7.48205308490561E-13	-6.23504423742134E-13
0.0056	-1.09113274154873E-12	0	8.72906193238988E-13	1.55876105935534E-13	1.62111150172955E-12	-9.66431856800308E-13	1.8393380500393E-12	7.17030087303454E-13	5.29978760180814E-13	-2.18226548309747E-13	-1.71463716529087E-12	-1.65228672291666E-12	3.7410265424528E-13	-2.8057699068396E-13	-1.05995752036163E-12	9.04081414426094E-13	-9.35256635613201E-14	-7.17030087303454E-13
0.00562	-5.92329202555027E-13	0	1.05995752036163E-12	7.17030087303454E-13	1.99521415597483E-12	-3.11752211871067E-13	2.02638937716194E-12	8.10555750864774E-13	7.17030087303454E-13	-2.8057699068396E-13	-1.8705132712264E-12	-1.62111150172955E-12	4.98803538993707E-13	-8.41730972051881E-13	-6.54679644929241E-13	6.85854866116347E-13	1.8705132712264E-13	-9.97607077987414E-13
0.00564	2.49401769496854E-13	4.05277875432387E-13	7.17030087303454E-13	1.27818406867137E-12	2.21344070428458E-12	6.54679644929241E-13	2.15109026191036E-12	4.98803538993707E-13	9.04081414426094E-13	-2.49401769496854E-13	-1.68346194410376E-12	-1.18465840511005E-12	4.98803538993707E-13	-1.4028849534198E-12	-2.8057699068396E-13	1.55876105935534E-13	1.55876105935534E-13	-1.12230796273584E-12
0.00566	1.24700884748427E-12	1.05995752036163E-12	1.8705132712264E-13	1.55876105935534E-12	2.08873981953615E-12	1.58993628054244E-12	2.02638937716194E-12	-2.49401769496854E-13	1.15348318392295E-12	-4.36453096619494E-13	-1.58993628054244E-12	-4.05277875432387E-13	2.49401769496854E-13	-1.68346194410376E-12	0	-4.67628317806601E-13	-1.55876105935534E-13	-1.05995752036163E-12
0.00568	1.80816282885219E-12	1.43406017460691E-12	-2.49401769496854E-13	1.46523539579401E-12	1.55876105935534E-12	2.27579114665879E-12	1.80816282885219E-12	-1.09113274154873E-12	1.34053451104559E-12	-6.54679644929241E-13	-1.27818406867137E-12	4.98803538993707E-13	-2.49401769496854E-13	-1.74581238647798E-12	2.49401769496854E-13	-8.72906193238988E-13	-2.18226548309747E-13	-1.05995752036163E-12
0.0057	1.80816282885219E-12	1.43406017460691E-12	-5.92329202555027E-13	1.15348318392295E-12	8.10555750864774E-13	2.55636813734275E-12	1.62111150172955E-12	-1.52758583816823E-12	1.37170973223269E-12	-9.66431856800308E-13	-1.02878229917452E-12	9.35256635613201E-13	-6.23504423742134E-13	-1.46523539579401E-12	2.49401769496854E-13	-9.66431856800308E-13	-1.24700884748427E-13	-1.18465840511005E-12
0.00572	1.27818406867137E-12	1.15348318392295E-12	-7.48205308490561E-13	7.17030087303454E-13	0	2.49401769496854E-12	1.55876105935534E-12	-1.34053451104559E-12	1.21583362629716E-12	-1.09113274154873E-12	-6.85854866116347E-13	6.85854866116347E-13	-8.10555750864774E-13	-9.35256635613201E-13	2.18226548309747E-13	-7.17030087303454E-13	9.35256635613201E-14	-1.21583362629716E-12
0.00574	5.61153981367921E-13	7.79380529677668E-13	-9.97607077987414E-13	1.8705132712264E-13	-5.29978760180814E-13	2.11991504072326E-12	1.37170973223269E-12	-7.48205308490561E-13	9.97607077987414E-13	-9.66431856800308E-13	-4.36453096619494E-13	-1.24700884748427E-13	-7.17030087303454E-13	-5.29978760180814E-13	1.55876105935534E-13	-2.18226548309747E-13	4.98803538993707E-13	-1.12230796273584E-12
0.00576	1.24700884748427E-13	5.29978760180814E-13	-1.24700884748427E-12	-2.8057699068396E-13	-6.85854866116347E-13	1.65228672291666E-12	1.05995752036163E-12	-3.11752211871067E-14	8.10555750864774E-13	-6.54679644929241E-13	-2.8057699068396E-13	-1.24700884748427E-12	-4.05277875432387E-13	-1.55876105935534E-13	6.23504423742134E-14	1.8705132712264E-13	1.05995752036163E-12	-8.72906193238988E-13
0.00578	6.23504423742134E-14	2.8057699068396E-13	-1.24700884748427E-12	-6.54679644929241E-13	-7.48205308490561E-13	8.41730972051881E-13	4.98803538993707E-13	5.29978760180814E-13	4.36453096619494E-13	-3.42927433058174E-13	-4.36453096619494E-13	-1.99521415597483E-12	6.23504423742134E-14	3.11752211871067E-14	-6.23504423742134E-14	4.98803538993707E-13	1.68346194410376E-12	-7.17030087303454E-13
0.0058	1.8705132712264E-13	-9.35256635613201E-14	-7.79380529677668E-13	-5.29978760180814E-13	-8.41730972051881E-13	0	-9.35256635613201E-14	7.48205308490561E-13	9.35256635613201E-14	-2.49401769496854E-13	-6.85854866116347E-13	-2.21344070428458E-12	5.61153981367921E-13	1.8705132712264E-13	0	5.29978760180814E-13	1.93286371360062E-12	-8.10555750864774E-13
0.00582	2.8057699068396E-13	-6.85854866116347E-13	9.35256635613201E-14	-1.55876105935534E-13	-9.66431856800308E-13	-9.66431856800308E-13	-4.05277875432387E-13	7.48205308490561E-13	-2.18226548309747E-13	-6.23504423742134E-14	-9.35256635613201E-13	-1.80816282885219E-12	1.05995752036163E-12	9.35256635613201E-14	2.18226548309747E-13	4.98803538993707E-13	1.77698760766508E-12	-1.05995752036163E-12
0.00584	3.11752211871067E-13	-1.34053451104559E-12	1.24700884748427E-12	5.92329202555027E-13	-9.66431856800308E-13	-1.58993628054244E-12	-4.05277875432387E-13	4.36453096619494E-13	-5.29978760180814E-13	1.55876105935534E-13	-8.72906193238988E-13	-1.12230796273584E-12	1.15348318392295E-12	0	3.7410265424528E-13	3.11752211871067E-13	1.43406017460691E-12	-1.24700884748427E-12
0.00586	5.29978760180814E-13	-1.62111150172955E-12	2.58754335852986E-12	1.15348318392295E-12	-7.17030087303454E-13	-1.77698760766508E-12	-3.11752211871067E-13	9.35256635613201E-14	-7.79380529677668E-13	3.7410265424528E-13	-7.48205308490561E-13	-5.61153981367921E-13	9.35256635613201E-13	-2.18226548309747E-13	9.35256635613201E-14	1.8705132712264E-13	9.97607077987414E-13	-1.30935928985848E-12
0.00588	6.23504423742134E-13	-1.65228672291666E-12	3.61632565770438E-12	1.4028849534198E-12	-3.11752211871067E-13	-1.74581238647798E-12	-3.7410265424528E-13	-3.11752211871067E-13	-8.72906193238988E-13	6.54679644929241E-13	-4.67628317806601E-13	-2.18226548309747E-13	6.23504423742134E-13	-3.42927433058174E-13	-3.11752211871067E-13	2.49401769496854E-13	2.18226548309747E-13	-1.12230796273584E-12
0.0059	5.29978760180814E-13	-1.58993628054244E-12	4.02160353313676E-12	1.05995752036163E-12	2.49401769496854E-13	-1.49641061698112E-12	-7.48205308490561E-13	-5.29978760180814E-13	-8.10555750864774E-13	5.61153981367921E-13	-3.7410265424528E-13	-6.23504423742134E-14	2.49401769496854E-13	-5.92329202555027E-13	-7.79380529677668E-13	4.98803538993707E-13	-3.7410265424528E-13	-5.61153981367921E-13
0.00592	2.8057699068396E-13	-1.34053451104559E-12	3.61632565770438E-12	1.8705132712264E-13	8.10555750864774E-13	-1.15348318392295E-12	-1.52758583816823E-12	-5.92329202555027E-13	-7.17030087303454E-13	2.8057699068396E-13	-2.18226548309747E-13	3.11752211871067E-14	0	-5.92329202555027E-13	-8.72906193238988E-13	7.17030087303454E-13	-6.54679644929241E-13	1.24700884748427E-13
0.00594	-9.35256635613201E-14	-7.48205308490561E-13	2.55636813734275E-12	-8.10555750864774E-13	1.09113274154873E-12	-5.29978760180814E-13	-1.99521415597483E-12	-4.67628317806601E-13	-6.85854866116347E-13	-1.8705132712264E-13	-9.35256635613201E-14	2.8057699068396E-13	-3.11752211871067E-13	-6.54679644929241E-13	-8.10555750864774E-13	5.61153981367921E-13	-7.48205308490561E-13	6.54679644929241E-13
0.00596	-4.98803538993707E-13	9.35256635613201E-14	1.24700884748427E-12	-1.49641061698112E-12	1.12230796273584E-12	3.11752211871067E-14	-2.18226548309747E-12	-2.18226548309747E-13	-7.17030087303454E-13	-4.05277875432387E-13	-1.55876105935534E-13	4.36453096619494E-13	-4.05277875432387E-13	-6.54679644929241E-13	-6.54679644929241E-13	2.8057699068396E-13	-8.41730972051881E-13	9.04081414426094E-13
0.00598	-6.54679644929241E-13	1.05995752036163E-12	6.23504423742134E-14	-1.77698760766508E-12	1.02878229917452E-12	3.7410265424528E-13	-1.93286371360062E-12	6.23504423742134E-14	-6.23504423742134E-13	-3.11752211871067E-13	-2.49401769496854E-13	5.61153981367921E-13	-1.24700884748427E-13	-7.48205308490561E-13	-7.17030087303454E-13	0	-7.79380529677668E-13	7.48205308490561E-13
0.006	-7.17030087303454E-13	1.62111150172955E-12	-7.17030087303454E-13	-1.71463716529087E-12	1.09113274154873E-12	6.23504423742134E-13	-1.34053451104559E-12	2.18226548309747E-13	-5.92329202555027E-13	2.18226548309747E-13	-5.92329202555027E-13	5.61153981367921E-13	3.11752211871067E-13	-7.48205308490561E-13	-9.35256635613201E-13	-2.18226548309747E-13	-6.23504423742134E-13	4.67628317806601E-13
0.00602	-5.61153981367921E-13	1.77698760766508E-12	-1.18465840511005E-12	-1.46523539579401E-12	1.12230796273584E-12	6.85854866116347E-13	-4.05277875432387E-13	1.24700884748427E-13	-5.61153981367921E-13	7.17030087303454E-13	-9.35256635613201E-13	3.11752211871067E-13	8.10555750864774E-13	-3.7410265424528E-13	-1.30935928985848E-12	-5.92329202555027E-13	-2.8057699068396E-13	3.11752211871067E-14
0.00604	-2.49401769496854E-13	1.55876105935534E-12	-1.24700884748427E-12	-1.24700884748427E-12	1.18465840511005E-12	8.72906193238988E-13	4.67628317806601E-13	1.24700884748427E-13	-6.54679644929241E-13	1.15348318392295E-12	-1.37170973223269E-12	1.24700884748427E-13	1.05995752036163E-12	1.55876105935534E-13	-1.74581238647798E-12	-9.66431856800308E-13	1.8705132712264E-13	-7.79380529677668E-13
0.00606	2.18226548309747E-13	1.12230796273584E-12	-1.30935928985848E-12	-1.15348318392295E-12	9.35256635613201E-13	9.97607077987414E-13	1.18465840511005E-12	1.55876105935534E-13	-8.72906193238988E-13	1.30935928985848E-12	-1.71463716529087E-12	-1.24700884748427E-13	1.21583362629716E-12	6.23504423742134E-13	-2.05756459834904E-12	-1.21583362629716E-12	3.42927433058174E-13	-1.34053451104559E-12
0.00608	5.92329202555027E-13	5.29978760180814E-13	-1.46523539579401E-12	-8.10555750864774E-13	6.54679644929241E-13	1.18465840511005E-12	1.52758583816823E-12	2.49401769496854E-13	-1.21583362629716E-12	1.24700884748427E-12	-1.74581238647798E-12	-3.11752211871067E-14	9.35256635613201E-13	7.48205308490561E-13	-2.05756459834904E-12	-1.34053451104559E-12	4.67628317806601E-13	-1.37170973223269E-12
0.0061	6.85854866116347E-13	-1.24700884748427E-13	-1.37170973223269E-12	-3.42927433058174E-13	2.18226548309747E-13	1.12230796273584E-12	1.58993628054244E-12	2.18226548309747E-13	-1.37170973223269E-12	8.72906193238988E-13	-1.52758583816823E-12	9.35256635613201E-14	5.29978760180814E-13	6.54679644929241E-13	-1.77698760766508E-12	-1.18465840511005E-12	1.24700884748427E-13	-7.48205308490561E-13
0.00612	5.92329202555027E-13	-7.79380529677668E-13	-1.30935928985848E-12	3.11752211871067E-14	3.11752211871067E-13	8.41730972051881E-13	1.21583362629716E-12	-6.23504423742134E-14	-1.15348318392295E-12	3.11752211871067E-13	-1.21583362629716E-12	2.8057699068396E-13	6.23504423742134E-14	2.18226548309747E-13	-1.4028849534198E-12	-9.35256635613201E-13	-5.61153981367921E-13	3.11752211871067E-13
0.00614	3.7410265424528E-13	-1.21583362629716E-12	-1.21583362629716E-12	2.18226548309747E-13	5.29978760180814E-13	2.49401769496854E-13	6.54679644929241E-13	-3.11752211871067E-13	-7.17030087303454E-13	-2.49401769496854E-13	-1.02878229917452E-12	2.18226548309747E-13	-2.49401769496854E-13	-1.55876105935534E-13	-1.02878229917452E-12	-4.98803538993707E-13	-1.27818406867137E-12	1.18465840511005E-12
0.00616	1.55876105935534E-13	-1.4028849534198E-12	-1.18465840511005E-12	1.55876105935534E-13	5.61153981367921E-13	-4.36453096619494E-13	1.24700884748427E-13	-8.10555750864774E-13	-2.18226548309747E-13	-8.10555750864774E-13	-1.05995752036163E-12	-3.11752211871067E-14	-3.7410265424528E-13	-4.05277875432387E-13	-8.72906193238988E-13	-2.8057699068396E-13	-2.05756459834904E-12	1.74581238647798E-12
0.00618	-9.35256635613201E-14	-1.55876105935534E-12	-1.21583362629716E-12	-9.35256635613201E-14	4.67628317806601E-13	-1.24700884748427E-12	-2.18226548309747E-13	-1.24700884748427E-12	4.36453096619494E-13	-1.18465840511005E-12	-1.15348318392295E-12	-5.92329202555027E-13	-3.7410265424528E-13	-4.05277875432387E-13	-8.10555750864774E-13	-3.11752211871067E-14	-2.71224424327828E-12	1.99521415597483E-12
0.0062	-4.67628317806601E-13	-1.55876105935534E-12	-9.35256635613201E-13	-2.49401769496854E-13	-3.11752211871067E-14	-1.99521415597483E-12	-3.11752211871067E-13	-1.37170973223269E-12	1.02878229917452E-12	-1.12230796273584E-12	-1.21583362629716E-12	-1.12230796273584E-12	-2.8057699068396E-13	-2.8057699068396E-13	-6.23504423742134E-13	1.24700884748427E-13	-2.8057699068396E-12	1.8393380500393E-12
0.00622	-7.17030087303454E-13	-1.68346194410376E-12	-2.49401769496854E-13	-1.24700884748427E-13	-4.36453096619494E-13	-2.55636813734275E-12	-3.11752211871067E-13	-1.24700884748427E-12	1.37170973223269E-12	-8.72906193238988E-13	-1.24700884748427E-12	-1.55876105935534E-12	1.24700884748427E-13	-1.55876105935534E-13	-6.23504423742134E-13	3.11752211871067E-14	-2.52519291615564E-12	1.18465840511005E-12
0.00624	-7.17030087303454E-13	-1.71463716529087E-12	3.7410265424528E-13	9.35256635613201E-14	-8.72906193238988E-13	-2.8057699068396E-12	-1.8705132712264E-13	-8.41730972051881E-13	1.37170973223269E-12	-6.23504423742134E-13	-1.09113274154873E-12	-1.68346194410376E-12	7.48205308490561E-13	-1.8705132712264E-13	-7.17030087303454E-13	-1.55876105935534E-13	-2.15109026191036E-12	4.98803538993707E-13
0.00626	-2.49401769496854E-13	-1.68346194410376E-12	9.04081414426094E-13	4.98803538993707E-13	-1.18465840511005E-12	-2.86812034921382E-12	3.11752211871067E-14	-4.67628317806601E-13	1.30935928985848E-12	-4.05277875432387E-13	-7.79380529677668E-13	-1.77698760766508E-12	1.27818406867137E-12	-3.11752211871067E-13	-9.04081414426094E-13	-6.54679644929241E-13	-1.80816282885219E-12	0
0.00628	2.49401769496854E-13	-1.71463716529087E-12	1.12230796273584E-12	9.04081414426094E-13	-1.21583362629716E-12	-2.89929557040092E-12	5.29978760180814E-13	-3.11752211871067E-13	6.85854866116347E-13	-2.49401769496854E-13	-4.98803538993707E-13	-1.65228672291666E-12	1.37170973223269E-12	-5.92329202555027E-13	-1.15348318392295E-12	-1.30935928985848E-12	-1.49641061698112E-12	-2.49401769496854E-13
0.0063	5.29978760180814E-13	-1.65228672291666E-12	9.35256635613201E-13	1.15348318392295E-12	-1.02878229917452E-12	-2.8057699068396E-12	6.85854866116347E-13	-1.8705132712264E-13	3.11752211871067E-14	-3.42927433058174E-13	-9.35256635613201E-14	-1.21583362629716E-12	9.04081414426094E-13	-8.72906193238988E-13	-1.30935928985848E-12	-1.65228672291666E-12	-1.18465840511005E-12	-3.11752211871067E-13
0.00632	4.36453096619494E-13	-1.21583362629716E-12	7.48205308490561E-13	1.09113274154873E-12	-6.54679644929241E-13	-2.3069663678459E-12	5.29978760180814E-13	-1.24700884748427E-13	-4.67628317806601E-13	-2.8057699068396E-13	2.18226548309747E-13	-4.98803538993707E-13	0	-1.05995752036163E-12	-1.18465840511005E-12	-1.37170973223269E-12	-7.17030087303454E-13	-3.11752211871067E-13
0.00634	3.11752211871067E-13	-5.92329202555027E-13	5.61153981367921E-13	5.92329202555027E-13	0	-1.68346194410376E-12	9.35256635613201E-14	9.35256635613201E-14	-7.17030087303454E-13	-2.8057699068396E-13	5.29978760180814E-13	6.23504423742134E-14	-8.10555750864774E-13	-1.18465840511005E-12	-8.72906193238988E-13	-6.54679644929241E-13	-1.24700884748427E-13	-3.11752211871067E-13
0.00636	3.11752211871067E-13	2.49401769496854E-13	1.8705132712264E-13	-3.11752211871067E-14	4.05277875432387E-13	-6.85854866116347E-13	-2.49401769496854E-13	4.36453096619494E-13	-6.54679644929241E-13	-1.8705132712264E-13	8.41730972051881E-13	3.7410265424528E-13	-1.43406017460691E-12	-9.97607077987414E-13	-6.23504423742134E-13	3.7410265424528E-13	2.49401769496854E-13	-2.8057699068396E-13
0.00638	3.42927433058174E-13	1.02878229917452E-12	-3.7410265424528E-13	-6.23504423742134E-13	8.72906193238988E-13	4.05277875432387E-13	-2.8057699068396E-13	9.97607077987414E-13	-2.49401769496854E-13	-4.05277875432387E-13	7.79380529677668E-13	2.49401769496854E-13	-1.55876105935534E-12	-6.54679644929241E-13	-2.8057699068396E-13	1.4028849534198E-12	3.42927433058174E-13	-3.42927433058174E-13
0.0064	1.55876105935534E-13	1.99521415597483E-12	-7.48205308490561E-13	-1.12230796273584E-12	1.05995752036163E-12	1.18465840511005E-12	6.23504423742134E-14	1.74581238647798E-12	2.8057699068396E-13	-7.48205308490561E-13	5.29978760180814E-13	-2.18226548309747E-13	-1.37170973223269E-12	-1.24700884748427E-13	3.11752211871067E-14	2.18226548309747E-12	9.35256635613201E-14	-5.61153981367921E-13
0.00642	-3.11752211871067E-13	2.8057699068396E-12	-1.12230796273584E-12	-1.21583362629716E-12	1.21583362629716E-12	1.80816282885219E-12	4.36453096619494E-13	2.58754335852986E-12	4.05277875432387E-13	-9.04081414426094E-13	9.35256635613201E-14	-7.17030087303454E-13	-9.97607077987414E-13	2.18226548309747E-13	1.55876105935534E-13	2.40049203140722E-12	-1.55876105935534E-13	-9.66431856800308E-13
0.00644	-9.04081414426094E-13	3.2422230034591E-12	-1.43406017460691E-12	-9.04081414426094E-13	1.30935928985848E-12	2.08873981953615E-12	6.54679644929241E-13	3.21104778227199E-12	4.67628317806601E-13	-8.72906193238988E-13	-2.18226548309747E-13	-9.66431856800308E-13	-6.54679644929241E-13	5.92329202555027E-13	2.18226548309747E-13	2.24461592547168E-12	-1.8705132712264E-13	-1.09113274154873E-12
0.00646	-1.27818406867137E-12	3.33574866702042E-12	-1.49641061698112E-12	-4.98803538993707E-13	1.37170973223269E-12	2.3069663678459E-12	5.92329202555027E-13	3.33574866702042E-12	4.67628317806601E-13	-5.61153981367921E-13	-2.8057699068396E-13	-8.72906193238988E-13	-3.11752211871067E-13	6.85854866116347E-13	4.36453096619494E-13	1.62111150172955E-12	-6.23504423742134E-14	-9.04081414426094E-13
0.00648	-1.52758583816823E-12	3.33574866702042E-12	-1.15348318392295E-12	-2.49401769496854E-13	1.43406017460691E-12	2.05756459834904E-12	5.29978760180814E-13	2.83694512802671E-12	4.98803538993707E-13	-2.18226548309747E-13	-1.24700884748427E-13	-4.98803538993707E-13	6.23504423742134E-14	8.41730972051881E-13	7.79380529677668E-13	9.35256635613201E-13	3.11752211871067E-13	-1.05995752036163E-12
0.0065	-1.58993628054244E-12	3.2422230034591E-12	-4.67628317806601E-13	-1.8705132712264E-13	1.18465840511005E-12	1.37170973223269E-12	4.05277875432387E-13	1.77698760766508E-12	4.05277875432387E-13	-3.11752211871067E-14	6.23504423742134E-14	3.11752211871067E-14	4.36453096619494E-13	8.10555750864774E-13	9.35256635613201E-13	3.11752211871067E-13	4.98803538993707E-13	-1.4028849534198E-12
0.00652	-1.49641061698112E-12	2.71224424327828E-12	9.35256635613201E-14	-3.7410265424528E-13	7.17030087303454E-13	7.48205308490561E-13	5.29978760180814E-13	3.42927433058174E-13	1.55876105935534E-13	-1.55876105935534E-13	-6.23504423742134E-14	3.7410265424528E-13	9.35256635613201E-13	5.92329202555027E-13	9.35256635613201E-13	-2.8057699068396E-13	8.10555750864774E-13	-1.68346194410376E-12
0.00654	-1.55876105935534E-12	2.02638937716194E-12	1.8705132712264E-13	-6.23504423742134E-13	1.55876105935534E-13	3.7410265424528E-13	8.41730972051881E-13	-1.15348318392295E-12	-1.55876105935534E-13	-1.24700884748427E-13	-2.8057699068396E-13	4.36453096619494E-13	1.27818406867137E-12	3.11752211871067E-13	7.79380529677668E-13	-5.92329202555027E-13	1.15348318392295E-12	-1.49641061698112E-12
0.00656	-1.4028849534198E-12	1.02878229917452E-12	3.11752211871067E-14	-9.66431856800308E-13	-4.67628317806601E-13	1.8705132712264E-13	1.12230796273584E-12	-2.21344070428458E-12	-5.92329202555027E-13	-6.23504423742134E-14	-6.23504423742134E-13	4.05277875432387E-13	1.34053451104559E-12	1.8705132712264E-13	5.29978760180814E-13	-7.48205308490561E-13	1.49641061698112E-12	-1.15348318392295E-12
0.00658	-1.15348318392295E-12	-9.35256635613201E-14	-4.05277875432387E-13	-1.37170973223269E-12	-8.41730972051881E-13	4.36453096619494E-13	1.49641061698112E-12	-2.58754335852986E-12	-8.72906193238988E-13	9.35256635613201E-14	-7.79380529677668E-13	4.05277875432387E-13	1.24700884748427E-12	3.7410265424528E-13	4.05277875432387E-13	-6.85854866116347E-13	1.46523539579401E-12	-9.66431856800308E-13
0.0066	-1.02878229917452E-12	-9.97607077987414E-13	-6.85854866116347E-13	-1.52758583816823E-12	-1.02878229917452E-12	6.54679644929241E-13	1.62111150172955E-12	-2.338141589033E-12	-9.66431856800308E-13	4.05277875432387E-13	-6.85854866116347E-13	4.67628317806601E-13	1.09113274154873E-12	5.29978760180814E-13	1.55876105935534E-13	-7.48205308490561E-13	8.10555750864774E-13	-9.35256635613201E-13
0.00662	-1.05995752036163E-12	-1.58993628054244E-12	-1.02878229917452E-12	-1.24700884748427E-12	-1.02878229917452E-12	8.72906193238988E-13	1.58993628054244E-12	-1.58993628054244E-12	-9.35256635613201E-13	7.48205308490561E-13	-2.49401769496854E-13	6.54679644929241E-13	9.66431856800308E-13	5.92329202555027E-13	1.24700884748427E-13	-6.54679644929241E-13	-9.35256635613201E-14	-9.35256635613201E-13
0.00664	-1.09113274154873E-12	-1.80816282885219E-12	-1.18465840511005E-12	-8.41730972051881E-13	-7.79380529677668E-13	7.79380529677668E-13	1.4028849534198E-12	-8.72906193238988E-13	-9.04081414426094E-13	6.54679644929241E-13	-9.35256635613201E-14	8.41730972051881E-13	7.79380529677668E-13	5.61153981367921E-13	1.55876105935534E-13	-2.18226548309747E-13	-7.48205308490561E-13	-9.97607077987414E-13
0.00666	-1.12230796273584E-12	-2.02638937716194E-12	-1.18465840511005E-12	-5.61153981367921E-13	-3.42927433058174E-13	5.61153981367921E-13	1.12230796273584E-12	-3.42927433058174E-13	-8.72906193238988E-13	3.11752211871067E-13	-1.8705132712264E-13	1.02878229917452E-12	3.7410265424528E-13	2.49401769496854E-13	3.11752211871067E-13	2.49401769496854E-13	-1.15348318392295E-12	-1.15348318392295E-12
0.00668	-9.97607077987414E-13	-2.15109026191036E-12	-1.02878229917452E-12	-4.36453096619494E-13	6.23504423742134E-14	3.11752211871067E-13	6.85854866116347E-13	0	-8.41730972051881E-13	-1.8705132712264E-13	-3.11752211871067E-13	8.72906193238988E-13	-3.11752211871067E-13	-1.24700884748427E-13	6.85854866116347E-13	5.29978760180814E-13	-1.27818406867137E-12	-1.05995752036163E-12
0.0067	-7.17030087303454E-13	-1.80816282885219E-12	-6.54679644929241E-13	-5.29978760180814E-13	4.98803538993707E-13	1.55876105935534E-13	2.18226548309747E-13	1.55876105935534E-13	-6.85854866116347E-13	-7.17030087303454E-13	-4.67628317806601E-13	7.48205308490561E-13	-8.41730972051881E-13	-4.67628317806601E-13	9.04081414426094E-13	2.8057699068396E-13	-1.27818406867137E-12	-9.66431856800308E-13
0.00672	-3.11752211871067E-13	-1.21583362629716E-12	-1.55876105935534E-13	-7.48205308490561E-13	7.48205308490561E-13	0	-2.49401769496854E-13	4.36453096619494E-13	-3.7410265424528E-13	-1.05995752036163E-12	-5.61153981367921E-13	5.92329202555027E-13	-1.21583362629716E-12	-7.48205308490561E-13	1.12230796273584E-12	-1.55876105935534E-13	-1.37170973223269E-12	-7.48205308490561E-13
0.00674	-3.11752211871067E-14	-7.48205308490561E-13	2.49401769496854E-13	-8.41730972051881E-13	1.12230796273584E-12	3.11752211871067E-14	-8.72906193238988E-13	7.17030087303454E-13	6.23504423742134E-14	-8.41730972051881E-13	-8.10555750864774E-13	4.36453096619494E-13	-1.27818406867137E-12	-6.54679644929241E-13	9.97607077987414E-13	-5.92329202555027E-13	-1.62111150172955E-12	-6.54679644929241E-13
0.00676	2.18226548309747E-13	-4.98803538993707E-13	5.92329202555027E-13	-7.48205308490561E-13	1.21583362629716E-12	0	-1.15348318392295E-12	1.02878229917452E-12	7.48205308490561E-13	-4.98803538993707E-13	-1.09113274154873E-12	4.67628317806601E-13	-9.04081414426094E-13	-6.23504423742134E-13	5.92329202555027E-13	-7.48205308490561E-13	-1.74581238647798E-12	-5.92329202555027E-13
0.00678	6.23504423742134E-13	-9.35256635613201E-14	7.48205308490561E-13	-3.7410265424528E-13	1.37170973223269E-12	-9.35256635613201E-14	-1.46523539579401E-12	1.27818406867137E-12	1.18465840511005E-12	0	-1.34053451104559E-12	3.11752211871067E-13	-1.55876105935534E-13	-4.98803538993707E-13	3.11752211871067E-14	-6.54679644929241E-13	-1.80816282885219E-12	-7.17030087303454E-13
0.0068	1.12230796273584E-12	3.7410265424528E-13	6.54679644929241E-13	-6.23504423742134E-14	1.27818406867137E-12	1.24700884748427E-13	-1.49641061698112E-12	1.4028849534198E-12	1.58993628054244E-12	3.42927433058174E-13	-1.55876105935534E-12	1.55876105935534E-13	5.29978760180814E-13	-4.36453096619494E-13	-9.04081414426094E-13	-5.61153981367921E-13	-1.8705132712264E-12	-1.12230796273584E-12
0.00682	1.52758583816823E-12	7.17030087303454E-13	3.42927433058174E-13	6.23504423742134E-14	8.10555750864774E-13	5.92329202555027E-13	-1.43406017460691E-12	1.24700884748427E-12	1.58993628054244E-12	4.98803538993707E-13	-1.52758583816823E-12	9.35256635613201E-14	9.97607077987414E-13	-4.36453096619494E-13	-1.65228672291666E-12	-6.54679644929241E-13	-1.93286371360062E-12	-1.27818406867137E-12
0.00684	1.55876105935534E-12	8.41730972051881E-13	6.23504423742134E-14	6.23504423742134E-14	3.11752211871067E-13	1.12230796273584E-12	-1.30935928985848E-12	7.79380529677668E-13	1.12230796273584E-12	2.8057699068396E-13	-1.30935928985848E-12	0	1.12230796273584E-12	-5.92329202555027E-13	-2.05756459834904E-12	-5.61153981367921E-13	-1.8705132712264E-12	-1.24700884748427E-12
0.00686	1.18465840511005E-12	7.17030087303454E-13	-1.24700884748427E-13	-9.35256635613201E-14	-4.36453096619494E-13	1.55876105935534E-12	-1.18465840511005E-12	6.23504423742134E-14	5.29978760180814E-13	-3.11752211871067E-13	-9.97607077987414E-13	6.23504423742134E-14	9.97607077987414E-13	-5.92329202555027E-13	-2.08873981953615E-12	-3.42927433058174E-13	-1.74581238647798E-12	-9.04081414426094E-13
0.00688	5.92329202555027E-13	4.36453096619494E-13	-1.24700884748427E-13	0	-1.15348318392295E-12	1.58993628054244E-12	-9.04081414426094E-13	-9.66431856800308E-13	1.55876105935534E-13	-9.35256635613201E-13	-5.61153981367921E-13	-3.11752211871067E-14	4.67628317806601E-13	-5.29978760180814E-13	-1.65228672291666E-12	-1.55876105935534E-13	-1.34053451104559E-12	-3.11752211871067E-13
0.0069	-2.8057699068396E-13	3.11752211871067E-14	-4.36453096619494E-13	1.24700884748427E-13	-1.71463716529087E-12	1.43406017460691E-12	-5.92329202555027E-13	-1.93286371360062E-12	9.35256635613201E-14	-1.55876105935534E-12	-1.8705132712264E-13	-3.11752211871067E-13	-2.18226548309747E-13	-6.54679644929241E-13	-1.09113274154873E-12	-9.35256635613201E-14	-1.09113274154873E-12	1.55876105935534E-13
0.00692	-1.30935928985848E-12	-4.67628317806601E-13	-8.41730972051881E-13	3.11752211871067E-13	-1.80816282885219E-12	1.05995752036163E-12	-6.23504423742134E-14	-2.338141589033E-12	3.42927433058174E-13	-2.21344070428458E-12	1.55876105935534E-13	-6.54679644929241E-13	-6.54679644929241E-13	-8.41730972051881E-13	-4.05277875432387E-13	-9.35256635613201E-14	-1.15348318392295E-12	5.61153981367921E-13
0.00694	-2.11991504072326E-12	-1.21583362629716E-12	-1.21583362629716E-12	3.11752211871067E-13	-1.37170973223269E-12	6.54679644929241E-13	4.05277875432387E-13	-2.21344070428458E-12	6.85854866116347E-13	-2.46284247378143E-12	3.42927433058174E-13	-7.79380529677668E-13	-8.41730972051881E-13	-7.79380529677668E-13	9.35256635613201E-14	9.35256635613201E-14	-1.4028849534198E-12	8.41730972051881E-13
0.00696	-2.58754335852986E-12	-1.71463716529087E-12	-1.4028849534198E-12	1.24700884748427E-13	-6.54679644929241E-13	3.11752211871067E-13	6.85854866116347E-13	-1.55876105935534E-12	1.12230796273584E-12	-2.21344070428458E-12	9.35256635613201E-14	-7.79380529677668E-13	-9.35256635613201E-13	-4.67628317806601E-13	6.23504423742134E-13	3.42927433058174E-13	-1.55876105935534E-12	9.04081414426094E-13
0.00698	-2.55636813734275E-12	-1.96403893478772E-12	-1.37170973223269E-12	-4.36453096619494E-13	0	1.55876105935534E-13	7.79380529677668E-13	-5.92329202555027E-13	1.27818406867137E-12	-1.49641061698112E-12	-2.18226548309747E-13	-6.23504423742134E-13	-1.12230796273584E-12	-1.24700884748427E-13	9.66431856800308E-13	4.05277875432387E-13	-1.4028849534198E-12	9.66431856800308E-13
0.007	-2.24461592547168E-12	-1.80816282885219E-12	-1.37170973223269E-12	-9.66431856800308E-13	1.8705132712264E-13	4.98803538993707E-13	6.23504423742134E-13	6.23504423742134E-14	1.4028849534198E-12	-3.7410265424528E-13	-4.98803538993707E-13	-6.54679644929241E-13	-1.49641061698112E-12	0	1.30935928985848E-12	2.8057699068396E-13	-8.41730972051881E-13	7.79380529677668E-13
0.00702	-1.71463716529087E-12	-1.05995752036163E-12	-1.27818406867137E-12	-1.21583362629716E-12	-1.24700884748427E-13	8.41730972051881E-13	4.67628317806601E-13	4.67628317806601E-13	9.97607077987414E-13	6.85854866116347E-13	-7.48205308490561E-13	-6.23504423742134E-13	-1.93286371360062E-12	1.24700884748427E-13	1.30935928985848E-12	-3.42927433058174E-13	-9.35256635613201E-14	6.54679644929241E-13
0.00704	-1.18465840511005E-12	-1.8705132712264E-13	-9.66431856800308E-13	-1.18465840511005E-12	-3.7410265424528E-13	1.24700884748427E-12	1.8705132712264E-13	5.92329202555027E-13	2.49401769496854E-13	1.52758583816823E-12	-8.72906193238988E-13	-5.92329202555027E-13	-1.90168849241351E-12	2.49401769496854E-13	9.97607077987414E-13	-8.72906193238988E-13	6.85854866116347E-13	4.98803538993707E-13
0.00706	-8.72906193238988E-13	6.85854866116347E-13	-5.29978760180814E-13	-6.85854866116347E-13	-4.36453096619494E-13	1.49641061698112E-12	3.11752211871067E-14	4.36453096619494E-13	-6.23504423742134E-13	1.65228672291666E-12	-7.48205308490561E-13	-6.23504423742134E-13	-1.37170973223269E-12	5.92329202555027E-13	4.67628317806601E-13	-9.97607077987414E-13	1.02878229917452E-12	4.05277875432387E-13
0.00708	-5.92329202555027E-13	1.24700884748427E-12	-6.23504423742134E-14	-2.49401769496854E-13	-3.11752211871067E-13	1.24700884748427E-12	-6.23504423742134E-14	3.11752211871067E-13	-9.97607077987414E-13	1.09113274154873E-12	-5.92329202555027E-13	-6.85854866116347E-13	-6.54679644929241E-13	9.04081414426094E-13	-1.24700884748427E-13	-8.10555750864774E-13	9.04081414426094E-13	4.67628317806601E-13
0.0071	-3.11752211871067E-13	1.43406017460691E-12	4.67628317806601E-13	3.11752211871067E-14	3.11752211871067E-14	5.61153981367921E-13	-2.18226548309747E-13	1.55876105935534E-13	-5.92329202555027E-13	6.23504423742134E-14	-9.35256635613201E-14	-5.92329202555027E-13	9.35256635613201E-14	9.04081414426094E-13	-4.36453096619494E-13	-2.18226548309747E-13	4.67628317806601E-13	4.98803538993707E-13
0.00712	3.11752211871067E-14	1.4028849534198E-12	7.48205308490561E-13	-6.23504423742134E-14	2.18226548309747E-13	-1.8705132712264E-13	-2.18226548309747E-13	9.35256635613201E-14	1.8705132712264E-13	-9.35256635613201E-13	4.05277875432387E-13	-6.85854866116347E-13	4.67628317806601E-13	6.85854866116347E-13	-3.11752211871067E-13	5.29978760180814E-13	-1.55876105935534E-13	3.11752211871067E-13
0.00714	3.42927433058174E-13	1.09113274154873E-12	8.41730972051881E-13	-5.92329202555027E-13	6.23504423742134E-14	-9.35256635613201E-13	-2.8057699068396E-13	3.11752211871067E-14	6.85854866116347E-13	-1.65228672291666E-12	8.10555750864774E-13	-8.10555750864774E-13	5.61153981367921E-13	2.18226548309747E-13	2.49401769496854E-13	1.24700884748427E-12	-7.79380529677668E-13	-6.23504423742134E-14
0.00716	4.05277875432387E-13	8.10555750864774E-13	8.41730972051881E-13	-1.15348318392295E-12	-2.49401769496854E-13	-1.43406017460691E-12	-2.49401769496854E-13	1.55876105935534E-13	8.72906193238988E-13	-1.8705132712264E-12	8.72906193238988E-13	-9.04081414426094E-13	3.7410265424528E-13	-1.24700884748427E-13	1.09113274154873E-12	1.74581238647798E-12	-9.66431856800308E-13	-6.54679644929241E-13
0.00718	2.18226548309747E-13	4.98803538993707E-13	8.10555750864774E-13	-1.46523539579401E-12	-6.54679644929241E-13	-1.49641061698112E-12	-9.35256635613201E-14	3.7410265424528E-13	7.17030087303454E-13	-1.74581238647798E-12	4.67628317806601E-13	-8.10555750864774E-13	-6.23504423742134E-14	-3.42927433058174E-13	1.52758583816823E-12	1.80816282885219E-12	-8.41730972051881E-13	-1.09113274154873E-12
0.0072	-2.49401769496854E-13	3.11752211871067E-14	7.17030087303454E-13	-1.34053451104559E-12	-8.10555750864774E-13	-1.30935928985848E-12	-9.35256635613201E-14	5.61153981367921E-13	4.05277875432387E-13	-1.12230796273584E-12	-1.55876105935534E-13	-5.92329202555027E-13	-5.29978760180814E-13	-4.36453096619494E-13	1.46523539579401E-12	1.62111150172955E-12	-3.7410265424528E-13	-1.09113274154873E-12
0.00722	-9.66431856800308E-13	-2.18226548309747E-13	6.54679644929241E-13	-9.66431856800308E-13	-7.79380529677668E-13	-9.35256635613201E-13	-3.11752211871067E-13	6.85854866116347E-13	3.7410265424528E-13	-1.8705132712264E-13	-7.17030087303454E-13	-3.7410265424528E-13	-1.02878229917452E-12	-6.54679644929241E-13	1.18465840511005E-12	1.18465840511005E-12	9.35256635613201E-14	-4.05277875432387E-13
0.00724	-1.52758583816823E-12	-3.42927433058174E-13	5.61153981367921E-13	-3.7410265424528E-13	-5.61153981367921E-13	-6.23504423742134E-13	-9.04081414426094E-13	5.92329202555027E-13	4.05277875432387E-13	6.23504423742134E-13	-1.18465840511005E-12	-2.18226548309747E-13	-1.15348318392295E-12	-9.35256635613201E-13	6.54679644929241E-13	8.10555750864774E-13	5.61153981367921E-13	4.98803538993707E-13
0.00726	-1.90168849241351E-12	-3.7410265424528E-13	2.49401769496854E-13	1.8705132712264E-13	-4.05277875432387E-13	-2.8057699068396E-13	-1.58993628054244E-12	2.8057699068396E-13	4.98803538993707E-13	1.02878229917452E-12	-1.4028849534198E-12	-2.49401769496854E-13	-1.02878229917452E-12	-1.21583362629716E-12	0	4.98803538993707E-13	9.04081414426094E-13	9.66431856800308E-13
0.00728	-2.05756459834904E-12	-3.7410265424528E-13	-3.11752211871067E-14	3.42927433058174E-13	-3.7410265424528E-13	1.8705132712264E-13	-1.96403893478772E-12	-2.8057699068396E-13	4.98803538993707E-13	9.35256635613201E-13	-1.24700884748427E-12	-6.54679644929241E-13	-8.72906193238988E-13	-1.46523539579401E-12	-6.85854866116347E-13	2.18226548309747E-13	9.97607077987414E-13	8.41730972051881E-13
0.0073	-1.68346194410376E-12	-4.05277875432387E-13	-5.29978760180814E-13	4.05277875432387E-13	-4.67628317806601E-13	5.61153981367921E-13	-1.93286371360062E-12	-7.48205308490561E-13	4.05277875432387E-13	4.67628317806601E-13	-9.04081414426094E-13	-1.15348318392295E-12	-8.10555750864774E-13	-1.74581238647798E-12	-1.18465840511005E-12	1.55876105935534E-13	9.04081414426094E-13	7.48205308490561E-13
0.00732	-8.72906193238988E-13	-4.98803538993707E-13	-8.41730972051881E-13	3.7410265424528E-13	-8.10555750864774E-13	8.41730972051881E-13	-1.58993628054244E-12	-7.79380529677668E-13	2.8057699068396E-13	-3.11752211871067E-13	-4.98803538993707E-13	-1.49641061698112E-12	-8.41730972051881E-13	-1.90168849241351E-12	-1.18465840511005E-12	1.8705132712264E-13	4.05277875432387E-13	6.54679644929241E-13
0.00734	-9.35256635613201E-14	-7.79380529677668E-13	-8.41730972051881E-13	4.05277875432387E-13	-1.21583362629716E-12	9.04081414426094E-13	-1.09113274154873E-12	-4.98803538993707E-13	3.7410265424528E-13	-1.15348318392295E-12	-2.49401769496854E-13	-1.62111150172955E-12	-1.05995752036163E-12	-1.68346194410376E-12	-9.04081414426094E-13	9.35256635613201E-14	-4.36453096619494E-13	5.29978760180814E-13
0.00736	5.92329202555027E-13	-1.21583362629716E-12	-3.7410265424528E-13	3.7410265424528E-13	-1.43406017460691E-12	1.05995752036163E-12	-4.36453096619494E-13	-1.24700884748427E-13	4.67628317806601E-13	-1.65228672291666E-12	9.35256635613201E-14	-1.27818406867137E-12	-1.05995752036163E-12	-1.09113274154873E-12	-4.98803538993707E-13	-1.8705132712264E-13	-1.37170973223269E-12	1.8705132712264E-13
0.00738	1.05995752036163E-12	-1.80816282885219E-12	6.23504423742134E-14	3.11752211871067E-13	-1.05995752036163E-12	1.4028849534198E-12	3.42927433058174E-13	2.8057699068396E-13	7.79380529677668E-13	-1.74581238647798E-12	2.8057699068396E-13	-8.41730972051881E-13	-6.85854866116347E-13	-2.18226548309747E-13	-2.18226548309747E-13	-4.05277875432387E-13	-2.08873981953615E-12	-4.36453096619494E-13
0.0074	9.97607077987414E-13	-2.11991504072326E-12	4.98803538993707E-13	1.24700884748427E-13	-3.11752211871067E-13	1.62111150172955E-12	1.12230796273584E-12	7.48205308490561E-13	1.05995752036163E-12	-1.30935928985848E-12	4.05277875432387E-13	-4.98803538993707E-13	-6.23504423742134E-14	7.17030087303454E-13	-9.35256635613201E-14	-3.7410265424528E-13	-2.21344070428458E-12	-9.04081414426094E-13
0.00742	7.17030087303454E-13	-2.15109026191036E-12	5.92329202555027E-13	-1.55876105935534E-13	5.61153981367921E-13	1.80816282885219E-12	1.65228672291666E-12	1.05995752036163E-12	1.05995752036163E-12	-5.61153981367921E-13	4.98803538993707E-13	-4.05277875432387E-13	5.61153981367921E-13	1.37170973223269E-12	9.35256635613201E-14	-9.35256635613201E-14	-1.93286371360062E-12	-1.30935928985848E-12
0.00744	2.8057699068396E-13	-1.55876105935534E-12	3.11752211871067E-13	-4.05277875432387E-13	1.12230796273584E-12	1.65228672291666E-12	1.71463716529087E-12	1.18465840511005E-12	9.04081414426094E-13	3.42927433058174E-13	3.42927433058174E-13	-4.98803538993707E-13	9.97607077987414E-13	1.68346194410376E-12	9.35256635613201E-14	0	-1.30935928985848E-12	-1.43406017460691E-12
0.00746	0	-7.17030087303454E-13	-1.8705132712264E-13	-8.72906193238988E-13	1.27818406867137E-12	1.18465840511005E-12	1.62111150172955E-12	1.05995752036163E-12	4.36453096619494E-13	1.09113274154873E-12	1.55876105935534E-13	-5.92329202555027E-13	1.15348318392295E-12	1.62111150172955E-12	1.8705132712264E-13	-2.49401769496854E-13	-5.61153981367921E-13	-1.37170973223269E-12
0.00748	0	3.11752211871067E-14	-7.17030087303454E-13	-1.55876105935534E-12	1.18465840511005E-12	7.17030087303454E-13	1.12230796273584E-12	1.05995752036163E-12	1.8705132712264E-13	1.74581238647798E-12	3.11752211871067E-14	-6.85854866116347E-13	1.02878229917452E-12	1.18465840511005E-12	2.8057699068396E-13	-8.10555750864774E-13	6.23504423742134E-14	-8.41730972051881E-13
0.0075	3.11752211871067E-14	4.36453096619494E-13	-8.10555750864774E-13	-2.15109026191036E-12	9.04081414426094E-13	2.8057699068396E-13	4.67628317806601E-13	1.05995752036163E-12	3.11752211871067E-14	1.8705132712264E-12	3.11752211871067E-14	-7.79380529677668E-13	5.92329202555027E-13	4.98803538993707E-13	2.8057699068396E-13	-1.55876105935534E-12	3.11752211871067E-13	-3.11752211871067E-13
0.00752	-6.23504423742134E-14	5.61153981367921E-13	-5.61153981367921E-13	-2.24461592547168E-12	4.05277875432387E-13	-3.11752211871067E-14	-2.49401769496854E-13	1.15348318392295E-12	1.55876105935534E-13	2.02638937716194E-12	1.55876105935534E-13	-7.79380529677668E-13	1.24700884748427E-13	-1.55876105935534E-13	1.55876105935534E-13	-2.08873981953615E-12	3.7410265424528E-13	-1.24700884748427E-13
0.00754	-2.8057699068396E-13	6.54679644929241E-13	-2.8057699068396E-13	-1.65228672291666E-12	1.24700884748427E-13	3.11752211871067E-14	-9.04081414426094E-13	1.12230796273584E-12	4.36453096619494E-13	2.11991504072326E-12	3.7410265424528E-13	-8.41730972051881E-13	-3.42927433058174E-13	-6.54679644929241E-13	-1.24700884748427E-13	-2.40049203140722E-12	2.49401769496854E-13	-5.29978760180814E-13
0.00756	-8.10555750864774E-13	1.05995752036163E-12	-1.55876105935534E-13	-8.41730972051881E-13	-1.24700884748427E-13	6.23504423742134E-14	-1.4028849534198E-12	9.66431856800308E-13	7.17030087303454E-13	2.02638937716194E-12	7.48205308490561E-13	-8.41730972051881E-13	-6.23504423742134E-13	-9.66431856800308E-13	-5.92329202555027E-13	-2.40049203140722E-12	-6.23504423742134E-14	-1.09113274154873E-12
0.00758	-1.43406017460691E-12	1.46523539579401E-12	-1.8705132712264E-13	-1.24700884748427E-13	-1.55876105935534E-13	3.7410265424528E-13	-1.8705132712264E-12	7.17030087303454E-13	9.35256635613201E-13	1.62111150172955E-12	9.66431856800308E-13	-7.17030087303454E-13	-5.92329202555027E-13	-8.72906193238988E-13	-1.15348318392295E-12	-2.08873981953615E-12	-2.18226548309747E-13	-1.4028849534198E-12
0.0076	-1.8393380500393E-12	2.02638937716194E-12	-2.18226548309747E-13	1.55876105935534E-13	-2.18226548309747E-13	9.35256635613201E-13	-1.93286371360062E-12	1.8705132712264E-13	1.24700884748427E-12	9.04081414426094E-13	1.24700884748427E-12	-4.36453096619494E-13	-3.11752211871067E-13	-6.54679644929241E-13	-1.52758583816823E-12	-1.49641061698112E-12	-3.11752211871067E-13	-1.37170973223269E-12
0.00762	-1.74581238647798E-12	2.36931681022011E-12	-1.55876105935534E-13	3.11752211871067E-14	-2.8057699068396E-13	1.65228672291666E-12	-1.52758583816823E-12	-5.29978760180814E-13	1.49641061698112E-12	1.55876105935534E-13	1.37170973223269E-12	-1.55876105935534E-13	0	-3.7410265424528E-13	-1.62111150172955E-12	-5.61153981367921E-13	-5.92329202555027E-13	-1.12230796273584E-12
0.00764	-1.37170973223269E-12	2.338141589033E-12	0	-1.8705132712264E-13	-3.7410265424528E-13	2.02638937716194E-12	-7.79380529677668E-13	-1.21583362629716E-12	1.49641061698112E-12	-4.05277875432387E-13	1.27818406867137E-12	1.55876105935534E-13	2.8057699068396E-13	-1.24700884748427E-13	-1.43406017460691E-12	3.42927433058174E-13	-7.48205308490561E-13	-6.23504423742134E-13
0.00766	-9.66431856800308E-13	2.02638937716194E-12	-6.23504423742134E-14	-4.67628317806601E-13	-5.92329202555027E-13	1.96403893478772E-12	1.24700884748427E-13	-1.65228672291666E-12	1.18465840511005E-12	-5.92329202555027E-13	1.05995752036163E-12	5.29978760180814E-13	4.36453096619494E-13	-6.23504423742134E-14	-1.24700884748427E-12	8.72906193238988E-13	-9.35256635613201E-13	-1.55876105935534E-13
0.00768	-6.23504423742134E-13	1.15348318392295E-12	0	-6.23504423742134E-13	-7.17030087303454E-13	1.62111150172955E-12	9.35256635613201E-13	-1.71463716529087E-12	4.98803538993707E-13	-8.41730972051881E-13	6.23504423742134E-13	1.05995752036163E-12	4.36453096619494E-13	-2.8057699068396E-13	-9.35256635613201E-13	8.72906193238988E-13	-9.66431856800308E-13	2.8057699068396E-13
0.0077	-7.79380529677668E-13	2.18226548309747E-13	-1.55876105935534E-13	-6.85854866116347E-13	-6.23504423742134E-13	1.15348318392295E-12	1.43406017460691E-12	-1.68346194410376E-12	-2.49401769496854E-13	-1.02878229917452E-12	3.11752211871067E-13	1.49641061698112E-12	4.36453096619494E-13	-4.67628317806601E-13	-5.61153981367921E-13	4.36453096619494E-13	-9.66431856800308E-13	4.98803538993707E-13
0.00772	-9.35256635613201E-13	-7.48205308490561E-13	-3.7410265424528E-13	-4.98803538993707E-13	-3.11752211871067E-13	6.85854866116347E-13	1.74581238647798E-12	-1.55876105935534E-12	-9.66431856800308E-13	-1.37170973223269E-12	9.35256635613201E-14	1.74581238647798E-12	4.36453096619494E-13	-4.36453096619494E-13	-9.35256635613201E-14	-1.8705132712264E-13	-9.66431856800308E-13	5.61153981367921E-13
0.00774	-1.15348318392295E-12	-1.30935928985848E-12	-5.61153981367921E-13	-2.18226548309747E-13	6.23504423742134E-14	1.8705132712264E-13	1.77698760766508E-12	-1.15348318392295E-12	-1.21583362629716E-12	-1.43406017460691E-12	-3.11752211871067E-14	1.62111150172955E-12	4.05277875432387E-13	-4.67628317806601E-13	-6.23504423742134E-14	-3.7410265424528E-13	-6.85854866116347E-13	6.23504423742134E-13
0.00776	-1.18465840511005E-12	-1.43406017460691E-12	-6.23504423742134E-13	-9.35256635613201E-14	1.8705132712264E-13	-6.23504423742134E-14	1.80816282885219E-12	-6.54679644929241E-13	-1.12230796273584E-12	-9.97607077987414E-13	-3.42927433058174E-13	1.09113274154873E-12	3.11752211871067E-13	-7.17030087303454E-13	-4.98803538993707E-13	-3.7410265424528E-13	-2.49401769496854E-13	6.85854866116347E-13
0.00778	-9.97607077987414E-13	-1.15348318392295E-12	-5.92329202555027E-13	-6.23504423742134E-14	1.8705132712264E-13	-3.11752211871067E-13	1.55876105935534E-12	-2.49401769496854E-13	-7.48205308490561E-13	-1.55876105935534E-13	-6.85854866116347E-13	4.67628317806601E-13	-5.92329202555027E-13	-9.66431856800308E-13	-1.24700884748427E-12	-3.11752211871067E-13	1.55876105935534E-13	6.23504423742134E-13
0.0078	-7.79380529677668E-13	-7.48205308490561E-13	-3.7410265424528E-13	-1.24700884748427E-13	9.35256635613201E-14	-1.8705132712264E-13	1.27818406867137E-12	1.24700884748427E-13	-4.05277875432387E-13	7.17030087303454E-13	-9.97607077987414E-13	-6.23504423742134E-14	-1.8393380500393E-12	-1.24700884748427E-12	-1.90168849241351E-12	-1.55876105935534E-13	3.11752211871067E-13	6.23504423742134E-13
0.00782	-5.92329202555027E-13	-1.55876105935534E-13	-1.24700884748427E-13	-1.24700884748427E-13	-6.23504423742134E-14	6.23504423742134E-14	9.04081414426094E-13	2.49401769496854E-13	-2.8057699068396E-13	1.37170973223269E-12	-9.35256635613201E-13	-2.18226548309747E-13	-2.8057699068396E-12	-1.21583362629716E-12	-2.338141589033E-12	2.49401769496854E-13	9.35256635613201E-14	4.98803538993707E-13
0.00784	-5.92329202555027E-13	3.11752211871067E-13	9.35256635613201E-14	-1.24700884748427E-13	0	3.42927433058174E-13	5.61153981367921E-13	3.42927433058174E-13	0	1.71463716529087E-12	-5.61153981367921E-13	-3.11752211871067E-13	-2.86812034921382E-12	-9.66431856800308E-13	-2.24461592547168E-12	4.36453096619494E-13	-3.42927433058174E-13	4.67628317806601E-13
0.00786	-5.61153981367921E-13	4.98803538993707E-13	0	-1.24700884748427E-13	6.23504423742134E-14	3.42927433058174E-13	1.24700884748427E-13	2.49401769496854E-13	4.98803538993707E-13	1.74581238647798E-12	6.23504423742134E-14	-2.49401769496854E-13	-2.338141589033E-12	-7.17030087303454E-13	-1.55876105935534E-12	6.23504423742134E-13	-1.15348318392295E-12	4.67628317806601E-13
0.00788	-5.92329202555027E-13	4.98803538993707E-13	-2.8057699068396E-13	-4.67628317806601E-13	3.7410265424528E-13	3.11752211871067E-14	-2.8057699068396E-13	3.11752211871067E-13	1.37170973223269E-12	1.62111150172955E-12	6.23504423742134E-13	-4.98803538993707E-13	-1.37170973223269E-12	-4.67628317806601E-13	-6.23504423742134E-13	7.48205308490561E-13	-1.74581238647798E-12	3.7410265424528E-13
0.0079	-4.36453096619494E-13	3.7410265424528E-13	-7.17030087303454E-13	-9.97607077987414E-13	5.29978760180814E-13	-3.7410265424528E-13	-7.79380529677668E-13	2.8057699068396E-13	2.18226548309747E-12	1.27818406867137E-12	1.09113274154873E-12	-1.18465840511005E-12	-3.42927433058174E-13	-5.29978760180814E-13	3.42927433058174E-13	5.61153981367921E-13	-2.11991504072326E-12	0
0.00792	-3.11752211871067E-13	2.18226548309747E-13	-1.02878229917452E-12	-1.46523539579401E-12	8.72906193238988E-13	-7.48205308490561E-13	-1.24700884748427E-12	2.8057699068396E-13	2.7745946856525E-12	8.72906193238988E-13	1.15348318392295E-12	-1.96403893478772E-12	6.23504423742134E-13	-6.85854866116347E-13	1.09113274154873E-12	1.24700884748427E-13	-2.15109026191036E-12	-5.61153981367921E-13
0.00794	-1.55876105935534E-13	1.55876105935534E-13	-9.35256635613201E-13	-1.74581238647798E-12	1.27818406867137E-12	-9.66431856800308E-13	-1.4028849534198E-12	4.36453096619494E-13	2.7745946856525E-12	1.8705132712264E-13	9.04081414426094E-13	-2.61871857971696E-12	1.21583362629716E-12	-6.85854866116347E-13	1.49641061698112E-12	-4.98803538993707E-13	-1.77698760766508E-12	-9.66431856800308E-13
0.00796	1.55876105935534E-13	3.42927433058174E-13	-5.29978760180814E-13	-1.74581238647798E-12	1.68346194410376E-12	-1.05995752036163E-12	-1.43406017460691E-12	7.17030087303454E-13	2.40049203140722E-12	-6.23504423742134E-13	2.49401769496854E-13	-2.74341946446539E-12	1.37170973223269E-12	-4.36453096619494E-13	1.4028849534198E-12	-1.15348318392295E-12	-1.18465840511005E-12	-8.72906193238988E-13
0.00798	3.7410265424528E-13	4.98803538993707E-13	-3.11752211871067E-14	-1.58993628054244E-12	1.62111150172955E-12	-1.30935928985848E-12	-1.18465840511005E-12	1.02878229917452E-12	1.96403893478772E-12	-1.43406017460691E-12	-1.55876105935534E-13	-2.3069663678459E-12	1.05995752036163E-12	-1.55876105935534E-13	9.35256635613201E-13	-1.58993628054244E-12	-4.05277875432387E-13	-1.8705132712264E-13
0.008	3.11752211871067E-13	5.92329202555027E-13	3.7410265424528E-13	-1.21583362629716E-12	1.27818406867137E-12	-1.4028849534198E-12	-8.10555750864774E-13	9.66431856800308E-13	1.62111150172955E-12	-2.08873981953615E-12	-3.7410265424528E-13	-1.52758583816823E-12	3.7410265424528E-13	2.8057699068396E-13	1.8705132712264E-13	-1.8705132712264E-12	4.05277875432387E-13	3.42927433058174E-13
0.00802	-1.55876105935534E-13	6.85854866116347E-13	4.36453096619494E-13	-8.41730972051881E-13	4.98803538993707E-13	-1.4028849534198E-12	-4.67628317806601E-13	8.72906193238988E-13	1.27818406867137E-12	-2.40049203140722E-12	-4.36453096619494E-13	-8.10555750864774E-13	-1.8705132712264E-13	8.41730972051881E-13	-2.8057699068396E-13	-1.74581238647798E-12	1.09113274154873E-12	3.42927433058174E-13
0.00804	-4.05277875432387E-13	8.10555750864774E-13	3.42927433058174E-13	-4.98803538993707E-13	-4.36453096619494E-13	-1.12230796273584E-12	-1.55876105935534E-13	5.92329202555027E-13	9.66431856800308E-13	-2.21344070428458E-12	-4.05277875432387E-13	-3.11752211871067E-13	-7.79380529677668E-13	1.15348318392295E-12	-4.05277875432387E-13	-1.34053451104559E-12	1.58993628054244E-12	-3.11752211871067E-14
0.00806	-5.92329202555027E-13	1.02878229917452E-12	1.55876105935534E-13	6.23504423742134E-14	-1.37170973223269E-12	-6.54679644929241E-13	9.35256635613201E-14	4.36453096619494E-13	3.42927433058174E-13	-1.62111150172955E-12	-2.18226548309747E-13	-9.35256635613201E-14	-8.41730972051881E-13	1.12230796273584E-12	-3.11752211871067E-13	-7.48205308490561E-13	1.8705132712264E-12	-3.11752211871067E-13
0.00808	-3.42927433058174E-13	9.97607077987414E-13	-1.24700884748427E-13	7.48205308490561E-13	-2.11991504072326E-12	-1.24700884748427E-13	4.36453096619494E-13	4.67628317806601E-13	-3.7410265424528E-13	-9.35256635613201E-13	3.11752211871067E-14	0	-4.67628317806601E-13	8.41730972051881E-13	-2.49401769496854E-13	-1.8705132712264E-13	1.71463716529087E-12	-5.61153981367921E-13
0.0081	3.11752211871067E-14	6.54679644929241E-13	-2.49401769496854E-13	1.24700884748427E-12	-2.7745946856525E-12	4.36453096619494E-13	8.10555750864774E-13	6.85854866116347E-13	-1.15348318392295E-12	-2.8057699068396E-13	1.8705132712264E-13	-1.55876105935534E-13	1.55876105935534E-13	2.49401769496854E-13	-3.11752211871067E-13	2.18226548309747E-13	1.62111150172955E-12	-6.23504423742134E-13
0.00812	2.8057699068396E-13	1.55876105935534E-13	-1.24700884748427E-13	1.43406017460691E-12	-3.17987256108488E-12	1.02878229917452E-12	1.05995752036163E-12	9.04081414426094E-13	-1.77698760766508E-12	3.7410265424528E-13	3.42927433058174E-13	-4.67628317806601E-13	1.09113274154873E-12	-4.05277875432387E-13	-5.92329202555027E-13	4.98803538993707E-13	1.8393380500393E-12	-4.67628317806601E-13
0.00814	5.29978760180814E-13	-1.55876105935534E-13	0	1.30935928985848E-12	-3.49162477295595E-12	1.30935928985848E-12	1.09113274154873E-12	9.35256635613201E-13	-1.80816282885219E-12	5.61153981367921E-13	5.61153981367921E-13	-8.72906193238988E-13	2.15109026191036E-12	-6.85854866116347E-13	-5.92329202555027E-13	8.10555750864774E-13	2.18226548309747E-12	-2.18226548309747E-13
0.00816	4.36453096619494E-13	-2.49401769496854E-13	9.35256635613201E-14	1.21583362629716E-12	-3.7098513212657E-12	1.30935928985848E-12	7.48205308490561E-13	6.54679644929241E-13	-1.37170973223269E-12	4.36453096619494E-13	5.29978760180814E-13	-1.09113274154873E-12	2.43166725259432E-12	-4.67628317806601E-13	-3.7410265424528E-13	1.02878229917452E-12	2.43166725259432E-12	2.49401769496854E-13
0.00818	2.18226548309747E-13	-1.8705132712264E-13	2.8057699068396E-13	7.48205308490561E-13	-3.49162477295595E-12	1.12230796273584E-12	2.49401769496854E-13	1.8705132712264E-13	-5.92329202555027E-13	1.55876105935534E-13	4.36453096619494E-13	-1.30935928985848E-12	2.21344070428458E-12	1.55876105935534E-13	0	1.34053451104559E-12	2.36931681022011E-12	6.23504423742134E-13
0.0082	-6.23504423742134E-14	3.11752211871067E-14	6.23504423742134E-13	3.42927433058174E-13	-2.96164601277514E-12	7.48205308490561E-13	-2.18226548309747E-13	-2.49401769496854E-13	1.24700884748427E-13	-1.55876105935534E-13	1.24700884748427E-13	-1.55876105935534E-12	1.43406017460691E-12	9.35256635613201E-13	3.42927433058174E-13	1.49641061698112E-12	1.93286371360062E-12	1.05995752036163E-12
0.00822	-2.8057699068396E-13	4.05277875432387E-13	9.35256635613201E-13	-6.23504423742134E-13	-2.15109026191036E-12	5.29978760180814E-13	-3.7410265424528E-13	-5.92329202555027E-13	5.61153981367921E-13	-3.42927433058174E-13	-4.36453096619494E-13	-1.55876105935534E-12	3.42927433058174E-13	1.58993628054244E-12	6.23504423742134E-13	9.97607077987414E-13	1.21583362629716E-12	1.27818406867137E-12
0.00824	-5.29978760180814E-13	5.61153981367921E-13	1.12230796273584E-12	-1.62111150172955E-12	-1.05995752036163E-12	-6.23504423742134E-14	-2.49401769496854E-13	-9.35256635613201E-13	4.98803538993707E-13	-4.05277875432387E-13	-9.35256635613201E-13	-1.34053451104559E-12	-7.17030087303454E-13	2.02638937716194E-12	8.10555750864774E-13	1.8705132712264E-13	2.8057699068396E-13	1.4028849534198E-12
0.00826	-9.97607077987414E-13	5.92329202555027E-13	1.15348318392295E-12	-2.64989380090407E-12	-1.8705132712264E-13	-6.85854866116347E-13	-2.18226548309747E-13	-1.05995752036163E-12	1.8705132712264E-13	-3.42927433058174E-13	-1.24700884748427E-12	-6.85854866116347E-13	-1.43406017460691E-12	1.8705132712264E-12	7.79380529677668E-13	-4.36453096619494E-13	-5.29978760180814E-13	1.34053451104559E-12
0.00828	-1.49641061698112E-12	5.92329202555027E-13	1.12230796273584E-12	-3.08634689752356E-12	4.05277875432387E-13	-1.18465840511005E-12	-2.18226548309747E-13	-9.97607077987414E-13	-2.49401769496854E-13	-3.42927433058174E-13	-1.49641061698112E-12	6.23504423742134E-14	-1.8393380500393E-12	1.55876105935534E-12	7.79380529677668E-13	-9.04081414426094E-13	-9.66431856800308E-13	1.09113274154873E-12
0.0083	-1.99521415597483E-12	4.98803538993707E-13	1.12230796273584E-12	-2.89929557040092E-12	5.29978760180814E-13	-1.30935928985848E-12	-4.05277875432387E-13	-6.23504423742134E-13	-4.36453096619494E-13	-2.8057699068396E-13	-1.8393380500393E-12	8.41730972051881E-13	-1.68346194410376E-12	9.04081414426094E-13	4.98803538993707E-13	-1.24700884748427E-12	-1.37170973223269E-12	4.36453096619494E-13
0.00832	-2.08873981953615E-12	3.11752211871067E-13	1.27818406867137E-12	-2.27579114665879E-12	3.11752211871067E-13	-1.05995752036163E-12	-7.79380529677668E-13	-1.24700884748427E-13	-5.29978760180814E-13	-1.55876105935534E-13	-2.05756459834904E-12	1.43406017460691E-12	-1.12230796273584E-12	1.8705132712264E-13	-1.55876105935534E-13	-1.24700884748427E-12	-1.68346194410376E-12	-2.18226548309747E-13
0.00834	-1.74581238647798E-12	2.18226548309747E-13	1.43406017460691E-12	-1.71463716529087E-12	0	-5.61153981367921E-13	-1.05995752036163E-12	2.18226548309747E-13	-4.05277875432387E-13	-9.35256635613201E-14	-1.96403893478772E-12	1.55876105935534E-12	-1.55876105935534E-13	-4.98803538993707E-13	-6.23504423742134E-13	-9.66431856800308E-13	-1.80816282885219E-12	-8.72906193238988E-13
0.00836	-1.4028849534198E-12	2.49401769496854E-13	1.62111150172955E-12	-1.18465840511005E-12	-2.18226548309747E-13	9.35256635613201E-14	-1.09113274154873E-12	1.8705132712264E-13	-2.18226548309747E-13	-1.24700884748427E-13	-1.21583362629716E-12	1.24700884748427E-12	6.54679644929241E-13	-9.97607077987414E-13	-4.67628317806601E-13	-4.67628317806601E-13	-1.52758583816823E-12	-1.05995752036163E-12
0.00838	-1.09113274154873E-12	2.8057699068396E-13	1.80816282885219E-12	-7.17030087303454E-13	-3.42927433058174E-13	6.54679644929241E-13	-8.41730972051881E-13	-9.35256635613201E-14	-1.8705132712264E-13	-1.24700884748427E-13	0	7.79380529677668E-13	1.02878229917452E-12	-9.66431856800308E-13	-9.35256635613201E-14	2.49401769496854E-13	-1.09113274154873E-12	-9.66431856800308E-13
0.0084	-1.02878229917452E-12	3.11752211871067E-13	1.93286371360062E-12	-4.36453096619494E-13	-3.42927433058174E-13	9.97607077987414E-13	-6.54679644929241E-13	-4.05277875432387E-13	-1.8705132712264E-13	-1.8705132712264E-13	1.15348318392295E-12	3.42927433058174E-13	1.05995752036163E-12	-4.98803538993707E-13	3.11752211871067E-14	9.66431856800308E-13	-8.10555750864774E-13	-8.10555750864774E-13
0.00842	-1.05995752036163E-12	3.11752211871067E-13	1.77698760766508E-12	-2.49401769496854E-13	-2.49401769496854E-13	7.48205308490561E-13	-5.29978760180814E-13	-4.98803538993707E-13	-2.18226548309747E-13	-2.18226548309747E-13	1.93286371360062E-12	6.23504423742134E-14	7.48205308490561E-13	9.35256635613201E-14	-2.49401769496854E-13	1.46523539579401E-12	-3.42927433058174E-13	-4.36453096619494E-13
0.00844	-1.18465840511005E-12	9.35256635613201E-14	1.52758583816823E-12	6.23504423742134E-14	3.11752211871067E-14	4.05277875432387E-13	-3.42927433058174E-13	-4.36453096619494E-13	-1.8705132712264E-13	-1.24700884748427E-13	2.36931681022011E-12	-9.35256635613201E-14	4.36453096619494E-13	5.61153981367921E-13	-9.04081414426094E-13	1.65228672291666E-12	-2.49401769496854E-13	-9.35256635613201E-14
0.00846	-1.34053451104559E-12	-1.8705132712264E-13	9.04081414426094E-13	3.42927433058174E-13	6.23504423742134E-14	-9.35256635613201E-14	-3.11752211871067E-13	-1.24700884748427E-13	1.24700884748427E-13	3.11752211871067E-14	2.52519291615564E-12	-2.49401769496854E-13	2.8057699068396E-13	6.54679644929241E-13	-1.55876105935534E-12	1.30935928985848E-12	-4.67628317806601E-13	2.49401769496854E-13
0.00848	-1.49641061698112E-12	-3.42927433058174E-13	4.36453096619494E-13	8.41730972051881E-13	-9.35256635613201E-14	-4.67628317806601E-13	-4.36453096619494E-13	6.23504423742134E-14	3.7410265424528E-13	2.18226548309747E-13	2.21344070428458E-12	-4.05277875432387E-13	2.8057699068396E-13	3.42927433058174E-13	-1.93286371360062E-12	5.61153981367921E-13	-9.66431856800308E-13	7.17030087303454E-13
0.0085	-1.62111150172955E-12	-1.55876105935534E-13	1.55876105935534E-13	8.41730972051881E-13	-3.11752211871067E-13	-9.35256635613201E-13	-6.23504423742134E-13	0	4.67628317806601E-13	3.7410265424528E-13	1.77698760766508E-12	-4.98803538993707E-13	1.24700884748427E-13	3.11752211871067E-14	-1.8705132712264E-12	-3.42927433058174E-13	-9.35256635613201E-13	9.97607077987414E-13
0.00852	-1.65228672291666E-12	2.8057699068396E-13	1.55876105935534E-13	3.7410265424528E-13	-9.35256635613201E-14	-9.66431856800308E-13	-6.23504423742134E-13	-5.29978760180814E-13	4.05277875432387E-13	5.29978760180814E-13	1.09113274154873E-12	-6.54679644929241E-13	-6.23504423742134E-14	-3.42927433058174E-13	-1.34053451104559E-12	-1.30935928985848E-12	-3.11752211871067E-13	1.15348318392295E-12
0.00854	-1.43406017460691E-12	7.17030087303454E-13	2.8057699068396E-13	-1.8705132712264E-13	5.61153981367921E-13	-8.41730972051881E-13	-4.05277875432387E-13	-1.15348318392295E-12	2.49401769496854E-13	7.48205308490561E-13	3.7410265424528E-13	-6.85854866116347E-13	-7.17030087303454E-13	-7.17030087303454E-13	-4.98803538993707E-13	-1.74581238647798E-12	2.8057699068396E-13	8.72906193238988E-13
0.00856	-1.27818406867137E-12	9.04081414426094E-13	-1.24700884748427E-13	-4.67628317806601E-13	8.41730972051881E-13	-6.54679644929241E-13	-1.8705132712264E-13	-1.21583362629716E-12	1.24700884748427E-13	9.35256635613201E-13	-4.05277875432387E-13	-7.79380529677668E-13	-1.74581238647798E-12	-8.41730972051881E-13	3.11752211871067E-13	-1.43406017460691E-12	7.17030087303454E-13	4.36453096619494E-13
0.00858	-9.04081414426094E-13	7.17030087303454E-13	-7.79380529677668E-13	-4.98803538993707E-13	7.79380529677668E-13	-4.98803538993707E-13	-1.24700884748427E-13	-8.10555750864774E-13	-6.23504423742134E-14	1.02878229917452E-12	-9.66431856800308E-13	-8.41730972051881E-13	-2.36931681022011E-12	-8.41730972051881E-13	8.72906193238988E-13	-8.41730972051881E-13	1.02878229917452E-12	-2.18226548309747E-13
0.0086	-6.54679644929241E-13	4.36453096619494E-13	-1.15348318392295E-12	0	6.23504423742134E-13	-4.05277875432387E-13	0	-1.24700884748427E-13	-6.23504423742134E-14	9.04081414426094E-13	-1.37170973223269E-12	-6.54679644929241E-13	-2.24461592547168E-12	-3.42927433058174E-13	1.12230796273584E-12	0	1.15348318392295E-12	-8.10555750864774E-13
0.00862	-1.8705132712264E-13	9.35256635613201E-14	-1.46523539579401E-12	4.36453096619494E-13	4.36453096619494E-13	-3.42927433058174E-13	-6.23504423742134E-14	6.54679644929241E-13	1.8705132712264E-13	9.04081414426094E-13	-1.55876105935534E-12	-3.11752211871067E-14	-1.80816282885219E-12	9.35256635613201E-14	9.97607077987414E-13	6.23504423742134E-13	9.35256635613201E-13	-1.46523539579401E-12
0.00864	1.55876105935534E-13	-3.11752211871067E-13	-1.62111150172955E-12	1.8705132712264E-13	2.49401769496854E-13	-9.35256635613201E-14	-2.18226548309747E-13	1.27818406867137E-12	4.36453096619494E-13	9.04081414426094E-13	-1.37170973223269E-12	6.54679644929241E-13	-1.30935928985848E-12	2.8057699068396E-13	9.97607077987414E-13	1.15348318392295E-12	3.7410265424528E-13	-1.80816282885219E-12
0.00866	3.42927433058174E-13	-8.10555750864774E-13	-1.62111150172955E-12	-4.05277875432387E-13	3.11752211871067E-14	2.8057699068396E-13	-3.42927433058174E-13	1.74581238647798E-12	6.85854866116347E-13	8.10555750864774E-13	-8.10555750864774E-13	8.41730972051881E-13	-7.79380529677668E-13	1.24700884748427E-13	1.02878229917452E-12	1.46523539579401E-12	-1.55876105935534E-13	-1.8705132712264E-12
0.00868	3.42927433058174E-13	-1.12230796273584E-12	-1.30935928985848E-12	-1.09113274154873E-12	-1.55876105935534E-13	7.48205308490561E-13	-4.67628317806601E-13	2.08873981953615E-12	1.05995752036163E-12	6.85854866116347E-13	-1.24700884748427E-13	4.05277875432387E-13	-1.55876105935534E-13	3.11752211871067E-14	1.05995752036163E-12	1.58993628054244E-12	-6.23504423742134E-13	-1.4028849534198E-12
0.0087	2.49401769496854E-13	-1.24700884748427E-12	-1.15348318392295E-12	-1.46523539579401E-12	-3.11752211871067E-13	9.35256635613201E-13	-4.98803538993707E-13	2.21344070428458E-12	1.4028849534198E-12	2.8057699068396E-13	4.36453096619494E-13	-2.49401769496854E-13	1.55876105935534E-13	3.11752211871067E-14	7.17030087303454E-13	1.55876105935534E-12	-1.09113274154873E-12	-6.23504423742134E-13
0.00872	9.35256635613201E-14	-1.02878229917452E-12	-1.12230796273584E-12	-1.37170973223269E-12	-4.36453096619494E-13	6.54679644929241E-13	-4.05277875432387E-13	2.18226548309747E-12	1.71463716529087E-12	-6.23504423742134E-14	7.48205308490561E-13	-8.41730972051881E-13	1.8705132712264E-13	9.35256635613201E-14	6.23504423742134E-14	1.18465840511005E-12	-9.66431856800308E-13	1.8705132712264E-13
0.00874	-1.8705132712264E-13	-5.61153981367921E-13	-9.35256635613201E-13	-9.04081414426094E-13	-4.67628317806601E-13	2.49401769496854E-13	-1.24700884748427E-13	1.93286371360062E-12	2.08873981953615E-12	-3.42927433058174E-13	6.23504423742134E-13	-1.15348318392295E-12	-9.35256635613201E-14	2.8057699068396E-13	-7.79380529677668E-13	7.17030087303454E-13	-3.11752211871067E-13	7.17030087303454E-13
0.00876	-4.67628317806601E-13	-1.8705132712264E-13	-5.92329202555027E-13	-4.05277875432387E-13	-3.7410265424528E-13	-4.36453096619494E-13	3.42927433058174E-13	1.58993628054244E-12	1.93286371360062E-12	-4.05277875432387E-13	2.18226548309747E-13	-1.05995752036163E-12	-4.05277875432387E-13	4.98803538993707E-13	-1.52758583816823E-12	1.55876105935534E-13	5.92329202555027E-13	6.85854866116347E-13
0.00878	-8.10555750864774E-13	0	3.11752211871067E-14	9.35256635613201E-14	-2.18226548309747E-13	-1.37170973223269E-12	7.79380529677668E-13	9.04081414426094E-13	1.30935928985848E-12	-4.05277875432387E-13	-2.49401769496854E-13	-8.72906193238988E-13	-6.85854866116347E-13	6.85854866116347E-13	-1.93286371360062E-12	-3.11752211871067E-13	1.24700884748427E-12	0
0.0088	-9.04081414426094E-13	-1.8705132712264E-13	7.48205308490561E-13	1.24700884748427E-13	-2.49401769496854E-13	-1.65228672291666E-12	9.35256635613201E-13	4.05277875432387E-13	5.61153981367921E-13	-1.24700884748427E-13	-3.7410265424528E-13	-7.17030087303454E-13	-5.92329202555027E-13	4.98803538993707E-13	-2.11991504072326E-12	-6.85854866116347E-13	1.49641061698112E-12	-6.54679644929241E-13
0.00882	-8.41730972051881E-13	-3.11752211871067E-13	1.27818406867137E-12	3.11752211871067E-14	-3.7410265424528E-13	-1.34053451104559E-12	9.66431856800308E-13	-3.11752211871067E-14	-3.42927433058174E-13	9.35256635613201E-14	-1.8705132712264E-13	-7.17030087303454E-13	-2.18226548309747E-13	3.11752211871067E-14	-1.90168849241351E-12	-8.72906193238988E-13	1.15348318392295E-12	-1.24700884748427E-12
0.00884	-5.61153981367921E-13	-2.49401769496854E-13	1.52758583816823E-12	-9.35256635613201E-14	-7.48205308490561E-13	-8.72906193238988E-13	1.05995752036163E-12	-4.67628317806601E-13	-9.97607077987414E-13	1.24700884748427E-13	9.35256635613201E-14	-9.66431856800308E-13	2.8057699068396E-13	-6.23504423742134E-13	-1.58993628054244E-12	-8.41730972051881E-13	6.54679644929241E-13	-1.65228672291666E-12
0.00886	-1.55876105935534E-13	2.49401769496854E-13	1.21583362629716E-12	-2.18226548309747E-13	-9.97607077987414E-13	-7.17030087303454E-13	8.10555750864774E-13	-6.85854866116347E-13	-1.24700884748427E-12	1.24700884748427E-13	2.49401769496854E-13	-1.21583362629716E-12	7.48205308490561E-13	-1.18465840511005E-12	-1.05995752036163E-12	-8.10555750864774E-13	4.36453096619494E-13	-1.55876105935534E-12
0.00888	4.36453096619494E-13	6.23504423742134E-13	4.98803538993707E-13	-2.18226548309747E-13	-6.54679644929241E-13	-6.54679644929241E-13	5.61153981367921E-13	-6.54679644929241E-13	-1.27818406867137E-12	6.23504423742134E-14	3.11752211871067E-14	-1.27818406867137E-12	1.21583362629716E-12	-1.55876105935534E-12	-3.11752211871067E-13	-8.10555750864774E-13	1.24700884748427E-13	-1.18465840511005E-12
0.0089	1.05995752036163E-12	9.66431856800308E-13	-1.8705132712264E-13	-2.49401769496854E-13	0	-5.92329202555027E-13	2.49401769496854E-13	-3.11752211871067E-13	-9.35256635613201E-13	-2.49401769496854E-13	-2.18226548309747E-13	-1.43406017460691E-12	1.30935928985848E-12	-1.37170973223269E-12	5.29978760180814E-13	-8.41730972051881E-13	-3.42927433058174E-13	-3.7410265424528E-13
0.00892	1.74581238647798E-12	9.66431856800308E-13	-5.61153981367921E-13	-3.11752211871067E-13	7.48205308490561E-13	-5.29978760180814E-13	-1.24700884748427E-13	3.11752211871067E-14	-3.11752211871067E-13	-6.23504423742134E-13	-4.36453096619494E-13	-1.34053451104559E-12	7.17030087303454E-13	-9.35256635613201E-13	1.4028849534198E-12	-8.41730972051881E-13	-9.97607077987414E-13	5.92329202555027E-13
0.00894	2.27579114665879E-12	8.10555750864774E-13	-7.48205308490561E-13	-3.7410265424528E-13	1.24700884748427E-12	-2.18226548309747E-13	-3.42927433058174E-13	0	1.8705132712264E-13	-9.66431856800308E-13	-6.54679644929241E-13	-1.4028849534198E-12	0	-4.67628317806601E-13	1.8705132712264E-12	-2.8057699068396E-13	-1.46523539579401E-12	1.24700884748427E-12
0.00896	2.40049203140722E-12	5.92329202555027E-13	-6.85854866116347E-13	-7.79380529677668E-13	1.27818406867137E-12	3.11752211871067E-14	-4.98803538993707E-13	-4.05277875432387E-13	2.18226548309747E-13	-1.09113274154873E-12	-5.29978760180814E-13	-1.46523539579401E-12	-8.72906193238988E-13	-1.8705132712264E-13	2.08873981953615E-12	3.7410265424528E-13	-1.55876105935534E-12	1.55876105935534E-12
0.00898	2.24461592547168E-12	5.61153981367921E-13	-3.7410265424528E-13	-1.71463716529087E-12	1.02878229917452E-12	2.8057699068396E-13	-8.41730972051881E-13	-7.48205308490561E-13	-1.8705132712264E-13	-1.02878229917452E-12	-4.05277875432387E-13	-1.55876105935534E-12	-1.62111150172955E-12	-6.23504423742134E-14	2.18226548309747E-12	5.61153981367921E-13	-1.27818406867137E-12	1.27818406867137E-12
0.009	1.80816282885219E-12	7.48205308490561E-13	3.11752211871067E-14	-2.83694512802671E-12	6.85854866116347E-13	5.29978760180814E-13	-1.15348318392295E-12	-7.17030087303454E-13	-6.54679644929241E-13	-7.79380529677668E-13	-3.42927433058174E-13	-1.21583362629716E-12	-2.27579114665879E-12	0	2.05756459834904E-12	4.05277875432387E-13	-8.41730972051881E-13	5.29978760180814E-13
0.00902	1.24700884748427E-12	6.85854866116347E-13	4.36453096619494E-13	-3.30457344583331E-12	2.8057699068396E-13	7.17030087303454E-13	-1.24700884748427E-12	-4.98803538993707E-13	-9.97607077987414E-13	-3.7410265424528E-13	-2.8057699068396E-13	-5.61153981367921E-13	-2.61871857971696E-12	-1.24700884748427E-13	1.77698760766508E-12	3.42927433058174E-13	-3.11752211871067E-13	-1.8705132712264E-13
0.00904	6.23504423742134E-13	4.05277875432387E-13	6.54679644929241E-13	-2.74341946446539E-12	3.11752211871067E-14	6.23504423742134E-13	-1.27818406867137E-12	-2.18226548309747E-13	-1.27818406867137E-12	-1.55876105935534E-13	-2.49401769496854E-13	1.8705132712264E-13	-2.71224424327828E-12	-3.11752211871067E-13	1.30935928985848E-12	5.92329202555027E-13	6.23504423742134E-14	-7.17030087303454E-13
0.00906	1.24700884748427E-13	0	5.92329202555027E-13	-1.71463716529087E-12	-6.23504423742134E-14	2.8057699068396E-13	-1.30935928985848E-12	-2.49401769496854E-13	-1.55876105935534E-12	0	-4.36453096619494E-13	5.61153981367921E-13	-2.3069663678459E-12	-4.98803538993707E-13	6.85854866116347E-13	1.02878229917452E-12	2.8057699068396E-13	-1.09113274154873E-12
0.00908	6.23504423742134E-14	-4.98803538993707E-13	4.36453096619494E-13	-7.48205308490561E-13	-9.35256635613201E-14	-1.8705132712264E-13	-1.24700884748427E-12	-4.98803538993707E-13	-1.8393380500393E-12	-9.35256635613201E-14	-7.17030087303454E-13	5.92329202555027E-13	-1.62111150172955E-12	-9.04081414426094E-13	-2.8057699068396E-13	1.30935928985848E-12	3.11752211871067E-13	-1.24700884748427E-12
0.0091	6.23504423742134E-14	-8.41730972051881E-13	1.24700884748427E-13	-1.55876105935534E-13	1.24700884748427E-13	-4.36453096619494E-13	-1.18465840511005E-12	-8.41730972051881E-13	-1.93286371360062E-12	-9.35256635613201E-14	-9.35256635613201E-13	5.92329202555027E-13	-8.41730972051881E-13	-1.09113274154873E-12	-1.21583362629716E-12	1.49641061698112E-12	3.11752211871067E-14	-8.72906193238988E-13
0.00912	-1.8705132712264E-13	-9.35256635613201E-13	-1.8705132712264E-13	2.8057699068396E-13	2.49401769496854E-13	-3.11752211871067E-14	-8.10555750864774E-13	-9.35256635613201E-13	-1.8393380500393E-12	0	-8.72906193238988E-13	6.54679644929241E-13	-2.49401769496854E-13	-9.66431856800308E-13	-1.62111150172955E-12	1.49641061698112E-12	-2.8057699068396E-13	-3.42927433058174E-13
0.00914	-4.05277875432387E-13	-9.04081414426094E-13	-8.72906193238988E-13	2.49401769496854E-13	1.55876105935534E-13	7.48205308490561E-13	-4.05277875432387E-13	-7.79380529677668E-13	-1.55876105935534E-12	1.8705132712264E-13	-5.92329202555027E-13	6.85854866116347E-13	9.35256635613201E-14	-6.85854866116347E-13	-1.18465840511005E-12	1.24700884748427E-12	-3.7410265424528E-13	3.42927433058174E-13
0.00916	-6.23504423742134E-13	-1.05995752036163E-12	-1.55876105935534E-12	-9.35256635613201E-14	9.35256635613201E-14	1.34053451104559E-12	9.35256635613201E-14	-7.48205308490561E-13	-9.97607077987414E-13	4.36453096619494E-13	-2.8057699068396E-13	7.48205308490561E-13	-1.24700884748427E-13	-2.8057699068396E-13	-4.98803538993707E-13	5.92329202555027E-13	-3.7410265424528E-13	7.79380529677668E-13
0.00918	-7.48205308490561E-13	-1.12230796273584E-12	-2.3069663678459E-12	-5.61153981367921E-13	0	1.62111150172955E-12	6.23504423742134E-13	-6.23504423742134E-13	-3.11752211871067E-13	3.7410265424528E-13	-1.55876105935534E-13	7.48205308490561E-13	-6.85854866116347E-13	2.49401769496854E-13	2.49401769496854E-13	-1.8705132712264E-13	-4.36453096619494E-13	1.05995752036163E-12
0.0092	-6.23504423742134E-13	-1.18465840511005E-12	-2.61871857971696E-12	-9.66431856800308E-13	-3.42927433058174E-13	1.58993628054244E-12	1.27818406867137E-12	-4.98803538993707E-13	4.67628317806601E-13	3.11752211871067E-13	-2.18226548309747E-13	8.10555750864774E-13	-1.24700884748427E-12	6.23504423742134E-13	7.79380529677668E-13	-7.79380529677668E-13	-5.61153981367921E-13	1.21583362629716E-12
0.00922	-6.23504423742134E-13	-1.15348318392295E-12	-2.46284247378143E-12	-1.43406017460691E-12	-4.98803538993707E-13	1.49641061698112E-12	1.99521415597483E-12	-1.8705132712264E-13	1.09113274154873E-12	1.8705132712264E-13	-5.29978760180814E-13	9.04081414426094E-13	-1.62111150172955E-12	7.79380529677668E-13	1.12230796273584E-12	-1.05995752036163E-12	-6.85854866116347E-13	1.37170973223269E-12
0.00924	-5.92329202555027E-13	-8.10555750864774E-13	-1.71463716529087E-12	-1.74581238647798E-12	-4.36453096619494E-13	1.46523539579401E-12	2.61871857971696E-12	1.24700884748427E-13	1.30935928985848E-12	2.18226548309747E-13	-9.97607077987414E-13	9.04081414426094E-13	-1.77698760766508E-12	6.23504423742134E-13	8.41730972051881E-13	-1.12230796273584E-12	-9.04081414426094E-13	1.27818406867137E-12
0.00926	-6.85854866116347E-13	3.11752211871067E-14	-7.48205308490561E-13	-1.93286371360062E-12	-1.55876105935534E-13	1.52758583816823E-12	2.99282123396224E-12	2.18226548309747E-13	1.12230796273584E-12	4.36453096619494E-13	-1.27818406867137E-12	6.54679644929241E-13	-1.68346194410376E-12	6.23504423742134E-13	2.49401769496854E-13	-7.48205308490561E-13	-1.27818406867137E-12	9.66431856800308E-13
0.00928	-8.41730972051881E-13	1.18465840511005E-12	5.92329202555027E-13	-1.8705132712264E-12	6.85854866116347E-13	1.49641061698112E-12	2.89929557040092E-12	9.35256635613201E-14	6.85854866116347E-13	4.98803538993707E-13	-1.18465840511005E-12	2.8057699068396E-13	-1.65228672291666E-12	7.48205308490561E-13	-3.11752211871067E-13	-2.49401769496854E-13	-1.8393380500393E-12	6.54679644929241E-13
0.0093	-9.97607077987414E-13	1.90168849241351E-12	1.74581238647798E-12	-1.8705132712264E-12	1.21583362629716E-12	1.30935928985848E-12	2.338141589033E-12	-1.55876105935534E-13	3.11752211871067E-14	6.23504423742134E-13	-8.72906193238988E-13	6.23504423742134E-14	-1.96403893478772E-12	5.61153981367921E-13	-6.54679644929241E-13	3.11752211871067E-14	-1.93286371360062E-12	1.24700884748427E-13
0.00932	-1.21583362629716E-12	2.18226548309747E-12	2.18226548309747E-12	-1.74581238647798E-12	9.04081414426094E-13	1.12230796273584E-12	1.30935928985848E-12	-2.8057699068396E-13	-7.17030087303454E-13	7.48205308490561E-13	-3.42927433058174E-13	-3.11752211871067E-14	-2.27579114665879E-12	3.11752211871067E-14	-7.17030087303454E-13	2.49401769496854E-13	-1.34053451104559E-12	-4.67628317806601E-13
0.00934	-9.97607077987414E-13	2.11991504072326E-12	1.80816282885219E-12	-1.27818406867137E-12	-3.11752211871067E-14	1.02878229917452E-12	1.8705132712264E-13	-1.24700884748427E-13	-1.27818406867137E-12	8.41730972051881E-13	6.23504423742134E-14	1.24700884748427E-13	-2.24461592547168E-12	-6.23504423742134E-13	-5.61153981367921E-13	9.35256635613201E-14	-6.54679644929241E-13	-1.09113274154873E-12
0.00936	-5.29978760180814E-13	1.77698760766508E-12	9.35256635613201E-13	-4.98803538993707E-13	-8.72906193238988E-13	9.97607077987414E-13	-7.48205308490561E-13	2.49401769496854E-13	-1.34053451104559E-12	9.35256635613201E-13	1.24700884748427E-13	3.11752211871067E-13	-1.71463716529087E-12	-9.66431856800308E-13	-2.8057699068396E-13	0	-2.18226548309747E-13	-1.18465840511005E-12
0.00938	6.23504423742134E-14	1.43406017460691E-12	0	-1.24700884748427E-13	-1.4028849534198E-12	7.17030087303454E-13	-1.30935928985848E-12	6.23504423742134E-13	-1.4028849534198E-12	7.48205308490561E-13	-1.8705132712264E-13	4.36453096619494E-13	-8.10555750864774E-13	-1.12230796273584E-12	0	-2.49401769496854E-13	-9.35256635613201E-14	-9.66431856800308E-13
0.0094	4.98803538993707E-13	9.66431856800308E-13	-7.17030087303454E-13	-9.35256635613201E-14	-1.52758583816823E-12	3.7410265424528E-13	-1.4028849534198E-12	1.02878229917452E-12	-1.18465840511005E-12	3.7410265424528E-13	-4.67628317806601E-13	2.18226548309747E-13	-9.35256635613201E-14	-1.15348318392295E-12	3.11752211871067E-14	-4.05277875432387E-13	-3.42927433058174E-13	-4.36453096619494E-13
0.00942	8.10555750864774E-13	6.54679644929241E-13	-9.35256635613201E-13	-2.8057699068396E-13	-1.30935928985848E-12	1.8705132712264E-13	-9.66431856800308E-13	1.24700884748427E-12	-7.17030087303454E-13	-1.24700884748427E-13	-5.29978760180814E-13	-4.05277875432387E-13	4.36453096619494E-13	-8.10555750864774E-13	-1.55876105935534E-13	-2.49401769496854E-13	-6.85854866116347E-13	3.11752211871067E-13
0.00944	8.41730972051881E-13	4.98803538993707E-13	-6.23504423742134E-13	-4.67628317806601E-13	-8.10555750864774E-13	6.23504423742134E-14	-5.61153981367921E-13	1.27818406867137E-12	-3.11752211871067E-14	-6.85854866116347E-13	-2.18226548309747E-13	-8.72906193238988E-13	8.41730972051881E-13	-3.11752211871067E-13	-6.23504423742134E-14	-2.8057699068396E-13	-1.02878229917452E-12	9.04081414426094E-13
0.00946	7.17030087303454E-13	4.67628317806601E-13	-9.35256635613201E-14	-3.7410265424528E-13	-2.49401769496854E-13	2.8057699068396E-13	-3.11752211871067E-13	9.97607077987414E-13	5.92329202555027E-13	-1.21583362629716E-12	4.05277875432387E-13	-1.12230796273584E-12	9.97607077987414E-13	6.23504423742134E-14	2.18226548309747E-13	-4.05277875432387E-13	-1.02878229917452E-12	1.09113274154873E-12
0.00948	3.7410265424528E-13	4.98803538993707E-13	2.49401769496854E-13	-9.35256635613201E-14	1.55876105935534E-13	4.98803538993707E-13	-2.18226548309747E-13	7.48205308490561E-13	7.17030087303454E-13	-1.55876105935534E-12	1.05995752036163E-12	-9.04081414426094E-13	7.79380529677668E-13	1.55876105935534E-13	3.42927433058174E-13	-6.85854866116347E-13	-8.41730972051881E-13	8.41730972051881E-13
0.0095	-2.18226548309747E-13	3.11752211871067E-13	2.8057699068396E-13	3.11752211871067E-13	2.49401769496854E-13	4.98803538993707E-13	-9.35256635613201E-14	4.05277875432387E-13	3.42927433058174E-13	-1.46523539579401E-12	1.27818406867137E-12	-1.8705132712264E-13	5.29978760180814E-13	3.11752211871067E-14	3.42927433058174E-13	-8.10555750864774E-13	-5.92329202555027E-13	1.24700884748427E-13
0.00952	-8.10555750864774E-13	-9.35256635613201E-14	1.24700884748427E-13	6.54679644929241E-13	-6.23504423742134E-14	1.8705132712264E-13	1.24700884748427E-13	1.8705132712264E-13	-1.55876105935534E-13	-1.12230796273584E-12	9.35256635613201E-13	6.54679644929241E-13	3.7410265424528E-13	-2.8057699068396E-13	2.8057699068396E-13	-8.10555750864774E-13	-1.8705132712264E-13	-6.23504423742134E-13
0.00954	-1.52758583816823E-12	-5.29978760180814E-13	3.11752211871067E-14	9.97607077987414E-13	-2.49401769496854E-13	-4.98803538993707E-13	2.18226548309747E-13	-3.11752211871067E-14	-4.05277875432387E-13	-5.92329202555027E-13	3.42927433058174E-13	1.74581238647798E-12	9.35256635613201E-14	-4.05277875432387E-13	3.11752211871067E-14	-4.98803538993707E-13	-1.55876105935534E-13	-1.18465840511005E-12
0.00956	-1.99521415597483E-12	-8.10555750864774E-13	9.35256635613201E-14	1.15348318392295E-12	-5.61153981367921E-13	-1.21583362629716E-12	3.42927433058174E-13	-3.11752211871067E-13	-4.98803538993707E-13	-2.8057699068396E-13	-5.92329202555027E-13	2.46284247378143E-12	-2.49401769496854E-13	-5.92329202555027E-13	-2.49401769496854E-13	-2.8057699068396E-13	-2.8057699068396E-13	-1.4028849534198E-12
0.00958	-2.02638937716194E-12	-9.66431856800308E-13	6.23504423742134E-14	1.24700884748427E-12	-5.92329202555027E-13	-9.97607077987414E-13	3.11752211871067E-13	-4.67628317806601E-13	-3.42927433058174E-13	-4.36453096619494E-13	-1.37170973223269E-12	2.71224424327828E-12	-3.42927433058174E-13	-8.41730972051881E-13	-5.92329202555027E-13	-6.23504423742134E-14	-6.23504423742134E-13	-1.21583362629716E-12
0.0096	-1.65228672291666E-12	-1.30935928985848E-12	-2.18226548309747E-13	1.21583362629716E-12	-6.85854866116347E-13	-2.18226548309747E-13	6.23504423742134E-14	-4.05277875432387E-13	-2.18226548309747E-13	-1.12230796273584E-12	-2.05756459834904E-12	2.40049203140722E-12	-4.67628317806601E-13	-1.18465840511005E-12	-1.12230796273584E-12	-1.55876105935534E-13	-8.72906193238988E-13	-9.04081414426094E-13
0.00962	-8.72906193238988E-13	-1.27818406867137E-12	-6.54679644929241E-13	1.24700884748427E-12	-5.61153981367921E-13	5.61153981367921E-13	-4.05277875432387E-13	-1.24700884748427E-13	-3.11752211871067E-13	-1.68346194410376E-12	-2.3069663678459E-12	1.68346194410376E-12	-2.8057699068396E-13	-1.65228672291666E-12	-1.58993628054244E-12	-4.36453096619494E-13	-9.04081414426094E-13	-6.85854866116347E-13
0.00964	-2.18226548309747E-13	-1.09113274154873E-12	-1.24700884748427E-12	9.35256635613201E-13	0	7.48205308490561E-13	-6.85854866116347E-13	1.55876105935534E-13	-2.49401769496854E-13	-1.8393380500393E-12	-2.27579114665879E-12	7.48205308490561E-13	-3.11752211871067E-13	-1.80816282885219E-12	-1.74581238647798E-12	-7.79380529677668E-13	-4.67628317806601E-13	-6.54679644929241E-13
0.00966	3.11752211871067E-13	-9.66431856800308E-13	-1.27818406867137E-12	7.17030087303454E-13	5.29978760180814E-13	8.41730972051881E-13	-7.17030087303454E-13	3.42927433058174E-13	9.35256635613201E-14	-1.34053451104559E-12	-1.90168849241351E-12	-1.55876105935534E-13	-3.11752211871067E-13	-1.65228672291666E-12	-1.71463716529087E-12	-9.04081414426094E-13	-2.8057699068396E-13	-8.10555750864774E-13
0.00968	5.92329202555027E-13	-1.05995752036163E-12	-1.21583362629716E-12	3.42927433058174E-13	1.05995752036163E-12	7.48205308490561E-13	-7.17030087303454E-13	6.23504423742134E-13	6.85854866116347E-13	-6.23504423742134E-13	-1.4028849534198E-12	-1.18465840511005E-12	-3.42927433058174E-13	-1.24700884748427E-12	-1.52758583816823E-12	-5.92329202555027E-13	-4.36453096619494E-13	-1.18465840511005E-12
0.0097	8.72906193238988E-13	-1.18465840511005E-12	-9.35256635613201E-13	-1.24700884748427E-13	1.05995752036163E-12	9.35256635613201E-14	-5.61153981367921E-13	7.79380529677668E-13	1.30935928985848E-12	2.8057699068396E-13	-7.48205308490561E-13	-2.02638937716194E-12	-1.55876105935534E-13	-9.04081414426094E-13	-1.15348318392295E-12	-3.42927433058174E-13	-9.66431856800308E-13	-1.4028849534198E-12
0.00972	9.97607077987414E-13	-8.72906193238988E-13	-9.04081414426094E-13	-5.61153981367921E-13	1.12230796273584E-12	-6.23504423742134E-13	-3.7410265424528E-13	2.49401769496854E-13	1.49641061698112E-12	1.21583362629716E-12	0	-2.49401769496854E-12	4.67628317806601E-13	-6.54679644929241E-13	-6.85854866116347E-13	-1.8705132712264E-13	-1.68346194410376E-12	-1.30935928985848E-12
0.00974	1.15348318392295E-12	-2.8057699068396E-13	-1.12230796273584E-12	-1.21583362629716E-12	1.02878229917452E-12	-9.66431856800308E-13	-2.49401769496854E-13	-4.36453096619494E-13	1.43406017460691E-12	2.15109026191036E-12	5.29978760180814E-13	-2.8057699068396E-12	1.05995752036163E-12	-5.61153981367921E-13	-6.23504423742134E-14	-4.05277875432387E-13	-2.21344070428458E-12	-7.79380529677668E-13
0.00976	1.02878229917452E-12	9.35256635613201E-14	-1.49641061698112E-12	-1.71463716529087E-12	8.72906193238988E-13	-1.05995752036163E-12	3.11752211871067E-14	-8.72906193238988E-13	9.35256635613201E-13	2.8057699068396E-12	1.02878229917452E-12	-2.83694512802671E-12	1.21583362629716E-12	-4.05277875432387E-13	5.92329202555027E-13	-4.36453096619494E-13	-2.338141589033E-12	-1.24700884748427E-13
0.00978	7.17030087303454E-13	1.8705132712264E-13	-2.15109026191036E-12	-1.77698760766508E-12	5.92329202555027E-13	-8.41730972051881E-13	2.49401769496854E-13	-1.05995752036163E-12	3.42927433058174E-13	3.11752211871067E-12	1.30935928985848E-12	-2.55636813734275E-12	8.72906193238988E-13	-1.55876105935534E-13	1.15348318392295E-12	-5.61153981367921E-13	-2.21344070428458E-12	4.05277875432387E-13
0.0098	1.24700884748427E-13	9.35256635613201E-14	-2.64989380090407E-12	-9.97607077987414E-13	3.42927433058174E-13	-6.23504423742134E-13	4.05277875432387E-13	-9.04081414426094E-13	-2.49401769496854E-13	2.68106902209118E-12	1.18465840511005E-12	-2.21344070428458E-12	4.67628317806601E-13	2.18226548309747E-13	1.52758583816823E-12	-5.92329202555027E-13	-1.65228672291666E-12	4.98803538993707E-13
0.00982	-3.11752211871067E-13	3.42927433058174E-13	-2.83694512802671E-12	-1.8705132712264E-13	3.11752211871067E-14	-3.11752211871067E-13	7.79380529677668E-13	-5.29978760180814E-13	-4.98803538993707E-13	1.90168849241351E-12	6.23504423742134E-13	-1.71463716529087E-12	0	6.23504423742134E-13	1.90168849241351E-12	-4.98803538993707E-13	-1.15348318392295E-12	1.55876105935534E-13
0.00984	-4.36453096619494E-13	7.48205308490561E-13	-2.68106902209118E-12	2.8057699068396E-13	-3.11752211871067E-13	2.49401769496854E-13	1.37170973223269E-12	0	-7.17030087303454E-13	1.09113274154873E-12	-1.55876105935534E-13	-1.30935928985848E-12	-3.7410265424528E-13	7.48205308490561E-13	2.05756459834904E-12	-5.61153981367921E-13	-7.48205308490561E-13	-3.7410265424528E-13
0.00986	-4.67628317806601E-13	9.35256635613201E-13	-2.15109026191036E-12	5.92329202555027E-13	-4.98803538993707E-13	8.10555750864774E-13	1.52758583816823E-12	2.18226548309747E-13	-5.92329202555027E-13	4.98803538993707E-13	-4.98803538993707E-13	-8.72906193238988E-13	-5.92329202555027E-13	6.54679644929241E-13	1.8705132712264E-12	-4.98803538993707E-13	-4.05277875432387E-13	-8.72906193238988E-13
0.00988	-2.8057699068396E-13	9.35256635613201E-13	-1.27818406867137E-12	6.54679644929241E-13	-6.54679644929241E-13	1.02878229917452E-12	1.37170973223269E-12	9.35256635613201E-14	-2.8057699068396E-13	1.8705132712264E-13	-4.98803538993707E-13	-6.23504423742134E-13	-7.79380529677668E-13	6.23504423742134E-14	1.43406017460691E-12	-2.49401769496854E-13	-9.35256635613201E-14	-1.15348318392295E-12
0.0099	-9.35256635613201E-14	7.79380529677668E-13	-3.42927433058174E-13	4.05277875432387E-13	-6.54679644929241E-13	9.04081414426094E-13	9.97607077987414E-13	-4.67628317806601E-13	-6.23504423742134E-14	-1.55876105935534E-13	-3.42927433058174E-13	-5.61153981367921E-13	-8.10555750864774E-13	-3.11752211871067E-13	1.27818406867137E-12	2.18226548309747E-13	3.42927433058174E-13	-1.09113274154873E-12
0.00992	4.36453096619494E-13	6.54679644929241E-13	4.98803538993707E-13	9.35256635613201E-14	-8.10555750864774E-13	6.23504423742134E-13	5.29978760180814E-13	-1.02878229917452E-12	-3.11752211871067E-14	-2.18226548309747E-13	-3.11752211871067E-14	-5.61153981367921E-13	-7.48205308490561E-13	-4.67628317806601E-13	1.4028849534198E-12	6.85854866116347E-13	6.85854866116347E-13	-6.54679644929241E-13
0.00994	8.72906193238988E-13	3.42927433058174E-13	8.72906193238988E-13	-9.35256635613201E-14	-1.12230796273584E-12	3.42927433058174E-13	3.7410265424528E-13	-1.46523539579401E-12	-3.11752211871067E-13	-9.35256635613201E-14	2.8057699068396E-13	-5.61153981367921E-13	-4.67628317806601E-13	-4.36453096619494E-13	1.30935928985848E-12	1.02878229917452E-12	9.66431856800308E-13	-3.42927433058174E-13
0.00996	9.66431856800308E-13	-1.8705132712264E-13	8.72906193238988E-13	-9.35256635613201E-14	-1.4028849534198E-12	2.49401769496854E-13	4.67628317806601E-13	-1.8393380500393E-12	-4.98803538993707E-13	3.11752211871067E-13	4.67628317806601E-13	-2.8057699068396E-13	3.11752211871067E-14	-3.42927433058174E-13	9.66431856800308E-13	1.09113274154873E-12	1.05995752036163E-12	-2.8057699068396E-13
0.00998	5.61153981367921E-13	-7.79380529677668E-13	9.04081414426094E-13	-3.42927433058174E-13	-1.43406017460691E-12	1.55876105935534E-13	9.66431856800308E-13	-1.99521415597483E-12	-7.17030087303454E-13	8.10555750864774E-13	5.61153981367921E-13	0	2.8057699068396E-13	-4.05277875432387E-13	5.92329202555027E-13	7.17030087303454E-13	8.10555750864774E-13	-4.67628317806601E-13
0.01	-1.55876105935534E-13	-1.18465840511005E-12	9.04081414426094E-13	-4.98803538993707E-13	-8.72906193238988E-13	3.11752211871067E-14	1.37170973223269E-12	-2.36931681022011E-12	-9.04081414426094E-13	1.15348318392295E-12	4.98803538993707E-13	4.05277875432387E-13	3.42927433058174E-13	-2.8057699068396E-13	1.24700884748427E-13	3.11752211871067E-13	4.36453096619494E-13	-9.04081414426094E-13
0.01002	-9.97607077987414E-13	-1.05995752036163E-12	8.41730972051881E-13	-5.61153981367921E-13	-6.23504423742134E-14	3.11752211871067E-14	1.58993628054244E-12	-2.58754335852986E-12	-1.15348318392295E-12	1.12230796273584E-12	2.8057699068396E-13	8.10555750864774E-13	1.8705132712264E-13	-1.55876105935534E-13	-2.49401769496854E-13	-2.49401769496854E-13	-2.18226548309747E-13	-1.18465840511005E-12
0.01004	-1.4028849534198E-12	-5.92329202555027E-13	9.66431856800308E-13	-5.29978760180814E-13	4.05277875432387E-13	-1.24700884748427E-13	1.27818406867137E-12	-2.46284247378143E-12	-1.15348318392295E-12	5.29978760180814E-13	0	1.09113274154873E-12	6.23504423742134E-14	3.42927433058174E-13	-7.17030087303454E-13	-5.61153981367921E-13	-1.15348318392295E-12	-1.27818406867137E-12
0.01006	-1.68346194410376E-12	-3.7410265424528E-13	1.27818406867137E-12	-2.8057699068396E-13	3.11752211871067E-13	-2.49401769496854E-13	8.41730972051881E-13	-2.3069663678459E-12	-1.46523539579401E-12	-2.18226548309747E-13	-4.05277875432387E-13	1.09113274154873E-12	6.23504423742134E-14	6.54679644929241E-13	-7.48205308490561E-13	-4.36453096619494E-13	-1.96403893478772E-12	-1.02878229917452E-12
0.01008	-1.96403893478772E-12	-6.54679644929241E-13	1.12230796273584E-12	4.36453096619494E-13	9.35256635613201E-14	-4.36453096619494E-13	6.23504423742134E-14	-1.68346194410376E-12	-1.99521415597483E-12	-5.92329202555027E-13	-8.10555750864774E-13	9.04081414426094E-13	9.35256635613201E-14	5.61153981367921E-13	-5.61153981367921E-13	6.23504423742134E-14	-2.08873981953615E-12	-8.10555750864774E-13
0.0101	-2.21344070428458E-12	-1.02878229917452E-12	4.36453096619494E-13	1.15348318392295E-12	0	-2.8057699068396E-13	-6.54679644929241E-13	-9.04081414426094E-13	-2.24461592547168E-12	-4.98803538993707E-13	-1.4028849534198E-12	6.54679644929241E-13	9.35256635613201E-14	5.29978760180814E-13	-9.35256635613201E-14	7.17030087303454E-13	-1.09113274154873E-12	-4.36453096619494E-13
0.01012	-2.27579114665879E-12	-1.30935928985848E-12	-5.29978760180814E-13	1.43406017460691E-12	1.55876105935534E-13	3.11752211871067E-14	-1.34053451104559E-12	-3.42927433058174E-13	-1.55876105935534E-12	9.35256635613201E-14	-1.93286371360062E-12	5.29978760180814E-13	-1.55876105935534E-13	5.92329202555027E-13	3.42927433058174E-13	1.21583362629716E-12	1.24700884748427E-13	-1.8705132712264E-13
0.01014	-2.02638937716194E-12	-1.21583362629716E-12	-1.37170973223269E-12	1.30935928985848E-12	2.8057699068396E-13	6.54679644929241E-13	-1.74581238647798E-12	-3.11752211871067E-14	-5.92329202555027E-13	7.48205308490561E-13	-2.18226548309747E-12	7.79380529677668E-13	-4.05277875432387E-13	5.92329202555027E-13	7.48205308490561E-13	1.24700884748427E-12	9.97607077987414E-13	1.24700884748427E-13
0.01016	-1.62111150172955E-12	-1.09113274154873E-12	-1.96403893478772E-12	7.79380529677668E-13	3.11752211871067E-13	1.30935928985848E-12	-1.96403893478772E-12	1.24700884748427E-13	-3.11752211871067E-14	1.55876105935534E-12	-2.40049203140722E-12	8.41730972051881E-13	-8.41730972051881E-13	4.36453096619494E-13	6.54679644929241E-13	1.05995752036163E-12	1.15348318392295E-12	3.42927433058174E-13
0.01018	-9.66431856800308E-13	-9.66431856800308E-13	-2.36931681022011E-12	2.8057699068396E-13	-6.23504423742134E-14	1.62111150172955E-12	-2.05756459834904E-12	3.11752211871067E-13	6.23504423742134E-14	2.24461592547168E-12	-2.338141589033E-12	3.7410265424528E-13	-1.24700884748427E-12	3.11752211871067E-14	4.05277875432387E-13	6.85854866116347E-13	9.97607077987414E-13	2.18226548309747E-13
0.0102	-2.49401769496854E-13	-9.97607077987414E-13	-2.27579114665879E-12	-1.24700884748427E-13	-2.49401769496854E-13	1.55876105935534E-12	-1.8705132712264E-12	4.36453096619494E-13	-1.8705132712264E-13	2.58754335852986E-12	-1.93286371360062E-12	-2.18226548309747E-13	-1.12230796273584E-12	-4.05277875432387E-13	-2.8057699068396E-13	2.8057699068396E-13	5.29978760180814E-13	-6.23504423742134E-14
0.01022	3.7410265424528E-13	-1.05995752036163E-12	-1.8393380500393E-12	-2.18226548309747E-13	-4.67628317806601E-13	9.66431856800308E-13	-1.62111150172955E-12	4.98803538993707E-13	-6.54679644929241E-13	2.49401769496854E-12	-1.4028849534198E-12	-4.36453096619494E-13	-6.23504423742134E-13	-9.35256635613201E-13	-9.35256635613201E-13	-1.24700884748427E-13	6.23504423742134E-14	-3.42927433058174E-13
0.01024	8.10555750864774E-13	-1.05995752036163E-12	-9.97607077987414E-13	1.55876105935534E-13	-3.42927433058174E-13	3.7410265424528E-13	-1.46523539579401E-12	4.05277875432387E-13	-1.15348318392295E-12	1.96403893478772E-12	-7.17030087303454E-13	-4.36453096619494E-13	3.11752211871067E-14	-1.74581238647798E-12	-1.12230796273584E-12	-2.8057699068396E-13	-2.18226548309747E-13	-5.29978760180814E-13
0.01026	1.12230796273584E-12	-9.66431856800308E-13	0	7.48205308490561E-13	1.24700884748427E-13	-4.05277875432387E-13	-1.18465840511005E-12	3.11752211871067E-13	-1.37170973223269E-12	1.34053451104559E-12	-2.8057699068396E-13	-3.11752211871067E-13	4.67628317806601E-13	-2.58754335852986E-12	-9.35256635613201E-13	-1.8705132712264E-13	-2.49401769496854E-13	-4.36453096619494E-13
0.01028	1.12230796273584E-12	-6.54679644929241E-13	6.85854866116347E-13	1.37170973223269E-12	5.61153981367921E-13	-1.18465840511005E-12	-8.10555750864774E-13	2.49401769496854E-13	-1.15348318392295E-12	5.61153981367921E-13	-9.35256635613201E-14	-3.42927433058174E-13	8.10555750864774E-13	-2.93047079158803E-12	-6.23504423742134E-13	6.23504423742134E-14	-2.8057699068396E-13	-9.35256635613201E-14
0.0103	8.10555750864774E-13	-3.11752211871067E-13	1.24700884748427E-12	1.80816282885219E-12	8.72906193238988E-13	-1.8393380500393E-12	-4.05277875432387E-13	2.18226548309747E-13	-7.48205308490561E-13	-6.23504423742134E-14	-2.18226548309747E-13	-4.98803538993707E-13	1.21583362629716E-12	-2.83694512802671E-12	-4.05277875432387E-13	1.55876105935534E-13	-4.36453096619494E-13	1.24700884748427E-13
0.01032	1.55876105935534E-13	0	1.43406017460691E-12	1.8393380500393E-12	6.85854866116347E-13	-1.58993628054244E-12	-1.24700884748427E-13	2.49401769496854E-13	-4.36453096619494E-13	-5.92329202555027E-13	-5.61153981367921E-13	-8.41730972051881E-13	1.43406017460691E-12	-2.58754335852986E-12	-2.8057699068396E-13	1.24700884748427E-13	-5.61153981367921E-13	2.8057699068396E-13
0.01034	-2.8057699068396E-13	9.35256635613201E-14	1.12230796273584E-12	1.71463716529087E-12	3.7410265424528E-13	-7.48205308490561E-13	3.11752211871067E-14	3.11752211871067E-13	-3.7410265424528E-13	-8.41730972051881E-13	-9.04081414426094E-13	-1.37170973223269E-12	1.4028849534198E-12	-2.3069663678459E-12	-4.98803538993707E-13	0	-7.17030087303454E-13	3.11752211871067E-13
0.01036	-4.05277875432387E-13	3.11752211871067E-14	3.11752211871067E-14	1.30935928985848E-12	-2.18226548309747E-13	6.23504423742134E-14	6.23504423742134E-14	6.23504423742134E-14	-1.8705132712264E-13	-8.72906193238988E-13	-1.15348318392295E-12	-1.93286371360062E-12	9.04081414426094E-13	-1.8705132712264E-12	-7.48205308490561E-13	-2.49401769496854E-13	-8.10555750864774E-13	1.55876105935534E-13
0.01038	-1.8705132712264E-13	-1.55876105935534E-13	-9.66431856800308E-13	1.02878229917452E-12	-9.04081414426094E-13	4.05277875432387E-13	-2.49401769496854E-13	-2.49401769496854E-13	1.24700884748427E-13	-4.98803538993707E-13	-9.35256635613201E-13	-2.24461592547168E-12	3.42927433058174E-13	-1.18465840511005E-12	-5.92329202555027E-13	-4.05277875432387E-13	-7.48205308490561E-13	-9.35256635613201E-14
0.0104	1.8705132712264E-13	-4.67628317806601E-13	-1.62111150172955E-12	9.35256635613201E-13	-1.34053451104559E-12	4.36453096619494E-13	-6.23504423742134E-13	-4.05277875432387E-13	4.36453096619494E-13	1.24700884748427E-13	-3.42927433058174E-13	-2.21344070428458E-12	-2.49401769496854E-13	-6.85854866116347E-13	-3.42927433058174E-13	-4.98803538993707E-13	-5.29978760180814E-13	-4.36453096619494E-13
0.01042	7.17030087303454E-13	-1.12230796273584E-12	-1.49641061698112E-12	8.41730972051881E-13	-1.27818406867137E-12	6.23504423742134E-14	-7.79380529677668E-13	9.35256635613201E-14	1.27818406867137E-12	5.29978760180814E-13	2.8057699068396E-13	-1.99521415597483E-12	-6.23504423742134E-13	-2.18226548309747E-13	-2.18226548309747E-13	-4.05277875432387E-13	-1.24700884748427E-13	-6.85854866116347E-13
0.01044	1.24700884748427E-12	-2.05756459834904E-12	-9.35256635613201E-13	8.72906193238988E-13	-9.35256635613201E-13	-2.49401769496854E-13	-9.66431856800308E-13	6.23504423742134E-13	1.8705132712264E-12	8.41730972051881E-13	6.54679644929241E-13	-1.49641061698112E-12	-6.54679644929241E-13	1.8705132712264E-13	-6.23504423742134E-14	-7.79380529677668E-13	4.05277875432387E-13	-6.54679644929241E-13
0.01046	1.4028849534198E-12	-2.71224424327828E-12	-3.11752211871067E-13	8.72906193238988E-13	-6.54679644929241E-13	-1.8705132712264E-13	-9.97607077987414E-13	6.23504423742134E-13	2.21344070428458E-12	1.05995752036163E-12	6.54679644929241E-13	-7.79380529677668E-13	-4.67628317806601E-13	3.42927433058174E-13	-9.35256635613201E-14	-1.34053451104559E-12	6.54679644929241E-13	-3.11752211871067E-13
0.01048	1.30935928985848E-12	-2.7745946856525E-12	3.11752211871067E-14	8.10555750864774E-13	-5.29978760180814E-13	3.11752211871067E-13	-1.05995752036163E-12	0	2.24461592547168E-12	9.66431856800308E-13	4.67628317806601E-13	-2.8057699068396E-13	3.11752211871067E-14	3.7410265424528E-13	-1.55876105935534E-13	-1.90168849241351E-12	9.35256635613201E-13	3.11752211871067E-13
0.0105	1.02878229917452E-12	-2.55636813734275E-12	1.55876105935534E-13	5.29978760180814E-13	-5.29978760180814E-13	8.72906193238988E-13	-9.66431856800308E-13	-4.98803538993707E-13	2.11991504072326E-12	6.23504423742134E-13	1.24700884748427E-13	-2.18226548309747E-13	7.48205308490561E-13	3.42927433058174E-13	-4.05277875432387E-13	-2.08873981953615E-12	7.79380529677668E-13	8.72906193238988E-13
0.01052	7.48205308490561E-13	-2.11991504072326E-12	1.8705132712264E-13	3.11752211871067E-14	-6.54679644929241E-13	1.24700884748427E-12	-8.41730972051881E-13	-9.04081414426094E-13	1.71463716529087E-12	2.49401769496854E-13	3.11752211871067E-14	-3.7410265424528E-13	1.34053451104559E-12	4.36453096619494E-13	-8.10555750864774E-13	-1.68346194410376E-12	5.61153981367921E-13	1.21583362629716E-12
0.01054	3.7410265424528E-13	-1.37170973223269E-12	4.05277875432387E-13	-6.54679644929241E-13	-8.10555750864774E-13	1.24700884748427E-12	-4.98803538993707E-13	-1.18465840511005E-12	1.34053451104559E-12	-1.24700884748427E-13	1.8705132712264E-13	-2.49401769496854E-13	1.49641061698112E-12	6.23504423742134E-13	-1.15348318392295E-12	-1.24700884748427E-12	4.05277875432387E-13	1.09113274154873E-12
0.01056	1.8705132712264E-13	-1.24700884748427E-13	6.23504423742134E-13	-1.24700884748427E-12	-7.48205308490561E-13	9.04081414426094E-13	-1.24700884748427E-13	-1.30935928985848E-12	7.48205308490561E-13	-5.61153981367921E-13	7.17030087303454E-13	6.23504423742134E-14	1.09113274154873E-12	6.85854866116347E-13	-1.15348318392295E-12	-6.85854866116347E-13	1.8705132712264E-13	6.23504423742134E-13
0.01058	9.35256635613201E-14	1.27818406867137E-12	8.10555750864774E-13	-1.55876105935534E-12	-5.92329202555027E-13	8.10555750864774E-13	2.18226548309747E-13	-1.30935928985848E-12	2.49401769496854E-13	-9.04081414426094E-13	1.12230796273584E-12	2.8057699068396E-13	4.36453096619494E-13	6.85854866116347E-13	-9.35256635613201E-13	-9.35256635613201E-14	-6.23504423742134E-14	1.55876105935534E-13
0.0106	2.18226548309747E-13	2.338141589033E-12	7.17030087303454E-13	-1.58993628054244E-12	-2.49401769496854E-13	7.48205308490561E-13	4.98803538993707E-13	-1.4028849534198E-12	-3.11752211871067E-13	-1.4028849534198E-12	1.05995752036163E-12	3.11752211871067E-13	-2.18226548309747E-13	6.85854866116347E-13	-7.79380529677668E-13	6.85854866116347E-13	-3.7410265424528E-13	-3.42927433058174E-13
0.01062	3.7410265424528E-13	2.93047079158803E-12	4.36453096619494E-13	-1.30935928985848E-12	-9.35256635613201E-14	7.79380529677668E-13	6.85854866116347E-13	-1.34053451104559E-12	-4.67628317806601E-13	-1.65228672291666E-12	2.49401769496854E-13	9.35256635613201E-14	-7.48205308490561E-13	5.92329202555027E-13	-7.79380529677668E-13	1.30935928985848E-12	-7.17030087303454E-13	-8.41730972051881E-13
0.01064	6.85854866116347E-13	2.68106902209118E-12	1.55876105935534E-13	-7.17030087303454E-13	9.35256635613201E-14	4.05277875432387E-13	7.17030087303454E-13	-9.97607077987414E-13	-2.18226548309747E-13	-1.80816282885219E-12	-5.92329202555027E-13	-1.8705132712264E-13	-9.35256635613201E-13	5.29978760180814E-13	-7.48205308490561E-13	1.43406017460691E-12	-7.79380529677668E-13	-1.30935928985848E-12
0.01066	5.29978760180814E-13	1.93286371360062E-12	-2.49401769496854E-13	-2.18226548309747E-13	1.24700884748427E-13	-4.05277875432387E-13	7.17030087303454E-13	-2.8057699068396E-13	4.05277875432387E-13	-1.68346194410376E-12	-9.66431856800308E-13	-4.67628317806601E-13	-1.18465840511005E-12	6.23504423742134E-13	-9.35256635613201E-13	1.21583362629716E-12	-5.29978760180814E-13	-1.37170973223269E-12
0.01068	1.24700884748427E-13	8.10555750864774E-13	-4.98803538993707E-13	2.8057699068396E-13	0	-1.4028849534198E-12	8.10555750864774E-13	7.17030087303454E-13	1.12230796273584E-12	-1.65228672291666E-12	-8.41730972051881E-13	-6.54679644929241E-13	-1.30935928985848E-12	6.85854866116347E-13	-1.21583362629716E-12	8.10555750864774E-13	-1.24700884748427E-13	-1.21583362629716E-12
0.0107	-3.42927433058174E-13	-1.24700884748427E-13	-7.48205308490561E-13	4.67628317806601E-13	-1.8705132712264E-13	-2.15109026191036E-12	7.48205308490561E-13	1.55876105935534E-12	1.71463716529087E-12	-1.71463716529087E-12	-5.92329202555027E-13	-7.17030087303454E-13	-1.58993628054244E-12	7.48205308490561E-13	-1.21583362629716E-12	2.49401769496854E-13	3.11752211871067E-13	-1.09113274154873E-12
0.01072	-5.29978760180814E-13	-6.54679644929241E-13	-7.17030087303454E-13	4.36453096619494E-13	-4.36453096619494E-13	-2.52519291615564E-12	4.05277875432387E-13	1.77698760766508E-12	1.93286371360062E-12	-1.68346194410376E-12	-2.8057699068396E-13	-4.05277875432387E-13	-1.55876105935534E-12	5.61153981367921E-13	-8.10555750864774E-13	-4.05277875432387E-13	3.42927433058174E-13	-1.05995752036163E-12
0.01074	-3.11752211871067E-13	-6.85854866116347E-13	-3.7410265424528E-13	5.29978760180814E-13	-8.41730972051881E-13	-2.58754335852986E-12	2.49401769496854E-13	1.27818406867137E-12	1.8393380500393E-12	-1.18465840511005E-12	-1.8705132712264E-13	-3.11752211871067E-14	-1.4028849534198E-12	2.8057699068396E-13	-2.8057699068396E-13	-1.09113274154873E-12	6.23504423742134E-14	-9.97607077987414E-13
0.01076	-3.7410265424528E-13	-6.23504423742134E-14	-9.35256635613201E-14	7.17030087303454E-13	-1.37170973223269E-12	-2.24461592547168E-12	6.23504423742134E-14	5.29978760180814E-13	1.49641061698112E-12	-3.7410265424528E-13	-3.11752211871067E-14	2.49401769496854E-13	-1.24700884748427E-12	2.18226548309747E-13	3.11752211871067E-13	-1.58993628054244E-12	-2.8057699068396E-13	-8.10555750864774E-13
0.01078	-7.48205308490561E-13	9.04081414426094E-13	2.8057699068396E-13	9.35256635613201E-13	-1.52758583816823E-12	-1.46523539579401E-12	1.24700884748427E-13	0	9.35256635613201E-13	4.67628317806601E-13	-2.49401769496854E-13	1.24700884748427E-13	-1.27818406867137E-12	4.67628317806601E-13	6.85854866116347E-13	-1.8705132712264E-12	-6.23504423742134E-13	-5.61153981367921E-13
0.0108	-1.09113274154873E-12	1.58993628054244E-12	4.98803538993707E-13	1.02878229917452E-12	-1.15348318392295E-12	-4.98803538993707E-13	6.23504423742134E-14	-4.05277875432387E-13	2.18226548309747E-13	8.41730972051881E-13	-4.36453096619494E-13	-9.35256635613201E-14	-1.30935928985848E-12	8.10555750864774E-13	9.66431856800308E-13	-1.93286371360062E-12	-9.35256635613201E-13	-5.29978760180814E-13
0.01082	-9.35256635613201E-13	1.74581238647798E-12	7.48205308490561E-13	9.35256635613201E-13	-4.98803538993707E-13	1.8705132712264E-13	1.8705132712264E-13	-5.61153981367921E-13	-7.79380529677668E-13	6.54679644929241E-13	-5.92329202555027E-13	-2.49401769496854E-13	-1.49641061698112E-12	9.35256635613201E-13	9.97607077987414E-13	-2.08873981953615E-12	-1.27818406867137E-12	-6.54679644929241E-13
0.01084	-4.05277875432387E-13	1.55876105935534E-12	5.92329202555027E-13	7.48205308490561E-13	3.11752211871067E-14	4.05277875432387E-13	3.42927433058174E-13	-6.23504423742134E-13	-1.8705132712264E-12	3.42927433058174E-13	-6.85854866116347E-13	-3.7410265424528E-13	-1.68346194410376E-12	8.72906193238988E-13	6.85854866116347E-13	-2.02638937716194E-12	-1.65228672291666E-12	-6.23504423742134E-13
0.01086	3.11752211871067E-14	1.18465840511005E-12	1.8705132712264E-13	2.49401769496854E-13	1.24700884748427E-13	1.24700884748427E-13	4.36453096619494E-13	-6.23504423742134E-13	-2.27579114665879E-12	-6.23504423742134E-14	-6.54679644929241E-13	-3.7410265424528E-13	-1.80816282885219E-12	5.29978760180814E-13	9.35256635613201E-14	-1.93286371360062E-12	-1.8393380500393E-12	-5.92329202555027E-13
0.01088	5.29978760180814E-13	7.79380529677668E-13	-2.8057699068396E-13	-5.92329202555027E-13	3.11752211871067E-14	-4.05277875432387E-13	3.11752211871067E-13	-5.92329202555027E-13	-1.96403893478772E-12	-3.42927433058174E-13	-5.61153981367921E-13	-4.36453096619494E-13	-1.80816282885219E-12	3.11752211871067E-13	-7.17030087303454E-13	-1.65228672291666E-12	-1.8705132712264E-12	-8.10555750864774E-13
0.0109	9.35256635613201E-13	3.7410265424528E-13	-4.98803538993707E-13	-1.49641061698112E-12	-1.24700884748427E-13	-6.85854866116347E-13	1.8705132712264E-13	-4.98803538993707E-13	-1.4028849534198E-12	-4.05277875432387E-13	-3.42927433058174E-13	-2.8057699068396E-13	-1.74581238647798E-12	2.8057699068396E-13	-1.55876105935534E-12	-1.27818406867137E-12	-1.77698760766508E-12	-1.46523539579401E-12
0.01092	1.09113274154873E-12	6.23504423742134E-14	-1.8705132712264E-13	-2.27579114665879E-12	-3.7410265424528E-13	-9.97607077987414E-13	-6.23504423742134E-14	-3.7410265424528E-13	-8.41730972051881E-13	-1.24700884748427E-13	-6.23504423742134E-14	-2.18226548309747E-13	-1.49641061698112E-12	4.05277875432387E-13	-2.3069663678459E-12	-9.04081414426094E-13	-1.77698760766508E-12	-2.46284247378143E-12
0.01094	9.35256635613201E-13	3.11752211871067E-14	4.36453096619494E-13	-2.74341946446539E-12	-6.23504423742134E-13	-1.21583362629716E-12	3.11752211871067E-14	-2.49401769496854E-13	-1.55876105935534E-13	6.23504423742134E-14	4.98803538993707E-13	-8.10555750864774E-13	-1.27818406867137E-12	7.48205308490561E-13	-2.7745946856525E-12	-6.85854866116347E-13	-1.77698760766508E-12	-3.08634689752356E-12
0.01096	3.42927433058174E-13	0	1.02878229917452E-12	-2.7745946856525E-12	-8.41730972051881E-13	-1.52758583816823E-12	2.18226548309747E-13	-1.8705132712264E-13	7.17030087303454E-13	-6.23504423742134E-14	1.05995752036163E-12	-1.37170973223269E-12	-9.35256635613201E-13	1.09113274154873E-12	-2.68106902209118E-12	-5.29978760180814E-13	-1.68346194410376E-12	-3.05517167633646E-12
0.01098	-1.55876105935534E-13	-2.8057699068396E-13	1.21583362629716E-12	-2.68106902209118E-12	-8.72906193238988E-13	-1.90168849241351E-12	4.36453096619494E-13	6.23504423742134E-14	1.80816282885219E-12	-3.7410265424528E-13	1.05995752036163E-12	-1.49641061698112E-12	-7.48205308490561E-13	1.18465840511005E-12	-2.15109026191036E-12	-4.98803538993707E-13	-1.46523539579401E-12	-1.93286371360062E-12
0.011	-5.61153981367921E-13	-5.61153981367921E-13	1.09113274154873E-12	-2.18226548309747E-12	-8.72906193238988E-13	-2.27579114665879E-12	4.36453096619494E-13	2.18226548309747E-13	2.43166725259432E-12	-4.36453096619494E-13	8.10555750864774E-13	-1.15348318392295E-12	-5.61153981367921E-13	9.66431856800308E-13	-1.12230796273584E-12	-4.67628317806601E-13	-1.05995752036163E-12	-2.18226548309747E-13
0.01102	-8.10555750864774E-13	-9.04081414426094E-13	7.48205308490561E-13	-1.43406017460691E-12	-7.48205308490561E-13	-2.71224424327828E-12	4.98803538993707E-13	3.42927433058174E-13	2.49401769496854E-12	-1.8705132712264E-13	4.05277875432387E-13	-7.48205308490561E-13	-1.8705132712264E-13	4.05277875432387E-13	0	-4.36453096619494E-13	-4.67628317806601E-13	1.52758583816823E-12
0.01104	-1.02878229917452E-12	-1.02878229917452E-12	3.7410265424528E-13	-8.10555750864774E-13	-5.29978760180814E-13	-2.96164601277514E-12	7.17030087303454E-13	4.98803538993707E-13	2.3069663678459E-12	1.8705132712264E-13	-2.49401769496854E-13	-3.11752211871067E-13	6.23504423742134E-14	-6.23504423742134E-13	9.35256635613201E-13	-4.36453096619494E-13	-3.11752211871067E-14	2.71224424327828E-12
0.01106	-1.09113274154873E-12	-6.54679644929241E-13	0	-3.7410265424528E-13	-4.36453096619494E-13	-2.64989380090407E-12	9.04081414426094E-13	6.23504423742134E-13	1.68346194410376E-12	4.67628317806601E-13	-7.17030087303454E-13	6.23504423742134E-14	3.7410265424528E-13	-1.80816282885219E-12	1.18465840511005E-12	-4.67628317806601E-13	3.42927433058174E-13	3.11752211871067E-12
0.01108	-9.66431856800308E-13	-9.35256635613201E-14	-4.98803538993707E-13	-6.23504423742134E-14	-4.36453096619494E-13	-1.93286371360062E-12	1.24700884748427E-12	4.36453096619494E-13	8.41730972051881E-13	4.67628317806601E-13	-1.09113274154873E-12	2.8057699068396E-13	4.98803538993707E-13	-2.55636813734275E-12	1.12230796273584E-12	-6.85854866116347E-13	6.85854866116347E-13	2.58754335852986E-12
0.0111	-9.35256635613201E-13	5.92329202555027E-13	-9.97607077987414E-13	3.11752211871067E-13	-4.98803538993707E-13	-6.54679644929241E-13	1.09113274154873E-12	1.55876105935534E-13	-1.24700884748427E-13	6.54679644929241E-13	-1.27818406867137E-12	2.8057699068396E-13	2.8057699068396E-13	-2.7745946856525E-12	1.12230796273584E-12	-7.48205308490561E-13	1.02878229917452E-12	1.46523539579401E-12
0.01112	-9.04081414426094E-13	1.34053451104559E-12	-1.62111150172955E-12	8.10555750864774E-13	-4.98803538993707E-13	5.61153981367921E-13	7.48205308490561E-13	-4.67628317806601E-13	-7.79380529677668E-13	9.66431856800308E-13	-1.27818406867137E-12	3.11752211871067E-13	-6.23504423742134E-14	-2.24461592547168E-12	1.12230796273584E-12	-6.54679644929241E-13	1.12230796273584E-12	3.11752211871067E-14
0.01114	-4.98803538993707E-13	1.71463716529087E-12	-2.11991504072326E-12	1.30935928985848E-12	-3.7410265424528E-13	1.55876105935534E-12	2.8057699068396E-13	-7.48205308490561E-13	-9.35256635613201E-13	1.34053451104559E-12	-1.12230796273584E-12	4.36453096619494E-13	-4.05277875432387E-13	-1.24700884748427E-12	8.41730972051881E-13	-4.05277875432387E-13	1.02878229917452E-12	-1.30935928985848E-12
0.01116	-6.23504423742134E-14	1.52758583816823E-12	-2.21344070428458E-12	1.55876105935534E-12	3.11752211871067E-14	2.11991504072326E-12	6.23504423742134E-14	-6.54679644929241E-13	-4.98803538993707E-13	1.18465840511005E-12	-9.66431856800308E-13	5.29978760180814E-13	-5.92329202555027E-13	3.11752211871067E-14	4.67628317806601E-13	-6.23504423742134E-14	5.92329202555027E-13	-2.43166725259432E-12
0.01118	4.98803538993707E-13	7.48205308490561E-13	-1.90168849241351E-12	1.52758583816823E-12	4.67628317806601E-13	2.11991504072326E-12	2.18226548309747E-13	-9.35256635613201E-14	0	5.29978760180814E-13	-6.85854866116347E-13	3.11752211871067E-13	-6.54679644929241E-13	1.09113274154873E-12	-3.11752211871067E-14	6.23504423742134E-14	1.8705132712264E-13	-2.7745946856525E-12
0.0112	6.23504423742134E-13	-4.67628317806601E-13	-1.05995752036163E-12	1.12230796273584E-12	8.72906193238988E-13	1.74581238647798E-12	3.42927433058174E-13	4.98803538993707E-13	4.05277875432387E-13	-3.11752211871067E-13	-3.7410265424528E-13	-9.35256635613201E-14	-4.36453096619494E-13	1.74581238647798E-12	-6.23504423742134E-13	9.35256635613201E-14	-3.42927433058174E-13	-2.46284247378143E-12
0.01122	4.98803538993707E-13	-1.4028849534198E-12	3.11752211871067E-14	2.18226548309747E-13	1.02878229917452E-12	1.24700884748427E-12	4.36453096619494E-13	5.92329202555027E-13	5.61153981367921E-13	-9.66431856800308E-13	-1.55876105935534E-13	-2.8057699068396E-13	-1.55876105935534E-13	1.99521415597483E-12	-9.35256635613201E-13	9.35256635613201E-14	-6.85854866116347E-13	-1.71463716529087E-12
0.01124	2.49401769496854E-13	-1.55876105935534E-12	9.66431856800308E-13	-7.48205308490561E-13	8.41730972051881E-13	4.36453096619494E-13	2.8057699068396E-13	4.05277875432387E-13	4.98803538993707E-13	-1.37170973223269E-12	3.11752211871067E-14	-5.61153981367921E-13	1.24700884748427E-13	1.8705132712264E-12	-8.10555750864774E-13	-6.23504423742134E-14	-1.05995752036163E-12	-7.79380529677668E-13
0.01126	-1.55876105935534E-13	-1.27818406867137E-12	1.62111150172955E-12	-1.34053451104559E-12	5.29978760180814E-13	-4.05277875432387E-13	6.23504423742134E-14	2.49401769496854E-13	4.67628317806601E-13	-1.15348318392295E-12	3.11752211871067E-14	-3.42927433058174E-13	2.49401769496854E-13	1.49641061698112E-12	-1.55876105935534E-13	-1.24700884748427E-13	-1.27818406867137E-12	2.18226548309747E-13
0.01128	-3.7410265424528E-13	-8.10555750864774E-13	1.74581238647798E-12	-1.68346194410376E-12	-3.11752211871067E-14	-1.12230796273584E-12	-2.8057699068396E-13	6.23504423742134E-14	5.29978760180814E-13	-4.36453096619494E-13	-6.23504423742134E-14	2.49401769496854E-13	2.49401769496854E-13	8.72906193238988E-13	7.17030087303454E-13	-1.8705132712264E-13	-1.43406017460691E-12	8.41730972051881E-13
0.0113	-3.7410265424528E-13	-3.7410265424528E-13	1.43406017460691E-12	-1.55876105935534E-12	-4.36453096619494E-13	-1.49641061698112E-12	-5.61153981367921E-13	-1.8705132712264E-13	4.98803538993707E-13	4.05277875432387E-13	-3.7410265424528E-13	7.48205308490561E-13	6.23504423742134E-14	4.36453096619494E-13	1.34053451104559E-12	-1.55876105935534E-13	-1.58993628054244E-12	1.21583362629716E-12
0.01132	-9.35256635613201E-14	-1.24700884748427E-13	8.41730972051881E-13	-1.12230796273584E-12	-6.23504423742134E-13	-1.49641061698112E-12	-7.48205308490561E-13	-4.67628317806601E-13	4.36453096619494E-13	1.05995752036163E-12	-7.17030087303454E-13	9.35256635613201E-13	-2.18226548309747E-13	2.49401769496854E-13	1.49641061698112E-12	-1.55876105935534E-13	-1.74581238647798E-12	1.09113274154873E-12
0.01134	1.8705132712264E-13	-1.8705132712264E-13	6.23504423742134E-14	-5.61153981367921E-13	-5.29978760180814E-13	-1.12230796273584E-12	-7.79380529677668E-13	-6.54679644929241E-13	4.05277875432387E-13	1.18465840511005E-12	-1.15348318392295E-12	7.48205308490561E-13	-2.49401769496854E-13	1.24700884748427E-13	1.46523539579401E-12	-1.55876105935534E-13	-1.71463716529087E-12	5.92329202555027E-13
0.01136	4.98803538993707E-13	-2.49401769496854E-13	-6.23504423742134E-13	-1.55876105935534E-13	3.11752211871067E-14	-4.67628317806601E-13	-5.92329202555027E-13	-6.85854866116347E-13	3.42927433058174E-13	1.12230796273584E-12	-1.74581238647798E-12	9.35256635613201E-14	-2.18226548309747E-13	1.55876105935534E-13	1.18465840511005E-12	-3.42927433058174E-13	-1.43406017460691E-12	-6.23504423742134E-14
0.01138	4.36453096619494E-13	-2.18226548309747E-13	-9.97607077987414E-13	2.18226548309747E-13	6.54679644929241E-13	4.36453096619494E-13	-7.48205308490561E-13	-7.79380529677668E-13	3.7410265424528E-13	1.09113274154873E-12	-2.21344070428458E-12	-5.61153981367921E-13	-2.8057699068396E-13	1.8705132712264E-13	7.48205308490561E-13	-4.67628317806601E-13	-9.66431856800308E-13	-5.92329202555027E-13
0.0114	2.8057699068396E-13	-2.49401769496854E-13	-1.21583362629716E-12	5.92329202555027E-13	1.15348318392295E-12	1.18465840511005E-12	-1.15348318392295E-12	-9.97607077987414E-13	3.11752211871067E-13	1.18465840511005E-12	-2.36931681022011E-12	-1.27818406867137E-12	-3.11752211871067E-13	6.23504423742134E-14	3.42927433058174E-13	-5.92329202555027E-13	-3.7410265424528E-13	-9.66431856800308E-13
0.01142	3.11752211871067E-14	-3.7410265424528E-13	-1.27818406867137E-12	7.17030087303454E-13	1.27818406867137E-12	1.52758583816823E-12	-1.68346194410376E-12	-1.05995752036163E-12	1.8705132712264E-13	1.27818406867137E-12	-1.93286371360062E-12	-1.62111150172955E-12	-4.05277875432387E-13	-3.7410265424528E-13	-2.49401769496854E-13	-4.36453096619494E-13	9.35256635613201E-14	-1.12230796273584E-12
0.01144	-5.61153981367921E-13	-4.98803538993707E-13	-1.15348318392295E-12	7.17030087303454E-13	1.12230796273584E-12	1.27818406867137E-12	-2.02638937716194E-12	-1.09113274154873E-12	6.23504423742134E-14	1.09113274154873E-12	-1.24700884748427E-12	-1.37170973223269E-12	-5.92329202555027E-13	-1.15348318392295E-12	-6.85854866116347E-13	-1.8705132712264E-13	4.36453096619494E-13	-1.09113274154873E-12
0.01146	-9.66431856800308E-13	-6.54679644929241E-13	-9.04081414426094E-13	5.92329202555027E-13	9.97607077987414E-13	4.36453096619494E-13	-2.05756459834904E-12	-9.35256635613201E-13	3.11752211871067E-14	7.17030087303454E-13	-7.48205308490561E-13	-7.17030087303454E-13	-5.61153981367921E-13	-1.80816282885219E-12	-9.97607077987414E-13	0	6.85854866116347E-13	-1.05995752036163E-12
0.01148	-1.30935928985848E-12	-6.85854866116347E-13	-8.72906193238988E-13	4.98803538993707E-13	8.72906193238988E-13	-6.23504423742134E-13	-1.37170973223269E-12	-8.10555750864774E-13	2.8057699068396E-13	5.29978760180814E-13	-3.11752211871067E-13	1.55876105935534E-13	-5.29978760180814E-13	-2.46284247378143E-12	-1.12230796273584E-12	6.23504423742134E-14	6.85854866116347E-13	-1.12230796273584E-12
0.0115	-1.12230796273584E-12	-3.11752211871067E-13	-9.04081414426094E-13	4.36453096619494E-13	8.10555750864774E-13	-1.30935928985848E-12	-3.42927433058174E-13	-7.17030087303454E-13	5.29978760180814E-13	3.11752211871067E-13	1.55876105935534E-13	9.04081414426094E-13	-7.48205308490561E-13	-3.11752211871067E-12	-1.24700884748427E-12	-1.55876105935534E-13	5.92329202555027E-13	-1.27818406867137E-12
0.01152	-4.67628317806601E-13	6.23504423742134E-14	-6.85854866116347E-13	5.29978760180814E-13	7.17030087303454E-13	-1.77698760766508E-12	7.17030087303454E-13	-9.04081414426094E-13	9.97607077987414E-13	-1.8705132712264E-13	3.7410265424528E-13	1.21583362629716E-12	-1.15348318392295E-12	-3.21104778227199E-12	-1.05995752036163E-12	-3.11752211871067E-13	2.8057699068396E-13	-1.21583362629716E-12
0.01154	-3.11752211871067E-13	3.42927433058174E-13	-1.55876105935534E-13	7.79380529677668E-13	5.92329202555027E-13	-2.08873981953615E-12	1.52758583816823E-12	-1.37170973223269E-12	9.66431856800308E-13	-8.10555750864774E-13	2.8057699068396E-13	1.27818406867137E-12	-1.43406017460691E-12	-2.11991504072326E-12	-6.85854866116347E-13	-4.36453096619494E-13	-6.23504423742134E-14	-1.24700884748427E-12
0.01156	-4.36453096619494E-13	1.8705132712264E-13	1.8705132712264E-13	9.35256635613201E-13	5.29978760180814E-13	-2.18226548309747E-12	1.8705132712264E-12	-1.52758583816823E-12	5.61153981367921E-13	-1.21583362629716E-12	-9.35256635613201E-14	1.12230796273584E-12	-1.68346194410376E-12	-8.10555750864774E-13	-2.18226548309747E-13	-9.35256635613201E-14	-1.8705132712264E-13	-1.21583362629716E-12
0.01158	-6.23504423742134E-13	-1.24700884748427E-13	4.05277875432387E-13	9.04081414426094E-13	7.17030087303454E-13	-2.15109026191036E-12	1.99521415597483E-12	-1.12230796273584E-12	3.11752211871067E-14	-1.34053451104559E-12	-7.17030087303454E-13	8.72906193238988E-13	-1.65228672291666E-12	-2.49401769496854E-13	4.36453096619494E-13	2.18226548309747E-13	-1.24700884748427E-13	-1.21583362629716E-12
0.0116	-8.41730972051881E-13	-4.36453096619494E-13	3.7410265424528E-13	1.02878229917452E-12	9.04081414426094E-13	-1.93286371360062E-12	1.68346194410376E-12	-3.11752211871067E-13	-5.92329202555027E-13	-1.43406017460691E-12	-1.62111150172955E-12	4.98803538993707E-13	-1.58993628054244E-12	-3.11752211871067E-14	7.48205308490561E-13	2.49401769496854E-13	-1.8705132712264E-13	-1.24700884748427E-12
0.01162	-9.35256635613201E-13	-4.98803538993707E-13	0	1.15348318392295E-12	9.97607077987414E-13	-1.37170973223269E-12	1.21583362629716E-12	5.92329202555027E-13	-9.04081414426094E-13	-1.30935928985848E-12	-2.338141589033E-12	6.23504423742134E-14	-1.65228672291666E-12	-9.35256635613201E-14	7.17030087303454E-13	3.11752211871067E-14	-3.11752211871067E-14	-1.27818406867137E-12
0.01164	-9.04081414426094E-13	-3.7410265424528E-13	-3.11752211871067E-13	1.15348318392295E-12	1.05995752036163E-12	-6.85854866116347E-13	8.41730972051881E-13	1.18465840511005E-12	-7.48205308490561E-13	-9.66431856800308E-13	-2.89929557040092E-12	1.55876105935534E-13	-1.71463716529087E-12	-1.24700884748427E-13	2.49401769496854E-13	-5.61153981367921E-13	-9.35256635613201E-14	-1.21583362629716E-12
0.01166	-4.98803538993707E-13	-3.11752211871067E-13	-4.98803538993707E-13	9.66431856800308E-13	8.41730972051881E-13	-3.11752211871067E-14	5.29978760180814E-13	1.27818406867137E-12	-3.42927433058174E-13	-4.67628317806601E-13	-2.96164601277514E-12	6.85854866116347E-13	-1.65228672291666E-12	-1.8705132712264E-13	-6.23504423742134E-13	-1.12230796273584E-12	-2.49401769496854E-13	-1.24700884748427E-12
0.01168	3.11752211871067E-14	-4.36453096619494E-13	-3.7410265424528E-13	5.92329202555027E-13	3.11752211871067E-13	5.61153981367921E-13	1.24700884748427E-13	1.18465840511005E-12	3.11752211871067E-14	-3.42927433058174E-13	-2.7745946856525E-12	1.05995752036163E-12	-1.34053451104559E-12	-2.18226548309747E-13	-1.18465840511005E-12	-1.58993628054244E-12	-6.23504423742134E-13	-1.15348318392295E-12
0.0117	5.29978760180814E-13	-5.61153981367921E-13	-6.23504423742134E-14	3.11752211871067E-13	-4.05277875432387E-13	6.85854866116347E-13	-4.36453096619494E-13	1.02878229917452E-12	2.49401769496854E-13	-4.98803538993707E-13	-1.96403893478772E-12	8.41730972051881E-13	-1.05995752036163E-12	0	-1.30935928985848E-12	-1.80816282885219E-12	-9.35256635613201E-13	-6.54679644929241E-13
0.01172	6.85854866116347E-13	-7.48205308490561E-13	4.98803538993707E-13	3.11752211871067E-14	-9.66431856800308E-13	7.17030087303454E-13	-9.66431856800308E-13	8.10555750864774E-13	2.8057699068396E-13	-7.79380529677668E-13	-1.09113274154873E-12	4.98803538993707E-13	-9.04081414426094E-13	9.35256635613201E-14	-9.97607077987414E-13	-1.80816282885219E-12	-1.15348318392295E-12	0
0.01174	4.36453096619494E-13	-7.48205308490561E-13	1.09113274154873E-12	-2.18226548309747E-13	-1.34053451104559E-12	4.05277875432387E-13	-1.65228672291666E-12	4.67628317806601E-13	4.36453096619494E-13	-9.66431856800308E-13	-4.05277875432387E-13	9.35256635613201E-14	-9.04081414426094E-13	3.11752211871067E-14	-4.98803538993707E-13	-1.43406017460691E-12	-9.66431856800308E-13	6.23504423742134E-13
0.01176	-1.24700884748427E-13	-4.98803538993707E-13	1.30935928985848E-12	-3.11752211871067E-13	-1.4028849534198E-12	0	-2.3069663678459E-12	1.55876105935534E-13	6.23504423742134E-13	-1.02878229917452E-12	3.42927433058174E-13	-5.29978760180814E-13	-8.72906193238988E-13	-1.8705132712264E-13	-9.35256635613201E-14	-8.41730972051881E-13	-8.72906193238988E-13	1.09113274154873E-12
0.01178	-5.29978760180814E-13	-1.55876105935534E-13	1.02878229917452E-12	-4.05277875432387E-13	-1.21583362629716E-12	-4.05277875432387E-13	-2.58754335852986E-12	9.35256635613201E-14	7.79380529677668E-13	-8.10555750864774E-13	1.05995752036163E-12	-1.09113274154873E-12	-6.23504423742134E-13	-3.11752211871067E-13	6.23504423742134E-14	-3.11752211871067E-14	-6.23504423742134E-13	1.27818406867137E-12
0.0118	-8.72906193238988E-13	1.55876105935534E-13	3.11752211871067E-13	-4.98803538993707E-13	-9.97607077987414E-13	-5.29978760180814E-13	-2.27579114665879E-12	2.49401769496854E-13	9.04081414426094E-13	-3.11752211871067E-13	1.52758583816823E-12	-1.37170973223269E-12	-4.67628317806601E-13	-6.23504423742134E-13	6.23504423742134E-14	5.61153981367921E-13	-4.05277875432387E-13	1.52758583816823E-12
0.01182	-9.04081414426094E-13	4.98803538993707E-13	-6.54679644929241E-13	-4.05277875432387E-13	-9.35256635613201E-13	-4.98803538993707E-13	-1.65228672291666E-12	6.85854866116347E-13	9.04081414426094E-13	1.8705132712264E-13	1.77698760766508E-12	-1.15348318392295E-12	-3.11752211871067E-13	-9.35256635613201E-13	-1.24700884748427E-13	7.17030087303454E-13	3.11752211871067E-14	1.21583362629716E-12
0.01184	-9.66431856800308E-13	6.23504423742134E-13	-1.4028849534198E-12	-3.42927433058174E-13	-1.09113274154873E-12	-6.85854866116347E-13	-1.18465840511005E-12	9.35256635613201E-13	1.02878229917452E-12	2.8057699068396E-13	1.49641061698112E-12	-6.23504423742134E-13	-1.24700884748427E-13	-1.18465840511005E-12	-4.67628317806601E-13	3.11752211871067E-13	4.67628317806601E-13	6.85854866116347E-13
0.01186	-8.10555750864774E-13	3.11752211871067E-13	-1.80816282885219E-12	-3.42927433058174E-13	-1.24700884748427E-12	-8.10555750864774E-13	-7.48205308490561E-13	1.24700884748427E-12	1.12230796273584E-12	3.11752211871067E-14	7.17030087303454E-13	-9.35256635613201E-14	-3.11752211871067E-14	-1.18465840511005E-12	-8.41730972051881E-13	-2.49401769496854E-13	6.54679644929241E-13	9.35256635613201E-14
0.01188	-5.92329202555027E-13	-6.23504423742134E-14	-1.8393380500393E-12	-4.67628317806601E-13	-1.4028849534198E-12	-1.05995752036163E-12	-6.23504423742134E-14	1.21583362629716E-12	1.4028849534198E-12	-6.23504423742134E-14	-2.49401769496854E-13	2.49401769496854E-13	-3.11752211871067E-14	-8.41730972051881E-13	-1.21583362629716E-12	-7.17030087303454E-13	5.92329202555027E-13	-6.85854866116347E-13
0.0119	-4.05277875432387E-13	-5.29978760180814E-13	-1.4028849534198E-12	-7.48205308490561E-13	-1.34053451104559E-12	-8.72906193238988E-13	7.17030087303454E-13	1.05995752036163E-12	1.8393380500393E-12	-6.23504423742134E-14	-1.15348318392295E-12	1.24700884748427E-13	-1.24700884748427E-13	-5.61153981367921E-13	-1.37170973223269E-12	-6.23504423742134E-13	9.35256635613201E-14	-1.46523539579401E-12
0.01192	-2.49401769496854E-13	-9.97607077987414E-13	-7.79380529677668E-13	-8.10555750864774E-13	-1.05995752036163E-12	-5.61153981367921E-13	1.24700884748427E-12	6.23504423742134E-13	1.99521415597483E-12	1.8705132712264E-13	-1.65228672291666E-12	-6.23504423742134E-14	-2.49401769496854E-13	-3.7410265424528E-13	-1.55876105935534E-12	-3.7410265424528E-13	-3.7410265424528E-13	-2.24461592547168E-12
0.01194	-1.24700884748427E-13	-1.30935928985848E-12	1.24700884748427E-13	-7.48205308490561E-13	-6.54679644929241E-13	-1.55876105935534E-13	1.37170973223269E-12	2.8057699068396E-13	1.8705132712264E-12	3.42927433058174E-13	-1.65228672291666E-12	0	-4.05277875432387E-13	-3.11752211871067E-13	-1.52758583816823E-12	-1.8705132712264E-13	-6.85854866116347E-13	-2.93047079158803E-12
0.01196	9.35256635613201E-14	-1.49641061698112E-12	1.18465840511005E-12	-3.42927433058174E-13	-3.42927433058174E-13	-1.24700884748427E-13	1.37170973223269E-12	1.24700884748427E-13	1.58993628054244E-12	6.54679644929241E-13	-1.12230796273584E-12	-9.35256635613201E-14	-3.42927433058174E-13	-2.18226548309747E-13	-1.30935928985848E-12	-9.35256635613201E-14	-6.85854866116347E-13	-3.2733982246462E-12
0.01198	2.18226548309747E-13	-1.71463716529087E-12	1.99521415597483E-12	4.67628317806601E-13	1.55876105935534E-13	-1.24700884748427E-13	9.66431856800308E-13	2.8057699068396E-13	1.15348318392295E-12	9.97607077987414E-13	-4.05277875432387E-13	-6.23504423742134E-14	-4.05277875432387E-13	-6.23504423742134E-14	-1.09113274154873E-12	-1.8705132712264E-13	-4.05277875432387E-13	-3.08634689752356E-12
0.012	2.49401769496854E-13	-1.62111150172955E-12	2.338141589033E-12	1.21583362629716E-12	3.7410265424528E-13	-1.8705132712264E-13	5.61153981367921E-13	6.85854866116347E-13	7.48205308490561E-13	1.18465840511005E-12	3.11752211871067E-14	2.18226548309747E-13	-8.41730972051881E-13	3.11752211871067E-13	-1.12230796273584E-12	-4.98803538993707E-13	-1.8705132712264E-13	-2.55636813734275E-12
0.01202	3.11752211871067E-13	-1.4028849534198E-12	2.18226548309747E-12	1.8393380500393E-12	5.61153981367921E-13	-4.36453096619494E-13	2.8057699068396E-13	1.05995752036163E-12	3.7410265424528E-13	1.05995752036163E-12	3.42927433058174E-13	7.17030087303454E-13	-1.18465840511005E-12	5.61153981367921E-13	-1.30935928985848E-12	-7.17030087303454E-13	-2.18226548309747E-13	-1.96403893478772E-12
0.01204	4.67628317806601E-13	-1.05995752036163E-12	1.37170973223269E-12	1.8393380500393E-12	5.29978760180814E-13	-5.61153981367921E-13	4.98803538993707E-13	1.02878229917452E-12	9.35256635613201E-14	6.23504423742134E-13	4.05277875432387E-13	1.34053451104559E-12	-1.46523539579401E-12	7.79380529677668E-13	-1.46523539579401E-12	-7.17030087303454E-13	-2.49401769496854E-13	-1.02878229917452E-12
0.01206	4.98803538993707E-13	-6.85854866116347E-13	2.8057699068396E-13	1.65228672291666E-12	2.49401769496854E-13	-6.85854866116347E-13	1.15348318392295E-12	4.05277875432387E-13	-1.8705132712264E-13	-6.23504423742134E-14	5.29978760180814E-13	1.80816282885219E-12	-1.46523539579401E-12	8.72906193238988E-13	-1.55876105935534E-12	-5.92329202555027E-13	-1.55876105935534E-13	-1.24700884748427E-13
0.01208	4.36453096619494E-13	-4.36453096619494E-13	-7.48205308490561E-13	1.34053451104559E-12	1.8705132712264E-13	-7.48205308490561E-13	2.18226548309747E-12	-4.36453096619494E-13	-1.8705132712264E-13	-6.54679644929241E-13	3.7410265424528E-13	2.05756459834904E-12	-1.18465840511005E-12	9.04081414426094E-13	-1.4028849534198E-12	-1.8705132712264E-13	1.24700884748427E-13	6.54679644929241E-13
0.0121	-3.11752211871067E-14	-9.35256635613201E-14	-1.46523539579401E-12	9.35256635613201E-13	6.23504423742134E-14	-5.92329202555027E-13	3.02399645514935E-12	-1.27818406867137E-12	1.8705132712264E-13	-9.97607077987414E-13	3.11752211871067E-14	1.99521415597483E-12	-8.72906193238988E-13	9.97607077987414E-13	-1.4028849534198E-12	3.11752211871067E-13	3.7410265424528E-13	1.34053451104559E-12
0.01212	-4.05277875432387E-13	6.23504423742134E-14	-1.74581238647798E-12	5.92329202555027E-13	2.18226548309747E-13	-3.11752211871067E-13	3.11752211871067E-12	-1.74581238647798E-12	7.48205308490561E-13	-8.72906193238988E-13	-6.54679644929241E-13	1.49641061698112E-12	-5.92329202555027E-13	1.12230796273584E-12	-1.37170973223269E-12	7.48205308490561E-13	4.36453096619494E-13	1.43406017460691E-12
0.01214	-6.54679644929241E-13	9.35256635613201E-14	-1.71463716529087E-12	9.35256635613201E-14	3.42927433058174E-13	2.49401769496854E-13	2.55636813734275E-12	-1.58993628054244E-12	1.27818406867137E-12	-5.29978760180814E-13	-1.24700884748427E-12	7.79380529677668E-13	-2.8057699068396E-13	1.09113274154873E-12	-1.37170973223269E-12	7.48205308490561E-13	3.11752211871067E-13	1.02878229917452E-12
0.01216	-6.85854866116347E-13	-6.23504423742134E-14	-1.37170973223269E-12	-3.7410265424528E-13	4.36453096619494E-13	7.17030087303454E-13	1.52758583816823E-12	-9.66431856800308E-13	1.80816282885219E-12	-2.49401769496854E-13	-1.34053451104559E-12	0	-1.24700884748427E-13	8.72906193238988E-13	-1.46523539579401E-12	4.67628317806601E-13	-1.24700884748427E-13	4.05277875432387E-13
0.01218	-6.85854866116347E-13	-2.49401769496854E-13	-1.09113274154873E-12	-5.61153981367921E-13	3.42927433058174E-13	1.05995752036163E-12	6.23504423742134E-13	-3.42927433058174E-13	1.80816282885219E-12	3.11752211871067E-14	-6.85854866116347E-13	-6.54679644929241E-13	-2.18226548309747E-13	6.23504423742134E-13	-1.62111150172955E-12	-6.23504423742134E-14	-7.79380529677668E-13	-4.05277875432387E-13
0.0122	-6.23504423742134E-13	-2.49401769496854E-13	-9.66431856800308E-13	-5.61153981367921E-13	1.8705132712264E-13	1.09113274154873E-12	3.42927433058174E-13	3.11752211871067E-14	1.4028849534198E-12	3.11752211871067E-14	2.8057699068396E-13	-1.24700884748427E-12	-1.24700884748427E-13	1.8705132712264E-13	-1.8705132712264E-12	-4.05277875432387E-13	-1.71463716529087E-12	-9.04081414426094E-13
0.01222	-5.61153981367921E-13	-9.35256635613201E-14	-9.66431856800308E-13	-2.8057699068396E-13	1.24700884748427E-13	8.41730972051881E-13	4.67628317806601E-13	1.8705132712264E-13	7.17030087303454E-13	-6.23504423742134E-14	8.72906193238988E-13	-1.65228672291666E-12	1.8705132712264E-13	-4.05277875432387E-13	-2.05756459834904E-12	-6.23504423742134E-13	-2.40049203140722E-12	-1.21583362629716E-12
0.01224	-3.11752211871067E-13	1.24700884748427E-13	-8.72906193238988E-13	-6.23504423742134E-14	-6.23504423742134E-14	3.42927433058174E-13	5.61153981367921E-13	1.55876105935534E-13	-3.11752211871067E-13	-3.11752211871067E-14	1.24700884748427E-12	-1.90168849241351E-12	6.23504423742134E-13	-7.17030087303454E-13	-2.15109026191036E-12	-7.79380529677668E-13	-2.7745946856525E-12	-1.30935928985848E-12
0.01226	9.35256635613201E-14	-9.35256635613201E-14	-7.17030087303454E-13	1.8705132712264E-13	-1.8705132712264E-13	-6.23504423742134E-14	3.42927433058174E-13	1.24700884748427E-13	-1.12230796273584E-12	4.36453096619494E-13	1.58993628054244E-12	-1.96403893478772E-12	9.66431856800308E-13	-6.23504423742134E-13	-1.93286371360062E-12	-8.41730972051881E-13	-2.8057699068396E-12	-1.12230796273584E-12
0.01228	3.42927433058174E-13	-6.23504423742134E-13	-3.11752211871067E-13	2.18226548309747E-13	-9.35256635613201E-14	-2.18226548309747E-13	-1.55876105935534E-13	-6.23504423742134E-14	-1.49641061698112E-12	1.02878229917452E-12	1.62111150172955E-12	-1.90168849241351E-12	1.15348318392295E-12	-9.35256635613201E-14	-1.30935928985848E-12	-7.48205308490561E-13	-2.46284247378143E-12	-6.23504423742134E-13
0.0123	9.35256635613201E-14	-1.15348318392295E-12	3.11752211871067E-14	3.11752211871067E-13	3.7410265424528E-13	-6.23504423742134E-14	-5.61153981367921E-13	-1.24700884748427E-13	-1.34053451104559E-12	1.09113274154873E-12	1.15348318392295E-12	-1.55876105935534E-12	1.12230796273584E-12	4.98803538993707E-13	-8.10555750864774E-13	-6.23504423742134E-13	-1.8393380500393E-12	-6.23504423742134E-14
0.01232	-2.8057699068396E-13	-1.37170973223269E-12	2.8057699068396E-13	2.8057699068396E-13	1.05995752036163E-12	2.49401769496854E-13	-6.54679644929241E-13	-2.18226548309747E-13	-9.04081414426094E-13	7.79380529677668E-13	5.29978760180814E-13	-1.05995752036163E-12	8.41730972051881E-13	9.35256635613201E-13	-3.42927433058174E-13	-4.98803538993707E-13	-1.18465840511005E-12	4.67628317806601E-13
0.01234	-2.18226548309747E-13	-1.27818406867137E-12	3.42927433058174E-13	2.8057699068396E-13	1.71463716529087E-12	5.61153981367921E-13	-4.67628317806601E-13	-9.35256635613201E-14	-4.36453096619494E-13	3.11752211871067E-13	3.11752211871067E-14	-3.7410265424528E-13	4.67628317806601E-13	9.97607077987414E-13	-1.8705132712264E-13	-4.36453096619494E-13	-5.92329202555027E-13	8.72906193238988E-13
0.01236	-6.23504423742134E-14	-7.79380529677668E-13	2.49401769496854E-13	3.11752211871067E-13	1.96403893478772E-12	6.85854866116347E-13	1.24700884748427E-13	0	-3.11752211871067E-13	-6.23504423742134E-14	0	2.18226548309747E-13	2.49401769496854E-13	9.35256635613201E-13	9.35256635613201E-14	-5.61153981367921E-13	-2.49401769496854E-13	8.41730972051881E-13
0.01238	6.23504423742134E-14	-6.23504423742134E-14	1.24700884748427E-13	4.05277875432387E-13	1.8705132712264E-12	6.85854866116347E-13	9.35256635613201E-13	1.24700884748427E-13	-2.49401769496854E-13	-3.7410265424528E-13	3.42927433058174E-13	6.23504423742134E-13	1.55876105935534E-13	6.23504423742134E-13	2.18226548309747E-13	-7.48205308490561E-13	-3.11752211871067E-13	4.98803538993707E-13
0.0124	-2.18226548309747E-13	7.48205308490561E-13	3.11752211871067E-14	2.8057699068396E-13	1.62111150172955E-12	5.61153981367921E-13	1.80816282885219E-12	0	-1.8705132712264E-13	-8.41730972051881E-13	8.72906193238988E-13	6.85854866116347E-13	6.23504423742134E-14	3.11752211871067E-13	1.8705132712264E-13	-1.18465840511005E-12	-4.98803538993707E-13	-6.23504423742134E-14
0.01242	-6.23504423742134E-13	1.37170973223269E-12	2.18226548309747E-13	2.49401769496854E-13	1.43406017460691E-12	3.7410265424528E-13	2.36931681022011E-12	-1.24700884748427E-13	3.11752211871067E-14	-9.97607077987414E-13	1.12230796273584E-12	2.8057699068396E-13	-9.35256635613201E-14	0	9.35256635613201E-14	-1.52758583816823E-12	-7.17030087303454E-13	-7.17030087303454E-13
0.01244	-1.24700884748427E-12	1.80816282885219E-12	4.67628317806601E-13	-9.35256635613201E-14	1.27818406867137E-12	2.49401769496854E-13	2.46284247378143E-12	-9.35256635613201E-14	2.8057699068396E-13	-1.05995752036163E-12	1.15348318392295E-12	-2.49401769496854E-13	-1.55876105935534E-13	-2.18226548309747E-13	3.11752211871067E-14	-1.71463716529087E-12	-7.48205308490561E-13	-1.05995752036163E-12
0.01246	-1.71463716529087E-12	1.8393380500393E-12	9.66431856800308E-13	-2.18226548309747E-13	9.04081414426094E-13	6.23504423742134E-14	1.8393380500393E-12	-9.35256635613201E-14	3.7410265424528E-13	-1.15348318392295E-12	1.24700884748427E-12	-8.41730972051881E-13	-9.35256635613201E-14	-6.54679644929241E-13	-9.35256635613201E-14	-1.77698760766508E-12	-5.61153981367921E-13	-1.34053451104559E-12
0.01248	-1.77698760766508E-12	1.52758583816823E-12	1.24700884748427E-12	-4.98803538993707E-13	4.36453096619494E-13	-6.23504423742134E-14	4.05277875432387E-13	-6.23504423742134E-14	1.8705132712264E-13	-9.35256635613201E-13	1.05995752036163E-12	-1.34053451104559E-12	9.35256635613201E-14	-8.41730972051881E-13	-1.8705132712264E-13	-1.8705132712264E-12	-4.36453096619494E-13	-1.68346194410376E-12
0.0125	-1.62111150172955E-12	1.18465840511005E-12	1.77698760766508E-12	-3.42927433058174E-13	-6.23504423742134E-14	-2.18226548309747E-13	-1.21583362629716E-12	0	-2.18226548309747E-13	-4.67628317806601E-13	6.54679644929241E-13	-1.55876105935534E-12	3.42927433058174E-13	-1.12230796273584E-12	-2.8057699068396E-13	-1.65228672291666E-12	-3.11752211871067E-13	-2.11991504072326E-12
0.01252	-1.21583362629716E-12	9.35256635613201E-13	2.21344070428458E-12	9.35256635613201E-14	-8.10555750864774E-13	-4.98803538993707E-13	-2.18226548309747E-12	-3.11752211871067E-14	-7.79380529677668E-13	1.24700884748427E-13	1.55876105935534E-13	-1.68346194410376E-12	6.85854866116347E-13	-1.27818406867137E-12	-5.92329202555027E-13	-1.27818406867137E-12	-3.7410265424528E-13	-2.40049203140722E-12
0.01254	-6.85854866116347E-13	6.23504423742134E-13	2.338141589033E-12	7.48205308490561E-13	-1.30935928985848E-12	-8.72906193238988E-13	-2.338141589033E-12	1.24700884748427E-13	-1.15348318392295E-12	8.41730972051881E-13	-4.36453096619494E-13	-1.58993628054244E-12	8.10555750864774E-13	-1.34053451104559E-12	-9.04081414426094E-13	-7.48205308490561E-13	-5.61153981367921E-13	-2.3069663678459E-12
0.01256	3.11752211871067E-14	2.49401769496854E-13	2.24461592547168E-12	1.24700884748427E-12	-1.46523539579401E-12	-1.21583362629716E-12	-2.02638937716194E-12	3.42927433058174E-13	-1.37170973223269E-12	1.05995752036163E-12	-1.12230796273584E-12	-1.34053451104559E-12	5.92329202555027E-13	-1.09113274154873E-12	-1.15348318392295E-12	-1.8705132712264E-13	-9.66431856800308E-13	-1.71463716529087E-12
0.01258	6.54679644929241E-13	-2.8057699068396E-13	1.77698760766508E-12	1.55876105935534E-12	-1.18465840511005E-12	-1.21583362629716E-12	-1.37170973223269E-12	5.29978760180814E-13	-1.43406017460691E-12	8.72906193238988E-13	-1.55876105935534E-12	-1.21583362629716E-12	6.23504423742134E-14	-6.54679644929241E-13	-1.55876105935534E-12	4.05277875432387E-13	-1.43406017460691E-12	-8.10555750864774E-13
0.0126	1.18465840511005E-12	-9.35256635613201E-13	1.05995752036163E-12	1.37170973223269E-12	-5.61153981367921E-13	-1.09113274154873E-12	-5.61153981367921E-13	8.10555750864774E-13	-1.34053451104559E-12	5.92329202555027E-13	-1.71463716529087E-12	-1.02878229917452E-12	-5.29978760180814E-13	-9.35256635613201E-14	-1.65228672291666E-12	6.54679644929241E-13	-1.8705132712264E-12	2.49401769496854E-13
0.01262	1.62111150172955E-12	-1.46523539579401E-12	1.24700884748427E-13	1.02878229917452E-12	1.8705132712264E-13	-9.04081414426094E-13	2.8057699068396E-13	9.97607077987414E-13	-1.12230796273584E-12	1.55876105935534E-13	-1.37170973223269E-12	-7.48205308490561E-13	-8.41730972051881E-13	2.8057699068396E-13	-1.37170973223269E-12	7.48205308490561E-13	-2.05756459834904E-12	9.04081414426094E-13
0.01264	1.77698760766508E-12	-1.58993628054244E-12	-7.79380529677668E-13	3.7410265424528E-13	7.79380529677668E-13	-8.41730972051881E-13	9.04081414426094E-13	9.04081414426094E-13	-5.61153981367921E-13	-5.61153981367921E-13	-8.41730972051881E-13	-2.8057699068396E-13	-7.79380529677668E-13	5.92329202555027E-13	-9.04081414426094E-13	7.48205308490561E-13	-1.90168849241351E-12	1.09113274154873E-12
0.01266	1.71463716529087E-12	-1.55876105935534E-12	-1.4028849534198E-12	-1.55876105935534E-13	1.09113274154873E-12	-7.79380529677668E-13	1.15348318392295E-12	6.85854866116347E-13	2.18226548309747E-13	-1.15348318392295E-12	-1.8705132712264E-13	2.49401769496854E-13	-4.67628317806601E-13	6.54679644929241E-13	-1.24700884748427E-13	2.49401769496854E-13	-1.46523539579401E-12	9.04081414426094E-13
0.01268	1.27818406867137E-12	-1.4028849534198E-12	-1.68346194410376E-12	-4.05277875432387E-13	1.09113274154873E-12	-7.48205308490561E-13	1.09113274154873E-12	3.7410265424528E-13	9.35256635613201E-13	-1.30935928985848E-12	3.7410265424528E-13	8.41730972051881E-13	1.55876105935534E-13	7.17030087303454E-13	5.29978760180814E-13	-2.8057699068396E-13	-9.66431856800308E-13	5.61153981367921E-13
0.0127	8.10555750864774E-13	-1.09113274154873E-12	-1.58993628054244E-12	-3.11752211871067E-13	1.05995752036163E-12	-6.85854866116347E-13	9.35256635613201E-13	6.23504423742134E-14	1.21583362629716E-12	-1.12230796273584E-12	8.10555750864774E-13	1.12230796273584E-12	4.67628317806601E-13	7.48205308490561E-13	5.61153981367921E-13	-7.79380529677668E-13	-4.36453096619494E-13	1.24700884748427E-13
0.01272	1.55876105935534E-13	-6.85854866116347E-13	-1.12230796273584E-12	-2.18226548309747E-13	1.02878229917452E-12	-6.23504423742134E-13	6.54679644929241E-13	-2.49401769496854E-13	1.15348318392295E-12	-5.61153981367921E-13	1.12230796273584E-12	1.05995752036163E-12	7.17030087303454E-13	9.97607077987414E-13	1.55876105935534E-13	-1.18465840511005E-12	-6.23504423742134E-14	-6.23504423742134E-14
0.01274	-6.54679644929241E-13	-2.8057699068396E-13	-3.7410265424528E-13	6.23504423742134E-14	9.04081414426094E-13	-5.29978760180814E-13	4.36453096619494E-13	-6.54679644929241E-13	7.48205308490561E-13	6.23504423742134E-14	1.15348318392295E-12	6.23504423742134E-13	7.48205308490561E-13	1.18465840511005E-12	-5.61153981367921E-13	-1.24700884748427E-12	1.55876105935534E-13	0
0.01276	-1.18465840511005E-12	1.24700884748427E-13	3.11752211871067E-13	2.8057699068396E-13	7.48205308490561E-13	-2.8057699068396E-13	9.35256635613201E-14	-1.02878229917452E-12	1.24700884748427E-13	7.79380529677668E-13	1.02878229917452E-12	1.55876105935534E-13	4.36453096619494E-13	1.21583362629716E-12	-1.09113274154873E-12	-1.30935928985848E-12	1.8705132712264E-13	1.24700884748427E-13
0.01278	-1.43406017460691E-12	3.11752211871067E-13	6.54679644929241E-13	4.67628317806601E-13	5.29978760180814E-13	-3.11752211871067E-14	-9.35256635613201E-14	-1.12230796273584E-12	-4.67628317806601E-13	1.30935928985848E-12	5.29978760180814E-13	-3.7410265424528E-13	-1.24700884748427E-13	1.15348318392295E-12	-1.21583362629716E-12	-9.97607077987414E-13	9.35256635613201E-14	2.49401769496854E-13
0.0128	-1.12230796273584E-12	3.7410265424528E-13	6.23504423742134E-13	5.61153981367921E-13	4.05277875432387E-13	3.42927433058174E-13	-2.49401769496854E-13	-9.66431856800308E-13	-9.35256635613201E-13	1.43406017460691E-12	9.35256635613201E-14	-7.48205308490561E-13	-6.23504423742134E-13	7.17030087303454E-13	-9.04081414426094E-13	-6.54679644929241E-13	-3.7410265424528E-13	4.05277875432387E-13
0.01282	-3.7410265424528E-13	3.7410265424528E-13	4.67628317806601E-13	4.67628317806601E-13	4.36453096619494E-13	5.29978760180814E-13	-2.49401769496854E-13	-7.17030087303454E-13	-1.05995752036163E-12	1.12230796273584E-12	-4.36453096619494E-13	-1.05995752036163E-12	-8.10555750864774E-13	0	-4.05277875432387E-13	-1.8705132712264E-13	-9.97607077987414E-13	6.54679644929241E-13
0.01284	4.36453096619494E-13	3.11752211871067E-13	3.11752211871067E-13	1.24700884748427E-13	4.98803538993707E-13	5.92329202555027E-13	-1.24700884748427E-13	-5.29978760180814E-13	-9.04081414426094E-13	6.85854866116347E-13	-7.17030087303454E-13	-1.27818406867137E-12	-7.17030087303454E-13	-8.41730972051881E-13	-3.11752211871067E-13	1.8705132712264E-13	-1.68346194410376E-12	9.66431856800308E-13
0.01286	1.02878229917452E-12	3.11752211871067E-14	4.67628317806601E-13	-2.18226548309747E-13	6.54679644929241E-13	4.98803538993707E-13	1.24700884748427E-13	-3.7410265424528E-13	-4.98803538993707E-13	1.8705132712264E-13	-8.10555750864774E-13	-1.46523539579401E-12	-3.7410265424528E-13	-1.62111150172955E-12	-4.67628317806601E-13	3.42927433058174E-13	-2.18226548309747E-12	1.27818406867137E-12
0.01288	1.15348318392295E-12	-3.7410265424528E-13	7.48205308490561E-13	-4.67628317806601E-13	8.10555750864774E-13	3.11752211871067E-13	6.54679644929241E-13	-3.42927433058174E-13	-6.23504423742134E-14	-2.49401769496854E-13	-9.66431856800308E-13	-1.30935928985848E-12	-2.49401769496854E-13	-2.05756459834904E-12	-1.02878229917452E-12	1.8705132712264E-13	-2.64989380090407E-12	1.52758583816823E-12
0.0129	1.05995752036163E-12	-9.04081414426094E-13	1.15348318392295E-12	-1.05995752036163E-12	7.48205308490561E-13	1.55876105935534E-13	1.21583362629716E-12	-4.67628317806601E-13	2.8057699068396E-13	-7.48205308490561E-13	-1.15348318392295E-12	-9.66431856800308E-13	-9.35256635613201E-14	-1.8705132712264E-12	-1.43406017460691E-12	-6.23504423742134E-14	-2.7745946856525E-12	1.43406017460691E-12
0.01292	7.48205308490561E-13	-1.15348318392295E-12	1.37170973223269E-12	-1.52758583816823E-12	8.72906193238988E-13	-1.8705132712264E-13	1.52758583816823E-12	-4.36453096619494E-13	5.92329202555027E-13	-1.09113274154873E-12	-1.05995752036163E-12	-7.17030087303454E-13	0	-1.12230796273584E-12	-1.62111150172955E-12	-1.24700884748427E-13	-2.49401769496854E-12	1.02878229917452E-12
0.01294	6.23504423742134E-13	-1.18465840511005E-12	1.30935928985848E-12	-1.90168849241351E-12	8.10555750864774E-13	-3.11752211871067E-13	1.55876105935534E-12	-3.42927433058174E-13	8.10555750864774E-13	-1.37170973223269E-12	-9.04081414426094E-13	-4.36453096619494E-13	0	-9.35256635613201E-14	-1.27818406867137E-12	-6.23504423742134E-14	-1.90168849241351E-12	1.8705132712264E-13
0.01296	7.17030087303454E-13	-1.09113274154873E-12	9.04081414426094E-13	-1.99521415597483E-12	7.17030087303454E-13	-3.42927433058174E-13	1.37170973223269E-12	0	9.66431856800308E-13	-1.37170973223269E-12	-8.41730972051881E-13	-1.8705132712264E-13	1.24700884748427E-13	5.29978760180814E-13	-7.79380529677668E-13	2.18226548309747E-13	-9.97607077987414E-13	-6.23504423742134E-13
0.01298	1.12230796273584E-12	-7.79380529677668E-13	2.49401769496854E-13	-2.08873981953615E-12	2.49401769496854E-13	-2.18226548309747E-13	1.21583362629716E-12	4.36453096619494E-13	1.05995752036163E-12	-1.18465840511005E-12	-6.54679644929241E-13	0	3.11752211871067E-13	5.29978760180814E-13	-1.55876105935534E-13	3.42927433058174E-13	0	-1.24700884748427E-12
0.013	1.27818406867137E-12	-4.67628317806601E-13	-5.61153981367921E-13	-1.90168849241351E-12	-3.11752211871067E-13	-3.11752211871067E-14	1.49641061698112E-12	8.72906193238988E-13	1.24700884748427E-12	-7.79380529677668E-13	-6.23504423742134E-13	2.49401769496854E-13	3.7410265424528E-13	3.11752211871067E-14	3.7410265424528E-13	2.49401769496854E-13	7.79380529677668E-13	-1.34053451104559E-12
0.01302	1.09113274154873E-12	-1.55876105935534E-13	-1.09113274154873E-12	-1.74581238647798E-12	-7.79380529677668E-13	2.18226548309747E-13	1.80816282885219E-12	1.15348318392295E-12	1.30935928985848E-12	-1.24700884748427E-13	-6.54679644929241E-13	4.36453096619494E-13	2.8057699068396E-13	-4.98803538993707E-13	5.61153981367921E-13	-9.35256635613201E-14	1.37170973223269E-12	-9.66431856800308E-13
0.01304	3.7410265424528E-13	9.35256635613201E-14	-8.72906193238988E-13	-1.27818406867137E-12	-9.97607077987414E-13	4.98803538993707E-13	1.80816282885219E-12	1.21583362629716E-12	1.34053451104559E-12	7.17030087303454E-13	-9.66431856800308E-13	4.98803538993707E-13	3.11752211871067E-14	-9.66431856800308E-13	5.29978760180814E-13	-7.79380529677668E-13	1.4028849534198E-12	-4.67628317806601E-13
0.01306	-4.36453096619494E-13	2.8057699068396E-13	-1.24700884748427E-13	-7.79380529677668E-13	-1.05995752036163E-12	7.17030087303454E-13	1.12230796273584E-12	1.21583362629716E-12	1.05995752036163E-12	1.65228672291666E-12	-1.24700884748427E-12	5.61153981367921E-13	-3.7410265424528E-13	-1.52758583816823E-12	3.42927433058174E-13	-1.58993628054244E-12	1.37170973223269E-12	0
0.01308	-9.97607077987414E-13	1.24700884748427E-13	8.41730972051881E-13	-2.8057699068396E-13	-9.04081414426094E-13	8.10555750864774E-13	9.35256635613201E-14	1.18465840511005E-12	5.61153981367921E-13	1.99521415597483E-12	-1.46523539579401E-12	5.61153981367921E-13	-7.79380529677668E-13	-1.8393380500393E-12	9.35256635613201E-14	-2.18226548309747E-12	1.05995752036163E-12	4.67628317806601E-13
0.0131	-1.24700884748427E-12	-2.18226548309747E-13	1.49641061698112E-12	3.11752211871067E-14	-5.61153981367921E-13	6.85854866116347E-13	-9.66431856800308E-13	1.05995752036163E-12	-2.18226548309747E-13	1.65228672291666E-12	-1.4028849534198E-12	4.98803538993707E-13	-1.21583362629716E-12	-1.96403893478772E-12	-2.8057699068396E-13	-2.40049203140722E-12	7.48205308490561E-13	5.61153981367921E-13
0.01312	-1.02878229917452E-12	-8.72906193238988E-13	1.52758583816823E-12	4.36453096619494E-13	-2.49401769496854E-13	5.29978760180814E-13	-1.71463716529087E-12	5.61153981367921E-13	-9.97607077987414E-13	8.10555750864774E-13	-1.02878229917452E-12	1.55876105935534E-13	-1.46523539579401E-12	-2.02638937716194E-12	-6.23504423742134E-13	-2.24461592547168E-12	3.7410265424528E-13	5.61153981367921E-13
0.01314	-5.61153981367921E-13	-1.34053451104559E-12	1.27818406867137E-12	7.48205308490561E-13	1.24700884748427E-13	3.42927433058174E-13	-1.8393380500393E-12	-1.55876105935534E-13	-1.55876105935534E-12	-1.8705132712264E-13	-4.98803538993707E-13	-2.18226548309747E-13	-1.49641061698112E-12	-1.93286371360062E-12	-9.66431856800308E-13	-1.77698760766508E-12	-1.24700884748427E-13	3.11752211871067E-13
0.01316	-1.8705132712264E-13	-1.34053451104559E-12	8.10555750864774E-13	1.05995752036163E-12	2.49401769496854E-13	1.24700884748427E-13	-1.4028849534198E-12	-9.04081414426094E-13	-1.65228672291666E-12	-9.97607077987414E-13	-3.11752211871067E-14	-6.85854866116347E-13	-1.24700884748427E-12	-1.90168849241351E-12	-1.21583362629716E-12	-1.27818406867137E-12	-5.61153981367921E-13	2.49401769496854E-13
0.01318	-1.24700884748427E-13	-9.04081414426094E-13	3.42927433058174E-13	1.24700884748427E-12	3.42927433058174E-13	-2.8057699068396E-13	-4.36453096619494E-13	-1.46523539579401E-12	-1.30935928985848E-12	-1.52758583816823E-12	4.36453096619494E-13	-1.15348318392295E-12	-6.85854866116347E-13	-1.8705132712264E-12	-1.34053451104559E-12	-6.85854866116347E-13	-8.10555750864774E-13	2.8057699068396E-13
0.0132	-3.7410265424528E-13	-4.05277875432387E-13	-1.55876105935534E-13	1.21583362629716E-12	3.7410265424528E-13	-7.48205308490561E-13	3.7410265424528E-13	-1.77698760766508E-12	-8.10555750864774E-13	-1.71463716529087E-12	7.17030087303454E-13	-1.43406017460691E-12	-1.55876105935534E-13	-1.77698760766508E-12	-1.12230796273584E-12	0	-6.85854866116347E-13	0
0.01322	-7.48205308490561E-13	9.35256635613201E-14	-5.61153981367921E-13	8.72906193238988E-13	4.05277875432387E-13	-1.05995752036163E-12	9.35256635613201E-13	-1.62111150172955E-12	-1.8705132712264E-13	-1.49641061698112E-12	7.17030087303454E-13	-1.46523539579401E-12	2.8057699068396E-13	-1.65228672291666E-12	-7.79380529677668E-13	8.10555750864774E-13	-3.42927433058174E-13	-2.8057699068396E-13
0.01324	-1.12230796273584E-12	2.49401769496854E-13	-8.10555750864774E-13	6.23504423742134E-13	5.61153981367921E-13	-1.18465840511005E-12	8.10555750864774E-13	-1.43406017460691E-12	4.05277875432387E-13	-8.72906193238988E-13	4.98803538993707E-13	-1.12230796273584E-12	4.36453096619494E-13	-1.62111150172955E-12	-3.42927433058174E-13	1.55876105935534E-12	-6.23504423742134E-14	-7.48205308490561E-13
0.01326	-1.30935928985848E-12	4.05277875432387E-13	-9.35256635613201E-13	4.05277875432387E-13	7.48205308490561E-13	-8.41730972051881E-13	-9.35256635613201E-14	-1.21583362629716E-12	9.66431856800308E-13	-9.35256635613201E-14	1.8705132712264E-13	-5.92329202555027E-13	4.67628317806601E-13	-1.43406017460691E-12	-1.8705132712264E-13	2.05756459834904E-12	9.35256635613201E-14	-1.09113274154873E-12
0.01328	-1.43406017460691E-12	6.54679644929241E-13	-8.10555750864774E-13	3.11752211871067E-13	8.72906193238988E-13	-4.98803538993707E-13	-1.24700884748427E-12	-9.66431856800308E-13	1.4028849534198E-12	4.98803538993707E-13	-9.35256635613201E-14	-1.55876105935534E-13	3.11752211871067E-13	-1.24700884748427E-12	-1.8705132712264E-13	1.96403893478772E-12	-1.55876105935534E-13	-1.34053451104559E-12
0.0133	-1.30935928985848E-12	8.41730972051881E-13	-3.42927433058174E-13	4.36453096619494E-13	8.72906193238988E-13	-4.05277875432387E-13	-1.8705132712264E-12	-6.23504423742134E-13	1.90168849241351E-12	6.54679644929241E-13	-1.55876105935534E-13	2.18226548309747E-13	2.8057699068396E-13	-8.41730972051881E-13	-4.67628317806601E-13	1.52758583816823E-12	-6.54679644929241E-13	-1.30935928985848E-12
0.01332	-1.02878229917452E-12	7.48205308490561E-13	2.18226548309747E-13	5.29978760180814E-13	8.72906193238988E-13	-4.67628317806601E-13	-1.71463716529087E-12	-1.55876105935534E-13	2.21344070428458E-12	4.67628317806601E-13	3.11752211871067E-14	5.61153981367921E-13	2.8057699068396E-13	-2.8057699068396E-13	-4.67628317806601E-13	8.10555750864774E-13	-1.46523539579401E-12	-1.02878229917452E-12
0.01334	-6.23504423742134E-13	6.54679644929241E-13	6.85854866116347E-13	4.67628317806601E-13	9.35256635613201E-13	-8.10555750864774E-13	-1.02878229917452E-12	2.18226548309747E-13	2.18226548309747E-12	-1.24700884748427E-13	3.42927433058174E-13	4.98803538993707E-13	5.61153981367921E-13	3.42927433058174E-13	-2.8057699068396E-13	-1.55876105935534E-13	-2.11991504072326E-12	-8.10555750864774E-13
0.01336	-3.11752211871067E-13	4.05277875432387E-13	9.97607077987414E-13	-6.23504423742134E-14	1.05995752036163E-12	-1.27818406867137E-12	-2.18226548309747E-13	4.05277875432387E-13	1.93286371360062E-12	-7.48205308490561E-13	6.54679644929241E-13	3.42927433058174E-13	9.04081414426094E-13	7.48205308490561E-13	-1.24700884748427E-13	-9.97607077987414E-13	-2.49401769496854E-12	-8.10555750864774E-13
0.01338	-3.7410265424528E-13	1.24700884748427E-13	1.09113274154873E-12	-7.48205308490561E-13	1.24700884748427E-12	-1.55876105935534E-12	6.85854866116347E-13	4.05277875432387E-13	1.74581238647798E-12	-1.43406017460691E-12	8.72906193238988E-13	6.23504423742134E-14	1.12230796273584E-12	7.17030087303454E-13	9.35256635613201E-14	-1.43406017460691E-12	-2.49401769496854E-12	-7.48205308490561E-13
0.0134	-5.92329202555027E-13	-2.8057699068396E-13	9.97607077987414E-13	-1.43406017460691E-12	1.30935928985848E-12	-1.8705132712264E-12	1.27818406867137E-12	2.49401769496854E-13	1.4028849534198E-12	-1.77698760766508E-12	1.09113274154873E-12	-2.8057699068396E-13	1.21583362629716E-12	5.92329202555027E-13	1.8705132712264E-13	-1.24700884748427E-12	-1.96403893478772E-12	-5.92329202555027E-13
0.01342	-5.29978760180814E-13	-4.98803538993707E-13	7.17030087303454E-13	-1.77698760766508E-12	1.24700884748427E-12	-2.11991504072326E-12	1.49641061698112E-12	2.49401769496854E-13	9.97607077987414E-13	-1.46523539579401E-12	1.15348318392295E-12	-4.67628317806601E-13	1.05995752036163E-12	3.7410265424528E-13	3.11752211871067E-13	-7.79380529677668E-13	-9.66431856800308E-13	-3.11752211871067E-13
0.01344	-3.7410265424528E-13	-5.92329202555027E-13	4.05277875432387E-13	-1.74581238647798E-12	8.41730972051881E-13	-1.99521415597483E-12	9.97607077987414E-13	2.49401769496854E-13	3.11752211871067E-13	-7.79380529677668E-13	9.97607077987414E-13	-4.98803538993707E-13	4.36453096619494E-13	3.42927433058174E-13	3.7410265424528E-13	3.11752211871067E-14	0	-1.55876105935534E-13
0.01346	-1.24700884748427E-13	-5.61153981367921E-13	9.35256635613201E-14	-1.18465840511005E-12	5.61153981367921E-13	-1.77698760766508E-12	3.7410265424528E-13	3.42927433058174E-13	-3.42927433058174E-13	6.23504423742134E-14	4.98803538993707E-13	-6.54679644929241E-13	-1.8705132712264E-13	5.29978760180814E-13	4.36453096619494E-13	8.10555750864774E-13	6.23504423742134E-13	-9.35256635613201E-14
0.01348	1.8705132712264E-13	-4.98803538993707E-13	-2.18226548309747E-13	-4.05277875432387E-13	3.42927433058174E-13	-1.27818406867137E-12	-1.24700884748427E-13	4.05277875432387E-13	-7.48205308490561E-13	6.85854866116347E-13	6.23504423742134E-14	-9.35256635613201E-13	-6.54679644929241E-13	7.48205308490561E-13	4.36453096619494E-13	1.30935928985848E-12	7.48205308490561E-13	-6.23504423742134E-14
0.0135	2.18226548309747E-13	-4.67628317806601E-13	-4.67628317806601E-13	3.42927433058174E-13	3.42927433058174E-13	-6.54679644929241E-13	-5.92329202555027E-13	4.67628317806601E-13	-9.04081414426094E-13	9.35256635613201E-13	-3.7410265424528E-13	-1.27818406867137E-12	-6.54679644929241E-13	8.41730972051881E-13	2.18226548309747E-13	1.27818406867137E-12	6.23504423742134E-13	-6.23504423742134E-14
0.01352	1.8705132712264E-13	-4.05277875432387E-13	-9.04081414426094E-13	7.79380529677668E-13	3.42927433058174E-13	-3.11752211871067E-13	-9.04081414426094E-13	3.42927433058174E-13	-6.85854866116347E-13	9.35256635613201E-13	-6.54679644929241E-13	-1.46523539579401E-12	-5.92329202555027E-13	6.23504423742134E-13	-6.23504423742134E-14	9.35256635613201E-13	2.49401769496854E-13	3.11752211871067E-14
0.01354	9.35256635613201E-14	-1.55876105935534E-13	-1.18465840511005E-12	9.35256635613201E-13	4.05277875432387E-13	-9.35256635613201E-14	-9.04081414426094E-13	-3.11752211871067E-14	-2.49401769496854E-13	7.48205308490561E-13	-9.97607077987414E-13	-1.58993628054244E-12	-4.36453096619494E-13	1.24700884748427E-13	-5.92329202555027E-13	4.05277875432387E-13	-1.55876105935534E-13	2.8057699068396E-13
0.01356	-6.23504423742134E-14	0	-1.12230796273584E-12	1.05995752036163E-12	5.29978760180814E-13	-1.24700884748427E-13	-1.02878229917452E-12	-3.11752211871067E-13	3.42927433058174E-13	6.54679644929241E-13	-1.15348318392295E-12	-1.37170973223269E-12	-3.42927433058174E-13	-3.42927433058174E-13	-9.04081414426094E-13	-6.23504423742134E-14	-5.92329202555027E-13	3.7410265424528E-13
0.01358	-3.11752211871067E-13	2.18226548309747E-13	-7.48205308490561E-13	1.02878229917452E-12	7.48205308490561E-13	-2.18226548309747E-13	-1.05995752036163E-12	-5.29978760180814E-13	6.23504423742134E-13	5.92329202555027E-13	-1.30935928985848E-12	-1.18465840511005E-12	-9.35256635613201E-14	-6.85854866116347E-13	-1.12230796273584E-12	-1.8705132712264E-13	-8.72906193238988E-13	1.55876105935534E-13
0.0136	-6.54679644929241E-13	3.42927433058174E-13	-4.05277875432387E-13	9.04081414426094E-13	1.05995752036163E-12	-1.55876105935534E-13	-8.41730972051881E-13	-8.72906193238988E-13	7.48205308490561E-13	4.98803538993707E-13	-1.74581238647798E-12	-9.35256635613201E-13	3.42927433058174E-13	-8.10555750864774E-13	-1.15348318392295E-12	-1.8705132712264E-13	-1.02878229917452E-12	-1.8705132712264E-13
0.01362	-8.10555750864774E-13	4.05277875432387E-13	0	6.54679644929241E-13	1.18465840511005E-12	-9.35256635613201E-14	-2.8057699068396E-13	-1.15348318392295E-12	4.05277875432387E-13	1.24700884748427E-13	-2.18226548309747E-12	-8.10555750864774E-13	6.85854866116347E-13	-6.54679644929241E-13	-1.12230796273584E-12	-3.11752211871067E-13	-1.05995752036163E-12	-4.36453096619494E-13
0.01364	-9.04081414426094E-13	3.42927433058174E-13	1.55876105935534E-13	4.36453096619494E-13	9.35256635613201E-13	1.55876105935534E-13	3.7410265424528E-13	-1.21583362629716E-12	-6.23504423742134E-14	-4.36453096619494E-13	-2.36931681022011E-12	-7.79380529677668E-13	9.04081414426094E-13	-4.36453096619494E-13	-1.09113274154873E-12	-4.05277875432387E-13	-9.66431856800308E-13	-7.79380529677668E-13
0.01366	-6.54679644929241E-13	2.18226548309747E-13	5.29978760180814E-13	4.36453096619494E-13	6.23504423742134E-13	3.11752211871067E-13	7.17030087303454E-13	-9.04081414426094E-13	-5.92329202555027E-13	-1.02878229917452E-12	-2.55636813734275E-12	-7.79380529677668E-13	8.41730972051881E-13	-2.18226548309747E-13	-9.66431856800308E-13	-4.36453096619494E-13	-7.17030087303454E-13	-7.79380529677668E-13
0.01368	-1.55876105935534E-13	1.24700884748427E-13	1.12230796273584E-12	5.29978760180814E-13	2.49401769496854E-13	2.8057699068396E-13	7.79380529677668E-13	-4.98803538993707E-13	-9.35256635613201E-13	-1.37170973223269E-12	-2.89929557040092E-12	-5.29978760180814E-13	4.67628317806601E-13	-1.55876105935534E-13	-7.48205308490561E-13	-1.55876105935534E-13	-1.24700884748427E-13	-6.85854866116347E-13
0.0137	2.8057699068396E-13	6.23504423742134E-14	1.55876105935534E-12	6.54679644929241E-13	0	-3.11752211871067E-14	4.98803538993707E-13	-9.35256635613201E-14	-1.34053451104559E-12	-1.46523539579401E-12	-3.2422230034591E-12	-2.18226548309747E-13	-3.11752211871067E-14	-2.49401769496854E-13	-4.05277875432387E-13	3.42927433058174E-13	2.49401769496854E-13	-1.8705132712264E-13
0.01372	6.23504423742134E-13	1.8705132712264E-13	1.62111150172955E-12	6.54679644929241E-13	-1.24700884748427E-13	-4.36453096619494E-13	2.18226548309747E-13	9.35256635613201E-14	-1.52758583816823E-12	-1.21583362629716E-12	-3.11752211871067E-12	2.8057699068396E-13	-4.67628317806601E-13	-3.11752211871067E-13	-1.24700884748427E-13	9.66431856800308E-13	4.98803538993707E-13	2.49401769496854E-13
0.01374	9.35256635613201E-13	3.7410265424528E-13	1.21583362629716E-12	1.24700884748427E-13	0	-8.10555750864774E-13	1.24700884748427E-13	2.18226548309747E-13	-1.37170973223269E-12	-7.48205308490561E-13	-2.338141589033E-12	5.92329202555027E-13	-6.85854866116347E-13	-3.11752211871067E-13	1.55876105935534E-13	1.55876105935534E-12	7.17030087303454E-13	3.42927433058174E-13
0.01376	1.12230796273584E-12	7.17030087303454E-13	4.36453096619494E-13	-3.42927433058174E-13	1.8705132712264E-13	-9.35256635613201E-13	9.35256635613201E-14	3.7410265424528E-13	-9.97607077987414E-13	-5.29978760180814E-13	-1.21583362629716E-12	9.97607077987414E-13	-5.61153981367921E-13	-5.61153981367921E-13	3.11752211871067E-13	2.02638937716194E-12	9.04081414426094E-13	1.8705132712264E-13
0.01378	1.05995752036163E-12	9.04081414426094E-13	-4.05277875432387E-13	-5.61153981367921E-13	3.42927433058174E-13	-5.92329202555027E-13	2.18226548309747E-13	5.61153981367921E-13	-6.85854866116347E-13	-4.67628317806601E-13	-1.8705132712264E-13	1.18465840511005E-12	-2.49401769496854E-13	-7.48205308490561E-13	2.49401769496854E-13	2.15109026191036E-12	1.24700884748427E-12	-6.23504423742134E-14
0.0138	8.72906193238988E-13	9.97607077987414E-13	-1.05995752036163E-12	-2.49401769496854E-13	2.49401769496854E-13	-6.23504423742134E-14	4.36453096619494E-13	7.17030087303454E-13	-1.8705132712264E-13	-6.85854866116347E-13	3.7410265424528E-13	9.97607077987414E-13	6.23504423742134E-14	-8.10555750864774E-13	-1.8705132712264E-13	1.96403893478772E-12	1.58993628054244E-12	-2.18226548309747E-13
0.01382	4.98803538993707E-13	7.48205308490561E-13	-1.46523539579401E-12	3.42927433058174E-13	3.11752211871067E-14	5.29978760180814E-13	4.67628317806601E-13	7.79380529677668E-13	1.24700884748427E-13	-7.17030087303454E-13	5.61153981367921E-13	3.42927433058174E-13	2.49401769496854E-13	-7.79380529677668E-13	-6.85854866116347E-13	1.4028849534198E-12	1.96403893478772E-12	-4.36453096619494E-13
0.01384	-9.35256635613201E-14	2.49401769496854E-13	-1.65228672291666E-12	9.66431856800308E-13	-1.55876105935534E-13	9.97607077987414E-13	4.36453096619494E-13	7.79380529677668E-13	2.8057699068396E-13	-7.17030087303454E-13	3.42927433058174E-13	-3.42927433058174E-13	2.18226548309747E-13	-6.54679644929241E-13	-1.05995752036163E-12	7.17030087303454E-13	2.05756459834904E-12	-7.17030087303454E-13
0.01386	-8.10555750864774E-13	-3.42927433058174E-13	-1.43406017460691E-12	1.80816282885219E-12	-2.49401769496854E-13	1.21583362629716E-12	4.98803538993707E-13	8.72906193238988E-13	3.11752211871067E-13	-4.05277875432387E-13	3.11752211871067E-14	-7.17030087303454E-13	0	-6.23504423742134E-13	-1.30935928985848E-12	0	1.77698760766508E-12	-9.66431856800308E-13
0.01388	-1.34053451104559E-12	-8.72906193238988E-13	-1.02878229917452E-12	2.49401769496854E-12	-3.7410265424528E-13	1.27818406867137E-12	8.72906193238988E-13	9.97607077987414E-13	3.42927433058174E-13	-1.24700884748427E-13	-4.67628317806601E-13	-7.79380529677668E-13	-1.24700884748427E-13	-4.98803538993707E-13	-1.34053451104559E-12	-4.98803538993707E-13	1.27818406867137E-12	-1.05995752036163E-12
0.0139	-1.27818406867137E-12	-1.09113274154873E-12	-4.36453096619494E-13	2.7745946856525E-12	-5.92329202555027E-13	1.30935928985848E-12	1.71463716529087E-12	1.21583362629716E-12	4.36453096619494E-13	3.42927433058174E-13	-6.23504423742134E-13	-5.61153981367921E-13	-4.36453096619494E-13	-4.36453096619494E-13	-1.15348318392295E-12	-5.92329202555027E-13	4.36453096619494E-13	-9.35256635613201E-13
0.01392	-9.35256635613201E-13	-1.05995752036163E-12	2.49401769496854E-13	2.52519291615564E-12	-6.85854866116347E-13	9.35256635613201E-13	2.52519291615564E-12	1.4028849534198E-12	3.7410265424528E-13	8.72906193238988E-13	-4.67628317806601E-13	-1.8705132712264E-13	-6.23504423742134E-13	-4.36453096619494E-13	-7.79380529677668E-13	-4.98803538993707E-13	-4.98803538993707E-13	-8.41730972051881E-13
0.01394	-5.29978760180814E-13	-7.79380529677668E-13	9.04081414426094E-13	1.8705132712264E-12	-1.02878229917452E-12	1.55876105935534E-13	2.89929557040092E-12	1.15348318392295E-12	1.8705132712264E-13	1.15348318392295E-12	-6.23504423742134E-14	9.35256635613201E-14	-7.17030087303454E-13	-4.67628317806601E-13	-4.98803538993707E-13	-5.92329202555027E-13	-1.43406017460691E-12	-8.72906193238988E-13
0.01396	-3.11752211871067E-13	-3.42927433058174E-13	1.21583362629716E-12	8.10555750864774E-13	-1.37170973223269E-12	-4.98803538993707E-13	2.58754335852986E-12	6.85854866116347E-13	-1.8705132712264E-13	1.21583362629716E-12	3.7410265424528E-13	1.8705132712264E-13	-7.17030087303454E-13	-3.7410265424528E-13	-4.36453096619494E-13	-6.23504423742134E-13	-2.05756459834904E-12	-9.35256635613201E-13
0.01398	-1.8705132712264E-13	1.55876105935534E-13	1.21583362629716E-12	-1.24700884748427E-13	-1.68346194410376E-12	-9.66431856800308E-13	1.65228672291666E-12	1.55876105935534E-13	-5.29978760180814E-13	1.05995752036163E-12	5.92329202555027E-13	3.7410265424528E-13	-8.41730972051881E-13	-1.8705132712264E-13	-4.36453096619494E-13	-6.54679644929241E-13	-2.40049203140722E-12	-9.35256635613201E-13
0.014	-2.49401769496854E-13	4.98803538993707E-13	1.05995752036163E-12	-8.41730972051881E-13	-1.74581238647798E-12	-9.04081414426094E-13	4.67628317806601E-13	-2.18226548309747E-13	-6.54679644929241E-13	6.54679644929241E-13	6.54679644929241E-13	5.61153981367921E-13	-8.41730972051881E-13	-1.55876105935534E-13	-6.23504423742134E-13	-6.54679644929241E-13	-2.40049203140722E-12	-9.66431856800308E-13
0.01402	-3.11752211871067E-13	5.29978760180814E-13	8.41730972051881E-13	-1.27818406867137E-12	-1.4028849534198E-12	-6.85854866116347E-13	-5.92329202555027E-13	-5.61153981367921E-13	-5.29978760180814E-13	4.36453096619494E-13	4.36453096619494E-13	7.48205308490561E-13	-7.79380529677668E-13	-3.7410265424528E-13	-7.48205308490561E-13	-5.92329202555027E-13	-2.24461592547168E-12	-8.72906193238988E-13
0.01404	-2.18226548309747E-13	6.23504423742134E-14	6.54679644929241E-13	-1.8393380500393E-12	-8.72906193238988E-13	-1.8705132712264E-13	-1.46523539579401E-12	-8.10555750864774E-13	-1.8705132712264E-13	4.05277875432387E-13	0	8.10555750864774E-13	-7.48205308490561E-13	-7.48205308490561E-13	-8.41730972051881E-13	-4.05277875432387E-13	-1.68346194410376E-12	-6.54679644929241E-13
0.01406	-6.23504423742134E-14	-7.17030087303454E-13	1.24700884748427E-13	-1.99521415597483E-12	-2.8057699068396E-13	2.49401769496854E-13	-2.08873981953615E-12	-9.97607077987414E-13	1.55876105935534E-13	5.92329202555027E-13	-4.05277875432387E-13	7.48205308490561E-13	-7.17030087303454E-13	-1.24700884748427E-12	-6.54679644929241E-13	-9.35256635613201E-14	-1.15348318392295E-12	-5.61153981367921E-13
0.01408	3.11752211871067E-14	-1.27818406867137E-12	-5.92329202555027E-13	-2.3069663678459E-12	3.11752211871067E-13	3.42927433058174E-13	-2.24461592547168E-12	-9.97607077987414E-13	2.49401769496854E-13	5.92329202555027E-13	-7.79380529677668E-13	7.17030087303454E-13	-6.23504423742134E-13	-1.90168849241351E-12	-3.7410265424528E-13	3.7410265424528E-13	-5.92329202555027E-13	-6.23504423742134E-13
0.0141	2.49401769496854E-13	-1.65228672291666E-12	-1.30935928985848E-12	-2.40049203140722E-12	6.54679644929241E-13	2.8057699068396E-13	-1.90168849241351E-12	-8.10555750864774E-13	3.42927433058174E-13	5.29978760180814E-13	-9.66431856800308E-13	4.98803538993707E-13	-5.92329202555027E-13	-2.21344070428458E-12	-2.18226548309747E-13	6.85854866116347E-13	-1.8705132712264E-13	-7.17030087303454E-13
0.01412	9.35256635613201E-14	-1.55876105935534E-12	-1.77698760766508E-12	-2.46284247378143E-12	9.97607077987414E-13	6.23504423742134E-14	-1.43406017460691E-12	-5.29978760180814E-13	3.42927433058174E-13	4.67628317806601E-13	-9.66431856800308E-13	5.61153981367921E-13	-6.54679644929241E-13	-2.27579114665879E-12	3.11752211871067E-14	8.72906193238988E-13	-1.8705132712264E-13	-5.61153981367921E-13
0.01414	0	-1.27818406867137E-12	-2.02638937716194E-12	-2.49401769496854E-12	1.55876105935534E-12	-2.49401769496854E-13	-8.41730972051881E-13	-1.8705132712264E-13	3.42927433058174E-13	2.8057699068396E-13	-9.66431856800308E-13	4.67628317806601E-13	-7.79380529677668E-13	-2.15109026191036E-12	-9.35256635613201E-14	8.10555750864774E-13	-5.92329202555027E-13	6.23504423742134E-14
0.01416	-4.05277875432387E-13	-7.79380529677668E-13	-2.11991504072326E-12	-2.49401769496854E-12	2.02638937716194E-12	-6.85854866116347E-13	-3.7410265424528E-13	-2.18226548309747E-13	6.23504423742134E-13	2.49401769496854E-13	-9.04081414426094E-13	2.8057699068396E-13	-7.48205308490561E-13	-1.65228672291666E-12	-2.49401769496854E-13	4.98803538993707E-13	-1.21583362629716E-12	6.85854866116347E-13
0.01418	-7.79380529677668E-13	-6.23504423742134E-13	-1.93286371360062E-12	-2.46284247378143E-12	2.18226548309747E-12	-1.15348318392295E-12	-3.11752211871067E-14	-5.92329202555027E-13	9.04081414426094E-13	5.61153981367921E-13	-6.23504423742134E-13	2.8057699068396E-13	-8.10555750864774E-13	-1.18465840511005E-12	-5.92329202555027E-13	0	-1.8393380500393E-12	1.21583362629716E-12
0.0142	-9.97607077987414E-13	-7.48205308490561E-13	-1.8705132712264E-12	-2.18226548309747E-12	2.27579114665879E-12	-1.4028849534198E-12	1.24700884748427E-13	-9.97607077987414E-13	1.27818406867137E-12	1.12230796273584E-12	-2.18226548309747E-13	3.42927433058174E-13	-8.72906193238988E-13	-6.85854866116347E-13	-7.79380529677668E-13	-7.48205308490561E-13	-2.02638937716194E-12	1.27818406867137E-12
0.01422	-1.12230796273584E-12	-7.48205308490561E-13	-1.80816282885219E-12	-1.62111150172955E-12	1.99521415597483E-12	-1.37170973223269E-12	0	-1.30935928985848E-12	1.77698760766508E-12	1.68346194410376E-12	2.49401769496854E-13	3.7410265424528E-13	-1.02878229917452E-12	-1.55876105935534E-13	-7.48205308490561E-13	-1.18465840511005E-12	-1.80816282885219E-12	1.15348318392295E-12
0.01424	-1.18465840511005E-12	-9.35256635613201E-13	-1.80816282885219E-12	-7.48205308490561E-13	1.46523539579401E-12	-1.24700884748427E-12	-1.24700884748427E-13	-1.34053451104559E-12	1.8393380500393E-12	1.90168849241351E-12	4.98803538993707E-13	3.11752211871067E-13	-1.27818406867137E-12	2.18226548309747E-13	-5.29978760180814E-13	-1.4028849534198E-12	-1.15348318392295E-12	8.72906193238988E-13
0.01426	-1.05995752036163E-12	-1.09113274154873E-12	-1.43406017460691E-12	0	7.79380529677668E-13	-8.10555750864774E-13	-1.55876105935534E-13	-1.21583362629716E-12	1.8393380500393E-12	1.80816282885219E-12	8.10555750864774E-13	-6.23504423742134E-14	-1.62111150172955E-12	4.98803538993707E-13	-4.05277875432387E-13	-1.34053451104559E-12	-4.67628317806601E-13	4.98803538993707E-13
0.01428	-1.05995752036163E-12	-9.35256635613201E-13	-8.10555750864774E-13	2.8057699068396E-13	1.8705132712264E-13	-4.05277875432387E-13	-6.23504423742134E-14	-9.66431856800308E-13	1.58993628054244E-12	1.4028849534198E-12	9.66431856800308E-13	-6.54679644929241E-13	-1.65228672291666E-12	7.48205308490561E-13	-3.11752211871067E-13	-1.09113274154873E-12	9.35256635613201E-14	3.11752211871067E-14
0.0143	-8.10555750864774E-13	-6.23504423742134E-13	1.55876105935534E-13	2.18226548309747E-13	-3.7410265424528E-13	0	1.24700884748427E-13	-5.92329202555027E-13	1.30935928985848E-12	7.79380529677668E-13	1.02878229917452E-12	-1.21583362629716E-12	-1.80816282885219E-12	1.02878229917452E-12	-2.18226548309747E-13	-9.66431856800308E-13	3.11752211871067E-13	-4.67628317806601E-13
0.01432	-4.98803538993707E-13	-3.42927433058174E-13	1.12230796273584E-12	-9.35256635613201E-14	-7.17030087303454E-13	3.11752211871067E-14	2.8057699068396E-13	-1.24700884748427E-13	1.15348318392295E-12	2.49401769496854E-13	7.17030087303454E-13	-1.55876105935534E-12	-1.93286371360062E-12	1.30935928985848E-12	-6.23504423742134E-14	-6.23504423742134E-13	2.8057699068396E-13	-8.10555750864774E-13
0.01434	3.11752211871067E-14	-1.24700884748427E-13	1.71463716529087E-12	-6.85854866116347E-13	-8.72906193238988E-13	9.35256635613201E-14	4.98803538993707E-13	3.42927433058174E-13	1.21583362629716E-12	-4.67628317806601E-13	2.8057699068396E-13	-1.55876105935534E-12	-1.93286371360062E-12	1.58993628054244E-12	-3.11752211871067E-14	-6.23504423742134E-14	-6.23504423742134E-14	-9.97607077987414E-13
0.01436	5.61153981367921E-13	-9.35256635613201E-14	1.90168849241351E-12	-1.12230796273584E-12	-9.04081414426094E-13	-6.23504423742134E-14	7.17030087303454E-13	6.54679644929241E-13	1.21583362629716E-12	-1.15348318392295E-12	0	-1.55876105935534E-12	-1.4028849534198E-12	1.43406017460691E-12	-1.24700884748427E-13	6.85854866116347E-13	-2.18226548309747E-13	-7.17030087303454E-13
0.01438	1.24700884748427E-12	9.35256635613201E-14	1.74581238647798E-12	-1.62111150172955E-12	-7.48205308490561E-13	-6.23504423742134E-14	8.72906193238988E-13	7.17030087303454E-13	1.15348318392295E-12	-1.71463716529087E-12	-2.49401769496854E-13	-1.58993628054244E-12	-4.67628317806601E-13	1.15348318392295E-12	-2.18226548309747E-13	1.43406017460691E-12	-3.11752211871067E-13	-2.8057699068396E-13
0.0144	1.62111150172955E-12	2.8057699068396E-13	1.34053451104559E-12	-1.77698760766508E-12	-4.98803538993707E-13	-9.35256635613201E-14	7.79380529677668E-13	7.48205308490561E-13	1.05995752036163E-12	-1.90168849241351E-12	-3.42927433058174E-13	-1.77698760766508E-12	6.23504423742134E-13	8.10555750864774E-13	-3.11752211871067E-13	1.68346194410376E-12	-4.98803538993707E-13	3.11752211871067E-13
0.01442	1.74581238647798E-12	8.41730972051881E-13	7.17030087303454E-13	-1.80816282885219E-12	-4.05277875432387E-13	-9.35256635613201E-14	5.61153981367921E-13	6.85854866116347E-13	8.41730972051881E-13	-1.90168849241351E-12	-4.05277875432387E-13	-1.77698760766508E-12	1.49641061698112E-12	6.23504423742134E-13	-1.55876105935534E-13	1.65228672291666E-12	-8.10555750864774E-13	1.09113274154873E-12
0.01444	1.74581238647798E-12	1.27818406867137E-12	-9.35256635613201E-14	-1.62111150172955E-12	-3.11752211871067E-13	3.11752211871067E-14	4.05277875432387E-13	3.42927433058174E-13	5.29978760180814E-13	-1.77698760766508E-12	-7.48205308490561E-13	-1.65228672291666E-12	1.99521415597483E-12	3.11752211871067E-13	-6.23504423742134E-14	1.24700884748427E-12	-1.30935928985848E-12	1.58993628054244E-12
0.01446	1.52758583816823E-12	1.62111150172955E-12	-8.41730972051881E-13	-1.55876105935534E-12	-4.05277875432387E-13	2.49401769496854E-13	4.05277875432387E-13	0	9.35256635613201E-14	-1.74581238647798E-12	-1.21583362629716E-12	-1.15348318392295E-12	2.18226548309747E-12	6.23504423742134E-14	-1.55876105935534E-13	6.85854866116347E-13	-1.71463716529087E-12	1.65228672291666E-12
0.01448	1.15348318392295E-12	1.58993628054244E-12	-1.09113274154873E-12	-1.58993628054244E-12	-4.36453096619494E-13	5.29978760180814E-13	6.23504423742134E-13	-1.24700884748427E-13	-6.85854866116347E-13	-1.71463716529087E-12	-1.65228672291666E-12	-6.54679644929241E-13	2.11991504072326E-12	-3.11752211871067E-14	-4.36453096619494E-13	4.98803538993707E-13	-1.62111150172955E-12	1.09113274154873E-12
0.0145	4.36453096619494E-13	1.49641061698112E-12	-9.35256635613201E-13	-1.43406017460691E-12	-3.7410265424528E-13	5.61153981367921E-13	9.04081414426094E-13	-3.11752211871067E-14	-1.4028849534198E-12	-1.68346194410376E-12	-1.80816282885219E-12	-1.55876105935534E-13	1.8705132712264E-12	1.55876105935534E-13	-9.04081414426094E-13	4.98803538993707E-13	-1.34053451104559E-12	3.11752211871067E-13
0.01452	-1.8705132712264E-13	1.24700884748427E-12	-4.67628317806601E-13	-1.24700884748427E-12	-2.18226548309747E-13	2.8057699068396E-13	9.04081414426094E-13	3.11752211871067E-13	-1.93286371360062E-12	-1.49641061698112E-12	-1.71463716529087E-12	0	1.43406017460691E-12	3.42927433058174E-13	-1.27818406867137E-12	8.41730972051881E-13	-9.66431856800308E-13	-3.42927433058174E-13
0.01454	-8.10555750864774E-13	9.97607077987414E-13	-9.35256635613201E-14	-7.79380529677668E-13	0	-3.42927433058174E-13	7.17030087303454E-13	5.61153981367921E-13	-2.11991504072326E-12	-1.12230796273584E-12	-1.24700884748427E-12	0	8.10555750864774E-13	2.49401769496854E-13	-1.46523539579401E-12	1.09113274154873E-12	-6.85854866116347E-13	-7.48205308490561E-13
0.01456	-1.15348318392295E-12	6.85854866116347E-13	2.8057699068396E-13	-2.18226548309747E-13	-2.8057699068396E-13	-7.79380529677668E-13	4.05277875432387E-13	8.72906193238988E-13	-1.93286371360062E-12	-8.41730972051881E-13	-7.17030087303454E-13	-2.49401769496854E-13	1.8705132712264E-13	-2.49401769496854E-13	-1.49641061698112E-12	1.05995752036163E-12	-6.85854866116347E-13	-7.79380529677668E-13
0.01458	-1.49641061698112E-12	4.98803538993707E-13	5.61153981367921E-13	3.11752211871067E-13	-8.41730972051881E-13	-9.35256635613201E-13	9.35256635613201E-14	9.66431856800308E-13	-1.55876105935534E-12	-6.23504423742134E-13	-4.67628317806601E-13	-6.85854866116347E-13	-2.49401769496854E-13	-9.66431856800308E-13	-1.27818406867137E-12	5.61153981367921E-13	-1.12230796273584E-12	-6.85854866116347E-13
0.0146	-1.65228672291666E-12	2.49401769496854E-13	6.23504423742134E-13	8.10555750864774E-13	-1.27818406867137E-12	-9.97607077987414E-13	-2.18226548309747E-13	9.35256635613201E-13	-8.41730972051881E-13	-4.67628317806601E-13	-4.05277875432387E-13	-1.12230796273584E-12	-5.92329202555027E-13	-1.52758583816823E-12	-9.04081414426094E-13	0	-1.46523539579401E-12	-4.36453096619494E-13
0.01462	-1.58993628054244E-12	9.35256635613201E-14	4.05277875432387E-13	1.12230796273584E-12	-1.62111150172955E-12	-9.04081414426094E-13	-3.11752211871067E-13	8.41730972051881E-13	-2.8057699068396E-13	-4.67628317806601E-13	-4.67628317806601E-13	-1.37170973223269E-12	-1.02878229917452E-12	-1.62111150172955E-12	-6.85854866116347E-13	-6.23504423742134E-13	-1.58993628054244E-12	-4.05277875432387E-13
0.01464	-1.15348318392295E-12	-9.35256635613201E-14	2.8057699068396E-13	1.21583362629716E-12	-1.49641061698112E-12	-7.17030087303454E-13	-2.8057699068396E-13	7.79380529677668E-13	3.7410265424528E-13	-5.92329202555027E-13	-6.23504423742134E-13	-1.4028849534198E-12	-1.21583362629716E-12	-1.24700884748427E-12	-4.98803538993707E-13	-7.17030087303454E-13	-1.46523539579401E-12	-5.61153981367921E-13
0.01466	-4.36453096619494E-13	-5.61153981367921E-13	3.11752211871067E-13	1.24700884748427E-12	-1.05995752036163E-12	-3.11752211871067E-13	-1.8705132712264E-13	9.04081414426094E-13	8.10555750864774E-13	-5.29978760180814E-13	-5.92329202555027E-13	-1.24700884748427E-12	-1.37170973223269E-12	-7.48205308490561E-13	-7.79380529677668E-13	-6.23504423742134E-13	-9.66431856800308E-13	-8.41730972051881E-13
0.01468	2.49401769496854E-13	-1.05995752036163E-12	-9.35256635613201E-14	1.05995752036163E-12	-2.49401769496854E-13	-3.11752211871067E-14	-1.24700884748427E-13	1.15348318392295E-12	1.09113274154873E-12	-3.42927433058174E-13	-3.7410265424528E-13	-9.66431856800308E-13	-1.30935928985848E-12	-4.36453096619494E-13	-1.09113274154873E-12	-6.23504423742134E-13	-1.8705132712264E-13	-9.97607077987414E-13
0.0147	6.23504423742134E-13	-1.27818406867137E-12	-1.02878229917452E-12	6.85854866116347E-13	4.36453096619494E-13	3.42927433058174E-13	-9.35256635613201E-14	1.21583362629716E-12	1.18465840511005E-12	0	0	-6.23504423742134E-13	-1.24700884748427E-12	-1.8705132712264E-13	-1.37170973223269E-12	-5.92329202555027E-13	4.05277875432387E-13	-1.21583362629716E-12
0.01472	7.17030087303454E-13	-1.4028849534198E-12	-1.77698760766508E-12	2.8057699068396E-13	7.79380529677668E-13	7.17030087303454E-13	-1.8705132712264E-13	1.05995752036163E-12	9.35256635613201E-13	2.8057699068396E-13	3.42927433058174E-13	-1.8705132712264E-13	-1.34053451104559E-12	3.11752211871067E-14	-1.37170973223269E-12	-6.54679644929241E-13	9.35256635613201E-13	-9.35256635613201E-13
0.01474	5.29978760180814E-13	-1.34053451104559E-12	-1.80816282885219E-12	-6.23504423742134E-14	8.10555750864774E-13	9.97607077987414E-13	-3.11752211871067E-13	7.79380529677668E-13	6.54679644929241E-13	4.36453096619494E-13	6.23504423742134E-13	1.55876105935534E-13	-1.43406017460691E-12	4.05277875432387E-13	-8.72906193238988E-13	-7.48205308490561E-13	1.05995752036163E-12	-7.48205308490561E-13
0.01476	4.36453096619494E-13	-1.27818406867137E-12	-1.34053451104559E-12	-1.55876105935534E-13	4.05277875432387E-13	6.54679644929241E-13	-5.61153981367921E-13	2.8057699068396E-13	2.8057699068396E-13	4.05277875432387E-13	5.29978760180814E-13	6.23504423742134E-13	-1.68346194410376E-12	8.10555750864774E-13	-1.55876105935534E-13	-7.48205308490561E-13	9.35256635613201E-13	-4.98803538993707E-13
0.01478	4.05277875432387E-13	-1.24700884748427E-12	-5.92329202555027E-13	6.23504423742134E-14	6.23504423742134E-14	3.11752211871067E-14	-7.79380529677668E-13	-3.11752211871067E-13	-1.24700884748427E-13	4.98803538993707E-13	3.11752211871067E-13	8.41730972051881E-13	-1.62111150172955E-12	9.66431856800308E-13	4.36453096619494E-13	-4.36453096619494E-13	3.7410265424528E-13	-5.92329202555027E-13
0.0148	5.61153981367921E-13	-1.46523539579401E-12	1.55876105935534E-13	7.17030087303454E-13	2.49401769496854E-13	-7.48205308490561E-13	-7.79380529677668E-13	-9.66431856800308E-13	-4.36453096619494E-13	5.92329202555027E-13	6.23504423742134E-14	9.35256635613201E-13	-1.27818406867137E-12	9.97607077987414E-13	7.79380529677668E-13	-1.8705132712264E-13	-2.49401769496854E-13	-7.79380529677668E-13
0.01482	6.85854866116347E-13	-1.49641061698112E-12	5.29978760180814E-13	1.15348318392295E-12	7.17030087303454E-13	-1.34053451104559E-12	-6.85854866116347E-13	-1.49641061698112E-12	-5.61153981367921E-13	7.79380529677668E-13	-3.11752211871067E-14	8.41730972051881E-13	-5.61153981367921E-13	5.61153981367921E-13	9.66431856800308E-13	-6.23504423742134E-14	-8.41730972051881E-13	-1.24700884748427E-12
0.01484	6.85854866116347E-13	-1.34053451104559E-12	5.61153981367921E-13	1.4028849534198E-12	1.02878229917452E-12	-1.49641061698112E-12	-5.61153981367921E-13	-1.90168849241351E-12	-2.18226548309747E-13	9.97607077987414E-13	6.23504423742134E-14	4.98803538993707E-13	1.55876105935534E-13	9.35256635613201E-14	1.05995752036163E-12	1.24700884748427E-13	-1.15348318392295E-12	-1.93286371360062E-12
0.01486	3.11752211871067E-13	-7.48205308490561E-13	4.05277875432387E-13	1.34053451104559E-12	1.15348318392295E-12	-1.4028849534198E-12	-4.36453096619494E-13	-2.08873981953615E-12	2.49401769496854E-13	1.15348318392295E-12	1.55876105935534E-13	0	8.10555750864774E-13	-4.67628317806601E-13	9.35256635613201E-13	2.18226548309747E-13	-1.71463716529087E-12	-2.27579114665879E-12
0.01488	-2.8057699068396E-13	9.35256635613201E-14	1.55876105935534E-13	1.09113274154873E-12	8.72906193238988E-13	-9.04081414426094E-13	-1.24700884748427E-13	-1.93286371360062E-12	6.85854866116347E-13	1.27818406867137E-12	0	-4.05277875432387E-13	9.97607077987414E-13	-8.10555750864774E-13	6.85854866116347E-13	3.42927433058174E-13	-2.36931681022011E-12	-1.99521415597483E-12
0.0149	-5.92329202555027E-13	9.97607077987414E-13	9.35256635613201E-14	5.29978760180814E-13	4.36453096619494E-13	-2.18226548309747E-13	1.8705132712264E-13	-1.49641061698112E-12	1.24700884748427E-12	1.37170973223269E-12	-3.11752211871067E-13	-4.67628317806601E-13	9.35256635613201E-13	-9.66431856800308E-13	3.7410265424528E-13	3.7410265424528E-13	-2.74341946446539E-12	-1.62111150172955E-12
0.01492	-5.92329202555027E-13	1.55876105935534E-12	-6.23504423742134E-14	-2.18226548309747E-13	0	5.61153981367921E-13	3.42927433058174E-13	-9.04081414426094E-13	1.62111150172955E-12	1.27818406867137E-12	-5.61153981367921E-13	-3.11752211871067E-13	7.17030087303454E-13	-8.41730972051881E-13	1.55876105935534E-13	3.11752211871067E-13	-2.68106902209118E-12	-1.24700884748427E-12
0.01494	-2.49401769496854E-13	1.74581238647798E-12	-1.55876105935534E-13	-1.02878229917452E-12	-6.54679644929241E-13	9.97607077987414E-13	1.55876105935534E-13	-3.7410265424528E-13	1.8393380500393E-12	9.04081414426094E-13	-7.79380529677668E-13	3.11752211871067E-14	2.18226548309747E-13	-5.29978760180814E-13	1.55876105935534E-13	1.8705132712264E-13	-2.15109026191036E-12	-8.10555750864774E-13
0.01496	2.8057699068396E-13	1.71463716529087E-12	-9.35256635613201E-14	-1.55876105935534E-12	-1.12230796273584E-12	9.35256635613201E-13	-1.8705132712264E-13	-3.11752211871067E-14	1.80816282885219E-12	6.85854866116347E-13	-8.10555750864774E-13	1.8705132712264E-13	-6.85854866116347E-13	0	1.8705132712264E-13	2.49401769496854E-13	-1.34053451104559E-12	-2.18226548309747E-13
0.01498	6.85854866116347E-13	1.55876105935534E-12	-9.35256635613201E-14	-1.62111150172955E-12	-1.37170973223269E-12	3.11752211871067E-13	-3.42927433058174E-13	6.23504423742134E-14	1.4028849534198E-12	6.85854866116347E-13	-7.17030087303454E-13	4.36453096619494E-13	-1.46523539579401E-12	4.67628317806601E-13	3.42927433058174E-13	2.8057699068396E-13	-5.92329202555027E-13	6.23504423742134E-14
0.015	1.15348318392295E-12	1.49641061698112E-12	-1.55876105935534E-13	-1.4028849534198E-12	-1.24700884748427E-12	-6.54679644929241E-13	-3.11752211871067E-13	6.23504423742134E-14	8.10555750864774E-13	6.85854866116347E-13	-7.17030087303454E-13	5.29978760180814E-13	-1.77698760766508E-12	7.48205308490561E-13	3.11752211871067E-13	1.8705132712264E-13	-6.23504423742134E-14	6.23504423742134E-14
0.01502	1.43406017460691E-12	1.49641061698112E-12	-2.49401769496854E-13	-1.12230796273584E-12	-5.92329202555027E-13	-1.43406017460691E-12	-1.24700884748427E-13	1.8705132712264E-13	-3.11752211871067E-13	6.23504423742134E-13	-7.17030087303454E-13	5.29978760180814E-13	-1.62111150172955E-12	7.79380529677668E-13	-6.23504423742134E-14	-2.49401769496854E-13	1.8705132712264E-13	-4.36453096619494E-13
0.01504	1.37170973223269E-12	1.43406017460691E-12	-3.11752211871067E-13	-9.04081414426094E-13	1.55876105935534E-13	-1.74581238647798E-12	3.42927433058174E-13	4.98803538993707E-13	-1.52758583816823E-12	2.49401769496854E-13	-8.10555750864774E-13	4.98803538993707E-13	-1.12230796273584E-12	8.72906193238988E-13	-5.29978760180814E-13	-7.48205308490561E-13	4.05277875432387E-13	-9.35256635613201E-13
0.01506	1.05995752036163E-12	1.05995752036163E-12	-3.7410265424528E-13	-8.41730972051881E-13	7.17030087303454E-13	-1.58993628054244E-12	8.41730972051881E-13	7.79380529677668E-13	-2.43166725259432E-12	-3.11752211871067E-13	-8.72906193238988E-13	5.29978760180814E-13	-5.92329202555027E-13	8.41730972051881E-13	-9.66431856800308E-13	-1.24700884748427E-12	5.61153981367921E-13	-1.43406017460691E-12
0.01508	6.54679644929241E-13	5.92329202555027E-13	3.11752211871067E-14	-8.72906193238988E-13	1.02878229917452E-12	-1.24700884748427E-12	1.18465840511005E-12	8.41730972051881E-13	-2.74341946446539E-12	-7.79380529677668E-13	-9.04081414426094E-13	4.36453096619494E-13	-4.67628317806601E-13	8.72906193238988E-13	-1.12230796273584E-12	-1.43406017460691E-12	6.23504423742134E-13	-1.65228672291666E-12
0.0151	3.11752211871067E-13	1.55876105935534E-13	3.11752211871067E-13	-8.10555750864774E-13	9.04081414426094E-13	-6.85854866116347E-13	1.30935928985848E-12	6.85854866116347E-13	-2.49401769496854E-12	-1.09113274154873E-12	-8.10555750864774E-13	3.42927433058174E-13	-5.92329202555027E-13	7.17030087303454E-13	-7.48205308490561E-13	-1.55876105935534E-12	4.98803538993707E-13	-1.62111150172955E-12
0.01512	-1.24700884748427E-13	-1.8705132712264E-13	4.98803538993707E-13	-7.48205308490561E-13	6.54679644929241E-13	3.11752211871067E-14	1.24700884748427E-12	1.8705132712264E-13	-1.93286371360062E-12	-1.18465840511005E-12	-8.10555750864774E-13	-3.11752211871067E-14	-8.72906193238988E-13	3.11752211871067E-13	-4.98803538993707E-13	-1.30935928985848E-12	5.61153981367921E-13	-1.43406017460691E-12
0.01514	-7.48205308490561E-13	-4.67628317806601E-13	2.49401769496854E-13	-7.17030087303454E-13	3.42927433058174E-13	6.85854866116347E-13	1.12230796273584E-12	-4.36453096619494E-13	-1.37170973223269E-12	-1.27818406867137E-12	-5.92329202555027E-13	-7.17030087303454E-13	-9.04081414426094E-13	-3.7410265424528E-13	-3.42927433058174E-13	-8.10555750864774E-13	5.61153981367921E-13	-1.05995752036163E-12
0.01516	-1.30935928985848E-12	-6.54679644929241E-13	-4.67628317806601E-13	-6.54679644929241E-13	1.55876105935534E-13	1.12230796273584E-12	1.05995752036163E-12	-7.79380529677668E-13	-1.12230796273584E-12	-1.15348318392295E-12	-3.7410265424528E-13	-1.30935928985848E-12	-6.23504423742134E-13	-1.09113274154873E-12	-2.8057699068396E-13	-1.8705132712264E-13	4.98803538993707E-13	-2.8057699068396E-13
0.01518	-1.65228672291666E-12	-8.72906193238988E-13	-1.27818406867137E-12	-6.23504423742134E-13	-2.8057699068396E-13	1.18465840511005E-12	1.05995752036163E-12	-7.79380529677668E-13	-1.02878229917452E-12	-9.35256635613201E-13	-9.35256635613201E-14	-1.43406017460691E-12	-2.18226548309747E-13	-1.77698760766508E-12	-1.24700884748427E-13	2.18226548309747E-13	4.05277875432387E-13	2.49401769496854E-13
0.0152	-1.8393380500393E-12	-8.72906193238988E-13	-1.8705132712264E-12	-5.92329202555027E-13	-9.04081414426094E-13	9.97607077987414E-13	1.21583362629716E-12	-4.67628317806601E-13	-1.21583362629716E-12	-8.10555750864774E-13	1.24700884748427E-13	-1.18465840511005E-12	6.23504423742134E-14	-2.15109026191036E-12	-9.35256635613201E-14	1.8705132712264E-13	3.42927433058174E-13	3.11752211871067E-13
0.01522	-1.96403893478772E-12	-9.04081414426094E-13	-1.8705132712264E-12	-5.61153981367921E-13	-1.43406017460691E-12	4.67628317806601E-13	1.52758583816823E-12	1.55876105935534E-13	-1.37170973223269E-12	-4.98803538993707E-13	4.05277875432387E-13	-6.23504423742134E-13	2.18226548309747E-13	-2.02638937716194E-12	1.55876105935534E-13	-1.8705132712264E-13	2.49401769496854E-13	-6.23504423742134E-14
0.01524	-1.96403893478772E-12	-8.72906193238988E-13	-1.46523539579401E-12	-7.48205308490561E-13	-1.43406017460691E-12	0	1.8393380500393E-12	8.72906193238988E-13	-1.49641061698112E-12	-3.11752211871067E-13	5.61153981367921E-13	-1.55876105935534E-13	1.55876105935534E-13	-1.34053451104559E-12	2.18226548309747E-13	-5.92329202555027E-13	3.11752211871067E-14	-6.23504423742134E-13
0.01526	-1.8705132712264E-12	-8.41730972051881E-13	-7.17030087303454E-13	-7.17030087303454E-13	-8.10555750864774E-13	-6.23504423742134E-14	1.80816282885219E-12	1.55876105935534E-12	-1.37170973223269E-12	-2.8057699068396E-13	9.04081414426094E-13	2.49401769496854E-13	-9.35256635613201E-14	-2.8057699068396E-13	1.55876105935534E-13	-9.04081414426094E-13	-9.35256635613201E-14	-9.35256635613201E-13
0.01528	-1.74581238647798E-12	-6.85854866116347E-13	-6.23504423742134E-14	-3.7410265424528E-13	1.8705132712264E-13	1.24700884748427E-13	1.62111150172955E-12	1.77698760766508E-12	-1.12230796273584E-12	-2.8057699068396E-13	1.30935928985848E-12	2.49401769496854E-13	-5.92329202555027E-13	6.54679644929241E-13	3.11752211871067E-14	-1.12230796273584E-12	-9.35256635613201E-14	-9.35256635613201E-13
0.0153	-1.43406017460691E-12	-4.67628317806601E-13	4.05277875432387E-13	1.8705132712264E-13	1.15348318392295E-12	3.7410265424528E-13	1.18465840511005E-12	1.71463716529087E-12	-9.04081414426094E-13	-3.42927433058174E-13	1.71463716529087E-12	0	-8.10555750864774E-13	1.34053451104559E-12	-1.24700884748427E-13	-1.34053451104559E-12	-1.55876105935534E-13	-8.10555750864774E-13
0.01532	-9.66431856800308E-13	-1.24700884748427E-13	5.61153981367921E-13	7.48205308490561E-13	1.74581238647798E-12	5.29978760180814E-13	7.17030087303454E-13	1.4028849534198E-12	-7.17030087303454E-13	-4.05277875432387E-13	1.90168849241351E-12	-3.7410265424528E-13	-8.10555750864774E-13	1.58993628054244E-12	-2.8057699068396E-13	-1.30935928985848E-12	-6.23504423742134E-14	-5.61153981367921E-13
0.01534	-3.42927433058174E-13	3.7410265424528E-13	2.49401769496854E-13	1.24700884748427E-12	2.05756459834904E-12	5.61153981367921E-13	5.29978760180814E-13	1.02878229917452E-12	-5.92329202555027E-13	-4.98803538993707E-13	1.80816282885219E-12	-7.48205308490561E-13	-5.92329202555027E-13	1.43406017460691E-12	-2.18226548309747E-13	-9.35256635613201E-13	-1.24700884748427E-13	-2.49401769496854E-13
0.01536	2.8057699068396E-13	7.17030087303454E-13	-2.49401769496854E-13	1.49641061698112E-12	1.8393380500393E-12	4.36453096619494E-13	5.61153981367921E-13	7.79380529677668E-13	-5.92329202555027E-13	-7.17030087303454E-13	1.71463716529087E-12	-9.97607077987414E-13	-2.49401769496854E-13	1.09113274154873E-12	6.23504423742134E-14	-6.23504423742134E-14	-1.55876105935534E-13	0
0.01538	4.67628317806601E-13	5.92329202555027E-13	-5.92329202555027E-13	1.65228672291666E-12	1.34053451104559E-12	2.49401769496854E-13	6.85854866116347E-13	7.79380529677668E-13	-4.36453096619494E-13	-9.35256635613201E-13	1.62111150172955E-12	-9.66431856800308E-13	-1.55876105935534E-13	6.85854866116347E-13	2.8057699068396E-13	6.23504423742134E-13	-3.7410265424528E-13	1.24700884748427E-13
0.0154	4.05277875432387E-13	3.11752211871067E-13	-7.17030087303454E-13	1.65228672291666E-12	5.92329202555027E-13	0	6.85854866116347E-13	8.72906193238988E-13	-4.98803538993707E-13	-1.05995752036163E-12	1.55876105935534E-12	-8.10555750864774E-13	-2.8057699068396E-13	4.67628317806601E-13	4.05277875432387E-13	6.23504423742134E-13	-5.61153981367921E-13	6.23504423742134E-14
0.01542	9.35256635613201E-14	-6.23504423742134E-14	-7.48205308490561E-13	1.30935928985848E-12	-9.35256635613201E-14	-3.11752211871067E-13	3.7410265424528E-13	1.05995752036163E-12	-4.36453096619494E-13	-8.10555750864774E-13	1.52758583816823E-12	-4.67628317806601E-13	-4.05277875432387E-13	3.42927433058174E-13	4.36453096619494E-13	-9.35256635613201E-14	-8.72906193238988E-13	-1.8705132712264E-13
0.01544	-1.24700884748427E-13	-2.49401769496854E-13	-4.67628317806601E-13	7.17030087303454E-13	-4.98803538993707E-13	-9.04081414426094E-13	0	1.21583362629716E-12	-1.8705132712264E-13	-1.8705132712264E-13	1.15348318392295E-12	-3.11752211871067E-13	-4.36453096619494E-13	5.61153981367921E-13	9.35256635613201E-14	-8.10555750864774E-13	-1.24700884748427E-12	-4.05277875432387E-13
0.01546	-3.7410265424528E-13	-1.55876105935534E-13	-9.35256635613201E-14	2.18226548309747E-13	-7.48205308490561E-13	-1.43406017460691E-12	-2.49401769496854E-13	1.30935928985848E-12	1.55876105935534E-13	4.05277875432387E-13	4.05277875432387E-13	-1.8705132712264E-13	-4.36453096619494E-13	7.17030087303454E-13	-4.36453096619494E-13	-1.24700884748427E-12	-1.74581238647798E-12	-5.61153981367921E-13
0.01548	-2.49401769496854E-13	3.11752211871067E-14	1.8705132712264E-13	-9.35256635613201E-14	-6.85854866116347E-13	-1.65228672291666E-12	-1.8705132712264E-13	1.15348318392295E-12	5.29978760180814E-13	7.79380529677668E-13	-5.61153981367921E-13	-3.11752211871067E-13	-2.8057699068396E-13	7.17030087303454E-13	-9.35256635613201E-13	-1.30935928985848E-12	-1.93286371360062E-12	-4.98803538993707E-13
0.0155	-9.35256635613201E-14	1.8705132712264E-13	5.61153981367921E-13	-2.18226548309747E-13	-3.7410265424528E-13	-1.37170973223269E-12	6.23504423742134E-14	6.85854866116347E-13	7.79380529677668E-13	8.72906193238988E-13	-1.34053451104559E-12	-6.54679644929241E-13	-2.8057699068396E-13	5.92329202555027E-13	-1.15348318392295E-12	-1.05995752036163E-12	-1.8705132712264E-12	-1.8705132712264E-13
0.01552	6.23504423742134E-14	3.11752211871067E-13	8.72906193238988E-13	-2.8057699068396E-13	-3.11752211871067E-14	-9.97607077987414E-13	-6.23504423742134E-14	9.35256635613201E-14	8.41730972051881E-13	6.54679644929241E-13	-1.96403893478772E-12	-9.97607077987414E-13	-4.36453096619494E-13	3.42927433058174E-13	-8.41730972051881E-13	-6.54679644929241E-13	-1.4028849534198E-12	1.55876105935534E-13
0.01554	3.11752211871067E-13	4.05277875432387E-13	8.72906193238988E-13	-6.85854866116347E-13	1.8705132712264E-13	-8.41730972051881E-13	-3.7410265424528E-13	-6.85854866116347E-13	9.97607077987414E-13	3.42927433058174E-13	-2.11991504072326E-12	-1.05995752036163E-12	-7.79380529677668E-13	6.23504423742134E-14	-4.67628317806601E-13	-1.55876105935534E-13	-7.48205308490561E-13	5.92329202555027E-13
0.01556	6.85854866116347E-13	5.92329202555027E-13	9.04081414426094E-13	-9.97607077987414E-13	4.05277875432387E-13	-7.79380529677668E-13	-7.79380529677668E-13	-1.27818406867137E-12	8.41730972051881E-13	9.35256635613201E-14	-1.93286371360062E-12	-1.05995752036163E-12	-1.12230796273584E-12	-1.8705132712264E-13	-1.8705132712264E-13	1.8705132712264E-13	-2.8057699068396E-13	6.54679644929241E-13
0.01558	1.12230796273584E-12	6.85854866116347E-13	7.79380529677668E-13	-1.30935928985848E-12	7.17030087303454E-13	-1.05995752036163E-12	-8.10555750864774E-13	-1.80816282885219E-12	6.85854866116347E-13	9.35256635613201E-14	-1.52758583816823E-12	-9.66431856800308E-13	-1.21583362629716E-12	-4.36453096619494E-13	1.24700884748427E-13	4.36453096619494E-13	9.35256635613201E-14	1.24700884748427E-13
0.0156	1.37170973223269E-12	6.85854866116347E-13	6.85854866116347E-13	-1.49641061698112E-12	9.35256635613201E-13	-1.30935928985848E-12	-7.17030087303454E-13	-2.15109026191036E-12	3.42927433058174E-13	3.11752211871067E-13	-9.35256635613201E-13	-8.41730972051881E-13	-8.72906193238988E-13	-5.92329202555027E-13	3.7410265424528E-13	4.98803538993707E-13	2.49401769496854E-13	-7.17030087303454E-13
0.01562	1.18465840511005E-12	2.8057699068396E-13	5.92329202555027E-13	-1.37170973223269E-12	8.41730972051881E-13	-1.4028849534198E-12	-6.23504423742134E-13	-1.65228672291666E-12	-2.49401769496854E-13	4.67628317806601E-13	-4.05277875432387E-13	-3.7410265424528E-13	-2.18226548309747E-13	-7.17030087303454E-13	5.29978760180814E-13	4.67628317806601E-13	-1.24700884748427E-13	-1.27818406867137E-12
0.01564	6.54679644929241E-13	-3.7410265424528E-13	5.29978760180814E-13	-1.05995752036163E-12	5.92329202555027E-13	-1.58993628054244E-12	-3.7410265424528E-13	-6.23504423742134E-13	-6.54679644929241E-13	4.98803538993707E-13	-1.55876105935534E-13	2.8057699068396E-13	5.61153981367921E-13	-8.10555750864774E-13	6.85854866116347E-13	5.29978760180814E-13	-6.54679644929241E-13	-1.46523539579401E-12
0.01566	6.23504423742134E-14	-8.10555750864774E-13	7.48205308490561E-13	-6.85854866116347E-13	3.7410265424528E-13	-1.58993628054244E-12	-1.55876105935534E-13	5.92329202555027E-13	-9.66431856800308E-13	3.42927433058174E-13	-1.24700884748427E-13	1.02878229917452E-12	1.27818406867137E-12	-7.48205308490561E-13	8.10555750864774E-13	6.23504423742134E-13	-1.12230796273584E-12	-1.05995752036163E-12
0.01568	-4.05277875432387E-13	-1.09113274154873E-12	9.97607077987414E-13	-4.05277875432387E-13	4.05277875432387E-13	-1.74581238647798E-12	9.35256635613201E-14	1.4028849534198E-12	-9.97607077987414E-13	1.8705132712264E-13	-2.8057699068396E-13	1.8393380500393E-12	1.65228672291666E-12	-7.79380529677668E-13	1.05995752036163E-12	4.67628317806601E-13	-1.30935928985848E-12	-6.85854866116347E-13
0.0157	-7.48205308490561E-13	-9.97607077987414E-13	1.18465840511005E-12	-2.18226548309747E-13	6.85854866116347E-13	-1.93286371360062E-12	3.7410265424528E-13	1.71463716529087E-12	-9.04081414426094E-13	-1.8705132712264E-13	-3.7410265424528E-13	2.55636813734275E-12	1.68346194410376E-12	-8.10555750864774E-13	1.34053451104559E-12	2.49401769496854E-13	-1.24700884748427E-12	-1.8705132712264E-13
0.01572	-1.05995752036163E-12	-6.85854866116347E-13	1.34053451104559E-12	1.24700884748427E-13	1.09113274154873E-12	-1.8393380500393E-12	5.61153981367921E-13	1.4028849534198E-12	-5.61153981367921E-13	-6.54679644929241E-13	-3.42927433058174E-13	2.89929557040092E-12	1.27818406867137E-12	-8.41730972051881E-13	1.49641061698112E-12	-2.8057699068396E-13	-9.35256635613201E-13	2.18226548309747E-13
0.01574	-1.30935928985848E-12	-3.42927433058174E-13	1.43406017460691E-12	6.23504423742134E-13	1.37170973223269E-12	-1.55876105935534E-12	5.61153981367921E-13	8.41730972051881E-13	-1.55876105935534E-13	-1.12230796273584E-12	-4.98803538993707E-13	2.99282123396224E-12	4.67628317806601E-13	-9.04081414426094E-13	1.37170973223269E-12	-9.66431856800308E-13	-6.23504423742134E-13	5.92329202555027E-13
0.01576	-1.46523539579401E-12	-9.35256635613201E-14	1.24700884748427E-12	1.21583362629716E-12	1.4028849534198E-12	-9.04081414426094E-13	1.8705132712264E-13	2.18226548309747E-13	3.42927433058174E-13	-1.52758583816823E-12	-6.54679644929241E-13	2.83694512802671E-12	-3.7410265424528E-13	-9.35256635613201E-13	8.41730972051881E-13	-1.99521415597483E-12	-3.11752211871067E-13	9.35256635613201E-13
0.01578	-1.49641061698112E-12	1.24700884748427E-13	8.41730972051881E-13	1.30935928985848E-12	1.15348318392295E-12	-2.18226548309747E-13	-2.18226548309747E-13	-2.8057699068396E-13	4.36453096619494E-13	-1.55876105935534E-12	-9.97607077987414E-13	2.36931681022011E-12	-9.66431856800308E-13	-9.04081414426094E-13	2.49401769496854E-13	-2.3069663678459E-12	-1.55876105935534E-13	1.37170973223269E-12
0.0158	-1.37170973223269E-12	9.35256635613201E-14	3.11752211871067E-13	1.12230796273584E-12	7.17030087303454E-13	4.05277875432387E-13	-4.36453096619494E-13	-5.61153981367921E-13	2.8057699068396E-13	-1.18465840511005E-12	-1.30935928985848E-12	1.71463716529087E-12	-1.15348318392295E-12	-8.72906193238988E-13	-3.42927433058174E-13	-2.18226548309747E-12	-1.24700884748427E-13	1.68346194410376E-12
0.01582	-1.27818406867137E-12	-9.35256635613201E-14	-2.18226548309747E-13	3.7410265424528E-13	6.23504423742134E-14	6.23504423742134E-13	-4.05277875432387E-13	-5.92329202555027E-13	-6.23504423742134E-14	-4.98803538993707E-13	-1.68346194410376E-12	9.35256635613201E-13	-1.12230796273584E-12	-7.48205308490561E-13	-7.48205308490561E-13	-1.68346194410376E-12	0	1.55876105935534E-12
0.01584	-1.30935928985848E-12	-2.49401769496854E-13	-4.36453096619494E-13	-4.05277875432387E-13	-4.36453096619494E-13	5.29978760180814E-13	-1.55876105935534E-13	-3.42927433058174E-13	-4.67628317806601E-13	1.55876105935534E-13	-1.77698760766508E-12	3.11752211871067E-13	-1.09113274154873E-12	-6.23504423742134E-13	-8.10555750864774E-13	-7.79380529677668E-13	2.49401769496854E-13	1.37170973223269E-12
0.01586	-1.37170973223269E-12	-2.8057699068396E-13	-8.10555750864774E-13	-1.15348318392295E-12	-7.48205308490561E-13	4.05277875432387E-13	1.55876105935534E-13	6.23504423742134E-14	-8.10555750864774E-13	6.85854866116347E-13	-1.49641061698112E-12	-1.55876105935534E-13	-6.85854866116347E-13	-4.98803538993707E-13	-6.54679644929241E-13	-6.23504423742134E-14	5.61153981367921E-13	1.02878229917452E-12
0.01588	-1.18465840511005E-12	-1.8705132712264E-13	-1.24700884748427E-12	-1.8393380500393E-12	-7.79380529677668E-13	5.61153981367921E-13	2.18226548309747E-13	5.92329202555027E-13	-9.66431856800308E-13	9.35256635613201E-13	-9.66431856800308E-13	-6.85854866116347E-13	-9.35256635613201E-14	-4.67628317806601E-13	-1.55876105935534E-13	6.23504423742134E-13	8.72906193238988E-13	8.72906193238988E-13
0.0159	-7.79380529677668E-13	-2.18226548309747E-13	-1.65228672291666E-12	-2.36931681022011E-12	-4.98803538993707E-13	1.05995752036163E-12	6.23504423742134E-14	9.35256635613201E-13	-1.02878229917452E-12	7.79380529677668E-13	-4.05277875432387E-13	-1.21583362629716E-12	5.92329202555027E-13	-6.85854866116347E-13	2.8057699068396E-13	8.41730972051881E-13	1.09113274154873E-12	1.05995752036163E-12
0.01592	-9.35256635613201E-14	-2.49401769496854E-13	-1.8393380500393E-12	-2.46284247378143E-12	0	1.27818406867137E-12	-2.18226548309747E-13	1.09113274154873E-12	-1.09113274154873E-12	4.05277875432387E-13	0	-1.58993628054244E-12	1.15348318392295E-12	-9.97607077987414E-13	3.42927433058174E-13	9.66431856800308E-13	1.09113274154873E-12	1.27818406867137E-12
0.01594	2.18226548309747E-13	-2.18226548309747E-13	-1.8705132712264E-12	-2.27579114665879E-12	6.54679644929241E-13	1.30935928985848E-12	-4.67628317806601E-13	1.05995752036163E-12	-1.05995752036163E-12	-1.55876105935534E-13	1.8705132712264E-13	-1.8393380500393E-12	1.4028849534198E-12	-1.43406017460691E-12	-9.35256635613201E-14	8.41730972051881E-13	7.17030087303454E-13	1.46523539579401E-12
0.01596	2.49401769496854E-13	6.23504423742134E-14	-1.74581238647798E-12	-1.8705132712264E-12	7.79380529677668E-13	1.12230796273584E-12	-4.36453096619494E-13	5.92329202555027E-13	-9.97607077987414E-13	-5.29978760180814E-13	3.11752211871067E-14	-1.77698760766508E-12	1.4028849534198E-12	-1.71463716529087E-12	-8.10555750864774E-13	3.7410265424528E-13	0	1.49641061698112E-12
0.01598	-3.11752211871067E-14	3.7410265424528E-13	-1.43406017460691E-12	-1.18465840511005E-12	3.42927433058174E-13	6.54679644929241E-13	-1.55876105935534E-13	3.11752211871067E-14	-8.72906193238988E-13	-8.41730972051881E-13	-2.18226548309747E-13	-1.49641061698112E-12	9.97607077987414E-13	-1.49641061698112E-12	-1.46523539579401E-12	-3.11752211871067E-13	-6.23504423742134E-13	1.37170973223269E-12
0.016	-6.23504423742134E-14	4.05277875432387E-13	-1.05995752036163E-12	-6.54679644929241E-13	-9.35256635613201E-14	2.18226548309747E-13	2.8057699068396E-13	-4.05277875432387E-13	-4.98803538993707E-13	-9.97607077987414E-13	-4.36453096619494E-13	-1.09113274154873E-12	1.8705132712264E-13	-9.04081414426094E-13	-1.96403893478772E-12	-1.18465840511005E-12	-1.21583362629716E-12	1.09113274154873E-12
0.01602	1.55876105935534E-13	1.8705132712264E-13	-6.54679644929241E-13	0	-2.8057699068396E-13	-3.11752211871067E-13	7.48205308490561E-13	-3.7410265424528E-13	3.11752211871067E-14	-1.09113274154873E-12	-2.8057699068396E-13	-6.54679644929241E-13	-6.85854866116347E-13	-2.18226548309747E-13	-2.338141589033E-12	-1.77698760766508E-12	-1.27818406867137E-12	6.85854866116347E-13
0.01604	4.67628317806601E-13	-3.11752211871067E-13	-2.49401769496854E-13	2.8057699068396E-13	-3.11752211871067E-13	-6.54679644929241E-13	1.24700884748427E-12	-6.23504423742134E-14	6.85854866116347E-13	-9.97607077987414E-13	0	-2.8057699068396E-13	-1.27818406867137E-12	2.49401769496854E-13	-2.71224424327828E-12	-1.8705132712264E-12	-8.10555750864774E-13	2.49401769496854E-13
0.01606	7.17030087303454E-13	-6.54679644929241E-13	1.24700884748427E-13	3.42927433058174E-13	-9.35256635613201E-14	-9.35256635613201E-13	1.65228672291666E-12	1.24700884748427E-13	1.09113274154873E-12	-8.10555750864774E-13	5.29978760180814E-13	-6.23504423742134E-14	-1.27818406867137E-12	1.8705132712264E-13	-2.89929557040092E-12	-1.8705132712264E-12	-6.23504423742134E-14	-2.49401769496854E-13
0.01608	8.10555750864774E-13	-6.23504423742134E-13	2.8057699068396E-13	1.55876105935534E-13	3.11752211871067E-14	-7.79380529677668E-13	1.90168849241351E-12	1.8705132712264E-13	1.09113274154873E-12	-4.36453096619494E-13	9.97607077987414E-13	-1.55876105935534E-13	-9.97607077987414E-13	-1.55876105935534E-13	-2.96164601277514E-12	-1.68346194410376E-12	5.92329202555027E-13	-6.54679644929241E-13
0.0161	7.48205308490561E-13	-2.18226548309747E-13	4.05277875432387E-13	-3.11752211871067E-13	1.24700884748427E-13	-2.8057699068396E-13	1.93286371360062E-12	1.24700884748427E-13	6.54679644929241E-13	-3.11752211871067E-14	1.18465840511005E-12	-3.11752211871067E-13	-5.29978760180814E-13	-5.29978760180814E-13	-2.68106902209118E-12	-1.05995752036163E-12	1.02878229917452E-12	-9.66431856800308E-13
0.01612	4.36453096619494E-13	3.7410265424528E-13	5.29978760180814E-13	-4.67628317806601E-13	-3.11752211871067E-14	2.49401769496854E-13	1.8393380500393E-12	2.49401769496854E-13	2.8057699068396E-13	2.8057699068396E-13	1.34053451104559E-12	-6.85854866116347E-13	3.11752211871067E-14	-6.54679644929241E-13	-2.05756459834904E-12	-6.23504423742134E-14	9.97607077987414E-13	-9.97607077987414E-13
0.01614	2.49401769496854E-13	6.54679644929241E-13	5.29978760180814E-13	-4.36453096619494E-13	-1.55876105935534E-13	5.29978760180814E-13	1.34053451104559E-12	4.36453096619494E-13	2.18226548309747E-13	5.29978760180814E-13	1.27818406867137E-12	-1.05995752036163E-12	3.7410265424528E-13	-4.67628317806601E-13	-1.74581238647798E-12	6.85854866116347E-13	5.61153981367921E-13	-7.79380529677668E-13
0.01616	2.18226548309747E-13	7.17030087303454E-13	3.7410265424528E-13	0	-4.36453096619494E-13	3.7410265424528E-13	5.29978760180814E-13	5.92329202555027E-13	5.61153981367921E-13	6.23504423742134E-13	1.05995752036163E-12	-1.18465840511005E-12	4.05277875432387E-13	-2.18226548309747E-13	-1.46523539579401E-12	1.02878229917452E-12	3.11752211871067E-13	-3.7410265424528E-13
0.01618	4.67628317806601E-13	5.61153981367921E-13	-6.23504423742134E-14	3.42927433058174E-13	-6.23504423742134E-13	0	-3.11752211871067E-13	7.17030087303454E-13	8.72906193238988E-13	6.54679644929241E-13	8.41730972051881E-13	-1.15348318392295E-12	1.8705132712264E-13	-1.24700884748427E-13	-5.61153981367921E-13	7.17030087303454E-13	2.49401769496854E-13	3.11752211871067E-14
0.0162	9.04081414426094E-13	-3.11752211871067E-14	-2.49401769496854E-13	5.61153981367921E-13	-7.79380529677668E-13	-2.18226548309747E-13	-1.02878229917452E-12	5.61153981367921E-13	7.17030087303454E-13	5.92329202555027E-13	6.54679644929241E-13	-6.23504423742134E-13	-2.49401769496854E-13	-9.35256635613201E-14	1.21583362629716E-12	1.8705132712264E-13	2.49401769496854E-13	2.8057699068396E-13
0.01622	1.21583362629716E-12	-5.92329202555027E-13	-2.49401769496854E-13	5.29978760180814E-13	-7.79380529677668E-13	-2.18226548309747E-13	-1.37170973223269E-12	5.29978760180814E-13	3.11752211871067E-13	6.23504423742134E-13	4.98803538993707E-13	-1.24700884748427E-13	-7.79380529677668E-13	-2.18226548309747E-13	2.36931681022011E-12	-4.05277875432387E-13	4.98803538993707E-13	2.8057699068396E-13
0.01624	9.66431856800308E-13	-9.97607077987414E-13	1.24700884748427E-13	2.8057699068396E-13	-6.54679644929241E-13	3.11752211871067E-14	-1.55876105935534E-12	5.29978760180814E-13	-3.42927433058174E-13	7.79380529677668E-13	2.8057699068396E-13	3.11752211871067E-13	-9.97607077987414E-13	-4.98803538993707E-13	2.68106902209118E-12	-7.17030087303454E-13	7.79380529677668E-13	1.8705132712264E-13
0.01626	4.36453096619494E-13	-1.05995752036163E-12	3.11752211871067E-13	3.11752211871067E-14	-5.29978760180814E-13	1.24700884748427E-13	-1.49641061698112E-12	4.98803538993707E-13	-9.04081414426094E-13	8.10555750864774E-13	0	5.92329202555027E-13	-5.92329202555027E-13	-8.72906193238988E-13	2.27579114665879E-12	-7.79380529677668E-13	1.09113274154873E-12	2.18226548309747E-13
0.01628	6.23504423742134E-14	-1.02878229917452E-12	2.18226548309747E-13	-2.49401769496854E-13	-4.05277875432387E-13	1.8705132712264E-13	-1.18465840511005E-12	4.36453096619494E-13	-1.27818406867137E-12	9.35256635613201E-13	-1.8705132712264E-13	5.61153981367921E-13	4.36453096619494E-13	-9.35256635613201E-13	1.43406017460691E-12	-5.92329202555027E-13	1.4028849534198E-12	1.8705132712264E-13
0.0163	6.23504423742134E-14	-9.04081414426094E-13	1.55876105935534E-13	-5.61153981367921E-13	-1.8705132712264E-13	9.35256635613201E-14	-1.05995752036163E-12	3.7410265424528E-13	-1.43406017460691E-12	1.12230796273584E-12	-4.36453096619494E-13	2.18226548309747E-13	1.37170973223269E-12	-5.92329202555027E-13	5.29978760180814E-13	-3.42927433058174E-13	1.37170973223269E-12	-2.49401769496854E-13
0.01632	5.92329202555027E-13	-7.79380529677668E-13	9.35256635613201E-14	-8.41730972051881E-13	2.49401769496854E-13	-2.8057699068396E-13	-7.48205308490561E-13	2.8057699068396E-13	-1.37170973223269E-12	1.21583362629716E-12	-9.97607077987414E-13	-2.18226548309747E-13	1.55876105935534E-12	1.8705132712264E-13	-3.7410265424528E-13	3.11752211871067E-14	1.4028849534198E-12	-1.18465840511005E-12
0.01634	1.21583362629716E-12	-4.67628317806601E-13	1.8705132712264E-13	-9.35256635613201E-13	5.61153981367921E-13	-8.72906193238988E-13	-4.05277875432387E-13	1.24700884748427E-13	-1.12230796273584E-12	9.35256635613201E-13	-1.30935928985848E-12	-8.41730972051881E-13	1.18465840511005E-12	1.24700884748427E-12	-8.72906193238988E-13	3.11752211871067E-13	1.34053451104559E-12	-2.21344070428458E-12
0.01636	1.4028849534198E-12	-9.35256635613201E-14	7.48205308490561E-13	-9.97607077987414E-13	5.92329202555027E-13	-1.37170973223269E-12	-9.35256635613201E-14	-2.49401769496854E-13	-8.72906193238988E-13	2.49401769496854E-13	-1.34053451104559E-12	-1.27818406867137E-12	6.85854866116347E-13	2.11991504072326E-12	-1.15348318392295E-12	6.54679644929241E-13	1.24700884748427E-12	-2.55636813734275E-12
0.01638	1.27818406867137E-12	2.8057699068396E-13	1.49641061698112E-12	-1.21583362629716E-12	4.05277875432387E-13	-1.77698760766508E-12	1.24700884748427E-13	-9.35256635613201E-13	-7.17030087303454E-13	-7.48205308490561E-13	-1.12230796273584E-12	-1.21583362629716E-12	4.98803538993707E-13	2.15109026191036E-12	-1.27818406867137E-12	7.79380529677668E-13	8.72906193238988E-13	-2.21344070428458E-12
0.0164	9.35256635613201E-13	4.98803538993707E-13	2.08873981953615E-12	-1.34053451104559E-12	-6.23504423742134E-14	-1.80816282885219E-12	2.49401769496854E-13	-1.58993628054244E-12	-5.92329202555027E-13	-1.65228672291666E-12	-5.61153981367921E-13	-4.36453096619494E-13	2.49401769496854E-13	1.58993628054244E-12	-1.27818406867137E-12	6.85854866116347E-13	1.55876105935534E-13	-1.71463716529087E-12
0.01642	7.17030087303454E-13	5.92329202555027E-13	2.15109026191036E-12	-1.34053451104559E-12	-4.05277875432387E-13	-1.93286371360062E-12	4.05277875432387E-13	-1.90168849241351E-12	-2.18226548309747E-13	-2.36931681022011E-12	9.35256635613201E-14	7.79380529677668E-13	9.35256635613201E-14	4.67628317806601E-13	-1.43406017460691E-12	5.61153981367921E-13	-7.79380529677668E-13	-9.66431856800308E-13
0.01644	5.61153981367921E-13	8.41730972051881E-13	1.8393380500393E-12	-1.27818406867137E-12	-6.54679644929241E-13	-1.96403893478772E-12	5.61153981367921E-13	-1.65228672291666E-12	1.24700884748427E-13	-2.74341946446539E-12	4.67628317806601E-13	1.96403893478772E-12	-1.55876105935534E-13	-4.98803538993707E-13	-1.4028849534198E-12	4.05277875432387E-13	-1.58993628054244E-12	-2.49401769496854E-13
0.01646	2.8057699068396E-13	1.15348318392295E-12	1.21583362629716E-12	-8.41730972051881E-13	-5.92329202555027E-13	-1.90168849241351E-12	6.54679644929241E-13	-9.35256635613201E-13	4.98803538993707E-13	-2.71224424327828E-12	6.54679644929241E-13	2.83694512802671E-12	-3.42927433058174E-13	-1.12230796273584E-12	-1.43406017460691E-12	2.8057699068396E-13	-2.02638937716194E-12	3.7410265424528E-13
0.01648	9.35256635613201E-14	1.05995752036163E-12	4.98803538993707E-13	-2.49401769496854E-13	-2.49401769496854E-13	-1.62111150172955E-12	7.17030087303454E-13	-1.24700884748427E-13	9.04081414426094E-13	-2.338141589033E-12	7.79380529677668E-13	3.08634689752356E-12	-6.23504423742134E-13	-1.43406017460691E-12	-1.21583362629716E-12	1.24700884748427E-13	-2.27579114665879E-12	8.72906193238988E-13
0.0165	-1.55876105935534E-13	7.17030087303454E-13	-2.49401769496854E-13	3.7410265424528E-13	1.24700884748427E-13	-1.18465840511005E-12	7.48205308490561E-13	5.29978760180814E-13	1.05995752036163E-12	-1.55876105935534E-12	7.17030087303454E-13	2.86812034921382E-12	-1.02878229917452E-12	-1.09113274154873E-12	-1.09113274154873E-12	-3.11752211871067E-14	-2.338141589033E-12	1.12230796273584E-12
0.01652	-3.11752211871067E-13	-1.55876105935534E-13	-9.35256635613201E-13	5.92329202555027E-13	4.05277875432387E-13	-6.54679644929241E-13	9.35256635613201E-13	1.02878229917452E-12	1.21583362629716E-12	-6.23504423742134E-13	4.98803538993707E-13	2.3069663678459E-12	-1.21583362629716E-12	-7.17030087303454E-13	-8.72906193238988E-13	-4.36453096619494E-13	-1.99521415597483E-12	1.02878229917452E-12
0.01654	-5.92329202555027E-13	-9.35256635613201E-13	-1.46523539579401E-12	4.36453096619494E-13	6.54679644929241E-13	-3.42927433058174E-13	1.09113274154873E-12	1.15348318392295E-12	1.46523539579401E-12	4.36453096619494E-13	6.23504423742134E-14	1.52758583816823E-12	-9.97607077987414E-13	-2.8057699068396E-13	-8.72906193238988E-13	-9.66431856800308E-13	-1.58993628054244E-12	8.10555750864774E-13
0.01656	-8.41730972051881E-13	-1.46523539579401E-12	-1.74581238647798E-12	4.05277875432387E-13	9.04081414426094E-13	-9.35256635613201E-14	1.09113274154873E-12	1.15348318392295E-12	1.46523539579401E-12	1.27818406867137E-12	-4.05277875432387E-13	4.98803538993707E-13	-4.05277875432387E-13	-1.55876105935534E-13	-9.35256635613201E-13	-9.35256635613201E-13	-9.66431856800308E-13	5.92329202555027E-13
0.01658	-9.66431856800308E-13	-1.4028849534198E-12	-1.77698760766508E-12	4.98803538993707E-13	1.18465840511005E-12	-1.8705132712264E-13	1.05995752036163E-12	1.05995752036163E-12	1.43406017460691E-12	1.71463716529087E-12	-6.23504423742134E-13	-4.67628317806601E-13	1.55876105935534E-13	-1.8705132712264E-13	-9.97607077987414E-13	-4.98803538993707E-13	-5.61153981367921E-13	6.54679644929241E-13
0.0166	-9.97607077987414E-13	-1.15348318392295E-12	-1.58993628054244E-12	7.17030087303454E-13	1.27818406867137E-12	-7.17030087303454E-13	1.05995752036163E-12	8.10555750864774E-13	1.15348318392295E-12	1.49641061698112E-12	-6.23504423742134E-13	-1.4028849534198E-12	3.42927433058174E-13	-2.8057699068396E-13	-1.18465840511005E-12	-1.24700884748427E-13	-2.49401769496854E-13	7.79380529677668E-13
0.01662	-8.41730972051881E-13	-6.54679644929241E-13	-1.05995752036163E-12	7.48205308490561E-13	1.12230796273584E-12	-1.30935928985848E-12	9.04081414426094E-13	6.85854866116347E-13	7.48205308490561E-13	1.09113274154873E-12	-6.23504423742134E-13	-1.99521415597483E-12	-2.49401769496854E-13	-3.11752211871067E-13	-1.37170973223269E-12	0	-2.18226548309747E-13	8.41730972051881E-13
0.01664	-5.61153981367921E-13	-2.8057699068396E-13	-4.67628317806601E-13	7.79380529677668E-13	8.72906193238988E-13	-1.58993628054244E-12	5.92329202555027E-13	3.7410265424528E-13	3.42927433058174E-13	5.92329202555027E-13	-7.79380529677668E-13	-2.61871857971696E-12	-1.18465840511005E-12	-2.18226548309747E-13	-1.37170973223269E-12	9.35256635613201E-14	-3.7410265424528E-13	7.17030087303454E-13
0.01666	-2.49401769496854E-13	-9.35256635613201E-14	0	8.10555750864774E-13	6.85854866116347E-13	-1.46523539579401E-12	1.8705132712264E-13	1.24700884748427E-13	-6.23504423742134E-14	2.18226548309747E-13	-8.72906193238988E-13	-2.7745946856525E-12	-1.80816282885219E-12	-3.11752211871067E-14	-1.12230796273584E-12	4.05277875432387E-13	-4.05277875432387E-13	5.92329202555027E-13
0.01668	-6.23504423742134E-14	-1.55876105935534E-13	4.98803538993707E-13	6.85854866116347E-13	5.29978760180814E-13	-1.12230796273584E-12	-1.55876105935534E-13	9.35256635613201E-14	-3.7410265424528E-13	-1.55876105935534E-13	-1.12230796273584E-12	-2.83694512802671E-12	-1.8393380500393E-12	-1.24700884748427E-13	-6.85854866116347E-13	4.36453096619494E-13	-3.11752211871067E-13	3.11752211871067E-13
0.0167	-9.35256635613201E-14	-3.42927433058174E-13	5.61153981367921E-13	5.61153981367921E-13	3.7410265424528E-13	-8.41730972051881E-13	-4.98803538993707E-13	1.8705132712264E-13	-6.23504423742134E-13	-3.7410265424528E-13	-1.18465840511005E-12	-2.68106902209118E-12	-1.34053451104559E-12	-6.23504423742134E-13	-6.23504423742134E-13	2.18226548309747E-13	-2.8057699068396E-13	-2.18226548309747E-13
0.01672	-2.49401769496854E-13	-5.92329202555027E-13	1.8705132712264E-13	5.29978760180814E-13	-3.42927433058174E-13	-8.41730972051881E-13	-6.85854866116347E-13	4.05277875432387E-13	-9.97607077987414E-13	-2.8057699068396E-13	-1.24700884748427E-12	-2.338141589033E-12	-7.79380529677668E-13	-1.55876105935534E-12	-7.17030087303454E-13	-1.24700884748427E-13	-6.23504423742134E-14	-7.48205308490561E-13
0.01674	-3.7410265424528E-13	-7.79380529677668E-13	-4.36453096619494E-13	4.67628317806601E-13	-1.12230796273584E-12	-9.35256635613201E-13	-8.72906193238988E-13	4.98803538993707E-13	-1.12230796273584E-12	6.23504423742134E-14	-1.37170973223269E-12	-1.68346194410376E-12	-3.11752211871067E-14	-2.55636813734275E-12	-7.48205308490561E-13	-4.98803538993707E-13	3.11752211871067E-14	-1.05995752036163E-12
0.01676	-3.7410265424528E-13	-7.17030087303454E-13	-1.27818406867137E-12	4.98803538993707E-13	-1.34053451104559E-12	-8.72906193238988E-13	-9.04081414426094E-13	5.29978760180814E-13	-9.04081414426094E-13	3.42927433058174E-13	-1.55876105935534E-12	-1.09113274154873E-12	4.36453096619494E-13	-3.17987256108488E-12	-8.41730972051881E-13	-7.79380529677668E-13	2.49401769496854E-13	-1.09113274154873E-12
0.01678	-1.8705132712264E-13	-7.79380529677668E-13	-1.99521415597483E-12	6.23504423742134E-13	-1.09113274154873E-12	-4.98803538993707E-13	-1.02878229917452E-12	7.79380529677668E-13	-4.98803538993707E-13	6.54679644929241E-13	-1.58993628054244E-12	-7.79380529677668E-13	6.85854866116347E-13	-3.17987256108488E-12	-9.97607077987414E-13	-7.17030087303454E-13	5.29978760180814E-13	-6.54679644929241E-13
0.0168	2.8057699068396E-13	-9.04081414426094E-13	-2.43166725259432E-12	5.92329202555027E-13	-6.85854866116347E-13	-1.55876105935534E-13	-9.97607077987414E-13	1.05995752036163E-12	-2.18226548309747E-13	6.85854866116347E-13	-1.62111150172955E-12	-4.98803538993707E-13	4.05277875432387E-13	-2.71224424327828E-12	-1.27818406867137E-12	-4.05277875432387E-13	9.66431856800308E-13	-3.42927433058174E-13
0.01682	7.48205308490561E-13	-1.27818406867137E-12	-2.02638937716194E-12	2.49401769496854E-13	-4.05277875432387E-13	3.42927433058174E-13	-9.04081414426094E-13	1.21583362629716E-12	-6.23504423742134E-14	5.61153981367921E-13	-1.4028849534198E-12	-3.7410265424528E-13	0	-2.05756459834904E-12	-1.27818406867137E-12	-6.23504423742134E-14	1.34053451104559E-12	-1.24700884748427E-13
0.01684	1.02878229917452E-12	-1.37170973223269E-12	-1.24700884748427E-12	-5.92329202555027E-13	-2.49401769496854E-13	5.61153981367921E-13	-6.54679644929241E-13	1.02878229917452E-12	-1.24700884748427E-13	2.18226548309747E-13	-7.48205308490561E-13	-2.18226548309747E-13	-2.18226548309747E-13	-1.49641061698112E-12	-1.05995752036163E-12	1.8705132712264E-13	8.72906193238988E-13	-6.23504423742134E-14
0.01686	8.10555750864774E-13	-1.24700884748427E-12	-2.8057699068396E-13	-1.71463716529087E-12	-6.23504423742134E-14	5.61153981367921E-13	-4.67628317806601E-13	3.7410265424528E-13	0	-2.49401769496854E-13	-6.23504423742134E-14	0	-2.8057699068396E-13	-6.23504423742134E-13	-9.97607077987414E-13	6.85854866116347E-13	2.49401769496854E-13	-1.8705132712264E-13
0.01688	5.29978760180814E-13	-8.10555750864774E-13	4.05277875432387E-13	-2.55636813734275E-12	-9.35256635613201E-14	3.7410265424528E-13	-2.49401769496854E-13	-3.11752211871067E-13	2.8057699068396E-13	-5.92329202555027E-13	7.48205308490561E-13	3.42927433058174E-13	-3.42927433058174E-13	9.35256635613201E-14	-1.15348318392295E-12	1.09113274154873E-12	-4.98803538993707E-13	-4.05277875432387E-13
0.0169	2.49401769496854E-13	-1.8705132712264E-13	9.04081414426094E-13	-2.7745946856525E-12	-1.24700884748427E-13	-6.23504423742134E-14	-1.24700884748427E-13	-7.48205308490561E-13	7.17030087303454E-13	-7.17030087303454E-13	1.49641061698112E-12	8.41730972051881E-13	-2.49401769496854E-13	6.54679644929241E-13	-1.34053451104559E-12	1.18465840511005E-12	-8.72906193238988E-13	-7.17030087303454E-13
0.01692	2.8057699068396E-13	4.98803538993707E-13	1.09113274154873E-12	-2.36931681022011E-12	-1.8705132712264E-13	-6.23504423742134E-13	0	-7.17030087303454E-13	1.18465840511005E-12	-6.23504423742134E-13	2.05756459834904E-12	1.21583362629716E-12	9.35256635613201E-14	7.79380529677668E-13	-1.4028849534198E-12	1.18465840511005E-12	-1.27818406867137E-12	-8.10555750864774E-13
0.01694	3.7410265424528E-13	1.09113274154873E-12	8.72906193238988E-13	-1.68346194410376E-12	-2.18226548309747E-13	-1.18465840511005E-12	-9.35256635613201E-14	-6.23504423742134E-13	1.37170973223269E-12	-1.8705132712264E-13	2.02638937716194E-12	1.4028849534198E-12	7.79380529677668E-13	5.29978760180814E-13	-1.21583362629716E-12	9.04081414426094E-13	-1.46523539579401E-12	-8.10555750864774E-13
0.01696	3.7410265424528E-13	1.30935928985848E-12	2.8057699068396E-13	-6.85854866116347E-13	-2.49401769496854E-13	-1.4028849534198E-12	-2.18226548309747E-13	-4.36453096619494E-13	1.55876105935534E-12	9.35256635613201E-14	1.43406017460691E-12	1.18465840511005E-12	1.4028849534198E-12	3.42927433058174E-13	-8.72906193238988E-13	5.29978760180814E-13	-1.37170973223269E-12	-7.48205308490561E-13
0.01698	2.8057699068396E-13	1.24700884748427E-12	-3.7410265424528E-13	3.7410265424528E-13	-3.42927433058174E-13	-1.24700884748427E-12	-4.67628317806601E-13	-1.8705132712264E-13	1.49641061698112E-12	9.35256635613201E-14	4.67628317806601E-13	7.17030087303454E-13	1.68346194410376E-12	4.05277875432387E-13	-8.72906193238988E-13	-3.11752211871067E-14	-1.05995752036163E-12	-5.61153981367921E-13
0.017	1.55876105935534E-13	9.04081414426094E-13	-9.66431856800308E-13	1.55876105935534E-12	-3.11752211871067E-13	-6.23504423742134E-13	-7.17030087303454E-13	1.55876105935534E-13	1.24700884748427E-12	-2.49401769496854E-13	-5.29978760180814E-13	1.24700884748427E-13	1.37170973223269E-12	6.23504423742134E-13	-9.04081414426094E-13	-4.36453096619494E-13	-9.04081414426094E-13	-4.36453096619494E-13
0.01702	9.35256635613201E-14	4.36453096619494E-13	-1.30935928985848E-12	2.27579114665879E-12	-9.35256635613201E-14	1.24700884748427E-13	-9.04081414426094E-13	4.98803538993707E-13	7.17030087303454E-13	-7.79380529677668E-13	-9.66431856800308E-13	-5.92329202555027E-13	9.04081414426094E-13	1.27818406867137E-12	-6.85854866116347E-13	-6.54679644929241E-13	-9.35256635613201E-13	-6.23504423742134E-13
0.01704	-1.24700884748427E-13	-2.49401769496854E-13	-1.43406017460691E-12	2.64989380090407E-12	5.92329202555027E-13	5.29978760180814E-13	-9.97607077987414E-13	5.92329202555027E-13	1.24700884748427E-13	-9.97607077987414E-13	-9.66431856800308E-13	-1.05995752036163E-12	9.66431856800308E-13	2.05756459834904E-12	-4.67628317806601E-13	-5.29978760180814E-13	-9.97607077987414E-13	-8.41730972051881E-13
0.01706	-2.49401769496854E-13	-8.72906193238988E-13	-1.27818406867137E-12	2.52519291615564E-12	1.62111150172955E-12	2.49401769496854E-13	-9.66431856800308E-13	1.8705132712264E-13	-4.05277875432387E-13	-6.85854866116347E-13	-6.54679644929241E-13	-1.30935928985848E-12	8.41730972051881E-13	2.40049203140722E-12	-9.35256635613201E-14	-1.8705132712264E-13	-1.09113274154873E-12	-1.18465840511005E-12
0.01708	-2.8057699068396E-13	-1.34053451104559E-12	-7.17030087303454E-13	1.99521415597483E-12	2.21344070428458E-12	-1.55876105935534E-13	-8.41730972051881E-13	-9.35256635613201E-14	-6.23504423742134E-13	1.55876105935534E-13	-2.18226548309747E-13	-1.37170973223269E-12	3.7410265424528E-13	2.49401769496854E-12	1.8705132712264E-13	2.18226548309747E-13	-1.09113274154873E-12	-1.65228672291666E-12
0.0171	-2.49401769496854E-13	-1.43406017460691E-12	0	1.02878229917452E-12	2.40049203140722E-12	-2.49401769496854E-13	-8.10555750864774E-13	-4.67628317806601E-13	-6.23504423742134E-13	1.15348318392295E-12	1.55876105935534E-13	-1.21583362629716E-12	-5.29978760180814E-13	2.338141589033E-12	1.24700884748427E-13	6.23504423742134E-13	-1.15348318392295E-12	-1.80816282885219E-12
0.01712	-3.7410265424528E-13	-1.21583362629716E-12	8.10555750864774E-13	-3.11752211871067E-14	2.18226548309747E-12	-1.24700884748427E-13	-7.48205308490561E-13	-7.48205308490561E-13	-4.98803538993707E-13	1.8705132712264E-12	4.36453096619494E-13	-9.35256635613201E-13	-1.34053451104559E-12	2.02638937716194E-12	9.35256635613201E-14	6.23504423742134E-13	-1.15348318392295E-12	-1.43406017460691E-12
0.01714	-5.29978760180814E-13	-8.72906193238988E-13	1.62111150172955E-12	-9.66431856800308E-13	1.68346194410376E-12	0	-6.85854866116347E-13	-8.72906193238988E-13	-2.49401769496854E-13	2.08873981953615E-12	5.92329202555027E-13	-6.54679644929241E-13	-1.99521415597483E-12	1.43406017460691E-12	0	1.8705132712264E-13	-1.55876105935534E-12	-5.61153981367921E-13
0.01716	-8.72906193238988E-13	-6.85854866116347E-13	1.71463716529087E-12	-1.55876105935534E-12	1.02878229917452E-12	9.35256635613201E-14	-6.23504423742134E-13	-6.23504423742134E-13	-1.55876105935534E-13	1.77698760766508E-12	4.98803538993707E-13	-1.8705132712264E-13	-2.61871857971696E-12	8.41730972051881E-13	-1.24700884748427E-13	-5.29978760180814E-13	-2.11991504072326E-12	4.98803538993707E-13
0.01718	-1.12230796273584E-12	-7.17030087303454E-13	9.97607077987414E-13	-1.74581238647798E-12	1.24700884748427E-13	5.61153981367921E-13	-3.42927433058174E-13	-3.42927433058174E-13	-2.49401769496854E-13	1.21583362629716E-12	3.42927433058174E-13	4.67628317806601E-13	-3.08634689752356E-12	3.7410265424528E-13	-2.8057699068396E-13	-1.21583362629716E-12	-2.55636813734275E-12	1.30935928985848E-12
0.0172	-1.21583362629716E-12	-7.17030087303454E-13	0	-1.68346194410376E-12	-5.61153981367921E-13	7.17030087303454E-13	-1.55876105935534E-13	9.35256635613201E-14	-4.67628317806601E-13	6.23504423742134E-13	1.55876105935534E-13	1.18465840511005E-12	-3.14869733989778E-12	9.35256635613201E-14	-3.7410265424528E-13	-1.49641061698112E-12	-2.43166725259432E-12	1.46523539579401E-12
0.01722	-8.72906193238988E-13	-5.92329202555027E-13	-8.10555750864774E-13	-1.46523539579401E-12	-9.66431856800308E-13	4.98803538993707E-13	-1.24700884748427E-13	2.8057699068396E-13	-4.98803538993707E-13	-1.24700884748427E-13	-6.23504423742134E-14	1.49641061698112E-12	-2.61871857971696E-12	-1.24700884748427E-13	-3.42927433058174E-13	-1.55876105935534E-12	-1.8393380500393E-12	1.30935928985848E-12
0.01724	-3.11752211871067E-14	-1.55876105935534E-13	-1.37170973223269E-12	-9.97607077987414E-13	-9.66431856800308E-13	-6.23504423742134E-14	0	1.24700884748427E-13	-2.18226548309747E-13	-8.41730972051881E-13	-2.18226548309747E-13	1.21583362629716E-12	-1.80816282885219E-12	-1.55876105935534E-13	-2.49401769496854E-13	-1.43406017460691E-12	-1.09113274154873E-12	8.10555750864774E-13
0.01726	8.10555750864774E-13	1.8705132712264E-13	-1.71463716529087E-12	-3.11752211871067E-13	-4.67628317806601E-13	-7.17030087303454E-13	9.35256635613201E-14	-2.49401769496854E-13	3.11752211871067E-13	-1.30935928985848E-12	-3.7410265424528E-13	2.8057699068396E-13	-1.18465840511005E-12	-9.35256635613201E-14	-9.35256635613201E-14	-1.12230796273584E-12	-4.36453096619494E-13	3.7410265424528E-13
0.01728	1.24700884748427E-12	3.11752211871067E-13	-1.74581238647798E-12	4.98803538993707E-13	3.11752211871067E-14	-1.27818406867137E-12	3.11752211871067E-13	-8.10555750864774E-13	1.05995752036163E-12	-1.55876105935534E-12	-5.92329202555027E-13	-8.10555750864774E-13	-7.79380529677668E-13	-1.24700884748427E-13	1.55876105935534E-13	-9.04081414426094E-13	-2.8057699068396E-13	-9.35256635613201E-14
0.0173	1.43406017460691E-12	2.8057699068396E-13	-1.55876105935534E-12	1.02878229917452E-12	2.8057699068396E-13	-1.49641061698112E-12	3.7410265424528E-13	-1.46523539579401E-12	1.62111150172955E-12	-1.34053451104559E-12	-7.17030087303454E-13	-1.58993628054244E-12	-7.17030087303454E-13	-1.24700884748427E-13	2.8057699068396E-13	-8.72906193238988E-13	-3.11752211871067E-13	-4.98803538993707E-13
0.01732	1.02878229917452E-12	2.18226548309747E-13	-1.05995752036163E-12	6.85854866116347E-13	1.55876105935534E-13	-1.4028849534198E-12	5.61153981367921E-13	-1.99521415597483E-12	2.08873981953615E-12	-1.05995752036163E-12	-7.17030087303454E-13	-1.8393380500393E-12	-7.48205308490561E-13	2.49401769496854E-13	2.49401769496854E-13	-6.54679644929241E-13	-4.98803538993707E-13	-8.41730972051881E-13
0.01734	3.42927433058174E-13	6.23504423742134E-14	-3.11752211871067E-13	9.35256635613201E-14	-2.8057699068396E-13	-9.97607077987414E-13	6.54679644929241E-13	-2.08873981953615E-12	2.15109026191036E-12	-5.29978760180814E-13	-2.8057699068396E-13	-1.68346194410376E-12	-9.04081414426094E-13	5.92329202555027E-13	9.35256635613201E-14	-9.35256635613201E-14	-5.61153981367921E-13	-1.02878229917452E-12
0.01736	-2.8057699068396E-13	3.11752211871067E-14	4.67628317806601E-13	-4.67628317806601E-13	-5.61153981367921E-13	-5.92329202555027E-13	8.10555750864774E-13	-1.68346194410376E-12	1.8393380500393E-12	0	3.11752211871067E-13	-1.37170973223269E-12	-8.10555750864774E-13	7.48205308490561E-13	6.23504423742134E-14	2.8057699068396E-13	-3.42927433058174E-13	-9.66431856800308E-13
0.01738	-5.92329202555027E-13	0	9.04081414426094E-13	-7.48205308490561E-13	-7.17030087303454E-13	-9.35256635613201E-14	9.97607077987414E-13	-1.05995752036163E-12	1.4028849534198E-12	4.36453096619494E-13	6.85854866116347E-13	-9.04081414426094E-13	-8.10555750864774E-13	7.48205308490561E-13	2.18226548309747E-13	4.98803538993707E-13	1.24700884748427E-13	-6.54679644929241E-13
0.0174	-4.98803538993707E-13	-2.18226548309747E-13	1.15348318392295E-12	-1.05995752036163E-12	-5.92329202555027E-13	4.36453096619494E-13	1.09113274154873E-12	-4.05277875432387E-13	7.79380529677668E-13	5.61153981367921E-13	6.54679644929241E-13	-3.7410265424528E-13	-9.35256635613201E-13	4.05277875432387E-13	2.49401769496854E-13	5.29978760180814E-13	6.85854866116347E-13	-3.42927433058174E-13
0.01742	-3.7410265424528E-13	-4.98803538993707E-13	9.97607077987414E-13	-1.05995752036163E-12	-2.49401769496854E-13	7.48205308490561E-13	9.97607077987414E-13	1.8705132712264E-13	1.8705132712264E-13	3.11752211871067E-13	1.8705132712264E-13	6.23504423742134E-14	-1.05995752036163E-12	0	-2.8057699068396E-13	5.61153981367921E-13	1.34053451104559E-12	3.11752211871067E-14
0.01744	0	-8.10555750864774E-13	7.17030087303454E-13	-8.72906193238988E-13	-6.23504423742134E-14	9.04081414426094E-13	8.41730972051881E-13	7.48205308490561E-13	-4.36453096619494E-13	-1.8705132712264E-13	-4.36453096619494E-13	5.29978760180814E-13	-8.41730972051881E-13	-2.18226548309747E-13	-1.24700884748427E-12	5.61153981367921E-13	1.8705132712264E-12	3.11752211871067E-14
0.01746	1.8705132712264E-13	-8.72906193238988E-13	3.42927433058174E-13	-4.36453096619494E-13	-1.24700884748427E-13	7.17030087303454E-13	8.10555750864774E-13	1.18465840511005E-12	-7.79380529677668E-13	-8.10555750864774E-13	-9.35256635613201E-13	7.79380529677668E-13	-5.92329202555027E-13	-4.36453096619494E-13	-2.24461592547168E-12	5.61153981367921E-13	1.99521415597483E-12	-6.23504423742134E-14
0.01748	-6.23504423742134E-14	-6.54679644929241E-13	0	-9.35256635613201E-14	-5.29978760180814E-13	5.92329202555027E-13	8.10555750864774E-13	1.21583362629716E-12	-1.02878229917452E-12	-1.43406017460691E-12	-1.12230796273584E-12	7.17030087303454E-13	-6.23504423742134E-14	-6.54679644929241E-13	-2.71224424327828E-12	5.29978760180814E-13	1.65228672291666E-12	-1.24700884748427E-13
0.0175	-7.17030087303454E-13	-4.05277875432387E-13	-1.8705132712264E-13	-1.24700884748427E-13	-9.66431856800308E-13	1.8705132712264E-13	8.41730972051881E-13	9.35256635613201E-13	-1.24700884748427E-12	-1.65228672291666E-12	-8.72906193238988E-13	2.8057699068396E-13	2.49401769496854E-13	-9.97607077987414E-13	-2.64989380090407E-12	6.23504423742134E-13	9.35256635613201E-13	-1.8705132712264E-13
0.01752	-1.37170973223269E-12	-2.49401769496854E-13	-1.24700884748427E-13	-2.49401769496854E-13	-9.66431856800308E-13	-1.8705132712264E-13	6.23504423742134E-13	3.7410265424528E-13	-1.24700884748427E-12	-1.46523539579401E-12	-6.23504423742134E-13	-6.23504423742134E-14	1.8705132712264E-13	-1.52758583816823E-12	-2.27579114665879E-12	6.54679644929241E-13	3.11752211871067E-13	-2.8057699068396E-13
0.01754	-1.68346194410376E-12	-4.36453096619494E-13	1.8705132712264E-13	-6.85854866116347E-13	-5.92329202555027E-13	-4.98803538993707E-13	2.49401769496854E-13	-2.18226548309747E-13	-1.05995752036163E-12	-8.72906193238988E-13	-4.05277875432387E-13	-2.49401769496854E-13	-9.35256635613201E-14	-1.80816282885219E-12	-1.68346194410376E-12	4.98803538993707E-13	-1.55876105935534E-13	-4.05277875432387E-13
0.01756	-1.8393380500393E-12	-9.97607077987414E-13	6.23504423742134E-14	-1.05995752036163E-12	-1.8705132712264E-13	-6.23504423742134E-13	-1.55876105935534E-13	-6.85854866116347E-13	-5.92329202555027E-13	-2.49401769496854E-13	-4.36453096619494E-13	-4.98803538993707E-13	-5.61153981367921E-13	-1.62111150172955E-12	-1.30935928985848E-12	2.49401769496854E-13	-1.24700884748427E-13	-5.29978760180814E-13
0.01758	-1.62111150172955E-12	-1.30935928985848E-12	-1.8705132712264E-13	-1.30935928985848E-12	3.11752211871067E-14	-4.98803538993707E-13	-4.98803538993707E-13	-1.18465840511005E-12	2.18226548309747E-13	1.8705132712264E-13	-4.05277875432387E-13	-7.48205308490561E-13	-7.79380529677668E-13	-1.49641061698112E-12	-1.24700884748427E-12	-1.24700884748427E-13	1.24700884748427E-13	-5.92329202555027E-13
0.0176	-1.43406017460691E-12	-1.4028849534198E-12	-2.18226548309747E-13	-1.18465840511005E-12	2.49401769496854E-13	-4.36453096619494E-13	-7.48205308490561E-13	-1.43406017460691E-12	1.21583362629716E-12	4.05277875432387E-13	-3.42927433058174E-13	-1.09113274154873E-12	-8.10555750864774E-13	-1.37170973223269E-12	-1.21583362629716E-12	-3.11752211871067E-13	-2.18226548309747E-13	-4.98803538993707E-13
0.01762	-1.46523539579401E-12	-1.4028849534198E-12	9.35256635613201E-14	-9.97607077987414E-13	4.98803538993707E-13	-2.8057699068396E-13	-8.10555750864774E-13	-1.49641061698112E-12	1.96403893478772E-12	4.67628317806601E-13	-1.55876105935534E-13	-1.12230796273584E-12	-6.54679644929241E-13	-1.46523539579401E-12	-1.12230796273584E-12	-5.29978760180814E-13	-8.10555750864774E-13	-5.29978760180814E-13
0.01764	-1.4028849534198E-12	-1.21583362629716E-12	2.49401769496854E-13	-6.85854866116347E-13	6.23504423742134E-13	-4.67628317806601E-13	-7.48205308490561E-13	-9.35256635613201E-13	1.93286371360062E-12	4.98803538993707E-13	-2.49401769496854E-13	-8.41730972051881E-13	-2.8057699068396E-13	-1.62111150172955E-12	-9.04081414426094E-13	-9.04081414426094E-13	-1.49641061698112E-12	-4.36453096619494E-13
0.01766	-1.52758583816823E-12	-9.97607077987414E-13	6.23504423742134E-14	6.23504423742134E-14	3.42927433058174E-13	-6.85854866116347E-13	-6.23504423742134E-13	-2.18226548309747E-13	1.30935928985848E-12	3.42927433058174E-13	-3.42927433058174E-13	-1.55876105935534E-13	0	-1.65228672291666E-12	-4.36453096619494E-13	-1.18465840511005E-12	-1.93286371360062E-12	-5.61153981367921E-13
0.01768	-1.34053451104559E-12	-7.79380529677668E-13	-9.35256635613201E-14	6.85854866116347E-13	0	-9.35256635613201E-13	-7.17030087303454E-13	6.23504423742134E-13	1.55876105935534E-13	1.24700884748427E-13	-4.05277875432387E-13	4.36453096619494E-13	1.8705132712264E-13	-1.65228672291666E-12	-9.35256635613201E-14	-1.4028849534198E-12	-1.99521415597483E-12	-6.23504423742134E-13
0.0177	-8.72906193238988E-13	-4.36453096619494E-13	-1.8705132712264E-13	1.15348318392295E-12	-3.7410265424528E-13	-1.30935928985848E-12	-8.72906193238988E-13	1.43406017460691E-12	-1.27818406867137E-12	-4.05277875432387E-13	-3.7410265424528E-13	7.48205308490561E-13	1.24700884748427E-13	-1.30935928985848E-12	-6.23504423742134E-14	-1.37170973223269E-12	-1.77698760766508E-12	-6.23504423742134E-13
0.01772	-1.8705132712264E-13	-6.23504423742134E-14	-2.8057699068396E-13	1.30935928985848E-12	-8.41730972051881E-13	-1.4028849534198E-12	-8.10555750864774E-13	2.15109026191036E-12	-2.3069663678459E-12	-9.04081414426094E-13	-1.8705132712264E-13	7.17030087303454E-13	-1.8705132712264E-13	-7.48205308490561E-13	-7.48205308490561E-13	-1.37170973223269E-12	-1.27818406867137E-12	-4.98803538993707E-13
0.01774	5.29978760180814E-13	4.05277875432387E-13	-2.49401769496854E-13	1.27818406867137E-12	-1.12230796273584E-12	-1.4028849534198E-12	-3.7410265424528E-13	2.36931681022011E-12	-2.61871857971696E-12	-1.34053451104559E-12	2.49401769496854E-13	5.29978760180814E-13	-5.92329202555027E-13	-3.11752211871067E-14	-1.49641061698112E-12	-1.4028849534198E-12	-7.48205308490561E-13	-4.98803538993707E-13
0.01776	1.24700884748427E-12	7.79380529677668E-13	-3.11752211871067E-14	9.66431856800308E-13	-1.12230796273584E-12	-1.27818406867137E-12	5.61153981367921E-13	2.36931681022011E-12	-2.71224424327828E-12	-1.30935928985848E-12	9.35256635613201E-13	4.05277875432387E-13	-7.48205308490561E-13	4.05277875432387E-13	-1.99521415597483E-12	-1.21583362629716E-12	-2.49401769496854E-13	-4.67628317806601E-13
0.01778	1.62111150172955E-12	8.10555750864774E-13	4.05277875432387E-13	5.29978760180814E-13	-9.97607077987414E-13	-8.10555750864774E-13	1.21583362629716E-12	1.80816282885219E-12	-2.18226548309747E-12	-1.15348318392295E-12	1.62111150172955E-12	4.05277875432387E-13	-6.23504423742134E-13	6.85854866116347E-13	-1.93286371360062E-12	-7.79380529677668E-13	-1.55876105935534E-13	-4.98803538993707E-13
0.0178	1.55876105935534E-12	6.54679644929241E-13	6.85854866116347E-13	0	-5.61153981367921E-13	-3.11752211871067E-13	1.46523539579401E-12	1.05995752036163E-12	-1.68346194410376E-12	-6.54679644929241E-13	2.08873981953615E-12	6.85854866116347E-13	-1.24700884748427E-13	5.61153981367921E-13	-1.52758583816823E-12	-3.7410265424528E-13	-4.36453096619494E-13	-8.10555750864774E-13
0.01782	1.34053451104559E-12	3.42927433058174E-13	8.41730972051881E-13	-3.42927433058174E-13	3.7410265424528E-13	-1.24700884748427E-13	1.05995752036163E-12	3.7410265424528E-13	-1.21583362629716E-12	-3.11752211871067E-14	2.27579114665879E-12	9.66431856800308E-13	8.10555750864774E-13	2.49401769496854E-13	-9.35256635613201E-13	-9.35256635613201E-14	-9.35256635613201E-13	-1.18465840511005E-12
0.01784	8.10555750864774E-13	1.24700884748427E-13	6.54679644929241E-13	-4.98803538993707E-13	1.27818406867137E-12	-2.49401769496854E-13	3.7410265424528E-13	-3.7410265424528E-13	-1.02878229917452E-12	5.61153981367921E-13	1.93286371360062E-12	1.12230796273584E-12	1.21583362629716E-12	-1.55876105935534E-13	-3.11752211871067E-13	6.23504423742134E-14	-1.71463716529087E-12	-1.24700884748427E-12
0.01786	3.7410265424528E-13	0	4.36453096619494E-13	-6.23504423742134E-13	1.68346194410376E-12	-3.7410265424528E-13	-4.36453096619494E-13	-1.02878229917452E-12	-9.35256635613201E-13	1.05995752036163E-12	1.18465840511005E-12	9.04081414426094E-13	1.05995752036163E-12	-2.49401769496854E-13	2.49401769496854E-13	-1.24700884748427E-13	-2.11991504072326E-12	-1.09113274154873E-12
0.01788	0	-1.55876105935534E-13	4.98803538993707E-13	-8.72906193238988E-13	1.52758583816823E-12	-3.42927433058174E-13	-9.04081414426094E-13	-1.43406017460691E-12	-9.66431856800308E-13	1.09113274154873E-12	1.24700884748427E-13	6.23504423742134E-13	6.54679644929241E-13	-9.35256635613201E-14	3.11752211871067E-13	-4.36453096619494E-13	-2.27579114665879E-12	-9.66431856800308E-13
0.0179	-2.8057699068396E-13	-4.05277875432387E-13	8.41730972051881E-13	-1.02878229917452E-12	9.35256635613201E-13	-3.42927433058174E-13	-9.97607077987414E-13	-1.49641061698112E-12	-1.24700884748427E-12	1.02878229917452E-12	-1.05995752036163E-12	3.11752211871067E-14	1.8705132712264E-13	-2.49401769496854E-13	1.8705132712264E-13	-6.85854866116347E-13	-2.24461592547168E-12	-8.41730972051881E-13
0.01792	-3.7410265424528E-13	-5.29978760180814E-13	9.35256635613201E-13	-9.66431856800308E-13	2.8057699068396E-13	-3.42927433058174E-13	-8.41730972051881E-13	-1.27818406867137E-12	-1.43406017460691E-12	6.85854866116347E-13	-1.96403893478772E-12	-2.8057699068396E-13	-5.61153981367921E-13	-4.98803538993707E-13	0	-9.97607077987414E-13	-1.90168849241351E-12	-1.12230796273584E-12
0.01794	-3.11752211871067E-13	-4.98803538993707E-13	7.79380529677668E-13	-9.04081414426094E-13	-2.8057699068396E-13	-4.05277875432387E-13	-7.17030087303454E-13	-8.41730972051881E-13	-1.4028849534198E-12	2.49401769496854E-13	-2.55636813734275E-12	-3.7410265424528E-13	-1.37170973223269E-12	-9.35256635613201E-13	-2.49401769496854E-13	-1.09113274154873E-12	-1.27818406867137E-12	-1.15348318392295E-12
0.01796	3.11752211871067E-14	0	5.29978760180814E-13	-4.98803538993707E-13	-7.79380529677668E-13	-4.05277875432387E-13	-5.92329202555027E-13	-4.05277875432387E-13	-1.12230796273584E-12	9.35256635613201E-14	-2.52519291615564E-12	-6.23504423742134E-14	-1.8705132712264E-12	-1.09113274154873E-12	-3.11752211871067E-13	-9.35256635613201E-13	-4.67628317806601E-13	-9.97607077987414E-13
0.01798	6.23504423742134E-13	5.61153981367921E-13	9.35256635613201E-14	-1.8705132712264E-13	-8.10555750864774E-13	-5.61153981367921E-13	-6.54679644929241E-13	-4.05277875432387E-13	-7.79380529677668E-13	0	-2.15109026191036E-12	4.05277875432387E-13	-1.90168849241351E-12	-9.04081414426094E-13	-5.61153981367921E-13	-6.23504423742134E-13	5.61153981367921E-13	-6.85854866116347E-13
0.018	1.09113274154873E-12	5.92329202555027E-13	-2.8057699068396E-13	-1.24700884748427E-13	-8.72906193238988E-13	-4.67628317806601E-13	-5.92329202555027E-13	-2.49401769496854E-13	-5.61153981367921E-13	3.11752211871067E-14	-1.4028849534198E-12	9.35256635613201E-13	-1.80816282885219E-12	-3.7410265424528E-13	-8.41730972051881E-13	-3.7410265424528E-13	1.27818406867137E-12	-2.18226548309747E-13
0.01802	1.30935928985848E-12	1.55876105935534E-13	-5.61153981367921E-13	-6.23504423742134E-14	-8.41730972051881E-13	-3.11752211871067E-13	-4.98803538993707E-13	-9.35256635613201E-14	-9.35256635613201E-14	6.23504423742134E-14	-4.36453096619494E-13	1.4028849534198E-12	-1.71463716529087E-12	3.11752211871067E-13	-1.27818406867137E-12	-4.98803538993707E-13	1.58993628054244E-12	9.35256635613201E-14
0.01804	1.12230796273584E-12	-1.8705132712264E-13	-5.29978760180814E-13	-1.55876105935534E-13	-6.23504423742134E-13	0	-3.7410265424528E-13	0	4.05277875432387E-13	3.11752211871067E-14	4.05277875432387E-13	1.27818406867137E-12	-1.46523539579401E-12	9.97607077987414E-13	-1.62111150172955E-12	-1.27818406867137E-12	1.58993628054244E-12	4.05277875432387E-13
0.01806	5.29978760180814E-13	-3.7410265424528E-13	-4.05277875432387E-13	-5.61153981367921E-13	-1.24700884748427E-13	1.24700884748427E-13	-2.18226548309747E-13	-3.7410265424528E-13	1.12230796273584E-12	-2.18226548309747E-13	1.05995752036163E-12	6.23504423742134E-13	-1.4028849534198E-12	1.34053451104559E-12	-1.62111150172955E-12	-1.80816282885219E-12	1.18465840511005E-12	6.23504423742134E-13
0.01808	3.11752211871067E-14	-5.61153981367921E-13	-3.11752211871067E-14	-1.21583362629716E-12	3.7410265424528E-13	-1.55876105935534E-13	-1.55876105935534E-13	-8.10555750864774E-13	1.71463716529087E-12	-4.36453096619494E-13	1.24700884748427E-12	1.55876105935534E-13	-1.46523539579401E-12	1.15348318392295E-12	-1.27818406867137E-12	-1.46523539579401E-12	6.23504423742134E-13	7.79380529677668E-13
0.0181	-1.24700884748427E-13	-6.85854866116347E-13	3.42927433058174E-13	-1.77698760766508E-12	7.17030087303454E-13	-2.8057699068396E-13	-4.36453096619494E-13	-1.18465840511005E-12	1.93286371360062E-12	-5.61153981367921E-13	9.66431856800308E-13	1.24700884748427E-13	-1.46523539579401E-12	6.54679644929241E-13	-4.98803538993707E-13	-2.49401769496854E-13	9.35256635613201E-14	9.04081414426094E-13
0.01812	0	-5.61153981367921E-13	7.79380529677668E-13	-1.71463716529087E-12	8.41730972051881E-13	0	-8.72906193238988E-13	-1.27818406867137E-12	1.58993628054244E-12	-4.67628317806601E-13	4.67628317806601E-13	4.36453096619494E-13	-1.65228672291666E-12	-1.24700884748427E-13	4.98803538993707E-13	9.04081414426094E-13	-6.23504423742134E-14	1.05995752036163E-12
0.01814	2.8057699068396E-13	-2.8057699068396E-13	1.09113274154873E-12	-1.24700884748427E-12	6.23504423742134E-13	7.48205308490561E-13	-1.21583362629716E-12	-1.05995752036163E-12	8.10555750864774E-13	-2.18226548309747E-13	-2.18226548309747E-13	8.41730972051881E-13	-1.80816282885219E-12	-7.79380529677668E-13	1.18465840511005E-12	1.49641061698112E-12	1.55876105935534E-13	1.18465840511005E-12
0.01816	1.55876105935534E-13	3.11752211871067E-14	1.09113274154873E-12	-9.04081414426094E-13	1.24700884748427E-13	1.4028849534198E-12	-1.15348318392295E-12	-6.85854866116347E-13	-9.35256635613201E-14	0	-3.42927433058174E-13	1.15348318392295E-12	-1.65228672291666E-12	-1.21583362629716E-12	9.35256635613201E-13	1.34053451104559E-12	4.36453096619494E-13	1.21583362629716E-12
0.01818	-3.42927433058174E-13	1.24700884748427E-13	8.41730972051881E-13	-7.17030087303454E-13	-4.67628317806601E-13	1.77698760766508E-12	-7.79380529677668E-13	6.23504423742134E-14	-8.10555750864774E-13	1.55876105935534E-13	-9.35256635613201E-14	1.15348318392295E-12	-1.27818406867137E-12	-1.37170973223269E-12	1.24700884748427E-13	5.29978760180814E-13	8.10555750864774E-13	1.15348318392295E-12
0.0182	-8.72906193238988E-13	3.42927433058174E-13	4.98803538993707E-13	-5.61153981367921E-13	-1.12230796273584E-12	1.58993628054244E-12	-1.8705132712264E-13	7.17030087303454E-13	-1.15348318392295E-12	-6.23504423742134E-14	1.24700884748427E-13	9.97607077987414E-13	-7.48205308490561E-13	-1.37170973223269E-12	-6.85854866116347E-13	-4.36453096619494E-13	9.97607077987414E-13	9.04081414426094E-13
0.01822	-1.49641061698112E-12	4.67628317806601E-13	1.8705132712264E-13	-4.98803538993707E-13	-1.74581238647798E-12	1.09113274154873E-12	4.98803538993707E-13	1.15348318392295E-12	-1.05995752036163E-12	-6.54679644929241E-13	2.18226548309747E-13	6.54679644929241E-13	-3.11752211871067E-13	-1.24700884748427E-12	-1.15348318392295E-12	-1.30935928985848E-12	9.04081414426094E-13	4.36453096619494E-13
0.01824	-2.08873981953615E-12	4.05277875432387E-13	3.11752211871067E-14	-6.85854866116347E-13	-2.338141589033E-12	4.98803538993707E-13	1.09113274154873E-12	1.15348318392295E-12	-7.48205308490561E-13	-1.65228672291666E-12	9.35256635613201E-14	3.42927433058174E-13	1.24700884748427E-13	-1.34053451104559E-12	-1.4028849534198E-12	-1.90168849241351E-12	8.10555750864774E-13	-9.35256635613201E-14
0.01826	-2.55636813734275E-12	9.35256635613201E-14	0	-9.66431856800308E-13	-2.27579114665879E-12	-2.8057699068396E-13	1.43406017460691E-12	7.79380529677668E-13	-1.8705132712264E-13	-2.36931681022011E-12	-2.18226548309747E-13	3.11752211871067E-14	4.05277875432387E-13	-1.68346194410376E-12	-1.43406017460691E-12	-2.18226548309747E-12	5.92329202555027E-13	-4.67628317806601E-13
0.01828	-2.58754335852986E-12	-4.98803538993707E-13	1.55876105935534E-13	-9.66431856800308E-13	-1.65228672291666E-12	-9.66431856800308E-13	1.43406017460691E-12	4.05277875432387E-13	4.98803538993707E-13	-2.68106902209118E-12	-5.92329202555027E-13	-2.49401769496854E-13	3.7410265424528E-13	-2.43166725259432E-12	-1.05995752036163E-12	-2.05756459834904E-12	2.18226548309747E-13	-8.10555750864774E-13
0.0183	-2.05756459834904E-12	-1.49641061698112E-12	2.49401769496854E-13	-7.48205308490561E-13	-8.41730972051881E-13	-1.68346194410376E-12	1.12230796273584E-12	3.7410265424528E-13	1.21583362629716E-12	-2.15109026191036E-12	-9.35256635613201E-13	-7.48205308490561E-13	-6.23504423742134E-14	-3.36692388820752E-12	-4.05277875432387E-13	-1.80816282885219E-12	-6.23504423742134E-14	-9.97607077987414E-13
0.01832	-1.27818406867137E-12	-2.11991504072326E-12	3.11752211871067E-14	-3.42927433058174E-13	-3.11752211871067E-14	-2.24461592547168E-12	6.54679644929241E-13	3.7410265424528E-13	1.77698760766508E-12	-1.4028849534198E-12	-1.15348318392295E-12	-1.43406017460691E-12	-4.98803538993707E-13	-3.42927433058174E-12	6.23504423742134E-14	-1.24700884748427E-12	-9.35256635613201E-14	-1.05995752036163E-12
0.01834	-6.54679644929241E-13	-1.99521415597483E-12	-9.35256635613201E-14	2.49401769496854E-13	5.29978760180814E-13	-2.49401769496854E-12	2.8057699068396E-13	6.23504423742134E-14	1.93286371360062E-12	-4.98803538993707E-13	-1.15348318392295E-12	-2.08873981953615E-12	-8.41730972051881E-13	-2.55636813734275E-12	3.7410265424528E-13	-4.36453096619494E-13	-1.8705132712264E-13	-9.66431856800308E-13
0.01836	-2.18226548309747E-13	-1.4028849534198E-12	3.11752211871067E-13	4.36453096619494E-13	7.17030087303454E-13	-2.3069663678459E-12	3.11752211871067E-14	-1.55876105935534E-13	1.74581238647798E-12	9.35256635613201E-14	-9.97607077987414E-13	-2.68106902209118E-12	-9.66431856800308E-13	-1.4028849534198E-12	5.61153981367921E-13	3.7410265424528E-13	-6.54679644929241E-13	-6.85854866116347E-13
0.01838	-2.18226548309747E-13	-4.36453096619494E-13	4.67628317806601E-13	4.98803538993707E-13	5.61153981367921E-13	-1.68346194410376E-12	-2.18226548309747E-13	-5.92329202555027E-13	1.55876105935534E-12	3.11752211871067E-13	-6.23504423742134E-13	-2.93047079158803E-12	-9.35256635613201E-13	-3.42927433058174E-13	6.54679644929241E-13	1.24700884748427E-12	-1.27818406867137E-12	-5.92329202555027E-13
0.0184	-4.05277875432387E-13	3.7410265424528E-13	1.8705132712264E-13	6.23504423742134E-13	3.42927433058174E-13	-8.10555750864774E-13	-1.8705132712264E-13	-9.35256635613201E-13	1.24700884748427E-12	3.42927433058174E-13	-1.8705132712264E-13	-3.21104778227199E-12	-7.17030087303454E-13	2.8057699068396E-13	5.29978760180814E-13	1.96403893478772E-12	-1.65228672291666E-12	-7.79380529677668E-13
0.01842	-6.54679644929241E-13	8.41730972051881E-13	-3.11752211871067E-13	6.85854866116347E-13	1.24700884748427E-13	0	-1.8705132712264E-13	-1.27818406867137E-12	5.61153981367921E-13	2.8057699068396E-13	2.8057699068396E-13	-3.17987256108488E-12	-3.42927433058174E-13	5.61153981367921E-13	2.49401769496854E-13	2.43166725259432E-12	-1.8393380500393E-12	-1.27818406867137E-12
0.01844	-6.85854866116347E-13	1.05995752036163E-12	-7.48205308490561E-13	9.04081414426094E-13	9.35256635613201E-14	3.7410265424528E-13	-1.8705132712264E-13	-1.34053451104559E-12	-3.7410265424528E-13	1.24700884748427E-13	7.17030087303454E-13	-2.74341946446539E-12	0	4.67628317806601E-13	-6.23504423742134E-14	2.338141589033E-12	-1.74581238647798E-12	-1.49641061698112E-12
0.01846	-7.17030087303454E-13	1.05995752036163E-12	-1.21583362629716E-12	1.09113274154873E-12	0	4.36453096619494E-13	-2.8057699068396E-13	-1.24700884748427E-12	-1.37170973223269E-12	0	1.24700884748427E-12	-2.08873981953615E-12	2.8057699068396E-13	-6.23504423742134E-14	-4.36453096619494E-13	1.80816282885219E-12	-1.46523539579401E-12	-1.37170973223269E-12
0.01848	-5.29978760180814E-13	1.05995752036163E-12	-1.62111150172955E-12	1.15348318392295E-12	-2.49401769496854E-13	2.18226548309747E-13	-3.11752211871067E-13	-8.41730972051881E-13	-1.96403893478772E-12	3.11752211871067E-14	1.68346194410376E-12	-1.46523539579401E-12	2.8057699068396E-13	-6.23504423742134E-13	-9.04081414426094E-13	1.02878229917452E-12	-1.09113274154873E-12	-7.17030087303454E-13
0.0185	-4.67628317806601E-13	1.12230796273584E-12	-1.96403893478772E-12	1.15348318392295E-12	-7.17030087303454E-13	-6.23504423742134E-14	-2.49401769496854E-13	-1.8705132712264E-13	-2.46284247378143E-12	2.49401769496854E-13	1.80816282885219E-12	-7.17030087303454E-13	6.23504423742134E-14	-9.97607077987414E-13	-8.72906193238988E-13	9.35256635613201E-14	-5.92329202555027E-13	0
0.01852	-1.8705132712264E-13	1.18465840511005E-12	-2.36931681022011E-12	9.35256635613201E-13	-1.09113274154873E-12	9.35256635613201E-14	-9.35256635613201E-14	4.98803538993707E-13	-2.68106902209118E-12	3.42927433058174E-13	1.24700884748427E-12	6.23504423742134E-14	-3.42927433058174E-13	-9.97607077987414E-13	-5.92329202555027E-13	-9.97607077987414E-13	-3.7410265424528E-13	5.92329202555027E-13
0.01854	6.23504423742134E-14	1.46523539579401E-12	-2.46284247378143E-12	7.48205308490561E-13	-1.4028849534198E-12	3.11752211871067E-13	0	1.02878229917452E-12	-2.27579114665879E-12	5.92329202555027E-13	3.42927433058174E-13	7.48205308490561E-13	-8.10555750864774E-13	-5.61153981367921E-13	-1.8705132712264E-13	-1.96403893478772E-12	-2.8057699068396E-13	1.02878229917452E-12
0.01856	3.42927433058174E-13	1.68346194410376E-12	-2.46284247378143E-12	5.92329202555027E-13	-1.37170973223269E-12	1.8705132712264E-13	-2.49401769496854E-13	1.30935928985848E-12	-1.43406017460691E-12	6.23504423742134E-13	-8.41730972051881E-13	1.27818406867137E-12	-1.15348318392295E-12	2.49401769496854E-13	1.24700884748427E-13	-2.43166725259432E-12	-2.18226548309747E-13	1.24700884748427E-12
0.01858	4.98803538993707E-13	1.62111150172955E-12	-2.18226548309747E-12	5.61153981367921E-13	-1.09113274154873E-12	-1.55876105935534E-13	-3.42927433058174E-13	1.15348318392295E-12	-5.61153981367921E-13	6.23504423742134E-13	-1.68346194410376E-12	1.43406017460691E-12	-1.21583362629716E-12	1.43406017460691E-12	1.24700884748427E-13	-2.36931681022011E-12	-1.24700884748427E-13	1.09113274154873E-12
0.0186	5.29978760180814E-13	1.49641061698112E-12	-1.30935928985848E-12	4.05277875432387E-13	0	-2.49401769496854E-13	-3.7410265424528E-13	6.85854866116347E-13	1.24700884748427E-13	4.98803538993707E-13	-1.77698760766508E-12	1.27818406867137E-12	-1.02878229917452E-12	2.89929557040092E-12	6.23504423742134E-14	-1.74581238647798E-12	-1.8705132712264E-13	6.54679644929241E-13
0.01862	4.98803538993707E-13	1.12230796273584E-12	-2.18226548309747E-13	1.24700884748427E-13	1.05995752036163E-12	-1.55876105935534E-13	3.11752211871067E-14	9.35256635613201E-14	5.92329202555027E-13	3.42927433058174E-13	-1.34053451104559E-12	1.24700884748427E-12	-7.48205308490561E-13	3.95925309076255E-12	-1.8705132712264E-13	-8.10555750864774E-13	-5.92329202555027E-13	-3.11752211871067E-14
0.01864	1.55876105935534E-13	6.85854866116347E-13	8.41730972051881E-13	-3.42927433058174E-13	1.71463716529087E-12	6.23504423742134E-14	6.23504423742134E-13	-7.79380529677668E-13	7.79380529677668E-13	2.18226548309747E-13	-5.92329202555027E-13	1.02878229917452E-12	-5.29978760180814E-13	3.92807786957544E-12	-2.8057699068396E-13	0	-1.4028849534198E-12	-6.23504423742134E-13
0.01866	-3.7410265424528E-13	3.42927433058174E-13	1.12230796273584E-12	-5.92329202555027E-13	1.8393380500393E-12	6.23504423742134E-14	1.09113274154873E-12	-1.37170973223269E-12	1.15348318392295E-12	-1.24700884748427E-13	3.42927433058174E-13	8.41730972051881E-13	-6.23504423742134E-14	3.2422230034591E-12	-2.8057699068396E-13	4.67628317806601E-13	-2.3069663678459E-12	-9.66431856800308E-13
0.01868	-9.04081414426094E-13	1.55876105935534E-13	9.35256635613201E-13	-8.41730972051881E-13	1.58993628054244E-12	1.8705132712264E-13	1.34053451104559E-12	-1.71463716529087E-12	1.34053451104559E-12	-4.05277875432387E-13	1.09113274154873E-12	5.61153981367921E-13	4.36453096619494E-13	1.99521415597483E-12	-3.11752211871067E-13	4.36453096619494E-13	-2.74341946446539E-12	-1.12230796273584E-12
0.0187	-1.4028849534198E-12	3.11752211871067E-13	5.29978760180814E-13	-9.66431856800308E-13	1.18465840511005E-12	3.7410265424528E-13	1.30935928985848E-12	-1.74581238647798E-12	1.55876105935534E-12	-6.23504423742134E-13	1.58993628054244E-12	1.24700884748427E-13	7.79380529677668E-13	6.54679644929241E-13	-4.67628317806601E-13	1.8705132712264E-13	-2.55636813734275E-12	-1.18465840511005E-12
0.01872	-1.62111150172955E-12	-6.23504423742134E-14	1.55876105935534E-13	-1.18465840511005E-12	8.10555750864774E-13	5.61153981367921E-13	1.18465840511005E-12	-1.65228672291666E-12	1.30935928985848E-12	-1.02878229917452E-12	1.8393380500393E-12	-2.8057699068396E-13	7.79380529677668E-13	-4.67628317806601E-13	-6.23504423742134E-13	-3.7410265424528E-13	-1.93286371360062E-12	-9.66431856800308E-13
0.01874	-1.58993628054244E-12	-7.79380529677668E-13	-6.23504423742134E-14	-1.37170973223269E-12	5.29978760180814E-13	5.61153981367921E-13	1.02878229917452E-12	-1.58993628054244E-12	7.79380529677668E-13	-1.27818406867137E-12	1.80816282885219E-12	-7.79380529677668E-13	5.92329202555027E-13	-1.09113274154873E-12	-7.79380529677668E-13	-8.10555750864774E-13	-1.21583362629716E-12	-4.98803538993707E-13
0.01876	-1.30935928985848E-12	-1.43406017460691E-12	-3.7410265424528E-13	-1.34053451104559E-12	1.8705132712264E-13	3.11752211871067E-13	9.04081414426094E-13	-1.12230796273584E-12	2.49401769496854E-13	-1.30935928985848E-12	1.52758583816823E-12	-1.18465840511005E-12	3.11752211871067E-13	-1.15348318392295E-12	-8.72906193238988E-13	-9.66431856800308E-13	-4.05277875432387E-13	9.35256635613201E-14
0.01878	-8.72906193238988E-13	-1.74581238647798E-12	-4.98803538993707E-13	-1.02878229917452E-12	2.18226548309747E-13	-1.55876105935534E-13	5.61153981367921E-13	-3.42927433058174E-13	-3.42927433058174E-13	-1.12230796273584E-12	1.24700884748427E-12	-9.66431856800308E-13	2.18226548309747E-13	-4.98803538993707E-13	-8.72906193238988E-13	-8.72906193238988E-13	3.42927433058174E-13	4.05277875432387E-13
0.0188	-6.23504423742134E-13	-1.71463716529087E-12	-6.23504423742134E-13	-1.8705132712264E-13	5.29978760180814E-13	-7.17030087303454E-13	1.8705132712264E-13	1.8705132712264E-13	-7.79380529677668E-13	-9.35256635613201E-13	9.04081414426094E-13	-5.61153981367921E-13	1.24700884748427E-13	2.8057699068396E-13	-7.17030087303454E-13	-6.85854866116347E-13	9.35256635613201E-13	4.36453096619494E-13
0.01882	-2.8057699068396E-13	-1.43406017460691E-12	-7.17030087303454E-13	5.92329202555027E-13	4.98803538993707E-13	-1.02878229917452E-12	-2.8057699068396E-13	1.8705132712264E-13	-9.97607077987414E-13	-8.72906193238988E-13	6.23504423742134E-13	-9.35256635613201E-14	6.23504423742134E-14	9.97607077987414E-13	-3.7410265424528E-13	-4.05277875432387E-13	1.24700884748427E-12	4.05277875432387E-13
0.01884	-9.35256635613201E-14	-1.09113274154873E-12	-9.35256635613201E-13	1.24700884748427E-12	1.55876105935534E-13	-1.12230796273584E-12	-5.92329202555027E-13	-1.24700884748427E-13	-9.66431856800308E-13	-9.97607077987414E-13	4.05277875432387E-13	3.7410265424528E-13	-6.23504423742134E-14	1.30935928985848E-12	-3.11752211871067E-14	-4.05277875432387E-13	1.43406017460691E-12	4.98803538993707E-13
0.01886	0	-4.98803538993707E-13	-1.34053451104559E-12	1.58993628054244E-12	-3.7410265424528E-13	-8.10555750864774E-13	-8.41730972051881E-13	-4.67628317806601E-13	-6.54679644929241E-13	-1.21583362629716E-12	3.7410265424528E-13	4.98803538993707E-13	-2.8057699068396E-13	1.24700884748427E-12	3.11752211871067E-14	-7.17030087303454E-13	1.27818406867137E-12	4.36453096619494E-13
0.01888	-3.11752211871067E-14	-3.11752211871067E-14	-1.90168849241351E-12	1.71463716529087E-12	-8.72906193238988E-13	-2.18226548309747E-13	-9.35256635613201E-13	-9.04081414426094E-13	-1.8705132712264E-13	-1.34053451104559E-12	5.92329202555027E-13	5.61153981367921E-13	-6.23504423742134E-13	7.79380529677668E-13	0	-1.18465840511005E-12	8.72906193238988E-13	5.29978760180814E-13
0.0189	0	1.24700884748427E-13	-2.43166725259432E-12	1.55876105935534E-12	-8.72906193238988E-13	5.61153981367921E-13	-8.10555750864774E-13	-1.24700884748427E-12	2.18226548309747E-13	-1.18465840511005E-12	5.61153981367921E-13	4.67628317806601E-13	-1.09113274154873E-12	6.23504423742134E-14	2.18226548309747E-13	-1.65228672291666E-12	4.98803538993707E-13	6.85854866116347E-13
0.01892	-3.11752211871067E-14	-3.11752211871067E-14	-2.64989380090407E-12	1.18465840511005E-12	-9.35256635613201E-13	1.15348318392295E-12	-4.67628317806601E-13	-1.34053451104559E-12	5.61153981367921E-13	-7.48205308490561E-13	5.92329202555027E-13	6.23504423742134E-14	-1.34053451104559E-12	-5.92329202555027E-13	4.36453096619494E-13	-1.80816282885219E-12	9.35256635613201E-14	4.05277875432387E-13
0.01894	3.11752211871067E-14	-2.49401769496854E-13	-2.338141589033E-12	7.48205308490561E-13	-1.15348318392295E-12	1.4028849534198E-12	1.24700884748427E-13	-1.30935928985848E-12	7.48205308490561E-13	-2.18226548309747E-13	3.42927433058174E-13	-2.8057699068396E-13	-1.4028849534198E-12	-1.12230796273584E-12	4.98803538993707E-13	-1.46523539579401E-12	-1.24700884748427E-13	-1.8705132712264E-13
0.01896	9.35256635613201E-14	-9.04081414426094E-13	-1.62111150172955E-12	4.36453096619494E-13	-1.4028849534198E-12	1.4028849534198E-12	8.72906193238988E-13	-1.30935928985848E-12	5.92329202555027E-13	1.55876105935534E-13	1.55876105935534E-13	-4.36453096619494E-13	-1.27818406867137E-12	-1.34053451104559E-12	6.23504423742134E-14	-8.41730972051881E-13	-2.8057699068396E-13	-9.04081414426094E-13
0.01898	0	-1.68346194410376E-12	-6.85854866116347E-13	9.35256635613201E-14	-1.65228672291666E-12	1.24700884748427E-12	1.52758583816823E-12	-1.4028849534198E-12	3.7410265424528E-13	3.7410265424528E-13	-1.24700884748427E-13	-4.67628317806601E-13	-9.66431856800308E-13	-1.27818406867137E-12	-6.85854866116347E-13	-3.7410265424528E-13	-2.18226548309747E-13	-1.58993628054244E-12
0.019	-3.42927433058174E-13	-2.05756459834904E-12	1.24700884748427E-13	-9.35256635613201E-14	-1.80816282885219E-12	1.05995752036163E-12	1.8705132712264E-12	-1.46523539579401E-12	3.11752211871067E-14	2.18226548309747E-13	-7.79380529677668E-13	0	-7.17030087303454E-13	-1.18465840511005E-12	-1.21583362629716E-12	0	-2.18226548309747E-13	-1.93286371360062E-12
0.01902	-6.85854866116347E-13	-1.8393380500393E-12	5.29978760180814E-13	1.8705132712264E-13	-1.8705132712264E-12	7.48205308490561E-13	1.8705132712264E-12	-1.24700884748427E-12	-3.11752211871067E-13	-2.18226548309747E-13	-1.49641061698112E-12	2.49401769496854E-13	-2.8057699068396E-13	-9.04081414426094E-13	-1.68346194410376E-12	9.35256635613201E-14	-1.8705132712264E-13	-1.90168849241351E-12
0.01904	-6.23504423742134E-13	-1.30935928985848E-12	1.8705132712264E-13	5.29978760180814E-13	-1.58993628054244E-12	3.11752211871067E-13	1.80816282885219E-12	-9.66431856800308E-13	-2.8057699068396E-13	-5.92329202555027E-13	-1.68346194410376E-12	4.98803538993707E-13	-1.55876105935534E-13	-7.79380529677668E-13	-1.8705132712264E-12	3.11752211871067E-14	-4.05277875432387E-13	-1.65228672291666E-12
0.01906	-9.35256635613201E-14	-8.72906193238988E-13	-6.54679644929241E-13	4.67628317806601E-13	-1.09113274154873E-12	3.11752211871067E-14	1.65228672291666E-12	-3.11752211871067E-13	0	-6.23504423742134E-13	-1.37170973223269E-12	4.36453096619494E-13	-1.55876105935534E-13	-6.85854866116347E-13	-1.8393380500393E-12	-1.55876105935534E-13	-5.92329202555027E-13	-1.09113274154873E-12
0.01908	3.42927433058174E-13	-5.61153981367921E-13	-1.24700884748427E-12	0	-2.49401769496854E-13	-4.67628317806601E-13	1.30935928985848E-12	3.7410265424528E-13	1.24700884748427E-13	-3.7410265424528E-13	-9.04081414426094E-13	3.42927433058174E-13	-3.11752211871067E-13	-4.67628317806601E-13	-1.46523539579401E-12	0	-4.36453096619494E-13	-3.7410265424528E-13
0.0191	4.36453096619494E-13	1.8705132712264E-13	-1.27818406867137E-12	-7.17030087303454E-13	4.05277875432387E-13	-8.41730972051881E-13	8.72906193238988E-13	7.79380529677668E-13	6.23504423742134E-14	-9.35256635613201E-14	-4.98803538993707E-13	1.55876105935534E-13	-2.49401769496854E-13	-1.24700884748427E-13	-1.02878229917452E-12	1.24700884748427E-13	-9.35256635613201E-14	3.11752211871067E-13
0.01912	2.8057699068396E-13	9.66431856800308E-13	-1.05995752036163E-12	-1.09113274154873E-12	8.10555750864774E-13	-8.72906193238988E-13	3.7410265424528E-13	9.97607077987414E-13	-4.05277875432387E-13	1.55876105935534E-13	-3.11752211871067E-13	1.24700884748427E-13	6.23504423742134E-14	0	-6.85854866116347E-13	2.18226548309747E-13	3.11752211871067E-13	8.10555750864774E-13
0.01914	1.8705132712264E-13	1.52758583816823E-12	-6.54679644929241E-13	-8.72906193238988E-13	8.72906193238988E-13	-8.72906193238988E-13	-9.35256635613201E-14	9.66431856800308E-13	-9.04081414426094E-13	4.98803538993707E-13	-4.67628317806601E-13	1.8705132712264E-13	5.29978760180814E-13	-1.55876105935534E-13	-6.54679644929241E-13	2.8057699068396E-13	4.67628317806601E-13	9.35256635613201E-13
0.01916	1.24700884748427E-13	1.71463716529087E-12	-4.36453096619494E-13	-4.98803538993707E-13	6.23504423742134E-13	-6.54679644929241E-13	-4.98803538993707E-13	8.41730972051881E-13	-1.05995752036163E-12	1.02878229917452E-12	-6.85854866116347E-13	9.35256635613201E-14	9.04081414426094E-13	-5.61153981367921E-13	-9.35256635613201E-13	1.8705132712264E-13	5.29978760180814E-13	7.79380529677668E-13
0.01918	-9.35256635613201E-14	1.43406017460691E-12	-4.05277875432387E-13	3.11752211871067E-14	3.42927433058174E-13	-4.36453096619494E-13	-4.98803538993707E-13	8.10555750864774E-13	-1.09113274154873E-12	1.24700884748427E-12	-7.79380529677668E-13	-2.49401769496854E-13	1.09113274154873E-12	-9.66431856800308E-13	-1.34053451104559E-12	-6.23504423742134E-14	7.17030087303454E-13	4.98803538993707E-13
0.0192	-3.7410265424528E-13	8.41730972051881E-13	-3.11752211871067E-13	4.98803538993707E-13	3.11752211871067E-14	-1.8705132712264E-13	-4.05277875432387E-13	8.10555750864774E-13	-1.21583362629716E-12	1.05995752036163E-12	-7.17030087303454E-13	-6.54679644929241E-13	9.97607077987414E-13	-1.34053451104559E-12	-1.58993628054244E-12	-3.7410265424528E-13	9.97607077987414E-13	6.23504423742134E-14
0.01922	-5.92329202555027E-13	1.55876105935534E-13	-2.8057699068396E-13	7.48205308490561E-13	0	1.24700884748427E-13	-3.11752211871067E-13	6.54679644929241E-13	-1.12230796273584E-12	7.17030087303454E-13	-3.11752211871067E-13	-5.61153981367921E-13	8.72906193238988E-13	-1.49641061698112E-12	-1.68346194410376E-12	-7.17030087303454E-13	1.27818406867137E-12	-5.92329202555027E-13
0.01924	-8.10555750864774E-13	-3.11752211871067E-13	-3.42927433058174E-13	9.97607077987414E-13	6.23504423742134E-14	5.29978760180814E-13	-2.49401769496854E-13	6.23504423742134E-13	-6.54679644929241E-13	4.05277875432387E-13	-6.23504423742134E-14	6.23504423742134E-14	4.98803538993707E-13	-1.65228672291666E-12	-1.34053451104559E-12	-9.35256635613201E-13	1.21583362629716E-12	-1.24700884748427E-12
0.01926	-1.05995752036163E-12	-5.29978760180814E-13	-4.36453096619494E-13	9.35256635613201E-13	0	9.35256635613201E-13	-3.11752211871067E-13	4.05277875432387E-13	0	6.23504423742134E-14	1.24700884748427E-13	6.85854866116347E-13	0	-1.49641061698112E-12	-7.79380529677668E-13	-8.10555750864774E-13	7.48205308490561E-13	-1.62111150172955E-12
0.01928	-1.30935928985848E-12	-4.67628317806601E-13	-4.67628317806601E-13	8.10555750864774E-13	-1.24700884748427E-13	1.12230796273584E-12	-3.7410265424528E-13	4.98803538993707E-13	4.05277875432387E-13	-4.36453096619494E-13	1.8705132712264E-13	6.85854866116347E-13	-6.23504423742134E-13	-1.46523539579401E-12	-4.67628317806601E-13	-4.05277875432387E-13	-1.55876105935534E-13	-1.74581238647798E-12
0.0193	-1.30935928985848E-12	-3.11752211871067E-13	-3.7410265424528E-13	7.79380529677668E-13	-2.49401769496854E-13	9.35256635613201E-13	-3.42927433058174E-13	5.61153981367921E-13	7.48205308490561E-13	-8.72906193238988E-13	-9.35256635613201E-14	4.36453096619494E-13	-1.27818406867137E-12	-1.43406017460691E-12	-4.05277875432387E-13	2.18226548309747E-13	-1.09113274154873E-12	-1.74581238647798E-12
0.01932	-9.97607077987414E-13	-1.24700884748427E-13	-2.8057699068396E-13	6.23504423742134E-13	-2.18226548309747E-13	7.48205308490561E-13	-4.67628317806601E-13	5.92329202555027E-13	9.35256635613201E-13	-1.18465840511005E-12	-3.11752211871067E-14	6.23504423742134E-14	-1.62111150172955E-12	-1.27818406867137E-12	-6.54679644929241E-13	9.04081414426094E-13	-1.65228672291666E-12	-1.52758583816823E-12
0.01934	-5.29978760180814E-13	6.23504423742134E-14	-3.7410265424528E-13	2.8057699068396E-13	1.8705132712264E-13	4.98803538993707E-13	-4.98803538993707E-13	8.10555750864774E-13	1.12230796273584E-12	-1.12230796273584E-12	2.18226548309747E-13	-3.7410265424528E-13	-1.77698760766508E-12	-7.48205308490561E-13	-9.66431856800308E-13	1.43406017460691E-12	-1.74581238647798E-12	-1.34053451104559E-12
0.01936	3.11752211871067E-13	2.49401769496854E-13	-6.85854866116347E-13	0	7.17030087303454E-13	2.18226548309747E-13	-5.61153981367921E-13	1.12230796273584E-12	1.18465840511005E-12	-5.29978760180814E-13	4.05277875432387E-13	-8.10555750864774E-13	-1.74581238647798E-12	-1.55876105935534E-13	-1.30935928985848E-12	1.68346194410376E-12	-1.37170973223269E-12	-1.4028849534198E-12
0.01938	6.85854866116347E-13	4.67628317806601E-13	-7.79380529677668E-13	-4.36453096619494E-13	9.35256635613201E-13	3.11752211871067E-14	-4.05277875432387E-13	1.52758583816823E-12	1.21583362629716E-12	-2.18226548309747E-13	6.23504423742134E-13	-8.72906193238988E-13	-1.65228672291666E-12	3.11752211871067E-13	-1.55876105935534E-12	1.49641061698112E-12	-7.17030087303454E-13	-1.58993628054244E-12
0.0194	1.05995752036163E-12	5.61153981367921E-13	-4.67628317806601E-13	-8.72906193238988E-13	4.67628317806601E-13	-1.24700884748427E-13	-2.8057699068396E-13	1.74581238647798E-12	1.12230796273584E-12	-3.11752211871067E-14	4.05277875432387E-13	-8.10555750864774E-13	-1.46523539579401E-12	4.98803538993707E-13	-1.58993628054244E-12	7.48205308490561E-13	9.35256635613201E-14	-1.80816282885219E-12
0.01942	1.4028849534198E-12	6.54679644929241E-13	1.24700884748427E-13	-1.4028849534198E-12	-3.11752211871067E-13	-1.24700884748427E-13	-6.23504423742134E-14	1.58993628054244E-12	7.79380529677668E-13	3.11752211871067E-13	2.8057699068396E-13	-5.61153981367921E-13	-1.30935928985848E-12	4.36453096619494E-13	-1.21583362629716E-12	-1.55876105935534E-13	8.41730972051881E-13	-1.93286371360062E-12
0.01944	1.68346194410376E-12	6.85854866116347E-13	9.35256635613201E-13	-1.65228672291666E-12	-9.35256635613201E-13	-3.11752211871067E-14	0	9.04081414426094E-13	1.8705132712264E-13	6.54679644929241E-13	4.05277875432387E-13	-3.7410265424528E-13	-1.18465840511005E-12	2.18226548309747E-13	-8.41730972051881E-13	-9.04081414426094E-13	1.37170973223269E-12	-1.8393380500393E-12
0.01946	1.93286371360062E-12	4.98803538993707E-13	1.4028849534198E-12	-1.65228672291666E-12	-1.05995752036163E-12	3.11752211871067E-14	1.8705132712264E-13	-3.7410265424528E-13	-7.48205308490561E-13	1.02878229917452E-12	7.79380529677668E-13	-1.24700884748427E-13	-1.05995752036163E-12	-3.11752211871067E-14	-3.7410265424528E-13	-1.52758583816823E-12	1.77698760766508E-12	-1.49641061698112E-12
0.01948	1.93286371360062E-12	1.24700884748427E-13	1.49641061698112E-12	-1.46523539579401E-12	-7.17030087303454E-13	-1.55876105935534E-13	3.42927433058174E-13	-1.49641061698112E-12	-1.52758583816823E-12	1.05995752036163E-12	1.09113274154873E-12	0	-9.35256635613201E-13	-2.8057699068396E-13	-1.8705132712264E-13	-1.8393380500393E-12	1.90168849241351E-12	-9.97607077987414E-13
0.0195	1.74581238647798E-12	-2.49401769496854E-13	9.66431856800308E-13	-1.21583362629716E-12	-9.35256635613201E-14	-4.67628317806601E-13	7.17030087303454E-13	-1.8393380500393E-12	-1.77698760766508E-12	8.41730972051881E-13	8.10555750864774E-13	0	-6.85854866116347E-13	-4.36453096619494E-13	-2.18226548309747E-13	-2.02638937716194E-12	1.8393380500393E-12	-3.7410265424528E-13
0.01952	1.27818406867137E-12	-5.92329202555027E-13	3.11752211871067E-13	-8.41730972051881E-13	4.36453096619494E-13	-7.17030087303454E-13	8.72906193238988E-13	-1.58993628054244E-12	-1.68346194410376E-12	4.36453096619494E-13	3.7410265424528E-13	1.24700884748427E-13	-2.8057699068396E-13	-3.7410265424528E-13	-4.36453096619494E-13	-1.99521415597483E-12	1.4028849534198E-12	3.11752211871067E-13
0.01954	8.41730972051881E-13	-1.05995752036163E-12	-1.55876105935534E-13	-4.36453096619494E-13	6.85854866116347E-13	-7.79380529677668E-13	1.15348318392295E-12	-1.24700884748427E-12	-1.12230796273584E-12	-3.11752211871067E-14	-3.7410265424528E-13	5.61153981367921E-13	-3.11752211871067E-14	-2.18226548309747E-13	-7.79380529677668E-13	-1.96403893478772E-12	6.23504423742134E-13	7.48205308490561E-13
0.01956	3.42927433058174E-13	-1.37170973223269E-12	-4.05277875432387E-13	0	6.54679644929241E-13	-6.54679644929241E-13	1.24700884748427E-12	-9.66431856800308E-13	-6.23504423742134E-13	-3.11752211871067E-13	-1.05995752036163E-12	7.17030087303454E-13	-6.23504423742134E-14	-9.35256635613201E-14	-9.04081414426094E-13	-1.71463716529087E-12	-1.24700884748427E-13	9.35256635613201E-13
0.01958	6.23504423742134E-14	-1.55876105935534E-12	-3.11752211871067E-13	5.29978760180814E-13	3.42927433058174E-13	-4.67628317806601E-13	1.15348318392295E-12	-4.67628317806601E-13	-4.67628317806601E-13	-1.55876105935534E-13	-1.43406017460691E-12	7.17030087303454E-13	-4.05277875432387E-13	6.23504423742134E-14	-7.48205308490561E-13	-1.4028849534198E-12	-5.61153981367921E-13	6.23504423742134E-13
0.0196	-9.35256635613201E-14	-1.49641061698112E-12	-3.11752211871067E-13	7.17030087303454E-13	9.35256635613201E-14	-9.35256635613201E-14	8.10555750864774E-13	-1.24700884748427E-13	-6.23504423742134E-13	3.7410265424528E-13	-1.58993628054244E-12	4.36453096619494E-13	-7.48205308490561E-13	-1.24700884748427E-13	-5.92329202555027E-13	-1.27818406867137E-12	-4.98803538993707E-13	-6.23504423742134E-14
0.01962	-3.11752211871067E-14	-1.43406017460691E-12	-6.23504423742134E-13	7.48205308490561E-13	-3.11752211871067E-14	5.29978760180814E-13	3.7410265424528E-13	2.49401769496854E-13	-8.41730972051881E-13	9.97607077987414E-13	-1.37170973223269E-12	1.55876105935534E-13	-8.10555750864774E-13	-1.55876105935534E-13	-2.49401769496854E-13	-9.97607077987414E-13	-1.8705132712264E-13	-6.85854866116347E-13
0.01964	1.24700884748427E-13	-1.34053451104559E-12	-1.30935928985848E-12	7.79380529677668E-13	-1.55876105935534E-13	1.09113274154873E-12	-6.23504423742134E-14	4.36453096619494E-13	-8.72906193238988E-13	1.55876105935534E-12	-1.09113274154873E-12	-6.23504423742134E-14	-7.48205308490561E-13	0	-1.8705132712264E-13	-7.48205308490561E-13	-6.23504423742134E-14	-1.02878229917452E-12
0.01966	1.24700884748427E-13	-1.09113274154873E-12	-1.8393380500393E-12	9.04081414426094E-13	-2.18226548309747E-13	1.37170973223269E-12	-1.8705132712264E-13	5.92329202555027E-13	-7.48205308490561E-13	1.74581238647798E-12	-7.79380529677668E-13	0	-7.79380529677668E-13	2.8057699068396E-13	-2.8057699068396E-13	-5.92329202555027E-13	-9.35256635613201E-14	-9.66431856800308E-13
0.01968	1.8705132712264E-13	-6.54679644929241E-13	-1.8393380500393E-12	1.05995752036163E-12	-6.23504423742134E-13	1.30935928985848E-12	-3.11752211871067E-14	7.48205308490561E-13	-6.23504423742134E-13	1.27818406867137E-12	-4.36453096619494E-13	2.49401769496854E-13	-8.72906193238988E-13	5.29978760180814E-13	-3.42927433058174E-13	-4.36453096619494E-13	-4.67628317806601E-13	-7.17030087303454E-13
0.0197	-1.55876105935534E-13	-6.23504423742134E-14	-1.27818406867137E-12	1.02878229917452E-12	-9.97607077987414E-13	1.34053451104559E-12	4.05277875432387E-13	8.41730972051881E-13	-5.61153981367921E-13	2.8057699068396E-13	3.11752211871067E-14	6.85854866116347E-13	-5.61153981367921E-13	6.85854866116347E-13	-2.8057699068396E-13	-3.11752211871067E-13	-9.35256635613201E-13	-1.24700884748427E-13
0.01972	-4.36453096619494E-13	5.29978760180814E-13	-4.05277875432387E-13	8.72906193238988E-13	-1.55876105935534E-12	1.43406017460691E-12	9.04081414426094E-13	8.72906193238988E-13	-2.8057699068396E-13	-1.09113274154873E-12	6.85854866116347E-13	8.41730972051881E-13	3.11752211871067E-14	5.29978760180814E-13	-2.49401769496854E-13	-1.24700884748427E-13	-1.27818406867137E-12	3.42927433058174E-13
0.01974	-9.35256635613201E-13	8.41730972051881E-13	6.23504423742134E-13	6.85854866116347E-13	-1.68346194410376E-12	1.37170973223269E-12	1.49641061698112E-12	7.48205308490561E-13	3.11752211871067E-14	-2.27579114665879E-12	1.02878229917452E-12	5.29978760180814E-13	7.79380529677668E-13	3.11752211871067E-13	-9.35256635613201E-14	6.23504423742134E-14	-1.55876105935534E-12	5.92329202555027E-13
0.01976	-1.90168849241351E-12	8.41730972051881E-13	1.37170973223269E-12	6.85854866116347E-13	-1.65228672291666E-12	1.4028849534198E-12	1.99521415597483E-12	6.54679644929241E-13	4.67628317806601E-13	-3.39809910939463E-12	7.17030087303454E-13	-1.24700884748427E-13	1.49641061698112E-12	-1.24700884748427E-13	1.55876105935534E-13	3.11752211871067E-14	-1.8393380500393E-12	8.10555750864774E-13
0.01978	-2.99282123396224E-12	3.42927433058174E-13	1.62111150172955E-12	9.04081414426094E-13	-1.46523539579401E-12	1.34053451104559E-12	2.08873981953615E-12	6.54679644929241E-13	7.79380529677668E-13	-4.05277875432387E-12	9.35256635613201E-14	-1.05995752036163E-12	1.71463716529087E-12	-6.54679644929241E-13	3.42927433058174E-13	-2.49401769496854E-13	-2.21344070428458E-12	9.66431856800308E-13
0.0198	-3.52279999414306E-12	-4.36453096619494E-13	1.24700884748427E-12	1.09113274154873E-12	-1.09113274154873E-12	1.30935928985848E-12	1.71463716529087E-12	1.02878229917452E-12	8.72906193238988E-13	-3.77220176363991E-12	-5.92329202555027E-13	-1.90168849241351E-12	1.65228672291666E-12	-1.05995752036163E-12	3.7410265424528E-13	-5.61153981367921E-13	-2.18226548309747E-12	1.30935928985848E-12
0.01982	-2.99282123396224E-12	-1.21583362629716E-12	5.61153981367921E-13	1.18465840511005E-12	-7.48205308490561E-13	1.43406017460691E-12	8.41730972051881E-13	1.30935928985848E-12	8.10555750864774E-13	-2.89929557040092E-12	-9.35256635613201E-13	-2.52519291615564E-12	1.27818406867137E-12	-1.21583362629716E-12	4.67628317806601E-13	-8.41730972051881E-13	-1.8705132712264E-12	1.77698760766508E-12
0.01984	-2.43166725259432E-12	-1.49641061698112E-12	-4.36453096619494E-13	8.10555750864774E-13	-6.23504423742134E-13	1.49641061698112E-12	-3.42927433058174E-13	1.12230796273584E-12	5.61153981367921E-13	-1.71463716529087E-12	-1.09113274154873E-12	-2.68106902209118E-12	9.97607077987414E-13	-1.24700884748427E-12	3.42927433058174E-13	-9.66431856800308E-13	-1.34053451104559E-12	2.05756459834904E-12
0.01986	-1.93286371360062E-12	-1.4028849534198E-12	-1.4028849534198E-12	3.42927433058174E-13	-6.85854866116347E-13	1.27818406867137E-12	-1.4028849534198E-12	7.17030087303454E-13	6.23504423742134E-14	-6.85854866116347E-13	-1.09113274154873E-12	-2.3069663678459E-12	9.04081414426094E-13	-1.24700884748427E-12	1.8705132712264E-13	-9.97607077987414E-13	-6.23504423742134E-13	1.8705132712264E-12
0.01988	-1.4028849534198E-12	-1.18465840511005E-12	-1.96403893478772E-12	-2.49401769496854E-13	-1.27818406867137E-12	9.35256635613201E-13	-1.8705132712264E-12	2.49401769496854E-13	-3.11752211871067E-13	1.24700884748427E-13	-7.79380529677668E-13	-1.55876105935534E-12	1.02878229917452E-12	-1.15348318392295E-12	-2.18226548309747E-13	-7.17030087303454E-13	0	1.18465840511005E-12
0.0199	-8.41730972051881E-13	-9.04081414426094E-13	-2.08873981953615E-12	-6.54679644929241E-13	-1.71463716529087E-12	6.54679644929241E-13	-2.11991504072326E-12	-2.49401769496854E-13	-4.67628317806601E-13	9.04081414426094E-13	-2.49401769496854E-13	-7.17030087303454E-13	1.02878229917452E-12	-1.12230796273584E-12	-4.36453096619494E-13	-5.29978760180814E-13	4.67628317806601E-13	4.36453096619494E-13
0.01992	-3.7410265424528E-13	-7.79380529677668E-13	-1.77698760766508E-12	-8.10555750864774E-13	-1.99521415597483E-12	4.36453096619494E-13	-1.99521415597483E-12	-4.67628317806601E-13	-2.18226548309747E-13	1.30935928985848E-12	2.8057699068396E-13	2.18226548309747E-13	8.10555750864774E-13	-9.97607077987414E-13	-7.79380529677668E-13	-5.29978760180814E-13	6.54679644929241E-13	-3.11752211871067E-13
0.01994	-1.8705132712264E-13	-8.41730972051881E-13	-1.27818406867137E-12	-7.48205308490561E-13	-1.74581238647798E-12	9.35256635613201E-14	-1.93286371360062E-12	-4.36453096619494E-13	3.11752211871067E-14	1.37170973223269E-12	5.61153981367921E-13	6.85854866116347E-13	3.7410265424528E-13	-8.72906193238988E-13	-1.05995752036163E-12	-6.23504423742134E-13	4.98803538993707E-13	-9.04081414426094E-13
0.01996	-3.11752211871067E-14	-6.85854866116347E-13	-7.48205308490561E-13	-8.41730972051881E-13	-1.12230796273584E-12	-4.36453096619494E-13	-1.8705132712264E-12	-4.05277875432387E-13	1.24700884748427E-13	1.12230796273584E-12	4.98803538993707E-13	4.05277875432387E-13	3.11752211871067E-14	-7.79380529677668E-13	-9.66431856800308E-13	-7.17030087303454E-13	6.23504423742134E-14	-1.34053451104559E-12
0.01998	1.24700884748427E-13	-4.36453096619494E-13	-3.11752211871067E-13	-8.72906193238988E-13	-2.18226548309747E-13	-9.66431856800308E-13	-1.71463716529087E-12	-1.55876105935534E-13	3.7410265424528E-13	1.15348318392295E-12	3.42927433058174E-13	-1.24700884748427E-13	-3.11752211871067E-13	-6.85854866116347E-13	-7.48205308490561E-13	-8.10555750864774E-13	-7.79380529677668E-13	-1.49641061698112E-12
0.02	2.49401769496854E-13	2.18226548309747E-13	-9.35256635613201E-14	-7.48205308490561E-13	4.36453096619494E-13	-1.30935928985848E-12	-1.55876105935534E-12	1.8705132712264E-13	4.67628317806601E-13	1.12230796273584E-12	-9.35256635613201E-14	-3.42927433058174E-13	-5.92329202555027E-13	-7.17030087303454E-13	-3.42927433058174E-13	-9.35256635613201E-13	-1.58993628054244E-12	-1.71463716529087E-12
0.02002	2.49401769496854E-13	9.35256635613201E-13	1.55876105935534E-13	-5.61153981367921E-13	1.05995752036163E-12	-1.52758583816823E-12	-1.18465840511005E-12	4.67628317806601E-13	4.98803538993707E-13	7.48205308490561E-13	-7.79380529677668E-13	3.11752211871067E-14	-8.72906193238988E-13	-6.54679644929241E-13	6.23504423742134E-14	-1.05995752036163E-12	-2.15109026191036E-12	-1.68346194410376E-12
0.02004	1.8705132712264E-13	1.49641061698112E-12	1.55876105935534E-13	-3.11752211871067E-13	1.62111150172955E-12	-1.62111150172955E-12	-3.7410265424528E-13	7.48205308490561E-13	3.11752211871067E-13	3.42927433058174E-13	-1.8705132712264E-12	4.36453096619494E-13	-9.04081414426094E-13	-5.29978760180814E-13	3.7410265424528E-13	-1.15348318392295E-12	-2.338141589033E-12	-1.62111150172955E-12
0.02006	9.35256635613201E-14	1.52758583816823E-12	1.24700884748427E-13	-9.35256635613201E-14	2.27579114665879E-12	-1.58993628054244E-12	3.42927433058174E-13	1.09113274154873E-12	3.11752211871067E-14	-1.8705132712264E-13	-2.68106902209118E-12	5.29978760180814E-13	-6.23504423742134E-13	-2.8057699068396E-13	4.98803538993707E-13	-1.24700884748427E-12	-2.3069663678459E-12	-1.52758583816823E-12
0.02008	1.8705132712264E-13	1.24700884748427E-12	1.24700884748427E-13	0	2.64989380090407E-12	-1.46523539579401E-12	6.85854866116347E-13	1.18465840511005E-12	-4.36453096619494E-13	-5.29978760180814E-13	-2.61871857971696E-12	4.98803538993707E-13	-1.8705132712264E-13	-6.23504423742134E-14	4.98803538993707E-13	-1.49641061698112E-12	-1.93286371360062E-12	-1.55876105935534E-12
0.0201	2.8057699068396E-13	6.23504423742134E-13	2.8057699068396E-13	-9.35256635613201E-14	2.8057699068396E-12	-1.24700884748427E-12	5.29978760180814E-13	1.15348318392295E-12	-9.35256635613201E-13	-5.29978760180814E-13	-1.74581238647798E-12	2.18226548309747E-13	0	-3.11752211871067E-14	5.61153981367921E-13	-1.96403893478772E-12	-1.49641061698112E-12	-1.49641061698112E-12
0.02012	1.55876105935534E-13	-1.24700884748427E-13	3.11752211871067E-13	-1.24700884748427E-13	2.36931681022011E-12	-8.72906193238988E-13	1.8705132712264E-13	1.09113274154873E-12	-1.15348318392295E-12	-6.23504423742134E-14	-4.98803538993707E-13	-2.18226548309747E-13	-3.7410265424528E-13	-1.24700884748427E-13	6.85854866116347E-13	-2.36931681022011E-12	-9.35256635613201E-13	-1.34053451104559E-12
0.02014	6.23504423742134E-14	-9.35256635613201E-13	4.98803538993707E-13	-3.42927433058174E-13	1.77698760766508E-12	-5.61153981367921E-13	-2.8057699068396E-13	1.05995752036163E-12	-1.27818406867137E-12	8.10555750864774E-13	5.61153981367921E-13	-5.61153981367921E-13	-1.12230796273584E-12	-9.35256635613201E-14	8.41730972051881E-13	-2.71224424327828E-12	-3.7410265424528E-13	-1.37170973223269E-12
0.02016	1.55876105935534E-13	-1.43406017460691E-12	8.72906193238988E-13	-6.23504423742134E-13	1.27818406867137E-12	-4.67628317806601E-13	-8.10555750864774E-13	9.04081414426094E-13	-1.12230796273584E-12	1.27818406867137E-12	1.49641061698112E-12	-5.61153981367921E-13	-1.90168849241351E-12	-3.11752211871067E-14	1.05995752036163E-12	-2.43166725259432E-12	1.8705132712264E-13	-1.34053451104559E-12
0.02018	4.36453096619494E-13	-1.8393380500393E-12	1.55876105935534E-12	-9.66431856800308E-13	7.79380529677668E-13	-6.54679644929241E-13	-1.34053451104559E-12	5.92329202555027E-13	-9.35256635613201E-13	1.21583362629716E-12	2.02638937716194E-12	-1.55876105935534E-13	-2.71224424327828E-12	-1.24700884748427E-13	1.15348318392295E-12	-1.80816282885219E-12	6.23504423742134E-13	-1.18465840511005E-12
0.0202	8.72906193238988E-13	-2.08873981953615E-12	1.8705132712264E-12	-1.12230796273584E-12	1.8705132712264E-13	-8.10555750864774E-13	-1.68346194410376E-12	1.24700884748427E-13	-7.17030087303454E-13	6.85854866116347E-13	2.21344070428458E-12	2.49401769496854E-13	-3.05517167633646E-12	-1.55876105935534E-13	9.66431856800308E-13	-1.12230796273584E-12	8.10555750864774E-13	-8.72906193238988E-13
0.02022	1.4028849534198E-12	-1.8705132712264E-12	1.96403893478772E-12	-9.66431856800308E-13	-2.18226548309747E-13	-9.04081414426094E-13	-1.71463716529087E-12	-6.23504423742134E-13	-7.79380529677668E-13	-2.18226548309747E-13	2.18226548309747E-12	4.05277875432387E-13	-2.7745946856525E-12	-4.05277875432387E-13	6.85854866116347E-13	-3.42927433058174E-13	7.79380529677668E-13	-6.54679644929241E-13
0.02024	1.8705132712264E-12	-1.34053451104559E-12	1.99521415597483E-12	-4.05277875432387E-13	-5.61153981367921E-13	-9.66431856800308E-13	-1.4028849534198E-12	-1.30935928985848E-12	-9.04081414426094E-13	-7.79380529677668E-13	1.90168849241351E-12	4.36453096619494E-13	-1.99521415597483E-12	-6.54679644929241E-13	2.8057699068396E-13	1.24700884748427E-13	4.05277875432387E-13	-2.49401769496854E-13
0.02026	2.02638937716194E-12	-6.54679644929241E-13	2.11991504072326E-12	-1.55876105935534E-13	-5.92329202555027E-13	-9.66431856800308E-13	-8.72906193238988E-13	-1.80816282885219E-12	-9.97607077987414E-13	-9.97607077987414E-13	1.30935928985848E-12	4.67628317806601E-13	-1.05995752036163E-12	-9.97607077987414E-13	6.23504423742134E-14	5.61153981367921E-13	-2.18226548309747E-13	1.55876105935534E-13
0.02028	1.90168849241351E-12	-1.8705132712264E-13	2.338141589033E-12	-1.55876105935534E-13	-4.98803538993707E-13	-1.30935928985848E-12	-2.8057699068396E-13	-1.8393380500393E-12	-9.97607077987414E-13	-9.66431856800308E-13	6.85854866116347E-13	7.48205308490561E-13	-1.24700884748427E-13	-1.15348318392295E-12	0	8.10555750864774E-13	-6.85854866116347E-13	3.7410265424528E-13
0.0203	1.62111150172955E-12	3.11752211871067E-14	2.40049203140722E-12	-3.11752211871067E-13	-1.24700884748427E-13	-1.58993628054244E-12	2.18226548309747E-13	-1.34053451104559E-12	-5.61153981367921E-13	-7.17030087303454E-13	0	1.05995752036163E-12	4.98803538993707E-13	-9.97607077987414E-13	1.55876105935534E-13	4.98803538993707E-13	-9.35256635613201E-13	3.7410265424528E-13
0.02032	1.24700884748427E-12	1.55876105935534E-13	2.21344070428458E-12	-4.36453096619494E-13	3.11752211871067E-13	-1.43406017460691E-12	4.05277875432387E-13	-2.49401769496854E-13	1.8705132712264E-13	-5.92329202555027E-13	-7.48205308490561E-13	1.05995752036163E-12	6.85854866116347E-13	-4.36453096619494E-13	2.8057699068396E-13	-3.11752211871067E-14	-9.66431856800308E-13	5.92329202555027E-13
0.02034	8.41730972051881E-13	-3.11752211871067E-14	1.62111150172955E-12	-1.8705132712264E-13	6.23504423742134E-13	-9.35256635613201E-13	3.42927433058174E-13	8.72906193238988E-13	9.35256635613201E-13	-4.36453096619494E-13	-1.34053451104559E-12	9.04081414426094E-13	3.42927433058174E-13	1.24700884748427E-13	3.7410265424528E-13	-6.23504423742134E-13	-1.09113274154873E-12	8.41730972051881E-13
0.02036	1.24700884748427E-13	-3.11752211871067E-13	6.85854866116347E-13	6.23504423742134E-14	7.48205308490561E-13	-3.11752211871067E-13	1.8705132712264E-13	1.80816282885219E-12	1.24700884748427E-12	-4.05277875432387E-13	-1.58993628054244E-12	7.48205308490561E-13	-3.42927433058174E-13	6.85854866116347E-13	2.8057699068396E-13	-1.09113274154873E-12	-1.09113274154873E-12	1.12230796273584E-12
0.02038	-5.61153981367921E-13	-6.54679644929241E-13	-3.42927433058174E-13	3.7410265424528E-13	6.54679644929241E-13	2.8057699068396E-13	1.24700884748427E-13	2.27579114665879E-12	1.37170973223269E-12	-3.7410265424528E-13	-1.65228672291666E-12	4.98803538993707E-13	-1.02878229917452E-12	8.72906193238988E-13	9.35256635613201E-14	-1.18465840511005E-12	-1.09113274154873E-12	1.05995752036163E-12
0.0204	-1.24700884748427E-12	-9.97607077987414E-13	-1.09113274154873E-12	3.7410265424528E-13	3.11752211871067E-13	6.23504423742134E-13	3.11752211871067E-14	2.11991504072326E-12	1.34053451104559E-12	-3.7410265424528E-13	-1.52758583816823E-12	3.7410265424528E-13	-1.65228672291666E-12	6.85854866116347E-13	-2.49401769496854E-13	-8.10555750864774E-13	-1.05995752036163E-12	6.85854866116347E-13
0.02042	-1.55876105935534E-12	-1.12230796273584E-12	-1.55876105935534E-12	5.92329202555027E-13	-1.24700884748427E-13	7.17030087303454E-13	-1.55876105935534E-13	1.27818406867137E-12	1.24700884748427E-12	-3.11752211871067E-13	-1.24700884748427E-12	4.67628317806601E-13	-1.99521415597483E-12	4.05277875432387E-13	-4.67628317806601E-13	-1.8705132712264E-13	-9.97607077987414E-13	1.55876105935534E-13
0.02044	-1.49641061698112E-12	-1.12230796273584E-12	-1.68346194410376E-12	8.10555750864774E-13	-3.7410265424528E-13	5.92329202555027E-13	-1.55876105935534E-13	2.8057699068396E-13	1.24700884748427E-12	-2.18226548309747E-13	-8.41730972051881E-13	7.48205308490561E-13	-2.15109026191036E-12	-1.24700884748427E-13	-4.05277875432387E-13	2.49401769496854E-13	-9.66431856800308E-13	-1.8705132712264E-13
0.02046	-1.4028849534198E-12	-1.05995752036163E-12	-1.62111150172955E-12	1.15348318392295E-12	-3.42927433058174E-13	4.36453096619494E-13	1.8705132712264E-13	-6.85854866116347E-13	1.24700884748427E-12	-3.11752211871067E-13	0	1.21583362629716E-12	-1.8705132712264E-12	-4.36453096619494E-13	0	5.61153981367921E-13	-6.85854866116347E-13	-3.7410265424528E-13
0.02048	-1.46523539579401E-12	-1.12230796273584E-12	-1.49641061698112E-12	1.34053451104559E-12	-6.23504423742134E-14	3.42927433058174E-13	6.85854866116347E-13	-9.97607077987414E-13	1.09113274154873E-12	-6.85854866116347E-13	7.79380529677668E-13	1.74581238647798E-12	-1.27818406867137E-12	-7.17030087303454E-13	4.98803538993707E-13	4.36453096619494E-13	-3.11752211871067E-13	3.11752211871067E-14
0.0205	-2.05756459834904E-12	-1.05995752036163E-12	-1.15348318392295E-12	1.55876105935534E-12	2.49401769496854E-13	9.35256635613201E-14	1.18465840511005E-12	-6.85854866116347E-13	8.10555750864774E-13	-1.09113274154873E-12	1.02878229917452E-12	1.62111150172955E-12	-3.11752211871067E-13	-9.97607077987414E-13	9.04081414426094E-13	2.8057699068396E-13	2.18226548309747E-13	5.29978760180814E-13
0.02052	-2.86812034921382E-12	-1.18465840511005E-12	-8.41730972051881E-13	1.58993628054244E-12	2.8057699068396E-13	-2.8057699068396E-13	1.37170973223269E-12	1.55876105935534E-13	4.05277875432387E-13	-1.74581238647798E-12	7.79380529677668E-13	1.18465840511005E-12	5.61153981367921E-13	-1.21583362629716E-12	1.09113274154873E-12	-6.23504423742134E-14	8.72906193238988E-13	8.72906193238988E-13
0.02054	-3.30457344583331E-12	-1.34053451104559E-12	-8.72906193238988E-13	1.37170973223269E-12	-3.11752211871067E-14	-6.23504423742134E-13	1.09113274154873E-12	1.27818406867137E-12	6.23504423742134E-14	-2.43166725259432E-12	5.92329202555027E-13	6.85854866116347E-13	1.12230796273584E-12	-1.30935928985848E-12	9.66431856800308E-13	-3.42927433058174E-13	1.34053451104559E-12	8.10555750864774E-13
0.02056	-2.86812034921382E-12	-1.18465840511005E-12	-8.10555750864774E-13	1.18465840511005E-12	-4.98803538993707E-13	-5.92329202555027E-13	8.41730972051881E-13	2.18226548309747E-12	-2.18226548309747E-13	-2.55636813734275E-12	4.05277875432387E-13	2.8057699068396E-13	1.37170973223269E-12	-1.52758583816823E-12	5.29978760180814E-13	-4.98803538993707E-13	1.8705132712264E-12	4.36453096619494E-13
0.02058	-1.8705132712264E-12	-8.41730972051881E-13	-7.48205308490561E-13	8.10555750864774E-13	-1.15348318392295E-12	-3.7410265424528E-13	6.85854866116347E-13	2.8057699068396E-12	-3.7410265424528E-13	-2.02638937716194E-12	9.35256635613201E-14	-9.35256635613201E-14	1.02878229917452E-12	-1.18465840511005E-12	6.23504423742134E-14	-3.11752211871067E-13	2.24461592547168E-12	6.23504423742134E-14
0.0206	-9.97607077987414E-13	-3.42927433058174E-13	-5.92329202555027E-13	4.36453096619494E-13	-1.24700884748427E-12	1.55876105935534E-13	5.92329202555027E-13	3.02399645514935E-12	-4.67628317806601E-13	-1.49641061698112E-12	-1.55876105935534E-13	-2.8057699068396E-13	5.61153981367921E-13	-6.85854866116347E-13	-3.7410265424528E-13	1.8705132712264E-13	2.52519291615564E-12	-5.61153981367921E-13
0.02062	-4.67628317806601E-13	3.11752211871067E-14	-3.11752211871067E-13	1.55876105935534E-13	-1.12230796273584E-12	6.23504423742134E-13	5.29978760180814E-13	2.99282123396224E-12	-6.23504423742134E-13	-1.24700884748427E-12	-1.24700884748427E-13	-4.67628317806601E-13	-1.55876105935534E-13	6.23504423742134E-14	-4.98803538993707E-13	7.48205308490561E-13	2.338141589033E-12	-1.12230796273584E-12
0.02064	9.35256635613201E-14	5.61153981367921E-13	-1.55876105935534E-13	0	-7.48205308490561E-13	1.09113274154873E-12	4.05277875432387E-13	2.49401769496854E-12	-5.29978760180814E-13	-1.09113274154873E-12	6.23504423742134E-14	-4.36453096619494E-13	-7.17030087303454E-13	5.61153981367921E-13	-2.8057699068396E-13	1.30935928985848E-12	1.71463716529087E-12	-1.74581238647798E-12
0.02066	6.23504423742134E-13	1.02878229917452E-12	-2.49401769496854E-13	-3.11752211871067E-14	-3.7410265424528E-13	1.27818406867137E-12	3.11752211871067E-13	1.99521415597483E-12	-3.11752211871067E-13	-6.85854866116347E-13	6.23504423742134E-14	-3.42927433058174E-13	-1.15348318392295E-12	8.10555750864774E-13	2.49401769496854E-13	1.80816282885219E-12	8.41730972051881E-13	-2.338141589033E-12
0.02068	9.66431856800308E-13	1.52758583816823E-12	-5.29978760180814E-13	-9.35256635613201E-14	-2.18226548309747E-13	7.79380529677668E-13	3.42927433058174E-13	1.27818406867137E-12	1.8705132712264E-13	-2.18226548309747E-13	3.11752211871067E-14	-3.42927433058174E-13	-1.37170973223269E-12	7.79380529677668E-13	6.85854866116347E-13	2.11991504072326E-12	-3.11752211871067E-14	-2.74341946446539E-12
0.0207	1.24700884748427E-12	1.77698760766508E-12	-9.97607077987414E-13	-1.8705132712264E-13	0	-1.8705132712264E-13	2.8057699068396E-13	6.23504423742134E-13	4.98803538993707E-13	9.35256635613201E-14	-2.49401769496854E-13	-5.92329202555027E-13	-1.43406017460691E-12	5.61153981367921E-13	9.97607077987414E-13	2.3069663678459E-12	-8.72906193238988E-13	-2.7745946856525E-12
0.02072	1.27818406867137E-12	1.8705132712264E-12	-1.37170973223269E-12	-2.49401769496854E-13	3.11752211871067E-14	-1.30935928985848E-12	1.24700884748427E-13	1.55876105935534E-13	4.98803538993707E-13	2.18226548309747E-13	-4.36453096619494E-13	-1.21583362629716E-12	-1.46523539579401E-12	3.11752211871067E-13	9.35256635613201E-13	2.05756459834904E-12	-1.55876105935534E-12	-2.46284247378143E-12
0.02074	1.49641061698112E-12	1.71463716529087E-12	-1.55876105935534E-12	-2.8057699068396E-13	1.55876105935534E-13	-2.08873981953615E-12	-1.8705132712264E-13	-2.49401769496854E-13	2.8057699068396E-13	5.29978760180814E-13	-5.92329202555027E-13	-1.8705132712264E-12	-1.43406017460691E-12	3.11752211871067E-14	8.10555750864774E-13	1.4028849534198E-12	-1.8393380500393E-12	-1.68346194410376E-12
0.02076	1.68346194410376E-12	1.30935928985848E-12	-1.30935928985848E-12	-4.36453096619494E-13	3.42927433058174E-13	-2.21344070428458E-12	-5.61153981367921E-13	-3.42927433058174E-13	-3.11752211871067E-14	1.02878229917452E-12	-6.85854866116347E-13	-2.338141589033E-12	-1.52758583816823E-12	9.35256635613201E-14	1.8705132712264E-13	4.98803538993707E-13	-1.90168849241351E-12	-8.41730972051881E-13
0.02078	1.62111150172955E-12	4.67628317806601E-13	-8.72906193238988E-13	-5.92329202555027E-13	6.23504423742134E-13	-1.99521415597483E-12	-7.17030087303454E-13	-1.24700884748427E-13	-1.8705132712264E-13	1.52758583816823E-12	-7.17030087303454E-13	-2.36931681022011E-12	-1.34053451104559E-12	4.05277875432387E-13	-7.48205308490561E-13	-4.05277875432387E-13	-1.68346194410376E-12	-1.55876105935534E-13
0.0208	1.58993628054244E-12	-5.61153981367921E-13	-3.42927433058174E-13	-6.85854866116347E-13	8.72906193238988E-13	-1.74581238647798E-12	-4.05277875432387E-13	2.18226548309747E-13	9.35256635613201E-14	1.74581238647798E-12	-6.23504423742134E-13	-1.90168849241351E-12	-9.04081414426094E-13	8.10555750864774E-13	-1.49641061698112E-12	-1.15348318392295E-12	-1.18465840511005E-12	1.8705132712264E-13
0.02082	1.37170973223269E-12	-1.58993628054244E-12	2.49401769496854E-13	-6.54679644929241E-13	9.97607077987414E-13	-1.71463716529087E-12	9.35256635613201E-14	5.29978760180814E-13	5.29978760180814E-13	1.62111150172955E-12	-5.92329202555027E-13	-1.12230796273584E-12	-2.49401769496854E-13	8.41730972051881E-13	-1.90168849241351E-12	-1.34053451104559E-12	-7.17030087303454E-13	1.8705132712264E-13
0.02084	1.24700884748427E-12	-2.24461592547168E-12	8.41730972051881E-13	-5.92329202555027E-13	8.72906193238988E-13	-1.71463716529087E-12	8.41730972051881E-13	6.85854866116347E-13	9.04081414426094E-13	1.02878229917452E-12	-7.17030087303454E-13	-3.7410265424528E-13	3.42927433058174E-13	5.29978760180814E-13	-1.8705132712264E-12	-1.37170973223269E-12	-2.8057699068396E-13	1.55876105935534E-13
0.02086	9.97607077987414E-13	-2.49401769496854E-12	1.58993628054244E-12	-3.7410265424528E-13	6.85854866116347E-13	-1.62111150172955E-12	1.18465840511005E-12	4.67628317806601E-13	1.12230796273584E-12	4.36453096619494E-13	-1.15348318392295E-12	2.49401769496854E-13	8.72906193238988E-13	-1.8705132712264E-13	-1.46523539579401E-12	-1.30935928985848E-12	-9.35256635613201E-14	3.11752211871067E-14
0.02088	5.29978760180814E-13	-2.11991504072326E-12	2.02638937716194E-12	-1.8705132712264E-13	6.85854866116347E-13	-1.37170973223269E-12	7.79380529677668E-13	1.8705132712264E-13	8.41730972051881E-13	3.42927433058174E-13	-1.15348318392295E-12	7.48205308490561E-13	1.12230796273584E-12	-1.15348318392295E-12	-1.09113274154873E-12	-1.21583362629716E-12	-6.23504423742134E-14	-3.11752211871067E-14
0.0209	-1.55876105935534E-13	-1.43406017460691E-12	2.18226548309747E-12	-3.11752211871067E-14	9.04081414426094E-13	-9.66431856800308E-13	9.35256635613201E-14	-3.11752211871067E-14	4.67628317806601E-13	3.11752211871067E-13	-8.41730972051881E-13	1.15348318392295E-12	8.41730972051881E-13	-1.90168849241351E-12	-7.17030087303454E-13	-1.21583362629716E-12	-1.55876105935534E-13	0
0.02092	-6.85854866116347E-13	-7.17030087303454E-13	2.08873981953615E-12	1.24700884748427E-13	1.15348318392295E-12	-7.79380529677668E-13	-5.92329202555027E-13	-2.18226548309747E-13	2.49401769496854E-13	9.35256635613201E-14	-2.49401769496854E-13	1.21583362629716E-12	2.49401769496854E-13	-2.36931681022011E-12	-6.85854866116347E-13	-1.09113274154873E-12	-2.18226548309747E-13	2.18226548309747E-13
0.02094	-9.97607077987414E-13	-2.8057699068396E-13	1.71463716529087E-12	3.11752211871067E-14	1.27818406867137E-12	-5.92329202555027E-13	-8.10555750864774E-13	-4.05277875432387E-13	-6.23504423742134E-14	-5.61153981367921E-13	4.67628317806601E-13	9.04081414426094E-13	-2.18226548309747E-13	-2.46284247378143E-12	-6.85854866116347E-13	-9.35256635613201E-13	-2.18226548309747E-13	4.67628317806601E-13
0.02096	-1.21583362629716E-12	-1.24700884748427E-13	1.27818406867137E-12	-4.05277875432387E-13	9.97607077987414E-13	-3.7410265424528E-13	-8.10555750864774E-13	-5.61153981367921E-13	-2.18226548309747E-13	-1.21583362629716E-12	1.18465840511005E-12	3.7410265424528E-13	-5.61153981367921E-13	-2.24461592547168E-12	-6.85854866116347E-13	-7.48205308490561E-13	-6.23504423742134E-14	6.54679644929241E-13
0.02098	-1.18465840511005E-12	-1.8705132712264E-13	9.04081414426094E-13	-9.66431856800308E-13	5.29978760180814E-13	0	-6.23504423742134E-13	-6.54679644929241E-13	-1.8705132712264E-13	-1.65228672291666E-12	1.8393380500393E-12	6.23504423742134E-14	-7.48205308490561E-13	-1.93286371360062E-12	-7.79380529677668E-13	-4.67628317806601E-13	1.24700884748427E-13	8.10555750864774E-13
0.021	-8.72906193238988E-13	-2.8057699068396E-13	7.48205308490561E-13	-1.43406017460691E-12	1.24700884748427E-13	5.29978760180814E-13	-2.8057699068396E-13	-8.10555750864774E-13	0	-1.49641061698112E-12	2.24461592547168E-12	-1.55876105935534E-13	-7.79380529677668E-13	-1.62111150172955E-12	-6.54679644929241E-13	-4.98803538993707E-13	2.49401769496854E-13	5.61153981367921E-13
0.02102	-3.42927433058174E-13	-3.7410265424528E-13	5.92329202555027E-13	-1.68346194410376E-12	-9.35256635613201E-14	1.12230796273584E-12	2.18226548309747E-13	-9.97607077987414E-13	3.7410265424528E-13	-9.35256635613201E-13	2.21344070428458E-12	-1.55876105935534E-13	-3.7410265424528E-13	-1.30935928985848E-12	-4.98803538993707E-13	-6.23504423742134E-13	5.29978760180814E-13	3.11752211871067E-14
0.02104	9.35256635613201E-14	-3.11752211871067E-13	4.67628317806601E-13	-1.55876105935534E-12	-3.11752211871067E-14	1.30935928985848E-12	5.61153981367921E-13	-1.27818406867137E-12	6.23504423742134E-13	-3.42927433058174E-13	1.8393380500393E-12	-2.49401769496854E-13	-1.55876105935534E-13	-9.04081414426094E-13	-4.67628317806601E-13	-7.79380529677668E-13	7.48205308490561E-13	-7.17030087303454E-13
0.02106	5.29978760180814E-13	-1.24700884748427E-13	2.49401769496854E-13	-1.15348318392295E-12	2.49401769496854E-13	1.12230796273584E-12	5.92329202555027E-13	-1.37170973223269E-12	6.23504423742134E-13	1.8705132712264E-13	1.18465840511005E-12	-3.42927433058174E-13	1.8705132712264E-13	-4.05277875432387E-13	-4.67628317806601E-13	-7.79380529677668E-13	1.02878229917452E-12	-1.21583362629716E-12
0.02108	8.41730972051881E-13	1.8705132712264E-13	6.23504423742134E-14	-4.98803538993707E-13	4.98803538993707E-13	7.17030087303454E-13	3.7410265424528E-13	-1.21583362629716E-12	5.29978760180814E-13	5.61153981367921E-13	3.42927433058174E-13	-6.23504423742134E-13	2.49401769496854E-13	3.11752211871067E-14	-5.61153981367921E-13	-7.48205308490561E-13	1.18465840511005E-12	-1.27818406867137E-12
0.0211	1.12230796273584E-12	4.36453096619494E-13	6.23504423742134E-14	6.23504423742134E-14	6.85854866116347E-13	3.42927433058174E-13	-2.49401769496854E-13	-7.79380529677668E-13	3.42927433058174E-13	6.54679644929241E-13	-4.05277875432387E-13	-9.66431856800308E-13	9.35256635613201E-14	4.98803538993707E-13	-6.54679644929241E-13	-4.05277875432387E-13	1.09113274154873E-12	-1.24700884748427E-12
0.02112	1.18465840511005E-12	5.61153981367921E-13	2.18226548309747E-13	6.54679644929241E-13	5.92329202555027E-13	4.98803538993707E-13	-1.02878229917452E-12	-3.42927433058174E-13	1.8705132712264E-13	6.54679644929241E-13	-1.05995752036163E-12	-1.34053451104559E-12	-1.55876105935534E-13	8.41730972051881E-13	-5.29978760180814E-13	6.23504423742134E-14	8.41730972051881E-13	-1.18465840511005E-12
0.02114	9.04081414426094E-13	6.23504423742134E-13	5.29978760180814E-13	1.15348318392295E-12	2.49401769496854E-13	7.48205308490561E-13	-1.93286371360062E-12	-6.23504423742134E-14	-1.24700884748427E-13	4.67628317806601E-13	-1.4028849534198E-12	-1.55876105935534E-12	-4.67628317806601E-13	8.10555750864774E-13	-2.8057699068396E-13	6.23504423742134E-13	5.29978760180814E-13	-1.12230796273584E-12
0.02116	6.23504423742134E-13	6.54679644929241E-13	8.41730972051881E-13	1.30935928985848E-12	-4.05277875432387E-13	1.12230796273584E-12	-2.21344070428458E-12	-1.55876105935534E-13	-4.67628317806601E-13	1.8705132712264E-13	-1.43406017460691E-12	-1.46523539579401E-12	-5.92329202555027E-13	4.67628317806601E-13	6.23504423742134E-14	6.54679644929241E-13	9.35256635613201E-14	-8.41730972051881E-13
0.02118	2.18226548309747E-13	7.79380529677668E-13	9.35256635613201E-13	1.18465840511005E-12	-1.09113274154873E-12	1.49641061698112E-12	-2.02638937716194E-12	-4.05277875432387E-13	-6.23504423742134E-13	3.11752211871067E-14	-1.21583362629716E-12	-1.24700884748427E-12	-6.23504423742134E-13	9.35256635613201E-14	4.36453096619494E-13	3.42927433058174E-13	-3.7410265424528E-13	-4.98803538993707E-13
0.0212	-2.18226548309747E-13	6.54679644929241E-13	9.35256635613201E-13	7.79380529677668E-13	-1.24700884748427E-12	1.58993628054244E-12	-1.34053451104559E-12	-5.92329202555027E-13	-7.79380529677668E-13	-9.35256635613201E-14	-8.10555750864774E-13	-9.35256635613201E-13	-5.29978760180814E-13	-3.7410265424528E-13	6.85854866116347E-13	-1.8705132712264E-13	-7.17030087303454E-13	-2.8057699068396E-13
0.02122	-5.61153981367921E-13	6.85854866116347E-13	6.85854866116347E-13	4.05277875432387E-13	-9.97607077987414E-13	1.62111150172955E-12	-9.66431856800308E-13	-5.92329202555027E-13	-8.10555750864774E-13	-1.24700884748427E-13	-5.61153981367921E-13	-4.67628317806601E-13	-4.36453096619494E-13	-7.79380529677668E-13	8.72906193238988E-13	-6.23504423742134E-13	-9.35256635613201E-13	-3.11752211871067E-13
0.02124	-1.05995752036163E-12	8.41730972051881E-13	2.18226548309747E-13	9.35256635613201E-14	-4.36453096619494E-13	1.49641061698112E-12	-8.10555750864774E-13	3.11752211871067E-14	-5.61153981367921E-13	3.11752211871067E-14	-1.55876105935534E-13	-1.24700884748427E-13	-1.55876105935534E-13	-8.41730972051881E-13	7.48205308490561E-13	-9.97607077987414E-13	-9.66431856800308E-13	-5.61153981367921E-13
0.02126	-1.30935928985848E-12	9.35256635613201E-13	-2.8057699068396E-13	1.55876105935534E-13	1.24700884748427E-13	1.21583362629716E-12	-6.54679644929241E-13	7.17030087303454E-13	-2.18226548309747E-13	2.49401769496854E-13	1.8705132712264E-13	3.11752211871067E-14	4.36453096619494E-13	-4.98803538993707E-13	2.18226548309747E-13	-1.18465840511005E-12	-8.10555750864774E-13	-8.10555750864774E-13
0.02128	-1.34053451104559E-12	1.02878229917452E-12	-7.17030087303454E-13	5.29978760180814E-13	4.05277875432387E-13	7.17030087303454E-13	-4.67628317806601E-13	1.43406017460691E-12	3.11752211871067E-14	2.49401769496854E-13	6.54679644929241E-13	3.11752211871067E-14	8.41730972051881E-13	-3.11752211871067E-14	-3.7410265424528E-13	-1.12230796273584E-12	-4.67628317806601E-13	-9.97607077987414E-13
0.0213	-8.10555750864774E-13	7.79380529677668E-13	-9.04081414426094E-13	1.05995752036163E-12	2.49401769496854E-13	3.11752211871067E-13	-1.55876105935534E-13	1.77698760766508E-12	3.11752211871067E-14	3.11752211871067E-14	1.05995752036163E-12	-3.11752211871067E-14	9.97607077987414E-13	3.42927433058174E-13	-9.66431856800308E-13	-1.02878229917452E-12	-3.42927433058174E-13	-1.18465840511005E-12
0.02132	3.11752211871067E-14	4.36453096619494E-13	-9.35256635613201E-13	1.52758583816823E-12	-6.23504423742134E-14	-1.8705132712264E-13	1.55876105935534E-13	1.62111150172955E-12	0	-2.18226548309747E-13	1.15348318392295E-12	-9.35256635613201E-14	8.72906193238988E-13	5.61153981367921E-13	-1.4028849534198E-12	-7.48205308490561E-13	-4.98803538993707E-13	-1.46523539579401E-12
0.02134	1.02878229917452E-12	0	-8.10555750864774E-13	1.74581238647798E-12	-4.98803538993707E-13	-7.79380529677668E-13	5.61153981367921E-13	1.12230796273584E-12	-2.18226548309747E-13	-6.23504423742134E-14	5.61153981367921E-13	3.11752211871067E-14	6.23504423742134E-13	5.92329202555027E-13	-1.71463716529087E-12	-4.36453096619494E-13	-8.10555750864774E-13	-1.71463716529087E-12
0.02136	1.68346194410376E-12	-2.49401769496854E-13	-5.61153981367921E-13	1.65228672291666E-12	-9.66431856800308E-13	-1.24700884748427E-12	8.41730972051881E-13	4.05277875432387E-13	-2.49401769496854E-13	4.67628317806601E-13	-3.42927433058174E-13	4.05277875432387E-13	2.49401769496854E-13	2.8057699068396E-13	-1.8393380500393E-12	-1.24700884748427E-13	-1.09113274154873E-12	-1.71463716529087E-12
0.02138	1.80816282885219E-12	-1.55876105935534E-13	-3.42927433058174E-13	1.30935928985848E-12	-1.27818406867137E-12	-1.55876105935534E-12	8.72906193238988E-13	-1.24700884748427E-13	-2.18226548309747E-13	1.02878229917452E-12	-1.15348318392295E-12	7.48205308490561E-13	-1.55876105935534E-13	-9.35256635613201E-14	-1.62111150172955E-12	3.11752211871067E-14	-1.02878229917452E-12	-1.27818406867137E-12
0.0214	1.46523539579401E-12	6.23504423742134E-14	-2.8057699068396E-13	6.54679644929241E-13	-1.4028849534198E-12	-1.52758583816823E-12	7.48205308490561E-13	-4.98803538993707E-13	-1.55876105935534E-13	1.24700884748427E-12	-1.43406017460691E-12	1.12230796273584E-12	-5.92329202555027E-13	-4.67628317806601E-13	-1.30935928985848E-12	-1.24700884748427E-13	-6.85854866116347E-13	-5.92329202555027E-13
0.02142	8.10555750864774E-13	6.23504423742134E-14	-3.11752211871067E-13	0	-1.12230796273584E-12	-1.18465840511005E-12	4.67628317806601E-13	-5.61153981367921E-13	-1.24700884748427E-13	1.18465840511005E-12	-1.37170973223269E-12	1.21583362629716E-12	-1.18465840511005E-12	-7.48205308490561E-13	-9.04081414426094E-13	-1.8705132712264E-13	-4.67628317806601E-13	3.11752211871067E-14
0.02144	4.05277875432387E-13	-1.8705132712264E-13	-3.7410265424528E-13	-4.36453096619494E-13	-7.79380529677668E-13	-7.79380529677668E-13	3.42927433058174E-13	-4.36453096619494E-13	-2.8057699068396E-13	7.48205308490561E-13	-1.02878229917452E-12	9.97607077987414E-13	-1.8393380500393E-12	-8.10555750864774E-13	-7.48205308490561E-13	-2.18226548309747E-13	-5.92329202555027E-13	3.42927433058174E-13
0.02146	1.8705132712264E-13	-5.29978760180814E-13	-9.35256635613201E-14	-6.54679644929241E-13	-4.98803538993707E-13	-5.29978760180814E-13	1.55876105935534E-13	-3.11752211871067E-13	-4.67628317806601E-13	-9.35256635613201E-14	-7.48205308490561E-13	5.92329202555027E-13	-2.24461592547168E-12	-7.48205308490561E-13	-5.92329202555027E-13	-1.8705132712264E-13	-7.79380529677668E-13	4.36453096619494E-13
0.02148	1.8705132712264E-13	-8.72906193238988E-13	4.98803538993707E-13	-7.79380529677668E-13	-4.36453096619494E-13	-1.8705132712264E-13	0	3.11752211871067E-14	-5.29978760180814E-13	-8.72906193238988E-13	-7.17030087303454E-13	6.23504423742134E-14	-2.27579114665879E-12	-7.79380529677668E-13	-4.98803538993707E-13	-1.8705132712264E-13	-5.92329202555027E-13	3.11752211871067E-13
0.0215	9.35256635613201E-14	-8.41730972051881E-13	1.24700884748427E-12	-7.17030087303454E-13	-5.92329202555027E-13	1.24700884748427E-13	6.23504423742134E-14	4.05277875432387E-13	-7.48205308490561E-13	-1.58993628054244E-12	-9.35256635613201E-13	-6.23504423742134E-13	-1.8393380500393E-12	-8.41730972051881E-13	-4.05277875432387E-13	-1.55876105935534E-13	-5.61153981367921E-13	1.55876105935534E-13
0.02152	-1.24700884748427E-13	-4.98803538993707E-13	1.77698760766508E-12	-6.54679644929241E-13	-7.17030087303454E-13	2.49401769496854E-13	2.18226548309747E-13	5.92329202555027E-13	-9.97607077987414E-13	-1.8705132712264E-12	-9.97607077987414E-13	-1.24700884748427E-12	-1.24700884748427E-12	-8.72906193238988E-13	-2.18226548309747E-13	-3.11752211871067E-14	-5.29978760180814E-13	0
0.02154	-6.54679644929241E-13	0	1.96403893478772E-12	-4.36453096619494E-13	-9.35256635613201E-13	3.11752211871067E-14	4.67628317806601E-13	5.92329202555027E-13	-1.34053451104559E-12	-1.71463716529087E-12	-8.72906193238988E-13	-1.4028849534198E-12	-6.85854866116347E-13	-8.10555750864774E-13	-9.35256635613201E-14	6.23504423742134E-14	-4.05277875432387E-13	-4.05277875432387E-13
0.02156	-1.30935928985848E-12	4.67628317806601E-13	1.8393380500393E-12	-3.11752211871067E-13	-1.18465840511005E-12	-3.42927433058174E-13	6.85854866116347E-13	3.7410265424528E-13	-1.4028849534198E-12	-1.46523539579401E-12	-5.92329202555027E-13	-1.30935928985848E-12	-3.11752211871067E-13	-8.10555750864774E-13	-9.35256635613201E-14	1.8705132712264E-13	-1.8705132712264E-13	-8.10555750864774E-13
0.02158	-1.80816282885219E-12	8.10555750864774E-13	1.43406017460691E-12	-9.35256635613201E-14	-1.21583362629716E-12	-7.17030087303454E-13	7.17030087303454E-13	3.11752211871067E-13	-1.21583362629716E-12	-8.41730972051881E-13	-4.05277875432387E-13	-1.05995752036163E-12	-2.49401769496854E-13	-5.92329202555027E-13	3.11752211871067E-14	-3.11752211871067E-14	0	-9.66431856800308E-13
0.0216	-1.96403893478772E-12	7.48205308490561E-13	1.05995752036163E-12	2.8057699068396E-13	-1.05995752036163E-12	-9.97607077987414E-13	7.79380529677668E-13	2.18226548309747E-13	-6.54679644929241E-13	-9.35256635613201E-14	-5.61153981367921E-13	-6.85854866116347E-13	-2.49401769496854E-13	-2.8057699068396E-13	-6.23504423742134E-14	-3.42927433058174E-13	3.7410265424528E-13	-7.79380529677668E-13
0.02162	-1.93286371360062E-12	4.05277875432387E-13	6.23504423742134E-13	5.92329202555027E-13	-8.10555750864774E-13	-7.79380529677668E-13	9.04081414426094E-13	3.11752211871067E-14	-9.35256635613201E-14	6.23504423742134E-13	-9.66431856800308E-13	-4.05277875432387E-13	-2.49401769496854E-13	9.35256635613201E-14	-2.18226548309747E-13	-6.23504423742134E-13	6.85854866116347E-13	-5.61153981367921E-13
0.02164	-1.74581238647798E-12	-3.11752211871067E-14	3.11752211871067E-14	8.72906193238988E-13	-5.92329202555027E-13	-3.7410265424528E-13	1.05995752036163E-12	0	4.67628317806601E-13	1.05995752036163E-12	-1.24700884748427E-12	-1.24700884748427E-13	0	4.98803538993707E-13	-6.54679644929241E-13	-4.98803538993707E-13	9.97607077987414E-13	-7.17030087303454E-13
0.02166	-1.37170973223269E-12	-4.05277875432387E-13	-5.61153981367921E-13	1.09113274154873E-12	-3.11752211871067E-13	1.55876105935534E-13	7.17030087303454E-13	-1.24700884748427E-13	7.48205308490561E-13	9.04081414426094E-13	-1.27818406867137E-12	6.23504423742134E-14	2.18226548309747E-13	6.85854866116347E-13	-8.41730972051881E-13	-3.42927433058174E-13	1.52758583816823E-12	-1.27818406867137E-12
0.02168	-1.02878229917452E-12	-7.79380529677668E-13	-9.97607077987414E-13	9.04081414426094E-13	-6.23504423742134E-14	4.98803538993707E-13	-1.24700884748427E-13	-3.11752211871067E-13	7.17030087303454E-13	4.67628317806601E-13	-1.18465840511005E-12	1.8705132712264E-13	2.8057699068396E-13	5.61153981367921E-13	-6.85854866116347E-13	-6.23504423742134E-14	1.65228672291666E-12	-1.99521415597483E-12
0.0217	-4.98803538993707E-13	-1.09113274154873E-12	-1.05995752036163E-12	6.54679644929241E-13	3.42927433058174E-13	5.29978760180814E-13	-1.02878229917452E-12	-7.48205308490561E-13	2.8057699068396E-13	0	-7.79380529677668E-13	1.55876105935534E-13	1.55876105935534E-13	2.18226548309747E-13	-1.8705132712264E-13	-6.23504423742134E-14	1.52758583816823E-12	-2.83694512802671E-12
0.02172	-9.35256635613201E-14	-1.21583362629716E-12	-8.72906193238988E-13	3.11752211871067E-14	7.48205308490561E-13	3.11752211871067E-13	-1.43406017460691E-12	-1.05995752036163E-12	-5.29978760180814E-13	-2.8057699068396E-13	-2.49401769496854E-13	2.49401769496854E-13	-1.55876105935534E-13	-2.49401769496854E-13	5.29978760180814E-13	-4.05277875432387E-13	1.24700884748427E-12	-3.14869733989778E-12
0.02174	9.35256635613201E-14	-1.05995752036163E-12	-7.17030087303454E-13	-6.85854866116347E-13	9.35256635613201E-13	-2.18226548309747E-13	-1.58993628054244E-12	-1.37170973223269E-12	-1.49641061698112E-12	-1.8705132712264E-13	2.8057699068396E-13	3.7410265424528E-13	-6.54679644929241E-13	-6.85854866116347E-13	1.02878229917452E-12	-6.54679644929241E-13	8.72906193238988E-13	-2.93047079158803E-12
0.02176	3.11752211871067E-14	-6.85854866116347E-13	-6.85854866116347E-13	-1.12230796273584E-12	8.72906193238988E-13	-6.54679644929241E-13	-1.55876105935534E-12	-1.4028849534198E-12	-2.11991504072326E-12	-9.35256635613201E-14	6.23504423742134E-13	4.05277875432387E-13	-9.66431856800308E-13	-9.97607077987414E-13	1.12230796273584E-12	-8.10555750864774E-13	4.67628317806601E-13	-2.02638937716194E-12
0.02178	-1.8705132712264E-13	-4.98803538993707E-13	-7.48205308490561E-13	-1.09113274154873E-12	5.92329202555027E-13	-6.23504423742134E-13	-1.58993628054244E-12	-1.4028849534198E-12	-1.96403893478772E-12	3.11752211871067E-14	7.17030087303454E-13	2.49401769496854E-13	-8.72906193238988E-13	-1.21583362629716E-12	7.79380529677668E-13	-7.79380529677668E-13	0	-9.66431856800308E-13
0.0218	-4.67628317806601E-13	-4.67628317806601E-13	-8.72906193238988E-13	-7.48205308490561E-13	-6.23504423742134E-14	-3.42927433058174E-13	-1.21583362629716E-12	-1.34053451104559E-12	-1.37170973223269E-12	3.42927433058174E-13	5.92329202555027E-13	-6.23504423742134E-14	-7.79380529677668E-13	-1.62111150172955E-12	3.11752211871067E-13	-5.92329202555027E-13	-3.7410265424528E-13	-1.8705132712264E-13
0.02182	-5.92329202555027E-13	-5.29978760180814E-13	-1.02878229917452E-12	-2.8057699068396E-13	-9.04081414426094E-13	-6.23504423742134E-14	-9.04081414426094E-13	-1.18465840511005E-12	-4.98803538993707E-13	6.54679644929241E-13	4.05277875432387E-13	-2.8057699068396E-13	-5.92329202555027E-13	-1.96403893478772E-12	-3.11752211871067E-14	-2.49401769496854E-13	-6.85854866116347E-13	3.42927433058174E-13
0.02184	-5.29978760180814E-13	-8.10555750864774E-13	-9.66431856800308E-13	1.55876105935534E-13	-1.62111150172955E-12	1.8705132712264E-13	-6.54679644929241E-13	-7.17030087303454E-13	0	9.04081414426094E-13	9.35256635613201E-14	-5.92329202555027E-13	-4.67628317806601E-13	-2.27579114665879E-12	-9.35256635613201E-14	1.24700884748427E-13	-6.23504423742134E-13	4.36453096619494E-13
0.02186	-3.7410265424528E-13	-1.30935928985848E-12	-7.17030087303454E-13	3.7410265424528E-13	-1.8393380500393E-12	4.05277875432387E-13	-1.24700884748427E-13	-3.11752211871067E-13	6.23504423742134E-14	1.02878229917452E-12	-1.8705132712264E-13	-7.17030087303454E-13	-1.8705132712264E-13	-2.27579114665879E-12	-1.24700884748427E-13	4.05277875432387E-13	-3.42927433058174E-13	1.55876105935534E-13
0.02188	-3.11752211871067E-13	-1.8393380500393E-12	-2.8057699068396E-13	5.61153981367921E-13	-1.49641061698112E-12	4.98803538993707E-13	5.29978760180814E-13	2.18226548309747E-13	0	1.15348318392295E-12	-4.36453096619494E-13	-8.41730972051881E-13	2.18226548309747E-13	-2.18226548309747E-12	-6.23504423742134E-14	4.67628317806601E-13	2.18226548309747E-13	-4.98803538993707E-13
0.0219	-4.05277875432387E-13	-2.21344070428458E-12	3.11752211871067E-13	8.10555750864774E-13	-6.23504423742134E-13	4.36453096619494E-13	1.02878229917452E-12	4.36453096619494E-13	3.11752211871067E-14	9.97607077987414E-13	-5.61153981367921E-13	-1.05995752036163E-12	8.41730972051881E-13	-1.80816282885219E-12	-1.55876105935534E-13	3.7410265424528E-13	6.54679644929241E-13	-1.05995752036163E-12
0.02192	-5.29978760180814E-13	-2.338141589033E-12	7.48205308490561E-13	9.04081414426094E-13	2.49401769496854E-13	3.42927433058174E-13	1.05995752036163E-12	5.92329202555027E-13	2.18226548309747E-13	6.85854866116347E-13	-4.36453096619494E-13	-1.21583362629716E-12	1.68346194410376E-12	-1.4028849534198E-12	-3.11752211871067E-14	1.55876105935534E-13	9.35256635613201E-13	-1.58993628054244E-12
0.02194	-4.36453096619494E-13	-2.15109026191036E-12	1.02878229917452E-12	7.79380529677668E-13	5.29978760180814E-13	3.7410265424528E-13	4.67628317806601E-13	4.67628317806601E-13	7.17030087303454E-13	1.55876105935534E-13	-4.67628317806601E-13	-1.18465840511005E-12	2.15109026191036E-12	-1.02878229917452E-12	-1.8705132712264E-13	-9.35256635613201E-14	8.72906193238988E-13	-1.62111150172955E-12
0.02196	-2.49401769496854E-13	-1.80816282885219E-12	6.54679644929241E-13	4.98803538993707E-13	1.24700884748427E-13	5.29978760180814E-13	-4.36453096619494E-13	4.67628317806601E-13	1.27818406867137E-12	-4.05277875432387E-13	-7.48205308490561E-13	-1.02878229917452E-12	2.15109026191036E-12	-6.23504423742134E-13	-9.35256635613201E-14	-4.67628317806601E-13	4.05277875432387E-13	-1.34053451104559E-12
0.02198	-6.23504423742134E-14	-1.43406017460691E-12	6.23504423742134E-14	9.35256635613201E-14	-5.92329202555027E-13	7.17030087303454E-13	-9.97607077987414E-13	6.54679644929241E-13	1.74581238647798E-12	-8.72906193238988E-13	-9.97607077987414E-13	-9.35256635613201E-13	1.52758583816823E-12	-3.11752211871067E-13	9.35256635613201E-14	-8.41730972051881E-13	-1.55876105935534E-13	-7.79380529677668E-13
0.022	6.23504423742134E-14	-9.35256635613201E-13	-6.85854866116347E-13	-1.24700884748427E-13	-1.21583362629716E-12	9.04081414426094E-13	-9.35256635613201E-13	9.04081414426094E-13	1.8393380500393E-12	-1.12230796273584E-12	-8.72906193238988E-13	-1.15348318392295E-12	6.54679644929241E-13	-3.11752211871067E-14	6.54679644929241E-13	-1.18465840511005E-12	-8.10555750864774E-13	-2.18226548309747E-13
0.02202	1.55876105935534E-13	-4.05277875432387E-13	-1.02878229917452E-12	-9.35256635613201E-14	-1.58993628054244E-12	9.97607077987414E-13	-4.36453096619494E-13	1.02878229917452E-12	1.58993628054244E-12	-1.18465840511005E-12	-3.42927433058174E-13	-1.24700884748427E-12	-2.8057699068396E-13	1.8705132712264E-13	8.41730972051881E-13	-1.43406017460691E-12	-1.43406017460691E-12	3.11752211871067E-14
0.02204	0	1.24700884748427E-13	-1.02878229917452E-12	6.23504423742134E-14	-1.65228672291666E-12	7.17030087303454E-13	2.8057699068396E-13	9.97607077987414E-13	1.12230796273584E-12	-1.27818406867137E-12	2.49401769496854E-13	-1.49641061698112E-12	-1.27818406867137E-12	3.11752211871067E-13	7.79380529677668E-13	-1.27818406867137E-12	-1.8705132712264E-12	1.55876105935534E-13
0.02206	-3.11752211871067E-13	5.29978760180814E-13	-7.17030087303454E-13	4.67628317806601E-13	-1.30935928985848E-12	3.42927433058174E-13	9.04081414426094E-13	9.35256635613201E-13	4.67628317806601E-13	-1.49641061698112E-12	8.41730972051881E-13	-1.8393380500393E-12	-2.18226548309747E-12	1.55876105935534E-13	2.8057699068396E-13	-7.79380529677668E-13	-2.08873981953615E-12	1.8705132712264E-13
0.02208	-5.92329202555027E-13	6.54679644929241E-13	-1.24700884748427E-13	8.10555750864774E-13	-9.35256635613201E-13	-3.11752211871067E-13	1.27818406867137E-12	9.97607077987414E-13	-3.11752211871067E-13	-1.43406017460691E-12	1.4028849534198E-12	-2.15109026191036E-12	-2.89929557040092E-12	-2.8057699068396E-13	-4.98803538993707E-13	-1.55876105935534E-13	-1.93286371360062E-12	1.8705132712264E-13
0.0221	-6.54679644929241E-13	4.67628317806601E-13	4.98803538993707E-13	8.10555750864774E-13	-6.54679644929241E-13	-9.35256635613201E-13	1.49641061698112E-12	1.21583362629716E-12	-1.05995752036163E-12	-1.27818406867137E-12	1.62111150172955E-12	-2.15109026191036E-12	-3.33574866702042E-12	-8.72906193238988E-13	-1.30935928985848E-12	2.18226548309747E-13	-1.74581238647798E-12	6.23504423742134E-14
0.02212	-3.11752211871067E-13	2.49401769496854E-13	5.92329202555027E-13	4.98803538993707E-13	-3.11752211871067E-13	-1.37170973223269E-12	1.43406017460691E-12	1.55876105935534E-12	-1.58993628054244E-12	-8.10555750864774E-13	1.55876105935534E-12	-1.96403893478772E-12	-3.36692388820752E-12	-1.46523539579401E-12	-1.93286371360062E-12	4.67628317806601E-13	-1.49641061698112E-12	-2.49401769496854E-13
0.02214	1.24700884748427E-13	1.55876105935534E-13	5.29978760180814E-13	-1.8705132712264E-13	9.35256635613201E-14	-1.52758583816823E-12	1.37170973223269E-12	1.68346194410376E-12	-1.68346194410376E-12	0	9.97607077987414E-13	-1.65228672291666E-12	-3.11752211871067E-12	-1.80816282885219E-12	-2.18226548309747E-12	4.05277875432387E-13	-1.37170973223269E-12	-5.92329202555027E-13
0.02216	4.05277875432387E-13	3.7410265424528E-13	2.49401769496854E-13	-8.41730972051881E-13	5.29978760180814E-13	-1.43406017460691E-12	1.18465840511005E-12	1.8393380500393E-12	-1.43406017460691E-12	5.29978760180814E-13	1.8705132712264E-13	-1.15348318392295E-12	-2.71224424327828E-12	-1.93286371360062E-12	-2.08873981953615E-12	2.8057699068396E-13	-1.46523539579401E-12	-8.10555750864774E-13
0.02218	6.54679644929241E-13	7.17030087303454E-13	-1.55876105935534E-13	-1.15348318392295E-12	9.97607077987414E-13	-1.21583362629716E-12	9.66431856800308E-13	1.68346194410376E-12	-9.66431856800308E-13	5.92329202555027E-13	-7.48205308490561E-13	-4.67628317806601E-13	-2.21344070428458E-12	-1.77698760766508E-12	-1.71463716529087E-12	1.8705132712264E-13	-1.58993628054244E-12	-9.66431856800308E-13
0.0222	7.17030087303454E-13	1.05995752036163E-12	-7.79380529677668E-13	-1.15348318392295E-12	1.21583362629716E-12	-1.15348318392295E-12	4.67628317806601E-13	1.37170973223269E-12	-6.23504423742134E-13	4.98803538993707E-13	-1.4028849534198E-12	1.55876105935534E-13	-1.8705132712264E-12	-1.49641061698112E-12	-1.09113274154873E-12	1.24700884748427E-13	-1.71463716529087E-12	-8.72906193238988E-13
0.02222	4.05277875432387E-13	1.24700884748427E-12	-1.4028849534198E-12	-8.41730972051881E-13	1.24700884748427E-12	-9.35256635613201E-13	-3.7410265424528E-13	8.10555750864774E-13	-2.49401769496854E-13	0	-1.71463716529087E-12	7.48205308490561E-13	-1.49641061698112E-12	-1.34053451104559E-12	-4.36453096619494E-13	3.11752211871067E-14	-1.8705132712264E-12	-6.23504423742134E-13
0.02224	-9.35256635613201E-14	1.4028849534198E-12	-1.77698760766508E-12	-3.11752211871067E-13	1.09113274154873E-12	-8.10555750864774E-13	-1.12230796273584E-12	1.8705132712264E-13	1.24700884748427E-13	-4.67628317806601E-13	-1.55876105935534E-12	1.15348318392295E-12	-9.97607077987414E-13	-1.21583362629716E-12	2.49401769496854E-13	6.23504423742134E-14	-1.68346194410376E-12	0
0.02226	-4.36453096619494E-13	1.58993628054244E-12	-1.8393380500393E-12	9.35256635613201E-14	8.41730972051881E-13	-2.8057699068396E-13	-1.55876105935534E-12	-4.67628317806601E-13	1.24700884748427E-13	-1.09113274154873E-12	-1.12230796273584E-12	1.30935928985848E-12	-4.98803538993707E-13	-1.05995752036163E-12	8.10555750864774E-13	-9.35256635613201E-14	-1.4028849534198E-12	6.85854866116347E-13
0.02228	-6.54679644929241E-13	1.80816282885219E-12	-1.74581238647798E-12	3.7410265424528E-13	6.85854866116347E-13	3.11752211871067E-13	-1.62111150172955E-12	-6.85854866116347E-13	-6.23504423742134E-14	-1.55876105935534E-12	-6.85854866116347E-13	1.24700884748427E-12	9.35256635613201E-14	-7.79380529677668E-13	1.4028849534198E-12	-3.7410265424528E-13	-9.35256635613201E-13	1.62111150172955E-12
0.0223	-4.98803538993707E-13	1.77698760766508E-12	-1.21583362629716E-12	4.67628317806601E-13	4.98803538993707E-13	9.35256635613201E-13	-1.74581238647798E-12	-4.05277875432387E-13	-3.11752211871067E-13	-1.77698760766508E-12	-5.29978760180814E-13	9.04081414426094E-13	5.92329202555027E-13	-2.49401769496854E-13	2.08873981953615E-12	-5.92329202555027E-13	-3.42927433058174E-13	2.43166725259432E-12
0.02232	0	1.62111150172955E-12	-6.54679644929241E-13	4.98803538993707E-13	1.55876105935534E-13	1.4028849534198E-12	-1.80816282885219E-12	9.35256635613201E-14	-3.7410265424528E-13	-1.62111150172955E-12	-4.67628317806601E-13	3.11752211871067E-13	9.97607077987414E-13	3.7410265424528E-13	2.55636813734275E-12	-5.61153981367921E-13	3.11752211871067E-13	2.49401769496854E-12
0.02234	5.29978760180814E-13	1.18465840511005E-12	-6.23504423742134E-14	4.98803538993707E-13	-2.49401769496854E-13	1.52758583816823E-12	-1.62111150172955E-12	5.29978760180814E-13	-1.55876105935534E-13	-1.21583362629716E-12	-4.36453096619494E-13	-2.49401769496854E-13	9.35256635613201E-13	9.04081414426094E-13	2.83694512802671E-12	-1.24700884748427E-13	7.17030087303454E-13	1.99521415597483E-12
0.02236	6.54679644929241E-13	4.98803538993707E-13	6.23504423742134E-13	3.42927433058174E-13	-8.10555750864774E-13	1.24700884748427E-12	-1.18465840511005E-12	8.72906193238988E-13	3.11752211871067E-14	-8.10555750864774E-13	-3.11752211871067E-13	-7.17030087303454E-13	7.48205308490561E-13	1.15348318392295E-12	2.71224424327828E-12	2.49401769496854E-13	9.97607077987414E-13	9.35256635613201E-13
0.02238	4.67628317806601E-13	-3.11752211871067E-13	1.27818406867137E-12	1.55876105935534E-13	-1.27818406867137E-12	9.04081414426094E-13	-3.11752211871067E-13	9.35256635613201E-13	2.8057699068396E-13	-4.67628317806601E-13	-6.23504423742134E-14	-8.41730972051881E-13	3.42927433058174E-13	1.09113274154873E-12	2.21344070428458E-12	6.23504423742134E-13	1.18465840511005E-12	3.11752211871067E-14
0.0224	3.11752211871067E-14	-8.41730972051881E-13	1.55876105935534E-12	2.49401769496854E-13	-1.49641061698112E-12	3.42927433058174E-13	5.92329202555027E-13	7.79380529677668E-13	3.7410265424528E-13	-1.24700884748427E-13	6.23504423742134E-14	-7.79380529677668E-13	-2.49401769496854E-13	8.72906193238988E-13	1.55876105935534E-12	9.66431856800308E-13	1.21583362629716E-12	-5.92329202555027E-13
0.02242	-3.7410265424528E-13	-1.15348318392295E-12	1.55876105935534E-12	3.11752211871067E-13	-1.18465840511005E-12	-9.35256635613201E-14	9.35256635613201E-13	3.7410265424528E-13	2.8057699068396E-13	1.8705132712264E-13	-3.11752211871067E-14	-6.23504423742134E-13	-6.23504423742134E-13	5.61153981367921E-13	9.04081414426094E-13	1.02878229917452E-12	9.97607077987414E-13	-8.10555750864774E-13
0.02244	-6.23504423742134E-13	-1.15348318392295E-12	1.4028849534198E-12	5.92329202555027E-13	-4.67628317806601E-13	-3.7410265424528E-13	5.61153981367921E-13	-2.18226548309747E-13	0	3.7410265424528E-13	-6.23504423742134E-14	-4.67628317806601E-13	-7.17030087303454E-13	3.11752211871067E-13	2.49401769496854E-13	1.09113274154873E-12	4.98803538993707E-13	-8.10555750864774E-13
0.02246	-5.61153981367921E-13	-9.97607077987414E-13	1.18465840511005E-12	7.48205308490561E-13	3.42927433058174E-13	-6.54679644929241E-13	-2.49401769496854E-13	-5.92329202555027E-13	-4.05277875432387E-13	3.7410265424528E-13	-1.55876105935534E-13	-4.05277875432387E-13	-5.92329202555027E-13	4.67628317806601E-13	3.11752211871067E-14	9.97607077987414E-13	-1.24700884748427E-13	-9.35256635613201E-13
0.02248	-4.36453096619494E-13	-9.66431856800308E-13	8.10555750864774E-13	7.48205308490561E-13	1.09113274154873E-12	-8.41730972051881E-13	-9.97607077987414E-13	-8.41730972051881E-13	-7.17030087303454E-13	3.7410265424528E-13	-1.8705132712264E-13	-4.67628317806601E-13	-3.42927433058174E-13	7.79380529677668E-13	-1.24700884748427E-13	8.41730972051881E-13	-6.54679644929241E-13	-9.66431856800308E-13
0.0225	0	-8.10555750864774E-13	3.7410265424528E-13	6.54679644929241E-13	1.43406017460691E-12	-6.85854866116347E-13	-1.4028849534198E-12	-6.23504423742134E-13	-7.48205308490561E-13	2.8057699068396E-13	-4.36453096619494E-13	-4.98803538993707E-13	-1.8705132712264E-13	1.12230796273584E-12	-2.18226548309747E-13	8.10555750864774E-13	-9.35256635613201E-13	-1.18465840511005E-12
0.02252	3.42927433058174E-13	-4.67628317806601E-13	-3.11752211871067E-14	9.35256635613201E-14	1.49641061698112E-12	-3.11752211871067E-13	-1.43406017460691E-12	-1.55876105935534E-13	-5.61153981367921E-13	1.8705132712264E-13	-5.92329202555027E-13	-5.29978760180814E-13	-2.8057699068396E-13	1.15348318392295E-12	-2.49401769496854E-13	4.05277875432387E-13	-9.97607077987414E-13	-1.34053451104559E-12
0.02254	6.23504423742134E-13	-1.55876105935534E-13	-2.49401769496854E-13	-4.36453096619494E-13	1.4028849534198E-12	1.8705132712264E-13	-1.18465840511005E-12	4.36453096619494E-13	0	-6.23504423742134E-14	-5.29978760180814E-13	-4.05277875432387E-13	-4.05277875432387E-13	7.48205308490561E-13	-2.8057699068396E-13	1.8705132712264E-13	-8.41730972051881E-13	-1.4028849534198E-12
0.02256	9.97607077987414E-13	1.8705132712264E-13	-3.11752211871067E-13	-1.09113274154873E-12	1.15348318392295E-12	7.79380529677668E-13	-7.48205308490561E-13	8.10555750864774E-13	4.05277875432387E-13	-6.23504423742134E-14	-2.49401769496854E-13	0	-4.05277875432387E-13	1.55876105935534E-13	-3.11752211871067E-13	-2.8057699068396E-13	-6.23504423742134E-13	-1.34053451104559E-12
0.02258	9.97607077987414E-13	4.36453096619494E-13	-3.42927433058174E-13	-1.4028849534198E-12	8.10555750864774E-13	1.15348318392295E-12	-4.98803538993707E-13	7.17030087303454E-13	4.36453096619494E-13	-9.35256635613201E-14	6.23504423742134E-14	4.05277875432387E-13	-2.18226548309747E-13	-3.42927433058174E-13	-4.67628317806601E-13	-6.54679644929241E-13	-4.36453096619494E-13	-8.72906193238988E-13
0.0226	7.79380529677668E-13	6.54679644929241E-13	-3.42927433058174E-13	-1.4028849534198E-12	3.11752211871067E-13	9.35256635613201E-13	-5.92329202555027E-13	2.8057699068396E-13	2.49401769496854E-13	6.23504423742134E-14	9.35256635613201E-14	8.41730972051881E-13	-1.24700884748427E-13	-7.17030087303454E-13	-4.36453096619494E-13	-7.79380529677668E-13	-4.05277875432387E-13	-4.05277875432387E-13
0.02262	5.61153981367921E-13	8.72906193238988E-13	-2.8057699068396E-13	-1.21583362629716E-12	-1.24700884748427E-13	2.18226548309747E-13	-9.35256635613201E-13	-1.8705132712264E-13	-2.18226548309747E-13	1.55876105935534E-13	-6.23504423742134E-14	1.12230796273584E-12	0	-1.05995752036163E-12	-3.7410265424528E-13	-7.79380529677668E-13	-6.54679644929241E-13	1.55876105935534E-13
0.02264	3.7410265424528E-13	8.41730972051881E-13	-2.49401769496854E-13	-8.72906193238988E-13	-6.23504423742134E-13	-8.10555750864774E-13	-1.4028849534198E-12	-3.11752211871067E-13	-7.79380529677668E-13	5.29978760180814E-13	-4.67628317806601E-13	1.02878229917452E-12	0	-1.21583362629716E-12	-5.92329202555027E-13	-5.92329202555027E-13	-8.72906193238988E-13	3.7410265424528E-13
0.02266	1.24700884748427E-13	6.54679644929241E-13	-2.18226548309747E-13	-4.36453096619494E-13	-9.04081414426094E-13	-1.71463716529087E-12	-1.77698760766508E-12	9.35256635613201E-14	-1.12230796273584E-12	8.41730972051881E-13	-9.97607077987414E-13	5.61153981367921E-13	-6.23504423742134E-14	-1.21583362629716E-12	-9.04081414426094E-13	-4.67628317806601E-13	-7.48205308490561E-13	4.98803538993707E-13
0.02268	6.23504423742134E-14	2.8057699068396E-13	-6.23504423742134E-14	1.55876105935534E-13	-9.97607077987414E-13	-1.96403893478772E-12	-1.96403893478772E-12	7.48205308490561E-13	-1.18465840511005E-12	9.97607077987414E-13	-1.62111150172955E-12	0	-3.11752211871067E-14	-1.12230796273584E-12	-1.12230796273584E-12	-4.36453096619494E-13	-2.8057699068396E-13	3.7410265424528E-13
0.0227	-3.11752211871067E-14	0	3.11752211871067E-14	6.85854866116347E-13	-1.05995752036163E-12	-1.90168849241351E-12	-1.90168849241351E-12	1.43406017460691E-12	-8.10555750864774E-13	9.35256635613201E-13	-1.8393380500393E-12	-3.7410265424528E-13	-6.23504423742134E-14	-7.79380529677668E-13	-1.12230796273584E-12	-6.23504423742134E-13	5.29978760180814E-13	3.42927433058174E-13
0.02272	0	-4.05277875432387E-13	1.24700884748427E-13	1.09113274154873E-12	-9.97607077987414E-13	-1.46523539579401E-12	-1.52758583816823E-12	2.02638937716194E-12	-1.55876105935534E-13	6.54679644929241E-13	-1.74581238647798E-12	-4.67628317806601E-13	-2.8057699068396E-13	-3.11752211871067E-13	-1.09113274154873E-12	-8.10555750864774E-13	1.15348318392295E-12	4.36453096619494E-13
0.02274	3.11752211871067E-14	-6.23504423742134E-13	1.55876105935534E-13	1.43406017460691E-12	-7.79380529677668E-13	-9.66431856800308E-13	-9.04081414426094E-13	2.24461592547168E-12	4.05277875432387E-13	1.24700884748427E-13	-1.34053451104559E-12	-4.36453096619494E-13	-4.36453096619494E-13	1.55876105935534E-13	-1.15348318392295E-12	-8.72906193238988E-13	1.49641061698112E-12	5.92329202555027E-13
0.02276	6.23504423742134E-14	-7.48205308490561E-13	1.24700884748427E-13	1.49641061698112E-12	-5.61153981367921E-13	-6.54679644929241E-13	-2.8057699068396E-13	2.18226548309747E-12	7.79380529677668E-13	-3.42927433058174E-13	-1.09113274154873E-12	-4.05277875432387E-13	-5.61153981367921E-13	4.98803538993707E-13	-1.18465840511005E-12	-9.66431856800308E-13	1.43406017460691E-12	6.54679644929241E-13
0.02278	-6.23504423742134E-14	-8.10555750864774E-13	6.23504423742134E-14	1.43406017460691E-12	-2.8057699068396E-13	-3.7410265424528E-13	5.92329202555027E-13	1.58993628054244E-12	6.85854866116347E-13	-7.17030087303454E-13	-9.97607077987414E-13	-6.85854866116347E-13	-6.54679644929241E-13	7.79380529677668E-13	-1.18465840511005E-12	-8.10555750864774E-13	1.05995752036163E-12	3.11752211871067E-13
0.0228	-5.61153981367921E-13	-8.72906193238988E-13	6.23504423742134E-14	9.97607077987414E-13	-1.24700884748427E-13	-4.05277875432387E-13	1.30935928985848E-12	6.85854866116347E-13	3.11752211871067E-13	-8.10555750864774E-13	-1.02878229917452E-12	-1.09113274154873E-12	-4.98803538993707E-13	7.48205308490561E-13	-9.66431856800308E-13	-6.85854866116347E-13	4.05277875432387E-13	-1.24700884748427E-13
0.02282	-9.97607077987414E-13	-9.04081414426094E-13	3.11752211871067E-14	2.8057699068396E-13	9.35256635613201E-14	-6.23504423742134E-13	1.49641061698112E-12	-1.55876105935534E-13	-4.98803538993707E-13	-9.35256635613201E-13	-1.05995752036163E-12	-1.18465840511005E-12	-3.11752211871067E-13	7.48205308490561E-13	-7.79380529677668E-13	-5.61153981367921E-13	-9.35256635613201E-14	-6.85854866116347E-13
0.02284	-1.34053451104559E-12	-9.35256635613201E-13	-3.11752211871067E-14	-4.67628317806601E-13	4.05277875432387E-13	-9.97607077987414E-13	1.30935928985848E-12	-8.10555750864774E-13	-1.37170973223269E-12	-7.79380529677668E-13	-8.72906193238988E-13	-1.05995752036163E-12	-1.55876105935534E-13	7.79380529677668E-13	-3.42927433058174E-13	-5.29978760180814E-13	-5.61153981367921E-13	-1.34053451104559E-12
0.02286	-1.43406017460691E-12	-6.85854866116347E-13	-1.55876105935534E-13	-6.54679644929241E-13	3.42927433058174E-13	-1.34053451104559E-12	7.79380529677668E-13	-1.18465840511005E-12	-2.15109026191036E-12	-3.7410265424528E-13	-6.54679644929241E-13	-3.7410265424528E-13	0	9.66431856800308E-13	4.05277875432387E-13	-6.54679644929241E-13	-7.17030087303454E-13	-1.80816282885219E-12
0.02288	-1.34053451104559E-12	-3.11752211871067E-13	-2.49401769496854E-13	-3.11752211871067E-13	6.23504423742134E-14	-1.55876105935534E-12	6.23504423742134E-14	-1.09113274154873E-12	-2.40049203140722E-12	0	-2.18226548309747E-13	2.8057699068396E-13	6.23504423742134E-14	1.15348318392295E-12	1.09113274154873E-12	-7.17030087303454E-13	-8.10555750864774E-13	-1.99521415597483E-12
0.0229	-1.05995752036163E-12	2.18226548309747E-13	-2.18226548309747E-13	6.23504423742134E-14	-2.8057699068396E-13	-1.68346194410376E-12	-6.23504423742134E-13	-6.54679644929241E-13	-2.18226548309747E-12	9.35256635613201E-14	6.23504423742134E-14	3.7410265424528E-13	1.8705132712264E-13	1.24700884748427E-12	1.43406017460691E-12	-6.23504423742134E-13	-8.10555750864774E-13	-1.90168849241351E-12
0.02292	-7.17030087303454E-13	5.92329202555027E-13	-1.8705132712264E-13	5.61153981367921E-13	-4.36453096619494E-13	-1.68346194410376E-12	-1.27818406867137E-12	-1.24700884748427E-13	-1.58993628054244E-12	3.11752211871067E-14	0	-9.35256635613201E-14	3.11752211871067E-14	1.12230796273584E-12	1.43406017460691E-12	-9.35256635613201E-14	-8.10555750864774E-13	-1.71463716529087E-12
0.02294	-3.7410265424528E-13	7.17030087303454E-13	-2.49401769496854E-13	8.72906193238988E-13	-4.98803538993707E-13	-1.62111150172955E-12	-1.52758583816823E-12	2.49401769496854E-13	-7.17030087303454E-13	-9.35256635613201E-14	-3.11752211871067E-13	-8.41730972051881E-13	-2.49401769496854E-13	6.23504423742134E-13	9.66431856800308E-13	3.11752211871067E-13	-6.85854866116347E-13	-1.24700884748427E-12
0.02296	-1.24700884748427E-13	8.10555750864774E-13	-2.49401769496854E-13	9.35256635613201E-13	-5.92329202555027E-13	-1.58993628054244E-12	-1.27818406867137E-12	5.61153981367921E-13	1.55876105935534E-13	1.55876105935534E-13	-7.79380529677668E-13	-1.58993628054244E-12	-4.98803538993707E-13	-9.35256635613201E-14	3.7410265424528E-13	4.36453096619494E-13	-1.55876105935534E-13	-8.41730972051881E-13
0.02298	1.55876105935534E-13	9.04081414426094E-13	-2.8057699068396E-13	8.41730972051881E-13	-5.29978760180814E-13	-1.62111150172955E-12	-7.17030087303454E-13	7.17030087303454E-13	6.54679644929241E-13	5.61153981367921E-13	-1.09113274154873E-12	-2.11991504072326E-12	-8.72906193238988E-13	-9.04081414426094E-13	-9.35256635613201E-14	2.8057699068396E-13	3.7410265424528E-13	-4.67628317806601E-13
0.023	2.49401769496854E-13	9.97607077987414E-13	-2.8057699068396E-13	6.23504423742134E-13	-4.36453096619494E-13	-1.71463716529087E-12	-1.24700884748427E-13	5.92329202555027E-13	8.41730972051881E-13	1.09113274154873E-12	-1.34053451104559E-12	-1.93286371360062E-12	-1.18465840511005E-12	-1.30935928985848E-12	-1.55876105935534E-13	0	5.92329202555027E-13	-2.49401769496854E-13
0.02302	2.8057699068396E-13	7.48205308490561E-13	-3.11752211871067E-13	4.67628317806601E-13	-2.49401769496854E-13	-1.80816282885219E-12	3.42927433058174E-13	3.7410265424528E-13	5.61153981367921E-13	1.34053451104559E-12	-1.46523539579401E-12	-1.30935928985848E-12	-1.09113274154873E-12	-1.37170973223269E-12	-6.23504423742134E-14	-1.24700884748427E-13	4.05277875432387E-13	-9.35256635613201E-14
0.02304	3.42927433058174E-13	3.7410265424528E-13	-1.55876105935534E-13	3.7410265424528E-13	3.11752211871067E-14	-2.05756459834904E-12	4.98803538993707E-13	-6.23504423742134E-14	3.11752211871067E-14	1.24700884748427E-12	-1.4028849534198E-12	-5.92329202555027E-13	-8.72906193238988E-13	-1.05995752036163E-12	0	-9.35256635613201E-14	-3.11752211871067E-14	-9.35256635613201E-14
0.02306	1.8705132712264E-13	9.35256635613201E-14	0	3.11752211871067E-13	1.8705132712264E-13	-1.99521415597483E-12	6.23504423742134E-13	-2.49401769496854E-13	-5.92329202555027E-13	9.35256635613201E-13	-1.24700884748427E-12	2.8057699068396E-13	-5.92329202555027E-13	-7.79380529677668E-13	3.11752211871067E-14	2.49401769496854E-13	-2.49401769496854E-13	6.23504423742134E-14
0.02308	-1.24700884748427E-13	-1.24700884748427E-13	1.24700884748427E-13	3.42927433058174E-13	9.35256635613201E-14	-1.8705132712264E-12	6.54679644929241E-13	-2.49401769496854E-13	-9.97607077987414E-13	5.61153981367921E-13	-8.10555750864774E-13	7.17030087303454E-13	-3.42927433058174E-13	-6.23504423742134E-13	0	5.61153981367921E-13	-4.36453096619494E-13	3.42927433058174E-13
0.0231	-6.23504423742134E-13	-1.24700884748427E-13	6.23504423742134E-14	2.49401769496854E-13	-2.49401769496854E-13	-1.49641061698112E-12	7.17030087303454E-13	-1.55876105935534E-13	-1.24700884748427E-12	3.42927433058174E-13	-3.7410265424528E-13	9.97607077987414E-13	-4.67628317806601E-13	-7.48205308490561E-13	6.23504423742134E-14	8.72906193238988E-13	-2.18226548309747E-13	4.98803538993707E-13
0.02312	-9.66431856800308E-13	-1.55876105935534E-13	-1.55876105935534E-13	3.11752211871067E-14	-8.41730972051881E-13	-1.02878229917452E-12	9.04081414426094E-13	9.35256635613201E-14	-8.72906193238988E-13	3.7410265424528E-13	0	8.72906193238988E-13	-7.79380529677668E-13	-7.48205308490561E-13	3.42927433058174E-13	8.41730972051881E-13	1.8705132712264E-13	3.11752211871067E-14
0.02314	-1.09113274154873E-12	-1.55876105935534E-13	-3.42927433058174E-13	-9.35256635613201E-14	-1.24700884748427E-12	-6.23504423742134E-13	1.27818406867137E-12	3.11752211871067E-13	-3.11752211871067E-13	6.23504423742134E-13	1.24700884748427E-13	7.48205308490561E-13	-1.12230796273584E-12	-6.23504423742134E-13	6.54679644929241E-13	5.29978760180814E-13	5.92329202555027E-13	-7.17030087303454E-13
0.02316	-9.66431856800308E-13	-2.8057699068396E-13	-4.36453096619494E-13	-3.7410265424528E-13	-1.46523539579401E-12	-1.8705132712264E-13	1.71463716529087E-12	3.42927433058174E-13	4.98803538993707E-13	7.79380529677668E-13	2.49401769496854E-13	5.61153981367921E-13	-1.46523539579401E-12	0	8.41730972051881E-13	6.23504423742134E-14	6.23504423742134E-13	-1.4028849534198E-12
0.02318	-6.85854866116347E-13	-4.67628317806601E-13	-3.7410265424528E-13	-7.17030087303454E-13	-1.18465840511005E-12	3.11752211871067E-14	1.8705132712264E-12	-6.23504423742134E-14	1.02878229917452E-12	9.35256635613201E-13	4.36453096619494E-13	3.11752211871067E-13	-1.68346194410376E-12	6.54679644929241E-13	8.10555750864774E-13	-4.98803538993707E-13	2.49401769496854E-13	-1.96403893478772E-12
0.0232	-4.67628317806601E-13	-7.17030087303454E-13	-5.29978760180814E-13	-1.09113274154873E-12	-7.48205308490561E-13	-9.35256635613201E-14	1.65228672291666E-12	-5.29978760180814E-13	1.02878229917452E-12	9.35256635613201E-13	7.48205308490561E-13	-1.55876105935534E-13	-1.65228672291666E-12	1.34053451104559E-12	6.54679644929241E-13	-7.17030087303454E-13	-2.49401769496854E-13	-2.24461592547168E-12
0.02322	-3.11752211871067E-13	-8.10555750864774E-13	-7.17030087303454E-13	-9.97607077987414E-13	-2.8057699068396E-13	-2.8057699068396E-13	9.97607077987414E-13	-8.41730972051881E-13	6.85854866116347E-13	8.72906193238988E-13	1.02878229917452E-12	-3.11752211871067E-13	-1.30935928985848E-12	1.65228672291666E-12	6.54679644929241E-13	-7.79380529677668E-13	-6.23504423742134E-13	-2.43166725259432E-12
0.02324	-3.42927433058174E-13	-7.48205308490561E-13	-4.98803538993707E-13	-7.17030087303454E-13	-9.35256635613201E-14	-5.61153981367921E-13	2.8057699068396E-13	-9.66431856800308E-13	2.8057699068396E-13	1.05995752036163E-12	8.72906193238988E-13	-2.49401769496854E-13	-9.35256635613201E-13	1.58993628054244E-12	7.17030087303454E-13	-5.92329202555027E-13	-6.85854866116347E-13	-2.43166725259432E-12
0.02326	-2.8057699068396E-13	-7.48205308490561E-13	-1.55876105935534E-13	-3.11752211871067E-13	-1.55876105935534E-13	-7.48205308490561E-13	-2.8057699068396E-13	-6.54679644929241E-13	-1.24700884748427E-13	1.34053451104559E-12	2.49401769496854E-13	1.24700884748427E-13	-5.92329202555027E-13	1.24700884748427E-12	6.23504423742134E-13	-3.11752211871067E-13	-5.29978760180814E-13	-2.21344070428458E-12
0.02328	-3.11752211871067E-13	-9.35256635613201E-13	2.8057699068396E-13	-1.24700884748427E-13	-2.8057699068396E-13	-7.17030087303454E-13	-4.67628317806601E-13	-3.7410265424528E-13	-4.05277875432387E-13	1.55876105935534E-12	-4.98803538993707E-13	6.54679644929241E-13	-3.7410265424528E-13	8.10555750864774E-13	2.8057699068396E-13	-1.24700884748427E-13	-3.11752211871067E-13	-2.18226548309747E-12
0.0233	-3.7410265424528E-13	-1.34053451104559E-12	6.23504423742134E-13	-1.24700884748427E-13	-2.49401769496854E-13	-5.61153981367921E-13	-2.49401769496854E-13	-3.11752211871067E-13	-7.17030087303454E-13	1.46523539579401E-12	-1.05995752036163E-12	1.15348318392295E-12	-2.18226548309747E-13	2.49401769496854E-13	-1.24700884748427E-13	6.23504423742134E-14	-1.24700884748427E-13	-1.96403893478772E-12
0.02332	-4.98803538993707E-13	-1.90168849241351E-12	9.04081414426094E-13	-1.8705132712264E-13	-6.23504423742134E-14	-2.18226548309747E-13	1.24700884748427E-13	-4.98803538993707E-13	-9.97607077987414E-13	1.12230796273584E-12	-1.24700884748427E-12	1.52758583816823E-12	-1.55876105935534E-13	-3.11752211871067E-13	-6.85854866116347E-13	1.8705132712264E-13	1.24700884748427E-13	-1.68346194410376E-12
0.02334	-4.67628317806601E-13	-2.43166725259432E-12	9.97607077987414E-13	0	3.11752211871067E-13	2.18226548309747E-13	2.8057699068396E-13	-1.09113274154873E-12	-1.24700884748427E-12	6.23504423742134E-13	-9.97607077987414E-13	1.49641061698112E-12	3.11752211871067E-14	-7.79380529677668E-13	-1.05995752036163E-12	3.7410265424528E-13	3.42927433058174E-13	-1.30935928985848E-12
0.02336	-3.11752211871067E-13	-2.7745946856525E-12	7.79380529677668E-13	6.23504423742134E-14	5.61153981367921E-13	6.85854866116347E-13	2.49401769496854E-13	-1.90168849241351E-12	-1.02878229917452E-12	2.49401769496854E-13	-5.29978760180814E-13	1.15348318392295E-12	2.18226548309747E-13	-1.27818406867137E-12	-1.37170973223269E-12	4.98803538993707E-13	8.10555750864774E-13	-7.79380529677668E-13
0.02338	1.8705132712264E-13	-2.71224424327828E-12	3.42927433058174E-13	1.24700884748427E-13	6.85854866116347E-13	9.04081414426094E-13	3.11752211871067E-14	-2.43166725259432E-12	-4.36453096619494E-13	3.11752211871067E-14	-3.42927433058174E-13	4.67628317806601E-13	2.18226548309747E-13	-1.65228672291666E-12	-1.58993628054244E-12	4.98803538993707E-13	1.18465840511005E-12	-3.7410265424528E-13
0.0234	6.54679644929241E-13	-2.18226548309747E-12	-3.11752211871067E-13	-1.55876105935534E-13	4.05277875432387E-13	9.04081414426094E-13	-2.49401769496854E-13	-2.43166725259432E-12	2.8057699068396E-13	-2.8057699068396E-13	-4.36453096619494E-13	-6.23504423742134E-14	1.55876105935534E-13	-1.8705132712264E-12	-1.8393380500393E-12	4.36453096619494E-13	1.24700884748427E-12	-3.11752211871067E-13
0.02342	8.41730972051881E-13	-1.55876105935534E-12	-9.66431856800308E-13	-3.7410265424528E-13	3.11752211871067E-14	6.23504423742134E-13	-5.29978760180814E-13	-1.77698760766508E-12	7.17030087303454E-13	-7.79380529677668E-13	-9.35256635613201E-13	-7.48205308490561E-13	6.23504423742134E-14	-1.77698760766508E-12	-1.80816282885219E-12	3.11752211871067E-13	9.35256635613201E-13	-2.8057699068396E-13
0.02344	7.79380529677668E-13	-9.97607077987414E-13	-1.46523539579401E-12	-5.29978760180814E-13	-4.36453096619494E-13	3.42927433058174E-13	-8.41730972051881E-13	-7.17030087303454E-13	9.97607077987414E-13	-1.30935928985848E-12	-1.4028849534198E-12	-1.27818406867137E-12	-6.23504423742134E-14	-1.68346194410376E-12	-1.37170973223269E-12	4.67628317806601E-13	4.05277875432387E-13	-2.49401769496854E-13
0.02346	2.49401769496854E-13	-6.54679644929241E-13	-1.74581238647798E-12	-4.98803538993707E-13	-7.48205308490561E-13	0	-7.79380529677668E-13	4.67628317806601E-13	1.18465840511005E-12	-1.74581238647798E-12	-1.58993628054244E-12	-1.71463716529087E-12	3.11752211871067E-14	-1.4028849534198E-12	-7.79380529677668E-13	7.48205308490561E-13	-1.24700884748427E-13	-1.24700884748427E-13
0.02348	-3.7410265424528E-13	-4.67628317806601E-13	-1.90168849241351E-12	-4.67628317806601E-13	-7.48205308490561E-13	-2.49401769496854E-13	-4.67628317806601E-13	1.58993628054244E-12	1.43406017460691E-12	-2.05756459834904E-12	-1.43406017460691E-12	-1.8393380500393E-12	-3.11752211871067E-14	-1.09113274154873E-12	-2.8057699068396E-13	8.10555750864774E-13	-6.54679644929241E-13	1.55876105935534E-13
0.0235	-8.72906193238988E-13	-1.8705132712264E-13	-1.77698760766508E-12	-3.11752211871067E-13	-3.42927433058174E-13	-2.8057699068396E-13	1.55876105935534E-13	2.36931681022011E-12	1.52758583816823E-12	-2.08873981953615E-12	-9.97607077987414E-13	-1.74581238647798E-12	-1.55876105935534E-13	-7.48205308490561E-13	-6.23504423742134E-14	6.54679644929241E-13	-9.66431856800308E-13	4.98803538993707E-13
0.02352	-9.66431856800308E-13	1.8705132712264E-13	-1.77698760766508E-12	-2.8057699068396E-13	2.8057699068396E-13	-6.23504423742134E-14	7.79380529677668E-13	2.46284247378143E-12	1.55876105935534E-12	-1.77698760766508E-12	-5.61153981367921E-13	-1.24700884748427E-12	-2.18226548309747E-13	-4.98803538993707E-13	-9.35256635613201E-14	4.67628317806601E-13	-1.15348318392295E-12	6.54679644929241E-13
0.02354	-6.54679644929241E-13	5.29978760180814E-13	-1.62111150172955E-12	-1.8705132712264E-13	7.48205308490561E-13	1.24700884748427E-13	1.12230796273584E-12	1.80816282885219E-12	1.27818406867137E-12	-1.34053451104559E-12	-1.55876105935534E-13	-7.48205308490561E-13	-1.55876105935534E-13	-7.17030087303454E-13	-1.24700884748427E-13	1.24700884748427E-13	-1.18465840511005E-12	6.85854866116347E-13
0.02356	-4.98803538993707E-13	9.04081414426094E-13	-1.62111150172955E-12	-1.8705132712264E-13	1.02878229917452E-12	3.42927433058174E-13	9.35256635613201E-13	6.85854866116347E-13	7.48205308490561E-13	-7.17030087303454E-13	-6.23504423742134E-14	-3.7410265424528E-13	-2.8057699068396E-13	-1.15348318392295E-12	-6.23504423742134E-14	-2.49401769496854E-13	-1.18465840511005E-12	3.7410265424528E-13
0.02358	-3.42927433058174E-13	1.21583362629716E-12	-1.34053451104559E-12	-1.24700884748427E-13	6.23504423742134E-13	3.7410265424528E-13	3.7410265424528E-13	-5.61153981367921E-13	1.24700884748427E-13	-2.8057699068396E-13	-2.8057699068396E-13	-1.24700884748427E-13	-5.61153981367921E-13	-1.49641061698112E-12	3.11752211871067E-14	-8.72906193238988E-13	-9.66431856800308E-13	-1.55876105935534E-13
0.0236	-1.24700884748427E-13	1.4028849534198E-12	-7.17030087303454E-13	1.24700884748427E-13	-6.23504423742134E-14	3.7410265424528E-13	-1.55876105935534E-13	-1.68346194410376E-12	-3.7410265424528E-13	1.8705132712264E-13	-4.67628317806601E-13	-9.35256635613201E-14	-8.72906193238988E-13	-1.58993628054244E-12	2.18226548309747E-13	-1.55876105935534E-12	-6.54679644929241E-13	-6.23504423742134E-13
0.02362	1.8705132712264E-13	1.43406017460691E-12	0	3.7410265424528E-13	-9.04081414426094E-13	3.7410265424528E-13	-6.23504423742134E-13	-2.64989380090407E-12	-6.54679644929241E-13	4.05277875432387E-13	-5.61153981367921E-13	-2.8057699068396E-13	-1.24700884748427E-12	-1.34053451104559E-12	4.36453096619494E-13	-2.338141589033E-12	-2.49401769496854E-13	-7.48205308490561E-13
0.02364	5.29978760180814E-13	1.27818406867137E-12	6.23504423742134E-13	4.05277875432387E-13	-1.4028849534198E-12	0	-5.61153981367921E-13	-3.2422230034591E-12	-7.17030087303454E-13	5.92329202555027E-13	-4.67628317806601E-13	-5.92329202555027E-13	-1.27818406867137E-12	-8.72906193238988E-13	4.98803538993707E-13	-2.83694512802671E-12	6.23504423742134E-14	-5.92329202555027E-13
0.02366	8.41730972051881E-13	1.09113274154873E-12	8.10555750864774E-13	9.35256635613201E-14	-1.49641061698112E-12	-4.36453096619494E-13	-3.7410265424528E-13	-3.30457344583331E-12	-7.79380529677668E-13	8.10555750864774E-13	-2.49401769496854E-13	-6.85854866116347E-13	-1.12230796273584E-12	-4.05277875432387E-13	6.23504423742134E-13	-3.17987256108488E-12	-3.11752211871067E-14	1.24700884748427E-13
0.02368	9.66431856800308E-13	8.41730972051881E-13	8.41730972051881E-13	-3.11752211871067E-13	-1.18465840511005E-12	-7.48205308490561E-13	9.35256635613201E-14	-2.8057699068396E-12	-9.35256635613201E-13	1.18465840511005E-12	1.24700884748427E-13	-5.92329202555027E-13	-7.48205308490561E-13	-2.18226548309747E-13	5.61153981367921E-13	-3.21104778227199E-12	-2.8057699068396E-13	9.35256635613201E-13
0.0237	8.72906193238988E-13	5.61153981367921E-13	9.04081414426094E-13	-5.92329202555027E-13	-2.49401769496854E-13	-8.41730972051881E-13	3.42927433058174E-13	-1.74581238647798E-12	-9.66431856800308E-13	1.34053451104559E-12	2.18226548309747E-13	-1.55876105935534E-13	-5.92329202555027E-13	-3.42927433058174E-13	3.42927433058174E-13	-2.83694512802671E-12	-6.54679644929241E-13	1.80816282885219E-12
0.02372	5.92329202555027E-13	3.11752211871067E-13	1.02878229917452E-12	-6.54679644929241E-13	8.10555750864774E-13	-9.04081414426094E-13	4.05277875432387E-13	-4.36453096619494E-13	-9.35256635613201E-13	9.97607077987414E-13	1.24700884748427E-13	1.55876105935534E-13	-6.85854866116347E-13	-6.23504423742134E-13	2.8057699068396E-13	-2.21344070428458E-12	-9.97607077987414E-13	2.36931681022011E-12
0.02374	1.55876105935534E-13	9.35256635613201E-14	8.10555750864774E-13	-6.23504423742134E-13	1.80816282885219E-12	-1.05995752036163E-12	1.24700884748427E-13	8.72906193238988E-13	-1.18465840511005E-12	4.98803538993707E-13	-6.23504423742134E-14	4.05277875432387E-13	-9.35256635613201E-13	-8.10555750864774E-13	1.55876105935534E-13	-1.24700884748427E-12	-1.37170973223269E-12	2.49401769496854E-12
0.02376	-2.49401769496854E-13	-1.8705132712264E-13	1.8705132712264E-13	-4.05277875432387E-13	2.27579114665879E-12	-1.27818406867137E-12	-1.24700884748427E-13	1.65228672291666E-12	-1.37170973223269E-12	-3.11752211871067E-13	-4.98803538993707E-13	5.61153981367921E-13	-9.35256635613201E-13	-7.17030087303454E-13	2.49401769496854E-13	-2.18226548309747E-13	-1.74581238647798E-12	2.15109026191036E-12
0.02378	-6.54679644929241E-13	-2.18226548309747E-13	-5.92329202555027E-13	-4.05277875432387E-13	2.21344070428458E-12	-1.34053451104559E-12	-3.7410265424528E-13	1.71463716529087E-12	-1.46523539579401E-12	-1.02878229917452E-12	-9.66431856800308E-13	7.48205308490561E-13	-5.92329202555027E-13	-6.85854866116347E-13	3.11752211871067E-13	4.67628317806601E-13	-1.99521415597483E-12	1.62111150172955E-12
0.0238	-8.41730972051881E-13	-2.8057699068396E-13	-1.15348318392295E-12	-4.67628317806601E-13	1.68346194410376E-12	-1.34053451104559E-12	-4.36453096619494E-13	1.24700884748427E-12	-1.21583362629716E-12	-1.43406017460691E-12	-1.43406017460691E-12	1.21583362629716E-12	1.24700884748427E-13	-6.23504423742134E-13	3.42927433058174E-13	8.10555750864774E-13	-2.02638937716194E-12	9.35256635613201E-13
0.02382	-9.35256635613201E-13	-4.36453096619494E-13	-1.27818406867137E-12	-4.98803538993707E-13	9.66431856800308E-13	-1.27818406867137E-12	-4.36453096619494E-13	7.17030087303454E-13	-8.10555750864774E-13	-1.55876105935534E-12	-1.77698760766508E-12	1.8705132712264E-12	6.85854866116347E-13	-6.23504423742134E-13	2.18226548309747E-13	8.10555750864774E-13	-1.96403893478772E-12	4.67628317806601E-13
0.02384	-1.05995752036163E-12	-7.79380529677668E-13	-1.34053451104559E-12	-3.42927433058174E-13	3.42927433058174E-13	-9.97607077987414E-13	-3.7410265424528E-13	3.11752211871067E-13	-5.61153981367921E-13	-1.30935928985848E-12	-1.68346194410376E-12	2.3069663678459E-12	1.18465840511005E-12	-6.54679644929241E-13	-9.35256635613201E-14	8.10555750864774E-13	-1.77698760766508E-12	9.35256635613201E-14
0.02386	-1.12230796273584E-12	-1.15348318392295E-12	-1.43406017460691E-12	-6.23504423742134E-14	-2.8057699068396E-13	-4.67628317806601E-13	-4.67628317806601E-13	1.24700884748427E-13	-4.67628317806601E-13	-9.04081414426094E-13	-1.49641061698112E-12	2.71224424327828E-12	1.21583362629716E-12	-9.04081414426094E-13	-2.18226548309747E-13	5.61153981367921E-13	-1.46523539579401E-12	-5.61153981367921E-13
0.02388	-1.15348318392295E-12	-1.37170973223269E-12	-1.62111150172955E-12	-9.35256635613201E-14	-7.79380529677668E-13	3.42927433058174E-13	-6.54679644929241E-13	1.55876105935534E-13	-5.29978760180814E-13	-4.98803538993707E-13	-1.18465840511005E-12	2.7745946856525E-12	1.12230796273584E-12	-1.21583362629716E-12	-4.05277875432387E-13	4.36453096619494E-13	-1.15348318392295E-12	-1.43406017460691E-12
0.0239	-1.05995752036163E-12	-1.34053451104559E-12	-1.8705132712264E-12	-4.67628317806601E-13	-9.97607077987414E-13	9.04081414426094E-13	-8.41730972051881E-13	2.8057699068396E-13	-6.23504423742134E-13	-2.49401769496854E-13	-8.41730972051881E-13	2.338141589033E-12	8.72906193238988E-13	-1.34053451104559E-12	-4.36453096619494E-13	4.36453096619494E-13	-6.54679644929241E-13	-2.15109026191036E-12
0.02392	-9.97607077987414E-13	-1.24700884748427E-12	-1.96403893478772E-12	-8.72906193238988E-13	-8.72906193238988E-13	1.18465840511005E-12	-8.10555750864774E-13	4.05277875432387E-13	-4.36453096619494E-13	-1.8705132712264E-13	-5.61153981367921E-13	1.4028849534198E-12	5.61153981367921E-13	-1.21583362629716E-12	-4.36453096619494E-13	5.29978760180814E-13	-2.49401769496854E-13	-2.21344070428458E-12
0.02394	-7.48205308490561E-13	-1.21583362629716E-12	-1.65228672291666E-12	-1.15348318392295E-12	-3.7410265424528E-13	1.09113274154873E-12	-4.67628317806601E-13	4.67628317806601E-13	-3.11752211871067E-14	6.23504423742134E-14	-5.29978760180814E-13	5.29978760180814E-13	3.42927433058174E-13	-6.54679644929241E-13	-3.7410265424528E-13	4.98803538993707E-13	-6.23504423742134E-14	-1.77698760766508E-12
0.02396	-6.54679644929241E-13	-1.12230796273584E-12	-1.05995752036163E-12	-1.15348318392295E-12	3.42927433058174E-13	9.35256635613201E-13	-1.24700884748427E-13	6.85854866116347E-13	5.61153981367921E-13	3.7410265424528E-13	-4.98803538993707E-13	-4.05277875432387E-13	3.7410265424528E-13	-1.24700884748427E-13	-4.36453096619494E-13	6.23504423742134E-14	-9.35256635613201E-14	-1.30935928985848E-12
0.02398	-7.48205308490561E-13	-8.72906193238988E-13	-2.8057699068396E-13	-9.97607077987414E-13	1.02878229917452E-12	9.97607077987414E-13	9.35256635613201E-14	9.66431856800308E-13	1.09113274154873E-12	6.23504423742134E-13	-6.54679644929241E-13	-9.97607077987414E-13	3.7410265424528E-13	6.23504423742134E-14	-7.17030087303454E-13	-4.67628317806601E-13	-1.8705132712264E-13	-8.10555750864774E-13
0.024	-1.02878229917452E-12	-8.10555750864774E-13	3.11752211871067E-13	-8.41730972051881E-13	1.30935928985848E-12	1.15348318392295E-12	1.55876105935534E-13	1.12230796273584E-12	1.30935928985848E-12	5.61153981367921E-13	-6.85854866116347E-13	-1.18465840511005E-12	2.49401769496854E-13	3.11752211871067E-13	-1.30935928985848E-12	-9.35256635613201E-13	-2.8057699068396E-13	-3.7410265424528E-13
0.02402	-1.15348318392295E-12	-5.61153981367921E-13	5.29978760180814E-13	-9.97607077987414E-13	1.30935928985848E-12	1.18465840511005E-12	3.11752211871067E-14	1.05995752036163E-12	1.27818406867137E-12	9.35256635613201E-14	-7.79380529677668E-13	-1.15348318392295E-12	0	6.85854866116347E-13	-1.8705132712264E-12	-8.10555750864774E-13	-2.18226548309747E-13	-9.35256635613201E-14
0.02404	-1.09113274154873E-12	-5.61153981367921E-13	6.85854866116347E-13	-1.12230796273584E-12	8.72906193238988E-13	1.09113274154873E-12	-1.8705132712264E-13	9.97607077987414E-13	9.66431856800308E-13	-4.98803538993707E-13	-8.72906193238988E-13	-1.18465840511005E-12	-4.67628317806601E-13	9.04081414426094E-13	-2.24461592547168E-12	-2.18226548309747E-13	-2.49401769496854E-13	0
0.02406	-6.85854866116347E-13	-4.36453096619494E-13	9.97607077987414E-13	-8.72906193238988E-13	6.23504423742134E-14	8.41730972051881E-13	-4.36453096619494E-13	8.10555750864774E-13	5.92329202555027E-13	-1.18465840511005E-12	-7.79380529677668E-13	-1.27818406867137E-12	-9.66431856800308E-13	9.66431856800308E-13	-2.24461592547168E-12	2.18226548309747E-13	-1.8705132712264E-13	-1.24700884748427E-13
0.02408	-1.8705132712264E-13	9.35256635613201E-14	1.52758583816823E-12	-9.35256635613201E-14	-4.67628317806601E-13	5.92329202555027E-13	-5.61153981367921E-13	7.17030087303454E-13	3.11752211871067E-13	-1.55876105935534E-12	-6.54679644929241E-13	-1.49641061698112E-12	-1.43406017460691E-12	7.48205308490561E-13	-1.8393380500393E-12	0	-1.55876105935534E-13	-1.8705132712264E-13
0.0241	6.54679644929241E-13	5.29978760180814E-13	1.71463716529087E-12	6.54679644929241E-13	-8.72906193238988E-13	3.11752211871067E-14	-6.23504423742134E-13	7.17030087303454E-13	1.24700884748427E-13	-1.68346194410376E-12	-3.7410265424528E-13	-1.58993628054244E-12	-1.90168849241351E-12	4.05277875432387E-13	-1.30935928985848E-12	-6.23504423742134E-13	3.11752211871067E-14	-4.67628317806601E-13
0.02412	1.27818406867137E-12	9.35256635613201E-13	1.52758583816823E-12	1.30935928985848E-12	-8.10555750864774E-13	-9.35256635613201E-14	-4.36453096619494E-13	8.41730972051881E-13	-2.18226548309747E-13	-1.65228672291666E-12	6.23504423742134E-14	-1.55876105935534E-12	-1.99521415597483E-12	-9.35256635613201E-14	-7.17030087303454E-13	-1.49641061698112E-12	1.8705132712264E-13	-9.66431856800308E-13
0.02414	1.62111150172955E-12	9.35256635613201E-13	1.02878229917452E-12	1.34053451104559E-12	-5.92329202555027E-13	6.23504423742134E-14	-1.8705132712264E-13	6.54679644929241E-13	-4.98803538993707E-13	-1.4028849534198E-12	6.23504423742134E-13	-1.27818406867137E-12	-1.77698760766508E-12	-3.7410265424528E-13	-2.49401769496854E-13	-2.27579114665879E-12	3.11752211871067E-13	-1.65228672291666E-12
0.02416	1.4028849534198E-12	6.54679644929241E-13	2.49401769496854E-13	1.05995752036163E-12	-3.11752211871067E-13	4.67628317806601E-13	1.8705132712264E-13	3.42927433058174E-13	-6.23504423742134E-13	-1.24700884748427E-12	9.97607077987414E-13	-1.05995752036163E-12	-1.05995752036163E-12	-6.23504423742134E-13	-9.35256635613201E-14	-2.74341946446539E-12	4.36453096619494E-13	-2.18226548309747E-12
0.02418	7.79380529677668E-13	6.23504423742134E-14	-4.98803538993707E-13	5.92329202555027E-13	-2.18226548309747E-13	7.48205308490561E-13	5.29978760180814E-13	-4.67628317806601E-13	-7.17030087303454E-13	-9.97607077987414E-13	1.18465840511005E-12	-8.10555750864774E-13	-1.8705132712264E-13	-6.23504423742134E-13	-2.18226548309747E-13	-2.61871857971696E-12	4.36453096619494E-13	-2.05756459834904E-12
0.0242	-9.35256635613201E-14	-4.67628317806601E-13	-1.12230796273584E-12	3.42927433058174E-13	-2.18226548309747E-13	4.67628317806601E-13	7.48205308490561E-13	-1.05995752036163E-12	-5.29978760180814E-13	-9.97607077987414E-13	1.15348318392295E-12	-5.92329202555027E-13	5.92329202555027E-13	-7.48205308490561E-13	-4.36453096619494E-13	-2.36931681022011E-12	4.05277875432387E-13	-1.46523539579401E-12
0.02422	-9.97607077987414E-13	-8.41730972051881E-13	-1.49641061698112E-12	3.11752211871067E-13	-2.8057699068396E-13	-2.49401769496854E-13	7.79380529677668E-13	-1.52758583816823E-12	-2.18226548309747E-13	-8.72906193238988E-13	1.15348318392295E-12	-2.49401769496854E-13	1.30935928985848E-12	-7.48205308490561E-13	-6.85854866116347E-13	-1.93286371360062E-12	3.7410265424528E-13	-6.85854866116347E-13
0.02424	-1.55876105935534E-12	-9.66431856800308E-13	-1.52758583816823E-12	4.67628317806601E-13	-1.8705132712264E-13	-8.10555750864774E-13	5.92329202555027E-13	-1.55876105935534E-12	2.8057699068396E-13	-9.04081414426094E-13	1.09113274154873E-12	-9.35256635613201E-14	1.68346194410376E-12	-8.41730972051881E-13	-8.41730972051881E-13	-1.37170973223269E-12	1.24700884748427E-13	1.24700884748427E-13
0.02426	-1.49641061698112E-12	-9.66431856800308E-13	-1.18465840511005E-12	5.29978760180814E-13	0	-1.21583362629716E-12	4.05277875432387E-13	-1.4028849534198E-12	5.61153981367921E-13	-7.79380529677668E-13	8.10555750864774E-13	0	1.68346194410376E-12	-8.72906193238988E-13	-8.41730972051881E-13	-6.85854866116347E-13	-9.35256635613201E-14	7.79380529677668E-13
0.02428	-7.48205308490561E-13	-9.35256635613201E-13	-8.10555750864774E-13	3.7410265424528E-13	1.8705132712264E-13	-1.30935928985848E-12	9.35256635613201E-14	-9.97607077987414E-13	8.72906193238988E-13	-2.8057699068396E-13	2.49401769496854E-13	-3.11752211871067E-14	1.49641061698112E-12	-4.98803538993707E-13	-8.72906193238988E-13	-9.35256635613201E-14	-7.17030087303454E-13	1.21583362629716E-12
0.0243	9.35256635613201E-14	-6.85854866116347E-13	-1.55876105935534E-13	1.24700884748427E-13	4.36453096619494E-13	-1.24700884748427E-12	-2.8057699068396E-13	-4.67628317806601E-13	8.72906193238988E-13	3.11752211871067E-13	-3.42927433058174E-13	-1.55876105935534E-13	1.37170973223269E-12	3.11752211871067E-14	-1.05995752036163E-12	4.67628317806601E-13	-1.27818406867137E-12	1.27818406867137E-12
0.02432	8.10555750864774E-13	-4.05277875432387E-13	2.8057699068396E-13	-6.23504423742134E-14	4.05277875432387E-13	-1.12230796273584E-12	-7.48205308490561E-13	-3.11752211871067E-14	5.92329202555027E-13	9.35256635613201E-13	-8.41730972051881E-13	-6.23504423742134E-14	1.21583362629716E-12	4.98803538993707E-13	-9.97607077987414E-13	7.17030087303454E-13	-1.80816282885219E-12	1.02878229917452E-12
0.02434	1.02878229917452E-12	-3.42927433058174E-13	4.36453096619494E-13	-1.8705132712264E-13	2.49401769496854E-13	-1.12230796273584E-12	-1.09113274154873E-12	3.7410265424528E-13	3.11752211871067E-13	1.37170973223269E-12	-1.15348318392295E-12	0	8.72906193238988E-13	5.61153981367921E-13	-8.72906193238988E-13	4.67628317806601E-13	-2.11991504072326E-12	7.48205308490561E-13
0.02436	9.04081414426094E-13	-4.05277875432387E-13	2.8057699068396E-13	-1.8705132712264E-13	-2.8057699068396E-13	-1.12230796273584E-12	-1.09113274154873E-12	4.98803538993707E-13	9.35256635613201E-14	1.55876105935534E-12	-1.4028849534198E-12	-9.35256635613201E-14	4.05277875432387E-13	2.18226548309747E-13	-5.61153981367921E-13	-4.05277875432387E-13	-2.18226548309747E-12	5.92329202555027E-13
0.02438	6.23504423742134E-13	-5.61153981367921E-13	1.55876105935534E-13	9.35256635613201E-14	-8.41730972051881E-13	-9.66431856800308E-13	-6.54679644929241E-13	4.36453096619494E-13	-9.35256635613201E-14	1.34053451104559E-12	-1.90168849241351E-12	-2.8057699068396E-13	-2.8057699068396E-13	-3.11752211871067E-13	-4.67628317806601E-13	-1.77698760766508E-12	-2.08873981953615E-12	6.23504423742134E-13
0.0244	1.24700884748427E-13	-7.48205308490561E-13	9.35256635613201E-14	6.23504423742134E-13	-1.30935928985848E-12	-9.66431856800308E-13	1.55876105935534E-13	6.23504423742134E-14	-4.36453096619494E-13	9.04081414426094E-13	-2.27579114665879E-12	-4.98803538993707E-13	-1.09113274154873E-12	-9.35256635613201E-13	-3.11752211871067E-13	-2.49401769496854E-12	-1.90168849241351E-12	9.97607077987414E-13
0.02442	-6.54679644929241E-13	-9.35256635613201E-13	9.35256635613201E-14	1.27818406867137E-12	-1.34053451104559E-12	-9.35256635613201E-13	1.05995752036163E-12	-1.55876105935534E-13	-4.98803538993707E-13	1.8705132712264E-13	-2.49401769496854E-12	-5.92329202555027E-13	-1.52758583816823E-12	-1.27818406867137E-12	-1.55876105935534E-13	-2.46284247378143E-12	-1.55876105935534E-12	1.34053451104559E-12
0.02444	-1.4028849534198E-12	-1.02878229917452E-12	1.24700884748427E-13	1.77698760766508E-12	-1.18465840511005E-12	-1.09113274154873E-12	1.80816282885219E-12	-2.49401769496854E-13	-4.98803538993707E-13	-3.11752211871067E-13	-2.55636813734275E-12	-3.7410265424528E-13	-1.58993628054244E-12	-1.24700884748427E-12	-2.8057699068396E-13	-1.68346194410376E-12	-9.97607077987414E-13	1.55876105935534E-12
0.02446	-1.93286371360062E-12	-9.66431856800308E-13	-2.18226548309747E-13	1.99521415597483E-12	-9.35256635613201E-13	-9.66431856800308E-13	2.08873981953615E-12	-4.05277875432387E-13	-4.67628317806601E-13	-7.79380529677668E-13	-2.21344070428458E-12	-2.8057699068396E-13	-1.52758583816823E-12	-1.02878229917452E-12	-6.85854866116347E-13	-3.7410265424528E-13	-4.05277875432387E-13	1.34053451104559E-12
0.02448	-2.21344070428458E-12	-7.79380529677668E-13	-6.85854866116347E-13	1.55876105935534E-12	-6.85854866116347E-13	-8.41730972051881E-13	1.90168849241351E-12	-4.36453096619494E-13	-5.61153981367921E-13	-9.66431856800308E-13	-1.49641061698112E-12	-1.8705132712264E-13	-1.49641061698112E-12	-7.48205308490561E-13	-1.05995752036163E-12	7.17030087303454E-13	-3.42927433058174E-13	7.79380529677668E-13
0.0245	-1.96403893478772E-12	-3.42927433058174E-13	-8.41730972051881E-13	9.35256635613201E-13	-6.23504423742134E-13	-8.41730972051881E-13	1.15348318392295E-12	-3.7410265424528E-13	-7.79380529677668E-13	-9.35256635613201E-13	-6.23504423742134E-13	-6.23504423742134E-14	-1.49641061698112E-12	-4.67628317806601E-13	-1.15348318392295E-12	1.37170973223269E-12	-7.17030087303454E-13	-1.24700884748427E-13
0.02452	-1.34053451104559E-12	0	-9.35256635613201E-13	4.67628317806601E-13	-5.29978760180814E-13	-1.18465840511005E-12	2.49401769496854E-13	6.23504423742134E-14	-8.41730972051881E-13	-7.48205308490561E-13	-6.23504423742134E-14	-1.55876105935534E-13	-1.09113274154873E-12	-4.05277875432387E-13	-1.12230796273584E-12	1.52758583816823E-12	-1.30935928985848E-12	-8.72906193238988E-13
0.02454	-5.61153981367921E-13	3.42927433058174E-13	-9.04081414426094E-13	1.55876105935534E-13	-4.98803538993707E-13	-1.80816282885219E-12	-5.92329202555027E-13	5.29978760180814E-13	-8.10555750864774E-13	-3.42927433058174E-13	1.8705132712264E-13	-2.18226548309747E-13	-6.54679644929241E-13	-6.54679644929241E-13	-9.04081414426094E-13	1.30935928985848E-12	-2.11991504072326E-12	-1.65228672291666E-12
0.02456	1.24700884748427E-13	6.23504423742134E-13	-9.97607077987414E-13	-3.11752211871067E-14	-3.7410265424528E-13	-2.18226548309747E-12	-1.09113274154873E-12	8.10555750864774E-13	-4.98803538993707E-13	-2.18226548309747E-13	9.35256635613201E-14	-2.8057699068396E-13	-6.54679644929241E-13	-1.21583362629716E-12	-8.10555750864774E-13	8.41730972051881E-13	-2.55636813734275E-12	-1.77698760766508E-12
0.02458	6.23504423742134E-13	7.79380529677668E-13	-1.34053451104559E-12	-1.8705132712264E-13	-6.23504423742134E-14	-1.8705132712264E-12	-1.02878229917452E-12	6.23504423742134E-13	-2.18226548309747E-13	-2.18226548309747E-13	-1.55876105935534E-13	-3.11752211871067E-13	-7.17030087303454E-13	-1.80816282885219E-12	-7.48205308490561E-13	3.11752211871067E-13	-2.61871857971696E-12	-1.8705132712264E-12
0.0246	1.02878229917452E-12	5.92329202555027E-13	-1.71463716529087E-12	-3.11752211871067E-13	2.18226548309747E-13	-1.27818406867137E-12	-4.98803538993707E-13	2.49401769496854E-13	1.55876105935534E-13	-4.05277875432387E-13	-1.8705132712264E-13	-2.18226548309747E-13	-7.17030087303454E-13	-2.21344070428458E-12	-6.23504423742134E-13	-1.55876105935534E-13	-2.338141589033E-12	-2.11991504072326E-12
0.02462	1.30935928985848E-12	2.49401769496854E-13	-2.05756459834904E-12	-7.79380529677668E-13	5.61153981367921E-13	-6.23504423742134E-13	3.42927433058174E-13	-2.49401769496854E-13	2.8057699068396E-13	-4.98803538993707E-13	-1.24700884748427E-13	6.23504423742134E-14	-6.85854866116347E-13	-2.21344070428458E-12	-3.42927433058174E-13	-4.05277875432387E-13	-1.68346194410376E-12	-2.15109026191036E-12
0.02464	1.49641061698112E-12	-2.49401769496854E-13	-2.11991504072326E-12	-1.12230796273584E-12	7.79380529677668E-13	-9.35256635613201E-14	9.97607077987414E-13	-6.85854866116347E-13	2.49401769496854E-13	-5.61153981367921E-13	3.11752211871067E-14	3.42927433058174E-13	-6.54679644929241E-13	-2.15109026191036E-12	-1.24700884748427E-13	-4.05277875432387E-13	-9.35256635613201E-13	-1.71463716529087E-12
0.02466	1.4028849534198E-12	-6.23504423742134E-13	-1.8393380500393E-12	-1.18465840511005E-12	7.79380529677668E-13	4.67628317806601E-13	1.15348318392295E-12	-9.97607077987414E-13	6.23504423742134E-14	-2.8057699068396E-13	1.8705132712264E-13	4.05277875432387E-13	-6.85854866116347E-13	-1.77698760766508E-12	0	-4.36453096619494E-13	9.35256635613201E-14	-1.21583362629716E-12
0.02468	1.18465840511005E-12	-8.41730972051881E-13	-1.46523539579401E-12	-9.04081414426094E-13	6.85854866116347E-13	7.79380529677668E-13	1.02878229917452E-12	-1.02878229917452E-12	-6.23504423742134E-14	4.36453096619494E-13	3.11752211871067E-13	2.18226548309747E-13	-5.92329202555027E-13	-1.4028849534198E-12	-1.24700884748427E-13	-3.42927433058174E-13	9.66431856800308E-13	-7.17030087303454E-13
0.0247	6.85854866116347E-13	-7.79380529677668E-13	-1.18465840511005E-12	-6.23504423742134E-13	6.85854866116347E-13	1.12230796273584E-12	4.05277875432387E-13	-9.04081414426094E-13	0	1.21583362629716E-12	2.18226548309747E-13	-1.24700884748427E-13	-5.61153981367921E-13	-8.72906193238988E-13	-1.8705132712264E-13	-1.55876105935534E-13	1.62111150172955E-12	-4.05277875432387E-13
0.02472	1.55876105935534E-13	-2.8057699068396E-13	-8.72906193238988E-13	-3.11752211871067E-13	5.92329202555027E-13	1.12230796273584E-12	-2.8057699068396E-13	-4.67628317806601E-13	0	1.8393380500393E-12	-1.55876105935534E-13	-6.23504423742134E-13	-4.36453096619494E-13	-2.8057699068396E-13	-4.36453096619494E-13	2.49401769496854E-13	1.80816282885219E-12	-4.05277875432387E-13
0.02474	-2.49401769496854E-13	-1.55876105935534E-13	-5.92329202555027E-13	-2.18226548309747E-13	1.55876105935534E-13	7.79380529677668E-13	-7.48205308490561E-13	3.11752211871067E-14	6.23504423742134E-14	1.8705132712264E-12	-5.61153981367921E-13	-9.35256635613201E-13	-1.55876105935534E-13	3.7410265424528E-13	-4.36453096619494E-13	5.61153981367921E-13	1.52758583816823E-12	-6.85854866116347E-13
0.02476	-4.67628317806601E-13	-8.10555750864774E-13	-1.8705132712264E-13	-2.8057699068396E-13	-4.05277875432387E-13	3.7410265424528E-13	-8.41730972051881E-13	5.29978760180814E-13	3.11752211871067E-13	1.37170973223269E-12	-9.66431856800308E-13	-1.09113274154873E-12	3.11752211871067E-14	9.04081414426094E-13	-3.11752211871067E-13	7.48205308490561E-13	1.18465840511005E-12	-9.97607077987414E-13
0.02478	-4.05277875432387E-13	-1.18465840511005E-12	1.55876105935534E-13	-6.85854866116347E-13	-1.09113274154873E-12	0	-8.41730972051881E-13	7.17030087303454E-13	5.29978760180814E-13	4.05277875432387E-13	-1.27818406867137E-12	-1.09113274154873E-12	1.8705132712264E-13	1.37170973223269E-12	-1.55876105935534E-13	7.17030087303454E-13	6.85854866116347E-13	-1.05995752036163E-12
0.0248	-2.18226548309747E-13	-3.7410265424528E-13	5.61153981367921E-13	-1.05995752036163E-12	-1.58993628054244E-12	-2.18226548309747E-13	-8.10555750864774E-13	7.48205308490561E-13	5.61153981367921E-13	-5.92329202555027E-13	-1.4028849534198E-12	-7.79380529677668E-13	4.36453096619494E-13	1.62111150172955E-12	3.11752211871067E-13	5.92329202555027E-13	2.8057699068396E-13	-8.41730972051881E-13
0.02482	-1.55876105935534E-13	9.35256635613201E-13	1.12230796273584E-12	-1.18465840511005E-12	-1.77698760766508E-12	-1.55876105935534E-13	-6.23504423742134E-13	7.79380529677668E-13	4.36453096619494E-13	-1.27818406867137E-12	-1.34053451104559E-12	-3.11752211871067E-13	3.7410265424528E-13	1.49641061698112E-12	9.35256635613201E-13	3.11752211871067E-14	-1.24700884748427E-13	-3.11752211871067E-13
0.02484	-1.8705132712264E-13	2.24461592547168E-12	1.43406017460691E-12	-7.48205308490561E-13	-1.90168849241351E-12	-6.23504423742134E-14	-2.8057699068396E-13	7.17030087303454E-13	6.23504423742134E-14	-1.55876105935534E-12	-9.66431856800308E-13	2.49401769496854E-13	6.23504423742134E-14	1.18465840511005E-12	1.62111150172955E-12	-9.97607077987414E-13	-4.36453096619494E-13	3.42927433058174E-13
0.02486	-2.18226548309747E-13	3.02399645514935E-12	1.52758583816823E-12	9.35256635613201E-14	-1.77698760766508E-12	-9.35256635613201E-14	3.7410265424528E-13	9.66431856800308E-13	-1.55876105935534E-13	-1.43406017460691E-12	-5.29978760180814E-13	6.85854866116347E-13	-2.49401769496854E-13	5.61153981367921E-13	1.80816282885219E-12	-2.08873981953615E-12	-5.92329202555027E-13	7.79380529677668E-13
0.02488	-1.8705132712264E-13	3.30457344583331E-12	1.37170973223269E-12	8.41730972051881E-13	-1.34053451104559E-12	-2.18226548309747E-13	8.72906193238988E-13	1.43406017460691E-12	-1.24700884748427E-13	-1.15348318392295E-12	-1.8705132712264E-13	1.09113274154873E-12	-4.36453096619494E-13	3.11752211871067E-13	1.65228672291666E-12	-2.43166725259432E-12	-4.98803538993707E-13	7.79380529677668E-13
0.0249	-9.35256635613201E-14	3.02399645514935E-12	1.15348318392295E-12	1.37170973223269E-12	-8.41730972051881E-13	-4.05277875432387E-13	1.18465840511005E-12	1.96403893478772E-12	3.11752211871067E-14	-7.17030087303454E-13	6.23504423742134E-14	1.24700884748427E-12	-2.49401769496854E-13	3.11752211871067E-14	1.05995752036163E-12	-2.3069663678459E-12	-2.8057699068396E-13	2.18226548309747E-13
0.02492	3.11752211871067E-14	2.05756459834904E-12	9.04081414426094E-13	1.34053451104559E-12	-2.8057699068396E-13	-6.23504423742134E-13	8.10555750864774E-13	2.52519291615564E-12	1.24700884748427E-13	-1.8705132712264E-13	-3.11752211871067E-14	1.12230796273584E-12	-1.24700884748427E-13	-2.8057699068396E-13	2.49401769496854E-13	-2.08873981953615E-12	-1.24700884748427E-13	-4.67628317806601E-13
0.02494	1.8705132712264E-13	7.48205308490561E-13	6.54679644929241E-13	1.21583362629716E-12	1.8705132712264E-13	-7.17030087303454E-13	2.49401769496854E-13	2.74341946446539E-12	6.23504423742134E-14	9.35256635613201E-14	-4.05277875432387E-13	8.72906193238988E-13	-1.24700884748427E-13	-7.48205308490561E-13	-4.67628317806601E-13	-1.71463716529087E-12	0	-1.27818406867137E-12
0.02496	2.49401769496854E-13	-3.7410265424528E-13	4.67628317806601E-13	8.10555750864774E-13	6.85854866116347E-13	-7.17030087303454E-13	-2.18226548309747E-13	2.61871857971696E-12	-1.8705132712264E-13	3.11752211871067E-14	-9.35256635613201E-13	4.98803538993707E-13	-3.11752211871067E-13	-1.43406017460691E-12	-6.54679644929241E-13	-1.09113274154873E-12	-2.18226548309747E-13	-1.80816282885219E-12
0.02498	1.55876105935534E-13	-1.21583362629716E-12	4.36453096619494E-13	3.42927433058174E-13	9.97607077987414E-13	-6.54679644929241E-13	-5.92329202555027E-13	2.24461592547168E-12	-3.7410265424528E-13	-3.11752211871067E-13	-1.46523539579401E-12	1.8705132712264E-13	-6.85854866116347E-13	-2.02638937716194E-12	-4.98803538993707E-13	-4.98803538993707E-13	-3.11752211871067E-13	-2.05756459834904E-12
0.025	3.11752211871067E-14	-1.55876105935534E-12	4.05277875432387E-13	-1.8705132712264E-13	1.15348318392295E-12	-4.05277875432387E-13	-4.98803538993707E-13	1.77698760766508E-12	-4.98803538993707E-13	-7.48205308490561E-13	-1.99521415597483E-12	-1.24700884748427E-13	-1.12230796273584E-12	-2.338141589033E-12	-6.23504423742134E-13	-6.23504423742134E-14	-3.7410265424528E-13	-1.8393380500393E-12
0.02502	-3.11752211871067E-14	-1.49641061698112E-12	3.42927433058174E-13	-6.23504423742134E-13	9.97607077987414E-13	-1.55876105935534E-13	-4.05277875432387E-13	1.24700884748427E-12	-5.29978760180814E-13	-1.15348318392295E-12	-2.24461592547168E-12	-3.42927433058174E-13	-1.24700884748427E-12	-2.46284247378143E-12	-8.72906193238988E-13	-6.23504423742134E-14	-3.11752211871067E-13	-1.46523539579401E-12
0.02504	2.49401769496854E-13	-8.41730972051881E-13	3.42927433058174E-13	-1.21583362629716E-12	7.48205308490561E-13	2.18226548309747E-13	-1.55876105935534E-13	9.97607077987414E-13	-3.42927433058174E-13	-1.15348318392295E-12	-2.18226548309747E-12	-4.98803538993707E-13	-1.24700884748427E-12	-2.11991504072326E-12	-1.27818406867137E-12	-3.11752211871067E-13	-1.8705132712264E-13	-1.05995752036163E-12
0.02506	4.98803538993707E-13	1.55876105935534E-13	2.49401769496854E-13	-1.43406017460691E-12	6.85854866116347E-13	4.05277875432387E-13	-6.23504423742134E-14	7.48205308490561E-13	-9.35256635613201E-14	-6.85854866116347E-13	-1.68346194410376E-12	-7.17030087303454E-13	-9.66431856800308E-13	-1.55876105935534E-12	-1.80816282885219E-12	-8.72906193238988E-13	-1.8705132712264E-13	-8.10555750864774E-13
0.02508	6.23504423742134E-13	1.49641061698112E-12	3.11752211871067E-14	-1.68346194410376E-12	8.10555750864774E-13	6.23504423742134E-13	-6.23504423742134E-14	4.67628317806601E-13	6.23504423742134E-14	-1.8705132712264E-13	-1.15348318392295E-12	-4.98803538993707E-13	-5.61153981367921E-13	-7.17030087303454E-13	-2.11991504072326E-12	-1.58993628054244E-12	-6.54679644929241E-13	-7.48205308490561E-13
0.0251	4.98803538993707E-13	2.55636813734275E-12	-5.61153981367921E-13	-1.58993628054244E-12	7.17030087303454E-13	7.48205308490561E-13	3.11752211871067E-14	-6.23504423742134E-14	1.55876105935534E-13	2.49401769496854E-13	-6.54679644929241E-13	-3.11752211871067E-13	-1.24700884748427E-13	-2.49401769496854E-13	-2.02638937716194E-12	-2.18226548309747E-12	-1.30935928985848E-12	-7.48205308490561E-13
0.02512	2.49401769496854E-13	2.86812034921382E-12	-1.09113274154873E-12	-1.43406017460691E-12	2.8057699068396E-13	9.35256635613201E-13	4.67628317806601E-13	-7.48205308490561E-13	1.55876105935534E-13	4.67628317806601E-13	3.11752211871067E-14	1.24700884748427E-13	3.42927433058174E-13	-2.49401769496854E-13	-1.18465840511005E-12	-2.24461592547168E-12	-1.90168849241351E-12	-5.92329202555027E-13
0.02514	-3.7410265424528E-13	2.74341946446539E-12	-1.30935928985848E-12	-8.72906193238988E-13	-3.7410265424528E-13	1.12230796273584E-12	9.04081414426094E-13	-1.34053451104559E-12	-1.55876105935534E-13	4.36453096619494E-13	4.36453096619494E-13	4.67628317806601E-13	5.61153981367921E-13	-2.18226548309747E-13	9.35256635613201E-14	-1.62111150172955E-12	-1.96403893478772E-12	-2.8057699068396E-13
0.02516	-7.79380529677668E-13	1.93286371360062E-12	-1.24700884748427E-12	0	-1.18465840511005E-12	1.02878229917452E-12	1.21583362629716E-12	-1.55876105935534E-12	-6.23504423742134E-13	5.92329202555027E-13	5.92329202555027E-13	7.17030087303454E-13	9.04081414426094E-13	-1.8705132712264E-13	1.30935928985848E-12	-6.54679644929241E-13	-1.8705132712264E-12	0
0.02518	-9.97607077987414E-13	6.54679644929241E-13	-1.09113274154873E-12	8.41730972051881E-13	-1.49641061698112E-12	1.09113274154873E-12	1.15348318392295E-12	-1.34053451104559E-12	-1.15348318392295E-12	7.17030087303454E-13	6.85854866116347E-13	9.04081414426094E-13	9.04081414426094E-13	6.23504423742134E-14	2.24461592547168E-12	2.18226548309747E-13	-1.68346194410376E-12	9.35256635613201E-14
0.0252	-7.48205308490561E-13	-6.23504423742134E-13	-1.09113274154873E-12	1.52758583816823E-12	-1.55876105935534E-12	1.02878229917452E-12	5.92329202555027E-13	-8.10555750864774E-13	-1.30935928985848E-12	8.10555750864774E-13	6.85854866116347E-13	1.15348318392295E-12	3.42927433058174E-13	3.7410265424528E-13	2.86812034921382E-12	8.41730972051881E-13	-1.37170973223269E-12	2.49401769496854E-13
0.02522	-3.11752211871067E-13	-1.62111150172955E-12	-1.15348318392295E-12	2.05756459834904E-12	-1.30935928985848E-12	1.12230796273584E-12	-3.7410265424528E-13	-6.23504423742134E-14	-9.04081414426094E-13	8.10555750864774E-13	8.10555750864774E-13	1.24700884748427E-12	-7.17030087303454E-13	7.79380529677668E-13	2.96164601277514E-12	1.18465840511005E-12	-8.72906193238988E-13	1.24700884748427E-13
0.02524	4.05277875432387E-13	-2.05756459834904E-12	-1.05995752036163E-12	2.40049203140722E-12	-7.48205308490561E-13	7.17030087303454E-13	-1.43406017460691E-12	6.54679644929241E-13	-1.24700884748427E-13	6.85854866116347E-13	8.41730972051881E-13	9.35256635613201E-13	-1.43406017460691E-12	9.04081414426094E-13	2.40049203140722E-12	1.24700884748427E-12	-3.7410265424528E-13	9.35256635613201E-14
0.02526	9.66431856800308E-13	-1.99521415597483E-12	-8.10555750864774E-13	2.58754335852986E-12	-4.05277875432387E-13	-9.35256635613201E-14	-2.11991504072326E-12	1.09113274154873E-12	3.11752211871067E-13	2.49401769496854E-13	8.10555750864774E-13	3.42927433058174E-13	-1.55876105935534E-12	6.54679644929241E-13	1.49641061698112E-12	1.02878229917452E-12	6.23504423742134E-14	1.8705132712264E-13
0.02528	1.49641061698112E-12	-1.62111150172955E-12	-5.92329202555027E-13	2.71224424327828E-12	-1.24700884748427E-13	-9.35256635613201E-13	-1.93286371360062E-12	1.24700884748427E-12	3.7410265424528E-13	-4.67628317806601E-13	7.48205308490561E-13	-3.7410265424528E-13	-1.12230796273584E-12	3.11752211871067E-14	4.98803538993707E-13	6.23504423742134E-13	6.54679644929241E-13	3.11752211871067E-13
0.0253	1.68346194410376E-12	-1.15348318392295E-12	-4.98803538993707E-13	2.68106902209118E-12	-2.18226548309747E-13	-2.08873981953615E-12	-1.37170973223269E-12	1.21583362629716E-12	2.8057699068396E-13	-1.37170973223269E-12	8.10555750864774E-13	-8.72906193238988E-13	-5.92329202555027E-13	-4.98803538993707E-13	-1.55876105935534E-13	9.35256635613201E-14	8.72906193238988E-13	4.67628317806601E-13
[truncated: 53,734 more rows]
