# Supplementary material for: Reliability of an interneuron response depends on an integrated sensory state
Source: eLife. 2019 Nov 13;8:e50566. doi: 10.7554/eLife.50566 (PMC6894930; doi:10.7554/eLife.50566)
Supplement: Figure 6—source data 1. [file elife-50566-fig6-data1.zip › Figure S6B_AIA Voltage-Clamp raw data for calculating IV curve/150916AIAGC5_1.txt]

	IV-long	IV-long_4	IV-long_6	IV-long_8	IV-long_10	IV-long_12	IV-long_14	IV-long_16	IV-long_18	IV-long_20	IV-long_22	IV-long_24	IV-long_26	IV-long_28	IV-long_30	IV-long_32	IV-long_34	IV-long_36
s	A	A	A	A	A	A	A	A	A	A	A	A	A	A	A	A	A	A
Time	Imon-1	Imon-1	Imon-1	Imon-1	Imon-1	Imon-1	Imon-1	Imon-1	Imon-1	Imon-1	Imon-1	Imon-1	Imon-1	Imon-1	Imon-1	Imon-1	Imon-1	Imon-1
0.005	2.46284247378143E-12	1.52758583816823E-12	3.08634689752356E-12	-4.36453096619494E-13	2.08873981953615E-12	2.46284247378143E-12	2.46284247378143E-12	1.93286371360062E-12	3.08634689752356E-12	3.11752211871067E-12	1.99521415597483E-12	4.73863362044022E-12	2.3069663678459E-12	1.37170973223269E-12	3.17987256108488E-12	3.02399645514935E-12	4.02160353313676E-12	2.64989380090407E-12
0.00502	3.08634689752356E-12	1.80816282885219E-12	3.11752211871067E-12	-5.29978760180814E-13	2.11991504072326E-12	2.3069663678459E-12	2.7745946856525E-12	1.12230796273584E-12	2.15109026191036E-12	2.83694512802671E-12	1.62111150172955E-12	3.99042831194966E-12	1.99521415597483E-12	1.46523539579401E-12	3.11752211871067E-12	3.21104778227199E-12	3.7098513212657E-12	2.46284247378143E-12
0.00504	3.55397521533016E-12	2.18226548309747E-12	2.93047079158803E-12	-2.18226548309747E-13	2.43166725259432E-12	2.27579114665879E-12	3.17987256108488E-12	3.7410265424528E-13	1.21583362629716E-12	2.49401769496854E-12	1.21583362629716E-12	3.11752211871067E-12	1.8393380500393E-12	2.08873981953615E-12	3.05517167633646E-12	3.21104778227199E-12	3.39809910939463E-12	2.11991504072326E-12
0.00506	3.7098513212657E-12	2.71224424327828E-12	2.71224424327828E-12	4.36453096619494E-13	2.7745946856525E-12	2.338141589033E-12	3.64750087889148E-12	0	6.54679644929241E-13	2.02638937716194E-12	1.02878229917452E-12	2.08873981953615E-12	1.65228672291666E-12	2.93047079158803E-12	3.02399645514935E-12	3.08634689752356E-12	3.36692388820752E-12	1.80816282885219E-12
0.00508	3.67867610007859E-12	3.11752211871067E-12	2.43166725259432E-12	9.66431856800308E-13	3.42927433058174E-12	2.8057699068396E-12	4.14630441788519E-12	2.8057699068396E-13	4.98803538993707E-13	1.46523539579401E-12	1.02878229917452E-12	1.34053451104559E-12	1.62111150172955E-12	3.86572742720123E-12	3.39809910939463E-12	3.08634689752356E-12	3.33574866702042E-12	1.58993628054244E-12
0.0051	3.30457344583331E-12	3.05517167633646E-12	2.18226548309747E-12	1.49641061698112E-12	4.14630441788519E-12	3.2422230034591E-12	4.39570618738205E-12	1.21583362629716E-12	6.23504423742134E-13	9.35256635613201E-13	1.43406017460691E-12	8.10555750864774E-13	1.74581238647798E-12	4.36453096619494E-12	3.89690264838834E-12	2.86812034921382E-12	3.05517167633646E-12	1.74581238647798E-12
0.00512	2.74341946446539E-12	2.74341946446539E-12	2.05756459834904E-12	1.8393380500393E-12	4.48923185094337E-12	3.58515043651727E-12	4.33335574500783E-12	2.46284247378143E-12	1.02878229917452E-12	3.7410265424528E-13	1.99521415597483E-12	5.61153981367921E-13	2.18226548309747E-12	4.58275751450468E-12	4.36453096619494E-12	2.68106902209118E-12	2.64989380090407E-12	1.99521415597483E-12
0.00514	2.08873981953615E-12	1.93286371360062E-12	2.11991504072326E-12	2.11991504072326E-12	4.27100530263362E-12	3.7098513212657E-12	3.92807786957544E-12	3.7410265424528E-12	1.52758583816823E-12	-6.23504423742134E-14	2.49401769496854E-12	6.54679644929241E-13	2.55636813734275E-12	4.33335574500783E-12	4.36453096619494E-12	2.21344070428458E-12	2.15109026191036E-12	2.18226548309747E-12
0.00516	1.55876105935534E-12	9.66431856800308E-13	2.21344070428458E-12	2.21344070428458E-12	3.49162477295595E-12	3.52279999414306E-12	3.2422230034591E-12	4.48923185094337E-12	2.15109026191036E-12	-4.36453096619494E-13	2.93047079158803E-12	9.97607077987414E-13	2.71224424327828E-12	3.7098513212657E-12	4.02160353313676E-12	1.71463716529087E-12	1.65228672291666E-12	2.24461592547168E-12
0.00518	9.66431856800308E-13	1.55876105935534E-13	2.15109026191036E-12	2.338141589033E-12	2.61871857971696E-12	3.14869733989778E-12	2.68106902209118E-12	4.55158229331758E-12	2.46284247378143E-12	-2.49401769496854E-13	3.11752211871067E-12	1.68346194410376E-12	2.49401769496854E-12	2.83694512802671E-12	3.61632565770438E-12	1.8393380500393E-12	1.15348318392295E-12	2.338141589033E-12
0.0052	6.54679644929241E-13	-1.24700884748427E-13	1.71463716529087E-12	2.3069663678459E-12	1.8705132712264E-12	2.93047079158803E-12	2.24461592547168E-12	4.14630441788519E-12	2.55636813734275E-12	9.35256635613201E-14	3.2422230034591E-12	2.40049203140722E-12	2.08873981953615E-12	1.96403893478772E-12	3.39809910939463E-12	2.18226548309747E-12	9.35256635613201E-13	2.49401769496854E-12
0.00522	6.54679644929241E-13	2.49401769496854E-13	8.72906193238988E-13	2.05756459834904E-12	1.43406017460691E-12	2.96164601277514E-12	2.18226548309747E-12	3.46044955176884E-12	2.27579114665879E-12	6.23504423742134E-13	3.2733982246462E-12	3.2422230034591E-12	1.58993628054244E-12	1.12230796273584E-12	3.30457344583331E-12	2.58754335852986E-12	1.09113274154873E-12	2.7745946856525E-12
0.00524	8.10555750864774E-13	9.04081414426094E-13	2.8057699068396E-13	1.77698760766508E-12	1.27818406867137E-12	3.05517167633646E-12	2.52519291615564E-12	2.86812034921382E-12	1.74581238647798E-12	1.15348318392295E-12	3.11752211871067E-12	3.77220176363991E-12	1.55876105935534E-12	6.23504423742134E-13	3.21104778227199E-12	2.7745946856525E-12	1.30935928985848E-12	3.11752211871067E-12
0.00526	1.21583362629716E-12	1.90168849241351E-12	3.7410265424528E-13	1.52758583816823E-12	1.52758583816823E-12	3.14869733989778E-12	3.08634689752356E-12	2.55636813734275E-12	1.27818406867137E-12	1.74581238647798E-12	2.89929557040092E-12	3.95925309076255E-12	1.65228672291666E-12	4.36453096619494E-13	2.99282123396224E-12	2.7745946856525E-12	1.58993628054244E-12	3.33574866702042E-12
0.00528	1.77698760766508E-12	2.58754335852986E-12	1.02878229917452E-12	1.52758583816823E-12	2.02638937716194E-12	3.39809910939463E-12	3.52279999414306E-12	2.46284247378143E-12	7.48205308490561E-13	2.15109026191036E-12	2.96164601277514E-12	3.86572742720123E-12	2.15109026191036E-12	5.29978760180814E-13	2.8057699068396E-12	2.83694512802671E-12	1.74581238647798E-12	3.39809910939463E-12
0.0053	2.3069663678459E-12	2.99282123396224E-12	1.96403893478772E-12	2.11991504072326E-12	2.71224424327828E-12	3.55397521533016E-12	4.11512919669808E-12	2.61871857971696E-12	4.67628317806601E-13	2.55636813734275E-12	3.05517167633646E-12	3.61632565770438E-12	2.49401769496854E-12	9.35256635613201E-13	2.83694512802671E-12	3.11752211871067E-12	2.05756459834904E-12	3.36692388820752E-12
0.00532	2.68106902209118E-12	2.86812034921382E-12	2.68106902209118E-12	3.02399645514935E-12	3.46044955176884E-12	3.64750087889148E-12	4.58275751450468E-12	3.08634689752356E-12	3.42927433058174E-13	3.17987256108488E-12	3.33574866702042E-12	3.52279999414306E-12	2.61871857971696E-12	1.43406017460691E-12	3.05517167633646E-12	3.67867610007859E-12	2.338141589033E-12	3.14869733989778E-12
0.00534	2.83694512802671E-12	2.49401769496854E-12	3.02399645514935E-12	3.80337698482702E-12	3.83455220601412E-12	3.39809910939463E-12	4.80098406281443E-12	3.36692388820752E-12	4.98803538993707E-13	3.95925309076255E-12	3.49162477295595E-12	3.49162477295595E-12	2.52519291615564E-12	2.05756459834904E-12	3.55397521533016E-12	4.36453096619494E-12	2.46284247378143E-12	2.68106902209118E-12
0.00536	2.71224424327828E-12	1.93286371360062E-12	3.08634689752356E-12	4.05277875432387E-12	4.02160353313676E-12	3.08634689752356E-12	4.6451079568789E-12	3.42927433058174E-12	1.05995752036163E-12	4.80098406281443E-12	3.42927433058174E-12	3.49162477295595E-12	2.40049203140722E-12	2.49401769496854E-12	4.05277875432387E-12	5.01921061112418E-12	2.36931681022011E-12	2.18226548309747E-12
0.00538	2.52519291615564E-12	1.65228672291666E-12	2.99282123396224E-12	3.83455220601412E-12	3.61632565770438E-12	2.61871857971696E-12	4.39570618738205E-12	3.2422230034591E-12	1.77698760766508E-12	5.26861238062103E-12	3.2733982246462E-12	3.58515043651727E-12	2.52519291615564E-12	2.89929557040092E-12	4.36453096619494E-12	5.17508671705971E-12	2.08873981953615E-12	1.80816282885219E-12
0.0054	2.21344070428458E-12	1.80816282885219E-12	2.74341946446539E-12	3.11752211871067E-12	3.05517167633646E-12	2.43166725259432E-12	4.08395397551098E-12	2.74341946446539E-12	2.68106902209118E-12	5.26861238062103E-12	3.21104778227199E-12	3.49162477295595E-12	2.71224424327828E-12	3.2422230034591E-12	4.30218052382072E-12	4.98803538993707E-12	1.96403893478772E-12	1.71463716529087E-12
0.00542	1.8393380500393E-12	2.40049203140722E-12	2.58754335852986E-12	2.11991504072326E-12	2.36931681022011E-12	2.64989380090407E-12	3.7410265424528E-12	2.36931681022011E-12	3.36692388820752E-12	4.86333450518865E-12	3.08634689752356E-12	3.2422230034591E-12	3.02399645514935E-12	3.58515043651727E-12	3.7410265424528E-12	4.48923185094337E-12	1.8393380500393E-12	1.99521415597483E-12
0.00544	1.37170973223269E-12	3.2733982246462E-12	2.61871857971696E-12	1.27818406867137E-12	2.02638937716194E-12	3.36692388820752E-12	3.39809910939463E-12	2.27579114665879E-12	3.86572742720123E-12	4.2086548602594E-12	2.93047079158803E-12	2.99282123396224E-12	3.2733982246462E-12	3.92807786957544E-12	2.74341946446539E-12	3.95925309076255E-12	1.96403893478772E-12	2.11991504072326E-12
0.00546	1.15348318392295E-12	3.92807786957544E-12	3.14869733989778E-12	7.17030087303454E-13	1.90168849241351E-12	4.05277875432387E-12	2.8057699068396E-12	2.61871857971696E-12	4.05277875432387E-12	3.21104778227199E-12	3.02399645514935E-12	2.83694512802671E-12	3.46044955176884E-12	4.11512919669808E-12	1.80816282885219E-12	3.2422230034591E-12	2.15109026191036E-12	2.05756459834904E-12
0.00548	1.27818406867137E-12	4.36453096619494E-12	3.77220176363991E-12	5.61153981367921E-13	2.05756459834904E-12	4.52040707213047E-12	2.21344070428458E-12	2.74341946446539E-12	3.67867610007859E-12	2.02638937716194E-12	3.11752211871067E-12	2.93047079158803E-12	3.55397521533016E-12	4.02160353313676E-12	9.35256635613201E-13	2.43166725259432E-12	2.36931681022011E-12	1.74581238647798E-12
0.0055	1.4028849534198E-12	4.2086548602594E-12	4.58275751450468E-12	7.17030087303454E-13	2.3069663678459E-12	4.6451079568789E-12	1.8705132712264E-12	2.338141589033E-12	2.83694512802671E-12	8.72906193238988E-13	3.49162477295595E-12	2.99282123396224E-12	3.55397521533016E-12	3.77220176363991E-12	1.24700884748427E-13	1.77698760766508E-12	2.27579114665879E-12	1.27818406867137E-12
0.00552	1.12230796273584E-12	3.86572742720123E-12	5.08156105349839E-12	9.66431856800308E-13	2.52519291615564E-12	4.52040707213047E-12	1.93286371360062E-12	1.62111150172955E-12	2.05756459834904E-12	2.8057699068396E-13	3.83455220601412E-12	2.99282123396224E-12	3.17987256108488E-12	3.42927433058174E-12	6.23504423742134E-14	1.4028849534198E-12	2.05756459834904E-12	1.05995752036163E-12
0.00554	6.85854866116347E-13	3.46044955176884E-12	5.5803645924921E-12	1.30935928985848E-12	2.71224424327828E-12	4.2086548602594E-12	2.36931681022011E-12	1.09113274154873E-12	1.68346194410376E-12	2.18226548309747E-13	4.11512919669808E-12	2.71224424327828E-12	2.71224424327828E-12	3.11752211871067E-12	7.17030087303454E-13	1.52758583816823E-12	1.80816282885219E-12	1.02878229917452E-12
0.00556	6.23504423742134E-14	2.99282123396224E-12	5.54918937130499E-12	1.65228672291666E-12	3.02399645514935E-12	3.7410265424528E-12	2.83694512802671E-12	1.02878229917452E-12	1.62111150172955E-12	7.79380529677668E-13	3.83455220601412E-12	2.43166725259432E-12	2.338141589033E-12	2.8057699068396E-12	1.80816282885219E-12	1.96403893478772E-12	1.93286371360062E-12	1.24700884748427E-12
0.00558	-3.42927433058174E-13	2.49401769496854E-12	5.26861238062103E-12	2.02638937716194E-12	3.21104778227199E-12	3.14869733989778E-12	3.30457344583331E-12	1.15348318392295E-12	1.93286371360062E-12	1.68346194410376E-12	3.33574866702042E-12	2.27579114665879E-12	2.46284247378143E-12	2.64989380090407E-12	2.8057699068396E-12	2.61871857971696E-12	2.49401769496854E-12	1.74581238647798E-12
0.0056	-4.05277875432387E-13	1.90168849241351E-12	5.05038583231129E-12	2.46284247378143E-12	3.2422230034591E-12	2.74341946446539E-12	3.49162477295595E-12	1.43406017460691E-12	2.49401769496854E-12	2.58754335852986E-12	2.74341946446539E-12	2.40049203140722E-12	2.93047079158803E-12	2.3069663678459E-12	3.55397521533016E-12	3.11752211871067E-12	3.21104778227199E-12	2.18226548309747E-12
0.00562	-6.23504423742134E-14	1.68346194410376E-12	4.80098406281443E-12	2.74341946446539E-12	3.08634689752356E-12	2.83694512802671E-12	3.67867610007859E-12	1.62111150172955E-12	3.21104778227199E-12	3.2422230034591E-12	2.43166725259432E-12	2.68106902209118E-12	3.61632565770438E-12	2.11991504072326E-12	3.83455220601412E-12	3.2422230034591E-12	3.58515043651727E-12	2.58754335852986E-12
0.00564	7.17030087303454E-13	1.80816282885219E-12	4.02160353313676E-12	2.7745946856525E-12	2.86812034921382E-12	3.02399645514935E-12	3.55397521533016E-12	1.77698760766508E-12	4.02160353313676E-12	3.39809910939463E-12	2.61871857971696E-12	2.93047079158803E-12	4.05277875432387E-12	1.99521415597483E-12	3.7410265424528E-12	3.02399645514935E-12	3.39809910939463E-12	3.17987256108488E-12
0.00566	1.37170973223269E-12	1.93286371360062E-12	2.99282123396224E-12	2.74341946446539E-12	2.64989380090407E-12	3.05517167633646E-12	3.39809910939463E-12	1.8705132712264E-12	4.55158229331758E-12	2.93047079158803E-12	3.02399645514935E-12	3.05517167633646E-12	4.27100530263362E-12	1.99521415597483E-12	3.05517167633646E-12	2.68106902209118E-12	2.86812034921382E-12	3.52279999414306E-12
0.00568	1.8705132712264E-12	2.24461592547168E-12	2.40049203140722E-12	2.49401769496854E-12	2.46284247378143E-12	2.89929557040092E-12	3.2733982246462E-12	1.96403893478772E-12	4.52040707213047E-12	2.11991504072326E-12	3.49162477295595E-12	3.05517167633646E-12	4.14630441788519E-12	2.08873981953615E-12	2.24461592547168E-12	2.64989380090407E-12	2.27579114665879E-12	3.83455220601412E-12
0.0057	2.02638937716194E-12	2.58754335852986E-12	2.02638937716194E-12	2.21344070428458E-12	2.21344070428458E-12	2.55636813734275E-12	3.02399645514935E-12	2.11991504072326E-12	4.2086548602594E-12	1.30935928985848E-12	3.7410265424528E-12	2.99282123396224E-12	3.86572742720123E-12	2.18226548309747E-12	2.02638937716194E-12	3.05517167633646E-12	1.80816282885219E-12	3.86572742720123E-12
0.00572	2.11991504072326E-12	2.93047079158803E-12	2.02638937716194E-12	1.68346194410376E-12	1.99521415597483E-12	2.11991504072326E-12	2.58754335852986E-12	2.36931681022011E-12	3.77220176363991E-12	8.72906193238988E-13	3.95925309076255E-12	2.99282123396224E-12	3.55397521533016E-12	2.43166725259432E-12	2.24461592547168E-12	3.30457344583331E-12	1.55876105935534E-12	3.7098513212657E-12
0.00574	2.11991504072326E-12	3.21104778227199E-12	2.02638937716194E-12	1.43406017460691E-12	1.96403893478772E-12	1.80816282885219E-12	2.3069663678459E-12	2.58754335852986E-12	3.42927433058174E-12	6.85854866116347E-13	4.2086548602594E-12	3.14869733989778E-12	3.17987256108488E-12	2.8057699068396E-12	2.61871857971696E-12	3.39809910939463E-12	1.80816282885219E-12	3.33574866702042E-12
0.00576	1.96403893478772E-12	3.30457344583331E-12	2.08873981953615E-12	1.30935928985848E-12	2.15109026191036E-12	1.58993628054244E-12	2.18226548309747E-12	2.86812034921382E-12	2.83694512802671E-12	9.35256635613201E-13	4.23983008144651E-12	3.36692388820752E-12	2.7745946856525E-12	2.99282123396224E-12	3.05517167633646E-12	3.30457344583331E-12	2.24461592547168E-12	2.83694512802671E-12
0.00578	2.15109026191036E-12	3.11752211871067E-12	2.15109026191036E-12	1.09113274154873E-12	2.27579114665879E-12	1.52758583816823E-12	2.24461592547168E-12	3.02399645514935E-12	2.40049203140722E-12	1.34053451104559E-12	4.1774796390723E-12	3.42927433058174E-12	2.49401769496854E-12	3.02399645514935E-12	3.7410265424528E-12	3.05517167633646E-12	2.7745946856525E-12	2.43166725259432E-12
0.0058	2.338141589033E-12	2.21344070428458E-12	1.96403893478772E-12	6.85854866116347E-13	2.18226548309747E-12	1.46523539579401E-12	2.55636813734275E-12	2.74341946446539E-12	2.21344070428458E-12	1.8393380500393E-12	3.7410265424528E-12	3.30457344583331E-12	2.05756459834904E-12	2.7745946856525E-12	4.6451079568789E-12	2.7745946856525E-12	3.14869733989778E-12	2.05756459834904E-12
0.00582	2.58754335852986E-12	1.12230796273584E-12	1.8705132712264E-12	5.29978760180814E-13	2.11991504072326E-12	1.46523539579401E-12	2.8057699068396E-12	2.64989380090407E-12	2.21344070428458E-12	2.27579114665879E-12	3.02399645514935E-12	3.14869733989778E-12	1.8393380500393E-12	2.02638937716194E-12	5.17508671705971E-12	2.55636813734275E-12	3.33574866702042E-12	1.58993628054244E-12
0.00584	2.55636813734275E-12	2.8057699068396E-13	1.80816282885219E-12	5.92329202555027E-13	2.08873981953615E-12	1.62111150172955E-12	2.93047079158803E-12	2.68106902209118E-12	2.40049203140722E-12	2.64989380090407E-12	2.21344070428458E-12	2.93047079158803E-12	1.71463716529087E-12	9.35256635613201E-13	5.23743715943393E-12	2.49401769496854E-12	3.52279999414306E-12	1.21583362629716E-12
0.00586	2.55636813734275E-12	9.35256635613201E-14	1.68346194410376E-12	9.04081414426094E-13	2.15109026191036E-12	1.8393380500393E-12	2.7745946856525E-12	2.68106902209118E-12	2.83694512802671E-12	2.89929557040092E-12	1.65228672291666E-12	2.93047079158803E-12	1.74581238647798E-12	3.11752211871067E-14	4.70745839925311E-12	2.3069663678459E-12	3.77220176363991E-12	1.15348318392295E-12
0.00588	2.64989380090407E-12	4.98803538993707E-13	1.49641061698112E-12	1.21583362629716E-12	2.24461592547168E-12	2.08873981953615E-12	2.46284247378143E-12	2.61871857971696E-12	3.21104778227199E-12	3.02399645514935E-12	1.49641061698112E-12	3.36692388820752E-12	1.93286371360062E-12	-1.8705132712264E-13	3.7410265424528E-12	2.3069663678459E-12	3.92807786957544E-12	1.30935928985848E-12
0.0059	2.74341946446539E-12	1.27818406867137E-12	1.18465840511005E-12	1.68346194410376E-12	2.27579114665879E-12	2.27579114665879E-12	2.21344070428458E-12	2.52519291615564E-12	3.52279999414306E-12	3.08634689752356E-12	1.68346194410376E-12	4.05277875432387E-12	2.21344070428458E-12	0	2.68106902209118E-12	2.18226548309747E-12	3.95925309076255E-12	1.77698760766508E-12
0.00592	2.83694512802671E-12	2.18226548309747E-12	8.41730972051881E-13	2.27579114665879E-12	2.40049203140722E-12	2.3069663678459E-12	2.40049203140722E-12	2.40049203140722E-12	3.52279999414306E-12	3.08634689752356E-12	1.99521415597483E-12	4.61393273569179E-12	2.49401769496854E-12	5.92329202555027E-13	1.8705132712264E-12	2.05756459834904E-12	3.80337698482702E-12	2.11991504072326E-12
0.00594	2.83694512802671E-12	2.8057699068396E-12	6.54679644929241E-13	2.71224424327828E-12	2.71224424327828E-12	2.40049203140722E-12	2.68106902209118E-12	2.68106902209118E-12	3.11752211871067E-12	2.99282123396224E-12	2.61871857971696E-12	4.86333450518865E-12	2.7745946856525E-12	9.97607077987414E-13	1.52758583816823E-12	2.21344070428458E-12	3.55397521533016E-12	2.40049203140722E-12
0.00596	2.74341946446539E-12	3.08634689752356E-12	7.17030087303454E-13	3.05517167633646E-12	3.02399645514935E-12	2.55636813734275E-12	2.58754335852986E-12	3.21104778227199E-12	2.61871857971696E-12	2.83694512802671E-12	3.14869733989778E-12	4.6451079568789E-12	3.05517167633646E-12	1.30935928985848E-12	1.52758583816823E-12	2.68106902209118E-12	3.2733982246462E-12	2.36931681022011E-12
0.00598	2.55636813734275E-12	3.2733982246462E-12	1.09113274154873E-12	3.49162477295595E-12	3.14869733989778E-12	2.64989380090407E-12	2.24461592547168E-12	3.95925309076255E-12	2.24461592547168E-12	2.52519291615564E-12	3.52279999414306E-12	3.89690264838834E-12	3.21104778227199E-12	1.62111150172955E-12	1.62111150172955E-12	3.2422230034591E-12	2.8057699068396E-12	2.40049203140722E-12
0.006	2.49401769496854E-12	3.58515043651727E-12	1.65228672291666E-12	3.99042831194966E-12	2.96164601277514E-12	2.8057699068396E-12	1.80816282885219E-12	4.48923185094337E-12	2.11991504072326E-12	2.40049203140722E-12	3.49162477295595E-12	2.93047079158803E-12	3.14869733989778E-12	1.99521415597483E-12	1.77698760766508E-12	3.61632565770438E-12	2.43166725259432E-12	2.27579114665879E-12
0.00602	2.27579114665879E-12	3.83455220601412E-12	2.11991504072326E-12	4.27100530263362E-12	2.43166725259432E-12	2.89929557040092E-12	1.55876105935534E-12	4.80098406281443E-12	2.24461592547168E-12	2.27579114665879E-12	3.14869733989778E-12	2.27579114665879E-12	2.61871857971696E-12	2.71224424327828E-12	1.99521415597483E-12	3.86572742720123E-12	2.08873981953615E-12	2.21344070428458E-12
0.00604	2.21344070428458E-12	3.92807786957544E-12	2.49401769496854E-12	4.45805662975626E-12	1.8393380500393E-12	3.11752211871067E-12	1.65228672291666E-12	4.58275751450468E-12	2.43166725259432E-12	2.40049203140722E-12	2.52519291615564E-12	1.8705132712264E-12	1.90168849241351E-12	3.14869733989778E-12	2.08873981953615E-12	4.02160353313676E-12	1.55876105935534E-12	2.11991504072326E-12
0.00606	2.21344070428458E-12	3.7410265424528E-12	2.89929557040092E-12	4.45805662975626E-12	1.02878229917452E-12	3.21104778227199E-12	1.8393380500393E-12	4.08395397551098E-12	2.74341946446539E-12	2.68106902209118E-12	2.02638937716194E-12	1.93286371360062E-12	1.34053451104559E-12	3.33574866702042E-12	2.15109026191036E-12	4.2086548602594E-12	1.05995752036163E-12	2.15109026191036E-12
0.00608	2.18226548309747E-12	3.36692388820752E-12	3.2422230034591E-12	4.05277875432387E-12	2.49401769496854E-13	3.14869733989778E-12	1.71463716529087E-12	3.2422230034591E-12	2.7745946856525E-12	2.86812034921382E-12	1.68346194410376E-12	2.15109026191036E-12	1.09113274154873E-12	3.14869733989778E-12	2.49401769496854E-12	3.92807786957544E-12	8.41730972051881E-13	2.18226548309747E-12
0.0061	2.21344070428458E-12	2.99282123396224E-12	3.49162477295595E-12	2.96164601277514E-12	-3.42927433058174E-13	3.14869733989778E-12	1.74581238647798E-12	2.36931681022011E-12	2.7745946856525E-12	3.02399645514935E-12	2.02638937716194E-12	2.49401769496854E-12	9.97607077987414E-13	2.74341946446539E-12	2.99282123396224E-12	3.39809910939463E-12	9.04081414426094E-13	2.338141589033E-12
0.00612	2.18226548309747E-12	2.36931681022011E-12	3.36692388820752E-12	1.8393380500393E-12	-4.98803538993707E-13	3.05517167633646E-12	2.08873981953615E-12	1.52758583816823E-12	2.61871857971696E-12	2.86812034921382E-12	2.89929557040092E-12	2.74341946446539E-12	9.35256635613201E-13	2.36931681022011E-12	3.49162477295595E-12	2.83694512802671E-12	9.35256635613201E-13	2.64989380090407E-12
0.00614	2.3069663678459E-12	1.65228672291666E-12	3.2422230034591E-12	9.97607077987414E-13	-2.18226548309747E-13	2.83694512802671E-12	2.55636813734275E-12	9.04081414426094E-13	2.61871857971696E-12	2.58754335852986E-12	4.27100530263362E-12	2.83694512802671E-12	1.30935928985848E-12	2.18226548309747E-12	3.77220176363991E-12	2.3069663678459E-12	1.05995752036163E-12	3.21104778227199E-12
0.00616	2.3069663678459E-12	9.35256635613201E-13	2.99282123396224E-12	7.79380529677668E-13	4.98803538993707E-13	2.83694512802671E-12	2.93047079158803E-12	3.7410265424528E-13	2.55636813734275E-12	2.27579114665879E-12	5.1127362746855E-12	2.99282123396224E-12	1.68346194410376E-12	2.21344070428458E-12	3.67867610007859E-12	2.18226548309747E-12	1.24700884748427E-12	3.61632565770438E-12
0.00618	2.21344070428458E-12	5.29978760180814E-13	2.89929557040092E-12	1.12230796273584E-12	1.46523539579401E-12	2.7745946856525E-12	3.14869733989778E-12	1.55876105935534E-13	2.40049203140722E-12	2.18226548309747E-12	5.29978760180814E-12	3.11752211871067E-12	2.08873981953615E-12	2.43166725259432E-12	3.36692388820752E-12	2.338141589033E-12	1.43406017460691E-12	4.11512919669808E-12
0.0062	2.05756459834904E-12	3.42927433058174E-13	2.89929557040092E-12	1.8705132712264E-12	2.3069663678459E-12	2.58754335852986E-12	3.17987256108488E-12	4.98803538993707E-13	2.15109026191036E-12	2.40049203140722E-12	4.80098406281443E-12	3.2733982246462E-12	2.49401769496854E-12	2.7745946856525E-12	2.8057699068396E-12	2.8057699068396E-12	1.74581238647798E-12	4.45805662975626E-12
0.00622	1.74581238647798E-12	7.17030087303454E-13	2.8057699068396E-12	2.71224424327828E-12	2.83694512802671E-12	2.02638937716194E-12	3.02399645514935E-12	1.12230796273584E-12	1.80816282885219E-12	2.68106902209118E-12	3.92807786957544E-12	3.55397521533016E-12	2.86812034921382E-12	3.11752211871067E-12	1.65228672291666E-12	3.2422230034591E-12	2.08873981953615E-12	4.39570618738205E-12
0.00624	1.27818406867137E-12	1.4028849534198E-12	2.52519291615564E-12	3.39809910939463E-12	3.21104778227199E-12	1.27818406867137E-12	2.64989380090407E-12	1.46523539579401E-12	1.55876105935534E-12	3.05517167633646E-12	2.83694512802671E-12	3.77220176363991E-12	3.05517167633646E-12	3.42927433058174E-12	4.67628317806601E-13	3.67867610007859E-12	2.338141589033E-12	3.86572742720123E-12
0.00626	9.04081414426094E-13	2.08873981953615E-12	2.21344070428458E-12	3.99042831194966E-12	3.2733982246462E-12	4.98803538993707E-13	2.46284247378143E-12	1.62111150172955E-12	1.52758583816823E-12	2.99282123396224E-12	1.8393380500393E-12	4.11512919669808E-12	3.17987256108488E-12	4.05277875432387E-12	-4.36453096619494E-13	3.83455220601412E-12	2.55636813734275E-12	2.93047079158803E-12
0.00628	7.79380529677668E-13	2.71224424327828E-12	1.77698760766508E-12	4.27100530263362E-12	3.2733982246462E-12	1.24700884748427E-13	2.43166725259432E-12	1.99521415597483E-12	1.55876105935534E-12	2.74341946446539E-12	9.97607077987414E-13	4.36453096619494E-12	3.11752211871067E-12	4.70745839925311E-12	-5.61153981367921E-13	3.52279999414306E-12	2.83694512802671E-12	2.05756459834904E-12
0.0063	1.02878229917452E-12	3.2422230034591E-12	1.62111150172955E-12	4.48923185094337E-12	3.33574866702042E-12	-1.24700884748427E-13	2.55636813734275E-12	2.46284247378143E-12	1.71463716529087E-12	2.338141589033E-12	3.11752211871067E-13	4.58275751450468E-12	3.14869733989778E-12	5.1127362746855E-12	1.24700884748427E-13	2.89929557040092E-12	2.83694512802671E-12	1.4028849534198E-12
0.00632	1.52758583816823E-12	3.61632565770438E-12	1.8705132712264E-12	4.1774796390723E-12	3.2422230034591E-12	0	2.74341946446539E-12	2.86812034921382E-12	1.8705132712264E-12	2.21344070428458E-12	6.23504423742134E-14	4.27100530263362E-12	3.30457344583331E-12	5.01921061112418E-12	1.55876105935534E-12	2.15109026191036E-12	2.64989380090407E-12	1.37170973223269E-12
0.00634	2.15109026191036E-12	3.80337698482702E-12	2.11991504072326E-12	3.49162477295595E-12	2.93047079158803E-12	4.98803538993707E-13	3.11752211871067E-12	2.99282123396224E-12	1.93286371360062E-12	2.49401769496854E-12	1.8705132712264E-13	3.55397521533016E-12	3.52279999414306E-12	4.52040707213047E-12	2.93047079158803E-12	1.77698760766508E-12	2.27579114665879E-12	1.55876105935534E-12
0.00636	2.96164601277514E-12	3.30457344583331E-12	2.05756459834904E-12	2.27579114665879E-12	2.338141589033E-12	1.12230796273584E-12	3.7098513212657E-12	2.83694512802671E-12	1.93286371360062E-12	3.17987256108488E-12	7.79380529677668E-13	2.61871857971696E-12	3.7098513212657E-12	3.67867610007859E-12	3.99042831194966E-12	1.52758583816823E-12	1.77698760766508E-12	1.71463716529087E-12
0.00638	3.55397521533016E-12	2.338141589033E-12	1.99521415597483E-12	1.09113274154873E-12	1.58993628054244E-12	1.93286371360062E-12	4.36453096619494E-12	2.64989380090407E-12	1.96403893478772E-12	3.77220176363991E-12	1.62111150172955E-12	1.90168849241351E-12	3.77220176363991E-12	2.83694512802671E-12	4.36453096619494E-12	1.30935928985848E-12	1.27818406867137E-12	1.8705132712264E-12
0.0064	4.11512919669808E-12	1.12230796273584E-12	2.02638937716194E-12	1.8705132712264E-13	8.72906193238988E-13	2.61871857971696E-12	4.73863362044022E-12	2.3069663678459E-12	2.05756459834904E-12	3.92807786957544E-12	2.7745946856525E-12	1.46523539579401E-12	3.64750087889148E-12	2.40049203140722E-12	4.08395397551098E-12	1.18465840511005E-12	1.27818406867137E-12	2.21344070428458E-12
0.00642	4.45805662975626E-12	4.67628317806601E-13	1.96403893478772E-12	-8.72906193238988E-13	3.7410265424528E-13	3.08634689752356E-12	4.80098406281443E-12	1.8393380500393E-12	2.24461592547168E-12	3.7410265424528E-12	3.64750087889148E-12	1.24700884748427E-12	3.36692388820752E-12	2.40049203140722E-12	3.42927433058174E-12	1.21583362629716E-12	1.58993628054244E-12	2.74341946446539E-12
0.00644	4.42688140856915E-12	3.11752211871067E-13	1.80816282885219E-12	-1.80816282885219E-12	3.11752211871067E-14	3.2422230034591E-12	4.42688140856915E-12	1.68346194410376E-12	2.61871857971696E-12	3.14869733989778E-12	4.30218052382072E-12	1.18465840511005E-12	3.08634689752356E-12	2.74341946446539E-12	3.11752211871067E-12	1.52758583816823E-12	2.02638937716194E-12	3.2733982246462E-12
0.00646	4.1774796390723E-12	5.61153981367921E-13	1.62111150172955E-12	-2.24461592547168E-12	-9.35256635613201E-14	3.36692388820752E-12	4.02160353313676E-12	1.62111150172955E-12	2.93047079158803E-12	2.64989380090407E-12	4.58275751450468E-12	1.30935928985848E-12	2.7745946856525E-12	3.21104778227199E-12	2.96164601277514E-12	1.99521415597483E-12	2.24461592547168E-12	3.46044955176884E-12
0.00648	3.42927433058174E-12	1.05995752036163E-12	1.52758583816823E-12	-1.68346194410376E-12	3.11752211871067E-14	3.46044955176884E-12	3.58515043651727E-12	1.71463716529087E-12	3.21104778227199E-12	2.49401769496854E-12	4.676283178066E-12	1.80816282885219E-12	2.52519291615564E-12	3.58515043651727E-12	2.99282123396224E-12	2.36931681022011E-12	2.21344070428458E-12	3.49162477295595E-12
0.0065	2.40049203140722E-12	1.68346194410376E-12	1.62111150172955E-12	-4.05277875432387E-13	2.49401769496854E-13	3.55397521533016E-12	3.2733982246462E-12	1.58993628054244E-12	3.39809910939463E-12	2.40049203140722E-12	4.52040707213047E-12	2.64989380090407E-12	2.36931681022011E-12	3.77220176363991E-12	3.05517167633646E-12	2.61871857971696E-12	2.338141589033E-12	3.2733982246462E-12
0.00652	1.49641061698112E-12	2.18226548309747E-12	1.77698760766508E-12	7.17030087303454E-13	2.18226548309747E-13	3.42927433058174E-12	3.21104778227199E-12	1.34053451104559E-12	3.55397521533016E-12	2.27579114665879E-12	4.1774796390723E-12	3.33574866702042E-12	2.40049203140722E-12	3.7410265424528E-12	3.11752211871067E-12	2.89929557040092E-12	2.52519291615564E-12	3.11752211871067E-12
0.00654	1.12230796273584E-12	2.43166725259432E-12	2.05756459834904E-12	1.52758583816823E-12	1.8705132712264E-13	3.21104778227199E-12	3.2733982246462E-12	1.18465840511005E-12	3.67867610007859E-12	1.8705132712264E-12	3.61632565770438E-12	3.83455220601412E-12	2.43166725259432E-12	3.77220176363991E-12	3.02399645514935E-12	3.2422230034591E-12	2.8057699068396E-12	2.93047079158803E-12
0.00656	1.21583362629716E-12	2.36931681022011E-12	2.36931681022011E-12	2.11991504072326E-12	3.42927433058174E-13	2.89929557040092E-12	3.67867610007859E-12	1.15348318392295E-12	3.7098513212657E-12	1.55876105935534E-12	2.86812034921382E-12	3.77220176363991E-12	2.61871857971696E-12	3.7410265424528E-12	2.64989380090407E-12	3.58515043651727E-12	3.33574866702042E-12	2.7745946856525E-12
0.00658	1.4028849534198E-12	2.15109026191036E-12	2.61871857971696E-12	2.55636813734275E-12	7.79380529677668E-13	2.61871857971696E-12	4.36453096619494E-12	1.37170973223269E-12	3.77220176363991E-12	1.52758583816823E-12	2.36931681022011E-12	3.49162477295595E-12	2.8057699068396E-12	3.39809910939463E-12	2.3069663678459E-12	3.77220176363991E-12	3.99042831194966E-12	2.36931681022011E-12
0.0066	1.46523539579401E-12	1.99521415597483E-12	2.7745946856525E-12	2.8057699068396E-12	1.21583362629716E-12	2.338141589033E-12	5.08156105349839E-12	1.99521415597483E-12	3.67867610007859E-12	1.65228672291666E-12	2.08873981953615E-12	3.02399645514935E-12	2.8057699068396E-12	2.86812034921382E-12	1.77698760766508E-12	3.7410265424528E-12	4.70745839925311E-12	1.80816282885219E-12
0.00662	1.55876105935534E-12	1.90168849241351E-12	2.83694512802671E-12	2.99282123396224E-12	1.90168849241351E-12	2.21344070428458E-12	5.51801415011789E-12	2.58754335852986E-12	3.21104778227199E-12	1.93286371360062E-12	1.90168849241351E-12	2.7745946856525E-12	2.55636813734275E-12	2.11991504072326E-12	1.30935928985848E-12	3.52279999414306E-12	5.23743715943393E-12	1.21583362629716E-12
0.00664	1.65228672291666E-12	1.77698760766508E-12	2.86812034921382E-12	3.2733982246462E-12	2.338141589033E-12	2.43166725259432E-12	5.5803645924921E-12	3.11752211871067E-12	2.74341946446539E-12	2.11991504072326E-12	1.80816282885219E-12	2.7745946856525E-12	2.27579114665879E-12	1.30935928985848E-12	9.35256635613201E-13	3.21104778227199E-12	5.48683892893078E-12	1.12230796273584E-12
0.00666	1.8705132712264E-12	1.58993628054244E-12	2.8057699068396E-12	3.36692388820752E-12	2.61871857971696E-12	2.64989380090407E-12	5.61153981367921E-12	3.55397521533016E-12	2.43166725259432E-12	2.15109026191036E-12	1.4028849534198E-12	2.86812034921382E-12	2.08873981953615E-12	9.35256635613201E-13	9.04081414426094E-13	2.8057699068396E-12	5.33096282299525E-12	1.34053451104559E-12
0.00668	1.77698760766508E-12	1.27818406867137E-12	2.64989380090407E-12	3.33574866702042E-12	2.86812034921382E-12	2.58754335852986E-12	5.17508671705971E-12	3.7410265424528E-12	2.36931681022011E-12	2.27579114665879E-12	1.21583362629716E-12	2.49401769496854E-12	2.24461592547168E-12	1.05995752036163E-12	1.30935928985848E-12	2.43166725259432E-12	4.83215928400154E-12	1.8393380500393E-12
0.0067	1.71463716529087E-12	1.05995752036163E-12	2.27579114665879E-12	3.11752211871067E-12	3.05517167633646E-12	2.18226548309747E-12	4.33335574500783E-12	3.77220176363991E-12	2.27579114665879E-12	2.52519291615564E-12	1.30935928985848E-12	1.77698760766508E-12	2.71224424327828E-12	1.77698760766508E-12	1.8705132712264E-12	2.15109026191036E-12	4.30218052382072E-12	2.05756459834904E-12
0.00672	1.49641061698112E-12	1.12230796273584E-12	2.21344070428458E-12	2.96164601277514E-12	2.89929557040092E-12	1.34053451104559E-12	3.58515043651727E-12	3.2422230034591E-12	2.27579114665879E-12	2.8057699068396E-12	2.02638937716194E-12	1.15348318392295E-12	3.30457344583331E-12	2.58754335852986E-12	2.36931681022011E-12	1.96403893478772E-12	4.05277875432387E-12	2.24461592547168E-12
0.00674	1.52758583816823E-12	1.24700884748427E-12	2.52519291615564E-12	2.99282123396224E-12	2.61871857971696E-12	5.92329202555027E-13	2.99282123396224E-12	2.7745946856525E-12	2.27579114665879E-12	3.05517167633646E-12	3.05517167633646E-12	8.41730972051881E-13	3.80337698482702E-12	2.93047079158803E-12	2.61871857971696E-12	2.11991504072326E-12	4.14630441788519E-12	2.36931681022011E-12
0.00676	1.74581238647798E-12	1.37170973223269E-12	2.74341946446539E-12	3.08634689752356E-12	2.36931681022011E-12	9.35256635613201E-14	2.58754335852986E-12	2.36931681022011E-12	2.40049203140722E-12	3.2733982246462E-12	3.77220176363991E-12	1.02878229917452E-12	3.99042831194966E-12	2.74341946446539E-12	2.7745946856525E-12	2.49401769496854E-12	4.08395397551098E-12	2.55636813734275E-12
0.00678	1.8705132712264E-12	1.52758583816823E-12	2.8057699068396E-12	3.17987256108488E-12	2.18226548309747E-12	1.55876105935534E-13	2.36931681022011E-12	2.21344070428458E-12	2.43166725259432E-12	3.52279999414306E-12	4.14630441788519E-12	1.58993628054244E-12	3.83455220601412E-12	2.15109026191036E-12	2.96164601277514E-12	3.11752211871067E-12	4.02160353313676E-12	2.71224424327828E-12
0.0068	2.15109026191036E-12	1.58993628054244E-12	2.68106902209118E-12	3.02399645514935E-12	2.11991504072326E-12	5.29978760180814E-13	2.43166725259432E-12	2.08873981953615E-12	2.40049203140722E-12	3.61632565770438E-12	3.95925309076255E-12	2.18226548309747E-12	3.42927433058174E-12	1.55876105935534E-12	2.99282123396224E-12	4.02160353313676E-12	3.80337698482702E-12	2.64989380090407E-12
0.00682	2.18226548309747E-12	1.74581238647798E-12	2.43166725259432E-12	3.08634689752356E-12	2.08873981953615E-12	1.05995752036163E-12	2.52519291615564E-12	1.8705132712264E-12	2.18226548309747E-12	3.7098513212657E-12	3.55397521533016E-12	2.7745946856525E-12	2.93047079158803E-12	1.65228672291666E-12	2.83694512802671E-12	4.89450972637575E-12	3.42927433058174E-12	2.58754335852986E-12
0.00684	2.24461592547168E-12	2.08873981953615E-12	2.58754335852986E-12	2.96164601277514E-12	1.93286371360062E-12	1.55876105935534E-12	2.58754335852986E-12	1.52758583816823E-12	2.11991504072326E-12	3.64750087889148E-12	2.83694512802671E-12	3.30457344583331E-12	2.71224424327828E-12	2.05756459834904E-12	2.61871857971696E-12	5.36213804418235E-12	2.89929557040092E-12	2.27579114665879E-12
0.00686	2.24461592547168E-12	2.3069663678459E-12	2.99282123396224E-12	2.71224424327828E-12	1.65228672291666E-12	2.02638937716194E-12	2.46284247378143E-12	1.09113274154873E-12	2.24461592547168E-12	3.05517167633646E-12	2.21344070428458E-12	3.7410265424528E-12	2.64989380090407E-12	2.83694512802671E-12	2.3069663678459E-12	5.23743715943393E-12	2.43166725259432E-12	1.99521415597483E-12
0.00688	2.11991504072326E-12	2.36931681022011E-12	3.58515043651727E-12	2.40049203140722E-12	1.43406017460691E-12	2.338141589033E-12	1.90168849241351E-12	6.85854866116347E-13	2.43166725259432E-12	2.15109026191036E-12	1.58993628054244E-12	4.14630441788519E-12	2.93047079158803E-12	3.55397521533016E-12	2.11991504072326E-12	4.48923185094337E-12	2.02638937716194E-12	1.74581238647798E-12
0.0069	2.02638937716194E-12	2.27579114665879E-12	3.99042831194966E-12	2.21344070428458E-12	1.21583362629716E-12	2.68106902209118E-12	1.15348318392295E-12	5.92329202555027E-13	2.43166725259432E-12	1.21583362629716E-12	1.24700884748427E-12	4.2086548602594E-12	3.08634689752356E-12	4.05277875432387E-12	1.77698760766508E-12	3.49162477295595E-12	1.77698760766508E-12	1.49641061698112E-12
0.00692	1.74581238647798E-12	2.11991504072326E-12	3.99042831194966E-12	2.18226548309747E-12	1.09113274154873E-12	2.93047079158803E-12	3.42927433058174E-13	1.05995752036163E-12	2.3069663678459E-12	7.17030087303454E-13	1.09113274154873E-12	4.1774796390723E-12	3.2422230034591E-12	4.42688140856915E-12	1.55876105935534E-12	2.58754335852986E-12	1.58993628054244E-12	1.05995752036163E-12
0.00694	1.12230796273584E-12	1.90168849241351E-12	3.7410265424528E-12	2.27579114665879E-12	8.72906193238988E-13	3.21104778227199E-12	-1.55876105935534E-13	1.90168849241351E-12	2.18226548309747E-12	7.17030087303454E-13	1.37170973223269E-12	3.86572742720123E-12	3.49162477295595E-12	4.6451079568789E-12	1.52758583816823E-12	1.8705132712264E-12	1.71463716529087E-12	6.23504423742134E-13
0.00696	4.05277875432387E-13	2.02638937716194E-12	3.39809910939463E-12	2.3069663678459E-12	6.23504423742134E-13	3.30457344583331E-12	-2.8057699068396E-13	2.89929557040092E-12	2.18226548309747E-12	1.15348318392295E-12	1.90168849241351E-12	3.67867610007859E-12	3.77220176363991E-12	4.86333450518865E-12	1.8393380500393E-12	1.43406017460691E-12	1.99521415597483E-12	6.85854866116347E-13
0.00698	-1.24700884748427E-13	2.08873981953615E-12	3.2422230034591E-12	2.3069663678459E-12	4.98803538993707E-13	3.08634689752356E-12	3.11752211871067E-13	3.42927433058174E-12	2.40049203140722E-12	1.80816282885219E-12	2.71224424327828E-12	3.52279999414306E-12	4.11512919669808E-12	5.23743715943393E-12	2.40049203140722E-12	1.24700884748427E-12	2.49401769496854E-12	1.05995752036163E-12
0.007	-1.55876105935534E-13	2.49401769496854E-12	3.2422230034591E-12	2.27579114665879E-12	4.05277875432387E-13	2.74341946446539E-12	9.66431856800308E-13	3.67867610007859E-12	2.71224424327828E-12	2.55636813734275E-12	3.2733982246462E-12	3.49162477295595E-12	4.1774796390723E-12	5.64271503486631E-12	3.02399645514935E-12	1.15348318392295E-12	2.68106902209118E-12	1.8393380500393E-12
0.00702	2.49401769496854E-13	3.11752211871067E-12	3.2422230034591E-12	2.21344070428458E-12	5.29978760180814E-13	2.27579114665879E-12	1.58993628054244E-12	3.49162477295595E-12	3.05517167633646E-12	3.14869733989778E-12	3.58515043651727E-12	3.39809910939463E-12	3.95925309076255E-12	5.89211680436317E-12	3.30457344583331E-12	1.24700884748427E-12	2.8057699068396E-12	2.52519291615564E-12
0.00704	9.04081414426094E-13	3.99042831194966E-12	3.02399645514935E-12	2.21344070428458E-12	1.02878229917452E-12	1.8393380500393E-12	1.8393380500393E-12	3.05517167633646E-12	3.21104778227199E-12	3.42927433058174E-12	3.55397521533016E-12	3.21104778227199E-12	3.49162477295595E-12	5.51801415011789E-12	3.14869733989778E-12	1.52758583816823E-12	2.71224424327828E-12	2.83694512802671E-12
0.00706	1.65228672291666E-12	4.61393273569179E-12	2.7745946856525E-12	2.3069663678459E-12	1.71463716529087E-12	1.65228672291666E-12	1.55876105935534E-12	2.71224424327828E-12	3.2733982246462E-12	3.64750087889148E-12	3.02399645514935E-12	2.83694512802671E-12	3.05517167633646E-12	4.61393273569179E-12	2.86812034921382E-12	1.74581238647798E-12	2.64989380090407E-12	2.8057699068396E-12
0.00708	2.43166725259432E-12	4.95686016874997E-12	2.52519291615564E-12	2.61871857971696E-12	2.55636813734275E-12	1.71463716529087E-12	1.18465840511005E-12	2.83694512802671E-12	2.83694512802671E-12	3.64750087889148E-12	2.18226548309747E-12	2.3069663678459E-12	3.14869733989778E-12	3.55397521533016E-12	2.36931681022011E-12	2.08873981953615E-12	2.68106902209118E-12	2.71224424327828E-12
0.0071	3.2422230034591E-12	5.1127362746855E-12	2.43166725259432E-12	3.11752211871067E-12	3.30457344583331E-12	2.18226548309747E-12	1.34053451104559E-12	3.17987256108488E-12	2.36931681022011E-12	3.52279999414306E-12	1.49641061698112E-12	1.77698760766508E-12	3.33574866702042E-12	2.8057699068396E-12	2.18226548309747E-12	2.40049203140722E-12	2.74341946446539E-12	2.58754335852986E-12
0.00712	3.77220176363991E-12	4.676283178066E-12	2.27579114665879E-12	3.67867610007859E-12	3.77220176363991E-12	2.43166725259432E-12	1.93286371360062E-12	3.64750087889148E-12	1.71463716529087E-12	3.46044955176884E-12	1.18465840511005E-12	1.4028849534198E-12	3.7098513212657E-12	2.46284247378143E-12	1.96403893478772E-12	2.46284247378143E-12	2.89929557040092E-12	2.338141589033E-12
0.00714	4.02160353313676E-12	3.80337698482702E-12	1.96403893478772E-12	4.14630441788519E-12	4.27100530263362E-12	2.58754335852986E-12	2.40049203140722E-12	4.11512919669808E-12	1.09113274154873E-12	3.30457344583331E-12	1.24700884748427E-12	1.30935928985848E-12	3.99042831194966E-12	2.21344070428458E-12	1.77698760766508E-12	2.55636813734275E-12	2.99282123396224E-12	2.05756459834904E-12
0.00716	3.80337698482702E-12	2.49401769496854E-12	1.55876105935534E-12	4.2086548602594E-12	4.39570618738205E-12	2.43166725259432E-12	2.58754335852986E-12	4.27100530263362E-12	5.61153981367921E-13	3.36692388820752E-12	1.55876105935534E-12	1.52758583816823E-12	3.92807786957544E-12	2.05756459834904E-12	1.71463716529087E-12	2.46284247378143E-12	2.86812034921382E-12	1.74581238647798E-12
0.00718	3.14869733989778E-12	1.12230796273584E-12	1.34053451104559E-12	3.86572742720123E-12	4.1774796390723E-12	2.08873981953615E-12	2.61871857971696E-12	3.89690264838834E-12	4.05277875432387E-13	3.14869733989778E-12	1.90168849241351E-12	1.99521415597483E-12	3.77220176363991E-12	1.8705132712264E-12	1.58993628054244E-12	2.52519291615564E-12	2.43166725259432E-12	1.4028849534198E-12
0.0072	2.36931681022011E-12	3.11752211871067E-13	1.18465840511005E-12	3.05517167633646E-12	3.58515043651727E-12	1.96403893478772E-12	2.68106902209118E-12	3.11752211871067E-12	8.41730972051881E-13	3.02399645514935E-12	2.338141589033E-12	2.52519291615564E-12	3.61632565770438E-12	1.80816282885219E-12	1.68346194410376E-12	2.58754335852986E-12	1.8705132712264E-12	1.43406017460691E-12
0.00722	2.05756459834904E-12	2.49401769496854E-13	1.05995752036163E-12	1.80816282885219E-12	2.86812034921382E-12	2.15109026191036E-12	2.8057699068396E-12	2.02638937716194E-12	1.71463716529087E-12	3.33574866702042E-12	2.74341946446539E-12	3.02399645514935E-12	3.52279999414306E-12	1.80816282885219E-12	1.99521415597483E-12	2.61871857971696E-12	1.24700884748427E-12	1.49641061698112E-12
0.00724	1.77698760766508E-12	9.35256635613201E-13	9.35256635613201E-13	7.17030087303454E-13	2.02638937716194E-12	2.52519291615564E-12	3.08634689752356E-12	1.05995752036163E-12	2.86812034921382E-12	4.08395397551098E-12	3.05517167633646E-12	3.2733982246462E-12	3.61632565770438E-12	1.96403893478772E-12	2.49401769496854E-12	2.74341946446539E-12	7.48205308490561E-13	1.68346194410376E-12
0.00726	1.52758583816823E-12	1.96403893478772E-12	1.09113274154873E-12	4.36453096619494E-13	1.30935928985848E-12	2.89929557040092E-12	3.33574866702042E-12	5.61153981367921E-13	4.02160353313676E-12	4.6451079568789E-12	3.39809910939463E-12	3.55397521533016E-12	3.80337698482702E-12	2.43166725259432E-12	3.02399645514935E-12	2.8057699068396E-12	7.48205308490561E-13	2.15109026191036E-12
0.00728	1.43406017460691E-12	3.05517167633646E-12	1.18465840511005E-12	7.17030087303454E-13	9.35256635613201E-13	3.30457344583331E-12	3.52279999414306E-12	6.54679644929241E-13	4.55158229331758E-12	4.80098406281443E-12	3.61632565770438E-12	3.89690264838834E-12	4.08395397551098E-12	2.89929557040092E-12	3.61632565770438E-12	2.71224424327828E-12	9.97607077987414E-13	2.74341946446539E-12
0.0073	1.65228672291666E-12	3.52279999414306E-12	1.37170973223269E-12	1.37170973223269E-12	9.04081414426094E-13	3.58515043651727E-12	3.36692388820752E-12	1.12230796273584E-12	4.23983008144651E-12	4.39570618738205E-12	3.77220176363991E-12	4.23983008144651E-12	4.33335574500783E-12	3.36692388820752E-12	3.86572742720123E-12	2.58754335852986E-12	1.43406017460691E-12	3.42927433058174E-12
0.00732	2.40049203140722E-12	3.77220176363991E-12	1.71463716529087E-12	2.08873981953615E-12	1.21583362629716E-12	3.67867610007859E-12	2.86812034921382E-12	1.77698760766508E-12	3.77220176363991E-12	3.64750087889148E-12	3.80337698482702E-12	4.48923185094337E-12	4.36453096619494E-12	3.39809910939463E-12	3.92807786957544E-12	2.338141589033E-12	1.77698760766508E-12	3.92807786957544E-12
0.00734	3.36692388820752E-12	3.64750087889148E-12	2.27579114665879E-12	2.74341946446539E-12	1.65228672291666E-12	3.7098513212657E-12	2.338141589033E-12	2.49401769496854E-12	3.08634689752356E-12	2.7745946856525E-12	3.64750087889148E-12	4.39570618738205E-12	4.08395397551098E-12	3.17987256108488E-12	3.7410265424528E-12	2.18226548309747E-12	1.99521415597483E-12	3.89690264838834E-12
0.00736	4.2086548602594E-12	3.11752211871067E-12	2.86812034921382E-12	3.30457344583331E-12	1.99521415597483E-12	3.61632565770438E-12	2.27579114665879E-12	2.93047079158803E-12	2.338141589033E-12	2.11991504072326E-12	3.46044955176884E-12	3.80337698482702E-12	3.64750087889148E-12	2.8057699068396E-12	3.46044955176884E-12	2.27579114665879E-12	2.08873981953615E-12	3.33574866702042E-12
0.00738	4.52040707213047E-12	2.61871857971696E-12	3.17987256108488E-12	3.52279999414306E-12	2.11991504072326E-12	3.55397521533016E-12	2.7745946856525E-12	3.05517167633646E-12	1.52758583816823E-12	1.99521415597483E-12	3.11752211871067E-12	2.89929557040092E-12	3.08634689752356E-12	2.27579114665879E-12	3.14869733989778E-12	2.55636813734275E-12	2.11991504072326E-12	2.68106902209118E-12
0.0074	4.39570618738205E-12	2.27579114665879E-12	3.05517167633646E-12	3.52279999414306E-12	1.90168849241351E-12	3.61632565770438E-12	3.7098513212657E-12	3.08634689752356E-12	8.10555750864774E-13	2.43166725259432E-12	2.8057699068396E-12	2.08873981953615E-12	2.74341946446539E-12	1.68346194410376E-12	2.86812034921382E-12	2.89929557040092E-12	2.24461592547168E-12	1.8705132712264E-12
0.00742	3.92807786957544E-12	2.02638937716194E-12	2.93047079158803E-12	3.33574866702042E-12	1.65228672291666E-12	3.7410265424528E-12	4.1774796390723E-12	3.14869733989778E-12	6.23504423742134E-13	2.93047079158803E-12	2.46284247378143E-12	1.77698760766508E-12	2.43166725259432E-12	1.12230796273584E-12	3.08634689752356E-12	3.30457344583331E-12	2.36931681022011E-12	1.30935928985848E-12
0.00744	3.49162477295595E-12	1.8705132712264E-12	3.05517167633646E-12	2.93047079158803E-12	1.18465840511005E-12	3.7098513212657E-12	4.23983008144651E-12	3.2422230034591E-12	1.05995752036163E-12	3.2422230034591E-12	2.11991504072326E-12	1.96403893478772E-12	2.21344070428458E-12	1.09113274154873E-12	3.39809910939463E-12	3.64750087889148E-12	2.55636813734275E-12	9.35256635613201E-13
0.00746	3.11752211871067E-12	1.8705132712264E-12	3.2733982246462E-12	2.40049203140722E-12	9.04081414426094E-13	3.61632565770438E-12	3.95925309076255E-12	3.11752211871067E-12	1.80816282885219E-12	3.08634689752356E-12	1.93286371360062E-12	2.36931681022011E-12	2.21344070428458E-12	1.62111150172955E-12	3.77220176363991E-12	4.02160353313676E-12	2.83694512802671E-12	9.35256635613201E-13
0.00748	2.7745946856525E-12	2.46284247378143E-12	3.49162477295595E-12	1.90168849241351E-12	9.35256635613201E-13	3.52279999414306E-12	3.52279999414306E-12	2.99282123396224E-12	2.43166725259432E-12	2.68106902209118E-12	1.90168849241351E-12	2.8057699068396E-12	2.49401769496854E-12	2.18226548309747E-12	4.11512919669808E-12	4.11512919669808E-12	3.30457344583331E-12	1.18465840511005E-12
0.0075	2.36931681022011E-12	3.36692388820752E-12	3.2733982246462E-12	1.49641061698112E-12	1.18465840511005E-12	3.58515043651727E-12	3.11752211871067E-12	2.7745946856525E-12	2.86812034921382E-12	2.18226548309747E-12	1.99521415597483E-12	3.05517167633646E-12	2.83694512802671E-12	2.40049203140722E-12	4.23983008144651E-12	4.02160353313676E-12	3.86572742720123E-12	1.37170973223269E-12
0.00752	2.05756459834904E-12	4.02160353313676E-12	2.86812034921382E-12	1.52758583816823E-12	1.52758583816823E-12	3.61632565770438E-12	2.74341946446539E-12	2.68106902209118E-12	3.02399645514935E-12	1.77698760766508E-12	1.8393380500393E-12	2.86812034921382E-12	3.11752211871067E-12	2.58754335852986E-12	4.27100530263362E-12	3.7410265424528E-12	4.11512919669808E-12	1.52758583816823E-12
0.00754	1.8393380500393E-12	4.11512919669808E-12	2.3069663678459E-12	1.90168849241351E-12	1.8705132712264E-12	3.58515043651727E-12	2.55636813734275E-12	2.8057699068396E-12	3.02399645514935E-12	1.71463716529087E-12	1.30935928985848E-12	2.55636813734275E-12	3.2733982246462E-12	2.58754335852986E-12	4.36453096619494E-12	3.36692388820752E-12	4.2086548602594E-12	1.8393380500393E-12
0.00756	1.74581238647798E-12	4.08395397551098E-12	2.02638937716194E-12	2.40049203140722E-12	2.15109026191036E-12	3.61632565770438E-12	2.71224424327828E-12	2.96164601277514E-12	2.89929557040092E-12	1.99521415597483E-12	7.48205308490561E-13	2.15109026191036E-12	3.21104778227199E-12	2.43166725259432E-12	4.39570618738205E-12	2.93047079158803E-12	4.2086548602594E-12	2.21344070428458E-12
0.00758	1.71463716529087E-12	3.61632565770438E-12	2.02638937716194E-12	2.93047079158803E-12	2.24461592547168E-12	3.36692388820752E-12	3.17987256108488E-12	3.33574866702042E-12	2.8057699068396E-12	2.40049203140722E-12	4.36453096619494E-13	1.80816282885219E-12	3.17987256108488E-12	2.24461592547168E-12	4.30218052382072E-12	2.46284247378143E-12	4.1774796390723E-12	2.64989380090407E-12
0.0076	1.55876105935534E-12	2.89929557040092E-12	2.21344070428458E-12	3.33574866702042E-12	2.21344070428458E-12	2.83694512802671E-12	3.7098513212657E-12	3.58515043651727E-12	2.74341946446539E-12	2.86812034921382E-12	3.42927433058174E-13	1.68346194410376E-12	3.11752211871067E-12	2.27579114665879E-12	4.14630441788519E-12	1.93286371360062E-12	4.11512919669808E-12	3.17987256108488E-12
0.00762	1.24700884748427E-12	2.11991504072326E-12	2.55636813734275E-12	3.7098513212657E-12	2.08873981953615E-12	2.21344070428458E-12	4.11512919669808E-12	3.7410265424528E-12	2.7745946856525E-12	3.02399645514935E-12	4.98803538993707E-13	1.8705132712264E-12	3.05517167633646E-12	2.36931681022011E-12	3.83455220601412E-12	1.58993628054244E-12	4.02160353313676E-12	3.52279999414306E-12
0.00764	8.41730972051881E-13	1.52758583816823E-12	2.89929557040092E-12	3.77220176363991E-12	1.80816282885219E-12	1.77698760766508E-12	4.39570618738205E-12	3.61632565770438E-12	3.17987256108488E-12	2.83694512802671E-12	9.04081414426094E-13	2.3069663678459E-12	2.83694512802671E-12	2.68106902209118E-12	3.30457344583331E-12	1.65228672291666E-12	4.02160353313676E-12	3.83455220601412E-12
0.00766	5.61153981367921E-13	1.15348318392295E-12	3.2733982246462E-12	3.55397521533016E-12	1.46523539579401E-12	1.65228672291666E-12	4.42688140856915E-12	3.2422230034591E-12	3.42927433058174E-12	2.338141589033E-12	1.58993628054244E-12	2.83694512802671E-12	2.58754335852986E-12	3.17987256108488E-12	2.74341946446539E-12	1.74581238647798E-12	3.86572742720123E-12	3.58515043651727E-12
0.00768	4.67628317806601E-13	9.66431856800308E-13	3.42927433058174E-12	3.21104778227199E-12	1.4028849534198E-12	1.8393380500393E-12	4.23983008144651E-12	2.55636813734275E-12	3.64750087889148E-12	2.24461592547168E-12	2.18226548309747E-12	3.42927433058174E-12	2.36931681022011E-12	3.89690264838834E-12	2.43166725259432E-12	2.18226548309747E-12	3.58515043651727E-12	2.89929557040092E-12
0.0077	3.42927433058174E-13	8.41730972051881E-13	3.36692388820752E-12	2.68106902209118E-12	1.52758583816823E-12	2.05756459834904E-12	3.92807786957544E-12	2.02638937716194E-12	3.86572742720123E-12	2.3069663678459E-12	2.83694512802671E-12	3.67867610007859E-12	2.27579114665879E-12	4.55158229331758E-12	2.46284247378143E-12	2.58754335852986E-12	3.30457344583331E-12	2.11991504072326E-12
0.00772	6.54679644929241E-13	9.97607077987414E-13	3.14869733989778E-12	2.15109026191036E-12	1.80816282885219E-12	1.99521415597483E-12	3.58515043651727E-12	1.71463716529087E-12	4.02160353313676E-12	2.64989380090407E-12	3.7410265424528E-12	3.83455220601412E-12	2.21344070428458E-12	4.83215928400154E-12	2.55636813734275E-12	3.14869733989778E-12	3.2422230034591E-12	1.34053451104559E-12
0.00774	1.4028849534198E-12	1.15348318392295E-12	2.58754335852986E-12	1.74581238647798E-12	2.27579114665879E-12	1.99521415597483E-12	2.93047079158803E-12	1.74581238647798E-12	4.23983008144651E-12	2.8057699068396E-12	4.48923185094337E-12	4.05277875432387E-12	2.15109026191036E-12	4.92568494756286E-12	2.74341946446539E-12	3.39809910939463E-12	3.42927433058174E-12	9.97607077987414E-13
0.00776	2.36931681022011E-12	1.58993628054244E-12	2.02638937716194E-12	1.68346194410376E-12	3.02399645514935E-12	2.21344070428458E-12	2.24461592547168E-12	1.80816282885219E-12	4.30218052382072E-12	2.8057699068396E-12	4.98803538993707E-12	4.27100530263362E-12	2.05756459834904E-12	4.89450972637575E-12	2.71224424327828E-12	3.42927433058174E-12	3.58515043651727E-12	9.66431856800308E-13
0.00778	3.46044955176884E-12	2.15109026191036E-12	1.68346194410376E-12	2.02638937716194E-12	3.67867610007859E-12	2.49401769496854E-12	1.21583362629716E-12	1.52758583816823E-12	4.02160353313676E-12	2.61871857971696E-12	4.80098406281443E-12	4.39570618738205E-12	2.02638937716194E-12	4.55158229331758E-12	2.40049203140722E-12	3.02399645514935E-12	3.55397521533016E-12	1.09113274154873E-12
0.0078	4.23983008144651E-12	2.36931681022011E-12	1.4028849534198E-12	2.68106902209118E-12	4.23983008144651E-12	2.74341946446539E-12	3.11752211871067E-14	1.21583362629716E-12	3.33574866702042E-12	2.49401769496854E-12	4.05277875432387E-12	4.33335574500783E-12	2.21344070428458E-12	3.80337698482702E-12	1.8705132712264E-12	2.40049203140722E-12	3.14869733989778E-12	1.34053451104559E-12
0.00782	4.70745839925311E-12	2.18226548309747E-12	1.71463716529087E-12	3.30457344583331E-12	4.48923185094337E-12	3.05517167633646E-12	-8.10555750864774E-13	1.05995752036163E-12	2.40049203140722E-12	2.64989380090407E-12	2.74341946446539E-12	4.05277875432387E-12	2.68106902209118E-12	3.14869733989778E-12	1.15348318392295E-12	1.8393380500393E-12	2.43166725259432E-12	1.71463716529087E-12
0.00784	4.73863362044022E-12	2.05756459834904E-12	2.49401769496854E-12	3.33574866702042E-12	4.39570618738205E-12	3.21104778227199E-12	-8.10555750864774E-13	1.4028849534198E-12	1.65228672291666E-12	2.74341946446539E-12	1.49641061698112E-12	3.52279999414306E-12	3.11752211871067E-12	2.68106902209118E-12	6.23504423742134E-13	1.58993628054244E-12	1.80816282885219E-12	1.93286371360062E-12
0.00786	4.27100530263362E-12	2.08873981953615E-12	3.39809910939463E-12	2.99282123396224E-12	3.89690264838834E-12	3.33574866702042E-12	-6.23504423742134E-14	2.3069663678459E-12	1.43406017460691E-12	2.89929557040092E-12	8.72906193238988E-13	3.2422230034591E-12	3.17987256108488E-12	2.55636813734275E-12	3.7410265424528E-13	1.8393380500393E-12	1.55876105935534E-12	2.05756459834904E-12
0.00788	3.33574866702042E-12	2.21344070428458E-12	3.89690264838834E-12	2.49401769496854E-12	3.08634689752356E-12	2.99282123396224E-12	1.02878229917452E-12	3.21104778227199E-12	1.80816282885219E-12	3.05517167633646E-12	8.72906193238988E-13	3.11752211871067E-12	2.93047079158803E-12	2.61871857971696E-12	6.54679644929241E-13	2.18226548309747E-12	1.68346194410376E-12	2.02638937716194E-12
0.0079	2.02638937716194E-12	2.40049203140722E-12	4.14630441788519E-12	2.15109026191036E-12	2.46284247378143E-12	2.52519291615564E-12	2.11991504072326E-12	4.11512919669808E-12	2.52519291615564E-12	3.08634689752356E-12	1.55876105935534E-12	2.74341946446539E-12	2.40049203140722E-12	2.99282123396224E-12	1.52758583816823E-12	2.68106902209118E-12	1.99521415597483E-12	2.27579114665879E-12
0.00792	8.72906193238988E-13	2.46284247378143E-12	4.1774796390723E-12	2.08873981953615E-12	1.8393380500393E-12	1.80816282885219E-12	3.11752211871067E-12	4.52040707213047E-12	3.33574866702042E-12	3.11752211871067E-12	2.43166725259432E-12	2.27579114665879E-12	1.96403893478772E-12	3.2733982246462E-12	2.55636813734275E-12	3.14869733989778E-12	2.3069663678459E-12	2.8057699068396E-12
0.00794	-3.11752211871067E-14	2.64989380090407E-12	4.11512919669808E-12	2.18226548309747E-12	1.4028849534198E-12	1.02878229917452E-12	3.89690264838834E-12	4.6451079568789E-12	3.92807786957544E-12	3.17987256108488E-12	3.14869733989778E-12	1.65228672291666E-12	1.68346194410376E-12	3.55397521533016E-12	3.42927433058174E-12	3.52279999414306E-12	2.8057699068396E-12	3.55397521533016E-12
0.00796	-2.8057699068396E-13	2.89929557040092E-12	3.80337698482702E-12	2.08873981953615E-12	1.18465840511005E-12	6.54679644929241E-13	4.02160353313676E-12	4.55158229331758E-12	4.14630441788519E-12	3.39809910939463E-12	3.7410265424528E-12	1.02878229917452E-12	1.65228672291666E-12	3.33574866702042E-12	4.1774796390723E-12	3.77220176363991E-12	3.30457344583331E-12	4.11512919669808E-12
0.00798	-3.11752211871067E-14	3.33574866702042E-12	3.17987256108488E-12	1.49641061698112E-12	9.97607077987414E-13	4.98803538993707E-13	3.7410265424528E-12	4.2086548602594E-12	4.14630441788519E-12	3.21104778227199E-12	4.11512919669808E-12	5.92329202555027E-13	1.93286371360062E-12	2.74341946446539E-12	4.6451079568789E-12	3.7098513212657E-12	3.80337698482702E-12	4.45805662975626E-12
0.008	7.79380529677668E-13	3.7410265424528E-12	2.338141589033E-12	6.54679644929241E-13	9.97607077987414E-13	5.61153981367921E-13	3.08634689752356E-12	3.67867610007859E-12	3.67867610007859E-12	3.05517167633646E-12	4.33335574500783E-12	5.29978760180814E-13	2.43166725259432E-12	2.08873981953615E-12	4.676283178066E-12	3.46044955176884E-12	4.1774796390723E-12	4.61393273569179E-12
0.00802	1.55876105935534E-12	3.92807786957544E-12	1.37170973223269E-12	1.8705132712264E-13	1.02878229917452E-12	6.85854866116347E-13	2.46284247378143E-12	3.11752211871067E-12	3.05517167633646E-12	2.89929557040092E-12	4.52040707213047E-12	7.17030087303454E-13	3.2733982246462E-12	1.71463716529087E-12	4.30218052382072E-12	3.39809910939463E-12	4.14630441788519E-12	4.52040707213047E-12
0.00804	2.27579114665879E-12	3.99042831194966E-12	6.85854866116347E-13	2.8057699068396E-13	1.12230796273584E-12	7.48205308490561E-13	2.15109026191036E-12	2.338141589033E-12	2.24461592547168E-12	2.83694512802671E-12	4.48923185094337E-12	1.12230796273584E-12	4.08395397551098E-12	1.80816282885219E-12	3.58515043651727E-12	3.42927433058174E-12	3.7410265424528E-12	4.05277875432387E-12
0.00806	2.74341946446539E-12	3.77220176363991E-12	3.7410265424528E-13	5.92329202555027E-13	1.55876105935534E-12	9.66431856800308E-13	2.24461592547168E-12	1.65228672291666E-12	1.52758583816823E-12	2.86812034921382E-12	4.1774796390723E-12	1.58993628054244E-12	4.83215928400154E-12	2.24461592547168E-12	2.7745946856525E-12	3.52279999414306E-12	3.08634689752356E-12	3.33574866702042E-12
0.00808	3.14869733989778E-12	3.58515043651727E-12	7.17030087303454E-13	1.12230796273584E-12	2.18226548309747E-12	1.21583362629716E-12	2.46284247378143E-12	9.97607077987414E-13	1.15348318392295E-12	3.11752211871067E-12	3.58515043651727E-12	2.21344070428458E-12	5.39331326536946E-12	2.68106902209118E-12	2.08873981953615E-12	3.33574866702042E-12	2.338141589033E-12	2.3069663678459E-12
0.0081	3.49162477295595E-12	3.36692388820752E-12	1.62111150172955E-12	1.77698760766508E-12	2.8057699068396E-12	1.80816282885219E-12	2.99282123396224E-12	7.79380529677668E-13	1.09113274154873E-12	3.2422230034591E-12	3.17987256108488E-12	2.7745946856525E-12	5.73624069842763E-12	2.74341946446539E-12	1.71463716529087E-12	2.99282123396224E-12	1.80816282885219E-12	1.24700884748427E-12
0.00812	3.7410265424528E-12	3.21104778227199E-12	2.74341946446539E-12	2.64989380090407E-12	3.46044955176884E-12	2.24461592547168E-12	3.61632565770438E-12	1.05995752036163E-12	1.24700884748427E-12	3.08634689752356E-12	2.8057699068396E-12	3.30457344583331E-12	5.67389025605342E-12	2.55636813734275E-12	1.74581238647798E-12	2.43166725259432E-12	1.4028849534198E-12	5.61153981367921E-13
0.00814	4.2086548602594E-12	3.17987256108488E-12	3.58515043651727E-12	3.46044955176884E-12	4.02160353313676E-12	2.68106902209118E-12	4.14630441788519E-12	1.71463716529087E-12	1.46523539579401E-12	2.8057699068396E-12	2.64989380090407E-12	3.64750087889148E-12	5.29978760180814E-12	2.05756459834904E-12	1.99521415597483E-12	2.05756459834904E-12	1.15348318392295E-12	4.98803538993707E-13
0.00816	4.61393273569179E-12	3.08634689752356E-12	4.33335574500783E-12	4.02160353313676E-12	4.05277875432387E-12	2.96164601277514E-12	4.11512919669808E-12	2.74341946446539E-12	1.8705132712264E-12	2.40049203140722E-12	2.61871857971696E-12	3.80337698482702E-12	4.52040707213047E-12	1.34053451104559E-12	2.40049203140722E-12	1.8393380500393E-12	1.18465840511005E-12	1.09113274154873E-12
0.00818	4.73863362044022E-12	2.74341946446539E-12	4.676283178066E-12	4.02160353313676E-12	3.46044955176884E-12	2.89929557040092E-12	3.80337698482702E-12	3.86572742720123E-12	2.43166725259432E-12	2.18226548309747E-12	2.58754335852986E-12	3.61632565770438E-12	3.67867610007859E-12	9.66431856800308E-13	2.86812034921382E-12	1.80816282885219E-12	1.18465840511005E-12	2.02638937716194E-12
0.0082	4.36453096619494E-12	2.11991504072326E-12	4.86333450518865E-12	3.83455220601412E-12	2.7745946856525E-12	2.83694512802671E-12	3.2733982246462E-12	4.48923185094337E-12	3.14869733989778E-12	2.08873981953615E-12	2.68106902209118E-12	3.11752211871067E-12	2.64989380090407E-12	1.65228672291666E-12	3.11752211871067E-12	1.96403893478772E-12	1.37170973223269E-12	3.2422230034591E-12
0.00822	3.83455220601412E-12	1.74581238647798E-12	4.80098406281443E-12	3.7098513212657E-12	1.99521415597483E-12	3.02399645514935E-12	2.68106902209118E-12	4.42688140856915E-12	3.80337698482702E-12	1.99521415597483E-12	2.83694512802671E-12	2.71224424327828E-12	1.8393380500393E-12	2.74341946446539E-12	3.11752211871067E-12	2.338141589033E-12	1.71463716529087E-12	4.36453096619494E-12
0.00824	3.11752211871067E-12	1.93286371360062E-12	4.55158229331758E-12	3.7098513212657E-12	1.49641061698112E-12	3.42927433058174E-12	2.27579114665879E-12	3.67867610007859E-12	4.30218052382072E-12	1.90168849241351E-12	3.2733982246462E-12	2.61871857971696E-12	1.43406017460691E-12	3.46044955176884E-12	3.11752211871067E-12	2.61871857971696E-12	2.27579114665879E-12	4.83215928400154E-12
0.00826	2.46284247378143E-12	2.36931681022011E-12	4.14630441788519E-12	3.99042831194966E-12	1.05995752036163E-12	3.7098513212657E-12	1.8705132712264E-12	2.68106902209118E-12	4.70745839925311E-12	1.99521415597483E-12	3.86572742720123E-12	2.74341946446539E-12	1.62111150172955E-12	3.67867610007859E-12	3.49162477295595E-12	2.83694512802671E-12	2.86812034921382E-12	4.70745839925311E-12
0.00828	2.05756459834904E-12	2.55636813734275E-12	3.80337698482702E-12	4.36453096619494E-12	8.41730972051881E-13	3.83455220601412E-12	1.46523539579401E-12	1.80816282885219E-12	4.73863362044022E-12	2.05756459834904E-12	3.92807786957544E-12	3.36692388820752E-12	2.338141589033E-12	3.30457344583331E-12	3.92807786957544E-12	3.05517167633646E-12	3.42927433058174E-12	4.27100530263362E-12
0.0083	1.8393380500393E-12	2.64989380090407E-12	3.61632565770438E-12	4.676283178066E-12	9.35256635613201E-13	3.7410265424528E-12	1.46523539579401E-12	1.43406017460691E-12	4.55158229331758E-12	2.15109026191036E-12	3.21104778227199E-12	4.2086548602594E-12	3.21104778227199E-12	2.99282123396224E-12	4.33335574500783E-12	3.14869733989778E-12	3.89690264838834E-12	3.83455220601412E-12
0.00832	1.68346194410376E-12	2.68106902209118E-12	3.58515043651727E-12	4.42688140856915E-12	1.12230796273584E-12	3.61632565770438E-12	1.77698760766508E-12	1.58993628054244E-12	3.99042831194966E-12	2.43166725259432E-12	2.3069663678459E-12	5.17508671705971E-12	3.83455220601412E-12	2.49401769496854E-12	4.52040707213047E-12	3.2733982246462E-12	4.1774796390723E-12	3.52279999414306E-12
0.00834	1.62111150172955E-12	2.49401769496854E-12	3.67867610007859E-12	3.99042831194966E-12	1.18465840511005E-12	3.36692388820752E-12	2.18226548309747E-12	2.08873981953615E-12	3.30457344583331E-12	2.52519291615564E-12	1.77698760766508E-12	5.73624069842763E-12	3.99042831194966E-12	2.18226548309747E-12	4.23983008144651E-12	3.36692388820752E-12	4.39570618738205E-12	3.36692388820752E-12
0.00836	1.99521415597483E-12	2.21344070428458E-12	3.52279999414306E-12	3.2733982246462E-12	1.12230796273584E-12	3.2422230034591E-12	2.7745946856525E-12	2.74341946446539E-12	2.7745946856525E-12	2.11991504072326E-12	1.74581238647798E-12	5.82976636198895E-12	3.86572742720123E-12	2.08873981953615E-12	3.61632565770438E-12	3.33574866702042E-12	4.2086548602594E-12	3.33574866702042E-12
0.00838	2.36931681022011E-12	2.08873981953615E-12	3.08634689752356E-12	2.61871857971696E-12	7.79380529677668E-13	2.83694512802671E-12	3.42927433058174E-12	3.49162477295595E-12	2.58754335852986E-12	1.68346194410376E-12	1.99521415597483E-12	5.51801415011789E-12	3.7098513212657E-12	2.338141589033E-12	2.7745946856525E-12	3.21104778227199E-12	3.89690264838834E-12	3.30457344583331E-12
0.0084	2.93047079158803E-12	2.21344070428458E-12	2.52519291615564E-12	2.24461592547168E-12	4.98803538993707E-13	2.46284247378143E-12	4.11512919669808E-12	3.92807786957544E-12	2.3069663678459E-12	1.65228672291666E-12	2.3069663678459E-12	4.89450972637575E-12	3.42927433058174E-12	2.86812034921382E-12	1.8393380500393E-12	2.89929557040092E-12	3.67867610007859E-12	2.99282123396224E-12
0.00842	3.49162477295595E-12	2.40049203140722E-12	1.77698760766508E-12	2.338141589033E-12	4.36453096619494E-13	1.96403893478772E-12	4.55158229331758E-12	4.05277875432387E-12	2.11991504072326E-12	2.15109026191036E-12	2.61871857971696E-12	4.1774796390723E-12	2.99282123396224E-12	3.58515043651727E-12	9.97607077987414E-13	2.68106902209118E-12	3.83455220601412E-12	2.52519291615564E-12
0.00844	3.7098513212657E-12	2.338141589033E-12	1.27818406867137E-12	2.61871857971696E-12	4.98803538993707E-13	1.65228672291666E-12	4.73863362044022E-12	3.80337698482702E-12	2.08873981953615E-12	2.68106902209118E-12	2.74341946446539E-12	3.49162477295595E-12	2.61871857971696E-12	4.36453096619494E-12	4.05277875432387E-13	2.40049203140722E-12	4.11512919669808E-12	2.02638937716194E-12
0.00846	3.58515043651727E-12	2.08873981953615E-12	1.27818406867137E-12	3.11752211871067E-12	7.17030087303454E-13	1.30935928985848E-12	4.58275751450468E-12	3.36692388820752E-12	2.46284247378143E-12	3.02399645514935E-12	2.7745946856525E-12	2.83694512802671E-12	2.18226548309747E-12	5.05038583231129E-12	3.42927433058174E-13	2.27579114665879E-12	4.36453096619494E-12	1.65228672291666E-12
0.00848	2.99282123396224E-12	1.68346194410376E-12	1.52758583816823E-12	3.61632565770438E-12	1.27818406867137E-12	1.21583362629716E-12	4.02160353313676E-12	2.99282123396224E-12	3.02399645514935E-12	3.42927433058174E-12	2.58754335852986E-12	2.27579114665879E-12	2.08873981953615E-12	5.73624069842763E-12	4.05277875432387E-13	2.08873981953615E-12	4.23983008144651E-12	1.52758583816823E-12
0.0085	2.11991504072326E-12	1.24700884748427E-12	1.71463716529087E-12	4.14630441788519E-12	2.18226548309747E-12	1.15348318392295E-12	3.11752211871067E-12	2.71224424327828E-12	3.21104778227199E-12	3.86572742720123E-12	2.3069663678459E-12	2.05756459834904E-12	2.27579114665879E-12	5.89211680436317E-12	3.11752211871067E-13	2.02638937716194E-12	3.77220176363991E-12	1.80816282885219E-12
0.00852	1.12230796273584E-12	1.15348318392295E-12	1.80816282885219E-12	4.48923185094337E-12	2.93047079158803E-12	1.46523539579401E-12	2.08873981953615E-12	2.61871857971696E-12	2.96164601277514E-12	4.02160353313676E-12	2.05756459834904E-12	1.52758583816823E-12	2.61871857971696E-12	5.29978760180814E-12	2.8057699068396E-13	2.08873981953615E-12	2.89929557040092E-12	2.24461592547168E-12
0.00854	3.7410265424528E-13	1.49641061698112E-12	1.58993628054244E-12	4.36453096619494E-12	3.52279999414306E-12	1.65228672291666E-12	8.72906193238988E-13	2.71224424327828E-12	2.43166725259432E-12	4.11512919669808E-12	1.8705132712264E-12	1.30935928985848E-12	2.99282123396224E-12	4.1774796390723E-12	3.11752211871067E-13	2.27579114665879E-12	2.15109026191036E-12	2.52519291615564E-12
0.00856	2.18226548309747E-13	2.24461592547168E-12	1.15348318392295E-12	3.92807786957544E-12	3.92807786957544E-12	1.93286371360062E-12	6.23504423742134E-14	2.7745946856525E-12	2.15109026191036E-12	4.02160353313676E-12	1.52758583816823E-12	1.15348318392295E-12	3.58515043651727E-12	3.11752211871067E-12	5.29978760180814E-13	2.40049203140722E-12	1.37170973223269E-12	2.8057699068396E-12
0.00858	6.85854866116347E-13	3.11752211871067E-12	8.10555750864774E-13	3.14869733989778E-12	3.99042831194966E-12	2.27579114665879E-12	2.8057699068396E-13	2.8057699068396E-12	2.08873981953615E-12	3.83455220601412E-12	1.15348318392295E-12	1.30935928985848E-12	4.2086548602594E-12	2.27579114665879E-12	9.35256635613201E-13	2.21344070428458E-12	7.48205308490561E-13	2.89929557040092E-12
0.0086	1.58993628054244E-12	3.67867610007859E-12	8.72906193238988E-13	2.55636813734275E-12	3.80337698482702E-12	2.43166725259432E-12	1.30935928985848E-12	2.52519291615564E-12	2.11991504072326E-12	3.7098513212657E-12	8.72906193238988E-13	1.52758583816823E-12	4.52040707213047E-12	1.77698760766508E-12	1.71463716529087E-12	1.8393380500393E-12	6.23504423742134E-13	2.64989380090407E-12
0.00862	2.52519291615564E-12	4.05277875432387E-12	1.09113274154873E-12	2.08873981953615E-12	3.49162477295595E-12	2.46284247378143E-12	2.64989380090407E-12	2.05756459834904E-12	2.21344070428458E-12	3.58515043651727E-12	9.35256635613201E-13	1.77698760766508E-12	4.39570618738205E-12	1.80816282885219E-12	2.68106902209118E-12	1.49641061698112E-12	6.54679644929241E-13	1.96403893478772E-12
0.00864	3.11752211871067E-12	3.89690264838834E-12	1.58993628054244E-12	1.99521415597483E-12	3.17987256108488E-12	2.36931681022011E-12	3.89690264838834E-12	1.65228672291666E-12	2.05756459834904E-12	3.55397521533016E-12	1.24700884748427E-12	2.08873981953615E-12	3.77220176363991E-12	2.02638937716194E-12	3.52279999414306E-12	1.4028849534198E-12	1.02878229917452E-12	1.55876105935534E-12
0.00866	3.49162477295595E-12	3.33574866702042E-12	2.08873981953615E-12	2.08873981953615E-12	2.93047079158803E-12	2.338141589033E-12	4.80098406281443E-12	1.30935928985848E-12	1.58993628054244E-12	3.33574866702042E-12	1.99521415597483E-12	2.3069663678459E-12	2.86812034921382E-12	2.24461592547168E-12	4.27100530263362E-12	1.65228672291666E-12	1.74581238647798E-12	2.02638937716194E-12
0.00868	3.61632565770438E-12	2.58754335852986E-12	2.338141589033E-12	2.36931681022011E-12	2.71224424327828E-12	2.24461592547168E-12	5.36213804418235E-12	1.09113274154873E-12	1.12230796273584E-12	3.14869733989778E-12	2.83694512802671E-12	2.61871857971696E-12	2.11991504072326E-12	2.8057699068396E-12	4.52040707213047E-12	2.15109026191036E-12	2.36931681022011E-12	2.89929557040092E-12
0.0087	3.67867610007859E-12	1.65228672291666E-12	2.46284247378143E-12	2.55636813734275E-12	2.40049203140722E-12	2.27579114665879E-12	5.42448848655657E-12	1.12230796273584E-12	6.54679644929241E-13	3.02399645514935E-12	3.61632565770438E-12	2.71224424327828E-12	1.58993628054244E-12	3.39809910939463E-12	4.27100530263362E-12	2.71224424327828E-12	2.71224424327828E-12	3.64750087889148E-12
0.00872	3.61632565770438E-12	9.35256635613201E-13	2.36931681022011E-12	2.58754335852986E-12	2.08873981953615E-12	2.40049203140722E-12	4.92568494756286E-12	1.58993628054244E-12	3.42927433058174E-13	2.99282123396224E-12	3.86572742720123E-12	2.68106902209118E-12	1.34053451104559E-12	3.80337698482702E-12	3.7410265424528E-12	3.2422230034591E-12	2.74341946446539E-12	3.92807786957544E-12
0.00874	3.55397521533016E-12	4.36453096619494E-13	2.21344070428458E-12	2.27579114665879E-12	1.93286371360062E-12	2.71224424327828E-12	3.99042831194966E-12	2.11991504072326E-12	3.7410265424528E-13	3.46044955176884E-12	3.77220176363991E-12	2.58754335852986E-12	1.12230796273584E-12	3.80337698482702E-12	3.36692388820752E-12	3.61632565770438E-12	2.338141589033E-12	4.02160353313676E-12
0.00876	3.36692388820752E-12	4.05277875432387E-13	2.11991504072326E-12	1.90168849241351E-12	1.77698760766508E-12	2.99282123396224E-12	3.05517167633646E-12	2.61871857971696E-12	8.10555750864774E-13	4.02160353313676E-12	3.42927433058174E-12	2.68106902209118E-12	1.09113274154873E-12	3.49162477295595E-12	3.2422230034591E-12	3.89690264838834E-12	1.65228672291666E-12	3.77220176363991E-12
0.00878	3.2733982246462E-12	9.04081414426094E-13	2.3069663678459E-12	1.49641061698112E-12	1.71463716529087E-12	3.2733982246462E-12	2.15109026191036E-12	2.93047079158803E-12	1.52758583816823E-12	3.99042831194966E-12	2.89929557040092E-12	2.58754335852986E-12	1.15348318392295E-12	2.93047079158803E-12	3.11752211871067E-12	4.14630441788519E-12	6.85854866116347E-13	3.2422230034591E-12
0.0088	2.99282123396224E-12	1.77698760766508E-12	2.55636813734275E-12	1.15348318392295E-12	1.80816282885219E-12	3.46044955176884E-12	1.52758583816823E-12	3.08634689752356E-12	2.27579114665879E-12	3.67867610007859E-12	2.36931681022011E-12	2.3069663678459E-12	1.24700884748427E-12	2.55636813734275E-12	3.02399645514935E-12	4.1774796390723E-12	-1.55876105935534E-13	2.58754335852986E-12
0.00882	2.71224424327828E-12	2.61871857971696E-12	2.71224424327828E-12	1.09113274154873E-12	1.99521415597483E-12	3.55397521533016E-12	1.18465840511005E-12	3.2733982246462E-12	2.58754335852986E-12	2.8057699068396E-12	2.05756459834904E-12	1.96403893478772E-12	1.77698760766508E-12	2.18226548309747E-12	2.8057699068396E-12	4.23983008144651E-12	-4.67628317806601E-13	2.11991504072326E-12
0.00884	2.36931681022011E-12	3.42927433058174E-12	2.55636813734275E-12	1.52758583816823E-12	2.18226548309747E-12	3.55397521533016E-12	1.12230796273584E-12	3.30457344583331E-12	2.15109026191036E-12	2.02638937716194E-12	1.93286371360062E-12	1.4028849534198E-12	2.27579114665879E-12	2.11991504072326E-12	2.55636813734275E-12	4.2086548602594E-12	-1.8705132712264E-13	1.8705132712264E-12
0.00886	2.40049203140722E-12	3.7410265424528E-12	2.21344070428458E-12	2.27579114665879E-12	2.46284247378143E-12	3.30457344583331E-12	1.46523539579401E-12	3.2422230034591E-12	1.30935928985848E-12	1.49641061698112E-12	1.8705132712264E-12	1.05995752036163E-12	2.96164601277514E-12	2.15109026191036E-12	2.18226548309747E-12	3.95925309076255E-12	5.92329202555027E-13	1.8393380500393E-12
0.00888	2.46284247378143E-12	3.7098513212657E-12	1.80816282885219E-12	3.02399645514935E-12	3.02399645514935E-12	2.8057699068396E-12	1.90168849241351E-12	3.2422230034591E-12	2.49401769496854E-13	1.34053451104559E-12	2.11991504072326E-12	9.97607077987414E-13	3.39809910939463E-12	2.11991504072326E-12	1.8705132712264E-12	3.77220176363991E-12	1.49641061698112E-12	1.99521415597483E-12
0.0089	2.64989380090407E-12	3.17987256108488E-12	1.71463716529087E-12	3.39809910939463E-12	3.11752211871067E-12	2.08873981953615E-12	2.40049203140722E-12	3.2422230034591E-12	-4.98803538993707E-13	1.55876105935534E-12	2.46284247378143E-12	1.09113274154873E-12	3.39809910939463E-12	1.58993628054244E-12	1.62111150172955E-12	3.52279999414306E-12	2.3069663678459E-12	2.21344070428458E-12
0.00892	2.86812034921382E-12	2.68106902209118E-12	1.93286371360062E-12	3.2733982246462E-12	2.46284247378143E-12	1.52758583816823E-12	2.86812034921382E-12	3.55397521533016E-12	-4.67628317806601E-13	1.93286371360062E-12	2.74341946446539E-12	1.65228672291666E-12	3.2422230034591E-12	1.15348318392295E-12	1.71463716529087E-12	3.58515043651727E-12	2.71224424327828E-12	2.64989380090407E-12
0.00894	3.08634689752356E-12	2.15109026191036E-12	2.21344070428458E-12	2.8057699068396E-12	1.65228672291666E-12	1.18465840511005E-12	2.99282123396224E-12	3.92807786957544E-12	1.8705132712264E-13	2.27579114665879E-12	2.83694512802671E-12	2.338141589033E-12	2.8057699068396E-12	1.49641061698112E-12	2.05756459834904E-12	3.7098513212657E-12	2.86812034921382E-12	3.21104778227199E-12
0.00896	3.30457344583331E-12	1.62111150172955E-12	2.36931681022011E-12	2.08873981953615E-12	9.97607077987414E-13	1.4028849534198E-12	2.7745946856525E-12	4.2086548602594E-12	1.4028849534198E-12	2.74341946446539E-12	2.8057699068396E-12	2.86812034921382E-12	2.40049203140722E-12	1.8705132712264E-12	2.55636813734275E-12	3.7098513212657E-12	3.11752211871067E-12	3.89690264838834E-12
0.00898	3.2733982246462E-12	1.34053451104559E-12	2.49401769496854E-12	1.71463716529087E-12	8.10555750864774E-13	1.8393380500393E-12	2.43166725259432E-12	4.33335574500783E-12	2.68106902209118E-12	3.17987256108488E-12	2.68106902209118E-12	3.14869733989778E-12	2.11991504072326E-12	2.21344070428458E-12	2.93047079158803E-12	3.64750087889148E-12	3.36692388820752E-12	4.6451079568789E-12
0.009	2.8057699068396E-12	1.65228672291666E-12	2.68106902209118E-12	1.68346194410376E-12	7.79380529677668E-13	2.61871857971696E-12	2.05756459834904E-12	4.08395397551098E-12	3.86572742720123E-12	3.49162477295595E-12	2.74341946446539E-12	3.05517167633646E-12	2.40049203140722E-12	2.27579114665879E-12	3.02399645514935E-12	3.2422230034591E-12	3.64750087889148E-12	5.08156105349839E-12
0.00902	2.08873981953615E-12	2.18226548309747E-12	3.05517167633646E-12	1.99521415597483E-12	7.17030087303454E-13	3.33574866702042E-12	1.80816282885219E-12	3.64750087889148E-12	4.73863362044022E-12	3.7410265424528E-12	2.55636813734275E-12	3.05517167633646E-12	2.86812034921382E-12	2.27579114665879E-12	2.83694512802671E-12	2.68106902209118E-12	3.7098513212657E-12	4.92568494756286E-12
0.00904	1.30935928985848E-12	2.68106902209118E-12	3.33574866702042E-12	2.43166725259432E-12	6.54679644929241E-13	3.7098513212657E-12	1.8393380500393E-12	3.21104778227199E-12	4.80098406281443E-12	3.80337698482702E-12	2.15109026191036E-12	3.05517167633646E-12	3.2733982246462E-12	2.27579114665879E-12	2.36931681022011E-12	2.15109026191036E-12	3.30457344583331E-12	4.27100530263362E-12
0.00906	8.10555750864774E-13	2.64989380090407E-12	3.52279999414306E-12	2.71224424327828E-12	3.7410265424528E-13	3.92807786957544E-12	2.05756459834904E-12	2.89929557040092E-12	4.27100530263362E-12	3.67867610007859E-12	1.77698760766508E-12	3.14869733989778E-12	3.33574866702042E-12	2.21344070428458E-12	1.8393380500393E-12	1.65228672291666E-12	2.7745946856525E-12	3.2422230034591E-12
0.00908	8.41730972051881E-13	2.36931681022011E-12	3.64750087889148E-12	2.71224424327828E-12	1.55876105935534E-13	4.2086548602594E-12	2.36931681022011E-12	2.96164601277514E-12	3.52279999414306E-12	3.30457344583331E-12	1.68346194410376E-12	3.2733982246462E-12	2.89929557040092E-12	2.15109026191036E-12	1.09113274154873E-12	1.34053451104559E-12	2.27579114665879E-12	2.24461592547168E-12
0.0091	1.49641061698112E-12	2.05756459834904E-12	3.49162477295595E-12	2.68106902209118E-12	1.24700884748427E-13	4.42688140856915E-12	2.74341946446539E-12	3.17987256108488E-12	2.96164601277514E-12	2.99282123396224E-12	1.80816282885219E-12	3.17987256108488E-12	2.24461592547168E-12	1.96403893478772E-12	4.67628317806601E-13	1.27818406867137E-12	1.77698760766508E-12	1.71463716529087E-12
0.00912	2.3069663678459E-12	1.77698760766508E-12	3.30457344583331E-12	2.74341946446539E-12	3.42927433058174E-13	4.676283178066E-12	3.21104778227199E-12	3.33574866702042E-12	2.64989380090407E-12	2.52519291615564E-12	1.90168849241351E-12	2.96164601277514E-12	1.8393380500393E-12	1.62111150172955E-12	6.23504423742134E-14	1.71463716529087E-12	1.58993628054244E-12	1.58993628054244E-12
0.00914	3.02399645514935E-12	1.71463716529087E-12	3.2733982246462E-12	2.99282123396224E-12	6.23504423742134E-13	4.76980884162733E-12	3.7098513212657E-12	3.49162477295595E-12	2.86812034921382E-12	1.68346194410376E-12	1.80816282885219E-12	2.8057699068396E-12	1.8705132712264E-12	1.18465840511005E-12	2.8057699068396E-13	2.21344070428458E-12	1.93286371360062E-12	1.8705132712264E-12
0.00916	3.55397521533016E-12	1.8393380500393E-12	3.2733982246462E-12	3.30457344583331E-12	1.02878229917452E-12	4.70745839925311E-12	4.14630441788519E-12	3.33574866702042E-12	3.58515043651727E-12	1.18465840511005E-12	1.62111150172955E-12	2.52519291615564E-12	1.99521415597483E-12	7.17030087303454E-13	8.41730972051881E-13	2.86812034921382E-12	2.64989380090407E-12	2.27579114665879E-12
0.00918	3.67867610007859E-12	2.08873981953615E-12	3.30457344583331E-12	3.55397521533016E-12	1.52758583816823E-12	4.33335574500783E-12	4.33335574500783E-12	3.11752211871067E-12	4.27100530263362E-12	1.27818406867137E-12	1.46523539579401E-12	2.15109026191036E-12	2.15109026191036E-12	3.7410265424528E-13	1.8393380500393E-12	3.36692388820752E-12	3.52279999414306E-12	2.61871857971696E-12
0.0092	3.7098513212657E-12	2.46284247378143E-12	3.2422230034591E-12	3.52279999414306E-12	1.77698760766508E-12	3.83455220601412E-12	4.14630441788519E-12	2.7745946856525E-12	4.76980884162733E-12	1.77698760766508E-12	1.24700884748427E-12	1.49641061698112E-12	2.3069663678459E-12	5.29978760180814E-13	2.8057699068396E-12	3.7098513212657E-12	4.27100530263362E-12	2.89929557040092E-12
0.00922	3.80337698482702E-12	2.74341946446539E-12	3.21104778227199E-12	3.14869733989778E-12	2.18226548309747E-12	3.17987256108488E-12	3.58515043651727E-12	2.49401769496854E-12	4.86333450518865E-12	2.15109026191036E-12	9.66431856800308E-13	9.97607077987414E-13	2.68106902209118E-12	9.35256635613201E-13	3.67867610007859E-12	3.58515043651727E-12	4.76980884162733E-12	3.17987256108488E-12
0.00924	3.7098513212657E-12	2.49401769496854E-12	3.08634689752356E-12	2.58754335852986E-12	2.68106902209118E-12	2.74341946446539E-12	2.8057699068396E-12	2.27579114665879E-12	4.70745839925311E-12	2.27579114665879E-12	7.79380529677668E-13	8.10555750864774E-13	3.02399645514935E-12	1.52758583816823E-12	4.11512919669808E-12	3.21104778227199E-12	4.73863362044022E-12	3.49162477295595E-12
0.00926	3.49162477295595E-12	1.90168849241351E-12	2.83694512802671E-12	2.11991504072326E-12	3.2422230034591E-12	2.36931681022011E-12	2.02638937716194E-12	1.96403893478772E-12	4.48923185094337E-12	2.64989380090407E-12	7.48205308490561E-13	1.09113274154873E-12	3.61632565770438E-12	2.61871857971696E-12	4.39570618738205E-12	2.7745946856525E-12	4.27100530263362E-12	3.80337698482702E-12
0.00928	3.17987256108488E-12	1.18465840511005E-12	2.52519291615564E-12	1.96403893478772E-12	3.49162477295595E-12	2.18226548309747E-12	1.18465840511005E-12	1.55876105935534E-12	3.80337698482702E-12	3.14869733989778E-12	8.10555750864774E-13	1.77698760766508E-12	4.2086548602594E-12	3.77220176363991E-12	4.30218052382072E-12	2.27579114665879E-12	3.61632565770438E-12	3.99042831194966E-12
0.0093	2.61871857971696E-12	5.61153981367921E-13	2.21344070428458E-12	2.05756459834904E-12	3.30457344583331E-12	2.40049203140722E-12	5.29978760180814E-13	1.27818406867137E-12	2.86812034921382E-12	3.39809910939463E-12	1.02878229917452E-12	2.64989380090407E-12	4.58275751450468E-12	4.48923185094337E-12	4.05277875432387E-12	2.02638937716194E-12	3.05517167633646E-12	3.99042831194966E-12
0.00932	1.8393380500393E-12	4.36453096619494E-13	1.71463716529087E-12	2.15109026191036E-12	2.74341946446539E-12	2.7745946856525E-12	1.8705132712264E-13	1.12230796273584E-12	2.08873981953615E-12	3.33574866702042E-12	1.55876105935534E-12	3.21104778227199E-12	4.6451079568789E-12	4.80098406281443E-12	3.61632565770438E-12	1.90168849241351E-12	2.7745946856525E-12	3.7098513212657E-12
0.00934	1.24700884748427E-12	9.35256635613201E-13	1.09113274154873E-12	2.11991504072326E-12	2.24461592547168E-12	3.17987256108488E-12	4.36453096619494E-13	1.49641061698112E-12	1.37170973223269E-12	3.14869733989778E-12	2.21344070428458E-12	3.46044955176884E-12	4.23983008144651E-12	4.61393273569179E-12	3.2422230034591E-12	2.18226548309747E-12	2.64989380090407E-12	3.17987256108488E-12
0.00936	1.27818406867137E-12	1.96403893478772E-12	4.36453096619494E-13	1.99521415597483E-12	1.77698760766508E-12	3.30457344583331E-12	1.09113274154873E-12	2.02638937716194E-12	1.12230796273584E-12	2.86812034921382E-12	2.71224424327828E-12	3.52279999414306E-12	3.49162477295595E-12	4.11512919669808E-12	3.17987256108488E-12	2.7745946856525E-12	2.43166725259432E-12	2.55636813734275E-12
0.00938	1.77698760766508E-12	2.68106902209118E-12	-1.8705132712264E-13	1.96403893478772E-12	1.58993628054244E-12	3.2733982246462E-12	1.8393380500393E-12	2.64989380090407E-12	1.18465840511005E-12	2.86812034921382E-12	2.8057699068396E-12	3.36692388820752E-12	2.36931681022011E-12	3.52279999414306E-12	3.11752211871067E-12	3.39809910939463E-12	2.52519291615564E-12	1.62111150172955E-12
0.0094	2.3069663678459E-12	3.08634689752356E-12	-5.61153981367921E-13	1.8705132712264E-12	1.49641061698112E-12	3.17987256108488E-12	2.36931681022011E-12	2.96164601277514E-12	1.55876105935534E-12	2.86812034921382E-12	3.05517167633646E-12	3.21104778227199E-12	1.18465840511005E-12	2.96164601277514E-12	3.11752211871067E-12	3.89690264838834E-12	2.58754335852986E-12	7.79380529677668E-13
0.00942	2.89929557040092E-12	3.02399645514935E-12	-6.54679644929241E-13	1.71463716529087E-12	1.65228672291666E-12	3.49162477295595E-12	2.93047079158803E-12	3.05517167633646E-12	1.71463716529087E-12	2.93047079158803E-12	3.30457344583331E-12	3.02399645514935E-12	1.8705132712264E-13	2.52519291615564E-12	3.14869733989778E-12	4.1774796390723E-12	2.74341946446539E-12	6.54679644929241E-13
0.00944	3.55397521533016E-12	2.68106902209118E-12	-6.54679644929241E-13	1.71463716529087E-12	1.99521415597483E-12	3.61632565770438E-12	3.2733982246462E-12	2.7745946856525E-12	1.74581238647798E-12	2.8057699068396E-12	3.67867610007859E-12	2.64989380090407E-12	-2.18226548309747E-13	2.36931681022011E-12	3.17987256108488E-12	4.08395397551098E-12	2.96164601277514E-12	9.66431856800308E-13
0.00946	4.02160353313676E-12	2.27579114665879E-12	-4.05277875432387E-13	1.93286371360062E-12	2.24461592547168E-12	3.61632565770438E-12	3.55397521533016E-12	2.40049203140722E-12	1.80816282885219E-12	2.7745946856525E-12	4.08395397551098E-12	2.27579114665879E-12	6.23504423742134E-14	2.71224424327828E-12	3.2422230034591E-12	3.7410265424528E-12	3.21104778227199E-12	1.21583362629716E-12
0.00948	4.11512919669808E-12	1.8393380500393E-12	-1.55876105935534E-13	2.27579114665879E-12	2.15109026191036E-12	3.21104778227199E-12	3.7410265424528E-12	2.15109026191036E-12	1.77698760766508E-12	2.7745946856525E-12	4.42688140856915E-12	2.05756459834904E-12	8.72906193238988E-13	3.33574866702042E-12	3.33574866702042E-12	3.21104778227199E-12	3.30457344583331E-12	1.21583362629716E-12
0.0095	3.77220176363991E-12	1.52758583816823E-12	1.8705132712264E-13	2.71224424327828E-12	2.18226548309747E-12	2.40049203140722E-12	3.39809910939463E-12	1.77698760766508E-12	1.71463716529087E-12	2.93047079158803E-12	4.89450972637575E-12	2.18226548309747E-12	2.11991504072326E-12	3.86572742720123E-12	3.36692388820752E-12	2.55636813734275E-12	2.93047079158803E-12	1.24700884748427E-12
0.00952	3.39809910939463E-12	1.21583362629716E-12	6.85854866116347E-13	3.33574866702042E-12	2.08873981953615E-12	1.58993628054244E-12	2.93047079158803E-12	1.68346194410376E-12	1.62111150172955E-12	2.93047079158803E-12	5.1127362746855E-12	2.49401769496854E-12	3.33574866702042E-12	4.23983008144651E-12	3.08634689752356E-12	1.8705132712264E-12	2.3069663678459E-12	1.24700884748427E-12
0.00954	2.99282123396224E-12	1.15348318392295E-12	1.30935928985848E-12	4.11512919669808E-12	2.3069663678459E-12	9.35256635613201E-13	2.43166725259432E-12	1.8393380500393E-12	1.55876105935534E-12	2.83694512802671E-12	5.17508671705971E-12	2.89929557040092E-12	4.48923185094337E-12	4.55158229331758E-12	2.7745946856525E-12	1.46523539579401E-12	1.58993628054244E-12	1.27818406867137E-12
0.00956	2.52519291615564E-12	1.18465840511005E-12	1.52758583816823E-12	4.89450972637575E-12	2.338141589033E-12	6.23504423742134E-13	2.338141589033E-12	2.36931681022011E-12	1.49641061698112E-12	2.64989380090407E-12	5.01921061112418E-12	3.14869733989778E-12	5.48683892893078E-12	4.39570618738205E-12	2.24461592547168E-12	1.4028849534198E-12	1.12230796273584E-12	1.27818406867137E-12
0.00958	1.93286371360062E-12	1.58993628054244E-12	1.68346194410376E-12	5.54918937130499E-12	2.3069663678459E-12	3.42927433058174E-13	2.49401769496854E-12	2.99282123396224E-12	1.15348318392295E-12	2.15109026191036E-12	4.27100530263362E-12	3.05517167633646E-12	5.89211680436317E-12	4.14630441788519E-12	1.62111150172955E-12	1.65228672291666E-12	1.09113274154873E-12	1.49641061698112E-12
0.0096	1.68346194410376E-12	2.15109026191036E-12	1.68346194410376E-12	5.92329202555027E-12	2.11991504072326E-12	2.8057699068396E-13	2.64989380090407E-12	3.42927433058174E-12	8.41730972051881E-13	1.65228672291666E-12	3.42927433058174E-12	3.05517167633646E-12	5.76741591961474E-12	3.67867610007859E-12	1.21583362629716E-12	1.93286371360062E-12	1.58993628054244E-12	1.77698760766508E-12
0.00962	1.68346194410376E-12	2.8057699068396E-12	1.77698760766508E-12	5.98564246792449E-12	1.80816282885219E-12	2.8057699068396E-13	2.8057699068396E-12	3.7410265424528E-12	8.41730972051881E-13	1.30935928985848E-12	2.68106902209118E-12	3.17987256108488E-12	5.20626193824682E-12	3.08634689752356E-12	1.15348318392295E-12	2.08873981953615E-12	2.338141589033E-12	2.40049203140722E-12
0.00964	1.8705132712264E-12	3.2422230034591E-12	2.08873981953615E-12	5.82976636198895E-12	1.12230796273584E-12	5.29978760180814E-13	2.68106902209118E-12	3.83455220601412E-12	8.72906193238988E-13	1.09113274154873E-12	2.08873981953615E-12	3.67867610007859E-12	4.36453096619494E-12	2.52519291615564E-12	1.43406017460691E-12	2.08873981953615E-12	3.17987256108488E-12	3.11752211871067E-12
0.00966	2.36931681022011E-12	3.33574866702042E-12	2.64989380090407E-12	5.39331326536946E-12	-3.11752211871067E-14	9.04081414426094E-13	2.49401769496854E-12	3.7098513212657E-12	9.04081414426094E-13	1.18465840511005E-12	1.68346194410376E-12	4.1774796390723E-12	3.52279999414306E-12	1.80816282885219E-12	2.27579114665879E-12	2.27579114665879E-12	3.77220176363991E-12	3.86572742720123E-12
0.00968	3.08634689752356E-12	3.30457344583331E-12	3.14869733989778E-12	4.83215928400154E-12	-9.04081414426094E-13	1.24700884748427E-12	2.40049203140722E-12	3.33574866702042E-12	1.37170973223269E-12	1.37170973223269E-12	1.24700884748427E-12	4.55158229331758E-12	2.71224424327828E-12	1.24700884748427E-12	3.08634689752356E-12	2.83694512802671E-12	4.08395397551098E-12	4.36453096619494E-12
0.0097	3.42927433058174E-12	3.17987256108488E-12	3.67867610007859E-12	4.14630441788519E-12	-1.09113274154873E-12	1.52758583816823E-12	2.58754335852986E-12	3.14869733989778E-12	2.36931681022011E-12	1.65228672291666E-12	7.79380529677668E-13	4.48923185094337E-12	1.93286371360062E-12	7.79380529677668E-13	3.86572742720123E-12	3.52279999414306E-12	4.11512919669808E-12	4.6451079568789E-12
0.00972	3.7098513212657E-12	2.96164601277514E-12	3.86572742720123E-12	3.30457344583331E-12	-5.92329202555027E-13	1.71463716529087E-12	3.02399645514935E-12	3.08634689752356E-12	3.36692388820752E-12	2.05756459834904E-12	6.23504423742134E-13	4.11512919669808E-12	1.74581238647798E-12	5.61153981367921E-13	4.23983008144651E-12	4.11512919669808E-12	3.7410265424528E-12	4.42688140856915E-12
0.00974	3.64750087889148E-12	2.68106902209118E-12	4.08395397551098E-12	2.52519291615564E-12	1.24700884748427E-13	1.77698760766508E-12	3.61632565770438E-12	3.36692388820752E-12	3.95925309076255E-12	2.46284247378143E-12	8.41730972051881E-13	3.7410265424528E-12	1.62111150172955E-12	6.54679644929241E-13	4.27100530263362E-12	4.36453096619494E-12	3.2733982246462E-12	4.02160353313676E-12
0.00976	3.17987256108488E-12	2.24461592547168E-12	4.2086548602594E-12	1.96403893478772E-12	7.17030087303454E-13	1.8393380500393E-12	3.89690264838834E-12	3.7410265424528E-12	4.02160353313676E-12	2.93047079158803E-12	1.05995752036163E-12	3.55397521533016E-12	1.74581238647798E-12	1.05995752036163E-12	3.80337698482702E-12	4.1774796390723E-12	2.74341946446539E-12	3.7410265424528E-12
0.00978	2.58754335852986E-12	1.99521415597483E-12	4.2086548602594E-12	1.80816282885219E-12	9.35256635613201E-13	2.05756459834904E-12	3.95925309076255E-12	3.80337698482702E-12	4.02160353313676E-12	3.39809910939463E-12	1.30935928985848E-12	3.77220176363991E-12	2.21344070428458E-12	1.55876105935534E-12	3.11752211871067E-12	3.7098513212657E-12	2.55636813734275E-12	3.67867610007859E-12
0.0098	1.96403893478772E-12	1.99521415597483E-12	4.27100530263362E-12	2.21344070428458E-12	9.97607077987414E-13	2.24461592547168E-12	3.83455220601412E-12	3.55397521533016E-12	3.7098513212657E-12	3.86572742720123E-12	1.80816282885219E-12	4.11512919669808E-12	2.96164601277514E-12	2.05756459834904E-12	2.49401769496854E-12	3.11752211871067E-12	2.52519291615564E-12	3.7410265424528E-12
0.00982	1.52758583816823E-12	2.40049203140722E-12	4.36453096619494E-12	2.7745946856525E-12	6.85854866116347E-13	2.24461592547168E-12	3.58515043651727E-12	3.02399645514935E-12	3.36692388820752E-12	4.23983008144651E-12	2.68106902209118E-12	4.30218052382072E-12	3.83455220601412E-12	2.15109026191036E-12	1.99521415597483E-12	2.55636813734275E-12	2.58754335852986E-12	3.39809910939463E-12
0.00984	1.18465840511005E-12	2.89929557040092E-12	4.33335574500783E-12	3.17987256108488E-12	3.7410265424528E-13	2.27579114665879E-12	3.30457344583331E-12	2.338141589033E-12	3.30457344583331E-12	4.58275751450468E-12	3.58515043651727E-12	4.11512919669808E-12	4.08395397551098E-12	2.11991504072326E-12	1.52758583816823E-12	2.3069663678459E-12	2.86812034921382E-12	2.99282123396224E-12
0.00986	1.12230796273584E-12	3.2733982246462E-12	4.27100530263362E-12	3.14869733989778E-12	1.8705132712264E-13	2.46284247378143E-12	3.14869733989778E-12	1.80816282885219E-12	3.67867610007859E-12	4.58275751450468E-12	4.14630441788519E-12	3.64750087889148E-12	3.89690264838834E-12	1.80816282885219E-12	1.37170973223269E-12	2.27579114665879E-12	2.96164601277514E-12	2.55636813734275E-12
0.00988	1.24700884748427E-12	3.14869733989778E-12	4.11512919669808E-12	2.8057699068396E-12	9.35256635613201E-14	2.7745946856525E-12	3.08634689752356E-12	1.74581238647798E-12	4.45805662975626E-12	3.89690264838834E-12	4.2086548602594E-12	3.08634689752356E-12	3.52279999414306E-12	1.71463716529087E-12	1.46523539579401E-12	2.52519291615564E-12	3.11752211871067E-12	1.90168849241351E-12
0.0099	1.24700884748427E-12	2.7745946856525E-12	4.08395397551098E-12	2.3069663678459E-12	3.11752211871067E-13	3.17987256108488E-12	3.02399645514935E-12	2.27579114665879E-12	5.08156105349839E-12	2.83694512802671E-12	4.05277875432387E-12	2.8057699068396E-12	3.2733982246462E-12	1.96403893478772E-12	1.46523539579401E-12	2.89929557040092E-12	3.11752211871067E-12	1.4028849534198E-12
0.00992	1.24700884748427E-12	2.36931681022011E-12	3.89690264838834E-12	1.90168849241351E-12	7.17030087303454E-13	3.55397521533016E-12	2.86812034921382E-12	3.14869733989778E-12	5.17508671705971E-12	2.02638937716194E-12	3.67867610007859E-12	2.8057699068396E-12	3.17987256108488E-12	2.46284247378143E-12	1.55876105935534E-12	3.05517167633646E-12	3.14869733989778E-12	9.35256635613201E-13
0.00994	1.21583362629716E-12	2.18226548309747E-12	3.64750087889148E-12	1.71463716529087E-12	1.24700884748427E-12	3.7098513212657E-12	2.71224424327828E-12	3.92807786957544E-12	4.58275751450468E-12	1.77698760766508E-12	3.05517167633646E-12	2.99282123396224E-12	3.36692388820752E-12	3.14869733989778E-12	1.74581238647798E-12	2.89929557040092E-12	3.02399645514935E-12	9.04081414426094E-13
0.00996	1.18465840511005E-12	1.96403893478772E-12	3.52279999414306E-12	1.96403893478772E-12	1.8393380500393E-12	3.58515043651727E-12	2.49401769496854E-12	4.2086548602594E-12	3.86572742720123E-12	1.93286371360062E-12	2.27579114665879E-12	3.2422230034591E-12	3.67867610007859E-12	3.42927433058174E-12	2.18226548309747E-12	2.74341946446539E-12	2.86812034921382E-12	1.37170973223269E-12
0.00998	1.15348318392295E-12	1.8393380500393E-12	3.64750087889148E-12	2.40049203140722E-12	2.24461592547168E-12	3.11752211871067E-12	2.27579114665879E-12	4.08395397551098E-12	3.11752211871067E-12	2.27579114665879E-12	1.8705132712264E-12	3.2733982246462E-12	3.99042831194966E-12	3.42927433058174E-12	2.58754335852986E-12	2.52519291615564E-12	3.02399645514935E-12	2.3069663678459E-12
0.01	9.66431856800308E-13	1.77698760766508E-12	3.92807786957544E-12	2.86812034921382E-12	2.52519291615564E-12	2.40049203140722E-12	2.338141589033E-12	3.89690264838834E-12	2.83694512802671E-12	2.58754335852986E-12	1.93286371360062E-12	3.17987256108488E-12	4.2086548602594E-12	3.11752211871067E-12	3.05517167633646E-12	2.27579114665879E-12	3.14869733989778E-12	3.49162477295595E-12
0.01002	6.54679644929241E-13	1.77698760766508E-12	4.11512919669808E-12	3.17987256108488E-12	2.52519291615564E-12	1.8705132712264E-12	2.8057699068396E-12	3.77220176363991E-12	2.93047079158803E-12	2.74341946446539E-12	2.11991504072326E-12	3.05517167633646E-12	4.36453096619494E-12	2.8057699068396E-12	3.2422230034591E-12	2.11991504072326E-12	3.2422230034591E-12	4.52040707213047E-12
0.01004	3.11752211871067E-13	1.77698760766508E-12	4.08395397551098E-12	3.21104778227199E-12	2.3069663678459E-12	1.65228672291666E-12	3.2422230034591E-12	3.7098513212657E-12	3.30457344583331E-12	2.83694512802671E-12	2.18226548309747E-12	3.05517167633646E-12	4.30218052382072E-12	2.74341946446539E-12	3.36692388820752E-12	1.8393380500393E-12	3.14869733989778E-12	5.08156105349839E-12
0.01006	6.23504423742134E-14	2.18226548309747E-12	3.46044955176884E-12	2.86812034921382E-12	2.08873981953615E-12	1.80816282885219E-12	3.46044955176884E-12	3.55397521533016E-12	3.52279999414306E-12	2.83694512802671E-12	2.05756459834904E-12	3.05517167633646E-12	4.33335574500783E-12	2.83694512802671E-12	3.30457344583331E-12	1.77698760766508E-12	2.8057699068396E-12	5.39331326536946E-12
0.01008	-9.35256635613201E-14	2.89929557040092E-12	2.64989380090407E-12	2.3069663678459E-12	2.15109026191036E-12	2.52519291615564E-12	3.49162477295595E-12	3.21104778227199E-12	3.08634689752356E-12	2.71224424327828E-12	1.96403893478772E-12	2.8057699068396E-12	4.33335574500783E-12	3.11752211871067E-12	3.14869733989778E-12	1.68346194410376E-12	2.15109026191036E-12	5.08156105349839E-12
0.0101	3.11752211871067E-13	3.89690264838834E-12	1.74581238647798E-12	1.68346194410376E-12	2.15109026191036E-12	3.7410265424528E-12	3.08634689752356E-12	2.8057699068396E-12	2.46284247378143E-12	2.338141589033E-12	1.96403893478772E-12	2.7745946856525E-12	4.30218052382072E-12	2.89929557040092E-12	3.05517167633646E-12	1.65228672291666E-12	1.43406017460691E-12	4.55158229331758E-12
0.01012	1.49641061698112E-12	4.36453096619494E-12	1.09113274154873E-12	1.09113274154873E-12	2.08873981953615E-12	4.92568494756286E-12	2.68106902209118E-12	2.40049203140722E-12	1.65228672291666E-12	2.05756459834904E-12	2.11991504072326E-12	2.64989380090407E-12	3.99042831194966E-12	2.46284247378143E-12	2.89929557040092E-12	1.8393380500393E-12	8.41730972051881E-13	3.92807786957544E-12
0.01014	2.99282123396224E-12	4.42688140856915E-12	7.17030087303454E-13	5.29978760180814E-13	2.05756459834904E-12	5.73624069842763E-12	2.43166725259432E-12	2.08873981953615E-12	1.24700884748427E-12	1.93286371360062E-12	2.21344070428458E-12	2.43166725259432E-12	3.17987256108488E-12	1.71463716529087E-12	2.89929557040092E-12	1.8705132712264E-12	5.92329202555027E-13	3.39809910939463E-12
0.01016	4.08395397551098E-12	3.99042831194966E-12	8.41730972051881E-13	3.11752211871067E-13	2.338141589033E-12	5.89211680436317E-12	2.338141589033E-12	1.90168849241351E-12	1.12230796273584E-12	2.15109026191036E-12	2.40049203140722E-12	2.05756459834904E-12	2.52519291615564E-12	1.52758583816823E-12	2.99282123396224E-12	2.05756459834904E-12	6.23504423742134E-13	3.11752211871067E-12
0.01018	4.58275751450468E-12	3.2733982246462E-12	1.09113274154873E-12	4.36453096619494E-13	2.71224424327828E-12	5.45566370774367E-12	2.46284247378143E-12	1.80816282885219E-12	1.49641061698112E-12	2.36931681022011E-12	2.7745946856525E-12	1.8393380500393E-12	2.11991504072326E-12	1.52758583816823E-12	3.05517167633646E-12	2.27579114665879E-12	6.85854866116347E-13	2.8057699068396E-12
0.0102	4.39570618738205E-12	2.40049203140722E-12	1.21583362629716E-12	7.17030087303454E-13	3.08634689752356E-12	4.52040707213047E-12	2.52519291615564E-12	1.65228672291666E-12	2.11991504072326E-12	2.64989380090407E-12	3.33574866702042E-12	1.96403893478772E-12	1.68346194410376E-12	1.90168849241351E-12	3.17987256108488E-12	2.8057699068396E-12	8.72906193238988E-13	2.43166725259432E-12
0.01022	3.92807786957544E-12	1.55876105935534E-12	1.30935928985848E-12	1.27818406867137E-12	3.17987256108488E-12	3.49162477295595E-12	2.49401769496854E-12	1.52758583816823E-12	2.74341946446539E-12	3.17987256108488E-12	4.08395397551098E-12	2.55636813734275E-12	1.52758583816823E-12	2.43166725259432E-12	3.08634689752356E-12	3.67867610007859E-12	1.12230796273584E-12	1.93286371360062E-12
0.01024	3.11752211871067E-12	1.05995752036163E-12	1.49641061698112E-12	2.02638937716194E-12	2.89929557040092E-12	2.74341946446539E-12	2.24461592547168E-12	1.27818406867137E-12	3.02399645514935E-12	3.89690264838834E-12	4.48923185094337E-12	3.14869733989778E-12	1.52758583816823E-12	2.99282123396224E-12	2.8057699068396E-12	4.42688140856915E-12	1.43406017460691E-12	1.58993628054244E-12
0.01026	2.27579114665879E-12	1.12230796273584E-12	1.68346194410376E-12	2.83694512802671E-12	2.36931681022011E-12	2.338141589033E-12	1.93286371360062E-12	1.30935928985848E-12	2.86812034921382E-12	4.76980884162733E-12	4.80098406281443E-12	3.33574866702042E-12	1.58993628054244E-12	3.30457344583331E-12	2.52519291615564E-12	4.83215928400154E-12	1.8705132712264E-12	1.58993628054244E-12
0.01028	1.74581238647798E-12	1.43406017460691E-12	2.05756459834904E-12	3.49162477295595E-12	1.8393380500393E-12	2.3069663678459E-12	1.74581238647798E-12	1.52758583816823E-12	2.7745946856525E-12	5.39331326536946E-12	4.73863362044022E-12	3.2422230034591E-12	1.8393380500393E-12	3.49162477295595E-12	2.55636813734275E-12	5.05038583231129E-12	2.27579114665879E-12	1.74581238647798E-12
0.0103	1.34053451104559E-12	2.02638937716194E-12	2.43166725259432E-12	3.77220176363991E-12	1.52758583816823E-12	2.24461592547168E-12	1.8393380500393E-12	1.90168849241351E-12	2.61871857971696E-12	5.51801415011789E-12	4.45805662975626E-12	2.96164601277514E-12	2.21344070428458E-12	3.11752211871067E-12	2.83694512802671E-12	4.73863362044022E-12	2.40049203140722E-12	2.05756459834904E-12
0.01032	9.04081414426094E-13	2.8057699068396E-12	2.74341946446539E-12	3.7410265424528E-12	1.21583362629716E-12	1.8705132712264E-12	1.99521415597483E-12	2.49401769496854E-12	2.61871857971696E-12	4.89450972637575E-12	3.77220176363991E-12	2.7745946856525E-12	2.7745946856525E-12	2.40049203140722E-12	3.52279999414306E-12	4.23983008144651E-12	2.55636813734275E-12	2.18226548309747E-12
0.01034	6.85854866116347E-13	3.42927433058174E-12	2.89929557040092E-12	3.67867610007859E-12	1.4028849534198E-12	1.18465840511005E-12	2.08873981953615E-12	3.21104778227199E-12	2.43166725259432E-12	4.02160353313676E-12	2.89929557040092E-12	2.71224424327828E-12	3.21104778227199E-12	1.37170973223269E-12	4.1774796390723E-12	3.67867610007859E-12	2.58754335852986E-12	2.3069663678459E-12
0.01036	9.97607077987414E-13	3.86572742720123E-12	2.7745946856525E-12	3.33574866702042E-12	2.05756459834904E-12	4.36453096619494E-13	1.99521415597483E-12	3.86572742720123E-12	2.21344070428458E-12	3.11752211871067E-12	2.21344070428458E-12	2.61871857971696E-12	3.7410265424528E-12	4.05277875432387E-13	4.42688140856915E-12	3.39809910939463E-12	2.68106902209118E-12	2.338141589033E-12
0.01038	1.80816282885219E-12	3.83455220601412E-12	2.61871857971696E-12	3.11752211871067E-12	3.05517167633646E-12	1.55876105935534E-13	1.68346194410376E-12	4.1774796390723E-12	2.08873981953615E-12	2.49401769496854E-12	1.77698760766508E-12	2.61871857971696E-12	4.05277875432387E-12	-2.8057699068396E-13	4.36453096619494E-12	3.36692388820752E-12	2.61871857971696E-12	2.24461592547168E-12
0.0104	2.83694512802671E-12	3.61632565770438E-12	2.43166725259432E-12	2.71224424327828E-12	3.99042831194966E-12	4.05277875432387E-13	1.55876105935534E-12	4.08395397551098E-12	1.8393380500393E-12	2.27579114665879E-12	1.52758583816823E-12	2.64989380090407E-12	4.2086548602594E-12	-6.23504423742134E-13	4.05277875432387E-12	3.30457344583331E-12	2.24461592547168E-12	2.02638937716194E-12
0.01042	3.39809910939463E-12	3.33574866702042E-12	2.46284247378143E-12	2.3069663678459E-12	4.52040707213047E-12	1.05995752036163E-12	1.52758583816823E-12	3.7410265424528E-12	1.62111150172955E-12	2.58754335852986E-12	1.21583362629716E-12	2.71224424327828E-12	4.1774796390723E-12	-5.61153981367921E-13	3.55397521533016E-12	3.11752211871067E-12	1.74581238647798E-12	1.80816282885219E-12
0.01044	3.33574866702042E-12	3.11752211871067E-12	2.68106902209118E-12	2.08873981953615E-12	4.27100530263362E-12	1.77698760766508E-12	1.80816282885219E-12	3.46044955176884E-12	1.4028849534198E-12	3.11752211871067E-12	9.04081414426094E-13	2.7745946856525E-12	3.95925309076255E-12	-1.8705132712264E-13	2.99282123396224E-12	2.74341946446539E-12	1.46523539579401E-12	1.65228672291666E-12
0.01046	2.86812034921382E-12	2.86812034921382E-12	3.11752211871067E-12	1.93286371360062E-12	3.42927433058174E-12	2.43166725259432E-12	2.24461592547168E-12	3.36692388820752E-12	1.58993628054244E-12	3.77220176363991E-12	5.61153981367921E-13	3.02399645514935E-12	3.55397521533016E-12	3.42927433058174E-13	2.46284247378143E-12	2.24461592547168E-12	1.62111150172955E-12	1.71463716529087E-12
0.01048	2.27579114665879E-12	2.58754335852986E-12	3.14869733989778E-12	2.21344070428458E-12	2.58754335852986E-12	3.08634689752356E-12	2.7745946856525E-12	3.55397521533016E-12	1.90168849241351E-12	3.99042831194966E-12	2.8057699068396E-13	3.17987256108488E-12	3.05517167633646E-12	7.17030087303454E-13	2.21344070428458E-12	1.80816282885219E-12	1.8705132712264E-12	2.02638937716194E-12
0.0105	2.15109026191036E-12	2.15109026191036E-12	2.96164601277514E-12	2.61871857971696E-12	2.02638937716194E-12	3.83455220601412E-12	3.30457344583331E-12	3.33574866702042E-12	2.24461592547168E-12	3.92807786957544E-12	9.35256635613201E-14	3.49162477295595E-12	2.3069663678459E-12	9.97607077987414E-13	2.15109026191036E-12	1.52758583816823E-12	2.3069663678459E-12	2.43166725259432E-12
0.01052	2.40049203140722E-12	1.8705132712264E-12	2.52519291615564E-12	2.83694512802671E-12	2.02638937716194E-12	4.58275751450468E-12	3.64750087889148E-12	2.83694512802671E-12	2.55636813734275E-12	3.36692388820752E-12	1.55876105935534E-13	3.46044955176884E-12	1.71463716529087E-12	1.21583362629716E-12	1.96403893478772E-12	1.43406017460691E-12	2.64989380090407E-12	3.05517167633646E-12
0.01054	2.99282123396224E-12	1.8393380500393E-12	2.02638937716194E-12	2.8057699068396E-12	2.27579114665879E-12	5.08156105349839E-12	3.7098513212657E-12	2.21344070428458E-12	2.99282123396224E-12	2.74341946446539E-12	4.05277875432387E-13	3.21104778227199E-12	1.46523539579401E-12	1.49641061698112E-12	1.80816282885219E-12	1.49641061698112E-12	3.02399645514935E-12	3.83455220601412E-12
0.01056	3.67867610007859E-12	2.02638937716194E-12	1.68346194410376E-12	2.3069663678459E-12	2.40049203140722E-12	5.1127362746855E-12	3.61632565770438E-12	1.71463716529087E-12	3.42927433058174E-12	2.08873981953615E-12	7.79380529677668E-13	3.11752211871067E-12	1.43406017460691E-12	1.90168849241351E-12	1.52758583816823E-12	1.52758583816823E-12	3.2733982246462E-12	4.33335574500783E-12
0.01058	4.2086548602594E-12	2.21344070428458E-12	1.68346194410376E-12	1.68346194410376E-12	2.58754335852986E-12	4.92568494756286E-12	3.21104778227199E-12	1.55876105935534E-12	3.67867610007859E-12	1.55876105935534E-12	1.34053451104559E-12	2.96164601277514E-12	1.18465840511005E-12	2.36931681022011E-12	1.49641061698112E-12	1.65228672291666E-12	3.17987256108488E-12	4.2086548602594E-12
0.0106	4.58275751450468E-12	2.3069663678459E-12	2.11991504072326E-12	1.24700884748427E-12	2.36931681022011E-12	4.70745839925311E-12	2.7745946856525E-12	1.62111150172955E-12	3.64750087889148E-12	1.27818406867137E-12	1.8705132712264E-12	2.86812034921382E-12	9.97607077987414E-13	2.86812034921382E-12	1.58993628054244E-12	2.02638937716194E-12	2.86812034921382E-12	3.52279999414306E-12
0.01062	4.73863362044022E-12	2.46284247378143E-12	2.7745946856525E-12	1.12230796273584E-12	1.8705132712264E-12	4.55158229331758E-12	2.338141589033E-12	2.02638937716194E-12	3.52279999414306E-12	1.18465840511005E-12	2.43166725259432E-12	2.8057699068396E-12	1.27818406867137E-12	3.08634689752356E-12	1.77698760766508E-12	2.61871857971696E-12	2.52519291615564E-12	2.52519291615564E-12
0.01064	4.73863362044022E-12	2.71224424327828E-12	3.36692388820752E-12	1.34053451104559E-12	1.18465840511005E-12	4.33335574500783E-12	2.05756459834904E-12	2.71224424327828E-12	3.52279999414306E-12	1.05995752036163E-12	2.93047079158803E-12	2.8057699068396E-12	2.18226548309747E-12	2.86812034921382E-12	1.96403893478772E-12	3.33574866702042E-12	2.338141589033E-12	1.74581238647798E-12
0.01066	4.70745839925311E-12	3.21104778227199E-12	3.2733982246462E-12	1.74581238647798E-12	9.97607077987414E-13	3.83455220601412E-12	1.99521415597483E-12	3.36692388820752E-12	3.2422230034591E-12	5.92329202555027E-13	3.30457344583331E-12	2.7745946856525E-12	2.99282123396224E-12	2.61871857971696E-12	2.15109026191036E-12	3.86572742720123E-12	2.24461592547168E-12	1.37170973223269E-12
0.01068	4.73863362044022E-12	3.83455220601412E-12	2.99282123396224E-12	2.15109026191036E-12	1.27818406867137E-12	3.11752211871067E-12	2.08873981953615E-12	3.67867610007859E-12	2.99282123396224E-12	6.23504423742134E-14	3.42927433058174E-12	2.52519291615564E-12	3.58515043651727E-12	2.40049203140722E-12	2.24461592547168E-12	4.14630441788519E-12	2.18226548309747E-12	1.68346194410376E-12
0.0107	4.33335574500783E-12	4.33335574500783E-12	2.49401769496854E-12	2.43166725259432E-12	2.02638937716194E-12	2.43166725259432E-12	2.24461592547168E-12	3.58515043651727E-12	2.71224424327828E-12	0	3.52279999414306E-12	2.05756459834904E-12	3.77220176363991E-12	2.24461592547168E-12	2.36931681022011E-12	4.08395397551098E-12	2.02638937716194E-12	2.05756459834904E-12
0.01072	3.67867610007859E-12	4.6451079568789E-12	2.05756459834904E-12	2.49401769496854E-12	2.58754335852986E-12	1.93286371360062E-12	2.3069663678459E-12	3.39809910939463E-12	2.58754335852986E-12	4.98803538993707E-13	3.36692388820752E-12	1.55876105935534E-12	3.30457344583331E-12	2.02638937716194E-12	2.43166725259432E-12	3.77220176363991E-12	2.338141589033E-12	2.58754335852986E-12
0.01074	2.96164601277514E-12	4.70745839925311E-12	1.90168849241351E-12	2.3069663678459E-12	2.71224424327828E-12	1.8393380500393E-12	2.08873981953615E-12	3.17987256108488E-12	2.83694512802671E-12	1.43406017460691E-12	3.02399645514935E-12	1.12230796273584E-12	2.64989380090407E-12	1.71463716529087E-12	2.52519291615564E-12	3.49162477295595E-12	2.83694512802671E-12	3.05517167633646E-12
0.01076	2.61871857971696E-12	4.45805662975626E-12	2.08873981953615E-12	1.96403893478772E-12	2.64989380090407E-12	1.99521415597483E-12	1.8705132712264E-12	2.83694512802671E-12	3.42927433058174E-12	2.27579114665879E-12	2.61871857971696E-12	8.10555750864774E-13	2.02638937716194E-12	1.49641061698112E-12	2.338141589033E-12	3.17987256108488E-12	3.11752211871067E-12	3.02399645514935E-12
0.01078	2.58754335852986E-12	4.36453096619494E-12	2.52519291615564E-12	1.8705132712264E-12	2.64989380090407E-12	2.24461592547168E-12	1.74581238647798E-12	2.49401769496854E-12	4.30218052382072E-12	2.99282123396224E-12	2.3069663678459E-12	5.92329202555027E-13	1.8393380500393E-12	1.46523539579401E-12	2.18226548309747E-12	2.83694512802671E-12	2.61871857971696E-12	2.8057699068396E-12
0.0108	2.43166725259432E-12	4.1774796390723E-12	3.30457344583331E-12	2.08873981953615E-12	3.05517167633646E-12	2.18226548309747E-12	1.80816282885219E-12	2.55636813734275E-12	4.70745839925311E-12	3.58515043651727E-12	2.15109026191036E-12	6.85854866116347E-13	2.24461592547168E-12	1.62111150172955E-12	1.93286371360062E-12	2.68106902209118E-12	2.08873981953615E-12	2.3069663678459E-12
0.01082	1.80816282885219E-12	3.92807786957544E-12	3.99042831194966E-12	2.3069663678459E-12	3.55397521533016E-12	1.71463716529087E-12	1.99521415597483E-12	2.96164601277514E-12	4.39570618738205E-12	3.92807786957544E-12	2.02638937716194E-12	1.15348318392295E-12	2.96164601277514E-12	1.68346194410376E-12	1.68346194410376E-12	2.21344070428458E-12	1.65228672291666E-12	2.08873981953615E-12
0.01084	9.66431856800308E-13	3.39809910939463E-12	4.2086548602594E-12	2.338141589033E-12	4.14630441788519E-12	1.43406017460691E-12	2.24461592547168E-12	3.49162477295595E-12	3.67867610007859E-12	4.2086548602594E-12	1.96403893478772E-12	1.90168849241351E-12	3.49162477295595E-12	1.74581238647798E-12	1.4028849534198E-12	1.74581238647798E-12	1.24700884748427E-12	1.8393380500393E-12
0.01086	4.67628317806601E-13	2.83694512802671E-12	3.83455220601412E-12	2.21344070428458E-12	4.55158229331758E-12	1.52758583816823E-12	2.36931681022011E-12	3.86572742720123E-12	2.52519291615564E-12	4.1774796390723E-12	1.77698760766508E-12	2.83694512802671E-12	3.7098513212657E-12	1.8393380500393E-12	1.15348318392295E-12	1.15348318392295E-12	8.41730972051881E-13	1.93286371360062E-12
0.01088	6.85854866116347E-13	2.3069663678459E-12	3.11752211871067E-12	1.99521415597483E-12	4.61393273569179E-12	1.52758583816823E-12	2.52519291615564E-12	3.7098513212657E-12	1.49641061698112E-12	3.80337698482702E-12	1.71463716529087E-12	3.83455220601412E-12	3.58515043651727E-12	2.24461592547168E-12	1.18465840511005E-12	5.61153981367921E-13	4.67628317806601E-13	1.99521415597483E-12
0.0109	1.05995752036163E-12	1.99521415597483E-12	2.40049203140722E-12	2.08873981953615E-12	4.52040707213047E-12	1.15348318392295E-12	2.52519291615564E-12	3.39809910939463E-12	8.41730972051881E-13	3.17987256108488E-12	1.90168849241351E-12	4.58275751450468E-12	3.42927433058174E-12	2.61871857971696E-12	1.55876105935534E-12	1.24700884748427E-13	3.11752211871067E-13	1.90168849241351E-12
0.01092	1.4028849534198E-12	1.74581238647798E-12	2.05756459834904E-12	2.21344070428458E-12	4.30218052382072E-12	9.66431856800308E-13	2.49401769496854E-12	3.02399645514935E-12	6.85854866116347E-13	2.68106902209118E-12	2.338141589033E-12	5.14391149587261E-12	3.2733982246462E-12	2.96164601277514E-12	2.338141589033E-12	9.35256635613201E-14	2.49401769496854E-13	1.71463716529087E-12
0.01094	1.90168849241351E-12	1.49641061698112E-12	1.99521415597483E-12	2.43166725259432E-12	4.02160353313676E-12	1.27818406867137E-12	2.52519291615564E-12	2.58754335852986E-12	1.05995752036163E-12	2.64989380090407E-12	2.89929557040092E-12	5.5803645924921E-12	3.11752211871067E-12	3.30457344583331E-12	3.2422230034591E-12	3.11752211871067E-13	3.7410265424528E-13	1.52758583816823E-12
0.01096	2.43166725259432E-12	1.4028849534198E-12	2.3069663678459E-12	2.99282123396224E-12	3.46044955176884E-12	2.08873981953615E-12	2.49401769496854E-12	2.36931681022011E-12	1.52758583816823E-12	3.17987256108488E-12	2.96164601277514E-12	5.5803645924921E-12	3.08634689752356E-12	3.49162477295595E-12	3.7410265424528E-12	7.48205308490561E-13	9.97607077987414E-13	1.49641061698112E-12
0.01098	2.8057699068396E-12	1.43406017460691E-12	2.71224424327828E-12	3.55397521533016E-12	2.93047079158803E-12	2.89929557040092E-12	2.71224424327828E-12	2.43166725259432E-12	2.02638937716194E-12	3.86572742720123E-12	2.86812034921382E-12	4.80098406281443E-12	2.93047079158803E-12	3.33574866702042E-12	4.05277875432387E-12	1.27818406867137E-12	1.71463716529087E-12	1.43406017460691E-12
0.011	2.89929557040092E-12	1.8705132712264E-12	3.11752211871067E-12	4.14630441788519E-12	2.55636813734275E-12	3.67867610007859E-12	3.08634689752356E-12	2.83694512802671E-12	2.52519291615564E-12	4.1774796390723E-12	2.55636813734275E-12	3.52279999414306E-12	2.68106902209118E-12	2.8057699068396E-12	3.83455220601412E-12	1.55876105935534E-12	2.46284247378143E-12	1.52758583816823E-12
0.01102	3.05517167633646E-12	2.55636813734275E-12	3.36692388820752E-12	4.55158229331758E-12	2.46284247378143E-12	4.36453096619494E-12	3.46044955176884E-12	3.2422230034591E-12	3.05517167633646E-12	4.1774796390723E-12	2.21344070428458E-12	2.36931681022011E-12	2.40049203140722E-12	2.05756459834904E-12	3.64750087889148E-12	1.65228672291666E-12	3.11752211871067E-12	1.96403893478772E-12
0.01104	3.05517167633646E-12	3.14869733989778E-12	3.55397521533016E-12	4.6451079568789E-12	2.55636813734275E-12	4.76980884162733E-12	3.7410265424528E-12	3.55397521533016E-12	3.67867610007859E-12	4.08395397551098E-12	1.99521415597483E-12	1.52758583816823E-12	2.08873981953615E-12	1.62111150172955E-12	3.52279999414306E-12	1.62111150172955E-12	3.36692388820752E-12	2.338141589033E-12
0.01106	2.8057699068396E-12	3.64750087889148E-12	3.46044955176884E-12	4.39570618738205E-12	2.7745946856525E-12	4.86333450518865E-12	3.99042831194966E-12	3.77220176363991E-12	4.11512919669808E-12	4.05277875432387E-12	1.74581238647798E-12	7.48205308490561E-13	1.90168849241351E-12	1.80816282885219E-12	3.39809910939463E-12	1.55876105935534E-12	3.30457344583331E-12	2.55636813734275E-12
0.01108	2.43166725259432E-12	3.86572742720123E-12	3.17987256108488E-12	4.1774796390723E-12	2.89929557040092E-12	4.70745839925311E-12	4.02160353313676E-12	4.08395397551098E-12	4.27100530263362E-12	4.08395397551098E-12	1.43406017460691E-12	-9.35256635613201E-14	1.8705132712264E-12	1.99521415597483E-12	3.2733982246462E-12	1.65228672291666E-12	2.7745946856525E-12	2.338141589033E-12
0.0111	2.05756459834904E-12	3.83455220601412E-12	2.7745946856525E-12	3.89690264838834E-12	2.96164601277514E-12	4.52040707213047E-12	4.02160353313676E-12	4.36453096619494E-12	4.11512919669808E-12	3.83455220601412E-12	1.12230796273584E-12	-5.61153981367921E-13	2.18226548309747E-12	2.15109026191036E-12	3.11752211871067E-12	1.8393380500393E-12	1.90168849241351E-12	2.02638937716194E-12
0.01112	1.74581238647798E-12	3.83455220601412E-12	2.49401769496854E-12	3.58515043651727E-12	3.2422230034591E-12	4.14630441788519E-12	3.80337698482702E-12	4.58275751450468E-12	3.89690264838834E-12	3.49162477295595E-12	7.79380529677668E-13	-4.98803538993707E-13	2.64989380090407E-12	2.27579114665879E-12	2.86812034921382E-12	2.338141589033E-12	1.30935928985848E-12	1.52758583816823E-12
0.01114	1.8393380500393E-12	3.67867610007859E-12	2.338141589033E-12	3.02399645514935E-12	3.7098513212657E-12	3.33574866702042E-12	3.64750087889148E-12	4.52040707213047E-12	3.58515043651727E-12	3.21104778227199E-12	6.54679644929241E-13	-6.23504423742134E-14	3.02399645514935E-12	2.11991504072326E-12	2.52519291615564E-12	3.05517167633646E-12	1.09113274154873E-12	1.27818406867137E-12
0.01116	2.46284247378143E-12	3.2733982246462E-12	2.27579114665879E-12	2.49401769496854E-12	4.27100530263362E-12	2.11991504072326E-12	3.49162477295595E-12	4.14630441788519E-12	3.33574866702042E-12	3.2422230034591E-12	7.48205308490561E-13	6.54679644929241E-13	3.11752211871067E-12	1.77698760766508E-12	2.55636813734275E-12	3.77220176363991E-12	1.21583362629716E-12	1.34053451104559E-12
0.01118	3.58515043651727E-12	2.49401769496854E-12	2.338141589033E-12	2.05756459834904E-12	4.80098406281443E-12	1.15348318392295E-12	3.39809910939463E-12	3.42927433058174E-12	2.93047079158803E-12	3.49162477295595E-12	1.12230796273584E-12	1.49641061698112E-12	2.99282123396224E-12	1.24700884748427E-12	2.86812034921382E-12	4.27100530263362E-12	1.71463716529087E-12	1.43406017460691E-12
0.0112	4.58275751450468E-12	1.49641061698112E-12	2.68106902209118E-12	1.8393380500393E-12	4.89450972637575E-12	8.72906193238988E-13	3.49162477295595E-12	2.74341946446539E-12	2.52519291615564E-12	4.11512919669808E-12	1.37170973223269E-12	2.05756459834904E-12	2.55636813734275E-12	8.41730972051881E-13	3.49162477295595E-12	4.45805662975626E-12	2.18226548309747E-12	1.49641061698112E-12
0.01122	5.20626193824682E-12	4.98803538993707E-13	3.11752211871067E-12	2.02638937716194E-12	4.73863362044022E-12	1.4028849534198E-12	3.39809910939463E-12	2.3069663678459E-12	2.40049203140722E-12	4.80098406281443E-12	1.71463716529087E-12	2.43166725259432E-12	1.93286371360062E-12	8.72906193238988E-13	3.89690264838834E-12	4.42688140856915E-12	2.58754335852986E-12	1.71463716529087E-12
0.01124	5.48683892893078E-12	-1.55876105935534E-13	3.64750087889148E-12	2.338141589033E-12	4.27100530263362E-12	2.49401769496854E-12	3.2422230034591E-12	2.11991504072326E-12	2.61871857971696E-12	5.1127362746855E-12	1.68346194410376E-12	2.68106902209118E-12	1.4028849534198E-12	1.15348318392295E-12	3.89690264838834E-12	4.30218052382072E-12	2.86812034921382E-12	1.99521415597483E-12
0.01126	5.29978760180814E-12	-3.11752211871067E-13	3.86572742720123E-12	2.71224424327828E-12	3.7410265424528E-12	3.67867610007859E-12	2.93047079158803E-12	2.21344070428458E-12	2.64989380090407E-12	4.86333450518865E-12	1.4028849534198E-12	2.86812034921382E-12	1.24700884748427E-12	1.8705132712264E-12	3.42927433058174E-12	4.02160353313676E-12	3.02399645514935E-12	2.58754335852986E-12
0.01128	4.58275751450468E-12	2.49401769496854E-13	3.7098513212657E-12	3.17987256108488E-12	3.30457344583331E-12	4.48923185094337E-12	2.89929557040092E-12	2.24461592547168E-12	2.64989380090407E-12	4.08395397551098E-12	9.04081414426094E-13	3.02399645514935E-12	2.02638937716194E-12	2.64989380090407E-12	2.71224424327828E-12	3.58515043651727E-12	3.2733982246462E-12	3.52279999414306E-12
0.0113	3.61632565770438E-12	1.02878229917452E-12	3.36692388820752E-12	3.52279999414306E-12	2.93047079158803E-12	4.89450972637575E-12	2.99282123396224E-12	2.3069663678459E-12	2.64989380090407E-12	3.21104778227199E-12	2.8057699068396E-13	2.89929557040092E-12	3.11752211871067E-12	3.30457344583331E-12	2.02638937716194E-12	2.99282123396224E-12	3.7410265424528E-12	4.42688140856915E-12
0.01132	2.55636813734275E-12	1.99521415597483E-12	3.08634689752356E-12	3.77220176363991E-12	2.61871857971696E-12	4.86333450518865E-12	3.21104778227199E-12	2.24461592547168E-12	2.68106902209118E-12	2.49401769496854E-12	1.24700884748427E-13	2.74341946446539E-12	3.86572742720123E-12	3.80337698482702E-12	1.55876105935534E-12	2.338141589033E-12	4.11512919669808E-12	5.14391149587261E-12
0.01134	1.8393380500393E-12	2.74341946446539E-12	2.99282123396224E-12	3.77220176363991E-12	2.3069663678459E-12	4.80098406281443E-12	3.58515043651727E-12	2.08873981953615E-12	2.52519291615564E-12	2.05756459834904E-12	4.98803538993707E-13	2.58754335852986E-12	4.11512919669808E-12	3.89690264838834E-12	1.52758583816823E-12	1.99521415597483E-12	4.30218052382072E-12	5.36213804418235E-12
0.01136	1.52758583816823E-12	3.39809910939463E-12	2.8057699068396E-12	3.55397521533016E-12	2.18226548309747E-12	4.80098406281443E-12	4.02160353313676E-12	1.99521415597483E-12	2.338141589033E-12	1.74581238647798E-12	1.21583362629716E-12	2.64989380090407E-12	4.1774796390723E-12	3.89690264838834E-12	1.74581238647798E-12	1.8393380500393E-12	4.08395397551098E-12	5.17508671705971E-12
0.01138	1.58993628054244E-12	3.67867610007859E-12	2.68106902209118E-12	2.96164601277514E-12	2.15109026191036E-12	4.70745839925311E-12	4.36453096619494E-12	1.80816282885219E-12	2.27579114665879E-12	1.4028849534198E-12	2.05756459834904E-12	2.99282123396224E-12	3.86572742720123E-12	3.83455220601412E-12	1.8393380500393E-12	1.77698760766508E-12	3.7410265424528E-12	4.55158229331758E-12
0.0114	1.8393380500393E-12	3.7098513212657E-12	2.43166725259432E-12	2.11991504072326E-12	2.43166725259432E-12	4.58275751450468E-12	4.61393273569179E-12	1.8705132712264E-12	2.43166725259432E-12	9.97607077987414E-13	2.68106902209118E-12	3.42927433058174E-12	3.2733982246462E-12	3.67867610007859E-12	1.68346194410376E-12	1.65228672291666E-12	3.21104778227199E-12	3.64750087889148E-12
0.01142	2.11991504072326E-12	3.61632565770438E-12	2.52519291615564E-12	1.68346194410376E-12	3.02399645514935E-12	4.42688140856915E-12	4.676283178066E-12	1.93286371360062E-12	2.71224424327828E-12	7.79380529677668E-13	3.14869733989778E-12	3.95925309076255E-12	2.55636813734275E-12	3.61632565770438E-12	1.46523539579401E-12	1.37170973223269E-12	2.71224424327828E-12	2.8057699068396E-12
0.01144	2.21344070428458E-12	3.2422230034591E-12	2.64989380090407E-12	1.52758583816823E-12	3.52279999414306E-12	4.2086548602594E-12	4.48923185094337E-12	1.99521415597483E-12	2.89929557040092E-12	8.10555750864774E-13	3.2422230034591E-12	4.33335574500783E-12	2.11991504072326E-12	3.7410265424528E-12	1.34053451104559E-12	9.97607077987414E-13	2.40049203140722E-12	2.08873981953615E-12
0.01146	2.338141589033E-12	2.58754335852986E-12	2.86812034921382E-12	1.74581238647798E-12	3.58515043651727E-12	4.02160353313676E-12	4.2086548602594E-12	1.99521415597483E-12	2.83694512802671E-12	1.15348318392295E-12	3.30457344583331E-12	4.39570618738205E-12	1.8705132712264E-12	4.1774796390723E-12	1.4028849534198E-12	7.48205308490561E-13	2.338141589033E-12	1.68346194410376E-12
0.01148	2.43166725259432E-12	1.74581238647798E-12	3.05517167633646E-12	2.05756459834904E-12	3.2422230034591E-12	3.7098513212657E-12	3.7098513212657E-12	2.02638937716194E-12	2.68106902209118E-12	1.65228672291666E-12	3.33574866702042E-12	4.1774796390723E-12	1.77698760766508E-12	4.70745839925311E-12	1.62111150172955E-12	6.23504423742134E-13	2.68106902209118E-12	1.65228672291666E-12
0.0115	2.58754335852986E-12	1.24700884748427E-12	2.96164601277514E-12	2.27579114665879E-12	2.61871857971696E-12	3.2733982246462E-12	3.14869733989778E-12	1.93286371360062E-12	2.338141589033E-12	2.21344070428458E-12	3.17987256108488E-12	3.80337698482702E-12	1.65228672291666E-12	4.95686016874997E-12	1.74581238647798E-12	6.85854866116347E-13	3.55397521533016E-12	1.80816282885219E-12
0.01152	2.52519291615564E-12	1.15348318392295E-12	2.71224424327828E-12	2.61871857971696E-12	1.8705132712264E-12	2.83694512802671E-12	2.68106902209118E-12	2.05756459834904E-12	2.11991504072326E-12	2.86812034921382E-12	2.99282123396224E-12	3.33574866702042E-12	1.65228672291666E-12	4.80098406281443E-12	1.4028849534198E-12	6.85854866116347E-13	4.73863362044022E-12	2.05756459834904E-12
0.01154	2.43166725259432E-12	1.37170973223269E-12	2.36931681022011E-12	3.08634689752356E-12	1.62111150172955E-12	2.3069663678459E-12	2.24461592547168E-12	2.24461592547168E-12	1.99521415597483E-12	3.42927433058174E-12	2.64989380090407E-12	3.11752211871067E-12	1.58993628054244E-12	4.52040707213047E-12	9.35256635613201E-13	8.10555750864774E-13	5.33096282299525E-12	2.21344070428458E-12
0.01156	2.27579114665879E-12	1.68346194410376E-12	2.08873981953615E-12	3.49162477295595E-12	1.58993628054244E-12	1.80816282885219E-12	1.90168849241351E-12	2.61871857971696E-12	2.05756459834904E-12	3.95925309076255E-12	2.21344070428458E-12	3.05517167633646E-12	1.37170973223269E-12	3.89690264838834E-12	5.92329202555027E-13	1.15348318392295E-12	5.14391149587261E-12	2.43166725259432E-12
0.01158	2.18226548309747E-12	2.02638937716194E-12	2.05756459834904E-12	3.67867610007859E-12	2.02638937716194E-12	1.93286371360062E-12	1.68346194410376E-12	2.93047079158803E-12	2.15109026191036E-12	4.27100530263362E-12	1.77698760766508E-12	3.17987256108488E-12	1.02878229917452E-12	3.11752211871067E-12	6.23504423742134E-13	1.58993628054244E-12	4.39570618738205E-12	2.74341946446539E-12
0.0116	2.18226548309747E-12	2.21344070428458E-12	2.05756459834904E-12	3.7098513212657E-12	2.58754335852986E-12	2.40049203140722E-12	1.43406017460691E-12	3.21104778227199E-12	2.18226548309747E-12	4.42688140856915E-12	1.4028849534198E-12	3.30457344583331E-12	8.72906193238988E-13	2.21344070428458E-12	1.24700884748427E-12	2.02638937716194E-12	3.52279999414306E-12	2.99282123396224E-12
0.01162	2.338141589033E-12	2.43166725259432E-12	2.02638937716194E-12	3.42927433058174E-12	3.17987256108488E-12	2.68106902209118E-12	1.30935928985848E-12	3.33574866702042E-12	2.15109026191036E-12	4.1774796390723E-12	1.30935928985848E-12	2.83694512802671E-12	7.17030087303454E-13	1.62111150172955E-12	2.08873981953615E-12	2.21344070428458E-12	2.55636813734275E-12	3.17987256108488E-12
0.01164	2.27579114665879E-12	2.64989380090407E-12	2.11991504072326E-12	2.8057699068396E-12	3.52279999414306E-12	2.93047079158803E-12	1.4028849534198E-12	3.30457344583331E-12	2.15109026191036E-12	3.80337698482702E-12	1.52758583816823E-12	2.15109026191036E-12	9.04081414426094E-13	1.37170973223269E-12	2.68106902209118E-12	1.74581238647798E-12	1.74581238647798E-12	3.2733982246462E-12
0.01166	2.15109026191036E-12	3.11752211871067E-12	2.338141589033E-12	1.96403893478772E-12	3.7410265424528E-12	3.46044955176884E-12	1.52758583816823E-12	3.2733982246462E-12	2.21344070428458E-12	3.61632565770438E-12	1.80816282885219E-12	1.18465840511005E-12	1.43406017460691E-12	1.4028849534198E-12	2.99282123396224E-12	1.21583362629716E-12	1.30935928985848E-12	3.33574866702042E-12
0.01168	1.93286371360062E-12	3.67867610007859E-12	2.64989380090407E-12	1.4028849534198E-12	3.58515043651727E-12	4.02160353313676E-12	1.65228672291666E-12	3.21104778227199E-12	2.3069663678459E-12	3.7098513212657E-12	2.18226548309747E-12	3.42927433058174E-13	2.27579114665879E-12	1.8705132712264E-12	2.83694512802671E-12	1.02878229917452E-12	1.37170973223269E-12	3.52279999414306E-12
0.0117	1.96403893478772E-12	4.33335574500783E-12	2.89929557040092E-12	1.34053451104559E-12	3.11752211871067E-12	4.08395397551098E-12	1.90168849241351E-12	3.2733982246462E-12	2.58754335852986E-12	3.92807786957544E-12	2.61871857971696E-12	4.67628317806601E-13	2.99282123396224E-12	2.49401769496854E-12	2.64989380090407E-12	1.30935928985848E-12	1.8705132712264E-12	3.58515043651727E-12
0.01172	1.99521415597483E-12	4.89450972637575E-12	2.99282123396224E-12	1.80816282885219E-12	2.64989380090407E-12	3.64750087889148E-12	2.11991504072326E-12	3.30457344583331E-12	2.83694512802671E-12	4.02160353313676E-12	3.02399645514935E-12	9.35256635613201E-13	3.46044955176884E-12	3.05517167633646E-12	2.36931681022011E-12	1.55876105935534E-12	2.43166725259432E-12	3.21104778227199E-12
0.01174	2.27579114665879E-12	5.05038583231129E-12	2.96164601277514E-12	2.49401769496854E-12	2.11991504072326E-12	3.05517167633646E-12	2.02638937716194E-12	3.61632565770438E-12	3.36692388820752E-12	3.61632565770438E-12	3.21104778227199E-12	1.4028849534198E-12	3.39809910939463E-12	3.42927433058174E-12	2.05756459834904E-12	1.8393380500393E-12	3.08634689752356E-12	2.58754335852986E-12
0.01176	2.61871857971696E-12	5.01921061112418E-12	2.7745946856525E-12	2.96164601277514E-12	1.58993628054244E-12	2.68106902209118E-12	1.8705132712264E-12	3.86572742720123E-12	3.86572742720123E-12	2.86812034921382E-12	3.14869733989778E-12	1.55876105935534E-12	3.21104778227199E-12	3.33574866702042E-12	1.74581238647798E-12	2.08873981953615E-12	3.39809910939463E-12	1.90168849241351E-12
0.01178	2.89929557040092E-12	4.676283178066E-12	2.27579114665879E-12	3.14869733989778E-12	1.34053451104559E-12	2.338141589033E-12	1.77698760766508E-12	4.11512919669808E-12	4.33335574500783E-12	2.24461592547168E-12	3.05517167633646E-12	1.62111150172955E-12	2.99282123396224E-12	2.99282123396224E-12	1.30935928985848E-12	2.15109026191036E-12	3.39809910939463E-12	1.55876105935534E-12
0.0118	3.17987256108488E-12	4.27100530263362E-12	1.77698760766508E-12	3.08634689752356E-12	1.15348318392295E-12	2.11991504072326E-12	1.71463716529087E-12	3.99042831194966E-12	4.61393273569179E-12	1.8393380500393E-12	3.11752211871067E-12	1.62111150172955E-12	2.93047079158803E-12	2.71224424327828E-12	1.18465840511005E-12	1.96403893478772E-12	3.11752211871067E-12	1.49641061698112E-12
0.01182	3.2733982246462E-12	3.80337698482702E-12	1.05995752036163E-12	2.89929557040092E-12	1.21583362629716E-12	1.99521415597483E-12	1.93286371360062E-12	3.49162477295595E-12	4.80098406281443E-12	1.77698760766508E-12	3.2733982246462E-12	1.37170973223269E-12	3.2422230034591E-12	2.61871857971696E-12	1.18465840511005E-12	2.02638937716194E-12	2.83694512802671E-12	1.62111150172955E-12
0.01184	3.52279999414306E-12	3.36692388820752E-12	5.92329202555027E-13	2.64989380090407E-12	1.24700884748427E-12	2.05756459834904E-12	2.49401769496854E-12	2.89929557040092E-12	4.92568494756286E-12	1.80816282885219E-12	3.49162477295595E-12	1.30935928985848E-12	3.7098513212657E-12	2.68106902209118E-12	1.37170973223269E-12	2.3069663678459E-12	2.71224424327828E-12	1.74581238647798E-12
0.01186	3.77220176363991E-12	2.99282123396224E-12	2.8057699068396E-13	2.43166725259432E-12	1.62111150172955E-12	1.96403893478772E-12	3.17987256108488E-12	2.27579114665879E-12	4.80098406281443E-12	1.99521415597483E-12	3.49162477295595E-12	1.43406017460691E-12	4.11512919669808E-12	2.83694512802671E-12	1.80816282885219E-12	2.58754335852986E-12	2.61871857971696E-12	1.8393380500393E-12
0.01188	4.02160353313676E-12	2.64989380090407E-12	9.35256635613201E-14	2.36931681022011E-12	2.3069663678459E-12	1.8393380500393E-12	3.80337698482702E-12	1.8705132712264E-12	4.2086548602594E-12	2.21344070428458E-12	3.2733982246462E-12	1.90168849241351E-12	4.23983008144651E-12	2.96164601277514E-12	2.40049203140722E-12	2.52519291615564E-12	2.11991504072326E-12	2.08873981953615E-12
0.0119	4.02160353313676E-12	2.40049203140722E-12	3.7410265424528E-13	2.3069663678459E-12	3.14869733989778E-12	1.34053451104559E-12	4.30218052382072E-12	1.68346194410376E-12	3.33574866702042E-12	2.3069663678459E-12	3.11752211871067E-12	2.36931681022011E-12	4.33335574500783E-12	2.89929557040092E-12	3.02399645514935E-12	2.24461592547168E-12	1.30935928985848E-12	2.43166725259432E-12
0.01192	3.83455220601412E-12	2.11991504072326E-12	1.18465840511005E-12	2.18226548309747E-12	3.67867610007859E-12	5.92329202555027E-13	4.52040707213047E-12	1.99521415597483E-12	2.338141589033E-12	2.55636813734275E-12	2.83694512802671E-12	2.7745946856525E-12	4.1774796390723E-12	2.40049203140722E-12	3.58515043651727E-12	2.02638937716194E-12	9.97607077987414E-13	3.33574866702042E-12
0.01194	3.36692388820752E-12	1.80816282885219E-12	2.49401769496854E-12	1.96403893478772E-12	3.7410265424528E-12	4.36453096619494E-13	4.48923185094337E-12	2.338141589033E-12	1.65228672291666E-12	2.71224424327828E-12	2.89929557040092E-12	3.11752211871067E-12	4.11512919669808E-12	1.77698760766508E-12	3.99042831194966E-12	1.77698760766508E-12	1.34053451104559E-12	4.30218052382072E-12
0.01196	2.83694512802671E-12	1.55876105935534E-12	3.83455220601412E-12	1.74581238647798E-12	3.30457344583331E-12	7.79380529677668E-13	3.89690264838834E-12	2.74341946446539E-12	1.55876105935534E-12	2.89929557040092E-12	2.89929557040092E-12	3.39809910939463E-12	3.83455220601412E-12	1.37170973223269E-12	4.05277875432387E-12	1.77698760766508E-12	2.21344070428458E-12	4.61393273569179E-12
0.01198	2.15109026191036E-12	1.30935928985848E-12	4.89450972637575E-12	1.4028849534198E-12	2.86812034921382E-12	1.49641061698112E-12	3.05517167633646E-12	2.93047079158803E-12	2.15109026191036E-12	2.93047079158803E-12	2.83694512802671E-12	3.30457344583331E-12	3.52279999414306E-12	1.43406017460691E-12	3.67867610007859E-12	2.43166725259432E-12	3.2422230034591E-12	4.02160353313676E-12
0.012	1.62111150172955E-12	1.30935928985848E-12	5.29978760180814E-12	1.37170973223269E-12	2.49401769496854E-12	2.58754335852986E-12	2.11991504072326E-12	3.02399645514935E-12	2.86812034921382E-12	3.02399645514935E-12	2.64989380090407E-12	2.71224424327828E-12	2.96164601277514E-12	1.71463716529087E-12	2.99282123396224E-12	3.05517167633646E-12	3.99042831194966E-12	3.17987256108488E-12
0.01202	1.05995752036163E-12	1.18465840511005E-12	5.01921061112418E-12	1.8393380500393E-12	2.27579114665879E-12	3.80337698482702E-12	1.49641061698112E-12	3.05517167633646E-12	3.52279999414306E-12	3.14869733989778E-12	2.43166725259432E-12	1.8393380500393E-12	2.11991504072326E-12	2.05756459834904E-12	2.24461592547168E-12	3.64750087889148E-12	4.30218052382072E-12	2.89929557040092E-12
0.01204	9.35256635613201E-13	1.09113274154873E-12	4.42688140856915E-12	2.68106902209118E-12	2.11991504072326E-12	4.76980884162733E-12	1.21583362629716E-12	3.14869733989778E-12	4.02160353313676E-12	3.2422230034591E-12	2.40049203140722E-12	1.05995752036163E-12	1.4028849534198E-12	2.18226548309747E-12	1.52758583816823E-12	3.99042831194966E-12	4.11512919669808E-12	2.99282123396224E-12
0.01206	8.41730972051881E-13	1.02878229917452E-12	3.83455220601412E-12	3.58515043651727E-12	1.8705132712264E-12	5.26861238062103E-12	1.37170973223269E-12	2.86812034921382E-12	4.14630441788519E-12	3.17987256108488E-12	2.40049203140722E-12	6.54679644929241E-13	8.72906193238988E-13	2.27579114665879E-12	1.09113274154873E-12	4.27100530263362E-12	3.42927433058174E-12	3.33574866702042E-12
0.01208	8.72906193238988E-13	1.43406017460691E-12	3.42927433058174E-12	4.33335574500783E-12	1.58993628054244E-12	5.36213804418235E-12	1.8393380500393E-12	2.27579114665879E-12	4.02160353313676E-12	3.30457344583331E-12	2.49401769496854E-12	9.35256635613201E-13	6.23504423742134E-13	2.55636813734275E-12	1.09113274154873E-12	4.30218052382072E-12	2.71224424327828E-12	3.89690264838834E-12
0.0121	1.37170973223269E-12	2.05756459834904E-12	3.2422230034591E-12	4.58275751450468E-12	1.43406017460691E-12	4.80098406281443E-12	2.36931681022011E-12	1.52758583816823E-12	3.80337698482702E-12	3.33574866702042E-12	2.36931681022011E-12	1.77698760766508E-12	6.85854866116347E-13	2.83694512802671E-12	1.55876105935534E-12	4.30218052382072E-12	1.93286371360062E-12	4.36453096619494E-12
0.01212	2.11991504072326E-12	2.68106902209118E-12	3.17987256108488E-12	4.33335574500783E-12	1.4028849534198E-12	3.89690264838834E-12	2.68106902209118E-12	1.02878229917452E-12	3.61632565770438E-12	3.52279999414306E-12	2.338141589033E-12	2.68106902209118E-12	7.79380529677668E-13	3.36692388820752E-12	1.77698760766508E-12	3.89690264838834E-12	1.46523539579401E-12	4.27100530263362E-12
0.01214	2.96164601277514E-12	3.21104778227199E-12	3.02399645514935E-12	3.67867610007859E-12	1.71463716529087E-12	3.17987256108488E-12	2.93047079158803E-12	6.54679644929241E-13	3.52279999414306E-12	3.55397521533016E-12	2.338141589033E-12	3.30457344583331E-12	9.66431856800308E-13	3.67867610007859E-12	1.27818406867137E-12	3.33574866702042E-12	1.18465840511005E-12	3.67867610007859E-12
0.01216	3.61632565770438E-12	3.67867610007859E-12	2.89929557040092E-12	3.05517167633646E-12	2.15109026191036E-12	2.86812034921382E-12	2.93047079158803E-12	7.17030087303454E-13	3.58515043651727E-12	3.14869733989778E-12	2.43166725259432E-12	3.58515043651727E-12	1.24700884748427E-12	3.89690264838834E-12	4.36453096619494E-13	2.58754335852986E-12	1.02878229917452E-12	2.83694512802671E-12
0.01218	3.80337698482702E-12	3.80337698482702E-12	2.99282123396224E-12	2.49401769496854E-12	2.58754335852986E-12	2.86812034921382E-12	2.89929557040092E-12	8.10555750864774E-13	3.7410265424528E-12	2.40049203140722E-12	2.43166725259432E-12	3.7410265424528E-12	1.62111150172955E-12	3.7098513212657E-12	-9.35256635613201E-14	1.8705132712264E-12	9.66431856800308E-13	2.27579114665879E-12
0.0122	3.77220176363991E-12	3.61632565770438E-12	3.14869733989778E-12	2.24461592547168E-12	2.86812034921382E-12	3.14869733989778E-12	2.89929557040092E-12	1.27818406867137E-12	3.99042831194966E-12	1.74581238647798E-12	2.46284247378143E-12	3.80337698482702E-12	1.90168849241351E-12	3.36692388820752E-12	-1.24700884748427E-13	1.24700884748427E-12	7.79380529677668E-13	1.90168849241351E-12
0.01222	3.49162477295595E-12	3.14869733989778E-12	3.30457344583331E-12	2.11991504072326E-12	2.99282123396224E-12	3.36692388820752E-12	3.02399645514935E-12	2.11991504072326E-12	4.05277875432387E-12	1.27818406867137E-12	2.24461592547168E-12	3.80337698482702E-12	2.11991504072326E-12	2.8057699068396E-12	2.18226548309747E-13	9.97607077987414E-13	6.85854866116347E-13	1.80816282885219E-12
0.01224	3.08634689752356E-12	2.55636813734275E-12	3.52279999414306E-12	2.02638937716194E-12	3.02399645514935E-12	3.42927433058174E-12	2.99282123396224E-12	3.14869733989778E-12	4.11512919669808E-12	1.27818406867137E-12	2.15109026191036E-12	3.83455220601412E-12	2.46284247378143E-12	2.27579114665879E-12	6.54679644929241E-13	9.97607077987414E-13	7.17030087303454E-13	1.93286371360062E-12
0.01226	2.64989380090407E-12	1.96403893478772E-12	3.39809910939463E-12	1.93286371360062E-12	2.99282123396224E-12	3.33574866702042E-12	2.8057699068396E-12	3.77220176363991E-12	4.2086548602594E-12	1.27818406867137E-12	2.18226548309747E-12	3.77220176363991E-12	2.61871857971696E-12	2.36931681022011E-12	1.02878229917452E-12	1.30935928985848E-12	1.09113274154873E-12	2.11991504072326E-12
0.01228	2.36931681022011E-12	1.52758583816823E-12	3.30457344583331E-12	1.96403893478772E-12	2.99282123396224E-12	3.05517167633646E-12	2.338141589033E-12	3.89690264838834E-12	4.30218052382072E-12	1.34053451104559E-12	2.24461592547168E-12	3.33574866702042E-12	2.58754335852986E-12	2.83694512802671E-12	1.37170973223269E-12	1.77698760766508E-12	1.99521415597483E-12	2.15109026191036E-12
0.0123	2.11991504072326E-12	1.62111150172955E-12	3.08634689752356E-12	2.08873981953615E-12	3.17987256108488E-12	3.02399645514935E-12	1.80816282885219E-12	3.46044955176884E-12	4.27100530263362E-12	1.58993628054244E-12	2.58754335852986E-12	2.86812034921382E-12	2.64989380090407E-12	3.30457344583331E-12	1.74581238647798E-12	2.40049203140722E-12	3.11752211871067E-12	1.80816282885219E-12
0.01232	2.15109026191036E-12	2.18226548309747E-12	2.99282123396224E-12	2.24461592547168E-12	3.49162477295595E-12	2.8057699068396E-12	1.46523539579401E-12	2.86812034921382E-12	4.1774796390723E-12	1.99521415597483E-12	3.05517167633646E-12	2.3069663678459E-12	2.68106902209118E-12	3.61632565770438E-12	2.338141589033E-12	2.89929557040092E-12	3.58515043651727E-12	1.58993628054244E-12
0.01234	2.18226548309747E-12	2.99282123396224E-12	2.58754335852986E-12	2.338141589033E-12	3.64750087889148E-12	2.24461592547168E-12	1.4028849534198E-12	2.3069663678459E-12	3.7098513212657E-12	2.55636813734275E-12	3.58515043651727E-12	1.65228672291666E-12	2.83694512802671E-12	3.77220176363991E-12	3.30457344583331E-12	3.21104778227199E-12	3.52279999414306E-12	1.52758583816823E-12
0.01236	2.18226548309747E-12	3.67867610007859E-12	2.02638937716194E-12	2.61871857971696E-12	3.52279999414306E-12	1.4028849534198E-12	1.71463716529087E-12	2.08873981953615E-12	3.08634689752356E-12	3.05517167633646E-12	3.89690264838834E-12	1.02878229917452E-12	3.11752211871067E-12	3.55397521533016E-12	4.11512919669808E-12	3.36692388820752E-12	3.11752211871067E-12	1.68346194410376E-12
0.01238	2.21344070428458E-12	4.05277875432387E-12	1.37170973223269E-12	3.02399645514935E-12	3.49162477295595E-12	8.10555750864774E-13	2.36931681022011E-12	2.15109026191036E-12	2.40049203140722E-12	3.33574866702042E-12	4.27100530263362E-12	5.61153981367921E-13	3.30457344583331E-12	3.30457344583331E-12	4.30218052382072E-12	2.86812034921382E-12	2.89929557040092E-12	2.08873981953615E-12
0.0124	2.18226548309747E-12	3.99042831194966E-12	1.09113274154873E-12	3.36692388820752E-12	3.36692388820752E-12	8.10555750864774E-13	3.2733982246462E-12	2.338141589033E-12	1.96403893478772E-12	3.39809910939463E-12	4.48923185094337E-12	5.61153981367921E-13	3.49162477295595E-12	3.08634689752356E-12	3.7098513212657E-12	2.08873981953615E-12	2.55636813734275E-12	2.58754335852986E-12
0.01242	2.11991504072326E-12	3.55397521533016E-12	1.4028849534198E-12	3.58515043651727E-12	3.17987256108488E-12	9.04081414426094E-13	4.2086548602594E-12	2.64989380090407E-12	1.65228672291666E-12	3.49162477295595E-12	4.48923185094337E-12	8.10555750864774E-13	3.64750087889148E-12	2.93047079158803E-12	2.64989380090407E-12	1.21583362629716E-12	2.11991504072326E-12	3.05517167633646E-12
0.01244	2.02638937716194E-12	2.83694512802671E-12	1.96403893478772E-12	3.58515043651727E-12	2.93047079158803E-12	9.97607077987414E-13	4.80098406281443E-12	3.05517167633646E-12	1.77698760766508E-12	3.49162477295595E-12	4.23983008144651E-12	1.34053451104559E-12	3.64750087889148E-12	2.86812034921382E-12	1.37170973223269E-12	9.66431856800308E-13	1.77698760766508E-12	3.17987256108488E-12
0.01246	2.05756459834904E-12	2.05756459834904E-12	2.40049203140722E-12	3.17987256108488E-12	2.74341946446539E-12	1.34053451104559E-12	4.70745839925311E-12	3.55397521533016E-12	2.21344070428458E-12	3.49162477295595E-12	3.92807786957544E-12	2.21344070428458E-12	3.55397521533016E-12	2.74341946446539E-12	3.11752211871067E-14	1.24700884748427E-12	1.62111150172955E-12	3.33574866702042E-12
0.01248	2.15109026191036E-12	1.43406017460691E-12	2.71224424327828E-12	2.61871857971696E-12	2.49401769496854E-12	1.80816282885219E-12	4.1774796390723E-12	4.02160353313676E-12	2.8057699068396E-12	3.61632565770438E-12	3.61632565770438E-12	2.99282123396224E-12	3.33574866702042E-12	2.36931681022011E-12	-8.10555750864774E-13	1.34053451104559E-12	1.49641061698112E-12	3.46044955176884E-12
0.0125	2.43166725259432E-12	1.15348318392295E-12	2.8057699068396E-12	2.05756459834904E-12	2.18226548309747E-12	2.43166725259432E-12	3.46044955176884E-12	4.33335574500783E-12	3.46044955176884E-12	3.61632565770438E-12	3.30457344583331E-12	3.42927433058174E-12	3.21104778227199E-12	1.71463716529087E-12	-4.98803538993707E-13	1.30935928985848E-12	1.58993628054244E-12	3.77220176363991E-12
0.01252	2.71224424327828E-12	1.49641061698112E-12	2.83694512802671E-12	1.68346194410376E-12	1.77698760766508E-12	3.02399645514935E-12	2.93047079158803E-12	4.52040707213047E-12	3.7098513212657E-12	3.49162477295595E-12	3.21104778227199E-12	3.2422230034591E-12	3.02399645514935E-12	9.97607077987414E-13	5.29978760180814E-13	1.24700884748427E-12	1.8393380500393E-12	4.05277875432387E-12
0.01254	2.55636813734275E-12	2.15109026191036E-12	3.08634689752356E-12	1.52758583816823E-12	1.21583362629716E-12	3.33574866702042E-12	2.58754335852986E-12	4.58275751450468E-12	3.33574866702042E-12	3.17987256108488E-12	3.17987256108488E-12	2.64989380090407E-12	2.83694512802671E-12	4.98803538993707E-13	1.99521415597483E-12	1.37170973223269E-12	1.99521415597483E-12	3.83455220601412E-12
0.01256	2.3069663678459E-12	3.05517167633646E-12	3.2733982246462E-12	1.52758583816823E-12	8.41730972051881E-13	3.52279999414306E-12	2.338141589033E-12	4.55158229331758E-12	2.61871857971696E-12	2.99282123396224E-12	3.08634689752356E-12	2.3069663678459E-12	2.68106902209118E-12	3.11752211871067E-13	3.17987256108488E-12	1.58993628054244E-12	2.21344070428458E-12	3.30457344583331E-12
0.01258	1.93286371360062E-12	3.7098513212657E-12	3.52279999414306E-12	1.49641061698112E-12	5.61153981367921E-13	3.2733982246462E-12	2.338141589033E-12	4.14630441788519E-12	1.62111150172955E-12	2.71224424327828E-12	2.93047079158803E-12	2.27579114665879E-12	2.11991504072326E-12	2.8057699068396E-13	3.80337698482702E-12	1.8705132712264E-12	2.52519291615564E-12	2.55636813734275E-12
0.0126	1.62111150172955E-12	4.05277875432387E-12	3.33574866702042E-12	1.49641061698112E-12	3.7410265424528E-13	2.8057699068396E-12	2.52519291615564E-12	3.30457344583331E-12	9.04081414426094E-13	2.02638937716194E-12	2.71224424327828E-12	2.64989380090407E-12	1.58993628054244E-12	4.36453096619494E-13	3.86572742720123E-12	2.58754335852986E-12	2.83694512802671E-12	1.77698760766508E-12
0.01262	1.55876105935534E-12	4.05277875432387E-12	2.96164601277514E-12	1.46523539579401E-12	3.42927433058174E-13	2.11991504072326E-12	2.7745946856525E-12	2.40049203140722E-12	7.17030087303454E-13	1.27818406867137E-12	2.52519291615564E-12	3.11752211871067E-12	9.97607077987414E-13	8.10555750864774E-13	3.55397521533016E-12	3.36692388820752E-12	3.05517167633646E-12	1.24700884748427E-12
0.01264	1.74581238647798E-12	3.58515043651727E-12	2.36931681022011E-12	1.46523539579401E-12	6.23504423742134E-13	1.58993628054244E-12	3.17987256108488E-12	1.68346194410376E-12	8.41730972051881E-13	6.54679644929241E-13	2.3069663678459E-12	3.33574866702042E-12	7.48205308490561E-13	1.49641061698112E-12	3.21104778227199E-12	4.05277875432387E-12	3.11752211871067E-12	9.04081414426094E-13
0.01266	2.05756459834904E-12	2.89929557040092E-12	1.8705132712264E-12	1.55876105935534E-12	1.09113274154873E-12	1.12230796273584E-12	3.2733982246462E-12	1.43406017460691E-12	1.18465840511005E-12	5.29978760180814E-13	2.18226548309747E-12	3.30457344583331E-12	9.97607077987414E-13	2.05756459834904E-12	2.89929557040092E-12	4.36453096619494E-12	3.17987256108488E-12	8.41730972051881E-13
0.01268	2.24461592547168E-12	2.15109026191036E-12	1.77698760766508E-12	1.65228672291666E-12	1.46523539579401E-12	8.41730972051881E-13	3.11752211871067E-12	1.62111150172955E-12	1.80816282885219E-12	7.17030087303454E-13	2.15109026191036E-12	3.21104778227199E-12	1.62111150172955E-12	2.55636813734275E-12	2.8057699068396E-12	4.36453096619494E-12	3.21104778227199E-12	1.05995752036163E-12
0.0127	2.36931681022011E-12	1.58993628054244E-12	2.05756459834904E-12	1.65228672291666E-12	1.74581238647798E-12	1.05995752036163E-12	2.99282123396224E-12	2.05756459834904E-12	2.338141589033E-12	9.35256635613201E-13	2.15109026191036E-12	3.17987256108488E-12	2.43166725259432E-12	2.93047079158803E-12	3.02399645514935E-12	4.1774796390723E-12	3.21104778227199E-12	1.24700884748427E-12
0.01272	2.43166725259432E-12	1.43406017460691E-12	2.58754335852986E-12	1.8705132712264E-12	1.96403893478772E-12	1.68346194410376E-12	3.11752211871067E-12	2.43166725259432E-12	2.7745946856525E-12	1.27818406867137E-12	2.21344070428458E-12	3.39809910939463E-12	3.33574866702042E-12	3.17987256108488E-12	3.21104778227199E-12	4.30218052382072E-12	3.02399645514935E-12	1.34053451104559E-12
0.01274	2.61871857971696E-12	1.37170973223269E-12	3.11752211871067E-12	2.15109026191036E-12	2.24461592547168E-12	2.64989380090407E-12	3.49162477295595E-12	2.55636813734275E-12	3.36692388820752E-12	1.43406017460691E-12	1.99521415597483E-12	3.67867610007859E-12	4.08395397551098E-12	3.46044955176884E-12	3.33574866702042E-12	4.33335574500783E-12	2.83694512802671E-12	1.24700884748427E-12
0.01276	2.71224424327828E-12	1.27818406867137E-12	3.58515043651727E-12	2.74341946446539E-12	2.55636813734275E-12	3.61632565770438E-12	4.02160353313676E-12	2.40049203140722E-12	3.77220176363991E-12	1.34053451104559E-12	1.80816282885219E-12	3.67867610007859E-12	4.52040707213047E-12	3.80337698482702E-12	3.17987256108488E-12	4.02160353313676E-12	2.58754335852986E-12	1.4028849534198E-12
0.01278	3.02399645514935E-12	1.02878229917452E-12	3.86572742720123E-12	3.49162477295595E-12	2.83694512802671E-12	4.42688140856915E-12	4.42688140856915E-12	2.24461592547168E-12	3.99042831194966E-12	1.46523539579401E-12	1.65228672291666E-12	3.36692388820752E-12	4.61393273569179E-12	4.11512919669808E-12	2.68106902209118E-12	3.61632565770438E-12	2.3069663678459E-12	1.80816282885219E-12
0.0128	3.02399645514935E-12	1.05995752036163E-12	4.05277875432387E-12	4.11512919669808E-12	2.99282123396224E-12	4.89450972637575E-12	4.55158229331758E-12	2.08873981953615E-12	3.80337698482702E-12	1.43406017460691E-12	1.43406017460691E-12	3.08634689752356E-12	4.30218052382072E-12	4.14630441788519E-12	1.80816282885219E-12	3.33574866702042E-12	2.27579114665879E-12	2.36931681022011E-12
0.01282	3.05517167633646E-12	1.24700884748427E-12	4.02160353313676E-12	4.36453096619494E-12	2.83694512802671E-12	5.01921061112418E-12	4.23983008144651E-12	2.24461592547168E-12	3.55397521533016E-12	1.43406017460691E-12	1.27818406867137E-12	3.2422230034591E-12	3.64750087889148E-12	4.08395397551098E-12	8.72906193238988E-13	3.14869733989778E-12	2.40049203140722E-12	3.08634689752356E-12
0.01284	2.8057699068396E-12	1.58993628054244E-12	3.86572742720123E-12	4.27100530263362E-12	2.7745946856525E-12	4.6451079568789E-12	3.61632565770438E-12	2.46284247378143E-12	3.2422230034591E-12	1.12230796273584E-12	1.21583362629716E-12	3.55397521533016E-12	2.96164601277514E-12	3.86572742720123E-12	1.55876105935534E-13	3.2733982246462E-12	2.49401769496854E-12	3.7410265424528E-12
0.01286	2.46284247378143E-12	2.24461592547168E-12	3.39809910939463E-12	3.83455220601412E-12	2.43166725259432E-12	4.2086548602594E-12	2.68106902209118E-12	2.338141589033E-12	3.02399645514935E-12	8.72906193238988E-13	1.4028849534198E-12	3.77220176363991E-12	2.58754335852986E-12	3.64750087889148E-12	1.8705132712264E-13	3.46044955176884E-12	2.55636813734275E-12	4.08395397551098E-12
0.01288	2.21344070428458E-12	3.05517167633646E-12	2.8057699068396E-12	3.30457344583331E-12	2.18226548309747E-12	3.58515043651727E-12	1.90168849241351E-12	2.11991504072326E-12	3.17987256108488E-12	9.04081414426094E-13	1.77698760766508E-12	3.67867610007859E-12	2.58754335852986E-12	3.30457344583331E-12	1.02878229917452E-12	3.55397521533016E-12	2.7745946856525E-12	4.14630441788519E-12
0.0129	2.05756459834904E-12	3.77220176363991E-12	2.21344070428458E-12	2.71224424327828E-12	2.08873981953615E-12	2.99282123396224E-12	1.43406017460691E-12	1.65228672291666E-12	3.61632565770438E-12	1.12230796273584E-12	2.43166725259432E-12	3.21104778227199E-12	2.7745946856525E-12	3.05517167633646E-12	1.96403893478772E-12	3.55397521533016E-12	3.02399645514935E-12	4.02160353313676E-12
0.01292	1.93286371360062E-12	4.23983008144651E-12	1.68346194410376E-12	2.43166725259432E-12	2.08873981953615E-12	2.64989380090407E-12	1.27818406867137E-12	1.21583362629716E-12	4.14630441788519E-12	1.49641061698112E-12	3.08634689752356E-12	2.58754335852986E-12	3.17987256108488E-12	3.02399645514935E-12	2.55636813734275E-12	3.2422230034591E-12	3.17987256108488E-12	3.77220176363991E-12
0.01294	1.77698760766508E-12	4.30218052382072E-12	1.46523539579401E-12	2.49401769496854E-12	2.338141589033E-12	2.49401769496854E-12	1.24700884748427E-12	8.72906193238988E-13	4.48923185094337E-12	2.05756459834904E-12	3.58515043651727E-12	2.27579114665879E-12	3.67867610007859E-12	2.99282123396224E-12	2.8057699068396E-12	2.93047079158803E-12	2.99282123396224E-12	3.64750087889148E-12
0.01296	1.62111150172955E-12	3.99042831194966E-12	1.68346194410376E-12	2.74341946446539E-12	2.61871857971696E-12	2.36931681022011E-12	1.18465840511005E-12	6.54679644929241E-13	4.39570618738205E-12	2.64989380090407E-12	3.83455220601412E-12	2.15109026191036E-12	4.23983008144651E-12	2.8057699068396E-12	2.89929557040092E-12	2.68106902209118E-12	2.68106902209118E-12	3.58515043651727E-12
0.01298	1.49641061698112E-12	3.2733982246462E-12	2.05756459834904E-12	2.89929557040092E-12	3.02399645514935E-12	2.27579114665879E-12	1.21583362629716E-12	9.35256635613201E-13	4.05277875432387E-12	3.14869733989778E-12	3.83455220601412E-12	2.27579114665879E-12	4.70745839925311E-12	2.46284247378143E-12	2.83694512802671E-12	2.36931681022011E-12	2.68106902209118E-12	3.39809910939463E-12
0.013	1.52758583816823E-12	2.338141589033E-12	2.43166725259432E-12	2.64989380090407E-12	3.2422230034591E-12	2.08873981953615E-12	1.43406017460691E-12	1.58993628054244E-12	3.58515043651727E-12	3.30457344583331E-12	3.7410265424528E-12	2.24461592547168E-12	4.83215928400154E-12	2.21344070428458E-12	2.71224424327828E-12	2.21344070428458E-12	2.86812034921382E-12	3.21104778227199E-12
0.01302	1.65228672291666E-12	1.4028849534198E-12	2.52519291615564E-12	2.18226548309747E-12	3.42927433058174E-12	1.99521415597483E-12	1.99521415597483E-12	2.36931681022011E-12	3.36692388820752E-12	3.2422230034591E-12	3.55397521533016E-12	2.11991504072326E-12	4.58275751450468E-12	2.02638937716194E-12	2.8057699068396E-12	2.338141589033E-12	3.55397521533016E-12	2.64989380090407E-12
0.01304	1.71463716529087E-12	8.41730972051881E-13	2.338141589033E-12	1.8393380500393E-12	3.55397521533016E-12	2.43166725259432E-12	2.3069663678459E-12	3.2422230034591E-12	3.2422230034591E-12	3.05517167633646E-12	3.30457344583331E-12	1.93286371360062E-12	3.89690264838834E-12	1.8705132712264E-12	3.05517167633646E-12	2.61871857971696E-12	4.55158229331758E-12	1.8705132712264E-12
0.01306	1.65228672291666E-12	8.10555750864774E-13	2.02638937716194E-12	1.62111150172955E-12	3.7098513212657E-12	3.2422230034591E-12	2.61871857971696E-12	3.92807786957544E-12	3.11752211871067E-12	2.83694512802671E-12	3.2733982246462E-12	1.90168849241351E-12	3.2422230034591E-12	1.80816282885219E-12	3.11752211871067E-12	2.89929557040092E-12	5.29978760180814E-12	1.30935928985848E-12
0.01308	1.65228672291666E-12	1.49641061698112E-12	1.55876105935534E-12	1.65228672291666E-12	3.89690264838834E-12	3.95925309076255E-12	2.71224424327828E-12	4.39570618738205E-12	2.83694512802671E-12	2.74341946446539E-12	3.17987256108488E-12	1.8705132712264E-12	2.7745946856525E-12	1.77698760766508E-12	2.7745946856525E-12	3.2422230034591E-12	5.51801415011789E-12	1.02878229917452E-12
0.0131	1.49641061698112E-12	2.3069663678459E-12	8.41730972051881E-13	1.77698760766508E-12	3.99042831194966E-12	4.23983008144651E-12	2.7745946856525E-12	4.42688140856915E-12	2.68106902209118E-12	2.68106902209118E-12	3.2422230034591E-12	1.99521415597483E-12	2.55636813734275E-12	2.05756459834904E-12	2.3069663678459E-12	3.2422230034591E-12	5.26861238062103E-12	1.15348318392295E-12
0.01312	1.46523539579401E-12	3.08634689752356E-12	5.29978760180814E-13	1.99521415597483E-12	4.02160353313676E-12	3.92807786957544E-12	2.64989380090407E-12	4.2086548602594E-12	2.71224424327828E-12	2.58754335852986E-12	3.05517167633646E-12	1.93286371360062E-12	2.61871857971696E-12	2.58754335852986E-12	1.65228672291666E-12	2.8057699068396E-12	4.92568494756286E-12	1.58993628054244E-12
0.01314	1.43406017460691E-12	3.67867610007859E-12	7.79380529677668E-13	2.36931681022011E-12	3.89690264838834E-12	3.2733982246462E-12	2.7745946856525E-12	3.86572742720123E-12	2.86812034921382E-12	2.46284247378143E-12	2.71224424327828E-12	1.8393380500393E-12	2.58754335852986E-12	3.08634689752356E-12	1.24700884748427E-12	1.96403893478772E-12	4.36453096619494E-12	2.18226548309747E-12
0.01316	1.68346194410376E-12	4.02160353313676E-12	1.4028849534198E-12	3.02399645514935E-12	3.64750087889148E-12	2.49401769496854E-12	3.02399645514935E-12	3.49162477295595E-12	2.99282123396224E-12	2.3069663678459E-12	2.15109026191036E-12	1.58993628054244E-12	2.55636813734275E-12	3.42927433058174E-12	1.21583362629716E-12	1.24700884748427E-12	3.77220176363991E-12	2.74341946446539E-12
0.01318	1.99521415597483E-12	4.2086548602594E-12	2.24461592547168E-12	3.42927433058174E-12	3.30457344583331E-12	1.90168849241351E-12	3.42927433058174E-12	3.11752211871067E-12	3.14869733989778E-12	2.15109026191036E-12	1.58993628054244E-12	1.49641061698112E-12	2.36931681022011E-12	3.46044955176884E-12	1.62111150172955E-12	1.21583362629716E-12	2.96164601277514E-12	3.30457344583331E-12
0.0132	2.21344070428458E-12	4.23983008144651E-12	2.8057699068396E-12	3.64750087889148E-12	2.86812034921382E-12	1.68346194410376E-12	3.89690264838834E-12	2.96164601277514E-12	3.39809910939463E-12	2.05756459834904E-12	1.15348318392295E-12	1.65228672291666E-12	2.55636813734275E-12	3.33574866702042E-12	2.11991504072326E-12	1.71463716529087E-12	2.24461592547168E-12	3.83455220601412E-12
0.01322	2.36931681022011E-12	4.36453096619494E-12	3.33574866702042E-12	3.7098513212657E-12	2.49401769496854E-12	1.74581238647798E-12	4.23983008144651E-12	3.21104778227199E-12	3.55397521533016E-12	1.8393380500393E-12	1.18465840511005E-12	2.05756459834904E-12	2.7745946856525E-12	3.02399645514935E-12	2.24461592547168E-12	2.05756459834904E-12	1.65228672291666E-12	4.02160353313676E-12
0.01324	2.40049203140722E-12	4.30218052382072E-12	3.52279999414306E-12	3.77220176363991E-12	2.05756459834904E-12	2.11991504072326E-12	4.36453096619494E-12	3.86572742720123E-12	3.17987256108488E-12	1.71463716529087E-12	1.52758583816823E-12	2.43166725259432E-12	3.02399645514935E-12	2.74341946446539E-12	2.49401769496854E-12	1.96403893478772E-12	1.12230796273584E-12	3.95925309076255E-12
0.01326	2.49401769496854E-12	4.23983008144651E-12	3.39809910939463E-12	3.7410265424528E-12	2.02638937716194E-12	2.52519291615564E-12	4.36453096619494E-12	4.55158229331758E-12	2.27579114665879E-12	1.8705132712264E-12	2.18226548309747E-12	2.71224424327828E-12	3.08634689752356E-12	2.61871857971696E-12	2.8057699068396E-12	1.62111150172955E-12	8.41730972051881E-13	3.67867610007859E-12
0.01328	2.58754335852986E-12	4.23983008144651E-12	3.30457344583331E-12	3.80337698482702E-12	2.24461592547168E-12	3.08634689752356E-12	4.14630441788519E-12	5.1127362746855E-12	9.97607077987414E-13	2.24461592547168E-12	2.93047079158803E-12	2.52519291615564E-12	2.89929557040092E-12	2.61871857971696E-12	3.14869733989778E-12	1.43406017460691E-12	8.10555750864774E-13	3.2422230034591E-12
0.0133	2.93047079158803E-12	4.14630441788519E-12	3.2733982246462E-12	4.11512919669808E-12	2.68106902209118E-12	3.49162477295595E-12	3.77220176363991E-12	5.39331326536946E-12	-2.18226548309747E-13	2.58754335852986E-12	3.80337698482702E-12	2.08873981953615E-12	2.64989380090407E-12	2.71224424327828E-12	3.36692388820752E-12	1.37170973223269E-12	1.09113274154873E-12	2.71224424327828E-12
0.01332	3.36692388820752E-12	4.05277875432387E-12	3.42927433058174E-12	4.27100530263362E-12	3.14869733989778E-12	3.61632565770438E-12	3.33574866702042E-12	5.54918937130499E-12	-7.48205308490561E-13	2.86812034921382E-12	4.52040707213047E-12	1.46523539579401E-12	2.49401769496854E-12	2.8057699068396E-12	3.36692388820752E-12	1.55876105935534E-12	1.62111150172955E-12	2.3069663678459E-12
0.01334	3.89690264838834E-12	3.92807786957544E-12	3.55397521533016E-12	4.30218052382072E-12	3.42927433058174E-12	3.2422230034591E-12	2.96164601277514E-12	5.42448848655657E-12	-8.41730972051881E-13	3.14869733989778E-12	4.92568494756286E-12	7.48205308490561E-13	2.338141589033E-12	2.74341946446539E-12	3.14869733989778E-12	2.02638937716194E-12	2.05756459834904E-12	1.99521415597483E-12
0.01336	4.2086548602594E-12	3.77220176363991E-12	3.52279999414306E-12	3.95925309076255E-12	3.33574866702042E-12	2.36931681022011E-12	2.7745946856525E-12	5.08156105349839E-12	-6.85854866116347E-13	3.14869733989778E-12	5.05038583231129E-12	1.24700884748427E-13	2.21344070428458E-12	2.58754335852986E-12	2.64989380090407E-12	2.68106902209118E-12	2.40049203140722E-12	1.93286371360062E-12
0.01338	4.1774796390723E-12	3.46044955176884E-12	3.39809910939463E-12	3.39809910939463E-12	2.93047079158803E-12	1.37170973223269E-12	2.58754335852986E-12	4.52040707213047E-12	-3.7410265424528E-13	2.8057699068396E-12	4.676283178066E-12	-1.24700884748427E-13	2.21344070428458E-12	2.43166725259432E-12	2.08873981953615E-12	3.2733982246462E-12	2.7745946856525E-12	1.93286371360062E-12
0.0134	3.86572742720123E-12	3.2733982246462E-12	3.33574866702042E-12	2.49401769496854E-12	2.18226548309747E-12	7.17030087303454E-13	2.58754335852986E-12	3.89690264838834E-12	3.11752211871067E-14	2.55636813734275E-12	4.11512919669808E-12	2.8057699068396E-13	2.3069663678459E-12	2.52519291615564E-12	1.55876105935534E-12	3.58515043651727E-12	2.96164601277514E-12	1.93286371360062E-12
0.01342	3.52279999414306E-12	3.14869733989778E-12	3.33574866702042E-12	1.58993628054244E-12	1.43406017460691E-12	8.41730972051881E-13	2.338141589033E-12	3.2422230034591E-12	4.05277875432387E-13	2.36931681022011E-12	3.36692388820752E-12	1.21583362629716E-12	2.49401769496854E-12	2.40049203140722E-12	1.15348318392295E-12	3.49162477295595E-12	3.08634689752356E-12	1.8393380500393E-12
0.01344	2.86812034921382E-12	2.93047079158803E-12	3.2733982246462E-12	1.02878229917452E-12	8.41730972051881E-13	1.62111150172955E-12	1.8393380500393E-12	2.68106902209118E-12	9.35256635613201E-13	2.27579114665879E-12	2.8057699068396E-12	2.338141589033E-12	2.68106902209118E-12	2.15109026191036E-12	1.09113274154873E-12	3.17987256108488E-12	3.08634689752356E-12	1.65228672291666E-12
0.01346	2.36931681022011E-12	2.61871857971696E-12	3.49162477295595E-12	7.48205308490561E-13	7.79380529677668E-13	2.61871857971696E-12	1.37170973223269E-12	2.08873981953615E-12	1.24700884748427E-12	2.46284247378143E-12	2.49401769496854E-12	3.52279999414306E-12	2.86812034921382E-12	1.71463716529087E-12	1.52758583816823E-12	2.83694512802671E-12	3.05517167633646E-12	1.52758583816823E-12
0.01348	1.8393380500393E-12	2.40049203140722E-12	3.55397521533016E-12	9.04081414426094E-13	1.15348318392295E-12	3.49162477295595E-12	1.15348318392295E-12	1.8393380500393E-12	1.74581238647798E-12	2.74341946446539E-12	2.15109026191036E-12	4.36453096619494E-12	3.02399645514935E-12	1.24700884748427E-12	2.43166725259432E-12	2.93047079158803E-12	2.89929557040092E-12	1.62111150172955E-12
0.0135	1.55876105935534E-12	2.24461592547168E-12	3.33574866702042E-12	1.37170973223269E-12	1.77698760766508E-12	3.99042831194966E-12	1.24700884748427E-12	1.99521415597483E-12	2.08873981953615E-12	2.89929557040092E-12	1.8705132712264E-12	4.58275751450468E-12	3.11752211871067E-12	1.05995752036163E-12	3.39809910939463E-12	3.7410265424528E-12	2.55636813734275E-12	1.90168849241351E-12
0.01352	1.65228672291666E-12	2.08873981953615E-12	2.96164601277514E-12	2.11991504072326E-12	2.36931681022011E-12	4.02160353313676E-12	1.62111150172955E-12	2.64989380090407E-12	2.46284247378143E-12	2.83694512802671E-12	1.96403893478772E-12	4.48923185094337E-12	3.08634689752356E-12	1.12230796273584E-12	4.2086548602594E-12	4.30218052382072E-12	2.11991504072326E-12	2.52519291615564E-12
0.01354	1.90168849241351E-12	2.05756459834904E-12	2.83694512802671E-12	2.89929557040092E-12	2.61871857971696E-12	4.11512919669808E-12	1.93286371360062E-12	3.2422230034591E-12	2.68106902209118E-12	2.74341946446539E-12	2.18226548309747E-12	4.2086548602594E-12	2.89929557040092E-12	1.27818406867137E-12	4.61393273569179E-12	4.55158229331758E-12	1.49641061698112E-12	3.46044955176884E-12
0.01356	2.3069663678459E-12	1.96403893478772E-12	2.61871857971696E-12	3.58515043651727E-12	2.61871857971696E-12	4.2086548602594E-12	2.05756459834904E-12	3.86572742720123E-12	2.83694512802671E-12	2.52519291615564E-12	2.7745946856525E-12	4.11512919669808E-12	2.64989380090407E-12	1.4028849534198E-12	4.86333450518865E-12	4.2086548602594E-12	1.05995752036163E-12	4.61393273569179E-12
0.01358	2.7745946856525E-12	1.80816282885219E-12	2.3069663678459E-12	3.77220176363991E-12	2.49401769496854E-12	4.52040707213047E-12	2.02638937716194E-12	4.08395397551098E-12	2.99282123396224E-12	2.338141589033E-12	2.93047079158803E-12	4.23983008144651E-12	2.24461592547168E-12	1.58993628054244E-12	4.73863362044022E-12	3.67867610007859E-12	6.85854866116347E-13	5.33096282299525E-12
0.0136	3.14869733989778E-12	1.8393380500393E-12	2.08873981953615E-12	3.86572742720123E-12	2.338141589033E-12	4.676283178066E-12	1.80816282885219E-12	3.86572742720123E-12	2.96164601277514E-12	2.02638937716194E-12	2.15109026191036E-12	4.33335574500783E-12	1.8705132712264E-12	1.8705132712264E-12	4.1774796390723E-12	3.30457344583331E-12	7.17030087303454E-13	5.5803645924921E-12
0.01362	3.05517167633646E-12	1.90168849241351E-12	1.8705132712264E-12	3.86572742720123E-12	2.24461592547168E-12	4.58275751450468E-12	1.80816282885219E-12	3.33574866702042E-12	2.8057699068396E-12	1.8705132712264E-12	1.09113274154873E-12	4.14630441788519E-12	1.77698760766508E-12	2.40049203140722E-12	3.67867610007859E-12	3.30457344583331E-12	9.66431856800308E-13	5.36213804418235E-12
0.01364	2.7745946856525E-12	1.96403893478772E-12	1.99521415597483E-12	3.7098513212657E-12	2.21344070428458E-12	4.33335574500783E-12	2.05756459834904E-12	2.89929557040092E-12	2.58754335852986E-12	1.8393380500393E-12	5.92329202555027E-13	3.64750087889148E-12	2.05756459834904E-12	2.86812034921382E-12	3.55397521533016E-12	3.30457344583331E-12	1.37170973223269E-12	4.83215928400154E-12
0.01366	2.338141589033E-12	1.8705132712264E-12	2.21344070428458E-12	3.30457344583331E-12	2.15109026191036E-12	3.80337698482702E-12	2.74341946446539E-12	2.86812034921382E-12	2.55636813734275E-12	1.77698760766508E-12	6.85854866116347E-13	2.93047079158803E-12	2.71224424327828E-12	3.33574866702042E-12	3.2422230034591E-12	3.17987256108488E-12	1.4028849534198E-12	4.14630441788519E-12
0.01368	1.96403893478772E-12	1.65228672291666E-12	2.64989380090407E-12	2.55636813734275E-12	2.05756459834904E-12	3.11752211871067E-12	3.33574866702042E-12	2.8057699068396E-12	2.68106902209118E-12	1.8705132712264E-12	1.15348318392295E-12	2.24461592547168E-12	3.33574866702042E-12	3.39809910939463E-12	2.68106902209118E-12	2.7745946856525E-12	1.52758583816823E-12	3.36692388820752E-12
0.0137	1.80816282885219E-12	1.15348318392295E-12	2.93047079158803E-12	1.62111150172955E-12	1.8705132712264E-12	2.21344070428458E-12	3.80337698482702E-12	2.55636813734275E-12	2.89929557040092E-12	1.77698760766508E-12	1.65228672291666E-12	1.71463716529087E-12	3.52279999414306E-12	3.11752211871067E-12	2.08873981953615E-12	1.99521415597483E-12	1.49641061698112E-12	2.74341946446539E-12
0.01372	1.90168849241351E-12	8.10555750864774E-13	3.14869733989778E-12	8.41730972051881E-13	1.77698760766508E-12	1.43406017460691E-12	3.83455220601412E-12	2.74341946446539E-12	3.05517167633646E-12	1.52758583816823E-12	2.21344070428458E-12	1.18465840511005E-12	3.2733982246462E-12	2.64989380090407E-12	1.93286371360062E-12	1.24700884748427E-12	1.52758583816823E-12	2.36931681022011E-12
0.01374	1.93286371360062E-12	7.48205308490561E-13	3.08634689752356E-12	5.92329202555027E-13	1.65228672291666E-12	7.48205308490561E-13	3.2733982246462E-12	3.30457344583331E-12	3.02399645514935E-12	1.52758583816823E-12	2.64989380090407E-12	8.41730972051881E-13	2.74341946446539E-12	2.24461592547168E-12	2.05756459834904E-12	9.04081414426094E-13	1.58993628054244E-12	2.36931681022011E-12
0.01376	2.15109026191036E-12	8.72906193238988E-13	2.86812034921382E-12	9.04081414426094E-13	1.52758583816823E-12	5.61153981367921E-13	2.49401769496854E-12	3.42927433058174E-12	2.8057699068396E-12	1.71463716529087E-12	2.83694512802671E-12	7.79380529677668E-13	1.93286371360062E-12	2.05756459834904E-12	1.96403893478772E-12	1.09113274154873E-12	1.71463716529087E-12	2.58754335852986E-12
0.01378	2.338141589033E-12	1.18465840511005E-12	2.58754335852986E-12	1.62111150172955E-12	1.49641061698112E-12	6.54679644929241E-13	1.8705132712264E-12	3.17987256108488E-12	2.61871857971696E-12	2.02638937716194E-12	2.74341946446539E-12	9.04081414426094E-13	1.4028849534198E-12	2.36931681022011E-12	1.58993628054244E-12	1.43406017460691E-12	1.99521415597483E-12	2.99282123396224E-12
0.0138	2.27579114665879E-12	1.71463716529087E-12	2.18226548309747E-12	2.11991504072326E-12	1.68346194410376E-12	1.18465840511005E-12	1.74581238647798E-12	2.68106902209118E-12	2.52519291615564E-12	2.36931681022011E-12	2.46284247378143E-12	1.18465840511005E-12	1.30935928985848E-12	3.02399645514935E-12	1.4028849534198E-12	1.49641061698112E-12	2.61871857971696E-12	3.21104778227199E-12
0.01382	2.02638937716194E-12	2.24461592547168E-12	2.11991504072326E-12	2.49401769496854E-12	2.15109026191036E-12	1.74581238647798E-12	2.02638937716194E-12	2.24461592547168E-12	2.49401769496854E-12	2.43166725259432E-12	2.15109026191036E-12	1.58993628054244E-12	1.65228672291666E-12	3.49162477295595E-12	1.18465840511005E-12	1.24700884748427E-12	3.2733982246462E-12	3.14869733989778E-12
0.01384	1.74581238647798E-12	2.61871857971696E-12	1.93286371360062E-12	2.7745946856525E-12	2.52519291615564E-12	2.15109026191036E-12	2.338141589033E-12	1.90168849241351E-12	2.68106902209118E-12	2.49401769496854E-12	1.68346194410376E-12	1.8705132712264E-12	2.24461592547168E-12	3.67867610007859E-12	1.09113274154873E-12	9.04081414426094E-13	3.83455220601412E-12	2.55636813734275E-12
0.01386	1.4028849534198E-12	2.58754335852986E-12	1.65228672291666E-12	3.11752211871067E-12	2.8057699068396E-12	2.15109026191036E-12	2.64989380090407E-12	1.71463716529087E-12	2.83694512802671E-12	2.55636813734275E-12	1.34053451104559E-12	2.02638937716194E-12	2.83694512802671E-12	3.58515043651727E-12	1.12230796273584E-12	6.23504423742134E-13	3.80337698482702E-12	1.58993628054244E-12
0.01388	1.30935928985848E-12	2.24461592547168E-12	1.62111150172955E-12	3.30457344583331E-12	2.99282123396224E-12	1.99521415597483E-12	2.99282123396224E-12	1.8705132712264E-12	2.99282123396224E-12	2.7745946856525E-12	1.15348318392295E-12	1.99521415597483E-12	3.21104778227199E-12	3.2422230034591E-12	1.49641061698112E-12	6.54679644929241E-13	3.36692388820752E-12	6.85854866116347E-13
0.0139	1.52758583816823E-12	1.93286371360062E-12	2.05756459834904E-12	2.86812034921382E-12	3.05517167633646E-12	1.77698760766508E-12	3.36692388820752E-12	2.52519291615564E-12	2.93047079158803E-12	3.08634689752356E-12	1.18465840511005E-12	1.96403893478772E-12	3.21104778227199E-12	2.89929557040092E-12	2.27579114665879E-12	8.41730972051881E-13	2.99282123396224E-12	1.55876105935534E-13
0.01392	1.8705132712264E-12	1.80816282885219E-12	2.58754335852986E-12	2.36931681022011E-12	3.11752211871067E-12	1.90168849241351E-12	3.77220176363991E-12	3.17987256108488E-12	2.7745946856525E-12	3.33574866702042E-12	1.58993628054244E-12	1.8705132712264E-12	2.93047079158803E-12	2.46284247378143E-12	3.02399645514935E-12	1.09113274154873E-12	2.7745946856525E-12	3.11752211871067E-13
0.01394	2.05756459834904E-12	2.02638937716194E-12	2.86812034921382E-12	1.8393380500393E-12	3.17987256108488E-12	2.3069663678459E-12	4.30218052382072E-12	3.61632565770438E-12	2.86812034921382E-12	3.52279999414306E-12	2.27579114665879E-12	1.8705132712264E-12	2.36931681022011E-12	2.18226548309747E-12	3.58515043651727E-12	1.55876105935534E-12	2.58754335852986E-12	1.12230796273584E-12
0.01396	2.02638937716194E-12	2.43166725259432E-12	2.89929557040092E-12	1.46523539579401E-12	3.33574866702042E-12	2.71224424327828E-12	4.36453096619494E-12	3.77220176363991E-12	3.14869733989778E-12	3.58515043651727E-12	2.99282123396224E-12	1.96403893478772E-12	1.90168849241351E-12	1.80816282885219E-12	4.05277875432387E-12	2.3069663678459E-12	2.18226548309747E-12	2.11991504072326E-12
0.01398	1.71463716529087E-12	3.02399645514935E-12	2.96164601277514E-12	1.27818406867137E-12	3.39809910939463E-12	3.21104778227199E-12	4.08395397551098E-12	3.49162477295595E-12	3.80337698482702E-12	3.49162477295595E-12	3.58515043651727E-12	2.18226548309747E-12	1.49641061698112E-12	1.8393380500393E-12	4.11512919669808E-12	2.93047079158803E-12	1.80816282885219E-12	3.14869733989778E-12
0.014	1.52758583816823E-12	3.7098513212657E-12	3.08634689752356E-12	1.18465840511005E-12	3.2733982246462E-12	3.39809910939463E-12	3.58515043651727E-12	3.46044955176884E-12	4.1774796390723E-12	3.30457344583331E-12	4.11512919669808E-12	2.58754335852986E-12	1.30935928985848E-12	2.15109026191036E-12	4.02160353313676E-12	3.2422230034591E-12	1.34053451104559E-12	3.77220176363991E-12
0.01402	1.55876105935534E-12	4.27100530263362E-12	3.05517167633646E-12	1.34053451104559E-12	2.74341946446539E-12	3.30457344583331E-12	2.93047079158803E-12	3.7410265424528E-12	4.14630441788519E-12	3.21104778227199E-12	4.676283178066E-12	3.02399645514935E-12	1.46523539579401E-12	2.61871857971696E-12	3.7410265424528E-12	3.39809910939463E-12	1.05995752036163E-12	3.95925309076255E-12
0.01404	2.02638937716194E-12	4.55158229331758E-12	2.83694512802671E-12	1.77698760766508E-12	2.02638937716194E-12	3.08634689752356E-12	2.21344070428458E-12	3.86572742720123E-12	3.7410265424528E-12	3.08634689752356E-12	4.95686016874997E-12	3.36692388820752E-12	1.93286371360062E-12	2.86812034921382E-12	3.36692388820752E-12	3.36692388820752E-12	1.05995752036163E-12	3.7410265424528E-12
0.01406	2.8057699068396E-12	4.36453096619494E-12	2.49401769496854E-12	2.3069663678459E-12	1.27818406867137E-12	2.68106902209118E-12	1.68346194410376E-12	3.7098513212657E-12	3.14869733989778E-12	3.17987256108488E-12	4.80098406281443E-12	3.39809910939463E-12	2.43166725259432E-12	2.86812034921382E-12	3.14869733989778E-12	3.36692388820752E-12	1.34053451104559E-12	3.17987256108488E-12
0.01408	3.67867610007859E-12	3.86572742720123E-12	2.3069663678459E-12	2.7745946856525E-12	9.97607077987414E-13	2.43166725259432E-12	1.09113274154873E-12	3.49162477295595E-12	2.61871857971696E-12	3.14869733989778E-12	4.1774796390723E-12	3.46044955176884E-12	3.11752211871067E-12	2.58754335852986E-12	2.86812034921382E-12	3.55397521533016E-12	1.80816282885219E-12	2.74341946446539E-12
0.0141	4.11512919669808E-12	3.2733982246462E-12	2.15109026191036E-12	3.2422230034591E-12	1.21583362629716E-12	2.40049203140722E-12	9.04081414426094E-13	2.96164601277514E-12	2.27579114665879E-12	3.21104778227199E-12	3.52279999414306E-12	3.39809910939463E-12	3.99042831194966E-12	2.27579114665879E-12	2.8057699068396E-12	3.7410265424528E-12	2.68106902209118E-12	2.40049203140722E-12
0.01412	4.23983008144651E-12	2.86812034921382E-12	2.3069663678459E-12	3.67867610007859E-12	1.71463716529087E-12	2.58754335852986E-12	1.24700884748427E-12	2.64989380090407E-12	2.3069663678459E-12	3.05517167633646E-12	2.93047079158803E-12	3.17987256108488E-12	4.76980884162733E-12	1.99521415597483E-12	2.8057699068396E-12	4.1774796390723E-12	3.39809910939463E-12	2.338141589033E-12
0.01414	4.27100530263362E-12	2.64989380090407E-12	2.74341946446539E-12	3.92807786957544E-12	2.08873981953615E-12	3.11752211871067E-12	1.90168849241351E-12	2.36931681022011E-12	2.40049203140722E-12	2.71224424327828E-12	2.71224424327828E-12	2.99282123396224E-12	5.36213804418235E-12	1.93286371360062E-12	2.8057699068396E-12	4.61393273569179E-12	4.11512919669808E-12	2.40049203140722E-12
0.01416	4.2086548602594E-12	2.74341946446539E-12	3.30457344583331E-12	4.1774796390723E-12	2.05756459834904E-12	3.7098513212657E-12	2.89929557040092E-12	2.338141589033E-12	2.338141589033E-12	2.3069663678459E-12	2.71224424327828E-12	2.74341946446539E-12	5.5803645924921E-12	1.90168849241351E-12	3.08634689752356E-12	4.70745839925311E-12	4.6451079568789E-12	2.46284247378143E-12
0.01418	4.05277875432387E-12	3.08634689752356E-12	3.77220176363991E-12	4.23983008144651E-12	1.8393380500393E-12	4.11512919669808E-12	3.86572742720123E-12	2.40049203140722E-12	2.46284247378143E-12	2.02638937716194E-12	3.05517167633646E-12	2.52519291615564E-12	5.17508671705971E-12	1.77698760766508E-12	3.42927433058174E-12	4.48923185094337E-12	5.17508671705971E-12	2.61871857971696E-12
0.0142	3.49162477295595E-12	3.21104778227199E-12	3.83455220601412E-12	4.1774796390723E-12	1.93286371360062E-12	4.36453096619494E-12	4.45805662975626E-12	2.52519291615564E-12	2.64989380090407E-12	1.8705132712264E-12	3.36692388820752E-12	2.49401769496854E-12	4.70745839925311E-12	1.62111150172955E-12	3.67867610007859E-12	3.92807786957544E-12	5.61153981367921E-12	2.68106902209118E-12
0.01422	2.83694512802671E-12	3.11752211871067E-12	3.58515043651727E-12	3.7410265424528E-12	2.21344070428458E-12	4.39570618738205E-12	4.76980884162733E-12	2.89929557040092E-12	2.89929557040092E-12	2.11991504072326E-12	3.49162477295595E-12	2.43166725259432E-12	4.33335574500783E-12	1.46523539579401E-12	3.52279999414306E-12	3.2733982246462E-12	5.64271503486631E-12	2.8057699068396E-12
0.01424	2.05756459834904E-12	2.89929557040092E-12	3.17987256108488E-12	3.14869733989778E-12	2.71224424327828E-12	4.2086548602594E-12	4.83215928400154E-12	3.42927433058174E-12	3.2733982246462E-12	2.46284247378143E-12	3.42927433058174E-12	2.02638937716194E-12	4.14630441788519E-12	1.34053451104559E-12	3.14869733989778E-12	2.93047079158803E-12	5.08156105349839E-12	2.89929557040092E-12
0.01426	1.43406017460691E-12	2.55636813734275E-12	3.08634689752356E-12	2.71224424327828E-12	3.2422230034591E-12	3.95925309076255E-12	4.86333450518865E-12	4.05277875432387E-12	3.61632565770438E-12	2.7745946856525E-12	3.33574866702042E-12	1.65228672291666E-12	4.05277875432387E-12	1.46523539579401E-12	2.8057699068396E-12	2.55636813734275E-12	3.89690264838834E-12	3.02399645514935E-12
0.01428	1.09113274154873E-12	2.52519291615564E-12	3.30457344583331E-12	2.61871857971696E-12	3.39809910939463E-12	3.7410265424528E-12	4.80098406281443E-12	4.61393273569179E-12	4.02160353313676E-12	2.7745946856525E-12	3.05517167633646E-12	1.34053451104559E-12	3.99042831194966E-12	1.77698760766508E-12	2.49401769496854E-12	2.43166725259432E-12	2.74341946446539E-12	3.33574866702042E-12
0.0143	9.04081414426094E-13	2.58754335852986E-12	3.58515043651727E-12	2.7745946856525E-12	3.30457344583331E-12	3.46044955176884E-12	4.73863362044022E-12	5.01921061112418E-12	4.48923185094337E-12	2.64989380090407E-12	2.36931681022011E-12	1.27818406867137E-12	3.55397521533016E-12	2.11991504072326E-12	2.27579114665879E-12	2.55636813734275E-12	1.8705132712264E-12	3.67867610007859E-12
0.01432	1.12230796273584E-12	2.7745946856525E-12	3.7098513212657E-12	3.08634689752356E-12	2.86812034921382E-12	3.2733982246462E-12	4.45805662975626E-12	5.08156105349839E-12	4.83215928400154E-12	2.27579114665879E-12	1.80816282885219E-12	1.46523539579401E-12	3.02399645514935E-12	2.24461592547168E-12	2.18226548309747E-12	2.74341946446539E-12	1.49641061698112E-12	3.89690264838834E-12
0.01434	1.34053451104559E-12	2.86812034921382E-12	3.39809910939463E-12	3.2422230034591E-12	2.43166725259432E-12	3.02399645514935E-12	3.99042831194966E-12	4.76980884162733E-12	4.98803538993707E-12	2.05756459834904E-12	1.37170973223269E-12	2.02638937716194E-12	2.49401769496854E-12	2.18226548309747E-12	2.05756459834904E-12	3.17987256108488E-12	1.90168849241351E-12	3.83455220601412E-12
0.01436	1.68346194410376E-12	2.8057699068396E-12	2.52519291615564E-12	3.2733982246462E-12	2.3069663678459E-12	2.7745946856525E-12	3.49162477295595E-12	4.23983008144651E-12	4.89450972637575E-12	1.8393380500393E-12	1.21583362629716E-12	2.68106902209118E-12	1.93286371360062E-12	1.8705132712264E-12	2.08873981953615E-12	3.39809910939463E-12	2.71224424327828E-12	3.55397521533016E-12
0.01438	2.11991504072326E-12	2.71224424327828E-12	1.49641061698112E-12	3.21104778227199E-12	2.18226548309747E-12	2.58754335852986E-12	3.17987256108488E-12	3.58515043651727E-12	4.6451079568789E-12	1.74581238647798E-12	1.34053451104559E-12	3.42927433058174E-12	1.52758583816823E-12	1.37170973223269E-12	2.15109026191036E-12	3.55397521533016E-12	3.58515043651727E-12	3.2422230034591E-12
0.0144	2.7745946856525E-12	2.55636813734275E-12	6.23504423742134E-13	2.93047079158803E-12	2.18226548309747E-12	2.55636813734275E-12	3.08634689752356E-12	2.74341946446539E-12	4.23983008144651E-12	1.55876105935534E-12	1.74581238647798E-12	3.7410265424528E-12	1.4028849534198E-12	1.02878229917452E-12	2.58754335852986E-12	3.52279999414306E-12	4.05277875432387E-12	3.11752211871067E-12
0.01442	3.42927433058174E-12	2.36931681022011E-12	6.23504423742134E-14	2.36931681022011E-12	2.11991504072326E-12	2.3069663678459E-12	2.86812034921382E-12	1.74581238647798E-12	3.95925309076255E-12	1.21583362629716E-12	2.18226548309747E-12	3.83455220601412E-12	1.43406017460691E-12	9.04081414426094E-13	2.71224424327828E-12	3.52279999414306E-12	4.1774796390723E-12	3.36692388820752E-12
0.01444	3.99042831194966E-12	2.36931681022011E-12	3.11752211871067E-14	1.80816282885219E-12	2.08873981953615E-12	1.93286371360062E-12	2.89929557040092E-12	1.18465840511005E-12	3.58515043651727E-12	9.97607077987414E-13	2.71224424327828E-12	3.52279999414306E-12	1.74581238647798E-12	1.12230796273584E-12	2.61871857971696E-12	3.36692388820752E-12	3.95925309076255E-12	3.7410265424528E-12
0.01446	4.27100530263362E-12	2.46284247378143E-12	2.18226548309747E-13	1.27818406867137E-12	2.02638937716194E-12	1.68346194410376E-12	3.05517167633646E-12	1.27818406867137E-12	3.46044955176884E-12	8.10555750864774E-13	2.86812034921382E-12	2.89929557040092E-12	1.99521415597483E-12	1.34053451104559E-12	2.15109026191036E-12	3.33574866702042E-12	3.67867610007859E-12	4.05277875432387E-12
0.01448	4.30218052382072E-12	2.61871857971696E-12	7.48205308490561E-13	8.72906193238988E-13	2.11991504072326E-12	1.4028849534198E-12	3.52279999414306E-12	1.74581238647798E-12	3.42927433058174E-12	9.35256635613201E-13	2.86812034921382E-12	2.46284247378143E-12	2.11991504072326E-12	1.58993628054244E-12	1.68346194410376E-12	3.2422230034591E-12	3.33574866702042E-12	4.30218052382072E-12
0.0145	4.23983008144651E-12	2.68106902209118E-12	1.30935928985848E-12	9.35256635613201E-13	2.24461592547168E-12	1.52758583816823E-12	3.95925309076255E-12	2.21344070428458E-12	3.14869733989778E-12	1.49641061698112E-12	2.61871857971696E-12	2.24461592547168E-12	2.21344070428458E-12	1.65228672291666E-12	1.55876105935534E-12	3.14869733989778E-12	2.89929557040092E-12	4.30218052382072E-12
0.01452	3.99042831194966E-12	2.24461592547168E-12	1.93286371360062E-12	1.15348318392295E-12	2.43166725259432E-12	1.96403893478772E-12	4.05277875432387E-12	2.49401769496854E-12	2.74341946446539E-12	2.27579114665879E-12	2.43166725259432E-12	2.08873981953615E-12	2.46284247378143E-12	1.8705132712264E-12	1.80816282885219E-12	2.8057699068396E-12	2.58754335852986E-12	4.30218052382072E-12
0.01454	3.55397521533016E-12	1.37170973223269E-12	2.71224424327828E-12	1.65228672291666E-12	2.86812034921382E-12	2.40049203140722E-12	3.7098513212657E-12	2.55636813734275E-12	2.21344070428458E-12	3.02399645514935E-12	2.338141589033E-12	2.18226548309747E-12	2.64989380090407E-12	2.36931681022011E-12	1.99521415597483E-12	2.40049203140722E-12	2.71224424327828E-12	4.1774796390723E-12
0.01456	3.17987256108488E-12	8.10555750864774E-13	3.2733982246462E-12	2.27579114665879E-12	3.14869733989778E-12	2.83694512802671E-12	3.14869733989778E-12	2.49401769496854E-12	1.80816282885219E-12	3.39809910939463E-12	2.52519291615564E-12	2.24461592547168E-12	2.68106902209118E-12	2.86812034921382E-12	2.3069663678459E-12	2.02638937716194E-12	2.99282123396224E-12	3.80337698482702E-12
0.01458	2.89929557040092E-12	9.35256635613201E-13	3.61632565770438E-12	2.86812034921382E-12	3.39809910939463E-12	3.05517167633646E-12	2.58754335852986E-12	2.21344070428458E-12	1.43406017460691E-12	3.2733982246462E-12	2.64989380090407E-12	2.08873981953615E-12	2.46284247378143E-12	3.36692388820752E-12	2.58754335852986E-12	1.58993628054244E-12	3.33574866702042E-12	3.11752211871067E-12
0.0146	2.55636813734275E-12	1.58993628054244E-12	3.52279999414306E-12	3.83455220601412E-12	3.49162477295595E-12	3.05517167633646E-12	2.15109026191036E-12	2.43166725259432E-12	1.37170973223269E-12	2.83694512802671E-12	2.8057699068396E-12	1.90168849241351E-12	1.93286371360062E-12	3.86572742720123E-12	2.93047079158803E-12	1.24700884748427E-12	3.61632565770438E-12	2.61871857971696E-12
0.01462	2.3069663678459E-12	2.18226548309747E-12	3.08634689752356E-12	4.73863362044022E-12	3.61632565770438E-12	2.86812034921382E-12	2.05756459834904E-12	2.83694512802671E-12	1.49641061698112E-12	2.24461592547168E-12	3.05517167633646E-12	1.80816282885219E-12	1.62111150172955E-12	4.11512919669808E-12	3.21104778227199E-12	1.05995752036163E-12	3.83455220601412E-12	2.52519291615564E-12
0.01464	2.11991504072326E-12	2.68106902209118E-12	2.58754335852986E-12	4.98803538993707E-12	3.58515043651727E-12	2.61871857971696E-12	2.11991504072326E-12	3.21104778227199E-12	1.8705132712264E-12	1.90168849241351E-12	3.39809910939463E-12	1.99521415597483E-12	1.65228672291666E-12	4.2086548602594E-12	3.14869733989778E-12	1.37170973223269E-12	3.83455220601412E-12	2.71224424327828E-12
0.01466	1.93286371360062E-12	2.74341946446539E-12	1.80816282885219E-12	4.11512919669808E-12	3.55397521533016E-12	2.58754335852986E-12	2.24461592547168E-12	3.11752211871067E-12	2.52519291615564E-12	1.8705132712264E-12	3.86572742720123E-12	2.05756459834904E-12	2.15109026191036E-12	4.14630441788519E-12	2.74341946446539E-12	1.77698760766508E-12	3.58515043651727E-12	2.83694512802671E-12
0.01468	1.58993628054244E-12	2.74341946446539E-12	9.66431856800308E-13	3.14869733989778E-12	3.39809910939463E-12	2.68106902209118E-12	2.27579114665879E-12	2.83694512802671E-12	3.30457344583331E-12	2.08873981953615E-12	4.23983008144651E-12	2.05756459834904E-12	2.74341946446539E-12	3.7410265424528E-12	2.08873981953615E-12	1.99521415597483E-12	3.02399645514935E-12	2.74341946446539E-12
0.0147	1.12230796273584E-12	2.86812034921382E-12	6.23504423742134E-13	2.43166725259432E-12	3.14869733989778E-12	2.83694512802671E-12	2.08873981953615E-12	2.55636813734275E-12	3.86572742720123E-12	2.11991504072326E-12	4.36453096619494E-12	1.8705132712264E-12	3.42927433058174E-12	3.02399645514935E-12	1.62111150172955E-12	1.8705132712264E-12	2.36931681022011E-12	2.64989380090407E-12
0.01472	8.41730972051881E-13	3.11752211871067E-12	8.72906193238988E-13	1.99521415597483E-12	2.7745946856525E-12	2.89929557040092E-12	1.74581238647798E-12	2.36931681022011E-12	4.11512919669808E-12	2.18226548309747E-12	4.23983008144651E-12	1.99521415597483E-12	3.99042831194966E-12	2.43166725259432E-12	1.30935928985848E-12	1.55876105935534E-12	1.58993628054244E-12	2.43166725259432E-12
0.01474	6.85854866116347E-13	3.36692388820752E-12	1.52758583816823E-12	1.71463716529087E-12	2.40049203140722E-12	2.89929557040092E-12	1.46523539579401E-12	2.36931681022011E-12	3.86572742720123E-12	2.24461592547168E-12	3.86572742720123E-12	2.05756459834904E-12	4.48923185094337E-12	2.24461592547168E-12	1.62111150172955E-12	1.27818406867137E-12	9.35256635613201E-13	2.24461592547168E-12
0.01476	7.17030087303454E-13	3.42927433058174E-12	1.99521415597483E-12	1.37170973223269E-12	2.11991504072326E-12	2.83694512802671E-12	1.49641061698112E-12	2.24461592547168E-12	3.55397521533016E-12	2.36931681022011E-12	3.55397521533016E-12	2.21344070428458E-12	4.73863362044022E-12	2.18226548309747E-12	2.338141589033E-12	1.34053451104559E-12	4.98803538993707E-13	2.05756459834904E-12
0.01478	9.04081414426094E-13	3.17987256108488E-12	2.338141589033E-12	1.24700884748427E-12	1.96403893478772E-12	2.61871857971696E-12	1.65228672291666E-12	2.05756459834904E-12	3.33574866702042E-12	2.64989380090407E-12	3.30457344583331E-12	2.27579114665879E-12	4.80098406281443E-12	2.08873981953615E-12	3.21104778227199E-12	1.77698760766508E-12	1.55876105935534E-13	2.08873981953615E-12
0.0148	1.24700884748427E-12	2.83694512802671E-12	2.74341946446539E-12	1.27818406867137E-12	2.11991504072326E-12	2.338141589033E-12	2.18226548309747E-12	2.02638937716194E-12	3.14869733989778E-12	3.11752211871067E-12	2.93047079158803E-12	2.27579114665879E-12	4.61393273569179E-12	1.99521415597483E-12	3.83455220601412E-12	2.15109026191036E-12	0	2.24461592547168E-12
0.01482	1.43406017460691E-12	2.74341946446539E-12	2.99282123396224E-12	1.15348318392295E-12	2.27579114665879E-12	2.18226548309747E-12	2.64989380090407E-12	2.08873981953615E-12	3.14869733989778E-12	3.36692388820752E-12	3.02399645514935E-12	2.05756459834904E-12	4.30218052382072E-12	2.02638937716194E-12	4.11512919669808E-12	2.46284247378143E-12	6.23504423742134E-14	2.52519291615564E-12
0.01484	1.49641061698112E-12	2.99282123396224E-12	2.99282123396224E-12	1.12230796273584E-12	2.68106902209118E-12	2.11991504072326E-12	2.8057699068396E-12	2.05756459834904E-12	3.17987256108488E-12	3.36692388820752E-12	2.96164601277514E-12	1.8705132712264E-12	3.83455220601412E-12	2.05756459834904E-12	3.92807786957544E-12	2.74341946446539E-12	4.98803538993707E-13	2.71224424327828E-12
0.01486	1.43406017460691E-12	3.30457344583331E-12	2.83694512802671E-12	1.52758583816823E-12	3.17987256108488E-12	2.338141589033E-12	2.83694512802671E-12	2.11991504072326E-12	3.11752211871067E-12	3.21104778227199E-12	3.17987256108488E-12	1.65228672291666E-12	3.42927433058174E-12	2.27579114665879E-12	3.2733982246462E-12	2.86812034921382E-12	1.30935928985848E-12	2.86812034921382E-12
0.01488	1.37170973223269E-12	3.33574866702042E-12	2.58754335852986E-12	2.21344070428458E-12	3.2422230034591E-12	2.52519291615564E-12	2.7745946856525E-12	2.3069663678459E-12	2.89929557040092E-12	2.71224424327828E-12	3.30457344583331E-12	1.62111150172955E-12	3.11752211871067E-12	2.55636813734275E-12	2.64989380090407E-12	2.83694512802671E-12	1.93286371360062E-12	3.05517167633646E-12
0.0149	1.65228672291666E-12	3.2422230034591E-12	2.36931681022011E-12	2.93047079158803E-12	2.96164601277514E-12	2.71224424327828E-12	2.86812034921382E-12	2.58754335852986E-12	2.68106902209118E-12	2.11991504072326E-12	3.2733982246462E-12	1.71463716529087E-12	2.7745946856525E-12	2.83694512802671E-12	2.27579114665879E-12	2.64989380090407E-12	2.43166725259432E-12	3.21104778227199E-12
0.01492	2.05756459834904E-12	2.61871857971696E-12	2.18226548309747E-12	3.49162477295595E-12	2.61871857971696E-12	2.93047079158803E-12	3.05517167633646E-12	2.86812034921382E-12	2.338141589033E-12	1.68346194410376E-12	3.14869733989778E-12	1.80816282885219E-12	2.52519291615564E-12	2.93047079158803E-12	2.18226548309747E-12	2.40049203140722E-12	2.49401769496854E-12	3.49162477295595E-12
0.01494	2.52519291615564E-12	2.05756459834904E-12	1.99521415597483E-12	3.83455220601412E-12	2.68106902209118E-12	3.11752211871067E-12	3.58515043651727E-12	3.02399645514935E-12	2.18226548309747E-12	1.62111150172955E-12	2.89929557040092E-12	1.74581238647798E-12	2.11991504072326E-12	2.58754335852986E-12	2.49401769496854E-12	2.338141589033E-12	2.338141589033E-12	3.61632565770438E-12
0.01496	2.86812034921382E-12	1.49641061698112E-12	2.02638937716194E-12	3.67867610007859E-12	2.93047079158803E-12	3.30457344583331E-12	4.27100530263362E-12	3.14869733989778E-12	2.3069663678459E-12	1.93286371360062E-12	2.61871857971696E-12	1.43406017460691E-12	1.80816282885219E-12	1.77698760766508E-12	2.99282123396224E-12	2.40049203140722E-12	1.93286371360062E-12	3.36692388820752E-12
0.01498	3.08634689752356E-12	1.05995752036163E-12	2.40049203140722E-12	2.89929557040092E-12	3.14869733989778E-12	3.21104778227199E-12	4.86333450518865E-12	3.2422230034591E-12	2.7745946856525E-12	2.61871857971696E-12	2.46284247378143E-12	1.34053451104559E-12	1.58993628054244E-12	1.09113274154873E-12	3.33574866702042E-12	2.61871857971696E-12	1.52758583816823E-12	2.89929557040092E-12
0.015	3.2422230034591E-12	8.72906193238988E-13	3.14869733989778E-12	2.3069663678459E-12	3.11752211871067E-12	2.83694512802671E-12	4.86333450518865E-12	3.33574866702042E-12	2.99282123396224E-12	3.2733982246462E-12	2.24461592547168E-12	1.37170973223269E-12	1.65228672291666E-12	8.10555750864774E-13	3.39809910939463E-12	2.86812034921382E-12	1.30935928985848E-12	2.49401769496854E-12
0.01502	3.11752211871067E-12	8.41730972051881E-13	4.05277875432387E-12	1.80816282885219E-12	3.02399645514935E-12	2.43166725259432E-12	4.27100530263362E-12	3.14869733989778E-12	2.96164601277514E-12	3.77220176363991E-12	1.8705132712264E-12	1.62111150172955E-12	1.68346194410376E-12	8.10555750864774E-13	3.30457344583331E-12	3.02399645514935E-12	1.46523539579401E-12	2.40049203140722E-12
0.01504	2.99282123396224E-12	1.37170973223269E-12	4.76980884162733E-12	1.74581238647798E-12	2.83694512802671E-12	2.08873981953615E-12	3.21104778227199E-12	2.74341946446539E-12	2.86812034921382E-12	3.7098513212657E-12	1.30935928985848E-12	2.02638937716194E-12	1.74581238647798E-12	1.05995752036163E-12	2.83694512802671E-12	3.05517167633646E-12	1.8705132712264E-12	2.8057699068396E-12
0.01506	2.7745946856525E-12	2.21344070428458E-12	5.05038583231129E-12	1.96403893478772E-12	2.8057699068396E-12	1.96403893478772E-12	2.05756459834904E-12	2.40049203140722E-12	2.58754335852986E-12	3.33574866702042E-12	6.85854866116347E-13	2.74341946446539E-12	1.65228672291666E-12	1.30935928985848E-12	2.36931681022011E-12	3.02399645514935E-12	2.49401769496854E-12	3.52279999414306E-12
0.01508	2.338141589033E-12	2.96164601277514E-12	4.80098406281443E-12	2.338141589033E-12	2.96164601277514E-12	2.24461592547168E-12	1.12230796273584E-12	2.21344070428458E-12	2.338141589033E-12	2.89929557040092E-12	2.49401769496854E-13	3.67867610007859E-12	1.52758583816823E-12	1.34053451104559E-12	2.02638937716194E-12	2.96164601277514E-12	3.11752211871067E-12	4.23983008144651E-12
0.0151	1.93286371360062E-12	3.49162477295595E-12	4.36453096619494E-12	2.71224424327828E-12	2.99282123396224E-12	2.55636813734275E-12	6.85854866116347E-13	2.49401769496854E-12	2.18226548309747E-12	2.52519291615564E-12	9.35256635613201E-14	4.42688140856915E-12	1.34053451104559E-12	1.37170973223269E-12	1.90168849241351E-12	2.83694512802671E-12	3.58515043651727E-12	4.676283178066E-12
0.01512	1.34053451104559E-12	3.52279999414306E-12	3.83455220601412E-12	3.05517167633646E-12	2.74341946446539E-12	2.68106902209118E-12	9.04081414426094E-13	2.93047079158803E-12	2.21344070428458E-12	2.58754335852986E-12	6.54679644929241E-13	4.86333450518865E-12	1.34053451104559E-12	1.43406017460691E-12	2.02638937716194E-12	2.7745946856525E-12	3.7410265424528E-12	4.83215928400154E-12
0.01514	8.41730972051881E-13	3.30457344583331E-12	3.42927433058174E-12	2.99282123396224E-12	2.21344070428458E-12	2.64989380090407E-12	1.52758583816823E-12	3.33574866702042E-12	2.338141589033E-12	2.61871857971696E-12	1.62111150172955E-12	4.83215928400154E-12	1.37170973223269E-12	1.68346194410376E-12	1.8705132712264E-12	2.7745946856525E-12	3.67867610007859E-12	4.61393273569179E-12
0.01516	4.67628317806601E-13	3.05517167633646E-12	2.86812034921382E-12	2.83694512802671E-12	1.71463716529087E-12	2.71224424327828E-12	2.24461592547168E-12	3.64750087889148E-12	2.18226548309747E-12	2.49401769496854E-12	2.89929557040092E-12	4.23983008144651E-12	1.65228672291666E-12	1.90168849241351E-12	1.80816282885219E-12	2.71224424327828E-12	3.33574866702042E-12	4.14630441788519E-12
0.01518	3.7410265424528E-13	2.89929557040092E-12	2.55636813734275E-12	2.64989380090407E-12	1.49641061698112E-12	2.7745946856525E-12	2.68106902209118E-12	3.58515043651727E-12	1.93286371360062E-12	2.05756459834904E-12	4.08395397551098E-12	3.52279999414306E-12	2.05756459834904E-12	2.24461592547168E-12	1.77698760766508E-12	2.55636813734275E-12	2.74341946446539E-12	3.39809910939463E-12
0.0152	4.36453096619494E-13	2.71224424327828E-12	2.18226548309747E-12	2.46284247378143E-12	1.71463716529087E-12	2.93047079158803E-12	2.83694512802671E-12	3.14869733989778E-12	1.77698760766508E-12	1.58993628054244E-12	4.76980884162733E-12	2.89929557040092E-12	2.68106902209118E-12	2.52519291615564E-12	1.8393380500393E-12	2.3069663678459E-12	2.24461592547168E-12	2.58754335852986E-12
0.01522	1.02878229917452E-12	2.7745946856525E-12	2.15109026191036E-12	2.24461592547168E-12	2.02638937716194E-12	2.93047079158803E-12	2.8057699068396E-12	2.338141589033E-12	1.80816282885219E-12	1.27818406867137E-12	5.05038583231129E-12	2.61871857971696E-12	3.30457344583331E-12	2.68106902209118E-12	2.02638937716194E-12	2.11991504072326E-12	2.05756459834904E-12	2.05756459834904E-12
0.01524	1.80816282885219E-12	2.83694512802671E-12	2.36931681022011E-12	2.36931681022011E-12	2.338141589033E-12	2.68106902209118E-12	2.86812034921382E-12	1.55876105935534E-12	1.99521415597483E-12	1.27818406867137E-12	4.73863362044022E-12	2.43166725259432E-12	3.92807786957544E-12	2.43166725259432E-12	2.05756459834904E-12	1.8705132712264E-12	2.21344070428458E-12	2.05756459834904E-12
0.01526	2.36931681022011E-12	2.89929557040092E-12	2.64989380090407E-12	2.74341946446539E-12	2.40049203140722E-12	2.3069663678459E-12	3.11752211871067E-12	1.24700884748427E-12	2.338141589033E-12	1.55876105935534E-12	4.05277875432387E-12	2.43166725259432E-12	4.52040707213047E-12	2.02638937716194E-12	2.11991504072326E-12	1.68346194410376E-12	2.68106902209118E-12	2.27579114665879E-12
0.01528	2.55636813734275E-12	2.71224424327828E-12	2.7745946856525E-12	3.21104778227199E-12	2.61871857971696E-12	1.8705132712264E-12	3.11752211871067E-12	1.62111150172955E-12	2.64989380090407E-12	2.08873981953615E-12	3.33574866702042E-12	2.40049203140722E-12	5.01921061112418E-12	1.65228672291666E-12	2.18226548309747E-12	1.58993628054244E-12	3.30457344583331E-12	2.83694512802671E-12
0.0153	2.24461592547168E-12	2.52519291615564E-12	2.7745946856525E-12	3.61632565770438E-12	2.93047079158803E-12	1.55876105935534E-12	2.61871857971696E-12	2.11991504072326E-12	2.71224424327828E-12	2.68106902209118E-12	2.71224424327828E-12	2.49401769496854E-12	5.14391149587261E-12	1.49641061698112E-12	2.3069663678459E-12	1.8393380500393E-12	3.83455220601412E-12	3.21104778227199E-12
0.01532	1.77698760766508E-12	2.68106902209118E-12	2.8057699068396E-12	3.58515043651727E-12	3.2733982246462E-12	1.21583362629716E-12	2.08873981953615E-12	2.71224424327828E-12	2.55636813734275E-12	3.14869733989778E-12	2.36931681022011E-12	2.49401769496854E-12	5.1127362746855E-12	1.77698760766508E-12	2.40049203140722E-12	2.24461592547168E-12	4.23983008144651E-12	3.39809910939463E-12
0.01534	1.30935928985848E-12	3.11752211871067E-12	3.05517167633646E-12	3.17987256108488E-12	3.17987256108488E-12	1.18465840511005E-12	1.8705132712264E-12	2.86812034921382E-12	2.338141589033E-12	3.33574866702042E-12	2.21344070428458E-12	2.96164601277514E-12	4.55158229331758E-12	2.338141589033E-12	2.27579114665879E-12	2.89929557040092E-12	4.48923185094337E-12	3.36692388820752E-12
0.01536	1.18465840511005E-12	3.64750087889148E-12	3.33574866702042E-12	2.74341946446539E-12	2.74341946446539E-12	1.24700884748427E-12	1.96403893478772E-12	2.71224424327828E-12	2.3069663678459E-12	3.33574866702042E-12	2.18226548309747E-12	3.36692388820752E-12	3.80337698482702E-12	3.14869733989778E-12	1.93286371360062E-12	3.77220176363991E-12	4.55158229331758E-12	3.2422230034591E-12
0.01538	1.4028849534198E-12	3.80337698482702E-12	3.67867610007859E-12	2.68106902209118E-12	2.27579114665879E-12	1.52758583816823E-12	2.02638937716194E-12	2.40049203140722E-12	2.3069663678459E-12	2.89929557040092E-12	2.08873981953615E-12	3.67867610007859E-12	2.83694512802671E-12	3.95925309076255E-12	1.65228672291666E-12	4.42688140856915E-12	4.58275751450468E-12	3.14869733989778E-12
0.0154	1.65228672291666E-12	3.64750087889148E-12	3.77220176363991E-12	2.74341946446539E-12	2.18226548309747E-12	2.02638937716194E-12	2.05756459834904E-12	2.08873981953615E-12	2.338141589033E-12	2.27579114665879E-12	1.71463716529087E-12	3.83455220601412E-12	2.05756459834904E-12	4.76980884162733E-12	1.4028849534198E-12	4.76980884162733E-12	4.23983008144651E-12	3.08634689752356E-12
0.01542	1.8393380500393E-12	3.2733982246462E-12	3.49162477295595E-12	2.58754335852986E-12	2.18226548309747E-12	2.52519291615564E-12	2.05756459834904E-12	2.05756459834904E-12	2.40049203140722E-12	1.77698760766508E-12	1.37170973223269E-12	3.7098513212657E-12	1.43406017460691E-12	5.29978760180814E-12	1.71463716529087E-12	4.55158229331758E-12	3.7098513212657E-12	2.8057699068396E-12
0.01544	1.96403893478772E-12	2.89929557040092E-12	2.7745946856525E-12	2.3069663678459E-12	2.3069663678459E-12	2.99282123396224E-12	1.8393380500393E-12	2.11991504072326E-12	2.58754335852986E-12	1.52758583816823E-12	1.46523539579401E-12	3.2733982246462E-12	1.30935928985848E-12	5.42448848655657E-12	2.46284247378143E-12	3.99042831194966E-12	3.02399645514935E-12	2.27579114665879E-12
0.01546	1.8705132712264E-12	2.83694512802671E-12	2.11991504072326E-12	2.08873981953615E-12	2.49401769496854E-12	3.39809910939463E-12	1.4028849534198E-12	2.11991504072326E-12	2.74341946446539E-12	1.68346194410376E-12	1.8393380500393E-12	2.89929557040092E-12	1.62111150172955E-12	5.14391149587261E-12	3.42927433058174E-12	3.2422230034591E-12	2.55636813734275E-12	1.77698760766508E-12
0.01548	1.80816282885219E-12	2.89929557040092E-12	1.90168849241351E-12	1.96403893478772E-12	2.96164601277514E-12	3.61632565770438E-12	1.18465840511005E-12	1.74581238647798E-12	2.86812034921382E-12	2.05756459834904E-12	2.15109026191036E-12	2.64989380090407E-12	2.08873981953615E-12	4.55158229331758E-12	4.39570618738205E-12	2.49401769496854E-12	2.3069663678459E-12	1.52758583816823E-12
0.0155	2.05756459834904E-12	3.14869733989778E-12	2.08873981953615E-12	1.68346194410376E-12	3.42927433058174E-12	3.77220176363991E-12	1.27818406867137E-12	1.55876105935534E-12	2.96164601277514E-12	2.99282123396224E-12	2.21344070428458E-12	2.61871857971696E-12	2.43166725259432E-12	3.77220176363991E-12	4.92568494756286E-12	1.80816282885219E-12	2.40049203140722E-12	1.77698760766508E-12
0.01552	2.64989380090407E-12	3.2733982246462E-12	2.43166725259432E-12	1.68346194410376E-12	3.99042831194966E-12	3.80337698482702E-12	1.93286371360062E-12	1.27818406867137E-12	3.05517167633646E-12	4.05277875432387E-12	2.15109026191036E-12	2.7745946856525E-12	2.58754335852986E-12	3.17987256108488E-12	5.08156105349839E-12	1.24700884748427E-12	2.7745946856525E-12	2.338141589033E-12
0.01554	3.39809910939463E-12	3.36692388820752E-12	2.7745946856525E-12	1.99521415597483E-12	4.1774796390723E-12	3.58515043651727E-12	2.68106902209118E-12	1.30935928985848E-12	3.11752211871067E-12	4.86333450518865E-12	2.11991504072326E-12	2.93047079158803E-12	2.64989380090407E-12	2.71224424327828E-12	4.98803538993707E-12	9.97607077987414E-13	3.2733982246462E-12	3.14869733989778E-12
0.01556	3.99042831194966E-12	3.42927433058174E-12	3.36692388820752E-12	2.61871857971696E-12	3.67867610007859E-12	3.42927433058174E-12	3.2733982246462E-12	1.46523539579401E-12	3.17987256108488E-12	5.26861238062103E-12	2.24461592547168E-12	2.64989380090407E-12	2.93047079158803E-12	2.43166725259432E-12	4.45805662975626E-12	1.02878229917452E-12	3.55397521533016E-12	3.80337698482702E-12
0.01558	4.2086548602594E-12	3.46044955176884E-12	4.02160353313676E-12	3.39809910939463E-12	2.64989380090407E-12	3.2422230034591E-12	3.52279999414306E-12	1.58993628054244E-12	3.2733982246462E-12	5.17508671705971E-12	2.52519291615564E-12	2.05756459834904E-12	3.42927433058174E-12	2.11991504072326E-12	3.80337698482702E-12	1.27818406867137E-12	3.49162477295595E-12	4.2086548602594E-12
0.0156	4.14630441788519E-12	3.30457344583331E-12	4.48923185094337E-12	4.05277875432387E-12	1.90168849241351E-12	3.08634689752356E-12	3.67867610007859E-12	1.77698760766508E-12	3.02399645514935E-12	4.83215928400154E-12	3.11752211871067E-12	1.27818406867137E-12	4.02160353313676E-12	1.58993628054244E-12	3.05517167633646E-12	1.58993628054244E-12	3.30457344583331E-12	4.33335574500783E-12
0.01562	3.64750087889148E-12	2.8057699068396E-12	4.676283178066E-12	4.30218052382072E-12	1.49641061698112E-12	3.05517167633646E-12	4.2086548602594E-12	1.80816282885219E-12	2.3069663678459E-12	4.52040707213047E-12	3.39809910939463E-12	8.41730972051881E-13	4.33335574500783E-12	1.02878229917452E-12	2.3069663678459E-12	1.93286371360062E-12	3.2422230034591E-12	4.33335574500783E-12
0.01564	3.14869733989778E-12	2.24461592547168E-12	4.6451079568789E-12	4.27100530263362E-12	1.74581238647798E-12	3.02399645514935E-12	4.676283178066E-12	1.8705132712264E-12	1.58993628054244E-12	4.27100530263362E-12	3.49162477295595E-12	7.17030087303454E-13	4.52040707213047E-12	7.17030087303454E-13	1.77698760766508E-12	2.24461592547168E-12	3.2733982246462E-12	4.36453096619494E-12
0.01566	2.58754335852986E-12	1.68346194410376E-12	4.39570618738205E-12	4.1774796390723E-12	2.49401769496854E-12	2.74341946446539E-12	5.17508671705971E-12	1.74581238647798E-12	1.18465840511005E-12	4.14630441788519E-12	3.39809910939463E-12	9.97607077987414E-13	4.83215928400154E-12	8.72906193238988E-13	1.74581238647798E-12	2.43166725259432E-12	3.49162477295595E-12	4.08395397551098E-12
0.01568	2.05756459834904E-12	1.74581238647798E-12	4.02160353313676E-12	3.95925309076255E-12	3.49162477295595E-12	2.40049203140722E-12	5.36213804418235E-12	1.62111150172955E-12	1.24700884748427E-12	3.95925309076255E-12	3.2422230034591E-12	1.58993628054244E-12	5.33096282299525E-12	1.15348318392295E-12	2.02638937716194E-12	2.27579114665879E-12	3.80337698482702E-12	3.7410265424528E-12
0.0157	1.65228672291666E-12	2.58754335852986E-12	3.58515043651727E-12	3.52279999414306E-12	4.2086548602594E-12	2.05756459834904E-12	5.20626193824682E-12	1.46523539579401E-12	1.52758583816823E-12	3.77220176363991E-12	3.05517167633646E-12	2.05756459834904E-12	5.67389025605342E-12	1.12230796273584E-12	2.49401769496854E-12	2.24461592547168E-12	4.08395397551098E-12	3.14869733989778E-12
0.01572	1.4028849534198E-12	3.30457344583331E-12	3.21104778227199E-12	3.42927433058174E-12	4.55158229331758E-12	1.96403893478772E-12	4.676283178066E-12	1.46523539579401E-12	2.05756459834904E-12	3.58515043651727E-12	3.05517167633646E-12	2.40049203140722E-12	5.54918937130499E-12	9.97607077987414E-13	2.83694512802671E-12	2.36931681022011E-12	4.2086548602594E-12	2.21344070428458E-12
0.01574	1.21583362629716E-12	3.33574866702042E-12	2.7745946856525E-12	3.30457344583331E-12	4.30218052382072E-12	2.27579114665879E-12	3.80337698482702E-12	1.77698760766508E-12	2.52519291615564E-12	3.30457344583331E-12	2.93047079158803E-12	2.43166725259432E-12	5.01921061112418E-12	1.05995752036163E-12	3.2733982246462E-12	2.61871857971696E-12	3.99042831194966E-12	1.24700884748427E-12
0.01576	1.46523539579401E-12	2.86812034921382E-12	2.43166725259432E-12	2.93047079158803E-12	3.89690264838834E-12	2.58754335852986E-12	2.64989380090407E-12	2.21344070428458E-12	2.86812034921382E-12	2.7745946856525E-12	2.74341946446539E-12	2.02638937716194E-12	4.36453096619494E-12	1.24700884748427E-12	3.64750087889148E-12	2.71224424327828E-12	3.52279999414306E-12	6.85854866116347E-13
0.01578	1.90168849241351E-12	2.46284247378143E-12	2.11991504072326E-12	2.61871857971696E-12	3.14869733989778E-12	2.74341946446539E-12	1.55876105935534E-12	2.68106902209118E-12	2.89929557040092E-12	2.3069663678459E-12	2.43166725259432E-12	1.58993628054244E-12	3.67867610007859E-12	1.37170973223269E-12	4.11512919669808E-12	2.8057699068396E-12	3.02399645514935E-12	5.61153981367921E-13
0.0158	2.58754335852986E-12	2.21344070428458E-12	1.71463716529087E-12	2.21344070428458E-12	2.24461592547168E-12	2.86812034921382E-12	7.17030087303454E-13	3.14869733989778E-12	2.7745946856525E-12	1.96403893478772E-12	2.08873981953615E-12	1.34053451104559E-12	2.93047079158803E-12	1.68346194410376E-12	4.55158229331758E-12	2.8057699068396E-12	2.49401769496854E-12	8.72906193238988E-13
0.01582	3.36692388820752E-12	2.05756459834904E-12	1.52758583816823E-12	2.11991504072326E-12	1.58993628054244E-12	3.02399645514935E-12	4.05277875432387E-13	3.42927433058174E-12	2.46284247378143E-12	1.68346194410376E-12	1.74581238647798E-12	1.49641061698112E-12	2.18226548309747E-12	2.11991504072326E-12	4.58275751450468E-12	2.74341946446539E-12	2.05756459834904E-12	1.4028849534198E-12
0.01584	3.80337698482702E-12	2.08873981953615E-12	1.46523539579401E-12	2.21344070428458E-12	1.27818406867137E-12	3.11752211871067E-12	2.8057699068396E-13	3.7410265424528E-12	2.11991504072326E-12	1.65228672291666E-12	1.37170973223269E-12	2.11991504072326E-12	1.62111150172955E-12	2.58754335852986E-12	4.23983008144651E-12	2.7745946856525E-12	1.68346194410376E-12	2.02638937716194E-12
0.01586	4.1774796390723E-12	2.43166725259432E-12	1.80816282885219E-12	2.40049203140722E-12	1.37170973223269E-12	3.14869733989778E-12	3.7410265424528E-13	3.92807786957544E-12	1.90168849241351E-12	1.77698760766508E-12	9.04081414426094E-13	2.89929557040092E-12	1.12230796273584E-12	2.83694512802671E-12	3.61632565770438E-12	2.89929557040092E-12	1.24700884748427E-12	2.40049203140722E-12
0.01588	4.30218052382072E-12	2.55636813734275E-12	2.40049203140722E-12	2.43166725259432E-12	1.80816282885219E-12	3.08634689752356E-12	7.17030087303454E-13	3.7098513212657E-12	1.90168849241351E-12	2.21344070428458E-12	5.92329202555027E-13	3.42927433058174E-12	8.72906193238988E-13	2.89929557040092E-12	2.8057699068396E-12	3.14869733989778E-12	1.21583362629716E-12	2.8057699068396E-12
0.0159	4.05277875432387E-12	2.7745946856525E-12	2.99282123396224E-12	2.49401769496854E-12	2.21344070428458E-12	2.74341946446539E-12	1.24700884748427E-12	2.99282123396224E-12	1.90168849241351E-12	2.61871857971696E-12	7.17030087303454E-13	3.42927433058174E-12	9.35256635613201E-13	2.8057699068396E-12	1.77698760766508E-12	3.2422230034591E-12	1.43406017460691E-12	3.08634689752356E-12
0.01592	3.39809910939463E-12	2.7745946856525E-12	3.39809910939463E-12	2.40049203140722E-12	2.68106902209118E-12	2.27579114665879E-12	2.08873981953615E-12	2.15109026191036E-12	2.21344070428458E-12	2.55636813734275E-12	1.15348318392295E-12	2.99282123396224E-12	1.55876105935534E-12	2.71224424327828E-12	1.05995752036163E-12	3.14869733989778E-12	1.8393380500393E-12	3.36692388820752E-12
0.01594	2.83694512802671E-12	2.83694512802671E-12	3.58515043651727E-12	2.58754335852986E-12	3.14869733989778E-12	1.80816282885219E-12	2.93047079158803E-12	1.15348318392295E-12	2.74341946446539E-12	2.27579114665879E-12	1.62111150172955E-12	2.36931681022011E-12	2.58754335852986E-12	2.8057699068396E-12	8.10555750864774E-13	2.93047079158803E-12	2.24461592547168E-12	3.64750087889148E-12
0.01596	2.36931681022011E-12	2.8057699068396E-12	3.55397521533016E-12	3.08634689752356E-12	3.2733982246462E-12	1.24700884748427E-12	3.52279999414306E-12	4.67628317806601E-13	3.05517167633646E-12	1.90168849241351E-12	1.93286371360062E-12	1.71463716529087E-12	3.67867610007859E-12	2.89929557040092E-12	9.97607077987414E-13	2.61871857971696E-12	2.58754335852986E-12	4.05277875432387E-12
0.01598	2.02638937716194E-12	2.40049203140722E-12	3.46044955176884E-12	3.58515043651727E-12	3.08634689752356E-12	8.41730972051881E-13	4.05277875432387E-12	3.11752211871067E-14	3.05517167633646E-12	1.8705132712264E-12	2.21344070428458E-12	1.21583362629716E-12	4.39570618738205E-12	2.89929557040092E-12	1.74581238647798E-12	2.3069663678459E-12	2.83694512802671E-12	4.52040707213047E-12
0.016	1.99521415597483E-12	2.11991504072326E-12	3.21104778227199E-12	4.08395397551098E-12	2.58754335852986E-12	4.05277875432387E-13	4.73863362044022E-12	2.49401769496854E-13	2.86812034921382E-12	2.02638937716194E-12	2.58754335852986E-12	9.97607077987414E-13	4.80098406281443E-12	3.14869733989778E-12	2.24461592547168E-12	2.18226548309747E-12	3.14869733989778E-12	5.01921061112418E-12
0.01602	2.21344070428458E-12	1.71463716529087E-12	2.96164601277514E-12	4.23983008144651E-12	2.21344070428458E-12	4.05277875432387E-13	5.39331326536946E-12	8.10555750864774E-13	2.74341946446539E-12	2.36931681022011E-12	2.7745946856525E-12	1.12230796273584E-12	4.61393273569179E-12	3.67867610007859E-12	2.61871857971696E-12	2.27579114665879E-12	3.2422230034591E-12	5.39331326536946E-12
0.01604	2.338141589033E-12	1.49641061698112E-12	2.74341946446539E-12	4.1774796390723E-12	1.93286371360062E-12	5.29978760180814E-13	5.39331326536946E-12	1.71463716529087E-12	2.89929557040092E-12	2.83694512802671E-12	2.7745946856525E-12	1.62111150172955E-12	4.33335574500783E-12	4.11512919669808E-12	2.99282123396224E-12	2.24461592547168E-12	3.2422230034591E-12	5.48683892893078E-12
0.01606	2.24461592547168E-12	1.49641061698112E-12	2.64989380090407E-12	3.83455220601412E-12	1.68346194410376E-12	1.02878229917452E-12	4.73863362044022E-12	2.43166725259432E-12	3.14869733989778E-12	3.17987256108488E-12	2.83694512802671E-12	2.40049203140722E-12	4.02160353313676E-12	4.27100530263362E-12	3.08634689752356E-12	2.338141589033E-12	3.2422230034591E-12	5.14391149587261E-12
0.01608	2.15109026191036E-12	1.68346194410376E-12	2.71224424327828E-12	3.39809910939463E-12	1.49641061698112E-12	1.30935928985848E-12	4.14630441788519E-12	2.89929557040092E-12	3.52279999414306E-12	3.36692388820752E-12	2.8057699068396E-12	3.42927433058174E-12	3.83455220601412E-12	4.2086548602594E-12	3.14869733989778E-12	2.338141589033E-12	3.42927433058174E-12	4.676283178066E-12
0.0161	2.15109026191036E-12	2.08873981953615E-12	2.99282123396224E-12	3.02399645514935E-12	1.4028849534198E-12	1.62111150172955E-12	3.64750087889148E-12	2.99282123396224E-12	3.55397521533016E-12	3.14869733989778E-12	2.8057699068396E-12	4.11512919669808E-12	3.83455220601412E-12	3.86572742720123E-12	3.11752211871067E-12	2.27579114665879E-12	3.99042831194966E-12	3.77220176363991E-12
0.01612	2.18226548309747E-12	2.61871857971696E-12	3.14869733989778E-12	3.17987256108488E-12	1.55876105935534E-12	1.8705132712264E-12	3.33574866702042E-12	2.8057699068396E-12	3.33574866702042E-12	2.7745946856525E-12	2.86812034921382E-12	4.58275751450468E-12	3.80337698482702E-12	3.42927433058174E-12	3.11752211871067E-12	2.18226548309747E-12	4.70745839925311E-12	2.7745946856525E-12
0.01614	2.49401769496854E-12	3.33574866702042E-12	3.2422230034591E-12	3.52279999414306E-12	1.99521415597483E-12	2.24461592547168E-12	3.02399645514935E-12	2.55636813734275E-12	2.99282123396224E-12	2.18226548309747E-12	3.2733982246462E-12	4.73863362044022E-12	4.02160353313676E-12	3.11752211871067E-12	3.30457344583331E-12	1.99521415597483E-12	5.48683892893078E-12	1.77698760766508E-12
0.01616	2.86812034921382E-12	3.7098513212657E-12	2.7745946856525E-12	3.7098513212657E-12	2.21344070428458E-12	2.49401769496854E-12	2.83694512802671E-12	2.27579114665879E-12	2.64989380090407E-12	1.65228672291666E-12	4.08395397551098E-12	4.52040707213047E-12	4.14630441788519E-12	2.86812034921382E-12	3.49162477295595E-12	1.74581238647798E-12	6.01681768911159E-12	1.12230796273584E-12
0.01618	3.11752211871067E-12	3.80337698482702E-12	1.8705132712264E-12	3.42927433058174E-12	2.49401769496854E-12	2.74341946446539E-12	2.8057699068396E-12	2.02638937716194E-12	2.40049203140722E-12	1.21583362629716E-12	5.17508671705971E-12	4.14630441788519E-12	4.2086548602594E-12	2.61871857971696E-12	3.7410265424528E-12	1.4028849534198E-12	6.14151857386002E-12	5.92329202555027E-13
0.0162	3.33574866702042E-12	3.7410265424528E-12	9.04081414426094E-13	2.86812034921382E-12	2.83694512802671E-12	3.08634689752356E-12	2.74341946446539E-12	1.58993628054244E-12	2.64989380090407E-12	9.04081414426094E-13	5.86094158317606E-12	3.7410265424528E-12	3.86572742720123E-12	2.43166725259432E-12	3.80337698482702E-12	1.15348318392295E-12	6.0479929102987E-12	3.42927433058174E-13
0.01622	3.2733982246462E-12	3.52279999414306E-12	3.42927433058174E-13	2.36931681022011E-12	3.14869733989778E-12	3.61632565770438E-12	2.74341946446539E-12	1.12230796273584E-12	2.99282123396224E-12	7.48205308490561E-13	5.76741591961474E-12	3.67867610007859E-12	3.52279999414306E-12	2.27579114665879E-12	3.86572742720123E-12	1.15348318392295E-12	5.67389025605342E-12	3.42927433058174E-13
0.01624	3.2422230034591E-12	3.2733982246462E-12	5.29978760180814E-13	2.11991504072326E-12	3.58515043651727E-12	4.14630441788519E-12	2.8057699068396E-12	8.10555750864774E-13	3.39809910939463E-12	1.05995752036163E-12	4.98803538993707E-12	3.86572742720123E-12	3.05517167633646E-12	2.21344070428458E-12	3.95925309076255E-12	1.24700884748427E-12	5.14391149587261E-12	7.79380529677668E-13
0.01626	3.14869733989778E-12	3.05517167633646E-12	1.49641061698112E-12	2.21344070428458E-12	3.89690264838834E-12	4.76980884162733E-12	2.99282123396224E-12	8.72906193238988E-13	3.52279999414306E-12	1.49641061698112E-12	3.80337698482702E-12	4.23983008144651E-12	2.68106902209118E-12	2.08873981953615E-12	4.1774796390723E-12	1.71463716529087E-12	4.55158229331758E-12	1.37170973223269E-12
0.01628	2.83694512802671E-12	2.89929557040092E-12	2.7745946856525E-12	2.40049203140722E-12	3.80337698482702E-12	5.05038583231129E-12	3.36692388820752E-12	1.24700884748427E-12	3.67867610007859E-12	1.80816282885219E-12	2.96164601277514E-12	4.42688140856915E-12	2.52519291615564E-12	2.08873981953615E-12	4.23983008144651E-12	2.27579114665879E-12	4.05277875432387E-12	1.96403893478772E-12
0.0163	2.52519291615564E-12	2.74341946446539E-12	3.99042831194966E-12	2.71224424327828E-12	3.55397521533016E-12	4.98803538993707E-12	3.58515043651727E-12	1.74581238647798E-12	3.49162477295595E-12	2.3069663678459E-12	2.36931681022011E-12	4.27100530263362E-12	2.74341946446539E-12	2.02638937716194E-12	4.23983008144651E-12	2.68106902209118E-12	3.64750087889148E-12	2.40049203140722E-12
0.01632	2.21344070428458E-12	2.24461592547168E-12	4.45805662975626E-12	2.83694512802671E-12	3.02399645514935E-12	4.676283178066E-12	3.30457344583331E-12	2.21344070428458E-12	3.2422230034591E-12	2.8057699068396E-12	1.96403893478772E-12	3.83455220601412E-12	3.11752211871067E-12	1.65228672291666E-12	3.95925309076255E-12	3.05517167633646E-12	3.17987256108488E-12	2.74341946446539E-12
0.01634	1.93286371360062E-12	1.71463716529087E-12	4.39570618738205E-12	2.68106902209118E-12	2.11991504072326E-12	4.30218052382072E-12	2.8057699068396E-12	2.46284247378143E-12	2.8057699068396E-12	3.46044955176884E-12	1.71463716529087E-12	3.39809910939463E-12	3.58515043651727E-12	1.18465840511005E-12	3.39809910939463E-12	3.30457344583331E-12	2.86812034921382E-12	3.05517167633646E-12
0.01636	1.58993628054244E-12	1.12230796273584E-12	3.86572742720123E-12	2.43166725259432E-12	1.27818406867137E-12	3.99042831194966E-12	2.74341946446539E-12	2.52519291615564E-12	2.338141589033E-12	4.14630441788519E-12	1.68346194410376E-12	2.93047079158803E-12	3.95925309076255E-12	8.41730972051881E-13	2.71224424327828E-12	3.61632565770438E-12	2.89929557040092E-12	3.21104778227199E-12
0.01638	1.4028849534198E-12	7.17030087303454E-13	2.8057699068396E-12	2.08873981953615E-12	9.97607077987414E-13	3.55397521533016E-12	2.74341946446539E-12	2.338141589033E-12	1.80816282885219E-12	4.55158229331758E-12	1.99521415597483E-12	2.61871857971696E-12	4.11512919669808E-12	6.23504423742134E-13	2.18226548309747E-12	3.80337698482702E-12	2.99282123396224E-12	3.33574866702042E-12
0.0164	1.27818406867137E-12	6.23504423742134E-13	1.62111150172955E-12	1.80816282885219E-12	1.27818406867137E-12	3.05517167633646E-12	3.11752211871067E-12	2.21344070428458E-12	1.37170973223269E-12	4.58275751450468E-12	2.40049203140722E-12	2.52519291615564E-12	4.11512919669808E-12	9.66431856800308E-13	1.62111150172955E-12	4.02160353313676E-12	3.11752211871067E-12	3.33574866702042E-12
0.01642	1.58993628054244E-12	1.24700884748427E-12	5.61153981367921E-13	1.65228672291666E-12	1.77698760766508E-12	2.55636813734275E-12	3.52279999414306E-12	2.08873981953615E-12	1.21583362629716E-12	4.2086548602594E-12	2.74341946446539E-12	2.52519291615564E-12	4.14630441788519E-12	1.4028849534198E-12	1.30935928985848E-12	4.08395397551098E-12	3.30457344583331E-12	3.14869733989778E-12
0.01644	2.27579114665879E-12	2.49401769496854E-12	-1.8705132712264E-13	1.80816282885219E-12	2.27579114665879E-12	1.8393380500393E-12	3.92807786957544E-12	2.05756459834904E-12	1.37170973223269E-12	3.61632565770438E-12	3.02399645514935E-12	2.71224424327828E-12	4.05277875432387E-12	1.77698760766508E-12	1.4028849534198E-12	3.77220176363991E-12	3.61632565770438E-12	3.08634689752356E-12
0.01646	3.08634689752356E-12	3.42927433058174E-12	0	2.15109026191036E-12	2.55636813734275E-12	1.30935928985848E-12	4.39570618738205E-12	1.8393380500393E-12	1.65228672291666E-12	3.02399645514935E-12	3.33574866702042E-12	2.99282123396224E-12	3.7098513212657E-12	1.80816282885219E-12	1.8705132712264E-12	3.11752211871067E-12	3.7410265424528E-12	2.99282123396224E-12
0.01648	3.77220176363991E-12	3.64750087889148E-12	9.04081414426094E-13	2.71224424327828E-12	2.71224424327828E-12	9.04081414426094E-13	4.89450972637575E-12	1.55876105935534E-12	1.96403893478772E-12	2.61871857971696E-12	3.36692388820752E-12	3.2422230034591E-12	3.17987256108488E-12	1.93286371360062E-12	2.61871857971696E-12	2.27579114665879E-12	3.80337698482702E-12	2.74341946446539E-12
0.0165	4.27100530263362E-12	3.61632565770438E-12	2.08873981953615E-12	3.17987256108488E-12	2.7745946856525E-12	8.10555750864774E-13	5.29978760180814E-12	1.43406017460691E-12	2.36931681022011E-12	2.21344070428458E-12	3.36692388820752E-12	3.39809910939463E-12	2.74341946446539E-12	1.8705132712264E-12	3.39809910939463E-12	1.52758583816823E-12	3.58515043651727E-12	2.52519291615564E-12
0.01652	4.48923185094337E-12	3.64750087889148E-12	3.30457344583331E-12	3.52279999414306E-12	2.8057699068396E-12	8.10555750864774E-13	5.36213804418235E-12	1.55876105935534E-12	2.93047079158803E-12	2.05756459834904E-12	3.21104778227199E-12	3.64750087889148E-12	2.36931681022011E-12	1.43406017460691E-12	3.92807786957544E-12	1.05995752036163E-12	3.36692388820752E-12	2.52519291615564E-12
0.01654	4.36453096619494E-12	3.67867610007859E-12	3.80337698482702E-12	3.7098513212657E-12	2.93047079158803E-12	1.02878229917452E-12	4.98803538993707E-12	1.90168849241351E-12	3.46044955176884E-12	1.74581238647798E-12	2.8057699068396E-12	4.05277875432387E-12	2.18226548309747E-12	7.17030087303454E-13	4.05277875432387E-12	9.97607077987414E-13	3.17987256108488E-12	2.89929557040092E-12
0.01656	3.86572742720123E-12	3.7098513212657E-12	3.86572742720123E-12	3.55397521533016E-12	3.05517167633646E-12	1.30935928985848E-12	4.2086548602594E-12	2.15109026191036E-12	3.7098513212657E-12	1.65228672291666E-12	2.24461592547168E-12	4.33335574500783E-12	1.99521415597483E-12	1.8705132712264E-13	3.83455220601412E-12	1.12230796273584E-12	3.49162477295595E-12	3.30457344583331E-12
0.01658	3.2422230034591E-12	3.55397521533016E-12	3.61632565770438E-12	3.05517167633646E-12	3.17987256108488E-12	1.52758583816823E-12	3.39809910939463E-12	2.21344070428458E-12	3.55397521533016E-12	1.58993628054244E-12	1.49641061698112E-12	4.11512919669808E-12	2.27579114665879E-12	6.23504423742134E-14	3.36692388820752E-12	1.43406017460691E-12	3.83455220601412E-12	3.67867610007859E-12
0.0166	2.68106902209118E-12	3.2422230034591E-12	3.2733982246462E-12	2.58754335852986E-12	3.2733982246462E-12	1.77698760766508E-12	2.74341946446539E-12	1.93286371360062E-12	2.83694512802671E-12	1.8393380500393E-12	8.41730972051881E-13	3.58515043651727E-12	2.83694512802671E-12	5.61153981367921E-13	3.08634689752356E-12	1.99521415597483E-12	4.39570618738205E-12	3.83455220601412E-12
0.01662	2.49401769496854E-12	2.83694512802671E-12	3.02399645514935E-12	2.338141589033E-12	2.93047079158803E-12	1.8393380500393E-12	2.40049203140722E-12	1.80816282885219E-12	1.8393380500393E-12	2.11991504072326E-12	9.35256635613201E-13	2.99282123396224E-12	3.30457344583331E-12	1.4028849534198E-12	2.86812034921382E-12	2.58754335852986E-12	4.86333450518865E-12	3.92807786957544E-12
0.01664	2.71224424327828E-12	2.36931681022011E-12	2.58754335852986E-12	2.3069663678459E-12	2.36931681022011E-12	2.02638937716194E-12	2.27579114665879E-12	1.52758583816823E-12	5.61153981367921E-13	1.80816282885219E-12	1.55876105935534E-12	2.36931681022011E-12	3.36692388820752E-12	2.338141589033E-12	2.61871857971696E-12	3.14869733989778E-12	4.92568494756286E-12	4.08395397551098E-12
0.01666	3.17987256108488E-12	1.93286371360062E-12	2.338141589033E-12	2.46284247378143E-12	2.05756459834904E-12	2.02638937716194E-12	1.99521415597483E-12	1.46523539579401E-12	-2.18226548309747E-13	1.4028849534198E-12	2.21344070428458E-12	1.77698760766508E-12	3.17987256108488E-12	3.33574866702042E-12	2.52519291615564E-12	3.49162477295595E-12	4.61393273569179E-12	4.11512919669808E-12
0.01668	3.55397521533016E-12	1.43406017460691E-12	2.3069663678459E-12	2.40049203140722E-12	2.61871857971696E-12	1.90168849241351E-12	1.71463716529087E-12	1.62111150172955E-12	-2.8057699068396E-13	1.24700884748427E-12	2.64989380090407E-12	1.71463716529087E-12	3.08634689752356E-12	4.05277875432387E-12	2.36931681022011E-12	3.46044955176884E-12	3.89690264838834E-12	3.99042831194966E-12
0.0167	3.7410265424528E-12	1.18465840511005E-12	2.55636813734275E-12	2.40049203140722E-12	3.49162477295595E-12	1.74581238647798E-12	1.58993628054244E-12	1.8705132712264E-12	4.05277875432387E-13	1.55876105935534E-12	3.11752211871067E-12	2.08873981953615E-12	2.96164601277514E-12	4.27100530263362E-12	2.36931681022011E-12	3.11752211871067E-12	3.2422230034591E-12	3.49162477295595E-12
0.01672	3.55397521533016E-12	1.27818406867137E-12	3.05517167633646E-12	2.68106902209118E-12	4.14630441788519E-12	1.65228672291666E-12	1.93286371360062E-12	1.8705132712264E-12	1.65228672291666E-12	2.11991504072326E-12	3.39809910939463E-12	2.58754335852986E-12	2.68106902209118E-12	4.08395397551098E-12	2.40049203140722E-12	2.46284247378143E-12	2.71224424327828E-12	2.83694512802671E-12
0.01674	3.2422230034591E-12	1.58993628054244E-12	3.39809910939463E-12	3.14869733989778E-12	4.42688140856915E-12	1.58993628054244E-12	2.68106902209118E-12	1.80816282885219E-12	2.7745946856525E-12	2.64989380090407E-12	3.42927433058174E-12	3.17987256108488E-12	2.40049203140722E-12	3.42927433058174E-12	2.55636813734275E-12	1.65228672291666E-12	2.49401769496854E-12	2.40049203140722E-12
0.01676	3.05517167633646E-12	1.71463716529087E-12	3.80337698482702E-12	3.80337698482702E-12	4.39570618738205E-12	1.65228672291666E-12	3.14869733989778E-12	1.43406017460691E-12	3.33574866702042E-12	3.17987256108488E-12	3.21104778227199E-12	3.92807786957544E-12	2.05756459834904E-12	2.71224424327828E-12	2.8057699068396E-12	6.85854866116347E-13	2.43166725259432E-12	2.49401769496854E-12
0.01678	2.64989380090407E-12	1.96403893478772E-12	3.92807786957544E-12	4.11512919669808E-12	4.23983008144651E-12	1.8705132712264E-12	3.11752211871067E-12	1.05995752036163E-12	3.36692388820752E-12	3.49162477295595E-12	2.83694512802671E-12	4.73863362044022E-12	1.8705132712264E-12	2.46284247378143E-12	3.05517167633646E-12	3.11752211871067E-14	2.52519291615564E-12	3.14869733989778E-12
0.0168	2.338141589033E-12	2.05756459834904E-12	3.86572742720123E-12	4.2086548602594E-12	3.89690264838834E-12	2.11991504072326E-12	3.21104778227199E-12	1.02878229917452E-12	2.99282123396224E-12	3.61632565770438E-12	2.68106902209118E-12	5.26861238062103E-12	1.80816282885219E-12	2.43166725259432E-12	3.17987256108488E-12	-1.8705132712264E-13	2.64989380090407E-12	3.89690264838834E-12
0.01682	2.08873981953615E-12	1.71463716529087E-12	3.67867610007859E-12	4.08395397551098E-12	3.52279999414306E-12	2.27579114665879E-12	3.39809910939463E-12	1.52758583816823E-12	2.71224424327828E-12	3.49162477295595E-12	2.8057699068396E-12	5.26861238062103E-12	2.05756459834904E-12	2.55636813734275E-12	3.08634689752356E-12	-1.24700884748427E-13	2.96164601277514E-12	4.39570618738205E-12
0.01684	2.21344070428458E-12	1.52758583816823E-12	3.2422230034591E-12	3.89690264838834E-12	2.83694512802671E-12	2.43166725259432E-12	3.11752211871067E-12	2.15109026191036E-12	2.52519291615564E-12	3.2422230034591E-12	3.21104778227199E-12	4.98803538993707E-12	2.46284247378143E-12	2.64989380090407E-12	2.8057699068396E-12	1.55876105935534E-13	3.21104778227199E-12	4.42688140856915E-12
0.01686	2.8057699068396E-12	1.43406017460691E-12	2.52519291615564E-12	3.7410265424528E-12	2.18226548309747E-12	2.61871857971696E-12	2.58754335852986E-12	2.74341946446539E-12	2.58754335852986E-12	2.86812034921382E-12	3.52279999414306E-12	4.42688140856915E-12	2.7745946856525E-12	2.8057699068396E-12	2.36931681022011E-12	3.7410265424528E-13	3.30457344583331E-12	4.11512919669808E-12
0.01688	3.67867610007859E-12	1.8393380500393E-12	1.93286371360062E-12	3.58515043651727E-12	1.77698760766508E-12	2.86812034921382E-12	2.27579114665879E-12	3.21104778227199E-12	2.8057699068396E-12	2.49401769496854E-12	3.77220176363991E-12	3.86572742720123E-12	2.99282123396224E-12	3.08634689752356E-12	2.02638937716194E-12	7.17030087303454E-13	3.11752211871067E-12	4.05277875432387E-12
0.0169	4.30218052382072E-12	2.49401769496854E-12	1.4028849534198E-12	3.39809910939463E-12	1.8393380500393E-12	3.05517167633646E-12	2.15109026191036E-12	3.46044955176884E-12	3.08634689752356E-12	2.18226548309747E-12	3.7410265424528E-12	3.30457344583331E-12	2.99282123396224E-12	3.2422230034591E-12	1.80816282885219E-12	1.12230796273584E-12	3.02399645514935E-12	3.83455220601412E-12
0.01692	4.676283178066E-12	3.17987256108488E-12	1.05995752036163E-12	3.21104778227199E-12	2.21344070428458E-12	3.2733982246462E-12	2.02638937716194E-12	3.58515043651727E-12	3.17987256108488E-12	2.21344070428458E-12	3.52279999414306E-12	2.46284247378143E-12	2.8057699068396E-12	2.99282123396224E-12	2.08873981953615E-12	1.49641061698112E-12	2.8057699068396E-12	3.58515043651727E-12
0.01694	4.48923185094337E-12	3.49162477295595E-12	9.04081414426094E-13	2.86812034921382E-12	2.8057699068396E-12	3.30457344583331E-12	2.08873981953615E-12	3.7410265424528E-12	3.21104778227199E-12	2.64989380090407E-12	3.39809910939463E-12	1.96403893478772E-12	2.74341946446539E-12	2.71224424327828E-12	2.71224424327828E-12	1.80816282885219E-12	2.74341946446539E-12	3.49162477295595E-12
0.01696	3.99042831194966E-12	3.46044955176884E-12	7.48205308490561E-13	2.40049203140722E-12	3.33574866702042E-12	3.2422230034591E-12	2.27579114665879E-12	3.77220176363991E-12	3.36692388820752E-12	3.21104778227199E-12	3.58515043651727E-12	1.80816282885219E-12	2.55636813734275E-12	2.58754335852986E-12	3.39809910939463E-12	2.08873981953615E-12	2.7745946856525E-12	3.67867610007859E-12
0.01698	3.49162477295595E-12	3.11752211871067E-12	1.55876105935534E-13	1.96403893478772E-12	3.55397521533016E-12	3.05517167633646E-12	2.338141589033E-12	3.89690264838834E-12	3.2422230034591E-12	3.39809910939463E-12	3.39809910939463E-12	1.96403893478772E-12	2.3069663678459E-12	2.64989380090407E-12	3.89690264838834E-12	2.18226548309747E-12	2.8057699068396E-12	3.80337698482702E-12
0.017	3.08634689752356E-12	2.58754335852986E-12	-4.67628317806601E-13	1.80816282885219E-12	3.49162477295595E-12	2.86812034921382E-12	2.46284247378143E-12	3.83455220601412E-12	2.93047079158803E-12	2.86812034921382E-12	2.83694512802671E-12	2.64989380090407E-12	1.99521415597483E-12	2.74341946446539E-12	4.02160353313676E-12	2.08873981953615E-12	3.05517167633646E-12	3.55397521533016E-12
0.01702	2.7745946856525E-12	2.338141589033E-12	-8.10555750864774E-13	1.77698760766508E-12	2.8057699068396E-12	2.74341946446539E-12	2.40049203140722E-12	3.58515043651727E-12	2.52519291615564E-12	2.58754335852986E-12	2.21344070428458E-12	3.33574866702042E-12	1.74581238647798E-12	2.71224424327828E-12	3.92807786957544E-12	1.65228672291666E-12	3.33574866702042E-12	3.08634689752356E-12
0.01704	2.36931681022011E-12	2.21344070428458E-12	-5.29978760180814E-13	2.05756459834904E-12	2.15109026191036E-12	2.74341946446539E-12	2.24461592547168E-12	3.39809910939463E-12	2.24461592547168E-12	2.61871857971696E-12	1.80816282885219E-12	3.89690264838834E-12	1.52758583816823E-12	2.74341946446539E-12	3.92807786957544E-12	1.21583362629716E-12	3.58515043651727E-12	2.71224424327828E-12
0.01706	1.99521415597483E-12	2.24461592547168E-12	2.49401769496854E-13	2.49401769496854E-12	1.62111150172955E-12	2.7745946856525E-12	1.77698760766508E-12	3.21104778227199E-12	2.27579114665879E-12	2.99282123396224E-12	1.8393380500393E-12	3.95925309076255E-12	1.4028849534198E-12	2.55636813734275E-12	3.92807786957544E-12	1.18465840511005E-12	3.58515043651727E-12	2.8057699068396E-12
0.01708	1.55876105935534E-12	2.3069663678459E-12	1.55876105935534E-12	2.83694512802671E-12	1.27818406867137E-12	2.89929557040092E-12	1.37170973223269E-12	3.14869733989778E-12	2.27579114665879E-12	3.49162477295595E-12	2.08873981953615E-12	3.61632565770438E-12	1.62111150172955E-12	2.27579114665879E-12	3.92807786957544E-12	1.27818406867137E-12	3.2422230034591E-12	3.02399645514935E-12
0.0171	9.66431856800308E-13	2.27579114665879E-12	2.86812034921382E-12	3.11752211871067E-12	8.41730972051881E-13	3.11752211871067E-12	1.09113274154873E-12	3.21104778227199E-12	1.96403893478772E-12	3.77220176363991E-12	2.46284247378143E-12	3.2733982246462E-12	1.8393380500393E-12	2.05756459834904E-12	3.7410265424528E-12	1.43406017460691E-12	2.7745946856525E-12	3.39809910939463E-12
0.01712	5.61153981367921E-13	2.3069663678459E-12	3.89690264838834E-12	3.14869733989778E-12	1.02878229917452E-12	3.55397521533016E-12	1.12230796273584E-12	3.55397521533016E-12	1.52758583816823E-12	3.99042831194966E-12	2.74341946446539E-12	3.14869733989778E-12	2.11991504072326E-12	2.15109026191036E-12	3.46044955176884E-12	1.8393380500393E-12	2.15109026191036E-12	3.99042831194966E-12
0.01714	3.42927433058174E-13	2.46284247378143E-12	4.55158229331758E-12	2.96164601277514E-12	1.55876105935534E-12	3.95925309076255E-12	1.49641061698112E-12	3.80337698482702E-12	1.21583362629716E-12	3.92807786957544E-12	2.68106902209118E-12	3.21104778227199E-12	2.40049203140722E-12	3.14869733989778E-12	3.17987256108488E-12	2.3069663678459E-12	1.74581238647798E-12	4.14630441788519E-12
0.01716	6.23504423742134E-13	2.49401769496854E-12	4.92568494756286E-12	2.86812034921382E-12	2.46284247378143E-12	4.2086548602594E-12	2.24461592547168E-12	3.89690264838834E-12	1.30935928985848E-12	3.7098513212657E-12	2.21344070428458E-12	3.39809910939463E-12	2.64989380090407E-12	4.08395397551098E-12	2.8057699068396E-12	2.71224424327828E-12	1.37170973223269E-12	3.99042831194966E-12
0.01718	1.12230796273584E-12	2.02638937716194E-12	4.95686016874997E-12	3.08634689752356E-12	3.21104778227199E-12	4.2086548602594E-12	3.2422230034591E-12	3.7410265424528E-12	1.90168849241351E-12	3.36692388820752E-12	1.8705132712264E-12	3.67867610007859E-12	2.89929557040092E-12	4.2086548602594E-12	2.55636813734275E-12	2.74341946446539E-12	1.15348318392295E-12	3.55397521533016E-12
0.0172	1.77698760766508E-12	1.55876105935534E-12	4.89450972637575E-12	3.17987256108488E-12	3.89690264838834E-12	4.14630441788519E-12	4.05277875432387E-12	3.02399645514935E-12	2.61871857971696E-12	3.02399645514935E-12	1.65228672291666E-12	3.80337698482702E-12	3.11752211871067E-12	3.64750087889148E-12	2.18226548309747E-12	2.24461592547168E-12	1.34053451104559E-12	3.14869733989778E-12
0.01722	2.49401769496854E-12	1.4028849534198E-12	4.73863362044022E-12	3.2422230034591E-12	4.52040707213047E-12	3.86572742720123E-12	4.23983008144651E-12	2.27579114665879E-12	3.05517167633646E-12	2.64989380090407E-12	1.43406017460691E-12	3.67867610007859E-12	3.14869733989778E-12	3.05517167633646E-12	1.90168849241351E-12	1.52758583816823E-12	2.02638937716194E-12	2.58754335852986E-12
0.01724	3.2422230034591E-12	1.77698760766508E-12	4.61393273569179E-12	3.14869733989778E-12	4.86333450518865E-12	3.61632565770438E-12	4.02160353313676E-12	1.49641061698112E-12	3.33574866702042E-12	2.27579114665879E-12	1.27818406867137E-12	3.39809910939463E-12	2.99282123396224E-12	2.74341946446539E-12	1.99521415597483E-12	7.48205308490561E-13	3.02399645514935E-12	1.93286371360062E-12
0.01726	3.80337698482702E-12	2.43166725259432E-12	4.58275751450468E-12	2.89929557040092E-12	4.89450972637575E-12	3.21104778227199E-12	3.67867610007859E-12	8.10555750864774E-13	3.52279999414306E-12	2.02638937716194E-12	1.09113274154873E-12	3.17987256108488E-12	2.71224424327828E-12	2.46284247378143E-12	2.21344070428458E-12	3.11752211871067E-13	3.95925309076255E-12	1.71463716529087E-12
0.01728	4.05277875432387E-12	2.99282123396224E-12	4.48923185094337E-12	2.68106902209118E-12	4.76980884162733E-12	2.99282123396224E-12	3.49162477295595E-12	6.54679644929241E-13	3.42927433058174E-12	2.02638937716194E-12	6.54679644929241E-13	3.11752211871067E-12	2.3069663678459E-12	2.21344070428458E-12	2.40049203140722E-12	4.98803538993707E-13	4.27100530263362E-12	2.02638937716194E-12
0.0173	3.99042831194966E-12	3.30457344583331E-12	4.23983008144651E-12	2.74341946446539E-12	4.42688140856915E-12	2.61871857971696E-12	3.55397521533016E-12	8.72906193238988E-13	3.2733982246462E-12	2.11991504072326E-12	1.8705132712264E-13	3.05517167633646E-12	1.93286371360062E-12	2.02638937716194E-12	2.71224424327828E-12	1.02878229917452E-12	3.89690264838834E-12	2.71224424327828E-12
0.01732	3.49162477295595E-12	3.2733982246462E-12	3.86572742720123E-12	3.11752211871067E-12	4.1774796390723E-12	2.21344070428458E-12	3.67867610007859E-12	1.58993628054244E-12	2.8057699068396E-12	2.15109026191036E-12	-2.49401769496854E-13	3.11752211871067E-12	1.62111150172955E-12	1.99521415597483E-12	2.7745946856525E-12	1.8705132712264E-12	3.11752211871067E-12	3.64750087889148E-12
0.01734	3.08634689752356E-12	2.7745946856525E-12	3.2733982246462E-12	3.67867610007859E-12	3.7098513212657E-12	1.99521415597483E-12	4.11512919669808E-12	2.40049203140722E-12	2.18226548309747E-12	2.24461592547168E-12	-6.23504423742134E-13	2.83694512802671E-12	1.43406017460691E-12	2.05756459834904E-12	2.7745946856525E-12	2.58754335852986E-12	2.15109026191036E-12	4.39570618738205E-12
0.01736	3.02399645514935E-12	2.11991504072326E-12	2.64989380090407E-12	4.27100530263362E-12	3.2422230034591E-12	1.80816282885219E-12	4.48923185094337E-12	2.89929557040092E-12	1.58993628054244E-12	2.3069663678459E-12	-8.10555750864774E-13	2.58754335852986E-12	1.30935928985848E-12	2.21344070428458E-12	2.64989380090407E-12	3.30457344583331E-12	1.52758583816823E-12	4.73863362044022E-12
0.01738	3.14869733989778E-12	1.34053451104559E-12	2.11991504072326E-12	4.52040707213047E-12	3.11752211871067E-12	1.77698760766508E-12	4.61393273569179E-12	2.99282123396224E-12	1.15348318392295E-12	2.61871857971696E-12	-3.11752211871067E-13	2.338141589033E-12	1.55876105935534E-12	2.55636813734275E-12	2.40049203140722E-12	3.7410265424528E-12	1.09113274154873E-12	4.676283178066E-12
0.0174	3.39809910939463E-12	7.48205308490561E-13	1.90168849241351E-12	4.45805662975626E-12	3.11752211871067E-12	1.74581238647798E-12	4.55158229331758E-12	2.64989380090407E-12	1.09113274154873E-12	3.17987256108488E-12	7.17030087303454E-13	2.40049203140722E-12	2.08873981953615E-12	3.08634689752356E-12	2.15109026191036E-12	3.99042831194966E-12	1.09113274154873E-12	4.23983008144651E-12
0.01742	3.64750087889148E-12	4.98803538993707E-13	1.93286371360062E-12	4.11512919669808E-12	3.42927433058174E-12	1.8705132712264E-12	4.2086548602594E-12	2.05756459834904E-12	1.18465840511005E-12	3.42927433058174E-12	1.77698760766508E-12	2.68106902209118E-12	2.83694512802671E-12	3.7410265424528E-12	2.11991504072326E-12	3.83455220601412E-12	1.15348318392295E-12	3.7410265424528E-12
0.01744	3.80337698482702E-12	7.17030087303454E-13	2.338141589033E-12	3.52279999414306E-12	3.77220176363991E-12	2.02638937716194E-12	3.64750087889148E-12	1.71463716529087E-12	1.68346194410376E-12	3.30457344583331E-12	2.8057699068396E-12	2.99282123396224E-12	3.67867610007859E-12	4.08395397551098E-12	2.24461592547168E-12	3.39809910939463E-12	9.97607077987414E-13	3.14869733989778E-12
0.01746	3.95925309076255E-12	1.30935928985848E-12	2.8057699068396E-12	2.93047079158803E-12	3.61632565770438E-12	2.24461592547168E-12	3.08634689752356E-12	1.8393380500393E-12	2.43166725259432E-12	3.05517167633646E-12	3.77220176363991E-12	3.08634689752356E-12	4.33335574500783E-12	3.99042831194966E-12	2.43166725259432E-12	2.93047079158803E-12	1.02878229917452E-12	2.64989380090407E-12
0.01748	4.27100530263362E-12	2.18226548309747E-12	3.02399645514935E-12	2.36931681022011E-12	3.05517167633646E-12	2.58754335852986E-12	2.86812034921382E-12	2.40049203140722E-12	3.39809910939463E-12	2.99282123396224E-12	4.58275751450468E-12	3.02399645514935E-12	4.95686016874997E-12	3.46044955176884E-12	2.58754335852986E-12	2.64989380090407E-12	1.62111150172955E-12	2.3069663678459E-12
0.0175	4.80098406281443E-12	2.86812034921382E-12	2.89929557040092E-12	1.99521415597483E-12	2.338141589033E-12	2.83694512802671E-12	2.83694512802671E-12	3.36692388820752E-12	3.92807786957544E-12	2.83694512802671E-12	5.01921061112418E-12	2.86812034921382E-12	5.33096282299525E-12	2.43166725259432E-12	2.58754335852986E-12	2.55636813734275E-12	2.68106902209118E-12	2.24461592547168E-12
0.01752	5.26861238062103E-12	3.36692388820752E-12	2.61871857971696E-12	1.77698760766508E-12	1.52758583816823E-12	2.96164601277514E-12	3.2422230034591E-12	4.2086548602594E-12	3.86572742720123E-12	2.7745946856525E-12	5.36213804418235E-12	2.83694512802671E-12	5.54918937130499E-12	1.37170973223269E-12	2.49401769496854E-12	2.58754335852986E-12	3.46044955176884E-12	2.58754335852986E-12
0.01754	5.01921061112418E-12	3.7098513212657E-12	2.11991504072326E-12	1.52758583816823E-12	1.21583362629716E-12	3.05517167633646E-12	4.08395397551098E-12	4.52040707213047E-12	3.2733982246462E-12	2.7745946856525E-12	5.5803645924921E-12	3.17987256108488E-12	5.29978760180814E-12	8.41730972051881E-13	2.40049203140722E-12	2.7745946856525E-12	3.99042831194966E-12	2.99282123396224E-12
0.01756	3.77220176363991E-12	3.89690264838834E-12	1.65228672291666E-12	1.46523539579401E-12	1.12230796273584E-12	3.17987256108488E-12	4.86333450518865E-12	4.42688140856915E-12	2.64989380090407E-12	2.86812034921382E-12	5.42448848655657E-12	3.52279999414306E-12	4.70745839925311E-12	8.10555750864774E-13	2.36931681022011E-12	2.83694512802671E-12	3.99042831194966E-12	3.21104778227199E-12
0.01758	2.3069663678459E-12	3.99042831194966E-12	1.27818406867137E-12	1.46523539579401E-12	1.30935928985848E-12	3.17987256108488E-12	5.45566370774367E-12	3.99042831194966E-12	2.02638937716194E-12	3.2733982246462E-12	4.89450972637575E-12	3.89690264838834E-12	3.83455220601412E-12	1.4028849534198E-12	2.18226548309747E-12	2.74341946446539E-12	3.86572742720123E-12	3.14869733989778E-12
0.0176	9.35256635613201E-13	4.11512919669808E-12	1.27818406867137E-12	1.8393380500393E-12	1.65228672291666E-12	3.2733982246462E-12	5.51801415011789E-12	3.7098513212657E-12	2.05756459834904E-12	3.36692388820752E-12	4.23983008144651E-12	4.1774796390723E-12	2.96164601277514E-12	2.18226548309747E-12	1.8705132712264E-12	2.55636813734275E-12	3.2422230034591E-12	2.86812034921382E-12
0.01762	1.8705132712264E-13	4.27100530263362E-12	1.46523539579401E-12	2.3069663678459E-12	2.40049203140722E-12	3.08634689752356E-12	4.86333450518865E-12	3.7098513212657E-12	2.338141589033E-12	3.52279999414306E-12	3.42927433058174E-12	4.30218052382072E-12	2.36931681022011E-12	2.89929557040092E-12	1.74581238647798E-12	2.36931681022011E-12	2.61871857971696E-12	2.8057699068396E-12
0.01764	9.35256635613201E-14	4.39570618738205E-12	1.65228672291666E-12	2.83694512802671E-12	3.14869733989778E-12	2.74341946446539E-12	3.7098513212657E-12	3.77220176363991E-12	2.83694512802671E-12	3.61632565770438E-12	2.83694512802671E-12	4.11512919669808E-12	1.99521415597483E-12	3.46044955176884E-12	1.62111150172955E-12	2.24461592547168E-12	2.02638937716194E-12	2.8057699068396E-12
0.01766	6.54679644929241E-13	4.61393273569179E-12	2.15109026191036E-12	3.30457344583331E-12	3.55397521533016E-12	2.24461592547168E-12	2.338141589033E-12	3.7410265424528E-12	3.39809910939463E-12	3.42927433058174E-12	2.49401769496854E-12	3.58515043651727E-12	1.77698760766508E-12	3.7410265424528E-12	1.55876105935534E-12	2.08873981953615E-12	1.71463716529087E-12	2.61871857971696E-12
0.01768	1.71463716529087E-12	4.61393273569179E-12	2.52519291615564E-12	3.7410265424528E-12	3.46044955176884E-12	1.58993628054244E-12	9.66431856800308E-13	3.49162477295595E-12	3.7410265424528E-12	2.86812034921382E-12	2.3069663678459E-12	3.14869733989778E-12	1.99521415597483E-12	4.1774796390723E-12	1.4028849534198E-12	1.80816282885219E-12	1.8393380500393E-12	1.99521415597483E-12
0.0177	2.89929557040092E-12	4.30218052382072E-12	2.8057699068396E-12	3.86572742720123E-12	3.11752211871067E-12	1.24700884748427E-12	-6.23504423742134E-14	3.05517167633646E-12	4.14630441788519E-12	2.21344070428458E-12	2.68106902209118E-12	2.40049203140722E-12	2.3069663678459E-12	4.6451079568789E-12	1.4028849534198E-12	1.27818406867137E-12	2.11991504072326E-12	1.55876105935534E-12
0.01772	3.99042831194966E-12	3.83455220601412E-12	2.71224424327828E-12	3.7410265424528E-12	2.61871857971696E-12	1.15348318392295E-12	-8.72906193238988E-13	2.55636813734275E-12	4.27100530263362E-12	1.68346194410376E-12	3.14869733989778E-12	1.93286371360062E-12	3.02399645514935E-12	4.70745839925311E-12	1.43406017460691E-12	8.41730972051881E-13	2.24461592547168E-12	1.4028849534198E-12
0.01774	4.61393273569179E-12	3.2733982246462E-12	2.36931681022011E-12	3.11752211871067E-12	2.24461592547168E-12	1.55876105935534E-12	-1.05995752036163E-12	2.08873981953615E-12	4.30218052382072E-12	9.97607077987414E-13	3.33574866702042E-12	1.99521415597483E-12	3.7098513212657E-12	4.42688140856915E-12	1.68346194410376E-12	8.10555750864774E-13	2.3069663678459E-12	1.55876105935534E-12
0.01776	4.86333450518865E-12	2.8057699068396E-12	2.21344070428458E-12	2.40049203140722E-12	1.74581238647798E-12	2.11991504072326E-12	-7.48205308490561E-13	1.93286371360062E-12	4.05277875432387E-12	8.41730972051881E-13	3.30457344583331E-12	2.43166725259432E-12	3.99042831194966E-12	4.02160353313676E-12	1.93286371360062E-12	1.18465840511005E-12	2.36931681022011E-12	1.71463716529087E-12
0.01778	4.80098406281443E-12	2.7745946856525E-12	2.40049203140722E-12	1.62111150172955E-12	1.21583362629716E-12	2.74341946446539E-12	6.23504423742134E-14	2.24461592547168E-12	3.7410265424528E-12	1.34053451104559E-12	3.21104778227199E-12	2.83694512802671E-12	3.7410265424528E-12	3.39809910939463E-12	2.27579114665879E-12	1.8393380500393E-12	2.52519291615564E-12	2.18226548309747E-12
0.0178	4.27100530263362E-12	2.86812034921382E-12	2.99282123396224E-12	8.41730972051881E-13	8.72906193238988E-13	3.05517167633646E-12	1.18465840511005E-12	2.89929557040092E-12	3.49162477295595E-12	2.05756459834904E-12	2.89929557040092E-12	3.2422230034591E-12	3.17987256108488E-12	2.8057699068396E-12	2.49401769496854E-12	2.27579114665879E-12	2.68106902209118E-12	2.86812034921382E-12
0.01782	3.2733982246462E-12	2.99282123396224E-12	3.55397521533016E-12	2.18226548309747E-13	6.23504423742134E-13	3.11752211871067E-12	2.36931681022011E-12	3.7098513212657E-12	3.11752211871067E-12	2.74341946446539E-12	2.61871857971696E-12	3.14869733989778E-12	2.3069663678459E-12	2.46284247378143E-12	2.43166725259432E-12	2.61871857971696E-12	2.8057699068396E-12	3.49162477295595E-12
0.01784	2.24461592547168E-12	3.02399645514935E-12	3.86572742720123E-12	1.55876105935534E-13	8.72906193238988E-13	2.83694512802671E-12	3.52279999414306E-12	4.23983008144651E-12	2.24461592547168E-12	3.11752211871067E-12	2.27579114665879E-12	2.93047079158803E-12	1.4028849534198E-12	2.15109026191036E-12	2.58754335852986E-12	2.71224424327828E-12	2.93047079158803E-12	3.7410265424528E-12
0.01786	1.37170973223269E-12	2.68106902209118E-12	3.86572742720123E-12	8.10555750864774E-13	1.74581238647798E-12	2.61871857971696E-12	4.42688140856915E-12	4.58275751450468E-12	1.43406017460691E-12	3.14869733989778E-12	2.15109026191036E-12	2.3069663678459E-12	4.98803538993707E-13	1.80816282885219E-12	2.96164601277514E-12	2.89929557040092E-12	3.21104778227199E-12	3.55397521533016E-12
0.01788	8.41730972051881E-13	2.15109026191036E-12	3.64750087889148E-12	2.11991504072326E-12	2.89929557040092E-12	2.46284247378143E-12	4.83215928400154E-12	4.73863362044022E-12	9.04081414426094E-13	3.17987256108488E-12	2.11991504072326E-12	2.08873981953615E-12	-2.18226548309747E-13	1.62111150172955E-12	3.58515043651727E-12	2.99282123396224E-12	3.36692388820752E-12	2.86812034921382E-12
0.0179	8.10555750864774E-13	1.71463716529087E-12	3.17987256108488E-12	3.64750087889148E-12	3.77220176363991E-12	2.58754335852986E-12	4.83215928400154E-12	4.55158229331758E-12	7.79380529677668E-13	3.17987256108488E-12	2.24461592547168E-12	2.15109026191036E-12	-5.29978760180814E-13	1.68346194410376E-12	4.2086548602594E-12	3.02399645514935E-12	3.58515043651727E-12	1.93286371360062E-12
0.01792	1.15348318392295E-12	1.18465840511005E-12	2.74341946446539E-12	5.1127362746855E-12	4.55158229331758E-12	2.52519291615564E-12	4.42688140856915E-12	4.11512919669808E-12	9.66431856800308E-13	3.2733982246462E-12	2.64989380090407E-12	2.36931681022011E-12	-3.11752211871067E-13	1.90168849241351E-12	4.36453096619494E-12	2.99282123396224E-12	3.55397521533016E-12	1.12230796273584E-12
0.01794	1.90168849241351E-12	6.54679644929241E-13	2.49401769496854E-12	5.98564246792449E-12	5.29978760180814E-12	2.18226548309747E-12	4.08395397551098E-12	3.7410265424528E-12	1.43406017460691E-12	3.39809910939463E-12	3.2422230034591E-12	2.40049203140722E-12	3.11752211871067E-13	1.90168849241351E-12	4.30218052382072E-12	2.83694512802671E-12	3.2733982246462E-12	4.36453096619494E-13
0.01796	2.71224424327828E-12	2.49401769496854E-13	2.49401769496854E-12	6.23504423742134E-12	5.79859114080185E-12	1.8705132712264E-12	3.83455220601412E-12	3.39809910939463E-12	2.21344070428458E-12	3.39809910939463E-12	3.80337698482702E-12	2.24461592547168E-12	1.27818406867137E-12	1.27818406867137E-12	3.99042831194966E-12	2.99282123396224E-12	2.8057699068396E-12	3.11752211871067E-14
0.01798	3.30457344583331E-12	6.23504423742134E-14	2.61871857971696E-12	5.98564246792449E-12	5.51801415011789E-12	1.55876105935534E-12	3.7410265424528E-12	3.36692388820752E-12	3.11752211871067E-12	3.30457344583331E-12	3.77220176363991E-12	1.74581238647798E-12	2.49401769496854E-12	5.92329202555027E-13	3.55397521533016E-12	3.08634689752356E-12	2.55636813734275E-12	-1.8705132712264E-13
0.018	3.58515043651727E-12	4.05277875432387E-13	2.71224424327828E-12	5.36213804418235E-12	4.73863362044022E-12	1.43406017460691E-12	3.7098513212657E-12	3.42927433058174E-12	3.80337698482702E-12	3.14869733989778E-12	3.36692388820752E-12	1.24700884748427E-12	3.77220176363991E-12	2.8057699068396E-13	2.96164601277514E-12	3.2422230034591E-12	2.58754335852986E-12	9.35256635613201E-14
0.01802	3.77220176363991E-12	1.05995752036163E-12	2.68106902209118E-12	4.58275751450468E-12	3.77220176363991E-12	1.27818406867137E-12	3.55397521533016E-12	3.36692388820752E-12	3.86572742720123E-12	2.96164601277514E-12	2.83694512802671E-12	1.05995752036163E-12	4.6451079568789E-12	4.36453096619494E-13	2.46284247378143E-12	3.17987256108488E-12	2.83694512802671E-12	1.02878229917452E-12
0.01804	3.7410265424528E-12	1.49641061698112E-12	2.36931681022011E-12	3.83455220601412E-12	2.99282123396224E-12	1.15348318392295E-12	3.2733982246462E-12	2.96164601277514E-12	3.42927433058174E-12	2.86812034921382E-12	2.40049203140722E-12	1.21583362629716E-12	4.98803538993707E-12	9.97607077987414E-13	1.99521415597483E-12	2.99282123396224E-12	3.36692388820752E-12	2.15109026191036E-12
0.01806	3.52279999414306E-12	1.68346194410376E-12	2.11991504072326E-12	3.21104778227199E-12	2.40049203140722E-12	1.15348318392295E-12	2.96164601277514E-12	2.43166725259432E-12	2.68106902209118E-12	2.68106902209118E-12	2.02638937716194E-12	2.05756459834904E-12	4.676283178066E-12	1.80816282885219E-12	1.71463716529087E-12	2.55636813734275E-12	3.99042831194966E-12	3.42927433058174E-12
0.01808	3.30457344583331E-12	1.93286371360062E-12	2.02638937716194E-12	2.83694512802671E-12	2.02638937716194E-12	1.30935928985848E-12	2.55636813734275E-12	1.90168849241351E-12	1.8393380500393E-12	2.3069663678459E-12	1.93286371360062E-12	2.89929557040092E-12	3.80337698482702E-12	2.8057699068396E-12	1.52758583816823E-12	2.11991504072326E-12	4.14630441788519E-12	4.45805662975626E-12
0.0181	2.96164601277514E-12	2.18226548309747E-12	2.05756459834904E-12	2.83694512802671E-12	1.99521415597483E-12	1.52758583816823E-12	2.3069663678459E-12	1.58993628054244E-12	1.15348318392295E-12	1.71463716529087E-12	2.08873981953615E-12	3.7410265424528E-12	2.71224424327828E-12	3.7410265424528E-12	1.30935928985848E-12	2.15109026191036E-12	3.99042831194966E-12	5.05038583231129E-12
0.01812	2.64989380090407E-12	2.49401769496854E-12	2.18226548309747E-12	2.99282123396224E-12	2.3069663678459E-12	1.90168849241351E-12	2.08873981953615E-12	1.24700884748427E-12	6.85854866116347E-13	9.35256635613201E-13	2.58754335852986E-12	4.14630441788519E-12	1.55876105935534E-12	4.27100530263362E-12	1.27818406867137E-12	2.49401769496854E-12	3.36692388820752E-12	5.26861238062103E-12
0.01814	2.46284247378143E-12	2.96164601277514E-12	2.40049203140722E-12	3.02399645514935E-12	3.02399645514935E-12	2.40049203140722E-12	1.99521415597483E-12	1.15348318392295E-12	6.54679644929241E-13	5.92329202555027E-13	3.05517167633646E-12	4.30218052382072E-12	8.10555750864774E-13	4.2086548602594E-12	1.37170973223269E-12	3.21104778227199E-12	2.83694512802671E-12	5.1127362746855E-12
0.01816	2.36931681022011E-12	3.36692388820752E-12	2.74341946446539E-12	3.11752211871067E-12	4.02160353313676E-12	2.89929557040092E-12	1.80816282885219E-12	1.27818406867137E-12	9.66431856800308E-13	8.10555750864774E-13	3.7410265424528E-12	4.08395397551098E-12	8.72906193238988E-13	3.7098513212657E-12	1.62111150172955E-12	3.7098513212657E-12	2.21344070428458E-12	4.52040707213047E-12
0.01818	2.68106902209118E-12	4.08395397551098E-12	2.99282123396224E-12	3.17987256108488E-12	4.48923185094337E-12	3.46044955176884E-12	1.71463716529087E-12	1.52758583816823E-12	1.30935928985848E-12	1.12230796273584E-12	4.2086548602594E-12	3.86572742720123E-12	1.62111150172955E-12	2.99282123396224E-12	1.65228672291666E-12	3.89690264838834E-12	1.58993628054244E-12	3.49162477295595E-12
0.0182	3.21104778227199E-12	4.83215928400154E-12	3.11752211871067E-12	3.42927433058174E-12	4.30218052382072E-12	3.49162477295595E-12	1.55876105935534E-12	1.77698760766508E-12	1.55876105935534E-12	1.12230796273584E-12	4.48923185094337E-12	3.42927433058174E-12	2.71224424327828E-12	2.3069663678459E-12	1.77698760766508E-12	3.58515043651727E-12	1.12230796273584E-12	2.3069663678459E-12
0.01822	3.83455220601412E-12	5.42448848655657E-12	2.93047079158803E-12	3.58515043651727E-12	3.89690264838834E-12	3.11752211871067E-12	1.52758583816823E-12	2.02638937716194E-12	1.65228672291666E-12	1.21583362629716E-12	4.33335574500783E-12	2.83694512802671E-12	3.7098513212657E-12	2.05756459834904E-12	1.74581238647798E-12	2.99282123396224E-12	8.10555750864774E-13	1.49641061698112E-12
0.01824	4.42688140856915E-12	5.73624069842763E-12	2.71224424327828E-12	3.58515043651727E-12	3.42927433058174E-12	2.52519291615564E-12	1.58993628054244E-12	2.11991504072326E-12	1.93286371360062E-12	1.65228672291666E-12	4.02160353313676E-12	2.02638937716194E-12	4.39570618738205E-12	2.21344070428458E-12	1.65228672291666E-12	2.43166725259432E-12	8.10555750864774E-13	1.12230796273584E-12
0.01826	4.42688140856915E-12	5.70506547724053E-12	2.24461592547168E-12	3.30457344583331E-12	3.11752211871067E-12	1.8705132712264E-12	1.93286371360062E-12	2.21344070428458E-12	2.11991504072326E-12	2.338141589033E-12	3.52279999414306E-12	1.37170973223269E-12	4.48923185094337E-12	2.3069663678459E-12	1.43406017460691E-12	2.27579114665879E-12	7.48205308490561E-13	1.21583362629716E-12
0.01828	3.86572742720123E-12	5.36213804418235E-12	1.8393380500393E-12	2.68106902209118E-12	2.89929557040092E-12	1.43406017460691E-12	2.46284247378143E-12	2.49401769496854E-12	2.46284247378143E-12	2.99282123396224E-12	3.02399645514935E-12	9.97607077987414E-13	4.11512919669808E-12	2.58754335852986E-12	1.12230796273584E-12	2.46284247378143E-12	7.79380529677668E-13	1.77698760766508E-12
0.0183	3.30457344583331E-12	4.83215928400154E-12	1.49641061698112E-12	2.05756459834904E-12	2.64989380090407E-12	1.21583362629716E-12	2.89929557040092E-12	2.55636813734275E-12	2.7745946856525E-12	3.36692388820752E-12	2.58754335852986E-12	1.24700884748427E-12	3.67867610007859E-12	2.89929557040092E-12	1.02878229917452E-12	2.71224424327828E-12	1.21583362629716E-12	2.27579114665879E-12
0.01832	2.96164601277514E-12	4.45805662975626E-12	1.34053451104559E-12	1.55876105935534E-12	2.36931681022011E-12	1.18465840511005E-12	3.2422230034591E-12	2.52519291615564E-12	2.93047079158803E-12	3.2733982246462E-12	2.21344070428458E-12	1.77698760766508E-12	3.2422230034591E-12	3.33574866702042E-12	9.04081414426094E-13	2.86812034921382E-12	2.02638937716194E-12	2.89929557040092E-12
0.01834	2.71224424327828E-12	4.30218052382072E-12	1.21583362629716E-12	1.27818406867137E-12	2.02638937716194E-12	1.46523539579401E-12	3.33574866702042E-12	2.24461592547168E-12	3.17987256108488E-12	2.8057699068396E-12	2.02638937716194E-12	2.27579114665879E-12	3.05517167633646E-12	3.86572742720123E-12	9.35256635613201E-13	2.7745946856525E-12	2.8057699068396E-12	3.33574866702042E-12
0.01836	2.58754335852986E-12	4.2086548602594E-12	1.24700884748427E-12	1.27818406867137E-12	1.80816282885219E-12	1.80816282885219E-12	3.21104778227199E-12	2.05756459834904E-12	3.2422230034591E-12	2.18226548309747E-12	2.21344070428458E-12	2.55636813734275E-12	3.02399645514935E-12	4.27100530263362E-12	1.12230796273584E-12	2.64989380090407E-12	3.58515043651727E-12	3.7098513212657E-12
0.01838	2.46284247378143E-12	3.99042831194966E-12	9.97607077987414E-13	1.37170973223269E-12	1.80816282885219E-12	1.99521415597483E-12	3.2422230034591E-12	1.99521415597483E-12	3.36692388820752E-12	1.49641061698112E-12	2.36931681022011E-12	2.49401769496854E-12	3.02399645514935E-12	4.23983008144651E-12	1.49641061698112E-12	2.43166725259432E-12	4.08395397551098E-12	4.1774796390723E-12
0.0184	2.36931681022011E-12	3.77220176363991E-12	7.17030087303454E-13	1.52758583816823E-12	1.96403893478772E-12	1.80816282885219E-12	3.14869733989778E-12	2.15109026191036E-12	3.39809910939463E-12	9.04081414426094E-13	2.8057699068396E-12	2.15109026191036E-12	2.99282123396224E-12	4.05277875432387E-12	1.99521415597483E-12	2.21344070428458E-12	4.39570618738205E-12	4.30218052382072E-12
0.01842	2.27579114665879E-12	3.67867610007859E-12	5.29978760180814E-13	1.96403893478772E-12	2.15109026191036E-12	1.71463716529087E-12	3.11752211871067E-12	2.338141589033E-12	3.30457344583331E-12	9.35256635613201E-13	3.2733982246462E-12	1.68346194410376E-12	2.89929557040092E-12	3.7410265424528E-12	2.68106902209118E-12	2.08873981953615E-12	4.48923185094337E-12	3.7098513212657E-12
0.01844	1.93286371360062E-12	3.58515043651727E-12	6.85854866116347E-13	2.52519291615564E-12	2.3069663678459E-12	1.55876105935534E-12	3.08634689752356E-12	2.21344070428458E-12	3.11752211871067E-12	1.49641061698112E-12	3.80337698482702E-12	1.15348318392295E-12	3.17987256108488E-12	3.39809910939463E-12	3.33574866702042E-12	2.08873981953615E-12	4.6451079568789E-12	2.40049203140722E-12
0.01846	1.52758583816823E-12	3.36692388820752E-12	1.30935928985848E-12	2.89929557040092E-12	2.43166725259432E-12	1.49641061698112E-12	2.99282123396224E-12	1.74581238647798E-12	2.8057699068396E-12	1.99521415597483E-12	4.08395397551098E-12	9.97607077987414E-13	3.64750087889148E-12	3.21104778227199E-12	4.02160353313676E-12	2.11991504072326E-12	4.70745839925311E-12	1.21583362629716E-12
0.01848	1.24700884748427E-12	3.08634689752356E-12	2.21344070428458E-12	3.11752211871067E-12	2.61871857971696E-12	1.37170973223269E-12	2.93047079158803E-12	1.02878229917452E-12	2.58754335852986E-12	2.52519291615564E-12	4.05277875432387E-12	1.77698760766508E-12	3.67867610007859E-12	3.33574866702042E-12	4.33335574500783E-12	2.05756459834904E-12	4.80098406281443E-12	4.05277875432387E-13
0.0185	1.34053451104559E-12	2.74341946446539E-12	3.11752211871067E-12	3.33574866702042E-12	2.83694512802671E-12	1.24700884748427E-12	2.68106902209118E-12	3.11752211871067E-13	2.64989380090407E-12	3.05517167633646E-12	3.52279999414306E-12	2.96164601277514E-12	3.33574866702042E-12	3.49162477295595E-12	4.6451079568789E-12	2.21344070428458E-12	4.73863362044022E-12	2.49401769496854E-13
0.01852	1.58993628054244E-12	2.46284247378143E-12	3.86572742720123E-12	3.64750087889148E-12	2.83694512802671E-12	1.18465840511005E-12	2.36931681022011E-12	-1.8705132712264E-13	2.83694512802671E-12	3.61632565770438E-12	2.83694512802671E-12	4.14630441788519E-12	2.7745946856525E-12	3.58515043651727E-12	4.55158229331758E-12	2.27579114665879E-12	4.6451079568789E-12	6.85854866116347E-13
0.01854	1.90168849241351E-12	2.11991504072326E-12	3.95925309076255E-12	3.92807786957544E-12	2.49401769496854E-12	1.30935928985848E-12	2.21344070428458E-12	-2.18226548309747E-13	2.93047079158803E-12	3.95925309076255E-12	1.99521415597483E-12	4.83215928400154E-12	2.43166725259432E-12	3.64750087889148E-12	4.1774796390723E-12	2.21344070428458E-12	4.36453096619494E-12	1.74581238647798E-12
0.01856	1.90168849241351E-12	1.74581238647798E-12	3.67867610007859E-12	4.02160353313676E-12	2.08873981953615E-12	1.52758583816823E-12	2.11991504072326E-12	2.18226548309747E-13	2.7745946856525E-12	3.95925309076255E-12	1.24700884748427E-12	5.05038583231129E-12	2.68106902209118E-12	3.58515043651727E-12	3.77220176363991E-12	2.11991504072326E-12	3.95925309076255E-12	2.99282123396224E-12
0.01858	1.77698760766508E-12	1.30935928985848E-12	2.86812034921382E-12	4.05277875432387E-12	2.24461592547168E-12	1.77698760766508E-12	2.05756459834904E-12	9.66431856800308E-13	2.61871857971696E-12	3.7410265424528E-12	7.48205308490561E-13	4.92568494756286E-12	3.2422230034591E-12	3.21104778227199E-12	3.2733982246462E-12	1.99521415597483E-12	3.39809910939463E-12	4.23983008144651E-12
0.0186	1.71463716529087E-12	9.35256635613201E-13	2.11991504072326E-12	3.67867610007859E-12	2.8057699068396E-12	2.15109026191036E-12	2.3069663678459E-12	1.80816282885219E-12	2.71224424327828E-12	3.39809910939463E-12	3.7410265424528E-13	4.73863362044022E-12	3.89690264838834E-12	2.61871857971696E-12	2.74341946446539E-12	1.93286371360062E-12	3.11752211871067E-12	5.17508671705971E-12
0.01862	1.77698760766508E-12	8.41730972051881E-13	1.30935928985848E-12	2.99282123396224E-12	3.61632565770438E-12	2.55636813734275E-12	2.8057699068396E-12	2.64989380090407E-12	2.96164601277514E-12	3.30457344583331E-12	1.8705132712264E-13	4.30218052382072E-12	4.27100530263362E-12	1.96403893478772E-12	2.24461592547168E-12	1.74581238647798E-12	3.11752211871067E-12	5.54918937130499E-12
0.01864	1.99521415597483E-12	1.18465840511005E-12	8.72906193238988E-13	2.18226548309747E-12	4.30218052382072E-12	3.14869733989778E-12	3.67867610007859E-12	3.08634689752356E-12	2.8057699068396E-12	3.42927433058174E-12	4.36453096619494E-13	3.83455220601412E-12	4.23983008144651E-12	1.49641061698112E-12	2.02638937716194E-12	1.55876105935534E-12	3.36692388820752E-12	5.5803645924921E-12
0.01866	2.40049203140722E-12	1.80816282885219E-12	6.54679644929241E-13	1.49641061698112E-12	4.76980884162733E-12	3.77220176363991E-12	4.45805662975626E-12	3.55397521533016E-12	2.27579114665879E-12	3.64750087889148E-12	1.09113274154873E-12	3.64750087889148E-12	4.08395397551098E-12	1.24700884748427E-12	1.8705132712264E-12	1.52758583816823E-12	3.7098513212657E-12	5.23743715943393E-12
0.01868	2.74341946446539E-12	2.18226548309747E-12	6.54679644929241E-13	1.18465840511005E-12	4.98803538993707E-12	4.02160353313676E-12	4.83215928400154E-12	3.99042831194966E-12	1.80816282885219E-12	3.52279999414306E-12	2.02638937716194E-12	3.83455220601412E-12	3.77220176363991E-12	1.30935928985848E-12	1.74581238647798E-12	1.77698760766508E-12	3.86572742720123E-12	4.6451079568789E-12
0.0187	2.93047079158803E-12	2.40049203140722E-12	6.54679644929241E-13	1.18465840511005E-12	4.92568494756286E-12	3.99042831194966E-12	4.58275751450468E-12	4.42688140856915E-12	1.71463716529087E-12	3.17987256108488E-12	3.2422230034591E-12	3.99042831194966E-12	3.49162477295595E-12	1.58993628054244E-12	1.71463716529087E-12	2.24461592547168E-12	3.61632565770438E-12	3.89690264838834E-12
0.01872	2.86812034921382E-12	2.3069663678459E-12	8.41730972051881E-13	1.46523539579401E-12	4.52040707213047E-12	3.61632565770438E-12	4.11512919669808E-12	4.80098406281443E-12	1.52758583816823E-12	2.83694512802671E-12	4.33335574500783E-12	3.99042831194966E-12	3.11752211871067E-12	2.05756459834904E-12	1.77698760766508E-12	2.86812034921382E-12	3.21104778227199E-12	3.21104778227199E-12
0.01874	2.7745946856525E-12	2.02638937716194E-12	1.15348318392295E-12	1.77698760766508E-12	3.95925309076255E-12	3.05517167633646E-12	3.7410265424528E-12	4.86333450518865E-12	1.30935928985848E-12	2.55636813734275E-12	5.08156105349839E-12	3.67867610007859E-12	2.58754335852986E-12	2.58754335852986E-12	2.05756459834904E-12	3.42927433058174E-12	2.74341946446539E-12	2.68106902209118E-12
0.01876	2.74341946446539E-12	1.93286371360062E-12	1.52758583816823E-12	1.99521415597483E-12	3.46044955176884E-12	2.49401769496854E-12	3.49162477295595E-12	4.52040707213047E-12	1.18465840511005E-12	2.52519291615564E-12	5.33096282299525E-12	3.11752211871067E-12	2.11991504072326E-12	2.74341946446539E-12	2.46284247378143E-12	3.80337698482702E-12	2.15109026191036E-12	2.52519291615564E-12
0.01878	2.64989380090407E-12	1.8705132712264E-12	1.55876105935534E-12	1.74581238647798E-12	2.93047079158803E-12	2.02638937716194E-12	3.30457344583331E-12	3.67867610007859E-12	1.24700884748427E-12	2.93047079158803E-12	5.08156105349839E-12	2.61871857971696E-12	2.05756459834904E-12	2.55636813734275E-12	2.74341946446539E-12	4.02160353313676E-12	1.8705132712264E-12	2.52519291615564E-12
0.0188	2.68106902209118E-12	2.11991504072326E-12	1.52758583816823E-12	1.52758583816823E-12	2.61871857971696E-12	1.93286371360062E-12	3.2422230034591E-12	2.8057699068396E-12	1.37170973223269E-12	3.33574866702042E-12	4.2086548602594E-12	2.61871857971696E-12	2.52519291615564E-12	2.18226548309747E-12	2.86812034921382E-12	4.11512919669808E-12	1.90168849241351E-12	2.49401769496854E-12
0.01882	2.64989380090407E-12	2.58754335852986E-12	1.37170973223269E-12	1.34053451104559E-12	2.52519291615564E-12	2.3069663678459E-12	3.02399645514935E-12	2.15109026191036E-12	1.80816282885219E-12	3.7098513212657E-12	3.17987256108488E-12	2.99282123396224E-12	3.08634689752356E-12	1.93286371360062E-12	2.7745946856525E-12	4.11512919669808E-12	2.02638937716194E-12	2.43166725259432E-12
0.01884	2.27579114665879E-12	3.2422230034591E-12	1.18465840511005E-12	1.34053451104559E-12	2.58754335852986E-12	3.05517167633646E-12	2.64989380090407E-12	1.93286371360062E-12	2.24461592547168E-12	3.86572742720123E-12	2.21344070428458E-12	3.21104778227199E-12	3.61632565770438E-12	1.8705132712264E-12	2.36931681022011E-12	3.83455220601412E-12	2.27579114665879E-12	2.52519291615564E-12
0.01886	1.8393380500393E-12	3.89690264838834E-12	1.30935928985848E-12	1.49641061698112E-12	2.99282123396224E-12	3.80337698482702E-12	2.338141589033E-12	1.99521415597483E-12	2.71224424327828E-12	3.89690264838834E-12	1.43406017460691E-12	3.42927433058174E-12	3.67867610007859E-12	2.11991504072326E-12	1.93286371360062E-12	3.61632565770438E-12	2.49401769496854E-12	2.64989380090407E-12
0.01888	1.30935928985848E-12	4.30218052382072E-12	1.74581238647798E-12	2.02638937716194E-12	3.42927433058174E-12	4.2086548602594E-12	2.43166725259432E-12	2.24461592547168E-12	2.86812034921382E-12	3.95925309076255E-12	1.12230796273584E-12	3.49162477295595E-12	3.02399645514935E-12	2.27579114665879E-12	1.71463716529087E-12	3.11752211871067E-12	2.71224424327828E-12	2.96164601277514E-12
0.0189	8.10555750864774E-13	4.39570618738205E-12	2.36931681022011E-12	2.7745946856525E-12	3.89690264838834E-12	4.14630441788519E-12	2.83694512802671E-12	2.40049203140722E-12	2.58754335852986E-12	4.02160353313676E-12	9.97607077987414E-13	3.30457344583331E-12	2.36931681022011E-12	2.46284247378143E-12	1.96403893478772E-12	2.55636813734275E-12	2.52519291615564E-12	3.17987256108488E-12
0.01892	4.98803538993707E-13	4.02160353313676E-12	3.05517167633646E-12	3.7098513212657E-12	3.92807786957544E-12	3.7098513212657E-12	3.49162477295595E-12	2.52519291615564E-12	2.36931681022011E-12	3.83455220601412E-12	9.66431856800308E-13	3.2422230034591E-12	2.24461592547168E-12	2.74341946446539E-12	2.43166725259432E-12	2.11991504072326E-12	1.8705132712264E-12	3.14869733989778E-12
0.01894	5.92329202555027E-13	3.33574866702042E-12	3.77220176363991E-12	4.39570618738205E-12	3.61632565770438E-12	2.93047079158803E-12	3.89690264838834E-12	2.3069663678459E-12	1.99521415597483E-12	3.36692388820752E-12	1.30935928985848E-12	3.49162477295595E-12	2.68106902209118E-12	2.89929557040092E-12	2.93047079158803E-12	1.99521415597483E-12	1.21583362629716E-12	3.02399645514935E-12
0.01896	1.37170973223269E-12	2.7745946856525E-12	4.33335574500783E-12	4.76980884162733E-12	3.02399645514935E-12	2.15109026191036E-12	4.14630441788519E-12	1.80816282885219E-12	1.62111150172955E-12	2.74341946446539E-12	2.05756459834904E-12	4.02160353313676E-12	2.99282123396224E-12	2.89929557040092E-12	3.39809910939463E-12	2.21344070428458E-12	1.12230796273584E-12	2.93047079158803E-12
0.01898	2.7745946856525E-12	2.55636813734275E-12	4.55158229331758E-12	4.89450972637575E-12	2.46284247378143E-12	1.30935928985848E-12	3.86572742720123E-12	1.27818406867137E-12	1.46523539579401E-12	2.21344070428458E-12	2.89929557040092E-12	4.80098406281443E-12	3.2422230034591E-12	2.7745946856525E-12	3.86572742720123E-12	2.58754335852986E-12	1.37170973223269E-12	3.14869733989778E-12
0.019	4.02160353313676E-12	2.71224424327828E-12	4.14630441788519E-12	4.80098406281443E-12	2.18226548309747E-12	8.10555750864774E-13	3.17987256108488E-12	1.09113274154873E-12	1.62111150172955E-12	2.02638937716194E-12	3.58515043651727E-12	5.61153981367921E-12	3.2733982246462E-12	2.71224424327828E-12	4.2086548602594E-12	2.93047079158803E-12	1.93286371360062E-12	3.77220176363991E-12
0.01902	4.2086548602594E-12	3.14869733989778E-12	3.49162477295595E-12	4.58275751450468E-12	2.338141589033E-12	7.79380529677668E-13	2.58754335852986E-12	1.46523539579401E-12	1.80816282885219E-12	2.08873981953615E-12	3.83455220601412E-12	6.14151857386002E-12	3.30457344583331E-12	2.55636813734275E-12	4.11512919669808E-12	3.21104778227199E-12	2.89929557040092E-12	4.42688140856915E-12
0.01904	3.55397521533016E-12	3.67867610007859E-12	2.43166725259432E-12	4.1774796390723E-12	2.58754335852986E-12	8.10555750864774E-13	2.21344070428458E-12	2.15109026191036E-12	2.36931681022011E-12	2.18226548309747E-12	3.67867610007859E-12	6.17269379504713E-12	3.14869733989778E-12	2.40049203140722E-12	3.64750087889148E-12	2.93047079158803E-12	4.2086548602594E-12	4.83215928400154E-12
0.01906	2.55636813734275E-12	4.08395397551098E-12	1.34053451104559E-12	3.42927433058174E-12	2.86812034921382E-12	9.97607077987414E-13	2.11991504072326E-12	3.11752211871067E-12	2.99282123396224E-12	2.36931681022011E-12	3.14869733989778E-12	5.82976636198895E-12	2.83694512802671E-12	2.27579114665879E-12	3.02399645514935E-12	2.7745946856525E-12	5.23743715943393E-12	4.83215928400154E-12
0.01908	1.52758583816823E-12	4.05277875432387E-12	5.61153981367921E-13	2.8057699068396E-12	3.05517167633646E-12	1.43406017460691E-12	1.80816282885219E-12	3.7410265424528E-12	3.2733982246462E-12	2.71224424327828E-12	2.74341946446539E-12	5.23743715943393E-12	2.71224424327828E-12	2.338141589033E-12	2.58754335852986E-12	2.8057699068396E-12	5.89211680436317E-12	4.45805662975626E-12
0.0191	5.29978760180814E-13	3.61632565770438E-12	2.49401769496854E-13	2.18226548309747E-12	3.2422230034591E-12	2.3069663678459E-12	1.90168849241351E-12	3.64750087889148E-12	3.36692388820752E-12	2.93047079158803E-12	2.36931681022011E-12	4.55158229331758E-12	2.40049203140722E-12	2.55636813734275E-12	2.3069663678459E-12	3.02399645514935E-12	6.01681768911159E-12	4.05277875432387E-12
0.01912	3.11752211871067E-14	3.14869733989778E-12	6.23504423742134E-13	1.71463716529087E-12	3.39809910939463E-12	2.96164601277514E-12	2.24461592547168E-12	3.17987256108488E-12	3.11752211871067E-12	2.61871857971696E-12	2.15109026191036E-12	3.77220176363991E-12	2.3069663678459E-12	2.93047079158803E-12	2.36931681022011E-12	3.21104778227199E-12	5.86094158317606E-12	3.58515043651727E-12
0.01914	1.55876105935534E-13	2.61871857971696E-12	1.43406017460691E-12	1.4028849534198E-12	3.7410265424528E-12	3.30457344583331E-12	2.74341946446539E-12	2.64989380090407E-12	3.14869733989778E-12	2.08873981953615E-12	2.24461592547168E-12	3.05517167633646E-12	2.36931681022011E-12	3.49162477295595E-12	2.64989380090407E-12	3.08634689752356E-12	5.14391149587261E-12	3.2733982246462E-12
0.01916	7.17030087303454E-13	2.11991504072326E-12	2.338141589033E-12	1.27818406867137E-12	3.95925309076255E-12	3.30457344583331E-12	3.05517167633646E-12	2.24461592547168E-12	3.14869733989778E-12	1.71463716529087E-12	2.55636813734275E-12	2.27579114665879E-12	2.71224424327828E-12	4.11512919669808E-12	2.93047079158803E-12	2.71224424327828E-12	4.36453096619494E-12	3.08634689752356E-12
0.01918	1.68346194410376E-12	1.80816282885219E-12	3.2422230034591E-12	1.24700884748427E-12	4.33335574500783E-12	3.36692388820752E-12	3.17987256108488E-12	2.24461592547168E-12	3.2422230034591E-12	1.49641061698112E-12	3.08634689752356E-12	1.55876105935534E-12	3.2733982246462E-12	4.6451079568789E-12	3.17987256108488E-12	2.24461592547168E-12	3.64750087889148E-12	3.05517167633646E-12
0.0192	2.58754335852986E-12	1.96403893478772E-12	3.64750087889148E-12	1.37170973223269E-12	4.48923185094337E-12	3.64750087889148E-12	3.17987256108488E-12	2.8057699068396E-12	3.11752211871067E-12	1.71463716529087E-12	3.64750087889148E-12	8.10555750864774E-13	4.02160353313676E-12	4.89450972637575E-12	3.33574866702042E-12	2.02638937716194E-12	3.08634689752356E-12	3.08634689752356E-12
0.01922	3.2422230034591E-12	2.49401769496854E-12	3.30457344583331E-12	1.49641061698112E-12	4.6451079568789E-12	3.77220176363991E-12	3.2422230034591E-12	3.67867610007859E-12	2.8057699068396E-12	2.3069663678459E-12	3.89690264838834E-12	3.11752211871067E-13	4.83215928400154E-12	4.52040707213047E-12	3.39809910939463E-12	1.96403893478772E-12	2.71224424327828E-12	3.2422230034591E-12
0.01924	3.49162477295595E-12	2.99282123396224E-12	2.40049203140722E-12	1.71463716529087E-12	4.6451079568789E-12	3.64750087889148E-12	3.33574866702042E-12	4.36453096619494E-12	2.43166725259432E-12	3.14869733989778E-12	3.89690264838834E-12	3.7410265424528E-13	5.20626193824682E-12	3.58515043651727E-12	3.2733982246462E-12	1.99521415597483E-12	2.58754335852986E-12	3.2422230034591E-12
0.01926	3.36692388820752E-12	3.49162477295595E-12	1.15348318392295E-12	2.11991504072326E-12	4.55158229331758E-12	3.21104778227199E-12	3.52279999414306E-12	4.76980884162733E-12	2.02638937716194E-12	3.86572742720123E-12	3.61632565770438E-12	8.41730972051881E-13	4.80098406281443E-12	2.40049203140722E-12	3.14869733989778E-12	2.18226548309747E-12	2.83694512802671E-12	2.7745946856525E-12
0.01928	3.17987256108488E-12	3.58515043651727E-12	3.42927433058174E-13	2.7745946856525E-12	4.33335574500783E-12	2.71224424327828E-12	3.77220176363991E-12	4.52040707213047E-12	1.68346194410376E-12	4.27100530263362E-12	3.30457344583331E-12	1.4028849534198E-12	4.02160353313676E-12	1.49641061698112E-12	2.89929557040092E-12	2.52519291615564E-12	3.61632565770438E-12	2.21344070428458E-12
0.0193	2.7745946856525E-12	3.21104778227199E-12	-1.8705132712264E-13	3.49162477295595E-12	3.86572742720123E-12	2.36931681022011E-12	3.89690264838834E-12	3.7410265424528E-12	1.4028849534198E-12	4.2086548602594E-12	2.89929557040092E-12	2.15109026191036E-12	3.30457344583331E-12	9.04081414426094E-13	2.7745946856525E-12	3.2422230034591E-12	4.14630441788519E-12	1.58993628054244E-12
0.01932	2.27579114665879E-12	2.68106902209118E-12	-2.49401769496854E-13	4.14630441788519E-12	3.05517167633646E-12	2.15109026191036E-12	3.89690264838834E-12	2.93047079158803E-12	1.37170973223269E-12	3.67867610007859E-12	2.49401769496854E-12	3.05517167633646E-12	3.05517167633646E-12	7.48205308490561E-13	2.7745946856525E-12	4.1774796390723E-12	4.02160353313676E-12	1.12230796273584E-12
0.01934	1.52758583816823E-12	2.18226548309747E-12	9.35256635613201E-14	4.58275751450468E-12	2.11991504072326E-12	2.24461592547168E-12	3.67867610007859E-12	2.27579114665879E-12	1.8393380500393E-12	3.05517167633646E-12	2.18226548309747E-12	3.86572742720123E-12	3.2422230034591E-12	9.66431856800308E-13	2.83694512802671E-12	4.80098406281443E-12	3.21104778227199E-12	9.66431856800308E-13
0.01936	4.36453096619494E-13	2.11991504072326E-12	7.48205308490561E-13	4.76980884162733E-12	1.43406017460691E-12	2.68106902209118E-12	3.33574866702042E-12	2.02638937716194E-12	2.71224424327828E-12	2.64989380090407E-12	2.15109026191036E-12	4.39570618738205E-12	3.7098513212657E-12	1.43406017460691E-12	3.11752211871067E-12	5.08156105349839E-12	2.08873981953615E-12	1.21583362629716E-12
0.01938	-2.8057699068396E-13	2.21344070428458E-12	1.49641061698112E-12	4.83215928400154E-12	1.21583362629716E-12	3.64750087889148E-12	2.83694512802671E-12	2.43166725259432E-12	3.83455220601412E-12	2.68106902209118E-12	2.40049203140722E-12	4.52040707213047E-12	4.2086548602594E-12	1.99521415597483E-12	3.17987256108488E-12	4.86333450518865E-12	1.21583362629716E-12	1.8393380500393E-12
0.0194	-4.36453096619494E-13	2.43166725259432E-12	2.02638937716194E-12	4.61393273569179E-12	1.37170973223269E-12	4.6451079568789E-12	2.3069663678459E-12	3.21104778227199E-12	4.11512919669808E-12	3.17987256108488E-12	2.83694512802671E-12	4.52040707213047E-12	4.70745839925311E-12	2.58754335852986E-12	2.93047079158803E-12	4.33335574500783E-12	8.72906193238988E-13	2.58754335852986E-12
0.01942	1.8705132712264E-13	2.71224424327828E-12	2.40049203140722E-12	4.14630441788519E-12	1.80816282885219E-12	5.14391149587261E-12	1.8393380500393E-12	4.27100530263362E-12	3.89690264838834E-12	3.80337698482702E-12	3.05517167633646E-12	4.33335574500783E-12	4.80098406281443E-12	3.08634689752356E-12	2.68106902209118E-12	3.61632565770438E-12	9.35256635613201E-13	3.05517167633646E-12
0.01944	1.21583362629716E-12	3.14869733989778E-12	2.71224424327828E-12	3.7098513212657E-12	2.338141589033E-12	5.01921061112418E-12	1.65228672291666E-12	5.05038583231129E-12	3.61632565770438E-12	4.48923185094337E-12	3.08634689752356E-12	4.30218052382072E-12	4.6451079568789E-12	3.7410265424528E-12	2.3069663678459E-12	2.86812034921382E-12	1.55876105935534E-12	3.52279999414306E-12
0.01946	2.18226548309747E-12	3.58515043651727E-12	3.14869733989778E-12	3.33574866702042E-12	3.11752211871067E-12	4.33335574500783E-12	1.68346194410376E-12	5.54918937130499E-12	3.58515043651727E-12	4.76980884162733E-12	3.11752211871067E-12	4.11512919669808E-12	4.14630441788519E-12	4.11512919669808E-12	2.08873981953615E-12	2.36931681022011E-12	2.15109026191036E-12	3.77220176363991E-12
0.01948	2.99282123396224E-12	3.92807786957544E-12	3.7410265424528E-12	3.05517167633646E-12	3.55397521533016E-12	3.52279999414306E-12	1.8705132712264E-12	5.29978760180814E-12	3.58515043651727E-12	4.86333450518865E-12	3.42927433058174E-12	4.05277875432387E-12	3.61632565770438E-12	4.30218052382072E-12	2.15109026191036E-12	2.24461592547168E-12	2.7745946856525E-12	3.67867610007859E-12
0.0195	3.64750087889148E-12	4.23983008144651E-12	4.14630441788519E-12	2.93047079158803E-12	3.7410265424528E-12	2.8057699068396E-12	2.24461592547168E-12	4.58275751450468E-12	3.33574866702042E-12	4.55158229331758E-12	3.99042831194966E-12	4.08395397551098E-12	3.17987256108488E-12	4.2086548602594E-12	2.36931681022011E-12	2.46284247378143E-12	3.2733982246462E-12	3.46044955176884E-12
0.01952	4.02160353313676E-12	4.33335574500783E-12	4.23983008144651E-12	3.11752211871067E-12	3.67867610007859E-12	2.3069663678459E-12	2.68106902209118E-12	3.64750087889148E-12	3.02399645514935E-12	4.2086548602594E-12	4.36453096619494E-12	4.08395397551098E-12	2.96164601277514E-12	3.80337698482702E-12	2.93047079158803E-12	2.68106902209118E-12	3.67867610007859E-12	3.21104778227199E-12
0.01954	4.08395397551098E-12	4.2086548602594E-12	3.80337698482702E-12	3.49162477295595E-12	3.36692388820752E-12	2.27579114665879E-12	3.21104778227199E-12	2.68106902209118E-12	2.58754335852986E-12	3.89690264838834E-12	4.58275751450468E-12	3.99042831194966E-12	2.8057699068396E-12	2.96164601277514E-12	3.42927433058174E-12	3.02399645514935E-12	3.61632565770438E-12	3.02399645514935E-12
0.01956	3.86572742720123E-12	3.99042831194966E-12	2.99282123396224E-12	3.83455220601412E-12	3.08634689752356E-12	2.40049203140722E-12	3.67867610007859E-12	1.90168849241351E-12	2.08873981953615E-12	3.7098513212657E-12	4.33335574500783E-12	4.30218052382072E-12	2.64989380090407E-12	2.11991504072326E-12	3.61632565770438E-12	3.14869733989778E-12	3.33574866702042E-12	2.8057699068396E-12
0.01958	3.33574866702042E-12	3.55397521533016E-12	2.15109026191036E-12	4.02160353313676E-12	2.89929557040092E-12	2.8057699068396E-12	3.95925309076255E-12	1.4028849534198E-12	1.90168849241351E-12	3.58515043651727E-12	3.77220176363991E-12	4.6451079568789E-12	2.21344070428458E-12	1.52758583816823E-12	3.7098513212657E-12	3.36692388820752E-12	2.96164601277514E-12	2.74341946446539E-12
0.0196	2.89929557040092E-12	3.17987256108488E-12	1.52758583816823E-12	4.02160353313676E-12	2.93047079158803E-12	3.30457344583331E-12	4.23983008144651E-12	1.15348318392295E-12	1.93286371360062E-12	3.58515043651727E-12	3.14869733989778E-12	4.6451079568789E-12	1.49641061698112E-12	1.12230796273584E-12	3.42927433058174E-12	3.67867610007859E-12	2.61871857971696E-12	2.68106902209118E-12
0.01962	2.61871857971696E-12	2.83694512802671E-12	1.4028849534198E-12	3.86572742720123E-12	3.30457344583331E-12	3.67867610007859E-12	4.33335574500783E-12	9.97607077987414E-13	1.96403893478772E-12	3.42927433058174E-12	2.55636813734275E-12	4.52040707213047E-12	6.23504423742134E-13	1.34053451104559E-12	2.58754335852986E-12	3.99042831194966E-12	2.64989380090407E-12	2.58754335852986E-12
0.01964	2.61871857971696E-12	2.49401769496854E-12	1.55876105935534E-12	3.49162477295595E-12	3.67867610007859E-12	3.92807786957544E-12	3.99042831194966E-12	1.02878229917452E-12	2.02638937716194E-12	3.02399645514935E-12	1.90168849241351E-12	4.23983008144651E-12	4.98803538993707E-13	1.8393380500393E-12	1.77698760766508E-12	3.77220176363991E-12	2.68106902209118E-12	2.71224424327828E-12
0.01966	2.61871857971696E-12	2.52519291615564E-12	2.05756459834904E-12	2.86812034921382E-12	3.80337698482702E-12	3.83455220601412E-12	3.2422230034591E-12	1.05995752036163E-12	1.80816282885219E-12	2.49401769496854E-12	1.43406017460691E-12	3.77220176363991E-12	1.30935928985848E-12	2.40049203140722E-12	1.09113274154873E-12	3.2422230034591E-12	2.338141589033E-12	2.83694512802671E-12
0.01968	2.71224424327828E-12	2.68106902209118E-12	2.61871857971696E-12	2.08873981953615E-12	3.7098513212657E-12	3.67867610007859E-12	2.27579114665879E-12	1.15348318392295E-12	1.58993628054244E-12	1.93286371360062E-12	1.37170973223269E-12	3.33574866702042E-12	2.64989380090407E-12	2.7745946856525E-12	7.48205308490561E-13	2.55636813734275E-12	2.05756459834904E-12	2.93047079158803E-12
0.0197	2.40049203140722E-12	2.93047079158803E-12	3.2733982246462E-12	1.30935928985848E-12	3.52279999414306E-12	3.52279999414306E-12	1.4028849534198E-12	1.4028849534198E-12	1.65228672291666E-12	1.52758583816823E-12	1.77698760766508E-12	2.86812034921382E-12	3.61632565770438E-12	2.68106902209118E-12	8.72906193238988E-13	1.65228672291666E-12	2.08873981953615E-12	2.89929557040092E-12
0.01972	1.8393380500393E-12	3.2422230034591E-12	3.77220176363991E-12	8.10555750864774E-13	3.11752211871067E-12	3.30457344583331E-12	6.23504423742134E-13	1.99521415597483E-12	2.02638937716194E-12	1.43406017460691E-12	2.40049203140722E-12	2.61871857971696E-12	4.08395397551098E-12	2.24461592547168E-12	1.15348318392295E-12	1.12230796273584E-12	2.24461592547168E-12	2.74341946446539E-12
0.01974	1.30935928985848E-12	3.36692388820752E-12	4.05277875432387E-12	6.85854866116347E-13	2.46284247378143E-12	3.05517167633646E-12	1.8705132712264E-13	2.74341946446539E-12	2.52519291615564E-12	1.55876105935534E-12	2.89929557040092E-12	2.52519291615564E-12	4.2086548602594E-12	1.93286371360062E-12	1.68346194410376E-12	7.17030087303454E-13	2.21344070428458E-12	2.49401769496854E-12
0.01976	9.04081414426094E-13	3.2733982246462E-12	4.02160353313676E-12	8.41730972051881E-13	1.90168849241351E-12	2.68106902209118E-12	1.24700884748427E-13	3.39809910939463E-12	2.83694512802671E-12	1.58993628054244E-12	3.36692388820752E-12	2.58754335852986E-12	4.2086548602594E-12	1.71463716529087E-12	2.40049203140722E-12	1.05995752036163E-12	2.05756459834904E-12	2.36931681022011E-12
0.01978	7.79380529677668E-13	2.99282123396224E-12	3.58515043651727E-12	1.52758583816823E-12	1.55876105935534E-12	1.8393380500393E-12	1.55876105935534E-13	3.64750087889148E-12	3.05517167633646E-12	1.65228672291666E-12	3.33574866702042E-12	2.61871857971696E-12	4.36453096619494E-12	1.71463716529087E-12	3.08634689752356E-12	1.77698760766508E-12	2.05756459834904E-12	2.11991504072326E-12
0.0198	1.12230796273584E-12	2.7745946856525E-12	3.17987256108488E-12	2.40049203140722E-12	1.4028849534198E-12	1.09113274154873E-12	1.8705132712264E-13	3.2733982246462E-12	3.08634689752356E-12	1.77698760766508E-12	3.21104778227199E-12	2.40049203140722E-12	4.89450972637575E-12	1.80816282885219E-12	3.86572742720123E-12	2.74341946446539E-12	1.99521415597483E-12	1.93286371360062E-12
0.01982	1.90168849241351E-12	2.68106902209118E-12	2.71224424327828E-12	3.21104778227199E-12	1.52758583816823E-12	9.35256635613201E-13	3.11752211871067E-13	2.52519291615564E-12	2.93047079158803E-12	1.99521415597483E-12	2.99282123396224E-12	2.02638937716194E-12	5.70506547724053E-12	2.3069663678459E-12	4.39570618738205E-12	3.46044955176884E-12	1.71463716529087E-12	1.80816282885219E-12
0.01984	2.71224424327828E-12	2.71224424327828E-12	2.46284247378143E-12	3.64750087889148E-12	1.62111150172955E-12	1.65228672291666E-12	5.92329202555027E-13	1.77698760766508E-12	2.71224424327828E-12	2.15109026191036E-12	2.74341946446539E-12	1.55876105935534E-12	6.0479929102987E-12	2.7745946856525E-12	4.6451079568789E-12	3.61632565770438E-12	1.34053451104559E-12	1.99521415597483E-12
0.01986	3.30457344583331E-12	2.71224424327828E-12	2.36931681022011E-12	3.80337698482702E-12	1.58993628054244E-12	2.58754335852986E-12	9.04081414426094E-13	1.62111150172955E-12	2.40049203140722E-12	2.08873981953615E-12	2.55636813734275E-12	1.43406017460691E-12	5.82976636198895E-12	3.17987256108488E-12	4.55158229331758E-12	3.46044955176884E-12	1.30935928985848E-12	2.338141589033E-12
0.01988	3.64750087889148E-12	2.8057699068396E-12	2.27579114665879E-12	3.99042831194966E-12	1.43406017460691E-12	3.11752211871067E-12	1.43406017460691E-12	2.08873981953615E-12	2.11991504072326E-12	2.02638937716194E-12	2.52519291615564E-12	1.30935928985848E-12	4.92568494756286E-12	3.30457344583331E-12	4.30218052382072E-12	2.93047079158803E-12	1.58993628054244E-12	2.8057699068396E-12
0.0199	3.77220176363991E-12	2.99282123396224E-12	2.15109026191036E-12	3.83455220601412E-12	1.09113274154873E-12	3.30457344583331E-12	1.99521415597483E-12	2.74341946446539E-12	1.8705132712264E-12	2.08873981953615E-12	2.68106902209118E-12	1.43406017460691E-12	3.86572742720123E-12	3.14869733989778E-12	3.61632565770438E-12	2.3069663678459E-12	2.08873981953615E-12	3.11752211871067E-12
0.01992	3.61632565770438E-12	3.17987256108488E-12	1.99521415597483E-12	3.55397521533016E-12	7.17030087303454E-13	3.21104778227199E-12	2.68106902209118E-12	3.36692388820752E-12	1.80816282885219E-12	2.338141589033E-12	2.64989380090407E-12	1.55876105935534E-12	2.89929557040092E-12	2.71224424327828E-12	2.89929557040092E-12	1.77698760766508E-12	2.64989380090407E-12	3.46044955176884E-12
0.01994	3.33574866702042E-12	3.21104778227199E-12	1.71463716529087E-12	3.11752211871067E-12	4.36453096619494E-13	2.86812034921382E-12	3.11752211871067E-12	3.92807786957544E-12	2.18226548309747E-12	2.49401769496854E-12	2.43166725259432E-12	1.74581238647798E-12	2.46284247378143E-12	1.77698760766508E-12	2.08873981953615E-12	1.71463716529087E-12	3.14869733989778E-12	3.7098513212657E-12
0.01996	2.83694512802671E-12	2.86812034921382E-12	1.4028849534198E-12	2.61871857971696E-12	6.23504423742134E-13	2.46284247378143E-12	3.42927433058174E-12	4.36453096619494E-12	2.71224424327828E-12	2.61871857971696E-12	2.05756459834904E-12	1.74581238647798E-12	2.74341946446539E-12	1.05995752036163E-12	1.34053451104559E-12	1.77698760766508E-12	3.33574866702042E-12	3.89690264838834E-12
0.01998	2.52519291615564E-12	2.3069663678459E-12	1.02878229917452E-12	2.15109026191036E-12	1.24700884748427E-12	2.43166725259432E-12	3.33574866702042E-12	4.55158229331758E-12	3.30457344583331E-12	2.68106902209118E-12	1.80816282885219E-12	1.55876105935534E-12	3.2733982246462E-12	5.61153981367921E-13	9.04081414426094E-13	1.71463716529087E-12	3.42927433058174E-12	3.86572742720123E-12
0.02	2.338141589033E-12	1.46523539579401E-12	8.10555750864774E-13	1.99521415597483E-12	2.18226548309747E-12	2.89929557040092E-12	3.11752211871067E-12	4.61393273569179E-12	3.86572742720123E-12	2.7745946856525E-12	1.71463716529087E-12	1.65228672291666E-12	3.7098513212657E-12	6.23504423742134E-13	7.17030087303454E-13	1.62111150172955E-12	3.64750087889148E-12	3.2422230034591E-12
0.02002	2.11991504072326E-12	5.92329202555027E-13	8.72906193238988E-13	1.8705132712264E-12	2.83694512802671E-12	3.55397521533016E-12	2.83694512802671E-12	4.58275751450468E-12	3.89690264838834E-12	2.8057699068396E-12	1.65228672291666E-12	2.11991504072326E-12	4.08395397551098E-12	1.12230796273584E-12	1.12230796273584E-12	1.34053451104559E-12	4.23983008144651E-12	2.27579114665879E-12
0.02004	2.08873981953615E-12	3.11752211871067E-14	1.05995752036163E-12	1.96403893478772E-12	3.02399645514935E-12	3.99042831194966E-12	2.83694512802671E-12	4.42688140856915E-12	3.7098513212657E-12	3.2422230034591E-12	1.74581238647798E-12	2.49401769496854E-12	4.33335574500783E-12	1.74581238647798E-12	1.77698760766508E-12	1.30935928985848E-12	4.89450972637575E-12	1.52758583816823E-12
0.02006	2.05756459834904E-12	-3.7410265424528E-13	1.52758583816823E-12	1.99521415597483E-12	2.49401769496854E-12	4.11512919669808E-12	2.96164601277514E-12	4.39570618738205E-12	3.33574866702042E-12	3.58515043651727E-12	1.96403893478772E-12	2.46284247378143E-12	4.58275751450468E-12	2.55636813734275E-12	2.40049203140722E-12	1.58993628054244E-12	5.08156105349839E-12	1.15348318392295E-12
0.02008	2.02638937716194E-12	-3.11752211871067E-13	2.02638937716194E-12	2.15109026191036E-12	1.80816282885219E-12	3.89690264838834E-12	3.36692388820752E-12	4.36453096619494E-12	2.89929557040092E-12	3.89690264838834E-12	2.36931681022011E-12	2.18226548309747E-12	4.70745839925311E-12	2.99282123396224E-12	2.93047079158803E-12	2.338141589033E-12	4.55158229331758E-12	1.18465840511005E-12
0.0201	2.11991504072326E-12	9.35256635613201E-14	2.52519291615564E-12	2.3069663678459E-12	1.18465840511005E-12	3.42927433058174E-12	4.14630441788519E-12	4.52040707213047E-12	2.93047079158803E-12	4.08395397551098E-12	2.89929557040092E-12	2.05756459834904E-12	4.73863362044022E-12	3.14869733989778E-12	3.21104778227199E-12	3.14869733989778E-12	3.83455220601412E-12	1.37170973223269E-12
0.02012	2.21344070428458E-12	5.61153981367921E-13	3.08634689752356E-12	2.52519291615564E-12	1.05995752036163E-12	3.14869733989778E-12	4.98803538993707E-12	4.6451079568789E-12	2.99282123396224E-12	4.23983008144651E-12	3.55397521533016E-12	2.11991504072326E-12	4.23983008144651E-12	3.08634689752356E-12	3.30457344583331E-12	3.64750087889148E-12	2.93047079158803E-12	1.62111150172955E-12
0.02014	2.24461592547168E-12	1.21583362629716E-12	3.30457344583331E-12	2.74341946446539E-12	1.34053451104559E-12	3.49162477295595E-12	5.82976636198895E-12	4.52040707213047E-12	2.74341946446539E-12	3.95925309076255E-12	4.2086548602594E-12	2.08873981953615E-12	3.55397521533016E-12	2.83694512802671E-12	3.49162477295595E-12	3.64750087889148E-12	2.24461592547168E-12	1.55876105935534E-12
0.02016	2.3069663678459E-12	2.3069663678459E-12	3.30457344583331E-12	3.05517167633646E-12	2.05756459834904E-12	4.05277875432387E-12	6.23504423742134E-12	4.48923185094337E-12	2.27579114665879E-12	3.52279999414306E-12	4.70745839925311E-12	1.99521415597483E-12	2.64989380090407E-12	2.3069663678459E-12	3.7410265424528E-12	3.33574866702042E-12	1.96403893478772E-12	1.37170973223269E-12
0.02018	2.3069663678459E-12	3.14869733989778E-12	3.02399645514935E-12	3.58515043651727E-12	2.83694512802671E-12	4.52040707213047E-12	5.92329202555027E-12	4.2086548602594E-12	1.62111150172955E-12	2.89929557040092E-12	4.73863362044022E-12	2.05756459834904E-12	1.8393380500393E-12	1.8393380500393E-12	3.80337698482702E-12	2.83694512802671E-12	2.08873981953615E-12	1.21583362629716E-12
0.0202	2.40049203140722E-12	3.7410265424528E-12	2.68106902209118E-12	4.11512919669808E-12	3.7098513212657E-12	4.83215928400154E-12	5.08156105349839E-12	3.61632565770438E-12	1.12230796273584E-12	2.40049203140722E-12	4.30218052382072E-12	2.3069663678459E-12	1.27818406867137E-12	1.80816282885219E-12	3.67867610007859E-12	2.3069663678459E-12	2.15109026191036E-12	1.09113274154873E-12
0.02022	2.49401769496854E-12	4.02160353313676E-12	2.68106902209118E-12	4.1774796390723E-12	4.39570618738205E-12	4.83215928400154E-12	4.08395397551098E-12	2.7745946856525E-12	1.12230796273584E-12	2.11991504072326E-12	3.55397521533016E-12	2.7745946856525E-12	1.05995752036163E-12	2.27579114665879E-12	3.21104778227199E-12	2.24461592547168E-12	2.3069663678459E-12	1.27818406867137E-12
0.02024	2.71224424327828E-12	4.05277875432387E-12	3.11752211871067E-12	3.86572742720123E-12	4.92568494756286E-12	4.55158229331758E-12	3.02399645514935E-12	2.18226548309747E-12	1.43406017460691E-12	1.90168849241351E-12	2.68106902209118E-12	3.30457344583331E-12	8.72906193238988E-13	2.89929557040092E-12	2.58754335852986E-12	2.46284247378143E-12	2.61871857971696E-12	1.8393380500393E-12
0.02026	2.89929557040092E-12	3.83455220601412E-12	3.52279999414306E-12	3.05517167633646E-12	4.98803538993707E-12	4.11512919669808E-12	2.27579114665879E-12	1.99521415597483E-12	1.77698760766508E-12	1.99521415597483E-12	2.21344070428458E-12	3.7410265424528E-12	7.79380529677668E-13	3.67867610007859E-12	1.8705132712264E-12	2.93047079158803E-12	2.86812034921382E-12	2.7745946856525E-12
0.02028	3.11752211871067E-12	3.30457344583331E-12	3.64750087889148E-12	2.3069663678459E-12	4.6451079568789E-12	3.67867610007859E-12	1.65228672291666E-12	1.93286371360062E-12	2.21344070428458E-12	2.27579114665879E-12	2.05756459834904E-12	3.89690264838834E-12	7.17030087303454E-13	4.14630441788519E-12	1.49641061698112E-12	3.17987256108488E-12	3.2733982246462E-12	3.80337698482702E-12
0.0203	3.30457344583331E-12	2.68106902209118E-12	3.11752211871067E-12	1.58993628054244E-12	4.05277875432387E-12	3.36692388820752E-12	1.55876105935534E-12	2.05756459834904E-12	2.55636813734275E-12	2.83694512802671E-12	2.27579114665879E-12	3.95925309076255E-12	9.35256635613201E-13	4.23983008144651E-12	1.49641061698112E-12	3.11752211871067E-12	3.49162477295595E-12	4.55158229331758E-12
0.02032	3.36692388820752E-12	2.18226548309747E-12	2.55636813734275E-12	1.12230796273584E-12	3.36692388820752E-12	3.14869733989778E-12	1.77698760766508E-12	2.3069663678459E-12	2.89929557040092E-12	3.61632565770438E-12	2.74341946446539E-12	4.05277875432387E-12	1.30935928985848E-12	3.77220176363991E-12	1.99521415597483E-12	2.83694512802671E-12	3.55397521533016E-12	4.86333450518865E-12
0.02034	3.64750087889148E-12	1.77698760766508E-12	2.05756459834904E-12	9.66431856800308E-13	2.68106902209118E-12	3.02399645514935E-12	2.3069663678459E-12	2.8057699068396E-12	2.83694512802671E-12	4.05277875432387E-12	3.36692388820752E-12	4.11512919669808E-12	1.71463716529087E-12	2.99282123396224E-12	2.46284247378143E-12	2.61871857971696E-12	3.46044955176884E-12	4.70745839925311E-12
0.02036	3.99042831194966E-12	1.37170973223269E-12	1.68346194410376E-12	1.18465840511005E-12	2.08873981953615E-12	2.83694512802671E-12	3.05517167633646E-12	3.39809910939463E-12	2.49401769496854E-12	4.1774796390723E-12	4.02160353313676E-12	3.92807786957544E-12	2.15109026191036E-12	2.3069663678459E-12	2.61871857971696E-12	2.3069663678459E-12	3.36692388820752E-12	4.23983008144651E-12
0.02038	4.23983008144651E-12	1.02878229917452E-12	1.43406017460691E-12	1.77698760766508E-12	1.62111150172955E-12	2.64989380090407E-12	3.52279999414306E-12	3.92807786957544E-12	1.93286371360062E-12	3.86572742720123E-12	4.27100530263362E-12	3.64750087889148E-12	2.36931681022011E-12	1.8705132712264E-12	2.36931681022011E-12	1.93286371360062E-12	3.33574866702042E-12	3.7098513212657E-12
0.0204	4.2086548602594E-12	7.17030087303454E-13	1.55876105935534E-12	2.49401769496854E-12	1.37170973223269E-12	2.36931681022011E-12	3.36692388820752E-12	4.48923185094337E-12	1.52758583816823E-12	3.52279999414306E-12	4.36453096619494E-12	3.2422230034591E-12	2.58754335852986E-12	1.80816282885219E-12	1.74581238647798E-12	1.77698760766508E-12	3.39809910939463E-12	3.42927433058174E-12
0.02042	3.92807786957544E-12	5.92329202555027E-13	1.96403893478772E-12	3.08634689752356E-12	1.34053451104559E-12	2.15109026191036E-12	2.64989380090407E-12	4.80098406281443E-12	1.43406017460691E-12	3.08634689752356E-12	4.27100530263362E-12	2.99282123396224E-12	2.86812034921382E-12	2.11991504072326E-12	8.72906193238988E-13	1.62111150172955E-12	3.02399645514935E-12	3.52279999414306E-12
0.02044	3.58515043651727E-12	9.97607077987414E-13	2.64989380090407E-12	3.2733982246462E-12	1.62111150172955E-12	2.02638937716194E-12	1.71463716529087E-12	5.08156105349839E-12	1.62111150172955E-12	2.8057699068396E-12	4.11512919669808E-12	2.83694512802671E-12	2.93047079158803E-12	2.68106902209118E-12	2.49401769496854E-13	1.58993628054244E-12	2.05756459834904E-12	3.99042831194966E-12
0.02046	3.11752211871067E-12	1.8705132712264E-12	3.17987256108488E-12	3.17987256108488E-12	2.27579114665879E-12	2.05756459834904E-12	1.02878229917452E-12	5.14391149587261E-12	1.99521415597483E-12	2.7745946856525E-12	3.77220176363991E-12	2.83694512802671E-12	2.93047079158803E-12	3.21104778227199E-12	3.11752211871067E-13	1.80816282885219E-12	1.43406017460691E-12	4.33335574500783E-12
0.02048	2.52519291615564E-12	2.93047079158803E-12	3.55397521533016E-12	2.93047079158803E-12	3.21104778227199E-12	2.27579114665879E-12	8.41730972051881E-13	4.89450972637575E-12	2.24461592547168E-12	2.83694512802671E-12	3.52279999414306E-12	3.11752211871067E-12	2.46284247378143E-12	3.52279999414306E-12	8.41730972051881E-13	2.18226548309747E-12	1.4028849534198E-12	4.48923185094337E-12
0.0205	1.93286371360062E-12	4.08395397551098E-12	3.49162477295595E-12	2.8057699068396E-12	4.11512919669808E-12	2.338141589033E-12	1.02878229917452E-12	4.73863362044022E-12	2.27579114665879E-12	2.86812034921382E-12	3.02399645514935E-12	3.36692388820752E-12	2.02638937716194E-12	3.46044955176884E-12	1.15348318392295E-12	2.49401769496854E-12	1.71463716529087E-12	4.2086548602594E-12
0.02052	1.55876105935534E-12	4.83215928400154E-12	3.02399645514935E-12	2.64989380090407E-12	4.48923185094337E-12	2.11991504072326E-12	1.62111150172955E-12	4.61393273569179E-12	2.36931681022011E-12	2.71224424327828E-12	2.27579114665879E-12	3.39809910939463E-12	2.02638937716194E-12	3.02399645514935E-12	9.35256635613201E-13	2.58754335852986E-12	1.96403893478772E-12	3.61632565770438E-12
0.02054	1.62111150172955E-12	4.92568494756286E-12	2.43166725259432E-12	2.3069663678459E-12	4.1774796390723E-12	1.71463716529087E-12	2.3069663678459E-12	4.30218052382072E-12	2.71224424327828E-12	2.61871857971696E-12	1.30935928985848E-12	3.02399645514935E-12	2.49401769496854E-12	2.71224424327828E-12	8.10555750864774E-13	2.55636813734275E-12	2.08873981953615E-12	2.93047079158803E-12
0.02056	1.80816282885219E-12	4.33335574500783E-12	1.8705132712264E-12	2.08873981953615E-12	3.39809910939463E-12	1.68346194410376E-12	3.02399645514935E-12	3.89690264838834E-12	3.11752211871067E-12	2.64989380090407E-12	5.61153981367921E-13	2.49401769496854E-12	2.86812034921382E-12	2.338141589033E-12	9.04081414426094E-13	2.58754335852986E-12	2.338141589033E-12	2.18226548309747E-12
0.02058	2.05756459834904E-12	3.49162477295595E-12	1.46523539579401E-12	1.8393380500393E-12	2.61871857971696E-12	1.99521415597483E-12	3.49162477295595E-12	3.33574866702042E-12	3.33574866702042E-12	2.86812034921382E-12	3.11752211871067E-13	2.15109026191036E-12	3.08634689752356E-12	2.24461592547168E-12	1.37170973223269E-12	2.83694512802671E-12	2.74341946446539E-12	1.80816282885219E-12
0.0206	2.18226548309747E-12	2.74341946446539E-12	1.55876105935534E-12	1.55876105935534E-12	2.02638937716194E-12	2.36931681022011E-12	3.80337698482702E-12	2.83694512802671E-12	3.64750087889148E-12	2.83694512802671E-12	3.11752211871067E-13	1.96403893478772E-12	2.89929557040092E-12	2.49401769496854E-12	2.08873981953615E-12	3.2733982246462E-12	3.05517167633646E-12	1.93286371360062E-12
0.02062	2.05756459834904E-12	2.40049203140722E-12	1.77698760766508E-12	1.65228672291666E-12	1.68346194410376E-12	2.21344070428458E-12	3.99042831194966E-12	2.7745946856525E-12	3.92807786957544E-12	2.64989380090407E-12	7.48205308490561E-13	1.93286371360062E-12	2.43166725259432E-12	2.93047079158803E-12	3.08634689752356E-12	3.77220176363991E-12	3.2733982246462E-12	2.36931681022011E-12
0.02064	1.71463716529087E-12	2.21344070428458E-12	2.11991504072326E-12	1.74581238647798E-12	1.71463716529087E-12	2.11991504072326E-12	4.1774796390723E-12	3.05517167633646E-12	4.08395397551098E-12	2.21344070428458E-12	1.15348318392295E-12	1.93286371360062E-12	1.96403893478772E-12	3.2733982246462E-12	3.89690264838834E-12	3.61632565770438E-12	3.77220176363991E-12	2.93047079158803E-12
0.02066	1.49641061698112E-12	2.05756459834904E-12	2.18226548309747E-12	1.80816282885219E-12	2.15109026191036E-12	1.99521415597483E-12	4.39570618738205E-12	3.36692388820752E-12	3.95925309076255E-12	1.65228672291666E-12	1.65228672291666E-12	1.8393380500393E-12	1.8705132712264E-12	3.2733982246462E-12	4.30218052382072E-12	3.17987256108488E-12	4.05277875432387E-12	3.52279999414306E-12
0.02068	1.34053451104559E-12	1.96403893478772E-12	1.8705132712264E-12	1.58993628054244E-12	2.74341946446539E-12	1.99521415597483E-12	4.48923185094337E-12	3.36692388820752E-12	3.86572742720123E-12	1.55876105935534E-12	2.11991504072326E-12	1.77698760766508E-12	2.27579114665879E-12	3.14869733989778E-12	4.1774796390723E-12	2.83694512802671E-12	3.89690264838834E-12	3.77220176363991E-12
0.0207	1.43406017460691E-12	2.08873981953615E-12	1.37170973223269E-12	1.09113274154873E-12	3.33574866702042E-12	2.21344070428458E-12	4.6451079568789E-12	3.02399645514935E-12	3.52279999414306E-12	1.74581238647798E-12	2.64989380090407E-12	1.55876105935534E-12	3.2733982246462E-12	2.86812034921382E-12	3.67867610007859E-12	2.74341946446539E-12	3.49162477295595E-12	3.77220176363991E-12
0.02072	1.58993628054244E-12	2.40049203140722E-12	9.66431856800308E-13	6.23504423742134E-13	3.58515043651727E-12	2.3069663678459E-12	4.76980884162733E-12	2.43166725259432E-12	3.02399645514935E-12	2.24461592547168E-12	3.33574866702042E-12	1.37170973223269E-12	4.42688140856915E-12	2.61871857971696E-12	3.08634689752356E-12	2.71224424327828E-12	2.74341946446539E-12	3.52279999414306E-12
0.02074	1.90168849241351E-12	3.02399645514935E-12	6.23504423742134E-13	4.36453096619494E-13	3.52279999414306E-12	2.49401769496854E-12	4.676283178066E-12	1.77698760766508E-12	2.27579114665879E-12	2.89929557040092E-12	4.11512919669808E-12	7.17030087303454E-13	5.17508671705971E-12	2.338141589033E-12	2.49401769496854E-12	2.74341946446539E-12	2.21344070428458E-12	3.14869733989778E-12
0.02076	2.36931681022011E-12	3.7098513212657E-12	5.61153981367921E-13	6.23504423742134E-13	3.30457344583331E-12	2.46284247378143E-12	4.27100530263362E-12	1.18465840511005E-12	1.65228672291666E-12	3.36692388820752E-12	4.6451079568789E-12	2.8057699068396E-13	5.29978760180814E-12	1.74581238647798E-12	2.05756459834904E-12	2.8057699068396E-12	2.11991504072326E-12	2.93047079158803E-12
0.02078	2.74341946446539E-12	4.05277875432387E-12	6.23504423742134E-13	1.12230796273584E-12	3.02399645514935E-12	2.3069663678459E-12	3.49162477295595E-12	1.02878229917452E-12	1.02878229917452E-12	3.49162477295595E-12	4.70745839925311E-12	2.8057699068396E-13	4.676283178066E-12	1.15348318392295E-12	2.11991504072326E-12	2.96164601277514E-12	2.64989380090407E-12	2.83694512802671E-12
0.0208	2.99282123396224E-12	4.05277875432387E-12	5.92329202555027E-13	1.8393380500393E-12	2.83694512802671E-12	2.3069663678459E-12	2.68106902209118E-12	1.18465840511005E-12	6.54679644929241E-13	3.33574866702042E-12	4.42688140856915E-12	4.98803538993707E-13	3.61632565770438E-12	6.54679644929241E-13	2.58754335852986E-12	2.99282123396224E-12	3.61632565770438E-12	2.86812034921382E-12
0.02082	3.11752211871067E-12	3.64750087889148E-12	6.54679644929241E-13	2.3069663678459E-12	2.68106902209118E-12	2.49401769496854E-12	2.21344070428458E-12	1.65228672291666E-12	4.98803538993707E-13	3.08634689752356E-12	3.80337698482702E-12	1.02878229917452E-12	2.58754335852986E-12	5.29978760180814E-13	2.74341946446539E-12	2.8057699068396E-12	4.36453096619494E-12	2.93047079158803E-12
0.02084	3.11752211871067E-12	3.02399645514935E-12	8.72906193238988E-13	2.52519291615564E-12	2.338141589033E-12	2.83694512802671E-12	2.18226548309747E-12	2.02638937716194E-12	7.48205308490561E-13	2.93047079158803E-12	3.30457344583331E-12	1.62111150172955E-12	1.8705132712264E-12	7.79380529677668E-13	2.7745946856525E-12	2.36931681022011E-12	4.89450972637575E-12	2.99282123396224E-12
0.02086	3.02399645514935E-12	2.58754335852986E-12	1.21583362629716E-12	2.64989380090407E-12	2.21344070428458E-12	3.11752211871067E-12	2.58754335852986E-12	2.49401769496854E-12	1.30935928985848E-12	2.93047079158803E-12	2.93047079158803E-12	2.24461592547168E-12	1.46523539579401E-12	1.37170973223269E-12	2.61871857971696E-12	2.08873981953615E-12	4.98803538993707E-12	3.02399645514935E-12
0.02088	2.8057699068396E-12	2.43166725259432E-12	1.52758583816823E-12	2.61871857971696E-12	2.27579114665879E-12	3.2422230034591E-12	2.86812034921382E-12	3.08634689752356E-12	1.8705132712264E-12	2.86812034921382E-12	2.7745946856525E-12	2.86812034921382E-12	1.24700884748427E-12	2.24461592547168E-12	2.338141589033E-12	1.8705132712264E-12	4.48923185094337E-12	3.05517167633646E-12
0.0209	2.74341946446539E-12	2.40049203140722E-12	1.65228672291666E-12	2.3069663678459E-12	2.8057699068396E-12	3.52279999414306E-12	2.7745946856525E-12	3.80337698482702E-12	2.36931681022011E-12	2.89929557040092E-12	2.74341946446539E-12	3.36692388820752E-12	1.37170973223269E-12	3.2422230034591E-12	2.24461592547168E-12	1.96403893478772E-12	3.80337698482702E-12	3.11752211871067E-12
0.02092	2.71224424327828E-12	2.58754335852986E-12	1.68346194410376E-12	1.93286371360062E-12	3.49162477295595E-12	3.7410265424528E-12	2.49401769496854E-12	4.36453096619494E-12	2.71224424327828E-12	3.17987256108488E-12	3.02399645514935E-12	3.7098513212657E-12	1.71463716529087E-12	4.08395397551098E-12	2.21344070428458E-12	1.80816282885219E-12	3.14869733989778E-12	3.17987256108488E-12
0.02094	2.71224424327828E-12	2.89929557040092E-12	1.77698760766508E-12	1.58993628054244E-12	4.08395397551098E-12	3.92807786957544E-12	1.93286371360062E-12	4.676283178066E-12	2.89929557040092E-12	3.64750087889148E-12	3.2733982246462E-12	4.1774796390723E-12	2.27579114665879E-12	4.27100530263362E-12	2.24461592547168E-12	1.65228672291666E-12	2.68106902209118E-12	3.08634689752356E-12
0.02096	2.58754335852986E-12	3.21104778227199E-12	2.21344070428458E-12	1.37170973223269E-12	4.2086548602594E-12	3.80337698482702E-12	1.4028849534198E-12	4.52040707213047E-12	3.05517167633646E-12	3.80337698482702E-12	3.2422230034591E-12	4.36453096619494E-12	3.11752211871067E-12	3.86572742720123E-12	2.08873981953615E-12	1.80816282885219E-12	2.21344070428458E-12	2.93047079158803E-12
0.02098	2.52519291615564E-12	3.2733982246462E-12	2.58754335852986E-12	1.15348318392295E-12	4.2086548602594E-12	3.58515043651727E-12	1.05995752036163E-12	4.11512919669808E-12	2.99282123396224E-12	3.55397521533016E-12	2.8057699068396E-12	4.36453096619494E-12	3.86572742720123E-12	3.08634689752356E-12	2.08873981953615E-12	2.3069663678459E-12	2.11991504072326E-12	2.58754335852986E-12
0.021	2.55636813734275E-12	3.46044955176884E-12	2.99282123396224E-12	8.41730972051881E-13	3.86572742720123E-12	3.17987256108488E-12	1.24700884748427E-12	3.7410265424528E-12	2.74341946446539E-12	3.05517167633646E-12	2.15109026191036E-12	4.14630441788519E-12	4.27100530263362E-12	2.3069663678459E-12	2.15109026191036E-12	2.93047079158803E-12	2.18226548309747E-12	2.49401769496854E-12
0.02102	2.7745946856525E-12	3.7410265424528E-12	3.17987256108488E-12	5.61153981367921E-13	3.49162477295595E-12	2.89929557040092E-12	1.80816282885219E-12	3.58515043651727E-12	2.43166725259432E-12	2.27579114665879E-12	1.52758583816823E-12	3.77220176363991E-12	4.27100530263362E-12	1.65228672291666E-12	2.02638937716194E-12	3.58515043651727E-12	2.11991504072326E-12	2.7745946856525E-12
0.02104	3.05517167633646E-12	3.99042831194966E-12	3.30457344583331E-12	2.49401769496854E-13	2.86812034921382E-12	2.71224424327828E-12	2.43166725259432E-12	3.67867610007859E-12	1.8393380500393E-12	1.62111150172955E-12	1.09113274154873E-12	3.7410265424528E-12	4.05277875432387E-12	1.27818406867137E-12	1.99521415597483E-12	3.77220176363991E-12	1.90168849241351E-12	3.39809910939463E-12
0.02106	3.2422230034591E-12	4.11512919669808E-12	3.30457344583331E-12	1.8705132712264E-13	2.24461592547168E-12	2.61871857971696E-12	3.11752211871067E-12	3.83455220601412E-12	1.30935928985848E-12	1.18465840511005E-12	8.72906193238988E-13	3.92807786957544E-12	3.67867610007859E-12	1.18465840511005E-12	1.93286371360062E-12	3.67867610007859E-12	1.71463716529087E-12	4.30218052382072E-12
0.02108	3.2733982246462E-12	3.83455220601412E-12	3.52279999414306E-12	2.18226548309747E-13	1.68346194410376E-12	2.338141589033E-12	3.52279999414306E-12	3.99042831194966E-12	9.97607077987414E-13	1.12230796273584E-12	8.72906193238988E-13	4.08395397551098E-12	3.58515043651727E-12	1.21583362629716E-12	1.80816282885219E-12	3.2733982246462E-12	1.68346194410376E-12	4.92568494756286E-12
0.0211	3.2733982246462E-12	3.30457344583331E-12	3.89690264838834E-12	4.36453096619494E-13	1.52758583816823E-12	2.08873981953615E-12	3.77220176363991E-12	4.05277875432387E-12	7.79380529677668E-13	1.09113274154873E-12	1.09113274154873E-12	3.64750087889148E-12	3.7410265424528E-12	1.21583362629716E-12	1.8393380500393E-12	2.89929557040092E-12	1.8393380500393E-12	5.14391149587261E-12
0.02112	3.08634689752356E-12	2.68106902209118E-12	4.23983008144651E-12	8.10555750864774E-13	1.90168849241351E-12	1.68346194410376E-12	3.95925309076255E-12	4.14630441788519E-12	8.72906193238988E-13	1.4028849534198E-12	1.46523539579401E-12	3.11752211871067E-12	3.83455220601412E-12	1.21583362629716E-12	1.77698760766508E-12	2.64989380090407E-12	1.99521415597483E-12	5.08156105349839E-12
0.02114	2.8057699068396E-12	2.21344070428458E-12	4.55158229331758E-12	1.21583362629716E-12	2.49401769496854E-12	1.30935928985848E-12	4.08395397551098E-12	4.1774796390723E-12	1.21583362629716E-12	2.05756459834904E-12	2.08873981953615E-12	2.3069663678459E-12	4.11512919669808E-12	1.46523539579401E-12	1.74581238647798E-12	2.40049203140722E-12	2.11991504072326E-12	4.83215928400154E-12
0.02116	2.55636813734275E-12	1.90168849241351E-12	4.55158229331758E-12	1.90168849241351E-12	2.83694512802671E-12	1.12230796273584E-12	4.08395397551098E-12	3.86572742720123E-12	1.80816282885219E-12	2.58754335852986E-12	2.8057699068396E-12	1.74581238647798E-12	4.48923185094337E-12	2.18226548309747E-12	1.8393380500393E-12	2.3069663678459E-12	2.11991504072326E-12	4.676283178066E-12
0.02118	2.338141589033E-12	1.74581238647798E-12	4.52040707213047E-12	2.61871857971696E-12	3.05517167633646E-12	1.12230796273584E-12	3.86572742720123E-12	3.30457344583331E-12	2.40049203140722E-12	2.93047079158803E-12	3.42927433058174E-12	1.37170973223269E-12	4.80098406281443E-12	3.17987256108488E-12	1.77698760766508E-12	2.46284247378143E-12	1.8393380500393E-12	4.39570618738205E-12
0.0212	2.18226548309747E-12	1.62111150172955E-12	4.02160353313676E-12	3.30457344583331E-12	3.17987256108488E-12	1.37170973223269E-12	3.30457344583331E-12	2.71224424327828E-12	2.83694512802671E-12	2.93047079158803E-12	3.86572742720123E-12	1.27818406867137E-12	4.73863362044022E-12	3.92807786957544E-12	1.68346194410376E-12	2.55636813734275E-12	1.27818406867137E-12	4.05277875432387E-12
0.02122	2.02638937716194E-12	1.37170973223269E-12	3.33574866702042E-12	3.49162477295595E-12	3.21104778227199E-12	1.99521415597483E-12	2.71224424327828E-12	2.40049203140722E-12	2.99282123396224E-12	2.55636813734275E-12	4.02160353313676E-12	1.49641061698112E-12	4.48923185094337E-12	4.30218052382072E-12	1.93286371360062E-12	2.338141589033E-12	7.17030087303454E-13	3.49162477295595E-12
0.02124	2.15109026191036E-12	1.09113274154873E-12	2.43166725259432E-12	3.36692388820752E-12	3.21104778227199E-12	2.71224424327828E-12	2.24461592547168E-12	2.64989380090407E-12	2.96164601277514E-12	1.8393380500393E-12	3.7098513212657E-12	1.93286371360062E-12	3.89690264838834E-12	4.05277875432387E-12	2.68106902209118E-12	2.24461592547168E-12	5.61153981367921E-13	2.93047079158803E-12
0.02126	2.338141589033E-12	8.41730972051881E-13	1.8705132712264E-12	2.99282123396224E-12	3.52279999414306E-12	3.49162477295595E-12	2.21344070428458E-12	2.99282123396224E-12	2.64989380090407E-12	1.12230796273584E-12	3.14869733989778E-12	2.49401769496854E-12	3.2422230034591E-12	3.7098513212657E-12	3.52279999414306E-12	2.02638937716194E-12	7.79380529677668E-13	2.64989380090407E-12
0.02128	2.64989380090407E-12	7.48205308490561E-13	1.80816282885219E-12	2.52519291615564E-12	3.86572742720123E-12	4.05277875432387E-12	2.40049203140722E-12	3.2733982246462E-12	2.11991504072326E-12	5.61153981367921E-13	2.55636813734275E-12	3.05517167633646E-12	2.61871857971696E-12	3.30457344583331E-12	3.89690264838834E-12	1.8393380500393E-12	1.27818406867137E-12	2.61871857971696E-12
0.0213	3.02399645514935E-12	7.48205308490561E-13	2.49401769496854E-12	2.11991504072326E-12	4.05277875432387E-12	4.2086548602594E-12	2.86812034921382E-12	3.2733982246462E-12	1.8705132712264E-12	3.7410265424528E-13	2.11991504072326E-12	3.49162477295595E-12	2.05756459834904E-12	2.89929557040092E-12	3.92807786957544E-12	1.8393380500393E-12	1.8705132712264E-12	2.74341946446539E-12
0.02132	3.2422230034591E-12	7.17030087303454E-13	3.52279999414306E-12	1.52758583816823E-12	4.08395397551098E-12	3.95925309076255E-12	3.2422230034591E-12	3.2733982246462E-12	2.02638937716194E-12	4.98803538993707E-13	2.08873981953615E-12	3.7098513212657E-12	1.71463716529087E-12	2.68106902209118E-12	3.77220176363991E-12	1.99521415597483E-12	2.3069663678459E-12	2.89929557040092E-12
0.02134	3.2422230034591E-12	1.05995752036163E-12	4.05277875432387E-12	9.04081414426094E-13	4.02160353313676E-12	3.80337698482702E-12	3.2733982246462E-12	3.21104778227199E-12	2.64989380090407E-12	7.48205308490561E-13	2.55636813734275E-12	3.64750087889148E-12	1.55876105935534E-12	2.338141589033E-12	3.52279999414306E-12	2.43166725259432E-12	2.49401769496854E-12	3.11752211871067E-12
0.02136	2.93047079158803E-12	1.37170973223269E-12	4.36453096619494E-12	5.61153981367921E-13	3.77220176363991E-12	3.89690264838834E-12	3.02399645514935E-12	3.17987256108488E-12	3.49162477295595E-12	8.72906193238988E-13	3.2422230034591E-12	3.49162477295595E-12	1.55876105935534E-12	2.21344070428458E-12	3.08634689752356E-12	2.86812034921382E-12	2.46284247378143E-12	3.2733982246462E-12
0.02138	2.68106902209118E-12	1.65228672291666E-12	4.2086548602594E-12	6.23504423742134E-13	3.39809910939463E-12	4.33335574500783E-12	2.7745946856525E-12	3.11752211871067E-12	4.1774796390723E-12	8.10555750864774E-13	4.30218052382072E-12	3.33574866702042E-12	1.43406017460691E-12	2.08873981953615E-12	2.58754335852986E-12	2.8057699068396E-12	2.338141589033E-12	3.49162477295595E-12
0.0214	2.3069663678459E-12	1.99521415597483E-12	3.77220176363991E-12	1.09113274154873E-12	3.11752211871067E-12	4.70745839925311E-12	2.55636813734275E-12	2.7745946856525E-12	4.55158229331758E-12	9.35256635613201E-13	5.20626193824682E-12	3.2733982246462E-12	1.46523539579401E-12	1.80816282885219E-12	2.24461592547168E-12	2.3069663678459E-12	2.15109026191036E-12	3.7098513212657E-12
0.02142	1.8393380500393E-12	2.27579114665879E-12	3.21104778227199E-12	1.52758583816823E-12	2.74341946446539E-12	4.80098406281443E-12	2.36931681022011E-12	2.18226548309747E-12	4.52040707213047E-12	1.30935928985848E-12	5.70506547724053E-12	3.33574866702042E-12	1.74581238647798E-12	1.4028849534198E-12	2.08873981953615E-12	1.8705132712264E-12	2.11991504072326E-12	3.7098513212657E-12
0.02144	1.43406017460691E-12	2.68106902209118E-12	2.74341946446539E-12	1.99521415597483E-12	2.36931681022011E-12	4.39570618738205E-12	2.27579114665879E-12	1.55876105935534E-12	4.1774796390723E-12	1.8705132712264E-12	5.61153981367921E-12	3.49162477295595E-12	2.46284247378143E-12	1.12230796273584E-12	2.49401769496854E-12	1.68346194410376E-12	2.18226548309747E-12	3.67867610007859E-12
0.02146	1.18465840511005E-12	3.05517167633646E-12	2.49401769496854E-12	2.46284247378143E-12	1.80816282885219E-12	3.83455220601412E-12	2.36931681022011E-12	1.37170973223269E-12	3.7098513212657E-12	2.43166725259432E-12	5.05038583231129E-12	3.42927433058174E-12	3.17987256108488E-12	1.12230796273584E-12	3.02399645514935E-12	1.55876105935534E-12	2.49401769496854E-12	3.49162477295595E-12
0.02148	1.15348318392295E-12	3.42927433058174E-12	2.55636813734275E-12	3.17987256108488E-12	1.52758583816823E-12	3.21104778227199E-12	2.7745946856525E-12	1.55876105935534E-12	3.17987256108488E-12	3.05517167633646E-12	4.30218052382072E-12	3.11752211871067E-12	3.7098513212657E-12	1.62111150172955E-12	3.67867610007859E-12	1.52758583816823E-12	3.14869733989778E-12	3.21104778227199E-12
0.0215	1.30935928985848E-12	3.83455220601412E-12	2.74341946446539E-12	3.86572742720123E-12	1.4028849534198E-12	2.74341946446539E-12	3.11752211871067E-12	2.21344070428458E-12	2.7745946856525E-12	3.64750087889148E-12	3.61632565770438E-12	2.55636813734275E-12	3.86572742720123E-12	2.27579114665879E-12	4.2086548602594E-12	1.55876105935534E-12	4.08395397551098E-12	2.89929557040092E-12
0.02152	1.65228672291666E-12	4.08395397551098E-12	2.46284247378143E-12	4.1774796390723E-12	1.55876105935534E-12	2.338141589033E-12	3.02399645514935E-12	3.11752211871067E-12	2.55636813734275E-12	4.05277875432387E-12	2.93047079158803E-12	2.02638937716194E-12	3.64750087889148E-12	2.96164601277514E-12	4.73863362044022E-12	1.71463716529087E-12	4.83215928400154E-12	2.52519291615564E-12
0.02154	1.96403893478772E-12	4.02160353313676E-12	1.74581238647798E-12	3.92807786957544E-12	1.68346194410376E-12	1.8705132712264E-12	2.83694512802671E-12	3.80337698482702E-12	2.21344070428458E-12	4.39570618738205E-12	2.58754335852986E-12	1.99521415597483E-12	3.02399645514935E-12	3.67867610007859E-12	4.73863362044022E-12	1.77698760766508E-12	5.29978760180814E-12	2.24461592547168E-12
0.02156	2.02638937716194E-12	3.58515043651727E-12	8.72906193238988E-13	3.11752211871067E-12	1.8393380500393E-12	1.62111150172955E-12	2.46284247378143E-12	4.1774796390723E-12	1.71463716529087E-12	4.52040707213047E-12	2.338141589033E-12	2.43166725259432E-12	2.46284247378143E-12	3.92807786957544E-12	4.23983008144651E-12	1.71463716529087E-12	5.08156105349839E-12	2.36931681022011E-12
0.02158	2.08873981953615E-12	2.7745946856525E-12	9.35256635613201E-14	1.90168849241351E-12	2.24461592547168E-12	1.4028849534198E-12	2.18226548309747E-12	3.80337698482702E-12	1.49641061698112E-12	4.36453096619494E-12	2.27579114665879E-12	2.99282123396224E-12	2.11991504072326E-12	3.67867610007859E-12	3.49162477295595E-12	1.58993628054244E-12	4.52040707213047E-12	2.49401769496854E-12
0.0216	2.11991504072326E-12	1.99521415597483E-12	-1.8705132712264E-13	4.67628317806601E-13	2.64989380090407E-12	1.58993628054244E-12	1.90168849241351E-12	2.93047079158803E-12	1.18465840511005E-12	3.99042831194966E-12	2.338141589033E-12	3.58515043651727E-12	2.15109026191036E-12	2.93047079158803E-12	2.8057699068396E-12	1.55876105935534E-12	3.58515043651727E-12	2.58754335852986E-12
0.02162	2.24461592547168E-12	1.37170973223269E-12	1.55876105935534E-13	-4.67628317806601E-13	3.02399645514935E-12	2.15109026191036E-12	2.05756459834904E-12	2.338141589033E-12	1.09113274154873E-12	3.58515043651727E-12	2.36931681022011E-12	3.80337698482702E-12	2.36931681022011E-12	1.99521415597483E-12	2.46284247378143E-12	1.68346194410376E-12	2.52519291615564E-12	2.3069663678459E-12
0.02164	2.58754335852986E-12	9.04081414426094E-13	9.66431856800308E-13	-7.79380529677668E-13	3.39809910939463E-12	2.8057699068396E-12	2.36931681022011E-12	2.11991504072326E-12	1.02878229917452E-12	3.02399645514935E-12	2.74341946446539E-12	3.7410265424528E-12	2.64989380090407E-12	1.55876105935534E-12	2.58754335852986E-12	1.80816282885219E-12	1.68346194410376E-12	1.71463716529087E-12
0.02166	3.11752211871067E-12	8.72906193238988E-13	1.93286371360062E-12	-1.55876105935534E-13	3.49162477295595E-12	3.02399645514935E-12	2.93047079158803E-12	2.21344070428458E-12	1.30935928985848E-12	2.55636813734275E-12	3.42927433058174E-12	3.36692388820752E-12	2.93047079158803E-12	1.65228672291666E-12	2.74341946446539E-12	2.02638937716194E-12	1.09113274154873E-12	1.09113274154873E-12
0.02168	3.17987256108488E-12	1.12230796273584E-12	2.71224424327828E-12	1.12230796273584E-12	3.30457344583331E-12	2.7745946856525E-12	3.58515043651727E-12	2.74341946446539E-12	1.8393380500393E-12	2.18226548309747E-12	4.1774796390723E-12	3.30457344583331E-12	3.17987256108488E-12	1.99521415597483E-12	3.05517167633646E-12	2.43166725259432E-12	7.79380529677668E-13	5.61153981367921E-13
0.0217	3.17987256108488E-12	1.62111150172955E-12	3.05517167633646E-12	2.7745946856525E-12	3.14869733989778E-12	2.43166725259432E-12	4.27100530263362E-12	3.2422230034591E-12	2.43166725259432E-12	2.02638937716194E-12	4.30218052382072E-12	3.2733982246462E-12	3.30457344583331E-12	2.49401769496854E-12	3.49162477295595E-12	2.74341946446539E-12	8.72906193238988E-13	3.42927433058174E-13
0.02172	2.83694512802671E-12	2.338141589033E-12	3.14869733989778E-12	4.1774796390723E-12	2.96164601277514E-12	1.99521415597483E-12	4.80098406281443E-12	3.7410265424528E-12	2.93047079158803E-12	1.99521415597483E-12	3.92807786957544E-12	3.21104778227199E-12	3.14869733989778E-12	2.74341946446539E-12	3.83455220601412E-12	2.74341946446539E-12	1.18465840511005E-12	7.48205308490561E-13
0.02174	2.52519291615564E-12	2.86812034921382E-12	2.86812034921382E-12	4.73863362044022E-12	2.7745946856525E-12	1.8705132712264E-12	4.52040707213047E-12	3.67867610007859E-12	3.17987256108488E-12	2.21344070428458E-12	3.14869733989778E-12	3.08634689752356E-12	3.02399645514935E-12	2.74341946446539E-12	3.99042831194966E-12	2.64989380090407E-12	1.4028849534198E-12	1.65228672291666E-12
0.02176	2.27579114665879E-12	3.2733982246462E-12	2.68106902209118E-12	4.58275751450468E-12	2.49401769496854E-12	1.71463716529087E-12	4.08395397551098E-12	3.21104778227199E-12	3.14869733989778E-12	2.43166725259432E-12	2.3069663678459E-12	2.8057699068396E-12	2.64989380090407E-12	2.52519291615564E-12	3.52279999414306E-12	2.74341946446539E-12	1.34053451104559E-12	2.93047079158803E-12
0.02178	2.27579114665879E-12	3.52279999414306E-12	2.7745946856525E-12	3.92807786957544E-12	2.3069663678459E-12	1.65228672291666E-12	3.33574866702042E-12	2.71224424327828E-12	3.14869733989778E-12	2.83694512802671E-12	1.62111150172955E-12	2.36931681022011E-12	2.08873981953615E-12	2.24461592547168E-12	2.68106902209118E-12	2.64989380090407E-12	1.27818406867137E-12	4.05277875432387E-12
0.0218	2.40049203140722E-12	3.52279999414306E-12	3.02399645514935E-12	2.86812034921382E-12	2.36931681022011E-12	1.43406017460691E-12	2.83694512802671E-12	2.40049203140722E-12	3.21104778227199E-12	3.2733982246462E-12	1.02878229917452E-12	1.80816282885219E-12	1.55876105935534E-12	1.93286371360062E-12	1.52758583816823E-12	2.61871857971696E-12	1.27818406867137E-12	4.73863362044022E-12
0.02182	2.46284247378143E-12	3.39809910939463E-12	3.36692388820752E-12	2.08873981953615E-12	2.61871857971696E-12	1.24700884748427E-12	2.49401769496854E-12	2.58754335852986E-12	3.33574866702042E-12	3.21104778227199E-12	6.54679644929241E-13	1.37170973223269E-12	1.30935928985848E-12	1.55876105935534E-12	2.8057699068396E-13	2.64989380090407E-12	1.58993628054244E-12	4.89450972637575E-12
0.02184	2.27579114665879E-12	3.17987256108488E-12	3.64750087889148E-12	1.68346194410376E-12	2.64989380090407E-12	1.09113274154873E-12	2.27579114665879E-12	3.05517167633646E-12	3.42927433058174E-12	2.99282123396224E-12	5.92329202555027E-13	1.30935928985848E-12	1.4028849534198E-12	1.12230796273584E-12	-4.98803538993707E-13	2.68106902209118E-12	2.11991504072326E-12	4.676283178066E-12
0.02186	2.11991504072326E-12	2.83694512802671E-12	3.83455220601412E-12	1.77698760766508E-12	2.36931681022011E-12	1.02878229917452E-12	2.21344070428458E-12	3.46044955176884E-12	3.64750087889148E-12	2.68106902209118E-12	8.41730972051881E-13	1.52758583816823E-12	1.68346194410376E-12	8.72906193238988E-13	-7.17030087303454E-13	2.7745946856525E-12	3.05517167633646E-12	4.11512919669808E-12
0.02188	1.93286371360062E-12	2.21344070428458E-12	3.95925309076255E-12	2.21344070428458E-12	1.8393380500393E-12	8.41730972051881E-13	2.21344070428458E-12	3.92807786957544E-12	3.99042831194966E-12	2.40049203140722E-12	1.52758583816823E-12	1.8393380500393E-12	2.02638937716194E-12	6.85854866116347E-13	-3.7410265424528E-13	2.93047079158803E-12	4.23983008144651E-12	3.33574866702042E-12
0.0219	1.96403893478772E-12	1.55876105935534E-12	3.99042831194966E-12	2.8057699068396E-12	1.43406017460691E-12	1.15348318392295E-12	2.36931681022011E-12	4.2086548602594E-12	4.30218052382072E-12	2.3069663678459E-12	2.3069663678459E-12	2.21344070428458E-12	2.49401769496854E-12	7.17030087303454E-13	2.8057699068396E-13	3.05517167633646E-12	5.42448848655657E-12	2.40049203140722E-12
0.02192	2.15109026191036E-12	9.04081414426094E-13	4.02160353313676E-12	3.42927433058174E-12	1.52758583816823E-12	1.37170973223269E-12	2.61871857971696E-12	4.23983008144651E-12	4.33335574500783E-12	2.18226548309747E-12	3.08634689752356E-12	2.46284247378143E-12	2.7745946856525E-12	9.35256635613201E-13	4.36453096619494E-13	3.11752211871067E-12	6.14151857386002E-12	1.4028849534198E-12
0.02194	2.27579114665879E-12	5.29978760180814E-13	3.99042831194966E-12	3.99042831194966E-12	1.96403893478772E-12	1.65228672291666E-12	2.96164601277514E-12	3.86572742720123E-12	4.2086548602594E-12	2.05756459834904E-12	3.55397521533016E-12	2.71224424327828E-12	3.21104778227199E-12	1.43406017460691E-12	3.11752211871067E-13	3.30457344583331E-12	6.14151857386002E-12	9.97607077987414E-13
0.02196	2.40049203140722E-12	4.67628317806601E-13	3.7410265424528E-12	4.45805662975626E-12	2.99282123396224E-12	1.77698760766508E-12	3.30457344583331E-12	3.30457344583331E-12	3.86572742720123E-12	1.99521415597483E-12	3.83455220601412E-12	2.96164601277514E-12	3.39809910939463E-12	1.74581238647798E-12	4.98803538993707E-13	3.33574866702042E-12	5.48683892893078E-12	9.97607077987414E-13
0.02198	2.68106902209118E-12	8.41730972051881E-13	3.2733982246462E-12	4.70745839925311E-12	4.05277875432387E-12	1.8705132712264E-12	3.55397521533016E-12	3.05517167633646E-12	3.83455220601412E-12	2.08873981953615E-12	3.64750087889148E-12	3.21104778227199E-12	3.46044955176884E-12	2.08873981953615E-12	1.02878229917452E-12	3.2422230034591E-12	4.39570618738205E-12	1.62111150172955E-12
0.022	3.02399645514935E-12	1.58993628054244E-12	2.49401769496854E-12	4.676283178066E-12	4.83215928400154E-12	2.15109026191036E-12	3.61632565770438E-12	3.49162477295595E-12	3.80337698482702E-12	2.21344070428458E-12	3.05517167633646E-12	3.49162477295595E-12	3.30457344583331E-12	2.21344070428458E-12	1.77698760766508E-12	2.99282123396224E-12	3.49162477295595E-12	2.27579114665879E-12
0.02202	3.67867610007859E-12	2.24461592547168E-12	1.74581238647798E-12	4.6451079568789E-12	5.08156105349839E-12	2.43166725259432E-12	3.49162477295595E-12	3.99042831194966E-12	4.08395397551098E-12	2.68106902209118E-12	2.3069663678459E-12	3.77220176363991E-12	3.05517167633646E-12	2.55636813734275E-12	2.40049203140722E-12	2.86812034921382E-12	2.7745946856525E-12	2.68106902209118E-12
0.02204	4.02160353313676E-12	2.64989380090407E-12	1.30935928985848E-12	4.33335574500783E-12	4.89450972637575E-12	2.8057699068396E-12	3.21104778227199E-12	3.99042831194966E-12	4.33335574500783E-12	3.11752211871067E-12	1.68346194410376E-12	4.02160353313676E-12	2.8057699068396E-12	2.86812034921382E-12	2.89929557040092E-12	2.71224424327828E-12	2.58754335852986E-12	2.68106902209118E-12
0.02206	4.11512919669808E-12	2.58754335852986E-12	1.09113274154873E-12	3.42927433058174E-12	4.39570618738205E-12	3.14869733989778E-12	2.43166725259432E-12	3.7410265424528E-12	4.48923185094337E-12	3.55397521533016E-12	1.34053451104559E-12	4.14630441788519E-12	2.58754335852986E-12	3.17987256108488E-12	3.58515043651727E-12	2.61871857971696E-12	2.64989380090407E-12	2.46284247378143E-12
0.02208	3.67867610007859E-12	2.21344070428458E-12	6.85854866116347E-13	2.40049203140722E-12	4.23983008144651E-12	3.39809910939463E-12	1.80816282885219E-12	3.39809910939463E-12	4.30218052382072E-12	3.64750087889148E-12	1.34053451104559E-12	4.02160353313676E-12	2.36931681022011E-12	3.30457344583331E-12	4.2086548602594E-12	2.36931681022011E-12	2.83694512802671E-12	1.99521415597483E-12
0.0221	3.14869733989778E-12	1.90168849241351E-12	1.55876105935534E-13	1.52758583816823E-12	4.30218052382072E-12	3.46044955176884E-12	1.49641061698112E-12	3.17987256108488E-12	3.86572742720123E-12	3.55397521533016E-12	1.77698760766508E-12	3.77220176363991E-12	2.3069663678459E-12	3.2422230034591E-12	4.42688140856915E-12	2.15109026191036E-12	2.83694512802671E-12	1.65228672291666E-12
0.02212	2.68106902209118E-12	1.74581238647798E-12	-6.23504423742134E-14	1.30935928985848E-12	4.36453096619494E-12	3.17987256108488E-12	1.55876105935534E-12	2.86812034921382E-12	3.36692388820752E-12	3.14869733989778E-12	2.24461592547168E-12	3.52279999414306E-12	2.21344070428458E-12	3.02399645514935E-12	4.42688140856915E-12	2.02638937716194E-12	2.71224424327828E-12	1.30935928985848E-12
0.02214	2.43166725259432E-12	1.74581238647798E-12	3.11752211871067E-14	1.52758583816823E-12	4.11512919669808E-12	2.71224424327828E-12	2.05756459834904E-12	2.68106902209118E-12	2.7745946856525E-12	2.55636813734275E-12	2.61871857971696E-12	3.33574866702042E-12	1.99521415597483E-12	2.7745946856525E-12	4.2086548602594E-12	1.80816282885219E-12	2.55636813734275E-12	1.30935928985848E-12
0.02216	2.43166725259432E-12	1.71463716529087E-12	2.49401769496854E-13	1.77698760766508E-12	3.42927433058174E-12	2.27579114665879E-12	2.71224424327828E-12	2.55636813734275E-12	2.18226548309747E-12	2.02638937716194E-12	2.71224424327828E-12	3.21104778227199E-12	1.80816282885219E-12	2.46284247378143E-12	3.77220176363991E-12	1.55876105935534E-12	2.49401769496854E-12	1.62111150172955E-12
0.02218	2.58754335852986E-12	1.68346194410376E-12	4.36453096619494E-13	2.11991504072326E-12	2.64989380090407E-12	2.18226548309747E-12	3.39809910939463E-12	2.71224424327828E-12	1.68346194410376E-12	1.80816282885219E-12	2.55636813734275E-12	3.11752211871067E-12	1.24700884748427E-12	2.08873981953615E-12	3.2422230034591E-12	1.34053451104559E-12	2.74341946446539E-12	2.43166725259432E-12
0.0222	2.7745946856525E-12	1.46523539579401E-12	9.04081414426094E-13	2.71224424327828E-12	2.05756459834904E-12	2.40049203140722E-12	4.02160353313676E-12	3.05517167633646E-12	1.49641061698112E-12	1.77698760766508E-12	2.338141589033E-12	2.86812034921382E-12	5.92329202555027E-13	1.80816282885219E-12	2.7745946856525E-12	1.02878229917452E-12	3.33574866702042E-12	3.46044955176884E-12
0.02222	2.86812034921382E-12	1.4028849534198E-12	1.68346194410376E-12	3.30457344583331E-12	1.77698760766508E-12	2.36931681022011E-12	4.61393273569179E-12	3.55397521533016E-12	1.68346194410376E-12	1.96403893478772E-12	2.18226548309747E-12	2.64989380090407E-12	2.18226548309747E-13	1.62111150172955E-12	2.58754335852986E-12	7.79380529677668E-13	3.92807786957544E-12	4.48923185094337E-12
0.02224	2.96164601277514E-12	1.46523539579401E-12	2.338141589033E-12	3.83455220601412E-12	1.68346194410376E-12	2.08873981953615E-12	4.86333450518865E-12	3.77220176363991E-12	2.18226548309747E-12	2.36931681022011E-12	2.05756459834904E-12	2.36931681022011E-12	3.11752211871067E-13	1.37170973223269E-12	3.14869733989778E-12	8.10555750864774E-13	4.55158229331758E-12	5.17508671705971E-12
0.02226	2.96164601277514E-12	1.65228672291666E-12	2.99282123396224E-12	4.23983008144651E-12	1.68346194410376E-12	1.74581238647798E-12	4.52040707213047E-12	3.95925309076255E-12	2.96164601277514E-12	3.11752211871067E-12	2.27579114665879E-12	2.21344070428458E-12	8.72906193238988E-13	1.02878229917452E-12	3.92807786957544E-12	9.35256635613201E-13	5.01921061112418E-12	5.39331326536946E-12
0.02228	2.8057699068396E-12	2.18226548309747E-12	3.49162477295595E-12	4.39570618738205E-12	1.77698760766508E-12	1.43406017460691E-12	3.89690264838834E-12	3.7410265424528E-12	3.58515043651727E-12	3.58515043651727E-12	2.64989380090407E-12	2.338141589033E-12	1.80816282885219E-12	6.54679644929241E-13	4.676283178066E-12	9.97607077987414E-13	5.23743715943393E-12	5.01921061112418E-12
0.0223	2.64989380090407E-12	2.71224424327828E-12	3.92807786957544E-12	4.33335574500783E-12	2.02638937716194E-12	1.55876105935534E-12	3.02399645514935E-12	3.33574866702042E-12	4.08395397551098E-12	3.7098513212657E-12	3.14869733989778E-12	2.61871857971696E-12	2.64989380090407E-12	4.67628317806601E-13	5.1127362746855E-12	7.17030087303454E-13	4.98803538993707E-12	4.05277875432387E-12
0.02232	2.55636813734275E-12	3.05517167633646E-12	4.11512919669808E-12	4.2086548602594E-12	2.05756459834904E-12	1.99521415597483E-12	2.11991504072326E-12	2.93047079158803E-12	4.2086548602594E-12	3.42927433058174E-12	3.2733982246462E-12	2.71224424327828E-12	3.30457344583331E-12	7.17030087303454E-13	5.1127362746855E-12	2.8057699068396E-13	4.33335574500783E-12	3.11752211871067E-12
0.02234	2.68106902209118E-12	2.96164601277514E-12	3.92807786957544E-12	4.05277875432387E-12	1.96403893478772E-12	2.43166725259432E-12	1.4028849534198E-12	2.74341946446539E-12	3.92807786957544E-12	3.14869733989778E-12	3.2422230034591E-12	2.64989380090407E-12	3.61632565770438E-12	1.05995752036163E-12	4.676283178066E-12	-1.24700884748427E-13	3.52279999414306E-12	2.36931681022011E-12
0.02236	3.21104778227199E-12	2.8057699068396E-12	3.49162477295595E-12	3.86572742720123E-12	1.74581238647798E-12	2.96164601277514E-12	1.02878229917452E-12	2.43166725259432E-12	3.2733982246462E-12	3.05517167633646E-12	3.14869733989778E-12	2.338141589033E-12	3.7410265424528E-12	1.34053451104559E-12	4.02160353313676E-12	-2.49401769496854E-13	2.61871857971696E-12	2.02638937716194E-12
0.02238	3.83455220601412E-12	2.49401769496854E-12	3.17987256108488E-12	3.55397521533016E-12	1.65228672291666E-12	3.33574866702042E-12	1.21583362629716E-12	2.27579114665879E-12	2.49401769496854E-12	2.96164601277514E-12	3.08634689752356E-12	2.15109026191036E-12	3.86572742720123E-12	1.55876105935534E-12	3.02399645514935E-12	6.23504423742134E-14	2.27579114665879E-12	2.21344070428458E-12
0.0224	4.1774796390723E-12	2.36931681022011E-12	2.58754335852986E-12	3.11752211871067E-12	1.71463716529087E-12	3.36692388820752E-12	1.62111150172955E-12	2.58754335852986E-12	1.62111150172955E-12	2.89929557040092E-12	2.93047079158803E-12	2.11991504072326E-12	3.83455220601412E-12	1.71463716529087E-12	2.24461592547168E-12	5.29978760180814E-13	2.3069663678459E-12	2.52519291615564E-12
0.02242	4.2086548602594E-12	2.3069663678459E-12	1.96403893478772E-12	2.05756459834904E-12	1.8705132712264E-12	3.21104778227199E-12	2.49401769496854E-12	2.8057699068396E-12	1.05995752036163E-12	2.83694512802671E-12	2.7745946856525E-12	2.52519291615564E-12	3.77220176363991E-12	1.96403893478772E-12	1.8393380500393E-12	9.97607077987414E-13	2.55636813734275E-12	2.86812034921382E-12
0.02244	4.02160353313676E-12	2.11991504072326E-12	1.46523539579401E-12	1.15348318392295E-12	2.40049203140722E-12	2.8057699068396E-12	3.58515043651727E-12	3.11752211871067E-12	8.10555750864774E-13	2.74341946446539E-12	2.52519291615564E-12	3.2733982246462E-12	3.58515043651727E-12	2.40049203140722E-12	1.58993628054244E-12	1.30935928985848E-12	2.71224424327828E-12	3.2733982246462E-12
0.02246	3.52279999414306E-12	1.8393380500393E-12	1.43406017460691E-12	5.92329202555027E-13	2.99282123396224E-12	2.36931681022011E-12	4.45805662975626E-12	3.2422230034591E-12	8.72906193238988E-13	2.55636813734275E-12	2.3069663678459E-12	3.99042831194966E-12	3.42927433058174E-12	3.05517167633646E-12	1.58993628054244E-12	1.49641061698112E-12	2.68106902209118E-12	3.64750087889148E-12
0.02248	3.21104778227199E-12	1.4028849534198E-12	1.68346194410376E-12	8.72906193238988E-13	3.46044955176884E-12	2.02638937716194E-12	4.86333450518865E-12	3.21104778227199E-12	1.05995752036163E-12	2.15109026191036E-12	2.3069663678459E-12	4.39570618738205E-12	3.2422230034591E-12	3.77220176363991E-12	1.65228672291666E-12	1.34053451104559E-12	2.64989380090407E-12	4.08395397551098E-12
0.0225	3.05517167633646E-12	9.97607077987414E-13	1.99521415597483E-12	1.74581238647798E-12	3.67867610007859E-12	1.80816282885219E-12	4.70745839925311E-12	3.14869733989778E-12	1.21583362629716E-12	1.74581238647798E-12	2.15109026191036E-12	4.48923185094337E-12	2.99282123396224E-12	4.14630441788519E-12	1.99521415597483E-12	1.24700884748427E-12	2.71224424327828E-12	4.33335574500783E-12
0.02252	2.99282123396224E-12	7.48205308490561E-13	2.18226548309747E-12	2.71224424327828E-12	3.58515043651727E-12	1.96403893478772E-12	4.02160353313676E-12	3.11752211871067E-12	1.52758583816823E-12	1.37170973223269E-12	2.02638937716194E-12	4.08395397551098E-12	2.68106902209118E-12	4.2086548602594E-12	2.43166725259432E-12	1.58993628054244E-12	2.86812034921382E-12	4.36453096619494E-12
0.02254	3.08634689752356E-12	7.79380529677668E-13	2.338141589033E-12	3.52279999414306E-12	3.42927433058174E-12	2.18226548309747E-12	3.2422230034591E-12	3.14869733989778E-12	1.90168849241351E-12	1.18465840511005E-12	1.8393380500393E-12	3.61632565770438E-12	2.55636813734275E-12	3.99042831194966E-12	2.93047079158803E-12	2.21344070428458E-12	2.83694512802671E-12	4.08395397551098E-12
0.02256	3.52279999414306E-12	9.97607077987414E-13	2.58754335852986E-12	3.86572742720123E-12	3.2733982246462E-12	2.58754335852986E-12	2.58754335852986E-12	3.05517167633646E-12	2.43166725259432E-12	1.15348318392295E-12	1.65228672291666E-12	3.11752211871067E-12	2.49401769496854E-12	3.7410265424528E-12	3.2422230034591E-12	3.14869733989778E-12	2.74341946446539E-12	3.46044955176884E-12
0.02258	3.86572742720123E-12	1.43406017460691E-12	2.68106902209118E-12	3.89690264838834E-12	3.08634689752356E-12	3.05517167633646E-12	2.3069663678459E-12	2.89929557040092E-12	2.89929557040092E-12	1.02878229917452E-12	1.55876105935534E-12	2.89929557040092E-12	2.71224424327828E-12	3.42927433058174E-12	3.02399645514935E-12	4.02160353313676E-12	2.64989380090407E-12	2.86812034921382E-12
0.0226	4.08395397551098E-12	1.8705132712264E-12	2.83694512802671E-12	3.36692388820752E-12	2.8057699068396E-12	3.61632565770438E-12	2.3069663678459E-12	2.71224424327828E-12	3.2422230034591E-12	9.35256635613201E-13	1.52758583816823E-12	2.99282123396224E-12	3.17987256108488E-12	3.05517167633646E-12	2.49401769496854E-12	4.676283178066E-12	2.36931681022011E-12	2.52519291615564E-12
0.02262	3.89690264838834E-12	2.18226548309747E-12	2.93047079158803E-12	2.7745946856525E-12	2.338141589033E-12	4.08395397551098E-12	2.58754335852986E-12	2.61871857971696E-12	3.33574866702042E-12	7.17030087303454E-13	1.58993628054244E-12	3.42927433058174E-12	3.39809910939463E-12	2.40049203140722E-12	2.15109026191036E-12	5.05038583231129E-12	2.08873981953615E-12	2.40049203140722E-12
0.02264	3.33574866702042E-12	2.05756459834904E-12	3.11752211871067E-12	2.55636813734275E-12	1.77698760766508E-12	4.30218052382072E-12	2.8057699068396E-12	2.55636813734275E-12	3.30457344583331E-12	5.92329202555027E-13	1.49641061698112E-12	3.80337698482702E-12	3.36692388820752E-12	1.80816282885219E-12	2.11991504072326E-12	5.26861238062103E-12	1.90168849241351E-12	2.43166725259432E-12
0.02266	2.55636813734275E-12	1.8705132712264E-12	3.11752211871067E-12	2.49401769496854E-12	1.24700884748427E-12	4.2086548602594E-12	2.8057699068396E-12	2.49401769496854E-12	3.17987256108488E-12	6.23504423742134E-13	1.34053451104559E-12	3.86572742720123E-12	3.05517167633646E-12	1.49641061698112E-12	2.18226548309747E-12	5.36213804418235E-12	1.71463716529087E-12	2.49401769496854E-12
0.02268	1.62111150172955E-12	1.58993628054244E-12	2.93047079158803E-12	2.58754335852986E-12	1.02878229917452E-12	3.89690264838834E-12	2.68106902209118E-12	2.49401769496854E-12	3.05517167633646E-12	1.02878229917452E-12	1.27818406867137E-12	3.52279999414306E-12	2.61871857971696E-12	1.62111150172955E-12	2.15109026191036E-12	5.17508671705971E-12	1.90168849241351E-12	2.3069663678459E-12
0.0227	9.35256635613201E-13	1.30935928985848E-12	2.68106902209118E-12	2.96164601277514E-12	1.37170973223269E-12	3.58515043651727E-12	2.24461592547168E-12	2.36931681022011E-12	2.93047079158803E-12	1.8705132712264E-12	1.12230796273584E-12	2.93047079158803E-12	2.3069663678459E-12	1.80816282885219E-12	1.96403893478772E-12	4.6451079568789E-12	2.24461592547168E-12	2.11991504072326E-12
0.02272	5.61153981367921E-13	1.4028849534198E-12	2.52519291615564E-12	3.64750087889148E-12	2.27579114665879E-12	3.2733982246462E-12	1.90168849241351E-12	2.40049203140722E-12	2.99282123396224E-12	2.86812034921382E-12	9.66431856800308E-13	2.24461592547168E-12	2.15109026191036E-12	1.8393380500393E-12	2.02638937716194E-12	3.83455220601412E-12	2.55636813734275E-12	2.02638937716194E-12
0.02274	3.42927433058174E-13	1.96403893478772E-12	2.27579114665879E-12	4.30218052382072E-12	3.7098513212657E-12	2.86812034921382E-12	1.74581238647798E-12	2.83694512802671E-12	3.05517167633646E-12	3.67867610007859E-12	8.10555750864774E-13	1.68346194410376E-12	2.11991504072326E-12	1.71463716529087E-12	2.05756459834904E-12	2.64989380090407E-12	2.83694512802671E-12	2.15109026191036E-12
0.02276	3.42927433058174E-13	2.86812034921382E-12	2.08873981953615E-12	4.80098406281443E-12	5.05038583231129E-12	2.55636813734275E-12	1.8705132712264E-12	3.42927433058174E-12	3.05517167633646E-12	3.86572742720123E-12	1.12230796273584E-12	1.37170973223269E-12	2.02638937716194E-12	1.43406017460691E-12	2.338141589033E-12	1.68346194410376E-12	2.8057699068396E-12	2.83694512802671E-12
0.02278	5.29978760180814E-13	3.89690264838834E-12	1.96403893478772E-12	4.83215928400154E-12	5.82976636198895E-12	2.11991504072326E-12	2.08873981953615E-12	3.7410265424528E-12	2.93047079158803E-12	3.7410265424528E-12	1.58993628054244E-12	1.49641061698112E-12	1.96403893478772E-12	1.18465840511005E-12	2.74341946446539E-12	9.97607077987414E-13	2.83694512802671E-12	3.64750087889148E-12
0.0228	6.85854866116347E-13	4.58275751450468E-12	2.15109026191036E-12	4.58275751450468E-12	5.98564246792449E-12	1.77698760766508E-12	2.36931681022011E-12	3.42927433058174E-12	2.68106902209118E-12	3.46044955176884E-12	2.24461592547168E-12	1.77698760766508E-12	2.24461592547168E-12	7.48205308490561E-13	3.02399645514935E-12	4.98803538993707E-13	2.93047079158803E-12	4.27100530263362E-12
0.02282	9.04081414426094E-13	4.89450972637575E-12	2.8057699068396E-12	4.1774796390723E-12	5.23743715943393E-12	1.58993628054244E-12	2.36931681022011E-12	2.8057699068396E-12	2.3069663678459E-12	2.96164601277514E-12	2.68106902209118E-12	2.24461592547168E-12	2.40049203140722E-12	3.7410265424528E-13	3.14869733989778E-12	1.55876105935534E-13	2.93047079158803E-12	4.36453096619494E-12
0.02284	1.09113274154873E-12	4.95686016874997E-12	3.77220176363991E-12	3.49162477295595E-12	4.05277875432387E-12	1.55876105935534E-12	2.24461592547168E-12	2.08873981953615E-12	2.21344070428458E-12	2.49401769496854E-12	2.89929557040092E-12	2.46284247378143E-12	2.3069663678459E-12	1.24700884748427E-13	3.05517167633646E-12	-1.55876105935534E-13	2.49401769496854E-12	4.05277875432387E-12
0.02286	1.30935928985848E-12	4.89450972637575E-12	4.27100530263362E-12	2.55636813734275E-12	2.83694512802671E-12	1.62111150172955E-12	1.93286371360062E-12	1.65228672291666E-12	2.338141589033E-12	2.24461592547168E-12	2.96164601277514E-12	2.86812034921382E-12	2.02638937716194E-12	2.8057699068396E-13	2.86812034921382E-12	-1.8705132712264E-13	1.8393380500393E-12	3.21104778227199E-12
0.02288	1.58993628054244E-12	4.61393273569179E-12	3.95925309076255E-12	1.21583362629716E-12	1.96403893478772E-12	1.74581238647798E-12	1.8393380500393E-12	1.34053451104559E-12	2.7745946856525E-12	2.11991504072326E-12	2.71224424327828E-12	3.05517167633646E-12	1.74581238647798E-12	9.04081414426094E-13	2.58754335852986E-12	2.49401769496854E-13	1.09113274154873E-12	2.27579114665879E-12
0.0229	1.96403893478772E-12	4.1774796390723E-12	3.39809910939463E-12	4.36453096619494E-13	1.62111150172955E-12	1.8393380500393E-12	2.18226548309747E-12	1.37170973223269E-12	3.30457344583331E-12	2.15109026191036E-12	2.15109026191036E-12	3.17987256108488E-12	1.74581238647798E-12	1.74581238647798E-12	2.49401769496854E-12	9.35256635613201E-13	1.02878229917452E-12	1.49641061698112E-12
0.02292	2.15109026191036E-12	3.67867610007859E-12	2.61871857971696E-12	3.7410265424528E-13	1.37170973223269E-12	1.96403893478772E-12	2.74341946446539E-12	1.65228672291666E-12	3.86572742720123E-12	2.18226548309747E-12	1.71463716529087E-12	3.30457344583331E-12	2.05756459834904E-12	2.64989380090407E-12	2.46284247378143E-12	1.68346194410376E-12	1.37170973223269E-12	8.41730972051881E-13
0.02294	2.21344070428458E-12	3.2733982246462E-12	1.71463716529087E-12	1.21583362629716E-12	1.34053451104559E-12	2.27579114665879E-12	3.2733982246462E-12	1.8705132712264E-12	4.2086548602594E-12	2.27579114665879E-12	1.18465840511005E-12	3.55397521533016E-12	2.15109026191036E-12	3.36692388820752E-12	2.338141589033E-12	2.40049203140722E-12	2.08873981953615E-12	6.85854866116347E-13
0.02296	2.3069663678459E-12	3.17987256108488E-12	8.41730972051881E-13	2.18226548309747E-12	1.37170973223269E-12	2.68106902209118E-12	3.67867610007859E-12	1.93286371360062E-12	4.11512919669808E-12	2.49401769496854E-12	1.24700884748427E-12	3.7410265424528E-12	2.43166725259432E-12	3.83455220601412E-12	2.3069663678459E-12	3.17987256108488E-12	2.68106902209118E-12	9.04081414426094E-13
0.02298	2.49401769496854E-12	3.36692388820752E-12	4.05277875432387E-13	2.96164601277514E-12	1.15348318392295E-12	3.2422230034591E-12	3.89690264838834E-12	2.08873981953615E-12	3.58515043651727E-12	2.7745946856525E-12	1.55876105935534E-12	3.55397521533016E-12	2.7745946856525E-12	4.08395397551098E-12	2.36931681022011E-12	3.67867610007859E-12	2.99282123396224E-12	1.58993628054244E-12
0.023	2.74341946446539E-12	3.55397521533016E-12	4.98803538993707E-13	3.58515043651727E-12	8.41730972051881E-13	3.7098513212657E-12	3.86572742720123E-12	2.49401769496854E-12	2.68106902209118E-12	3.08634689752356E-12	1.74581238647798E-12	3.49162477295595E-12	3.14869733989778E-12	4.14630441788519E-12	2.52519291615564E-12	4.02160353313676E-12	3.14869733989778E-12	2.3069663678459E-12
0.02302	3.11752211871067E-12	3.64750087889148E-12	7.48205308490561E-13	3.64750087889148E-12	4.67628317806601E-13	3.7410265424528E-12	3.86572742720123E-12	3.17987256108488E-12	1.93286371360062E-12	3.42927433058174E-12	1.80816282885219E-12	3.49162477295595E-12	3.55397521533016E-12	4.05277875432387E-12	2.7745946856525E-12	4.23983008144651E-12	3.11752211871067E-12	2.86812034921382E-12
0.02304	3.33574866702042E-12	3.36692388820752E-12	1.43406017460691E-12	3.36692388820752E-12	6.54679644929241E-13	3.33574866702042E-12	3.7410265424528E-12	4.02160353313676E-12	1.34053451104559E-12	3.58515043651727E-12	1.65228672291666E-12	3.39809910939463E-12	3.7098513212657E-12	3.92807786957544E-12	2.86812034921382E-12	4.23983008144651E-12	3.11752211871067E-12	3.21104778227199E-12
0.02306	3.33574866702042E-12	3.08634689752356E-12	2.27579114665879E-12	3.17987256108488E-12	1.24700884748427E-12	2.71224424327828E-12	3.64750087889148E-12	4.61393273569179E-12	9.66431856800308E-13	3.77220176363991E-12	1.58993628054244E-12	3.21104778227199E-12	3.52279999414306E-12	3.67867610007859E-12	2.89929557040092E-12	3.77220176363991E-12	3.33574866702042E-12	3.36692388820752E-12
0.02308	3.36692388820752E-12	2.74341946446539E-12	2.99282123396224E-12	3.2422230034591E-12	2.05756459834904E-12	1.93286371360062E-12	3.52279999414306E-12	4.83215928400154E-12	9.66431856800308E-13	3.55397521533016E-12	1.93286371360062E-12	2.89929557040092E-12	3.2733982246462E-12	3.2733982246462E-12	2.86812034921382E-12	3.17987256108488E-12	3.89690264838834E-12	3.30457344583331E-12
0.0231	3.49162477295595E-12	2.11991504072326E-12	3.2733982246462E-12	3.46044955176884E-12	2.64989380090407E-12	1.37170973223269E-12	3.42927433058174E-12	4.61393273569179E-12	1.21583362629716E-12	3.33574866702042E-12	2.58754335852986E-12	2.61871857971696E-12	3.02399645514935E-12	3.21104778227199E-12	2.71224424327828E-12	2.55636813734275E-12	4.61393273569179E-12	3.42927433058174E-12
0.02312	3.83455220601412E-12	1.18465840511005E-12	3.2422230034591E-12	3.67867610007859E-12	2.89929557040092E-12	1.18465840511005E-12	3.33574866702042E-12	3.77220176363991E-12	1.8705132712264E-12	2.83694512802671E-12	3.2422230034591E-12	2.40049203140722E-12	2.99282123396224E-12	3.11752211871067E-12	2.46284247378143E-12	1.99521415597483E-12	5.14391149587261E-12	3.61632565770438E-12
0.02314	3.99042831194966E-12	1.24700884748427E-13	2.83694512802671E-12	3.67867610007859E-12	2.7745946856525E-12	1.43406017460691E-12	3.05517167633646E-12	3.11752211871067E-12	2.58754335852986E-12	2.3069663678459E-12	3.7410265424528E-12	2.43166725259432E-12	3.02399645514935E-12	3.2422230034591E-12	2.02638937716194E-12	1.52758583816823E-12	5.26861238062103E-12	3.61632565770438E-12
0.02316	3.86572742720123E-12	-8.10555750864774E-13	2.338141589033E-12	3.58515043651727E-12	2.55636813734275E-12	1.80816282885219E-12	3.02399645514935E-12	2.83694512802671E-12	3.42927433058174E-12	1.90168849241351E-12	3.92807786957544E-12	2.49401769496854E-12	2.99282123396224E-12	3.17987256108488E-12	1.68346194410376E-12	1.27818406867137E-12	4.98803538993707E-12	3.17987256108488E-12
0.02318	3.36692388820752E-12	-1.24700884748427E-12	2.27579114665879E-12	3.55397521533016E-12	2.15109026191036E-12	2.18226548309747E-12	3.30457344583331E-12	2.83694512802671E-12	4.08395397551098E-12	1.74581238647798E-12	3.77220176363991E-12	2.58754335852986E-12	2.89929557040092E-12	2.93047079158803E-12	1.62111150172955E-12	1.18465840511005E-12	4.30218052382072E-12	2.58754335852986E-12
0.0232	2.89929557040092E-12	-7.48205308490561E-13	2.36931681022011E-12	3.80337698482702E-12	1.8705132712264E-12	2.338141589033E-12	3.49162477295595E-12	3.14869733989778E-12	4.42688140856915E-12	1.80816282885219E-12	3.52279999414306E-12	3.08634689752356E-12	2.7745946856525E-12	2.58754335852986E-12	1.58993628054244E-12	1.30935928985848E-12	3.7410265424528E-12	1.93286371360062E-12
0.02322	2.36931681022011E-12	3.42927433058174E-13	2.64989380090407E-12	4.30218052382072E-12	1.68346194410376E-12	2.21344070428458E-12	3.83455220601412E-12	3.52279999414306E-12	4.676283178066E-12	1.99521415597483E-12	3.05517167633646E-12	3.55397521533016E-12	2.24461592547168E-12	2.58754335852986E-12	1.65228672291666E-12	1.46523539579401E-12	3.39809910939463E-12	1.43406017460691E-12
0.02324	2.08873981953615E-12	1.65228672291666E-12	2.64989380090407E-12	4.89450972637575E-12	1.58993628054244E-12	1.99521415597483E-12	3.99042831194966E-12	3.7098513212657E-12	4.42688140856915E-12	2.18226548309747E-12	2.68106902209118E-12	4.14630441788519E-12	1.77698760766508E-12	2.8057699068396E-12	1.8393380500393E-12	1.71463716529087E-12	3.2422230034591E-12	1.30935928985848E-12
0.02326	2.02638937716194E-12	2.8057699068396E-12	2.55636813734275E-12	5.05038583231129E-12	1.8393380500393E-12	1.77698760766508E-12	3.83455220601412E-12	3.80337698482702E-12	3.86572742720123E-12	2.40049203140722E-12	2.43166725259432E-12	4.70745839925311E-12	1.30935928985848E-12	3.05517167633646E-12	2.18226548309747E-12	2.02638937716194E-12	3.14869733989778E-12	1.71463716529087E-12
0.02328	1.99521415597483E-12	3.83455220601412E-12	2.43166725259432E-12	4.6451079568789E-12	2.338141589033E-12	1.96403893478772E-12	3.46044955176884E-12	3.64750087889148E-12	3.21104778227199E-12	2.52519291615564E-12	2.27579114665879E-12	4.95686016874997E-12	9.04081414426094E-13	3.14869733989778E-12	2.7745946856525E-12	2.3069663678459E-12	2.7745946856525E-12	2.21344070428458E-12
0.0233	1.8705132712264E-12	4.2086548602594E-12	2.338141589033E-12	3.80337698482702E-12	2.89929557040092E-12	2.21344070428458E-12	3.08634689752356E-12	3.30457344583331E-12	2.61871857971696E-12	2.61871857971696E-12	2.27579114665879E-12	4.73863362044022E-12	7.48205308490561E-13	3.02399645514935E-12	3.52279999414306E-12	2.55636813734275E-12	2.49401769496854E-12	2.49401769496854E-12
0.02332	1.43406017460691E-12	3.99042831194966E-12	2.27579114665879E-12	2.8057699068396E-12	3.42927433058174E-12	2.46284247378143E-12	2.89929557040092E-12	2.83694512802671E-12	2.36931681022011E-12	2.96164601277514E-12	2.43166725259432E-12	4.11512919669808E-12	8.10555750864774E-13	2.64989380090407E-12	4.1774796390723E-12	2.68106902209118E-12	2.05756459834904E-12	2.49401769496854E-12
0.02334	1.05995752036163E-12	3.36692388820752E-12	2.36931681022011E-12	1.99521415597483E-12	3.83455220601412E-12	2.7745946856525E-12	3.02399645514935E-12	2.11991504072326E-12	2.58754335852986E-12	3.33574866702042E-12	2.55636813734275E-12	3.2422230034591E-12	1.24700884748427E-12	2.08873981953615E-12	4.52040707213047E-12	2.55636813734275E-12	1.96403893478772E-12	2.68106902209118E-12
0.02336	6.23504423742134E-13	2.71224424327828E-12	2.40049203140722E-12	1.27818406867137E-12	3.95925309076255E-12	3.08634689752356E-12	3.33574866702042E-12	1.4028849534198E-12	2.96164601277514E-12	3.7410265424528E-12	2.46284247378143E-12	2.338141589033E-12	1.8705132712264E-12	1.24700884748427E-12	4.33335574500783E-12	2.40049203140722E-12	1.93286371360062E-12	3.14869733989778E-12
0.02338	1.55876105935534E-13	2.21344070428458E-12	2.40049203140722E-12	7.17030087303454E-13	3.83455220601412E-12	3.2422230034591E-12	3.77220176363991E-12	9.35256635613201E-13	3.21104778227199E-12	3.86572742720123E-12	2.24461592547168E-12	1.77698760766508E-12	2.55636813734275E-12	4.67628317806601E-13	3.77220176363991E-12	1.8705132712264E-12	2.02638937716194E-12	3.83455220601412E-12
0.0234	-9.35256635613201E-14	1.74581238647798E-12	2.55636813734275E-12	4.05277875432387E-13	3.30457344583331E-12	3.08634689752356E-12	3.80337698482702E-12	6.85854866116347E-13	3.39809910939463E-12	3.39809910939463E-12	2.27579114665879E-12	1.43406017460691E-12	3.05517167633646E-12	-1.55876105935534E-13	2.86812034921382E-12	1.62111150172955E-12	2.05756459834904E-12	4.48923185094337E-12
0.02342	-9.35256635613201E-14	1.49641061698112E-12	2.7745946856525E-12	3.42927433058174E-13	2.58754335852986E-12	2.99282123396224E-12	3.42927433058174E-12	8.41730972051881E-13	3.36692388820752E-12	2.61871857971696E-12	2.24461592547168E-12	1.52758583816823E-12	3.30457344583331E-12	-2.49401769496854E-13	2.11991504072326E-12	1.24700884748427E-12	2.18226548309747E-12	4.6451079568789E-12
0.02344	1.24700884748427E-13	1.27818406867137E-12	3.11752211871067E-12	5.61153981367921E-13	1.62111150172955E-12	2.64989380090407E-12	2.68106902209118E-12	1.02878229917452E-12	3.2422230034591E-12	1.74581238647798E-12	2.18226548309747E-12	1.62111150172955E-12	3.49162477295595E-12	3.11752211871067E-14	1.62111150172955E-12	1.09113274154873E-12	2.27579114665879E-12	4.1774796390723E-12
0.02346	6.54679644929241E-13	1.49641061698112E-12	3.52279999414306E-12	1.15348318392295E-12	1.09113274154873E-12	2.18226548309747E-12	1.74581238647798E-12	1.18465840511005E-12	3.17987256108488E-12	1.34053451104559E-12	2.02638937716194E-12	1.65228672291666E-12	3.30457344583331E-12	7.17030087303454E-13	1.46523539579401E-12	1.09113274154873E-12	2.40049203140722E-12	3.21104778227199E-12
0.02348	1.15348318392295E-12	2.24461592547168E-12	3.67867610007859E-12	1.71463716529087E-12	1.24700884748427E-12	1.30935928985848E-12	8.41730972051881E-13	1.30935928985848E-12	3.11752211871067E-12	1.49641061698112E-12	1.52758583816823E-12	1.71463716529087E-12	3.17987256108488E-12	1.49641061698112E-12	1.62111150172955E-12	1.12230796273584E-12	2.338141589033E-12	2.36931681022011E-12
0.0235	1.80816282885219E-12	3.11752211871067E-12	3.52279999414306E-12	2.27579114665879E-12	1.74581238647798E-12	5.61153981367921E-13	2.8057699068396E-13	1.21583362629716E-12	2.99282123396224E-12	2.18226548309747E-12	1.15348318392295E-12	1.96403893478772E-12	3.08634689752356E-12	2.08873981953615E-12	1.96403893478772E-12	1.4028849534198E-12	2.18226548309747E-12	1.77698760766508E-12
0.02352	2.58754335852986E-12	3.67867610007859E-12	3.2422230034591E-12	2.52519291615564E-12	2.36931681022011E-12	1.24700884748427E-13	0	1.62111150172955E-12	2.71224424327828E-12	2.99282123396224E-12	1.27818406867137E-12	2.21344070428458E-12	2.93047079158803E-12	2.74341946446539E-12	2.58754335852986E-12	1.55876105935534E-12	2.08873981953615E-12	1.8393380500393E-12
0.02354	3.14869733989778E-12	3.52279999414306E-12	3.02399645514935E-12	2.61871857971696E-12	2.96164601277514E-12	2.8057699068396E-13	-3.11752211871067E-14	2.3069663678459E-12	2.43166725259432E-12	3.80337698482702E-12	1.74581238647798E-12	2.49401769496854E-12	2.8057699068396E-12	3.05517167633646E-12	3.11752211871067E-12	1.62111150172955E-12	2.11991504072326E-12	2.36931681022011E-12
0.02356	3.30457344583331E-12	2.74341946446539E-12	3.17987256108488E-12	2.40049203140722E-12	3.46044955176884E-12	5.61153981367921E-13	1.24700884748427E-13	2.61871857971696E-12	1.99521415597483E-12	4.02160353313676E-12	2.338141589033E-12	2.8057699068396E-12	2.58754335852986E-12	2.99282123396224E-12	3.39809910939463E-12	1.99521415597483E-12	2.36931681022011E-12	3.05517167633646E-12
0.02358	3.02399645514935E-12	1.58993628054244E-12	3.30457344583331E-12	2.18226548309747E-12	3.99042831194966E-12	8.72906193238988E-13	4.98803538993707E-13	2.58754335852986E-12	1.55876105935534E-12	3.99042831194966E-12	2.71224424327828E-12	3.17987256108488E-12	2.338141589033E-12	2.64989380090407E-12	3.58515043651727E-12	2.338141589033E-12	2.74341946446539E-12	3.55397521533016E-12
0.0236	2.36931681022011E-12	5.92329202555027E-13	2.93047079158803E-12	1.99521415597483E-12	4.42688140856915E-12	1.12230796273584E-12	1.05995752036163E-12	2.49401769496854E-12	1.4028849534198E-12	3.61632565770438E-12	2.8057699068396E-12	3.58515043651727E-12	2.27579114665879E-12	2.338141589033E-12	3.52279999414306E-12	2.8057699068396E-12	3.02399645514935E-12	3.80337698482702E-12
0.02362	1.58993628054244E-12	3.42927433058174E-13	2.21344070428458E-12	1.62111150172955E-12	4.676283178066E-12	1.09113274154873E-12	2.338141589033E-12	2.68106902209118E-12	1.52758583816823E-12	3.21104778227199E-12	2.58754335852986E-12	3.89690264838834E-12	2.08873981953615E-12	2.338141589033E-12	3.30457344583331E-12	3.05517167633646E-12	3.14869733989778E-12	3.77220176363991E-12
0.02364	8.41730972051881E-13	6.54679644929241E-13	1.24700884748427E-12	1.02878229917452E-12	4.52040707213047E-12	1.09113274154873E-12	3.64750087889148E-12	2.58754335852986E-12	1.8705132712264E-12	2.89929557040092E-12	2.08873981953615E-12	3.83455220601412E-12	2.05756459834904E-12	2.55636813734275E-12	3.21104778227199E-12	2.99282123396224E-12	3.2733982246462E-12	3.42927433058174E-12
0.02366	4.05277875432387E-13	1.21583362629716E-12	2.8057699068396E-13	6.23504423742134E-13	3.99042831194966E-12	1.12230796273584E-12	4.55158229331758E-12	2.43166725259432E-12	2.21344070428458E-12	2.49401769496854E-12	1.4028849534198E-12	3.33574866702042E-12	2.15109026191036E-12	2.89929557040092E-12	3.30457344583331E-12	2.71224424327828E-12	3.42927433058174E-12	2.8057699068396E-12
0.02368	3.42927433058174E-13	1.80816282885219E-12	-4.98803538993707E-13	8.41730972051881E-13	3.05517167633646E-12	1.27818406867137E-12	4.86333450518865E-12	2.11991504072326E-12	2.64989380090407E-12	2.08873981953615E-12	1.12230796273584E-12	2.7745946856525E-12	2.21344070428458E-12	3.05517167633646E-12	3.64750087889148E-12	2.61871857971696E-12	3.42927433058174E-12	2.21344070428458E-12
0.0237	6.54679644929241E-13	2.15109026191036E-12	-6.85854866116347E-13	1.65228672291666E-12	2.18226548309747E-12	1.58993628054244E-12	4.70745839925311E-12	1.8705132712264E-12	3.02399645514935E-12	1.71463716529087E-12	1.18465840511005E-12	2.3069663678459E-12	2.36931681022011E-12	2.74341946446539E-12	4.02160353313676E-12	2.83694512802671E-12	3.39809910939463E-12	1.80816282885219E-12
0.02372	1.18465840511005E-12	2.05756459834904E-12	-1.8705132712264E-13	2.58754335852986E-12	1.27818406867137E-12	1.93286371360062E-12	4.48923185094337E-12	1.68346194410376E-12	3.17987256108488E-12	1.62111150172955E-12	1.65228672291666E-12	2.27579114665879E-12	2.64989380090407E-12	2.27579114665879E-12	4.23983008144651E-12	3.21104778227199E-12	3.49162477295595E-12	1.65228672291666E-12
0.02374	1.62111150172955E-12	1.8705132712264E-12	7.17030087303454E-13	3.30457344583331E-12	6.23504423742134E-13	2.24461592547168E-12	4.08395397551098E-12	1.58993628054244E-12	3.05517167633646E-12	1.80816282885219E-12	2.05756459834904E-12	2.49401769496854E-12	2.8057699068396E-12	1.77698760766508E-12	4.11512919669808E-12	3.49162477295595E-12	3.61632565770438E-12	1.30935928985848E-12
0.02376	1.90168849241351E-12	1.71463716529087E-12	1.80816282885219E-12	3.7098513212657E-12	4.05277875432387E-13	2.36931681022011E-12	3.58515043651727E-12	1.77698760766508E-12	2.64989380090407E-12	2.15109026191036E-12	2.3069663678459E-12	2.8057699068396E-12	3.02399645514935E-12	1.65228672291666E-12	3.80337698482702E-12	3.33574866702042E-12	3.83455220601412E-12	9.35256635613201E-13
0.02378	2.18226548309747E-12	1.8705132712264E-12	2.68106902209118E-12	3.95925309076255E-12	3.7410265424528E-13	2.43166725259432E-12	3.17987256108488E-12	2.43166725259432E-12	2.11991504072326E-12	2.46284247378143E-12	2.52519291615564E-12	3.2733982246462E-12	3.11752211871067E-12	1.8705132712264E-12	3.42927433058174E-12	2.7745946856525E-12	3.77220176363991E-12	5.29978760180814E-13
0.0238	2.49401769496854E-12	2.21344070428458E-12	3.36692388820752E-12	3.7410265424528E-12	6.23504423742134E-13	2.43166725259432E-12	2.89929557040092E-12	3.08634689752356E-12	1.43406017460691E-12	2.61871857971696E-12	2.83694512802671E-12	3.67867610007859E-12	2.99282123396224E-12	2.11991504072326E-12	3.02399645514935E-12	2.21344070428458E-12	3.52279999414306E-12	3.7410265424528E-13
0.02382	2.99282123396224E-12	2.46284247378143E-12	3.61632565770438E-12	3.36692388820752E-12	9.35256635613201E-13	2.52519291615564E-12	2.99282123396224E-12	3.86572742720123E-12	8.72906193238988E-13	2.36931681022011E-12	3.2733982246462E-12	3.89690264838834E-12	2.52519291615564E-12	2.21344070428458E-12	2.71224424327828E-12	1.68346194410376E-12	3.2422230034591E-12	5.61153981367921E-13
0.02384	3.46044955176884E-12	2.46284247378143E-12	3.39809910939463E-12	3.02399645514935E-12	1.37170973223269E-12	2.74341946446539E-12	3.2733982246462E-12	4.05277875432387E-12	6.85854866116347E-13	2.05756459834904E-12	3.58515043651727E-12	3.95925309076255E-12	2.15109026191036E-12	2.24461592547168E-12	2.71224424327828E-12	1.62111150172955E-12	2.74341946446539E-12	8.72906193238988E-13
0.02386	3.89690264838834E-12	2.24461592547168E-12	2.52519291615564E-12	2.74341946446539E-12	1.62111150172955E-12	3.02399645514935E-12	3.64750087889148E-12	3.77220176363991E-12	8.10555750864774E-13	1.74581238647798E-12	3.7410265424528E-12	3.83455220601412E-12	1.99521415597483E-12	2.24461592547168E-12	3.02399645514935E-12	1.8393380500393E-12	2.338141589033E-12	1.24700884748427E-12
0.02388	4.27100530263362E-12	1.80816282885219E-12	1.80816282885219E-12	2.64989380090407E-12	1.96403893478772E-12	3.30457344583331E-12	4.27100530263362E-12	3.30457344583331E-12	1.21583362629716E-12	1.62111150172955E-12	3.61632565770438E-12	3.42927433058174E-12	2.24461592547168E-12	2.27579114665879E-12	3.33574866702042E-12	2.46284247378143E-12	2.15109026191036E-12	1.68346194410376E-12
0.0239	4.52040707213047E-12	1.18465840511005E-12	1.55876105935534E-12	2.74341946446539E-12	2.02638937716194E-12	3.77220176363991E-12	4.92568494756286E-12	2.74341946446539E-12	1.55876105935534E-12	1.77698760766508E-12	3.39809910939463E-12	3.17987256108488E-12	2.64989380090407E-12	2.24461592547168E-12	3.7098513212657E-12	3.21104778227199E-12	2.05756459834904E-12	2.08873981953615E-12
0.02392	4.39570618738205E-12	6.23504423742134E-13	1.65228672291666E-12	3.36692388820752E-12	2.02638937716194E-12	4.14630441788519E-12	5.5803645924921E-12	2.3069663678459E-12	1.99521415597483E-12	2.24461592547168E-12	3.21104778227199E-12	3.14869733989778E-12	2.93047079158803E-12	2.18226548309747E-12	3.77220176363991E-12	3.80337698482702E-12	2.338141589033E-12	2.61871857971696E-12
0.02394	3.99042831194966E-12	4.67628317806601E-13	2.18226548309747E-12	4.11512919669808E-12	2.02638937716194E-12	4.27100530263362E-12	5.33096282299525E-12	2.36931681022011E-12	2.40049203140722E-12	2.8057699068396E-12	2.99282123396224E-12	3.36692388820752E-12	3.21104778227199E-12	1.93286371360062E-12	3.61632565770438E-12	4.27100530263362E-12	2.8057699068396E-12	3.17987256108488E-12
0.02396	3.11752211871067E-12	7.17030087303454E-13	2.71224424327828E-12	5.1127362746855E-12	1.93286371360062E-12	4.11512919669808E-12	4.73863362044022E-12	2.52519291615564E-12	2.74341946446539E-12	3.42927433058174E-12	2.64989380090407E-12	3.39809910939463E-12	3.30457344583331E-12	1.68346194410376E-12	3.21104778227199E-12	4.61393273569179E-12	3.21104778227199E-12	3.61632565770438E-12
0.02398	2.36931681022011E-12	1.15348318392295E-12	3.14869733989778E-12	5.67389025605342E-12	1.71463716529087E-12	3.61632565770438E-12	4.14630441788519E-12	2.7745946856525E-12	2.83694512802671E-12	3.92807786957544E-12	2.40049203140722E-12	3.30457344583331E-12	3.21104778227199E-12	1.80816282885219E-12	2.24461592547168E-12	4.52040707213047E-12	3.2422230034591E-12	4.05277875432387E-12
0.024	2.08873981953615E-12	1.49641061698112E-12	3.33574866702042E-12	5.48683892893078E-12	1.55876105935534E-12	3.08634689752356E-12	3.67867610007859E-12	2.74341946446539E-12	2.99282123396224E-12	4.23983008144651E-12	2.02638937716194E-12	2.8057699068396E-12	2.99282123396224E-12	2.15109026191036E-12	1.21583362629716E-12	4.23983008144651E-12	2.96164601277514E-12	4.6451079568789E-12
0.02402	2.24461592547168E-12	1.80816282885219E-12	3.33574866702042E-12	4.83215928400154E-12	1.71463716529087E-12	2.7745946856525E-12	3.33574866702042E-12	2.68106902209118E-12	3.11752211871067E-12	4.52040707213047E-12	1.8393380500393E-12	2.43166725259432E-12	2.43166725259432E-12	2.64989380090407E-12	3.7410265424528E-13	3.86572742720123E-12	2.83694512802671E-12	5.23743715943393E-12
0.02404	2.52519291615564E-12	1.96403893478772E-12	3.2422230034591E-12	3.67867610007859E-12	2.21344070428458E-12	2.40049203140722E-12	3.08634689752356E-12	2.55636813734275E-12	3.14869733989778E-12	4.33335574500783E-12	1.71463716529087E-12	2.3069663678459E-12	1.90168849241351E-12	2.96164601277514E-12	6.23504423742134E-14	3.58515043651727E-12	2.83694512802671E-12	5.64271503486631E-12
0.02406	2.71224424327828E-12	1.8393380500393E-12	3.02399645514935E-12	2.64989380090407E-12	2.83694512802671E-12	2.11991504072326E-12	2.8057699068396E-12	2.55636813734275E-12	3.14869733989778E-12	3.86572742720123E-12	1.8393380500393E-12	2.40049203140722E-12	1.49641061698112E-12	3.17987256108488E-12	2.18226548309747E-13	3.36692388820752E-12	2.96164601277514E-12	5.51801415011789E-12
0.02408	2.86812034921382E-12	1.62111150172955E-12	2.74341946446539E-12	2.02638937716194E-12	3.64750087889148E-12	1.68346194410376E-12	2.52519291615564E-12	2.83694512802671E-12	2.99282123396224E-12	3.17987256108488E-12	2.02638937716194E-12	2.55636813734275E-12	1.37170973223269E-12	2.93047079158803E-12	7.17030087303454E-13	3.2733982246462E-12	3.17987256108488E-12	5.20626193824682E-12
0.0241	2.61871857971696E-12	1.52758583816823E-12	2.52519291615564E-12	1.99521415597483E-12	4.23983008144651E-12	1.49641061698112E-12	2.24461592547168E-12	3.30457344583331E-12	2.89929557040092E-12	2.338141589033E-12	1.93286371360062E-12	2.36931681022011E-12	1.77698760766508E-12	2.43166725259432E-12	1.09113274154873E-12	3.17987256108488E-12	3.39809910939463E-12	4.55158229331758E-12
0.02412	2.49401769496854E-12	1.68346194410376E-12	2.55636813734275E-12	2.21344070428458E-12	4.42688140856915E-12	1.27818406867137E-12	1.99521415597483E-12	3.7098513212657E-12	3.2733982246462E-12	1.52758583816823E-12	1.68346194410376E-12	2.40049203140722E-12	2.64989380090407E-12	1.99521415597483E-12	1.4028849534198E-12	2.83694512802671E-12	3.55397521533016E-12	3.64750087889148E-12
0.02414	2.36931681022011E-12	1.90168849241351E-12	2.61871857971696E-12	2.46284247378143E-12	4.2086548602594E-12	1.43406017460691E-12	1.8705132712264E-12	4.14630441788519E-12	4.02160353313676E-12	9.04081414426094E-13	1.37170973223269E-12	2.27579114665879E-12	3.33574866702042E-12	1.71463716529087E-12	1.52758583816823E-12	2.43166725259432E-12	3.7410265424528E-12	2.99282123396224E-12
0.02416	2.27579114665879E-12	2.08873981953615E-12	2.49401769496854E-12	2.55636813734275E-12	3.55397521533016E-12	1.62111150172955E-12	1.77698760766508E-12	4.36453096619494E-12	4.61393273569179E-12	8.10555750864774E-13	1.34053451104559E-12	2.49401769496854E-12	3.86572742720123E-12	1.62111150172955E-12	1.62111150172955E-12	1.99521415597483E-12	3.92807786957544E-12	2.55636813734275E-12
0.02418	2.02638937716194E-12	2.24461592547168E-12	2.27579114665879E-12	2.71224424327828E-12	2.86812034921382E-12	1.8393380500393E-12	1.80816282885219E-12	4.36453096619494E-12	4.83215928400154E-12	1.4028849534198E-12	1.68346194410376E-12	3.02399645514935E-12	4.05277875432387E-12	1.90168849241351E-12	1.80816282885219E-12	1.37170973223269E-12	3.95925309076255E-12	2.61871857971696E-12
0.0242	2.02638937716194E-12	2.43166725259432E-12	1.93286371360062E-12	2.96164601277514E-12	2.27579114665879E-12	1.96403893478772E-12	2.08873981953615E-12	4.27100530263362E-12	4.89450972637575E-12	2.21344070428458E-12	1.99521415597483E-12	3.42927433058174E-12	3.95925309076255E-12	2.21344070428458E-12	2.11991504072326E-12	8.10555750864774E-13	4.02160353313676E-12	2.40049203140722E-12
0.02422	2.18226548309747E-12	2.64989380090407E-12	1.62111150172955E-12	3.33574866702042E-12	2.15109026191036E-12	1.93286371360062E-12	2.49401769496854E-12	4.05277875432387E-12	4.86333450518865E-12	2.93047079158803E-12	2.24461592547168E-12	3.58515043651727E-12	3.86572742720123E-12	2.49401769496854E-12	2.36931681022011E-12	4.98803538993707E-13	4.14630441788519E-12	2.02638937716194E-12
0.02424	2.52519291615564E-12	2.8057699068396E-12	1.49641061698112E-12	3.52279999414306E-12	2.36931681022011E-12	1.77698760766508E-12	2.86812034921382E-12	3.77220176363991E-12	4.6451079568789E-12	3.64750087889148E-12	2.21344070428458E-12	3.36692388820752E-12	3.92807786957544E-12	2.64989380090407E-12	2.55636813734275E-12	4.98803538993707E-13	4.30218052382072E-12	1.43406017460691E-12
0.02426	2.8057699068396E-12	2.99282123396224E-12	1.80816282885219E-12	3.05517167633646E-12	2.7745946856525E-12	1.58993628054244E-12	2.93047079158803E-12	3.42927433058174E-12	4.36453096619494E-12	4.1774796390723E-12	2.11991504072326E-12	2.89929557040092E-12	4.05277875432387E-12	3.02399645514935E-12	2.49401769496854E-12	8.41730972051881E-13	4.48923185094337E-12	8.72906193238988E-13
0.02428	2.99282123396224E-12	3.55397521533016E-12	2.68106902209118E-12	2.15109026191036E-12	2.99282123396224E-12	1.49641061698112E-12	2.74341946446539E-12	3.39809910939463E-12	3.77220176363991E-12	4.61393273569179E-12	2.02638937716194E-12	2.15109026191036E-12	4.45805662975626E-12	3.61632565770438E-12	2.49401769496854E-12	1.24700884748427E-12	4.48923185094337E-12	3.42927433058174E-13
0.0243	2.8057699068396E-12	4.11512919669808E-12	3.7098513212657E-12	1.43406017460691E-12	3.05517167633646E-12	1.49641061698112E-12	2.18226548309747E-12	3.7410265424528E-12	3.11752211871067E-12	4.86333450518865E-12	2.15109026191036E-12	1.62111150172955E-12	4.86333450518865E-12	4.05277875432387E-12	2.83694512802671E-12	1.52758583816823E-12	4.2086548602594E-12	1.55876105935534E-13
0.02432	2.8057699068396E-12	4.23983008144651E-12	4.6451079568789E-12	1.21583362629716E-12	2.93047079158803E-12	1.71463716529087E-12	1.24700884748427E-12	3.86572742720123E-12	2.49401769496854E-12	4.86333450518865E-12	2.49401769496854E-12	1.27818406867137E-12	5.01921061112418E-12	4.05277875432387E-12	3.30457344583331E-12	1.68346194410376E-12	3.77220176363991E-12	2.8057699068396E-13
0.02434	3.02399645514935E-12	3.99042831194966E-12	4.80098406281443E-12	1.52758583816823E-12	2.89929557040092E-12	1.90168849241351E-12	3.7410265424528E-13	3.67867610007859E-12	2.15109026191036E-12	4.61393273569179E-12	2.93047079158803E-12	1.49641061698112E-12	4.83215928400154E-12	3.89690264838834E-12	3.7098513212657E-12	1.77698760766508E-12	3.2422230034591E-12	8.10555750864774E-13
0.02436	3.30457344583331E-12	3.33574866702042E-12	4.23983008144651E-12	1.93286371360062E-12	3.14869733989778E-12	1.96403893478772E-12	5.29978760180814E-13	3.02399645514935E-12	2.18226548309747E-12	4.05277875432387E-12	3.36692388820752E-12	1.93286371360062E-12	4.55158229331758E-12	3.67867610007859E-12	3.99042831194966E-12	1.93286371360062E-12	2.99282123396224E-12	1.4028849534198E-12
0.02438	3.80337698482702E-12	2.61871857971696E-12	3.14869733989778E-12	2.11991504072326E-12	3.42927433058174E-12	2.11991504072326E-12	1.58993628054244E-12	2.338141589033E-12	2.49401769496854E-12	3.2733982246462E-12	3.86572742720123E-12	2.49401769496854E-12	3.86572742720123E-12	3.52279999414306E-12	4.14630441788519E-12	2.27579114665879E-12	3.02399645514935E-12	1.93286371360062E-12
0.0244	4.30218052382072E-12	1.99521415597483E-12	1.96403893478772E-12	2.11991504072326E-12	3.77220176363991E-12	2.27579114665879E-12	2.93047079158803E-12	1.80816282885219E-12	2.61871857971696E-12	2.58754335852986E-12	3.99042831194966E-12	2.86812034921382E-12	2.89929557040092E-12	3.52279999414306E-12	4.36453096619494E-12	2.86812034921382E-12	3.11752211871067E-12	2.11991504072326E-12
0.02442	4.76980884162733E-12	1.71463716529087E-12	9.35256635613201E-13	2.05756459834904E-12	3.92807786957544E-12	2.49401769496854E-12	4.05277875432387E-12	1.58993628054244E-12	2.74341946446539E-12	2.338141589033E-12	3.46044955176884E-12	3.08634689752356E-12	1.99521415597483E-12	3.49162477295595E-12	4.55158229331758E-12	3.55397521533016E-12	2.93047079158803E-12	2.3069663678459E-12
0.02444	5.08156105349839E-12	1.8393380500393E-12	4.36453096619494E-13	2.15109026191036E-12	4.08395397551098E-12	3.02399645514935E-12	4.6451079568789E-12	1.65228672291666E-12	2.83694512802671E-12	2.52519291615564E-12	2.89929557040092E-12	3.2733982246462E-12	1.12230796273584E-12	3.2733982246462E-12	4.6451079568789E-12	4.2086548602594E-12	2.71224424327828E-12	2.55636813734275E-12
0.02446	5.14391149587261E-12	1.99521415597483E-12	3.7410265424528E-13	2.46284247378143E-12	4.27100530263362E-12	3.67867610007859E-12	4.73863362044022E-12	1.8705132712264E-12	2.64989380090407E-12	2.96164601277514E-12	2.68106902209118E-12	3.33574866702042E-12	5.29978760180814E-13	2.99282123396224E-12	4.676283178066E-12	4.58275751450468E-12	2.43166725259432E-12	3.08634689752356E-12
0.02448	4.73863362044022E-12	2.21344070428458E-12	5.92329202555027E-13	2.96164601277514E-12	4.27100530263362E-12	4.23983008144651E-12	4.2086548602594E-12	2.27579114665879E-12	2.40049203140722E-12	3.30457344583331E-12	2.86812034921382E-12	3.05517167633646E-12	3.42927433058174E-13	2.68106902209118E-12	4.45805662975626E-12	4.80098406281443E-12	2.3069663678459E-12	3.7410265424528E-12
0.0245	3.77220176363991E-12	2.338141589033E-12	9.35256635613201E-13	3.21104778227199E-12	4.1774796390723E-12	4.58275751450468E-12	3.42927433058174E-12	2.7745946856525E-12	1.99521415597483E-12	3.52279999414306E-12	3.49162477295595E-12	2.61871857971696E-12	7.17030087303454E-13	2.58754335852986E-12	3.92807786957544E-12	4.676283178066E-12	2.55636813734275E-12	4.39570618738205E-12
0.02452	2.58754335852986E-12	2.36931681022011E-12	1.37170973223269E-12	3.05517167633646E-12	3.80337698482702E-12	4.48923185094337E-12	2.96164601277514E-12	3.11752211871067E-12	1.58993628054244E-12	3.7098513212657E-12	4.2086548602594E-12	2.11991504072326E-12	1.58993628054244E-12	2.8057699068396E-12	3.21104778227199E-12	4.36453096619494E-12	2.86812034921382E-12	5.14391149587261E-12
0.02454	1.43406017460691E-12	2.3069663678459E-12	1.80816282885219E-12	2.7745946856525E-12	3.2733982246462E-12	4.52040707213047E-12	2.74341946446539E-12	3.2733982246462E-12	1.49641061698112E-12	3.83455220601412E-12	4.6451079568789E-12	1.71463716529087E-12	2.61871857971696E-12	3.33574866702042E-12	2.46284247378143E-12	3.99042831194966E-12	3.17987256108488E-12	5.67389025605342E-12
0.02456	7.17030087303454E-13	2.21344070428458E-12	2.24461592547168E-12	2.46284247378143E-12	2.68106902209118E-12	4.39570618738205E-12	2.61871857971696E-12	3.30457344583331E-12	1.8393380500393E-12	3.7098513212657E-12	4.48923185094337E-12	1.52758583816823E-12	3.55397521533016E-12	3.95925309076255E-12	1.93286371360062E-12	3.33574866702042E-12	3.36692388820752E-12	5.98564246792449E-12
0.02458	4.98803538993707E-13	2.18226548309747E-12	2.58754335852986E-12	2.3069663678459E-12	2.21344070428458E-12	4.08395397551098E-12	2.24461592547168E-12	3.02399645514935E-12	2.3069663678459E-12	3.2733982246462E-12	3.77220176363991E-12	1.62111150172955E-12	4.36453096619494E-12	4.2086548602594E-12	1.93286371360062E-12	2.83694512802671E-12	3.52279999414306E-12	5.79859114080185E-12
0.0246	6.54679644929241E-13	1.96403893478772E-12	2.68106902209118E-12	2.52519291615564E-12	1.68346194410376E-12	3.49162477295595E-12	1.90168849241351E-12	2.58754335852986E-12	2.83694512802671E-12	2.55636813734275E-12	2.7745946856525E-12	1.99521415597483E-12	5.05038583231129E-12	3.83455220601412E-12	2.36931681022011E-12	2.46284247378143E-12	3.55397521533016E-12	5.20626193824682E-12
0.02462	1.09113274154873E-12	1.8705132712264E-12	2.64989380090407E-12	2.8057699068396E-12	1.27818406867137E-12	2.52519291615564E-12	1.8393380500393E-12	2.18226548309747E-12	3.2733982246462E-12	1.62111150172955E-12	1.96403893478772E-12	2.338141589033E-12	5.54918937130499E-12	2.8057699068396E-12	2.74341946446539E-12	2.11991504072326E-12	3.58515043651727E-12	4.36453096619494E-12
0.02464	1.65228672291666E-12	1.99521415597483E-12	2.58754335852986E-12	3.21104778227199E-12	9.04081414426094E-13	1.52758583816823E-12	2.02638937716194E-12	2.24461592547168E-12	3.64750087889148E-12	9.97607077987414E-13	1.58993628054244E-12	2.68106902209118E-12	5.42448848655657E-12	1.52758583816823E-12	3.08634689752356E-12	1.58993628054244E-12	3.42927433058174E-12	3.39809910939463E-12
0.02466	2.11991504072326E-12	2.08873981953615E-12	2.49401769496854E-12	3.58515043651727E-12	6.54679644929241E-13	6.85854866116347E-13	2.64989380090407E-12	2.43166725259432E-12	3.77220176363991E-12	1.05995752036163E-12	1.62111150172955E-12	2.74341946446539E-12	4.83215928400154E-12	3.7410265424528E-13	2.8057699068396E-12	1.37170973223269E-12	3.30457344583331E-12	2.58754335852986E-12
0.02468	2.55636813734275E-12	1.80816282885219E-12	2.43166725259432E-12	3.77220176363991E-12	5.61153981367921E-13	1.8705132712264E-13	3.21104778227199E-12	2.68106902209118E-12	3.80337698482702E-12	1.93286371360062E-12	1.90168849241351E-12	2.74341946446539E-12	3.99042831194966E-12	-3.7410265424528E-13	2.08873981953615E-12	1.62111150172955E-12	3.36692388820752E-12	2.08873981953615E-12
0.0247	2.58754335852986E-12	1.4028849534198E-12	2.40049203140722E-12	3.92807786957544E-12	5.92329202555027E-13	1.55876105935534E-13	3.30457344583331E-12	2.68106902209118E-12	3.61632565770438E-12	3.17987256108488E-12	2.15109026191036E-12	2.83694512802671E-12	3.2733982246462E-12	-3.42927433058174E-13	1.27818406867137E-12	2.11991504072326E-12	3.67867610007859E-12	1.99521415597483E-12
0.02472	2.61871857971696E-12	1.21583362629716E-12	2.36931681022011E-12	4.02160353313676E-12	4.36453096619494E-13	5.61153981367921E-13	3.05517167633646E-12	2.71224424327828E-12	3.21104778227199E-12	4.23983008144651E-12	2.21344070428458E-12	3.17987256108488E-12	2.89929557040092E-12	4.05277875432387E-13	7.79380529677668E-13	2.64989380090407E-12	3.89690264838834E-12	2.24461592547168E-12
0.02474	2.338141589033E-12	1.27818406867137E-12	2.05756459834904E-12	4.05277875432387E-12	2.49401769496854E-13	1.21583362629716E-12	2.49401769496854E-12	2.61871857971696E-12	2.55636813734275E-12	4.83215928400154E-12	1.8705132712264E-12	3.39809910939463E-12	2.55636813734275E-12	1.43406017460691E-12	8.10555750864774E-13	2.71224424327828E-12	4.27100530263362E-12	2.64989380090407E-12
0.02476	2.11991504072326E-12	1.21583362629716E-12	1.68346194410376E-12	3.80337698482702E-12	4.36453096619494E-13	1.93286371360062E-12	1.99521415597483E-12	2.43166725259432E-12	2.02638937716194E-12	4.86333450518865E-12	1.30935928985848E-12	3.52279999414306E-12	2.36931681022011E-12	2.15109026191036E-12	1.12230796273584E-12	2.49401769496854E-12	4.33335574500783E-12	3.17987256108488E-12
0.02478	1.93286371360062E-12	1.12230796273584E-12	1.46523539579401E-12	3.2733982246462E-12	1.12230796273584E-12	2.55636813734275E-12	1.93286371360062E-12	2.40049203140722E-12	1.74581238647798E-12	4.36453096619494E-12	8.41730972051881E-13	3.64750087889148E-12	2.18226548309747E-12	2.27579114665879E-12	1.52758583816823E-12	2.02638937716194E-12	4.11512919669808E-12	3.64750087889148E-12
0.0248	1.74581238647798E-12	1.21583362629716E-12	1.62111150172955E-12	2.8057699068396E-12	2.08873981953615E-12	2.89929557040092E-12	2.18226548309747E-12	2.83694512802671E-12	1.74581238647798E-12	3.46044955176884E-12	7.17030087303454E-13	3.61632565770438E-12	2.18226548309747E-12	2.15109026191036E-12	1.74581238647798E-12	1.68346194410376E-12	3.55397521533016E-12	4.05277875432387E-12
0.02482	1.58993628054244E-12	1.30935928985848E-12	2.21344070428458E-12	2.55636813734275E-12	3.08634689752356E-12	3.11752211871067E-12	2.68106902209118E-12	3.52279999414306E-12	1.80816282885219E-12	2.36931681022011E-12	7.48205308490561E-13	3.58515043651727E-12	2.36931681022011E-12	2.05756459834904E-12	1.58993628054244E-12	1.71463716529087E-12	2.68106902209118E-12	4.23983008144651E-12
0.02484	1.43406017460691E-12	1.30935928985848E-12	2.99282123396224E-12	2.74341946446539E-12	3.64750087889148E-12	3.39809910939463E-12	3.14869733989778E-12	4.14630441788519E-12	1.80816282885219E-12	1.4028849534198E-12	4.98803538993707E-13	3.55397521533016E-12	2.52519291615564E-12	2.21344070428458E-12	1.27818406867137E-12	2.15109026191036E-12	1.96403893478772E-12	4.11512919669808E-12
0.02486	1.4028849534198E-12	1.05995752036163E-12	3.77220176363991E-12	3.30457344583331E-12	3.80337698482702E-12	3.80337698482702E-12	3.7098513212657E-12	4.52040707213047E-12	2.02638937716194E-12	9.97607077987414E-13	1.24700884748427E-13	3.46044955176884E-12	2.46284247378143E-12	2.24461592547168E-12	9.66431856800308E-13	2.93047079158803E-12	1.65228672291666E-12	3.61632565770438E-12
0.02488	1.52758583816823E-12	8.41730972051881E-13	4.39570618738205E-12	3.92807786957544E-12	3.55397521533016E-12	4.39570618738205E-12	4.11512919669808E-12	4.48923185094337E-12	2.55636813734275E-12	6.85854866116347E-13	-1.24700884748427E-13	3.36692388820752E-12	2.02638937716194E-12	2.43166725259432E-12	8.72906193238988E-13	3.86572742720123E-12	1.80816282885219E-12	2.74341946446539E-12
0.0249	1.58993628054244E-12	4.36453096619494E-13	4.676283178066E-12	4.23983008144651E-12	2.7745946856525E-12	4.76980884162733E-12	4.30218052382072E-12	4.11512919669808E-12	3.30457344583331E-12	6.54679644929241E-13	9.35256635613201E-14	3.05517167633646E-12	1.65228672291666E-12	2.71224424327828E-12	9.97607077987414E-13	4.6451079568789E-12	2.338141589033E-12	1.90168849241351E-12
0.02492	1.55876105935534E-12	9.35256635613201E-14	4.61393273569179E-12	4.48923185094337E-12	2.08873981953615E-12	4.70745839925311E-12	4.11512919669808E-12	3.39809910939463E-12	3.89690264838834E-12	4.98803538993707E-13	5.29978760180814E-13	2.74341946446539E-12	1.52758583816823E-12	2.96164601277514E-12	1.27818406867137E-12	5.14391149587261E-12	2.64989380090407E-12	1.24700884748427E-12
0.02494	1.58993628054244E-12	1.55876105935534E-13	4.11512919669808E-12	4.30218052382072E-12	1.99521415597483E-12	4.27100530263362E-12	3.86572742720123E-12	2.68106902209118E-12	4.11512919669808E-12	5.29978760180814E-13	9.04081414426094E-13	2.43166725259432E-12	1.37170973223269E-12	2.8057699068396E-12	1.74581238647798E-12	5.48683892893078E-12	2.52519291615564E-12	1.12230796273584E-12
0.02496	1.8705132712264E-12	5.29978760180814E-13	3.36692388820752E-12	4.05277875432387E-12	2.43166725259432E-12	3.46044955176884E-12	3.7410265424528E-12	2.15109026191036E-12	3.95925309076255E-12	1.05995752036163E-12	1.58993628054244E-12	2.71224424327828E-12	1.30935928985848E-12	2.68106902209118E-12	2.11991504072326E-12	5.51801415011789E-12	1.93286371360062E-12	1.43406017460691E-12
0.02498	2.46284247378143E-12	1.30935928985848E-12	2.46284247378143E-12	3.77220176363991E-12	3.14869733989778E-12	2.68106902209118E-12	3.64750087889148E-12	1.80816282885219E-12	3.7410265424528E-12	1.65228672291666E-12	2.49401769496854E-12	3.14869733989778E-12	1.21583362629716E-12	2.46284247378143E-12	2.55636813734275E-12	5.14391149587261E-12	1.24700884748427E-12	2.08873981953615E-12
0.025	3.30457344583331E-12	2.18226548309747E-12	1.52758583816823E-12	3.49162477295595E-12	3.77220176363991E-12	2.11991504072326E-12	3.2422230034591E-12	1.93286371360062E-12	3.80337698482702E-12	1.93286371360062E-12	3.30457344583331E-12	3.67867610007859E-12	1.43406017460691E-12	2.46284247378143E-12	2.71224424327828E-12	4.48923185094337E-12	1.12230796273584E-12	2.83694512802671E-12
0.02502	3.86572742720123E-12	3.21104778227199E-12	7.79380529677668E-13	3.08634689752356E-12	3.89690264838834E-12	2.02638937716194E-12	2.68106902209118E-12	2.338141589033E-12	3.89690264838834E-12	1.8705132712264E-12	3.92807786957544E-12	4.08395397551098E-12	1.71463716529087E-12	2.64989380090407E-12	2.83694512802671E-12	3.61632565770438E-12	1.4028849534198E-12	3.33574866702042E-12
0.02504	3.7410265424528E-12	4.08395397551098E-12	3.42927433058174E-13	2.58754335852986E-12	3.77220176363991E-12	2.21344070428458E-12	1.77698760766508E-12	2.96164601277514E-12	4.1774796390723E-12	1.77698760766508E-12	4.2086548602594E-12	4.05277875432387E-12	1.96403893478772E-12	3.11752211871067E-12	2.7745946856525E-12	2.71224424327828E-12	2.08873981953615E-12	3.7410265424528E-12
0.02506	2.86812034921382E-12	4.89450972637575E-12	2.18226548309747E-13	2.27579114665879E-12	3.36692388820752E-12	2.58754335852986E-12	8.41730972051881E-13	3.2733982246462E-12	4.6451079568789E-12	1.55876105935534E-12	3.99042831194966E-12	3.7410265424528E-12	2.15109026191036E-12	3.99042831194966E-12	2.64989380090407E-12	2.15109026191036E-12	2.93047079158803E-12	3.86572742720123E-12
0.02508	1.55876105935534E-12	5.67389025605342E-12	4.36453096619494E-13	2.15109026191036E-12	2.96164601277514E-12	2.93047079158803E-12	4.67628317806601E-13	3.17987256108488E-12	5.08156105349839E-12	1.43406017460691E-12	3.17987256108488E-12	3.2422230034591E-12	2.3069663678459E-12	4.80098406281443E-12	2.46284247378143E-12	2.27579114665879E-12	3.7410265424528E-12	3.80337698482702E-12
0.0251	3.7410265424528E-13	5.86094158317606E-12	9.04081414426094E-13	2.11991504072326E-12	2.55636813734275E-12	2.89929557040092E-12	7.79380529677668E-13	2.8057699068396E-12	5.23743715943393E-12	1.49641061698112E-12	2.3069663678459E-12	3.05517167633646E-12	2.36931681022011E-12	4.92568494756286E-12	2.08873981953615E-12	2.7745946856525E-12	4.2086548602594E-12	3.67867610007859E-12
0.02512	-2.49401769496854E-13	5.64271503486631E-12	1.65228672291666E-12	1.99521415597483E-12	2.24461592547168E-12	2.89929557040092E-12	1.49641061698112E-12	2.27579114665879E-12	4.92568494756286E-12	1.8393380500393E-12	1.49641061698112E-12	2.99282123396224E-12	2.36931681022011E-12	4.33335574500783E-12	1.80816282885219E-12	3.52279999414306E-12	4.33335574500783E-12	3.42927433058174E-12
0.02514	-4.05277875432387E-13	4.92568494756286E-12	2.3069663678459E-12	1.55876105935534E-12	2.08873981953615E-12	2.68106902209118E-12	1.93286371360062E-12	1.8393380500393E-12	4.36453096619494E-12	2.18226548309747E-12	1.18465840511005E-12	3.08634689752356E-12	2.18226548309747E-12	3.36692388820752E-12	1.80816282885219E-12	4.05277875432387E-12	4.2086548602594E-12	3.05517167633646E-12
0.02516	-2.49401769496854E-13	3.89690264838834E-12	3.11752211871067E-12	9.97607077987414E-13	2.08873981953615E-12	2.68106902209118E-12	2.43166725259432E-12	1.62111150172955E-12	3.89690264838834E-12	2.43166725259432E-12	1.37170973223269E-12	3.17987256108488E-12	2.24461592547168E-12	2.46284247378143E-12	2.15109026191036E-12	4.33335574500783E-12	3.89690264838834E-12	2.27579114665879E-12
0.02518	9.35256635613201E-14	2.7745946856525E-12	3.64750087889148E-12	3.42927433058174E-13	2.40049203140722E-12	2.61871857971696E-12	3.02399645514935E-12	1.65228672291666E-12	3.39809910939463E-12	2.55636813734275E-12	1.58993628054244E-12	3.2733982246462E-12	2.338141589033E-12	1.93286371360062E-12	2.49401769496854E-12	4.36453096619494E-12	3.39809910939463E-12	1.80816282885219E-12
0.0252	5.92329202555027E-13	1.80816282885219E-12	4.02160353313676E-12	3.11752211871067E-14	3.02399645514935E-12	2.58754335852986E-12	3.36692388820752E-12	1.71463716529087E-12	3.2422230034591E-12	2.55636813734275E-12	2.11991504072326E-12	3.2422230034591E-12	2.55636813734275E-12	1.71463716529087E-12	2.83694512802671E-12	3.99042831194966E-12	3.02399645514935E-12	1.8705132712264E-12
0.02522	1.09113274154873E-12	1.12230796273584E-12	4.08395397551098E-12	3.11752211871067E-14	3.67867610007859E-12	2.40049203140722E-12	3.17987256108488E-12	1.77698760766508E-12	3.11752211871067E-12	2.24461592547168E-12	2.93047079158803E-12	3.02399645514935E-12	2.7745946856525E-12	1.49641061698112E-12	2.64989380090407E-12	3.39809910939463E-12	2.61871857971696E-12	2.21344070428458E-12
0.02524	1.49641061698112E-12	1.05995752036163E-12	3.77220176363991E-12	4.98803538993707E-13	4.1774796390723E-12	2.24461592547168E-12	2.74341946446539E-12	1.77698760766508E-12	2.86812034921382E-12	1.8393380500393E-12	3.86572742720123E-12	2.49401769496854E-12	2.86812034921382E-12	1.27818406867137E-12	2.3069663678459E-12	2.7745946856525E-12	2.3069663678459E-12	2.40049203140722E-12
0.02526	1.62111150172955E-12	1.43406017460691E-12	3.36692388820752E-12	1.24700884748427E-12	4.33335574500783E-12	2.08873981953615E-12	2.24461592547168E-12	1.77698760766508E-12	2.52519291615564E-12	1.65228672291666E-12	4.48923185094337E-12	1.93286371360062E-12	3.02399645514935E-12	1.24700884748427E-12	1.99521415597483E-12	2.36931681022011E-12	2.27579114665879E-12	2.46284247378143E-12
0.02528	1.77698760766508E-12	2.24461592547168E-12	3.08634689752356E-12	2.338141589033E-12	3.99042831194966E-12	1.8393380500393E-12	1.80816282885219E-12	1.96403893478772E-12	2.11991504072326E-12	1.74581238647798E-12	4.83215928400154E-12	1.71463716529087E-12	3.11752211871067E-12	1.15348318392295E-12	1.96403893478772E-12	2.338141589033E-12	2.338141589033E-12	2.68106902209118E-12
0.0253	2.15109026191036E-12	3.30457344583331E-12	3.02399645514935E-12	3.52279999414306E-12	3.36692388820752E-12	1.4028849534198E-12	1.55876105935534E-12	2.3069663678459E-12	1.80816282885219E-12	1.77698760766508E-12	4.58275751450468E-12	1.71463716529087E-12	3.2733982246462E-12	1.18465840511005E-12	1.99521415597483E-12	2.64989380090407E-12	2.338141589033E-12	3.02399645514935E-12
0.02532	2.74341946446539E-12	4.39570618738205E-12	2.86812034921382E-12	4.27100530263362E-12	3.02399645514935E-12	1.24700884748427E-12	1.65228672291666E-12	2.58754335852986E-12	1.99521415597483E-12	1.52758583816823E-12	4.23983008144651E-12	1.99521415597483E-12	3.46044955176884E-12	1.30935928985848E-12	2.08873981953615E-12	2.93047079158803E-12	2.36931681022011E-12	3.11752211871067E-12
0.02534	3.30457344583331E-12	5.17508671705971E-12	2.7745946856525E-12	4.6451079568789E-12	2.68106902209118E-12	1.49641061698112E-12	1.93286371360062E-12	2.93047079158803E-12	2.64989380090407E-12	1.34053451104559E-12	3.7098513212657E-12	2.40049203140722E-12	3.67867610007859E-12	1.58993628054244E-12	2.3069663678459E-12	3.2733982246462E-12	2.15109026191036E-12	2.86812034921382E-12
0.02536	3.67867610007859E-12	5.61153981367921E-12	2.74341946446539E-12	4.76980884162733E-12	1.99521415597483E-12	1.90168849241351E-12	2.3069663678459E-12	3.21104778227199E-12	3.52279999414306E-12	1.37170973223269E-12	3.39809910939463E-12	2.83694512802671E-12	3.61632565770438E-12	1.93286371360062E-12	2.61871857971696E-12	3.52279999414306E-12	2.08873981953615E-12	2.64989380090407E-12
0.02538	3.80337698482702E-12	5.29978760180814E-12	2.8057699068396E-12	4.70745839925311E-12	1.18465840511005E-12	2.40049203140722E-12	2.89929557040092E-12	3.30457344583331E-12	4.30218052382072E-12	1.65228672291666E-12	3.08634689752356E-12	3.05517167633646E-12	3.33574866702042E-12	2.11991504072326E-12	2.99282123396224E-12	3.67867610007859E-12	1.8705132712264E-12	2.3069663678459E-12
0.0254	3.95925309076255E-12	4.39570618738205E-12	2.86812034921382E-12	4.36453096619494E-12	8.41730972051881E-13	2.83694512802671E-12	3.39809910939463E-12	3.33574866702042E-12	4.95686016874997E-12	2.11991504072326E-12	2.7745946856525E-12	3.05517167633646E-12	2.74341946446539E-12	2.21344070428458E-12	3.33574866702042E-12	3.64750087889148E-12	1.71463716529087E-12	1.8393380500393E-12
0.02542	4.02160353313676E-12	3.39809910939463E-12	3.14869733989778E-12	4.08395397551098E-12	8.10555750864774E-13	3.14869733989778E-12	3.80337698482702E-12	3.36692388820752E-12	5.1127362746855E-12	2.52519291615564E-12	2.43166725259432E-12	2.93047079158803E-12	2.55636813734275E-12	2.36931681022011E-12	3.52279999414306E-12	3.21104778227199E-12	1.68346194410376E-12	1.49641061698112E-12
0.02544	4.02160353313676E-12	2.43166725259432E-12	3.55397521533016E-12	3.80337698482702E-12	1.12230796273584E-12	3.33574866702042E-12	3.77220176363991E-12	3.49162477295595E-12	4.92568494756286E-12	2.74341946446539E-12	2.24461592547168E-12	2.64989380090407E-12	2.7745946856525E-12	2.338141589033E-12	3.7098513212657E-12	2.68106902209118E-12	1.77698760766508E-12	1.34053451104559E-12
0.02546	3.67867610007859E-12	1.55876105935534E-12	4.11512919669808E-12	3.55397521533016E-12	1.37170973223269E-12	3.42927433058174E-12	3.64750087889148E-12	3.86572742720123E-12	4.52040707213047E-12	2.89929557040092E-12	2.52519291615564E-12	2.49401769496854E-12	3.2733982246462E-12	1.90168849241351E-12	4.08395397551098E-12	2.15109026191036E-12	1.90168849241351E-12	1.58993628054244E-12
0.02548	3.2422230034591E-12	4.98803538993707E-13	4.61393273569179E-12	3.46044955176884E-12	1.68346194410376E-12	3.2733982246462E-12	3.11752211871067E-12	4.2086548602594E-12	3.86572742720123E-12	2.99282123396224E-12	3.17987256108488E-12	2.43166725259432E-12	3.7098513212657E-12	1.74581238647798E-12	4.58275751450468E-12	1.80816282885219E-12	2.05756459834904E-12	1.90168849241351E-12
0.0255	2.99282123396224E-12	-3.11752211871067E-13	4.98803538993707E-12	3.33574866702042E-12	1.90168849241351E-12	3.11752211871067E-12	2.71224424327828E-12	4.39570618738205E-12	3.2422230034591E-12	2.89929557040092E-12	3.67867610007859E-12	2.43166725259432E-12	3.80337698482702E-12	2.05756459834904E-12	5.01921061112418E-12	1.8705132712264E-12	2.02638937716194E-12	2.21344070428458E-12
0.02552	2.74341946446539E-12	-4.36453096619494E-13	5.1127362746855E-12	3.17987256108488E-12	2.02638937716194E-12	3.02399645514935E-12	2.58754335852986E-12	4.27100530263362E-12	2.55636813734275E-12	2.8057699068396E-12	3.64750087889148E-12	2.68106902209118E-12	3.58515043651727E-12	2.58754335852986E-12	4.95686016874997E-12	2.46284247378143E-12	2.02638937716194E-12	2.40049203140722E-12
0.02554	2.46284247378143E-12	3.11752211871067E-13	4.98803538993707E-12	3.02399645514935E-12	2.18226548309747E-12	3.2733982246462E-12	2.43166725259432E-12	3.83455220601412E-12	1.8705132712264E-12	2.61871857971696E-12	2.89929557040092E-12	2.74341946446539E-12	3.42927433058174E-12	2.99282123396224E-12	4.45805662975626E-12	3.30457344583331E-12	1.99521415597483E-12	2.74341946446539E-12
0.02556	2.11991504072326E-12	1.24700884748427E-12	4.6451079568789E-12	3.05517167633646E-12	2.46284247378143E-12	3.55397521533016E-12	2.49401769496854E-12	3.2422230034591E-12	1.37170973223269E-12	2.40049203140722E-12	1.8393380500393E-12	2.86812034921382E-12	3.30457344583331E-12	2.86812034921382E-12	3.61632565770438E-12	3.89690264838834E-12	2.02638937716194E-12	3.08634689752356E-12
0.02558	1.68346194410376E-12	2.338141589033E-12	4.08395397551098E-12	3.21104778227199E-12	2.64989380090407E-12	3.92807786957544E-12	2.43166725259432E-12	2.89929557040092E-12	1.24700884748427E-12	1.96403893478772E-12	1.05995752036163E-12	3.05517167633646E-12	3.11752211871067E-12	2.8057699068396E-12	2.8057699068396E-12	3.83455220601412E-12	2.08873981953615E-12	3.61632565770438E-12
0.0256	1.52758583816823E-12	3.2422230034591E-12	3.30457344583331E-12	3.33574866702042E-12	2.74341946446539E-12	4.02160353313676E-12	2.40049203140722E-12	2.83694512802671E-12	1.4028849534198E-12	1.55876105935534E-12	1.12230796273584E-12	3.42927433058174E-12	2.68106902209118E-12	2.74341946446539E-12	2.21344070428458E-12	3.42927433058174E-12	2.11991504072326E-12	4.02160353313676E-12
[truncated: 53,719 more rows]
