# Supplementary material for: Reliability of an interneuron response depends on an integrated sensory state
Source: eLife. 2019 Nov 13;8:e50566. doi: 10.7554/eLife.50566 (PMC6894930; doi:10.7554/eLife.50566)
Supplement: Figure 6—source data 1. [file elife-50566-fig6-data1.zip › Figure S6B_AIA Voltage-Clamp raw data for calculating IV curve/150916AIAGC5_2.txt]

	IV-long	IV-long_4	IV-long_6	IV-long_8	IV-long_10	IV-long_12	IV-long_14	IV-long_16	IV-long_18	IV-long_20	IV-long_22	IV-long_24	IV-long_26	IV-long_28	IV-long_30	IV-long_32	IV-long_34	IV-long_36
s	A	A	A	A	A	A	A	A	A	A	A	A	A	A	A	A	A	A
Time	Imon-1	Imon-1	Imon-1	Imon-1	Imon-1	Imon-1	Imon-1	Imon-1	Imon-1	Imon-1	Imon-1	Imon-1	Imon-1	Imon-1	Imon-1	Imon-1	Imon-1	Imon-1
0.005	4.70745839925311E-12	2.74341946446539E-12	3.08634689752356E-12	3.2733982246462E-12	4.27100530263362E-12	3.7410265424528E-12	4.58275751450468E-12	4.27100530263362E-12	4.27100530263362E-12	2.71224424327828E-12	1.65228672291666E-12	8.72906193238988E-13	1.68346194410376E-12	3.17987256108488E-12	2.11991504072326E-12	2.99282123396224E-12	4.02160353313676E-12	1.34053451104559E-12
0.00502	5.17508671705971E-12	3.92807786957544E-12	4.2086548602594E-12	2.83694512802671E-12	3.92807786957544E-12	3.49162477295595E-12	4.05277875432387E-12	3.83455220601412E-12	3.52279999414306E-12	3.11752211871067E-12	2.02638937716194E-12	9.97607077987414E-13	1.49641061698112E-12	2.96164601277514E-12	2.21344070428458E-12	4.08395397551098E-12	4.33335574500783E-12	1.8393380500393E-12
0.00504	5.20626193824682E-12	5.1127362746855E-12	4.95686016874997E-12	2.46284247378143E-12	3.95925309076255E-12	3.49162477295595E-12	3.61632565770438E-12	3.89690264838834E-12	2.99282123396224E-12	3.46044955176884E-12	2.3069663678459E-12	1.30935928985848E-12	1.8705132712264E-12	3.21104778227199E-12	2.68106902209118E-12	4.98803538993707E-12	4.52040707213047E-12	2.8057699068396E-12
0.00506	5.05038583231129E-12	5.82976636198895E-12	5.29978760180814E-12	2.27579114665879E-12	3.99042831194966E-12	3.46044955176884E-12	3.17987256108488E-12	4.39570618738205E-12	2.8057699068396E-12	3.83455220601412E-12	2.52519291615564E-12	1.74581238647798E-12	2.64989380090407E-12	3.46044955176884E-12	3.42927433058174E-12	5.36213804418235E-12	4.48923185094337E-12	3.80337698482702E-12
0.00508	4.61393273569179E-12	6.17269379504713E-12	5.08156105349839E-12	2.61871857971696E-12	4.02160353313676E-12	3.14869733989778E-12	3.02399645514935E-12	4.89450972637575E-12	2.89929557040092E-12	3.99042831194966E-12	3.05517167633646E-12	1.8705132712264E-12	3.2733982246462E-12	3.7410265424528E-12	4.2086548602594E-12	5.29978760180814E-12	4.42688140856915E-12	4.36453096619494E-12
0.0051	4.23983008144651E-12	5.86094158317606E-12	4.61393273569179E-12	3.21104778227199E-12	3.83455220601412E-12	2.58754335852986E-12	3.02399645514935E-12	5.23743715943393E-12	2.93047079158803E-12	3.89690264838834E-12	3.99042831194966E-12	1.68346194410376E-12	3.49162477295595E-12	3.80337698482702E-12	5.01921061112418E-12	4.92568494756286E-12	4.30218052382072E-12	4.55158229331758E-12
0.00512	4.05277875432387E-12	5.17508671705971E-12	4.1774796390723E-12	3.77220176363991E-12	3.77220176363991E-12	2.05756459834904E-12	3.2422230034591E-12	5.39331326536946E-12	3.05517167633646E-12	3.17987256108488E-12	4.83215928400154E-12	1.43406017460691E-12	3.2422230034591E-12	3.64750087889148E-12	5.42448848655657E-12	4.55158229331758E-12	4.08395397551098E-12	4.58275751450468E-12
0.00514	4.23983008144651E-12	4.33335574500783E-12	4.02160353313676E-12	4.2086548602594E-12	3.7410265424528E-12	1.8705132712264E-12	3.58515043651727E-12	5.51801415011789E-12	3.36692388820752E-12	2.15109026191036E-12	5.05038583231129E-12	1.49641061698112E-12	2.74341946446539E-12	3.46044955176884E-12	5.79859114080185E-12	4.14630441788519E-12	3.95925309076255E-12	4.80098406281443E-12
0.00516	4.45805662975626E-12	3.67867610007859E-12	4.2086548602594E-12	4.70745839925311E-12	3.7410265424528E-12	2.05756459834904E-12	3.64750087889148E-12	5.79859114080185E-12	3.89690264838834E-12	1.27818406867137E-12	4.92568494756286E-12	2.02638937716194E-12	2.08873981953615E-12	3.36692388820752E-12	5.82976636198895E-12	3.7410265424528E-12	4.08395397551098E-12	5.08156105349839E-12
0.00518	4.6451079568789E-12	3.2733982246462E-12	4.55158229331758E-12	5.20626193824682E-12	3.77220176363991E-12	2.43166725259432E-12	3.42927433058174E-12	6.07916813148581E-12	4.11512919669808E-12	7.48205308490561E-13	4.86333450518865E-12	2.99282123396224E-12	1.52758583816823E-12	3.55397521533016E-12	5.70506547724053E-12	3.33574866702042E-12	4.33335574500783E-12	5.01921061112418E-12
0.0052	4.73863362044022E-12	3.2733982246462E-12	4.83215928400154E-12	5.61153981367921E-12	4.02160353313676E-12	2.83694512802671E-12	3.05517167633646E-12	6.26621945860845E-12	3.99042831194966E-12	6.85854866116347E-13	5.20626193824682E-12	3.80337698482702E-12	1.15348318392295E-12	3.67867610007859E-12	5.39331326536946E-12	3.02399645514935E-12	4.89450972637575E-12	4.80098406281443E-12
0.00522	4.83215928400154E-12	3.49162477295595E-12	4.98803538993707E-12	5.64271503486631E-12	4.36453096619494E-12	3.11752211871067E-12	2.83694512802671E-12	6.26621945860845E-12	3.64750087889148E-12	1.15348318392295E-12	5.14391149587261E-12	4.36453096619494E-12	8.10555750864774E-13	3.83455220601412E-12	4.98803538993707E-12	3.02399645514935E-12	5.17508671705971E-12	4.11512919669808E-12
0.00524	4.70745839925311E-12	3.67867610007859E-12	4.6451079568789E-12	5.1127362746855E-12	4.73863362044022E-12	3.46044955176884E-12	3.39809910939463E-12	6.01681768911159E-12	3.14869733989778E-12	2.18226548309747E-12	4.89450972637575E-12	4.33335574500783E-12	6.23504423742134E-13	3.95925309076255E-12	4.55158229331758E-12	3.30457344583331E-12	4.98803538993707E-12	3.42927433058174E-12
0.00526	4.70745839925311E-12	3.89690264838834E-12	4.2086548602594E-12	4.36453096619494E-12	5.14391149587261E-12	3.95925309076255E-12	4.05277875432387E-12	5.48683892893078E-12	2.8057699068396E-12	3.36692388820752E-12	4.48923185094337E-12	3.89690264838834E-12	9.97607077987414E-13	4.08395397551098E-12	4.05277875432387E-12	3.58515043651727E-12	4.45805662975626E-12	2.99282123396224E-12
0.00528	4.48923185094337E-12	4.2086548602594E-12	3.80337698482702E-12	3.52279999414306E-12	5.5803645924921E-12	4.45805662975626E-12	4.2086548602594E-12	5.01921061112418E-12	2.86812034921382E-12	4.33335574500783E-12	4.11512919669808E-12	3.2422230034591E-12	2.08873981953615E-12	4.02160353313676E-12	3.64750087889148E-12	3.49162477295595E-12	3.86572742720123E-12	2.71224424327828E-12
0.0053	4.27100530263362E-12	4.42688140856915E-12	3.42927433058174E-12	3.05517167633646E-12	5.79859114080185E-12	5.05038583231129E-12	4.05277875432387E-12	4.676283178066E-12	3.21104778227199E-12	4.98803538993707E-12	3.89690264838834E-12	2.74341946446539E-12	3.39809910939463E-12	3.83455220601412E-12	3.46044955176884E-12	2.86812034921382E-12	3.42927433058174E-12	2.49401769496854E-12
0.00532	4.11512919669808E-12	4.70745839925311E-12	3.30457344583331E-12	3.11752211871067E-12	5.51801415011789E-12	5.48683892893078E-12	3.86572742720123E-12	4.30218052382072E-12	3.49162477295595E-12	5.36213804418235E-12	3.83455220601412E-12	2.338141589033E-12	4.36453096619494E-12	3.52279999414306E-12	3.64750087889148E-12	2.15109026191036E-12	3.52279999414306E-12	2.40049203140722E-12
0.00534	3.83455220601412E-12	5.05038583231129E-12	3.49162477295595E-12	3.83455220601412E-12	4.76980884162733E-12	5.70506547724053E-12	3.52279999414306E-12	4.33335574500783E-12	3.67867610007859E-12	5.14391149587261E-12	4.2086548602594E-12	1.99521415597483E-12	4.83215928400154E-12	3.2422230034591E-12	3.7098513212657E-12	1.62111150172955E-12	3.80337698482702E-12	2.27579114665879E-12
0.00536	3.80337698482702E-12	5.08156105349839E-12	3.89690264838834E-12	5.05038583231129E-12	3.55397521533016E-12	5.67389025605342E-12	3.2422230034591E-12	4.36453096619494E-12	3.7098513212657E-12	4.61393273569179E-12	4.676283178066E-12	1.90168849241351E-12	4.95686016874997E-12	2.99282123396224E-12	3.7410265424528E-12	1.37170973223269E-12	3.83455220601412E-12	2.15109026191036E-12
0.00538	4.02160353313676E-12	5.05038583231129E-12	4.45805662975626E-12	5.42448848655657E-12	2.15109026191036E-12	5.45566370774367E-12	3.05517167633646E-12	4.58275751450468E-12	3.36692388820752E-12	3.7410265424528E-12	5.05038583231129E-12	2.15109026191036E-12	4.70745839925311E-12	3.02399645514935E-12	3.36692388820752E-12	1.43406017460691E-12	3.30457344583331E-12	2.18226548309747E-12
0.0054	4.33335574500783E-12	4.89450972637575E-12	5.01921061112418E-12	4.73863362044022E-12	1.02878229917452E-12	5.1127362746855E-12	3.42927433058174E-12	4.86333450518865E-12	2.99282123396224E-12	3.14869733989778E-12	4.95686016874997E-12	2.61871857971696E-12	4.42688140856915E-12	3.21104778227199E-12	3.2733982246462E-12	1.65228672291666E-12	2.49401769496854E-12	2.18226548309747E-12
0.00542	4.80098406281443E-12	4.6451079568789E-12	5.20626193824682E-12	3.86572742720123E-12	8.10555750864774E-13	4.61393273569179E-12	3.99042831194966E-12	5.05038583231129E-12	2.64989380090407E-12	2.89929557040092E-12	4.48923185094337E-12	3.05517167633646E-12	4.2086548602594E-12	3.52279999414306E-12	3.39809910939463E-12	2.18226548309747E-12	2.02638937716194E-12	2.58754335852986E-12
0.00544	5.23743715943393E-12	4.52040707213047E-12	4.95686016874997E-12	3.33574866702042E-12	1.52758583816823E-12	4.23983008144651E-12	4.55158229331758E-12	5.26861238062103E-12	2.58754335852986E-12	2.96164601277514E-12	3.83455220601412E-12	3.42927433058174E-12	4.48923185094337E-12	3.7098513212657E-12	3.92807786957544E-12	2.89929557040092E-12	2.05756459834904E-12	3.2422230034591E-12
0.00546	5.42448848655657E-12	4.33335574500783E-12	4.52040707213047E-12	3.2422230034591E-12	2.74341946446539E-12	4.08395397551098E-12	4.36453096619494E-12	5.26861238062103E-12	2.93047079158803E-12	2.86812034921382E-12	3.58515043651727E-12	3.55397521533016E-12	4.80098406281443E-12	3.7410265424528E-12	4.36453096619494E-12	3.49162477295595E-12	2.36931681022011E-12	3.95925309076255E-12
0.00548	5.33096282299525E-12	4.33335574500783E-12	3.86572742720123E-12	3.30457344583331E-12	3.99042831194966E-12	4.33335574500783E-12	3.49162477295595E-12	4.676283178066E-12	3.55397521533016E-12	2.89929557040092E-12	3.58515043651727E-12	3.52279999414306E-12	4.80098406281443E-12	3.58515043651727E-12	4.55158229331758E-12	3.55397521533016E-12	2.61871857971696E-12	4.676283178066E-12
0.0055	4.86333450518865E-12	4.42688140856915E-12	3.39809910939463E-12	3.52279999414306E-12	4.73863362044022E-12	4.80098406281443E-12	2.68106902209118E-12	3.39809910939463E-12	4.23983008144651E-12	3.05517167633646E-12	3.86572742720123E-12	3.30457344583331E-12	4.58275751450468E-12	3.2733982246462E-12	4.30218052382072E-12	3.36692388820752E-12	2.58754335852986E-12	5.05038583231129E-12
0.00552	4.58275751450468E-12	4.58275751450468E-12	3.02399645514935E-12	3.7410265424528E-12	5.1127362746855E-12	5.39331326536946E-12	2.27579114665879E-12	2.02638937716194E-12	4.42688140856915E-12	3.21104778227199E-12	4.2086548602594E-12	3.36692388820752E-12	4.11512919669808E-12	2.96164601277514E-12	3.80337698482702E-12	3.2422230034591E-12	2.40049203140722E-12	4.95686016874997E-12
0.00554	4.2086548602594E-12	4.676283178066E-12	2.68106902209118E-12	3.52279999414306E-12	5.23743715943393E-12	5.42448848655657E-12	2.61871857971696E-12	1.58993628054244E-12	4.08395397551098E-12	3.46044955176884E-12	4.1774796390723E-12	3.52279999414306E-12	3.58515043651727E-12	2.64989380090407E-12	3.46044955176884E-12	3.30457344583331E-12	2.36931681022011E-12	4.61393273569179E-12
0.00556	3.83455220601412E-12	4.83215928400154E-12	2.3069663678459E-12	2.86812034921382E-12	4.89450972637575E-12	5.17508671705971E-12	3.33574866702042E-12	1.8393380500393E-12	3.58515043651727E-12	3.64750087889148E-12	4.2086548602594E-12	3.67867610007859E-12	3.2733982246462E-12	2.46284247378143E-12	3.33574866702042E-12	3.64750087889148E-12	2.61871857971696E-12	4.23983008144651E-12
0.00558	3.77220176363991E-12	4.70745839925311E-12	2.11991504072326E-12	2.3069663678459E-12	4.42688140856915E-12	4.70745839925311E-12	4.1774796390723E-12	2.27579114665879E-12	3.49162477295595E-12	3.86572742720123E-12	4.36453096619494E-12	3.77220176363991E-12	3.14869733989778E-12	2.27579114665879E-12	3.55397521533016E-12	4.2086548602594E-12	3.02399645514935E-12	3.92807786957544E-12
0.0056	3.77220176363991E-12	4.58275751450468E-12	2.18226548309747E-12	2.27579114665879E-12	4.30218052382072E-12	4.36453096619494E-12	4.92568494756286E-12	2.36931681022011E-12	3.7410265424528E-12	3.86572742720123E-12	4.48923185094337E-12	3.92807786957544E-12	3.2422230034591E-12	2.24461592547168E-12	3.86572742720123E-12	4.48923185094337E-12	3.33574866702042E-12	3.80337698482702E-12
0.00562	3.92807786957544E-12	4.48923185094337E-12	1.99521415597483E-12	2.46284247378143E-12	4.676283178066E-12	4.2086548602594E-12	5.64271503486631E-12	2.43166725259432E-12	4.08395397551098E-12	3.7098513212657E-12	4.676283178066E-12	3.80337698482702E-12	3.52279999414306E-12	2.24461592547168E-12	4.23983008144651E-12	4.676283178066E-12	3.55397521533016E-12	3.7410265424528E-12
0.00564	4.2086548602594E-12	4.30218052382072E-12	1.96403893478772E-12	2.96164601277514E-12	5.26861238062103E-12	4.11512919669808E-12	5.89211680436317E-12	2.83694512802671E-12	4.39570618738205E-12	3.30457344583331E-12	4.92568494756286E-12	3.52279999414306E-12	3.80337698482702E-12	2.58754335852986E-12	4.48923185094337E-12	4.6451079568789E-12	3.7410265424528E-12	3.77220176363991E-12
0.00566	4.36453096619494E-12	4.2086548602594E-12	2.24461592547168E-12	3.39809910939463E-12	5.76741591961474E-12	4.1774796390723E-12	5.67389025605342E-12	3.2733982246462E-12	4.76980884162733E-12	3.08634689752356E-12	5.1127362746855E-12	3.33574866702042E-12	4.1774796390723E-12	3.30457344583331E-12	4.58275751450468E-12	4.58275751450468E-12	3.67867610007859E-12	3.61632565770438E-12
0.00568	4.1774796390723E-12	3.86572742720123E-12	2.83694512802671E-12	3.61632565770438E-12	5.54918937130499E-12	4.30218052382072E-12	5.1127362746855E-12	3.67867610007859E-12	5.01921061112418E-12	2.8057699068396E-12	5.01921061112418E-12	3.67867610007859E-12	4.48923185094337E-12	4.1774796390723E-12	4.42688140856915E-12	4.27100530263362E-12	3.64750087889148E-12	3.11752211871067E-12
0.0057	3.64750087889148E-12	3.42927433058174E-12	3.36692388820752E-12	3.77220176363991E-12	4.86333450518865E-12	4.58275751450468E-12	4.70745839925311E-12	4.33335574500783E-12	5.08156105349839E-12	2.83694512802671E-12	4.73863362044022E-12	3.89690264838834E-12	4.89450972637575E-12	4.95686016874997E-12	4.08395397551098E-12	3.80337698482702E-12	3.52279999414306E-12	2.58754335852986E-12
0.00572	2.96164601277514E-12	3.11752211871067E-12	3.89690264838834E-12	4.05277875432387E-12	4.14630441788519E-12	4.80098406281443E-12	4.36453096619494E-12	5.17508671705971E-12	4.76980884162733E-12	2.89929557040092E-12	4.33335574500783E-12	3.49162477295595E-12	5.29978760180814E-12	5.54918937130499E-12	3.80337698482702E-12	3.21104778227199E-12	3.33574866702042E-12	2.21344070428458E-12
0.00574	2.55636813734275E-12	3.14869733989778E-12	4.73863362044022E-12	4.39570618738205E-12	4.02160353313676E-12	4.83215928400154E-12	4.14630441788519E-12	5.48683892893078E-12	4.30218052382072E-12	3.33574866702042E-12	4.23983008144651E-12	2.8057699068396E-12	5.76741591961474E-12	5.76741591961474E-12	3.80337698482702E-12	2.7745946856525E-12	3.30457344583331E-12	2.3069663678459E-12
0.00576	2.68106902209118E-12	3.55397521533016E-12	5.61153981367921E-12	4.76980884162733E-12	4.08395397551098E-12	4.76980884162733E-12	4.11512919669808E-12	5.29978760180814E-12	4.08395397551098E-12	3.83455220601412E-12	3.86572742720123E-12	2.338141589033E-12	5.86094158317606E-12	5.64271503486631E-12	3.92807786957544E-12	2.61871857971696E-12	3.21104778227199E-12	2.58754335852986E-12
0.00578	3.2422230034591E-12	4.08395397551098E-12	6.39092034335687E-12	4.86333450518865E-12	4.23983008144651E-12	4.58275751450468E-12	4.08395397551098E-12	5.05038583231129E-12	4.05277875432387E-12	4.42688140856915E-12	3.39809910939463E-12	2.40049203140722E-12	5.86094158317606E-12	5.36213804418235E-12	4.27100530263362E-12	3.08634689752356E-12	3.21104778227199E-12	2.52519291615564E-12
0.0058	3.7410265424528E-12	4.52040707213047E-12	6.85854866116347E-12	4.70745839925311E-12	4.2086548602594E-12	4.6451079568789E-12	3.83455220601412E-12	4.6451079568789E-12	4.1774796390723E-12	4.86333450518865E-12	3.42927433058174E-12	2.43166725259432E-12	5.61153981367921E-12	4.98803538993707E-12	4.55158229331758E-12	3.58515043651727E-12	3.33574866702042E-12	2.05756459834904E-12
0.00582	4.08395397551098E-12	4.86333450518865E-12	7.32617697897007E-12	4.42688140856915E-12	4.14630441788519E-12	4.70745839925311E-12	3.80337698482702E-12	4.2086548602594E-12	4.42688140856915E-12	4.98803538993707E-12	3.67867610007859E-12	2.46284247378143E-12	5.08156105349839E-12	4.55158229331758E-12	4.76980884162733E-12	3.7410265424528E-12	3.30457344583331E-12	1.62111150172955E-12
0.00584	4.30218052382072E-12	4.98803538993707E-12	7.48205308490561E-12	4.1774796390723E-12	4.11512919669808E-12	4.89450972637575E-12	3.80337698482702E-12	3.67867610007859E-12	4.73863362044022E-12	5.05038583231129E-12	3.77220176363991E-12	2.71224424327828E-12	4.48923185094337E-12	4.2086548602594E-12	5.01921061112418E-12	3.42927433058174E-12	3.36692388820752E-12	1.62111150172955E-12
0.00586	4.42688140856915E-12	4.89450972637575E-12	7.04559998828611E-12	3.86572742720123E-12	3.95925309076255E-12	5.20626193824682E-12	3.80337698482702E-12	3.14869733989778E-12	5.08156105349839E-12	5.01921061112418E-12	3.7410265424528E-12	2.89929557040092E-12	3.80337698482702E-12	3.86572742720123E-12	5.23743715943393E-12	2.71224424327828E-12	3.39809910939463E-12	1.74581238647798E-12
0.00588	4.23983008144651E-12	4.70745839925311E-12	6.20386901623423E-12	3.67867610007859E-12	3.77220176363991E-12	5.42448848655657E-12	3.83455220601412E-12	2.86812034921382E-12	5.1127362746855E-12	4.83215928400154E-12	3.86572742720123E-12	2.86812034921382E-12	3.39809910939463E-12	3.7098513212657E-12	5.39331326536946E-12	2.11991504072326E-12	3.52279999414306E-12	2.11991504072326E-12
0.0059	4.02160353313676E-12	4.42688140856915E-12	5.08156105349839E-12	3.7410265424528E-12	3.7410265424528E-12	5.51801415011789E-12	4.02160353313676E-12	2.8057699068396E-12	4.676283178066E-12	4.70745839925311E-12	4.08395397551098E-12	2.71224424327828E-12	3.02399645514935E-12	3.80337698482702E-12	5.5803645924921E-12	1.71463716529087E-12	3.77220176363991E-12	2.36931681022011E-12
0.00592	3.67867610007859E-12	3.83455220601412E-12	4.14630441788519E-12	3.83455220601412E-12	3.7410265424528E-12	5.08156105349839E-12	4.30218052382072E-12	2.89929557040092E-12	4.11512919669808E-12	4.55158229331758E-12	4.02160353313676E-12	2.89929557040092E-12	2.93047079158803E-12	4.1774796390723E-12	5.48683892893078E-12	1.65228672291666E-12	4.11512919669808E-12	2.64989380090407E-12
0.00594	3.89690264838834E-12	3.55397521533016E-12	3.39809910939463E-12	4.11512919669808E-12	3.99042831194966E-12	4.33335574500783E-12	4.86333450518865E-12	3.02399645514935E-12	3.49162477295595E-12	4.42688140856915E-12	3.92807786957544E-12	3.2422230034591E-12	3.11752211871067E-12	4.70745839925311E-12	5.29978760180814E-12	1.80816282885219E-12	4.76980884162733E-12	2.71224424327828E-12
0.00596	4.42688140856915E-12	3.42927433058174E-12	3.02399645514935E-12	4.36453096619494E-12	4.11512919669808E-12	3.42927433058174E-12	5.05038583231129E-12	3.2422230034591E-12	3.08634689752356E-12	3.99042831194966E-12	4.39570618738205E-12	3.58515043651727E-12	3.2733982246462E-12	4.98803538993707E-12	5.08156105349839E-12	2.3069663678459E-12	5.39331326536946E-12	2.74341946446539E-12
0.00598	5.1127362746855E-12	3.77220176363991E-12	2.8057699068396E-12	4.39570618738205E-12	4.1774796390723E-12	3.02399645514935E-12	4.86333450518865E-12	3.61632565770438E-12	3.08634689752356E-12	3.36692388820752E-12	5.01921061112418E-12	3.61632565770438E-12	3.05517167633646E-12	5.20626193824682E-12	4.92568494756286E-12	3.02399645514935E-12	5.76741591961474E-12	2.58754335852986E-12
0.006	5.51801415011789E-12	4.58275751450468E-12	2.89929557040092E-12	4.14630441788519E-12	4.08395397551098E-12	3.05517167633646E-12	4.42688140856915E-12	4.30218052382072E-12	3.2733982246462E-12	2.74341946446539E-12	5.67389025605342E-12	3.55397521533016E-12	2.93047079158803E-12	5.17508671705971E-12	4.6451079568789E-12	4.02160353313676E-12	5.70506547724053E-12	2.338141589033E-12
0.00602	5.54918937130499E-12	5.48683892893078E-12	3.11752211871067E-12	3.61632565770438E-12	3.92807786957544E-12	3.61632565770438E-12	4.48923185094337E-12	5.05038583231129E-12	3.36692388820752E-12	2.27579114665879E-12	5.82976636198895E-12	3.61632565770438E-12	3.2422230034591E-12	4.95686016874997E-12	4.33335574500783E-12	4.70745839925311E-12	5.14391149587261E-12	2.02638937716194E-12
0.00604	5.36213804418235E-12	5.98564246792449E-12	3.58515043651727E-12	2.96164601277514E-12	3.86572742720123E-12	4.52040707213047E-12	5.05038583231129E-12	5.54918937130499E-12	3.33574866702042E-12	2.27579114665879E-12	5.70506547724053E-12	3.67867610007859E-12	3.64750087889148E-12	4.58275751450468E-12	3.61632565770438E-12	4.83215928400154E-12	4.2086548602594E-12	1.90168849241351E-12
0.00606	5.08156105349839E-12	6.23504423742134E-12	4.02160353313676E-12	2.46284247378143E-12	4.05277875432387E-12	5.36213804418235E-12	4.92568494756286E-12	5.82976636198895E-12	3.36692388820752E-12	2.74341946446539E-12	5.36213804418235E-12	3.61632565770438E-12	3.55397521533016E-12	4.27100530263362E-12	3.21104778227199E-12	4.52040707213047E-12	3.36692388820752E-12	2.08873981953615E-12
0.00608	4.98803538993707E-12	6.14151857386002E-12	4.1774796390723E-12	2.3069663678459E-12	4.52040707213047E-12	5.79859114080185E-12	3.89690264838834E-12	5.95446724673738E-12	3.55397521533016E-12	3.2733982246462E-12	5.08156105349839E-12	3.52279999414306E-12	3.11752211871067E-12	4.1774796390723E-12	3.08634689752356E-12	4.05277875432387E-12	2.83694512802671E-12	2.21344070428458E-12
0.0061	4.58275751450468E-12	5.64271503486631E-12	4.02160353313676E-12	2.40049203140722E-12	4.92568494756286E-12	5.79859114080185E-12	2.86812034921382E-12	5.73624069842763E-12	3.7098513212657E-12	3.55397521533016E-12	4.92568494756286E-12	3.39809910939463E-12	3.02399645514935E-12	4.27100530263362E-12	3.30457344583331E-12	3.49162477295595E-12	2.49401769496854E-12	2.58754335852986E-12
0.00612	4.1774796390723E-12	4.92568494756286E-12	3.58515043651727E-12	3.02399645514935E-12	5.23743715943393E-12	5.42448848655657E-12	2.3069663678459E-12	5.36213804418235E-12	3.86572742720123E-12	3.2733982246462E-12	4.83215928400154E-12	3.30457344583331E-12	3.2733982246462E-12	4.33335574500783E-12	3.67867610007859E-12	2.86812034921382E-12	2.3069663678459E-12	2.8057699068396E-12
0.00614	3.52279999414306E-12	4.02160353313676E-12	3.21104778227199E-12	3.7410265424528E-12	5.05038583231129E-12	5.1127362746855E-12	2.18226548309747E-12	4.98803538993707E-12	3.83455220601412E-12	2.71224424327828E-12	4.52040707213047E-12	3.36692388820752E-12	3.55397521533016E-12	4.1774796390723E-12	3.86572742720123E-12	2.52519291615564E-12	2.18226548309747E-12	3.08634689752356E-12
0.00616	3.11752211871067E-12	3.21104778227199E-12	3.30457344583331E-12	4.05277875432387E-12	4.48923185094337E-12	4.86333450518865E-12	1.96403893478772E-12	4.61393273569179E-12	3.89690264838834E-12	2.24461592547168E-12	4.05277875432387E-12	3.39809910939463E-12	3.67867610007859E-12	3.86572742720123E-12	4.30218052382072E-12	2.49401769496854E-12	2.21344070428458E-12	3.36692388820752E-12
0.00618	2.99282123396224E-12	2.40049203140722E-12	3.36692388820752E-12	4.2086548602594E-12	3.67867610007859E-12	4.6451079568789E-12	1.93286371360062E-12	4.11512919669808E-12	3.99042831194966E-12	1.99521415597483E-12	3.61632565770438E-12	3.61632565770438E-12	4.2086548602594E-12	3.36692388820752E-12	4.80098406281443E-12	2.7745946856525E-12	2.3069663678459E-12	3.64750087889148E-12
0.0062	3.2422230034591E-12	1.74581238647798E-12	3.7410265424528E-12	4.6451079568789E-12	2.99282123396224E-12	4.30218052382072E-12	2.05756459834904E-12	3.7098513212657E-12	3.86572742720123E-12	1.90168849241351E-12	3.58515043651727E-12	3.80337698482702E-12	4.92568494756286E-12	3.2422230034591E-12	5.29978760180814E-12	3.11752211871067E-12	2.49401769496854E-12	3.80337698482702E-12
0.00622	3.52279999414306E-12	1.58993628054244E-12	4.23983008144651E-12	5.1127362746855E-12	2.86812034921382E-12	4.02160353313676E-12	2.02638937716194E-12	3.21104778227199E-12	3.2733982246462E-12	1.93286371360062E-12	3.67867610007859E-12	4.02160353313676E-12	5.20626193824682E-12	3.46044955176884E-12	5.54918937130499E-12	3.49162477295595E-12	2.64989380090407E-12	3.64750087889148E-12
0.00624	3.7410265424528E-12	2.05756459834904E-12	4.80098406281443E-12	5.36213804418235E-12	3.46044955176884E-12	3.89690264838834E-12	2.02638937716194E-12	2.7745946856525E-12	2.71224424327828E-12	2.43166725259432E-12	3.7098513212657E-12	4.1774796390723E-12	4.89450972637575E-12	3.67867610007859E-12	5.67389025605342E-12	3.67867610007859E-12	2.64989380090407E-12	3.36692388820752E-12
0.00626	3.89690264838834E-12	2.64989380090407E-12	4.83215928400154E-12	5.36213804418235E-12	4.2086548602594E-12	3.92807786957544E-12	2.40049203140722E-12	2.21344070428458E-12	2.43166725259432E-12	3.30457344583331E-12	3.83455220601412E-12	4.58275751450468E-12	4.1774796390723E-12	3.7410265424528E-12	5.48683892893078E-12	3.52279999414306E-12	2.43166725259432E-12	3.2422230034591E-12
0.00628	4.30218052382072E-12	3.08634689752356E-12	4.33335574500783E-12	5.33096282299525E-12	4.98803538993707E-12	4.02160353313676E-12	2.86812034921382E-12	2.49401769496854E-12	2.36931681022011E-12	4.30218052382072E-12	4.08395397551098E-12	4.83215928400154E-12	3.36692388820752E-12	3.61632565770438E-12	4.98803538993707E-12	3.30457344583331E-12	1.99521415597483E-12	3.33574866702042E-12
0.0063	4.73863362044022E-12	3.36692388820752E-12	3.64750087889148E-12	4.98803538993707E-12	5.23743715943393E-12	4.1774796390723E-12	3.33574866702042E-12	3.52279999414306E-12	2.55636813734275E-12	5.01921061112418E-12	4.36453096619494E-12	4.86333450518865E-12	2.96164601277514E-12	3.2733982246462E-12	4.23983008144651E-12	3.2733982246462E-12	1.49641061698112E-12	3.64750087889148E-12
0.00632	4.73863362044022E-12	3.49162477295595E-12	2.83694512802671E-12	4.23983008144651E-12	5.33096282299525E-12	4.23983008144651E-12	3.80337698482702E-12	4.76980884162733E-12	2.74341946446539E-12	5.20626193824682E-12	4.39570618738205E-12	4.61393273569179E-12	2.8057699068396E-12	3.05517167633646E-12	3.49162477295595E-12	3.58515043651727E-12	1.24700884748427E-12	4.27100530263362E-12
0.00634	4.42688140856915E-12	3.39809910939463E-12	2.05756459834904E-12	3.14869733989778E-12	5.33096282299525E-12	4.23983008144651E-12	3.99042831194966E-12	5.51801415011789E-12	2.86812034921382E-12	5.14391149587261E-12	4.1774796390723E-12	4.08395397551098E-12	3.21104778227199E-12	3.05517167633646E-12	2.8057699068396E-12	4.14630441788519E-12	1.52758583816823E-12	4.92568494756286E-12
0.00636	3.89690264838834E-12	3.30457344583331E-12	1.34053451104559E-12	2.58754335852986E-12	5.33096282299525E-12	4.14630441788519E-12	4.30218052382072E-12	5.70506547724053E-12	2.89929557040092E-12	4.73863362044022E-12	3.77220176363991E-12	3.49162477295595E-12	3.83455220601412E-12	3.2422230034591E-12	2.49401769496854E-12	4.676283178066E-12	2.05756459834904E-12	5.36213804418235E-12
0.00638	3.2422230034591E-12	3.46044955176884E-12	1.02878229917452E-12	2.89929557040092E-12	5.64271503486631E-12	4.05277875432387E-12	4.61393273569179E-12	5.82976636198895E-12	2.71224424327828E-12	4.36453096619494E-12	3.52279999414306E-12	2.71224424327828E-12	4.42688140856915E-12	3.42927433058174E-12	2.18226548309747E-12	5.05038583231129E-12	2.7745946856525E-12	5.33096282299525E-12
0.0064	2.93047079158803E-12	3.77220176363991E-12	1.02878229917452E-12	3.55397521533016E-12	5.67389025605342E-12	3.89690264838834E-12	5.01921061112418E-12	5.95446724673738E-12	2.64989380090407E-12	4.08395397551098E-12	3.33574866702042E-12	1.68346194410376E-12	4.70745839925311E-12	3.33574866702042E-12	1.93286371360062E-12	5.17508671705971E-12	3.61632565770438E-12	4.86333450518865E-12
0.00642	3.05517167633646E-12	4.30218052382072E-12	1.30935928985848E-12	4.33335574500783E-12	5.17508671705971E-12	4.02160353313676E-12	5.14391149587261E-12	6.14151857386002E-12	2.8057699068396E-12	3.95925309076255E-12	3.11752211871067E-12	9.04081414426094E-13	4.6451079568789E-12	3.21104778227199E-12	1.80816282885219E-12	5.01921061112418E-12	4.30218052382072E-12	4.36453096619494E-12
0.00644	3.52279999414306E-12	4.52040707213047E-12	1.52758583816823E-12	4.83215928400154E-12	4.27100530263362E-12	4.14630441788519E-12	4.98803538993707E-12	6.35974512216977E-12	3.17987256108488E-12	3.92807786957544E-12	2.83694512802671E-12	4.98803538993707E-13	4.36453096619494E-12	3.2733982246462E-12	1.93286371360062E-12	4.48923185094337E-12	4.6451079568789E-12	3.89690264838834E-12
0.00646	3.95925309076255E-12	4.48923185094337E-12	1.68346194410376E-12	4.70745839925311E-12	3.2733982246462E-12	4.23983008144651E-12	4.52040707213047E-12	6.88972388235058E-12	3.52279999414306E-12	3.80337698482702E-12	2.68106902209118E-12	7.17030087303454E-13	4.11512919669808E-12	3.80337698482702E-12	2.18226548309747E-12	3.80337698482702E-12	4.36453096619494E-12	3.67867610007859E-12
0.00648	3.99042831194966E-12	4.11512919669808E-12	1.74581238647798E-12	4.2086548602594E-12	2.55636813734275E-12	4.33335574500783E-12	4.14630441788519E-12	7.32617697897007E-12	3.86572742720123E-12	3.86572742720123E-12	2.83694512802671E-12	1.80816282885219E-12	4.14630441788519E-12	4.676283178066E-12	2.89929557040092E-12	3.08634689752356E-12	3.58515043651727E-12	3.64750087889148E-12
0.0065	3.55397521533016E-12	3.49162477295595E-12	2.05756459834904E-12	3.55397521533016E-12	2.24461592547168E-12	4.36453096619494E-12	4.23983008144651E-12	7.54440352727982E-12	3.77220176363991E-12	3.7410265424528E-12	3.14869733989778E-12	3.17987256108488E-12	4.27100530263362E-12	5.61153981367921E-12	3.83455220601412E-12	2.64989380090407E-12	2.61871857971696E-12	3.52279999414306E-12
0.00652	2.99282123396224E-12	2.89929557040092E-12	2.74341946446539E-12	3.17987256108488E-12	2.21344070428458E-12	4.55158229331758E-12	4.61393273569179E-12	7.17030087303454E-12	3.49162477295595E-12	3.67867610007859E-12	3.36692388820752E-12	4.30218052382072E-12	4.36453096619494E-12	6.26621945860845E-12	4.70745839925311E-12	2.43166725259432E-12	1.8393380500393E-12	2.99282123396224E-12
0.00654	2.74341946446539E-12	2.52519291615564E-12	3.58515043651727E-12	3.02399645514935E-12	2.36931681022011E-12	4.73863362044022E-12	4.83215928400154E-12	6.42209556454398E-12	3.17987256108488E-12	3.49162477295595E-12	3.7098513212657E-12	4.36453096619494E-12	4.58275751450468E-12	6.67149733404083E-12	5.33096282299525E-12	2.40049203140722E-12	1.34053451104559E-12	2.15109026191036E-12
0.00656	3.14869733989778E-12	2.55636813734275E-12	4.30218052382072E-12	3.14869733989778E-12	2.64989380090407E-12	4.98803538993707E-12	5.1127362746855E-12	5.48683892893078E-12	2.7745946856525E-12	3.30457344583331E-12	3.83455220601412E-12	3.55397521533016E-12	4.48923185094337E-12	6.64032211285373E-12	5.70506547724053E-12	2.61871857971696E-12	1.4028849534198E-12	1.18465840511005E-12
0.00658	3.83455220601412E-12	2.86812034921382E-12	5.01921061112418E-12	3.2422230034591E-12	2.93047079158803E-12	5.20626193824682E-12	5.05038583231129E-12	4.55158229331758E-12	2.46284247378143E-12	3.21104778227199E-12	3.49162477295595E-12	3.05517167633646E-12	4.42688140856915E-12	6.35974512216977E-12	5.98564246792449E-12	2.96164601277514E-12	2.02638937716194E-12	5.92329202555027E-13
0.0066	4.6451079568789E-12	3.52279999414306E-12	5.42448848655657E-12	3.61632565770438E-12	3.33574866702042E-12	5.39331326536946E-12	4.86333450518865E-12	3.58515043651727E-12	2.61871857971696E-12	3.21104778227199E-12	2.93047079158803E-12	2.83694512802671E-12	4.42688140856915E-12	5.92329202555027E-12	5.89211680436317E-12	3.46044955176884E-12	2.89929557040092E-12	5.92329202555027E-13
0.00662	5.17508671705971E-12	3.99042831194966E-12	5.79859114080185E-12	4.14630441788519E-12	3.61632565770438E-12	5.76741591961474E-12	4.6451079568789E-12	3.02399645514935E-12	3.08634689752356E-12	3.33574866702042E-12	2.49401769496854E-12	2.74341946446539E-12	4.61393273569179E-12	5.33096282299525E-12	5.67389025605342E-12	3.67867610007859E-12	3.7098513212657E-12	9.97607077987414E-13
0.00664	5.23743715943393E-12	4.02160353313676E-12	5.86094158317606E-12	4.55158229331758E-12	3.80337698482702E-12	5.98564246792449E-12	4.2086548602594E-12	2.71224424327828E-12	3.86572742720123E-12	3.30457344583331E-12	2.43166725259432E-12	2.61871857971696E-12	4.61393273569179E-12	4.676283178066E-12	5.33096282299525E-12	3.55397521533016E-12	4.48923185094337E-12	1.62111150172955E-12
0.00666	5.20626193824682E-12	3.67867610007859E-12	5.33096282299525E-12	4.80098406281443E-12	3.99042831194966E-12	5.5803645924921E-12	3.7410265424528E-12	2.86812034921382E-12	4.58275751450468E-12	3.21104778227199E-12	2.68106902209118E-12	2.58754335852986E-12	4.45805662975626E-12	4.11512919669808E-12	4.98803538993707E-12	3.2422230034591E-12	5.08156105349839E-12	2.11991504072326E-12
0.00668	4.89450972637575E-12	3.17987256108488E-12	4.6451079568789E-12	4.92568494756286E-12	4.02160353313676E-12	4.70745839925311E-12	3.52279999414306E-12	3.2733982246462E-12	4.98803538993707E-12	3.21104778227199E-12	2.93047079158803E-12	2.74341946446539E-12	4.11512919669808E-12	3.83455220601412E-12	4.73863362044022E-12	2.99282123396224E-12	5.42448848655657E-12	2.58754335852986E-12
0.0067	4.2086548602594E-12	3.05517167633646E-12	3.86572742720123E-12	5.08156105349839E-12	3.86572742720123E-12	3.80337698482702E-12	3.42927433058174E-12	3.86572742720123E-12	4.6451079568789E-12	3.89690264838834E-12	2.93047079158803E-12	2.64989380090407E-12	3.77220176363991E-12	3.86572742720123E-12	4.58275751450468E-12	3.11752211871067E-12	5.54918937130499E-12	3.14869733989778E-12
0.00672	3.46044955176884E-12	3.61632565770438E-12	3.2733982246462E-12	5.08156105349839E-12	3.83455220601412E-12	3.36692388820752E-12	3.61632565770438E-12	4.1774796390723E-12	3.80337698482702E-12	4.73863362044022E-12	2.89929557040092E-12	2.36931681022011E-12	3.30457344583331E-12	4.23983008144651E-12	4.48923185094337E-12	3.33574866702042E-12	5.33096282299525E-12	3.7098513212657E-12
0.00674	2.71224424327828E-12	4.55158229331758E-12	3.02399645514935E-12	4.98803538993707E-12	3.86572742720123E-12	3.36692388820752E-12	3.86572742720123E-12	4.2086548602594E-12	2.96164601277514E-12	5.39331326536946E-12	3.14869733989778E-12	2.43166725259432E-12	2.93047079158803E-12	4.676283178066E-12	4.36453096619494E-12	3.7098513212657E-12	4.83215928400154E-12	4.27100530263362E-12
0.00676	2.43166725259432E-12	5.36213804418235E-12	2.96164601277514E-12	4.92568494756286E-12	3.80337698482702E-12	3.58515043651727E-12	3.89690264838834E-12	3.89690264838834E-12	2.68106902209118E-12	5.39331326536946E-12	3.7410265424528E-12	2.7745946856525E-12	2.27579114665879E-12	4.80098406281443E-12	4.27100530263362E-12	3.92807786957544E-12	4.14630441788519E-12	4.52040707213047E-12
0.00678	2.338141589033E-12	5.82976636198895E-12	2.86812034921382E-12	5.05038583231129E-12	3.46044955176884E-12	3.67867610007859E-12	3.95925309076255E-12	3.67867610007859E-12	2.61871857971696E-12	4.83215928400154E-12	4.27100530263362E-12	3.21104778227199E-12	1.4028849534198E-12	4.55158229331758E-12	4.2086548602594E-12	3.89690264838834E-12	3.61632565770438E-12	4.48923185094337E-12
0.0068	2.24461592547168E-12	5.73624069842763E-12	2.61871857971696E-12	4.98803538993707E-12	3.08634689752356E-12	3.49162477295595E-12	4.23983008144651E-12	3.7098513212657E-12	2.96164601277514E-12	3.92807786957544E-12	4.27100530263362E-12	3.52279999414306E-12	1.12230796273584E-12	4.36453096619494E-12	4.14630441788519E-12	4.02160353313676E-12	3.2733982246462E-12	4.2086548602594E-12
0.00682	2.18226548309747E-12	5.48683892893078E-12	2.55636813734275E-12	4.6451079568789E-12	3.02399645514935E-12	3.36692388820752E-12	4.98803538993707E-12	3.89690264838834E-12	3.46044955176884E-12	3.21104778227199E-12	3.92807786957544E-12	3.58515043651727E-12	1.65228672291666E-12	4.2086548602594E-12	4.1774796390723E-12	4.23983008144651E-12	3.17987256108488E-12	3.99042831194966E-12
0.00684	2.11991504072326E-12	5.14391149587261E-12	2.8057699068396E-12	4.2086548602594E-12	3.36692388820752E-12	3.36692388820752E-12	5.14391149587261E-12	4.23983008144651E-12	3.83455220601412E-12	2.64989380090407E-12	3.58515043651727E-12	3.55397521533016E-12	2.49401769496854E-12	4.27100530263362E-12	4.52040707213047E-12	4.42688140856915E-12	3.14869733989778E-12	3.89690264838834E-12
0.00686	2.18226548309747E-12	5.08156105349839E-12	3.17987256108488E-12	3.83455220601412E-12	4.08395397551098E-12	3.89690264838834E-12	4.36453096619494E-12	4.45805662975626E-12	4.05277875432387E-12	2.74341946446539E-12	3.52279999414306E-12	3.55397521533016E-12	2.86812034921382E-12	4.39570618738205E-12	4.76980884162733E-12	4.6451079568789E-12	3.11752211871067E-12	3.80337698482702E-12
0.00688	2.36931681022011E-12	5.05038583231129E-12	3.86572742720123E-12	3.58515043651727E-12	4.73863362044022E-12	4.55158229331758E-12	3.49162477295595E-12	4.39570618738205E-12	3.99042831194966E-12	3.30457344583331E-12	3.39809910939463E-12	3.49162477295595E-12	2.96164601277514E-12	4.76980884162733E-12	4.95686016874997E-12	4.76980884162733E-12	3.17987256108488E-12	3.77220176363991E-12
0.0069	2.71224424327828E-12	4.98803538993707E-12	4.52040707213047E-12	3.7410265424528E-12	5.33096282299525E-12	4.98803538993707E-12	3.2422230034591E-12	4.39570618738205E-12	3.80337698482702E-12	4.08395397551098E-12	3.46044955176884E-12	3.49162477295595E-12	2.71224424327828E-12	4.92568494756286E-12	4.98803538993707E-12	4.73863362044022E-12	3.14869733989778E-12	3.7098513212657E-12
0.00692	3.14869733989778E-12	4.61393273569179E-12	4.76980884162733E-12	4.05277875432387E-12	5.45566370774367E-12	5.17508671705971E-12	3.7098513212657E-12	4.39570618738205E-12	3.55397521533016E-12	4.55158229331758E-12	3.61632565770438E-12	3.39809910939463E-12	2.11991504072326E-12	4.73863362044022E-12	4.89450972637575E-12	4.55158229331758E-12	3.08634689752356E-12	3.92807786957544E-12
0.00694	3.2733982246462E-12	4.14630441788519E-12	4.48923185094337E-12	4.36453096619494E-12	5.08156105349839E-12	5.05038583231129E-12	4.11512919669808E-12	4.52040707213047E-12	3.39809910939463E-12	4.58275751450468E-12	3.7410265424528E-12	2.99282123396224E-12	1.49641061698112E-12	4.27100530263362E-12	4.70745839925311E-12	4.27100530263362E-12	3.21104778227199E-12	4.27100530263362E-12
0.00696	3.49162477295595E-12	3.89690264838834E-12	4.05277875432387E-12	4.2086548602594E-12	4.14630441788519E-12	4.55158229331758E-12	4.30218052382072E-12	4.48923185094337E-12	3.86572742720123E-12	4.52040707213047E-12	3.7098513212657E-12	2.58754335852986E-12	1.62111150172955E-12	3.86572742720123E-12	4.23983008144651E-12	4.2086548602594E-12	3.49162477295595E-12	4.676283178066E-12
0.00698	3.86572742720123E-12	3.7410265424528E-12	3.7410265424528E-12	3.77220176363991E-12	2.96164601277514E-12	3.92807786957544E-12	4.02160353313676E-12	4.2086548602594E-12	4.48923185094337E-12	4.45805662975626E-12	3.58515043651727E-12	2.36931681022011E-12	2.71224424327828E-12	3.55397521533016E-12	3.83455220601412E-12	4.02160353313676E-12	3.64750087889148E-12	4.80098406281443E-12
0.007	4.36453096619494E-12	3.67867610007859E-12	3.61632565770438E-12	3.02399645514935E-12	2.43166725259432E-12	3.46044955176884E-12	3.52279999414306E-12	3.86572742720123E-12	4.45805662975626E-12	4.55158229331758E-12	3.83455220601412E-12	2.24461592547168E-12	3.86572742720123E-12	3.33574866702042E-12	3.58515043651727E-12	3.7410265424528E-12	3.86572742720123E-12	4.83215928400154E-12
0.00702	4.676283178066E-12	3.67867610007859E-12	3.77220176363991E-12	2.49401769496854E-12	2.58754335852986E-12	3.21104778227199E-12	3.21104778227199E-12	3.55397521533016E-12	3.80337698482702E-12	4.61393273569179E-12	4.27100530263362E-12	2.40049203140722E-12	4.55158229331758E-12	2.99282123396224E-12	3.52279999414306E-12	3.2733982246462E-12	4.02160353313676E-12	4.92568494756286E-12
0.00704	4.676283178066E-12	3.64750087889148E-12	3.99042831194966E-12	2.46284247378143E-12	3.02399645514935E-12	3.21104778227199E-12	3.39809910939463E-12	3.17987256108488E-12	3.30457344583331E-12	4.83215928400154E-12	5.01921061112418E-12	2.58754335852986E-12	4.70745839925311E-12	2.64989380090407E-12	3.36692388820752E-12	2.96164601277514E-12	4.33335574500783E-12	5.01921061112418E-12
0.00706	4.30218052382072E-12	3.58515043651727E-12	4.23983008144651E-12	2.68106902209118E-12	3.30457344583331E-12	3.42927433058174E-12	3.77220176363991E-12	2.83694512802671E-12	3.17987256108488E-12	4.98803538993707E-12	5.67389025605342E-12	2.89929557040092E-12	4.55158229331758E-12	2.52519291615564E-12	3.02399645514935E-12	2.74341946446539E-12	4.55158229331758E-12	5.17508671705971E-12
0.00708	3.7098513212657E-12	3.46044955176884E-12	4.36453096619494E-12	2.61871857971696E-12	3.67867610007859E-12	3.7410265424528E-12	4.48923185094337E-12	2.43166725259432E-12	3.05517167633646E-12	5.14391149587261E-12	5.92329202555027E-12	3.30457344583331E-12	4.2086548602594E-12	2.7745946856525E-12	2.74341946446539E-12	2.68106902209118E-12	4.45805662975626E-12	4.95686016874997E-12
0.0071	3.33574866702042E-12	3.2733982246462E-12	4.39570618738205E-12	2.3069663678459E-12	4.08395397551098E-12	3.99042831194966E-12	5.1127362746855E-12	2.40049203140722E-12	2.99282123396224E-12	5.08156105349839E-12	5.64271503486631E-12	3.39809910939463E-12	3.92807786957544E-12	3.11752211871067E-12	2.27579114665879E-12	2.8057699068396E-12	4.2086548602594E-12	4.73863362044022E-12
0.00712	3.7410265424528E-12	3.17987256108488E-12	4.55158229331758E-12	2.18226548309747E-12	4.52040707213047E-12	3.92807786957544E-12	5.51801415011789E-12	2.8057699068396E-12	2.99282123396224E-12	5.08156105349839E-12	4.83215928400154E-12	3.14869733989778E-12	3.83455220601412E-12	3.30457344583331E-12	2.08873981953615E-12	3.14869733989778E-12	4.02160353313676E-12	4.27100530263362E-12
0.00714	3.89690264838834E-12	3.30457344583331E-12	4.98803538993707E-12	2.64989380090407E-12	4.58275751450468E-12	3.83455220601412E-12	5.70506547724053E-12	3.49162477295595E-12	3.05517167633646E-12	5.05038583231129E-12	3.99042831194966E-12	2.86812034921382E-12	4.02160353313676E-12	3.2733982246462E-12	2.15109026191036E-12	3.49162477295595E-12	3.89690264838834E-12	3.80337698482702E-12
0.00716	3.33574866702042E-12	3.77220176363991E-12	5.29978760180814E-12	3.42927433058174E-12	4.83215928400154E-12	3.77220176363991E-12	5.76741591961474E-12	4.05277875432387E-12	2.74341946446539E-12	4.70745839925311E-12	3.33574866702042E-12	2.71224424327828E-12	4.33335574500783E-12	3.05517167633646E-12	2.58754335852986E-12	3.86572742720123E-12	3.77220176363991E-12	3.36692388820752E-12
0.00718	2.49401769496854E-12	4.52040707213047E-12	5.39331326536946E-12	4.08395397551098E-12	5.05038583231129E-12	3.89690264838834E-12	5.76741591961474E-12	4.33335574500783E-12	2.40049203140722E-12	4.52040707213047E-12	3.2422230034591E-12	2.64989380090407E-12	4.676283178066E-12	2.8057699068396E-12	2.89929557040092E-12	4.1774796390723E-12	3.55397521533016E-12	3.05517167633646E-12
0.0072	2.02638937716194E-12	5.05038583231129E-12	5.20626193824682E-12	4.2086548602594E-12	4.86333450518865E-12	4.27100530263362E-12	5.73624069842763E-12	4.52040707213047E-12	2.61871857971696E-12	4.23983008144651E-12	3.49162477295595E-12	2.64989380090407E-12	4.80098406281443E-12	2.43166725259432E-12	3.17987256108488E-12	4.45805662975626E-12	3.05517167633646E-12	2.8057699068396E-12
0.00722	1.8393380500393E-12	5.14391149587261E-12	4.83215928400154E-12	4.11512919669808E-12	4.33335574500783E-12	4.76980884162733E-12	5.39331326536946E-12	4.76980884162733E-12	3.08634689752356E-12	3.92807786957544E-12	3.83455220601412E-12	2.52519291615564E-12	4.86333450518865E-12	2.61871857971696E-12	3.30457344583331E-12	4.73863362044022E-12	2.338141589033E-12	2.7745946856525E-12
0.00724	1.68346194410376E-12	4.86333450518865E-12	3.95925309076255E-12	3.99042831194966E-12	3.83455220601412E-12	5.08156105349839E-12	4.83215928400154E-12	5.23743715943393E-12	3.46044955176884E-12	3.7410265424528E-12	4.2086548602594E-12	2.61871857971696E-12	4.86333450518865E-12	3.2733982246462E-12	3.39809910939463E-12	4.92568494756286E-12	1.43406017460691E-12	2.83694512802671E-12
0.00726	1.74581238647798E-12	4.42688140856915E-12	2.89929557040092E-12	3.99042831194966E-12	3.36692388820752E-12	5.05038583231129E-12	4.2086548602594E-12	5.67389025605342E-12	3.86572742720123E-12	3.7098513212657E-12	4.42688140856915E-12	2.74341946446539E-12	4.73863362044022E-12	4.02160353313676E-12	3.42927433058174E-12	4.89450972637575E-12	7.48205308490561E-13	2.99282123396224E-12
0.00728	2.338141589033E-12	4.1774796390723E-12	1.99521415597483E-12	4.08395397551098E-12	3.17987256108488E-12	4.86333450518865E-12	3.86572742720123E-12	5.61153981367921E-12	4.05277875432387E-12	3.83455220601412E-12	4.39570618738205E-12	3.2422230034591E-12	4.55158229331758E-12	4.6451079568789E-12	3.2733982246462E-12	4.70745839925311E-12	6.85854866116347E-13	3.08634689752356E-12
0.0073	3.14869733989778E-12	3.99042831194966E-12	1.30935928985848E-12	4.39570618738205E-12	2.83694512802671E-12	4.58275751450468E-12	3.7410265424528E-12	4.98803538993707E-12	4.30218052382072E-12	3.99042831194966E-12	4.30218052382072E-12	3.95925309076255E-12	4.08395397551098E-12	5.20626193824682E-12	2.93047079158803E-12	4.45805662975626E-12	1.43406017460691E-12	3.42927433058174E-12
0.00732	3.67867610007859E-12	4.30218052382072E-12	1.15348318392295E-12	4.52040707213047E-12	2.55636813734275E-12	4.27100530263362E-12	3.67867610007859E-12	3.92807786957544E-12	4.27100530263362E-12	3.99042831194966E-12	4.1774796390723E-12	4.14630441788519E-12	3.55397521533016E-12	5.54918937130499E-12	2.8057699068396E-12	4.11512919669808E-12	2.64989380090407E-12	3.7410265424528E-12
0.00734	4.36453096619494E-12	4.86333450518865E-12	1.37170973223269E-12	4.48923185094337E-12	2.64989380090407E-12	4.02160353313676E-12	3.80337698482702E-12	3.08634689752356E-12	4.11512919669808E-12	3.7098513212657E-12	4.08395397551098E-12	3.7098513212657E-12	3.2422230034591E-12	5.5803645924921E-12	3.05517167633646E-12	3.64750087889148E-12	3.89690264838834E-12	3.86572742720123E-12
0.00736	5.23743715943393E-12	5.54918937130499E-12	1.99521415597483E-12	4.23983008144651E-12	3.02399645514935E-12	3.83455220601412E-12	4.08395397551098E-12	2.61871857971696E-12	3.80337698482702E-12	3.49162477295595E-12	3.92807786957544E-12	3.11752211871067E-12	3.2733982246462E-12	5.51801415011789E-12	3.7410265424528E-12	3.49162477295595E-12	4.58275751450468E-12	3.80337698482702E-12
0.00738	5.76741591961474E-12	5.89211680436317E-12	2.89929557040092E-12	3.92807786957544E-12	3.77220176363991E-12	3.64750087889148E-12	4.36453096619494E-12	2.3069663678459E-12	3.42927433058174E-12	3.2422230034591E-12	3.7098513212657E-12	2.86812034921382E-12	3.42927433058174E-12	5.17508671705971E-12	4.6451079568789E-12	3.55397521533016E-12	4.70745839925311E-12	3.49162477295595E-12
0.0074	5.86094158317606E-12	5.82976636198895E-12	4.08395397551098E-12	3.67867610007859E-12	4.76980884162733E-12	3.42927433058174E-12	4.61393273569179E-12	2.05756459834904E-12	3.36692388820752E-12	2.83694512802671E-12	3.49162477295595E-12	2.7745946856525E-12	3.42927433058174E-12	4.676283178066E-12	5.61153981367921E-12	3.55397521533016E-12	4.45805662975626E-12	3.39809910939463E-12
0.00742	5.5803645924921E-12	5.26861238062103E-12	5.05038583231129E-12	3.67867610007859E-12	5.64271503486631E-12	3.17987256108488E-12	4.73863362044022E-12	1.80816282885219E-12	3.49162477295595E-12	2.40049203140722E-12	3.11752211871067E-12	3.08634689752356E-12	3.39809910939463E-12	4.02160353313676E-12	6.23504423742134E-12	3.55397521533016E-12	4.1774796390723E-12	3.42927433058174E-12
0.00744	4.95686016874997E-12	4.70745839925311E-12	5.5803645924921E-12	3.64750087889148E-12	5.95446724673738E-12	2.86812034921382E-12	4.73863362044022E-12	1.90168849241351E-12	3.77220176363991E-12	1.90168849241351E-12	3.08634689752356E-12	3.61632565770438E-12	3.39809910939463E-12	3.61632565770438E-12	6.29739467979555E-12	3.49162477295595E-12	3.92807786957544E-12	3.52279999414306E-12
0.00746	4.36453096619494E-12	4.08395397551098E-12	5.36213804418235E-12	3.92807786957544E-12	5.64271503486631E-12	2.74341946446539E-12	4.83215928400154E-12	2.27579114665879E-12	4.11512919669808E-12	1.8705132712264E-12	3.11752211871067E-12	4.2086548602594E-12	3.52279999414306E-12	3.46044955176884E-12	5.89211680436317E-12	3.52279999414306E-12	3.99042831194966E-12	3.77220176363991E-12
0.00748	3.89690264838834E-12	3.67867610007859E-12	4.86333450518865E-12	4.23983008144651E-12	5.05038583231129E-12	2.52519291615564E-12	5.1127362746855E-12	2.8057699068396E-12	4.48923185094337E-12	2.24461592547168E-12	3.42927433058174E-12	4.02160353313676E-12	3.7410265424528E-12	3.58515043651727E-12	5.14391149587261E-12	3.80337698482702E-12	4.23983008144651E-12	4.05277875432387E-12
0.0075	3.80337698482702E-12	3.77220176363991E-12	4.48923185094337E-12	4.48923185094337E-12	4.676283178066E-12	2.61871857971696E-12	5.51801415011789E-12	3.36692388820752E-12	4.92568494756286E-12	2.8057699068396E-12	3.86572742720123E-12	3.08634689752356E-12	3.89690264838834E-12	3.67867610007859E-12	4.30218052382072E-12	4.05277875432387E-12	4.52040707213047E-12	4.1774796390723E-12
0.00752	4.05277875432387E-12	4.27100530263362E-12	4.39570618738205E-12	4.55158229331758E-12	4.52040707213047E-12	3.05517167633646E-12	6.0479929102987E-12	3.80337698482702E-12	5.17508671705971E-12	3.14869733989778E-12	4.05277875432387E-12	2.40049203140722E-12	4.08395397551098E-12	3.7098513212657E-12	3.77220176363991E-12	3.99042831194966E-12	4.52040707213047E-12	4.14630441788519E-12
0.00754	4.58275751450468E-12	4.86333450518865E-12	4.58275751450468E-12	4.42688140856915E-12	4.676283178066E-12	3.42927433058174E-12	6.23504423742134E-12	4.08395397551098E-12	5.36213804418235E-12	3.17987256108488E-12	4.11512919669808E-12	2.338141589033E-12	4.08395397551098E-12	3.61632565770438E-12	3.42927433058174E-12	3.7410265424528E-12	4.23983008144651E-12	3.7098513212657E-12
0.00756	5.01921061112418E-12	5.05038583231129E-12	4.61393273569179E-12	4.55158229331758E-12	4.83215928400154E-12	3.86572742720123E-12	6.20386901623423E-12	4.30218052382072E-12	5.39331326536946E-12	3.05517167633646E-12	4.30218052382072E-12	2.7745946856525E-12	4.11512919669808E-12	3.61632565770438E-12	3.49162477295595E-12	3.52279999414306E-12	3.7410265424528E-12	2.99282123396224E-12
0.00758	5.08156105349839E-12	4.58275751450468E-12	4.61393273569179E-12	4.86333450518865E-12	4.80098406281443E-12	4.27100530263362E-12	5.79859114080185E-12	4.73863362044022E-12	5.39331326536946E-12	2.99282123396224E-12	4.73863362044022E-12	3.64750087889148E-12	4.1774796390723E-12	3.7410265424528E-12	3.95925309076255E-12	3.2733982246462E-12	3.08634689752356E-12	2.55636813734275E-12
0.0076	5.01921061112418E-12	4.08395397551098E-12	4.48923185094337E-12	5.42448848655657E-12	4.48923185094337E-12	4.58275751450468E-12	4.95686016874997E-12	5.1127362746855E-12	5.17508671705971E-12	3.08634689752356E-12	5.29978760180814E-12	4.55158229331758E-12	3.58515043651727E-12	3.67867610007859E-12	4.58275751450468E-12	2.96164601277514E-12	2.46284247378143E-12	2.24461592547168E-12
0.00762	4.95686016874997E-12	4.02160353313676E-12	4.2086548602594E-12	5.5803645924921E-12	3.95925309076255E-12	4.676283178066E-12	3.92807786957544E-12	5.39331326536946E-12	4.89450972637575E-12	3.14869733989778E-12	5.67389025605342E-12	5.23743715943393E-12	2.64989380090407E-12	3.77220176363991E-12	5.20626193824682E-12	3.02399645514935E-12	2.24461592547168E-12	2.24461592547168E-12
0.00764	4.95686016874997E-12	4.08395397551098E-12	4.08395397551098E-12	5.39331326536946E-12	3.7098513212657E-12	4.61393273569179E-12	3.33574866702042E-12	5.61153981367921E-12	4.6451079568789E-12	3.11752211871067E-12	5.54918937130499E-12	5.51801415011789E-12	2.15109026191036E-12	3.7410265424528E-12	5.70506547724053E-12	2.89929557040092E-12	2.36931681022011E-12	2.40049203140722E-12
0.00766	5.01921061112418E-12	4.14630441788519E-12	4.2086548602594E-12	4.92568494756286E-12	3.7410265424528E-12	4.27100530263362E-12	2.96164601277514E-12	5.64271503486631E-12	4.30218052382072E-12	3.11752211871067E-12	5.42448848655657E-12	5.17508671705971E-12	2.52519291615564E-12	3.7410265424528E-12	5.92329202555027E-12	2.89929557040092E-12	2.43166725259432E-12	2.83694512802671E-12
0.00768	5.20626193824682E-12	3.92807786957544E-12	4.48923185094337E-12	4.2086548602594E-12	3.95925309076255E-12	3.77220176363991E-12	2.8057699068396E-12	5.54918937130499E-12	3.92807786957544E-12	3.33574866702042E-12	5.08156105349839E-12	4.676283178066E-12	3.2733982246462E-12	3.55397521533016E-12	5.82976636198895E-12	2.83694512802671E-12	2.61871857971696E-12	3.2733982246462E-12
0.0077	5.48683892893078E-12	3.33574866702042E-12	4.73863362044022E-12	3.52279999414306E-12	4.33335574500783E-12	3.39809910939463E-12	2.52519291615564E-12	5.17508671705971E-12	3.67867610007859E-12	3.67867610007859E-12	4.676283178066E-12	4.14630441788519E-12	3.7098513212657E-12	3.2422230034591E-12	5.51801415011789E-12	2.68106902209118E-12	2.64989380090407E-12	3.61632565770438E-12
0.00772	5.64271503486631E-12	3.08634689752356E-12	4.98803538993707E-12	3.11752211871067E-12	4.89450972637575E-12	2.99282123396224E-12	2.11991504072326E-12	4.76980884162733E-12	3.49162477295595E-12	3.86572742720123E-12	4.14630441788519E-12	3.7410265424528E-12	3.64750087889148E-12	2.64989380090407E-12	4.92568494756286E-12	2.36931681022011E-12	2.61871857971696E-12	3.64750087889148E-12
0.00774	5.64271503486631E-12	3.2422230034591E-12	4.95686016874997E-12	3.02399645514935E-12	5.26861238062103E-12	2.61871857971696E-12	1.8705132712264E-12	4.23983008144651E-12	3.52279999414306E-12	4.05277875432387E-12	3.77220176363991E-12	3.2733982246462E-12	3.30457344583331E-12	2.27579114665879E-12	4.39570618738205E-12	2.18226548309747E-12	2.86812034921382E-12	3.30457344583331E-12
0.00776	5.5803645924921E-12	3.80337698482702E-12	4.70745839925311E-12	3.46044955176884E-12	4.83215928400154E-12	2.40049203140722E-12	1.71463716529087E-12	3.77220176363991E-12	3.61632565770438E-12	3.99042831194966E-12	3.42927433058174E-12	2.64989380090407E-12	3.02399645514935E-12	2.3069663678459E-12	4.2086548602594E-12	2.02638937716194E-12	3.2733982246462E-12	2.7745946856525E-12
0.00778	5.26861238062103E-12	4.23983008144651E-12	4.2086548602594E-12	4.05277875432387E-12	3.89690264838834E-12	2.58754335852986E-12	1.58993628054244E-12	3.55397521533016E-12	4.05277875432387E-12	3.92807786957544E-12	3.39809910939463E-12	2.21344070428458E-12	2.83694512802671E-12	3.02399645514935E-12	4.2086548602594E-12	1.99521415597483E-12	3.49162477295595E-12	2.55636813734275E-12
0.0078	4.70745839925311E-12	4.48923185094337E-12	3.7098513212657E-12	4.58275751450468E-12	3.33574866702042E-12	2.7745946856525E-12	1.43406017460691E-12	3.39809910939463E-12	4.48923185094337E-12	3.7410265424528E-12	3.2733982246462E-12	2.11991504072326E-12	3.21104778227199E-12	3.67867610007859E-12	4.08395397551098E-12	2.36931681022011E-12	3.77220176363991E-12	2.68106902209118E-12
0.00782	3.99042831194966E-12	4.70745839925311E-12	3.30457344583331E-12	4.70745839925311E-12	3.61632565770438E-12	3.11752211871067E-12	1.77698760766508E-12	3.58515043651727E-12	4.08395397551098E-12	3.64750087889148E-12	3.17987256108488E-12	2.338141589033E-12	4.05277875432387E-12	3.58515043651727E-12	3.83455220601412E-12	3.02399645514935E-12	3.95925309076255E-12	3.08634689752356E-12
0.00784	3.2733982246462E-12	4.89450972637575E-12	3.39809910939463E-12	4.42688140856915E-12	3.95925309076255E-12	3.21104778227199E-12	2.27579114665879E-12	3.89690264838834E-12	3.21104778227199E-12	4.02160353313676E-12	3.2733982246462E-12	2.74341946446539E-12	4.676283178066E-12	2.86812034921382E-12	3.52279999414306E-12	3.61632565770438E-12	4.1774796390723E-12	3.7098513212657E-12
0.00786	2.99282123396224E-12	5.1127362746855E-12	3.61632565770438E-12	3.86572742720123E-12	4.08395397551098E-12	3.30457344583331E-12	3.39809910939463E-12	4.27100530263362E-12	2.55636813734275E-12	4.48923185094337E-12	3.64750087889148E-12	3.30457344583331E-12	4.80098406281443E-12	2.46284247378143E-12	3.30457344583331E-12	3.7098513212657E-12	4.27100530263362E-12	4.33335574500783E-12
0.00788	3.42927433058174E-12	4.92568494756286E-12	4.02160353313676E-12	3.33574866702042E-12	4.23983008144651E-12	3.52279999414306E-12	4.45805662975626E-12	4.73863362044022E-12	2.36931681022011E-12	5.05038583231129E-12	4.02160353313676E-12	3.83455220601412E-12	4.27100530263362E-12	2.36931681022011E-12	3.2733982246462E-12	3.2733982246462E-12	4.36453096619494E-12	4.73863362044022E-12
0.0079	3.7098513212657E-12	4.61393273569179E-12	4.2086548602594E-12	2.89929557040092E-12	4.36453096619494E-12	3.99042831194966E-12	5.29978760180814E-12	4.86333450518865E-12	2.64989380090407E-12	4.98803538993707E-12	4.2086548602594E-12	3.95925309076255E-12	3.61632565770438E-12	2.11991504072326E-12	3.42927433058174E-12	2.58754335852986E-12	4.27100530263362E-12	4.83215928400154E-12
0.00792	3.2422230034591E-12	4.08395397551098E-12	4.2086548602594E-12	2.7745946856525E-12	4.27100530263362E-12	4.30218052382072E-12	5.73624069842763E-12	4.76980884162733E-12	2.93047079158803E-12	4.36453096619494E-12	4.30218052382072E-12	3.67867610007859E-12	3.17987256108488E-12	2.02638937716194E-12	3.80337698482702E-12	2.21344070428458E-12	4.2086548602594E-12	4.76980884162733E-12
0.00794	2.338141589033E-12	3.49162477295595E-12	4.27100530263362E-12	3.02399645514935E-12	4.02160353313676E-12	4.48923185094337E-12	6.0479929102987E-12	4.42688140856915E-12	3.33574866702042E-12	3.39809910939463E-12	4.36453096619494E-12	3.02399645514935E-12	3.08634689752356E-12	1.77698760766508E-12	4.30218052382072E-12	2.40049203140722E-12	4.2086548602594E-12	4.39570618738205E-12
0.00796	1.90168849241351E-12	2.83694512802671E-12	3.89690264838834E-12	3.64750087889148E-12	4.30218052382072E-12	4.36453096619494E-12	6.14151857386002E-12	3.89690264838834E-12	3.80337698482702E-12	2.55636813734275E-12	4.42688140856915E-12	2.49401769496854E-12	3.30457344583331E-12	1.80816282885219E-12	4.89450972637575E-12	2.99282123396224E-12	4.14630441788519E-12	3.99042831194966E-12
0.00798	1.93286371360062E-12	2.338141589033E-12	3.52279999414306E-12	4.33335574500783E-12	5.23743715943393E-12	4.42688140856915E-12	6.07916813148581E-12	3.30457344583331E-12	3.83455220601412E-12	1.93286371360062E-12	4.55158229331758E-12	2.21344070428458E-12	3.58515043651727E-12	1.93286371360062E-12	5.5803645924921E-12	3.92807786957544E-12	4.02160353313676E-12	3.58515043651727E-12
0.008	1.99521415597483E-12	1.74581238647798E-12	3.14869733989778E-12	4.73863362044022E-12	5.79859114080185E-12	4.80098406281443E-12	5.98564246792449E-12	2.86812034921382E-12	3.80337698482702E-12	1.8705132712264E-12	4.52040707213047E-12	2.02638937716194E-12	3.7410265424528E-12	1.99521415597483E-12	5.92329202555027E-12	4.73863362044022E-12	3.86572742720123E-12	3.52279999414306E-12
0.00802	2.18226548309747E-12	1.18465840511005E-12	2.89929557040092E-12	4.80098406281443E-12	5.73624069842763E-12	5.20626193824682E-12	5.73624069842763E-12	2.89929557040092E-12	4.02160353313676E-12	2.27579114665879E-12	4.48923185094337E-12	1.8393380500393E-12	3.55397521533016E-12	2.74341946446539E-12	6.11034335267291E-12	5.23743715943393E-12	3.99042831194966E-12	3.61632565770438E-12
0.00804	2.7745946856525E-12	4.98803538993707E-13	2.68106902209118E-12	4.58275751450468E-12	5.17508671705971E-12	5.29978760180814E-12	5.79859114080185E-12	3.61632565770438E-12	4.11512919669808E-12	3.05517167633646E-12	4.39570618738205E-12	1.8393380500393E-12	3.11752211871067E-12	3.77220176363991E-12	6.0479929102987E-12	5.17508671705971E-12	3.99042831194966E-12	3.92807786957544E-12
0.00806	3.30457344583331E-12	3.11752211871067E-14	2.74341946446539E-12	4.55158229331758E-12	4.27100530263362E-12	4.80098406281443E-12	5.73624069842763E-12	4.55158229331758E-12	4.08395397551098E-12	3.67867610007859E-12	4.30218052382072E-12	2.24461592547168E-12	2.7745946856525E-12	4.73863362044022E-12	5.64271503486631E-12	4.676283178066E-12	3.86572742720123E-12	4.33335574500783E-12
0.00808	3.33574866702042E-12	-3.11752211871067E-14	3.02399645514935E-12	4.48923185094337E-12	3.64750087889148E-12	3.92807786957544E-12	5.45566370774367E-12	5.39331326536946E-12	3.77220176363991E-12	4.08395397551098E-12	4.14630441788519E-12	2.7745946856525E-12	2.58754335852986E-12	5.26861238062103E-12	5.08156105349839E-12	4.02160353313676E-12	3.49162477295595E-12	4.61393273569179E-12
0.0081	3.21104778227199E-12	3.7410265424528E-13	3.36692388820752E-12	4.42688140856915E-12	3.30457344583331E-12	2.8057699068396E-12	4.98803538993707E-12	5.64271503486631E-12	3.55397521533016E-12	4.2086548602594E-12	4.02160353313676E-12	3.2733982246462E-12	2.93047079158803E-12	5.64271503486631E-12	4.61393273569179E-12	3.39809910939463E-12	2.99282123396224E-12	4.6451079568789E-12
0.00812	3.55397521533016E-12	1.18465840511005E-12	3.86572742720123E-12	4.33335574500783E-12	3.33574866702042E-12	2.15109026191036E-12	4.30218052382072E-12	5.42448848655657E-12	3.7410265424528E-12	4.02160353313676E-12	4.11512919669808E-12	3.39809910939463E-12	3.61632565770438E-12	5.73624069842763E-12	4.23983008144651E-12	3.17987256108488E-12	2.68106902209118E-12	4.30218052382072E-12
0.00814	4.55158229331758E-12	2.338141589033E-12	4.2086548602594E-12	4.08395397551098E-12	3.58515043651727E-12	2.21344070428458E-12	3.64750087889148E-12	4.98803538993707E-12	4.11512919669808E-12	4.1774796390723E-12	4.30218052382072E-12	3.33574866702042E-12	4.45805662975626E-12	5.39331326536946E-12	4.05277875432387E-12	3.14869733989778E-12	2.61871857971696E-12	3.58515043651727E-12
0.00816	5.54918937130499E-12	3.55397521533016E-12	4.39570618738205E-12	3.83455220601412E-12	3.99042831194966E-12	2.89929557040092E-12	2.96164601277514E-12	4.80098406281443E-12	4.52040707213047E-12	4.2086548602594E-12	4.36453096619494E-12	3.21104778227199E-12	4.95686016874997E-12	4.98803538993707E-12	4.33335574500783E-12	3.33574866702042E-12	2.99282123396224E-12	2.86812034921382E-12
0.00818	6.54679644929241E-12	4.61393273569179E-12	4.30218052382072E-12	3.61632565770438E-12	4.42688140856915E-12	3.89690264838834E-12	2.49401769496854E-12	4.76980884162733E-12	4.76980884162733E-12	4.1774796390723E-12	4.02160353313676E-12	3.17987256108488E-12	4.86333450518865E-12	4.52040707213047E-12	4.6451079568789E-12	3.83455220601412E-12	3.17987256108488E-12	2.52519291615564E-12
0.0082	7.07677520947322E-12	5.26861238062103E-12	3.99042831194966E-12	3.42927433058174E-12	4.52040707213047E-12	4.61393273569179E-12	2.27579114665879E-12	5.01921061112418E-12	4.676283178066E-12	4.14630441788519E-12	3.2422230034591E-12	3.17987256108488E-12	4.30218052382072E-12	4.08395397551098E-12	4.6451079568789E-12	4.2086548602594E-12	3.30457344583331E-12	2.64989380090407E-12
0.00822	7.29500175778297E-12	5.70506547724053E-12	3.80337698482702E-12	3.42927433058174E-12	4.48923185094337E-12	4.86333450518865E-12	2.40049203140722E-12	5.05038583231129E-12	4.33335574500783E-12	4.02160353313676E-12	2.49401769496854E-12	3.02399645514935E-12	3.7098513212657E-12	3.89690264838834E-12	4.48923185094337E-12	4.42688140856915E-12	3.33574866702042E-12	3.08634689752356E-12
0.00824	7.01442476709901E-12	5.98564246792449E-12	3.80337698482702E-12	3.52279999414306E-12	4.36453096619494E-12	4.80098406281443E-12	2.71224424327828E-12	4.86333450518865E-12	3.92807786957544E-12	3.67867610007859E-12	2.18226548309747E-12	2.61871857971696E-12	3.42927433058174E-12	3.77220176363991E-12	4.33335574500783E-12	4.30218052382072E-12	3.42927433058174E-12	3.55397521533016E-12
0.00826	6.39092034335687E-12	6.01681768911159E-12	3.86572742720123E-12	3.67867610007859E-12	4.05277875432387E-12	4.61393273569179E-12	3.02399645514935E-12	4.70745839925311E-12	3.42927433058174E-12	3.36692388820752E-12	2.24461592547168E-12	2.08873981953615E-12	3.42927433058174E-12	3.77220176363991E-12	4.45805662975626E-12	4.05277875432387E-12	3.67867610007859E-12	3.92807786957544E-12
0.00828	5.70506547724053E-12	5.89211680436317E-12	3.89690264838834E-12	3.77220176363991E-12	3.95925309076255E-12	4.30218052382072E-12	3.39809910939463E-12	4.73863362044022E-12	3.11752211871067E-12	3.30457344583331E-12	2.64989380090407E-12	1.80816282885219E-12	3.7098513212657E-12	4.14630441788519E-12	4.73863362044022E-12	3.58515043651727E-12	4.05277875432387E-12	4.11512919669808E-12
0.0083	5.14391149587261E-12	6.01681768911159E-12	4.05277875432387E-12	3.67867610007859E-12	3.95925309076255E-12	4.05277875432387E-12	3.89690264838834E-12	4.95686016874997E-12	3.11752211871067E-12	3.77220176363991E-12	3.21104778227199E-12	1.8705132712264E-12	4.2086548602594E-12	4.76980884162733E-12	5.01921061112418E-12	3.08634689752356E-12	4.2086548602594E-12	4.11512919669808E-12
0.00832	4.80098406281443E-12	6.23504423742134E-12	4.33335574500783E-12	3.7410265424528E-12	3.77220176363991E-12	3.80337698482702E-12	4.2086548602594E-12	5.39331326536946E-12	3.21104778227199E-12	4.45805662975626E-12	3.67867610007859E-12	2.21344070428458E-12	4.83215928400154E-12	5.23743715943393E-12	5.1127362746855E-12	2.74341946446539E-12	3.99042831194966E-12	4.30218052382072E-12
0.00834	4.80098406281443E-12	6.20386901623423E-12	4.55158229331758E-12	4.05277875432387E-12	3.42927433058174E-12	3.86572742720123E-12	4.2086548602594E-12	5.73624069842763E-12	3.17987256108488E-12	4.6451079568789E-12	4.02160353313676E-12	2.71224424327828E-12	4.92568494756286E-12	5.36213804418235E-12	5.05038583231129E-12	2.58754335852986E-12	3.49162477295595E-12	4.48923185094337E-12
0.00836	4.86333450518865E-12	5.67389025605342E-12	4.73863362044022E-12	4.36453096619494E-12	3.2422230034591E-12	4.14630441788519E-12	4.11512919669808E-12	5.76741591961474E-12	3.2422230034591E-12	4.39570618738205E-12	4.1774796390723E-12	3.02399645514935E-12	4.6451079568789E-12	5.01921061112418E-12	4.83215928400154E-12	2.43166725259432E-12	2.68106902209118E-12	4.73863362044022E-12
0.00838	4.98803538993707E-12	4.83215928400154E-12	4.73863362044022E-12	4.33335574500783E-12	3.61632565770438E-12	4.27100530263362E-12	4.2086548602594E-12	5.73624069842763E-12	3.30457344583331E-12	3.86572742720123E-12	4.14630441788519E-12	3.33574866702042E-12	4.11512919669808E-12	4.61393273569179E-12	4.58275751450468E-12	2.46284247378143E-12	1.99521415597483E-12	4.86333450518865E-12
0.0084	4.73863362044022E-12	4.1774796390723E-12	4.80098406281443E-12	4.02160353313676E-12	4.23983008144651E-12	4.33335574500783E-12	4.27100530263362E-12	5.48683892893078E-12	3.2733982246462E-12	3.55397521533016E-12	4.08395397551098E-12	3.55397521533016E-12	3.46044955176884E-12	4.27100530263362E-12	4.23983008144651E-12	2.58754335852986E-12	1.43406017460691E-12	4.83215928400154E-12
0.00842	4.36453096619494E-12	3.83455220601412E-12	4.83215928400154E-12	3.55397521533016E-12	5.01921061112418E-12	4.23983008144651E-12	4.36453096619494E-12	5.08156105349839E-12	3.42927433058174E-12	3.2733982246462E-12	3.99042831194966E-12	3.83455220601412E-12	2.8057699068396E-12	4.02160353313676E-12	4.08395397551098E-12	2.64989380090407E-12	1.21583362629716E-12	4.48923185094337E-12
0.00844	3.83455220601412E-12	3.77220176363991E-12	4.61393273569179E-12	3.2422230034591E-12	5.26861238062103E-12	4.33335574500783E-12	4.30218052382072E-12	4.73863362044022E-12	3.52279999414306E-12	3.02399645514935E-12	3.99042831194966E-12	3.80337698482702E-12	2.3069663678459E-12	3.58515043651727E-12	3.92807786957544E-12	2.83694512802671E-12	1.37170973223269E-12	3.86572742720123E-12
0.00846	3.02399645514935E-12	3.95925309076255E-12	4.6451079568789E-12	3.39809910939463E-12	5.08156105349839E-12	4.39570618738205E-12	3.99042831194966E-12	4.33335574500783E-12	3.46044955176884E-12	3.33574866702042E-12	3.99042831194966E-12	3.55397521533016E-12	2.05756459834904E-12	2.86812034921382E-12	3.86572742720123E-12	3.17987256108488E-12	1.65228672291666E-12	3.05517167633646E-12
0.00848	2.27579114665879E-12	4.11512919669808E-12	4.76980884162733E-12	3.89690264838834E-12	4.33335574500783E-12	4.39570618738205E-12	3.64750087889148E-12	4.02160353313676E-12	3.33574866702042E-12	3.67867610007859E-12	3.77220176363991E-12	3.2733982246462E-12	2.21344070428458E-12	2.08873981953615E-12	3.86572742720123E-12	3.52279999414306E-12	2.05756459834904E-12	2.15109026191036E-12
0.0085	1.80816282885219E-12	4.23983008144651E-12	4.83215928400154E-12	4.30218052382072E-12	3.61632565770438E-12	4.48923185094337E-12	3.2733982246462E-12	3.83455220601412E-12	3.14869733989778E-12	3.64750087889148E-12	3.55397521533016E-12	3.17987256108488E-12	2.8057699068396E-12	1.65228672291666E-12	4.08395397551098E-12	3.7410265424528E-12	2.338141589033E-12	1.55876105935534E-12
0.00852	1.93286371360062E-12	4.33335574500783E-12	4.86333450518865E-12	4.33335574500783E-12	2.89929557040092E-12	4.58275751450468E-12	3.08634689752356E-12	4.27100530263362E-12	2.93047079158803E-12	3.61632565770438E-12	3.36692388820752E-12	3.2422230034591E-12	3.36692388820752E-12	1.8393380500393E-12	4.2086548602594E-12	3.99042831194966E-12	2.40049203140722E-12	1.43406017460691E-12
0.00854	2.46284247378143E-12	4.39570618738205E-12	4.92568494756286E-12	4.08395397551098E-12	2.15109026191036E-12	4.70745839925311E-12	3.05517167633646E-12	4.89450972637575E-12	3.2422230034591E-12	3.7410265424528E-12	3.46044955176884E-12	3.39809910939463E-12	3.64750087889148E-12	2.71224424327828E-12	4.30218052382072E-12	4.08395397551098E-12	2.3069663678459E-12	1.46523539579401E-12
0.00856	3.36692388820752E-12	4.52040707213047E-12	4.89450972637575E-12	3.49162477295595E-12	1.58993628054244E-12	4.76980884162733E-12	3.49162477295595E-12	5.67389025605342E-12	3.64750087889148E-12	3.7410265424528E-12	3.7410265424528E-12	3.61632565770438E-12	3.83455220601412E-12	4.02160353313676E-12	4.33335574500783E-12	4.1774796390723E-12	2.27579114665879E-12	1.52758583816823E-12
0.00858	4.05277875432387E-12	4.48923185094337E-12	4.98803538993707E-12	3.02399645514935E-12	1.71463716529087E-12	4.48923185094337E-12	4.08395397551098E-12	5.82976636198895E-12	3.61632565770438E-12	3.7098513212657E-12	3.92807786957544E-12	3.7098513212657E-12	4.23983008144651E-12	4.92568494756286E-12	4.39570618738205E-12	3.95925309076255E-12	2.338141589033E-12	1.55876105935534E-12
0.0086	4.33335574500783E-12	4.11512919669808E-12	5.01921061112418E-12	2.89929557040092E-12	2.71224424327828E-12	4.11512919669808E-12	4.80098406281443E-12	5.39331326536946E-12	3.30457344583331E-12	3.52279999414306E-12	4.05277875432387E-12	3.86572742720123E-12	4.89450972637575E-12	4.76980884162733E-12	4.36453096619494E-12	3.61632565770438E-12	2.58754335852986E-12	1.49641061698112E-12
0.00862	4.6451079568789E-12	3.67867610007859E-12	5.1127362746855E-12	2.83694512802671E-12	3.7410265424528E-12	3.55397521533016E-12	5.14391149587261E-12	4.52040707213047E-12	3.11752211871067E-12	3.49162477295595E-12	3.92807786957544E-12	3.99042831194966E-12	5.51801415011789E-12	4.05277875432387E-12	4.11512919669808E-12	3.33574866702042E-12	3.05517167633646E-12	1.34053451104559E-12
0.00864	5.26861238062103E-12	3.36692388820752E-12	5.08156105349839E-12	2.89929557040092E-12	4.14630441788519E-12	3.14869733989778E-12	5.14391149587261E-12	3.58515043651727E-12	3.08634689752356E-12	3.83455220601412E-12	3.83455220601412E-12	3.92807786957544E-12	5.95446724673738E-12	3.61632565770438E-12	3.7098513212657E-12	3.46044955176884E-12	3.36692388820752E-12	1.43406017460691E-12
0.00866	5.70506547724053E-12	3.2733982246462E-12	5.05038583231129E-12	2.86812034921382E-12	4.05277875432387E-12	2.83694512802671E-12	5.01921061112418E-12	2.8057699068396E-12	2.93047079158803E-12	4.36453096619494E-12	3.7098513212657E-12	3.92807786957544E-12	5.67389025605342E-12	3.36692388820752E-12	3.39809910939463E-12	3.58515043651727E-12	3.80337698482702E-12	1.71463716529087E-12
0.00868	5.20626193824682E-12	3.61632565770438E-12	4.95686016874997E-12	3.05517167633646E-12	4.14630441788519E-12	2.74341946446539E-12	4.98803538993707E-12	2.46284247378143E-12	2.71224424327828E-12	4.92568494756286E-12	3.61632565770438E-12	3.99042831194966E-12	4.6451079568789E-12	2.89929557040092E-12	3.17987256108488E-12	3.61632565770438E-12	4.23983008144651E-12	2.05756459834904E-12
0.0087	3.99042831194966E-12	3.95925309076255E-12	4.89450972637575E-12	3.30457344583331E-12	4.27100530263362E-12	2.68106902209118E-12	5.14391149587261E-12	2.49401769496854E-12	2.55636813734275E-12	5.17508671705971E-12	3.7098513212657E-12	4.14630441788519E-12	3.46044955176884E-12	2.36931681022011E-12	3.02399645514935E-12	3.42927433058174E-12	4.676283178066E-12	2.64989380090407E-12
0.00872	3.02399645514935E-12	4.2086548602594E-12	4.98803538993707E-12	3.52279999414306E-12	4.36453096619494E-12	2.58754335852986E-12	5.26861238062103E-12	2.7745946856525E-12	2.74341946446539E-12	5.01921061112418E-12	3.86572742720123E-12	4.33335574500783E-12	2.71224424327828E-12	2.15109026191036E-12	3.02399645514935E-12	3.36692388820752E-12	5.29978760180814E-12	3.2422230034591E-12
0.00874	2.64989380090407E-12	4.48923185094337E-12	4.98803538993707E-12	3.42927433058174E-12	4.36453096619494E-12	2.68106902209118E-12	5.14391149587261E-12	3.05517167633646E-12	3.2733982246462E-12	4.73863362044022E-12	4.02160353313676E-12	4.52040707213047E-12	2.36931681022011E-12	2.3069663678459E-12	3.05517167633646E-12	3.52279999414306E-12	5.82976636198895E-12	3.61632565770438E-12
0.00876	2.58754335852986E-12	4.55158229331758E-12	4.676283178066E-12	3.2733982246462E-12	4.52040707213047E-12	2.99282123396224E-12	4.92568494756286E-12	3.21104778227199E-12	3.61632565770438E-12	4.6451079568789E-12	4.02160353313676E-12	4.39570618738205E-12	2.43166725259432E-12	2.46284247378143E-12	3.42927433058174E-12	4.05277875432387E-12	6.14151857386002E-12	3.58515043651727E-12
0.00878	2.7745946856525E-12	4.36453096619494E-12	4.36453096619494E-12	3.39809910939463E-12	5.1127362746855E-12	3.67867610007859E-12	4.61393273569179E-12	3.11752211871067E-12	3.95925309076255E-12	4.61393273569179E-12	3.99042831194966E-12	3.77220176363991E-12	2.83694512802671E-12	2.7745946856525E-12	3.86572742720123E-12	4.676283178066E-12	6.14151857386002E-12	3.30457344583331E-12
0.0088	3.2422230034591E-12	4.11512919669808E-12	4.02160353313676E-12	3.80337698482702E-12	5.48683892893078E-12	4.48923185094337E-12	4.14630441788519E-12	2.61871857971696E-12	4.55158229331758E-12	4.73863362044022E-12	4.05277875432387E-12	2.64989380090407E-12	3.58515043651727E-12	3.7410265424528E-12	4.14630441788519E-12	5.23743715943393E-12	5.86094158317606E-12	2.83694512802671E-12
0.00882	3.77220176363991E-12	3.61632565770438E-12	3.89690264838834E-12	4.48923185094337E-12	5.23743715943393E-12	4.83215928400154E-12	3.58515043651727E-12	2.11991504072326E-12	5.51801415011789E-12	4.70745839925311E-12	4.42688140856915E-12	1.71463716529087E-12	4.23983008144651E-12	4.80098406281443E-12	4.23983008144651E-12	5.82976636198895E-12	5.01921061112418E-12	2.55636813734275E-12
0.00884	3.99042831194966E-12	3.17987256108488E-12	3.7098513212657E-12	5.08156105349839E-12	4.76980884162733E-12	4.76980884162733E-12	3.02399645514935E-12	1.62111150172955E-12	6.39092034335687E-12	4.70745839925311E-12	4.83215928400154E-12	1.15348318392295E-12	4.676283178066E-12	5.64271503486631E-12	4.36453096619494E-12	5.98564246792449E-12	4.23983008144651E-12	2.52519291615564E-12
0.00886	3.46044955176884E-12	2.89929557040092E-12	3.14869733989778E-12	5.26861238062103E-12	4.30218052382072E-12	4.30218052382072E-12	2.7745946856525E-12	1.62111150172955E-12	6.82737343997637E-12	4.52040707213047E-12	5.33096282299525E-12	9.35256635613201E-13	4.6451079568789E-12	6.01681768911159E-12	4.76980884162733E-12	5.73624069842763E-12	3.67867610007859E-12	2.8057699068396E-12
0.00888	2.68106902209118E-12	2.8057699068396E-12	2.3069663678459E-12	5.14391149587261E-12	4.1774796390723E-12	3.49162477295595E-12	3.17987256108488E-12	2.21344070428458E-12	6.54679644929241E-12	4.08395397551098E-12	5.45566370774367E-12	1.05995752036163E-12	4.36453096619494E-12	5.67389025605342E-12	5.36213804418235E-12	5.48683892893078E-12	3.49162477295595E-12	3.14869733989778E-12
0.0089	2.18226548309747E-12	3.21104778227199E-12	1.68346194410376E-12	4.61393273569179E-12	4.48923185094337E-12	2.83694512802671E-12	3.92807786957544E-12	3.2733982246462E-12	5.86094158317606E-12	3.61632565770438E-12	5.29978760180814E-12	1.58993628054244E-12	3.95925309076255E-12	5.33096282299525E-12	5.98564246792449E-12	5.1127362746855E-12	3.46044955176884E-12	3.14869733989778E-12
0.00892	1.93286371360062E-12	4.02160353313676E-12	1.52758583816823E-12	4.1774796390723E-12	4.86333450518865E-12	2.8057699068396E-12	4.76980884162733E-12	4.39570618738205E-12	4.98803538993707E-12	3.21104778227199E-12	4.92568494756286E-12	2.24461592547168E-12	3.77220176363991E-12	5.05038583231129E-12	6.54679644929241E-12	4.86333450518865E-12	3.55397521533016E-12	2.7745946856525E-12
0.00894	2.27579114665879E-12	4.55158229331758E-12	1.8393380500393E-12	3.92807786957544E-12	5.20626193824682E-12	3.14869733989778E-12	5.48683892893078E-12	5.33096282299525E-12	4.14630441788519E-12	2.83694512802671E-12	4.39570618738205E-12	2.96164601277514E-12	3.52279999414306E-12	4.61393273569179E-12	6.70267255522794E-12	4.6451079568789E-12	3.42927433058174E-12	2.3069663678459E-12
0.00896	2.68106902209118E-12	4.55158229331758E-12	2.21344070428458E-12	3.95925309076255E-12	5.20626193824682E-12	3.7410265424528E-12	5.79859114080185E-12	5.73624069842763E-12	3.2422230034591E-12	2.64989380090407E-12	3.95925309076255E-12	3.42927433058174E-12	3.42927433058174E-12	4.08395397551098E-12	6.48444600691819E-12	4.2086548602594E-12	3.36692388820752E-12	1.77698760766508E-12
0.00898	2.93047079158803E-12	3.83455220601412E-12	2.49401769496854E-12	4.23983008144651E-12	5.20626193824682E-12	4.1774796390723E-12	5.54918937130499E-12	5.61153981367921E-12	2.74341946446539E-12	2.61871857971696E-12	3.67867610007859E-12	3.52279999414306E-12	3.52279999414306E-12	3.49162477295595E-12	5.89211680436317E-12	3.80337698482702E-12	3.33574866702042E-12	1.49641061698112E-12
0.009	3.2733982246462E-12	3.14869733989778E-12	2.58754335852986E-12	4.48923185094337E-12	5.26861238062103E-12	4.33335574500783E-12	4.76980884162733E-12	5.23743715943393E-12	2.89929557040092E-12	2.40049203140722E-12	3.58515043651727E-12	3.55397521533016E-12	3.7410265424528E-12	2.86812034921382E-12	5.20626193824682E-12	3.52279999414306E-12	3.61632565770438E-12	1.27818406867137E-12
0.00902	3.83455220601412E-12	2.86812034921382E-12	2.7745946856525E-12	4.70745839925311E-12	5.39331326536946E-12	4.23983008144651E-12	3.58515043651727E-12	4.76980884162733E-12	3.49162477295595E-12	1.8393380500393E-12	3.49162477295595E-12	3.39809910939463E-12	4.08395397551098E-12	2.52519291615564E-12	4.61393273569179E-12	3.2733982246462E-12	4.2086548602594E-12	1.12230796273584E-12
0.00904	4.55158229331758E-12	2.93047079158803E-12	3.17987256108488E-12	4.45805662975626E-12	5.5803645924921E-12	4.42688140856915E-12	2.61871857971696E-12	4.58275751450468E-12	3.92807786957544E-12	1.34053451104559E-12	3.36692388820752E-12	3.39809910939463E-12	4.48923185094337E-12	2.64989380090407E-12	4.2086548602594E-12	2.86812034921382E-12	4.80098406281443E-12	1.21583362629716E-12
0.00906	5.23743715943393E-12	3.7098513212657E-12	3.64750087889148E-12	3.77220176363991E-12	5.29978760180814E-12	4.80098406281443E-12	2.11991504072326E-12	4.39570618738205E-12	4.23983008144651E-12	1.80816282885219E-12	3.52279999414306E-12	3.52279999414306E-12	4.86333450518865E-12	3.05517167633646E-12	3.77220176363991E-12	2.338141589033E-12	5.36213804418235E-12	1.55876105935534E-12
0.00908	5.98564246792449E-12	5.05038583231129E-12	3.99042831194966E-12	2.96164601277514E-12	4.6451079568789E-12	5.39331326536946E-12	2.21344070428458E-12	4.30218052382072E-12	4.58275751450468E-12	2.96164601277514E-12	3.7098513212657E-12	3.83455220601412E-12	5.20626193824682E-12	3.39809910939463E-12	3.36692388820752E-12	2.05756459834904E-12	5.86094158317606E-12	1.8705132712264E-12
0.0091	6.39092034335687E-12	6.14151857386002E-12	4.1774796390723E-12	2.58754335852986E-12	3.80337698482702E-12	5.5803645924921E-12	2.71224424327828E-12	4.33335574500783E-12	4.73863362044022E-12	3.80337698482702E-12	3.92807786957544E-12	4.23983008144651E-12	5.08156105349839E-12	3.77220176363991E-12	2.99282123396224E-12	1.74581238647798E-12	6.23504423742134E-12	2.18226548309747E-12
0.00912	6.48444600691819E-12	6.54679644929241E-12	4.02160353313676E-12	2.7745946856525E-12	3.30457344583331E-12	5.39331326536946E-12	3.17987256108488E-12	4.39570618738205E-12	4.55158229331758E-12	4.11512919669808E-12	3.89690264838834E-12	4.6451079568789E-12	4.73863362044022E-12	4.05277875432387E-12	2.99282123396224E-12	1.68346194410376E-12	6.01681768911159E-12	2.68106902209118E-12
0.00914	6.17269379504713E-12	6.23504423742134E-12	3.61632565770438E-12	3.39809910939463E-12	3.33574866702042E-12	5.05038583231129E-12	3.55397521533016E-12	4.42688140856915E-12	4.02160353313676E-12	3.86572742720123E-12	3.7410265424528E-12	5.1127362746855E-12	4.23983008144651E-12	4.2086548602594E-12	3.33574866702042E-12	1.68346194410376E-12	5.51801415011789E-12	3.33574866702042E-12
0.00916	5.82976636198895E-12	5.1127362746855E-12	3.30457344583331E-12	4.1774796390723E-12	3.83455220601412E-12	4.76980884162733E-12	3.86572742720123E-12	4.52040707213047E-12	3.39809910939463E-12	3.36692388820752E-12	3.17987256108488E-12	5.54918937130499E-12	3.7410265424528E-12	4.08395397551098E-12	3.92807786957544E-12	1.90168849241351E-12	4.83215928400154E-12	4.08395397551098E-12
0.00918	5.42448848655657E-12	3.89690264838834E-12	3.17987256108488E-12	4.70745839925311E-12	4.2086548602594E-12	4.70745839925311E-12	4.30218052382072E-12	4.48923185094337E-12	3.83455220601412E-12	2.99282123396224E-12	2.86812034921382E-12	5.98564246792449E-12	3.05517167633646E-12	3.7098513212657E-12	4.48923185094337E-12	2.02638937716194E-12	4.39570618738205E-12	4.58275751450468E-12
0.0092	4.95686016874997E-12	3.05517167633646E-12	3.46044955176884E-12	4.70745839925311E-12	4.48923185094337E-12	5.1127362746855E-12	4.80098406281443E-12	4.30218052382072E-12	4.70745839925311E-12	2.64989380090407E-12	2.7745946856525E-12	5.92329202555027E-12	2.74341946446539E-12	3.05517167633646E-12	5.01921061112418E-12	2.24461592547168E-12	4.08395397551098E-12	4.83215928400154E-12
0.00922	4.48923185094337E-12	2.8057699068396E-12	4.02160353313676E-12	4.42688140856915E-12	4.6451079568789E-12	5.48683892893078E-12	5.36213804418235E-12	3.86572742720123E-12	4.86333450518865E-12	2.61871857971696E-12	3.05517167633646E-12	5.54918937130499E-12	2.7745946856525E-12	2.61871857971696E-12	5.39331326536946E-12	2.61871857971696E-12	3.77220176363991E-12	4.61393273569179E-12
0.00924	3.83455220601412E-12	3.11752211871067E-12	4.52040707213047E-12	4.02160353313676E-12	4.76980884162733E-12	5.54918937130499E-12	5.76741591961474E-12	3.52279999414306E-12	4.36453096619494E-12	3.11752211871067E-12	3.39809910939463E-12	5.14391149587261E-12	3.05517167633646E-12	2.49401769496854E-12	5.54918937130499E-12	3.08634689752356E-12	3.61632565770438E-12	4.08395397551098E-12
0.00926	3.55397521533016E-12	3.42927433058174E-12	4.98803538993707E-12	3.80337698482702E-12	4.83215928400154E-12	5.36213804418235E-12	5.82976636198895E-12	3.36692388820752E-12	3.7410265424528E-12	3.33574866702042E-12	3.7410265424528E-12	4.58275751450468E-12	3.55397521533016E-12	2.64989380090407E-12	5.23743715943393E-12	3.42927433058174E-12	3.61632565770438E-12	3.39809910939463E-12
0.00928	3.2422230034591E-12	3.7098513212657E-12	5.08156105349839E-12	3.77220176363991E-12	4.52040707213047E-12	4.98803538993707E-12	5.70506547724053E-12	3.52279999414306E-12	3.02399645514935E-12	3.11752211871067E-12	4.08395397551098E-12	4.08395397551098E-12	4.02160353313676E-12	2.55636813734275E-12	4.55158229331758E-12	3.67867610007859E-12	3.83455220601412E-12	2.89929557040092E-12
0.0093	3.2733982246462E-12	3.80337698482702E-12	5.01921061112418E-12	3.92807786957544E-12	4.2086548602594E-12	4.23983008144651E-12	5.36213804418235E-12	3.89690264838834E-12	2.36931681022011E-12	2.61871857971696E-12	4.45805662975626E-12	3.42927433058174E-12	4.39570618738205E-12	2.338141589033E-12	3.55397521533016E-12	3.83455220601412E-12	3.83455220601412E-12	2.61871857971696E-12
0.00932	3.36692388820752E-12	3.99042831194966E-12	4.76980884162733E-12	3.89690264838834E-12	3.95925309076255E-12	3.49162477295595E-12	4.61393273569179E-12	4.23983008144651E-12	2.11991504072326E-12	2.15109026191036E-12	4.676283178066E-12	2.71224424327828E-12	4.48923185094337E-12	2.02638937716194E-12	2.7745946856525E-12	3.92807786957544E-12	3.33574866702042E-12	2.58754335852986E-12
0.00934	3.46044955176884E-12	4.27100530263362E-12	4.70745839925311E-12	3.7098513212657E-12	3.86572742720123E-12	2.83694512802671E-12	3.92807786957544E-12	4.58275751450468E-12	2.58754335852986E-12	1.93286371360062E-12	4.73863362044022E-12	2.15109026191036E-12	4.1774796390723E-12	1.96403893478772E-12	2.49401769496854E-12	4.14630441788519E-12	2.8057699068396E-12	2.89929557040092E-12
0.00936	3.33574866702042E-12	4.61393273569179E-12	4.83215928400154E-12	3.36692388820752E-12	3.36692388820752E-12	2.43166725259432E-12	3.2733982246462E-12	4.70745839925311E-12	3.30457344583331E-12	1.99521415597483E-12	4.23983008144651E-12	1.77698760766508E-12	3.83455220601412E-12	2.36931681022011E-12	2.7745946856525E-12	4.33335574500783E-12	2.24461592547168E-12	3.30457344583331E-12
0.00938	3.05517167633646E-12	4.92568494756286E-12	4.86333450518865E-12	3.14869733989778E-12	2.46284247378143E-12	2.21344070428458E-12	2.99282123396224E-12	4.33335574500783E-12	3.83455220601412E-12	2.58754335852986E-12	3.86572742720123E-12	1.74581238647798E-12	3.58515043651727E-12	3.42927433058174E-12	3.33574866702042E-12	4.30218052382072E-12	2.24461592547168E-12	3.52279999414306E-12
0.0094	2.86812034921382E-12	5.14391149587261E-12	4.76980884162733E-12	2.8057699068396E-12	1.77698760766508E-12	2.3069663678459E-12	2.99282123396224E-12	3.58515043651727E-12	4.05277875432387E-12	3.2733982246462E-12	3.80337698482702E-12	1.90168849241351E-12	3.49162477295595E-12	4.52040707213047E-12	3.64750087889148E-12	3.99042831194966E-12	2.93047079158803E-12	3.58515043651727E-12
0.00942	3.05517167633646E-12	5.39331326536946E-12	4.58275751450468E-12	2.86812034921382E-12	1.68346194410376E-12	2.64989380090407E-12	3.2733982246462E-12	2.68106902209118E-12	3.99042831194966E-12	3.95925309076255E-12	4.05277875432387E-12	2.3069663678459E-12	3.55397521533016E-12	5.17508671705971E-12	3.7098513212657E-12	3.64750087889148E-12	3.92807786957544E-12	3.42927433058174E-12
0.00944	3.36692388820752E-12	5.61153981367921E-12	4.2086548602594E-12	3.33574866702042E-12	2.43166725259432E-12	3.36692388820752E-12	3.67867610007859E-12	2.05756459834904E-12	3.61632565770438E-12	4.39570618738205E-12	4.48923185094337E-12	2.7745946856525E-12	3.33574866702042E-12	5.26861238062103E-12	3.52279999414306E-12	3.36692388820752E-12	4.92568494756286E-12	3.08634689752356E-12
0.00946	3.7098513212657E-12	5.39331326536946E-12	3.61632565770438E-12	3.99042831194966E-12	3.55397521533016E-12	3.92807786957544E-12	4.1774796390723E-12	1.96403893478772E-12	3.02399645514935E-12	4.36453096619494E-12	4.86333450518865E-12	3.33574866702042E-12	3.17987256108488E-12	5.1127362746855E-12	3.33574866702042E-12	3.33574866702042E-12	5.48683892893078E-12	2.58754335852986E-12
0.00948	3.39809910939463E-12	4.86333450518865E-12	2.93047079158803E-12	4.58275751450468E-12	4.42688140856915E-12	4.1774796390723E-12	4.61393273569179E-12	2.338141589033E-12	2.43166725259432E-12	4.1774796390723E-12	4.95686016874997E-12	3.95925309076255E-12	2.8057699068396E-12	4.80098406281443E-12	3.02399645514935E-12	3.39809910939463E-12	5.54918937130499E-12	2.08873981953615E-12
0.0095	2.7745946856525E-12	4.2086548602594E-12	2.46284247378143E-12	5.1127362746855E-12	4.6451079568789E-12	3.7098513212657E-12	4.83215928400154E-12	3.05517167633646E-12	2.02638937716194E-12	3.83455220601412E-12	4.73863362044022E-12	4.23983008144651E-12	2.58754335852986E-12	4.676283178066E-12	2.7745946856525E-12	3.33574866702042E-12	5.45566370774367E-12	1.74581238647798E-12
0.00952	1.93286371360062E-12	3.61632565770438E-12	2.3069663678459E-12	5.45566370774367E-12	4.36453096619494E-12	3.05517167633646E-12	4.89450972637575E-12	3.83455220601412E-12	1.71463716529087E-12	3.58515043651727E-12	4.33335574500783E-12	4.36453096619494E-12	2.24461592547168E-12	4.48923185094337E-12	2.61871857971696E-12	3.02399645514935E-12	5.33096282299525E-12	1.52758583816823E-12
0.00954	1.34053451104559E-12	3.14869733989778E-12	2.46284247378143E-12	5.42448848655657E-12	3.7098513212657E-12	2.46284247378143E-12	4.61393273569179E-12	4.36453096619494E-12	2.02638937716194E-12	3.46044955176884E-12	3.95925309076255E-12	4.1774796390723E-12	2.02638937716194E-12	4.02160353313676E-12	2.93047079158803E-12	2.68106902209118E-12	5.01921061112418E-12	1.55876105935534E-12
0.00956	1.27818406867137E-12	2.96164601277514E-12	2.64989380090407E-12	5.1127362746855E-12	3.55397521533016E-12	2.46284247378143E-12	4.52040707213047E-12	4.42688140856915E-12	2.93047079158803E-12	3.46044955176884E-12	3.67867610007859E-12	3.7410265424528E-12	2.21344070428458E-12	3.2733982246462E-12	3.58515043651727E-12	2.71224424327828E-12	4.58275751450468E-12	1.68346194410376E-12
0.00958	1.71463716529087E-12	2.8057699068396E-12	2.8057699068396E-12	4.76980884162733E-12	3.80337698482702E-12	3.17987256108488E-12	4.36453096619494E-12	4.36453096619494E-12	3.86572742720123E-12	3.39809910939463E-12	3.64750087889148E-12	3.33574866702042E-12	2.83694512802671E-12	2.55636813734275E-12	4.08395397551098E-12	3.2422230034591E-12	3.99042831194966E-12	2.08873981953615E-12
0.0096	2.15109026191036E-12	2.89929557040092E-12	3.11752211871067E-12	4.61393273569179E-12	4.1774796390723E-12	4.02160353313676E-12	4.52040707213047E-12	4.1774796390723E-12	4.52040707213047E-12	3.39809910939463E-12	3.80337698482702E-12	3.02399645514935E-12	3.92807786957544E-12	2.21344070428458E-12	4.33335574500783E-12	3.92807786957544E-12	3.49162477295595E-12	2.58754335852986E-12
0.00962	2.7745946856525E-12	3.14869733989778E-12	3.39809910939463E-12	4.55158229331758E-12	4.23983008144651E-12	4.70745839925311E-12	4.80098406281443E-12	4.27100530263362E-12	4.48923185094337E-12	3.61632565770438E-12	3.89690264838834E-12	2.93047079158803E-12	4.95686016874997E-12	2.71224424327828E-12	4.2086548602594E-12	4.39570618738205E-12	3.2422230034591E-12	3.21104778227199E-12
0.00964	3.49162477295595E-12	3.46044955176884E-12	3.49162477295595E-12	4.48923185094337E-12	4.02160353313676E-12	5.05038583231129E-12	5.01921061112418E-12	4.55158229331758E-12	4.2086548602594E-12	3.77220176363991E-12	3.7410265424528E-12	2.74341946446539E-12	5.61153981367921E-12	3.52279999414306E-12	3.83455220601412E-12	4.6451079568789E-12	3.14869733989778E-12	4.11512919669808E-12
0.00966	4.33335574500783E-12	3.17987256108488E-12	3.39809910939463E-12	4.11512919669808E-12	3.77220176363991E-12	5.29978760180814E-12	5.05038583231129E-12	4.95686016874997E-12	3.99042831194966E-12	3.83455220601412E-12	3.2422230034591E-12	2.68106902209118E-12	5.51801415011789E-12	4.14630441788519E-12	3.52279999414306E-12	4.61393273569179E-12	3.33574866702042E-12	4.676283178066E-12
0.00968	5.05038583231129E-12	2.96164601277514E-12	3.46044955176884E-12	3.67867610007859E-12	3.49162477295595E-12	5.26861238062103E-12	4.80098406281443E-12	5.26861238062103E-12	3.83455220601412E-12	3.83455220601412E-12	2.71224424327828E-12	2.74341946446539E-12	4.86333450518865E-12	4.58275751450468E-12	3.39809910939463E-12	4.52040707213047E-12	3.2733982246462E-12	4.86333450518865E-12
0.0097	5.26861238062103E-12	3.30457344583331E-12	3.67867610007859E-12	3.17987256108488E-12	3.33574866702042E-12	5.23743715943393E-12	4.39570618738205E-12	5.39331326536946E-12	3.83455220601412E-12	3.67867610007859E-12	2.24461592547168E-12	3.02399645514935E-12	4.08395397551098E-12	4.58275751450468E-12	3.67867610007859E-12	4.42688140856915E-12	2.99282123396224E-12	4.55158229331758E-12
0.00972	5.01921061112418E-12	3.80337698482702E-12	4.1774796390723E-12	3.02399645514935E-12	2.99282123396224E-12	5.08156105349839E-12	4.11512919669808E-12	5.23743715943393E-12	3.83455220601412E-12	3.42927433058174E-12	2.05756459834904E-12	3.2422230034591E-12	3.30457344583331E-12	4.33335574500783E-12	4.02160353313676E-12	4.30218052382072E-12	2.21344070428458E-12	3.89690264838834E-12
0.00974	4.55158229331758E-12	3.80337698482702E-12	5.08156105349839E-12	3.21104778227199E-12	2.64989380090407E-12	5.01921061112418E-12	4.05277875432387E-12	4.92568494756286E-12	3.86572742720123E-12	3.08634689752356E-12	1.80816282885219E-12	3.33574866702042E-12	2.7745946856525E-12	4.02160353313676E-12	4.2086548602594E-12	4.08395397551098E-12	1.37170973223269E-12	3.21104778227199E-12
0.00976	4.14630441788519E-12	3.67867610007859E-12	6.0479929102987E-12	3.42927433058174E-12	2.46284247378143E-12	4.92568494756286E-12	4.14630441788519E-12	4.76980884162733E-12	3.67867610007859E-12	2.71224424327828E-12	1.80816282885219E-12	3.30457344583331E-12	2.74341946446539E-12	3.7410265424528E-12	4.27100530263362E-12	3.92807786957544E-12	8.72906193238988E-13	2.68106902209118E-12
0.00978	3.80337698482702E-12	3.89690264838834E-12	6.60914689166662E-12	3.36692388820752E-12	2.68106902209118E-12	4.6451079568789E-12	4.36453096619494E-12	4.58275751450468E-12	3.58515043651727E-12	2.46284247378143E-12	2.3069663678459E-12	3.42927433058174E-12	2.83694512802671E-12	3.52279999414306E-12	4.48923185094337E-12	3.83455220601412E-12	9.04081414426094E-13	2.24461592547168E-12
0.0098	3.61632565770438E-12	4.55158229331758E-12	6.57797167047951E-12	3.2733982246462E-12	3.21104778227199E-12	4.2086548602594E-12	4.52040707213047E-12	4.676283178066E-12	3.64750087889148E-12	2.36931681022011E-12	3.33574866702042E-12	3.58515043651727E-12	3.05517167633646E-12	3.39809910939463E-12	4.45805662975626E-12	4.08395397551098E-12	1.30935928985848E-12	1.99521415597483E-12
0.00982	3.64750087889148E-12	5.14391149587261E-12	5.92329202555027E-12	3.21104778227199E-12	3.7098513212657E-12	3.86572742720123E-12	4.70745839925311E-12	4.676283178066E-12	3.89690264838834E-12	2.21344070428458E-12	4.676283178066E-12	3.61632565770438E-12	3.2733982246462E-12	3.52279999414306E-12	4.23983008144651E-12	4.55158229331758E-12	2.11991504072326E-12	1.93286371360062E-12
0.00984	4.05277875432387E-12	5.61153981367921E-12	4.95686016874997E-12	3.30457344583331E-12	3.89690264838834E-12	3.2733982246462E-12	4.80098406281443E-12	4.676283178066E-12	4.27100530263362E-12	1.77698760766508E-12	5.5803645924921E-12	3.58515043651727E-12	3.49162477295595E-12	3.95925309076255E-12	3.7098513212657E-12	4.92568494756286E-12	3.02399645514935E-12	1.96403893478772E-12
0.00986	4.73863362044022E-12	6.01681768911159E-12	4.08395397551098E-12	3.36692388820752E-12	3.55397521533016E-12	2.86812034921382E-12	4.80098406281443E-12	4.30218052382072E-12	4.676283178066E-12	1.58993628054244E-12	6.11034335267291E-12	3.39809910939463E-12	3.33574866702042E-12	4.1774796390723E-12	3.42927433058174E-12	5.14391149587261E-12	3.77220176363991E-12	2.08873981953615E-12
0.00988	5.54918937130499E-12	5.92329202555027E-12	3.42927433058174E-12	3.49162477295595E-12	3.17987256108488E-12	2.74341946446539E-12	4.76980884162733E-12	4.11512919669808E-12	5.1127362746855E-12	2.05756459834904E-12	5.89211680436317E-12	3.2733982246462E-12	3.11752211871067E-12	4.33335574500783E-12	3.55397521533016E-12	5.01921061112418E-12	4.14630441788519E-12	2.11991504072326E-12
0.0099	6.20386901623423E-12	5.14391149587261E-12	3.14869733989778E-12	3.36692388820752E-12	2.99282123396224E-12	2.8057699068396E-12	4.48923185094337E-12	4.08395397551098E-12	5.36213804418235E-12	2.61871857971696E-12	5.14391149587261E-12	3.11752211871067E-12	2.64989380090407E-12	4.36453096619494E-12	3.99042831194966E-12	4.33335574500783E-12	4.39570618738205E-12	2.36931681022011E-12
0.00992	6.32856990098266E-12	4.30218052382072E-12	3.14869733989778E-12	3.17987256108488E-12	3.21104778227199E-12	3.11752211871067E-12	3.83455220601412E-12	4.48923185094337E-12	5.26861238062103E-12	3.14869733989778E-12	4.27100530263362E-12	3.08634689752356E-12	2.21344070428458E-12	4.48923185094337E-12	4.23983008144651E-12	3.67867610007859E-12	4.58275751450468E-12	2.89929557040092E-12
0.00994	6.01681768911159E-12	3.80337698482702E-12	3.2422230034591E-12	2.96164601277514E-12	3.83455220601412E-12	3.2422230034591E-12	3.08634689752356E-12	4.95686016874997E-12	4.98803538993707E-12	3.86572742720123E-12	3.46044955176884E-12	2.96164601277514E-12	1.8393380500393E-12	4.76980884162733E-12	4.36453096619494E-12	3.02399645514935E-12	4.73863362044022E-12	3.42927433058174E-12
0.00996	5.39331326536946E-12	3.58515043651727E-12	3.42927433058174E-12	2.86812034921382E-12	4.2086548602594E-12	3.36692388820752E-12	2.68106902209118E-12	5.48683892893078E-12	4.80098406281443E-12	4.676283178066E-12	3.11752211871067E-12	3.02399645514935E-12	1.65228672291666E-12	5.05038583231129E-12	4.23983008144651E-12	2.55636813734275E-12	4.76980884162733E-12	3.86572742720123E-12
0.00998	4.73863362044022E-12	3.52279999414306E-12	3.80337698482702E-12	2.99282123396224E-12	4.2086548602594E-12	3.39809910939463E-12	2.64989380090407E-12	5.61153981367921E-12	4.83215928400154E-12	5.26861238062103E-12	3.17987256108488E-12	3.14869733989778E-12	1.80816282885219E-12	5.08156105349839E-12	4.05277875432387E-12	2.3069663678459E-12	4.45805662975626E-12	4.1774796390723E-12
0.01	4.27100530263362E-12	3.46044955176884E-12	4.14630441788519E-12	2.93047079158803E-12	4.02160353313676E-12	3.39809910939463E-12	2.86812034921382E-12	5.64271503486631E-12	4.80098406281443E-12	5.45566370774367E-12	3.58515043651727E-12	3.49162477295595E-12	1.99521415597483E-12	4.95686016874997E-12	3.61632565770438E-12	2.27579114665879E-12	3.92807786957544E-12	4.39570618738205E-12
0.01002	3.92807786957544E-12	3.52279999414306E-12	4.676283178066E-12	3.14869733989778E-12	3.92807786957544E-12	3.46044955176884E-12	3.21104778227199E-12	5.64271503486631E-12	4.39570618738205E-12	5.79859114080185E-12	4.05277875432387E-12	3.77220176363991E-12	2.40049203140722E-12	4.80098406281443E-12	3.21104778227199E-12	2.338141589033E-12	3.39809910939463E-12	4.55158229331758E-12
0.01004	3.61632565770438E-12	3.39809910939463E-12	5.33096282299525E-12	3.36692388820752E-12	4.11512919669808E-12	3.42927433058174E-12	3.61632565770438E-12	5.61153981367921E-12	4.08395397551098E-12	6.60914689166662E-12	3.99042831194966E-12	3.86572742720123E-12	3.02399645514935E-12	4.61393273569179E-12	3.05517167633646E-12	2.61871857971696E-12	3.11752211871067E-12	4.39570618738205E-12
0.01006	3.49162477295595E-12	3.42927433058174E-12	5.67389025605342E-12	3.83455220601412E-12	4.23983008144651E-12	3.46044955176884E-12	3.80337698482702E-12	5.29978760180814E-12	3.67867610007859E-12	6.79619821878926E-12	3.55397521533016E-12	3.86572742720123E-12	3.58515043651727E-12	4.48923185094337E-12	3.11752211871067E-12	2.71224424327828E-12	3.30457344583331E-12	4.11512919669808E-12
0.01008	3.52279999414306E-12	3.49162477295595E-12	5.61153981367921E-12	4.2086548602594E-12	4.1774796390723E-12	3.58515043651727E-12	3.89690264838834E-12	4.89450972637575E-12	3.36692388820752E-12	6.60914689166662E-12	3.2422230034591E-12	3.95925309076255E-12	3.99042831194966E-12	4.36453096619494E-12	3.39809910939463E-12	2.83694512802671E-12	3.77220176363991E-12	3.92807786957544E-12
0.0101	3.89690264838834E-12	3.7098513212657E-12	5.26861238062103E-12	4.23983008144651E-12	4.02160353313676E-12	3.89690264838834E-12	3.89690264838834E-12	4.27100530263362E-12	3.14869733989778E-12	6.0479929102987E-12	3.21104778227199E-12	4.14630441788519E-12	4.11512919669808E-12	4.05277875432387E-12	3.64750087889148E-12	3.2422230034591E-12	4.23983008144651E-12	3.86572742720123E-12
0.01012	4.23983008144651E-12	4.27100530263362E-12	4.70745839925311E-12	4.2086548602594E-12	3.67867610007859E-12	4.1774796390723E-12	3.7098513212657E-12	3.7410265424528E-12	2.83694512802671E-12	5.14391149587261E-12	3.36692388820752E-12	4.30218052382072E-12	4.02160353313676E-12	3.33574866702042E-12	3.99042831194966E-12	3.77220176363991E-12	4.55158229331758E-12	3.86572742720123E-12
0.01014	4.55158229331758E-12	4.6451079568789E-12	3.99042831194966E-12	3.86572742720123E-12	3.33574866702042E-12	4.45805662975626E-12	3.83455220601412E-12	3.21104778227199E-12	2.49401769496854E-12	4.27100530263362E-12	3.67867610007859E-12	4.42688140856915E-12	3.7410265424528E-12	2.68106902209118E-12	4.52040707213047E-12	4.27100530263362E-12	5.01921061112418E-12	3.92807786957544E-12
0.01016	4.76980884162733E-12	4.676283178066E-12	3.2733982246462E-12	3.52279999414306E-12	3.11752211871067E-12	4.58275751450468E-12	3.86572742720123E-12	2.83694512802671E-12	2.21344070428458E-12	3.55397521533016E-12	3.92807786957544E-12	4.48923185094337E-12	3.36692388820752E-12	2.49401769496854E-12	4.89450972637575E-12	4.48923185094337E-12	5.36213804418235E-12	3.99042831194966E-12
0.01018	4.676283178066E-12	4.61393273569179E-12	2.83694512802671E-12	3.14869733989778E-12	3.17987256108488E-12	4.27100530263362E-12	3.89690264838834E-12	2.3069663678459E-12	2.08873981953615E-12	3.05517167633646E-12	4.11512919669808E-12	4.30218052382072E-12	2.99282123396224E-12	3.08634689752356E-12	5.14391149587261E-12	4.70745839925311E-12	5.61153981367921E-12	3.95925309076255E-12
0.0102	4.48923185094337E-12	4.52040707213047E-12	2.64989380090407E-12	2.89929557040092E-12	3.30457344583331E-12	3.7410265424528E-12	4.11512919669808E-12	2.15109026191036E-12	2.08873981953615E-12	2.96164601277514E-12	4.14630441788519E-12	4.36453096619494E-12	2.71224424327828E-12	4.1774796390723E-12	4.86333450518865E-12	4.76980884162733E-12	5.64271503486631E-12	3.7410265424528E-12
0.01022	4.36453096619494E-12	4.58275751450468E-12	2.8057699068396E-12	3.05517167633646E-12	3.17987256108488E-12	3.05517167633646E-12	4.39570618738205E-12	2.02638937716194E-12	2.15109026191036E-12	3.05517167633646E-12	4.14630441788519E-12	4.45805662975626E-12	2.61871857971696E-12	5.54918937130499E-12	4.6451079568789E-12	4.55158229331758E-12	5.51801415011789E-12	3.52279999414306E-12
0.01024	4.1774796390723E-12	4.70745839925311E-12	2.99282123396224E-12	3.52279999414306E-12	3.08634689752356E-12	2.83694512802671E-12	5.05038583231129E-12	2.36931681022011E-12	2.3069663678459E-12	3.46044955176884E-12	4.02160353313676E-12	4.45805662975626E-12	2.55636813734275E-12	6.67149733404083E-12	4.52040707213047E-12	3.99042831194966E-12	5.29978760180814E-12	3.21104778227199E-12
0.01026	4.02160353313676E-12	4.76980884162733E-12	3.11752211871067E-12	4.1774796390723E-12	3.14869733989778E-12	3.11752211871067E-12	5.73624069842763E-12	2.86812034921382E-12	2.71224424327828E-12	3.7410265424528E-12	3.67867610007859E-12	4.11512919669808E-12	2.74341946446539E-12	6.92089910353769E-12	4.36453096619494E-12	3.2422230034591E-12	4.73863362044022E-12	2.83694512802671E-12
0.01028	3.99042831194966E-12	4.55158229331758E-12	3.2733982246462E-12	5.05038583231129E-12	3.52279999414306E-12	3.2422230034591E-12	6.23504423742134E-12	3.46044955176884E-12	3.21104778227199E-12	3.58515043651727E-12	3.36692388820752E-12	3.33574866702042E-12	3.21104778227199E-12	6.11034335267291E-12	3.86572742720123E-12	2.7745946856525E-12	3.77220176363991E-12	2.74341946446539E-12
0.0103	3.86572742720123E-12	4.1774796390723E-12	3.17987256108488E-12	5.51801415011789E-12	3.86572742720123E-12	3.17987256108488E-12	6.17269379504713E-12	3.80337698482702E-12	3.61632565770438E-12	3.33574866702042E-12	3.05517167633646E-12	2.61871857971696E-12	3.67867610007859E-12	4.42688140856915E-12	3.17987256108488E-12	2.71224424327828E-12	3.02399645514935E-12	2.7745946856525E-12
0.01032	3.99042831194966E-12	3.67867610007859E-12	3.14869733989778E-12	5.61153981367921E-12	4.08395397551098E-12	2.96164601277514E-12	5.70506547724053E-12	3.92807786957544E-12	3.86572742720123E-12	2.86812034921382E-12	2.8057699068396E-12	2.27579114665879E-12	3.86572742720123E-12	2.93047079158803E-12	2.74341946446539E-12	2.96164601277514E-12	2.24461592547168E-12	3.08634689752356E-12
0.01034	4.08395397551098E-12	3.2733982246462E-12	3.2422230034591E-12	5.29978760180814E-12	4.45805662975626E-12	2.89929557040092E-12	4.95686016874997E-12	4.05277875432387E-12	4.02160353313676E-12	2.93047079158803E-12	2.7745946856525E-12	2.21344070428458E-12	3.80337698482702E-12	1.93286371360062E-12	2.83694512802671E-12	3.46044955176884E-12	1.77698760766508E-12	3.30457344583331E-12
0.01036	3.89690264838834E-12	2.99282123396224E-12	3.49162477295595E-12	4.98803538993707E-12	4.76980884162733E-12	2.74341946446539E-12	4.2086548602594E-12	4.1774796390723E-12	4.05277875432387E-12	3.42927433058174E-12	2.89929557040092E-12	2.46284247378143E-12	3.61632565770438E-12	1.80816282885219E-12	3.33574866702042E-12	4.05277875432387E-12	1.55876105935534E-12	3.30457344583331E-12
0.01038	3.39809910939463E-12	2.8057699068396E-12	3.67867610007859E-12	4.61393273569179E-12	5.20626193824682E-12	2.49401769496854E-12	3.52279999414306E-12	4.2086548602594E-12	4.1774796390723E-12	4.08395397551098E-12	3.33574866702042E-12	2.64989380090407E-12	3.49162477295595E-12	2.3069663678459E-12	3.83455220601412E-12	4.70745839925311E-12	1.62111150172955E-12	2.99282123396224E-12
0.0104	2.58754335852986E-12	2.93047079158803E-12	3.86572742720123E-12	4.48923185094337E-12	5.42448848655657E-12	2.02638937716194E-12	2.93047079158803E-12	4.02160353313676E-12	4.05277875432387E-12	4.6451079568789E-12	3.89690264838834E-12	2.7745946856525E-12	3.46044955176884E-12	2.99282123396224E-12	3.95925309076255E-12	5.05038583231129E-12	1.99521415597483E-12	2.43166725259432E-12
0.01042	1.93286371360062E-12	3.02399645514935E-12	3.89690264838834E-12	4.2086548602594E-12	5.26861238062103E-12	1.93286371360062E-12	2.61871857971696E-12	3.99042831194966E-12	3.89690264838834E-12	4.89450972637575E-12	4.45805662975626E-12	2.7745946856525E-12	3.30457344583331E-12	3.64750087889148E-12	4.08395397551098E-12	5.1127362746855E-12	2.8057699068396E-12	1.90168849241351E-12
0.01044	1.93286371360062E-12	2.99282123396224E-12	4.2086548602594E-12	3.86572742720123E-12	4.86333450518865E-12	2.02638937716194E-12	2.83694512802671E-12	4.02160353313676E-12	3.7410265424528E-12	4.73863362044022E-12	5.1127362746855E-12	2.8057699068396E-12	3.21104778227199E-12	4.14630441788519E-12	3.99042831194966E-12	4.95686016874997E-12	3.80337698482702E-12	1.55876105935534E-12
0.01046	2.71224424327828E-12	2.61871857971696E-12	4.30218052382072E-12	3.52279999414306E-12	4.30218052382072E-12	2.18226548309747E-12	3.42927433058174E-12	4.14630441788519E-12	3.61632565770438E-12	4.676283178066E-12	5.23743715943393E-12	3.08634689752356E-12	3.17987256108488E-12	4.39570618738205E-12	3.89690264838834E-12	4.55158229331758E-12	4.70745839925311E-12	1.71463716529087E-12
0.01048	3.7410265424528E-12	1.8705132712264E-12	4.1774796390723E-12	3.2422230034591E-12	3.80337698482702E-12	2.7745946856525E-12	4.23983008144651E-12	4.08395397551098E-12	3.67867610007859E-12	4.89450972637575E-12	5.01921061112418E-12	3.39809910939463E-12	3.39809910939463E-12	4.33335574500783E-12	4.33335574500783E-12	4.42688140856915E-12	5.26861238062103E-12	2.08873981953615E-12
0.0105	4.70745839925311E-12	1.37170973223269E-12	4.02160353313676E-12	3.08634689752356E-12	3.7098513212657E-12	3.77220176363991E-12	4.98803538993707E-12	4.14630441788519E-12	3.83455220601412E-12	5.26861238062103E-12	4.39570618738205E-12	3.64750087889148E-12	3.7098513212657E-12	4.2086548602594E-12	4.92568494756286E-12	4.45805662975626E-12	5.54918937130499E-12	2.27579114665879E-12
0.01052	5.17508671705971E-12	1.65228672291666E-12	3.92807786957544E-12	3.21104778227199E-12	3.95925309076255E-12	4.52040707213047E-12	5.29978760180814E-12	4.33335574500783E-12	4.2086548602594E-12	5.70506547724053E-12	3.77220176363991E-12	3.7098513212657E-12	4.11512919669808E-12	3.99042831194966E-12	5.08156105349839E-12	4.52040707213047E-12	5.36213804418235E-12	2.21344070428458E-12
0.01054	5.17508671705971E-12	2.338141589033E-12	3.95925309076255E-12	3.42927433058174E-12	4.52040707213047E-12	4.92568494756286E-12	5.20626193824682E-12	4.86333450518865E-12	4.52040707213047E-12	5.70506547724053E-12	3.39809910939463E-12	3.7410265424528E-12	4.52040707213047E-12	3.7410265424528E-12	4.6451079568789E-12	4.42688140856915E-12	5.01921061112418E-12	2.15109026191036E-12
0.01056	4.73863362044022E-12	3.02399645514935E-12	3.99042831194966E-12	3.83455220601412E-12	4.83215928400154E-12	5.14391149587261E-12	4.98803538993707E-12	5.36213804418235E-12	4.52040707213047E-12	5.23743715943393E-12	3.11752211871067E-12	3.7410265424528E-12	4.83215928400154E-12	3.52279999414306E-12	4.11512919669808E-12	4.27100530263362E-12	4.36453096619494E-12	2.27579114665879E-12
0.01058	4.08395397551098E-12	3.55397521533016E-12	3.83455220601412E-12	4.11512919669808E-12	4.676283178066E-12	5.23743715943393E-12	4.39570618738205E-12	5.73624069842763E-12	4.39570618738205E-12	4.55158229331758E-12	2.96164601277514E-12	3.77220176363991E-12	4.61393273569179E-12	3.36692388820752E-12	3.49162477295595E-12	4.11512919669808E-12	3.61632565770438E-12	2.46284247378143E-12
0.0106	3.42927433058174E-12	4.14630441788519E-12	3.52279999414306E-12	4.61393273569179E-12	4.23983008144651E-12	5.20626193824682E-12	3.89690264838834E-12	5.76741591961474E-12	4.2086548602594E-12	3.67867610007859E-12	2.96164601277514E-12	3.7410265424528E-12	4.1774796390723E-12	3.46044955176884E-12	3.14869733989778E-12	4.08395397551098E-12	2.93047079158803E-12	2.52519291615564E-12
0.01062	2.8057699068396E-12	4.6451079568789E-12	3.05517167633646E-12	5.08156105349839E-12	3.80337698482702E-12	5.05038583231129E-12	3.58515043651727E-12	5.64271503486631E-12	4.05277875432387E-12	3.2422230034591E-12	3.17987256108488E-12	3.52279999414306E-12	3.67867610007859E-12	3.89690264838834E-12	3.14869733989778E-12	4.14630441788519E-12	2.58754335852986E-12	2.3069663678459E-12
0.01064	2.40049203140722E-12	4.676283178066E-12	2.61871857971696E-12	5.48683892893078E-12	3.55397521533016E-12	4.61393273569179E-12	3.67867610007859E-12	5.33096282299525E-12	3.99042831194966E-12	2.8057699068396E-12	3.64750087889148E-12	3.30457344583331E-12	3.49162477295595E-12	4.42688140856915E-12	3.05517167633646E-12	4.23983008144651E-12	2.58754335852986E-12	2.02638937716194E-12
0.01066	2.3069663678459E-12	4.61393273569179E-12	2.43166725259432E-12	5.5803645924921E-12	3.64750087889148E-12	4.2086548602594E-12	3.99042831194966E-12	5.29978760180814E-12	3.95925309076255E-12	2.46284247378143E-12	4.23983008144651E-12	3.08634689752356E-12	3.2422230034591E-12	4.92568494756286E-12	2.99282123396224E-12	4.08395397551098E-12	2.7745946856525E-12	1.77698760766508E-12
0.01068	2.55636813734275E-12	5.14391149587261E-12	2.49401769496854E-12	5.23743715943393E-12	3.86572742720123E-12	3.67867610007859E-12	4.55158229331758E-12	5.17508671705971E-12	4.08395397551098E-12	2.24461592547168E-12	4.36453096619494E-12	3.17987256108488E-12	3.02399645514935E-12	5.23743715943393E-12	3.08634689752356E-12	3.83455220601412E-12	3.11752211871067E-12	1.71463716529087E-12
0.0107	2.89929557040092E-12	5.86094158317606E-12	2.89929557040092E-12	4.89450972637575E-12	4.14630441788519E-12	3.11752211871067E-12	4.80098406281443E-12	4.89450972637575E-12	4.33335574500783E-12	2.40049203140722E-12	4.2086548602594E-12	3.11752211871067E-12	2.7745946856525E-12	4.98803538993707E-12	3.30457344583331E-12	3.67867610007859E-12	3.49162477295595E-12	2.08873981953615E-12
0.01072	3.39809910939463E-12	6.11034335267291E-12	3.42927433058174E-12	4.83215928400154E-12	4.39570618738205E-12	2.74341946446539E-12	5.01921061112418E-12	4.61393273569179E-12	4.86333450518865E-12	2.68106902209118E-12	3.64750087889148E-12	3.14869733989778E-12	2.71224424327828E-12	4.2086548602594E-12	3.7410265424528E-12	3.55397521533016E-12	3.55397521533016E-12	2.74341946446539E-12
0.01074	4.11512919669808E-12	6.07916813148581E-12	4.11512919669808E-12	4.89450972637575E-12	4.58275751450468E-12	2.68106902209118E-12	4.86333450518865E-12	4.23983008144651E-12	5.39331326536946E-12	3.11752211871067E-12	3.39809910939463E-12	2.96164601277514E-12	2.83694512802671E-12	3.14869733989778E-12	4.08395397551098E-12	3.36692388820752E-12	3.21104778227199E-12	3.39809910939463E-12
0.01076	4.73863362044022E-12	5.51801415011789E-12	4.86333450518865E-12	4.98803538993707E-12	4.95686016874997E-12	2.99282123396224E-12	4.52040707213047E-12	3.86572742720123E-12	5.98564246792449E-12	3.55397521533016E-12	3.39809910939463E-12	2.7745946856525E-12	3.36692388820752E-12	2.18226548309747E-12	4.33335574500783E-12	3.11752211871067E-12	2.43166725259432E-12	3.99042831194966E-12
0.01078	5.29978760180814E-12	4.83215928400154E-12	5.54918937130499E-12	4.80098406281443E-12	5.29978760180814E-12	3.46044955176884E-12	4.08395397551098E-12	3.64750087889148E-12	6.11034335267291E-12	3.61632565770438E-12	3.64750087889148E-12	2.61871857971696E-12	3.92807786957544E-12	1.52758583816823E-12	4.36453096619494E-12	2.68106902209118E-12	1.27818406867137E-12	4.30218052382072E-12
0.0108	5.5803645924921E-12	4.2086548602594E-12	5.82976636198895E-12	4.52040707213047E-12	5.51801415011789E-12	3.99042831194966E-12	3.7410265424528E-12	3.52279999414306E-12	6.14151857386002E-12	3.49162477295595E-12	4.02160353313676E-12	2.61871857971696E-12	4.27100530263362E-12	1.62111150172955E-12	4.39570618738205E-12	2.68106902209118E-12	5.29978760180814E-13	4.55158229331758E-12
0.01082	5.36213804418235E-12	3.86572742720123E-12	5.70506547724053E-12	4.30218052382072E-12	5.54918937130499E-12	4.48923185094337E-12	3.42927433058174E-12	3.55397521533016E-12	5.86094158317606E-12	3.39809910939463E-12	4.6451079568789E-12	2.74341946446539E-12	4.11512919669808E-12	1.8393380500393E-12	4.55158229331758E-12	2.99282123396224E-12	5.92329202555027E-13	4.39570618738205E-12
0.01084	4.61393273569179E-12	3.64750087889148E-12	5.33096282299525E-12	3.92807786957544E-12	5.26861238062103E-12	5.05038583231129E-12	3.52279999414306E-12	3.61632565770438E-12	5.45566370774367E-12	3.7410265424528E-12	5.29978760180814E-12	3.02399645514935E-12	3.39809910939463E-12	2.21344070428458E-12	4.86333450518865E-12	3.67867610007859E-12	1.46523539579401E-12	4.23983008144651E-12
0.01086	3.83455220601412E-12	3.42927433058174E-12	4.76980884162733E-12	3.61632565770438E-12	4.73863362044022E-12	5.33096282299525E-12	3.67867610007859E-12	3.52279999414306E-12	5.05038583231129E-12	4.2086548602594E-12	5.76741591961474E-12	3.67867610007859E-12	2.71224424327828E-12	2.49401769496854E-12	5.08156105349839E-12	4.2086548602594E-12	2.55636813734275E-12	4.11512919669808E-12
0.01088	3.30457344583331E-12	3.2422230034591E-12	4.45805662975626E-12	3.2733982246462E-12	4.05277875432387E-12	5.39331326536946E-12	3.83455220601412E-12	3.52279999414306E-12	4.6451079568789E-12	4.30218052382072E-12	5.86094158317606E-12	4.39570618738205E-12	2.27579114665879E-12	2.58754335852986E-12	4.98803538993707E-12	4.6451079568789E-12	3.42927433058174E-12	4.08395397551098E-12
0.0109	2.99282123396224E-12	3.30457344583331E-12	4.30218052382072E-12	2.99282123396224E-12	3.2422230034591E-12	5.05038583231129E-12	4.14630441788519E-12	3.67867610007859E-12	4.27100530263362E-12	4.05277875432387E-12	5.39331326536946E-12	4.89450972637575E-12	2.27579114665879E-12	2.64989380090407E-12	4.76980884162733E-12	4.92568494756286E-12	4.05277875432387E-12	4.2086548602594E-12
0.01092	2.74341946446539E-12	3.67867610007859E-12	4.2086548602594E-12	2.89929557040092E-12	2.93047079158803E-12	4.45805662975626E-12	4.27100530263362E-12	3.99042831194966E-12	4.05277875432387E-12	3.55397521533016E-12	4.42688140856915E-12	4.86333450518865E-12	2.49401769496854E-12	2.74341946446539E-12	4.52040707213047E-12	4.92568494756286E-12	4.30218052382072E-12	4.23983008144651E-12
0.01094	2.40049203140722E-12	4.27100530263362E-12	4.14630441788519E-12	2.83694512802671E-12	2.83694512802671E-12	3.86572742720123E-12	4.27100530263362E-12	4.52040707213047E-12	4.02160353313676E-12	3.2733982246462E-12	3.36692388820752E-12	4.58275751450468E-12	2.86812034921382E-12	2.83694512802671E-12	4.30218052382072E-12	4.30218052382072E-12	4.33335574500783E-12	4.02160353313676E-12
0.01096	2.11991504072326E-12	4.6451079568789E-12	4.30218052382072E-12	2.89929557040092E-12	2.74341946446539E-12	3.36692388820752E-12	4.11512919669808E-12	4.92568494756286E-12	4.27100530263362E-12	3.39809910939463E-12	2.58754335852986E-12	4.1774796390723E-12	3.33574866702042E-12	2.93047079158803E-12	4.11512919669808E-12	3.64750087889148E-12	4.30218052382072E-12	3.58515043651727E-12
0.01098	2.08873981953615E-12	4.80098406281443E-12	4.61393273569179E-12	3.42927433058174E-12	2.43166725259432E-12	3.17987256108488E-12	4.02160353313676E-12	4.89450972637575E-12	4.73863362044022E-12	3.55397521533016E-12	2.24461592547168E-12	3.77220176363991E-12	3.67867610007859E-12	2.99282123396224E-12	3.83455220601412E-12	2.93047079158803E-12	4.30218052382072E-12	3.05517167633646E-12
0.011	2.36931681022011E-12	4.48923185094337E-12	4.76980884162733E-12	3.89690264838834E-12	2.11991504072326E-12	3.08634689752356E-12	4.27100530263362E-12	4.86333450518865E-12	5.05038583231129E-12	3.89690264838834E-12	2.55636813734275E-12	3.42927433058174E-12	3.89690264838834E-12	3.14869733989778E-12	3.42927433058174E-12	2.74341946446539E-12	4.27100530263362E-12	2.64989380090407E-12
0.01102	2.71224424327828E-12	3.86572742720123E-12	4.70745839925311E-12	4.14630441788519E-12	1.93286371360062E-12	3.36692388820752E-12	4.55158229331758E-12	4.86333450518865E-12	4.89450972637575E-12	4.48923185094337E-12	3.30457344583331E-12	3.14869733989778E-12	3.77220176363991E-12	3.55397521533016E-12	3.08634689752356E-12	3.11752211871067E-12	4.36453096619494E-12	2.18226548309747E-12
0.01104	3.02399645514935E-12	3.2422230034591E-12	4.61393273569179E-12	4.45805662975626E-12	2.05756459834904E-12	4.11512919669808E-12	4.6451079568789E-12	4.86333450518865E-12	4.48923185094337E-12	5.14391149587261E-12	4.08395397551098E-12	2.74341946446539E-12	3.49162477295595E-12	3.7410265424528E-12	2.74341946446539E-12	3.61632565770438E-12	4.11512919669808E-12	1.77698760766508E-12
0.01106	3.05517167633646E-12	2.89929557040092E-12	4.676283178066E-12	5.05038583231129E-12	2.49401769496854E-12	4.52040707213047E-12	4.76980884162733E-12	4.6451079568789E-12	4.05277875432387E-12	5.5803645924921E-12	4.61393273569179E-12	2.40049203140722E-12	3.14869733989778E-12	3.52279999414306E-12	2.15109026191036E-12	4.14630441788519E-12	3.55397521533016E-12	1.71463716529087E-12
0.01108	2.7745946856525E-12	3.17987256108488E-12	4.39570618738205E-12	5.73624069842763E-12	3.21104778227199E-12	4.08395397551098E-12	4.76980884162733E-12	4.27100530263362E-12	3.58515043651727E-12	5.51801415011789E-12	4.55158229331758E-12	2.05756459834904E-12	2.99282123396224E-12	3.11752211871067E-12	1.62111150172955E-12	4.39570618738205E-12	2.99282123396224E-12	1.93286371360062E-12
0.0111	2.27579114665879E-12	3.7098513212657E-12	4.05277875432387E-12	5.95446724673738E-12	3.7098513212657E-12	3.14869733989778E-12	4.676283178066E-12	3.92807786957544E-12	3.17987256108488E-12	5.05038583231129E-12	4.1774796390723E-12	1.93286371360062E-12	3.08634689752356E-12	2.83694512802671E-12	2.05756459834904E-12	4.2086548602594E-12	2.61871857971696E-12	2.55636813734275E-12
0.01112	1.8705132712264E-12	4.55158229331758E-12	3.49162477295595E-12	5.61153981367921E-12	4.02160353313676E-12	2.55636813734275E-12	4.676283178066E-12	3.7098513212657E-12	3.02399645514935E-12	4.48923185094337E-12	3.83455220601412E-12	2.05756459834904E-12	3.2733982246462E-12	2.74341946446539E-12	3.17987256108488E-12	3.46044955176884E-12	2.64989380090407E-12	3.39809910939463E-12
0.01114	1.80816282885219E-12	5.1127362746855E-12	2.93047079158803E-12	5.1127362746855E-12	3.86572742720123E-12	1.99521415597483E-12	4.73863362044022E-12	3.55397521533016E-12	2.89929557040092E-12	4.08395397551098E-12	3.67867610007859E-12	2.24461592547168E-12	3.7098513212657E-12	2.86812034921382E-12	4.08395397551098E-12	2.46284247378143E-12	2.93047079158803E-12	4.08395397551098E-12
0.01116	2.338141589033E-12	5.42448848655657E-12	2.68106902209118E-12	4.73863362044022E-12	3.39809910939463E-12	1.37170973223269E-12	4.61393273569179E-12	3.2422230034591E-12	3.21104778227199E-12	3.89690264838834E-12	3.77220176363991E-12	2.64989380090407E-12	4.45805662975626E-12	3.21104778227199E-12	4.48923185094337E-12	1.77698760766508E-12	3.33574866702042E-12	4.58275751450468E-12
0.01118	3.05517167633646E-12	5.14391149587261E-12	2.86812034921382E-12	4.55158229331758E-12	2.86812034921382E-12	1.18465840511005E-12	4.36453096619494E-12	3.02399645514935E-12	3.67867610007859E-12	3.92807786957544E-12	3.80337698482702E-12	3.11752211871067E-12	4.98803538993707E-12	3.86572742720123E-12	4.70745839925311E-12	1.80816282885219E-12	3.7098513212657E-12	4.58275751450468E-12
0.0112	3.61632565770438E-12	4.36453096619494E-12	3.39809910939463E-12	4.36453096619494E-12	2.58754335852986E-12	1.71463716529087E-12	3.99042831194966E-12	2.86812034921382E-12	4.02160353313676E-12	4.02160353313676E-12	3.7410265424528E-12	3.46044955176884E-12	5.05038583231129E-12	4.36453096619494E-12	4.95686016874997E-12	2.338141589033E-12	3.7098513212657E-12	4.2086548602594E-12
0.01122	3.89690264838834E-12	3.49162477295595E-12	3.83455220601412E-12	4.2086548602594E-12	2.43166725259432E-12	2.52519291615564E-12	3.7410265424528E-12	2.99282123396224E-12	4.11512919669808E-12	4.2086548602594E-12	3.55397521533016E-12	3.64750087889148E-12	4.83215928400154E-12	4.73863362044022E-12	4.73863362044022E-12	3.2422230034591E-12	3.33574866702042E-12	3.64750087889148E-12
0.01124	4.1774796390723E-12	2.71224424327828E-12	3.89690264838834E-12	3.99042831194966E-12	2.55636813734275E-12	2.86812034921382E-12	3.7098513212657E-12	3.2422230034591E-12	4.11512919669808E-12	4.23983008144651E-12	3.21104778227199E-12	3.83455220601412E-12	4.52040707213047E-12	4.6451079568789E-12	4.2086548602594E-12	4.08395397551098E-12	2.83694512802671E-12	3.2422230034591E-12
0.01126	4.27100530263362E-12	1.93286371360062E-12	3.55397521533016E-12	3.7098513212657E-12	2.74341946446539E-12	3.11752211871067E-12	3.99042831194966E-12	3.80337698482702E-12	3.95925309076255E-12	4.36453096619494E-12	2.8057699068396E-12	3.99042831194966E-12	4.1774796390723E-12	4.30218052382072E-12	4.05277875432387E-12	4.86333450518865E-12	2.40049203140722E-12	3.2733982246462E-12
0.01128	4.14630441788519E-12	1.05995752036163E-12	3.52279999414306E-12	3.61632565770438E-12	3.02399645514935E-12	3.2733982246462E-12	4.30218052382072E-12	4.58275751450468E-12	4.02160353313676E-12	4.52040707213047E-12	2.61871857971696E-12	3.99042831194966E-12	3.92807786957544E-12	3.99042831194966E-12	4.42688140856915E-12	5.29978760180814E-12	2.3069663678459E-12	4.02160353313676E-12
0.0113	3.86572742720123E-12	5.29978760180814E-13	3.80337698482702E-12	3.7410265424528E-12	3.33574866702042E-12	3.39809910939463E-12	4.70745839925311E-12	5.26861238062103E-12	4.36453096619494E-12	4.70745839925311E-12	2.61871857971696E-12	3.86572742720123E-12	3.89690264838834E-12	3.80337698482702E-12	4.86333450518865E-12	5.39331326536946E-12	2.64989380090407E-12	4.48923185094337E-12
0.01132	3.42927433058174E-12	6.54679644929241E-13	4.2086548602594E-12	4.2086548602594E-12	3.61632565770438E-12	3.49162477295595E-12	5.05038583231129E-12	5.51801415011789E-12	4.89450972637575E-12	4.45805662975626E-12	2.99282123396224E-12	3.67867610007859E-12	4.05277875432387E-12	3.77220176363991E-12	4.73863362044022E-12	5.39331326536946E-12	3.08634689752356E-12	4.1774796390723E-12
0.01134	2.89929557040092E-12	1.43406017460691E-12	4.1774796390723E-12	4.6451079568789E-12	3.89690264838834E-12	3.67867610007859E-12	5.48683892893078E-12	5.29978760180814E-12	5.23743715943393E-12	3.92807786957544E-12	3.80337698482702E-12	3.58515043651727E-12	4.11512919669808E-12	3.83455220601412E-12	4.42688140856915E-12	5.54918937130499E-12	3.49162477295595E-12	3.33574866702042E-12
0.01136	2.27579114665879E-12	2.49401769496854E-12	4.14630441788519E-12	4.89450972637575E-12	4.27100530263362E-12	4.08395397551098E-12	5.70506547724053E-12	4.70745839925311E-12	5.1127362746855E-12	3.33574866702042E-12	4.55158229331758E-12	3.64750087889148E-12	3.95925309076255E-12	3.92807786957544E-12	4.2086548602594E-12	5.82976636198895E-12	3.7410265424528E-12	2.71224424327828E-12
0.01138	1.80816282885219E-12	3.49162477295595E-12	4.02160353313676E-12	4.89450972637575E-12	4.676283178066E-12	4.58275751450468E-12	5.67389025605342E-12	4.11512919669808E-12	4.33335574500783E-12	2.99282123396224E-12	4.86333450518865E-12	3.61632565770438E-12	3.89690264838834E-12	4.11512919669808E-12	4.23983008144651E-12	5.76741591961474E-12	4.1774796390723E-12	2.55636813734275E-12
0.0114	1.74581238647798E-12	3.95925309076255E-12	3.52279999414306E-12	4.676283178066E-12	4.98803538993707E-12	4.98803538993707E-12	5.36213804418235E-12	3.55397521533016E-12	3.46044955176884E-12	2.99282123396224E-12	4.58275751450468E-12	3.61632565770438E-12	3.95925309076255E-12	4.33335574500783E-12	4.33335574500783E-12	5.39331326536946E-12	4.52040707213047E-12	2.36931681022011E-12
0.01142	1.93286371360062E-12	4.2086548602594E-12	2.7745946856525E-12	4.23983008144651E-12	5.36213804418235E-12	5.01921061112418E-12	4.83215928400154E-12	3.17987256108488E-12	2.61871857971696E-12	3.21104778227199E-12	4.14630441788519E-12	3.7098513212657E-12	3.99042831194966E-12	4.52040707213047E-12	4.52040707213047E-12	4.86333450518865E-12	4.676283178066E-12	2.43166725259432E-12
0.01144	2.11991504072326E-12	4.23983008144651E-12	2.40049203140722E-12	3.99042831194966E-12	5.73624069842763E-12	4.6451079568789E-12	4.2086548602594E-12	3.02399645514935E-12	2.11991504072326E-12	3.39809910939463E-12	3.61632565770438E-12	4.1774796390723E-12	3.99042831194966E-12	4.676283178066E-12	4.55158229331758E-12	4.14630441788519E-12	4.55158229331758E-12	2.61871857971696E-12
0.01146	2.3069663678459E-12	4.55158229331758E-12	2.7745946856525E-12	4.05277875432387E-12	6.11034335267291E-12	4.1774796390723E-12	3.49162477295595E-12	3.17987256108488E-12	2.15109026191036E-12	3.36692388820752E-12	3.33574866702042E-12	4.61393273569179E-12	4.2086548602594E-12	4.80098406281443E-12	4.73863362044022E-12	3.58515043651727E-12	4.45805662975626E-12	2.55636813734275E-12
0.01148	2.52519291615564E-12	4.98803538993707E-12	3.80337698482702E-12	4.39570618738205E-12	6.17269379504713E-12	3.83455220601412E-12	3.02399645514935E-12	3.42927433058174E-12	2.55636813734275E-12	3.17987256108488E-12	3.05517167633646E-12	4.58275751450468E-12	4.676283178066E-12	4.83215928400154E-12	4.80098406281443E-12	3.2733982246462E-12	4.27100530263362E-12	1.96403893478772E-12
0.0115	2.8057699068396E-12	5.42448848655657E-12	4.80098406281443E-12	4.83215928400154E-12	6.11034335267291E-12	3.80337698482702E-12	2.93047079158803E-12	3.86572742720123E-12	3.05517167633646E-12	3.02399645514935E-12	2.55636813734275E-12	4.08395397551098E-12	5.23743715943393E-12	4.92568494756286E-12	4.58275751450468E-12	3.2422230034591E-12	4.30218052382072E-12	1.18465840511005E-12
0.01152	3.39809910939463E-12	5.82976636198895E-12	5.33096282299525E-12	5.14391149587261E-12	5.89211680436317E-12	3.86572742720123E-12	3.30457344583331E-12	4.39570618738205E-12	3.7098513212657E-12	2.89929557040092E-12	2.15109026191036E-12	3.30457344583331E-12	5.67389025605342E-12	4.92568494756286E-12	4.2086548602594E-12	3.21104778227199E-12	4.30218052382072E-12	7.17030087303454E-13
0.01154	4.23983008144651E-12	6.01681768911159E-12	5.48683892893078E-12	5.1127362746855E-12	5.54918937130499E-12	3.99042831194966E-12	3.7098513212657E-12	4.89450972637575E-12	4.45805662975626E-12	2.96164601277514E-12	1.74581238647798E-12	2.74341946446539E-12	5.73624069842763E-12	5.17508671705971E-12	4.02160353313676E-12	2.96164601277514E-12	4.08395397551098E-12	7.17030087303454E-13
0.01156	4.95686016874997E-12	5.92329202555027E-12	5.26861238062103E-12	4.76980884162733E-12	5.20626193824682E-12	3.80337698482702E-12	4.02160353313676E-12	5.29978760180814E-12	4.95686016874997E-12	3.05517167633646E-12	1.49641061698112E-12	2.49401769496854E-12	5.29978760180814E-12	5.29978760180814E-12	3.80337698482702E-12	2.68106902209118E-12	3.11752211871067E-12	1.02878229917452E-12
0.01158	5.33096282299525E-12	5.54918937130499E-12	5.08156105349839E-12	4.08395397551098E-12	4.80098406281443E-12	3.80337698482702E-12	3.80337698482702E-12	5.29978760180814E-12	5.42448848655657E-12	3.30457344583331E-12	1.80816282885219E-12	2.52519291615564E-12	4.39570618738205E-12	5.51801415011789E-12	3.89690264838834E-12	2.58754335852986E-12	1.8705132712264E-12	1.49641061698112E-12
0.0116	5.23743715943393E-12	5.08156105349839E-12	5.01921061112418E-12	3.58515043651727E-12	4.33335574500783E-12	4.2086548602594E-12	3.42927433058174E-12	4.92568494756286E-12	5.42448848655657E-12	3.49162477295595E-12	2.55636813734275E-12	2.61871857971696E-12	3.42927433058174E-12	5.23743715943393E-12	3.95925309076255E-12	2.86812034921382E-12	1.21583362629716E-12	1.93286371360062E-12
0.01162	4.92568494756286E-12	4.55158229331758E-12	4.89450972637575E-12	3.46044955176884E-12	3.92807786957544E-12	4.86333450518865E-12	2.96164601277514E-12	4.36453096619494E-12	4.92568494756286E-12	3.92807786957544E-12	3.7098513212657E-12	2.71224424327828E-12	2.49401769496854E-12	4.73863362044022E-12	3.86572742720123E-12	3.14869733989778E-12	1.4028849534198E-12	2.36931681022011E-12
0.01164	4.42688140856915E-12	3.80337698482702E-12	4.70745839925311E-12	3.42927433058174E-12	3.67867610007859E-12	5.48683892893078E-12	2.8057699068396E-12	3.61632565770438E-12	4.2086548602594E-12	4.36453096619494E-12	4.61393273569179E-12	2.83694512802671E-12	1.99521415597483E-12	4.1774796390723E-12	3.89690264838834E-12	3.42927433058174E-12	2.18226548309747E-12	2.86812034921382E-12
0.01166	3.89690264838834E-12	3.14869733989778E-12	4.42688140856915E-12	3.21104778227199E-12	3.55397521533016E-12	5.73624069842763E-12	3.05517167633646E-12	2.8057699068396E-12	3.33574866702042E-12	4.83215928400154E-12	5.23743715943393E-12	3.02399645514935E-12	1.8393380500393E-12	4.05277875432387E-12	3.86572742720123E-12	3.42927433058174E-12	2.83694512802671E-12	3.42927433058174E-12
0.01168	3.55397521533016E-12	2.83694512802671E-12	3.99042831194966E-12	2.93047079158803E-12	3.77220176363991E-12	5.67389025605342E-12	3.7410265424528E-12	2.27579114665879E-12	2.86812034921382E-12	5.20626193824682E-12	5.39331326536946E-12	3.21104778227199E-12	1.93286371360062E-12	4.2086548602594E-12	3.95925309076255E-12	3.49162477295595E-12	3.2733982246462E-12	4.2086548602594E-12
0.0117	3.33574866702042E-12	2.83694512802671E-12	3.58515043651727E-12	2.8057699068396E-12	3.89690264838834E-12	5.29978760180814E-12	4.33335574500783E-12	1.99521415597483E-12	2.89929557040092E-12	5.42448848655657E-12	5.29978760180814E-12	3.39809910939463E-12	2.24461592547168E-12	4.30218052382072E-12	4.05277875432387E-12	3.77220176363991E-12	3.33574866702042E-12	4.48923185094337E-12
0.01172	3.55397521533016E-12	2.93047079158803E-12	3.52279999414306E-12	2.8057699068396E-12	4.02160353313676E-12	4.98803538993707E-12	4.86333450518865E-12	2.02638937716194E-12	3.2422230034591E-12	5.54918937130499E-12	5.1127362746855E-12	3.7098513212657E-12	2.68106902209118E-12	4.11512919669808E-12	4.2086548602594E-12	4.39570618738205E-12	2.93047079158803E-12	4.05277875432387E-12
0.01174	3.49162477295595E-12	3.02399645514935E-12	3.55397521533016E-12	2.71224424327828E-12	3.99042831194966E-12	4.73863362044022E-12	5.1127362746855E-12	2.08873981953615E-12	3.58515043651727E-12	5.42448848655657E-12	4.86333450518865E-12	4.05277875432387E-12	3.05517167633646E-12	3.52279999414306E-12	4.36453096619494E-12	4.6451079568789E-12	2.49401769496854E-12	3.52279999414306E-12
0.01176	3.36692388820752E-12	3.14869733989778E-12	3.92807786957544E-12	2.61871857971696E-12	4.08395397551098E-12	4.70745839925311E-12	4.92568494756286E-12	2.18226548309747E-12	3.61632565770438E-12	5.05038583231129E-12	4.55158229331758E-12	4.08395397551098E-12	3.2422230034591E-12	2.99282123396224E-12	4.36453096619494E-12	4.11512919669808E-12	2.43166725259432E-12	2.93047079158803E-12
0.01178	3.11752211871067E-12	3.36692388820752E-12	4.11512919669808E-12	2.52519291615564E-12	4.14630441788519E-12	4.676283178066E-12	4.48923185094337E-12	2.61871857971696E-12	3.49162477295595E-12	4.55158229331758E-12	4.2086548602594E-12	3.92807786957544E-12	3.55397521533016E-12	2.64989380090407E-12	4.14630441788519E-12	3.30457344583331E-12	3.08634689752356E-12	2.61871857971696E-12
0.0118	2.74341946446539E-12	3.61632565770438E-12	4.11512919669808E-12	2.55636813734275E-12	4.30218052382072E-12	4.676283178066E-12	4.02160353313676E-12	3.58515043651727E-12	3.14869733989778E-12	4.11512919669808E-12	4.02160353313676E-12	3.58515043651727E-12	3.7410265424528E-12	2.49401769496854E-12	3.58515043651727E-12	2.93047079158803E-12	4.23983008144651E-12	2.36931681022011E-12
0.01182	2.52519291615564E-12	3.99042831194966E-12	4.05277875432387E-12	2.99282123396224E-12	4.36453096619494E-12	4.61393273569179E-12	3.80337698482702E-12	4.58275751450468E-12	3.17987256108488E-12	3.86572742720123E-12	3.86572742720123E-12	3.11752211871067E-12	3.83455220601412E-12	2.74341946446539E-12	2.74341946446539E-12	2.99282123396224E-12	4.80098406281443E-12	2.24461592547168E-12
0.01184	2.64989380090407E-12	4.39570618738205E-12	3.92807786957544E-12	3.67867610007859E-12	4.42688140856915E-12	4.73863362044022E-12	3.86572742720123E-12	5.23743715943393E-12	3.2733982246462E-12	3.64750087889148E-12	3.92807786957544E-12	2.58754335852986E-12	3.58515043651727E-12	3.21104778227199E-12	1.49641061698112E-12	3.21104778227199E-12	4.6451079568789E-12	2.05756459834904E-12
0.01186	3.08634689752356E-12	4.70745839925311E-12	3.80337698482702E-12	4.48923185094337E-12	4.39570618738205E-12	5.42448848655657E-12	3.92807786957544E-12	5.17508671705971E-12	3.2733982246462E-12	3.64750087889148E-12	4.2086548602594E-12	2.36931681022011E-12	3.39809910939463E-12	3.52279999414306E-12	6.23504423742134E-13	3.52279999414306E-12	4.11512919669808E-12	1.74581238647798E-12
0.01188	3.7410265424528E-12	4.86333450518865E-12	3.77220176363991E-12	5.14391149587261E-12	4.33335574500783E-12	5.70506547724053E-12	3.80337698482702E-12	4.6451079568789E-12	3.17987256108488E-12	3.61632565770438E-12	4.48923185094337E-12	2.36931681022011E-12	3.2733982246462E-12	3.99042831194966E-12	9.04081414426094E-13	3.95925309076255E-12	3.39809910939463E-12	1.62111150172955E-12
0.0119	4.48923185094337E-12	4.676283178066E-12	3.80337698482702E-12	5.14391149587261E-12	4.30218052382072E-12	4.92568494756286E-12	3.7098513212657E-12	3.99042831194966E-12	2.93047079158803E-12	3.67867610007859E-12	4.6451079568789E-12	2.68106902209118E-12	3.2422230034591E-12	4.2086548602594E-12	1.68346194410376E-12	4.1774796390723E-12	2.93047079158803E-12	1.71463716529087E-12
0.01192	5.01921061112418E-12	4.30218052382072E-12	3.92807786957544E-12	4.45805662975626E-12	4.23983008144651E-12	4.05277875432387E-12	3.95925309076255E-12	3.39809910939463E-12	2.7745946856525E-12	3.64750087889148E-12	4.30218052382072E-12	2.83694512802671E-12	3.39809910939463E-12	4.33335574500783E-12	2.49401769496854E-12	3.89690264838834E-12	2.86812034921382E-12	2.08873981953615E-12
0.01194	5.33096282299525E-12	4.11512919669808E-12	4.14630441788519E-12	3.36692388820752E-12	4.2086548602594E-12	3.39809910939463E-12	4.30218052382072E-12	2.89929557040092E-12	2.58754335852986E-12	3.46044955176884E-12	3.61632565770438E-12	2.74341946446539E-12	3.55397521533016E-12	4.676283178066E-12	2.93047079158803E-12	3.58515043651727E-12	2.89929557040092E-12	2.52519291615564E-12
0.01196	5.39331326536946E-12	4.08395397551098E-12	4.2086548602594E-12	2.46284247378143E-12	4.14630441788519E-12	3.21104778227199E-12	4.55158229331758E-12	2.52519291615564E-12	2.43166725259432E-12	3.2422230034591E-12	2.86812034921382E-12	2.40049203140722E-12	3.77220176363991E-12	5.05038583231129E-12	3.30457344583331E-12	3.7098513212657E-12	2.99282123396224E-12	2.99282123396224E-12
0.01198	5.1127362746855E-12	4.14630441788519E-12	3.61632565770438E-12	2.08873981953615E-12	4.2086548602594E-12	3.02399645514935E-12	4.30218052382072E-12	2.27579114665879E-12	2.43166725259432E-12	3.02399645514935E-12	2.49401769496854E-12	2.24461592547168E-12	3.86572742720123E-12	5.08156105349839E-12	3.95925309076255E-12	3.86572742720123E-12	3.14869733989778E-12	2.99282123396224E-12
0.012	4.48923185094337E-12	4.1774796390723E-12	2.8057699068396E-12	2.338141589033E-12	4.23983008144651E-12	2.99282123396224E-12	4.11512919669808E-12	1.99521415597483E-12	2.71224424327828E-12	3.08634689752356E-12	2.43166725259432E-12	2.18226548309747E-12	4.14630441788519E-12	4.92568494756286E-12	4.2086548602594E-12	4.14630441788519E-12	3.46044955176884E-12	2.8057699068396E-12
0.01202	3.92807786957544E-12	3.99042831194966E-12	2.21344070428458E-12	2.74341946446539E-12	4.27100530263362E-12	2.99282123396224E-12	3.83455220601412E-12	1.80816282885219E-12	3.11752211871067E-12	3.39809910939463E-12	2.61871857971696E-12	2.40049203140722E-12	4.52040707213047E-12	4.58275751450468E-12	4.48923185094337E-12	4.55158229331758E-12	3.77220176363991E-12	2.8057699068396E-12
0.01204	3.61632565770438E-12	3.7410265424528E-12	2.11991504072326E-12	3.33574866702042E-12	4.23983008144651E-12	2.61871857971696E-12	3.80337698482702E-12	1.99521415597483E-12	3.39809910939463E-12	3.58515043651727E-12	2.55636813734275E-12	3.11752211871067E-12	4.92568494756286E-12	4.33335574500783E-12	4.70745839925311E-12	4.70745839925311E-12	4.02160353313676E-12	3.58515043651727E-12
0.01206	3.52279999414306E-12	3.7098513212657E-12	2.11991504072326E-12	3.61632565770438E-12	4.05277875432387E-12	2.21344070428458E-12	4.05277875432387E-12	2.7745946856525E-12	3.7410265424528E-12	3.55397521533016E-12	2.11991504072326E-12	4.02160353313676E-12	5.05038583231129E-12	4.33335574500783E-12	5.33096282299525E-12	4.80098406281443E-12	4.1774796390723E-12	4.08395397551098E-12
0.01208	3.52279999414306E-12	3.67867610007859E-12	1.93286371360062E-12	3.95925309076255E-12	3.83455220601412E-12	2.49401769496854E-12	4.36453096619494E-12	3.86572742720123E-12	4.02160353313676E-12	3.55397521533016E-12	1.68346194410376E-12	4.80098406281443E-12	4.89450972637575E-12	4.39570618738205E-12	6.17269379504713E-12	4.6451079568789E-12	4.45805662975626E-12	3.77220176363991E-12
0.0121	3.42927433058174E-12	3.7410265424528E-12	1.99521415597483E-12	4.33335574500783E-12	3.55397521533016E-12	3.42927433058174E-12	4.52040707213047E-12	4.55158229331758E-12	4.2086548602594E-12	3.2733982246462E-12	1.8393380500393E-12	5.01921061112418E-12	4.86333450518865E-12	4.48923185094337E-12	6.42209556454398E-12	4.58275751450468E-12	4.89450972637575E-12	2.7745946856525E-12
0.01212	3.61632565770438E-12	3.77220176363991E-12	2.49401769496854E-12	5.05038583231129E-12	3.2422230034591E-12	4.70745839925311E-12	4.61393273569179E-12	4.52040707213047E-12	4.02160353313676E-12	3.17987256108488E-12	2.43166725259432E-12	4.76980884162733E-12	4.73863362044022E-12	4.58275751450468E-12	6.26621945860845E-12	4.48923185094337E-12	5.33096282299525E-12	1.62111150172955E-12
0.01214	3.86572742720123E-12	3.83455220601412E-12	2.86812034921382E-12	5.42448848655657E-12	2.74341946446539E-12	5.76741591961474E-12	4.86333450518865E-12	4.11512919669808E-12	3.42927433058174E-12	2.99282123396224E-12	3.02399645514935E-12	4.2086548602594E-12	4.80098406281443E-12	4.48923185094337E-12	5.79859114080185E-12	4.42688140856915E-12	5.42448848655657E-12	8.41730972051881E-13
0.01216	4.11512919669808E-12	3.89690264838834E-12	2.58754335852986E-12	5.54918937130499E-12	2.49401769496854E-12	6.0479929102987E-12	4.92568494756286E-12	3.80337698482702E-12	2.71224424327828E-12	2.74341946446539E-12	2.93047079158803E-12	3.80337698482702E-12	4.83215928400154E-12	4.27100530263362E-12	5.1127362746855E-12	4.39570618738205E-12	5.08156105349839E-12	2.8057699068396E-13
0.01218	4.30218052382072E-12	4.05277875432387E-12	2.55636813734275E-12	5.36213804418235E-12	2.55636813734275E-12	5.76741591961474E-12	5.05038583231129E-12	3.55397521533016E-12	2.338141589033E-12	2.55636813734275E-12	2.49401769496854E-12	3.67867610007859E-12	4.676283178066E-12	3.99042831194966E-12	4.36453096619494E-12	4.45805662975626E-12	4.73863362044022E-12	9.35256635613201E-14
0.0122	4.23983008144651E-12	4.33335574500783E-12	2.86812034921382E-12	5.1127362746855E-12	3.02399645514935E-12	5.1127362746855E-12	4.86333450518865E-12	3.30457344583331E-12	2.43166725259432E-12	2.43166725259432E-12	1.99521415597483E-12	4.05277875432387E-12	4.27100530263362E-12	3.67867610007859E-12	3.61632565770438E-12	4.42688140856915E-12	4.08395397551098E-12	3.7410265424528E-13
0.01222	3.99042831194966E-12	4.6451079568789E-12	3.49162477295595E-12	5.05038583231129E-12	3.86572742720123E-12	4.42688140856915E-12	4.6451079568789E-12	3.2422230034591E-12	2.68106902209118E-12	2.64989380090407E-12	1.93286371360062E-12	4.6451079568789E-12	3.92807786957544E-12	3.7410265424528E-12	3.05517167633646E-12	4.08395397551098E-12	3.7410265424528E-12	1.12230796273584E-12
0.01224	3.52279999414306E-12	4.83215928400154E-12	4.14630441788519E-12	5.26861238062103E-12	4.76980884162733E-12	3.86572742720123E-12	4.42688140856915E-12	3.21104778227199E-12	3.2422230034591E-12	2.86812034921382E-12	2.02638937716194E-12	4.95686016874997E-12	3.58515043651727E-12	4.02160353313676E-12	2.96164601277514E-12	3.67867610007859E-12	3.42927433058174E-12	1.74581238647798E-12
0.01226	3.14869733989778E-12	4.676283178066E-12	4.55158229331758E-12	5.33096282299525E-12	5.67389025605342E-12	3.49162477295595E-12	4.27100530263362E-12	3.2733982246462E-12	3.77220176363991E-12	3.02399645514935E-12	2.27579114665879E-12	5.14391149587261E-12	3.14869733989778E-12	4.33335574500783E-12	3.21104778227199E-12	3.39809910939463E-12	3.2422230034591E-12	2.02638937716194E-12
0.01228	2.93047079158803E-12	4.52040707213047E-12	4.676283178066E-12	4.89450972637575E-12	6.14151857386002E-12	3.46044955176884E-12	4.33335574500783E-12	3.33574866702042E-12	4.2086548602594E-12	3.21104778227199E-12	2.71224424327828E-12	4.83215928400154E-12	2.89929557040092E-12	4.36453096619494E-12	3.77220176363991E-12	3.2422230034591E-12	3.21104778227199E-12	2.08873981953615E-12
0.0123	2.83694512802671E-12	4.39570618738205E-12	4.73863362044022E-12	3.80337698482702E-12	6.01681768911159E-12	3.7410265424528E-12	4.33335574500783E-12	3.33574866702042E-12	4.36453096619494E-12	3.46044955176884E-12	3.2733982246462E-12	4.45805662975626E-12	2.8057699068396E-12	4.2086548602594E-12	4.23983008144651E-12	3.42927433058174E-12	3.17987256108488E-12	2.40049203140722E-12
0.01232	2.96164601277514E-12	4.52040707213047E-12	4.676283178066E-12	2.89929557040092E-12	5.17508671705971E-12	4.02160353313676E-12	4.2086548602594E-12	3.30457344583331E-12	4.30218052382072E-12	3.83455220601412E-12	3.2733982246462E-12	4.23983008144651E-12	2.7745946856525E-12	3.89690264838834E-12	4.52040707213047E-12	3.95925309076255E-12	2.86812034921382E-12	2.83694512802671E-12
0.01234	3.02399645514935E-12	4.70745839925311E-12	4.58275751450468E-12	2.36931681022011E-12	4.08395397551098E-12	4.2086548602594E-12	3.89690264838834E-12	3.2733982246462E-12	4.39570618738205E-12	4.11512919669808E-12	2.68106902209118E-12	4.11512919669808E-12	3.05517167633646E-12	3.39809910939463E-12	4.45805662975626E-12	4.6451079568789E-12	2.52519291615564E-12	3.58515043651727E-12
0.01236	3.08634689752356E-12	5.1127362746855E-12	4.45805662975626E-12	2.61871857971696E-12	2.93047079158803E-12	4.14630441788519E-12	3.55397521533016E-12	3.21104778227199E-12	4.61393273569179E-12	4.27100530263362E-12	2.18226548309747E-12	4.11512919669808E-12	3.33574866702042E-12	2.93047079158803E-12	4.36453096619494E-12	5.01921061112418E-12	1.77698760766508E-12	4.14630441788519E-12
0.01238	2.89929557040092E-12	5.42448848655657E-12	4.02160353313676E-12	3.14869733989778E-12	2.05756459834904E-12	3.86572742720123E-12	3.2422230034591E-12	3.14869733989778E-12	4.55158229331758E-12	4.48923185094337E-12	2.11991504072326E-12	4.1774796390723E-12	3.30457344583331E-12	2.68106902209118E-12	4.36453096619494E-12	4.89450972637575E-12	1.58993628054244E-12	4.30218052382072E-12
0.0124	2.83694512802671E-12	5.61153981367921E-12	3.46044955176884E-12	3.61632565770438E-12	1.58993628054244E-12	3.61632565770438E-12	3.14869733989778E-12	2.93047079158803E-12	4.27100530263362E-12	4.58275751450468E-12	2.74341946446539E-12	4.52040707213047E-12	3.30457344583331E-12	2.74341946446539E-12	4.676283178066E-12	4.55158229331758E-12	2.3069663678459E-12	4.36453096619494E-12
0.01242	2.93047079158803E-12	5.33096282299525E-12	2.7745946856525E-12	3.61632565770438E-12	1.34053451104559E-12	3.7410265424528E-12	3.39809910939463E-12	2.64989380090407E-12	3.52279999414306E-12	4.89450972637575E-12	3.61632565770438E-12	4.76980884162733E-12	3.42927433058174E-12	3.2422230034591E-12	5.01921061112418E-12	4.11512919669808E-12	3.67867610007859E-12	4.48923185094337E-12
0.01244	2.93047079158803E-12	5.08156105349839E-12	2.27579114665879E-12	3.14869733989778E-12	1.37170973223269E-12	4.02160353313676E-12	3.86572742720123E-12	2.61871857971696E-12	2.55636813734275E-12	5.23743715943393E-12	4.45805662975626E-12	4.98803538993707E-12	3.61632565770438E-12	3.95925309076255E-12	5.26861238062103E-12	3.55397521533016E-12	4.48923185094337E-12	4.48923185094337E-12
0.01246	2.96164601277514E-12	4.86333450518865E-12	2.3069663678459E-12	2.18226548309747E-12	1.68346194410376E-12	4.39570618738205E-12	4.39570618738205E-12	2.7745946856525E-12	1.65228672291666E-12	5.73624069842763E-12	4.89450972637575E-12	4.89450972637575E-12	3.49162477295595E-12	4.70745839925311E-12	5.29978760180814E-12	3.17987256108488E-12	4.52040707213047E-12	4.52040707213047E-12
0.01248	2.8057699068396E-12	4.70745839925311E-12	2.71224424327828E-12	1.05995752036163E-12	2.02638937716194E-12	4.676283178066E-12	4.6451079568789E-12	3.14869733989778E-12	1.27818406867137E-12	5.98564246792449E-12	4.92568494756286E-12	4.48923185094337E-12	3.2422230034591E-12	5.48683892893078E-12	5.05038583231129E-12	2.74341946446539E-12	4.08395397551098E-12	4.48923185094337E-12
0.0125	2.64989380090407E-12	4.48923185094337E-12	3.42927433058174E-12	4.36453096619494E-13	2.61871857971696E-12	4.80098406281443E-12	4.676283178066E-12	3.77220176363991E-12	1.55876105935534E-12	5.95446724673738E-12	4.70745839925311E-12	4.1774796390723E-12	2.89929557040092E-12	5.98564246792449E-12	4.98803538993707E-12	2.338141589033E-12	3.61632565770438E-12	4.27100530263362E-12
0.01252	2.40049203140722E-12	4.23983008144651E-12	4.05277875432387E-12	1.05995752036163E-12	3.2422230034591E-12	4.76980884162733E-12	4.55158229331758E-12	4.30218052382072E-12	2.15109026191036E-12	5.61153981367921E-12	4.27100530263362E-12	3.95925309076255E-12	2.8057699068396E-12	6.0479929102987E-12	5.05038583231129E-12	2.64989380090407E-12	3.17987256108488E-12	3.83455220601412E-12
0.01254	1.99521415597483E-12	3.86572742720123E-12	4.42688140856915E-12	2.55636813734275E-12	3.77220176363991E-12	4.86333450518865E-12	4.52040707213047E-12	4.52040707213047E-12	2.89929557040092E-12	5.17508671705971E-12	3.89690264838834E-12	4.23983008144651E-12	2.89929557040092E-12	5.67389025605342E-12	5.20626193824682E-12	3.58515043651727E-12	2.89929557040092E-12	3.30457344583331E-12
0.01256	2.02638937716194E-12	3.7098513212657E-12	4.36453096619494E-12	3.99042831194966E-12	4.02160353313676E-12	4.76980884162733E-12	4.52040707213047E-12	4.55158229331758E-12	3.36692388820752E-12	4.80098406281443E-12	3.30457344583331E-12	4.86333450518865E-12	3.14869733989778E-12	4.98803538993707E-12	4.98803538993707E-12	4.6451079568789E-12	3.08634689752356E-12	3.08634689752356E-12
0.01258	2.08873981953615E-12	3.58515043651727E-12	4.05277875432387E-12	4.98803538993707E-12	4.05277875432387E-12	4.52040707213047E-12	4.6451079568789E-12	4.48923185094337E-12	3.55397521533016E-12	4.52040707213047E-12	2.89929557040092E-12	5.39331326536946E-12	3.36692388820752E-12	4.2086548602594E-12	4.1774796390723E-12	5.01921061112418E-12	3.67867610007859E-12	2.93047079158803E-12
0.0126	2.02638937716194E-12	3.2422230034591E-12	3.61632565770438E-12	5.33096282299525E-12	3.86572742720123E-12	3.89690264838834E-12	4.83215928400154E-12	4.48923185094337E-12	3.67867610007859E-12	4.30218052382072E-12	2.49401769496854E-12	5.42448848655657E-12	3.33574866702042E-12	3.21104778227199E-12	3.08634689752356E-12	4.98803538993707E-12	3.77220176363991E-12	2.89929557040092E-12
0.01262	2.15109026191036E-12	2.89929557040092E-12	3.52279999414306E-12	5.14391149587261E-12	3.80337698482702E-12	3.61632565770438E-12	4.80098406281443E-12	4.48923185094337E-12	3.67867610007859E-12	4.02160353313676E-12	2.21344070428458E-12	4.98803538993707E-12	2.86812034921382E-12	2.58754335852986E-12	2.15109026191036E-12	5.05038583231129E-12	3.21104778227199E-12	2.68106902209118E-12
0.01264	2.24461592547168E-12	2.46284247378143E-12	3.2733982246462E-12	4.83215928400154E-12	3.89690264838834E-12	3.7098513212657E-12	4.55158229331758E-12	3.77220176363991E-12	3.7410265424528E-12	3.83455220601412E-12	2.15109026191036E-12	4.33335574500783E-12	2.3069663678459E-12	2.24461592547168E-12	1.34053451104559E-12	4.76980884162733E-12	2.7745946856525E-12	2.18226548309747E-12
0.01266	2.68106902209118E-12	2.338141589033E-12	3.14869733989778E-12	4.86333450518865E-12	4.08395397551098E-12	4.02160353313676E-12	4.33335574500783E-12	2.71224424327828E-12	3.7098513212657E-12	3.7410265424528E-12	2.338141589033E-12	3.80337698482702E-12	1.8393380500393E-12	2.40049203140722E-12	9.04081414426094E-13	4.11512919669808E-12	2.58754335852986E-12	1.74581238647798E-12
0.01268	3.49162477295595E-12	2.3069663678459E-12	3.02399645514935E-12	4.89450972637575E-12	4.11512919669808E-12	4.2086548602594E-12	4.11512919669808E-12	1.68346194410376E-12	3.67867610007859E-12	3.99042831194966E-12	2.68106902209118E-12	3.55397521533016E-12	2.21344070428458E-12	2.7745946856525E-12	1.27818406867137E-12	3.2422230034591E-12	2.99282123396224E-12	1.43406017460691E-12
0.0127	4.14630441788519E-12	2.43166725259432E-12	3.52279999414306E-12	4.676283178066E-12	4.2086548602594E-12	3.83455220601412E-12	3.95925309076255E-12	1.02878229917452E-12	3.77220176363991E-12	4.11512919669808E-12	3.17987256108488E-12	3.83455220601412E-12	2.83694512802671E-12	3.36692388820752E-12	2.18226548309747E-12	2.74341946446539E-12	3.67867610007859E-12	1.49641061698112E-12
0.01272	4.83215928400154E-12	2.68106902209118E-12	4.33335574500783E-12	3.89690264838834E-12	4.1774796390723E-12	3.2422230034591E-12	3.99042831194966E-12	5.61153981367921E-13	3.89690264838834E-12	3.99042831194966E-12	3.61632565770438E-12	4.05277875432387E-12	3.80337698482702E-12	3.99042831194966E-12	3.05517167633646E-12	2.8057699068396E-12	4.23983008144651E-12	1.74581238647798E-12
0.01274	5.14391149587261E-12	2.8057699068396E-12	4.48923185094337E-12	2.99282123396224E-12	4.02160353313676E-12	2.93047079158803E-12	4.08395397551098E-12	5.29978760180814E-13	3.77220176363991E-12	3.61632565770438E-12	3.89690264838834E-12	4.14630441788519E-12	4.30218052382072E-12	4.2086548602594E-12	3.61632565770438E-12	2.64989380090407E-12	4.83215928400154E-12	2.24461592547168E-12
0.01276	5.17508671705971E-12	2.96164601277514E-12	3.7410265424528E-12	2.43166725259432E-12	3.67867610007859E-12	2.99282123396224E-12	4.05277875432387E-12	7.17030087303454E-13	3.7098513212657E-12	3.17987256108488E-12	4.14630441788519E-12	3.86572742720123E-12	4.27100530263362E-12	4.05277875432387E-12	3.49162477295595E-12	3.02399645514935E-12	5.20626193824682E-12	2.52519291615564E-12
0.01278	5.05038583231129E-12	3.21104778227199E-12	3.2422230034591E-12	2.43166725259432E-12	3.49162477295595E-12	3.46044955176884E-12	3.86572742720123E-12	1.30935928985848E-12	3.58515043651727E-12	2.89929557040092E-12	4.33335574500783E-12	3.42927433058174E-12	3.89690264838834E-12	3.52279999414306E-12	3.36692388820752E-12	3.67867610007859E-12	5.26861238062103E-12	2.58754335852986E-12
0.0128	4.80098406281443E-12	3.64750087889148E-12	3.42927433058174E-12	2.86812034921382E-12	3.49162477295595E-12	3.83455220601412E-12	3.39809910939463E-12	1.8393380500393E-12	3.80337698482702E-12	2.83694512802671E-12	4.27100530263362E-12	3.17987256108488E-12	3.7098513212657E-12	3.21104778227199E-12	3.33574866702042E-12	4.27100530263362E-12	5.36213804418235E-12	2.24461592547168E-12
0.01282	4.48923185094337E-12	4.11512919669808E-12	4.1774796390723E-12	3.33574866702042E-12	3.83455220601412E-12	3.80337698482702E-12	3.11752211871067E-12	2.08873981953615E-12	4.2086548602594E-12	2.89929557040092E-12	3.99042831194966E-12	3.17987256108488E-12	3.64750087889148E-12	3.17987256108488E-12	3.80337698482702E-12	4.83215928400154E-12	5.26861238062103E-12	1.80816282885219E-12
0.01284	4.14630441788519E-12	4.48923185094337E-12	4.80098406281443E-12	4.02160353313676E-12	4.55158229331758E-12	3.42927433058174E-12	2.83694512802671E-12	2.71224424327828E-12	4.676283178066E-12	2.86812034921382E-12	3.52279999414306E-12	3.64750087889148E-12	3.89690264838834E-12	3.49162477295595E-12	5.05038583231129E-12	5.08156105349839E-12	5.1127362746855E-12	1.52758583816823E-12
0.01286	3.42927433058174E-12	4.58275751450468E-12	5.26861238062103E-12	4.58275751450468E-12	5.1127362746855E-12	3.14869733989778E-12	2.8057699068396E-12	3.67867610007859E-12	5.05038583231129E-12	2.74341946446539E-12	3.05517167633646E-12	3.7410265424528E-12	4.27100530263362E-12	3.7410265424528E-12	6.32856990098266E-12	5.08156105349839E-12	4.89450972637575E-12	1.8705132712264E-12
0.01288	2.68106902209118E-12	4.61393273569179E-12	5.61153981367921E-12	5.1127362746855E-12	5.26861238062103E-12	3.2733982246462E-12	2.99282123396224E-12	4.70745839925311E-12	5.14391149587261E-12	2.40049203140722E-12	3.11752211871067E-12	3.77220176363991E-12	4.42688140856915E-12	3.80337698482702E-12	7.13912565184743E-12	4.92568494756286E-12	4.676283178066E-12	2.338141589033E-12
0.0129	1.77698760766508E-12	4.6451079568789E-12	5.67389025605342E-12	5.29978760180814E-12	5.05038583231129E-12	3.7098513212657E-12	3.49162477295595E-12	5.14391149587261E-12	4.92568494756286E-12	2.05756459834904E-12	3.64750087889148E-12	3.49162477295595E-12	4.39570618738205E-12	3.89690264838834E-12	7.07677520947322E-12	4.70745839925311E-12	4.39570618738205E-12	2.08873981953615E-12
0.01292	1.05995752036163E-12	4.83215928400154E-12	5.08156105349839E-12	5.08156105349839E-12	4.70745839925311E-12	4.2086548602594E-12	4.08395397551098E-12	4.89450972637575E-12	4.55158229331758E-12	2.02638937716194E-12	3.80337698482702E-12	3.30457344583331E-12	4.14630441788519E-12	4.11512919669808E-12	6.17269379504713E-12	4.36453096619494E-12	4.30218052382072E-12	1.30935928985848E-12
0.01294	7.48205308490561E-13	5.08156105349839E-12	4.48923185094337E-12	4.80098406281443E-12	4.58275751450468E-12	4.58275751450468E-12	4.61393273569179E-12	4.1774796390723E-12	4.14630441788519E-12	2.49401769496854E-12	3.11752211871067E-12	3.21104778227199E-12	3.7098513212657E-12	4.27100530263362E-12	4.76980884162733E-12	4.2086548602594E-12	4.02160353313676E-12	5.61153981367921E-13
0.01296	9.04081414426094E-13	5.20626193824682E-12	4.08395397551098E-12	4.61393273569179E-12	4.676283178066E-12	4.80098406281443E-12	4.89450972637575E-12	3.46044955176884E-12	3.64750087889148E-12	3.17987256108488E-12	2.55636813734275E-12	3.14869733989778E-12	3.36692388820752E-12	4.36453096619494E-12	3.2733982246462E-12	3.95925309076255E-12	3.42927433058174E-12	4.67628317806601E-13
0.01298	1.30935928985848E-12	5.1127362746855E-12	3.99042831194966E-12	4.48923185094337E-12	5.05038583231129E-12	4.89450972637575E-12	4.70745839925311E-12	3.11752211871067E-12	3.39809910939463E-12	3.61632565770438E-12	2.61871857971696E-12	3.2422230034591E-12	2.83694512802671E-12	4.48923185094337E-12	2.27579114665879E-12	3.7410265424528E-12	3.21104778227199E-12	6.54679644929241E-13
0.013	1.58993628054244E-12	5.01921061112418E-12	4.14630441788519E-12	4.30218052382072E-12	5.17508671705971E-12	4.76980884162733E-12	4.52040707213047E-12	3.11752211871067E-12	3.36692388820752E-12	3.92807786957544E-12	3.02399645514935E-12	3.64750087889148E-12	2.61871857971696E-12	4.52040707213047E-12	2.11991504072326E-12	3.46044955176884E-12	3.17987256108488E-12	1.37170973223269E-12
0.01302	1.93286371360062E-12	4.73863362044022E-12	4.39570618738205E-12	4.2086548602594E-12	5.1127362746855E-12	4.36453096619494E-12	4.30218052382072E-12	3.2422230034591E-12	3.36692388820752E-12	3.95925309076255E-12	3.2733982246462E-12	3.99042831194966E-12	2.64989380090407E-12	4.52040707213047E-12	2.55636813734275E-12	3.2733982246462E-12	3.30457344583331E-12	2.27579114665879E-12
0.01304	2.27579114665879E-12	4.42688140856915E-12	4.39570618738205E-12	4.2086548602594E-12	5.01921061112418E-12	3.89690264838834E-12	4.33335574500783E-12	3.39809910939463E-12	3.33574866702042E-12	3.86572742720123E-12	3.55397521533016E-12	4.27100530263362E-12	3.08634689752356E-12	4.33335574500783E-12	3.2733982246462E-12	3.17987256108488E-12	3.67867610007859E-12	3.30457344583331E-12
0.01306	2.89929557040092E-12	4.1774796390723E-12	4.45805662975626E-12	4.27100530263362E-12	4.73863362044022E-12	3.33574866702042E-12	4.30218052382072E-12	3.61632565770438E-12	3.2733982246462E-12	3.39809910939463E-12	3.77220176363991E-12	4.11512919669808E-12	3.49162477295595E-12	4.08395397551098E-12	3.99042831194966E-12	3.11752211871067E-12	4.08395397551098E-12	3.77220176363991E-12
0.01308	3.42927433058174E-12	4.2086548602594E-12	4.1774796390723E-12	4.11512919669808E-12	4.73863362044022E-12	3.02399645514935E-12	4.23983008144651E-12	3.83455220601412E-12	3.05517167633646E-12	2.96164601277514E-12	3.89690264838834E-12	3.7410265424528E-12	3.61632565770438E-12	3.83455220601412E-12	4.33335574500783E-12	3.08634689752356E-12	4.33335574500783E-12	3.67867610007859E-12
0.0131	3.55397521533016E-12	4.45805662975626E-12	3.80337698482702E-12	3.92807786957544E-12	4.73863362044022E-12	3.11752211871067E-12	4.14630441788519E-12	3.99042831194966E-12	2.93047079158803E-12	2.71224424327828E-12	3.89690264838834E-12	3.2733982246462E-12	3.2422230034591E-12	3.77220176363991E-12	4.27100530263362E-12	3.21104778227199E-12	4.14630441788519E-12	3.7410265424528E-12
0.01312	3.49162477295595E-12	4.89450972637575E-12	3.2422230034591E-12	3.55397521533016E-12	4.83215928400154E-12	3.7410265424528E-12	4.02160353313676E-12	3.83455220601412E-12	2.99282123396224E-12	2.7745946856525E-12	3.7410265424528E-12	3.14869733989778E-12	2.61871857971696E-12	3.99042831194966E-12	3.92807786957544E-12	3.58515043651727E-12	3.7098513212657E-12	4.2086548602594E-12
0.01314	3.33574866702042E-12	4.76980884162733E-12	2.8057699068396E-12	2.86812034921382E-12	4.86333450518865E-12	4.55158229331758E-12	3.67867610007859E-12	3.42927433058174E-12	3.2422230034591E-12	3.2422230034591E-12	3.7098513212657E-12	3.36692388820752E-12	2.3069663678459E-12	4.1774796390723E-12	3.52279999414306E-12	4.1774796390723E-12	3.11752211871067E-12	4.95686016874997E-12
0.01316	3.49162477295595E-12	3.49162477295595E-12	2.61871857971696E-12	2.27579114665879E-12	5.05038583231129E-12	5.33096282299525E-12	3.80337698482702E-12	2.99282123396224E-12	3.55397521533016E-12	3.99042831194966E-12	3.80337698482702E-12	3.86572742720123E-12	2.52519291615564E-12	4.05277875432387E-12	3.39809910939463E-12	4.80098406281443E-12	2.36931681022011E-12	5.5803645924921E-12
0.01318	3.92807786957544E-12	2.40049203140722E-12	2.8057699068396E-12	1.71463716529087E-12	5.05038583231129E-12	5.67389025605342E-12	4.55158229331758E-12	2.68106902209118E-12	3.7410265424528E-12	4.48923185094337E-12	3.77220176363991E-12	4.45805662975626E-12	3.2422230034591E-12	3.7098513212657E-12	3.52279999414306E-12	5.33096282299525E-12	1.4028849534198E-12	5.73624069842763E-12
0.0132	4.36453096619494E-12	2.36931681022011E-12	3.14869733989778E-12	1.24700884748427E-12	5.20626193824682E-12	5.61153981367921E-12	5.29978760180814E-12	2.61871857971696E-12	3.77220176363991E-12	4.86333450518865E-12	3.58515043651727E-12	4.73863362044022E-12	3.80337698482702E-12	3.21104778227199E-12	3.67867610007859E-12	5.54918937130499E-12	5.92329202555027E-13	5.54918937130499E-12
0.01322	4.73863362044022E-12	3.30457344583331E-12	3.36692388820752E-12	7.17030087303454E-13	5.05038583231129E-12	5.39331326536946E-12	5.08156105349839E-12	2.83694512802671E-12	3.52279999414306E-12	4.676283178066E-12	3.49162477295595E-12	4.89450972637575E-12	4.02160353313676E-12	2.64989380090407E-12	4.02160353313676E-12	5.05038583231129E-12	4.98803538993707E-13	4.83215928400154E-12
0.01324	4.6451079568789E-12	4.61393273569179E-12	3.49162477295595E-12	-1.55876105935534E-13	4.58275751450468E-12	5.36213804418235E-12	4.30218052382072E-12	3.14869733989778E-12	3.14869733989778E-12	4.39570618738205E-12	3.61632565770438E-12	4.58275751450468E-12	3.95925309076255E-12	1.93286371360062E-12	4.39570618738205E-12	4.05277875432387E-12	1.12230796273584E-12	3.95925309076255E-12
0.01326	4.05277875432387E-12	5.79859114080185E-12	3.49162477295595E-12	-4.98803538993707E-13	4.08395397551098E-12	5.08156105349839E-12	3.49162477295595E-12	3.39809910939463E-12	2.8057699068396E-12	4.08395397551098E-12	4.05277875432387E-12	4.05277875432387E-12	3.58515043651727E-12	1.30935928985848E-12	4.92568494756286E-12	2.58754335852986E-12	1.49641061698112E-12	2.99282123396224E-12
0.01328	3.14869733989778E-12	6.42209556454398E-12	3.67867610007859E-12	1.24700884748427E-13	3.80337698482702E-12	4.58275751450468E-12	2.86812034921382E-12	3.39809910939463E-12	2.8057699068396E-12	3.83455220601412E-12	4.52040707213047E-12	3.11752211871067E-12	3.05517167633646E-12	1.12230796273584E-12	5.26861238062103E-12	1.49641061698112E-12	1.21583362629716E-12	2.02638937716194E-12
0.0133	2.338141589033E-12	6.23504423742134E-12	4.02160353313676E-12	1.62111150172955E-12	3.64750087889148E-12	3.92807786957544E-12	2.46284247378143E-12	3.08634689752356E-12	3.2422230034591E-12	3.83455220601412E-12	4.89450972637575E-12	2.15109026191036E-12	2.61871857971696E-12	1.34053451104559E-12	5.36213804418235E-12	1.27818406867137E-12	1.02878229917452E-12	1.27818406867137E-12
0.01332	1.93286371360062E-12	5.48683892893078E-12	4.36453096619494E-12	2.96164601277514E-12	3.89690264838834E-12	3.36692388820752E-12	2.27579114665879E-12	2.43166725259432E-12	3.83455220601412E-12	3.89690264838834E-12	4.98803538993707E-12	1.37170973223269E-12	2.3069663678459E-12	1.77698760766508E-12	5.08156105349839E-12	1.68346194410376E-12	1.09113274154873E-12	9.35256635613201E-13
0.01334	1.8393380500393E-12	4.70745839925311E-12	4.55158229331758E-12	4.11512919669808E-12	3.99042831194966E-12	3.17987256108488E-12	2.64989380090407E-12	2.02638937716194E-12	4.05277875432387E-12	3.99042831194966E-12	4.73863362044022E-12	1.09113274154873E-12	2.3069663678459E-12	2.40049203140722E-12	4.55158229331758E-12	2.15109026191036E-12	1.43406017460691E-12	9.66431856800308E-13
0.01336	1.8393380500393E-12	4.2086548602594E-12	4.39570618738205E-12	4.92568494756286E-12	3.89690264838834E-12	3.39809910939463E-12	3.61632565770438E-12	2.21344070428458E-12	3.99042831194966E-12	4.1774796390723E-12	4.1774796390723E-12	1.24700884748427E-12	2.58754335852986E-12	3.08634689752356E-12	3.89690264838834E-12	2.68106902209118E-12	1.93286371360062E-12	1.43406017460691E-12
0.01338	1.68346194410376E-12	3.92807786957544E-12	4.1774796390723E-12	5.36213804418235E-12	3.58515043651727E-12	3.99042831194966E-12	4.08395397551098E-12	3.21104778227199E-12	3.80337698482702E-12	4.1774796390723E-12	3.67867610007859E-12	1.8393380500393E-12	2.83694512802671E-12	3.55397521533016E-12	3.33574866702042E-12	2.86812034921382E-12	2.86812034921382E-12	2.08873981953615E-12
0.0134	1.52758583816823E-12	3.86572742720123E-12	3.77220176363991E-12	5.20626193824682E-12	3.2733982246462E-12	4.76980884162733E-12	3.80337698482702E-12	4.33335574500783E-12	3.80337698482702E-12	4.11512919669808E-12	3.52279999414306E-12	2.74341946446539E-12	3.17987256108488E-12	3.77220176363991E-12	2.8057699068396E-12	3.11752211871067E-12	3.92807786957544E-12	2.68106902209118E-12
0.01342	1.74581238647798E-12	3.89690264838834E-12	3.2422230034591E-12	4.89450972637575E-12	2.93047079158803E-12	5.70506547724053E-12	3.02399645514935E-12	4.80098406281443E-12	3.95925309076255E-12	4.1774796390723E-12	3.77220176363991E-12	3.58515043651727E-12	3.58515043651727E-12	3.99042831194966E-12	2.24461592547168E-12	3.2422230034591E-12	4.55158229331758E-12	3.17987256108488E-12
0.01344	2.18226548309747E-12	3.95925309076255E-12	2.68106902209118E-12	5.01921061112418E-12	2.7745946856525E-12	6.32856990098266E-12	2.36931681022011E-12	4.36453096619494E-12	4.14630441788519E-12	4.676283178066E-12	4.08395397551098E-12	4.08395397551098E-12	4.05277875432387E-12	4.2086548602594E-12	1.8393380500393E-12	3.36692388820752E-12	4.55158229331758E-12	3.30457344583331E-12
0.01346	2.74341946446539E-12	3.89690264838834E-12	2.3069663678459E-12	5.5803645924921E-12	2.83694512802671E-12	6.48444600691819E-12	2.24461592547168E-12	3.77220176363991E-12	4.48923185094337E-12	5.01921061112418E-12	4.55158229331758E-12	4.33335574500783E-12	4.42688140856915E-12	4.08395397551098E-12	1.55876105935534E-12	3.49162477295595E-12	4.33335574500783E-12	3.11752211871067E-12
0.01348	3.2422230034591E-12	3.95925309076255E-12	2.338141589033E-12	5.73624069842763E-12	3.11752211871067E-12	6.07916813148581E-12	2.68106902209118E-12	3.30457344583331E-12	4.95686016874997E-12	5.17508671705971E-12	4.89450972637575E-12	4.33335574500783E-12	4.36453096619494E-12	3.86572742720123E-12	1.18465840511005E-12	3.49162477295595E-12	4.08395397551098E-12	2.74341946446539E-12
0.0135	3.55397521533016E-12	3.58515043651727E-12	2.8057699068396E-12	5.39331326536946E-12	3.33574866702042E-12	5.51801415011789E-12	3.36692388820752E-12	2.99282123396224E-12	5.70506547724053E-12	4.92568494756286E-12	5.05038583231129E-12	4.27100530263362E-12	4.14630441788519E-12	3.42927433058174E-12	9.97607077987414E-13	3.61632565770438E-12	3.99042831194966E-12	2.55636813734275E-12
0.01352	3.7098513212657E-12	3.02399645514935E-12	3.7410265424528E-12	4.76980884162733E-12	3.52279999414306E-12	4.86333450518865E-12	4.02160353313676E-12	2.68106902209118E-12	6.17269379504713E-12	4.61393273569179E-12	5.01921061112418E-12	3.99042831194966E-12	3.77220176363991E-12	2.99282123396224E-12	9.35256635613201E-13	3.58515043651727E-12	3.89690264838834E-12	2.46284247378143E-12
0.01354	3.7098513212657E-12	2.46284247378143E-12	4.42688140856915E-12	4.05277875432387E-12	3.49162477295595E-12	4.39570618738205E-12	4.30218052382072E-12	2.58754335852986E-12	6.07916813148581E-12	4.23983008144651E-12	4.98803538993707E-12	3.2733982246462E-12	3.58515043651727E-12	2.49401769496854E-12	1.30935928985848E-12	3.61632565770438E-12	3.67867610007859E-12	2.338141589033E-12
0.01356	3.58515043651727E-12	2.15109026191036E-12	4.14630441788519E-12	3.39809910939463E-12	3.21104778227199E-12	4.05277875432387E-12	4.58275751450468E-12	2.74341946446539E-12	5.45566370774367E-12	3.77220176363991E-12	4.86333450518865E-12	2.24461592547168E-12	3.55397521533016E-12	2.36931681022011E-12	2.18226548309747E-12	3.64750087889148E-12	3.30457344583331E-12	2.18226548309747E-12
0.01358	3.61632565770438E-12	2.21344070428458E-12	3.17987256108488E-12	3.02399645514935E-12	2.86812034921382E-12	3.67867610007859E-12	4.86333450518865E-12	2.46284247378143E-12	4.676283178066E-12	3.46044955176884E-12	4.55158229331758E-12	1.37170973223269E-12	3.83455220601412E-12	2.64989380090407E-12	3.2422230034591E-12	3.86572742720123E-12	3.08634689752356E-12	1.8705132712264E-12
0.0136	4.05277875432387E-12	2.7745946856525E-12	2.46284247378143E-12	2.68106902209118E-12	2.8057699068396E-12	3.49162477295595E-12	5.01921061112418E-12	1.80816282885219E-12	4.05277875432387E-12	3.36692388820752E-12	4.2086548602594E-12	9.66431856800308E-13	4.05277875432387E-12	3.14869733989778E-12	4.11512919669808E-12	3.95925309076255E-12	2.99282123396224E-12	1.8705132712264E-12
0.01362	4.70745839925311E-12	3.2733982246462E-12	1.99521415597483E-12	2.7745946856525E-12	3.05517167633646E-12	3.42927433058174E-12	4.89450972637575E-12	1.77698760766508E-12	3.77220176363991E-12	3.52279999414306E-12	4.02160353313676E-12	1.4028849534198E-12	4.1774796390723E-12	3.7098513212657E-12	4.676283178066E-12	3.89690264838834E-12	3.05517167633646E-12	1.99521415597483E-12
0.01364	4.89450972637575E-12	3.64750087889148E-12	1.8705132712264E-12	2.86812034921382E-12	3.64750087889148E-12	3.7098513212657E-12	4.23983008144651E-12	2.36931681022011E-12	3.67867610007859E-12	3.99042831194966E-12	3.86572742720123E-12	2.36931681022011E-12	4.08395397551098E-12	4.1774796390723E-12	5.1127362746855E-12	3.64750087889148E-12	3.17987256108488E-12	2.3069663678459E-12
0.01366	4.73863362044022E-12	3.77220176363991E-12	1.77698760766508E-12	3.21104778227199E-12	4.1774796390723E-12	4.11512919669808E-12	3.7098513212657E-12	3.2733982246462E-12	3.83455220601412E-12	4.42688140856915E-12	4.02160353313676E-12	3.49162477295595E-12	3.89690264838834E-12	4.30218052382072E-12	5.26861238062103E-12	3.61632565770438E-12	3.39809910939463E-12	2.49401769496854E-12
0.01368	4.36453096619494E-12	3.86572742720123E-12	2.11991504072326E-12	3.77220176363991E-12	4.6451079568789E-12	4.48923185094337E-12	3.52279999414306E-12	4.14630441788519E-12	4.14630441788519E-12	4.676283178066E-12	4.42688140856915E-12	4.14630441788519E-12	3.83455220601412E-12	4.30218052382072E-12	5.05038583231129E-12	3.7410265424528E-12	3.67867610007859E-12	2.71224424327828E-12
0.0137	3.89690264838834E-12	4.08395397551098E-12	2.61871857971696E-12	4.42688140856915E-12	4.92568494756286E-12	4.83215928400154E-12	3.80337698482702E-12	4.61393273569179E-12	4.55158229331758E-12	4.80098406281443E-12	4.42688140856915E-12	4.27100530263362E-12	3.86572742720123E-12	4.33335574500783E-12	4.52040707213047E-12	3.92807786957544E-12	3.86572742720123E-12	2.61871857971696E-12
0.01372	3.42927433058174E-12	4.14630441788519E-12	3.17987256108488E-12	4.676283178066E-12	4.89450972637575E-12	5.05038583231129E-12	4.30218052382072E-12	4.73863362044022E-12	5.05038583231129E-12	4.73863362044022E-12	3.86572742720123E-12	4.02160353313676E-12	4.14630441788519E-12	4.30218052382072E-12	4.14630441788519E-12	4.14630441788519E-12	3.92807786957544E-12	2.11991504072326E-12
0.01374	3.33574866702042E-12	4.11512919669808E-12	4.14630441788519E-12	4.61393273569179E-12	4.58275751450468E-12	5.05038583231129E-12	4.89450972637575E-12	4.55158229331758E-12	5.17508671705971E-12	4.61393273569179E-12	3.05517167633646E-12	3.39809910939463E-12	4.61393273569179E-12	4.42688140856915E-12	4.1774796390723E-12	4.23983008144651E-12	3.83455220601412E-12	1.80816282885219E-12
0.01376	3.39809910939463E-12	3.99042831194966E-12	5.26861238062103E-12	4.23983008144651E-12	4.05277875432387E-12	4.89450972637575E-12	5.48683892893078E-12	4.2086548602594E-12	4.95686016874997E-12	4.48923185094337E-12	2.64989380090407E-12	2.83694512802671E-12	5.08156105349839E-12	4.6451079568789E-12	4.30218052382072E-12	4.2086548602594E-12	3.80337698482702E-12	1.65228672291666E-12
0.01378	3.89690264838834E-12	4.2086548602594E-12	6.07916813148581E-12	3.95925309076255E-12	3.67867610007859E-12	4.6451079568789E-12	5.48683892893078E-12	4.02160353313676E-12	4.30218052382072E-12	4.42688140856915E-12	2.46284247378143E-12	2.83694512802671E-12	5.20626193824682E-12	4.76980884162733E-12	4.61393273569179E-12	4.1774796390723E-12	3.61632565770438E-12	1.8393380500393E-12
0.0138	4.55158229331758E-12	4.6451079568789E-12	6.35974512216977E-12	3.95925309076255E-12	3.42927433058174E-12	4.83215928400154E-12	5.01921061112418E-12	3.86572742720123E-12	3.58515043651727E-12	4.39570618738205E-12	2.40049203140722E-12	3.17987256108488E-12	5.14391149587261E-12	4.83215928400154E-12	4.98803538993707E-12	4.1774796390723E-12	3.30457344583331E-12	2.11991504072326E-12
0.01382	5.05038583231129E-12	5.20626193824682E-12	5.73624069842763E-12	4.42688140856915E-12	3.30457344583331E-12	5.1127362746855E-12	4.27100530263362E-12	4.05277875432387E-12	3.02399645514935E-12	4.48923185094337E-12	2.71224424327828E-12	3.21104778227199E-12	4.98803538993707E-12	4.92568494756286E-12	5.26861238062103E-12	4.23983008144651E-12	3.02399645514935E-12	2.11991504072326E-12
0.01384	5.20626193824682E-12	5.70506547724053E-12	4.61393273569179E-12	4.98803538993707E-12	3.39809910939463E-12	5.33096282299525E-12	3.33574866702042E-12	4.48923185094337E-12	2.74341946446539E-12	4.52040707213047E-12	3.33574866702042E-12	2.74341946446539E-12	4.92568494756286E-12	5.1127362746855E-12	5.51801415011789E-12	4.11512919669808E-12	2.68106902209118E-12	2.02638937716194E-12
0.01386	4.80098406281443E-12	6.14151857386002E-12	3.39809910939463E-12	5.39331326536946E-12	3.67867610007859E-12	5.33096282299525E-12	2.61871857971696E-12	4.80098406281443E-12	2.8057699068396E-12	4.676283178066E-12	3.80337698482702E-12	1.93286371360062E-12	4.89450972637575E-12	5.05038583231129E-12	5.48683892893078E-12	3.92807786957544E-12	2.40049203140722E-12	2.15109026191036E-12
0.01388	4.39570618738205E-12	6.67149733404083E-12	2.61871857971696E-12	5.20626193824682E-12	3.83455220601412E-12	5.08156105349839E-12	2.15109026191036E-12	4.89450972637575E-12	3.02399645514935E-12	4.86333450518865E-12	3.64750087889148E-12	1.37170973223269E-12	4.52040707213047E-12	4.98803538993707E-12	5.20626193824682E-12	3.55397521533016E-12	2.11991504072326E-12	2.55636813734275E-12
0.0139	4.08395397551098E-12	6.88972388235058E-12	2.55636813734275E-12	4.42688140856915E-12	3.83455220601412E-12	4.61393273569179E-12	1.80816282885219E-12	4.58275751450468E-12	3.52279999414306E-12	5.14391149587261E-12	3.64750087889148E-12	1.37170973223269E-12	3.92807786957544E-12	4.70745839925311E-12	4.80098406281443E-12	3.05517167633646E-12	1.93286371360062E-12	3.08634689752356E-12
0.01392	3.77220176363991E-12	6.9832495459119E-12	2.86812034921382E-12	3.52279999414306E-12	3.89690264838834E-12	4.08395397551098E-12	1.8393380500393E-12	4.05277875432387E-12	3.77220176363991E-12	5.23743715943393E-12	3.86572742720123E-12	1.99521415597483E-12	3.39809910939463E-12	4.48923185094337E-12	4.2086548602594E-12	2.55636813734275E-12	2.02638937716194E-12	3.58515043651727E-12
0.01394	3.52279999414306E-12	6.88972388235058E-12	3.36692388820752E-12	2.55636813734275E-12	4.11512919669808E-12	3.7098513212657E-12	2.68106902209118E-12	3.52279999414306E-12	3.77220176363991E-12	5.20626193824682E-12	4.2086548602594E-12	2.61871857971696E-12	3.33574866702042E-12	4.1774796390723E-12	3.61632565770438E-12	2.27579114665879E-12	2.43166725259432E-12	4.08395397551098E-12
0.01396	3.21104778227199E-12	6.73384777641505E-12	3.61632565770438E-12	1.37170973223269E-12	4.1774796390723E-12	3.67867610007859E-12	4.05277875432387E-12	3.14869733989778E-12	3.52279999414306E-12	5.39331326536946E-12	4.52040707213047E-12	3.11752211871067E-12	3.80337698482702E-12	4.08395397551098E-12	3.33574866702042E-12	2.15109026191036E-12	2.86812034921382E-12	4.39570618738205E-12
0.01398	3.14869733989778E-12	6.48444600691819E-12	3.80337698482702E-12	6.23504423742134E-13	4.11512919669808E-12	3.92807786957544E-12	4.86333450518865E-12	2.83694512802671E-12	2.89929557040092E-12	5.5803645924921E-12	4.73863362044022E-12	3.55397521533016E-12	4.14630441788519E-12	3.99042831194966E-12	3.2733982246462E-12	2.15109026191036E-12	3.11752211871067E-12	4.33335574500783E-12
0.014	3.39809910939463E-12	5.92329202555027E-12	3.7098513212657E-12	8.10555750864774E-13	4.02160353313676E-12	4.2086548602594E-12	5.01921061112418E-12	2.86812034921382E-12	2.64989380090407E-12	5.54918937130499E-12	4.55158229331758E-12	3.89690264838834E-12	4.11512919669808E-12	3.61632565770438E-12	3.64750087889148E-12	2.05756459834904E-12	3.11752211871067E-12	4.08395397551098E-12
0.01402	3.58515043651727E-12	5.17508671705971E-12	3.42927433058174E-12	1.74581238647798E-12	3.58515043651727E-12	4.61393273569179E-12	4.73863362044022E-12	3.2422230034591E-12	2.40049203140722E-12	5.20626193824682E-12	4.1774796390723E-12	3.86572742720123E-12	4.08395397551098E-12	3.33574866702042E-12	4.2086548602594E-12	1.90168849241351E-12	2.7745946856525E-12	3.80337698482702E-12
0.01404	3.80337698482702E-12	4.14630441788519E-12	3.21104778227199E-12	2.74341946446539E-12	2.89929557040092E-12	5.29978760180814E-12	4.27100530263362E-12	3.36692388820752E-12	2.24461592547168E-12	4.76980884162733E-12	3.58515043651727E-12	3.77220176363991E-12	3.95925309076255E-12	2.8057699068396E-12	4.55158229331758E-12	1.93286371360062E-12	2.40049203140722E-12	3.67867610007859E-12
0.01406	3.7410265424528E-12	3.2733982246462E-12	3.11752211871067E-12	3.39809910939463E-12	2.3069663678459E-12	5.98564246792449E-12	3.7410265424528E-12	3.52279999414306E-12	2.3069663678459E-12	4.27100530263362E-12	3.30457344583331E-12	3.49162477295595E-12	3.86572742720123E-12	2.15109026191036E-12	4.6451079568789E-12	2.40049203140722E-12	2.43166725259432E-12	3.61632565770438E-12
0.01408	3.61632565770438E-12	2.86812034921382E-12	3.08634689752356E-12	3.83455220601412E-12	2.27579114665879E-12	6.23504423742134E-12	3.42927433058174E-12	3.46044955176884E-12	2.7745946856525E-12	3.86572742720123E-12	3.33574866702042E-12	3.2733982246462E-12	3.92807786957544E-12	1.65228672291666E-12	4.61393273569179E-12	2.93047079158803E-12	2.93047079158803E-12	3.58515043651727E-12
0.0141	3.36692388820752E-12	2.89929557040092E-12	3.17987256108488E-12	4.08395397551098E-12	2.89929557040092E-12	6.07916813148581E-12	3.86572742720123E-12	3.55397521533016E-12	3.30457344583331E-12	3.7098513212657E-12	3.67867610007859E-12	3.30457344583331E-12	3.61632565770438E-12	1.74581238647798E-12	4.52040707213047E-12	3.49162477295595E-12	3.64750087889148E-12	3.39809910939463E-12
0.01412	3.2422230034591E-12	3.2733982246462E-12	3.11752211871067E-12	4.2086548602594E-12	3.7410265424528E-12	5.70506547724053E-12	4.48923185094337E-12	3.83455220601412E-12	3.95925309076255E-12	3.67867610007859E-12	3.89690264838834E-12	3.49162477295595E-12	3.11752211871067E-12	2.21344070428458E-12	4.676283178066E-12	3.99042831194966E-12	4.45805662975626E-12	3.11752211871067E-12
0.01414	3.30457344583331E-12	3.67867610007859E-12	3.05517167633646E-12	4.48923185094337E-12	4.36453096619494E-12	5.36213804418235E-12	4.55158229331758E-12	4.39570618738205E-12	4.6451079568789E-12	3.77220176363991E-12	3.95925309076255E-12	3.67867610007859E-12	2.36931681022011E-12	2.8057699068396E-12	4.92568494756286E-12	4.30218052382072E-12	4.92568494756286E-12	2.93047079158803E-12
0.01416	3.52279999414306E-12	3.7098513212657E-12	3.05517167633646E-12	5.05038583231129E-12	4.61393273569179E-12	5.23743715943393E-12	4.33335574500783E-12	4.39570618738205E-12	5.05038583231129E-12	3.80337698482702E-12	3.80337698482702E-12	3.67867610007859E-12	1.99521415597483E-12	3.21104778227199E-12	5.1127362746855E-12	4.48923185094337E-12	5.39331326536946E-12	3.02399645514935E-12
0.01418	3.49162477295595E-12	3.67867610007859E-12	3.21104778227199E-12	5.79859114080185E-12	4.61393273569179E-12	5.14391149587261E-12	4.30218052382072E-12	3.77220176363991E-12	5.08156105349839E-12	3.64750087889148E-12	3.39809910939463E-12	3.80337698482702E-12	2.55636813734275E-12	3.7410265424528E-12	5.05038583231129E-12	4.52040707213047E-12	5.64271503486631E-12	3.39809910939463E-12
0.0142	3.49162477295595E-12	3.52279999414306E-12	3.55397521533016E-12	6.14151857386002E-12	4.45805662975626E-12	4.70745839925311E-12	4.30218052382072E-12	2.99282123396224E-12	5.01921061112418E-12	3.14869733989778E-12	3.05517167633646E-12	4.02160353313676E-12	3.30457344583331E-12	4.02160353313676E-12	4.70745839925311E-12	4.55158229331758E-12	5.76741591961474E-12	3.77220176363991E-12
0.01422	3.42927433058174E-12	3.39809910939463E-12	3.86572742720123E-12	5.51801415011789E-12	4.36453096619494E-12	4.14630441788519E-12	4.33335574500783E-12	2.338141589033E-12	4.76980884162733E-12	2.58754335852986E-12	2.74341946446539E-12	4.39570618738205E-12	3.99042831194966E-12	4.11512919669808E-12	4.33335574500783E-12	4.42688140856915E-12	5.86094158317606E-12	4.02160353313676E-12
0.01424	3.64750087889148E-12	3.52279999414306E-12	4.14630441788519E-12	4.48923185094337E-12	4.30218052382072E-12	3.7098513212657E-12	4.42688140856915E-12	2.08873981953615E-12	4.89450972637575E-12	2.15109026191036E-12	2.49401769496854E-12	4.70745839925311E-12	4.42688140856915E-12	4.2086548602594E-12	4.2086548602594E-12	4.30218052382072E-12	5.64271503486631E-12	4.02160353313676E-12
0.01426	3.7410265424528E-12	3.67867610007859E-12	4.42688140856915E-12	3.49162477295595E-12	4.45805662975626E-12	3.89690264838834E-12	4.14630441788519E-12	1.96403893478772E-12	5.39331326536946E-12	1.93286371360062E-12	2.58754335852986E-12	4.70745839925311E-12	4.73863362044022E-12	4.39570618738205E-12	4.48923185094337E-12	4.1774796390723E-12	5.17508671705971E-12	3.67867610007859E-12
0.01428	3.67867610007859E-12	3.52279999414306E-12	4.61393273569179E-12	2.71224424327828E-12	4.45805662975626E-12	4.30218052382072E-12	4.05277875432387E-12	2.08873981953615E-12	5.92329202555027E-12	2.08873981953615E-12	2.93047079158803E-12	4.61393273569179E-12	4.73863362044022E-12	4.58275751450468E-12	5.05038583231129E-12	4.55158229331758E-12	4.61393273569179E-12	3.33574866702042E-12
0.0143	3.58515043651727E-12	3.52279999414306E-12	4.42688140856915E-12	2.15109026191036E-12	4.36453096619494E-12	4.52040707213047E-12	3.89690264838834E-12	2.40049203140722E-12	6.14151857386002E-12	2.49401769496854E-12	3.36692388820752E-12	4.27100530263362E-12	4.70745839925311E-12	4.1774796390723E-12	5.86094158317606E-12	4.76980884162733E-12	4.02160353313676E-12	2.86812034921382E-12
0.01432	3.7410265424528E-12	3.52279999414306E-12	4.27100530263362E-12	1.8705132712264E-12	4.05277875432387E-12	4.6451079568789E-12	3.7098513212657E-12	2.40049203140722E-12	6.0479929102987E-12	2.93047079158803E-12	3.7410265424528E-12	3.7098513212657E-12	4.52040707213047E-12	3.11752211871067E-12	6.54679644929241E-12	4.89450972637575E-12	3.36692388820752E-12	2.40049203140722E-12
0.01434	3.89690264838834E-12	3.92807786957544E-12	4.2086548602594E-12	2.02638937716194E-12	3.92807786957544E-12	4.6451079568789E-12	3.36692388820752E-12	1.77698760766508E-12	5.26861238062103E-12	3.33574866702042E-12	3.83455220601412E-12	2.96164601277514E-12	4.33335574500783E-12	1.74581238647798E-12	6.54679644929241E-12	4.6451079568789E-12	2.71224424327828E-12	2.24461592547168E-12
0.01436	4.23983008144651E-12	4.23983008144651E-12	4.42688140856915E-12	2.36931681022011E-12	3.89690264838834E-12	4.676283178066E-12	3.36692388820752E-12	1.15348318392295E-12	4.33335574500783E-12	3.7410265424528E-12	3.86572742720123E-12	2.15109026191036E-12	4.11512919669808E-12	9.04081414426094E-13	5.82976636198895E-12	4.05277875432387E-12	2.15109026191036E-12	2.15109026191036E-12
0.01438	4.61393273569179E-12	4.39570618738205E-12	4.58275751450468E-12	2.83694512802671E-12	4.08395397551098E-12	4.86333450518865E-12	3.99042831194966E-12	1.27818406867137E-12	3.11752211871067E-12	4.05277875432387E-12	3.80337698482702E-12	1.4028849534198E-12	3.92807786957544E-12	7.17030087303454E-13	4.80098406281443E-12	3.36692388820752E-12	1.77698760766508E-12	2.21344070428458E-12
0.0144	4.95686016874997E-12	4.61393273569179E-12	4.48923185094337E-12	3.2422230034591E-12	4.1774796390723E-12	5.20626193824682E-12	4.89450972637575E-12	1.8393380500393E-12	1.96403893478772E-12	4.39570618738205E-12	3.99042831194966E-12	4.67628317806601E-13	3.64750087889148E-12	1.30935928985848E-12	3.80337698482702E-12	2.86812034921382E-12	1.74581238647798E-12	2.43166725259432E-12
0.01442	5.17508671705971E-12	4.676283178066E-12	4.23983008144651E-12	3.64750087889148E-12	4.14630441788519E-12	5.48683892893078E-12	5.73624069842763E-12	2.58754335852986E-12	1.27818406867137E-12	4.73863362044022E-12	4.08395397551098E-12	-4.98803538993707E-13	3.36692388820752E-12	2.27579114665879E-12	3.17987256108488E-12	2.89929557040092E-12	2.08873981953615E-12	2.83694512802671E-12
0.01444	4.86333450518865E-12	4.55158229331758E-12	4.08395397551098E-12	4.11512919669808E-12	4.33335574500783E-12	5.39331326536946E-12	6.11034335267291E-12	3.21104778227199E-12	1.05995752036163E-12	4.92568494756286E-12	4.27100530263362E-12	-4.36453096619494E-13	3.11752211871067E-12	3.36692388820752E-12	2.99282123396224E-12	3.42927433058174E-12	2.71224424327828E-12	3.2733982246462E-12
0.01446	4.1774796390723E-12	4.36453096619494E-12	4.2086548602594E-12	4.42688140856915E-12	4.80098406281443E-12	4.98803538993707E-12	6.07916813148581E-12	3.55397521533016E-12	1.12230796273584E-12	4.676283178066E-12	4.1774796390723E-12	9.35256635613201E-13	3.11752211871067E-12	4.23983008144651E-12	2.96164601277514E-12	4.05277875432387E-12	3.39809910939463E-12	3.67867610007859E-12
0.01448	3.39809910939463E-12	4.02160353313676E-12	4.52040707213047E-12	4.58275751450468E-12	5.48683892893078E-12	4.42688140856915E-12	5.86094158317606E-12	3.36692388820752E-12	1.37170973223269E-12	4.39570618738205E-12	3.80337698482702E-12	2.64989380090407E-12	3.05517167633646E-12	4.76980884162733E-12	3.11752211871067E-12	4.48923185094337E-12	4.2086548602594E-12	3.89690264838834E-12
0.0145	3.08634689752356E-12	3.7410265424528E-12	4.80098406281443E-12	4.676283178066E-12	6.11034335267291E-12	4.11512919669808E-12	5.39331326536946E-12	3.05517167633646E-12	1.52758583816823E-12	4.11512919669808E-12	3.80337698482702E-12	3.80337698482702E-12	3.14869733989778E-12	5.17508671705971E-12	3.55397521533016E-12	4.52040707213047E-12	4.70745839925311E-12	3.86572742720123E-12
0.01452	3.14869733989778E-12	3.55397521533016E-12	4.42688140856915E-12	4.76980884162733E-12	6.17269379504713E-12	4.23983008144651E-12	4.86333450518865E-12	2.68106902209118E-12	1.71463716529087E-12	3.92807786957544E-12	3.89690264838834E-12	4.11512919669808E-12	3.46044955176884E-12	5.51801415011789E-12	4.02160353313676E-12	4.27100530263362E-12	4.92568494756286E-12	3.89690264838834E-12
0.01454	3.2733982246462E-12	3.42927433058174E-12	3.77220176363991E-12	5.1127362746855E-12	5.70506547724053E-12	4.52040707213047E-12	4.30218052382072E-12	2.74341946446539E-12	2.02638937716194E-12	3.64750087889148E-12	3.89690264838834E-12	3.99042831194966E-12	3.61632565770438E-12	5.51801415011789E-12	4.14630441788519E-12	3.95925309076255E-12	4.45805662975626E-12	3.89690264838834E-12
0.01456	3.21104778227199E-12	3.36692388820752E-12	3.2733982246462E-12	5.26861238062103E-12	4.6451079568789E-12	4.80098406281443E-12	4.1774796390723E-12	3.2422230034591E-12	2.64989380090407E-12	3.42927433058174E-12	3.17987256108488E-12	3.7410265424528E-12	3.77220176363991E-12	5.20626193824682E-12	3.80337698482702E-12	3.64750087889148E-12	3.58515043651727E-12	3.92807786957544E-12
0.01458	2.89929557040092E-12	3.39809910939463E-12	3.46044955176884E-12	5.14391149587261E-12	3.64750087889148E-12	5.1127362746855E-12	4.05277875432387E-12	4.05277875432387E-12	3.52279999414306E-12	3.17987256108488E-12	2.15109026191036E-12	3.39809910939463E-12	3.86572742720123E-12	4.676283178066E-12	3.52279999414306E-12	3.55397521533016E-12	2.86812034921382E-12	4.02160353313676E-12
0.0146	2.52519291615564E-12	3.58515043651727E-12	3.86572742720123E-12	4.76980884162733E-12	2.71224424327828E-12	5.23743715943393E-12	4.05277875432387E-12	4.70745839925311E-12	4.33335574500783E-12	2.74341946446539E-12	1.71463716529087E-12	3.42927433058174E-12	4.02160353313676E-12	4.11512919669808E-12	3.7098513212657E-12	3.67867610007859E-12	2.68106902209118E-12	3.95925309076255E-12
0.01462	2.11991504072326E-12	3.99042831194966E-12	4.2086548602594E-12	4.55158229331758E-12	2.24461592547168E-12	5.01921061112418E-12	3.83455220601412E-12	5.17508671705971E-12	4.6451079568789E-12	2.24461592547168E-12	2.05756459834904E-12	3.95925309076255E-12	4.30218052382072E-12	3.67867610007859E-12	4.23983008144651E-12	3.80337698482702E-12	2.96164601277514E-12	4.02160353313676E-12
0.01464	1.8393380500393E-12	4.676283178066E-12	4.11512919669808E-12	4.1774796390723E-12	2.3069663678459E-12	4.76980884162733E-12	3.55397521533016E-12	5.08156105349839E-12	4.58275751450468E-12	1.74581238647798E-12	2.93047079158803E-12	4.1774796390723E-12	4.58275751450468E-12	3.36692388820752E-12	4.95686016874997E-12	3.86572742720123E-12	3.2422230034591E-12	4.1774796390723E-12
0.01466	1.99521415597483E-12	5.23743715943393E-12	3.92807786957544E-12	3.92807786957544E-12	2.68106902209118E-12	4.70745839925311E-12	3.11752211871067E-12	4.58275751450468E-12	4.2086548602594E-12	1.4028849534198E-12	3.58515043651727E-12	3.99042831194966E-12	4.42688140856915E-12	2.93047079158803E-12	5.51801415011789E-12	3.95925309076255E-12	3.05517167633646E-12	4.39570618738205E-12
0.01468	2.46284247378143E-12	5.54918937130499E-12	3.67867610007859E-12	3.64750087889148E-12	3.11752211871067E-12	4.61393273569179E-12	2.71224424327828E-12	3.92807786957544E-12	3.61632565770438E-12	1.52758583816823E-12	3.80337698482702E-12	3.83455220601412E-12	3.99042831194966E-12	2.58754335852986E-12	5.73624069842763E-12	4.1774796390723E-12	2.49401769496854E-12	4.52040707213047E-12
0.0147	2.86812034921382E-12	5.39331326536946E-12	3.42927433058174E-12	3.36692388820752E-12	3.2422230034591E-12	4.48923185094337E-12	1.68346194410376E-12	3.30457344583331E-12	3.11752211871067E-12	1.99521415597483E-12	3.49162477295595E-12	3.83455220601412E-12	3.17987256108488E-12	2.43166725259432E-12	5.36213804418235E-12	4.2086548602594E-12	1.99521415597483E-12	4.23983008144651E-12
0.01472	3.39809910939463E-12	4.98803538993707E-12	3.33574866702042E-12	3.02399645514935E-12	3.42927433058174E-12	4.14630441788519E-12	5.92329202555027E-13	3.02399645514935E-12	3.02399645514935E-12	2.43166725259432E-12	3.14869733989778E-12	4.05277875432387E-12	2.8057699068396E-12	2.74341946446539E-12	4.70745839925311E-12	4.05277875432387E-12	1.8705132712264E-12	3.7410265424528E-12
0.01474	3.7098513212657E-12	4.45805662975626E-12	3.58515043651727E-12	2.7745946856525E-12	3.58515043651727E-12	3.89690264838834E-12	2.49401769496854E-13	3.14869733989778E-12	3.02399645514935E-12	2.99282123396224E-12	3.33574866702042E-12	4.30218052382072E-12	3.30457344583331E-12	3.2733982246462E-12	3.95925309076255E-12	3.67867610007859E-12	2.21344070428458E-12	3.02399645514935E-12
0.01476	3.95925309076255E-12	4.02160353313676E-12	3.92807786957544E-12	2.52519291615564E-12	3.80337698482702E-12	3.92807786957544E-12	6.85854866116347E-13	3.2422230034591E-12	3.21104778227199E-12	3.33574866702042E-12	3.92807786957544E-12	4.23983008144651E-12	4.1774796390723E-12	3.89690264838834E-12	3.30457344583331E-12	3.36692388820752E-12	2.68106902209118E-12	2.8057699068396E-12
0.01478	4.05277875432387E-12	3.46044955176884E-12	4.2086548602594E-12	2.55636813734275E-12	3.80337698482702E-12	3.92807786957544E-12	1.58993628054244E-12	3.36692388820752E-12	3.55397521533016E-12	3.58515043651727E-12	4.52040707213047E-12	4.05277875432387E-12	4.36453096619494E-12	4.30218052382072E-12	2.93047079158803E-12	3.11752211871067E-12	3.2733982246462E-12	2.8057699068396E-12
0.0148	4.11512919669808E-12	2.99282123396224E-12	4.1774796390723E-12	3.02399645514935E-12	3.55397521533016E-12	3.89690264838834E-12	2.11991504072326E-12	3.02399645514935E-12	3.77220176363991E-12	3.83455220601412E-12	5.05038583231129E-12	3.7410265424528E-12	4.08395397551098E-12	4.27100530263362E-12	2.74341946446539E-12	3.05517167633646E-12	3.86572742720123E-12	2.83694512802671E-12
0.01482	4.02160353313676E-12	3.02399645514935E-12	3.99042831194966E-12	3.30457344583331E-12	3.11752211871067E-12	3.86572742720123E-12	2.61871857971696E-12	2.43166725259432E-12	3.58515043651727E-12	4.1774796390723E-12	5.1127362746855E-12	3.7410265424528E-12	3.7098513212657E-12	3.61632565770438E-12	2.83694512802671E-12	3.17987256108488E-12	4.2086548602594E-12	2.64989380090407E-12
0.01484	3.95925309076255E-12	3.33574866702042E-12	3.7098513212657E-12	3.39809910939463E-12	2.49401769496854E-12	3.95925309076255E-12	3.30457344583331E-12	1.90168849241351E-12	2.86812034921382E-12	4.52040707213047E-12	4.89450972637575E-12	3.83455220601412E-12	3.49162477295595E-12	2.83694512802671E-12	3.02399645514935E-12	3.49162477295595E-12	4.42688140856915E-12	2.49401769496854E-12
0.01486	3.99042831194966E-12	3.92807786957544E-12	3.42927433058174E-12	3.21104778227199E-12	2.05756459834904E-12	4.1774796390723E-12	4.05277875432387E-12	1.80816282885219E-12	1.99521415597483E-12	4.76980884162733E-12	4.36453096619494E-12	4.23983008144651E-12	2.93047079158803E-12	2.3069663678459E-12	3.14869733989778E-12	3.7410265424528E-12	4.39570618738205E-12	2.61871857971696E-12
0.01488	3.89690264838834E-12	4.23983008144651E-12	3.49162477295595E-12	3.30457344583331E-12	2.08873981953615E-12	4.23983008144651E-12	4.83215928400154E-12	2.02638937716194E-12	1.90168849241351E-12	4.73863362044022E-12	3.86572742720123E-12	4.52040707213047E-12	2.36931681022011E-12	2.43166725259432E-12	3.08634689752356E-12	3.83455220601412E-12	3.95925309076255E-12	2.8057699068396E-12
0.0149	3.92807786957544E-12	4.14630441788519E-12	3.7098513212657E-12	3.58515043651727E-12	2.83694512802671E-12	4.42688140856915E-12	5.89211680436317E-12	2.58754335852986E-12	2.71224424327828E-12	4.27100530263362E-12	3.58515043651727E-12	4.6451079568789E-12	1.99521415597483E-12	2.96164601277514E-12	2.96164601277514E-12	3.77220176363991E-12	3.58515043651727E-12	3.2422230034591E-12
0.01492	4.27100530263362E-12	3.7410265424528E-12	3.89690264838834E-12	4.02160353313676E-12	3.67867610007859E-12	4.52040707213047E-12	6.26621945860845E-12	3.52279999414306E-12	3.80337698482702E-12	3.61632565770438E-12	3.36692388820752E-12	4.48923185094337E-12	1.80816282885219E-12	3.7098513212657E-12	3.08634689752356E-12	3.80337698482702E-12	3.2733982246462E-12	3.64750087889148E-12
0.01494	4.92568494756286E-12	3.39809910939463E-12	4.11512919669808E-12	4.80098406281443E-12	4.27100530263362E-12	4.73863362044022E-12	5.76741591961474E-12	4.33335574500783E-12	4.36453096619494E-12	2.96164601277514E-12	3.2422230034591E-12	4.02160353313676E-12	1.30935928985848E-12	4.11512919669808E-12	3.30457344583331E-12	3.86572742720123E-12	3.46044955176884E-12	3.92807786957544E-12
0.01496	5.36213804418235E-12	3.36692388820752E-12	4.2086548602594E-12	5.67389025605342E-12	4.45805662975626E-12	4.73863362044022E-12	5.01921061112418E-12	4.86333450518865E-12	4.30218052382072E-12	2.64989380090407E-12	3.11752211871067E-12	3.33574866702042E-12	1.30935928985848E-12	4.11512919669808E-12	3.77220176363991E-12	3.80337698482702E-12	3.89690264838834E-12	3.83455220601412E-12
0.01498	5.36213804418235E-12	3.67867610007859E-12	4.08395397551098E-12	6.32856990098266E-12	4.36453096619494E-12	4.55158229331758E-12	4.55158229331758E-12	4.58275751450468E-12	3.92807786957544E-12	2.71224424327828E-12	2.99282123396224E-12	2.71224424327828E-12	2.05756459834904E-12	4.08395397551098E-12	3.95925309076255E-12	3.7098513212657E-12	4.48923185094337E-12	3.33574866702042E-12
0.015	4.676283178066E-12	4.23983008144651E-12	4.02160353313676E-12	6.23504423742134E-12	4.33335574500783E-12	4.27100530263362E-12	4.76980884162733E-12	4.08395397551098E-12	3.21104778227199E-12	2.83694512802671E-12	2.71224424327828E-12	2.27579114665879E-12	3.05517167633646E-12	4.08395397551098E-12	3.89690264838834E-12	3.49162477295595E-12	5.05038583231129E-12	2.74341946446539E-12
0.01502	3.67867610007859E-12	4.80098406281443E-12	3.67867610007859E-12	5.20626193824682E-12	4.39570618738205E-12	4.11512919669808E-12	5.36213804418235E-12	3.49162477295595E-12	2.55636813734275E-12	2.99282123396224E-12	2.36931681022011E-12	2.11991504072326E-12	3.77220176363991E-12	4.23983008144651E-12	3.55397521533016E-12	3.49162477295595E-12	5.23743715943393E-12	2.43166725259432E-12
0.01504	3.05517167633646E-12	5.17508671705971E-12	3.14869733989778E-12	3.89690264838834E-12	4.58275751450468E-12	4.23983008144651E-12	6.0479929102987E-12	3.02399645514935E-12	2.68106902209118E-12	2.89929557040092E-12	2.15109026191036E-12	2.05756459834904E-12	3.99042831194966E-12	4.42688140856915E-12	3.02399645514935E-12	3.58515043651727E-12	4.92568494756286E-12	2.3069663678459E-12
0.01506	3.21104778227199E-12	5.08156105349839E-12	2.52519291615564E-12	2.61871857971696E-12	4.676283178066E-12	4.39570618738205E-12	6.42209556454398E-12	2.61871857971696E-12	3.49162477295595E-12	2.8057699068396E-12	1.8705132712264E-12	2.11991504072326E-12	3.99042831194966E-12	4.73863362044022E-12	2.68106902209118E-12	3.77220176363991E-12	4.39570618738205E-12	2.43166725259432E-12
0.01508	3.7410265424528E-12	4.58275751450468E-12	2.15109026191036E-12	1.74581238647798E-12	4.36453096619494E-12	4.52040707213047E-12	6.54679644929241E-12	2.05756459834904E-12	4.30218052382072E-12	2.61871857971696E-12	1.65228672291666E-12	2.21344070428458E-12	4.05277875432387E-12	5.05038583231129E-12	2.61871857971696E-12	3.92807786957544E-12	3.77220176363991E-12	2.49401769496854E-12
0.0151	3.95925309076255E-12	4.08395397551098E-12	2.15109026191036E-12	1.30935928985848E-12	3.7410265424528E-12	4.55158229331758E-12	6.35974512216977E-12	1.80816282885219E-12	4.83215928400154E-12	2.55636813734275E-12	1.68346194410376E-12	2.61871857971696E-12	4.30218052382072E-12	5.05038583231129E-12	2.83694512802671E-12	3.99042831194966E-12	3.21104778227199E-12	2.36931681022011E-12
0.01512	4.05277875432387E-12	3.7410265424528E-12	2.61871857971696E-12	1.52758583816823E-12	3.08634689752356E-12	4.52040707213047E-12	5.95446724673738E-12	1.8393380500393E-12	4.83215928400154E-12	2.61871857971696E-12	2.21344070428458E-12	3.14869733989778E-12	4.42688140856915E-12	4.676283178066E-12	3.30457344583331E-12	3.92807786957544E-12	2.86812034921382E-12	2.15109026191036E-12
0.01514	3.99042831194966E-12	3.7098513212657E-12	3.14869733989778E-12	2.27579114665879E-12	2.74341946446539E-12	4.6451079568789E-12	5.17508671705971E-12	2.52519291615564E-12	4.58275751450468E-12	2.89929557040092E-12	3.17987256108488E-12	3.61632565770438E-12	4.45805662975626E-12	4.11512919669808E-12	3.77220176363991E-12	3.7098513212657E-12	2.8057699068396E-12	1.93286371360062E-12
0.01516	4.02160353313676E-12	4.1774796390723E-12	3.67867610007859E-12	3.30457344583331E-12	2.71224424327828E-12	4.80098406281443E-12	4.30218052382072E-12	3.52279999414306E-12	3.92807786957544E-12	3.46044955176884E-12	4.2086548602594E-12	3.58515043651727E-12	4.23983008144651E-12	3.46044955176884E-12	3.95925309076255E-12	3.58515043651727E-12	2.7745946856525E-12	1.77698760766508E-12
0.01518	3.92807786957544E-12	5.1127362746855E-12	3.92807786957544E-12	4.05277875432387E-12	2.86812034921382E-12	4.98803538993707E-12	3.42927433058174E-12	4.45805662975626E-12	3.11752211871067E-12	4.08395397551098E-12	4.95686016874997E-12	2.86812034921382E-12	3.86572742720123E-12	2.86812034921382E-12	3.99042831194966E-12	3.61632565770438E-12	3.08634689752356E-12	2.15109026191036E-12
0.0152	4.02160353313676E-12	6.0479929102987E-12	4.02160353313676E-12	4.676283178066E-12	3.08634689752356E-12	5.1127362746855E-12	2.89929557040092E-12	5.08156105349839E-12	2.43166725259432E-12	4.45805662975626E-12	5.39331326536946E-12	2.27579114665879E-12	3.05517167633646E-12	2.40049203140722E-12	3.61632565770438E-12	3.77220176363991E-12	3.64750087889148E-12	2.83694512802671E-12
0.01522	4.1774796390723E-12	6.57797167047951E-12	3.83455220601412E-12	5.17508671705971E-12	3.11752211871067E-12	5.26861238062103E-12	2.8057699068396E-12	5.08156105349839E-12	2.21344070428458E-12	4.76980884162733E-12	5.36213804418235E-12	2.55636813734275E-12	2.40049203140722E-12	2.3069663678459E-12	3.36692388820752E-12	4.05277875432387E-12	4.11512919669808E-12	3.58515043651727E-12
0.01524	4.08395397551098E-12	6.57797167047951E-12	3.36692388820752E-12	5.39331326536946E-12	3.11752211871067E-12	5.48683892893078E-12	2.89929557040092E-12	4.98803538993707E-12	2.43166725259432E-12	4.86333450518865E-12	5.08156105349839E-12	3.2422230034591E-12	1.8393380500393E-12	2.40049203140722E-12	3.49162477295595E-12	4.1774796390723E-12	4.42688140856915E-12	4.05277875432387E-12
0.01526	3.7098513212657E-12	6.17269379504713E-12	3.11752211871067E-12	5.33096282299525E-12	3.2422230034591E-12	5.54918937130499E-12	2.99282123396224E-12	4.676283178066E-12	3.2422230034591E-12	4.83215928400154E-12	4.61393273569179E-12	3.64750087889148E-12	1.80816282885219E-12	2.46284247378143E-12	3.99042831194966E-12	4.1774796390723E-12	4.42688140856915E-12	3.83455220601412E-12
0.01528	3.2733982246462E-12	5.67389025605342E-12	2.96164601277514E-12	5.01921061112418E-12	3.2422230034591E-12	5.36213804418235E-12	3.05517167633646E-12	4.676283178066E-12	4.33335574500783E-12	4.58275751450468E-12	3.95925309076255E-12	3.58515043651727E-12	2.18226548309747E-12	2.58754335852986E-12	4.58275751450468E-12	4.14630441788519E-12	4.39570618738205E-12	3.11752211871067E-12
0.0153	2.68106902209118E-12	5.29978760180814E-12	2.89929557040092E-12	4.70745839925311E-12	3.02399645514935E-12	5.01921061112418E-12	3.36692388820752E-12	4.80098406281443E-12	5.36213804418235E-12	4.33335574500783E-12	3.39809910939463E-12	3.49162477295595E-12	2.86812034921382E-12	2.55636813734275E-12	5.36213804418235E-12	4.08395397551098E-12	4.23983008144651E-12	1.90168849241351E-12
0.01532	2.40049203140722E-12	5.08156105349839E-12	2.68106902209118E-12	4.52040707213047E-12	2.71224424327828E-12	4.48923185094337E-12	3.80337698482702E-12	4.76980884162733E-12	6.14151857386002E-12	4.08395397551098E-12	3.02399645514935E-12	3.30457344583331E-12	3.61632565770438E-12	2.64989380090407E-12	5.98564246792449E-12	4.05277875432387E-12	3.80337698482702E-12	8.72906193238988E-13
0.01534	2.27579114665879E-12	4.6451079568789E-12	2.338141589033E-12	4.36453096619494E-12	2.64989380090407E-12	4.02160353313676E-12	4.14630441788519E-12	4.39570618738205E-12	6.26621945860845E-12	3.99042831194966E-12	2.96164601277514E-12	3.14869733989778E-12	4.45805662975626E-12	2.86812034921382E-12	6.01681768911159E-12	3.89690264838834E-12	3.2422230034591E-12	2.49401769496854E-13
0.01536	2.49401769496854E-12	4.05277875432387E-12	2.27579114665879E-12	4.2086548602594E-12	2.99282123396224E-12	3.67867610007859E-12	4.52040707213047E-12	3.80337698482702E-12	6.01681768911159E-12	3.89690264838834E-12	3.39809910939463E-12	3.33574866702042E-12	5.17508671705971E-12	3.39809910939463E-12	5.54918937130499E-12	3.7098513212657E-12	2.55636813734275E-12	2.49401769496854E-13
0.01538	2.83694512802671E-12	3.58515043651727E-12	2.27579114665879E-12	3.95925309076255E-12	3.55397521533016E-12	3.67867610007859E-12	4.80098406281443E-12	3.14869733989778E-12	5.36213804418235E-12	3.67867610007859E-12	3.89690264838834E-12	4.05277875432387E-12	5.45566370774367E-12	4.02160353313676E-12	4.89450972637575E-12	3.86572742720123E-12	2.21344070428458E-12	8.41730972051881E-13
0.0154	3.14869733989778E-12	3.49162477295595E-12	2.68106902209118E-12	3.55397521533016E-12	4.02160353313676E-12	4.27100530263362E-12	4.86333450518865E-12	2.7745946856525E-12	4.73863362044022E-12	3.2422230034591E-12	4.02160353313676E-12	4.70745839925311E-12	5.23743715943393E-12	4.80098406281443E-12	4.14630441788519E-12	4.2086548602594E-12	1.99521415597483E-12	1.74581238647798E-12
0.01542	3.58515043651727E-12	3.7410265424528E-12	3.2422230034591E-12	3.08634689752356E-12	4.45805662975626E-12	5.01921061112418E-12	4.52040707213047E-12	2.74341946446539E-12	4.36453096619494E-12	3.08634689752356E-12	3.58515043651727E-12	4.89450972637575E-12	4.70745839925311E-12	5.26861238062103E-12	3.67867610007859E-12	4.6451079568789E-12	2.21344070428458E-12	2.58754335852986E-12
0.01544	4.2086548602594E-12	4.08395397551098E-12	3.61632565770438E-12	2.7745946856525E-12	4.6451079568789E-12	5.64271503486631E-12	3.89690264838834E-12	2.86812034921382E-12	4.23983008144651E-12	3.14869733989778E-12	3.02399645514935E-12	4.89450972637575E-12	4.05277875432387E-12	5.51801415011789E-12	3.49162477295595E-12	4.95686016874997E-12	2.7745946856525E-12	3.17987256108488E-12
0.01546	4.83215928400154E-12	4.42688140856915E-12	3.80337698482702E-12	2.61871857971696E-12	4.92568494756286E-12	5.73624069842763E-12	3.21104778227199E-12	3.11752211871067E-12	4.42688140856915E-12	3.61632565770438E-12	2.74341946446539E-12	4.6451079568789E-12	3.36692388820752E-12	5.20626193824682E-12	3.30457344583331E-12	5.1127362746855E-12	3.55397521533016E-12	3.64750087889148E-12
0.01548	5.17508671705971E-12	4.73863362044022E-12	3.7098513212657E-12	2.96164601277514E-12	5.20626193824682E-12	5.42448848655657E-12	2.40049203140722E-12	3.08634689752356E-12	4.70745839925311E-12	4.23983008144651E-12	2.93047079158803E-12	4.39570618738205E-12	2.8057699068396E-12	4.83215928400154E-12	3.11752211871067E-12	4.98803538993707E-12	4.23983008144651E-12	4.08395397551098E-12
0.0155	5.5803645924921E-12	5.14391149587261E-12	3.36692388820752E-12	3.58515043651727E-12	5.20626193824682E-12	4.86333450518865E-12	1.58993628054244E-12	2.93047079158803E-12	4.92568494756286E-12	4.80098406281443E-12	3.52279999414306E-12	4.39570618738205E-12	2.21344070428458E-12	4.36453096619494E-12	3.21104778227199E-12	4.55158229331758E-12	4.55158229331758E-12	4.676283178066E-12
0.01552	5.67389025605342E-12	5.36213804418235E-12	3.08634689752356E-12	4.08395397551098E-12	4.98803538993707E-12	4.23983008144651E-12	1.05995752036163E-12	2.68106902209118E-12	5.08156105349839E-12	4.80098406281443E-12	4.33335574500783E-12	4.27100530263362E-12	2.08873981953615E-12	4.23983008144651E-12	3.36692388820752E-12	4.05277875432387E-12	4.48923185094337E-12	5.29978760180814E-12
0.01554	5.82976636198895E-12	5.42448848655657E-12	2.86812034921382E-12	3.99042831194966E-12	4.61393273569179E-12	3.64750087889148E-12	9.35256635613201E-13	2.43166725259432E-12	4.89450972637575E-12	4.33335574500783E-12	5.23743715943393E-12	4.11512919669808E-12	2.24461592547168E-12	4.23983008144651E-12	3.7410265424528E-12	3.30457344583331E-12	4.05277875432387E-12	5.61153981367921E-12
0.01556	5.92329202555027E-12	5.23743715943393E-12	2.96164601277514E-12	3.2422230034591E-12	4.36453096619494E-12	3.33574866702042E-12	1.34053451104559E-12	2.58754335852986E-12	4.45805662975626E-12	3.39809910939463E-12	5.61153981367921E-12	3.7098513212657E-12	2.89929557040092E-12	4.05277875432387E-12	3.99042831194966E-12	2.71224424327828E-12	4.02160353313676E-12	5.29978760180814E-12
0.01558	5.54918937130499E-12	4.76980884162733E-12	3.36692388820752E-12	2.18226548309747E-12	4.36453096619494E-12	3.52279999414306E-12	2.02638937716194E-12	2.99282123396224E-12	3.92807786957544E-12	2.36931681022011E-12	5.29978760180814E-12	3.2733982246462E-12	3.67867610007859E-12	3.55397521533016E-12	3.99042831194966E-12	2.61871857971696E-12	4.33335574500783E-12	4.73863362044022E-12
0.0156	4.86333450518865E-12	4.05277875432387E-12	3.89690264838834E-12	1.65228672291666E-12	4.33335574500783E-12	4.05277875432387E-12	2.55636813734275E-12	3.52279999414306E-12	3.49162477295595E-12	1.62111150172955E-12	4.33335574500783E-12	3.36692388820752E-12	3.58515043651727E-12	2.89929557040092E-12	3.86572742720123E-12	3.08634689752356E-12	4.83215928400154E-12	3.99042831194966E-12
0.01562	4.05277875432387E-12	3.30457344583331E-12	4.2086548602594E-12	1.71463716529087E-12	4.05277875432387E-12	4.89450972637575E-12	2.89929557040092E-12	3.95925309076255E-12	3.14869733989778E-12	1.49641061698112E-12	3.33574866702042E-12	3.7098513212657E-12	2.8057699068396E-12	2.08873981953615E-12	4.02160353313676E-12	3.67867610007859E-12	5.23743715943393E-12	3.42927433058174E-12
0.01564	3.11752211871067E-12	2.71224424327828E-12	4.36453096619494E-12	1.99521415597483E-12	3.52279999414306E-12	5.39331326536946E-12	3.2733982246462E-12	4.36453096619494E-12	2.52519291615564E-12	2.18226548309747E-12	2.49401769496854E-12	4.2086548602594E-12	2.02638937716194E-12	1.02878229917452E-12	4.27100530263362E-12	4.2086548602594E-12	5.17508671705971E-12	3.11752211871067E-12
0.01566	2.64989380090407E-12	2.52519291615564E-12	4.61393273569179E-12	2.36931681022011E-12	3.2733982246462E-12	5.42448848655657E-12	3.7098513212657E-12	4.58275751450468E-12	2.21344070428458E-12	3.36692388820752E-12	2.3069663678459E-12	4.676283178066E-12	1.68346194410376E-12	7.17030087303454E-13	4.48923185094337E-12	4.48923185094337E-12	4.676283178066E-12	3.11752211871067E-12
0.01568	2.49401769496854E-12	2.8057699068396E-12	4.98803538993707E-12	2.71224424327828E-12	3.64750087889148E-12	4.98803538993707E-12	4.39570618738205E-12	4.80098406281443E-12	2.74341946446539E-12	4.6451079568789E-12	2.43166725259432E-12	5.17508671705971E-12	1.65228672291666E-12	1.93286371360062E-12	4.58275751450468E-12	4.55158229331758E-12	4.1774796390723E-12	3.14869733989778E-12
0.0157	2.55636813734275E-12	3.36692388820752E-12	5.17508671705971E-12	2.99282123396224E-12	4.11512919669808E-12	4.2086548602594E-12	5.01921061112418E-12	4.61393273569179E-12	4.02160353313676E-12	5.76741591961474E-12	3.11752211871067E-12	5.33096282299525E-12	2.11991504072326E-12	3.55397521533016E-12	4.48923185094337E-12	4.42688140856915E-12	3.80337698482702E-12	3.17987256108488E-12
0.01572	2.74341946446539E-12	3.99042831194966E-12	4.92568494756286E-12	3.46044955176884E-12	3.83455220601412E-12	3.39809910939463E-12	5.48683892893078E-12	4.23983008144651E-12	4.98803538993707E-12	6.29739467979555E-12	4.05277875432387E-12	5.39331326536946E-12	2.96164601277514E-12	4.23983008144651E-12	4.11512919669808E-12	4.2086548602594E-12	3.2733982246462E-12	2.96164601277514E-12
0.01574	2.99282123396224E-12	4.61393273569179E-12	4.52040707213047E-12	3.92807786957544E-12	3.2733982246462E-12	2.68106902209118E-12	5.51801415011789E-12	4.05277875432387E-12	5.42448848655657E-12	6.35974512216977E-12	4.95686016874997E-12	5.51801415011789E-12	3.7098513212657E-12	4.14630441788519E-12	3.7410265424528E-12	4.11512919669808E-12	2.64989380090407E-12	2.86812034921382E-12
0.01576	3.08634689752356E-12	4.83215928400154E-12	4.2086548602594E-12	4.33335574500783E-12	2.89929557040092E-12	2.21344070428458E-12	5.26861238062103E-12	4.05277875432387E-12	5.33096282299525E-12	6.01681768911159E-12	5.36213804418235E-12	5.39331326536946E-12	3.80337698482702E-12	3.95925309076255E-12	3.21104778227199E-12	3.99042831194966E-12	2.08873981953615E-12	3.05517167633646E-12
0.01578	3.08634689752356E-12	4.98803538993707E-12	4.05277875432387E-12	4.1774796390723E-12	2.83694512802671E-12	1.96403893478772E-12	4.80098406281443E-12	4.36453096619494E-12	5.14391149587261E-12	5.61153981367921E-12	5.33096282299525E-12	5.08156105349839E-12	3.86572742720123E-12	3.64750087889148E-12	3.02399645514935E-12	3.86572742720123E-12	2.02638937716194E-12	3.55397521533016E-12
0.0158	2.71224424327828E-12	5.05038583231129E-12	3.92807786957544E-12	3.58515043651727E-12	2.74341946446539E-12	2.02638937716194E-12	4.2086548602594E-12	4.89450972637575E-12	4.95686016874997E-12	5.1127362746855E-12	5.20626193824682E-12	4.30218052382072E-12	4.14630441788519E-12	3.30457344583331E-12	3.11752211871067E-12	3.83455220601412E-12	2.27579114665879E-12	4.14630441788519E-12
0.01582	2.61871857971696E-12	5.14391149587261E-12	3.89690264838834E-12	2.89929557040092E-12	2.43166725259432E-12	2.3069663678459E-12	3.61632565770438E-12	4.89450972637575E-12	4.89450972637575E-12	4.55158229331758E-12	5.01921061112418E-12	3.49162477295595E-12	4.33335574500783E-12	3.17987256108488E-12	3.49162477295595E-12	3.80337698482702E-12	2.96164601277514E-12	4.55158229331758E-12
0.01584	3.2733982246462E-12	5.05038583231129E-12	3.92807786957544E-12	2.11991504072326E-12	2.3069663678459E-12	2.96164601277514E-12	3.05517167633646E-12	4.33335574500783E-12	5.61153981367921E-12	3.77220176363991E-12	4.86333450518865E-12	2.58754335852986E-12	4.45805662975626E-12	4.02160353313676E-12	3.92807786957544E-12	3.61632565770438E-12	3.58515043651727E-12	4.676283178066E-12
0.01586	4.23983008144651E-12	4.83215928400154E-12	4.14630441788519E-12	1.68346194410376E-12	2.11991504072326E-12	3.61632565770438E-12	2.71224424327828E-12	3.52279999414306E-12	6.9832495459119E-12	3.2733982246462E-12	4.61393273569179E-12	1.96403893478772E-12	4.39570618738205E-12	5.51801415011789E-12	4.02160353313676E-12	3.42927433058174E-12	3.95925309076255E-12	4.30218052382072E-12
0.01588	4.89450972637575E-12	4.48923185094337E-12	4.2086548602594E-12	1.58993628054244E-12	2.05756459834904E-12	3.95925309076255E-12	2.7745946856525E-12	2.52519291615564E-12	7.70027963321535E-12	3.14869733989778E-12	4.36453096619494E-12	1.4028849534198E-12	4.2086548602594E-12	6.35974512216977E-12	3.86572742720123E-12	3.30457344583331E-12	4.11512919669808E-12	3.99042831194966E-12
0.0159	4.98803538993707E-12	4.05277875432387E-12	4.2086548602594E-12	1.77698760766508E-12	2.52519291615564E-12	4.05277875432387E-12	2.93047079158803E-12	1.74581238647798E-12	7.66910441202825E-12	3.2733982246462E-12	4.2086548602594E-12	9.35256635613201E-13	3.86572742720123E-12	6.26621945860845E-12	3.61632565770438E-12	3.39809910939463E-12	3.99042831194966E-12	3.64750087889148E-12
0.01592	5.08156105349839E-12	3.46044955176884E-12	4.23983008144651E-12	2.36931681022011E-12	3.64750087889148E-12	4.05277875432387E-12	3.11752211871067E-12	1.52758583816823E-12	6.76502299760215E-12	3.39809910939463E-12	4.33335574500783E-12	2.49401769496854E-13	3.67867610007859E-12	5.79859114080185E-12	3.36692388820752E-12	3.52279999414306E-12	3.83455220601412E-12	3.52279999414306E-12
0.01594	5.01921061112418E-12	3.14869733989778E-12	4.23983008144651E-12	2.89929557040092E-12	4.86333450518865E-12	4.1774796390723E-12	3.52279999414306E-12	1.71463716529087E-12	5.5803645924921E-12	3.64750087889148E-12	4.48923185094337E-12	-4.36453096619494E-13	3.55397521533016E-12	5.17508671705971E-12	3.17987256108488E-12	3.58515043651727E-12	3.80337698482702E-12	3.64750087889148E-12
0.01596	4.83215928400154E-12	3.11752211871067E-12	4.14630441788519E-12	3.36692388820752E-12	5.89211680436317E-12	4.2086548602594E-12	3.83455220601412E-12	2.05756459834904E-12	4.52040707213047E-12	3.89690264838834E-12	4.42688140856915E-12	-3.11752211871067E-13	3.77220176363991E-12	4.80098406281443E-12	3.08634689752356E-12	3.46044955176884E-12	3.7098513212657E-12	3.7410265424528E-12
0.01598	4.73863362044022E-12	3.42927433058174E-12	4.2086548602594E-12	3.7098513212657E-12	6.60914689166662E-12	4.02160353313676E-12	3.99042831194966E-12	2.46284247378143E-12	3.86572742720123E-12	4.33335574500783E-12	4.2086548602594E-12	6.54679644929241E-13	4.1774796390723E-12	4.61393273569179E-12	3.05517167633646E-12	3.14869733989778E-12	3.7410265424528E-12	3.77220176363991E-12
0.016	5.08156105349839E-12	3.77220176363991E-12	4.42688140856915E-12	3.99042831194966E-12	6.73384777641505E-12	3.7410265424528E-12	4.27100530263362E-12	2.8057699068396E-12	3.52279999414306E-12	5.01921061112418E-12	3.7410265424528E-12	1.99521415597483E-12	4.676283178066E-12	4.55158229331758E-12	3.2422230034591E-12	2.64989380090407E-12	3.7098513212657E-12	3.52279999414306E-12
0.01602	5.36213804418235E-12	4.11512919669808E-12	4.80098406281443E-12	4.2086548602594E-12	6.60914689166662E-12	3.52279999414306E-12	4.48923185094337E-12	3.2422230034591E-12	3.21104778227199E-12	5.73624069842763E-12	3.2422230034591E-12	3.17987256108488E-12	5.05038583231129E-12	4.70745839925311E-12	3.7098513212657E-12	2.02638937716194E-12	3.64750087889148E-12	3.2733982246462E-12
0.01604	5.01921061112418E-12	4.2086548602594E-12	5.23743715943393E-12	4.36453096619494E-12	5.98564246792449E-12	3.7098513212657E-12	4.36453096619494E-12	3.67867610007859E-12	2.64989380090407E-12	6.07916813148581E-12	3.14869733989778E-12	4.11512919669808E-12	4.92568494756286E-12	4.95686016874997E-12	4.23983008144651E-12	1.65228672291666E-12	3.58515043651727E-12	3.05517167633646E-12
0.01606	4.42688140856915E-12	4.23983008144651E-12	5.48683892893078E-12	4.39570618738205E-12	5.70506547724053E-12	4.2086548602594E-12	4.08395397551098E-12	3.89690264838834E-12	2.02638937716194E-12	5.82976636198895E-12	3.30457344583331E-12	4.80098406281443E-12	4.676283178066E-12	5.14391149587261E-12	4.76980884162733E-12	1.65228672291666E-12	3.61632565770438E-12	2.93047079158803E-12
0.01608	3.95925309076255E-12	4.33335574500783E-12	5.54918937130499E-12	4.76980884162733E-12	5.39331326536946E-12	5.29978760180814E-12	3.86572742720123E-12	3.83455220601412E-12	1.58993628054244E-12	5.05038583231129E-12	3.55397521533016E-12	5.1127362746855E-12	4.33335574500783E-12	5.23743715943393E-12	5.01921061112418E-12	2.02638937716194E-12	3.7410265424528E-12	3.02399645514935E-12
0.0161	3.67867610007859E-12	4.45805662975626E-12	5.14391149587261E-12	5.1127362746855E-12	5.14391149587261E-12	6.35974512216977E-12	3.89690264838834E-12	3.7098513212657E-12	1.46523539579401E-12	4.14630441788519E-12	3.7098513212657E-12	4.95686016874997E-12	3.89690264838834E-12	5.08156105349839E-12	5.05038583231129E-12	2.36931681022011E-12	3.92807786957544E-12	3.11752211871067E-12
0.01612	3.61632565770438E-12	4.45805662975626E-12	4.676283178066E-12	5.45566370774367E-12	4.86333450518865E-12	7.07677520947322E-12	4.33335574500783E-12	3.7410265424528E-12	1.58993628054244E-12	3.61632565770438E-12	3.55397521533016E-12	4.61393273569179E-12	3.2422230034591E-12	4.73863362044022E-12	5.23743715943393E-12	2.68106902209118E-12	4.08395397551098E-12	3.11752211871067E-12
0.01614	3.67867610007859E-12	4.30218052382072E-12	4.30218052382072E-12	5.5803645924921E-12	4.6451079568789E-12	7.35735220015718E-12	4.83215928400154E-12	4.08395397551098E-12	1.8705132712264E-12	3.39809910939463E-12	3.39809910939463E-12	4.33335574500783E-12	2.71224424327828E-12	4.2086548602594E-12	5.54918937130499E-12	2.83694512802671E-12	3.99042831194966E-12	3.05517167633646E-12
0.01616	3.55397521533016E-12	3.92807786957544E-12	4.08395397551098E-12	5.48683892893078E-12	4.61393273569179E-12	7.32617697897007E-12	5.05038583231129E-12	4.39570618738205E-12	2.36931681022011E-12	3.14869733989778E-12	2.96164601277514E-12	4.48923185094337E-12	2.27579114665879E-12	3.7098513212657E-12	5.67389025605342E-12	2.7745946856525E-12	3.7098513212657E-12	3.02399645514935E-12
0.01618	3.33574866702042E-12	3.7410265424528E-12	4.05277875432387E-12	5.05038583231129E-12	4.52040707213047E-12	7.29500175778297E-12	4.676283178066E-12	4.6451079568789E-12	3.11752211871067E-12	2.83694512802671E-12	2.338141589033E-12	4.61393273569179E-12	2.21344070428458E-12	3.2422230034591E-12	5.67389025605342E-12	2.7745946856525E-12	3.33574866702042E-12	2.89929557040092E-12
0.0162	2.96164601277514E-12	3.86572742720123E-12	4.11512919669808E-12	4.61393273569179E-12	4.27100530263362E-12	7.26382653659586E-12	4.08395397551098E-12	4.39570618738205E-12	3.61632565770438E-12	2.55636813734275E-12	1.96403893478772E-12	4.58275751450468E-12	2.52519291615564E-12	3.11752211871067E-12	5.39331326536946E-12	2.61871857971696E-12	2.99282123396224E-12	2.7745946856525E-12
0.01622	2.93047079158803E-12	4.48923185094337E-12	4.23983008144651E-12	4.36453096619494E-12	3.99042831194966E-12	7.10795043066033E-12	3.14869733989778E-12	3.92807786957544E-12	4.02160353313676E-12	2.40049203140722E-12	1.8393380500393E-12	4.1774796390723E-12	3.14869733989778E-12	3.30457344583331E-12	5.17508671705971E-12	2.46284247378143E-12	3.05517167633646E-12	2.64989380090407E-12
0.01624	3.39809910939463E-12	5.33096282299525E-12	4.36453096619494E-12	4.1774796390723E-12	3.58515043651727E-12	6.79619821878926E-12	2.338141589033E-12	3.42927433058174E-12	4.11512919669808E-12	2.55636813734275E-12	2.15109026191036E-12	3.64750087889148E-12	3.64750087889148E-12	3.67867610007859E-12	4.6451079568789E-12	2.27579114665879E-12	3.2733982246462E-12	2.46284247378143E-12
0.01626	4.2086548602594E-12	5.79859114080185E-12	4.42688140856915E-12	4.02160353313676E-12	3.46044955176884E-12	6.54679644929241E-12	1.77698760766508E-12	2.99282123396224E-12	4.30218052382072E-12	2.71224424327828E-12	2.83694512802671E-12	3.2733982246462E-12	3.99042831194966E-12	3.95925309076255E-12	4.14630441788519E-12	2.338141589033E-12	3.64750087889148E-12	2.49401769496854E-12
0.01628	4.98803538993707E-12	5.67389025605342E-12	4.52040707213047E-12	3.61632565770438E-12	3.64750087889148E-12	5.95446724673738E-12	1.74581238647798E-12	2.68106902209118E-12	4.30218052382072E-12	2.89929557040092E-12	3.58515043651727E-12	3.14869733989778E-12	4.02160353313676E-12	4.02160353313676E-12	3.80337698482702E-12	2.55636813734275E-12	3.64750087889148E-12	2.43166725259432E-12
0.0163	5.36213804418235E-12	4.89450972637575E-12	4.58275751450468E-12	3.14869733989778E-12	4.14630441788519E-12	5.39331326536946E-12	2.21344070428458E-12	2.55636813734275E-12	4.30218052382072E-12	3.2422230034591E-12	4.14630441788519E-12	3.2422230034591E-12	3.83455220601412E-12	4.05277875432387E-12	3.58515043651727E-12	2.93047079158803E-12	3.52279999414306E-12	2.46284247378143E-12
0.01632	5.39331326536946E-12	3.7410265424528E-12	4.55158229331758E-12	2.71224424327828E-12	4.55158229331758E-12	5.01921061112418E-12	2.86812034921382E-12	2.3069663678459E-12	4.2086548602594E-12	3.7410265424528E-12	4.36453096619494E-12	3.21104778227199E-12	3.7098513212657E-12	4.02160353313676E-12	3.55397521533016E-12	3.61632565770438E-12	3.2422230034591E-12	2.58754335852986E-12
0.01634	5.29978760180814E-12	2.8057699068396E-12	4.48923185094337E-12	2.52519291615564E-12	5.1127362746855E-12	5.05038583231129E-12	3.2422230034591E-12	2.43166725259432E-12	4.1774796390723E-12	4.11512919669808E-12	4.1774796390723E-12	2.99282123396224E-12	3.80337698482702E-12	3.86572742720123E-12	3.52279999414306E-12	4.02160353313676E-12	2.96164601277514E-12	2.96164601277514E-12
0.01636	5.26861238062103E-12	2.46284247378143E-12	4.48923185094337E-12	2.338141589033E-12	5.29978760180814E-12	5.20626193824682E-12	3.2422230034591E-12	2.96164601277514E-12	4.14630441788519E-12	4.11512919669808E-12	3.77220176363991E-12	2.89929557040092E-12	4.2086548602594E-12	3.92807786957544E-12	3.58515043651727E-12	4.14630441788519E-12	2.89929557040092E-12	3.39809910939463E-12
0.01638	5.51801415011789E-12	2.68106902209118E-12	4.55158229331758E-12	2.3069663678459E-12	5.29978760180814E-12	5.61153981367921E-12	2.93047079158803E-12	3.89690264838834E-12	4.14630441788519E-12	4.14630441788519E-12	3.33574866702042E-12	2.96164601277514E-12	4.14630441788519E-12	4.05277875432387E-12	3.77220176363991E-12	3.99042831194966E-12	3.2422230034591E-12	3.67867610007859E-12
0.0164	5.82976636198895E-12	3.21104778227199E-12	4.70745839925311E-12	2.49401769496854E-12	4.89450972637575E-12	6.0479929102987E-12	2.68106902209118E-12	4.676283178066E-12	3.99042831194966E-12	4.55158229331758E-12	3.2733982246462E-12	2.96164601277514E-12	3.39809910939463E-12	3.58515043651727E-12	4.14630441788519E-12	3.58515043651727E-12	3.61632565770438E-12	3.89690264838834E-12
0.01642	6.23504423742134E-12	3.7410265424528E-12	4.86333450518865E-12	2.74341946446539E-12	4.2086548602594E-12	6.17269379504713E-12	2.68106902209118E-12	4.86333450518865E-12	3.14869733989778E-12	5.29978760180814E-12	3.52279999414306E-12	3.17987256108488E-12	2.338141589033E-12	3.05517167633646E-12	4.42688140856915E-12	3.02399645514935E-12	3.86572742720123E-12	4.23983008144651E-12
0.01644	6.07916813148581E-12	3.92807786957544E-12	4.73863362044022E-12	2.99282123396224E-12	3.67867610007859E-12	5.92329202555027E-12	2.71224424327828E-12	4.42688140856915E-12	2.27579114665879E-12	6.07916813148581E-12	3.86572742720123E-12	3.39809910939463E-12	1.58993628054244E-12	3.14869733989778E-12	4.73863362044022E-12	2.55636813734275E-12	3.61632565770438E-12	4.42688140856915E-12
0.01646	5.48683892893078E-12	4.08395397551098E-12	4.55158229331758E-12	3.05517167633646E-12	3.46044955176884E-12	5.29978760180814E-12	2.93047079158803E-12	3.7098513212657E-12	2.11991504072326E-12	6.54679644929241E-12	4.05277875432387E-12	3.61632565770438E-12	1.62111150172955E-12	3.67867610007859E-12	4.89450972637575E-12	2.27579114665879E-12	3.02399645514935E-12	4.48923185094337E-12
0.01648	4.52040707213047E-12	4.39570618738205E-12	4.33335574500783E-12	2.89929557040092E-12	3.02399645514935E-12	4.58275751450468E-12	3.17987256108488E-12	3.14869733989778E-12	2.61871857971696E-12	6.54679644929241E-12	4.2086548602594E-12	3.92807786957544E-12	2.08873981953615E-12	3.92807786957544E-12	5.17508671705971E-12	2.338141589033E-12	2.52519291615564E-12	4.1774796390723E-12
0.0165	3.2733982246462E-12	4.6451079568789E-12	4.14630441788519E-12	2.55636813734275E-12	2.3069663678459E-12	4.1774796390723E-12	3.58515043651727E-12	2.99282123396224E-12	3.33574866702042E-12	6.0479929102987E-12	4.23983008144651E-12	4.05277875432387E-12	2.8057699068396E-12	3.92807786957544E-12	5.29978760180814E-12	2.8057699068396E-12	2.3069663678459E-12	3.80337698482702E-12
0.01652	1.71463716529087E-12	4.58275751450468E-12	4.02160353313676E-12	2.27579114665879E-12	1.77698760766508E-12	3.95925309076255E-12	3.80337698482702E-12	3.2733982246462E-12	3.99042831194966E-12	5.23743715943393E-12	4.27100530263362E-12	3.83455220601412E-12	3.36692388820752E-12	4.08395397551098E-12	5.26861238062103E-12	3.7410265424528E-12	2.40049203140722E-12	3.33574866702042E-12
0.01654	3.7410265424528E-13	4.48923185094337E-12	4.2086548602594E-12	2.36931681022011E-12	1.77698760766508E-12	4.05277875432387E-12	3.86572742720123E-12	3.77220176363991E-12	4.48923185094337E-12	4.30218052382072E-12	4.11512919669808E-12	3.49162477295595E-12	3.36692388820752E-12	4.48923185094337E-12	5.14391149587261E-12	4.76980884162733E-12	2.58754335852986E-12	3.11752211871067E-12
0.01656	2.49401769496854E-13	4.27100530263362E-12	4.39570618738205E-12	2.83694512802671E-12	1.8705132712264E-12	4.27100530263362E-12	3.89690264838834E-12	4.2086548602594E-12	4.70745839925311E-12	3.52279999414306E-12	3.99042831194966E-12	2.96164601277514E-12	3.08634689752356E-12	4.86333450518865E-12	4.86333450518865E-12	5.70506547724053E-12	2.8057699068396E-12	3.14869733989778E-12
0.01658	1.24700884748427E-12	4.30218052382072E-12	4.61393273569179E-12	3.55397521533016E-12	1.77698760766508E-12	4.36453096619494E-12	4.08395397551098E-12	4.14630441788519E-12	4.27100530263362E-12	2.74341946446539E-12	3.83455220601412E-12	2.58754335852986E-12	2.93047079158803E-12	4.98803538993707E-12	4.14630441788519E-12	6.23504423742134E-12	3.05517167633646E-12	3.52279999414306E-12
0.0166	2.27579114665879E-12	4.55158229331758E-12	4.52040707213047E-12	4.05277875432387E-12	1.68346194410376E-12	4.14630441788519E-12	4.30218052382072E-12	3.83455220601412E-12	3.49162477295595E-12	2.24461592547168E-12	3.95925309076255E-12	2.64989380090407E-12	3.17987256108488E-12	5.33096282299525E-12	3.52279999414306E-12	6.01681768911159E-12	3.17987256108488E-12	3.80337698482702E-12
0.01662	2.93047079158803E-12	4.76980884162733E-12	4.11512919669808E-12	4.2086548602594E-12	1.8393380500393E-12	3.55397521533016E-12	4.70745839925311E-12	3.30457344583331E-12	3.11752211871067E-12	1.96403893478772E-12	4.08395397551098E-12	2.83694512802671E-12	3.80337698482702E-12	6.0479929102987E-12	3.21104778227199E-12	5.23743715943393E-12	3.55397521533016E-12	3.89690264838834E-12
0.01664	3.17987256108488E-12	4.61393273569179E-12	3.39809910939463E-12	4.36453096619494E-12	2.27579114665879E-12	2.83694512802671E-12	4.73863362044022E-12	2.68106902209118E-12	3.89690264838834E-12	2.11991504072326E-12	4.2086548602594E-12	3.02399645514935E-12	4.33335574500783E-12	6.0479929102987E-12	3.08634689752356E-12	4.58275751450468E-12	3.7410265424528E-12	3.55397521533016E-12
0.01666	3.33574866702042E-12	4.1774796390723E-12	2.83694512802671E-12	4.55158229331758E-12	2.52519291615564E-12	2.338141589033E-12	4.30218052382072E-12	2.11991504072326E-12	5.14391149587261E-12	2.40049203140722E-12	4.2086548602594E-12	3.21104778227199E-12	4.58275751450468E-12	5.26861238062103E-12	3.02399645514935E-12	4.23983008144651E-12	3.95925309076255E-12	3.05517167633646E-12
0.01668	3.64750087889148E-12	3.67867610007859E-12	2.49401769496854E-12	4.52040707213047E-12	2.74341946446539E-12	2.27579114665879E-12	3.64750087889148E-12	1.58993628054244E-12	5.76741591961474E-12	2.83694512802671E-12	4.42688140856915E-12	3.36692388820752E-12	4.42688140856915E-12	4.30218052382072E-12	3.08634689752356E-12	4.27100530263362E-12	3.86572742720123E-12	2.58754335852986E-12
0.0167	3.83455220601412E-12	3.42927433058174E-12	2.58754335852986E-12	4.58275751450468E-12	3.11752211871067E-12	2.74341946446539E-12	3.02399645514935E-12	1.30935928985848E-12	5.79859114080185E-12	3.39809910939463E-12	4.70745839925311E-12	3.36692388820752E-12	3.89690264838834E-12	3.42927433058174E-12	3.11752211871067E-12	4.6451079568789E-12	3.49162477295595E-12	2.15109026191036E-12
0.01672	4.2086548602594E-12	3.7098513212657E-12	3.17987256108488E-12	4.6451079568789E-12	4.02160353313676E-12	3.36692388820752E-12	2.58754335852986E-12	1.34053451104559E-12	5.14391149587261E-12	3.99042831194966E-12	4.58275751450468E-12	3.05517167633646E-12	3.33574866702042E-12	3.30457344583331E-12	3.36692388820752E-12	4.80098406281443E-12	3.17987256108488E-12	2.02638937716194E-12
0.01674	4.95686016874997E-12	4.11512919669808E-12	4.05277875432387E-12	4.55158229331758E-12	5.01921061112418E-12	4.23983008144651E-12	2.40049203140722E-12	1.4028849534198E-12	4.39570618738205E-12	4.55158229331758E-12	4.48923185094337E-12	2.55636813734275E-12	3.05517167633646E-12	3.58515043651727E-12	3.77220176363991E-12	4.73863362044022E-12	2.7745946856525E-12	1.93286371360062E-12
0.01676	5.79859114080185E-12	4.6451079568789E-12	4.76980884162733E-12	4.45805662975626E-12	5.92329202555027E-12	5.1127362746855E-12	2.64989380090407E-12	1.58993628054244E-12	3.99042831194966E-12	4.58275751450468E-12	4.05277875432387E-12	2.11991504072326E-12	2.89929557040092E-12	4.23983008144651E-12	4.27100530263362E-12	4.42688140856915E-12	2.55636813734275E-12	1.8393380500393E-12
0.01678	5.92329202555027E-12	4.61393273569179E-12	4.98803538993707E-12	4.30218052382072E-12	6.60914689166662E-12	5.76741591961474E-12	3.02399645514935E-12	1.74581238647798E-12	3.86572742720123E-12	4.36453096619494E-12	3.67867610007859E-12	2.27579114665879E-12	2.83694512802671E-12	4.6451079568789E-12	4.6451079568789E-12	4.08395397551098E-12	2.40049203140722E-12	1.80816282885219E-12
0.0168	5.51801415011789E-12	3.95925309076255E-12	4.80098406281443E-12	4.33335574500783E-12	6.82737343997637E-12	5.82976636198895E-12	3.67867610007859E-12	1.8705132712264E-12	3.95925309076255E-12	4.05277875432387E-12	3.33574866702042E-12	3.17987256108488E-12	3.14869733989778E-12	4.55158229331758E-12	4.83215928400154E-12	3.64750087889148E-12	2.36931681022011E-12	1.8393380500393E-12
0.01682	4.76980884162733E-12	3.08634689752356E-12	4.2086548602594E-12	4.30218052382072E-12	6.64032211285373E-12	5.29978760180814E-12	4.27100530263362E-12	2.43166725259432E-12	4.30218052382072E-12	3.83455220601412E-12	2.99282123396224E-12	4.2086548602594E-12	3.83455220601412E-12	4.02160353313676E-12	4.83215928400154E-12	3.17987256108488E-12	2.40049203140722E-12	1.93286371360062E-12
0.01684	4.1774796390723E-12	2.52519291615564E-12	3.52279999414306E-12	4.33335574500783E-12	6.14151857386002E-12	4.36453096619494E-12	4.45805662975626E-12	3.11752211871067E-12	4.61393273569179E-12	3.7098513212657E-12	2.86812034921382E-12	5.05038583231129E-12	4.55158229331758E-12	3.55397521533016E-12	4.61393273569179E-12	2.96164601277514E-12	2.61871857971696E-12	2.21344070428458E-12
0.01686	3.7410265424528E-12	2.49401769496854E-12	3.05517167633646E-12	4.08395397551098E-12	5.73624069842763E-12	3.55397521533016E-12	4.36453096619494E-12	4.11512919669808E-12	4.73863362044022E-12	3.83455220601412E-12	3.05517167633646E-12	5.39331326536946E-12	5.08156105349839E-12	3.11752211871067E-12	4.30218052382072E-12	2.93047079158803E-12	2.7745946856525E-12	2.49401769496854E-12
0.01688	3.55397521533016E-12	2.93047079158803E-12	3.11752211871067E-12	3.77220176363991E-12	5.23743715943393E-12	3.2733982246462E-12	4.02160353313676E-12	4.86333450518865E-12	4.39570618738205E-12	3.99042831194966E-12	3.2733982246462E-12	5.29978760180814E-12	5.36213804418235E-12	2.7745946856525E-12	4.02160353313676E-12	3.52279999414306E-12	2.96164601277514E-12	3.02399645514935E-12
0.0169	3.58515043651727E-12	3.55397521533016E-12	3.52279999414306E-12	3.39809910939463E-12	4.36453096619494E-12	3.36692388820752E-12	3.52279999414306E-12	5.20626193824682E-12	4.02160353313676E-12	4.08395397551098E-12	3.14869733989778E-12	5.14391149587261E-12	5.54918937130499E-12	2.46284247378143E-12	4.08395397551098E-12	4.36453096619494E-12	2.89929557040092E-12	3.80337698482702E-12
0.01692	3.92807786957544E-12	3.99042831194966E-12	4.08395397551098E-12	3.17987256108488E-12	3.52279999414306E-12	3.7098513212657E-12	3.17987256108488E-12	5.23743715943393E-12	3.58515043651727E-12	4.45805662975626E-12	2.71224424327828E-12	5.29978760180814E-12	5.5803645924921E-12	2.27579114665879E-12	4.08395397551098E-12	5.1127362746855E-12	2.86812034921382E-12	4.92568494756286E-12
0.01694	4.36453096619494E-12	4.05277875432387E-12	4.42688140856915E-12	2.93047079158803E-12	2.8057699068396E-12	3.95925309076255E-12	2.86812034921382E-12	4.89450972637575E-12	3.58515043651727E-12	4.55158229331758E-12	2.15109026191036E-12	5.36213804418235E-12	5.33096282299525E-12	2.24461592547168E-12	4.2086548602594E-12	5.36213804418235E-12	2.8057699068396E-12	6.14151857386002E-12
0.01696	4.55158229331758E-12	3.99042831194966E-12	4.6451079568789E-12	2.83694512802671E-12	2.36931681022011E-12	3.92807786957544E-12	2.64989380090407E-12	4.36453096619494E-12	3.77220176363991E-12	3.89690264838834E-12	2.05756459834904E-12	5.14391149587261E-12	4.6451079568789E-12	2.43166725259432E-12	4.33335574500783E-12	5.20626193824682E-12	2.7745946856525E-12	6.92089910353769E-12
0.01698	4.1774796390723E-12	4.2086548602594E-12	4.73863362044022E-12	2.58754335852986E-12	2.36931681022011E-12	3.7098513212657E-12	2.49401769496854E-12	3.99042831194966E-12	3.86572742720123E-12	2.86812034921382E-12	2.27579114665879E-12	4.39570618738205E-12	3.7098513212657E-12	2.83694512802671E-12	4.70745839925311E-12	4.70745839925311E-12	2.71224424327828E-12	6.9832495459119E-12
0.017	3.67867610007859E-12	4.676283178066E-12	4.676283178066E-12	2.68106902209118E-12	2.7745946856525E-12	3.49162477295595E-12	2.46284247378143E-12	3.99042831194966E-12	4.02160353313676E-12	2.43166725259432E-12	2.86812034921382E-12	3.42927433058174E-12	2.64989380090407E-12	3.2422230034591E-12	5.08156105349839E-12	4.08395397551098E-12	2.61871857971696E-12	6.48444600691819E-12
0.01702	3.30457344583331E-12	5.14391149587261E-12	4.55158229331758E-12	3.08634689752356E-12	3.2733982246462E-12	3.7098513212657E-12	2.40049203140722E-12	4.14630441788519E-12	4.39570618738205E-12	2.64989380090407E-12	3.46044955176884E-12	2.52519291615564E-12	1.96403893478772E-12	3.49162477295595E-12	5.14391149587261E-12	3.67867610007859E-12	2.58754335852986E-12	5.61153981367921E-12
0.01704	2.83694512802671E-12	5.01921061112418E-12	4.33335574500783E-12	3.39809910939463E-12	3.64750087889148E-12	4.11512919669808E-12	2.3069663678459E-12	4.61393273569179E-12	5.05038583231129E-12	3.08634689752356E-12	3.95925309076255E-12	1.55876105935534E-12	1.65228672291666E-12	3.61632565770438E-12	4.86333450518865E-12	3.55397521533016E-12	2.49401769496854E-12	4.6451079568789E-12
0.01706	2.8057699068396E-12	4.61393273569179E-12	3.99042831194966E-12	3.61632565770438E-12	3.7410265424528E-12	4.76980884162733E-12	2.05756459834904E-12	5.05038583231129E-12	5.51801415011789E-12	3.46044955176884E-12	4.30218052382072E-12	9.35256635613201E-13	1.62111150172955E-12	3.39809910939463E-12	4.48923185094337E-12	3.67867610007859E-12	2.46284247378143E-12	3.99042831194966E-12
0.01708	2.93047079158803E-12	4.14630441788519E-12	3.58515043651727E-12	3.46044955176884E-12	3.83455220601412E-12	5.61153981367921E-12	1.96403893478772E-12	5.29978760180814E-12	5.42448848655657E-12	3.64750087889148E-12	4.58275751450468E-12	9.04081414426094E-13	1.80816282885219E-12	3.2733982246462E-12	4.27100530263362E-12	3.80337698482702E-12	2.24461592547168E-12	3.42927433058174E-12
0.0171	3.14869733989778E-12	3.83455220601412E-12	2.96164601277514E-12	3.21104778227199E-12	3.83455220601412E-12	6.14151857386002E-12	1.99521415597483E-12	5.26861238062103E-12	4.92568494756286E-12	3.58515043651727E-12	4.80098406281443E-12	1.24700884748427E-12	2.15109026191036E-12	3.33574866702042E-12	4.30218052382072E-12	3.89690264838834E-12	1.77698760766508E-12	3.05517167633646E-12
0.01712	3.46044955176884E-12	3.7098513212657E-12	2.49401769496854E-12	2.93047079158803E-12	3.92807786957544E-12	6.26621945860845E-12	2.21344070428458E-12	5.23743715943393E-12	4.14630441788519E-12	3.14869733989778E-12	4.70745839925311E-12	1.77698760766508E-12	2.49401769496854E-12	3.55397521533016E-12	4.52040707213047E-12	3.7410265424528E-12	1.30935928985848E-12	2.74341946446539E-12
0.01714	3.64750087889148E-12	3.67867610007859E-12	1.96403893478772E-12	2.49401769496854E-12	3.95925309076255E-12	6.07916813148581E-12	2.68106902209118E-12	5.39331326536946E-12	3.64750087889148E-12	2.83694512802671E-12	4.676283178066E-12	2.43166725259432E-12	2.93047079158803E-12	3.55397521533016E-12	4.6451079568789E-12	3.2733982246462E-12	1.18465840511005E-12	2.36931681022011E-12
0.01716	3.86572742720123E-12	4.05277875432387E-12	1.80816282885219E-12	2.24461592547168E-12	3.64750087889148E-12	5.39331326536946E-12	3.05517167633646E-12	5.5803645924921E-12	3.39809910939463E-12	3.2422230034591E-12	4.73863362044022E-12	3.17987256108488E-12	3.33574866702042E-12	3.21104778227199E-12	4.42688140856915E-12	2.71224424327828E-12	1.4028849534198E-12	2.15109026191036E-12
0.01718	4.39570618738205E-12	4.39570618738205E-12	1.55876105935534E-12	1.93286371360062E-12	3.2733982246462E-12	4.42688140856915E-12	3.49162477295595E-12	5.64271503486631E-12	3.58515043651727E-12	3.92807786957544E-12	4.676283178066E-12	3.83455220601412E-12	3.7410265424528E-12	2.61871857971696E-12	4.05277875432387E-12	2.36931681022011E-12	1.93286371360062E-12	2.02638937716194E-12
0.0172	5.17508671705971E-12	4.6451079568789E-12	1.52758583816823E-12	1.93286371360062E-12	2.93047079158803E-12	3.86572742720123E-12	3.7410265424528E-12	5.26861238062103E-12	3.83455220601412E-12	4.6451079568789E-12	4.42688140856915E-12	4.05277875432387E-12	4.11512919669808E-12	1.4028849534198E-12	3.49162477295595E-12	2.08873981953615E-12	2.46284247378143E-12	2.36931681022011E-12
0.01722	5.5803645924921E-12	4.58275751450468E-12	1.77698760766508E-12	2.40049203140722E-12	2.55636813734275E-12	3.55397521533016E-12	3.7410265424528E-12	4.76980884162733E-12	3.95925309076255E-12	5.29978760180814E-12	4.11512919669808E-12	4.02160353313676E-12	4.39570618738205E-12	1.8705132712264E-13	3.02399645514935E-12	2.18226548309747E-12	2.89929557040092E-12	3.05517167633646E-12
0.01724	5.51801415011789E-12	4.58275751450468E-12	2.338141589033E-12	2.99282123396224E-12	2.58754335852986E-12	3.86572742720123E-12	3.7098513212657E-12	4.1774796390723E-12	3.64750087889148E-12	5.48683892893078E-12	3.92807786957544E-12	3.86572742720123E-12	4.58275751450468E-12	-4.05277875432387E-13	2.74341946446539E-12	2.46284247378143E-12	3.2422230034591E-12	3.67867610007859E-12
0.01726	5.01921061112418E-12	4.42688140856915E-12	2.96164601277514E-12	3.67867610007859E-12	3.17987256108488E-12	4.36453096619494E-12	3.49162477295595E-12	3.80337698482702E-12	3.2733982246462E-12	5.42448848655657E-12	3.83455220601412E-12	3.83455220601412E-12	4.36453096619494E-12	3.11752211871067E-13	2.40049203140722E-12	2.89929557040092E-12	3.61632565770438E-12	4.2086548602594E-12
0.01728	4.48923185094337E-12	4.23983008144651E-12	3.39809910939463E-12	3.99042831194966E-12	3.99042831194966E-12	4.55158229331758E-12	3.11752211871067E-12	3.55397521533016E-12	3.02399645514935E-12	5.01921061112418E-12	3.92807786957544E-12	4.02160353313676E-12	3.7410265424528E-12	1.52758583816823E-12	2.11991504072326E-12	3.33574866702042E-12	4.11512919669808E-12	4.36453096619494E-12
0.0173	4.02160353313676E-12	3.80337698482702E-12	3.7410265424528E-12	4.05277875432387E-12	4.2086548602594E-12	4.2086548602594E-12	2.64989380090407E-12	3.2733982246462E-12	2.83694512802671E-12	4.55158229331758E-12	4.08395397551098E-12	4.1774796390723E-12	3.02399645514935E-12	2.49401769496854E-12	1.90168849241351E-12	3.55397521533016E-12	4.61393273569179E-12	4.30218052382072E-12
0.01732	3.36692388820752E-12	3.2733982246462E-12	4.1774796390723E-12	3.86572742720123E-12	3.52279999414306E-12	3.49162477295595E-12	2.49401769496854E-12	3.21104778227199E-12	2.8057699068396E-12	4.33335574500783E-12	4.14630441788519E-12	4.14630441788519E-12	2.46284247378143E-12	3.2422230034591E-12	2.02638937716194E-12	3.77220176363991E-12	5.1127362746855E-12	4.14630441788519E-12
0.01734	2.52519291615564E-12	2.61871857971696E-12	4.61393273569179E-12	3.30457344583331E-12	2.7745946856525E-12	2.83694512802671E-12	2.68106902209118E-12	3.2422230034591E-12	2.99282123396224E-12	4.33335574500783E-12	4.1774796390723E-12	3.7410265424528E-12	2.27579114665879E-12	3.86572742720123E-12	2.55636813734275E-12	4.05277875432387E-12	5.48683892893078E-12	4.23983008144651E-12
0.01736	1.8705132712264E-12	2.05756459834904E-12	4.95686016874997E-12	2.74341946446539E-12	2.61871857971696E-12	2.71224424327828E-12	3.2422230034591E-12	3.42927433058174E-12	3.39809910939463E-12	4.52040707213047E-12	4.08395397551098E-12	3.11752211871067E-12	2.40049203140722E-12	4.33335574500783E-12	3.14869733989778E-12	4.30218052382072E-12	5.36213804418235E-12	4.23983008144651E-12
0.01738	1.99521415597483E-12	1.55876105935534E-12	5.20626193824682E-12	2.338141589033E-12	2.86812034921382E-12	3.14869733989778E-12	3.95925309076255E-12	3.42927433058174E-12	3.95925309076255E-12	4.48923185094337E-12	4.11512919669808E-12	2.74341946446539E-12	2.64989380090407E-12	4.52040707213047E-12	3.7098513212657E-12	4.76980884162733E-12	5.08156105349839E-12	4.1774796390723E-12
0.0174	2.61871857971696E-12	1.55876105935534E-12	4.86333450518865E-12	2.08873981953615E-12	3.02399645514935E-12	3.7098513212657E-12	4.48923185094337E-12	3.36692388820752E-12	4.23983008144651E-12	4.52040707213047E-12	4.11512919669808E-12	2.7745946856525E-12	2.86812034921382E-12	4.83215928400154E-12	4.1774796390723E-12	5.1127362746855E-12	4.52040707213047E-12	3.7410265424528E-12
0.01742	3.21104778227199E-12	2.27579114665879E-12	4.30218052382072E-12	2.08873981953615E-12	3.02399645514935E-12	3.95925309076255E-12	4.55158229331758E-12	3.49162477295595E-12	4.61393273569179E-12	4.39570618738205E-12	4.1774796390723E-12	3.05517167633646E-12	3.11752211871067E-12	5.33096282299525E-12	4.6451079568789E-12	5.17508671705971E-12	3.92807786957544E-12	3.2422230034591E-12
0.01744	3.77220176363991E-12	3.2733982246462E-12	3.58515043651727E-12	2.43166725259432E-12	3.17987256108488E-12	3.95925309076255E-12	4.11512919669808E-12	3.7410265424528E-12	4.95686016874997E-12	4.14630441788519E-12	4.2086548602594E-12	3.2733982246462E-12	3.2733982246462E-12	5.42448848655657E-12	5.26861238062103E-12	4.86333450518865E-12	3.33574866702042E-12	2.43166725259432E-12
0.01746	4.2086548602594E-12	4.14630441788519E-12	3.02399645514935E-12	3.33574866702042E-12	3.21104778227199E-12	3.83455220601412E-12	3.58515043651727E-12	3.89690264838834E-12	5.17508671705971E-12	3.80337698482702E-12	4.2086548602594E-12	3.61632565770438E-12	3.2733982246462E-12	5.23743715943393E-12	5.5803645924921E-12	4.14630441788519E-12	2.64989380090407E-12	1.68346194410376E-12
0.01748	4.6451079568789E-12	4.58275751450468E-12	2.61871857971696E-12	4.39570618738205E-12	2.89929557040092E-12	3.7098513212657E-12	3.14869733989778E-12	3.99042831194966E-12	5.05038583231129E-12	3.61632565770438E-12	4.1774796390723E-12	4.08395397551098E-12	3.49162477295595E-12	4.73863362044022E-12	5.42448848655657E-12	3.58515043651727E-12	2.05756459834904E-12	1.34053451104559E-12
0.0175	5.1127362746855E-12	4.70745839925311E-12	2.15109026191036E-12	5.23743715943393E-12	2.83694512802671E-12	3.67867610007859E-12	3.02399645514935E-12	3.92807786957544E-12	4.80098406281443E-12	3.67867610007859E-12	3.99042831194966E-12	4.73863362044022E-12	3.7098513212657E-12	4.1774796390723E-12	4.98803538993707E-12	3.36692388820752E-12	1.65228672291666E-12	1.37170973223269E-12
0.01752	5.73624069842763E-12	4.55158229331758E-12	1.77698760766508E-12	5.61153981367921E-12	3.17987256108488E-12	3.89690264838834E-12	3.11752211871067E-12	3.89690264838834E-12	4.42688140856915E-12	4.02160353313676E-12	3.7410265424528E-12	5.1127362746855E-12	4.08395397551098E-12	3.7098513212657E-12	4.30218052382072E-12	3.42927433058174E-12	1.43406017460691E-12	1.90168849241351E-12
0.01754	6.29739467979555E-12	4.52040707213047E-12	1.77698760766508E-12	5.42448848655657E-12	4.08395397551098E-12	4.42688140856915E-12	3.2422230034591E-12	3.7098513212657E-12	3.99042831194966E-12	4.39570618738205E-12	3.2733982246462E-12	5.1127362746855E-12	4.70745839925311E-12	3.49162477295595E-12	3.49162477295595E-12	3.58515043651727E-12	1.58993628054244E-12	2.68106902209118E-12
0.01756	6.39092034335687E-12	4.89450972637575E-12	2.05756459834904E-12	4.89450972637575E-12	4.98803538993707E-12	5.14391149587261E-12	3.52279999414306E-12	3.49162477295595E-12	3.67867610007859E-12	4.676283178066E-12	2.74341946446539E-12	4.92568494756286E-12	5.08156105349839E-12	3.33574866702042E-12	2.58754335852986E-12	3.55397521533016E-12	1.99521415597483E-12	3.17987256108488E-12
0.01758	5.92329202555027E-12	4.676283178066E-12	2.36931681022011E-12	4.42688140856915E-12	5.82976636198895E-12	5.79859114080185E-12	3.64750087889148E-12	3.14869733989778E-12	3.7098513212657E-12	4.6451079568789E-12	2.40049203140722E-12	4.52040707213047E-12	5.33096282299525E-12	3.39809910939463E-12	2.11991504072326E-12	3.46044955176884E-12	2.43166725259432E-12	3.14869733989778E-12
0.0176	4.92568494756286E-12	3.86572742720123E-12	2.8057699068396E-12	4.05277875432387E-12	6.48444600691819E-12	6.0479929102987E-12	3.67867610007859E-12	3.02399645514935E-12	3.92807786957544E-12	4.42688140856915E-12	2.338141589033E-12	4.30218052382072E-12	5.17508671705971E-12	3.58515043651727E-12	2.18226548309747E-12	3.30457344583331E-12	3.05517167633646E-12	3.05517167633646E-12
0.01762	3.86572742720123E-12	3.11752211871067E-12	3.2422230034591E-12	3.83455220601412E-12	6.9832495459119E-12	5.73624069842763E-12	3.55397521533016E-12	3.21104778227199E-12	4.42688140856915E-12	4.2086548602594E-12	2.61871857971696E-12	3.95925309076255E-12	4.83215928400154E-12	3.99042831194966E-12	2.3069663678459E-12	3.30457344583331E-12	3.61632565770438E-12	2.83694512802671E-12
0.01764	3.17987256108488E-12	2.83694512802671E-12	3.49162477295595E-12	3.64750087889148E-12	7.04559998828611E-12	5.36213804418235E-12	3.21104778227199E-12	3.39809910939463E-12	4.83215928400154E-12	3.83455220601412E-12	3.05517167633646E-12	3.52279999414306E-12	4.36453096619494E-12	4.42688140856915E-12	2.40049203140722E-12	3.33574866702042E-12	4.14630441788519E-12	2.93047079158803E-12
0.01766	2.89929557040092E-12	2.7745946856525E-12	3.7410265424528E-12	3.52279999414306E-12	6.79619821878926E-12	5.1127362746855E-12	2.93047079158803E-12	3.52279999414306E-12	4.95686016874997E-12	3.2422230034591E-12	3.39809910939463E-12	3.36692388820752E-12	4.05277875432387E-12	4.73863362044022E-12	2.71224424327828E-12	3.61632565770438E-12	4.48923185094337E-12	3.33574866702042E-12
0.01768	3.02399645514935E-12	2.96164601277514E-12	3.61632565770438E-12	3.30457344583331E-12	6.20386901623423E-12	4.95686016874997E-12	2.8057699068396E-12	3.46044955176884E-12	4.676283178066E-12	2.8057699068396E-12	3.39809910939463E-12	3.46044955176884E-12	3.89690264838834E-12	4.92568494756286E-12	3.14869733989778E-12	4.02160353313676E-12	4.70745839925311E-12	4.05277875432387E-12
0.0177	3.36692388820752E-12	3.52279999414306E-12	3.2422230034591E-12	3.08634689752356E-12	5.29978760180814E-12	4.83215928400154E-12	2.74341946446539E-12	3.2733982246462E-12	4.30218052382072E-12	3.11752211871067E-12	3.2422230034591E-12	3.61632565770438E-12	3.89690264838834E-12	4.98803538993707E-12	3.7098513212657E-12	4.48923185094337E-12	4.86333450518865E-12	4.58275751450468E-12
0.01772	3.55397521533016E-12	4.23983008144651E-12	2.99282123396224E-12	2.83694512802671E-12	4.33335574500783E-12	4.89450972637575E-12	2.68106902209118E-12	3.36692388820752E-12	4.14630441788519E-12	4.05277875432387E-12	3.08634689752356E-12	3.7410265424528E-12	3.7410265424528E-12	4.92568494756286E-12	4.1774796390723E-12	4.83215928400154E-12	4.89450972637575E-12	4.70745839925311E-12
0.01774	3.7410265424528E-12	4.58275751450468E-12	3.2422230034591E-12	2.7745946856525E-12	3.92807786957544E-12	5.17508671705971E-12	2.74341946446539E-12	3.61632565770438E-12	4.08395397551098E-12	4.83215928400154E-12	3.2422230034591E-12	3.61632565770438E-12	3.42927433058174E-12	4.6451079568789E-12	4.30218052382072E-12	4.98803538993707E-12	4.58275751450468E-12	4.52040707213047E-12
0.01776	3.77220176363991E-12	4.30218052382072E-12	4.11512919669808E-12	2.93047079158803E-12	3.7098513212657E-12	5.36213804418235E-12	3.02399645514935E-12	3.89690264838834E-12	4.1774796390723E-12	4.6451079568789E-12	3.49162477295595E-12	3.46044955176884E-12	2.93047079158803E-12	4.1774796390723E-12	4.33335574500783E-12	4.89450972637575E-12	4.05277875432387E-12	3.99042831194966E-12
0.01778	3.61632565770438E-12	4.14630441788519E-12	4.98803538993707E-12	3.49162477295595E-12	3.42927433058174E-12	5.51801415011789E-12	3.21104778227199E-12	4.11512919669808E-12	4.2086548602594E-12	4.14630441788519E-12	3.86572742720123E-12	3.39809910939463E-12	2.40049203140722E-12	3.58515043651727E-12	4.39570618738205E-12	4.36453096619494E-12	3.33574866702042E-12	3.33574866702042E-12
0.0178	3.2422230034591E-12	4.30218052382072E-12	5.45566370774367E-12	4.1774796390723E-12	3.2422230034591E-12	5.33096282299525E-12	3.42927433058174E-12	3.99042831194966E-12	4.08395397551098E-12	3.49162477295595E-12	4.36453096619494E-12	3.42927433058174E-12	2.11991504072326E-12	3.21104778227199E-12	4.61393273569179E-12	3.83455220601412E-12	2.64989380090407E-12	2.93047079158803E-12
0.01782	2.89929557040092E-12	4.6451079568789E-12	5.51801415011789E-12	4.70745839925311E-12	3.21104778227199E-12	5.05038583231129E-12	3.42927433058174E-12	3.49162477295595E-12	3.83455220601412E-12	2.86812034921382E-12	4.58275751450468E-12	3.55397521533016E-12	2.11991504072326E-12	2.96164601277514E-12	4.92568494756286E-12	3.30457344583331E-12	2.338141589033E-12	2.8057699068396E-12
0.01784	2.61871857971696E-12	5.05038583231129E-12	5.33096282299525E-12	4.95686016874997E-12	3.49162477295595E-12	4.73863362044022E-12	3.36692388820752E-12	3.08634689752356E-12	3.7098513212657E-12	2.338141589033E-12	4.39570618738205E-12	3.61632565770438E-12	2.36931681022011E-12	2.83694512802671E-12	5.05038583231129E-12	3.21104778227199E-12	1.99521415597483E-12	3.11752211871067E-12
0.01786	2.58754335852986E-12	4.98803538993707E-12	5.17508671705971E-12	5.05038583231129E-12	4.02160353313676E-12	4.36453096619494E-12	3.36692388820752E-12	2.74341946446539E-12	3.7410265424528E-12	2.21344070428458E-12	3.95925309076255E-12	3.55397521533016E-12	2.61871857971696E-12	2.93047079158803E-12	4.83215928400154E-12	3.30457344583331E-12	1.74581238647798E-12	3.77220176363991E-12
0.01788	2.89929557040092E-12	4.83215928400154E-12	5.08156105349839E-12	4.95686016874997E-12	4.36453096619494E-12	3.83455220601412E-12	3.36692388820752E-12	2.68106902209118E-12	3.83455220601412E-12	2.338141589033E-12	3.7098513212657E-12	3.52279999414306E-12	2.71224424327828E-12	2.93047079158803E-12	4.27100530263362E-12	3.30457344583331E-12	1.8393380500393E-12	4.6451079568789E-12
0.0179	3.30457344583331E-12	4.6451079568789E-12	4.83215928400154E-12	4.52040707213047E-12	4.6451079568789E-12	3.52279999414306E-12	3.61632565770438E-12	2.71224424327828E-12	3.7098513212657E-12	2.36931681022011E-12	3.55397521533016E-12	3.39809910939463E-12	2.68106902209118E-12	3.02399645514935E-12	3.67867610007859E-12	3.11752211871067E-12	2.21344070428458E-12	5.29978760180814E-12
0.01792	3.7098513212657E-12	4.39570618738205E-12	4.45805662975626E-12	3.89690264838834E-12	4.48923185094337E-12	3.33574866702042E-12	3.99042831194966E-12	2.89929557040092E-12	3.39809910939463E-12	2.18226548309747E-12	3.7410265424528E-12	3.30457344583331E-12	2.49401769496854E-12	3.05517167633646E-12	3.05517167633646E-12	2.83694512802671E-12	2.71224424327828E-12	5.45566370774367E-12
0.01794	4.11512919669808E-12	4.27100530263362E-12	4.2086548602594E-12	3.17987256108488E-12	3.95925309076255E-12	3.52279999414306E-12	4.33335574500783E-12	2.86812034921382E-12	3.11752211871067E-12	2.49401769496854E-12	3.99042831194966E-12	2.89929557040092E-12	2.11991504072326E-12	3.08634689752356E-12	2.8057699068396E-12	2.68106902209118E-12	3.30457344583331E-12	4.83215928400154E-12
0.01796	4.48923185094337E-12	4.27100530263362E-12	4.2086548602594E-12	2.7745946856525E-12	3.33574866702042E-12	3.92807786957544E-12	4.89450972637575E-12	2.99282123396224E-12	3.02399645514935E-12	2.86812034921382E-12	4.02160353313676E-12	2.71224424327828E-12	1.71463716529087E-12	2.86812034921382E-12	3.05517167633646E-12	2.61871857971696E-12	3.80337698482702E-12	3.99042831194966E-12
0.01798	4.80098406281443E-12	4.1774796390723E-12	4.42688140856915E-12	2.61871857971696E-12	3.02399645514935E-12	4.2086548602594E-12	5.26861238062103E-12	3.21104778227199E-12	2.99282123396224E-12	3.05517167633646E-12	3.7410265424528E-12	2.64989380090407E-12	1.74581238647798E-12	2.58754335852986E-12	3.39809910939463E-12	3.21104778227199E-12	4.08395397551098E-12	2.99282123396224E-12
0.018	4.89450972637575E-12	4.02160353313676E-12	4.61393273569179E-12	2.64989380090407E-12	3.14869733989778E-12	4.52040707213047E-12	5.39331326536946E-12	3.46044955176884E-12	3.21104778227199E-12	2.99282123396224E-12	3.33574866702042E-12	2.99282123396224E-12	2.05756459834904E-12	2.3069663678459E-12	3.67867610007859E-12	4.1774796390723E-12	3.7410265424528E-12	2.27579114665879E-12
0.01802	4.70745839925311E-12	3.95925309076255E-12	4.52040707213047E-12	2.74341946446539E-12	3.67867610007859E-12	4.61393273569179E-12	5.01921061112418E-12	3.86572742720123E-12	3.42927433058174E-12	2.74341946446539E-12	3.42927433058174E-12	3.55397521533016E-12	2.71224424327828E-12	2.02638937716194E-12	3.80337698482702E-12	5.14391149587261E-12	2.93047079158803E-12	1.90168849241351E-12
0.01804	4.23983008144651E-12	4.02160353313676E-12	3.92807786957544E-12	2.93047079158803E-12	4.39570618738205E-12	4.2086548602594E-12	4.58275751450468E-12	3.92807786957544E-12	3.61632565770438E-12	2.86812034921382E-12	3.86572742720123E-12	4.11512919669808E-12	3.36692388820752E-12	1.77698760766508E-12	3.83455220601412E-12	5.5803645924921E-12	2.36931681022011E-12	1.68346194410376E-12
0.01806	3.83455220601412E-12	4.2086548602594E-12	3.17987256108488E-12	3.11752211871067E-12	5.01921061112418E-12	3.55397521533016E-12	4.14630441788519E-12	3.58515043651727E-12	3.39809910939463E-12	3.33574866702042E-12	4.39570618738205E-12	4.42688140856915E-12	3.89690264838834E-12	1.8393380500393E-12	3.89690264838834E-12	5.48683892893078E-12	2.24461592547168E-12	1.62111150172955E-12
0.01808	3.7098513212657E-12	4.55158229331758E-12	2.8057699068396E-12	3.05517167633646E-12	5.45566370774367E-12	2.55636813734275E-12	3.7410265424528E-12	3.11752211871067E-12	3.14869733989778E-12	3.99042831194966E-12	4.73863362044022E-12	4.30218052382072E-12	4.14630441788519E-12	2.08873981953615E-12	3.95925309076255E-12	4.86333450518865E-12	2.55636813734275E-12	1.65228672291666E-12
0.0181	3.92807786957544E-12	4.92568494756286E-12	2.7745946856525E-12	2.71224424327828E-12	5.67389025605342E-12	1.65228672291666E-12	3.7098513212657E-12	2.61871857971696E-12	2.74341946446539E-12	4.6451079568789E-12	4.73863362044022E-12	4.08395397551098E-12	4.36453096619494E-12	2.55636813734275E-12	3.61632565770438E-12	4.14630441788519E-12	2.8057699068396E-12	1.65228672291666E-12
0.01812	4.27100530263362E-12	5.08156105349839E-12	3.08634689752356E-12	2.3069663678459E-12	5.54918937130499E-12	1.09113274154873E-12	3.89690264838834E-12	2.40049203140722E-12	2.46284247378143E-12	4.83215928400154E-12	4.36453096619494E-12	3.99042831194966E-12	4.48923185094337E-12	3.11752211871067E-12	3.30457344583331E-12	3.52279999414306E-12	2.93047079158803E-12	1.93286371360062E-12
0.01814	4.61393273569179E-12	5.29978760180814E-12	3.49162477295595E-12	2.05756459834904E-12	4.58275751450468E-12	1.12230796273584E-12	4.08395397551098E-12	2.58754335852986E-12	2.36931681022011E-12	4.48923185094337E-12	4.02160353313676E-12	3.86572742720123E-12	4.73863362044022E-12	3.67867610007859E-12	3.11752211871067E-12	3.14869733989778E-12	2.71224424327828E-12	2.24461592547168E-12
0.01816	4.83215928400154E-12	5.51801415011789E-12	3.99042831194966E-12	2.24461592547168E-12	3.49162477295595E-12	1.68346194410376E-12	4.08395397551098E-12	2.99282123396224E-12	2.7745946856525E-12	3.99042831194966E-12	3.80337698482702E-12	3.89690264838834E-12	5.1127362746855E-12	4.02160353313676E-12	3.14869733989778E-12	3.11752211871067E-12	2.24461592547168E-12	2.61871857971696E-12
0.01818	4.6451079568789E-12	5.51801415011789E-12	4.30218052382072E-12	2.8057699068396E-12	2.61871857971696E-12	2.61871857971696E-12	3.92807786957544E-12	3.39809910939463E-12	3.7410265424528E-12	3.52279999414306E-12	3.61632565770438E-12	3.89690264838834E-12	5.36213804418235E-12	4.08395397551098E-12	3.33574866702042E-12	3.58515043651727E-12	1.74581238647798E-12	3.05517167633646E-12
0.0182	4.11512919669808E-12	5.29978760180814E-12	4.42688140856915E-12	3.61632565770438E-12	2.18226548309747E-12	3.46044955176884E-12	3.55397521533016E-12	3.30457344583331E-12	4.89450972637575E-12	3.14869733989778E-12	3.2733982246462E-12	3.77220176363991E-12	5.54918937130499E-12	3.99042831194966E-12	3.61632565770438E-12	4.30218052382072E-12	1.49641061698112E-12	3.14869733989778E-12
0.01822	3.64750087889148E-12	4.89450972637575E-12	4.39570618738205E-12	4.52040707213047E-12	2.05756459834904E-12	4.08395397551098E-12	3.17987256108488E-12	2.99282123396224E-12	5.76741591961474E-12	2.64989380090407E-12	3.08634689752356E-12	3.58515043651727E-12	5.70506547724053E-12	4.2086548602594E-12	4.27100530263362E-12	4.89450972637575E-12	1.62111150172955E-12	2.89929557040092E-12
0.01824	3.58515043651727E-12	4.52040707213047E-12	4.23983008144651E-12	5.14391149587261E-12	1.8705132712264E-12	4.33335574500783E-12	2.7745946856525E-12	2.52519291615564E-12	6.07916813148581E-12	2.15109026191036E-12	3.2422230034591E-12	3.33574866702042E-12	5.64271503486631E-12	4.52040707213047E-12	5.1127362746855E-12	5.48683892893078E-12	2.08873981953615E-12	2.49401769496854E-12
0.01826	3.86572742720123E-12	4.36453096619494E-12	3.92807786957544E-12	5.39331326536946E-12	1.58993628054244E-12	4.23983008144651E-12	2.74341946446539E-12	2.46284247378143E-12	5.73624069842763E-12	1.99521415597483E-12	3.46044955176884E-12	3.14869733989778E-12	5.48683892893078E-12	4.676283178066E-12	5.64271503486631E-12	5.82976636198895E-12	2.52519291615564E-12	2.05756459834904E-12
0.01828	4.11512919669808E-12	4.30218052382072E-12	3.39809910939463E-12	5.1127362746855E-12	1.4028849534198E-12	3.92807786957544E-12	2.8057699068396E-12	2.8057699068396E-12	5.39331326536946E-12	2.3069663678459E-12	3.7410265424528E-12	3.11752211871067E-12	5.17508671705971E-12	4.52040707213047E-12	5.61153981367921E-12	5.79859114080185E-12	2.96164601277514E-12	1.49641061698112E-12
0.0183	4.42688140856915E-12	4.27100530263362E-12	3.14869733989778E-12	4.39570618738205E-12	1.62111150172955E-12	3.7098513212657E-12	3.11752211871067E-12	3.64750087889148E-12	5.14391149587261E-12	3.05517167633646E-12	3.89690264838834E-12	2.96164601277514E-12	4.86333450518865E-12	4.2086548602594E-12	5.20626193824682E-12	5.67389025605342E-12	3.36692388820752E-12	9.66431856800308E-13
0.01832	4.70745839925311E-12	4.23983008144651E-12	2.86812034921382E-12	3.52279999414306E-12	2.27579114665879E-12	3.95925309076255E-12	3.61632565770438E-12	4.58275751450468E-12	4.86333450518865E-12	3.92807786957544E-12	3.83455220601412E-12	2.7745946856525E-12	4.39570618738205E-12	3.86572742720123E-12	4.73863362044022E-12	5.01921061112418E-12	3.64750087889148E-12	7.79380529677668E-13
0.01834	4.80098406281443E-12	4.39570618738205E-12	3.14869733989778E-12	2.89929557040092E-12	3.11752211871067E-12	4.11512919669808E-12	3.99042831194966E-12	5.48683892893078E-12	4.55158229331758E-12	4.76980884162733E-12	3.7098513212657E-12	2.74341946446539E-12	3.86572742720123E-12	3.67867610007859E-12	4.2086548602594E-12	4.27100530263362E-12	3.92807786957544E-12	1.15348318392295E-12
0.01836	4.76980884162733E-12	4.80098406281443E-12	3.89690264838834E-12	2.89929557040092E-12	3.83455220601412E-12	4.14630441788519E-12	4.2086548602594E-12	5.95446724673738E-12	4.11512919669808E-12	5.54918937130499E-12	3.30457344583331E-12	2.89929557040092E-12	3.33574866702042E-12	3.83455220601412E-12	3.61632565770438E-12	3.77220176363991E-12	4.14630441788519E-12	1.8705132712264E-12
0.01838	4.39570618738205E-12	5.20626193824682E-12	4.86333450518865E-12	3.2733982246462E-12	4.36453096619494E-12	4.14630441788519E-12	4.30218052382072E-12	5.92329202555027E-12	3.67867610007859E-12	5.95446724673738E-12	2.68106902209118E-12	3.49162477295595E-12	2.99282123396224E-12	4.33335574500783E-12	3.05517167633646E-12	3.49162477295595E-12	4.30218052382072E-12	2.46284247378143E-12
0.0184	3.86572742720123E-12	4.676283178066E-12	5.36213804418235E-12	3.89690264838834E-12	4.676283178066E-12	4.27100530263362E-12	3.89690264838834E-12	5.23743715943393E-12	3.2733982246462E-12	6.0479929102987E-12	2.08873981953615E-12	4.1774796390723E-12	2.83694512802671E-12	4.83215928400154E-12	2.49401769496854E-12	3.7098513212657E-12	4.33335574500783E-12	2.86812034921382E-12
0.01842	3.49162477295595E-12	3.46044955176884E-12	5.29978760180814E-12	4.676283178066E-12	5.08156105349839E-12	4.42688140856915E-12	3.52279999414306E-12	4.52040707213047E-12	2.96164601277514E-12	5.61153981367921E-12	1.93286371360062E-12	4.70745839925311E-12	2.89929557040092E-12	5.29978760180814E-12	2.11991504072326E-12	3.7098513212657E-12	4.08395397551098E-12	3.21104778227199E-12
0.01844	3.46044955176884E-12	2.61871857971696E-12	4.6451079568789E-12	5.39331326536946E-12	5.39331326536946E-12	4.676283178066E-12	3.2422230034591E-12	4.05277875432387E-12	2.71224424327828E-12	4.89450972637575E-12	2.11991504072326E-12	4.73863362044022E-12	3.02399645514935E-12	5.5803645924921E-12	2.05756459834904E-12	3.7410265424528E-12	3.67867610007859E-12	3.36692388820752E-12
0.01846	3.67867610007859E-12	2.52519291615564E-12	3.89690264838834E-12	5.67389025605342E-12	5.5803645924921E-12	4.92568494756286E-12	3.14869733989778E-12	4.2086548602594E-12	2.83694512802671E-12	4.23983008144651E-12	2.68106902209118E-12	4.52040707213047E-12	3.2422230034591E-12	5.36213804418235E-12	2.36931681022011E-12	3.64750087889148E-12	3.2422230034591E-12	3.58515043651727E-12
0.01848	4.2086548602594E-12	3.02399645514935E-12	3.49162477295595E-12	5.29978760180814E-12	5.45566370774367E-12	5.36213804418235E-12	3.39809910939463E-12	4.80098406281443E-12	3.21104778227199E-12	3.86572742720123E-12	3.2733982246462E-12	4.08395397551098E-12	3.52279999414306E-12	4.73863362044022E-12	2.93047079158803E-12	3.55397521533016E-12	3.14869733989778E-12	3.86572742720123E-12
0.0185	4.45805662975626E-12	3.61632565770438E-12	3.49162477295595E-12	4.42688140856915E-12	5.20626193824682E-12	5.79859114080185E-12	3.99042831194966E-12	5.42448848655657E-12	3.58515043651727E-12	3.80337698482702E-12	3.95925309076255E-12	3.80337698482702E-12	3.92807786957544E-12	4.02160353313676E-12	3.52279999414306E-12	3.55397521533016E-12	3.08634689752356E-12	4.23983008144651E-12
0.01852	4.39570618738205E-12	4.36453096619494E-12	3.77220176363991E-12	3.55397521533016E-12	5.17508671705971E-12	5.92329202555027E-12	4.39570618738205E-12	5.76741591961474E-12	3.92807786957544E-12	4.08395397551098E-12	4.55158229331758E-12	3.7098513212657E-12	4.33335574500783E-12	3.49162477295595E-12	4.02160353313676E-12	3.39809910939463E-12	3.2733982246462E-12	4.55158229331758E-12
0.01854	3.89690264838834E-12	5.05038583231129E-12	4.2086548602594E-12	2.93047079158803E-12	5.29978760180814E-12	6.0479929102987E-12	4.48923185094337E-12	5.5803645924921E-12	4.2086548602594E-12	4.42688140856915E-12	5.08156105349839E-12	3.64750087889148E-12	4.55158229331758E-12	3.2422230034591E-12	4.27100530263362E-12	3.33574866702042E-12	3.30457344583331E-12	4.52040707213047E-12
0.01856	3.49162477295595E-12	5.48683892893078E-12	4.61393273569179E-12	2.86812034921382E-12	5.48683892893078E-12	6.01681768911159E-12	4.30218052382072E-12	5.05038583231129E-12	4.676283178066E-12	3.89690264838834E-12	5.23743715943393E-12	3.46044955176884E-12	4.48923185094337E-12	3.2422230034591E-12	4.45805662975626E-12	3.36692388820752E-12	3.11752211871067E-12	4.2086548602594E-12
0.01858	3.21104778227199E-12	5.23743715943393E-12	4.58275751450468E-12	3.46044955176884E-12	5.39331326536946E-12	5.79859114080185E-12	3.83455220601412E-12	4.27100530263362E-12	5.1127362746855E-12	2.55636813734275E-12	5.48683892893078E-12	3.30457344583331E-12	4.23983008144651E-12	3.42927433058174E-12	4.55158229331758E-12	3.67867610007859E-12	2.93047079158803E-12	4.02160353313676E-12
0.0186	3.39809910939463E-12	5.36213804418235E-12	4.33335574500783E-12	4.11512919669808E-12	5.1127362746855E-12	5.51801415011789E-12	3.2733982246462E-12	3.80337698482702E-12	5.33096282299525E-12	1.49641061698112E-12	5.5803645924921E-12	3.14869733989778E-12	3.83455220601412E-12	3.77220176363991E-12	4.42688140856915E-12	4.1774796390723E-12	2.71224424327828E-12	4.05277875432387E-12
0.01862	3.86572742720123E-12	5.45566370774367E-12	3.89690264838834E-12	4.45805662975626E-12	4.52040707213047E-12	5.29978760180814E-12	2.49401769496854E-12	3.36692388820752E-12	5.48683892893078E-12	9.97607077987414E-13	5.5803645924921E-12	3.30457344583331E-12	3.36692388820752E-12	4.05277875432387E-12	3.95925309076255E-12	4.76980884162733E-12	2.68106902209118E-12	4.27100530263362E-12
0.01864	4.2086548602594E-12	5.67389025605342E-12	3.39809910939463E-12	4.42688140856915E-12	3.7410265424528E-12	5.1127362746855E-12	1.77698760766508E-12	3.30457344583331E-12	5.5803645924921E-12	1.02878229917452E-12	5.20626193824682E-12	3.49162477295595E-12	2.8057699068396E-12	4.14630441788519E-12	3.55397521533016E-12	4.83215928400154E-12	2.61871857971696E-12	4.33335574500783E-12
0.01866	4.58275751450468E-12	6.0479929102987E-12	3.11752211871067E-12	4.02160353313676E-12	3.05517167633646E-12	5.20626193824682E-12	1.24700884748427E-12	3.46044955176884E-12	5.61153981367921E-12	1.27818406867137E-12	4.61393273569179E-12	3.89690264838834E-12	2.36931681022011E-12	4.14630441788519E-12	3.14869733989778E-12	4.48923185094337E-12	2.52519291615564E-12	3.92807786957544E-12
0.01868	4.80098406281443E-12	6.11034335267291E-12	2.96164601277514E-12	3.61632565770438E-12	2.93047079158803E-12	5.26861238062103E-12	1.21583362629716E-12	3.64750087889148E-12	5.20626193824682E-12	1.96403893478772E-12	4.30218052382072E-12	4.30218052382072E-12	2.11991504072326E-12	4.08395397551098E-12	3.05517167633646E-12	3.77220176363991E-12	2.58754335852986E-12	2.99282123396224E-12
0.0187	4.92568494756286E-12	5.73624069842763E-12	2.99282123396224E-12	3.55397521533016E-12	3.02399645514935E-12	4.98803538993707E-12	1.77698760766508E-12	3.7410265424528E-12	4.42688140856915E-12	2.74341946446539E-12	4.08395397551098E-12	4.676283178066E-12	2.05756459834904E-12	3.80337698482702E-12	3.30457344583331E-12	3.21104778227199E-12	2.96164601277514E-12	1.8705132712264E-12
0.01872	4.95686016874997E-12	5.14391149587261E-12	3.02399645514935E-12	3.80337698482702E-12	3.55397521533016E-12	4.36453096619494E-12	2.86812034921382E-12	3.67867610007859E-12	3.39809910939463E-12	3.14869733989778E-12	4.05277875432387E-12	4.76980884162733E-12	2.27579114665879E-12	3.58515043651727E-12	3.99042831194966E-12	2.71224424327828E-12	3.33574866702042E-12	1.30935928985848E-12
0.01874	4.89450972637575E-12	4.70745839925311E-12	2.89929557040092E-12	4.02160353313676E-12	3.89690264838834E-12	3.80337698482702E-12	3.86572742720123E-12	3.7098513212657E-12	2.52519291615564E-12	3.39809910939463E-12	3.95925309076255E-12	4.80098406281443E-12	2.61871857971696E-12	3.11752211871067E-12	4.83215928400154E-12	2.36931681022011E-12	3.55397521533016E-12	1.27818406867137E-12
0.01876	4.70745839925311E-12	4.58275751450468E-12	2.74341946446539E-12	4.05277875432387E-12	4.2086548602594E-12	3.52279999414306E-12	4.58275751450468E-12	3.55397521533016E-12	1.99521415597483E-12	3.7410265424528E-12	3.7098513212657E-12	4.6451079568789E-12	3.17987256108488E-12	2.71224424327828E-12	5.70506547724053E-12	2.18226548309747E-12	3.55397521533016E-12	1.71463716529087E-12
0.01878	4.27100530263362E-12	4.89450972637575E-12	2.74341946446539E-12	4.11512919669808E-12	4.27100530263362E-12	3.36692388820752E-12	4.80098406281443E-12	3.58515043651727E-12	1.71463716529087E-12	4.23983008144651E-12	3.58515043651727E-12	4.48923185094337E-12	3.86572742720123E-12	2.43166725259432E-12	6.39092034335687E-12	2.49401769496854E-12	3.58515043651727E-12	2.08873981953615E-12
0.0188	3.7098513212657E-12	5.26861238062103E-12	2.8057699068396E-12	4.23983008144651E-12	3.7098513212657E-12	3.2422230034591E-12	4.45805662975626E-12	3.39809910939463E-12	1.71463716529087E-12	4.55158229331758E-12	3.7410265424528E-12	4.23983008144651E-12	4.36453096619494E-12	2.27579114665879E-12	6.64032211285373E-12	3.11752211871067E-12	3.55397521533016E-12	2.27579114665879E-12
0.01882	2.99282123396224E-12	5.54918937130499E-12	3.14869733989778E-12	4.61393273569179E-12	2.93047079158803E-12	2.99282123396224E-12	4.08395397551098E-12	3.11752211871067E-12	2.3069663678459E-12	4.6451079568789E-12	3.86572742720123E-12	4.2086548602594E-12	4.58275751450468E-12	2.11991504072326E-12	6.29739467979555E-12	3.67867610007859E-12	3.52279999414306E-12	2.55636813734275E-12
0.01884	2.27579114665879E-12	5.5803645924921E-12	3.7410265424528E-12	4.80098406281443E-12	2.24461592547168E-12	2.58754335852986E-12	3.86572742720123E-12	2.49401769496854E-12	3.11752211871067E-12	4.42688140856915E-12	4.02160353313676E-12	4.14630441788519E-12	4.42688140856915E-12	2.08873981953615E-12	5.70506547724053E-12	4.02160353313676E-12	3.11752211871067E-12	2.71224424327828E-12
0.01886	1.99521415597483E-12	5.17508671705971E-12	4.58275751450468E-12	4.76980884162733E-12	2.02638937716194E-12	1.99521415597483E-12	3.89690264838834E-12	2.05756459834904E-12	3.7410265424528E-12	3.7098513212657E-12	3.99042831194966E-12	3.99042831194966E-12	4.02160353313676E-12	2.21344070428458E-12	5.26861238062103E-12	4.1774796390723E-12	2.61871857971696E-12	2.74341946446539E-12
0.01888	1.93286371360062E-12	4.6451079568789E-12	5.42448848655657E-12	4.55158229331758E-12	2.27579114665879E-12	1.12230796273584E-12	4.05277875432387E-12	1.99521415597483E-12	4.2086548602594E-12	3.14869733989778E-12	4.08395397551098E-12	3.77220176363991E-12	3.58515043651727E-12	2.40049203140722E-12	5.14391149587261E-12	4.1774796390723E-12	1.96403893478772E-12	3.02399645514935E-12
0.0189	2.15109026191036E-12	4.14630441788519E-12	5.98564246792449E-12	4.2086548602594E-12	2.99282123396224E-12	8.10555750864774E-13	4.1774796390723E-12	2.338141589033E-12	4.73863362044022E-12	2.7745946856525E-12	3.92807786957544E-12	3.42927433058174E-12	3.02399645514935E-12	2.3069663678459E-12	4.89450972637575E-12	4.23983008144651E-12	1.55876105935534E-12	3.2733982246462E-12
0.01892	2.24461592547168E-12	3.99042831194966E-12	6.29739467979555E-12	4.02160353313676E-12	3.80337698482702E-12	1.71463716529087E-12	4.11512919669808E-12	2.89929557040092E-12	4.98803538993707E-12	2.8057699068396E-12	3.77220176363991E-12	3.08634689752356E-12	2.99282123396224E-12	2.40049203140722E-12	4.676283178066E-12	4.48923185094337E-12	1.27818406867137E-12	3.36692388820752E-12
0.01894	2.40049203140722E-12	3.92807786957544E-12	6.23504423742134E-12	3.80337698482702E-12	4.45805662975626E-12	3.36692388820752E-12	3.67867610007859E-12	3.33574866702042E-12	5.23743715943393E-12	3.14869733989778E-12	3.33574866702042E-12	2.7745946856525E-12	3.14869733989778E-12	2.61871857971696E-12	4.55158229331758E-12	5.01921061112418E-12	1.49641061698112E-12	3.2422230034591E-12
0.01896	2.68106902209118E-12	4.02160353313676E-12	5.98564246792449E-12	3.67867610007859E-12	4.58275751450468E-12	4.676283178066E-12	2.96164601277514E-12	3.39809910939463E-12	5.01921061112418E-12	3.7410265424528E-12	2.83694512802671E-12	2.58754335852986E-12	3.61632565770438E-12	3.02399645514935E-12	4.36453096619494E-12	5.89211680436317E-12	1.99521415597483E-12	3.08634689752356E-12
0.01898	2.96164601277514E-12	4.11512919669808E-12	5.45566370774367E-12	3.58515043651727E-12	4.39570618738205E-12	5.61153981367921E-12	2.27579114665879E-12	3.36692388820752E-12	4.70745839925311E-12	4.52040707213047E-12	2.27579114665879E-12	2.74341946446539E-12	3.89690264838834E-12	3.33574866702042E-12	4.48923185094337E-12	6.60914689166662E-12	2.89929557040092E-12	2.86812034921382E-12
0.019	3.21104778227199E-12	4.27100530263362E-12	4.83215928400154E-12	3.89690264838834E-12	4.1774796390723E-12	6.23504423742134E-12	1.99521415597483E-12	3.36692388820752E-12	4.36453096619494E-12	5.23743715943393E-12	2.11991504072326E-12	2.8057699068396E-12	3.86572742720123E-12	3.61632565770438E-12	4.27100530263362E-12	6.64032211285373E-12	3.99042831194966E-12	2.68106902209118E-12
0.01902	3.39809910939463E-12	4.70745839925311E-12	4.1774796390723E-12	4.30218052382072E-12	4.02160353313676E-12	6.67149733404083E-12	2.21344070428458E-12	3.52279999414306E-12	4.11512919669808E-12	5.70506547724053E-12	2.3069663678459E-12	2.86812034921382E-12	3.80337698482702E-12	3.7098513212657E-12	3.2733982246462E-12	5.98564246792449E-12	4.73863362044022E-12	2.46284247378143E-12
0.01904	3.39809910939463E-12	5.01921061112418E-12	3.42927433058174E-12	4.61393273569179E-12	3.99042831194966E-12	6.57797167047951E-12	2.68106902209118E-12	4.08395397551098E-12	3.80337698482702E-12	5.73624069842763E-12	2.64989380090407E-12	3.02399645514935E-12	3.80337698482702E-12	3.67867610007859E-12	2.02638937716194E-12	4.86333450518865E-12	5.23743715943393E-12	2.43166725259432E-12
0.01906	3.2733982246462E-12	4.95686016874997E-12	2.52519291615564E-12	4.70745839925311E-12	3.89690264838834E-12	6.32856990098266E-12	3.17987256108488E-12	4.70745839925311E-12	3.58515043651727E-12	5.14391149587261E-12	2.99282123396224E-12	3.39809910939463E-12	4.05277875432387E-12	3.58515043651727E-12	1.4028849534198E-12	4.02160353313676E-12	5.39331326536946E-12	2.36931681022011E-12
0.01908	2.86812034921382E-12	4.6451079568789E-12	1.55876105935534E-12	4.6451079568789E-12	4.05277875432387E-12	6.54679644929241E-12	3.52279999414306E-12	4.86333450518865E-12	3.30457344583331E-12	4.39570618738205E-12	3.30457344583331E-12	4.02160353313676E-12	4.23983008144651E-12	3.36692388820752E-12	1.74581238647798E-12	3.58515043651727E-12	5.29978760180814E-12	2.18226548309747E-12
0.0191	2.58754335852986E-12	4.27100530263362E-12	8.41730972051881E-13	4.52040707213047E-12	4.02160353313676E-12	6.79619821878926E-12	3.67867610007859E-12	4.52040707213047E-12	3.11752211871067E-12	3.7098513212657E-12	3.55397521533016E-12	4.676283178066E-12	4.30218052382072E-12	3.11752211871067E-12	2.49401769496854E-12	3.55397521533016E-12	5.01921061112418E-12	1.80816282885219E-12
0.01912	2.43166725259432E-12	4.1774796390723E-12	7.17030087303454E-13	4.52040707213047E-12	3.99042831194966E-12	6.70267255522794E-12	3.64750087889148E-12	3.95925309076255E-12	2.86812034921382E-12	3.36692388820752E-12	3.67867610007859E-12	5.08156105349839E-12	4.23983008144651E-12	3.17987256108488E-12	3.52279999414306E-12	3.39809910939463E-12	4.89450972637575E-12	1.68346194410376E-12
0.01914	2.58754335852986E-12	4.52040707213047E-12	1.12230796273584E-12	4.42688140856915E-12	3.83455220601412E-12	6.20386901623423E-12	3.7410265424528E-12	3.52279999414306E-12	2.74341946446539E-12	3.52279999414306E-12	3.61632565770438E-12	5.26861238062103E-12	4.2086548602594E-12	3.33574866702042E-12	4.6451079568789E-12	3.39809910939463E-12	4.89450972637575E-12	2.02638937716194E-12
0.01916	2.74341946446539E-12	4.58275751450468E-12	1.77698760766508E-12	4.33335574500783E-12	3.67867610007859E-12	5.42448848655657E-12	3.99042831194966E-12	3.30457344583331E-12	2.64989380090407E-12	3.86572742720123E-12	3.49162477295595E-12	5.08156105349839E-12	4.36453096619494E-12	3.46044955176884E-12	5.23743715943393E-12	3.2733982246462E-12	4.95686016874997E-12	2.61871857971696E-12
0.01918	3.05517167633646E-12	3.92807786957544E-12	2.21344070428458E-12	4.14630441788519E-12	3.7410265424528E-12	4.73863362044022E-12	4.45805662975626E-12	3.52279999414306E-12	2.64989380090407E-12	4.11512919669808E-12	3.14869733989778E-12	4.58275751450468E-12	4.45805662975626E-12	3.55397521533016E-12	4.73863362044022E-12	3.21104778227199E-12	4.73863362044022E-12	3.30457344583331E-12
0.0192	3.46044955176884E-12	3.08634689752356E-12	2.49401769496854E-12	3.7410265424528E-12	3.86572742720123E-12	4.30218052382072E-12	4.92568494756286E-12	3.83455220601412E-12	2.71224424327828E-12	4.27100530263362E-12	2.52519291615564E-12	3.95925309076255E-12	4.52040707213047E-12	3.77220176363991E-12	3.42927433058174E-12	3.36692388820752E-12	4.23983008144651E-12	3.77220176363991E-12
0.01922	3.92807786957544E-12	2.71224424327828E-12	2.338141589033E-12	3.55397521533016E-12	4.02160353313676E-12	4.08395397551098E-12	5.17508671705971E-12	4.11512919669808E-12	2.99282123396224E-12	3.95925309076255E-12	1.90168849241351E-12	3.39809910939463E-12	4.36453096619494E-12	3.92807786957544E-12	2.71224424327828E-12	3.49162477295595E-12	3.83455220601412E-12	4.30218052382072E-12
0.01924	4.42688140856915E-12	2.49401769496854E-12	2.27579114665879E-12	3.61632565770438E-12	4.08395397551098E-12	4.2086548602594E-12	4.92568494756286E-12	4.1774796390723E-12	3.33574866702042E-12	3.14869733989778E-12	1.74581238647798E-12	2.96164601277514E-12	4.08395397551098E-12	4.02160353313676E-12	2.55636813734275E-12	3.7098513212657E-12	3.52279999414306E-12	4.86333450518865E-12
0.01926	4.86333450518865E-12	2.3069663678459E-12	2.61871857971696E-12	3.80337698482702E-12	3.92807786957544E-12	4.52040707213047E-12	4.55158229331758E-12	4.14630441788519E-12	3.67867610007859E-12	2.3069663678459E-12	2.18226548309747E-12	2.61871857971696E-12	3.55397521533016E-12	3.80337698482702E-12	2.89929557040092E-12	3.77220176363991E-12	3.30457344583331E-12	5.29978760180814E-12
0.01928	5.23743715943393E-12	2.15109026191036E-12	3.2422230034591E-12	3.99042831194966E-12	3.7098513212657E-12	4.80098406281443E-12	4.05277875432387E-12	3.80337698482702E-12	3.92807786957544E-12	1.62111150172955E-12	2.7745946856525E-12	2.21344070428458E-12	3.05517167633646E-12	3.36692388820752E-12	3.42927433058174E-12	3.89690264838834E-12	3.17987256108488E-12	5.70506547724053E-12
0.0193	5.39331326536946E-12	2.49401769496854E-12	3.86572742720123E-12	4.08395397551098E-12	3.42927433058174E-12	4.73863362044022E-12	3.80337698482702E-12	3.55397521533016E-12	4.30218052382072E-12	1.71463716529087E-12	3.33574866702042E-12	2.11991504072326E-12	2.68106902209118E-12	2.86812034921382E-12	3.7410265424528E-12	3.89690264838834E-12	3.08634689752356E-12	6.01681768911159E-12
0.01932	5.23743715943393E-12	3.05517167633646E-12	4.05277875432387E-12	4.08395397551098E-12	3.77220176363991E-12	4.70745839925311E-12	3.7098513212657E-12	3.55397521533016E-12	4.58275751450468E-12	2.36931681022011E-12	4.02160353313676E-12	2.21344070428458E-12	2.338141589033E-12	2.36931681022011E-12	4.05277875432387E-12	4.05277875432387E-12	3.17987256108488E-12	5.67389025605342E-12
0.01934	4.73863362044022E-12	3.49162477295595E-12	3.86572742720123E-12	4.05277875432387E-12	4.42688140856915E-12	4.92568494756286E-12	3.7098513212657E-12	3.89690264838834E-12	4.73863362044022E-12	3.02399645514935E-12	4.76980884162733E-12	2.61871857971696E-12	2.18226548309747E-12	2.24461592547168E-12	4.33335574500783E-12	4.36453096619494E-12	3.46044955176884E-12	5.1127362746855E-12
0.01936	4.11512919669808E-12	4.14630441788519E-12	3.46044955176884E-12	3.99042831194966E-12	5.33096282299525E-12	5.26861238062103E-12	3.83455220601412E-12	4.36453096619494E-12	4.83215928400154E-12	3.36692388820752E-12	5.39331326536946E-12	3.21104778227199E-12	2.43166725259432E-12	2.43166725259432E-12	4.52040707213047E-12	4.89450972637575E-12	3.7410265424528E-12	4.39570618738205E-12
0.01938	3.49162477295595E-12	4.95686016874997E-12	3.17987256108488E-12	3.92807786957544E-12	6.11034335267291E-12	5.76741591961474E-12	3.95925309076255E-12	4.39570618738205E-12	4.73863362044022E-12	3.36692388820752E-12	5.39331326536946E-12	3.77220176363991E-12	2.89929557040092E-12	2.86812034921382E-12	4.676283178066E-12	5.61153981367921E-12	3.83455220601412E-12	3.89690264838834E-12
0.0194	3.05517167633646E-12	5.36213804418235E-12	2.99282123396224E-12	3.89690264838834E-12	6.42209556454398E-12	6.07916813148581E-12	3.92807786957544E-12	3.89690264838834E-12	4.6451079568789E-12	3.36692388820752E-12	5.08156105349839E-12	4.11512919669808E-12	3.42927433058174E-12	3.46044955176884E-12	4.61393273569179E-12	5.92329202555027E-12	3.80337698482702E-12	3.30457344583331E-12
0.01942	3.11752211871067E-12	5.23743715943393E-12	3.02399645514935E-12	3.95925309076255E-12	6.20386901623423E-12	6.14151857386002E-12	3.67867610007859E-12	3.36692388820752E-12	4.48923185094337E-12	3.42927433058174E-12	4.55158229331758E-12	4.1774796390723E-12	3.67867610007859E-12	4.05277875432387E-12	4.6451079568789E-12	5.98564246792449E-12	3.7410265424528E-12	3.02399645514935E-12
0.01944	3.2733982246462E-12	4.83215928400154E-12	3.11752211871067E-12	4.11512919669808E-12	5.5803645924921E-12	6.11034335267291E-12	3.21104778227199E-12	3.11752211871067E-12	4.36453096619494E-12	3.49162477295595E-12	4.08395397551098E-12	3.99042831194966E-12	3.7098513212657E-12	4.52040707213047E-12	4.80098406281443E-12	5.92329202555027E-12	3.49162477295595E-12	2.96164601277514E-12
0.01946	3.39809910939463E-12	4.23983008144651E-12	2.99282123396224E-12	4.1774796390723E-12	4.80098406281443E-12	5.86094158317606E-12	2.64989380090407E-12	2.96164601277514E-12	4.2086548602594E-12	3.58515043651727E-12	3.83455220601412E-12	3.7098513212657E-12	3.67867610007859E-12	4.6451079568789E-12	4.86333450518865E-12	5.54918937130499E-12	3.02399645514935E-12	3.02399645514935E-12
0.01948	3.46044955176884E-12	3.80337698482702E-12	3.2733982246462E-12	4.08395397551098E-12	4.36453096619494E-12	5.42448848655657E-12	2.338141589033E-12	2.83694512802671E-12	3.95925309076255E-12	3.49162477295595E-12	3.61632565770438E-12	3.52279999414306E-12	3.33574866702042E-12	4.36453096619494E-12	4.83215928400154E-12	4.95686016874997E-12	2.58754335852986E-12	3.02399645514935E-12
0.0195	3.58515043651727E-12	3.77220176363991E-12	3.95925309076255E-12	3.7410265424528E-12	4.08395397551098E-12	4.6451079568789E-12	2.40049203140722E-12	2.68106902209118E-12	3.67867610007859E-12	3.42927433058174E-12	3.39809910939463E-12	3.7410265424528E-12	3.02399645514935E-12	3.67867610007859E-12	4.61393273569179E-12	4.2086548602594E-12	2.52519291615564E-12	3.11752211871067E-12
0.01952	3.83455220601412E-12	4.2086548602594E-12	4.73863362044022E-12	3.2733982246462E-12	3.80337698482702E-12	3.92807786957544E-12	2.74341946446539E-12	2.52519291615564E-12	3.55397521533016E-12	3.52279999414306E-12	3.11752211871067E-12	4.27100530263362E-12	2.71224424327828E-12	2.7745946856525E-12	4.48923185094337E-12	3.55397521533016E-12	2.89929557040092E-12	3.21104778227199E-12
0.01954	4.02160353313676E-12	4.92568494756286E-12	5.20626193824682E-12	2.93047079158803E-12	3.30457344583331E-12	3.39809910939463E-12	3.2733982246462E-12	2.15109026191036E-12	3.49162477295595E-12	3.83455220601412E-12	2.93047079158803E-12	5.01921061112418E-12	2.24461592547168E-12	2.15109026191036E-12	4.55158229331758E-12	2.86812034921382E-12	3.30457344583331E-12	3.2422230034591E-12
0.01956	4.05277875432387E-12	5.64271503486631E-12	5.48683892893078E-12	2.46284247378143E-12	2.61871857971696E-12	3.42927433058174E-12	3.83455220601412E-12	1.8393380500393E-12	3.42927433058174E-12	4.02160353313676E-12	3.02399645514935E-12	5.51801415011789E-12	1.8393380500393E-12	1.71463716529087E-12	4.6451079568789E-12	2.27579114665879E-12	3.21104778227199E-12	3.17987256108488E-12
0.01958	3.92807786957544E-12	6.07916813148581E-12	5.36213804418235E-12	2.08873981953615E-12	1.93286371360062E-12	3.7410265424528E-12	4.1774796390723E-12	1.55876105935534E-12	3.46044955176884E-12	3.99042831194966E-12	2.93047079158803E-12	5.98564246792449E-12	1.65228672291666E-12	1.68346194410376E-12	4.36453096619494E-12	2.24461592547168E-12	2.89929557040092E-12	3.05517167633646E-12
0.0196	3.86572742720123E-12	6.17269379504713E-12	5.01921061112418E-12	1.93286371360062E-12	1.49641061698112E-12	4.05277875432387E-12	4.2086548602594E-12	1.30935928985848E-12	3.52279999414306E-12	3.64750087889148E-12	2.8057699068396E-12	6.07916813148581E-12	1.68346194410376E-12	2.15109026191036E-12	3.92807786957544E-12	3.36692388820752E-12	2.71224424327828E-12	2.7745946856525E-12
0.01962	3.83455220601412E-12	6.11034335267291E-12	4.55158229331758E-12	2.02638937716194E-12	1.27818406867137E-12	4.2086548602594E-12	3.80337698482702E-12	1.18465840511005E-12	3.39809910939463E-12	3.21104778227199E-12	2.61871857971696E-12	5.98564246792449E-12	1.58993628054244E-12	2.83694512802671E-12	3.61632565770438E-12	4.83215928400154E-12	2.64989380090407E-12	2.64989380090407E-12
0.01964	3.89690264838834E-12	5.89211680436317E-12	3.86572742720123E-12	2.36931681022011E-12	1.52758583816823E-12	3.99042831194966E-12	3.17987256108488E-12	1.21583362629716E-12	3.33574866702042E-12	3.05517167633646E-12	2.49401769496854E-12	5.64271503486631E-12	1.58993628054244E-12	3.49162477295595E-12	3.7098513212657E-12	5.76741591961474E-12	2.64989380090407E-12	2.83694512802671E-12
0.01966	3.95925309076255E-12	5.61153981367921E-12	3.7098513212657E-12	2.7745946856525E-12	1.93286371360062E-12	3.30457344583331E-12	2.71224424327828E-12	1.49641061698112E-12	3.17987256108488E-12	3.30457344583331E-12	2.74341946446539E-12	5.14391149587261E-12	1.52758583816823E-12	3.67867610007859E-12	4.05277875432387E-12	5.92329202555027E-12	2.7745946856525E-12	3.05517167633646E-12
0.01968	4.08395397551098E-12	5.23743715943393E-12	3.58515043651727E-12	2.96164601277514E-12	2.68106902209118E-12	2.15109026191036E-12	2.27579114665879E-12	2.02638937716194E-12	3.02399645514935E-12	3.80337698482702E-12	3.2733982246462E-12	4.55158229331758E-12	1.74581238647798E-12	3.80337698482702E-12	4.48923185094337E-12	5.48683892893078E-12	2.99282123396224E-12	3.42927433058174E-12
0.0197	3.99042831194966E-12	4.80098406281443E-12	3.64750087889148E-12	3.11752211871067E-12	3.52279999414306E-12	1.52758583816823E-12	2.18226548309747E-12	2.68106902209118E-12	2.93047079158803E-12	4.52040707213047E-12	3.83455220601412E-12	4.1774796390723E-12	2.15109026191036E-12	3.92807786957544E-12	5.26861238062103E-12	5.1127362746855E-12	3.17987256108488E-12	3.67867610007859E-12
0.01972	3.89690264838834E-12	4.30218052382072E-12	3.42927433058174E-12	3.33574866702042E-12	4.08395397551098E-12	2.11991504072326E-12	2.338141589033E-12	3.14869733989778E-12	3.08634689752356E-12	5.20626193824682E-12	4.2086548602594E-12	4.14630441788519E-12	2.71224424327828E-12	4.1774796390723E-12	6.07916813148581E-12	5.01921061112418E-12	2.89929557040092E-12	3.64750087889148E-12
0.01974	3.7410265424528E-12	3.92807786957544E-12	3.17987256108488E-12	3.67867610007859E-12	4.11512919669808E-12	3.11752211871067E-12	2.71224424327828E-12	3.49162477295595E-12	3.36692388820752E-12	5.54918937130499E-12	4.36453096619494E-12	4.1774796390723E-12	3.14869733989778E-12	4.27100530263362E-12	5.73624069842763E-12	5.08156105349839E-12	2.24461592547168E-12	3.2733982246462E-12
0.01976	3.55397521533016E-12	3.7098513212657E-12	3.02399645514935E-12	4.23983008144651E-12	3.67867610007859E-12	3.86572742720123E-12	3.30457344583331E-12	3.64750087889148E-12	3.67867610007859E-12	5.5803645924921E-12	4.1774796390723E-12	4.08395397551098E-12	3.58515043651727E-12	4.23983008144651E-12	4.30218052382072E-12	5.54918937130499E-12	1.96403893478772E-12	2.99282123396224E-12
0.01978	3.2733982246462E-12	3.64750087889148E-12	2.8057699068396E-12	4.73863362044022E-12	3.2422230034591E-12	4.11512919669808E-12	3.89690264838834E-12	3.7410265424528E-12	4.11512919669808E-12	5.39331326536946E-12	4.02160353313676E-12	3.61632565770438E-12	4.05277875432387E-12	4.27100530263362E-12	3.02399645514935E-12	6.20386901623423E-12	2.55636813734275E-12	3.11752211871067E-12
0.0198	3.02399645514935E-12	3.80337698482702E-12	2.36931681022011E-12	4.86333450518865E-12	3.02399645514935E-12	4.2086548602594E-12	4.23983008144651E-12	3.89690264838834E-12	4.30218052382072E-12	5.05038583231129E-12	4.02160353313676E-12	3.11752211871067E-12	4.86333450518865E-12	4.36453096619494E-12	2.36931681022011E-12	6.20386901623423E-12	3.30457344583331E-12	3.33574866702042E-12
0.01982	2.83694512802671E-12	4.05277875432387E-12	2.15109026191036E-12	4.70745839925311E-12	3.08634689752356E-12	4.1774796390723E-12	4.39570618738205E-12	4.1774796390723E-12	4.30218052382072E-12	4.676283178066E-12	4.33335574500783E-12	2.71224424327828E-12	5.73624069842763E-12	4.2086548602594E-12	2.24461592547168E-12	5.70506547724053E-12	4.05277875432387E-12	3.61632565770438E-12
0.01984	3.11752211871067E-12	4.27100530263362E-12	2.36931681022011E-12	4.52040707213047E-12	3.7410265424528E-12	4.14630441788519E-12	4.33335574500783E-12	4.58275751450468E-12	4.1774796390723E-12	4.14630441788519E-12	4.48923185094337E-12	2.49401769496854E-12	6.5156212281053E-12	4.14630441788519E-12	2.36931681022011E-12	5.01921061112418E-12	4.27100530263362E-12	3.49162477295595E-12
0.01986	3.58515043651727E-12	4.42688140856915E-12	2.64989380090407E-12	4.42688140856915E-12	4.48923185094337E-12	4.42688140856915E-12	4.14630441788519E-12	4.80098406281443E-12	4.02160353313676E-12	3.49162477295595E-12	4.70745839925311E-12	2.86812034921382E-12	7.10795043066033E-12	4.02160353313676E-12	2.89929557040092E-12	4.27100530263362E-12	4.1774796390723E-12	2.71224424327828E-12
0.01988	3.86572742720123E-12	4.83215928400154E-12	2.86812034921382E-12	4.61393273569179E-12	4.89450972637575E-12	4.95686016874997E-12	3.89690264838834E-12	4.73863362044022E-12	4.02160353313676E-12	2.96164601277514E-12	4.73863362044022E-12	3.83455220601412E-12	7.07677520947322E-12	4.14630441788519E-12	3.67867610007859E-12	3.86572742720123E-12	3.89690264838834E-12	1.46523539579401E-12
0.0199	4.05277875432387E-12	5.29978760180814E-12	3.17987256108488E-12	4.86333450518865E-12	4.83215928400154E-12	5.29978760180814E-12	3.77220176363991E-12	4.39570618738205E-12	4.05277875432387E-12	2.7745946856525E-12	4.6451079568789E-12	4.86333450518865E-12	6.54679644929241E-12	4.30218052382072E-12	4.2086548602594E-12	3.67867610007859E-12	3.52279999414306E-12	7.17030087303454E-13
0.01992	3.80337698482702E-12	5.79859114080185E-12	3.42927433058174E-12	4.89450972637575E-12	4.52040707213047E-12	4.98803538993707E-12	3.55397521533016E-12	4.05277875432387E-12	3.92807786957544E-12	2.74341946446539E-12	4.42688140856915E-12	5.26861238062103E-12	5.5803645924921E-12	4.42688140856915E-12	4.30218052382072E-12	3.64750087889148E-12	3.36692388820752E-12	1.05995752036163E-12
0.01994	3.49162477295595E-12	6.0479929102987E-12	3.67867610007859E-12	4.92568494756286E-12	4.2086548602594E-12	4.70745839925311E-12	3.2733982246462E-12	3.95925309076255E-12	3.86572742720123E-12	3.02399645514935E-12	4.1774796390723E-12	5.20626193824682E-12	4.36453096619494E-12	4.36453096619494E-12	3.89690264838834E-12	3.55397521533016E-12	3.42927433058174E-12	1.99521415597483E-12
0.01996	3.08634689752356E-12	5.98564246792449E-12	3.86572742720123E-12	4.61393273569179E-12	3.83455220601412E-12	4.55158229331758E-12	2.86812034921382E-12	4.33335574500783E-12	3.89690264838834E-12	3.21104778227199E-12	3.80337698482702E-12	4.73863362044022E-12	3.2422230034591E-12	4.05277875432387E-12	3.52279999414306E-12	3.33574866702042E-12	3.61632565770438E-12	2.86812034921382E-12
0.01998	2.74341946446539E-12	5.48683892893078E-12	4.02160353313676E-12	4.42688140856915E-12	3.7098513212657E-12	4.61393273569179E-12	2.24461592547168E-12	4.83215928400154E-12	4.08395397551098E-12	3.30457344583331E-12	2.96164601277514E-12	4.23983008144651E-12	2.40049203140722E-12	3.7098513212657E-12	3.55397521533016E-12	3.2733982246462E-12	3.89690264838834E-12	3.55397521533016E-12
0.02	2.7745946856525E-12	4.70745839925311E-12	4.23983008144651E-12	4.23983008144651E-12	3.36692388820752E-12	4.92568494756286E-12	1.80816282885219E-12	5.36213804418235E-12	4.27100530263362E-12	2.99282123396224E-12	2.11991504072326E-12	3.83455220601412E-12	2.05756459834904E-12	3.42927433058174E-12	3.55397521533016E-12	3.39809910939463E-12	3.95925309076255E-12	4.23983008144651E-12
0.02002	3.02399645514935E-12	4.2086548602594E-12	4.6451079568789E-12	4.33335574500783E-12	3.08634689752356E-12	4.86333450518865E-12	1.68346194410376E-12	5.42448848655657E-12	4.02160353313676E-12	2.83694512802671E-12	1.80816282885219E-12	3.7410265424528E-12	2.27579114665879E-12	3.2422230034591E-12	3.67867610007859E-12	3.7410265424528E-12	3.67867610007859E-12	4.61393273569179E-12
0.02004	3.42927433058174E-12	4.05277875432387E-12	4.83215928400154E-12	4.42688140856915E-12	2.71224424327828E-12	4.55158229331758E-12	1.74581238647798E-12	5.26861238062103E-12	3.61632565770438E-12	2.8057699068396E-12	2.27579114665879E-12	3.80337698482702E-12	2.71224424327828E-12	3.11752211871067E-12	3.95925309076255E-12	4.05277875432387E-12	3.33574866702042E-12	4.61393273569179E-12
0.02006	3.77220176363991E-12	4.27100530263362E-12	4.676283178066E-12	4.55158229331758E-12	2.49401769496854E-12	4.02160353313676E-12	2.27579114665879E-12	4.89450972637575E-12	3.2422230034591E-12	3.05517167633646E-12	3.17987256108488E-12	3.99042831194966E-12	3.14869733989778E-12	2.89929557040092E-12	4.36453096619494E-12	4.11512919669808E-12	3.05517167633646E-12	4.42688140856915E-12
0.02008	3.7098513212657E-12	4.70745839925311E-12	4.1774796390723E-12	4.33335574500783E-12	2.21344070428458E-12	3.55397521533016E-12	3.11752211871067E-12	4.48923185094337E-12	3.17987256108488E-12	3.33574866702042E-12	3.89690264838834E-12	4.23983008144651E-12	3.2733982246462E-12	2.68106902209118E-12	4.92568494756286E-12	4.11512919669808E-12	2.93047079158803E-12	4.05277875432387E-12
0.0201	3.30457344583331E-12	4.92568494756286E-12	3.55397521533016E-12	3.83455220601412E-12	2.21344070428458E-12	3.2733982246462E-12	3.83455220601412E-12	4.23983008144651E-12	3.36692388820752E-12	3.83455220601412E-12	4.2086548602594E-12	4.39570618738205E-12	3.36692388820752E-12	2.49401769496854E-12	5.36213804418235E-12	4.05277875432387E-12	3.02399645514935E-12	3.77220176363991E-12
0.02012	2.71224424327828E-12	4.76980884162733E-12	3.11752211871067E-12	3.33574866702042E-12	2.55636813734275E-12	3.2733982246462E-12	4.58275751450468E-12	4.02160353313676E-12	3.46044955176884E-12	4.36453096619494E-12	4.30218052382072E-12	4.39570618738205E-12	3.39809910939463E-12	2.43166725259432E-12	5.76741591961474E-12	4.2086548602594E-12	3.2422230034591E-12	4.11512919669808E-12
0.02014	2.3069663678459E-12	4.33335574500783E-12	2.8057699068396E-12	3.36692388820752E-12	3.17987256108488E-12	3.36692388820752E-12	4.83215928400154E-12	3.86572742720123E-12	3.39809910939463E-12	4.58275751450468E-12	4.1774796390723E-12	3.77220176363991E-12	3.2422230034591E-12	2.61871857971696E-12	5.76741591961474E-12	4.55158229331758E-12	3.61632565770438E-12	4.33335574500783E-12
0.02016	2.08873981953615E-12	4.08395397551098E-12	2.8057699068396E-12	3.80337698482702E-12	3.99042831194966E-12	3.55397521533016E-12	4.89450972637575E-12	3.83455220601412E-12	3.39809910939463E-12	4.2086548602594E-12	3.80337698482702E-12	2.96164601277514E-12	3.08634689752356E-12	2.83694512802671E-12	5.26861238062103E-12	5.01921061112418E-12	3.86572742720123E-12	4.52040707213047E-12
0.02018	2.18226548309747E-12	4.11512919669808E-12	3.17987256108488E-12	4.36453096619494E-12	4.73863362044022E-12	3.7410265424528E-12	4.98803538993707E-12	3.77220176363991E-12	3.67867610007859E-12	4.27100530263362E-12	3.58515043651727E-12	2.46284247378143E-12	3.02399645514935E-12	2.89929557040092E-12	4.42688140856915E-12	5.5803645924921E-12	4.27100530263362E-12	4.55158229331758E-12
0.0202	2.58754335852986E-12	4.11512919669808E-12	3.92807786957544E-12	4.83215928400154E-12	5.20626193824682E-12	4.02160353313676E-12	4.95686016874997E-12	3.7410265424528E-12	4.14630441788519E-12	5.76741591961474E-12	3.80337698482702E-12	2.46284247378143E-12	3.11752211871067E-12	2.99282123396224E-12	3.7098513212657E-12	6.01681768911159E-12	4.70745839925311E-12	4.42688140856915E-12
0.02022	3.17987256108488E-12	3.89690264838834E-12	4.58275751450468E-12	5.08156105349839E-12	5.29978760180814E-12	4.23983008144651E-12	4.80098406281443E-12	3.58515043651727E-12	4.6451079568789E-12	6.92089910353769E-12	4.30218052382072E-12	3.02399645514935E-12	3.49162477295595E-12	3.05517167633646E-12	3.05517167633646E-12	6.23504423742134E-12	4.95686016874997E-12	4.30218052382072E-12
0.02024	4.05277875432387E-12	3.49162477295595E-12	4.98803538993707E-12	5.05038583231129E-12	5.01921061112418E-12	4.30218052382072E-12	4.58275751450468E-12	3.2733982246462E-12	5.14391149587261E-12	6.54679644929241E-12	4.86333450518865E-12	3.7098513212657E-12	3.7098513212657E-12	3.2733982246462E-12	2.8057699068396E-12	5.82976636198895E-12	4.86333450518865E-12	4.2086548602594E-12
0.02026	4.73863362044022E-12	3.11752211871067E-12	4.6451079568789E-12	4.42688140856915E-12	4.52040707213047E-12	4.1774796390723E-12	4.48923185094337E-12	2.86812034921382E-12	5.42448848655657E-12	5.08156105349839E-12	5.08156105349839E-12	4.27100530263362E-12	3.99042831194966E-12	3.52279999414306E-12	3.11752211871067E-12	4.92568494756286E-12	4.27100530263362E-12	4.1774796390723E-12
0.02028	4.98803538993707E-12	3.17987256108488E-12	4.14630441788519E-12	3.80337698482702E-12	4.2086548602594E-12	3.86572742720123E-12	4.48923185094337E-12	2.55636813734275E-12	5.20626193824682E-12	3.30457344583331E-12	5.1127362746855E-12	4.42688140856915E-12	3.99042831194966E-12	3.55397521533016E-12	3.61632565770438E-12	4.02160353313676E-12	3.58515043651727E-12	4.23983008144651E-12
0.0203	4.45805662975626E-12	3.55397521533016E-12	3.61632565770438E-12	2.8057699068396E-12	4.08395397551098E-12	3.49162477295595E-12	5.08156105349839E-12	2.338141589033E-12	4.76980884162733E-12	1.8393380500393E-12	5.01921061112418E-12	4.39570618738205E-12	3.86572742720123E-12	3.49162477295595E-12	4.02160353313676E-12	3.14869733989778E-12	3.36692388820752E-12	4.45805662975626E-12
0.02032	3.67867610007859E-12	3.99042831194966E-12	3.11752211871067E-12	2.40049203140722E-12	4.2086548602594E-12	2.93047079158803E-12	5.5803645924921E-12	2.58754335852986E-12	4.08395397551098E-12	1.12230796273584E-12	5.05038583231129E-12	4.2086548602594E-12	3.55397521533016E-12	3.11752211871067E-12	4.14630441788519E-12	2.8057699068396E-12	3.77220176363991E-12	4.45805662975626E-12
0.02034	2.99282123396224E-12	4.48923185094337E-12	2.36931681022011E-12	2.40049203140722E-12	4.39570618738205E-12	2.8057699068396E-12	5.61153981367921E-12	3.05517167633646E-12	3.2422230034591E-12	1.27818406867137E-12	5.26861238062103E-12	3.89690264838834E-12	3.17987256108488E-12	2.64989380090407E-12	3.80337698482702E-12	2.43166725259432E-12	3.7410265424528E-12	4.45805662975626E-12
0.02036	2.58754335852986E-12	4.95686016874997E-12	1.80816282885219E-12	2.74341946446539E-12	4.45805662975626E-12	2.86812034921382E-12	5.05038583231129E-12	3.42927433058174E-12	2.55636813734275E-12	2.05756459834904E-12	5.61153981367921E-12	3.39809910939463E-12	3.05517167633646E-12	2.55636813734275E-12	3.49162477295595E-12	1.8393380500393E-12	3.14869733989778E-12	4.36453096619494E-12
0.02038	2.49401769496854E-12	5.51801415011789E-12	1.4028849534198E-12	3.02399645514935E-12	4.23983008144651E-12	3.2733982246462E-12	4.08395397551098E-12	3.61632565770438E-12	2.24461592547168E-12	2.83694512802671E-12	5.70506547724053E-12	2.83694512802671E-12	3.21104778227199E-12	2.64989380090407E-12	3.30457344583331E-12	8.10555750864774E-13	2.55636813734275E-12	4.36453096619494E-12
0.0204	2.64989380090407E-12	5.79859114080185E-12	1.30935928985848E-12	3.21104778227199E-12	3.77220176363991E-12	3.92807786957544E-12	3.36692388820752E-12	3.42927433058174E-12	2.3069663678459E-12	3.58515043651727E-12	5.5803645924921E-12	2.43166725259432E-12	3.39809910939463E-12	3.02399645514935E-12	3.7410265424528E-12	1.24700884748427E-13	2.52519291615564E-12	4.48923185094337E-12
0.02042	2.99282123396224E-12	5.67389025605342E-12	1.30935928985848E-12	3.61632565770438E-12	3.30457344583331E-12	4.33335574500783E-12	2.93047079158803E-12	2.83694512802671E-12	2.61871857971696E-12	4.08395397551098E-12	5.29978760180814E-12	2.338141589033E-12	3.52279999414306E-12	3.30457344583331E-12	4.52040707213047E-12	3.7410265424528E-13	2.64989380090407E-12	4.676283178066E-12
0.02044	3.33574866702042E-12	5.42448848655657E-12	1.37170973223269E-12	4.02160353313676E-12	2.89929557040092E-12	4.08395397551098E-12	2.8057699068396E-12	1.99521415597483E-12	3.11752211871067E-12	4.6451079568789E-12	5.01921061112418E-12	2.74341946446539E-12	3.61632565770438E-12	3.61632565770438E-12	5.33096282299525E-12	1.49641061698112E-12	2.58754335852986E-12	4.86333450518865E-12
0.02046	3.52279999414306E-12	5.1127362746855E-12	1.52758583816823E-12	4.42688140856915E-12	2.49401769496854E-12	3.36692388820752E-12	2.93047079158803E-12	1.15348318392295E-12	3.55397521533016E-12	5.17508671705971E-12	4.6451079568789E-12	3.2733982246462E-12	3.61632565770438E-12	3.80337698482702E-12	5.79859114080185E-12	2.7745946856525E-12	2.58754335852986E-12	4.89450972637575E-12
0.02048	3.33574866702042E-12	5.23743715943393E-12	2.05756459834904E-12	4.58275751450468E-12	2.11991504072326E-12	3.2733982246462E-12	3.17987256108488E-12	1.12230796273584E-12	4.11512919669808E-12	5.64271503486631E-12	4.27100530263362E-12	3.7410265424528E-12	3.89690264838834E-12	3.80337698482702E-12	5.89211680436317E-12	3.86572742720123E-12	2.64989380090407E-12	4.73863362044022E-12
0.0205	2.99282123396224E-12	5.70506547724053E-12	2.61871857971696E-12	4.6451079568789E-12	1.8705132712264E-12	3.86572742720123E-12	3.42927433058174E-12	1.8393380500393E-12	4.61393273569179E-12	6.11034335267291E-12	3.83455220601412E-12	4.08395397551098E-12	4.23983008144651E-12	3.80337698482702E-12	5.64271503486631E-12	4.76980884162733E-12	2.71224424327828E-12	4.33335574500783E-12
0.02052	2.52519291615564E-12	6.07916813148581E-12	3.17987256108488E-12	4.42688140856915E-12	2.11991504072326E-12	4.42688140856915E-12	3.49162477295595E-12	3.08634689752356E-12	5.05038583231129E-12	6.23504423742134E-12	3.61632565770438E-12	4.1774796390723E-12	4.39570618738205E-12	4.02160353313676E-12	5.61153981367921E-12	5.36213804418235E-12	2.58754335852986E-12	4.05277875432387E-12
0.02054	2.18226548309747E-12	6.20386901623423E-12	3.2733982246462E-12	4.2086548602594E-12	2.8057699068396E-12	4.39570618738205E-12	3.55397521533016E-12	4.27100530263362E-12	5.05038583231129E-12	6.20386901623423E-12	3.52279999414306E-12	4.08395397551098E-12	4.36453096619494E-12	4.23983008144651E-12	5.14391149587261E-12	5.51801415011789E-12	2.74341946446539E-12	3.7098513212657E-12
0.02056	2.11991504072326E-12	6.11034335267291E-12	2.83694512802671E-12	3.92807786957544E-12	3.67867610007859E-12	4.36453096619494E-12	3.58515043651727E-12	4.86333450518865E-12	4.39570618738205E-12	5.79859114080185E-12	3.49162477295595E-12	3.99042831194966E-12	4.23983008144651E-12	4.23983008144651E-12	4.30218052382072E-12	5.33096282299525E-12	3.21104778227199E-12	3.36692388820752E-12
0.02058	2.58754335852986E-12	5.54918937130499E-12	2.64989380090407E-12	4.1774796390723E-12	4.48923185094337E-12	4.55158229331758E-12	3.95925309076255E-12	4.70745839925311E-12	3.77220176363991E-12	5.17508671705971E-12	3.33574866702042E-12	3.83455220601412E-12	4.23983008144651E-12	4.23983008144651E-12	3.11752211871067E-12	5.70506547724053E-12	3.7098513212657E-12	3.11752211871067E-12
0.0206	3.05517167633646E-12	4.95686016874997E-12	3.2422230034591E-12	4.58275751450468E-12	4.89450972637575E-12	4.676283178066E-12	4.6451079568789E-12	4.11512919669808E-12	3.2733982246462E-12	4.33335574500783E-12	3.05517167633646E-12	3.39809910939463E-12	4.42688140856915E-12	4.11512919669808E-12	2.46284247378143E-12	6.07916813148581E-12	4.14630441788519E-12	2.7745946856525E-12
0.02062	3.61632565770438E-12	3.99042831194966E-12	4.08395397551098E-12	5.01921061112418E-12	4.92568494756286E-12	4.76980884162733E-12	5.23743715943393E-12	3.42927433058174E-12	3.42927433058174E-12	3.7098513212657E-12	2.46284247378143E-12	2.8057699068396E-12	4.55158229331758E-12	4.02160353313676E-12	2.46284247378143E-12	5.67389025605342E-12	4.36453096619494E-12	2.58754335852986E-12
0.02064	3.95925309076255E-12	3.17987256108488E-12	4.30218052382072E-12	5.33096282299525E-12	4.48923185094337E-12	5.20626193824682E-12	5.54918937130499E-12	3.55397521533016E-12	3.55397521533016E-12	3.02399645514935E-12	2.08873981953615E-12	2.36931681022011E-12	4.23983008144651E-12	4.05277875432387E-12	2.93047079158803E-12	5.17508671705971E-12	4.45805662975626E-12	2.40049203140722E-12
0.02066	3.86572742720123E-12	2.52519291615564E-12	3.92807786957544E-12	5.48683892893078E-12	3.92807786957544E-12	6.07916813148581E-12	5.39331326536946E-12	4.05277875432387E-12	3.67867610007859E-12	2.61871857971696E-12	1.8705132712264E-12	2.18226548309747E-12	3.55397521533016E-12	4.1774796390723E-12	3.55397521533016E-12	4.55158229331758E-12	4.61393273569179E-12	2.27579114665879E-12
0.02068	3.49162477295595E-12	2.18226548309747E-12	3.7098513212657E-12	5.61153981367921E-12	3.64750087889148E-12	6.60914689166662E-12	5.01921061112418E-12	4.48923185094337E-12	3.7410265424528E-12	2.55636813734275E-12	1.8393380500393E-12	2.338141589033E-12	2.74341946446539E-12	4.39570618738205E-12	4.11512919669808E-12	3.99042831194966E-12	4.676283178066E-12	1.99521415597483E-12
0.0207	3.11752211871067E-12	2.05756459834904E-12	3.61632565770438E-12	5.70506547724053E-12	3.86572742720123E-12	6.26621945860845E-12	4.48923185094337E-12	4.73863362044022E-12	3.80337698482702E-12	2.7745946856525E-12	1.4028849534198E-12	3.08634689752356E-12	2.338141589033E-12	4.42688140856915E-12	4.23983008144651E-12	3.52279999414306E-12	4.58275751450468E-12	1.46523539579401E-12
0.02072	3.2422230034591E-12	1.96403893478772E-12	3.2733982246462E-12	5.79859114080185E-12	4.55158229331758E-12	5.33096282299525E-12	4.11512919669808E-12	4.83215928400154E-12	4.02160353313676E-12	2.99282123396224E-12	6.54679644929241E-13	3.92807786957544E-12	2.36931681022011E-12	4.33335574500783E-12	3.80337698482702E-12	3.02399645514935E-12	4.45805662975626E-12	1.62111150172955E-12
0.02074	3.46044955176884E-12	2.15109026191036E-12	2.64989380090407E-12	5.61153981367921E-12	5.23743715943393E-12	4.2086548602594E-12	3.7098513212657E-12	5.1127362746855E-12	4.11512919669808E-12	2.93047079158803E-12	4.36453096619494E-13	4.33335574500783E-12	2.71224424327828E-12	4.30218052382072E-12	3.39809910939463E-12	2.8057699068396E-12	4.14630441788519E-12	2.68106902209118E-12
0.02076	3.83455220601412E-12	2.8057699068396E-12	2.40049203140722E-12	5.36213804418235E-12	5.64271503486631E-12	3.2733982246462E-12	3.21104778227199E-12	5.36213804418235E-12	4.02160353313676E-12	2.64989380090407E-12	1.27818406867137E-12	4.42688140856915E-12	3.2422230034591E-12	4.2086548602594E-12	3.7410265424528E-12	2.7745946856525E-12	3.89690264838834E-12	3.39809910939463E-12
0.02078	4.1774796390723E-12	3.49162477295595E-12	2.99282123396224E-12	5.20626193824682E-12	5.42448848655657E-12	2.64989380090407E-12	2.93047079158803E-12	5.42448848655657E-12	3.95925309076255E-12	2.55636813734275E-12	2.27579114665879E-12	4.14630441788519E-12	3.55397521533016E-12	4.1774796390723E-12	4.1774796390723E-12	2.68106902209118E-12	3.64750087889148E-12	3.33574866702042E-12
0.0208	4.39570618738205E-12	4.05277875432387E-12	3.64750087889148E-12	4.98803538993707E-12	4.55158229331758E-12	2.55636813734275E-12	2.96164601277514E-12	5.39331326536946E-12	3.80337698482702E-12	2.43166725259432E-12	3.02399645514935E-12	4.02160353313676E-12	3.64750087889148E-12	4.11512919669808E-12	4.76980884162733E-12	2.74341946446539E-12	3.49162477295595E-12	2.83694512802671E-12
0.02082	4.48923185094337E-12	4.2086548602594E-12	4.05277875432387E-12	4.61393273569179E-12	3.58515043651727E-12	2.43166725259432E-12	3.2422230034591E-12	5.29978760180814E-12	3.58515043651727E-12	2.55636813734275E-12	3.95925309076255E-12	3.86572742720123E-12	3.7098513212657E-12	4.05277875432387E-12	5.36213804418235E-12	2.71224424327828E-12	3.33574866702042E-12	2.40049203140722E-12
0.02084	4.676283178066E-12	4.2086548602594E-12	4.42688140856915E-12	4.27100530263362E-12	2.7745946856525E-12	2.52519291615564E-12	3.61632565770438E-12	5.36213804418235E-12	3.52279999414306E-12	2.74341946446539E-12	4.92568494756286E-12	3.92807786957544E-12	3.77220176363991E-12	3.92807786957544E-12	5.70506547724053E-12	2.86812034921382E-12	3.08634689752356E-12	2.15109026191036E-12
0.02086	4.86333450518865E-12	4.2086548602594E-12	4.52040707213047E-12	3.95925309076255E-12	2.49401769496854E-12	2.86812034921382E-12	3.92807786957544E-12	5.29978760180814E-12	3.42927433058174E-12	3.11752211871067E-12	5.23743715943393E-12	4.02160353313676E-12	4.11512919669808E-12	4.1774796390723E-12	5.70506547724053E-12	3.2422230034591E-12	2.68106902209118E-12	2.15109026191036E-12
0.02088	5.01921061112418E-12	4.11512919669808E-12	4.14630441788519E-12	3.61632565770438E-12	2.46284247378143E-12	3.2733982246462E-12	4.1774796390723E-12	5.14391149587261E-12	3.36692388820752E-12	3.58515043651727E-12	5.01921061112418E-12	4.08395397551098E-12	4.6451079568789E-12	4.27100530263362E-12	5.33096282299525E-12	3.86572742720123E-12	2.58754335852986E-12	2.43166725259432E-12
0.0209	4.80098406281443E-12	4.02160353313676E-12	3.52279999414306E-12	3.46044955176884E-12	2.71224424327828E-12	3.67867610007859E-12	4.45805662975626E-12	4.73863362044022E-12	3.67867610007859E-12	4.02160353313676E-12	4.48923185094337E-12	3.89690264838834E-12	5.23743715943393E-12	4.39570618738205E-12	4.676283178066E-12	4.36453096619494E-12	2.52519291615564E-12	3.55397521533016E-12
0.02092	4.39570618738205E-12	4.11512919669808E-12	2.93047079158803E-12	3.39809910939463E-12	3.14869733989778E-12	3.99042831194966E-12	4.6451079568789E-12	4.11512919669808E-12	4.2086548602594E-12	4.23983008144651E-12	4.30218052382072E-12	3.55397521533016E-12	5.51801415011789E-12	4.39570618738205E-12	4.08395397551098E-12	4.676283178066E-12	2.61871857971696E-12	4.73863362044022E-12
0.02094	4.23983008144651E-12	4.42688140856915E-12	3.02399645514935E-12	3.14869733989778E-12	3.55397521533016E-12	4.2086548602594E-12	4.86333450518865E-12	3.42927433058174E-12	4.6451079568789E-12	4.08395397551098E-12	4.92568494756286E-12	3.14869733989778E-12	5.42448848655657E-12	4.52040707213047E-12	3.67867610007859E-12	4.92568494756286E-12	2.93047079158803E-12	5.1127362746855E-12
0.02096	4.1774796390723E-12	4.92568494756286E-12	3.46044955176884E-12	2.71224424327828E-12	3.99042831194966E-12	4.2086548602594E-12	4.73863362044022E-12	2.99282123396224E-12	4.89450972637575E-12	3.86572742720123E-12	5.29978760180814E-12	2.93047079158803E-12	4.98803538993707E-12	4.39570618738205E-12	3.39809910939463E-12	4.76980884162733E-12	3.2733982246462E-12	4.70745839925311E-12
0.02098	4.23983008144651E-12	5.23743715943393E-12	4.02160353313676E-12	2.36931681022011E-12	4.30218052382072E-12	4.08395397551098E-12	4.55158229331758E-12	2.71224424327828E-12	5.01921061112418E-12	3.67867610007859E-12	5.23743715943393E-12	2.99282123396224E-12	4.02160353313676E-12	4.2086548602594E-12	3.42927433058174E-12	4.48923185094337E-12	3.95925309076255E-12	3.99042831194966E-12
0.021	4.1774796390723E-12	5.42448848655657E-12	4.55158229331758E-12	2.3069663678459E-12	4.39570618738205E-12	3.7410265424528E-12	4.36453096619494E-12	2.61871857971696E-12	5.01921061112418E-12	3.42927433058174E-12	4.86333450518865E-12	2.96164601277514E-12	2.7745946856525E-12	3.89690264838834E-12	3.80337698482702E-12	4.11512919669808E-12	4.39570618738205E-12	3.21104778227199E-12
0.02102	3.89690264838834E-12	5.48683892893078E-12	4.86333450518865E-12	2.58754335852986E-12	4.30218052382072E-12	3.49162477295595E-12	4.39570618738205E-12	2.64989380090407E-12	5.05038583231129E-12	3.08634689752356E-12	4.27100530263362E-12	3.11752211871067E-12	1.52758583816823E-12	3.7410265424528E-12	4.05277875432387E-12	3.80337698482702E-12	4.55158229331758E-12	2.89929557040092E-12
0.02104	3.67867610007859E-12	5.20626193824682E-12	4.95686016874997E-12	2.74341946446539E-12	4.11512919669808E-12	3.49162477295595E-12	4.80098406281443E-12	2.93047079158803E-12	4.86333450518865E-12	2.71224424327828E-12	3.80337698482702E-12	2.99282123396224E-12	7.48205308490561E-13	3.77220176363991E-12	4.23983008144651E-12	3.80337698482702E-12	4.30218052382072E-12	3.08634689752356E-12
0.02106	3.30457344583331E-12	4.98803538993707E-12	4.55158229331758E-12	2.7745946856525E-12	3.92807786957544E-12	3.49162477295595E-12	5.20626193824682E-12	3.02399645514935E-12	4.42688140856915E-12	2.43166725259432E-12	3.36692388820752E-12	3.11752211871067E-12	5.61153981367921E-13	3.86572742720123E-12	4.27100530263362E-12	3.80337698482702E-12	3.89690264838834E-12	3.49162477295595E-12
0.02108	3.14869733989778E-12	4.70745839925311E-12	4.05277875432387E-12	2.55636813734275E-12	3.7410265424528E-12	3.61632565770438E-12	5.33096282299525E-12	3.17987256108488E-12	3.80337698482702E-12	2.55636813734275E-12	3.08634689752356E-12	3.33574866702042E-12	9.97607077987414E-13	4.08395397551098E-12	4.45805662975626E-12	3.67867610007859E-12	3.80337698482702E-12	4.23983008144651E-12
0.0211	3.02399645514935E-12	4.48923185094337E-12	3.58515043651727E-12	2.89929557040092E-12	3.30457344583331E-12	3.58515043651727E-12	5.14391149587261E-12	3.2422230034591E-12	3.42927433058174E-12	2.89929557040092E-12	2.99282123396224E-12	3.36692388820752E-12	1.93286371360062E-12	4.2086548602594E-12	4.676283178066E-12	3.67867610007859E-12	3.99042831194966E-12	5.08156105349839E-12
0.02112	3.17987256108488E-12	4.30218052382072E-12	3.2733982246462E-12	3.52279999414306E-12	3.11752211871067E-12	3.67867610007859E-12	4.70745839925311E-12	3.08634689752356E-12	3.52279999414306E-12	3.30457344583331E-12	2.96164601277514E-12	3.42927433058174E-12	2.8057699068396E-12	4.14630441788519E-12	5.1127362746855E-12	3.58515043651727E-12	4.80098406281443E-12	5.64271503486631E-12
0.02114	3.67867610007859E-12	4.39570618738205E-12	2.86812034921382E-12	3.89690264838834E-12	3.14869733989778E-12	3.77220176363991E-12	4.55158229331758E-12	2.7745946856525E-12	4.05277875432387E-12	3.7098513212657E-12	2.93047079158803E-12	3.42927433058174E-12	3.46044955176884E-12	3.80337698482702E-12	5.48683892893078E-12	3.42927433058174E-12	5.64271503486631E-12	5.73624069842763E-12
0.02116	4.42688140856915E-12	4.48923185094337E-12	2.43166725259432E-12	3.55397521533016E-12	3.39809910939463E-12	3.92807786957544E-12	4.48923185094337E-12	2.49401769496854E-12	4.39570618738205E-12	3.92807786957544E-12	3.05517167633646E-12	3.42927433058174E-12	3.86572742720123E-12	3.42927433058174E-12	5.48683892893078E-12	2.7745946856525E-12	5.29978760180814E-12	5.39331326536946E-12
0.02118	4.80098406281443E-12	4.55158229331758E-12	2.18226548309747E-12	2.8057699068396E-12	3.61632565770438E-12	3.83455220601412E-12	4.2086548602594E-12	2.43166725259432E-12	4.70745839925311E-12	4.30218052382072E-12	3.2422230034591E-12	3.46044955176884E-12	3.89690264838834E-12	3.05517167633646E-12	5.08156105349839E-12	2.18226548309747E-12	4.08395397551098E-12	4.6451079568789E-12
0.0212	4.83215928400154E-12	4.42688140856915E-12	2.338141589033E-12	2.21344070428458E-12	3.7098513212657E-12	3.58515043651727E-12	3.77220176363991E-12	2.15109026191036E-12	4.83215928400154E-12	4.676283178066E-12	3.52279999414306E-12	3.39809910939463E-12	3.83455220601412E-12	2.58754335852986E-12	4.39570618738205E-12	2.46284247378143E-12	2.61871857971696E-12	4.08395397551098E-12
0.02122	4.33335574500783E-12	4.42688140856915E-12	2.7745946856525E-12	2.02638937716194E-12	3.7410265424528E-12	3.49162477295595E-12	3.52279999414306E-12	1.62111150172955E-12	4.92568494756286E-12	4.98803538993707E-12	3.7098513212657E-12	3.49162477295595E-12	3.83455220601412E-12	2.05756459834904E-12	4.02160353313676E-12	3.02399645514935E-12	1.43406017460691E-12	3.77220176363991E-12
0.02124	3.52279999414306E-12	4.45805662975626E-12	3.33574866702042E-12	2.24461592547168E-12	3.80337698482702E-12	3.39809910939463E-12	3.2422230034591E-12	1.4028849534198E-12	4.70745839925311E-12	5.08156105349839E-12	3.80337698482702E-12	3.30457344583331E-12	3.7098513212657E-12	1.55876105935534E-12	3.61632565770438E-12	3.49162477295595E-12	5.92329202555027E-13	3.83455220601412E-12
0.02126	2.86812034921382E-12	4.39570618738205E-12	3.95925309076255E-12	2.64989380090407E-12	3.7098513212657E-12	3.2733982246462E-12	2.99282123396224E-12	1.96403893478772E-12	4.33335574500783E-12	4.95686016874997E-12	3.7098513212657E-12	3.17987256108488E-12	3.49162477295595E-12	1.43406017460691E-12	3.36692388820752E-12	3.7410265424528E-12	1.24700884748427E-13	4.05277875432387E-12
0.02128	2.58754335852986E-12	4.42688140856915E-12	4.42688140856915E-12	3.33574866702042E-12	3.39809910939463E-12	3.2733982246462E-12	2.8057699068396E-12	2.8057699068396E-12	3.95925309076255E-12	4.6451079568789E-12	3.67867610007859E-12	3.05517167633646E-12	3.08634689752356E-12	1.65228672291666E-12	3.52279999414306E-12	4.14630441788519E-12	2.49401769496854E-13	4.23983008144651E-12
0.0213	2.7745946856525E-12	4.33335574500783E-12	4.95686016874997E-12	3.52279999414306E-12	3.33574866702042E-12	3.55397521533016E-12	2.86812034921382E-12	3.2733982246462E-12	3.21104778227199E-12	4.23983008144651E-12	3.92807786957544E-12	2.89929557040092E-12	2.68106902209118E-12	2.05756459834904E-12	3.7098513212657E-12	4.70745839925311E-12	5.92329202555027E-13	4.23983008144651E-12
0.02132	3.21104778227199E-12	4.2086548602594E-12	5.01921061112418E-12	3.36692388820752E-12	3.52279999414306E-12	4.08395397551098E-12	3.17987256108488E-12	3.49162477295595E-12	2.64989380090407E-12	3.64750087889148E-12	4.30218052382072E-12	2.83694512802671E-12	2.49401769496854E-12	2.40049203140722E-12	3.7098513212657E-12	4.83215928400154E-12	6.54679644929241E-13	4.02160353313676E-12
0.02134	3.33574866702042E-12	3.89690264838834E-12	4.92568494756286E-12	3.33574866702042E-12	3.83455220601412E-12	4.36453096619494E-12	3.49162477295595E-12	3.39809910939463E-12	2.15109026191036E-12	3.14869733989778E-12	4.80098406281443E-12	2.83694512802671E-12	2.74341946446539E-12	2.61871857971696E-12	3.83455220601412E-12	4.83215928400154E-12	1.09113274154873E-12	3.67867610007859E-12
0.02136	3.30457344583331E-12	3.33574866702042E-12	4.61393273569179E-12	3.61632565770438E-12	4.14630441788519E-12	4.27100530263362E-12	3.7098513212657E-12	3.49162477295595E-12	1.8705132712264E-12	2.74341946446539E-12	4.98803538993707E-12	2.93047079158803E-12	3.30457344583331E-12	2.71224424327828E-12	3.86572742720123E-12	5.1127362746855E-12	1.68346194410376E-12	3.2733982246462E-12
0.02138	2.99282123396224E-12	2.58754335852986E-12	3.95925309076255E-12	4.14630441788519E-12	4.2086548602594E-12	4.05277875432387E-12	4.05277875432387E-12	3.61632565770438E-12	1.68346194410376E-12	2.46284247378143E-12	4.95686016874997E-12	2.99282123396224E-12	4.02160353313676E-12	2.8057699068396E-12	3.58515043651727E-12	5.39331326536946E-12	2.43166725259432E-12	3.17987256108488E-12
0.0214	2.68106902209118E-12	1.96403893478772E-12	2.86812034921382E-12	4.55158229331758E-12	4.14630441788519E-12	3.67867610007859E-12	4.33335574500783E-12	4.08395397551098E-12	1.77698760766508E-12	2.24461592547168E-12	4.52040707213047E-12	2.99282123396224E-12	4.36453096619494E-12	2.99282123396224E-12	3.05517167633646E-12	5.17508671705971E-12	3.2422230034591E-12	3.21104778227199E-12
0.02142	2.64989380090407E-12	1.90168849241351E-12	2.21344070428458E-12	4.76980884162733E-12	4.11512919669808E-12	3.17987256108488E-12	4.55158229331758E-12	4.83215928400154E-12	2.3069663678459E-12	2.27579114665879E-12	3.99042831194966E-12	2.89929557040092E-12	4.36453096619494E-12	3.11752211871067E-12	2.49401769496854E-12	5.08156105349839E-12	3.89690264838834E-12	3.58515043651727E-12
0.02144	2.86812034921382E-12	2.338141589033E-12	2.21344070428458E-12	4.83215928400154E-12	3.89690264838834E-12	3.02399645514935E-12	4.48923185094337E-12	5.73624069842763E-12	2.93047079158803E-12	2.40049203140722E-12	3.49162477295595E-12	2.55636813734275E-12	4.1774796390723E-12	3.2422230034591E-12	2.43166725259432E-12	5.1127362746855E-12	4.2086548602594E-12	4.05277875432387E-12
0.02146	3.17987256108488E-12	2.89929557040092E-12	2.61871857971696E-12	4.86333450518865E-12	3.7098513212657E-12	3.17987256108488E-12	4.2086548602594E-12	5.92329202555027E-12	3.55397521533016E-12	2.7745946856525E-12	3.02399645514935E-12	1.99521415597483E-12	3.99042831194966E-12	3.36692388820752E-12	2.89929557040092E-12	5.01921061112418E-12	4.05277875432387E-12	4.27100530263362E-12
0.02148	3.36692388820752E-12	3.42927433058174E-12	2.99282123396224E-12	4.92568494756286E-12	3.49162477295595E-12	3.46044955176884E-12	3.80337698482702E-12	5.17508671705971E-12	4.05277875432387E-12	3.17987256108488E-12	2.36931681022011E-12	1.96403893478772E-12	3.80337698482702E-12	3.7410265424528E-12	3.64750087889148E-12	4.55158229331758E-12	3.67867610007859E-12	3.58515043651727E-12
0.0215	3.30457344583331E-12	3.7410265424528E-12	3.21104778227199E-12	4.98803538993707E-12	3.30457344583331E-12	3.61632565770438E-12	3.21104778227199E-12	3.86572742720123E-12	4.2086548602594E-12	3.67867610007859E-12	1.43406017460691E-12	2.89929557040092E-12	3.7410265424528E-12	4.08395397551098E-12	4.11512919669808E-12	3.83455220601412E-12	3.21104778227199E-12	2.21344070428458E-12
0.02152	3.52279999414306E-12	4.11512919669808E-12	3.46044955176884E-12	5.08156105349839E-12	3.2422230034591E-12	3.36692388820752E-12	2.61871857971696E-12	2.58754335852986E-12	4.33335574500783E-12	4.05277875432387E-12	1.09113274154873E-12	4.2086548602594E-12	3.77220176363991E-12	4.30218052382072E-12	4.39570618738205E-12	3.11752211871067E-12	2.71224424327828E-12	1.18465840511005E-12
0.02154	4.02160353313676E-12	4.45805662975626E-12	3.46044955176884E-12	5.17508671705971E-12	3.2422230034591E-12	2.89929557040092E-12	2.40049203140722E-12	1.8393380500393E-12	4.52040707213047E-12	4.14630441788519E-12	1.99521415597483E-12	5.23743715943393E-12	3.92807786957544E-12	4.48923185094337E-12	4.39570618738205E-12	2.52519291615564E-12	2.43166725259432E-12	1.02878229917452E-12
0.02156	4.76980884162733E-12	4.70745839925311E-12	3.17987256108488E-12	5.1127362746855E-12	3.21104778227199E-12	2.40049203140722E-12	2.64989380090407E-12	1.80816282885219E-12	4.61393273569179E-12	4.02160353313676E-12	3.30457344583331E-12	5.29978760180814E-12	4.14630441788519E-12	4.55158229331758E-12	4.36453096619494E-12	2.27579114665879E-12	2.36931681022011E-12	1.58993628054244E-12
0.02158	5.51801415011789E-12	5.05038583231129E-12	3.2422230034591E-12	5.08156105349839E-12	3.49162477295595E-12	2.18226548309747E-12	3.11752211871067E-12	2.43166725259432E-12	4.83215928400154E-12	3.67867610007859E-12	4.27100530263362E-12	4.58275751450468E-12	4.30218052382072E-12	4.58275751450468E-12	4.39570618738205E-12	2.55636813734275E-12	2.74341946446539E-12	2.52519291615564E-12
0.0216	6.0479929102987E-12	5.29978760180814E-12	3.64750087889148E-12	4.92568494756286E-12	3.86572742720123E-12	2.338141589033E-12	3.55397521533016E-12	3.17987256108488E-12	5.1127362746855E-12	3.30457344583331E-12	4.6451079568789E-12	3.55397521533016E-12	4.33335574500783E-12	4.52040707213047E-12	4.45805662975626E-12	3.02399645514935E-12	3.17987256108488E-12	3.39809910939463E-12
0.02162	5.98564246792449E-12	5.61153981367921E-12	3.80337698482702E-12	5.01921061112418E-12	4.23983008144651E-12	2.8057699068396E-12	4.02160353313676E-12	3.64750087889148E-12	5.23743715943393E-12	3.14869733989778E-12	4.676283178066E-12	2.58754335852986E-12	4.23983008144651E-12	4.42688140856915E-12	4.42688140856915E-12	3.77220176363991E-12	3.36692388820752E-12	3.92807786957544E-12
0.02164	5.42448848655657E-12	5.73624069842763E-12	3.55397521533016E-12	4.92568494756286E-12	4.2086548602594E-12	3.33574866702042E-12	4.14630441788519E-12	3.55397521533016E-12	5.23743715943393E-12	3.02399645514935E-12	4.52040707213047E-12	1.8393380500393E-12	3.89690264838834E-12	4.42688140856915E-12	4.27100530263362E-12	4.27100530263362E-12	3.05517167633646E-12	4.14630441788519E-12
0.02166	4.80098406281443E-12	5.61153981367921E-12	3.36692388820752E-12	4.92568494756286E-12	4.08395397551098E-12	3.61632565770438E-12	4.2086548602594E-12	3.08634689752356E-12	4.80098406281443E-12	2.8057699068396E-12	4.08395397551098E-12	1.49641061698112E-12	3.49162477295595E-12	4.36453096619494E-12	4.05277875432387E-12	4.39570618738205E-12	2.52519291615564E-12	4.27100530263362E-12
0.02168	4.30218052382072E-12	5.1127362746855E-12	2.93047079158803E-12	4.86333450518865E-12	3.95925309076255E-12	3.7098513212657E-12	4.42688140856915E-12	2.46284247378143E-12	4.36453096619494E-12	2.83694512802671E-12	3.67867610007859E-12	1.37170973223269E-12	3.2733982246462E-12	4.36453096619494E-12	3.7410265424528E-12	4.23983008144651E-12	1.93286371360062E-12	4.30218052382072E-12
0.0217	4.05277875432387E-12	4.6451079568789E-12	2.86812034921382E-12	4.73863362044022E-12	4.2086548602594E-12	3.36692388820752E-12	4.676283178066E-12	2.11991504072326E-12	4.2086548602594E-12	3.08634689752356E-12	3.77220176363991E-12	1.37170973223269E-12	3.2422230034591E-12	4.36453096619494E-12	3.55397521533016E-12	4.1774796390723E-12	1.62111150172955E-12	4.36453096619494E-12
0.02172	4.1774796390723E-12	4.36453096619494E-12	3.30457344583331E-12	4.61393273569179E-12	4.48923185094337E-12	2.99282123396224E-12	4.70745839925311E-12	2.21344070428458E-12	4.14630441788519E-12	3.55397521533016E-12	4.27100530263362E-12	1.37170973223269E-12	3.39809910939463E-12	4.48923185094337E-12	3.36692388820752E-12	4.30218052382072E-12	1.80816282885219E-12	4.30218052382072E-12
0.02174	4.42688140856915E-12	4.36453096619494E-12	4.08395397551098E-12	4.27100530263362E-12	4.61393273569179E-12	2.61871857971696E-12	4.61393273569179E-12	2.7745946856525E-12	4.02160353313676E-12	4.08395397551098E-12	4.52040707213047E-12	1.46523539579401E-12	3.55397521533016E-12	4.52040707213047E-12	3.33574866702042E-12	4.30218052382072E-12	2.40049203140722E-12	3.92807786957544E-12
0.02176	4.73863362044022E-12	4.39570618738205E-12	4.83215928400154E-12	4.08395397551098E-12	4.61393273569179E-12	2.61871857971696E-12	4.39570618738205E-12	3.46044955176884E-12	3.55397521533016E-12	4.55158229331758E-12	4.30218052382072E-12	1.96403893478772E-12	3.55397521533016E-12	4.52040707213047E-12	3.30457344583331E-12	4.2086548602594E-12	2.99282123396224E-12	3.17987256108488E-12
0.02178	4.80098406281443E-12	4.33335574500783E-12	5.23743715943393E-12	3.86572742720123E-12	4.42688140856915E-12	2.89929557040092E-12	3.95925309076255E-12	4.11512919669808E-12	2.99282123396224E-12	4.70745839925311E-12	3.77220176363991E-12	2.7745946856525E-12	3.11752211871067E-12	4.33335574500783E-12	3.30457344583331E-12	3.95925309076255E-12	3.2733982246462E-12	2.55636813734275E-12
0.0218	4.58275751450468E-12	4.23983008144651E-12	5.26861238062103E-12	3.61632565770438E-12	4.23983008144651E-12	3.42927433058174E-12	3.42927433058174E-12	4.36453096619494E-12	2.64989380090407E-12	4.58275751450468E-12	3.02399645514935E-12	3.83455220601412E-12	2.3069663678459E-12	4.33335574500783E-12	3.42927433058174E-12	3.86572742720123E-12	3.33574866702042E-12	1.96403893478772E-12
0.02182	3.95925309076255E-12	3.92807786957544E-12	4.98803538993707E-12	3.55397521533016E-12	3.92807786957544E-12	3.86572742720123E-12	3.33574866702042E-12	4.39570618738205E-12	2.46284247378143E-12	4.1774796390723E-12	2.24461592547168E-12	4.76980884162733E-12	1.46523539579401E-12	4.39570618738205E-12	3.7410265424528E-12	3.61632565770438E-12	3.2422230034591E-12	1.74581238647798E-12
0.02184	3.39809910939463E-12	3.67867610007859E-12	4.42688140856915E-12	3.67867610007859E-12	3.46044955176884E-12	4.1774796390723E-12	3.77220176363991E-12	4.48923185094337E-12	2.68106902209118E-12	3.80337698482702E-12	2.08873981953615E-12	5.51801415011789E-12	1.24700884748427E-12	4.52040707213047E-12	4.02160353313676E-12	3.02399645514935E-12	3.05517167633646E-12	2.05756459834904E-12
0.02186	3.30457344583331E-12	3.52279999414306E-12	3.99042831194966E-12	4.1774796390723E-12	3.05517167633646E-12	4.1774796390723E-12	3.83455220601412E-12	4.48923185094337E-12	3.08634689752356E-12	3.67867610007859E-12	2.27579114665879E-12	5.86094158317606E-12	1.8705132712264E-12	4.55158229331758E-12	4.11512919669808E-12	2.40049203140722E-12	2.89929557040092E-12	2.49401769496854E-12
0.02188	3.55397521533016E-12	3.46044955176884E-12	3.7410265424528E-12	4.55158229331758E-12	2.64989380090407E-12	4.14630441788519E-12	3.30457344583331E-12	4.36453096619494E-12	3.39809910939463E-12	4.05277875432387E-12	2.68106902209118E-12	5.98564246792449E-12	2.68106902209118E-12	4.55158229331758E-12	4.23983008144651E-12	1.8705132712264E-12	2.74341946446539E-12	2.86812034921382E-12
0.0219	3.83455220601412E-12	3.39809910939463E-12	3.83455220601412E-12	4.11512919669808E-12	2.27579114665879E-12	3.95925309076255E-12	2.8057699068396E-12	4.08395397551098E-12	3.49162477295595E-12	4.58275751450468E-12	2.89929557040092E-12	5.79859114080185E-12	3.17987256108488E-12	4.2086548602594E-12	4.27100530263362E-12	1.30935928985848E-12	2.61871857971696E-12	3.33574866702042E-12
0.02192	4.05277875432387E-12	3.42927433058174E-12	4.23983008144651E-12	3.05517167633646E-12	2.02638937716194E-12	3.89690264838834E-12	2.68106902209118E-12	3.42927433058174E-12	3.95925309076255E-12	5.26861238062103E-12	2.61871857971696E-12	5.39331326536946E-12	3.2733982246462E-12	3.77220176363991E-12	4.14630441788519E-12	9.66431856800308E-13	2.40049203140722E-12	3.77220176363991E-12
0.02194	4.02160353313676E-12	3.7098513212657E-12	4.58275751450468E-12	2.21344070428458E-12	1.71463716529087E-12	3.64750087889148E-12	2.43166725259432E-12	2.74341946446539E-12	4.42688140856915E-12	5.42448848655657E-12	2.15109026191036E-12	4.76980884162733E-12	3.14869733989778E-12	3.21104778227199E-12	3.99042831194966E-12	9.66431856800308E-13	2.338141589033E-12	4.30218052382072E-12
0.02196	4.14630441788519E-12	4.39570618738205E-12	4.676283178066E-12	2.11991504072326E-12	1.77698760766508E-12	3.14869733989778E-12	2.15109026191036E-12	2.11991504072326E-12	4.83215928400154E-12	5.26861238062103E-12	1.90168849241351E-12	4.02160353313676E-12	2.96164601277514E-12	2.83694512802671E-12	3.64750087889148E-12	1.52758583816823E-12	2.55636813734275E-12	4.52040707213047E-12
0.02198	4.23983008144651E-12	4.89450972637575E-12	4.48923185094337E-12	2.24461592547168E-12	2.15109026191036E-12	2.24461592547168E-12	2.18226548309747E-12	1.15348318392295E-12	4.76980884162733E-12	5.05038583231129E-12	2.11991504072326E-12	3.21104778227199E-12	2.96164601277514E-12	2.8057699068396E-12	3.33574866702042E-12	2.7745946856525E-12	2.99282123396224E-12	4.6451079568789E-12
0.022	4.33335574500783E-12	5.42448848655657E-12	4.02160353313676E-12	2.338141589033E-12	2.86812034921382E-12	1.62111150172955E-12	2.7745946856525E-12	7.48205308490561E-13	4.39570618738205E-12	4.92568494756286E-12	2.61871857971696E-12	2.49401769496854E-12	3.2733982246462E-12	3.14869733989778E-12	3.21104778227199E-12	4.05277875432387E-12	3.11752211871067E-12	4.73863362044022E-12
0.02202	4.33335574500783E-12	5.64271503486631E-12	3.49162477295595E-12	2.58754335852986E-12	3.42927433058174E-12	1.27818406867137E-12	3.33574866702042E-12	1.09113274154873E-12	3.7098513212657E-12	4.70745839925311E-12	3.21104778227199E-12	1.99521415597483E-12	3.95925309076255E-12	3.42927433058174E-12	3.08634689752356E-12	4.80098406281443E-12	3.14869733989778E-12	4.73863362044022E-12
0.02204	4.27100530263362E-12	5.39331326536946E-12	2.83694512802671E-12	3.08634689752356E-12	3.55397521533016E-12	1.34053451104559E-12	3.42927433058174E-12	1.71463716529087E-12	2.99282123396224E-12	4.52040707213047E-12	3.55397521533016E-12	1.71463716529087E-12	4.52040707213047E-12	3.7410265424528E-12	2.99282123396224E-12	4.80098406281443E-12	2.93047079158803E-12	4.39570618738205E-12
0.02206	4.30218052382072E-12	5.23743715943393E-12	2.43166725259432E-12	3.61632565770438E-12	3.21104778227199E-12	1.93286371360062E-12	3.67867610007859E-12	2.02638937716194E-12	2.36931681022011E-12	4.11512919669808E-12	3.89690264838834E-12	1.65228672291666E-12	4.80098406281443E-12	4.11512919669808E-12	2.93047079158803E-12	4.42688140856915E-12	2.96164601277514E-12	4.08395397551098E-12
0.02208	4.6451079568789E-12	5.17508671705971E-12	2.43166725259432E-12	3.67867610007859E-12	2.68106902209118E-12	2.7745946856525E-12	4.14630441788519E-12	2.338141589033E-12	2.11991504072326E-12	3.61632565770438E-12	3.99042831194966E-12	1.93286371360062E-12	4.55158229331758E-12	4.42688140856915E-12	2.83694512802671E-12	4.08395397551098E-12	3.11752211871067E-12	3.95925309076255E-12
0.0221	5.05038583231129E-12	5.20626193824682E-12	2.7745946856525E-12	3.42927433058174E-12	2.58754335852986E-12	3.39809910939463E-12	4.89450972637575E-12	3.02399645514935E-12	2.11991504072326E-12	3.17987256108488E-12	3.77220176363991E-12	2.27579114665879E-12	4.11512919669808E-12	4.80098406281443E-12	3.14869733989778E-12	4.08395397551098E-12	3.2733982246462E-12	4.1774796390723E-12
0.02212	5.17508671705971E-12	5.36213804418235E-12	3.21104778227199E-12	3.39809910939463E-12	3.05517167633646E-12	3.86572742720123E-12	5.61153981367921E-12	3.77220176363991E-12	2.11991504072326E-12	2.89929557040092E-12	3.2422230034591E-12	2.71224424327828E-12	3.55397521533016E-12	4.86333450518865E-12	3.7410265424528E-12	4.89450972637575E-12	3.36692388820752E-12	4.52040707213047E-12
0.02214	5.1127362746855E-12	5.48683892893078E-12	3.49162477295595E-12	3.49162477295595E-12	3.67867610007859E-12	3.99042831194966E-12	5.79859114080185E-12	4.1774796390723E-12	2.18226548309747E-12	2.99282123396224E-12	2.58754335852986E-12	3.02399645514935E-12	3.36692388820752E-12	4.58275751450468E-12	4.23983008144651E-12	5.92329202555027E-12	3.2733982246462E-12	4.80098406281443E-12
0.02216	4.73863362044022E-12	5.42448848655657E-12	3.61632565770438E-12	3.55397521533016E-12	4.52040707213047E-12	4.02160353313676E-12	5.39331326536946E-12	4.2086548602594E-12	2.3069663678459E-12	3.33574866702042E-12	1.99521415597483E-12	3.33574866702042E-12	3.49162477295595E-12	3.92807786957544E-12	4.39570618738205E-12	6.64032211285373E-12	3.11752211871067E-12	4.86333450518865E-12
0.02218	4.48923185094337E-12	5.29978760180814E-12	3.64750087889148E-12	3.55397521533016E-12	4.86333450518865E-12	4.14630441788519E-12	4.83215928400154E-12	4.52040707213047E-12	2.61871857971696E-12	3.49162477295595E-12	1.74581238647798E-12	3.58515043651727E-12	3.7098513212657E-12	3.2422230034591E-12	4.33335574500783E-12	6.85854866116347E-12	3.08634689752356E-12	4.55158229331758E-12
0.0222	4.11512919669808E-12	5.05038583231129E-12	3.61632565770438E-12	3.52279999414306E-12	4.33335574500783E-12	4.45805662975626E-12	4.39570618738205E-12	5.1127362746855E-12	3.11752211871067E-12	3.61632565770438E-12	1.77698760766508E-12	4.05277875432387E-12	4.02160353313676E-12	2.8057699068396E-12	4.14630441788519E-12	6.5156212281053E-12	3.21104778227199E-12	4.08395397551098E-12
0.02222	3.89690264838834E-12	4.39570618738205E-12	3.14869733989778E-12	3.7098513212657E-12	3.46044955176884E-12	4.80098406281443E-12	4.1774796390723E-12	5.76741591961474E-12	4.02160353313676E-12	3.77220176363991E-12	1.77698760766508E-12	4.48923185094337E-12	4.33335574500783E-12	2.74341946446539E-12	4.05277875432387E-12	5.92329202555027E-12	3.39809910939463E-12	3.42927433058174E-12
0.02224	3.95925309076255E-12	3.61632565770438E-12	2.74341946446539E-12	3.67867610007859E-12	2.55636813734275E-12	4.98803538993707E-12	4.11512919669808E-12	5.79859114080185E-12	4.80098406281443E-12	4.08395397551098E-12	1.8705132712264E-12	4.676283178066E-12	4.61393273569179E-12	3.14869733989778E-12	4.27100530263362E-12	5.14391149587261E-12	3.58515043651727E-12	2.86812034921382E-12
0.02226	4.02160353313676E-12	2.68106902209118E-12	2.86812034921382E-12	3.7410265424528E-12	1.96403893478772E-12	4.676283178066E-12	4.11512919669808E-12	5.54918937130499E-12	5.26861238062103E-12	4.33335574500783E-12	1.90168849241351E-12	4.58275751450468E-12	4.58275751450468E-12	3.80337698482702E-12	4.80098406281443E-12	4.42688140856915E-12	3.49162477295595E-12	2.52519291615564E-12
0.02228	3.83455220601412E-12	1.8705132712264E-12	3.08634689752356E-12	3.77220176363991E-12	1.8393380500393E-12	4.05277875432387E-12	3.83455220601412E-12	5.01921061112418E-12	5.26861238062103E-12	4.52040707213047E-12	1.43406017460691E-12	4.27100530263362E-12	4.39570618738205E-12	4.6451079568789E-12	5.36213804418235E-12	4.11512919669808E-12	3.17987256108488E-12	2.40049203140722E-12
0.0223	3.2733982246462E-12	1.43406017460691E-12	3.14869733989778E-12	3.89690264838834E-12	2.02638937716194E-12	3.33574866702042E-12	3.36692388820752E-12	4.30218052382072E-12	4.92568494756286E-12	4.55158229331758E-12	5.61153981367921E-13	4.23983008144651E-12	4.30218052382072E-12	5.1127362746855E-12	5.54918937130499E-12	4.02160353313676E-12	2.83694512802671E-12	2.338141589033E-12
0.02232	2.86812034921382E-12	1.34053451104559E-12	3.2733982246462E-12	4.11512919669808E-12	2.24461592547168E-12	2.89929557040092E-12	2.96164601277514E-12	3.39809910939463E-12	4.33335574500783E-12	4.33335574500783E-12	-9.35256635613201E-14	4.30218052382072E-12	4.11512919669808E-12	5.23743715943393E-12	4.98803538993707E-12	4.02160353313676E-12	2.7745946856525E-12	2.40049203140722E-12
0.02234	2.8057699068396E-12	1.68346194410376E-12	3.36692388820752E-12	4.14630441788519E-12	2.83694512802671E-12	3.02399645514935E-12	2.61871857971696E-12	2.61871857971696E-12	3.67867610007859E-12	4.2086548602594E-12	-1.8705132712264E-13	4.02160353313676E-12	4.14630441788519E-12	4.95686016874997E-12	4.33335574500783E-12	4.14630441788519E-12	3.2422230034591E-12	2.74341946446539E-12
0.02236	3.36692388820752E-12	2.3069663678459E-12	3.49162477295595E-12	4.02160353313676E-12	3.77220176363991E-12	3.2422230034591E-12	2.49401769496854E-12	2.24461592547168E-12	3.08634689752356E-12	4.1774796390723E-12	1.55876105935534E-13	3.49162477295595E-12	4.30218052382072E-12	4.58275751450468E-12	3.95925309076255E-12	4.08395397551098E-12	4.05277875432387E-12	3.2422230034591E-12
0.02238	4.14630441788519E-12	2.89929557040092E-12	3.58515043651727E-12	3.7410265424528E-12	4.6451079568789E-12	3.42927433058174E-12	2.58754335852986E-12	2.21344070428458E-12	3.02399645514935E-12	3.95925309076255E-12	2.49401769496854E-13	3.21104778227199E-12	4.55158229331758E-12	4.33335574500783E-12	4.23983008144651E-12	4.02160353313676E-12	4.76980884162733E-12	3.77220176363991E-12
0.0224	4.80098406281443E-12	3.2733982246462E-12	4.14630441788519E-12	3.2733982246462E-12	5.39331326536946E-12	3.33574866702042E-12	2.86812034921382E-12	2.61871857971696E-12	3.2422230034591E-12	3.67867610007859E-12	6.85854866116347E-13	3.17987256108488E-12	4.76980884162733E-12	4.23983008144651E-12	4.89450972637575E-12	3.86572742720123E-12	5.14391149587261E-12	3.80337698482702E-12
0.02242	5.23743715943393E-12	3.46044955176884E-12	4.73863362044022E-12	2.68106902209118E-12	5.70506547724053E-12	3.30457344583331E-12	3.2422230034591E-12	3.2422230034591E-12	3.77220176363991E-12	3.14869733989778E-12	1.49641061698112E-12	3.21104778227199E-12	4.86333450518865E-12	4.27100530263362E-12	5.45566370774367E-12	3.80337698482702E-12	5.05038583231129E-12	3.49162477295595E-12
0.02244	5.29978760180814E-12	3.61632565770438E-12	4.98803538993707E-12	2.3069663678459E-12	5.36213804418235E-12	3.17987256108488E-12	3.7098513212657E-12	3.7410265424528E-12	4.33335574500783E-12	2.7745946856525E-12	2.24461592547168E-12	3.14869733989778E-12	4.676283178066E-12	4.39570618738205E-12	5.67389025605342E-12	3.95925309076255E-12	4.58275751450468E-12	2.8057699068396E-12
0.02246	5.26861238062103E-12	3.99042831194966E-12	4.86333450518865E-12	2.27579114665879E-12	4.676283178066E-12	3.17987256108488E-12	3.99042831194966E-12	4.02160353313676E-12	4.86333450518865E-12	2.55636813734275E-12	2.99282123396224E-12	3.2733982246462E-12	4.58275751450468E-12	4.33335574500783E-12	5.42448848655657E-12	4.36453096619494E-12	3.89690264838834E-12	2.58754335852986E-12
0.02248	4.83215928400154E-12	4.36453096619494E-12	4.58275751450468E-12	2.52519291615564E-12	3.89690264838834E-12	3.2733982246462E-12	4.33335574500783E-12	4.02160353313676E-12	5.08156105349839E-12	2.52519291615564E-12	3.80337698482702E-12	3.49162477295595E-12	4.36453096619494E-12	4.02160353313676E-12	4.83215928400154E-12	4.55158229331758E-12	3.2733982246462E-12	2.7745946856525E-12
0.0225	4.30218052382072E-12	4.58275751450468E-12	4.52040707213047E-12	2.89929557040092E-12	3.49162477295595E-12	3.61632565770438E-12	4.73863362044022E-12	3.95925309076255E-12	5.20626193824682E-12	2.71224424327828E-12	4.45805662975626E-12	3.55397521533016E-12	4.05277875432387E-12	3.52279999414306E-12	4.33335574500783E-12	4.45805662975626E-12	2.83694512802671E-12	3.30457344583331E-12
0.02252	3.83455220601412E-12	4.70745839925311E-12	4.42688140856915E-12	3.17987256108488E-12	3.21104778227199E-12	3.83455220601412E-12	4.89450972637575E-12	3.89690264838834E-12	5.26861238062103E-12	3.14869733989778E-12	4.14630441788519E-12	3.42927433058174E-12	3.55397521533016E-12	3.2422230034591E-12	4.14630441788519E-12	4.14630441788519E-12	2.58754335852986E-12	3.77220176363991E-12
0.02254	3.58515043651727E-12	4.48923185094337E-12	4.11512919669808E-12	3.42927433058174E-12	3.36692388820752E-12	4.11512919669808E-12	4.676283178066E-12	3.80337698482702E-12	5.26861238062103E-12	3.83455220601412E-12	3.08634689752356E-12	3.67867610007859E-12	2.99282123396224E-12	3.36692388820752E-12	4.11512919669808E-12	3.7410265424528E-12	2.61871857971696E-12	3.92807786957544E-12
0.02256	3.42927433058174E-12	4.11512919669808E-12	3.52279999414306E-12	3.36692388820752E-12	3.49162477295595E-12	4.52040707213047E-12	4.14630441788519E-12	3.58515043651727E-12	4.86333450518865E-12	4.36453096619494E-12	1.80816282885219E-12	4.05277875432387E-12	2.46284247378143E-12	3.92807786957544E-12	4.1774796390723E-12	3.42927433058174E-12	2.93047079158803E-12	3.86572742720123E-12
0.02258	3.14869733989778E-12	3.7410265424528E-12	3.14869733989778E-12	3.39809910939463E-12	3.39809910939463E-12	4.70745839925311E-12	3.67867610007859E-12	3.30457344583331E-12	4.39570618738205E-12	4.55158229331758E-12	7.17030087303454E-13	4.52040707213047E-12	1.71463716529087E-12	4.48923185094337E-12	4.08395397551098E-12	3.39809910939463E-12	3.2733982246462E-12	3.42927433058174E-12
0.0226	2.71224424327828E-12	3.2733982246462E-12	2.8057699068396E-12	3.39809910939463E-12	3.39809910939463E-12	4.80098406281443E-12	3.58515043651727E-12	2.8057699068396E-12	4.02160353313676E-12	4.6451079568789E-12	9.35256635613201E-14	4.89450972637575E-12	1.05995752036163E-12	5.05038583231129E-12	3.83455220601412E-12	3.14869733989778E-12	3.49162477295595E-12	2.89929557040092E-12
0.02262	2.338141589033E-12	2.86812034921382E-12	2.43166725259432E-12	3.61632565770438E-12	3.39809910939463E-12	4.61393273569179E-12	4.14630441788519E-12	2.74341946446539E-12	3.86572742720123E-12	4.98803538993707E-12	3.11752211871067E-13	5.23743715943393E-12	1.12230796273584E-12	5.20626193824682E-12	3.36692388820752E-12	2.89929557040092E-12	3.55397521533016E-12	2.43166725259432E-12
0.02264	2.02638937716194E-12	2.83694512802671E-12	2.15109026191036E-12	4.36453096619494E-12	3.49162477295595E-12	4.1774796390723E-12	4.05277875432387E-12	2.8057699068396E-12	3.61632565770438E-12	5.39331326536946E-12	7.79380529677668E-13	5.23743715943393E-12	1.90168849241351E-12	5.17508671705971E-12	2.99282123396224E-12	2.83694512802671E-12	3.42927433058174E-12	2.3069663678459E-12
0.02266	2.02638937716194E-12	3.11752211871067E-12	1.99521415597483E-12	5.39331326536946E-12	3.39809910939463E-12	3.64750087889148E-12	3.39809910939463E-12	3.39809910939463E-12	3.36692388820752E-12	5.67389025605342E-12	1.65228672291666E-12	4.86333450518865E-12	2.46284247378143E-12	5.01921061112418E-12	2.96164601277514E-12	2.93047079158803E-12	3.33574866702042E-12	2.46284247378143E-12
0.02268	2.27579114665879E-12	3.7410265424528E-12	1.90168849241351E-12	5.89211680436317E-12	3.2422230034591E-12	3.30457344583331E-12	2.74341946446539E-12	3.86572742720123E-12	3.05517167633646E-12	5.61153981367921E-12	2.21344070428458E-12	4.14630441788519E-12	2.49401769496854E-12	4.61393273569179E-12	3.52279999414306E-12	3.21104778227199E-12	3.42927433058174E-12	3.11752211871067E-12
0.0227	2.8057699068396E-12	4.39570618738205E-12	2.08873981953615E-12	5.42448848655657E-12	3.02399645514935E-12	3.21104778227199E-12	2.40049203140722E-12	4.05277875432387E-12	2.83694512802671E-12	5.05038583231129E-12	2.36931681022011E-12	3.2733982246462E-12	2.52519291615564E-12	4.02160353313676E-12	3.99042831194966E-12	3.49162477295595E-12	3.61632565770438E-12	3.80337698482702E-12
0.02272	3.21104778227199E-12	4.98803538993707E-12	2.27579114665879E-12	4.48923185094337E-12	2.68106902209118E-12	3.2422230034591E-12	2.43166725259432E-12	3.7098513212657E-12	3.2422230034591E-12	4.39570618738205E-12	1.8705132712264E-12	2.7745946856525E-12	2.99282123396224E-12	3.33574866702042E-12	4.23983008144651E-12	3.77220176363991E-12	3.55397521533016E-12	4.42688140856915E-12
0.02274	3.33574866702042E-12	5.51801415011789E-12	2.49401769496854E-12	3.7410265424528E-12	2.24461592547168E-12	3.2422230034591E-12	2.55636813734275E-12	3.21104778227199E-12	3.89690264838834E-12	3.83455220601412E-12	1.21583362629716E-12	2.58754335852986E-12	3.58515043651727E-12	2.99282123396224E-12	4.14630441788519E-12	4.02160353313676E-12	3.58515043651727E-12	4.73863362044022E-12
0.02276	3.39809910939463E-12	5.98564246792449E-12	2.93047079158803E-12	3.11752211871067E-12	1.71463716529087E-12	3.05517167633646E-12	2.74341946446539E-12	2.55636813734275E-12	4.58275751450468E-12	3.42927433058174E-12	6.23504423742134E-13	2.8057699068396E-12	4.02160353313676E-12	3.11752211871067E-12	3.77220176363991E-12	4.02160353313676E-12	3.7410265424528E-12	4.676283178066E-12
0.02278	3.42927433058174E-12	6.17269379504713E-12	3.52279999414306E-12	2.24461592547168E-12	1.55876105935534E-12	3.02399645514935E-12	2.93047079158803E-12	1.8705132712264E-12	4.95686016874997E-12	3.21104778227199E-12	4.05277875432387E-13	3.14869733989778E-12	4.61393273569179E-12	3.39809910939463E-12	3.2733982246462E-12	3.67867610007859E-12	4.08395397551098E-12	4.33335574500783E-12
0.0228	3.2733982246462E-12	5.98564246792449E-12	3.77220176363991E-12	1.80816282885219E-12	1.46523539579401E-12	3.30457344583331E-12	2.89929557040092E-12	1.58993628054244E-12	4.73863362044022E-12	2.8057699068396E-12	4.67628317806601E-13	3.30457344583331E-12	5.36213804418235E-12	3.7098513212657E-12	2.83694512802671E-12	3.2422230034591E-12	4.33335574500783E-12	4.02160353313676E-12
0.02282	3.17987256108488E-12	5.51801415011789E-12	3.80337698482702E-12	1.93286371360062E-12	1.80816282885219E-12	3.7098513212657E-12	2.83694512802671E-12	2.3069663678459E-12	4.33335574500783E-12	2.58754335852986E-12	8.10555750864774E-13	3.33574866702042E-12	5.61153981367921E-12	3.86572742720123E-12	2.7745946856525E-12	3.17987256108488E-12	4.30218052382072E-12	3.7410265424528E-12
0.02284	3.11752211871067E-12	4.95686016874997E-12	3.80337698482702E-12	2.02638937716194E-12	2.11991504072326E-12	4.14630441788519E-12	3.33574866702042E-12	2.99282123396224E-12	3.67867610007859E-12	2.24461592547168E-12	1.15348318392295E-12	3.39809910939463E-12	5.48683892893078E-12	4.08395397551098E-12	2.99282123396224E-12	3.49162477295595E-12	4.27100530263362E-12	3.58515043651727E-12
0.02286	3.2422230034591E-12	4.55158229331758E-12	3.89690264838834E-12	2.02638937716194E-12	2.43166725259432E-12	4.42688140856915E-12	4.11512919669808E-12	3.46044955176884E-12	3.05517167633646E-12	2.27579114665879E-12	1.37170973223269E-12	3.86572742720123E-12	4.89450972637575E-12	4.42688140856915E-12	3.36692388820752E-12	4.08395397551098E-12	4.39570618738205E-12	3.67867610007859E-12
0.02288	3.52279999414306E-12	4.05277875432387E-12	4.14630441788519E-12	2.40049203140722E-12	2.58754335852986E-12	4.42688140856915E-12	4.83215928400154E-12	3.7098513212657E-12	2.86812034921382E-12	2.61871857971696E-12	1.58993628054244E-12	4.45805662975626E-12	4.2086548602594E-12	4.42688140856915E-12	3.80337698482702E-12	4.83215928400154E-12	4.70745839925311E-12	4.55158229331758E-12
0.0229	4.02160353313676E-12	3.7098513212657E-12	4.45805662975626E-12	3.2422230034591E-12	2.8057699068396E-12	4.48923185094337E-12	5.08156105349839E-12	3.83455220601412E-12	3.08634689752356E-12	3.11752211871067E-12	1.8705132712264E-12	4.98803538993707E-12	3.64750087889148E-12	4.02160353313676E-12	4.05277875432387E-12	5.48683892893078E-12	4.95686016874997E-12	5.33096282299525E-12
0.02292	4.23983008144651E-12	3.52279999414306E-12	4.52040707213047E-12	4.39570618738205E-12	3.11752211871067E-12	4.08395397551098E-12	4.89450972637575E-12	3.86572742720123E-12	3.30457344583331E-12	3.86572742720123E-12	2.36931681022011E-12	5.1127362746855E-12	3.2422230034591E-12	3.30457344583331E-12	4.39570618738205E-12	5.89211680436317E-12	4.92568494756286E-12	4.42688140856915E-12
0.02294	4.08395397551098E-12	3.33574866702042E-12	4.14630441788519E-12	5.29978760180814E-12	3.64750087889148E-12	3.55397521533016E-12	4.42688140856915E-12	3.80337698482702E-12	3.2733982246462E-12	4.23983008144651E-12	2.74341946446539E-12	4.83215928400154E-12	3.17987256108488E-12	2.46284247378143E-12	4.83215928400154E-12	5.86094158317606E-12	4.86333450518865E-12	2.43166725259432E-12
0.02296	3.39809910939463E-12	3.2733982246462E-12	3.30457344583331E-12	5.89211680436317E-12	4.11512919669808E-12	2.99282123396224E-12	3.95925309076255E-12	3.92807786957544E-12	3.17987256108488E-12	4.39570618738205E-12	2.83694512802671E-12	4.48923185094337E-12	3.2422230034591E-12	1.68346194410376E-12	5.29978760180814E-12	5.64271503486631E-12	4.95686016874997E-12	1.37170973223269E-12
0.02298	2.71224424327828E-12	3.49162477295595E-12	2.46284247378143E-12	5.95446724673738E-12	4.33335574500783E-12	2.46284247378143E-12	3.83455220601412E-12	4.76980884162733E-12	3.17987256108488E-12	4.30218052382072E-12	2.64989380090407E-12	4.11512919669808E-12	3.46044955176884E-12	9.97607077987414E-13	5.76741591961474E-12	5.14391149587261E-12	5.1127362746855E-12	1.71463716529087E-12
0.023	2.52519291615564E-12	3.64750087889148E-12	1.52758583816823E-12	5.61153981367921E-12	4.05277875432387E-12	1.96403893478772E-12	3.99042831194966E-12	5.92329202555027E-12	3.55397521533016E-12	4.42688140856915E-12	2.15109026191036E-12	3.61632565770438E-12	3.67867610007859E-12	6.54679644929241E-13	5.98564246792449E-12	4.70745839925311E-12	5.23743715943393E-12	2.55636813734275E-12
0.02302	2.71224424327828E-12	3.61632565770438E-12	1.09113274154873E-12	4.83215928400154E-12	3.42927433058174E-12	1.52758583816823E-12	4.11512919669808E-12	6.54679644929241E-12	3.89690264838834E-12	4.70745839925311E-12	1.30935928985848E-12	2.93047079158803E-12	3.77220176363991E-12	9.35256635613201E-13	5.79859114080185E-12	4.45805662975626E-12	4.83215928400154E-12	3.52279999414306E-12
0.02304	3.14869733989778E-12	3.7098513212657E-12	1.27818406867137E-12	3.86572742720123E-12	2.89929557040092E-12	1.62111150172955E-12	4.1774796390723E-12	6.64032211285373E-12	4.36453096619494E-12	5.14391149587261E-12	3.42927433058174E-13	2.08873981953615E-12	3.95925309076255E-12	1.80816282885219E-12	5.20626193824682E-12	4.33335574500783E-12	4.2086548602594E-12	4.52040707213047E-12
0.02306	3.42927433058174E-12	3.89690264838834E-12	2.08873981953615E-12	3.02399645514935E-12	2.83694512802671E-12	2.08873981953615E-12	4.02160353313676E-12	6.20386901623423E-12	4.48923185094337E-12	5.39331326536946E-12	-5.29978760180814E-13	1.52758583816823E-12	3.92807786957544E-12	3.05517167633646E-12	4.52040707213047E-12	4.30218052382072E-12	3.58515043651727E-12	4.95686016874997E-12
0.02308	3.7410265424528E-12	4.11512919669808E-12	3.2422230034591E-12	2.36931681022011E-12	3.14869733989778E-12	2.89929557040092E-12	4.05277875432387E-12	5.48683892893078E-12	4.33335574500783E-12	5.36213804418235E-12	-1.12230796273584E-12	1.8393380500393E-12	3.83455220601412E-12	4.2086548602594E-12	3.80337698482702E-12	4.11512919669808E-12	3.14869733989778E-12	4.48923185094337E-12
0.0231	3.86572742720123E-12	4.08395397551098E-12	4.1774796390723E-12	2.21344070428458E-12	3.49162477295595E-12	3.86572742720123E-12	3.99042831194966E-12	4.98803538993707E-12	4.05277875432387E-12	4.86333450518865E-12	-1.21583362629716E-12	2.43166725259432E-12	3.52279999414306E-12	5.05038583231129E-12	2.99282123396224E-12	3.89690264838834E-12	2.68106902209118E-12	3.80337698482702E-12
0.02312	3.89690264838834E-12	3.99042831194966E-12	4.55158229331758E-12	2.61871857971696E-12	3.55397521533016E-12	4.48923185094337E-12	4.08395397551098E-12	4.70745839925311E-12	3.7098513212657E-12	4.11512919669808E-12	-1.05995752036163E-12	2.74341946446539E-12	3.30457344583331E-12	5.33096282299525E-12	2.43166725259432E-12	3.67867610007859E-12	2.18226548309747E-12	3.2733982246462E-12
0.02314	3.89690264838834E-12	3.67867610007859E-12	4.30218052382072E-12	3.17987256108488E-12	3.61632565770438E-12	4.73863362044022E-12	4.23983008144651E-12	4.36453096619494E-12	3.36692388820752E-12	3.2733982246462E-12	-7.17030087303454E-13	2.83694512802671E-12	3.11752211871067E-12	5.23743715943393E-12	2.27579114665879E-12	3.77220176363991E-12	1.71463716529087E-12	3.14869733989778E-12
0.02316	4.27100530263362E-12	3.64750087889148E-12	3.95925309076255E-12	3.7098513212657E-12	3.67867610007859E-12	4.42688140856915E-12	4.45805662975626E-12	4.23983008144651E-12	3.30457344583331E-12	2.52519291615564E-12	-2.49401769496854E-13	2.96164601277514E-12	3.02399645514935E-12	5.1127362746855E-12	2.55636813734275E-12	3.89690264838834E-12	1.37170973223269E-12	3.61632565770438E-12
0.02318	4.676283178066E-12	3.80337698482702E-12	3.7098513212657E-12	3.99042831194966E-12	4.08395397551098E-12	3.95925309076255E-12	4.55158229331758E-12	4.11512919669808E-12	3.49162477295595E-12	1.74581238647798E-12	2.49401769496854E-13	3.21104778227199E-12	2.89929557040092E-12	5.01921061112418E-12	3.02399645514935E-12	4.05277875432387E-12	1.62111150172955E-12	4.14630441788519E-12
0.0232	4.98803538993707E-12	4.11512919669808E-12	4.11512919669808E-12	4.1774796390723E-12	4.48923185094337E-12	3.67867610007859E-12	4.39570618738205E-12	3.92807786957544E-12	4.02160353313676E-12	1.12230796273584E-12	7.48205308490561E-13	3.39809910939463E-12	2.93047079158803E-12	4.92568494756286E-12	3.49162477295595E-12	4.23983008144651E-12	2.11991504072326E-12	4.33335574500783E-12
0.02322	5.23743715943393E-12	4.42688140856915E-12	4.73863362044022E-12	4.08395397551098E-12	4.61393273569179E-12	3.83455220601412E-12	4.1774796390723E-12	3.7410265424528E-12	4.55158229331758E-12	1.02878229917452E-12	1.15348318392295E-12	3.80337698482702E-12	2.93047079158803E-12	4.76980884162733E-12	3.52279999414306E-12	4.33335574500783E-12	2.7745946856525E-12	4.11512919669808E-12
0.02324	5.1127362746855E-12	4.39570618738205E-12	5.33096282299525E-12	3.95925309076255E-12	4.48923185094337E-12	4.14630441788519E-12	3.86572742720123E-12	3.46044955176884E-12	4.70745839925311E-12	1.49641061698112E-12	1.34053451104559E-12	4.33335574500783E-12	2.7745946856525E-12	4.6451079568789E-12	3.39809910939463E-12	4.30218052382072E-12	3.42927433058174E-12	3.2733982246462E-12
0.02326	4.70745839925311E-12	4.11512919669808E-12	5.39331326536946E-12	3.7098513212657E-12	4.2086548602594E-12	4.58275751450468E-12	3.52279999414306E-12	3.33574866702042E-12	4.42688140856915E-12	2.15109026191036E-12	1.4028849534198E-12	4.61393273569179E-12	2.64989380090407E-12	4.30218052382072E-12	3.11752211871067E-12	4.2086548602594E-12	3.89690264838834E-12	2.43166725259432E-12
0.02328	4.36453096619494E-12	3.46044955176884E-12	5.33096282299525E-12	3.21104778227199E-12	3.99042831194966E-12	4.98803538993707E-12	3.30457344583331E-12	3.11752211871067E-12	4.08395397551098E-12	2.93047079158803E-12	1.49641061698112E-12	4.02160353313676E-12	2.43166725259432E-12	3.95925309076255E-12	2.93047079158803E-12	4.2086548602594E-12	4.33335574500783E-12	2.02638937716194E-12
0.0233	4.30218052382072E-12	2.96164601277514E-12	4.98803538993707E-12	2.64989380090407E-12	4.2086548602594E-12	5.20626193824682E-12	3.17987256108488E-12	2.99282123396224E-12	4.08395397551098E-12	3.42927433058174E-12	1.80816282885219E-12	3.2733982246462E-12	2.61871857971696E-12	3.7098513212657E-12	2.83694512802671E-12	4.14630441788519E-12	4.61393273569179E-12	2.08873981953615E-12
0.02332	4.48923185094337E-12	2.89929557040092E-12	4.61393273569179E-12	2.46284247378143E-12	4.61393273569179E-12	5.23743715943393E-12	3.42927433058174E-12	2.58754335852986E-12	4.1774796390723E-12	3.7098513212657E-12	2.11991504072326E-12	2.93047079158803E-12	2.83694512802671E-12	3.30457344583331E-12	2.86812034921382E-12	4.05277875432387E-12	4.58275751450468E-12	2.55636813734275E-12
0.02334	4.76980884162733E-12	3.2733982246462E-12	4.36453096619494E-12	2.74341946446539E-12	5.01921061112418E-12	4.98803538993707E-12	3.7098513212657E-12	2.08873981953615E-12	4.23983008144651E-12	3.7410265424528E-12	2.11991504072326E-12	3.11752211871067E-12	3.2422230034591E-12	3.14869733989778E-12	2.93047079158803E-12	4.11512919669808E-12	4.23983008144651E-12	2.93047079158803E-12
0.02336	4.86333450518865E-12	3.80337698482702E-12	4.36453096619494E-12	3.2422230034591E-12	5.14391149587261E-12	4.58275751450468E-12	3.89690264838834E-12	1.65228672291666E-12	4.1774796390723E-12	3.92807786957544E-12	2.18226548309747E-12	3.7098513212657E-12	3.33574866702042E-12	3.30457344583331E-12	3.2422230034591E-12	4.14630441788519E-12	3.7098513212657E-12	3.17987256108488E-12
0.02338	4.89450972637575E-12	4.27100530263362E-12	4.55158229331758E-12	3.67867610007859E-12	4.89450972637575E-12	4.1774796390723E-12	3.61632565770438E-12	1.49641061698112E-12	4.14630441788519E-12	4.1774796390723E-12	2.15109026191036E-12	4.2086548602594E-12	2.74341946446539E-12	3.61632565770438E-12	3.77220176363991E-12	4.23983008144651E-12	3.14869733989778E-12	3.08634689752356E-12
0.0234	4.95686016874997E-12	4.48923185094337E-12	4.58275751450468E-12	4.11512919669808E-12	4.42688140856915E-12	4.05277875432387E-12	3.2733982246462E-12	1.55876105935534E-12	3.95925309076255E-12	4.11512919669808E-12	2.24461592547168E-12	4.39570618738205E-12	1.65228672291666E-12	4.05277875432387E-12	4.1774796390723E-12	4.1774796390723E-12	2.83694512802671E-12	2.8057699068396E-12
0.02342	4.70745839925311E-12	4.61393273569179E-12	4.30218052382072E-12	4.58275751450468E-12	3.64750087889148E-12	3.89690264838834E-12	3.21104778227199E-12	2.02638937716194E-12	3.7410265424528E-12	3.77220176363991E-12	2.40049203140722E-12	4.36453096619494E-12	1.05995752036163E-12	4.39570618738205E-12	4.42688140856915E-12	3.80337698482702E-12	2.7745946856525E-12	2.55636813734275E-12
0.02344	4.55158229331758E-12	4.52040707213047E-12	3.83455220601412E-12	4.83215928400154E-12	2.8057699068396E-12	3.92807786957544E-12	3.2422230034591E-12	2.64989380090407E-12	3.77220176363991E-12	3.36692388820752E-12	2.68106902209118E-12	4.02160353313676E-12	1.46523539579401E-12	4.70745839925311E-12	4.36453096619494E-12	3.30457344583331E-12	2.86812034921382E-12	2.43166725259432E-12
0.02346	4.48923185094337E-12	4.30218052382072E-12	3.21104778227199E-12	4.83215928400154E-12	1.8705132712264E-12	4.08395397551098E-12	2.99282123396224E-12	3.17987256108488E-12	3.7098513212657E-12	3.11752211871067E-12	2.89929557040092E-12	3.64750087889148E-12	1.93286371360062E-12	4.73863362044022E-12	4.05277875432387E-12	2.71224424327828E-12	3.02399645514935E-12	2.55636813734275E-12
0.02348	4.58275751450468E-12	4.11512919669808E-12	2.64989380090407E-12	4.98803538993707E-12	1.43406017460691E-12	4.23983008144651E-12	2.11991504072326E-12	3.49162477295595E-12	3.7410265424528E-12	3.11752211871067E-12	2.71224424327828E-12	3.64750087889148E-12	2.11991504072326E-12	4.36453096619494E-12	3.58515043651727E-12	2.55636813734275E-12	3.2422230034591E-12	2.8057699068396E-12
0.0235	4.92568494756286E-12	3.92807786957544E-12	2.05756459834904E-12	4.83215928400154E-12	1.37170973223269E-12	4.1774796390723E-12	1.4028849534198E-12	3.52279999414306E-12	3.7098513212657E-12	3.21104778227199E-12	2.36931681022011E-12	4.1774796390723E-12	2.24461592547168E-12	3.83455220601412E-12	3.39809910939463E-12	2.7745946856525E-12	3.49162477295595E-12	3.17987256108488E-12
0.02352	5.39331326536946E-12	4.05277875432387E-12	1.62111150172955E-12	4.36453096619494E-12	1.65228672291666E-12	4.1774796390723E-12	1.30935928985848E-12	3.33574866702042E-12	3.2733982246462E-12	3.49162477295595E-12	1.93286371360062E-12	4.83215928400154E-12	2.61871857971696E-12	3.58515043651727E-12	3.49162477295595E-12	3.42927433058174E-12	3.33574866702042E-12	3.33574866702042E-12
0.02354	5.98564246792449E-12	4.39570618738205E-12	1.52758583816823E-12	3.52279999414306E-12	1.8705132712264E-12	4.08395397551098E-12	1.71463716529087E-12	3.08634689752356E-12	3.08634689752356E-12	3.83455220601412E-12	1.58993628054244E-12	5.39331326536946E-12	3.05517167633646E-12	3.46044955176884E-12	3.80337698482702E-12	4.08395397551098E-12	2.86812034921382E-12	3.14869733989778E-12
0.02356	6.35974512216977E-12	4.73863362044022E-12	1.93286371360062E-12	2.49401769496854E-12	2.21344070428458E-12	4.05277875432387E-12	2.08873981953615E-12	2.8057699068396E-12	3.39809910939463E-12	4.1774796390723E-12	1.46523539579401E-12	5.45566370774367E-12	3.21104778227199E-12	3.61632565770438E-12	4.14630441788519E-12	4.6451079568789E-12	2.43166725259432E-12	2.71224424327828E-12
0.02358	6.01681768911159E-12	4.95686016874997E-12	2.55636813734275E-12	1.93286371360062E-12	2.86812034921382E-12	3.7098513212657E-12	2.43166725259432E-12	2.55636813734275E-12	4.02160353313676E-12	4.11512919669808E-12	1.49641061698112E-12	5.05038583231129E-12	3.55397521533016E-12	3.52279999414306E-12	4.42688140856915E-12	5.08156105349839E-12	1.99521415597483E-12	1.96403893478772E-12
0.0236	5.1127362746855E-12	5.08156105349839E-12	3.33574866702042E-12	1.77698760766508E-12	3.80337698482702E-12	3.7098513212657E-12	2.64989380090407E-12	2.08873981953615E-12	4.2086548602594E-12	3.64750087889148E-12	1.77698760766508E-12	4.58275751450468E-12	4.02160353313676E-12	2.96164601277514E-12	4.48923185094337E-12	5.42448848655657E-12	1.8705132712264E-12	1.43406017460691E-12
0.02362	3.80337698482702E-12	5.14391149587261E-12	3.92807786957544E-12	2.21344070428458E-12	4.48923185094337E-12	3.64750087889148E-12	2.93047079158803E-12	1.43406017460691E-12	4.14630441788519E-12	3.21104778227199E-12	2.21344070428458E-12	4.30218052382072E-12	4.39570618738205E-12	2.40049203140722E-12	4.61393273569179E-12	5.5803645924921E-12	1.74581238647798E-12	1.37170973223269E-12
0.02364	2.93047079158803E-12	5.48683892893078E-12	4.23983008144651E-12	2.89929557040092E-12	5.14391149587261E-12	3.36692388820752E-12	3.17987256108488E-12	1.24700884748427E-12	4.2086548602594E-12	2.99282123396224E-12	2.52519291615564E-12	4.42688140856915E-12	4.27100530263362E-12	2.05756459834904E-12	4.61393273569179E-12	5.5803645924921E-12	1.71463716529087E-12	1.74581238647798E-12
0.02366	3.05517167633646E-12	5.67389025605342E-12	4.55158229331758E-12	3.30457344583331E-12	5.26861238062103E-12	3.05517167633646E-12	3.55397521533016E-12	1.8393380500393E-12	4.39570618738205E-12	3.2733982246462E-12	2.55636813734275E-12	4.6451079568789E-12	4.08395397551098E-12	2.36931681022011E-12	4.2086548602594E-12	5.5803645924921E-12	1.74581238647798E-12	2.27579114665879E-12
0.02368	3.89690264838834E-12	5.98564246792449E-12	4.676283178066E-12	3.42927433058174E-12	4.89450972637575E-12	3.11752211871067E-12	4.08395397551098E-12	3.05517167633646E-12	4.52040707213047E-12	3.7410265424528E-12	2.15109026191036E-12	4.76980884162733E-12	3.80337698482702E-12	3.14869733989778E-12	3.64750087889148E-12	5.51801415011789E-12	2.05756459834904E-12	2.74341946446539E-12
0.0237	4.36453096619494E-12	6.26621945860845E-12	4.61393273569179E-12	3.49162477295595E-12	4.2086548602594E-12	3.2422230034591E-12	4.30218052382072E-12	4.36453096619494E-12	4.27100530263362E-12	4.14630441788519E-12	1.71463716529087E-12	4.76980884162733E-12	3.67867610007859E-12	3.83455220601412E-12	2.83694512802671E-12	5.33096282299525E-12	2.74341946446539E-12	2.89929557040092E-12
0.02372	3.7410265424528E-12	6.20386901623423E-12	4.36453096619494E-12	3.52279999414306E-12	3.64750087889148E-12	3.30457344583331E-12	4.58275751450468E-12	5.14391149587261E-12	4.23983008144651E-12	4.39570618738205E-12	1.49641061698112E-12	4.39570618738205E-12	3.61632565770438E-12	4.08395397551098E-12	1.77698760766508E-12	5.1127362746855E-12	3.42927433058174E-12	2.7745946856525E-12
0.02374	2.74341946446539E-12	5.82976636198895E-12	3.95925309076255E-12	4.02160353313676E-12	3.52279999414306E-12	3.52279999414306E-12	4.70745839925311E-12	5.33096282299525E-12	4.05277875432387E-12	4.42688140856915E-12	1.55876105935534E-12	3.92807786957544E-12	3.39809910939463E-12	3.80337698482702E-12	1.09113274154873E-12	4.86333450518865E-12	3.99042831194966E-12	2.58754335852986E-12
0.02376	2.338141589033E-12	5.54918937130499E-12	3.39809910939463E-12	4.61393273569179E-12	3.58515043651727E-12	3.80337698482702E-12	5.05038583231129E-12	5.14391149587261E-12	3.67867610007859E-12	4.2086548602594E-12	1.80816282885219E-12	3.39809910939463E-12	3.2733982246462E-12	3.2422230034591E-12	1.12230796273584E-12	4.6451079568789E-12	4.42688140856915E-12	2.3069663678459E-12
0.02378	2.21344070428458E-12	5.39331326536946E-12	2.71224424327828E-12	4.98803538993707E-12	3.80337698482702E-12	4.05277875432387E-12	5.36213804418235E-12	5.08156105349839E-12	2.96164601277514E-12	4.1774796390723E-12	2.11991504072326E-12	2.89929557040092E-12	3.36692388820752E-12	2.52519291615564E-12	1.93286371360062E-12	4.39570618738205E-12	4.76980884162733E-12	2.18226548309747E-12
0.0238	2.21344070428458E-12	5.23743715943393E-12	2.3069663678459E-12	5.01921061112418E-12	4.02160353313676E-12	4.08395397551098E-12	5.70506547724053E-12	4.83215928400154E-12	2.74341946446539E-12	4.23983008144651E-12	2.05756459834904E-12	2.61871857971696E-12	3.86572742720123E-12	2.05756459834904E-12	2.96164601277514E-12	4.52040707213047E-12	4.98803538993707E-12	1.90168849241351E-12
0.02382	2.64989380090407E-12	4.55158229331758E-12	2.24461592547168E-12	4.676283178066E-12	4.02160353313676E-12	3.92807786957544E-12	6.01681768911159E-12	4.23983008144651E-12	2.74341946446539E-12	4.48923185094337E-12	1.62111150172955E-12	2.99282123396224E-12	4.676283178066E-12	2.08873981953615E-12	3.80337698482702E-12	4.45805662975626E-12	5.01921061112418E-12	1.49641061698112E-12
0.02384	3.58515043651727E-12	3.83455220601412E-12	2.43166725259432E-12	4.11512919669808E-12	4.05277875432387E-12	3.77220176363991E-12	6.01681768911159E-12	3.49162477295595E-12	2.96164601277514E-12	4.86333450518865E-12	1.12230796273584E-12	3.64750087889148E-12	5.42448848655657E-12	2.7745946856525E-12	4.02160353313676E-12	4.42688140856915E-12	4.83215928400154E-12	1.30935928985848E-12
0.02386	4.55158229331758E-12	3.05517167633646E-12	2.7745946856525E-12	3.58515043651727E-12	4.11512919669808E-12	3.7098513212657E-12	5.70506547724053E-12	2.83694512802671E-12	3.2733982246462E-12	5.08156105349839E-12	8.72906193238988E-13	3.92807786957544E-12	5.64271503486631E-12	3.61632565770438E-12	3.80337698482702E-12	4.23983008144651E-12	4.55158229331758E-12	1.52758583816823E-12
0.02388	4.80098406281443E-12	2.43166725259432E-12	2.99282123396224E-12	3.49162477295595E-12	4.14630441788519E-12	3.83455220601412E-12	5.33096282299525E-12	2.49401769496854E-12	3.67867610007859E-12	5.08156105349839E-12	1.05995752036163E-12	3.42927433058174E-12	5.45566370774367E-12	4.1774796390723E-12	3.49162477295595E-12	4.11512919669808E-12	4.1774796390723E-12	2.15109026191036E-12
0.0239	4.6451079568789E-12	1.96403893478772E-12	3.17987256108488E-12	3.95925309076255E-12	4.08395397551098E-12	3.64750087889148E-12	5.05038583231129E-12	2.40049203140722E-12	4.02160353313676E-12	4.83215928400154E-12	1.34053451104559E-12	3.08634689752356E-12	4.89450972637575E-12	4.23983008144651E-12	3.36692388820752E-12	3.7410265424528E-12	3.61632565770438E-12	3.05517167633646E-12
0.02392	4.58275751450468E-12	1.99521415597483E-12	3.49162477295595E-12	4.6451079568789E-12	4.2086548602594E-12	3.49162477295595E-12	4.83215928400154E-12	2.7745946856525E-12	4.23983008144651E-12	4.52040707213047E-12	1.55876105935534E-12	3.05517167633646E-12	4.36453096619494E-12	3.83455220601412E-12	3.39809910939463E-12	3.55397521533016E-12	2.8057699068396E-12	3.95925309076255E-12
0.02394	4.6451079568789E-12	2.46284247378143E-12	4.11512919669808E-12	5.1127362746855E-12	4.55158229331758E-12	3.39809910939463E-12	4.58275751450468E-12	3.39809910939463E-12	4.23983008144651E-12	4.39570618738205E-12	1.49641061698112E-12	3.05517167633646E-12	4.08395397551098E-12	3.2422230034591E-12	3.49162477295595E-12	3.39809910939463E-12	2.08873981953615E-12	4.36453096619494E-12
0.02396	4.98803538993707E-12	3.2733982246462E-12	4.73863362044022E-12	5.36213804418235E-12	5.05038583231129E-12	3.39809910939463E-12	4.23983008144651E-12	3.86572742720123E-12	4.11512919669808E-12	4.11512919669808E-12	9.35256635613201E-13	2.96164601277514E-12	3.92807786957544E-12	2.86812034921382E-12	3.55397521533016E-12	3.2733982246462E-12	1.52758583816823E-12	4.23983008144651E-12
0.02398	5.14391149587261E-12	3.99042831194966E-12	5.23743715943393E-12	5.1127362746855E-12	5.39331326536946E-12	3.39809910939463E-12	3.83455220601412E-12	4.14630441788519E-12	4.08395397551098E-12	3.7098513212657E-12	1.24700884748427E-13	2.96164601277514E-12	3.7098513212657E-12	2.83694512802671E-12	3.55397521533016E-12	3.2733982246462E-12	1.30935928985848E-12	3.86572742720123E-12
0.024	5.17508671705971E-12	4.27100530263362E-12	5.48683892893078E-12	4.45805662975626E-12	5.39331326536946E-12	3.67867610007859E-12	3.46044955176884E-12	4.08395397551098E-12	3.92807786957544E-12	3.33574866702042E-12	-4.98803538993707E-13	3.17987256108488E-12	3.30457344583331E-12	3.2733982246462E-12	3.7098513212657E-12	3.2422230034591E-12	1.62111150172955E-12	3.42927433058174E-12
0.02402	4.83215928400154E-12	4.1774796390723E-12	5.54918937130499E-12	3.67867610007859E-12	5.14391149587261E-12	4.14630441788519E-12	3.30457344583331E-12	3.80337698482702E-12	3.89690264838834E-12	2.93047079158803E-12	-3.11752211871067E-13	2.99282123396224E-12	3.02399645514935E-12	3.58515043651727E-12	4.02160353313676E-12	3.2422230034591E-12	2.11991504072326E-12	3.05517167633646E-12
0.02404	4.52040707213047E-12	3.86572742720123E-12	5.29978760180814E-12	3.11752211871067E-12	5.1127362746855E-12	4.48923185094337E-12	3.36692388820752E-12	3.08634689752356E-12	3.86572742720123E-12	2.8057699068396E-12	3.7410265424528E-13	2.3069663678459E-12	2.93047079158803E-12	3.58515043651727E-12	4.52040707213047E-12	3.2733982246462E-12	2.61871857971696E-12	2.99282123396224E-12
0.02406	4.27100530263362E-12	3.67867610007859E-12	4.98803538993707E-12	3.02399645514935E-12	5.20626193824682E-12	4.70745839925311E-12	3.58515043651727E-12	2.36931681022011E-12	3.89690264838834E-12	2.96164601277514E-12	1.09113274154873E-12	1.90168849241351E-12	3.05517167633646E-12	3.39809910939463E-12	5.20626193824682E-12	3.30457344583331E-12	3.11752211871067E-12	3.02399645514935E-12
0.02408	4.08395397551098E-12	3.7410265424528E-12	4.48923185094337E-12	3.02399645514935E-12	5.23743715943393E-12	4.73863362044022E-12	3.67867610007859E-12	1.77698760766508E-12	3.80337698482702E-12	3.49162477295595E-12	1.8705132712264E-12	2.05756459834904E-12	3.2422230034591E-12	3.02399645514935E-12	5.92329202555027E-12	3.36692388820752E-12	3.49162477295595E-12	3.08634689752356E-12
0.0241	3.86572742720123E-12	4.14630441788519E-12	4.05277875432387E-12	3.33574866702042E-12	5.01921061112418E-12	4.45805662975626E-12	3.33574866702042E-12	1.37170973223269E-12	3.92807786957544E-12	4.02160353313676E-12	2.7745946856525E-12	2.52519291615564E-12	3.58515043651727E-12	2.74341946446539E-12	6.35974512216977E-12	3.33574866702042E-12	3.7410265424528E-12	3.14869733989778E-12
0.02412	3.83455220601412E-12	4.92568494756286E-12	3.52279999414306E-12	3.80337698482702E-12	4.61393273569179E-12	4.08395397551098E-12	2.89929557040092E-12	1.43406017460691E-12	4.2086548602594E-12	4.30218052382072E-12	3.61632565770438E-12	2.99282123396224E-12	3.7410265424528E-12	2.68106902209118E-12	6.29739467979555E-12	3.14869733989778E-12	4.05277875432387E-12	3.2422230034591E-12
0.02414	3.7098513212657E-12	5.64271503486631E-12	3.2422230034591E-12	4.1774796390723E-12	4.02160353313676E-12	3.7410265424528E-12	2.71224424327828E-12	1.80816282885219E-12	4.52040707213047E-12	4.08395397551098E-12	4.1774796390723E-12	3.21104778227199E-12	3.67867610007859E-12	2.99282123396224E-12	5.70506547724053E-12	2.89929557040092E-12	4.2086548602594E-12	3.55397521533016E-12
0.02416	3.77220176363991E-12	6.17269379504713E-12	3.17987256108488E-12	4.55158229331758E-12	3.80337698482702E-12	3.58515043651727E-12	2.58754335852986E-12	2.68106902209118E-12	4.83215928400154E-12	3.7410265424528E-12	4.14630441788519E-12	3.2422230034591E-12	3.17987256108488E-12	3.46044955176884E-12	4.55158229331758E-12	2.83694512802671E-12	4.27100530263362E-12	3.77220176363991E-12
0.02418	3.99042831194966E-12	6.35974512216977E-12	3.14869733989778E-12	4.98803538993707E-12	3.83455220601412E-12	3.55397521533016E-12	2.71224424327828E-12	3.7098513212657E-12	4.98803538993707E-12	3.46044955176884E-12	3.7098513212657E-12	3.08634689752356E-12	2.55636813734275E-12	3.86572742720123E-12	3.52279999414306E-12	3.14869733989778E-12	4.45805662975626E-12	4.02160353313676E-12
0.0242	4.05277875432387E-12	6.20386901623423E-12	3.30457344583331E-12	5.42448848655657E-12	4.08395397551098E-12	3.61632565770438E-12	2.86812034921382E-12	4.39570618738205E-12	4.86333450518865E-12	3.58515043651727E-12	3.05517167633646E-12	2.86812034921382E-12	2.52519291615564E-12	4.11512919669808E-12	2.7745946856525E-12	3.52279999414306E-12	4.55158229331758E-12	4.08395397551098E-12
0.02422	4.23983008144651E-12	5.92329202555027E-12	3.36692388820752E-12	5.76741591961474E-12	4.36453096619494E-12	3.83455220601412E-12	3.05517167633646E-12	4.676283178066E-12	4.95686016874997E-12	4.05277875432387E-12	2.52519291615564E-12	2.55636813734275E-12	3.33574866702042E-12	4.11512919669808E-12	2.49401769496854E-12	3.58515043651727E-12	4.61393273569179E-12	3.95925309076255E-12
0.02424	4.33335574500783E-12	5.61153981367921E-12	3.2733982246462E-12	5.76741591961474E-12	4.52040707213047E-12	4.11512919669808E-12	3.05517167633646E-12	4.48923185094337E-12	4.92568494756286E-12	4.6451079568789E-12	2.08873981953615E-12	2.61871857971696E-12	4.23983008144651E-12	4.02160353313676E-12	2.74341946446539E-12	3.2422230034591E-12	4.61393273569179E-12	3.55397521533016E-12
0.02426	4.39570618738205E-12	5.26861238062103E-12	3.08634689752356E-12	5.42448848655657E-12	4.52040707213047E-12	4.30218052382072E-12	2.58754335852986E-12	4.1774796390723E-12	4.70745839925311E-12	5.29978760180814E-12	1.65228672291666E-12	3.02399645514935E-12	4.6451079568789E-12	3.89690264838834E-12	3.33574866702042E-12	2.71224424327828E-12	4.36453096619494E-12	3.17987256108488E-12
0.02428	4.42688140856915E-12	4.80098406281443E-12	2.86812034921382E-12	4.92568494756286E-12	4.36453096619494E-12	4.55158229331758E-12	2.11991504072326E-12	4.02160353313676E-12	4.45805662975626E-12	5.61153981367921E-12	1.52758583816823E-12	3.61632565770438E-12	4.73863362044022E-12	3.86572742720123E-12	3.67867610007859E-12	2.338141589033E-12	4.14630441788519E-12	2.89929557040092E-12
0.0243	3.92807786957544E-12	4.33335574500783E-12	2.7745946856525E-12	4.36453096619494E-12	3.7410265424528E-12	4.86333450518865E-12	1.77698760766508E-12	3.83455220601412E-12	4.36453096619494E-12	5.42448848655657E-12	1.49641061698112E-12	4.02160353313676E-12	4.80098406281443E-12	3.61632565770438E-12	3.95925309076255E-12	2.36931681022011E-12	3.89690264838834E-12	3.05517167633646E-12
0.02432	3.30457344583331E-12	3.89690264838834E-12	2.46284247378143E-12	3.95925309076255E-12	2.99282123396224E-12	4.98803538993707E-12	1.71463716529087E-12	3.7410265424528E-12	4.70745839925311E-12	4.676283178066E-12	1.21583362629716E-12	3.89690264838834E-12	4.76980884162733E-12	3.05517167633646E-12	4.08395397551098E-12	2.49401769496854E-12	3.58515043651727E-12	3.61632565770438E-12
0.02434	2.68106902209118E-12	3.7098513212657E-12	2.21344070428458E-12	4.08395397551098E-12	3.02399645514935E-12	4.73863362044022E-12	1.68346194410376E-12	3.52279999414306E-12	5.51801415011789E-12	3.89690264838834E-12	9.66431856800308E-13	3.33574866702042E-12	4.48923185094337E-12	2.68106902209118E-12	4.1774796390723E-12	2.68106902209118E-12	3.30457344583331E-12	4.61393273569179E-12
0.02436	2.18226548309747E-12	3.7410265424528E-12	1.77698760766508E-12	4.48923185094337E-12	3.83455220601412E-12	4.61393273569179E-12	1.93286371360062E-12	3.39809910939463E-12	5.51801415011789E-12	3.2422230034591E-12	7.79380529677668E-13	2.55636813734275E-12	4.05277875432387E-12	2.83694512802671E-12	4.33335574500783E-12	2.71224424327828E-12	3.11752211871067E-12	5.29978760180814E-12
0.02438	1.77698760766508E-12	3.7098513212657E-12	1.71463716529087E-12	4.83215928400154E-12	4.27100530263362E-12	4.36453096619494E-12	2.21344070428458E-12	3.36692388820752E-12	4.61393273569179E-12	2.99282123396224E-12	6.85854866116347E-13	1.8705132712264E-12	3.89690264838834E-12	2.64989380090407E-12	4.52040707213047E-12	2.83694512802671E-12	2.96164601277514E-12	5.26861238062103E-12
0.0244	1.71463716529087E-12	3.42927433058174E-12	1.90168849241351E-12	4.89450972637575E-12	4.08395397551098E-12	3.99042831194966E-12	2.36931681022011E-12	3.30457344583331E-12	3.2733982246462E-12	3.11752211871067E-12	5.29978760180814E-13	1.58993628054244E-12	4.33335574500783E-12	2.02638937716194E-12	4.55158229331758E-12	2.89929557040092E-12	2.86812034921382E-12	4.58275751450468E-12
0.02442	2.3069663678459E-12	3.17987256108488E-12	2.43166725259432E-12	4.70745839925311E-12	3.55397521533016E-12	3.61632565770438E-12	2.338141589033E-12	3.14869733989778E-12	2.64989380090407E-12	3.30457344583331E-12	5.61153981367921E-13	1.58993628054244E-12	5.08156105349839E-12	1.55876105935534E-12	4.58275751450468E-12	3.17987256108488E-12	2.89929557040092E-12	3.7098513212657E-12
0.02444	3.30457344583331E-12	2.89929557040092E-12	3.2733982246462E-12	4.27100530263362E-12	3.02399645514935E-12	3.67867610007859E-12	2.55636813734275E-12	2.89929557040092E-12	2.43166725259432E-12	3.77220176363991E-12	8.10555750864774E-13	1.8393380500393E-12	5.39331326536946E-12	1.65228672291666E-12	4.42688140856915E-12	3.39809910939463E-12	3.02399645514935E-12	2.8057699068396E-12
0.02446	3.58515043651727E-12	2.86812034921382E-12	4.05277875432387E-12	3.80337698482702E-12	2.40049203140722E-12	3.7098513212657E-12	2.83694512802671E-12	2.8057699068396E-12	2.55636813734275E-12	4.11512919669808E-12	1.27818406867137E-12	2.338141589033E-12	5.45566370774367E-12	2.36931681022011E-12	4.02160353313676E-12	3.55397521533016E-12	3.21104778227199E-12	2.3069663678459E-12
0.02448	3.14869733989778E-12	3.08634689752356E-12	4.70745839925311E-12	3.52279999414306E-12	2.02638937716194E-12	3.52279999414306E-12	3.2422230034591E-12	2.99282123396224E-12	3.08634689752356E-12	4.23983008144651E-12	1.99521415597483E-12	3.08634689752356E-12	5.1127362746855E-12	3.11752211871067E-12	3.61632565770438E-12	3.46044955176884E-12	3.11752211871067E-12	2.40049203140722E-12
0.0245	2.68106902209118E-12	3.55397521533016E-12	4.83215928400154E-12	3.58515043651727E-12	2.15109026191036E-12	3.36692388820752E-12	3.55397521533016E-12	3.30457344583331E-12	3.83455220601412E-12	4.2086548602594E-12	2.49401769496854E-12	3.86572742720123E-12	4.83215928400154E-12	3.64750087889148E-12	3.2422230034591E-12	3.2733982246462E-12	2.99282123396224E-12	3.02399645514935E-12
0.02452	2.86812034921382E-12	4.27100530263362E-12	4.676283178066E-12	4.02160353313676E-12	2.99282123396224E-12	2.89929557040092E-12	3.52279999414306E-12	3.55397521533016E-12	4.45805662975626E-12	3.86572742720123E-12	2.7745946856525E-12	4.61393273569179E-12	4.48923185094337E-12	4.11512919669808E-12	2.89929557040092E-12	3.2422230034591E-12	2.86812034921382E-12	3.80337698482702E-12
0.02454	3.49162477295595E-12	4.95686016874997E-12	4.36453096619494E-12	4.36453096619494E-12	4.39570618738205E-12	2.64989380090407E-12	3.36692388820752E-12	3.7098513212657E-12	4.55158229331758E-12	3.46044955176884E-12	2.99282123396224E-12	4.95686016874997E-12	4.2086548602594E-12	4.2086548602594E-12	2.68106902209118E-12	3.33574866702042E-12	2.93047079158803E-12	4.39570618738205E-12
0.02456	3.83455220601412E-12	5.26861238062103E-12	4.08395397551098E-12	4.6451079568789E-12	5.89211680436317E-12	2.58754335852986E-12	3.11752211871067E-12	3.86572742720123E-12	4.11512919669808E-12	3.14869733989778E-12	3.02399645514935E-12	4.98803538993707E-12	3.77220176363991E-12	3.92807786957544E-12	2.61871857971696E-12	3.7410265424528E-12	3.02399645514935E-12	4.73863362044022E-12
0.02458	4.1774796390723E-12	5.36213804418235E-12	3.83455220601412E-12	4.58275751450468E-12	6.48444600691819E-12	2.86812034921382E-12	3.11752211871067E-12	4.14630441788519E-12	3.7410265424528E-12	3.14869733989778E-12	2.89929557040092E-12	4.55158229331758E-12	3.30457344583331E-12	3.61632565770438E-12	2.52519291615564E-12	4.23983008144651E-12	3.14869733989778E-12	4.42688140856915E-12
0.0246	4.6451079568789E-12	4.92568494756286E-12	3.52279999414306E-12	4.1774796390723E-12	6.23504423742134E-12	3.08634689752356E-12	3.49162477295595E-12	4.55158229331758E-12	3.67867610007859E-12	3.36692388820752E-12	2.83694512802671E-12	4.30218052382072E-12	2.86812034921382E-12	3.64750087889148E-12	2.49401769496854E-12	4.73863362044022E-12	3.36692388820752E-12	3.64750087889148E-12
0.02462	4.98803538993707E-12	4.27100530263362E-12	3.2733982246462E-12	3.7410265424528E-12	5.26861238062103E-12	3.21104778227199E-12	3.83455220601412E-12	5.05038583231129E-12	3.86572742720123E-12	3.7410265424528E-12	2.71224424327828E-12	4.58275751450468E-12	2.68106902209118E-12	3.52279999414306E-12	2.68106902209118E-12	5.1127362746855E-12	3.80337698482702E-12	2.74341946446539E-12
0.02464	4.80098406281443E-12	3.67867610007859E-12	3.30457344583331E-12	3.61632565770438E-12	4.2086548602594E-12	3.61632565770438E-12	4.02160353313676E-12	5.39331326536946E-12	4.11512919669808E-12	4.1774796390723E-12	2.68106902209118E-12	5.17508671705971E-12	2.74341946446539E-12	3.33574866702042E-12	3.2733982246462E-12	5.39331326536946E-12	4.48923185094337E-12	1.96403893478772E-12
0.02466	3.92807786957544E-12	2.7745946856525E-12	3.52279999414306E-12	3.7410265424528E-12	3.52279999414306E-12	4.1774796390723E-12	3.89690264838834E-12	5.70506547724053E-12	4.33335574500783E-12	4.55158229331758E-12	2.74341946446539E-12	5.42448848655657E-12	3.14869733989778E-12	3.36692388820752E-12	4.1774796390723E-12	5.64271503486631E-12	5.1127362746855E-12	1.68346194410376E-12
0.02468	2.99282123396224E-12	2.05756459834904E-12	3.67867610007859E-12	4.02160353313676E-12	3.2733982246462E-12	5.01921061112418E-12	3.64750087889148E-12	5.92329202555027E-12	4.23983008144651E-12	4.95686016874997E-12	2.71224424327828E-12	4.86333450518865E-12	3.64750087889148E-12	3.52279999414306E-12	5.14391149587261E-12	5.79859114080185E-12	5.45566370774367E-12	2.02638937716194E-12
0.0247	2.55636813734275E-12	1.77698760766508E-12	3.92807786957544E-12	4.27100530263362E-12	3.55397521533016E-12	5.82976636198895E-12	3.49162477295595E-12	6.11034335267291E-12	3.92807786957544E-12	5.26861238062103E-12	2.58754335852986E-12	3.7410265424528E-12	4.14630441788519E-12	3.77220176363991E-12	5.92329202555027E-12	5.86094158317606E-12	5.36213804418235E-12	2.93047079158803E-12
0.02472	2.8057699068396E-12	2.15109026191036E-12	3.95925309076255E-12	4.36453096619494E-12	3.83455220601412E-12	6.23504423742134E-12	3.2422230034591E-12	6.17269379504713E-12	3.42927433058174E-12	5.51801415011789E-12	2.08873981953615E-12	2.61871857971696E-12	4.30218052382072E-12	3.99042831194966E-12	6.20386901623423E-12	5.79859114080185E-12	4.98803538993707E-12	3.99042831194966E-12
0.02474	3.80337698482702E-12	2.8057699068396E-12	4.11512919669808E-12	4.45805662975626E-12	4.08395397551098E-12	5.98564246792449E-12	3.11752211871067E-12	5.89211680436317E-12	3.11752211871067E-12	5.42448848655657E-12	1.52758583816823E-12	1.68346194410376E-12	4.33335574500783E-12	4.08395397551098E-12	6.14151857386002E-12	5.54918937130499E-12	4.42688140856915E-12	4.83215928400154E-12
0.02476	5.17508671705971E-12	3.2733982246462E-12	4.48923185094337E-12	4.55158229331758E-12	4.30218052382072E-12	5.20626193824682E-12	3.21104778227199E-12	5.20626193824682E-12	3.08634689752356E-12	5.14391149587261E-12	8.10555750864774E-13	1.27818406867137E-12	4.39570618738205E-12	3.99042831194966E-12	5.5803645924921E-12	5.23743715943393E-12	4.14630441788519E-12	5.23743715943393E-12
0.02478	6.48444600691819E-12	3.42927433058174E-12	5.17508671705971E-12	4.61393273569179E-12	4.73863362044022E-12	4.36453096619494E-12	3.55397521533016E-12	4.48923185094337E-12	3.33574866702042E-12	4.52040707213047E-12	4.36453096619494E-13	1.30935928985848E-12	4.6451079568789E-12	3.64750087889148E-12	4.98803538993707E-12	5.05038583231129E-12	3.86572742720123E-12	5.08156105349839E-12
0.0248	7.26382653659586E-12	3.49162477295595E-12	5.76741591961474E-12	4.80098406281443E-12	5.51801415011789E-12	3.86572742720123E-12	4.05277875432387E-12	3.80337698482702E-12	3.39809910939463E-12	3.77220176363991E-12	3.11752211871067E-13	1.68346194410376E-12	4.89450972637575E-12	3.30457344583331E-12	4.45805662975626E-12	4.98803538993707E-12	3.83455220601412E-12	4.676283178066E-12
0.02482	7.23265131540875E-12	3.83455220601412E-12	6.20386901623423E-12	5.14391149587261E-12	6.0479929102987E-12	3.7410265424528E-12	4.58275751450468E-12	3.33574866702042E-12	3.61632565770438E-12	3.08634689752356E-12	6.54679644929241E-13	2.27579114665879E-12	4.95686016874997E-12	3.2422230034591E-12	4.23983008144651E-12	4.80098406281443E-12	3.58515043651727E-12	4.36453096619494E-12
0.02484	6.39092034335687E-12	4.33335574500783E-12	6.23504423742134E-12	5.36213804418235E-12	6.07916813148581E-12	3.80337698482702E-12	5.01921061112418E-12	3.11752211871067E-12	3.55397521533016E-12	2.71224424327828E-12	1.21583362629716E-12	2.7745946856525E-12	4.73863362044022E-12	3.42927433058174E-12	4.27100530263362E-12	4.55158229331758E-12	3.42927433058174E-12	4.2086548602594E-12
0.02486	5.1127362746855E-12	5.01921061112418E-12	5.61153981367921E-12	5.29978760180814E-12	5.61153981367921E-12	4.02160353313676E-12	5.20626193824682E-12	3.21104778227199E-12	3.42927433058174E-12	3.02399645514935E-12	1.68346194410376E-12	3.2733982246462E-12	4.58275751450468E-12	3.89690264838834E-12	4.36453096619494E-12	4.30218052382072E-12	3.17987256108488E-12	4.08395397551098E-12
0.02488	3.83455220601412E-12	5.92329202555027E-12	4.86333450518865E-12	4.98803538993707E-12	4.89450972637575E-12	4.14630441788519E-12	4.83215928400154E-12	3.39809910939463E-12	3.39809910939463E-12	3.42927433058174E-12	2.24461592547168E-12	3.80337698482702E-12	4.27100530263362E-12	4.39570618738205E-12	4.52040707213047E-12	4.14630441788519E-12	2.99282123396224E-12	4.11512919669808E-12
0.0249	2.96164601277514E-12	6.54679644929241E-12	4.02160353313676E-12	4.33335574500783E-12	4.23983008144651E-12	4.33335574500783E-12	3.99042831194966E-12	3.67867610007859E-12	3.33574866702042E-12	3.55397521533016E-12	2.71224424327828E-12	4.2086548602594E-12	3.99042831194966E-12	4.48923185094337E-12	4.676283178066E-12	3.95925309076255E-12	2.83694512802671E-12	4.23983008144651E-12
0.02492	2.58754335852986E-12	6.70267255522794E-12	3.39809910939463E-12	3.7098513212657E-12	3.83455220601412E-12	4.39570618738205E-12	2.8057699068396E-12	3.80337698482702E-12	3.05517167633646E-12	3.39809910939463E-12	2.99282123396224E-12	4.52040707213047E-12	3.58515043651727E-12	4.2086548602594E-12	4.83215928400154E-12	3.92807786957544E-12	2.61871857971696E-12	4.52040707213047E-12
0.02494	2.61871857971696E-12	6.42209556454398E-12	3.11752211871067E-12	3.39809910939463E-12	3.7098513212657E-12	4.27100530263362E-12	1.77698760766508E-12	3.64750087889148E-12	2.7745946856525E-12	3.52279999414306E-12	3.2422230034591E-12	4.61393273569179E-12	3.17987256108488E-12	3.7410265424528E-12	4.95686016874997E-12	3.86572742720123E-12	2.43166725259432E-12	4.89450972637575E-12
0.02496	2.74341946446539E-12	6.17269379504713E-12	3.2733982246462E-12	3.33574866702042E-12	3.92807786957544E-12	4.33335574500783E-12	1.55876105935534E-12	3.52279999414306E-12	2.68106902209118E-12	3.92807786957544E-12	3.36692388820752E-12	4.36453096619494E-12	2.74341946446539E-12	3.2733982246462E-12	4.95686016874997E-12	4.05277875432387E-12	2.27579114665879E-12	5.51801415011789E-12
0.02498	3.05517167633646E-12	5.79859114080185E-12	3.49162477295595E-12	3.33574866702042E-12	4.39570618738205E-12	4.52040707213047E-12	1.99521415597483E-12	3.46044955176884E-12	2.99282123396224E-12	4.39570618738205E-12	3.2733982246462E-12	4.08395397551098E-12	2.36931681022011E-12	3.05517167633646E-12	4.70745839925311E-12	3.92807786957544E-12	2.43166725259432E-12	5.92329202555027E-12
0.025	3.46044955176884E-12	5.48683892893078E-12	3.67867610007859E-12	3.55397521533016E-12	4.80098406281443E-12	4.92568494756286E-12	2.7745946856525E-12	3.52279999414306E-12	3.61632565770438E-12	4.98803538993707E-12	2.99282123396224E-12	3.80337698482702E-12	2.15109026191036E-12	2.89929557040092E-12	4.48923185094337E-12	3.77220176363991E-12	2.83694512802671E-12	6.11034335267291E-12
0.02502	3.99042831194966E-12	4.98803538993707E-12	3.64750087889148E-12	3.7098513212657E-12	5.14391149587261E-12	5.29978760180814E-12	3.52279999414306E-12	3.67867610007859E-12	4.33335574500783E-12	5.73624069842763E-12	2.61871857971696E-12	3.77220176363991E-12	1.80816282885219E-12	3.02399645514935E-12	4.2086548602594E-12	3.2422230034591E-12	3.17987256108488E-12	5.82976636198895E-12
0.02504	4.48923185094337E-12	4.45805662975626E-12	3.39809910939463E-12	3.99042831194966E-12	5.14391149587261E-12	5.48683892893078E-12	3.95925309076255E-12	3.86572742720123E-12	5.05038583231129E-12	6.14151857386002E-12	2.52519291615564E-12	3.83455220601412E-12	1.8393380500393E-12	3.08634689752356E-12	4.14630441788519E-12	2.7745946856525E-12	3.2733982246462E-12	5.33096282299525E-12
0.02506	4.73863362044022E-12	4.05277875432387E-12	3.17987256108488E-12	4.2086548602594E-12	4.86333450518865E-12	5.36213804418235E-12	4.08395397551098E-12	3.99042831194966E-12	5.26861238062103E-12	6.17269379504713E-12	2.43166725259432E-12	4.14630441788519E-12	2.40049203140722E-12	3.46044955176884E-12	4.14630441788519E-12	2.338141589033E-12	2.99282123396224E-12	4.86333450518865E-12
0.02508	4.80098406281443E-12	3.83455220601412E-12	2.8057699068396E-12	4.36453096619494E-12	4.1774796390723E-12	5.01921061112418E-12	3.86572742720123E-12	3.83455220601412E-12	5.42448848655657E-12	5.82976636198895E-12	2.61871857971696E-12	4.48923185094337E-12	3.42927433058174E-12	3.7098513212657E-12	4.2086548602594E-12	2.11991504072326E-12	2.58754335852986E-12	4.58275751450468E-12
0.0251	4.98803538993707E-12	3.7410265424528E-12	2.55636813734275E-12	4.55158229331758E-12	3.05517167633646E-12	4.52040707213047E-12	3.67867610007859E-12	3.52279999414306E-12	5.39331326536946E-12	5.39331326536946E-12	2.7745946856525E-12	4.73863362044022E-12	4.52040707213047E-12	3.67867610007859E-12	4.1774796390723E-12	2.27579114665879E-12	2.49401769496854E-12	4.39570618738205E-12
0.02512	5.26861238062103E-12	3.52279999414306E-12	2.55636813734275E-12	4.42688140856915E-12	1.80816282885219E-12	3.92807786957544E-12	3.7410265424528E-12	3.11752211871067E-12	5.5803645924921E-12	4.76980884162733E-12	3.08634689752356E-12	4.80098406281443E-12	5.36213804418235E-12	3.30457344583331E-12	4.05277875432387E-12	2.74341946446539E-12	2.58754335852986E-12	4.11512919669808E-12
0.02514	5.51801415011789E-12	3.21104778227199E-12	2.58754335852986E-12	4.36453096619494E-12	1.27818406867137E-12	3.21104778227199E-12	4.14630441788519E-12	2.74341946446539E-12	5.86094158317606E-12	4.27100530263362E-12	3.58515043651727E-12	4.52040707213047E-12	5.36213804418235E-12	3.33574866702042E-12	3.92807786957544E-12	3.11752211871067E-12	2.71224424327828E-12	3.46044955176884E-12
0.02516	5.51801415011789E-12	3.05517167633646E-12	2.83694512802671E-12	4.08395397551098E-12	1.71463716529087E-12	2.58754335852986E-12	4.52040707213047E-12	2.55636813734275E-12	5.61153981367921E-12	3.77220176363991E-12	4.05277875432387E-12	4.1774796390723E-12	4.98803538993707E-12	3.92807786957544E-12	3.92807786957544E-12	3.61632565770438E-12	2.93047079158803E-12	2.71224424327828E-12
0.02518	5.08156105349839E-12	3.2422230034591E-12	3.05517167633646E-12	3.80337698482702E-12	2.68106902209118E-12	1.77698760766508E-12	4.80098406281443E-12	2.52519291615564E-12	4.52040707213047E-12	3.58515043651727E-12	4.61393273569179E-12	3.83455220601412E-12	4.23983008144651E-12	4.1774796390723E-12	4.27100530263362E-12	3.83455220601412E-12	3.02399645514935E-12	1.99521415597483E-12
0.0252	4.6451079568789E-12	3.52279999414306E-12	3.2733982246462E-12	3.61632565770438E-12	3.33574866702042E-12	1.34053451104559E-12	4.83215928400154E-12	2.58754335852986E-12	3.36692388820752E-12	3.61632565770438E-12	4.83215928400154E-12	3.2733982246462E-12	3.77220176363991E-12	3.83455220601412E-12	4.73863362044022E-12	3.95925309076255E-12	3.30457344583331E-12	1.58993628054244E-12
0.02522	4.6451079568789E-12	3.77220176363991E-12	3.36692388820752E-12	3.61632565770438E-12	3.58515043651727E-12	1.55876105935534E-12	4.676283178066E-12	2.71224424327828E-12	2.8057699068396E-12	3.99042831194966E-12	4.6451079568789E-12	2.74341946446539E-12	3.55397521533016E-12	3.36692388820752E-12	5.01921061112418E-12	3.86572742720123E-12	3.36692388820752E-12	1.8705132712264E-12
0.02524	4.58275751450468E-12	4.23983008144651E-12	3.36692388820752E-12	3.80337698482702E-12	3.67867610007859E-12	2.40049203140722E-12	4.45805662975626E-12	2.83694512802671E-12	2.58754335852986E-12	4.2086548602594E-12	4.02160353313676E-12	2.49401769496854E-12	3.7098513212657E-12	3.36692388820752E-12	5.08156105349839E-12	3.7098513212657E-12	3.52279999414306E-12	2.3069663678459E-12
0.02526	3.86572742720123E-12	4.58275751450468E-12	3.30457344583331E-12	4.08395397551098E-12	3.77220176363991E-12	3.49162477295595E-12	4.2086548602594E-12	3.14869733989778E-12	2.58754335852986E-12	4.61393273569179E-12	3.21104778227199E-12	2.52519291615564E-12	4.14630441788519E-12	3.7098513212657E-12	4.89450972637575E-12	3.42927433058174E-12	3.67867610007859E-12	2.7745946856525E-12
0.02528	3.02399645514935E-12	4.98803538993707E-12	2.99282123396224E-12	4.2086548602594E-12	3.80337698482702E-12	4.23983008144651E-12	3.89690264838834E-12	3.36692388820752E-12	2.71224424327828E-12	4.70745839925311E-12	2.43166725259432E-12	2.83694512802671E-12	4.61393273569179E-12	3.89690264838834E-12	4.48923185094337E-12	3.30457344583331E-12	3.99042831194966E-12	2.86812034921382E-12
0.0253	2.74341946446539E-12	5.17508671705971E-12	2.74341946446539E-12	4.1774796390723E-12	3.92807786957544E-12	4.73863362044022E-12	3.7098513212657E-12	3.49162477295595E-12	3.08634689752356E-12	4.80098406281443E-12	1.8393380500393E-12	3.17987256108488E-12	4.95686016874997E-12	4.14630441788519E-12	3.83455220601412E-12	3.42927433058174E-12	4.23983008144651E-12	2.64989380090407E-12
0.02532	2.8057699068396E-12	5.08156105349839E-12	2.83694512802671E-12	4.02160353313676E-12	4.48923185094337E-12	4.89450972637575E-12	3.52279999414306E-12	3.17987256108488E-12	3.14869733989778E-12	4.676283178066E-12	1.62111150172955E-12	3.52279999414306E-12	4.98803538993707E-12	4.45805662975626E-12	3.2422230034591E-12	3.61632565770438E-12	4.39570618738205E-12	2.15109026191036E-12
0.02534	2.7745946856525E-12	4.73863362044022E-12	3.2422230034591E-12	3.77220176363991E-12	5.23743715943393E-12	4.80098406281443E-12	3.49162477295595E-12	2.86812034921382E-12	2.74341946446539E-12	4.11512919669808E-12	1.68346194410376E-12	3.77220176363991E-12	4.76980884162733E-12	4.27100530263362E-12	3.02399645514935E-12	3.92807786957544E-12	4.58275751450468E-12	1.68346194410376E-12
0.02536	2.86812034921382E-12	4.33335574500783E-12	3.77220176363991E-12	3.49162477295595E-12	5.42448848655657E-12	4.61393273569179E-12	3.49162477295595E-12	2.74341946446539E-12	2.18226548309747E-12	3.58515043651727E-12	2.05756459834904E-12	3.7098513212657E-12	4.55158229331758E-12	3.55397521533016E-12	3.21104778227199E-12	4.2086548602594E-12	4.39570618738205E-12	1.55876105935534E-12
0.02538	3.17987256108488E-12	3.99042831194966E-12	3.89690264838834E-12	3.05517167633646E-12	5.08156105349839E-12	4.55158229331758E-12	3.49162477295595E-12	2.64989380090407E-12	1.8393380500393E-12	3.30457344583331E-12	2.58754335852986E-12	3.52279999414306E-12	4.1774796390723E-12	3.39809910939463E-12	3.33574866702042E-12	4.61393273569179E-12	4.23983008144651E-12	1.77698760766508E-12
0.0254	3.49162477295595E-12	3.7098513212657E-12	3.55397521533016E-12	2.71224424327828E-12	4.55158229331758E-12	4.48923185094337E-12	3.55397521533016E-12	2.74341946446539E-12	2.18226548309747E-12	3.21104778227199E-12	2.83694512802671E-12	3.30457344583331E-12	3.95925309076255E-12	3.7098513212657E-12	3.55397521533016E-12	5.17508671705971E-12	4.27100530263362E-12	2.46284247378143E-12
0.02542	3.58515043651727E-12	3.58515043651727E-12	2.68106902209118E-12	2.58754335852986E-12	3.83455220601412E-12	4.27100530263362E-12	3.64750087889148E-12	3.11752211871067E-12	2.99282123396224E-12	3.58515043651727E-12	3.05517167633646E-12	2.96164601277514E-12	3.67867610007859E-12	4.2086548602594E-12	3.64750087889148E-12	5.36213804418235E-12	4.58275751450468E-12	3.2733982246462E-12
0.02544	4.05277875432387E-12	3.36692388820752E-12	1.90168849241351E-12	2.68106902209118E-12	3.46044955176884E-12	3.83455220601412E-12	3.86572742720123E-12	3.77220176363991E-12	3.95925309076255E-12	4.08395397551098E-12	2.89929557040092E-12	2.8057699068396E-12	3.21104778227199E-12	4.92568494756286E-12	3.80337698482702E-12	5.1127362746855E-12	4.80098406281443E-12	3.92807786957544E-12
0.02546	4.92568494756286E-12	2.93047079158803E-12	1.24700884748427E-12	2.83694512802671E-12	3.42927433058174E-12	3.21104778227199E-12	3.99042831194966E-12	4.27100530263362E-12	4.80098406281443E-12	4.70745839925311E-12	2.58754335852986E-12	3.02399645514935E-12	2.8057699068396E-12	5.61153981367921E-12	3.95925309076255E-12	4.55158229331758E-12	4.83215928400154E-12	4.2086548602594E-12
0.02548	5.5803645924921E-12	2.58754335852986E-12	1.18465840511005E-12	2.89929557040092E-12	3.86572742720123E-12	2.7745946856525E-12	4.14630441788519E-12	4.73863362044022E-12	5.36213804418235E-12	5.08156105349839E-12	2.18226548309747E-12	3.55397521533016E-12	2.27579114665879E-12	5.92329202555027E-12	4.23983008144651E-12	4.05277875432387E-12	4.6451079568789E-12	4.23983008144651E-12
0.0255	5.79859114080185E-12	2.68106902209118E-12	1.77698760766508E-12	2.89929557040092E-12	4.42688140856915E-12	2.74341946446539E-12	4.23983008144651E-12	4.80098406281443E-12	5.48683892893078E-12	5.1127362746855E-12	1.8705132712264E-12	4.08395397551098E-12	2.08873981953615E-12	5.64271503486631E-12	4.70745839925311E-12	3.46044955176884E-12	4.11512919669808E-12	4.2086548602594E-12
0.02552	5.5803645924921E-12	2.99282123396224E-12	2.68106902209118E-12	3.05517167633646E-12	4.86333450518865E-12	3.14869733989778E-12	4.27100530263362E-12	4.70745839925311E-12	5.20626193824682E-12	4.73863362044022E-12	1.80816282885219E-12	4.52040707213047E-12	2.27579114665879E-12	5.05038583231129E-12	4.76980884162733E-12	2.96164601277514E-12	3.55397521533016E-12	4.42688140856915E-12
0.02554	5.1127362746855E-12	3.7410265424528E-12	3.61632565770438E-12	3.14869733989778E-12	5.20626193824682E-12	3.92807786957544E-12	4.23983008144651E-12	4.27100530263362E-12	4.6451079568789E-12	4.08395397551098E-12	2.02638937716194E-12	4.33335574500783E-12	2.71224424327828E-12	4.36453096619494E-12	4.48923185094337E-12	2.7745946856525E-12	3.05517167633646E-12	4.55158229331758E-12
0.02556	4.58275751450468E-12	4.27100530263362E-12	4.08395397551098E-12	3.39809910939463E-12	5.51801415011789E-12	4.80098406281443E-12	4.2086548602594E-12	3.7410265424528E-12	4.08395397551098E-12	3.42927433058174E-12	2.08873981953615E-12	3.80337698482702E-12	3.11752211871067E-12	3.67867610007859E-12	4.08395397551098E-12	2.52519291615564E-12	2.8057699068396E-12	4.48923185094337E-12
0.02558	4.39570618738205E-12	4.83215928400154E-12	4.08395397551098E-12	3.55397521533016E-12	5.67389025605342E-12	5.45566370774367E-12	4.05277875432387E-12	3.21104778227199E-12	3.61632565770438E-12	2.61871857971696E-12	2.05756459834904E-12	3.2422230034591E-12	3.46044955176884E-12	3.17987256108488E-12	3.7098513212657E-12	2.46284247378143E-12	2.55636813734275E-12	4.1774796390723E-12
0.0256	4.42688140856915E-12	5.54918937130499E-12	4.05277875432387E-12	3.7098513212657E-12	5.70506547724053E-12	6.0479929102987E-12	4.02160353313676E-12	2.74341946446539E-12	3.30457344583331E-12	1.55876105935534E-12	2.02638937716194E-12	3.2422230034591E-12	3.83455220601412E-12	2.89929557040092E-12	3.83455220601412E-12	2.52519291615564E-12	2.3069663678459E-12	3.49162477295595E-12
0.02562	4.30218052382072E-12	5.76741591961474E-12	3.99042831194966E-12	3.99042831194966E-12	5.76741591961474E-12	6.23504423742134E-12	3.99042831194966E-12	2.338141589033E-12	3.02399645514935E-12	7.79380529677668E-13	1.96403893478772E-12	3.2733982246462E-12	4.1774796390723E-12	2.8057699068396E-12	4.05277875432387E-12	2.64989380090407E-12	2.21344070428458E-12	3.02399645514935E-12
[truncated: 53,718 more rows]
