# Supplementary material for: Reliability of an interneuron response depends on an integrated sensory state
Source: eLife. 2019 Nov 13;8:e50566. doi: 10.7554/eLife.50566 (PMC6894930; doi:10.7554/eLife.50566)
Supplement: Figure 6—source data 1. [file elife-50566-fig6-data1.zip › Figure S6B_AIA Voltage-Clamp raw data for calculating IV curve/150917AIAGC5_6.txt]

	IV-long	IV-long_4	IV-long_6	IV-long_8	IV-long_10	IV-long_12	IV-long_14	IV-long_16	IV-long_18	IV-long_20	IV-long_22	IV-long_24	IV-long_26	IV-long_28	IV-long_30	IV-long_32	IV-long_34	IV-long_36
s	A	A	A	A	A	A	A	A	A	A	A	A	A	A	A	A	A	A
Time	Imon-1	Imon-1	Imon-1	Imon-1	Imon-1	Imon-1	Imon-1	Imon-1	Imon-1	Imon-1	Imon-1	Imon-1	Imon-1	Imon-1	Imon-1	Imon-1	Imon-1	Imon-1
0.005	1.58993628054244E-12	1.24700884748427E-13	6.85854866116347E-13	1.71463716529087E-12	-1.8705132712264E-13	1.02878229917452E-12	1.15348318392295E-12	-2.24461592547168E-12	1.8705132712264E-13	9.66431856800308E-13	1.12230796273584E-12	-2.49401769496854E-13	2.05756459834904E-12	1.99521415597483E-12	1.15348318392295E-12	1.58993628054244E-12	-6.23504423742134E-13	2.49401769496854E-12
0.00502	1.27818406867137E-12	-5.29978760180814E-13	2.8057699068396E-13	1.8705132712264E-12	-3.11752211871067E-14	2.18226548309747E-13	1.12230796273584E-12	-1.43406017460691E-12	7.79380529677668E-13	1.05995752036163E-12	9.97607077987414E-13	-1.8705132712264E-13	1.8705132712264E-12	2.83694512802671E-12	9.04081414426094E-13	1.93286371360062E-12	-5.61153981367921E-13	2.21344070428458E-12
0.00504	8.10555750864774E-13	-8.41730972051881E-13	-6.23504423742134E-14	1.99521415597483E-12	2.18226548309747E-13	-2.18226548309747E-13	6.23504423742134E-13	-4.67628317806601E-13	1.15348318392295E-12	8.41730972051881E-13	8.41730972051881E-13	3.11752211871067E-14	1.55876105935534E-12	3.55397521533016E-12	8.41730972051881E-13	2.18226548309747E-12	-6.23504423742134E-14	1.74581238647798E-12
0.00506	3.42927433058174E-13	-6.54679644929241E-13	-1.24700884748427E-13	1.77698760766508E-12	3.42927433058174E-13	-6.23504423742134E-14	1.24700884748427E-13	2.8057699068396E-13	1.24700884748427E-12	2.8057699068396E-13	4.98803538993707E-13	4.05277875432387E-13	1.12230796273584E-12	3.64750087889148E-12	9.35256635613201E-13	2.15109026191036E-12	5.29978760180814E-13	1.34053451104559E-12
0.00508	-1.24700884748427E-13	-2.49401769496854E-13	-6.23504423742134E-14	1.55876105935534E-12	4.36453096619494E-13	7.17030087303454E-13	-2.8057699068396E-13	1.12230796273584E-12	1.21583362629716E-12	-5.61153981367921E-13	9.35256635613201E-14	1.02878229917452E-12	6.85854866116347E-13	3.14869733989778E-12	1.27818406867137E-12	1.68346194410376E-12	8.41730972051881E-13	1.02878229917452E-12
0.0051	-6.85854866116347E-13	3.11752211871067E-13	1.55876105935534E-13	1.21583362629716E-12	7.17030087303454E-13	1.65228672291666E-12	-3.7410265424528E-13	1.8393380500393E-12	9.04081414426094E-13	-1.18465840511005E-12	3.11752211871067E-13	1.62111150172955E-12	3.11752211871067E-13	2.36931681022011E-12	1.65228672291666E-12	8.41730972051881E-13	1.12230796273584E-12	9.97607077987414E-13
0.00512	-8.72906193238988E-13	5.61153981367921E-13	1.55876105935534E-13	9.35256635613201E-13	1.12230796273584E-12	2.36931681022011E-12	-1.24700884748427E-13	2.27579114665879E-12	5.92329202555027E-13	-1.30935928985848E-12	9.04081414426094E-13	1.8705132712264E-12	3.11752211871067E-14	1.52758583816823E-12	1.90168849241351E-12	0	1.34053451104559E-12	8.72906193238988E-13
0.00514	-7.17030087303454E-13	3.11752211871067E-13	3.11752211871067E-14	6.54679644929241E-13	1.43406017460691E-12	2.55636813734275E-12	2.49401769496854E-13	2.15109026191036E-12	3.7410265424528E-13	-1.12230796273584E-12	1.74581238647798E-12	1.58993628054244E-12	2.8057699068396E-13	9.97607077987414E-13	1.90168849241351E-12	-6.23504423742134E-13	1.68346194410376E-12	7.79380529677668E-13
0.00516	-1.8705132712264E-13	-1.24700884748427E-13	-9.35256635613201E-14	3.42927433058174E-13	1.68346194410376E-12	2.18226548309747E-12	6.23504423742134E-13	1.65228672291666E-12	4.36453096619494E-13	-6.54679644929241E-13	2.46284247378143E-12	9.97607077987414E-13	8.72906193238988E-13	5.61153981367921E-13	1.74581238647798E-12	-8.10555750864774E-13	1.74581238647798E-12	8.10555750864774E-13
0.00518	3.11752211871067E-13	-8.10555750864774E-13	1.8705132712264E-13	-1.8705132712264E-13	1.77698760766508E-12	1.71463716529087E-12	9.04081414426094E-13	8.41730972051881E-13	3.42927433058174E-13	-9.35256635613201E-14	2.86812034921382E-12	2.18226548309747E-13	1.80816282885219E-12	4.36453096619494E-13	1.71463716529087E-12	-3.42927433058174E-13	1.65228672291666E-12	1.02878229917452E-12
0.0052	9.04081414426094E-13	-1.55876105935534E-12	9.04081414426094E-13	-8.10555750864774E-13	1.52758583816823E-12	1.34053451104559E-12	1.15348318392295E-12	3.11752211871067E-14	2.49401769496854E-13	3.11752211871067E-13	2.71224424327828E-12	-2.8057699068396E-13	2.64989380090407E-12	6.85854866116347E-13	1.77698760766508E-12	4.67628317806601E-13	1.27818406867137E-12	1.30935928985848E-12
0.00522	1.27818406867137E-12	-1.65228672291666E-12	1.74581238647798E-12	-1.12230796273584E-12	1.21583362629716E-12	1.12230796273584E-12	1.62111150172955E-12	-8.41730972051881E-13	2.18226548309747E-13	6.54679644929241E-13	2.05756459834904E-12	-2.8057699068396E-13	2.83694512802671E-12	1.12230796273584E-12	1.8393380500393E-12	9.35256635613201E-13	9.04081414426094E-13	1.37170973223269E-12
0.00524	1.49641061698112E-12	-8.10555750864774E-13	2.49401769496854E-12	-9.97607077987414E-13	9.97607077987414E-13	1.43406017460691E-12	2.36931681022011E-12	-1.43406017460691E-12	4.98803538993707E-13	9.66431856800308E-13	1.21583362629716E-12	2.49401769496854E-13	2.24461592547168E-12	1.34053451104559E-12	1.80816282885219E-12	7.17030087303454E-13	8.10555750864774E-13	1.21583362629716E-12
0.00526	1.43406017460691E-12	5.29978760180814E-13	2.83694512802671E-12	-6.85854866116347E-13	1.05995752036163E-12	2.15109026191036E-12	2.93047079158803E-12	-1.12230796273584E-12	7.79380529677668E-13	1.18465840511005E-12	4.98803538993707E-13	1.12230796273584E-12	1.30935928985848E-12	9.97607077987414E-13	1.77698760766508E-12	4.67628317806601E-13	6.85854866116347E-13	9.35256635613201E-13
0.00528	1.18465840511005E-12	1.62111150172955E-12	2.64989380090407E-12	-2.49401769496854E-13	1.18465840511005E-12	2.64989380090407E-12	3.05517167633646E-12	2.18226548309747E-13	1.05995752036163E-12	1.18465840511005E-12	-9.35256635613201E-14	1.93286371360062E-12	4.05277875432387E-13	3.7410265424528E-13	1.74581238647798E-12	4.36453096619494E-13	6.85854866116347E-13	6.23504423742134E-13
0.0053	1.02878229917452E-12	2.11991504072326E-12	2.43166725259432E-12	-1.8705132712264E-13	1.34053451104559E-12	2.27579114665879E-12	2.46284247378143E-12	2.15109026191036E-12	1.43406017460691E-12	8.72906193238988E-13	-9.35256635613201E-14	2.40049203140722E-12	-2.8057699068396E-13	-1.24700884748427E-13	1.55876105935534E-12	6.23504423742134E-13	8.72906193238988E-13	4.98803538993707E-13
0.00532	1.21583362629716E-12	2.338141589033E-12	2.08873981953615E-12	-5.92329202555027E-13	1.49641061698112E-12	1.18465840511005E-12	1.71463716529087E-12	3.80337698482702E-12	1.99521415597483E-12	5.92329202555027E-13	2.18226548309747E-13	2.338141589033E-12	-7.17030087303454E-13	-2.49401769496854E-13	1.4028849534198E-12	1.02878229917452E-12	9.97607077987414E-13	4.36453096619494E-13
0.00534	1.65228672291666E-12	2.24461592547168E-12	1.77698760766508E-12	-8.72906193238988E-13	1.52758583816823E-12	1.55876105935534E-13	8.41730972051881E-13	3.95925309076255E-12	2.52519291615564E-12	3.11752211871067E-13	6.85854866116347E-13	2.15109026191036E-12	-9.04081414426094E-13	-2.8057699068396E-13	1.02878229917452E-12	1.49641061698112E-12	9.97607077987414E-13	4.98803538993707E-13
0.00536	1.90168849241351E-12	1.74581238647798E-12	1.58993628054244E-12	-1.18465840511005E-12	1.37170973223269E-12	-4.98803538993707E-13	2.8057699068396E-13	3.08634689752356E-12	2.58754335852986E-12	9.35256635613201E-14	1.05995752036163E-12	1.71463716529087E-12	-6.85854866116347E-13	-2.18226548309747E-13	5.61153981367921E-13	1.55876105935534E-12	9.66431856800308E-13	6.23504423742134E-13
0.00538	1.93286371360062E-12	1.30935928985848E-12	1.18465840511005E-12	-1.21583362629716E-12	1.43406017460691E-12	-9.04081414426094E-13	9.35256635613201E-14	1.65228672291666E-12	2.36931681022011E-12	3.11752211871067E-13	9.35256635613201E-13	1.21583362629716E-12	-1.55876105935534E-13	-2.8057699068396E-13	-6.23504423742134E-14	1.43406017460691E-12	1.12230796273584E-12	7.17030087303454E-13
0.0054	1.65228672291666E-12	8.72906193238988E-13	6.23504423742134E-13	-6.85854866116347E-13	1.62111150172955E-12	-8.41730972051881E-13	-2.49401769496854E-13	5.92329202555027E-13	1.74581238647798E-12	7.48205308490561E-13	2.8057699068396E-13	5.61153981367921E-13	5.29978760180814E-13	-1.24700884748427E-13	-4.67628317806601E-13	9.97607077987414E-13	1.34053451104559E-12	7.48205308490561E-13
0.00542	1.34053451104559E-12	3.42927433058174E-13	-1.55876105935534E-13	3.11752211871067E-13	1.71463716529087E-12	-3.7410265424528E-13	-5.92329202555027E-13	3.7410265424528E-13	1.27818406867137E-12	1.24700884748427E-12	-9.04081414426094E-13	9.35256635613201E-14	1.02878229917452E-12	3.11752211871067E-13	-6.54679644929241E-13	7.17030087303454E-13	1.43406017460691E-12	4.98803538993707E-13
0.00544	1.30935928985848E-12	-4.36453096619494E-13	-7.79380529677668E-13	1.24700884748427E-12	1.62111150172955E-12	1.55876105935534E-13	-9.97607077987414E-13	6.85854866116347E-13	9.04081414426094E-13	1.62111150172955E-12	-1.49641061698112E-12	-1.55876105935534E-13	1.21583362629716E-12	8.72906193238988E-13	-9.66431856800308E-13	4.36453096619494E-13	9.97607077987414E-13	2.49401769496854E-13
0.00546	9.97607077987414E-13	-1.18465840511005E-12	-8.72906193238988E-13	1.93286371360062E-12	1.71463716529087E-12	5.92329202555027E-13	-1.09113274154873E-12	1.15348318392295E-12	6.23504423742134E-13	1.55876105935534E-12	-1.27818406867137E-12	-3.11752211871067E-14	8.41730972051881E-13	1.15348318392295E-12	-1.02878229917452E-12	2.18226548309747E-13	3.42927433058174E-13	2.8057699068396E-13
0.00548	4.98803538993707E-13	-1.30935928985848E-12	-4.36453096619494E-13	2.36931681022011E-12	1.74581238647798E-12	6.85854866116347E-13	-8.10555750864774E-13	1.65228672291666E-12	2.49401769496854E-13	1.49641061698112E-12	-1.55876105935534E-13	6.23504423742134E-14	2.8057699068396E-13	1.24700884748427E-12	-1.30935928985848E-12	-1.8705132712264E-13	-3.7410265424528E-13	6.85854866116347E-13
0.0055	-3.11752211871067E-14	-9.04081414426094E-13	4.05277875432387E-13	2.64989380090407E-12	1.8705132712264E-12	4.98803538993707E-13	-2.49401769496854E-13	2.11991504072326E-12	3.11752211871067E-14	1.34053451104559E-12	7.48205308490561E-13	-4.36453096619494E-13	-1.8705132712264E-13	1.09113274154873E-12	-1.43406017460691E-12	-5.61153981367921E-13	-8.10555750864774E-13	1.21583362629716E-12
0.00552	-2.18226548309747E-13	-2.8057699068396E-13	1.37170973223269E-12	2.99282123396224E-12	1.52758583816823E-12	3.11752211871067E-13	3.42927433058174E-13	2.52519291615564E-12	3.7410265424528E-13	1.15348318392295E-12	1.15348318392295E-12	-9.35256635613201E-13	-4.05277875432387E-13	1.24700884748427E-12	-1.24700884748427E-12	-7.79380529677668E-13	-6.85854866116347E-13	1.46523539579401E-12
0.00554	-2.8057699068396E-13	2.49401769496854E-13	1.80816282885219E-12	2.99282123396224E-12	8.72906193238988E-13	2.8057699068396E-13	5.61153981367921E-13	2.64989380090407E-12	9.04081414426094E-13	9.97607077987414E-13	1.49641061698112E-12	-1.15348318392295E-12	-3.7410265424528E-13	1.74581238647798E-12	-6.54679644929241E-13	-9.35256635613201E-13	-1.24700884748427E-13	1.58993628054244E-12
0.00556	-2.18226548309747E-13	6.85854866116347E-13	1.93286371360062E-12	2.74341946446539E-12	1.24700884748427E-13	6.23504423742134E-13	3.11752211871067E-13	2.338141589033E-12	1.12230796273584E-12	1.02878229917452E-12	1.65228672291666E-12	-9.35256635613201E-13	3.11752211871067E-14	2.40049203140722E-12	2.49401769496854E-13	-1.09113274154873E-12	6.54679644929241E-13	1.52758583816823E-12
0.00558	3.11752211871067E-14	1.30935928985848E-12	1.77698760766508E-12	2.08873981953615E-12	-1.8705132712264E-13	9.04081414426094E-13	-2.18226548309747E-13	1.71463716529087E-12	8.10555750864774E-13	9.66431856800308E-13	1.68346194410376E-12	-6.23504423742134E-13	3.7410265424528E-13	3.21104778227199E-12	1.09113274154873E-12	-1.37170973223269E-12	1.21583362629716E-12	1.58993628054244E-12
0.0056	5.61153981367921E-13	1.99521415597483E-12	1.58993628054244E-12	1.15348318392295E-12	2.8057699068396E-13	8.72906193238988E-13	-7.17030087303454E-13	1.18465840511005E-12	5.61153981367921E-13	6.23504423742134E-13	1.09113274154873E-12	-5.61153981367921E-13	4.36453096619494E-13	3.55397521533016E-12	1.52758583816823E-12	-1.62111150172955E-12	1.52758583816823E-12	1.68346194410376E-12
0.00562	1.02878229917452E-12	2.11991504072326E-12	1.46523539579401E-12	3.7410265424528E-13	9.66431856800308E-13	5.92329202555027E-13	-1.09113274154873E-12	8.72906193238988E-13	7.17030087303454E-13	-1.24700884748427E-13	6.54679644929241E-13	-6.85854866116347E-13	2.8057699068396E-13	3.02399645514935E-12	1.52758583816823E-12	-1.49641061698112E-12	1.4028849534198E-12	1.8705132712264E-12
0.00564	1.4028849534198E-12	2.02638937716194E-12	1.34053451104559E-12	-3.11752211871067E-14	1.15348318392295E-12	1.8705132712264E-13	-1.05995752036163E-12	8.41730972051881E-13	8.41730972051881E-13	-5.29978760180814E-13	4.36453096619494E-13	-6.23504423742134E-13	1.24700884748427E-13	2.05756459834904E-12	1.15348318392295E-12	-9.66431856800308E-13	1.02878229917452E-12	2.11991504072326E-12
0.00566	1.4028849534198E-12	1.80816282885219E-12	1.18465840511005E-12	0	8.72906193238988E-13	0	-5.92329202555027E-13	8.72906193238988E-13	6.85854866116347E-13	6.23504423742134E-14	3.7410265424528E-13	-5.92329202555027E-13	-1.55876105935534E-13	8.41730972051881E-13	7.48205308490561E-13	-1.24700884748427E-13	6.23504423742134E-13	2.338141589033E-12
0.00568	1.34053451104559E-12	1.77698760766508E-12	9.66431856800308E-13	3.11752211871067E-13	4.36453096619494E-13	9.35256635613201E-14	-6.23504423742134E-14	6.85854866116347E-13	5.92329202555027E-13	8.10555750864774E-13	3.42927433058174E-13	-5.29978760180814E-13	-1.24700884748427E-13	-9.35256635613201E-14	7.17030087303454E-13	6.54679644929241E-13	3.7410265424528E-13	2.24461592547168E-12
0.0057	1.34053451104559E-12	1.55876105935534E-12	7.79380529677668E-13	8.10555750864774E-13	6.23504423742134E-14	4.05277875432387E-13	3.42927433058174E-13	5.92329202555027E-13	6.54679644929241E-13	1.18465840511005E-12	3.42927433058174E-13	-1.24700884748427E-13	-3.11752211871067E-14	-4.98803538993707E-13	8.72906193238988E-13	1.18465840511005E-12	1.8705132712264E-13	1.71463716529087E-12
0.00572	1.49641061698112E-12	1.12230796273584E-12	6.23504423742134E-13	1.30935928985848E-12	3.11752211871067E-13	8.72906193238988E-13	3.11752211871067E-13	2.8057699068396E-13	6.23504423742134E-13	9.04081414426094E-13	3.7410265424528E-13	8.41730972051881E-13	2.49401769496854E-13	-4.67628317806601E-13	1.15348318392295E-12	1.8393380500393E-12	1.55876105935534E-13	1.34053451104559E-12
0.00574	1.62111150172955E-12	5.29978760180814E-13	6.54679644929241E-13	1.49641061698112E-12	8.41730972051881E-13	1.24700884748427E-12	-3.11752211871067E-14	-9.35256635613201E-14	4.36453096619494E-13	6.23504423742134E-13	5.61153981367921E-13	1.99521415597483E-12	6.85854866116347E-13	-1.55876105935534E-13	1.55876105935534E-12	2.24461592547168E-12	2.49401769496854E-13	1.43406017460691E-12
0.00576	1.62111150172955E-12	2.8057699068396E-13	9.04081414426094E-13	1.4028849534198E-12	1.49641061698112E-12	1.4028849534198E-12	-3.11752211871067E-13	-2.8057699068396E-13	3.11752211871067E-14	3.11752211871067E-13	4.67628317806601E-13	2.7745946856525E-12	1.09113274154873E-12	2.8057699068396E-13	1.77698760766508E-12	2.43166725259432E-12	3.11752211871067E-14	1.77698760766508E-12
0.00578	1.46523539579401E-12	2.8057699068396E-13	1.43406017460691E-12	1.21583362629716E-12	1.90168849241351E-12	1.27818406867137E-12	-1.24700884748427E-13	4.98803538993707E-13	-3.42927433058174E-13	-3.11752211871067E-14	2.49401769496854E-13	2.64989380090407E-12	1.46523539579401E-12	8.72906193238988E-13	1.77698760766508E-12	2.27579114665879E-12	-4.98803538993707E-13	2.02638937716194E-12
0.0058	1.21583362629716E-12	5.29978760180814E-13	1.96403893478772E-12	8.41730972051881E-13	1.99521415597483E-12	1.18465840511005E-12	3.11752211871067E-13	1.80816282885219E-12	-5.61153981367921E-13	-1.55876105935534E-13	1.55876105935534E-13	1.96403893478772E-12	1.74581238647798E-12	1.55876105935534E-12	1.58993628054244E-12	1.8393380500393E-12	-1.37170973223269E-12	1.8393380500393E-12
0.00582	1.15348318392295E-12	8.10555750864774E-13	2.61871857971696E-12	3.11752211871067E-13	1.74581238647798E-12	1.02878229917452E-12	7.17030087303454E-13	2.89929557040092E-12	-6.85854866116347E-13	6.23504423742134E-14	2.49401769496854E-13	1.05995752036163E-12	1.77698760766508E-12	2.27579114665879E-12	1.43406017460691E-12	1.30935928985848E-12	-1.99521415597483E-12	1.37170973223269E-12
0.00584	1.30935928985848E-12	8.10555750864774E-13	3.14869733989778E-12	-4.05277875432387E-13	1.30935928985848E-12	7.79380529677668E-13	8.10555750864774E-13	3.21104778227199E-12	-4.05277875432387E-13	4.98803538993707E-13	1.8705132712264E-13	2.8057699068396E-13	1.55876105935534E-12	2.74341946446539E-12	1.43406017460691E-12	5.29978760180814E-13	-2.05756459834904E-12	1.09113274154873E-12
0.00586	1.52758583816823E-12	8.41730972051881E-13	3.55397521533016E-12	-7.79380529677668E-13	7.17030087303454E-13	4.36453096619494E-13	6.85854866116347E-13	2.99282123396224E-12	-2.18226548309747E-13	1.12230796273584E-12	0	9.35256635613201E-14	1.05995752036163E-12	3.05517167633646E-12	1.62111150172955E-12	3.11752211871067E-14	-1.37170973223269E-12	9.35256635613201E-13
0.00588	1.90168849241351E-12	9.35256635613201E-13	3.46044955176884E-12	-8.72906193238988E-13	1.8705132712264E-13	2.8057699068396E-13	6.85854866116347E-13	2.24461592547168E-12	-1.8705132712264E-13	1.77698760766508E-12	-2.49401769496854E-13	8.41730972051881E-13	4.05277875432387E-13	3.30457344583331E-12	1.65228672291666E-12	-1.8705132712264E-13	-5.61153981367921E-13	1.21583362629716E-12
0.0059	2.21344070428458E-12	1.09113274154873E-12	2.99282123396224E-12	-4.98803538993707E-13	-6.23504423742134E-14	3.42927433058174E-13	8.10555750864774E-13	1.49641061698112E-12	-3.11752211871067E-13	2.15109026191036E-12	-3.11752211871067E-14	1.93286371360062E-12	-9.35256635613201E-14	3.33574866702042E-12	1.4028849534198E-12	-1.24700884748427E-13	1.24700884748427E-13	1.77698760766508E-12
0.00592	2.40049203140722E-12	1.05995752036163E-12	2.15109026191036E-12	1.24700884748427E-13	-1.55876105935534E-13	5.29978760180814E-13	9.35256635613201E-13	6.85854866116347E-13	1.24700884748427E-13	2.338141589033E-12	4.67628317806601E-13	2.3069663678459E-12	-2.18226548309747E-13	2.83694512802671E-12	8.41730972051881E-13	9.35256635613201E-14	7.17030087303454E-13	2.02638937716194E-12
0.00594	2.43166725259432E-12	8.10555750864774E-13	1.43406017460691E-12	6.85854866116347E-13	-1.55876105935534E-13	4.67628317806601E-13	1.15348318392295E-12	2.49401769496854E-13	9.04081414426094E-13	2.24461592547168E-12	9.35256635613201E-13	2.21344070428458E-12	9.35256635613201E-14	2.05756459834904E-12	3.42927433058174E-13	0	1.46523539579401E-12	1.99521415597483E-12
0.00596	2.18226548309747E-12	6.23504423742134E-13	9.66431856800308E-13	9.97607077987414E-13	-4.36453096619494E-13	2.49401769496854E-13	1.37170973223269E-12	9.35256635613201E-14	1.68346194410376E-12	1.99521415597483E-12	1.37170973223269E-12	1.74581238647798E-12	7.79380529677668E-13	1.05995752036163E-12	0	-4.67628317806601E-13	2.15109026191036E-12	1.68346194410376E-12
0.00598	1.8393380500393E-12	2.49401769496854E-13	7.48205308490561E-13	1.05995752036163E-12	-9.04081414426094E-13	-1.8705132712264E-13	1.90168849241351E-12	-1.8705132712264E-13	2.24461592547168E-12	2.15109026191036E-12	1.62111150172955E-12	1.4028849534198E-12	1.58993628054244E-12	5.61153981367921E-13	0	-1.05995752036163E-12	2.68106902209118E-12	1.21583362629716E-12
0.006	1.62111150172955E-12	-4.98803538993707E-13	8.10555750864774E-13	1.21583362629716E-12	-9.97607077987414E-13	-4.67628317806601E-13	2.43166725259432E-12	-3.7410265424528E-13	2.338141589033E-12	2.40049203140722E-12	1.80816282885219E-12	1.24700884748427E-12	1.96403893478772E-12	4.67628317806601E-13	3.11752211871067E-13	-1.09113274154873E-12	3.17987256108488E-12	8.41730972051881E-13
0.00602	1.27818406867137E-12	-9.66431856800308E-13	8.10555750864774E-13	1.30935928985848E-12	-5.92329202555027E-13	-4.05277875432387E-13	2.74341946446539E-12	-3.11752211871067E-13	2.08873981953615E-12	2.40049203140722E-12	1.96403893478772E-12	1.30935928985848E-12	1.71463716529087E-12	5.92329202555027E-13	9.04081414426094E-13	-3.42927433058174E-13	3.42927433058174E-12	5.61153981367921E-13
0.00604	9.97607077987414E-13	-5.92329202555027E-13	8.72906193238988E-13	1.18465840511005E-12	2.49401769496854E-13	-1.24700884748427E-13	2.64989380090407E-12	9.35256635613201E-14	1.62111150172955E-12	2.05756459834904E-12	1.99521415597483E-12	1.46523539579401E-12	9.66431856800308E-13	4.98803538993707E-13	1.62111150172955E-12	2.49401769496854E-13	3.49162477295595E-12	1.55876105935534E-13
0.00606	1.02878229917452E-12	2.49401769496854E-13	9.04081414426094E-13	8.10555750864774E-13	1.15348318392295E-12	2.18226548309747E-13	2.11991504072326E-12	8.72906193238988E-13	1.4028849534198E-12	1.52758583816823E-12	1.71463716529087E-12	1.68346194410376E-12	4.36453096619494E-13	3.11752211871067E-14	1.93286371360062E-12	1.55876105935534E-13	3.17987256108488E-12	-3.7410265424528E-13
0.00608	1.34053451104559E-12	8.72906193238988E-13	6.54679644929241E-13	3.42927433058174E-13	1.96403893478772E-12	4.36453096619494E-13	1.46523539579401E-12	1.49641061698112E-12	1.58993628054244E-12	1.21583362629716E-12	1.15348318392295E-12	1.58993628054244E-12	4.67628317806601E-13	-5.92329202555027E-13	1.62111150172955E-12	-1.8705132712264E-13	2.55636813734275E-12	-6.85854866116347E-13
0.0061	1.90168849241351E-12	1.05995752036163E-12	1.24700884748427E-13	-2.49401769496854E-13	2.338141589033E-12	4.98803538993707E-13	8.72906193238988E-13	1.58993628054244E-12	2.05756459834904E-12	1.05995752036163E-12	5.92329202555027E-13	1.4028849534198E-12	9.66431856800308E-13	-1.05995752036163E-12	8.10555750864774E-13	-3.42927433058174E-13	1.99521415597483E-12	-5.92329202555027E-13
0.00612	2.49401769496854E-12	1.18465840511005E-12	-1.55876105935534E-13	-9.66431856800308E-13	2.338141589033E-12	4.98803538993707E-13	4.05277875432387E-13	1.46523539579401E-12	2.68106902209118E-12	9.35256635613201E-13	2.49401769496854E-13	1.21583362629716E-12	1.62111150172955E-12	-1.02878229917452E-12	-1.55876105935534E-13	-2.18226548309747E-13	1.43406017460691E-12	3.11752211871067E-14
0.00614	2.24461592547168E-12	1.27818406867137E-12	1.24700884748427E-13	-1.8393380500393E-12	2.08873981953615E-12	4.98803538993707E-13	4.36453096619494E-13	1.12230796273584E-12	3.21104778227199E-12	5.92329202555027E-13	2.8057699068396E-13	1.02878229917452E-12	2.18226548309747E-12	-6.23504423742134E-13	-7.48205308490561E-13	1.24700884748427E-13	7.48205308490561E-13	9.04081414426094E-13
0.00616	1.74581238647798E-12	1.21583362629716E-12	5.29978760180814E-13	-2.21344070428458E-12	1.68346194410376E-12	5.29978760180814E-13	7.79380529677668E-13	6.23504423742134E-13	3.55397521533016E-12	1.24700884748427E-13	7.79380529677668E-13	9.35256635613201E-13	2.27579114665879E-12	1.55876105935534E-13	-9.35256635613201E-13	3.42927433058174E-13	1.24700884748427E-13	1.68346194410376E-12
0.00618	1.43406017460691E-12	1.15348318392295E-12	8.72906193238988E-13	-2.18226548309747E-12	1.4028849534198E-12	6.54679644929241E-13	1.27818406867137E-12	4.05277875432387E-13	3.55397521533016E-12	-4.36453096619494E-13	1.05995752036163E-12	9.66431856800308E-13	2.05756459834904E-12	9.66431856800308E-13	-7.17030087303454E-13	7.17030087303454E-13	-1.55876105935534E-13	1.99521415597483E-12
0.0062	1.55876105935534E-12	1.4028849534198E-12	7.17030087303454E-13	-1.74581238647798E-12	1.18465840511005E-12	9.04081414426094E-13	1.52758583816823E-12	4.98803538993707E-13	3.36692388820752E-12	-7.17030087303454E-13	1.09113274154873E-12	8.41730972051881E-13	1.58993628054244E-12	1.68346194410376E-12	-2.8057699068396E-13	1.18465840511005E-12	-1.24700884748427E-13	2.05756459834904E-12
0.00622	1.58993628054244E-12	1.8393380500393E-12	2.18226548309747E-13	-9.66431856800308E-13	9.97607077987414E-13	1.24700884748427E-12	1.4028849534198E-12	6.85854866116347E-13	2.7745946856525E-12	-7.17030087303454E-13	9.04081414426094E-13	2.8057699068396E-13	9.35256635613201E-13	2.21344070428458E-12	6.23504423742134E-14	1.55876105935534E-12	3.7410265424528E-13	1.8393380500393E-12
0.00624	1.37170973223269E-12	1.93286371360062E-12	-3.42927433058174E-13	-9.35256635613201E-14	8.10555750864774E-13	1.49641061698112E-12	1.02878229917452E-12	5.92329202555027E-13	2.18226548309747E-12	-3.7410265424528E-13	8.10555750864774E-13	-3.11752211871067E-13	5.29978760180814E-13	2.46284247378143E-12	2.49401769496854E-13	1.8393380500393E-12	7.48205308490561E-13	1.27818406867137E-12
0.00626	6.54679644929241E-13	1.74581238647798E-12	-2.8057699068396E-13	5.61153981367921E-13	8.72906193238988E-13	1.52758583816823E-12	6.85854866116347E-13	5.92329202555027E-13	1.37170973223269E-12	4.05277875432387E-13	1.02878229917452E-12	-9.35256635613201E-13	3.11752211871067E-13	2.49401769496854E-12	2.49401769496854E-13	1.90168849241351E-12	6.23504423742134E-13	2.18226548309747E-13
0.00628	-9.35256635613201E-14	1.43406017460691E-12	4.36453096619494E-13	7.48205308490561E-13	1.18465840511005E-12	1.30935928985848E-12	4.36453096619494E-13	7.17030087303454E-13	7.17030087303454E-13	1.09113274154873E-12	1.55876105935534E-12	-1.49641061698112E-12	2.18226548309747E-13	2.52519291615564E-12	1.55876105935534E-13	1.68346194410376E-12	1.55876105935534E-13	-8.72906193238988E-13
0.0063	-1.05995752036163E-12	1.4028849534198E-12	1.49641061698112E-12	8.41730972051881E-13	1.4028849534198E-12	1.02878229917452E-12	3.42927433058174E-13	1.15348318392295E-12	6.85854866116347E-13	1.58993628054244E-12	1.55876105935534E-12	-1.93286371360062E-12	2.18226548309747E-13	2.3069663678459E-12	1.8705132712264E-13	1.24700884748427E-12	-1.55876105935534E-13	-1.74581238647798E-12
0.00632	-1.71463716529087E-12	1.43406017460691E-12	2.05756459834904E-12	1.43406017460691E-12	1.55876105935534E-12	6.85854866116347E-13	4.05277875432387E-13	1.77698760766508E-12	1.12230796273584E-12	1.68346194410376E-12	6.85854866116347E-13	-1.55876105935534E-12	3.7410265424528E-13	2.21344070428458E-12	5.92329202555027E-13	7.17030087303454E-13	1.24700884748427E-13	-1.8705132712264E-12
0.00634	-1.77698760766508E-12	1.74581238647798E-12	2.08873981953615E-12	2.43166725259432E-12	1.43406017460691E-12	6.23504423742134E-13	4.67628317806601E-13	2.21344070428458E-12	1.49641061698112E-12	1.37170973223269E-12	-3.7410265424528E-13	-4.98803538993707E-13	4.98803538993707E-13	2.02638937716194E-12	8.41730972051881E-13	2.18226548309747E-13	4.67628317806601E-13	-1.46523539579401E-12
0.00636	-1.34053451104559E-12	2.05756459834904E-12	1.65228672291666E-12	3.55397521533016E-12	1.02878229917452E-12	6.85854866116347E-13	7.48205308490561E-13	2.3069663678459E-12	1.49641061698112E-12	8.72906193238988E-13	-7.79380529677668E-13	4.05277875432387E-13	6.23504423742134E-13	1.52758583816823E-12	9.35256635613201E-13	-1.8705132712264E-13	6.23504423742134E-13	-7.17030087303454E-13
0.00638	-5.29978760180814E-13	1.96403893478772E-12	1.12230796273584E-12	4.30218052382072E-12	5.61153981367921E-13	1.02878229917452E-12	8.41730972051881E-13	2.05756459834904E-12	1.49641061698112E-12	4.36453096619494E-13	-2.18226548309747E-13	6.23504423742134E-13	6.54679644929241E-13	9.66431856800308E-13	7.17030087303454E-13	-8.10555750864774E-13	6.85854866116347E-13	3.11752211871067E-13
0.0064	2.8057699068396E-13	1.49641061698112E-12	6.23504423742134E-13	4.1774796390723E-12	-1.8705132712264E-13	1.49641061698112E-12	5.61153981367921E-13	1.34053451104559E-12	1.8393380500393E-12	-2.18226548309747E-13	4.36453096619494E-13	3.11752211871067E-13	8.72906193238988E-13	3.7410265424528E-13	1.8705132712264E-13	-1.18465840511005E-12	7.48205308490561E-13	1.43406017460691E-12
0.00642	6.85854866116347E-13	1.05995752036163E-12	2.49401769496854E-13	3.30457344583331E-12	-8.72906193238988E-13	1.80816282885219E-12	2.18226548309747E-13	5.61153981367921E-13	2.05756459834904E-12	-1.15348318392295E-12	9.35256635613201E-13	-2.18226548309747E-13	1.02878229917452E-12	0	-3.11752211871067E-14	-7.48205308490561E-13	7.17030087303454E-13	2.86812034921382E-12
0.00644	8.72906193238988E-13	7.17030087303454E-13	2.49401769496854E-13	2.05756459834904E-12	-1.27818406867137E-12	2.21344070428458E-12	-3.11752211871067E-14	0	1.93286371360062E-12	-1.68346194410376E-12	1.12230796273584E-12	-5.61153981367921E-13	1.37170973223269E-12	-2.18226548309747E-13	-9.35256635613201E-14	1.55876105935534E-13	7.79380529677668E-13	3.80337698482702E-12
0.00646	9.04081414426094E-13	6.23504423742134E-13	5.29978760180814E-13	6.85854866116347E-13	-1.09113274154873E-12	2.55636813734275E-12	3.11752211871067E-14	-9.35256635613201E-14	1.58993628054244E-12	-1.34053451104559E-12	1.05995752036163E-12	-6.54679644929241E-13	1.68346194410376E-12	-6.23504423742134E-14	-1.55876105935534E-13	9.66431856800308E-13	8.41730972051881E-13	4.08395397551098E-12
0.00648	5.92329202555027E-13	4.05277875432387E-13	7.48205308490561E-13	-3.42927433058174E-13	-6.85854866116347E-13	2.40049203140722E-12	1.8705132712264E-13	1.24700884748427E-13	1.12230796273584E-12	-7.79380529677668E-13	8.10555750864774E-13	-3.11752211871067E-13	1.93286371360062E-12	3.7410265424528E-13	-6.23504423742134E-14	1.58993628054244E-12	8.10555750864774E-13	3.2422230034591E-12
0.0065	3.7410265424528E-13	1.8705132712264E-13	6.85854866116347E-13	-9.04081414426094E-13	-2.18226548309747E-13	2.21344070428458E-12	4.05277875432387E-13	-1.24700884748427E-13	8.10555750864774E-13	-5.92329202555027E-13	6.23504423742134E-13	1.8705132712264E-13	1.93286371360062E-12	8.72906193238988E-13	2.49401769496854E-13	1.93286371360062E-12	5.61153981367921E-13	1.96403893478772E-12
0.00652	5.29978760180814E-13	2.18226548309747E-13	7.79380529677668E-13	-1.02878229917452E-12	2.8057699068396E-13	2.02638937716194E-12	6.23504423742134E-13	-6.54679644929241E-13	5.61153981367921E-13	-7.17030087303454E-13	3.42927433058174E-13	5.92329202555027E-13	1.71463716529087E-12	1.27818406867137E-12	1.02878229917452E-12	2.15109026191036E-12	1.55876105935534E-13	5.92329202555027E-13
0.00654	1.18465840511005E-12	6.54679644929241E-13	1.15348318392295E-12	-9.97607077987414E-13	6.54679644929241E-13	1.8393380500393E-12	5.61153981367921E-13	-1.15348318392295E-12	4.67628317806601E-13	-8.41730972051881E-13	9.35256635613201E-14	5.29978760180814E-13	1.27818406867137E-12	1.24700884748427E-12	1.93286371360062E-12	1.99521415597483E-12	-1.24700884748427E-13	-3.11752211871067E-13
0.00656	1.93286371360062E-12	1.15348318392295E-12	1.68346194410376E-12	-8.41730972051881E-13	9.04081414426094E-13	1.43406017460691E-12	5.29978760180814E-13	-1.18465840511005E-12	8.41730972051881E-13	-6.85854866116347E-13	-2.49401769496854E-13	2.18226548309747E-13	1.05995752036163E-12	9.97607077987414E-13	2.58754335852986E-12	1.37170973223269E-12	1.55876105935534E-13	-6.23504423742134E-13
0.00658	2.27579114665879E-12	1.55876105935534E-12	1.71463716529087E-12	-7.79380529677668E-13	1.02878229917452E-12	5.29978760180814E-13	6.23504423742134E-13	-9.04081414426094E-13	1.05995752036163E-12	-2.8057699068396E-13	-5.61153981367921E-13	0	9.04081414426094E-13	5.61153981367921E-13	2.61871857971696E-12	3.42927433058174E-13	4.98803538993707E-13	-9.35256635613201E-14
0.0066	2.15109026191036E-12	1.65228672291666E-12	1.4028849534198E-12	-6.54679644929241E-13	1.02878229917452E-12	-3.11752211871067E-13	9.04081414426094E-13	-5.29978760180814E-13	9.97607077987414E-13	4.05277875432387E-13	-7.17030087303454E-13	-1.24700884748427E-13	9.04081414426094E-13	-1.8705132712264E-13	2.15109026191036E-12	-5.29978760180814E-13	6.23504423742134E-13	9.04081414426094E-13
0.00662	1.62111150172955E-12	1.30935928985848E-12	8.72906193238988E-13	-5.92329202555027E-13	8.41730972051881E-13	-7.48205308490561E-13	1.46523539579401E-12	-4.36453096619494E-13	5.61153981367921E-13	1.24700884748427E-12	-8.41730972051881E-13	4.05277875432387E-13	1.02878229917452E-12	-7.48205308490561E-13	1.52758583816823E-12	-7.79380529677668E-13	7.48205308490561E-13	1.71463716529087E-12
0.00664	1.24700884748427E-12	1.05995752036163E-12	6.23504423742134E-13	-6.85854866116347E-13	5.29978760180814E-13	-8.72906193238988E-13	1.77698760766508E-12	-2.8057699068396E-13	-6.23504423742134E-14	1.80816282885219E-12	-3.7410265424528E-13	1.12230796273584E-12	1.21583362629716E-12	-9.04081414426094E-13	7.17030087303454E-13	-3.7410265424528E-13	7.79380529677668E-13	1.8705132712264E-12
0.00666	1.34053451104559E-12	9.35256635613201E-13	4.98803538993707E-13	-8.72906193238988E-13	4.05277875432387E-13	-4.67628317806601E-13	1.99521415597483E-12	6.23504423742134E-14	-1.24700884748427E-13	1.8393380500393E-12	8.10555750864774E-13	1.27818406867137E-12	1.49641061698112E-12	-7.79380529677668E-13	0	4.05277875432387E-13	9.97607077987414E-13	1.68346194410376E-12
0.00668	1.80816282885219E-12	9.66431856800308E-13	4.98803538993707E-13	-7.17030087303454E-13	3.42927433058174E-13	6.23504423742134E-14	1.8393380500393E-12	4.36453096619494E-13	2.49401769496854E-13	1.55876105935534E-12	2.15109026191036E-12	9.97607077987414E-13	1.65228672291666E-12	-5.61153981367921E-13	-4.67628317806601E-13	1.21583362629716E-12	1.21583362629716E-12	1.24700884748427E-12
0.0067	2.338141589033E-12	9.66431856800308E-13	6.23504423742134E-14	-6.23504423742134E-14	3.7410265424528E-13	5.92329202555027E-13	1.62111150172955E-12	6.54679644929241E-13	9.04081414426094E-13	8.72906193238988E-13	3.33574866702042E-12	5.92329202555027E-13	1.68346194410376E-12	-3.42927433058174E-13	-4.67628317806601E-13	1.65228672291666E-12	1.46523539579401E-12	1.02878229917452E-12
0.00672	2.52519291615564E-12	8.41730972051881E-13	-4.67628317806601E-13	4.98803538993707E-13	5.61153981367921E-13	9.97607077987414E-13	1.12230796273584E-12	7.79380529677668E-13	1.71463716529087E-12	3.11752211871067E-13	3.99042831194966E-12	2.8057699068396E-13	1.58993628054244E-12	-1.24700884748427E-13	-1.8705132712264E-13	1.74581238647798E-12	1.46523539579401E-12	1.05995752036163E-12
0.00674	2.3069663678459E-12	7.48205308490561E-13	-8.10555750864774E-13	8.72906193238988E-13	7.79380529677668E-13	1.15348318392295E-12	7.17030087303454E-13	6.54679644929241E-13	2.24461592547168E-12	1.8705132712264E-13	4.11512919669808E-12	1.24700884748427E-13	1.34053451104559E-12	6.23504423742134E-14	6.23504423742134E-14	1.62111150172955E-12	1.18465840511005E-12	7.17030087303454E-13
0.00676	1.80816282885219E-12	4.98803538993707E-13	-7.17030087303454E-13	1.18465840511005E-12	9.97607077987414E-13	1.18465840511005E-12	4.05277875432387E-13	6.85854866116347E-13	2.55636813734275E-12	8.41730972051881E-13	3.7410265424528E-12	1.8705132712264E-13	1.12230796273584E-12	4.67628317806601E-13	2.8057699068396E-13	1.52758583816823E-12	7.48205308490561E-13	1.8705132712264E-13
0.00678	1.05995752036163E-12	-1.24700884748427E-13	-3.11752211871067E-13	1.24700884748427E-12	1.15348318392295E-12	1.02878229917452E-12	1.55876105935534E-13	1.05995752036163E-12	2.55636813734275E-12	1.43406017460691E-12	3.14869733989778E-12	4.36453096619494E-13	1.27818406867137E-12	8.72906193238988E-13	4.98803538993707E-13	1.24700884748427E-12	3.7410265424528E-13	-5.92329202555027E-13
0.0068	3.42927433058174E-13	-1.8705132712264E-13	-3.11752211871067E-14	1.12230796273584E-12	1.43406017460691E-12	8.41730972051881E-13	-6.23504423742134E-14	1.80816282885219E-12	2.36931681022011E-12	1.8393380500393E-12	2.24461592547168E-12	7.48205308490561E-13	1.58993628054244E-12	1.27818406867137E-12	6.54679644929241E-13	1.52758583816823E-12	2.49401769496854E-13	-1.21583362629716E-12
0.00682	-4.36453096619494E-13	5.61153981367921E-13	1.55876105935534E-13	6.54679644929241E-13	1.49641061698112E-12	9.35256635613201E-13	-2.18226548309747E-13	2.40049203140722E-12	2.21344070428458E-12	2.02638937716194E-12	1.34053451104559E-12	1.09113274154873E-12	2.02638937716194E-12	1.30935928985848E-12	8.72906193238988E-13	1.8393380500393E-12	2.18226548309747E-13	-1.8393380500393E-12
0.00684	-8.72906193238988E-13	1.24700884748427E-12	1.55876105935534E-13	0	1.30935928985848E-12	1.4028849534198E-12	0	2.64989380090407E-12	2.11991504072326E-12	1.93286371360062E-12	6.54679644929241E-13	1.4028849534198E-12	2.21344070428458E-12	1.12230796273584E-12	9.04081414426094E-13	1.68346194410376E-12	3.11752211871067E-13	-2.7745946856525E-12
0.00686	-8.72906193238988E-13	1.4028849534198E-12	-9.35256635613201E-14	-3.11752211871067E-13	1.09113274154873E-12	1.90168849241351E-12	4.36453096619494E-13	2.49401769496854E-12	2.08873981953615E-12	1.90168849241351E-12	3.11752211871067E-13	1.74581238647798E-12	2.18226548309747E-12	9.97607077987414E-13	9.97607077987414E-13	1.12230796273584E-12	1.8705132712264E-13	-3.30457344583331E-12
0.00688	-4.67628317806601E-13	9.97607077987414E-13	-4.98803538993707E-13	-2.8057699068396E-13	9.97607077987414E-13	2.36931681022011E-12	1.05995752036163E-12	2.02638937716194E-12	1.80816282885219E-12	2.08873981953615E-12	5.61153981367921E-13	2.08873981953615E-12	1.77698760766508E-12	9.35256635613201E-13	1.09113274154873E-12	8.10555750864774E-13	-1.55876105935534E-13	-2.86812034921382E-12
0.0069	2.49401769496854E-13	4.98803538993707E-13	-6.23504423742134E-13	1.24700884748427E-13	7.48205308490561E-13	2.55636813734275E-12	1.27818406867137E-12	1.49641061698112E-12	1.58993628054244E-12	2.338141589033E-12	9.97607077987414E-13	2.3069663678459E-12	1.24700884748427E-12	9.97607077987414E-13	1.27818406867137E-12	9.35256635613201E-13	-2.18226548309747E-13	-1.62111150172955E-12
0.00692	1.37170973223269E-12	9.35256635613201E-14	-2.8057699068396E-13	5.92329202555027E-13	4.36453096619494E-13	2.40049203140722E-12	1.21583362629716E-12	9.35256635613201E-13	1.18465840511005E-12	2.27579114665879E-12	1.68346194410376E-12	2.24461592547168E-12	5.61153981367921E-13	1.12230796273584E-12	1.30935928985848E-12	1.02878229917452E-12	-2.18226548309747E-13	-4.67628317806601E-13
0.00694	2.08873981953615E-12	-2.18226548309747E-13	4.36453096619494E-13	1.09113274154873E-12	1.55876105935534E-13	1.96403893478772E-12	1.02878229917452E-12	1.8705132712264E-13	8.72906193238988E-13	1.8393380500393E-12	2.24461592547168E-12	1.65228672291666E-12	3.42927433058174E-13	1.18465840511005E-12	1.09113274154873E-12	9.04081414426094E-13	-9.35256635613201E-14	2.8057699068396E-13
0.00696	1.90168849241351E-12	-3.42927433058174E-13	9.66431856800308E-13	1.71463716529087E-12	0	1.24700884748427E-12	1.02878229917452E-12	-4.67628317806601E-13	5.92329202555027E-13	1.18465840511005E-12	2.43166725259432E-12	9.35256635613201E-13	5.29978760180814E-13	1.37170973223269E-12	7.79380529677668E-13	1.02878229917452E-12	0	6.54679644929241E-13
0.00698	1.09113274154873E-12	-9.35256635613201E-14	1.24700884748427E-12	2.05756459834904E-12	-1.55876105935534E-13	5.61153981367921E-13	1.09113274154873E-12	-1.12230796273584E-12	4.36453096619494E-13	6.54679644929241E-13	2.24461592547168E-12	1.24700884748427E-13	9.04081414426094E-13	1.4028849534198E-12	5.29978760180814E-13	1.4028849534198E-12	3.42927433058174E-13	7.48205308490561E-13
0.007	7.48205308490561E-13	5.29978760180814E-13	1.18465840511005E-12	1.99521415597483E-12	-6.23504423742134E-14	1.24700884748427E-13	1.15348318392295E-12	-1.15348318392295E-12	1.24700884748427E-13	2.49401769496854E-13	1.74581238647798E-12	-4.98803538993707E-13	1.37170973223269E-12	1.4028849534198E-12	4.67628317806601E-13	1.55876105935534E-12	8.72906193238988E-13	6.54679644929241E-13
0.00702	8.10555750864774E-13	1.24700884748427E-12	8.41730972051881E-13	1.8705132712264E-12	1.55876105935534E-13	-1.55876105935534E-13	9.97607077987414E-13	-4.98803538993707E-13	-1.55876105935534E-13	-4.36453096619494E-13	1.34053451104559E-12	-8.72906193238988E-13	1.58993628054244E-12	1.24700884748427E-12	3.11752211871067E-13	1.62111150172955E-12	1.80816282885219E-12	5.61153981367921E-13
0.00704	1.05995752036163E-12	1.74581238647798E-12	4.05277875432387E-13	1.49641061698112E-12	6.23504423742134E-13	-9.35256635613201E-14	4.05277875432387E-13	3.7410265424528E-13	-1.24700884748427E-13	-9.66431856800308E-13	1.30935928985848E-12	-1.49641061698112E-12	1.55876105935534E-12	1.21583362629716E-12	1.8705132712264E-13	1.68346194410376E-12	2.18226548309747E-12	6.23504423742134E-13
0.00706	1.05995752036163E-12	2.08873981953615E-12	-1.24700884748427E-13	9.35256635613201E-13	1.02878229917452E-12	9.35256635613201E-14	-2.49401769496854E-13	1.15348318392295E-12	3.11752211871067E-13	-1.27818406867137E-12	1.8705132712264E-12	-2.27579114665879E-12	1.18465840511005E-12	1.18465840511005E-12	-6.23504423742134E-14	1.74581238647798E-12	1.65228672291666E-12	6.85854866116347E-13
0.00708	1.02878229917452E-12	2.338141589033E-12	-4.05277875432387E-13	4.98803538993707E-13	1.12230796273584E-12	2.8057699068396E-13	-4.98803538993707E-13	1.65228672291666E-12	7.17030087303454E-13	-1.4028849534198E-12	2.18226548309747E-12	-2.52519291615564E-12	6.85854866116347E-13	1.27818406867137E-12	-3.7410265424528E-13	1.52758583816823E-12	9.04081414426094E-13	6.23504423742134E-13
0.0071	9.97607077987414E-13	2.83694512802671E-12	-4.67628317806601E-13	4.05277875432387E-13	1.12230796273584E-12	4.36453096619494E-13	-4.36453096619494E-13	1.90168849241351E-12	3.7410265424528E-13	-9.35256635613201E-13	1.68346194410376E-12	-1.74581238647798E-12	3.42927433058174E-13	1.43406017460691E-12	-6.54679644929241E-13	1.15348318392295E-12	8.10555750864774E-13	2.49401769496854E-13
0.00712	8.72906193238988E-13	3.39809910939463E-12	-1.24700884748427E-13	5.61153981367921E-13	9.97607077987414E-13	7.48205308490561E-13	9.35256635613201E-14	1.8393380500393E-12	-2.49401769496854E-13	-4.05277875432387E-13	5.29978760180814E-13	-5.61153981367921E-13	1.24700884748427E-13	1.37170973223269E-12	-6.85854866116347E-13	9.04081414426094E-13	9.66431856800308E-13	6.23504423742134E-14
0.00714	7.48205308490561E-13	3.61632565770438E-12	3.7410265424528E-13	8.10555750864774E-13	9.97607077987414E-13	1.21583362629716E-12	7.17030087303454E-13	1.27818406867137E-12	-5.61153981367921E-13	1.24700884748427E-13	-4.36453096619494E-13	5.61153981367921E-13	6.23504423742134E-14	1.02878229917452E-12	-3.7410265424528E-13	5.29978760180814E-13	1.21583362629716E-12	-9.35256635613201E-14
0.00716	7.48205308490561E-13	3.30457344583331E-12	8.72906193238988E-13	8.10555750864774E-13	9.35256635613201E-13	1.77698760766508E-12	9.35256635613201E-13	5.61153981367921E-13	-2.18226548309747E-13	2.49401769496854E-13	-1.12230796273584E-12	1.37170973223269E-12	3.11752211871067E-13	4.05277875432387E-13	0	4.05277875432387E-13	1.43406017460691E-12	9.35256635613201E-14
0.00718	1.02878229917452E-12	2.43166725259432E-12	1.24700884748427E-12	6.54679644929241E-13	7.48205308490561E-13	2.15109026191036E-12	6.85854866116347E-13	-2.8057699068396E-13	1.8705132712264E-13	-4.98803538993707E-13	-1.49641061698112E-12	1.8705132712264E-12	7.48205308490561E-13	1.55876105935534E-13	4.67628317806601E-13	7.79380529677668E-13	1.65228672291666E-12	1.8705132712264E-13
0.0072	1.37170973223269E-12	1.46523539579401E-12	1.58993628054244E-12	5.92329202555027E-13	4.05277875432387E-13	2.338141589033E-12	1.24700884748427E-13	-7.79380529677668E-13	7.79380529677668E-13	-1.30935928985848E-12	-1.58993628054244E-12	2.02638937716194E-12	1.21583362629716E-12	4.98803538993707E-13	1.09113274154873E-12	1.46523539579401E-12	1.77698760766508E-12	4.67628317806601E-13
0.00722	1.43406017460691E-12	7.17030087303454E-13	1.80816282885219E-12	4.36453096619494E-13	6.23504423742134E-14	2.3069663678459E-12	-4.05277875432387E-13	-7.79380529677668E-13	1.18465840511005E-12	-1.30935928985848E-12	-1.37170973223269E-12	1.68346194410376E-12	1.49641061698112E-12	1.18465840511005E-12	1.68346194410376E-12	2.338141589033E-12	1.74581238647798E-12	1.27818406867137E-12
0.00724	1.4028849534198E-12	4.36453096619494E-13	1.74581238647798E-12	4.67628317806601E-13	-1.8705132712264E-13	1.93286371360062E-12	-7.17030087303454E-13	-4.67628317806601E-13	1.55876105935534E-12	-4.36453096619494E-13	-9.66431856800308E-13	1.34053451104559E-12	1.65228672291666E-12	1.8705132712264E-12	2.15109026191036E-12	2.86812034921382E-12	1.58993628054244E-12	2.21344070428458E-12
0.00726	1.37170973223269E-12	4.05277875432387E-13	1.24700884748427E-12	7.17030087303454E-13	-2.49401769496854E-13	1.37170973223269E-12	-6.23504423742134E-13	-2.49401769496854E-13	1.68346194410376E-12	1.8705132712264E-13	-4.67628317806601E-13	1.49641061698112E-12	1.55876105935534E-12	2.21344070428458E-12	2.24461592547168E-12	2.93047079158803E-12	1.37170973223269E-12	2.338141589033E-12
0.00728	1.09113274154873E-12	7.17030087303454E-13	6.54679644929241E-13	1.30935928985848E-12	-1.55876105935534E-13	6.85854866116347E-13	-1.55876105935534E-13	-2.49401769496854E-13	1.58993628054244E-12	5.92329202555027E-13	-1.55876105935534E-13	1.99521415597483E-12	1.37170973223269E-12	2.27579114665879E-12	1.99521415597483E-12	2.52519291615564E-12	9.04081414426094E-13	1.77698760766508E-12
0.0073	9.04081414426094E-13	9.35256635613201E-13	2.49401769496854E-13	1.93286371360062E-12	6.23504423742134E-14	3.11752211871067E-14	3.11752211871067E-13	-4.98803538993707E-13	1.27818406867137E-12	8.72906193238988E-13	2.8057699068396E-13	2.27579114665879E-12	8.41730972051881E-13	2.02638937716194E-12	1.65228672291666E-12	1.77698760766508E-12	3.7410265424528E-13	1.09113274154873E-12
0.00732	9.04081414426094E-13	1.09113274154873E-12	-3.11752211871067E-14	2.40049203140722E-12	1.8705132712264E-13	-6.23504423742134E-13	4.98803538993707E-13	-5.29978760180814E-13	8.10555750864774E-13	1.15348318392295E-12	4.67628317806601E-13	2.43166725259432E-12	4.36453096619494E-13	1.58993628054244E-12	1.12230796273584E-12	1.05995752036163E-12	-3.11752211871067E-13	5.92329202555027E-13
0.00734	1.18465840511005E-12	9.97607077987414E-13	-3.7410265424528E-13	2.55636813734275E-12	1.55876105935534E-13	-8.72906193238988E-13	4.36453096619494E-13	-2.8057699068396E-13	4.05277875432387E-13	1.27818406867137E-12	4.98803538993707E-13	2.36931681022011E-12	1.8705132712264E-13	1.18465840511005E-12	2.8057699068396E-13	6.23504423742134E-13	-1.05995752036163E-12	5.92329202555027E-13
0.00736	1.27818406867137E-12	7.17030087303454E-13	-1.15348318392295E-12	2.27579114665879E-12	1.8705132712264E-13	-7.48205308490561E-13	3.11752211871067E-13	-2.18226548309747E-13	-9.35256635613201E-14	1.12230796273584E-12	1.8705132712264E-13	2.49401769496854E-12	1.8705132712264E-13	9.04081414426094E-13	-1.55876105935534E-13	3.11752211871067E-13	-1.43406017460691E-12	6.54679644929241E-13
0.00738	1.37170973223269E-12	5.29978760180814E-13	-1.93286371360062E-12	1.80816282885219E-12	1.8705132712264E-13	-1.55876105935534E-13	2.18226548309747E-13	-1.24700884748427E-13	-6.85854866116347E-13	7.48205308490561E-13	-2.18226548309747E-13	2.40049203140722E-12	4.67628317806601E-13	6.85854866116347E-13	-2.18226548309747E-13	6.23504423742134E-14	-9.97607077987414E-13	8.41730972051881E-13
0.0074	1.46523539579401E-12	5.92329202555027E-13	-2.46284247378143E-12	1.18465840511005E-12	5.29978760180814E-13	5.29978760180814E-13	4.05277875432387E-13	-6.23504423742134E-14	-9.66431856800308E-13	5.61153981367921E-13	0	1.68346194410376E-12	8.41730972051881E-13	6.85854866116347E-13	1.55876105935534E-13	-2.49401769496854E-13	0	1.12230796273584E-12
0.00742	1.4028849534198E-12	8.10555750864774E-13	-2.55636813734275E-12	6.85854866116347E-13	8.72906193238988E-13	1.02878229917452E-12	6.54679644929241E-13	1.8705132712264E-13	-8.72906193238988E-13	5.61153981367921E-13	4.05277875432387E-13	7.48205308490561E-13	1.09113274154873E-12	5.29978760180814E-13	4.98803538993707E-13	-4.05277875432387E-13	1.02878229917452E-12	1.21583362629716E-12
0.00744	1.15348318392295E-12	1.27818406867137E-12	-2.15109026191036E-12	9.35256635613201E-14	1.30935928985848E-12	1.21583362629716E-12	1.21583362629716E-12	8.41730972051881E-13	-2.8057699068396E-13	1.12230796273584E-12	7.48205308490561E-13	-1.8705132712264E-13	8.72906193238988E-13	3.42927433058174E-13	9.35256635613201E-13	-4.05277875432387E-13	1.55876105935534E-12	1.46523539579401E-12
0.00746	8.10555750864774E-13	1.62111150172955E-12	-1.34053451104559E-12	-2.8057699068396E-13	1.68346194410376E-12	1.02878229917452E-12	1.74581238647798E-12	1.8705132712264E-12	6.23504423742134E-13	1.90168849241351E-12	7.17030087303454E-13	-6.54679644929241E-13	4.05277875432387E-13	9.35256635613201E-14	1.24700884748427E-12	-2.49401769496854E-13	1.80816282885219E-12	1.52758583816823E-12
0.00748	4.98803538993707E-13	1.8393380500393E-12	-4.98803538993707E-13	-2.49401769496854E-13	1.68346194410376E-12	6.54679644929241E-13	1.90168849241351E-12	2.71224424327828E-12	1.58993628054244E-12	2.89929557040092E-12	3.42927433058174E-13	-3.11752211871067E-13	1.8705132712264E-13	3.11752211871067E-14	1.4028849534198E-12	-3.11752211871067E-14	1.65228672291666E-12	1.09113274154873E-12
0.0075	1.8705132712264E-13	1.8393380500393E-12	3.11752211871067E-13	1.24700884748427E-13	1.34053451104559E-12	5.61153981367921E-13	1.74581238647798E-12	3.2422230034591E-12	2.27579114665879E-12	3.33574866702042E-12	2.18226548309747E-13	4.98803538993707E-13	2.8057699068396E-13	1.24700884748427E-13	1.55876105935534E-12	9.35256635613201E-14	1.37170973223269E-12	6.23504423742134E-13
0.00752	9.35256635613201E-14	1.52758583816823E-12	8.41730972051881E-13	3.11752211871067E-13	8.10555750864774E-13	7.17030087303454E-13	9.97607077987414E-13	3.21104778227199E-12	2.49401769496854E-12	2.7745946856525E-12	1.8705132712264E-13	1.65228672291666E-12	5.61153981367921E-13	4.05277875432387E-13	1.62111150172955E-12	0	1.09113274154873E-12	3.11752211871067E-14
0.00754	6.23504423742134E-14	9.04081414426094E-13	1.18465840511005E-12	4.36453096619494E-13	5.61153981367921E-13	9.97607077987414E-13	1.24700884748427E-13	2.86812034921382E-12	2.08873981953615E-12	1.68346194410376E-12	5.61153981367921E-13	2.74341946446539E-12	7.17030087303454E-13	5.61153981367921E-13	1.74581238647798E-12	-2.18226548309747E-13	7.79380529677668E-13	-1.24700884748427E-13
0.00756	2.8057699068396E-13	4.36453096619494E-13	1.15348318392295E-12	4.98803538993707E-13	6.54679644929241E-13	1.05995752036163E-12	-6.85854866116347E-13	2.55636813734275E-12	1.4028849534198E-12	4.98803538993707E-13	1.24700884748427E-12	3.17987256108488E-12	6.23504423742134E-13	7.79380529677668E-13	1.77698760766508E-12	-3.11752211871067E-13	1.55876105935534E-13	-1.8705132712264E-13
0.00758	5.61153981367921E-13	5.61153981367921E-13	1.09113274154873E-12	4.98803538993707E-13	9.97607077987414E-13	8.41730972051881E-13	-1.15348318392295E-12	2.24461592547168E-12	6.85854866116347E-13	-3.7410265424528E-13	2.18226548309747E-12	3.02399645514935E-12	3.7410265424528E-13	8.72906193238988E-13	1.46523539579401E-12	3.11752211871067E-14	-3.42927433058174E-13	-2.8057699068396E-13
0.0076	8.41730972051881E-13	1.15348318392295E-12	9.66431856800308E-13	4.05277875432387E-13	8.10555750864774E-13	7.79380529677668E-13	-9.35256635613201E-13	1.8393380500393E-12	3.7410265424528E-13	-8.72906193238988E-13	2.86812034921382E-12	2.52519291615564E-12	3.11752211871067E-13	8.10555750864774E-13	8.41730972051881E-13	5.92329202555027E-13	-5.61153981367921E-13	-3.7410265424528E-13
0.00762	1.05995752036163E-12	2.02638937716194E-12	7.17030087303454E-13	2.8057699068396E-13	3.42927433058174E-13	7.48205308490561E-13	-1.24700884748427E-13	1.30935928985848E-12	2.18226548309747E-13	-9.04081414426094E-13	3.21104778227199E-12	1.80816282885219E-12	6.23504423742134E-13	7.48205308490561E-13	1.8705132712264E-13	4.36453096619494E-13	-4.67628317806601E-13	-6.85854866116347E-13
0.00764	9.97607077987414E-13	2.68106902209118E-12	3.7410265424528E-13	2.49401769496854E-13	-2.18226548309747E-13	8.41730972051881E-13	6.23504423742134E-13	7.79380529677668E-13	2.18226548309747E-13	-4.98803538993707E-13	3.14869733989778E-12	1.27818406867137E-12	9.66431856800308E-13	7.17030087303454E-13	-1.8705132712264E-13	-3.42927433058174E-13	-2.18226548309747E-13	-1.05995752036163E-12
0.00766	4.98803538993707E-13	2.74341946446539E-12	4.67628317806601E-13	1.8705132712264E-13	-5.61153981367921E-13	8.41730972051881E-13	9.97607077987414E-13	4.98803538993707E-13	4.67628317806601E-13	1.8705132712264E-13	2.71224424327828E-12	1.15348318392295E-12	1.24700884748427E-12	8.41730972051881E-13	-6.85854866116347E-13	-1.05995752036163E-12	2.18226548309747E-13	-5.61153981367921E-13
0.00768	6.23504423742134E-14	2.24461592547168E-12	8.10555750864774E-13	2.18226548309747E-13	-6.85854866116347E-13	9.35256635613201E-13	8.41730972051881E-13	5.61153981367921E-13	1.09113274154873E-12	1.02878229917452E-12	1.99521415597483E-12	1.24700884748427E-12	1.52758583816823E-12	9.97607077987414E-13	-9.35256635613201E-13	-9.97607077987414E-13	6.85854866116347E-13	8.10555750864774E-13
0.0077	3.11752211871067E-13	1.21583362629716E-12	9.04081414426094E-13	2.49401769496854E-13	-7.79380529677668E-13	1.27818406867137E-12	4.05277875432387E-13	8.41730972051881E-13	1.8393380500393E-12	1.74581238647798E-12	1.37170973223269E-12	1.34053451104559E-12	1.62111150172955E-12	1.15348318392295E-12	-8.41730972051881E-13	-5.92329202555027E-13	8.41730972051881E-13	2.3069663678459E-12
0.00772	9.66431856800308E-13	4.98803538993707E-13	2.8057699068396E-13	4.36453096619494E-13	-6.54679644929241E-13	1.77698760766508E-12	2.49401769496854E-13	1.09113274154873E-12	2.11991504072326E-12	2.15109026191036E-12	1.05995752036163E-12	1.24700884748427E-12	1.62111150172955E-12	1.43406017460691E-12	-6.23504423742134E-13	-2.18226548309747E-13	6.23504423742134E-13	3.02399645514935E-12
0.00774	1.05995752036163E-12	9.35256635613201E-14	-3.7410265424528E-13	7.79380529677668E-13	-4.36453096619494E-13	2.18226548309747E-12	2.8057699068396E-13	1.09113274154873E-12	2.3069663678459E-12	2.05756459834904E-12	1.02878229917452E-12	7.17030087303454E-13	1.62111150172955E-12	1.74581238647798E-12	-3.7410265424528E-13	6.23504423742134E-14	3.11752211871067E-13	2.71224424327828E-12
0.00776	7.17030087303454E-13	1.24700884748427E-13	-7.17030087303454E-13	1.58993628054244E-12	-3.7410265424528E-13	2.43166725259432E-12	4.36453096619494E-13	1.05995752036163E-12	2.27579114665879E-12	1.58993628054244E-12	1.05995752036163E-12	3.7410265424528E-13	1.62111150172955E-12	2.02638937716194E-12	-2.18226548309747E-13	3.11752211871067E-14	2.18226548309747E-13	2.02638937716194E-12
0.00778	5.61153981367921E-13	4.98803538993707E-13	-9.35256635613201E-13	2.61871857971696E-12	-2.8057699068396E-13	2.18226548309747E-12	4.98803538993707E-13	1.02878229917452E-12	2.11991504072326E-12	1.05995752036163E-12	1.02878229917452E-12	0	1.37170973223269E-12	2.05756459834904E-12	0	-1.55876105935534E-13	4.36453096619494E-13	1.02878229917452E-12
0.0078	6.85854866116347E-13	1.15348318392295E-12	-1.30935928985848E-12	3.39809910939463E-12	-2.8057699068396E-13	1.8393380500393E-12	5.29978760180814E-13	1.21583362629716E-12	1.99521415597483E-12	6.54679644929241E-13	9.35256635613201E-13	-1.24700884748427E-13	1.09113274154873E-12	1.90168849241351E-12	0	-3.7410265424528E-13	9.35256635613201E-13	1.55876105935534E-13
0.00782	7.79380529677668E-13	1.80816282885219E-12	-1.55876105935534E-12	3.33574866702042E-12	-2.8057699068396E-13	1.49641061698112E-12	4.98803538993707E-13	1.30935928985848E-12	2.15109026191036E-12	5.61153981367921E-13	9.04081414426094E-13	-1.8705132712264E-13	8.41730972051881E-13	1.58993628054244E-12	-1.24700884748427E-13	-4.36453096619494E-13	7.48205308490561E-13	-1.8705132712264E-13
0.00784	7.17030087303454E-13	2.36931681022011E-12	-1.46523539579401E-12	2.68106902209118E-12	-2.49401769496854E-13	1.12230796273584E-12	7.17030087303454E-13	1.34053451104559E-12	2.11991504072326E-12	6.23504423742134E-13	9.66431856800308E-13	3.11752211871067E-14	7.79380529677668E-13	1.18465840511005E-12	-3.42927433058174E-13	-4.67628317806601E-13	-6.23504423742134E-14	0
0.00786	6.54679644929241E-13	2.64989380090407E-12	-1.15348318392295E-12	1.65228672291666E-12	3.11752211871067E-14	6.85854866116347E-13	1.02878229917452E-12	1.18465840511005E-12	1.34053451104559E-12	4.98803538993707E-13	8.72906193238988E-13	4.05277875432387E-13	8.10555750864774E-13	6.54679644929241E-13	-3.11752211871067E-13	-8.10555750864774E-13	-6.54679644929241E-13	5.29978760180814E-13
0.00788	4.36453096619494E-13	2.68106902209118E-12	-9.04081414426094E-13	8.41730972051881E-13	6.23504423742134E-13	4.36453096619494E-13	9.35256635613201E-13	1.02878229917452E-12	6.23504423742134E-14	3.7410265424528E-13	4.05277875432387E-13	9.66431856800308E-13	5.61153981367921E-13	3.42927433058174E-13	0	-1.43406017460691E-12	-4.98803538993707E-13	1.15348318392295E-12
0.0079	2.8057699068396E-13	2.46284247378143E-12	-8.10555750864774E-13	3.11752211871067E-13	1.02878229917452E-12	1.55876105935534E-13	7.17030087303454E-13	9.35256635613201E-13	-1.09113274154873E-12	3.42927433058174E-13	-9.35256635613201E-14	1.43406017460691E-12	4.98803538993707E-13	1.8705132712264E-13	4.98803538993707E-13	-1.8393380500393E-12	-9.35256635613201E-14	1.71463716529087E-12
0.00792	2.18226548309747E-13	2.21344070428458E-12	-9.66431856800308E-13	3.11752211871067E-14	1.27818406867137E-12	-3.11752211871067E-14	4.67628317806601E-13	6.54679644929241E-13	-1.49641061698112E-12	1.8705132712264E-13	-6.23504423742134E-13	1.21583362629716E-12	4.36453096619494E-13	0	9.35256635613201E-13	-1.74581238647798E-12	2.49401769496854E-13	2.08873981953615E-12
0.00794	4.98803538993707E-13	2.15109026191036E-12	-1.15348318392295E-12	-2.18226548309747E-13	1.37170973223269E-12	-1.55876105935534E-13	6.54679644929241E-13	3.42927433058174E-13	-9.35256635613201E-13	-2.8057699068396E-13	-6.23504423742134E-13	4.67628317806601E-13	5.92329202555027E-13	6.23504423742134E-14	1.37170973223269E-12	-1.24700884748427E-12	3.7410265424528E-13	2.11991504072326E-12
0.00796	9.97607077987414E-13	2.02638937716194E-12	-1.15348318392295E-12	-3.42927433058174E-13	1.27818406867137E-12	-1.24700884748427E-13	1.30935928985848E-12	-2.18226548309747E-13	1.8705132712264E-13	-9.04081414426094E-13	-3.11752211871067E-13	-2.8057699068396E-13	9.97607077987414E-13	2.8057699068396E-13	1.80816282885219E-12	-6.23504423742134E-13	4.05277875432387E-13	1.90168849241351E-12
0.00798	1.43406017460691E-12	1.68346194410376E-12	-1.24700884748427E-12	-2.49401769496854E-13	1.18465840511005E-12	2.18226548309747E-13	2.18226548309747E-12	-7.79380529677668E-13	1.18465840511005E-12	-1.18465840511005E-12	3.42927433058174E-13	-5.92329202555027E-13	1.4028849534198E-12	5.29978760180814E-13	2.3069663678459E-12	6.23504423742134E-14	4.36453096619494E-13	2.05756459834904E-12
0.008	1.62111150172955E-12	1.37170973223269E-12	-1.37170973223269E-12	3.11752211871067E-14	8.41730972051881E-13	5.92329202555027E-13	2.7745946856525E-12	-9.66431856800308E-13	2.05756459834904E-12	-7.79380529677668E-13	8.72906193238988E-13	-1.8705132712264E-13	1.77698760766508E-12	9.35256635613201E-13	2.40049203140722E-12	5.61153981367921E-13	5.29978760180814E-13	2.36931681022011E-12
0.00802	1.4028849534198E-12	1.27818406867137E-12	-1.18465840511005E-12	3.7410265424528E-13	2.49401769496854E-13	9.97607077987414E-13	3.02399645514935E-12	-4.98803538993707E-13	2.40049203140722E-12	-9.35256635613201E-14	1.27818406867137E-12	5.29978760180814E-13	1.8393380500393E-12	1.52758583816823E-12	1.8705132712264E-12	9.97607077987414E-13	4.67628317806601E-13	2.18226548309747E-12
0.00804	7.48205308490561E-13	1.24700884748427E-12	-5.61153981367921E-13	7.79380529677668E-13	-2.49401769496854E-13	1.05995752036163E-12	2.68106902209118E-12	2.49401769496854E-13	2.43166725259432E-12	5.92329202555027E-13	1.09113274154873E-12	1.05995752036163E-12	1.55876105935534E-12	2.08873981953615E-12	1.02878229917452E-12	1.12230796273584E-12	4.36453096619494E-13	1.65228672291666E-12
0.00806	4.67628317806601E-13	1.09113274154873E-12	0	9.97607077987414E-13	-3.42927433058174E-13	1.18465840511005E-12	1.68346194410376E-12	9.04081414426094E-13	2.08873981953615E-12	9.66431856800308E-13	6.23504423742134E-13	1.18465840511005E-12	1.05995752036163E-12	2.58754335852986E-12	1.24700884748427E-13	1.02878229917452E-12	2.8057699068396E-13	7.48205308490561E-13
0.00808	5.61153981367921E-13	9.35256635613201E-13	2.8057699068396E-13	8.10555750864774E-13	2.49401769496854E-13	1.46523539579401E-12	3.11752211871067E-13	1.12230796273584E-12	1.34053451104559E-12	1.05995752036163E-12	9.35256635613201E-14	1.52758583816823E-12	6.54679644929241E-13	2.68106902209118E-12	-2.8057699068396E-13	6.85854866116347E-13	2.8057699068396E-13	1.24700884748427E-13
0.0081	6.54679644929241E-13	5.61153981367921E-13	9.35256635613201E-14	2.18226548309747E-13	9.97607077987414E-13	1.71463716529087E-12	-9.66431856800308E-13	8.72906193238988E-13	6.54679644929241E-13	7.79380529677668E-13	-2.8057699068396E-13	2.15109026191036E-12	3.42927433058174E-13	2.40049203140722E-12	-4.05277875432387E-13	2.49401769496854E-13	0	-9.35256635613201E-14
0.00812	6.54679644929241E-13	3.7410265424528E-13	6.23504423742134E-14	-4.98803538993707E-13	1.4028849534198E-12	2.15109026191036E-12	-1.46523539579401E-12	5.92329202555027E-13	-6.23504423742134E-14	4.67628317806601E-13	-6.23504423742134E-14	2.96164601277514E-12	5.92329202555027E-13	1.80816282885219E-12	-5.92329202555027E-13	9.35256635613201E-14	-1.24700884748427E-13	9.35256635613201E-14
0.00814	5.92329202555027E-13	3.11752211871067E-14	3.11752211871067E-13	-7.48205308490561E-13	1.27818406867137E-12	2.58754335852986E-12	-1.37170973223269E-12	4.36453096619494E-13	-4.36453096619494E-13	2.8057699068396E-13	4.67628317806601E-13	3.58515043651727E-12	1.09113274154873E-12	1.09113274154873E-12	-9.66431856800308E-13	1.55876105935534E-13	1.55876105935534E-13	5.92329202555027E-13
0.00816	5.92329202555027E-13	-2.8057699068396E-13	6.23504423742134E-13	-6.54679644929241E-13	6.54679644929241E-13	2.99282123396224E-12	-8.72906193238988E-13	4.36453096619494E-13	-3.11752211871067E-13	2.8057699068396E-13	9.04081414426094E-13	3.42927433058174E-12	1.93286371360062E-12	4.67628317806601E-13	-1.18465840511005E-12	6.85854866116347E-13	7.17030087303454E-13	9.97607077987414E-13
0.00818	8.41730972051881E-13	-4.36453096619494E-13	8.10555750864774E-13	-4.36453096619494E-13	2.49401769496854E-13	2.99282123396224E-12	-3.7410265424528E-13	6.23504423742134E-13	6.23504423742134E-14	4.36453096619494E-13	1.05995752036163E-12	2.71224424327828E-12	2.64989380090407E-12	-1.24700884748427E-13	-1.15348318392295E-12	1.09113274154873E-12	1.34053451104559E-12	1.37170973223269E-12
0.0082	1.4028849534198E-12	-5.92329202555027E-13	7.17030087303454E-13	-9.35256635613201E-13	3.7410265424528E-13	2.52519291615564E-12	1.24700884748427E-13	9.04081414426094E-13	5.29978760180814E-13	7.17030087303454E-13	1.05995752036163E-12	1.8705132712264E-12	2.7745946856525E-12	-6.54679644929241E-13	-4.98803538993707E-13	1.37170973223269E-12	1.8393380500393E-12	1.55876105935534E-12
0.00822	1.93286371360062E-12	-5.92329202555027E-13	4.36453096619494E-13	-2.08873981953615E-12	7.79380529677668E-13	1.80816282885219E-12	2.49401769496854E-13	1.15348318392295E-12	6.85854866116347E-13	1.27818406867137E-12	9.04081414426094E-13	1.43406017460691E-12	2.15109026191036E-12	-9.04081414426094E-13	1.8705132712264E-13	1.37170973223269E-12	2.18226548309747E-12	1.80816282885219E-12
0.00824	2.11991504072326E-12	-5.61153981367921E-13	2.18226548309747E-13	-2.93047079158803E-12	1.09113274154873E-12	1.12230796273584E-12	9.35256635613201E-14	1.15348318392295E-12	8.72906193238988E-13	1.77698760766508E-12	9.97607077987414E-13	1.24700884748427E-12	1.18465840511005E-12	-1.12230796273584E-12	5.92329202555027E-13	1.15348318392295E-12	2.36931681022011E-12	2.15109026191036E-12
0.00826	2.08873981953615E-12	-3.7410265424528E-13	3.11752211871067E-13	-2.43166725259432E-12	9.97607077987414E-13	7.79380529677668E-13	-9.35256635613201E-14	1.21583362629716E-12	9.35256635613201E-13	1.96403893478772E-12	1.09113274154873E-12	1.18465840511005E-12	3.11752211871067E-13	-1.05995752036163E-12	7.17030087303454E-13	7.17030087303454E-13	2.24461592547168E-12	2.8057699068396E-12
0.00828	1.90168849241351E-12	-1.24700884748427E-13	2.49401769496854E-13	-1.12230796273584E-12	4.36453096619494E-13	5.92329202555027E-13	-2.18226548309747E-13	1.30935928985848E-12	1.09113274154873E-12	1.74581238647798E-12	1.05995752036163E-12	1.12230796273584E-12	-2.8057699068396E-13	-1.09113274154873E-12	5.29978760180814E-13	3.11752211871067E-13	1.80816282885219E-12	3.17987256108488E-12
0.0083	1.58993628054244E-12	2.8057699068396E-13	1.55876105935534E-13	-3.11752211871067E-14	-2.18226548309747E-13	5.92329202555027E-13	1.24700884748427E-13	1.4028849534198E-12	1.05995752036163E-12	1.4028849534198E-12	7.48205308490561E-13	1.12230796273584E-12	-5.92329202555027E-13	-1.02878229917452E-12	4.98803538993707E-13	-2.49401769496854E-13	1.12230796273584E-12	2.86812034921382E-12
0.00832	1.46523539579401E-12	4.98803538993707E-13	9.35256635613201E-14	3.42927433058174E-13	-6.54679644929241E-13	7.79380529677668E-13	9.04081414426094E-13	1.4028849534198E-12	8.72906193238988E-13	1.12230796273584E-12	3.11752211871067E-13	1.05995752036163E-12	-9.04081414426094E-13	-1.15348318392295E-12	4.98803538993707E-13	-4.36453096619494E-13	5.29978760180814E-13	1.93286371360062E-12
0.00834	1.37170973223269E-12	5.29978760180814E-13	-3.11752211871067E-14	3.7410265424528E-13	-7.79380529677668E-13	1.18465840511005E-12	1.8705132712264E-12	1.24700884748427E-12	8.41730972051881E-13	1.30935928985848E-12	6.23504423742134E-14	1.02878229917452E-12	-9.66431856800308E-13	-1.21583362629716E-12	5.29978760180814E-13	3.11752211871067E-14	1.8705132712264E-13	5.61153981367921E-13
0.00836	1.34053451104559E-12	2.49401769496854E-13	-1.24700884748427E-13	4.67628317806601E-13	-8.10555750864774E-13	1.52758583816823E-12	2.61871857971696E-12	1.05995752036163E-12	8.41730972051881E-13	1.58993628054244E-12	2.8057699068396E-13	1.12230796273584E-12	-5.92329202555027E-13	-1.12230796273584E-12	3.42927433058174E-13	7.48205308490561E-13	0	-8.41730972051881E-13
0.00838	1.62111150172955E-12	-9.35256635613201E-14	-2.18226548309747E-13	7.17030087303454E-13	-7.79380529677668E-13	1.77698760766508E-12	2.68106902209118E-12	9.66431856800308E-13	1.09113274154873E-12	1.55876105935534E-12	9.35256635613201E-13	1.21583362629716E-12	9.35256635613201E-14	-6.23504423742134E-13	9.35256635613201E-14	1.21583362629716E-12	-2.18226548309747E-13	-1.65228672291666E-12
0.0084	1.62111150172955E-12	-6.23504423742134E-14	3.11752211871067E-14	1.18465840511005E-12	-7.17030087303454E-13	1.90168849241351E-12	2.36931681022011E-12	6.85854866116347E-13	1.21583362629716E-12	1.18465840511005E-12	1.8393380500393E-12	1.18465840511005E-12	9.04081414426094E-13	3.11752211871067E-13	-3.42927433058174E-13	1.09113274154873E-12	-2.8057699068396E-13	-1.77698760766508E-12
0.00842	1.52758583816823E-12	3.42927433058174E-13	9.35256635613201E-14	1.80816282885219E-12	-6.23504423742134E-13	2.11991504072326E-12	1.8705132712264E-12	4.67628317806601E-13	1.4028849534198E-12	6.85854866116347E-13	2.43166725259432E-12	1.09113274154873E-12	1.34053451104559E-12	1.27818406867137E-12	-7.17030087303454E-13	5.29978760180814E-13	-2.18226548309747E-13	-1.77698760766508E-12
0.00844	1.05995752036163E-12	9.04081414426094E-13	-4.05277875432387E-13	2.18226548309747E-12	-6.23504423742134E-13	2.18226548309747E-12	1.37170973223269E-12	4.36453096619494E-13	1.37170973223269E-12	2.18226548309747E-13	2.338141589033E-12	8.72906193238988E-13	1.18465840511005E-12	2.08873981953615E-12	-9.97607077987414E-13	2.8057699068396E-13	-9.35256635613201E-14	-1.18465840511005E-12
0.00846	9.04081414426094E-13	1.24700884748427E-12	-1.37170973223269E-12	1.99521415597483E-12	-7.48205308490561E-13	2.15109026191036E-12	6.54679644929241E-13	4.67628317806601E-13	1.27818406867137E-12	-1.24700884748427E-13	1.77698760766508E-12	5.61153981367921E-13	4.67628317806601E-13	2.27579114665879E-12	-9.35256635613201E-13	6.85854866116347E-13	-1.24700884748427E-13	-6.23504423742134E-14
0.00848	9.97607077987414E-13	1.09113274154873E-12	-2.02638937716194E-12	1.49641061698112E-12	-8.41730972051881E-13	1.77698760766508E-12	2.18226548309747E-13	5.92329202555027E-13	1.02878229917452E-12	-4.36453096619494E-13	1.09113274154873E-12	2.8057699068396E-13	-9.35256635613201E-14	2.08873981953615E-12	-6.54679644929241E-13	1.46523539579401E-12	-2.18226548309747E-13	8.72906193238988E-13
0.0085	7.48205308490561E-13	7.17030087303454E-13	-2.3069663678459E-12	9.97607077987414E-13	-6.85854866116347E-13	1.34053451104559E-12	6.23504423742134E-14	5.61153981367921E-13	6.23504423742134E-13	-9.35256635613201E-13	6.85854866116347E-13	-9.35256635613201E-14	-2.49401769496854E-13	1.93286371360062E-12	-5.92329202555027E-13	1.80816282885219E-12	-2.8057699068396E-13	1.02878229917452E-12
0.00852	2.8057699068396E-13	2.18226548309747E-13	-2.49401769496854E-12	6.85854866116347E-13	-3.42927433058174E-13	4.98803538993707E-13	4.98803538993707E-13	4.36453096619494E-13	1.24700884748427E-13	-1.34053451104559E-12	6.85854866116347E-13	-2.18226548309747E-13	1.24700884748427E-13	2.43166725259432E-12	-8.41730972051881E-13	1.65228672291666E-12	-3.11752211871067E-13	4.05277875432387E-13
0.00854	-9.35256635613201E-14	3.11752211871067E-14	-2.58754335852986E-12	9.97607077987414E-13	1.8705132712264E-13	-2.8057699068396E-13	1.18465840511005E-12	6.23504423742134E-14	-4.05277875432387E-13	-1.68346194410376E-12	6.54679644929241E-13	-2.18226548309747E-13	6.54679644929241E-13	3.2422230034591E-12	-1.15348318392295E-12	9.97607077987414E-13	-9.35256635613201E-14	-1.8705132712264E-13
0.00856	1.8705132712264E-13	2.18226548309747E-13	-2.24461592547168E-12	1.46523539579401E-12	6.23504423742134E-13	-7.79380529677668E-13	1.77698760766508E-12	-1.24700884748427E-13	-6.23504423742134E-13	-1.90168849241351E-12	6.54679644929241E-13	-1.24700884748427E-13	1.15348318392295E-12	3.80337698482702E-12	-9.97607077987414E-13	3.42927433058174E-13	2.8057699068396E-13	-4.67628317806601E-13
0.00858	6.54679644929241E-13	5.29978760180814E-13	-1.55876105935534E-12	1.74581238647798E-12	9.97607077987414E-13	-4.36453096619494E-13	2.05756459834904E-12	-6.23504423742134E-14	-5.92329202555027E-13	-1.99521415597483E-12	5.29978760180814E-13	-2.49401769496854E-13	1.18465840511005E-12	3.80337698482702E-12	-3.7410265424528E-13	-1.55876105935534E-13	5.61153981367921E-13	-1.8705132712264E-13
0.0086	1.05995752036163E-12	8.10555750864774E-13	-9.04081414426094E-13	1.62111150172955E-12	1.21583362629716E-12	3.42927433058174E-13	1.90168849241351E-12	5.61153981367921E-13	-3.42927433058174E-13	-1.62111150172955E-12	4.98803538993707E-13	-5.29978760180814E-13	6.23504423742134E-13	3.2422230034591E-12	4.98803538993707E-13	-3.7410265424528E-13	6.54679644929241E-13	5.29978760180814E-13
0.00862	1.02878229917452E-12	1.27818406867137E-12	-4.67628317806601E-13	1.18465840511005E-12	1.37170973223269E-12	1.27818406867137E-12	1.37170973223269E-12	1.30935928985848E-12	3.42927433058174E-13	-1.27818406867137E-12	5.92329202555027E-13	-9.66431856800308E-13	-1.8705132712264E-13	2.40049203140722E-12	1.30935928985848E-12	-3.11752211871067E-13	5.61153981367921E-13	1.4028849534198E-12
0.00864	8.41730972051881E-13	1.80816282885219E-12	6.23504423742134E-14	8.41730972051881E-13	1.24700884748427E-12	1.8705132712264E-12	5.29978760180814E-13	1.96403893478772E-12	1.02878229917452E-12	-9.66431856800308E-13	8.72906193238988E-13	-1.02878229917452E-12	-8.41730972051881E-13	1.24700884748427E-12	1.77698760766508E-12	0	3.42927433058174E-13	2.08873981953615E-12
0.00866	7.48205308490561E-13	2.18226548309747E-12	5.29978760180814E-13	4.98803538993707E-13	1.09113274154873E-12	2.02638937716194E-12	-2.49401769496854E-13	2.24461592547168E-12	1.49641061698112E-12	-7.48205308490561E-13	1.27818406867137E-12	-7.17030087303454E-13	-9.97607077987414E-13	2.49401769496854E-13	1.58993628054244E-12	2.8057699068396E-13	4.36453096619494E-13	2.3069663678459E-12
0.00868	9.97607077987414E-13	2.27579114665879E-12	8.72906193238988E-13	6.23504423742134E-14	6.85854866116347E-13	1.90168849241351E-12	-8.41730972051881E-13	2.05756459834904E-12	1.62111150172955E-12	-6.23504423742134E-13	1.34053451104559E-12	-1.55876105935534E-13	-7.17030087303454E-13	-6.85854866116347E-13	8.72906193238988E-13	5.61153981367921E-13	6.85854866116347E-13	2.15109026191036E-12
0.0087	1.37170973223269E-12	1.99521415597483E-12	8.10555750864774E-13	-5.92329202555027E-13	2.49401769496854E-13	1.58993628054244E-12	-1.05995752036163E-12	1.68346194410376E-12	1.27818406867137E-12	-7.17030087303454E-13	1.12230796273584E-12	2.18226548309747E-13	-1.8705132712264E-13	-9.66431856800308E-13	-2.18226548309747E-13	6.23504423742134E-13	9.04081414426094E-13	1.58993628054244E-12
0.00872	1.58993628054244E-12	1.49641061698112E-12	4.05277875432387E-13	-9.66431856800308E-13	-3.11752211871067E-14	1.34053451104559E-12	-8.72906193238988E-13	1.05995752036163E-12	5.92329202555027E-13	-6.85854866116347E-13	7.48205308490561E-13	4.05277875432387E-13	1.55876105935534E-13	-7.48205308490561E-13	-1.18465840511005E-12	4.67628317806601E-13	9.04081414426094E-13	1.37170973223269E-12
0.00874	1.62111150172955E-12	8.10555750864774E-13	-3.11752211871067E-13	-9.97607077987414E-13	-2.49401769496854E-13	9.97607077987414E-13	-6.23504423742134E-13	4.67628317806601E-13	-2.18226548309747E-13	-7.48205308490561E-13	3.7410265424528E-13	4.05277875432387E-13	2.18226548309747E-13	-1.8705132712264E-13	-1.55876105935534E-12	2.8057699068396E-13	6.23504423742134E-13	1.58993628054244E-12
0.00876	1.4028849534198E-12	1.8705132712264E-13	-1.02878229917452E-12	-5.92329202555027E-13	-3.11752211871067E-13	4.05277875432387E-13	-2.49401769496854E-13	-1.24700884748427E-13	-9.66431856800308E-13	-5.29978760180814E-13	1.55876105935534E-13	4.05277875432387E-13	-1.8705132712264E-13	3.7410265424528E-13	-1.30935928985848E-12	2.8057699068396E-13	2.18226548309747E-13	1.65228672291666E-12
0.00878	1.27818406867137E-12	-1.55876105935534E-13	-1.21583362629716E-12	-9.35256635613201E-14	-3.7410265424528E-13	-3.42927433058174E-13	3.11752211871067E-14	-5.92329202555027E-13	-1.21583362629716E-12	2.8057699068396E-13	0	5.61153981367921E-13	-6.54679644929241E-13	8.72906193238988E-13	-7.48205308490561E-13	6.23504423742134E-13	-3.42927433058174E-13	1.37170973223269E-12
0.0088	1.4028849534198E-12	9.35256635613201E-14	-7.17030087303454E-13	3.7410265424528E-13	-3.7410265424528E-13	-7.17030087303454E-13	3.11752211871067E-14	-1.05995752036163E-12	-9.35256635613201E-13	1.46523539579401E-12	0	7.79380529677668E-13	-9.66431856800308E-13	1.09113274154873E-12	-2.49401769496854E-13	1.27818406867137E-12	-9.66431856800308E-13	9.97607077987414E-13
0.00882	1.71463716529087E-12	5.92329202555027E-13	-6.23504423742134E-14	2.18226548309747E-13	9.35256635613201E-14	-6.54679644929241E-13	-9.35256635613201E-14	-1.37170973223269E-12	-3.11752211871067E-14	2.46284247378143E-12	3.11752211871067E-14	1.05995752036163E-12	-9.66431856800308E-13	1.02878229917452E-12	3.11752211871067E-14	1.8705132712264E-12	-1.30935928985848E-12	7.17030087303454E-13
0.00884	2.3069663678459E-12	1.24700884748427E-12	7.48205308490561E-13	-3.11752211871067E-13	8.10555750864774E-13	0	-2.49401769496854E-13	-1.30935928985848E-12	7.79380529677668E-13	2.74341946446539E-12	3.11752211871067E-14	1.37170973223269E-12	-7.17030087303454E-13	1.09113274154873E-12	1.24700884748427E-13	2.18226548309747E-12	-1.37170973223269E-12	6.23504423742134E-13
0.00886	2.93047079158803E-12	1.71463716529087E-12	1.46523539579401E-12	-9.35256635613201E-13	1.52758583816823E-12	7.48205308490561E-13	-1.55876105935534E-13	-9.66431856800308E-13	1.30935928985848E-12	2.338141589033E-12	-3.11752211871067E-13	1.52758583816823E-12	-3.42927433058174E-13	1.18465840511005E-12	1.8705132712264E-13	2.24461592547168E-12	-1.05995752036163E-12	5.29978760180814E-13
0.00888	3.30457344583331E-12	1.90168849241351E-12	2.05756459834904E-12	-1.21583362629716E-12	1.93286371360062E-12	1.65228672291666E-12	4.05277875432387E-13	-3.7410265424528E-13	1.71463716529087E-12	1.68346194410376E-12	-7.79380529677668E-13	1.58993628054244E-12	1.55876105935534E-13	1.37170973223269E-12	1.8705132712264E-13	2.02638937716194E-12	-4.98803538993707E-13	3.11752211871067E-14
0.0089	3.30457344583331E-12	1.55876105935534E-12	2.338141589033E-12	-1.34053451104559E-12	1.68346194410376E-12	2.18226548309747E-12	1.05995752036163E-12	4.67628317806601E-13	1.90168849241351E-12	1.05995752036163E-12	-9.97607077987414E-13	1.8705132712264E-12	1.8705132712264E-13	1.46523539579401E-12	1.55876105935534E-13	1.65228672291666E-12	9.35256635613201E-14	-4.67628317806601E-13
0.00892	2.7745946856525E-12	1.12230796273584E-12	2.43166725259432E-12	-1.15348318392295E-12	9.04081414426094E-13	2.36931681022011E-12	1.37170973223269E-12	1.15348318392295E-12	2.05756459834904E-12	8.72906193238988E-13	-1.05995752036163E-12	1.96403893478772E-12	1.55876105935534E-13	1.4028849534198E-12	1.24700884748427E-13	1.24700884748427E-12	6.54679644929241E-13	-6.85854866116347E-13
0.00894	2.02638937716194E-12	9.35256635613201E-13	2.11991504072326E-12	-8.72906193238988E-13	-6.23504423742134E-14	1.8705132712264E-12	1.43406017460691E-12	1.37170973223269E-12	2.05756459834904E-12	8.41730972051881E-13	-6.85854866116347E-13	1.8393380500393E-12	2.49401769496854E-13	9.35256635613201E-13	1.55876105935534E-13	6.85854866116347E-13	1.18465840511005E-12	-6.85854866116347E-13
0.00896	1.30935928985848E-12	9.35256635613201E-13	1.77698760766508E-12	-9.66431856800308E-13	-5.92329202555027E-13	1.05995752036163E-12	1.4028849534198E-12	1.05995752036163E-12	1.68346194410376E-12	9.66431856800308E-13	-6.23504423742134E-14	1.68346194410376E-12	5.92329202555027E-13	-1.55876105935534E-13	4.98803538993707E-13	1.24700884748427E-13	1.62111150172955E-12	-4.05277875432387E-13
0.00898	8.72906193238988E-13	1.09113274154873E-12	1.49641061698112E-12	-1.21583362629716E-12	-4.36453096619494E-13	4.98803538993707E-13	1.49641061698112E-12	6.23504423742134E-13	1.05995752036163E-12	1.24700884748427E-12	6.54679644929241E-13	1.21583362629716E-12	1.18465840511005E-12	-9.35256635613201E-13	7.17030087303454E-13	-4.36453096619494E-13	1.99521415597483E-12	-2.18226548309747E-13
0.009	8.41730972051881E-13	1.05995752036163E-12	1.18465840511005E-12	-7.48205308490561E-13	2.49401769496854E-13	2.8057699068396E-13	1.27818406867137E-12	2.49401769496854E-13	6.54679644929241E-13	1.37170973223269E-12	1.30935928985848E-12	8.10555750864774E-13	1.62111150172955E-12	-1.09113274154873E-12	6.85854866116347E-13	-7.79380529677668E-13	2.43166725259432E-12	3.11752211871067E-14
0.00902	1.15348318392295E-12	7.79380529677668E-13	8.72906193238988E-13	3.11752211871067E-14	8.72906193238988E-13	4.67628317806601E-13	9.04081414426094E-13	2.8057699068396E-13	4.05277875432387E-13	1.55876105935534E-12	1.52758583816823E-12	1.55876105935534E-13	1.71463716529087E-12	-4.05277875432387E-13	4.67628317806601E-13	-7.79380529677668E-13	2.8057699068396E-12	1.8705132712264E-13
0.00904	1.4028849534198E-12	3.11752211871067E-13	8.10555750864774E-13	6.85854866116347E-13	1.34053451104559E-12	7.48205308490561E-13	7.17030087303454E-13	7.48205308490561E-13	5.92329202555027E-13	1.52758583816823E-12	1.18465840511005E-12	-1.8705132712264E-13	1.68346194410376E-12	7.48205308490561E-13	2.18226548309747E-13	-9.97607077987414E-13	2.93047079158803E-12	3.11752211871067E-13
0.00906	1.52758583816823E-12	-2.18226548309747E-13	9.35256635613201E-13	8.10555750864774E-13	1.34053451104559E-12	9.66431856800308E-13	6.54679644929241E-13	1.30935928985848E-12	9.97607077987414E-13	1.27818406867137E-12	6.54679644929241E-13	-3.7410265424528E-13	1.49641061698112E-12	1.68346194410376E-12	1.24700884748427E-13	-1.27818406867137E-12	2.64989380090407E-12	9.35256635613201E-14
0.00908	1.62111150172955E-12	-7.48205308490561E-13	1.02878229917452E-12	8.41730972051881E-13	1.18465840511005E-12	9.35256635613201E-13	9.97607077987414E-13	2.02638937716194E-12	1.46523539579401E-12	1.09113274154873E-12	2.49401769496854E-13	-2.18226548309747E-13	1.09113274154873E-12	1.99521415597483E-12	1.8705132712264E-13	-1.37170973223269E-12	2.21344070428458E-12	-1.8705132712264E-13
0.0091	1.65228672291666E-12	-1.02878229917452E-12	6.54679644929241E-13	8.10555750864774E-13	1.05995752036163E-12	7.48205308490561E-13	1.4028849534198E-12	2.68106902209118E-12	1.68346194410376E-12	7.17030087303454E-13	2.49401769496854E-13	2.8057699068396E-13	7.17030087303454E-13	1.65228672291666E-12	4.67628317806601E-13	-1.05995752036163E-12	1.80816282885219E-12	-3.7410265424528E-13
0.00912	1.52758583816823E-12	-1.05995752036163E-12	1.55876105935534E-13	5.61153981367921E-13	1.05995752036163E-12	5.92329202555027E-13	1.62111150172955E-12	3.21104778227199E-12	1.71463716529087E-12	4.67628317806601E-13	8.10555750864774E-13	8.10555750864774E-13	6.23504423742134E-13	1.02878229917452E-12	7.79380529677668E-13	-7.79380529677668E-13	1.80816282885219E-12	-2.8057699068396E-13
0.00914	1.37170973223269E-12	-8.72906193238988E-13	3.11752211871067E-14	3.11752211871067E-13	8.41730972051881E-13	5.92329202555027E-13	1.74581238647798E-12	3.33574866702042E-12	1.43406017460691E-12	3.11752211871067E-13	1.43406017460691E-12	1.12230796273584E-12	8.10555750864774E-13	5.92329202555027E-13	1.05995752036163E-12	-2.8057699068396E-13	2.02638937716194E-12	-3.11752211871067E-14
0.00916	1.30935928985848E-12	-1.55876105935534E-13	2.8057699068396E-13	1.55876105935534E-13	5.29978760180814E-13	9.35256635613201E-13	1.80816282885219E-12	3.02399645514935E-12	9.35256635613201E-13	2.18226548309747E-13	2.02638937716194E-12	1.27818406867137E-12	9.66431856800308E-13	3.42927433058174E-13	1.15348318392295E-12	6.23504423742134E-14	2.08873981953615E-12	4.67628317806601E-13
0.00918	1.49641061698112E-12	9.04081414426094E-13	1.8705132712264E-13	0	-6.23504423742134E-14	1.21583362629716E-12	1.74581238647798E-12	2.36931681022011E-12	4.36453096619494E-13	9.35256635613201E-14	2.18226548309747E-12	1.15348318392295E-12	1.09113274154873E-12	4.36453096619494E-13	8.72906193238988E-13	3.11752211871067E-13	1.77698760766508E-12	4.98803538993707E-13
0.0092	1.8393380500393E-12	1.80816282885219E-12	-5.29978760180814E-13	-2.18226548309747E-13	-5.61153981367921E-13	1.43406017460691E-12	1.74581238647798E-12	1.65228672291666E-12	0	-1.55876105935534E-13	1.8393380500393E-12	1.05995752036163E-12	1.15348318392295E-12	7.17030087303454E-13	4.98803538993707E-13	4.05277875432387E-13	1.02878229917452E-12	3.42927433058174E-13
0.00922	2.05756459834904E-12	2.40049203140722E-12	-1.30935928985848E-12	-4.67628317806601E-13	-7.79380529677668E-13	1.30935928985848E-12	1.80816282885219E-12	1.05995752036163E-12	-3.11752211871067E-14	-3.7410265424528E-13	1.02878229917452E-12	8.10555750864774E-13	1.4028849534198E-12	1.18465840511005E-12	4.05277875432387E-13	4.36453096619494E-13	1.8705132712264E-13	2.8057699068396E-13
0.00924	1.65228672291666E-12	2.64989380090407E-12	-1.62111150172955E-12	-5.61153981367921E-13	-7.48205308490561E-13	9.66431856800308E-13	1.8393380500393E-12	7.79380529677668E-13	3.11752211871067E-13	-5.29978760180814E-13	9.35256635613201E-14	2.49401769496854E-13	1.74581238647798E-12	1.74581238647798E-12	6.23504423742134E-13	8.10555750864774E-13	-4.05277875432387E-13	5.92329202555027E-13
0.00926	8.41730972051881E-13	2.40049203140722E-12	-1.62111150172955E-12	-5.29978760180814E-13	-5.61153981367921E-13	5.61153981367921E-13	1.49641061698112E-12	1.05995752036163E-12	8.10555750864774E-13	-2.8057699068396E-13	-7.17030087303454E-13	-6.23504423742134E-13	2.11991504072326E-12	2.338141589033E-12	1.21583362629716E-12	1.34053451104559E-12	-5.61153981367921E-13	1.02878229917452E-12
0.00928	-1.24700884748427E-13	1.93286371360062E-12	-1.71463716529087E-12	-6.23504423742134E-13	-2.8057699068396E-13	1.55876105935534E-13	9.35256635613201E-13	1.8705132712264E-12	1.12230796273584E-12	-3.11752211871067E-13	-1.27818406867137E-12	-1.43406017460691E-12	2.18226548309747E-12	2.89929557040092E-12	1.49641061698112E-12	1.55876105935534E-12	-2.18226548309747E-13	1.18465840511005E-12
0.0093	-9.04081414426094E-13	1.37170973223269E-12	-1.71463716529087E-12	-4.05277875432387E-13	0	1.24700884748427E-13	5.61153981367921E-13	2.99282123396224E-12	1.18465840511005E-12	-3.42927433058174E-13	-1.55876105935534E-12	-1.8393380500393E-12	1.8705132712264E-12	3.2422230034591E-12	1.15348318392295E-12	1.55876105935534E-12	2.18226548309747E-13	9.97607077987414E-13
0.00932	-1.27818406867137E-12	1.02878229917452E-12	-1.27818406867137E-12	-9.35256635613201E-14	1.8705132712264E-13	4.98803538993707E-13	4.98803538993707E-13	3.99042831194966E-12	1.12230796273584E-12	-4.67628317806601E-13	-1.27818406867137E-12	-1.62111150172955E-12	1.4028849534198E-12	3.2422230034591E-12	6.23504423742134E-13	1.58993628054244E-12	5.61153981367921E-13	5.92329202555027E-13
0.00934	-1.15348318392295E-12	8.41730972051881E-13	-8.41730972051881E-13	8.10555750864774E-13	1.24700884748427E-13	1.15348318392295E-12	9.04081414426094E-13	4.27100530263362E-12	9.35256635613201E-13	-6.23504423742134E-13	-6.54679644929241E-13	-7.79380529677668E-13	6.54679644929241E-13	2.96164601277514E-12	3.42927433058174E-13	1.74581238647798E-12	6.85854866116347E-13	3.11752211871067E-13
0.00936	-7.79380529677668E-13	8.41730972051881E-13	-5.29978760180814E-13	1.74581238647798E-12	2.18226548309747E-13	1.80816282885219E-12	1.46523539579401E-12	3.77220176363991E-12	9.04081414426094E-13	-4.98803538993707E-13	1.8705132712264E-13	2.18226548309747E-13	2.18226548309747E-13	2.338141589033E-12	4.05277875432387E-13	2.02638937716194E-12	7.17030087303454E-13	2.8057699068396E-13
0.00938	-3.7410265424528E-13	7.17030087303454E-13	-5.29978760180814E-13	1.99521415597483E-12	5.29978760180814E-13	2.08873981953615E-12	1.77698760766508E-12	2.43166725259432E-12	1.02878229917452E-12	-3.11752211871067E-14	6.85854866116347E-13	9.04081414426094E-13	0	1.58993628054244E-12	5.61153981367921E-13	2.15109026191036E-12	4.98803538993707E-13	4.67628317806601E-13
0.0094	-9.35256635613201E-14	5.61153981367921E-13	-5.29978760180814E-13	1.8393380500393E-12	1.02878229917452E-12	2.02638937716194E-12	1.8393380500393E-12	8.41730972051881E-13	1.21583362629716E-12	5.61153981367921E-13	7.79380529677668E-13	1.24700884748427E-12	0	1.09113274154873E-12	8.72906193238988E-13	2.11991504072326E-12	3.7410265424528E-13	5.61153981367921E-13
0.00942	-6.23504423742134E-14	2.18226548309747E-13	-5.92329202555027E-13	1.37170973223269E-12	1.77698760766508E-12	1.8705132712264E-12	1.68346194410376E-12	-4.67628317806601E-13	1.09113274154873E-12	8.72906193238988E-13	3.7410265424528E-13	1.24700884748427E-12	9.35256635613201E-14	7.79380529677668E-13	1.18465840511005E-12	1.99521415597483E-12	1.24700884748427E-13	6.23504423742134E-13
0.00944	-2.8057699068396E-13	-2.49401769496854E-13	-4.36453096619494E-13	1.02878229917452E-12	2.61871857971696E-12	1.8705132712264E-12	1.4028849534198E-12	-1.24700884748427E-12	7.79380529677668E-13	7.48205308490561E-13	-1.24700884748427E-13	1.4028849534198E-12	1.8705132712264E-13	6.23504423742134E-13	1.49641061698112E-12	1.99521415597483E-12	-1.24700884748427E-13	7.17030087303454E-13
0.00946	-5.61153981367921E-13	-5.92329202555027E-13	-2.18226548309747E-13	6.85854866116347E-13	2.86812034921382E-12	1.93286371360062E-12	1.18465840511005E-12	-1.43406017460691E-12	1.55876105935534E-13	4.36453096619494E-13	-4.98803538993707E-13	1.55876105935534E-12	1.8705132712264E-13	5.61153981367921E-13	1.43406017460691E-12	1.8705132712264E-12	-1.55876105935534E-13	9.04081414426094E-13
0.00948	-7.17030087303454E-13	-7.17030087303454E-13	0	3.11752211871067E-13	2.64989380090407E-12	2.02638937716194E-12	9.35256635613201E-13	-1.24700884748427E-12	-4.05277875432387E-13	6.23504423742134E-14	-6.54679644929241E-13	1.77698760766508E-12	3.11752211871067E-13	5.61153981367921E-13	1.12230796273584E-12	1.80816282885219E-12	2.8057699068396E-13	1.21583362629716E-12
0.0095	-4.36453096619494E-13	-2.49401769496854E-13	-1.24700884748427E-13	3.11752211871067E-14	1.99521415597483E-12	2.18226548309747E-12	8.10555750864774E-13	-8.41730972051881E-13	-7.17030087303454E-13	-2.18226548309747E-13	-6.54679644929241E-13	1.8393380500393E-12	5.61153981367921E-13	7.79380529677668E-13	7.48205308490561E-13	1.77698760766508E-12	8.10555750864774E-13	1.43406017460691E-12
0.00952	4.36453096619494E-13	2.18226548309747E-13	-3.42927433058174E-13	-3.7410265424528E-13	1.21583362629716E-12	2.27579114665879E-12	4.98803538993707E-13	-2.18226548309747E-13	-8.10555750864774E-13	-4.05277875432387E-13	-4.36453096619494E-13	1.4028849534198E-12	9.97607077987414E-13	1.24700884748427E-12	5.61153981367921E-13	1.74581238647798E-12	1.21583362629716E-12	1.65228672291666E-12
0.00954	1.68346194410376E-12	7.17030087303454E-13	-2.49401769496854E-13	-7.17030087303454E-13	6.54679644929241E-13	1.99521415597483E-12	3.42927433058174E-13	4.98803538993707E-13	-7.48205308490561E-13	-4.05277875432387E-13	-9.35256635613201E-14	5.92329202555027E-13	1.24700884748427E-12	1.68346194410376E-12	5.61153981367921E-13	1.4028849534198E-12	1.49641061698112E-12	1.90168849241351E-12
0.00956	2.74341946446539E-12	9.04081414426094E-13	-6.23504423742134E-14	-8.72906193238988E-13	4.05277875432387E-13	1.55876105935534E-12	3.42927433058174E-13	1.27818406867137E-12	-5.92329202555027E-13	-2.8057699068396E-13	4.67628317806601E-13	-2.18226548309747E-13	1.46523539579401E-12	1.68346194410376E-12	9.35256635613201E-13	8.10555750864774E-13	1.49641061698112E-12	2.338141589033E-12
0.00958	3.17987256108488E-12	1.15348318392295E-12	4.36453096619494E-13	-6.85854866116347E-13	3.7410265424528E-13	1.15348318392295E-12	4.98803538993707E-13	2.05756459834904E-12	-2.8057699068396E-13	9.35256635613201E-14	9.97607077987414E-13	-6.23504423742134E-13	1.55876105935534E-12	1.15348318392295E-12	1.09113274154873E-12	-6.23504423742134E-14	1.37170973223269E-12	2.52519291615564E-12
0.0096	3.14869733989778E-12	1.34053451104559E-12	9.66431856800308E-13	-4.05277875432387E-13	4.05277875432387E-13	1.05995752036163E-12	7.48205308490561E-13	2.58754335852986E-12	-3.11752211871067E-14	5.92329202555027E-13	1.15348318392295E-12	-6.85854866116347E-13	1.24700884748427E-12	4.36453096619494E-13	1.12230796273584E-12	-5.61153981367921E-13	1.30935928985848E-12	2.52519291615564E-12
0.00962	3.11752211871067E-12	1.52758583816823E-12	1.34053451104559E-12	-3.7410265424528E-13	2.18226548309747E-13	1.4028849534198E-12	7.48205308490561E-13	2.52519291615564E-12	3.7410265424528E-13	9.97607077987414E-13	1.09113274154873E-12	-6.54679644929241E-13	9.04081414426094E-13	-2.8057699068396E-13	7.48205308490561E-13	-4.67628317806601E-13	1.37170973223269E-12	2.11991504072326E-12
0.00964	3.08634689752356E-12	1.52758583816823E-12	1.34053451104559E-12	-6.85854866116347E-13	-2.49401769496854E-13	2.02638937716194E-12	4.36453096619494E-13	2.05756459834904E-12	7.48205308490561E-13	1.12230796273584E-12	1.02878229917452E-12	-3.42927433058174E-13	9.04081414426094E-13	-6.54679644929241E-13	5.92329202555027E-13	3.11752211871067E-14	1.4028849534198E-12	1.77698760766508E-12
0.00966	3.17987256108488E-12	1.15348318392295E-12	1.24700884748427E-12	-1.43406017460691E-12	-7.48205308490561E-13	2.61871857971696E-12	-3.11752211871067E-14	1.46523539579401E-12	9.04081414426094E-13	1.09113274154873E-12	1.05995752036163E-12	6.23504423742134E-14	1.37170973223269E-12	-8.10555750864774E-13	4.36453096619494E-13	4.36453096619494E-13	1.46523539579401E-12	1.80816282885219E-12
0.00968	3.02399645514935E-12	4.36453096619494E-13	9.97607077987414E-13	-1.99521415597483E-12	-1.05995752036163E-12	3.02399645514935E-12	-1.8705132712264E-13	1.02878229917452E-12	9.04081414426094E-13	1.09113274154873E-12	1.15348318392295E-12	5.29978760180814E-13	2.08873981953615E-12	-8.41730972051881E-13	4.05277875432387E-13	6.54679644929241E-13	1.30935928985848E-12	1.8705132712264E-12
0.0097	2.96164601277514E-12	-2.8057699068396E-13	4.67628317806601E-13	-2.21344070428458E-12	-8.41730972051881E-13	3.30457344583331E-12	-1.24700884748427E-13	7.48205308490561E-13	1.02878229917452E-12	1.15348318392295E-12	1.02878229917452E-12	9.04081414426094E-13	2.71224424327828E-12	-8.10555750864774E-13	9.35256635613201E-14	7.48205308490561E-13	9.04081414426094E-13	1.77698760766508E-12
0.00972	2.52519291615564E-12	-7.48205308490561E-13	-9.35256635613201E-14	-1.8705132712264E-12	-1.8705132712264E-13	3.02399645514935E-12	-9.35256635613201E-14	8.72906193238988E-13	1.21583362629716E-12	1.18465840511005E-12	8.41730972051881E-13	1.09113274154873E-12	3.02399645514935E-12	-7.79380529677668E-13	-1.24700884748427E-13	8.10555750864774E-13	3.42927433058174E-13	1.49641061698112E-12
0.00974	1.77698760766508E-12	-7.48205308490561E-13	-2.18226548309747E-13	-1.46523539579401E-12	1.12230796273584E-12	2.338141589033E-12	0	1.49641061698112E-12	1.55876105935534E-12	6.85854866116347E-13	7.48205308490561E-13	1.24700884748427E-12	2.89929557040092E-12	-1.8705132712264E-13	-4.05277875432387E-13	7.17030087303454E-13	-1.55876105935534E-13	1.05995752036163E-12
0.00976	9.35256635613201E-13	-5.29978760180814E-13	9.35256635613201E-14	-1.4028849534198E-12	2.8057699068396E-12	1.55876105935534E-12	2.49401769496854E-13	2.11991504072326E-12	1.8393380500393E-12	-6.23504423742134E-14	8.10555750864774E-13	1.4028849534198E-12	2.18226548309747E-12	4.67628317806601E-13	-3.11752211871067E-13	6.85854866116347E-13	-4.36453096619494E-13	9.04081414426094E-13
0.00978	1.55876105935534E-13	-3.7410265424528E-13	8.41730972051881E-13	-1.58993628054244E-12	4.1774796390723E-12	7.79380529677668E-13	8.72906193238988E-13	3.05517167633646E-12	1.90168849241351E-12	-8.72906193238988E-13	8.10555750864774E-13	1.58993628054244E-12	1.24700884748427E-12	1.21583362629716E-12	-6.23504423742134E-14	6.54679644929241E-13	-1.55876105935534E-13	9.04081414426094E-13
0.0098	-1.55876105935534E-13	-1.24700884748427E-13	1.55876105935534E-12	-1.05995752036163E-12	4.23983008144651E-12	3.11752211871067E-13	1.68346194410376E-12	3.61632565770438E-12	1.58993628054244E-12	-1.15348318392295E-12	5.61153981367921E-13	1.68346194410376E-12	3.11752211871067E-13	1.46523539579401E-12	1.8705132712264E-13	5.29978760180814E-13	4.36453096619494E-13	9.97607077987414E-13
0.00982	1.24700884748427E-13	-1.24700884748427E-13	2.11991504072326E-12	1.55876105935534E-13	3.33574866702042E-12	-1.24700884748427E-13	2.15109026191036E-12	3.67867610007859E-12	9.35256635613201E-13	-7.17030087303454E-13	2.18226548309747E-13	1.55876105935534E-12	-2.8057699068396E-13	1.37170973223269E-12	1.55876105935534E-13	6.23504423742134E-13	1.02878229917452E-12	7.79380529677668E-13
0.00984	4.36453096619494E-13	6.23504423742134E-14	2.52519291615564E-12	1.27818406867137E-12	1.74581238647798E-12	-4.67628317806601E-13	2.338141589033E-12	3.33574866702042E-12	3.42927433058174E-13	3.42927433058174E-13	-9.35256635613201E-14	1.21583362629716E-12	-2.8057699068396E-13	1.34053451104559E-12	6.23504423742134E-14	6.85854866116347E-13	1.21583362629716E-12	4.98803538993707E-13
0.00986	4.98803538993707E-13	3.11752211871067E-13	2.40049203140722E-12	1.65228672291666E-12	5.29978760180814E-13	-6.23504423742134E-13	2.338141589033E-12	2.71224424327828E-12	0	1.55876105935534E-12	-1.24700884748427E-13	8.72906193238988E-13	1.55876105935534E-13	1.37170973223269E-12	2.18226548309747E-13	6.85854866116347E-13	1.12230796273584E-12	2.49401769496854E-13
0.00988	4.05277875432387E-13	6.23504423742134E-13	1.71463716529087E-12	1.49641061698112E-12	-6.23504423742134E-14	-6.54679644929241E-13	2.18226548309747E-12	2.08873981953615E-12	-6.23504423742134E-14	2.36931681022011E-12	1.24700884748427E-13	5.92329202555027E-13	4.98803538993707E-13	1.43406017460691E-12	6.23504423742134E-13	6.85854866116347E-13	8.41730972051881E-13	-1.24700884748427E-13
0.0099	3.42927433058174E-13	9.35256635613201E-13	7.48205308490561E-13	1.12230796273584E-12	-9.35256635613201E-14	-2.18226548309747E-13	1.8705132712264E-12	1.4028849534198E-12	6.23504423742134E-14	2.58754335852986E-12	3.11752211871067E-13	4.36453096619494E-13	6.23504423742134E-13	1.49641061698112E-12	1.24700884748427E-12	7.17030087303454E-13	5.29978760180814E-13	-7.17030087303454E-13
0.00992	4.67628317806601E-13	1.15348318392295E-12	6.23504423742134E-14	3.42927433058174E-13	2.8057699068396E-13	2.8057699068396E-13	1.34053451104559E-12	9.04081414426094E-13	3.11752211871067E-13	2.3069663678459E-12	3.7410265424528E-13	4.05277875432387E-13	6.85854866116347E-13	1.62111150172955E-12	1.58993628054244E-12	8.10555750864774E-13	9.35256635613201E-14	-1.15348318392295E-12
0.00994	6.54679644929241E-13	1.27818406867137E-12	0	-5.61153981367921E-13	6.85854866116347E-13	8.10555750864774E-13	8.10555750864774E-13	2.49401769496854E-13	3.42927433058174E-13	1.68346194410376E-12	3.11752211871067E-13	5.61153981367921E-13	6.54679644929241E-13	1.65228672291666E-12	1.62111150172955E-12	8.10555750864774E-13	-2.8057699068396E-13	-1.24700884748427E-12
0.00996	5.29978760180814E-13	1.24700884748427E-12	4.36453096619494E-13	-1.24700884748427E-12	9.35256635613201E-13	1.34053451104559E-12	3.11752211871067E-13	-5.92329202555027E-13	9.35256635613201E-14	1.09113274154873E-12	1.55876105935534E-13	6.54679644929241E-13	4.98803538993707E-13	1.49641061698112E-12	1.15348318392295E-12	5.92329202555027E-13	-4.36453096619494E-13	-8.72906193238988E-13
0.00998	2.18226548309747E-13	9.97607077987414E-13	9.04081414426094E-13	-1.21583362629716E-12	8.41730972051881E-13	1.93286371360062E-12	-1.24700884748427E-13	-1.21583362629716E-12	-4.05277875432387E-13	8.10555750864774E-13	-3.7410265424528E-13	1.05995752036163E-12	5.61153981367921E-13	1.09113274154873E-12	7.48205308490561E-13	3.11752211871067E-13	-2.49401769496854E-13	-3.7410265424528E-13
0.01	-1.8705132712264E-13	8.41730972051881E-13	8.10555750864774E-13	-4.98803538993707E-13	7.48205308490561E-13	2.49401769496854E-12	-2.8057699068396E-13	-1.30935928985848E-12	-8.10555750864774E-13	8.41730972051881E-13	-8.41730972051881E-13	1.37170973223269E-12	7.17030087303454E-13	7.48205308490561E-13	5.92329202555027E-13	2.8057699068396E-13	1.24700884748427E-13	9.35256635613201E-14
0.01002	-2.49401769496854E-13	8.72906193238988E-13	5.61153981367921E-13	4.98803538993707E-13	3.7410265424528E-13	3.21104778227199E-12	-4.05277875432387E-13	-9.04081414426094E-13	-8.10555750864774E-13	9.04081414426094E-13	-1.15348318392295E-12	1.49641061698112E-12	1.21583362629716E-12	3.7410265424528E-13	6.23504423742134E-13	3.7410265424528E-13	4.98803538993707E-13	1.24700884748427E-13
0.01004	6.23504423742134E-14	1.21583362629716E-12	4.36453096619494E-13	1.37170973223269E-12	-6.23504423742134E-14	3.61632565770438E-12	-4.36453096619494E-13	-4.67628317806601E-13	-2.49401769496854E-13	9.97607077987414E-13	-1.09113274154873E-12	1.37170973223269E-12	1.68346194410376E-12	1.24700884748427E-13	6.54679644929241E-13	7.48205308490561E-13	7.17030087303454E-13	-9.35256635613201E-14
0.01006	3.7410265424528E-13	1.8393380500393E-12	4.67628317806601E-13	2.05756459834904E-12	-1.55876105935534E-13	3.64750087889148E-12	-4.05277875432387E-13	-1.55876105935534E-13	3.7410265424528E-13	9.66431856800308E-13	-7.48205308490561E-13	9.04081414426094E-13	1.8705132712264E-12	4.05277875432387E-13	4.05277875432387E-13	1.05995752036163E-12	6.85854866116347E-13	3.11752211871067E-14
0.01008	4.36453096619494E-13	2.24461592547168E-12	6.54679644929241E-13	2.74341946446539E-12	-1.24700884748427E-13	3.05517167633646E-12	-4.67628317806601E-13	-6.23504423742134E-14	7.17030087303454E-13	1.02878229917452E-12	-3.11752211871067E-13	5.29978760180814E-13	1.71463716529087E-12	9.97607077987414E-13	2.49401769496854E-13	1.05995752036163E-12	5.92329202555027E-13	4.98803538993707E-13
0.0101	2.18226548309747E-13	2.05756459834904E-12	9.97607077987414E-13	3.55397521533016E-12	3.11752211871067E-14	2.338141589033E-12	-5.29978760180814E-13	-9.35256635613201E-14	6.85854866116347E-13	9.97607077987414E-13	2.8057699068396E-13	2.49401769496854E-13	1.15348318392295E-12	1.58993628054244E-12	9.35256635613201E-14	7.79380529677668E-13	4.98803538993707E-13	1.09113274154873E-12
0.01012	-2.8057699068396E-13	1.34053451104559E-12	1.30935928985848E-12	3.83455220601412E-12	3.11752211871067E-14	1.43406017460691E-12	-2.8057699068396E-13	-3.11752211871067E-13	8.10555750864774E-13	9.35256635613201E-13	9.97607077987414E-13	-6.23504423742134E-14	4.36453096619494E-13	1.65228672291666E-12	3.42927433058174E-13	3.7410265424528E-13	5.92329202555027E-13	1.68346194410376E-12
0.01014	-9.35256635613201E-13	6.23504423742134E-13	1.37170973223269E-12	3.21104778227199E-12	3.7410265424528E-13	9.35256635613201E-13	3.11752211871067E-14	-4.05277875432387E-13	1.09113274154873E-12	8.41730972051881E-13	1.68346194410376E-12	-1.55876105935534E-13	-1.55876105935534E-13	1.24700884748427E-12	5.29978760180814E-13	-9.35256635613201E-14	5.29978760180814E-13	1.8393380500393E-12
0.01016	-1.27818406867137E-12	1.24700884748427E-13	1.09113274154873E-12	1.8705132712264E-12	5.92329202555027E-13	5.92329202555027E-13	4.98803538993707E-13	-3.11752211871067E-13	1.49641061698112E-12	6.85854866116347E-13	2.15109026191036E-12	-3.7410265424528E-13	-3.42927433058174E-13	9.04081414426094E-13	5.92329202555027E-13	-2.49401769496854E-13	2.49401769496854E-13	1.74581238647798E-12
0.01018	-1.15348318392295E-12	-3.11752211871067E-14	7.17030087303454E-13	4.36453096619494E-13	9.04081414426094E-13	8.10555750864774E-13	9.04081414426094E-13	2.8057699068396E-13	1.93286371360062E-12	2.8057699068396E-13	2.338141589033E-12	-5.92329202555027E-13	0	8.41730972051881E-13	5.61153981367921E-13	-2.49401769496854E-13	6.23504423742134E-14	1.55876105935534E-12
0.0102	-4.98803538993707E-13	9.35256635613201E-14	3.42927433058174E-13	-5.92329202555027E-13	1.21583362629716E-12	1.12230796273584E-12	1.05995752036163E-12	1.21583362629716E-12	1.93286371360062E-12	-3.11752211871067E-13	2.08873981953615E-12	-5.92329202555027E-13	4.98803538993707E-13	9.97607077987414E-13	5.29978760180814E-13	3.11752211871067E-13	6.23504423742134E-14	1.52758583816823E-12
0.01022	3.42927433058174E-13	3.42927433058174E-13	0	-9.66431856800308E-13	1.27818406867137E-12	1.62111150172955E-12	1.09113274154873E-12	1.99521415597483E-12	1.68346194410376E-12	-7.48205308490561E-13	1.74581238647798E-12	-2.18226548309747E-13	4.98803538993707E-13	1.12230796273584E-12	6.23504423742134E-13	1.24700884748427E-12	6.23504423742134E-14	1.68346194410376E-12
0.01024	1.02878229917452E-12	8.10555750864774E-13	-1.55876105935534E-13	-7.48205308490561E-13	1.4028849534198E-12	1.90168849241351E-12	8.41730972051881E-13	2.24461592547168E-12	1.46523539579401E-12	-9.66431856800308E-13	1.62111150172955E-12	4.36453096619494E-13	4.05277875432387E-13	1.15348318392295E-12	9.35256635613201E-13	2.11991504072326E-12	9.35256635613201E-14	1.71463716529087E-12
0.01026	1.46523539579401E-12	1.4028849534198E-12	-3.11752211871067E-14	-1.8705132712264E-13	1.74581238647798E-12	1.77698760766508E-12	3.42927433058174E-13	1.99521415597483E-12	1.12230796273584E-12	-6.85854866116347E-13	1.74581238647798E-12	1.05995752036163E-12	3.7410265424528E-13	8.72906193238988E-13	9.35256635613201E-13	2.64989380090407E-12	1.55876105935534E-13	1.49641061698112E-12
0.01028	1.52758583816823E-12	1.99521415597483E-12	2.49401769496854E-13	1.55876105935534E-13	2.02638937716194E-12	1.4028849534198E-12	-1.8705132712264E-13	1.30935928985848E-12	6.23504423742134E-13	-2.18226548309747E-13	1.96403893478772E-12	1.46523539579401E-12	3.42927433058174E-13	2.49401769496854E-13	1.12230796273584E-12	2.68106902209118E-12	3.42927433058174E-13	8.41730972051881E-13
0.0103	1.58993628054244E-12	2.36931681022011E-12	7.17030087303454E-13	2.49401769496854E-13	1.96403893478772E-12	1.12230796273584E-12	-4.98803538993707E-13	4.36453096619494E-13	2.8057699068396E-13	3.7410265424528E-13	1.8705132712264E-12	1.52758583816823E-12	2.8057699068396E-13	-3.7410265424528E-13	1.46523539579401E-12	2.40049203140722E-12	2.8057699068396E-13	6.23504423742134E-14
0.01032	1.80816282885219E-12	2.55636813734275E-12	1.12230796273584E-12	-1.55876105935534E-13	1.58993628054244E-12	8.72906193238988E-13	-5.92329202555027E-13	-3.7410265424528E-13	1.55876105935534E-13	5.61153981367921E-13	1.77698760766508E-12	1.30935928985848E-12	-1.24700884748427E-13	-8.10555750864774E-13	1.77698760766508E-12	1.96403893478772E-12	2.18226548309747E-13	-8.41730972051881E-13
0.01034	2.05756459834904E-12	2.49401769496854E-12	1.21583362629716E-12	-8.72906193238988E-13	1.02878229917452E-12	8.41730972051881E-13	-1.8705132712264E-13	-1.05995752036163E-12	3.42927433058174E-13	4.05277875432387E-13	1.62111150172955E-12	8.41730972051881E-13	-4.98803538993707E-13	-9.35256635613201E-13	2.05756459834904E-12	1.49641061698112E-12	3.11752211871067E-13	-1.21583362629716E-12
0.01036	2.24461592547168E-12	2.49401769496854E-12	9.66431856800308E-13	-1.55876105935534E-12	6.23504423742134E-13	1.21583362629716E-12	4.98803538993707E-13	-1.4028849534198E-12	7.48205308490561E-13	3.11752211871067E-14	1.30935928985848E-12	4.36453096619494E-13	-5.61153981367921E-13	-8.41730972051881E-13	1.58993628054244E-12	1.30935928985848E-12	2.8057699068396E-13	-1.21583362629716E-12
0.01038	2.27579114665879E-12	2.61871857971696E-12	6.85854866116347E-13	-1.8705132712264E-12	5.29978760180814E-13	1.74581238647798E-12	1.15348318392295E-12	-1.37170973223269E-12	1.15348318392295E-12	-1.24700884748427E-13	6.85854866116347E-13	1.8705132712264E-13	-1.55876105935534E-13	-3.7410265424528E-13	7.79380529677668E-13	1.58993628054244E-12	1.55876105935534E-13	-1.02878229917452E-12
0.0104	1.80816282885219E-12	2.89929557040092E-12	3.11752211871067E-13	-1.62111150172955E-12	6.54679644929241E-13	2.338141589033E-12	1.62111150172955E-12	-9.04081414426094E-13	1.37170973223269E-12	0	-1.55876105935534E-13	1.55876105935534E-13	3.11752211871067E-13	1.8705132712264E-13	1.24700884748427E-13	2.02638937716194E-12	0	-5.92329202555027E-13
0.01042	1.30935928985848E-12	2.83694512802671E-12	6.23504423742134E-14	-1.12230796273584E-12	5.92329202555027E-13	2.64989380090407E-12	1.74581238647798E-12	-3.7410265424528E-13	1.30935928985848E-12	6.85854866116347E-13	-9.35256635613201E-13	1.24700884748427E-13	6.23504423742134E-13	6.23504423742134E-13	3.11752211871067E-14	1.99521415597483E-12	-6.23504423742134E-14	9.35256635613201E-14
0.01044	9.66431856800308E-13	2.21344070428458E-12	2.49401769496854E-13	-7.17030087303454E-13	4.05277875432387E-13	2.61871857971696E-12	1.80816282885219E-12	0	1.24700884748427E-12	1.46523539579401E-12	-1.27818406867137E-12	3.11752211871067E-13	8.10555750864774E-13	7.79380529677668E-13	9.35256635613201E-14	1.58993628054244E-12	1.24700884748427E-13	6.85854866116347E-13
0.01046	8.72906193238988E-13	1.30935928985848E-12	6.54679644929241E-13	-7.79380529677668E-13	6.23504423742134E-14	2.05756459834904E-12	1.58993628054244E-12	9.35256635613201E-14	1.21583362629716E-12	1.90168849241351E-12	-1.05995752036163E-12	5.61153981367921E-13	7.48205308490561E-13	4.98803538993707E-13	2.49401769496854E-13	9.97607077987414E-13	3.42927433058174E-13	1.09113274154873E-12
0.01048	9.66431856800308E-13	3.7410265424528E-13	1.12230796273584E-12	-9.66431856800308E-13	-2.49401769496854E-13	1.43406017460691E-12	9.04081414426094E-13	3.42927433058174E-13	1.58993628054244E-12	1.80816282885219E-12	-5.92329202555027E-13	9.66431856800308E-13	7.17030087303454E-13	-9.35256635613201E-14	9.35256635613201E-14	3.42927433058174E-13	8.41730972051881E-13	1.09113274154873E-12
0.0105	1.05995752036163E-12	-3.11752211871067E-14	1.24700884748427E-12	-1.24700884748427E-12	-3.7410265424528E-13	8.72906193238988E-13	-1.55876105935534E-13	6.85854866116347E-13	2.08873981953615E-12	1.43406017460691E-12	3.11752211871067E-14	1.24700884748427E-12	7.79380529677668E-13	-3.11752211871067E-13	-1.55876105935534E-13	-2.49401769496854E-13	1.12230796273584E-12	8.10555750864774E-13
0.01052	1.21583362629716E-12	-3.11752211871067E-14	1.30935928985848E-12	-1.49641061698112E-12	-3.11752211871067E-14	4.67628317806601E-13	-6.54679644929241E-13	1.09113274154873E-12	2.71224424327828E-12	1.24700884748427E-12	6.54679644929241E-13	1.43406017460691E-12	9.35256635613201E-13	-9.35256635613201E-14	-3.42927433058174E-13	-7.48205308490561E-13	1.09113274154873E-12	1.8705132712264E-13
0.01054	1.24700884748427E-12	1.55876105935534E-13	1.37170973223269E-12	-1.77698760766508E-12	1.05995752036163E-12	1.24700884748427E-13	-3.7410265424528E-13	1.27818406867137E-12	3.21104778227199E-12	1.21583362629716E-12	1.09113274154873E-12	1.49641061698112E-12	1.12230796273584E-12	5.92329202555027E-13	-4.67628317806601E-13	-1.05995752036163E-12	9.35256635613201E-13	-4.67628317806601E-13
0.01056	1.12230796273584E-12	2.49401769496854E-13	1.4028849534198E-12	-1.8705132712264E-12	1.80816282885219E-12	6.23504423742134E-14	1.55876105935534E-13	9.04081414426094E-13	3.36692388820752E-12	1.09113274154873E-12	1.30935928985848E-12	1.62111150172955E-12	1.24700884748427E-12	1.58993628054244E-12	-4.05277875432387E-13	-8.72906193238988E-13	8.10555750864774E-13	-9.35256635613201E-13
0.01058	8.41730972051881E-13	2.18226548309747E-13	1.65228672291666E-12	-1.55876105935534E-12	1.49641061698112E-12	2.18226548309747E-13	8.72906193238988E-13	3.7410265424528E-13	3.2422230034591E-12	7.17030087303454E-13	1.34053451104559E-12	1.93286371360062E-12	1.27818406867137E-12	2.36931681022011E-12	-2.8057699068396E-13	-5.61153981367921E-13	9.35256635613201E-13	-1.27818406867137E-12
0.0106	4.36453096619494E-13	1.8705132712264E-13	1.62111150172955E-12	-7.17030087303454E-13	6.23504423742134E-13	4.36453096619494E-13	1.27818406867137E-12	-3.11752211871067E-14	2.93047079158803E-12	2.49401769496854E-13	9.97607077987414E-13	2.15109026191036E-12	1.12230796273584E-12	2.71224424327828E-12	-6.23504423742134E-14	-1.24700884748427E-13	1.27818406867137E-12	-1.37170973223269E-12
0.01062	6.23504423742134E-14	1.24700884748427E-13	1.24700884748427E-12	2.8057699068396E-13	1.8705132712264E-13	5.29978760180814E-13	1.58993628054244E-12	3.11752211871067E-14	2.74341946446539E-12	6.23504423742134E-14	9.04081414426094E-13	1.8705132712264E-12	9.35256635613201E-13	2.27579114665879E-12	4.05277875432387E-13	1.55876105935534E-13	1.8393380500393E-12	-1.30935928985848E-12
0.01064	1.55876105935534E-13	-2.8057699068396E-13	8.72906193238988E-13	1.05995752036163E-12	5.29978760180814E-13	8.10555750864774E-13	1.74581238647798E-12	3.7410265424528E-13	2.46284247378143E-12	3.11752211871067E-14	1.12230796273584E-12	1.43406017460691E-12	8.72906193238988E-13	1.27818406867137E-12	8.10555750864774E-13	4.98803538993707E-13	2.11991504072326E-12	-1.12230796273584E-12
0.01066	2.8057699068396E-13	-8.10555750864774E-13	7.48205308490561E-13	1.34053451104559E-12	9.66431856800308E-13	1.09113274154873E-12	1.8393380500393E-12	5.61153981367921E-13	1.99521415597483E-12	3.42927433058174E-13	1.65228672291666E-12	8.41730972051881E-13	9.35256635613201E-13	2.49401769496854E-13	1.18465840511005E-12	6.54679644929241E-13	2.11991504072326E-12	-6.54679644929241E-13
0.01068	5.29978760180814E-13	-1.09113274154873E-12	8.41730972051881E-13	9.66431856800308E-13	1.24700884748427E-12	1.49641061698112E-12	1.68346194410376E-12	7.48205308490561E-13	1.52758583816823E-12	6.23504423742134E-13	2.08873981953615E-12	4.98803538993707E-13	9.35256635613201E-13	-5.29978760180814E-13	1.49641061698112E-12	9.04081414426094E-13	1.65228672291666E-12	1.55876105935534E-13
0.0107	7.17030087303454E-13	-9.04081414426094E-13	9.04081414426094E-13	3.42927433058174E-13	1.27818406867137E-12	1.96403893478772E-12	1.43406017460691E-12	7.17030087303454E-13	1.12230796273584E-12	8.41730972051881E-13	2.24461592547168E-12	4.67628317806601E-13	6.23504423742134E-13	-7.79380529677668E-13	1.65228672291666E-12	1.09113274154873E-12	9.04081414426094E-13	9.97607077987414E-13
0.01072	9.97607077987414E-13	-3.7410265424528E-13	9.04081414426094E-13	-2.18226548309747E-13	1.05995752036163E-12	2.24461592547168E-12	1.05995752036163E-12	7.48205308490561E-13	9.04081414426094E-13	8.72906193238988E-13	2.15109026191036E-12	7.17030087303454E-13	3.42927433058174E-13	-8.10555750864774E-13	1.77698760766508E-12	1.34053451104559E-12	2.18226548309747E-13	1.65228672291666E-12
0.01074	1.18465840511005E-12	3.11752211871067E-13	1.21583362629716E-12	-9.35256635613201E-14	4.36453096619494E-13	2.338141589033E-12	7.48205308490561E-13	7.17030087303454E-13	8.10555750864774E-13	6.85854866116347E-13	1.77698760766508E-12	9.97607077987414E-13	9.35256635613201E-14	-7.17030087303454E-13	1.90168849241351E-12	1.52758583816823E-12	-9.35256635613201E-14	1.77698760766508E-12
0.01076	1.24700884748427E-12	6.23504423742134E-13	1.65228672291666E-12	7.48205308490561E-13	-9.35256635613201E-14	1.93286371360062E-12	6.85854866116347E-13	9.35256635613201E-13	8.41730972051881E-13	5.29978760180814E-13	1.37170973223269E-12	9.97607077987414E-13	-1.24700884748427E-13	-2.18226548309747E-13	1.99521415597483E-12	1.77698760766508E-12	9.35256635613201E-14	1.55876105935534E-12
0.01078	1.12230796273584E-12	7.79380529677668E-13	2.05756459834904E-12	1.77698760766508E-12	-2.18226548309747E-13	1.34053451104559E-12	5.61153981367921E-13	1.27818406867137E-12	6.85854866116347E-13	2.49401769496854E-13	1.02878229917452E-12	6.85854866116347E-13	-2.49401769496854E-13	3.42927433058174E-13	1.93286371360062E-12	2.05756459834904E-12	4.36453096619494E-13	1.37170973223269E-12
0.0108	8.72906193238988E-13	7.17030087303454E-13	2.27579114665879E-12	2.40049203140722E-12	1.24700884748427E-13	6.54679644929241E-13	5.92329202555027E-13	1.62111150172955E-12	4.36453096619494E-13	-1.24700884748427E-13	8.72906193238988E-13	2.18226548309747E-13	-3.7410265424528E-13	1.12230796273584E-12	1.49641061698112E-12	2.27579114665879E-12	8.10555750864774E-13	1.21583362629716E-12
0.01082	6.54679644929241E-13	7.48205308490561E-13	1.96403893478772E-12	2.64989380090407E-12	7.48205308490561E-13	1.55876105935534E-13	3.7410265424528E-13	2.05756459834904E-12	-9.35256635613201E-14	-3.11752211871067E-13	8.10555750864774E-13	-6.23504423742134E-14	-2.8057699068396E-13	1.90168849241351E-12	4.98803538993707E-13	2.46284247378143E-12	9.97607077987414E-13	1.09113274154873E-12
0.01084	5.92329202555027E-13	9.04081414426094E-13	1.37170973223269E-12	2.61871857971696E-12	1.37170973223269E-12	3.11752211871067E-14	1.24700884748427E-13	2.338141589033E-12	-7.48205308490561E-13	-4.98803538993707E-13	6.85854866116347E-13	-1.55876105935534E-13	-1.24700884748427E-13	2.18226548309747E-12	-3.42927433058174E-13	2.43166725259432E-12	8.72906193238988E-13	1.09113274154873E-12
0.01086	7.17030087303454E-13	1.05995752036163E-12	7.79380529677668E-13	2.36931681022011E-12	1.74581238647798E-12	0	3.11752211871067E-14	2.46284247378143E-12	-1.09113274154873E-12	-2.49401769496854E-13	4.67628317806601E-13	1.24700884748427E-13	0	1.71463716529087E-12	-7.17030087303454E-13	2.08873981953615E-12	8.10555750864774E-13	1.30935928985848E-12
0.01088	8.10555750864774E-13	1.24700884748427E-12	2.18226548309747E-13	1.96403893478772E-12	1.49641061698112E-12	1.24700884748427E-13	9.35256635613201E-14	2.49401769496854E-12	-1.15348318392295E-12	-6.23504423742134E-14	-3.11752211871067E-14	4.67628317806601E-13	-3.11752211871067E-14	7.17030087303454E-13	-4.98803538993707E-13	1.52758583816823E-12	8.10555750864774E-13	1.77698760766508E-12
0.0109	1.02878229917452E-12	1.34053451104559E-12	3.11752211871067E-14	1.62111150172955E-12	1.02878229917452E-12	2.8057699068396E-13	1.24700884748427E-13	2.55636813734275E-12	-6.54679644929241E-13	-1.24700884748427E-13	-2.8057699068396E-13	5.29978760180814E-13	-2.18226548309747E-13	3.11752211871067E-14	-1.55876105935534E-13	1.09113274154873E-12	8.10555750864774E-13	2.18226548309747E-12
0.01092	1.37170973223269E-12	1.65228672291666E-12	9.35256635613201E-14	1.12230796273584E-12	8.41730972051881E-13	7.48205308490561E-13	3.42927433058174E-13	2.68106902209118E-12	2.49401769496854E-13	-2.8057699068396E-13	-1.8705132712264E-13	5.61153981367921E-13	-4.36453096619494E-13	-2.49401769496854E-13	2.8057699068396E-13	9.35256635613201E-13	7.17030087303454E-13	2.338141589033E-12
0.01094	1.80816282885219E-12	2.08873981953615E-12	3.11752211871067E-14	6.85854866116347E-13	1.12230796273584E-12	1.34053451104559E-12	5.61153981367921E-13	2.55636813734275E-12	1.37170973223269E-12	-4.36453096619494E-13	3.42927433058174E-13	4.98803538993707E-13	-4.98803538993707E-13	-6.23504423742134E-14	7.79380529677668E-13	1.09113274154873E-12	6.23504423742134E-13	2.11991504072326E-12
0.01096	2.21344070428458E-12	2.61871857971696E-12	-1.24700884748427E-13	2.49401769496854E-13	1.62111150172955E-12	1.80816282885219E-12	3.42927433058174E-13	2.27579114665879E-12	2.21344070428458E-12	-4.98803538993707E-13	1.05995752036163E-12	6.85854866116347E-13	-3.7410265424528E-13	4.05277875432387E-13	9.35256635613201E-13	1.4028849534198E-12	4.67628317806601E-13	1.55876105935534E-12
0.01098	2.52519291615564E-12	2.71224424327828E-12	-1.8705132712264E-13	0	1.93286371360062E-12	1.74581238647798E-12	-3.11752211871067E-14	2.05756459834904E-12	2.49401769496854E-12	-3.11752211871067E-13	1.55876105935534E-12	8.72906193238988E-13	0	8.72906193238988E-13	7.79380529677668E-13	1.49641061698112E-12	1.55876105935534E-13	8.41730972051881E-13
0.011	2.55636813734275E-12	2.46284247378143E-12	1.24700884748427E-13	6.23504423742134E-14	1.65228672291666E-12	1.34053451104559E-12	3.11752211871067E-14	1.90168849241351E-12	2.36931681022011E-12	2.8057699068396E-13	1.8393380500393E-12	1.21583362629716E-12	6.85854866116347E-13	1.27818406867137E-12	4.67628317806601E-13	1.4028849534198E-12	-9.35256635613201E-14	2.18226548309747E-13
0.01102	2.36931681022011E-12	2.18226548309747E-12	6.85854866116347E-13	3.42927433058174E-13	9.04081414426094E-13	9.97607077987414E-13	4.36453096619494E-13	1.74581238647798E-12	2.05756459834904E-12	7.17030087303454E-13	2.338141589033E-12	1.43406017460691E-12	1.30935928985848E-12	1.30935928985848E-12	3.11752211871067E-13	1.21583362629716E-12	-2.18226548309747E-13	-3.11752211871067E-13
0.01104	2.08873981953615E-12	1.8393380500393E-12	1.18465840511005E-12	5.29978760180814E-13	2.49401769496854E-13	7.17030087303454E-13	7.48205308490561E-13	1.30935928985848E-12	1.77698760766508E-12	1.09113274154873E-12	2.86812034921382E-12	1.49641061698112E-12	1.21583362629716E-12	1.02878229917452E-12	3.42927433058174E-13	1.21583362629716E-12	-1.8705132712264E-13	-7.79380529677668E-13
0.01106	1.8393380500393E-12	1.65228672291666E-12	1.21583362629716E-12	2.8057699068396E-13	1.55876105935534E-13	7.79380529677668E-13	9.97607077987414E-13	1.05995752036163E-12	1.74581238647798E-12	1.27818406867137E-12	3.36692388820752E-12	1.77698760766508E-12	7.17030087303454E-13	8.72906193238988E-13	4.98803538993707E-13	1.27818406867137E-12	3.11752211871067E-14	-9.97607077987414E-13
0.01108	1.58993628054244E-12	1.27818406867137E-12	5.92329202555027E-13	-1.8705132712264E-13	6.23504423742134E-13	9.35256635613201E-13	9.35256635613201E-13	8.72906193238988E-13	2.11991504072326E-12	1.43406017460691E-12	3.55397521533016E-12	2.02638937716194E-12	2.8057699068396E-13	8.41730972051881E-13	5.92329202555027E-13	1.49641061698112E-12	3.7410265424528E-13	-1.09113274154873E-12
0.0111	1.65228672291666E-12	5.92329202555027E-13	-2.18226548309747E-13	-4.98803538993707E-13	1.12230796273584E-12	9.04081414426094E-13	8.10555750864774E-13	1.02878229917452E-12	2.71224424327828E-12	1.80816282885219E-12	3.46044955176884E-12	2.24461592547168E-12	1.8705132712264E-13	9.04081414426094E-13	4.36453096619494E-13	1.68346194410376E-12	8.10555750864774E-13	-9.35256635613201E-13
0.01112	1.8705132712264E-12	-3.11752211871067E-14	-5.61153981367921E-13	-6.23504423742134E-13	1.4028849534198E-12	9.04081414426094E-13	5.61153981367921E-13	1.37170973223269E-12	3.17987256108488E-12	2.11991504072326E-12	2.83694512802671E-12	2.21344070428458E-12	1.55876105935534E-13	1.05995752036163E-12	1.8705132712264E-13	2.02638937716194E-12	1.30935928985848E-12	-6.54679644929241E-13
0.01114	2.18226548309747E-12	-7.48205308490561E-13	-3.11752211871067E-13	-7.17030087303454E-13	1.49641061698112E-12	8.10555750864774E-13	4.36453096619494E-13	1.74581238647798E-12	3.17987256108488E-12	1.8393380500393E-12	2.08873981953615E-12	1.93286371360062E-12	1.24700884748427E-13	9.97607077987414E-13	-5.29978760180814E-13	2.58754335852986E-12	1.68346194410376E-12	-3.11752211871067E-13
0.01116	2.49401769496854E-12	-1.12230796273584E-12	4.98803538993707E-13	-6.85854866116347E-13	1.21583362629716E-12	8.72906193238988E-13	3.42927433058174E-13	2.08873981953615E-12	2.89929557040092E-12	1.34053451104559E-12	9.97607077987414E-13	1.37170973223269E-12	4.05277875432387E-13	7.48205308490561E-13	-1.18465840511005E-12	3.11752211871067E-12	1.77698760766508E-12	3.11752211871067E-14
0.01118	2.71224424327828E-12	-1.15348318392295E-12	1.37170973223269E-12	-5.61153981367921E-13	5.92329202555027E-13	8.72906193238988E-13	3.11752211871067E-13	2.11991504072326E-12	2.52519291615564E-12	5.92329202555027E-13	-1.55876105935534E-13	6.54679644929241E-13	1.02878229917452E-12	4.98803538993707E-13	-1.15348318392295E-12	3.39809910939463E-12	1.77698760766508E-12	3.7410265424528E-13
0.0112	2.58754335852986E-12	-1.05995752036163E-12	1.96403893478772E-12	-2.8057699068396E-13	-3.42927433058174E-13	8.72906193238988E-13	1.55876105935534E-13	1.93286371360062E-12	2.15109026191036E-12	-2.49401769496854E-13	-1.18465840511005E-12	-3.11752211871067E-14	1.55876105935534E-12	9.35256635613201E-14	-4.98803538993707E-13	3.11752211871067E-12	1.80816282885219E-12	6.54679644929241E-13
0.01122	2.338141589033E-12	-3.7410265424528E-13	1.99521415597483E-12	-1.24700884748427E-13	-1.21583362629716E-12	9.66431856800308E-13	0	1.4028849534198E-12	1.68346194410376E-12	-9.04081414426094E-13	-1.71463716529087E-12	-3.7410265424528E-13	1.90168849241351E-12	-4.05277875432387E-13	4.67628317806601E-13	2.3069663678459E-12	1.8393380500393E-12	6.85854866116347E-13
0.01124	1.8393380500393E-12	7.17030087303454E-13	1.58993628054244E-12	9.35256635613201E-14	-1.65228672291666E-12	1.02878229917452E-12	-1.24700884748427E-13	8.10555750864774E-13	1.09113274154873E-12	-1.02878229917452E-12	-1.62111150172955E-12	-2.49401769496854E-13	2.05756459834904E-12	-6.54679644929241E-13	1.27818406867137E-12	1.18465840511005E-12	2.05756459834904E-12	7.17030087303454E-13
0.01126	1.62111150172955E-12	1.99521415597483E-12	7.48205308490561E-13	9.35256635613201E-14	-1.46523539579401E-12	7.48205308490561E-13	-3.11752211871067E-13	5.92329202555027E-13	5.29978760180814E-13	-6.23504423742134E-13	-8.41730972051881E-13	2.49401769496854E-13	2.18226548309747E-12	-2.8057699068396E-13	1.8705132712264E-12	1.24700884748427E-13	2.08873981953615E-12	6.54679644929241E-13
0.01128	1.49641061698112E-12	2.99282123396224E-12	1.24700884748427E-13	2.49401769496854E-13	-4.98803538993707E-13	2.8057699068396E-13	-1.8705132712264E-13	7.17030087303454E-13	9.35256635613201E-14	-6.23504423742134E-14	6.23504423742134E-14	6.54679644929241E-13	2.15109026191036E-12	2.8057699068396E-13	2.24461592547168E-12	-6.23504423742134E-13	1.93286371360062E-12	5.61153981367921E-13
0.0113	1.4028849534198E-12	3.30457344583331E-12	-2.49401769496854E-13	2.49401769496854E-13	6.23504423742134E-13	-2.49401769496854E-13	3.42927433058174E-13	9.04081414426094E-13	6.23504423742134E-14	1.55876105935534E-13	8.72906193238988E-13	8.10555750864774E-13	1.62111150172955E-12	6.23504423742134E-13	2.61871857971696E-12	-9.04081414426094E-13	1.74581238647798E-12	6.23504423742134E-13
0.01132	1.09113274154873E-12	3.05517167633646E-12	-9.35256635613201E-14	2.49401769496854E-13	7.79380529677668E-13	-5.61153981367921E-13	9.04081414426094E-13	1.02878229917452E-12	3.42927433058174E-13	0	1.4028849534198E-12	5.61153981367921E-13	9.66431856800308E-13	6.85854866116347E-13	2.89929557040092E-12	-9.35256635613201E-13	1.27818406867137E-12	6.85854866116347E-13
0.01134	8.41730972051881E-13	2.3069663678459E-12	9.35256635613201E-14	3.11752211871067E-13	0	-4.98803538993707E-13	1.37170973223269E-12	9.97607077987414E-13	8.10555750864774E-13	0	1.68346194410376E-12	1.55876105935534E-13	3.11752211871067E-13	1.09113274154873E-12	2.86812034921382E-12	-6.85854866116347E-13	4.67628317806601E-13	7.48205308490561E-13
0.01136	7.48205308490561E-13	1.21583362629716E-12	4.67628317806601E-13	3.7410265424528E-13	-7.17030087303454E-13	0	1.58993628054244E-12	6.23504423742134E-13	1.12230796273584E-12	2.18226548309747E-13	1.74581238647798E-12	-5.29978760180814E-13	-4.05277875432387E-13	1.74581238647798E-12	2.58754335852986E-12	-2.8057699068396E-13	-2.49401769496854E-13	6.54679644929241E-13
0.01138	7.79380529677668E-13	6.23504423742134E-13	6.54679644929241E-13	3.11752211871067E-13	-1.24700884748427E-12	4.98803538993707E-13	1.52758583816823E-12	0	1.15348318392295E-12	4.05277875432387E-13	1.8705132712264E-12	-1.09113274154873E-12	-1.05995752036163E-12	2.40049203140722E-12	2.18226548309747E-12	-3.11752211871067E-14	-8.72906193238988E-13	4.36453096619494E-13
0.0114	6.54679644929241E-13	5.29978760180814E-13	5.29978760180814E-13	3.42927433058174E-13	-1.34053451104559E-12	9.35256635613201E-13	1.18465840511005E-12	-3.42927433058174E-13	1.02878229917452E-12	4.67628317806601E-13	1.8393380500393E-12	-1.49641061698112E-12	-1.27818406867137E-12	2.74341946446539E-12	1.71463716529087E-12	-6.23504423742134E-14	-1.27818406867137E-12	9.35256635613201E-14
0.01142	6.23504423742134E-13	8.72906193238988E-13	2.49401769496854E-13	3.42927433058174E-13	-1.37170973223269E-12	1.49641061698112E-12	7.48205308490561E-13	-2.18226548309747E-13	4.98803538993707E-13	5.29978760180814E-13	1.8705132712264E-12	-1.37170973223269E-12	-9.66431856800308E-13	2.71224424327828E-12	1.15348318392295E-12	-1.24700884748427E-13	-1.52758583816823E-12	-2.18226548309747E-13
0.01144	4.98803538993707E-13	1.27818406867137E-12	-6.23504423742134E-14	1.55876105935534E-13	-9.97607077987414E-13	2.02638937716194E-12	1.8705132712264E-13	4.05277875432387E-13	-1.55876105935534E-13	6.23504423742134E-13	1.96403893478772E-12	-6.85854866116347E-13	-5.92329202555027E-13	2.338141589033E-12	5.29978760180814E-13	-1.55876105935534E-13	-1.74581238647798E-12	-3.11752211871067E-13
0.01146	3.42927433058174E-13	1.62111150172955E-12	-9.35256635613201E-14	-9.35256635613201E-14	-5.92329202555027E-13	2.15109026191036E-12	-5.29978760180814E-13	1.37170973223269E-12	-7.48205308490561E-13	9.66431856800308E-13	1.99521415597483E-12	4.05277875432387E-13	6.23504423742134E-14	1.65228672291666E-12	-6.23504423742134E-14	-2.8057699068396E-13	-1.90168849241351E-12	-1.55876105935534E-13
0.01148	1.24700884748427E-13	1.49641061698112E-12	9.35256635613201E-14	-3.42927433058174E-13	-1.8705132712264E-13	2.05756459834904E-12	-1.4028849534198E-12	2.27579114665879E-12	-1.15348318392295E-12	1.30935928985848E-12	1.77698760766508E-12	1.43406017460691E-12	4.67628317806601E-13	7.48205308490561E-13	-3.42927433058174E-13	-4.67628317806601E-13	-1.93286371360062E-12	1.55876105935534E-13
0.0115	-2.49401769496854E-13	1.15348318392295E-12	3.42927433058174E-13	-3.7410265424528E-13	9.35256635613201E-14	1.68346194410376E-12	-1.77698760766508E-12	2.7745946856525E-12	-1.43406017460691E-12	1.65228672291666E-12	1.24700884748427E-12	2.02638937716194E-12	8.72906193238988E-13	9.35256635613201E-14	-2.49401769496854E-13	-4.98803538993707E-13	-1.49641061698112E-12	4.36453096619494E-13
0.01152	-4.36453096619494E-13	6.54679644929241E-13	7.79380529677668E-13	-2.8057699068396E-13	4.98803538993707E-13	1.27818406867137E-12	-1.65228672291666E-12	2.71224424327828E-12	-1.49641061698112E-12	1.65228672291666E-12	4.36453096619494E-13	2.21344070428458E-12	1.15348318392295E-12	-2.18226548309747E-13	0	-6.23504423742134E-14	-8.72906193238988E-13	5.92329202555027E-13
0.01154	-5.92329202555027E-13	1.8705132712264E-13	1.12230796273584E-12	-2.18226548309747E-13	9.35256635613201E-13	9.66431856800308E-13	-9.66431856800308E-13	2.24461592547168E-12	-1.05995752036163E-12	1.55876105935534E-12	-6.85854866116347E-13	2.24461592547168E-12	1.49641061698112E-12	0	2.49401769496854E-13	7.48205308490561E-13	-1.8705132712264E-13	6.85854866116347E-13
0.01156	-5.29978760180814E-13	6.23504423742134E-14	1.15348318392295E-12	-3.42927433058174E-13	8.41730972051881E-13	8.10555750864774E-13	-6.23504423742134E-14	1.68346194410376E-12	-1.24700884748427E-13	1.09113274154873E-12	-1.58993628054244E-12	2.3069663678459E-12	1.68346194410376E-12	3.11752211871067E-13	5.92329202555027E-13	1.55876105935534E-12	3.7410265424528E-13	4.67628317806601E-13
0.01158	-3.11752211871067E-13	6.23504423742134E-14	9.66431856800308E-13	-4.05277875432387E-13	3.11752211871067E-13	7.17030087303454E-13	8.41730972051881E-13	1.24700884748427E-12	9.35256635613201E-13	5.29978760180814E-13	-1.90168849241351E-12	2.18226548309747E-12	1.80816282885219E-12	8.10555750864774E-13	1.18465840511005E-12	2.11991504072326E-12	8.41730972051881E-13	2.18226548309747E-13
0.0116	-2.18226548309747E-13	1.24700884748427E-13	7.79380529677668E-13	-3.11752211871067E-13	-4.98803538993707E-13	6.54679644929241E-13	1.24700884748427E-12	1.12230796273584E-12	1.71463716529087E-12	1.55876105935534E-13	-1.43406017460691E-12	1.8705132712264E-12	1.8393380500393E-12	1.21583362629716E-12	9.97607077987414E-13	2.58754335852986E-12	9.97607077987414E-13	9.35256635613201E-14
0.01162	-9.35256635613201E-14	2.8057699068396E-13	6.54679644929241E-13	-6.23504423742134E-14	-1.18465840511005E-12	5.92329202555027E-13	9.04081414426094E-13	9.35256635613201E-13	1.8705132712264E-12	6.23504423742134E-14	-7.48205308490561E-13	1.58993628054244E-12	1.71463716529087E-12	9.04081414426094E-13	2.8057699068396E-13	2.89929557040092E-12	8.10555750864774E-13	2.8057699068396E-13
0.01164	3.11752211871067E-13	7.79380529677668E-13	5.92329202555027E-13	2.18226548309747E-13	-1.30935928985848E-12	7.17030087303454E-13	0	8.41730972051881E-13	1.4028849534198E-12	2.49401769496854E-13	-2.18226548309747E-13	1.37170973223269E-12	1.43406017460691E-12	3.42927433058174E-13	-4.05277875432387E-13	3.2733982246462E-12	4.05277875432387E-13	6.85854866116347E-13
0.01166	5.29978760180814E-13	1.37170973223269E-12	4.67628317806601E-13	2.49401769496854E-13	-7.79380529677668E-13	9.97607077987414E-13	-8.72906193238988E-13	6.85854866116347E-13	5.29978760180814E-13	5.92329202555027E-13	-9.35256635613201E-14	1.30935928985848E-12	1.30935928985848E-12	0	-4.67628317806601E-13	3.30457344583331E-12	9.35256635613201E-14	1.05995752036163E-12
0.01168	7.48205308490561E-13	1.90168849241351E-12	2.18226548309747E-13	0	1.8705132712264E-13	1.43406017460691E-12	-9.66431856800308E-13	4.98803538993707E-13	-1.8705132712264E-13	1.09113274154873E-12	-9.35256635613201E-14	1.30935928985848E-12	1.34053451104559E-12	1.55876105935534E-13	-4.98803538993707E-13	2.61871857971696E-12	6.23504423742134E-14	1.15348318392295E-12
0.0117	1.02878229917452E-12	2.11991504072326E-12	-6.23504423742134E-14	-4.05277875432387E-13	1.30935928985848E-12	2.27579114665879E-12	-1.8705132712264E-13	5.61153981367921E-13	-4.05277875432387E-13	1.30935928985848E-12	3.11752211871067E-14	1.4028849534198E-12	1.21583362629716E-12	8.72906193238988E-13	-5.29978760180814E-13	1.62111150172955E-12	2.18226548309747E-13	1.05995752036163E-12
0.01172	1.18465840511005E-12	1.93286371360062E-12	-6.23504423742134E-14	-8.10555750864774E-13	2.36931681022011E-12	2.8057699068396E-12	5.61153981367921E-13	8.10555750864774E-13	-1.24700884748427E-13	1.27818406867137E-12	1.8705132712264E-13	1.4028849534198E-12	8.72906193238988E-13	1.43406017460691E-12	-4.05277875432387E-13	6.23504423742134E-13	4.05277875432387E-13	7.79380529677668E-13
0.01174	1.24700884748427E-12	1.52758583816823E-12	3.11752211871067E-14	-8.10555750864774E-13	2.86812034921382E-12	2.68106902209118E-12	7.48205308490561E-13	1.27818406867137E-12	4.36453096619494E-13	1.15348318392295E-12	4.98803538993707E-13	1.30935928985848E-12	3.11752211871067E-13	1.58993628054244E-12	2.8057699068396E-13	-9.35256635613201E-14	4.67628317806601E-13	8.72906193238988E-13
0.01176	1.30935928985848E-12	1.18465840511005E-12	0	-4.98803538993707E-13	2.68106902209118E-12	2.18226548309747E-12	5.29978760180814E-13	1.93286371360062E-12	1.09113274154873E-12	9.35256635613201E-13	7.48205308490561E-13	1.43406017460691E-12	0	1.09113274154873E-12	1.05995752036163E-12	-3.42927433058174E-13	3.42927433058174E-13	1.12230796273584E-12
0.01178	1.55876105935534E-12	9.35256635613201E-13	-1.55876105935534E-13	-9.35256635613201E-14	2.05756459834904E-12	1.55876105935534E-12	1.8705132712264E-13	2.21344070428458E-12	1.8393380500393E-12	4.36453096619494E-13	1.18465840511005E-12	1.58993628054244E-12	1.24700884748427E-13	4.67628317806601E-13	1.99521415597483E-12	-4.36453096619494E-13	3.7410265424528E-13	1.21583362629716E-12
0.0118	1.96403893478772E-12	7.79380529677668E-13	-4.67628317806601E-13	2.8057699068396E-13	1.09113274154873E-12	1.09113274154873E-12	-1.24700884748427E-13	1.77698760766508E-12	2.15109026191036E-12	2.18226548309747E-13	1.96403893478772E-12	1.62111150172955E-12	8.41730972051881E-13	3.7410265424528E-13	2.3069663678459E-12	-4.05277875432387E-13	7.79380529677668E-13	1.09113274154873E-12
0.01182	2.338141589033E-12	5.92329202555027E-13	-7.48205308490561E-13	3.7410265424528E-13	1.8705132712264E-13	8.10555750864774E-13	-2.49401769496854E-13	8.41730972051881E-13	2.02638937716194E-12	-6.23504423742134E-14	2.49401769496854E-12	1.55876105935534E-12	1.34053451104559E-12	7.17030087303454E-13	2.58754335852986E-12	-1.24700884748427E-13	1.55876105935534E-12	7.17030087303454E-13
0.01184	2.36931681022011E-12	4.36453096619494E-13	-8.72906193238988E-13	2.8057699068396E-13	-2.18226548309747E-13	7.48205308490561E-13	-9.35256635613201E-14	0	1.68346194410376E-12	6.23504423742134E-14	2.86812034921382E-12	1.43406017460691E-12	9.35256635613201E-13	1.27818406867137E-12	2.27579114665879E-12	3.42927433058174E-13	2.36931681022011E-12	5.29978760180814E-13
0.01186	2.11991504072326E-12	3.7410265424528E-13	-8.10555750864774E-13	3.11752211871067E-14	-3.11752211871067E-13	8.41730972051881E-13	3.42927433058174E-13	-4.36453096619494E-13	1.77698760766508E-12	1.8705132712264E-13	2.96164601277514E-12	1.21583362629716E-12	3.11752211871067E-14	1.62111150172955E-12	1.68346194410376E-12	9.04081414426094E-13	2.64989380090407E-12	2.8057699068396E-13
0.01188	1.77698760766508E-12	4.98803538993707E-13	-4.98803538993707E-13	-6.23504423742134E-14	-9.35256635613201E-14	1.12230796273584E-12	6.54679644929241E-13	-3.42927433058174E-13	2.43166725259432E-12	3.7410265424528E-13	2.86812034921382E-12	7.17030087303454E-13	-6.54679644929241E-13	1.62111150172955E-12	1.27818406867137E-12	1.18465840511005E-12	2.36931681022011E-12	1.24700884748427E-13
0.0119	1.58993628054244E-12	7.48205308490561E-13	3.11752211871067E-14	-1.8705132712264E-13	2.18226548309747E-13	1.4028849534198E-12	7.79380529677668E-13	1.24700884748427E-13	3.11752211871067E-12	4.05277875432387E-13	2.52519291615564E-12	2.18226548309747E-13	-8.10555750864774E-13	1.24700884748427E-12	6.23504423742134E-13	1.05995752036163E-12	1.49641061698112E-12	1.8705132712264E-13
0.01192	1.58993628054244E-12	1.05995752036163E-12	4.36453096619494E-13	-2.49401769496854E-13	5.92329202555027E-13	1.58993628054244E-12	7.17030087303454E-13	5.61153981367921E-13	3.14869733989778E-12	3.11752211871067E-13	1.8705132712264E-12	-6.23504423742134E-14	-8.10555750864774E-13	4.67628317806601E-13	-9.35256635613201E-14	6.54679644929241E-13	5.29978760180814E-13	7.48205308490561E-13
0.01194	1.49641061698112E-12	1.27818406867137E-12	6.23504423742134E-13	-2.18226548309747E-13	8.10555750864774E-13	1.37170973223269E-12	1.02878229917452E-12	9.66431856800308E-13	2.58754335852986E-12	3.11752211871067E-14	1.18465840511005E-12	1.55876105935534E-13	-4.67628317806601E-13	-2.49401769496854E-13	-4.05277875432387E-13	1.8705132712264E-13	-4.36453096619494E-13	1.49641061698112E-12
0.01196	1.09113274154873E-12	1.52758583816823E-12	6.23504423742134E-13	-6.23504423742134E-14	6.23504423742134E-13	8.72906193238988E-13	1.62111150172955E-12	1.09113274154873E-12	1.8705132712264E-12	-5.92329202555027E-13	8.72906193238988E-13	7.17030087303454E-13	3.11752211871067E-14	-8.72906193238988E-13	0	-1.8705132712264E-13	-9.97607077987414E-13	2.11991504072326E-12
0.01198	5.29978760180814E-13	1.52758583816823E-12	8.10555750864774E-13	0	4.05277875432387E-13	3.42927433058174E-13	1.74581238647798E-12	1.05995752036163E-12	1.21583362629716E-12	-1.21583362629716E-12	1.12230796273584E-12	1.30935928985848E-12	4.98803538993707E-13	-1.24700884748427E-12	8.41730972051881E-13	-2.49401769496854E-13	-1.09113274154873E-12	2.27579114665879E-12
0.012	6.23504423742134E-14	1.21583362629716E-12	1.15348318392295E-12	3.11752211871067E-14	1.24700884748427E-13	3.42927433058174E-13	1.27818406867137E-12	1.05995752036163E-12	7.48205308490561E-13	-1.49641061698112E-12	1.58993628054244E-12	1.62111150172955E-12	7.17030087303454E-13	-1.68346194410376E-12	1.93286371360062E-12	-1.55876105935534E-13	-7.17030087303454E-13	1.74581238647798E-12
0.01202	-1.8705132712264E-13	9.35256635613201E-13	1.52758583816823E-12	-3.11752211871067E-14	5.61153981367921E-13	6.54679644929241E-13	1.8705132712264E-13	1.15348318392295E-12	3.7410265424528E-13	-1.21583362629716E-12	2.15109026191036E-12	1.43406017460691E-12	8.10555750864774E-13	-1.8705132712264E-12	2.74341946446539E-12	1.24700884748427E-13	-6.23504423742134E-14	9.35256635613201E-13
0.01204	-2.8057699068396E-13	8.72906193238988E-13	1.65228672291666E-12	-1.55876105935534E-13	1.52758583816823E-12	1.18465840511005E-12	-6.85854866116347E-13	1.21583362629716E-12	6.23504423742134E-14	-2.18226548309747E-13	2.3069663678459E-12	9.97607077987414E-13	9.35256635613201E-13	-1.52758583816823E-12	3.05517167633646E-12	1.8705132712264E-13	3.7410265424528E-13	1.8705132712264E-13
0.01206	-6.23504423742134E-14	9.66431856800308E-13	1.21583362629716E-12	-1.55876105935534E-13	2.24461592547168E-12	1.15348318392295E-12	-1.09113274154873E-12	1.62111150172955E-12	0	8.41730972051881E-13	2.18226548309747E-12	6.23504423742134E-13	7.48205308490561E-13	-7.17030087303454E-13	2.71224424327828E-12	4.36453096619494E-13	7.79380529677668E-13	-4.36453096619494E-13
0.01208	1.55876105935534E-13	8.72906193238988E-13	4.98803538993707E-13	-6.23504423742134E-14	1.96403893478772E-12	5.61153981367921E-13	-9.97607077987414E-13	1.8393380500393E-12	2.8057699068396E-13	1.65228672291666E-12	1.62111150172955E-12	6.54679644929241E-13	4.67628317806601E-13	1.55876105935534E-13	2.08873981953615E-12	6.54679644929241E-13	1.05995752036163E-12	-8.10555750864774E-13
0.0121	5.29978760180814E-13	5.92329202555027E-13	-3.7410265424528E-13	2.8057699068396E-13	1.09113274154873E-12	-2.49401769496854E-13	-4.05277875432387E-13	2.08873981953615E-12	8.72906193238988E-13	1.8393380500393E-12	1.09113274154873E-12	1.15348318392295E-12	-3.11752211871067E-13	9.04081414426094E-13	1.49641061698112E-12	9.66431856800308E-13	1.27818406867137E-12	-1.09113274154873E-12
0.01212	9.97607077987414E-13	7.17030087303454E-13	-9.04081414426094E-13	6.85854866116347E-13	4.98803538993707E-13	-1.27818406867137E-12	4.05277875432387E-13	1.99521415597483E-12	1.49641061698112E-12	1.77698760766508E-12	2.49401769496854E-13	1.8705132712264E-12	-1.09113274154873E-12	1.68346194410376E-12	1.27818406867137E-12	1.12230796273584E-12	1.27818406867137E-12	-1.24700884748427E-12
0.01214	1.62111150172955E-12	1.37170973223269E-12	-1.21583362629716E-12	9.97607077987414E-13	4.36453096619494E-13	-2.15109026191036E-12	1.12230796273584E-12	1.68346194410376E-12	1.80816282885219E-12	1.55876105935534E-12	-4.36453096619494E-13	2.49401769496854E-12	-1.09113274154873E-12	2.43166725259432E-12	1.37170973223269E-12	1.05995752036163E-12	1.12230796273584E-12	-1.37170973223269E-12
0.01216	2.21344070428458E-12	2.15109026191036E-12	-1.21583362629716E-12	1.24700884748427E-12	5.92329202555027E-13	-1.99521415597483E-12	1.65228672291666E-12	1.02878229917452E-12	1.77698760766508E-12	1.21583362629716E-12	-9.66431856800308E-13	2.64989380090407E-12	-3.42927433058174E-13	2.71224424327828E-12	1.58993628054244E-12	7.17030087303454E-13	8.41730972051881E-13	-1.37170973223269E-12
0.01218	2.74341946446539E-12	2.58754335852986E-12	-1.02878229917452E-12	1.52758583816823E-12	9.04081414426094E-13	-1.15348318392295E-12	1.77698760766508E-12	1.55876105935534E-13	1.27818406867137E-12	9.97607077987414E-13	-1.21583362629716E-12	2.49401769496854E-12	6.23504423742134E-13	2.3069663678459E-12	1.71463716529087E-12	2.8057699068396E-13	6.23504423742134E-13	-1.09113274154873E-12
0.0122	2.83694512802671E-12	2.52519291615564E-12	-7.17030087303454E-13	1.52758583816823E-12	1.43406017460691E-12	-2.49401769496854E-13	1.68346194410376E-12	-1.24700884748427E-13	4.67628317806601E-13	7.79380529677668E-13	-1.24700884748427E-12	2.24461592547168E-12	1.37170973223269E-12	1.58993628054244E-12	1.65228672291666E-12	3.11752211871067E-14	4.67628317806601E-13	-5.61153981367921E-13
0.01222	2.55636813734275E-12	2.338141589033E-12	-3.11752211871067E-13	1.27818406867137E-12	1.8393380500393E-12	1.8705132712264E-13	1.80816282885219E-12	2.8057699068396E-13	-4.36453096619494E-13	8.72906193238988E-13	-1.27818406867137E-12	1.90168849241351E-12	1.77698760766508E-12	1.05995752036163E-12	1.37170973223269E-12	1.55876105935534E-13	5.92329202555027E-13	2.49401769496854E-13
0.01224	1.62111150172955E-12	2.46284247378143E-12	-1.24700884748427E-13	8.10555750864774E-13	1.8393380500393E-12	4.67628317806601E-13	2.11991504072326E-12	8.72906193238988E-13	-1.34053451104559E-12	1.30935928985848E-12	-1.21583362629716E-12	1.68346194410376E-12	1.80816282885219E-12	8.72906193238988E-13	9.97607077987414E-13	3.7410265424528E-13	4.98803538993707E-13	1.43406017460691E-12
0.01226	7.17030087303454E-13	2.71224424327828E-12	1.24700884748427E-13	2.49401769496854E-13	1.68346194410376E-12	5.92329202555027E-13	2.338141589033E-12	1.24700884748427E-12	-1.65228672291666E-12	1.71463716529087E-12	-7.48205308490561E-13	1.77698760766508E-12	1.65228672291666E-12	9.04081414426094E-13	6.23504423742134E-13	6.23504423742134E-13	1.8705132712264E-13	2.55636813734275E-12
0.01228	9.35256635613201E-14	2.93047079158803E-12	4.05277875432387E-13	1.55876105935534E-13	1.18465840511005E-12	5.29978760180814E-13	2.338141589033E-12	1.15348318392295E-12	-1.4028849534198E-12	1.99521415597483E-12	-6.23504423742134E-14	2.02638937716194E-12	1.34053451104559E-12	8.72906193238988E-13	3.7410265424528E-13	7.79380529677668E-13	-2.18226548309747E-13	3.30457344583331E-12
0.0123	-1.8705132712264E-13	3.11752211871067E-12	4.98803538993707E-13	2.8057699068396E-13	5.92329202555027E-13	2.49401769496854E-13	1.8705132712264E-12	8.41730972051881E-13	-4.98803538993707E-13	2.02638937716194E-12	5.29978760180814E-13	2.49401769496854E-12	1.18465840511005E-12	8.10555750864774E-13	2.49401769496854E-13	1.05995752036163E-12	-2.8057699068396E-13	3.55397521533016E-12
0.01232	3.11752211871067E-14	2.83694512802671E-12	6.85854866116347E-13	4.67628317806601E-13	1.55876105935534E-13	-9.35256635613201E-14	1.27818406867137E-12	6.23504423742134E-13	7.17030087303454E-13	1.77698760766508E-12	8.10555750864774E-13	2.74341946446539E-12	1.52758583816823E-12	9.04081414426094E-13	2.18226548309747E-13	1.15348318392295E-12	0	2.93047079158803E-12
0.01234	4.36453096619494E-13	2.338141589033E-12	9.04081414426094E-13	6.85854866116347E-13	-1.8705132712264E-13	-3.11752211871067E-13	7.48205308490561E-13	8.10555750864774E-13	1.93286371360062E-12	9.35256635613201E-13	1.09113274154873E-12	2.21344070428458E-12	2.15109026191036E-12	1.18465840511005E-12	5.92329202555027E-13	1.21583362629716E-12	3.7410265424528E-13	1.74581238647798E-12
0.01236	9.66431856800308E-13	1.77698760766508E-12	1.15348318392295E-12	1.02878229917452E-12	-2.49401769496854E-13	-5.92329202555027E-13	3.11752211871067E-13	1.12230796273584E-12	2.64989380090407E-12	1.24700884748427E-13	1.52758583816823E-12	1.21583362629716E-12	2.52519291615564E-12	1.30935928985848E-12	9.04081414426094E-13	1.09113274154873E-12	8.72906193238988E-13	4.67628317806601E-13
0.01238	9.97607077987414E-13	1.30935928985848E-12	1.46523539579401E-12	1.30935928985848E-12	-2.18226548309747E-13	-4.98803538993707E-13	-1.8705132712264E-13	1.30935928985848E-12	2.86812034921382E-12	-3.7410265424528E-13	1.80816282885219E-12	-1.24700884748427E-13	2.49401769496854E-12	1.30935928985848E-12	4.67628317806601E-13	1.24700884748427E-12	1.09113274154873E-12	-6.23504423742134E-14
0.0124	9.97607077987414E-13	1.24700884748427E-12	1.65228672291666E-12	1.49641061698112E-12	0	-3.11752211871067E-14	-3.11752211871067E-13	1.21583362629716E-12	2.68106902209118E-12	-4.67628317806601E-13	2.02638937716194E-12	-1.18465840511005E-12	2.27579114665879E-12	1.09113274154873E-12	-3.11752211871067E-13	1.8393380500393E-12	1.02878229917452E-12	6.23504423742134E-14
0.01242	9.35256635613201E-13	1.43406017460691E-12	1.55876105935534E-12	1.49641061698112E-12	4.05277875432387E-13	9.04081414426094E-13	1.55876105935534E-13	1.02878229917452E-12	2.46284247378143E-12	-1.8705132712264E-13	1.93286371360062E-12	-1.58993628054244E-12	1.90168849241351E-12	9.35256635613201E-13	-6.85854866116347E-13	2.55636813734275E-12	5.61153981367921E-13	6.85854866116347E-13
0.01244	1.05995752036163E-12	1.93286371360062E-12	1.4028849534198E-12	1.24700884748427E-12	9.97607077987414E-13	1.96403893478772E-12	6.54679644929241E-13	8.41730972051881E-13	2.15109026191036E-12	3.11752211871067E-14	1.74581238647798E-12	-1.37170973223269E-12	1.43406017460691E-12	1.09113274154873E-12	-3.11752211871067E-13	2.86812034921382E-12	1.55876105935534E-13	1.30935928985848E-12
0.01246	1.05995752036163E-12	2.27579114665879E-12	1.43406017460691E-12	1.12230796273584E-12	1.74581238647798E-12	2.61871857971696E-12	4.05277875432387E-13	7.17030087303454E-13	1.8705132712264E-12	-2.49401769496854E-13	1.43406017460691E-12	-9.35256635613201E-13	8.72906193238988E-13	1.4028849534198E-12	4.67628317806601E-13	2.43166725259432E-12	-3.42927433058174E-13	1.55876105935534E-12
0.01248	8.72906193238988E-13	2.18226548309747E-12	1.71463716529087E-12	1.21583362629716E-12	2.3069663678459E-12	3.2733982246462E-12	-4.05277875432387E-13	6.23504423742134E-13	1.65228672291666E-12	-7.48205308490561E-13	1.18465840511005E-12	-1.55876105935534E-13	2.8057699068396E-13	1.62111150172955E-12	1.15348318392295E-12	1.52758583816823E-12	-6.85854866116347E-13	1.30935928985848E-12
0.0125	6.23504423742134E-13	1.77698760766508E-12	2.05756459834904E-12	1.21583362629716E-12	2.36931681022011E-12	3.42927433058174E-12	-1.02878229917452E-12	6.85854866116347E-13	1.34053451104559E-12	-1.18465840511005E-12	9.04081414426094E-13	6.23504423742134E-13	-1.24700884748427E-13	1.74581238647798E-12	1.74581238647798E-12	6.23504423742134E-13	-9.66431856800308E-13	6.54679644929241E-13
0.01252	2.49401769496854E-13	1.52758583816823E-12	2.40049203140722E-12	9.66431856800308E-13	2.15109026191036E-12	2.86812034921382E-12	-1.21583362629716E-12	9.04081414426094E-13	1.09113274154873E-12	-1.30935928985848E-12	8.41730972051881E-13	1.15348318392295E-12	-3.11752211871067E-13	1.68346194410376E-12	2.02638937716194E-12	2.8057699068396E-13	-9.66431856800308E-13	-3.11752211871067E-14
0.01254	-9.35256635613201E-14	1.4028849534198E-12	2.43166725259432E-12	2.49401769496854E-13	1.71463716529087E-12	1.8705132712264E-12	-8.41730972051881E-13	1.09113274154873E-12	8.41730972051881E-13	-8.10555750864774E-13	9.35256635613201E-13	1.09113274154873E-12	6.23504423742134E-14	1.52758583816823E-12	1.77698760766508E-12	4.98803538993707E-13	-8.72906193238988E-13	-5.29978760180814E-13
0.01256	1.24700884748427E-13	1.30935928985848E-12	2.49401769496854E-12	-4.05277875432387E-13	1.52758583816823E-12	9.04081414426094E-13	-2.18226548309747E-13	1.71463716529087E-12	6.23504423742134E-13	3.11752211871067E-14	8.72906193238988E-13	4.98803538993707E-13	1.02878229917452E-12	1.18465840511005E-12	1.30935928985848E-12	1.12230796273584E-12	-5.61153981367921E-13	-4.67628317806601E-13
0.01258	9.04081414426094E-13	1.27818406867137E-12	2.338141589033E-12	-8.10555750864774E-13	1.4028849534198E-12	3.42927433058174E-13	7.48205308490561E-13	2.71224424327828E-12	4.05277875432387E-13	8.41730972051881E-13	5.29978760180814E-13	-3.11752211871067E-13	1.55876105935534E-12	8.10555750864774E-13	8.10555750864774E-13	1.62111150172955E-12	3.11752211871067E-14	1.24700884748427E-13
0.0126	1.93286371360062E-12	1.05995752036163E-12	2.08873981953615E-12	-1.05995752036163E-12	1.27818406867137E-12	-1.24700884748427E-13	1.34053451104559E-12	3.2733982246462E-12	3.42927433058174E-13	1.21583362629716E-12	6.23504423742134E-14	-1.05995752036163E-12	1.12230796273584E-12	4.05277875432387E-13	5.92329202555027E-13	1.43406017460691E-12	7.48205308490561E-13	9.35256635613201E-13
0.01262	2.64989380090407E-12	9.97607077987414E-13	1.71463716529087E-12	-8.41730972051881E-13	1.09113274154873E-12	-4.98803538993707E-13	1.58993628054244E-12	2.89929557040092E-12	6.85854866116347E-13	8.41730972051881E-13	-4.36453096619494E-13	-1.27818406867137E-12	6.23504423742134E-14	6.23504423742134E-14	5.29978760180814E-13	7.17030087303454E-13	1.52758583816823E-12	1.49641061698112E-12
0.01264	2.7745946856525E-12	1.34053451104559E-12	1.05995752036163E-12	-4.05277875432387E-13	1.18465840511005E-12	-7.17030087303454E-13	1.4028849534198E-12	2.11991504072326E-12	1.15348318392295E-12	0	-7.48205308490561E-13	-1.15348318392295E-12	-6.23504423742134E-13	3.11752211871067E-14	2.18226548309747E-13	-9.35256635613201E-14	1.99521415597483E-12	1.93286371360062E-12
0.01266	2.43166725259432E-12	1.8393380500393E-12	6.23504423742134E-13	1.24700884748427E-13	1.37170973223269E-12	-8.72906193238988E-13	1.30935928985848E-12	1.55876105935534E-12	1.4028849534198E-12	-8.10555750864774E-13	-8.41730972051881E-13	-1.15348318392295E-12	-8.72906193238988E-13	2.49401769496854E-13	3.11752211871067E-14	-5.61153981367921E-13	1.93286371360062E-12	2.15109026191036E-12
0.01268	1.96403893478772E-12	2.24461592547168E-12	3.42927433058174E-13	4.98803538993707E-13	1.46523539579401E-12	-9.04081414426094E-13	1.34053451104559E-12	1.27818406867137E-12	1.21583362629716E-12	-1.09113274154873E-12	-8.10555750864774E-13	-1.24700884748427E-12	-8.41730972051881E-13	8.10555750864774E-13	3.11752211871067E-13	-6.85854866116347E-13	1.4028849534198E-12	2.18226548309747E-12
0.0127	1.4028849534198E-12	1.90168849241351E-12	3.11752211871067E-13	6.23504423742134E-13	1.15348318392295E-12	-7.79380529677668E-13	1.43406017460691E-12	8.10555750864774E-13	1.02878229917452E-12	-6.85854866116347E-13	-2.18226548309747E-13	-1.12230796273584E-12	-7.17030087303454E-13	1.4028849534198E-12	6.54679644929241E-13	-4.36453096619494E-13	6.85854866116347E-13	2.05756459834904E-12
0.01272	9.97607077987414E-13	1.12230796273584E-12	4.36453096619494E-13	3.7410265424528E-13	4.05277875432387E-13	-4.36453096619494E-13	1.49641061698112E-12	3.7410265424528E-13	9.66431856800308E-13	-6.23504423742134E-14	5.92329202555027E-13	-6.23504423742134E-13	-2.49401769496854E-13	1.80816282885219E-12	9.35256635613201E-13	-9.35256635613201E-14	-6.23504423742134E-14	2.02638937716194E-12
0.01274	5.92329202555027E-13	4.98803538993707E-13	5.61153981367921E-13	-6.23504423742134E-14	-4.36453096619494E-13	6.23504423742134E-14	1.24700884748427E-12	1.8705132712264E-13	1.12230796273584E-12	3.42927433058174E-13	1.21583362629716E-12	3.7410265424528E-13	3.42927433058174E-13	1.74581238647798E-12	1.02878229917452E-12	4.67628317806601E-13	-6.54679644929241E-13	2.02638937716194E-12
0.01276	2.8057699068396E-13	3.11752211871067E-13	4.98803538993707E-13	-5.61153981367921E-13	-9.66431856800308E-13	3.11752211871067E-13	6.54679644929241E-13	4.05277875432387E-13	1.18465840511005E-12	1.55876105935534E-13	1.30935928985848E-12	1.58993628054244E-12	8.10555750864774E-13	1.12230796273584E-12	1.12230796273584E-12	8.41730972051881E-13	-1.05995752036163E-12	1.8705132712264E-12
0.01278	3.11752211871067E-14	6.54679644929241E-13	5.29978760180814E-13	-5.92329202555027E-13	-9.04081414426094E-13	5.29978760180814E-13	1.24700884748427E-13	4.36453096619494E-13	1.18465840511005E-12	-4.98803538993707E-13	1.24700884748427E-12	2.74341946446539E-12	5.92329202555027E-13	0	1.43406017460691E-12	9.66431856800308E-13	-7.48205308490561E-13	1.65228672291666E-12
0.0128	2.8057699068396E-13	1.52758583816823E-12	8.10555750864774E-13	-2.49401769496854E-13	-1.55876105935534E-13	4.67628317806601E-13	3.11752211871067E-14	2.8057699068396E-13	1.09113274154873E-12	-1.18465840511005E-12	1.37170973223269E-12	3.67867610007859E-12	6.23504423742134E-14	-7.48205308490561E-13	1.65228672291666E-12	8.10555750864774E-13	6.23504423742134E-14	1.30935928985848E-12
0.01282	7.79380529677668E-13	2.27579114665879E-12	1.12230796273584E-12	1.55876105935534E-13	9.66431856800308E-13	3.42927433058174E-13	1.8705132712264E-13	-9.35256635613201E-14	8.72906193238988E-13	-1.43406017460691E-12	1.68346194410376E-12	4.05277875432387E-12	-4.05277875432387E-13	-3.7410265424528E-13	1.80816282885219E-12	2.8057699068396E-13	1.09113274154873E-12	1.15348318392295E-12
0.01284	1.21583362629716E-12	2.64989380090407E-12	1.58993628054244E-12	5.92329202555027E-13	1.93286371360062E-12	4.36453096619494E-13	3.7410265424528E-13	-4.36453096619494E-13	8.10555750864774E-13	-1.02878229917452E-12	1.74581238647798E-12	3.86572742720123E-12	-4.67628317806601E-13	4.05277875432387E-13	1.80816282885219E-12	-4.05277875432387E-13	2.02638937716194E-12	1.18465840511005E-12
0.01286	1.68346194410376E-12	2.18226548309747E-12	2.02638937716194E-12	5.61153981367921E-13	2.338141589033E-12	4.05277875432387E-13	4.05277875432387E-13	-6.85854866116347E-13	8.72906193238988E-13	-1.24700884748427E-13	1.43406017460691E-12	3.30457344583331E-12	-2.49401769496854E-13	8.41730972051881E-13	1.8393380500393E-12	-7.48205308490561E-13	2.3069663678459E-12	1.4028849534198E-12
0.01288	1.74581238647798E-12	1.43406017460691E-12	2.11991504072326E-12	3.7410265424528E-13	2.36931681022011E-12	6.23504423742134E-14	3.7410265424528E-13	-4.67628317806601E-13	9.97607077987414E-13	7.48205308490561E-13	9.35256635613201E-13	2.36931681022011E-12	9.35256635613201E-14	9.66431856800308E-13	1.77698760766508E-12	-4.05277875432387E-13	2.15109026191036E-12	1.74581238647798E-12
0.0129	1.65228672291666E-12	8.72906193238988E-13	2.05756459834904E-12	4.36453096619494E-13	2.08873981953615E-12	4.05277875432387E-13	3.42927433058174E-13	-2.49401769496854E-13	1.24700884748427E-12	1.55876105935534E-12	7.79380529677668E-13	1.55876105935534E-12	9.04081414426094E-13	1.15348318392295E-12	1.58993628054244E-12	2.49401769496854E-13	1.99521415597483E-12	1.99521415597483E-12
0.01292	1.27818406867137E-12	5.29978760180814E-13	1.93286371360062E-12	7.48205308490561E-13	1.43406017460691E-12	1.30935928985848E-12	1.8705132712264E-13	-1.55876105935534E-13	1.37170973223269E-12	1.99521415597483E-12	7.79380529677668E-13	8.10555750864774E-13	2.15109026191036E-12	1.52758583816823E-12	1.30935928985848E-12	1.02878229917452E-12	1.68346194410376E-12	2.11991504072326E-12
0.01294	8.10555750864774E-13	5.29978760180814E-13	1.77698760766508E-12	1.09113274154873E-12	6.85854866116347E-13	2.24461592547168E-12	0	-2.49401769496854E-13	1.30935928985848E-12	2.18226548309747E-12	8.10555750864774E-13	5.61153981367921E-13	3.33574866702042E-12	1.27818406867137E-12	1.21583362629716E-12	1.49641061698112E-12	1.43406017460691E-12	2.05756459834904E-12
0.01296	2.49401769496854E-13	6.54679644929241E-13	1.65228672291666E-12	1.15348318392295E-12	6.23504423742134E-14	2.43166725259432E-12	6.23504423742134E-14	3.11752211871067E-14	1.15348318392295E-12	2.27579114665879E-12	6.54679644929241E-13	6.23504423742134E-13	4.02160353313676E-12	8.41730972051881E-13	1.27818406867137E-12	1.74581238647798E-12	9.97607077987414E-13	1.65228672291666E-12
0.01298	-4.36453096619494E-13	6.23504423742134E-13	1.46523539579401E-12	7.79380529677668E-13	-5.61153981367921E-13	2.15109026191036E-12	3.11752211871067E-13	9.04081414426094E-13	7.17030087303454E-13	2.15109026191036E-12	4.36453096619494E-13	8.10555750864774E-13	4.05277875432387E-12	3.7410265424528E-13	1.58993628054244E-12	1.90168849241351E-12	4.05277875432387E-13	1.30935928985848E-12
0.013	-1.05995752036163E-12	5.92329202555027E-13	1.27818406867137E-12	2.49401769496854E-13	-7.17030087303454E-13	1.62111150172955E-12	6.54679644929241E-13	1.80816282885219E-12	4.05277875432387E-13	1.80816282885219E-12	4.05277875432387E-13	8.72906193238988E-13	3.21104778227199E-12	-3.11752211871067E-14	1.58993628054244E-12	2.05756459834904E-12	-3.11752211871067E-13	8.10555750864774E-13
0.01302	-1.18465840511005E-12	6.54679644929241E-13	1.05995752036163E-12	-2.8057699068396E-13	-6.85854866116347E-13	1.30935928985848E-12	1.05995752036163E-12	2.52519291615564E-12	-9.35256635613201E-14	1.46523539579401E-12	3.7410265424528E-13	8.10555750864774E-13	1.90168849241351E-12	-2.18226548309747E-13	1.62111150172955E-12	1.96403893478772E-12	-1.18465840511005E-12	3.7410265424528E-13
0.01304	-6.54679644929241E-13	7.79380529677668E-13	1.09113274154873E-12	-5.61153981367921E-13	-6.85854866116347E-13	1.12230796273584E-12	1.58993628054244E-12	2.58754335852986E-12	-6.54679644929241E-13	1.18465840511005E-12	3.11752211871067E-13	7.17030087303454E-13	8.72906193238988E-13	-1.8705132712264E-13	1.18465840511005E-12	1.49641061698112E-12	-1.74581238647798E-12	-6.23504423742134E-14
0.01306	4.05277875432387E-13	1.18465840511005E-12	1.37170973223269E-12	-5.92329202555027E-13	-7.17030087303454E-13	1.24700884748427E-12	1.99521415597483E-12	2.05756459834904E-12	-8.10555750864774E-13	8.72906193238988E-13	0	6.85854866116347E-13	6.54679644929241E-13	1.8705132712264E-13	7.79380529677668E-13	8.72906193238988E-13	-1.58993628054244E-12	-9.35256635613201E-14
0.01308	1.24700884748427E-12	1.52758583816823E-12	1.74581238647798E-12	-5.61153981367921E-13	-9.97607077987414E-13	1.43406017460691E-12	2.08873981953615E-12	1.09113274154873E-12	-4.98803538993707E-13	4.98803538993707E-13	-5.61153981367921E-13	6.85854866116347E-13	1.18465840511005E-12	1.05995752036163E-12	4.67628317806601E-13	2.18226548309747E-13	-9.97607077987414E-13	9.35256635613201E-14
0.0131	1.58993628054244E-12	1.77698760766508E-12	2.02638937716194E-12	-4.98803538993707E-13	-1.4028849534198E-12	1.49641061698112E-12	1.68346194410376E-12	3.11752211871067E-13	2.49401769496854E-13	9.35256635613201E-14	-1.21583362629716E-12	3.11752211871067E-13	1.8393380500393E-12	1.99521415597483E-12	4.67628317806601E-13	-4.98803538993707E-13	-2.8057699068396E-13	4.98803538993707E-13
0.01312	1.55876105935534E-12	1.74581238647798E-12	1.93286371360062E-12	-4.98803538993707E-13	-1.49641061698112E-12	1.05995752036163E-12	9.04081414426094E-13	0	9.04081414426094E-13	-2.8057699068396E-13	-1.74581238647798E-12	-4.36453096619494E-13	2.08873981953615E-12	2.27579114665879E-12	8.10555750864774E-13	-7.79380529677668E-13	1.8705132712264E-13	1.09113274154873E-12
0.01314	1.24700884748427E-12	1.4028849534198E-12	1.4028849534198E-12	-4.05277875432387E-13	-9.97607077987414E-13	1.8705132712264E-13	1.55876105935534E-13	1.55876105935534E-13	1.24700884748427E-12	-1.8705132712264E-13	-1.80816282885219E-12	-1.15348318392295E-12	1.99521415597483E-12	2.02638937716194E-12	1.15348318392295E-12	-9.04081414426094E-13	3.11752211871067E-13	1.52758583816823E-12
0.01316	1.24700884748427E-12	8.41730972051881E-13	6.85854866116347E-13	-2.8057699068396E-13	-3.11752211871067E-14	-6.85854866116347E-13	-3.7410265424528E-13	7.79380529677668E-13	1.34053451104559E-12	4.05277875432387E-13	-9.04081414426094E-13	-1.52758583816823E-12	1.55876105935534E-12	1.49641061698112E-12	9.35256635613201E-13	-1.09113274154873E-12	1.8705132712264E-13	1.74581238647798E-12
0.01318	1.58993628054244E-12	5.61153981367921E-13	0	-9.35256635613201E-14	1.02878229917452E-12	-1.21583362629716E-12	-9.35256635613201E-14	1.15348318392295E-12	1.05995752036163E-12	1.12230796273584E-12	2.18226548309747E-13	-1.24700884748427E-12	1.15348318392295E-12	9.97607077987414E-13	2.49401769496854E-13	-1.15348318392295E-12	2.8057699068396E-13	1.80816282885219E-12
0.0132	1.65228672291666E-12	5.92329202555027E-13	-5.92329202555027E-13	0	1.77698760766508E-12	-7.17030087303454E-13	7.79380529677668E-13	1.52758583816823E-12	3.7410265424528E-13	1.4028849534198E-12	8.41730972051881E-13	-4.98803538993707E-13	9.04081414426094E-13	7.48205308490561E-13	-2.8057699068396E-13	-6.23504423742134E-13	3.7410265424528E-13	1.58993628054244E-12
0.01322	1.62111150172955E-12	8.72906193238988E-13	-9.04081414426094E-13	2.8057699068396E-13	2.21344070428458E-12	9.35256635613201E-14	2.08873981953615E-12	1.49641061698112E-12	-3.7410265424528E-13	1.12230796273584E-12	6.23504423742134E-13	5.29978760180814E-13	7.48205308490561E-13	1.15348318392295E-12	-4.98803538993707E-13	3.7410265424528E-13	5.92329202555027E-13	1.43406017460691E-12
0.01324	1.49641061698112E-12	1.4028849534198E-12	-5.61153981367921E-13	8.10555750864774E-13	2.61871857971696E-12	6.85854866116347E-13	2.83694512802671E-12	1.15348318392295E-12	-6.85854866116347E-13	5.29978760180814E-13	-1.55876105935534E-13	1.34053451104559E-12	6.54679644929241E-13	1.55876105935534E-12	-7.17030087303454E-13	1.49641061698112E-12	6.23504423742134E-13	1.55876105935534E-12
0.01326	1.37170973223269E-12	2.05756459834904E-12	2.49401769496854E-13	1.09113274154873E-12	3.02399645514935E-12	8.72906193238988E-13	2.89929557040092E-12	4.98803538993707E-13	-4.98803538993707E-13	-1.55876105935534E-13	-8.10555750864774E-13	1.68346194410376E-12	6.54679644929241E-13	1.68346194410376E-12	-7.48205308490561E-13	2.15109026191036E-12	5.29978760180814E-13	1.55876105935534E-12
0.01328	1.37170973223269E-12	2.68106902209118E-12	1.12230796273584E-12	1.02878229917452E-12	3.52279999414306E-12	8.10555750864774E-13	2.338141589033E-12	6.23504423742134E-14	-6.23504423742134E-14	-7.48205308490561E-13	-1.05995752036163E-12	1.77698760766508E-12	9.97607077987414E-13	1.43406017460691E-12	-8.72906193238988E-13	2.15109026191036E-12	3.7410265424528E-13	1.43406017460691E-12
0.0133	1.30935928985848E-12	3.08634689752356E-12	1.68346194410376E-12	7.48205308490561E-13	4.02160353313676E-12	6.23504423742134E-13	1.49641061698112E-12	-6.23504423742134E-14	4.67628317806601E-13	-1.21583362629716E-12	-7.48205308490561E-13	1.8705132712264E-12	1.77698760766508E-12	1.49641061698112E-12	-8.41730972051881E-13	1.71463716529087E-12	4.36453096619494E-13	1.02878229917452E-12
0.01332	1.12230796273584E-12	3.36692388820752E-12	1.71463716529087E-12	2.8057699068396E-13	3.95925309076255E-12	5.29978760180814E-13	9.04081414426094E-13	1.55876105935534E-13	6.54679644929241E-13	-1.30935928985848E-12	-1.24700884748427E-13	2.02638937716194E-12	2.58754335852986E-12	1.71463716529087E-12	-6.23504423742134E-13	1.37170973223269E-12	5.29978760180814E-13	8.72906193238988E-13
0.01334	1.12230796273584E-12	3.64750087889148E-12	1.52758583816823E-12	-2.18226548309747E-13	3.58515043651727E-12	3.42927433058174E-13	7.17030087303454E-13	7.17030087303454E-13	4.98803538993707E-13	-1.27818406867137E-12	5.29978760180814E-13	1.93286371360062E-12	2.96164601277514E-12	2.08873981953615E-12	-1.24700884748427E-13	1.12230796273584E-12	7.48205308490561E-13	1.27818406867137E-12
0.01336	1.21583362629716E-12	3.67867610007859E-12	1.62111150172955E-12	-7.17030087303454E-13	3.11752211871067E-12	3.11752211871067E-13	1.15348318392295E-12	1.43406017460691E-12	2.8057699068396E-13	-9.04081414426094E-13	1.02878229917452E-12	1.62111150172955E-12	2.7745946856525E-12	2.46284247378143E-12	0	1.09113274154873E-12	8.72906193238988E-13	1.62111150172955E-12
0.01338	1.18465840511005E-12	3.46044955176884E-12	1.77698760766508E-12	-1.02878229917452E-12	2.64989380090407E-12	4.36453096619494E-13	1.77698760766508E-12	1.37170973223269E-12	6.54679644929241E-13	-4.98803538993707E-13	1.24700884748427E-12	1.34053451104559E-12	1.68346194410376E-12	2.71224424327828E-12	-1.8705132712264E-13	1.30935928985848E-12	1.15348318392295E-12	1.77698760766508E-12
0.0134	8.41730972051881E-13	3.14869733989778E-12	1.74581238647798E-12	-1.27818406867137E-12	2.27579114665879E-12	8.10555750864774E-13	2.15109026191036E-12	2.49401769496854E-13	1.58993628054244E-12	-3.11752211871067E-13	1.30935928985848E-12	1.18465840511005E-12	4.98803538993707E-13	2.61871857971696E-12	-4.36453096619494E-13	1.62111150172955E-12	1.62111150172955E-12	1.34053451104559E-12
0.01342	4.98803538993707E-13	2.61871857971696E-12	1.77698760766508E-12	-1.43406017460691E-12	2.02638937716194E-12	1.21583362629716E-12	1.93286371360062E-12	-1.18465840511005E-12	2.74341946446539E-12	-1.8705132712264E-13	1.37170973223269E-12	1.05995752036163E-12	-4.36453096619494E-13	2.18226548309747E-12	-2.8057699068396E-13	1.77698760766508E-12	2.27579114665879E-12	7.17030087303454E-13
0.01344	5.29978760180814E-13	1.90168849241351E-12	1.99521415597483E-12	-1.58993628054244E-12	2.08873981953615E-12	1.43406017460691E-12	1.49641061698112E-12	-1.99521415597483E-12	3.52279999414306E-12	-3.42927433058174E-13	1.15348318392295E-12	1.24700884748427E-12	-7.48205308490561E-13	1.4028849534198E-12	6.23504423742134E-14	1.58993628054244E-12	2.93047079158803E-12	2.18226548309747E-13
0.01346	7.48205308490561E-13	1.02878229917452E-12	2.27579114665879E-12	-1.46523539579401E-12	1.96403893478772E-12	1.27818406867137E-12	1.12230796273584E-12	-1.96403893478772E-12	3.89690264838834E-12	-4.36453096619494E-13	9.97607077987414E-13	1.74581238647798E-12	-7.17030087303454E-13	3.42927433058174E-13	5.92329202555027E-13	1.24700884748427E-12	3.2422230034591E-12	-1.24700884748427E-13
0.01348	1.09113274154873E-12	1.8705132712264E-13	2.49401769496854E-12	-9.66431856800308E-13	1.77698760766508E-12	9.97607077987414E-13	9.97607077987414E-13	-1.34053451104559E-12	3.7410265424528E-12	-4.36453096619494E-13	1.02878229917452E-12	2.40049203140722E-12	-4.67628317806601E-13	-5.92329202555027E-13	9.97607077987414E-13	1.09113274154873E-12	2.96164601277514E-12	-1.24700884748427E-13
0.0135	1.15348318392295E-12	-4.05277875432387E-13	2.52519291615564E-12	-1.55876105935534E-13	1.49641061698112E-12	7.48205308490561E-13	9.66431856800308E-13	-2.18226548309747E-13	3.2733982246462E-12	-1.8705132712264E-13	1.12230796273584E-12	2.89929557040092E-12	-2.49401769496854E-13	-1.18465840511005E-12	1.12230796273584E-12	1.18465840511005E-12	2.43166725259432E-12	9.35256635613201E-14
0.01352	8.41730972051881E-13	-3.11752211871067E-13	2.08873981953615E-12	6.85854866116347E-13	1.27818406867137E-12	5.29978760180814E-13	8.10555750864774E-13	1.09113274154873E-12	2.338141589033E-12	1.24700884748427E-13	1.65228672291666E-12	3.21104778227199E-12	-3.11752211871067E-14	-1.4028849534198E-12	1.05995752036163E-12	1.43406017460691E-12	1.68346194410376E-12	3.42927433058174E-13
0.01354	3.42927433058174E-13	6.23504423742134E-13	1.55876105935534E-12	1.4028849534198E-12	1.21583362629716E-12	4.05277875432387E-13	6.85854866116347E-13	2.46284247378143E-12	1.4028849534198E-12	1.8705132712264E-13	2.40049203140722E-12	3.30457344583331E-12	6.23504423742134E-14	-1.34053451104559E-12	5.29978760180814E-13	1.4028849534198E-12	9.35256635613201E-13	5.29978760180814E-13
0.01356	-2.8057699068396E-13	1.4028849534198E-12	1.02878229917452E-12	1.8393380500393E-12	1.12230796273584E-12	2.8057699068396E-13	7.48205308490561E-13	3.52279999414306E-12	7.48205308490561E-13	-9.35256635613201E-14	3.11752211871067E-12	3.05517167633646E-12	-3.11752211871067E-14	-1.15348318392295E-12	-2.8057699068396E-13	1.02878229917452E-12	2.49401769496854E-13	5.61153981367921E-13
0.01358	-8.72906193238988E-13	1.43406017460691E-12	9.66431856800308E-13	2.11991504072326E-12	9.97607077987414E-13	2.18226548309747E-13	6.85854866116347E-13	4.02160353313676E-12	5.92329202555027E-13	-1.24700884748427E-13	3.17987256108488E-12	2.36931681022011E-12	-9.35256635613201E-14	-5.61153981367921E-13	-7.79380529677668E-13	1.8705132712264E-13	-3.42927433058174E-13	7.79380529677668E-13
0.0136	-1.21583362629716E-12	8.72906193238988E-13	1.12230796273584E-12	2.02638937716194E-12	8.72906193238988E-13	-9.35256635613201E-14	8.10555750864774E-13	3.86572742720123E-12	8.72906193238988E-13	-1.8705132712264E-13	2.7745946856525E-12	1.58993628054244E-12	6.23504423742134E-14	0	-6.85854866116347E-13	-5.92329202555027E-13	-9.97607077987414E-13	1.24700884748427E-12
0.01362	-1.4028849534198E-12	3.42927433058174E-13	9.97607077987414E-13	1.74581238647798E-12	1.02878229917452E-12	-6.85854866116347E-13	6.54679644929241E-13	3.33574866702042E-12	1.34053451104559E-12	-9.35256635613201E-14	2.27579114665879E-12	6.85854866116347E-13	2.8057699068396E-13	6.54679644929241E-13	-2.49401769496854E-13	-8.10555750864774E-13	-1.37170973223269E-12	1.99521415597483E-12
0.01364	-1.34053451104559E-12	2.49401769496854E-13	3.7410265424528E-13	1.4028849534198E-12	1.43406017460691E-12	-9.35256635613201E-13	4.36453096619494E-13	2.36931681022011E-12	1.77698760766508E-12	3.11752211871067E-14	2.08873981953615E-12	-6.23504423742134E-14	7.17030087303454E-13	1.24700884748427E-12	3.11752211871067E-14	-4.05277875432387E-13	-1.68346194410376E-12	2.58754335852986E-12
0.01366	-1.15348318392295E-12	4.36453096619494E-13	-2.8057699068396E-13	1.24700884748427E-12	1.74581238647798E-12	-5.92329202555027E-13	4.36453096619494E-13	1.18465840511005E-12	1.8393380500393E-12	-3.11752211871067E-14	2.24461592547168E-12	-6.23504423742134E-13	9.66431856800308E-13	2.02638937716194E-12	2.8057699068396E-13	3.7410265424528E-13	-1.46523539579401E-12	2.7745946856525E-12
0.01368	-8.10555750864774E-13	8.10555750864774E-13	-4.67628317806601E-13	1.12230796273584E-12	1.74581238647798E-12	4.67628317806601E-13	6.23504423742134E-13	0	1.52758583816823E-12	1.8705132712264E-13	2.40049203140722E-12	-1.05995752036163E-12	8.72906193238988E-13	2.58754335852986E-12	3.11752211871067E-13	1.09113274154873E-12	-8.10555750864774E-13	2.58754335852986E-12
0.0137	-4.36453096619494E-13	1.09113274154873E-12	-9.35256635613201E-14	1.02878229917452E-12	1.24700884748427E-12	1.30935928985848E-12	9.04081414426094E-13	-7.79380529677668E-13	7.79380529677668E-13	7.17030087303454E-13	2.27579114665879E-12	-1.18465840511005E-12	5.92329202555027E-13	2.58754335852986E-12	2.49401769496854E-13	1.37170973223269E-12	9.35256635613201E-14	2.18226548309747E-12
0.01372	2.18226548309747E-13	1.21583362629716E-12	4.05277875432387E-13	8.10555750864774E-13	8.41730972051881E-13	1.77698760766508E-12	1.15348318392295E-12	-7.79380529677668E-13	-1.8705132712264E-13	1.4028849534198E-12	1.71463716529087E-12	-9.66431856800308E-13	1.55876105935534E-13	1.99521415597483E-12	2.49401769496854E-13	1.55876105935534E-12	1.24700884748427E-12	1.77698760766508E-12
0.01374	1.02878229917452E-12	9.97607077987414E-13	6.85854866116347E-13	6.85854866116347E-13	6.54679644929241E-13	1.77698760766508E-12	1.24700884748427E-12	-6.23504423742134E-14	-9.97607077987414E-13	1.93286371360062E-12	1.09113274154873E-12	-4.67628317806601E-13	-6.23504423742134E-14	1.05995752036163E-12	2.49401769496854E-13	1.52758583816823E-12	2.21344070428458E-12	1.37170973223269E-12
0.01376	1.37170973223269E-12	5.92329202555027E-13	6.54679644929241E-13	8.72906193238988E-13	6.54679644929241E-13	1.37170973223269E-12	1.27818406867137E-12	7.48205308490561E-13	-1.09113274154873E-12	2.08873981953615E-12	5.61153981367921E-13	3.11752211871067E-14	-6.23504423742134E-14	9.35256635613201E-14	3.7410265424528E-13	1.52758583816823E-12	2.68106902209118E-12	1.12230796273584E-12
0.01378	1.37170973223269E-12	2.49401769496854E-13	4.36453096619494E-13	1.30935928985848E-12	8.10555750864774E-13	9.97607077987414E-13	1.24700884748427E-12	1.55876105935534E-12	-1.09113274154873E-12	1.8393380500393E-12	1.8705132712264E-13	5.29978760180814E-13	2.8057699068396E-13	-4.05277875432387E-13	5.61153981367921E-13	1.27818406867137E-12	2.3069663678459E-12	7.17030087303454E-13
0.0138	9.97607077987414E-13	3.11752211871067E-13	2.18226548309747E-13	1.58993628054244E-12	9.35256635613201E-13	7.48205308490561E-13	1.24700884748427E-12	1.90168849241351E-12	-1.15348318392295E-12	1.18465840511005E-12	1.8705132712264E-13	1.15348318392295E-12	8.41730972051881E-13	-6.23504423742134E-13	7.17030087303454E-13	9.35256635613201E-13	1.15348318392295E-12	6.54679644929241E-13
0.01382	5.92329202555027E-13	4.67628317806601E-13	1.55876105935534E-13	1.62111150172955E-12	1.21583362629716E-12	5.92329202555027E-13	1.49641061698112E-12	2.08873981953615E-12	-9.97607077987414E-13	4.05277875432387E-13	1.55876105935534E-13	1.8393380500393E-12	1.55876105935534E-12	-1.8705132712264E-13	8.41730972051881E-13	6.23504423742134E-13	-1.8705132712264E-13	4.05277875432387E-13
0.01384	4.36453096619494E-13	5.61153981367921E-13	1.24700884748427E-13	1.05995752036163E-12	1.71463716529087E-12	4.67628317806601E-13	1.62111150172955E-12	2.18226548309747E-12	-9.35256635613201E-14	-3.11752211871067E-13	1.24700884748427E-13	2.68106902209118E-12	2.05756459834904E-12	7.48205308490561E-13	1.05995752036163E-12	1.8705132712264E-13	-9.97607077987414E-13	6.23504423742134E-14
0.01386	4.98803538993707E-13	3.7410265424528E-13	4.36453096619494E-13	2.49401769496854E-13	2.27579114665879E-12	2.8057699068396E-13	1.65228672291666E-12	2.52519291615564E-12	1.15348318392295E-12	-7.17030087303454E-13	9.35256635613201E-14	3.11752211871067E-12	2.40049203140722E-12	1.90168849241351E-12	1.55876105935534E-12	-1.8705132712264E-13	-1.02878229917452E-12	-3.7410265424528E-13
0.01388	8.72906193238988E-13	0	6.85854866116347E-13	-7.17030087303454E-13	2.36931681022011E-12	-3.11752211871067E-14	1.52758583816823E-12	2.89929557040092E-12	1.74581238647798E-12	-7.48205308490561E-13	1.8705132712264E-13	2.74341946446539E-12	2.43166725259432E-12	2.83694512802671E-12	2.02638937716194E-12	-4.05277875432387E-13	-4.98803538993707E-13	-6.85854866116347E-13
0.0139	1.27818406867137E-12	1.55876105935534E-13	7.79380529677668E-13	-1.37170973223269E-12	1.99521415597483E-12	-2.8057699068396E-13	1.15348318392295E-12	3.11752211871067E-12	1.71463716529087E-12	-5.29978760180814E-13	3.7410265424528E-13	1.80816282885219E-12	2.27579114665879E-12	3.21104778227199E-12	2.21344070428458E-12	-6.23504423742134E-14	3.11752211871067E-14	-5.61153981367921E-13
0.01392	1.65228672291666E-12	7.79380529677668E-13	7.17030087303454E-13	-1.65228672291666E-12	1.4028849534198E-12	-3.7410265424528E-13	9.35256635613201E-13	2.93047079158803E-12	1.43406017460691E-12	6.23504423742134E-14	9.35256635613201E-14	8.41730972051881E-13	2.15109026191036E-12	3.05517167633646E-12	1.99521415597483E-12	7.17030087303454E-13	3.42927433058174E-13	1.55876105935534E-13
0.01394	2.08873981953615E-12	1.74581238647798E-12	5.29978760180814E-13	-1.27818406867137E-12	1.02878229917452E-12	-9.35256635613201E-14	1.09113274154873E-12	2.21344070428458E-12	1.12230796273584E-12	9.35256635613201E-13	-6.54679644929241E-13	3.7410265424528E-13	1.99521415597483E-12	2.58754335852986E-12	1.43406017460691E-12	1.68346194410376E-12	6.23504423742134E-13	7.79380529677668E-13
0.01396	2.36931681022011E-12	2.55636813734275E-12	3.7410265424528E-13	-4.98803538993707E-13	1.18465840511005E-12	4.05277875432387E-13	1.21583362629716E-12	1.4028849534198E-12	9.35256635613201E-13	1.80816282885219E-12	-1.02878229917452E-12	6.23504423742134E-14	2.02638937716194E-12	2.02638937716194E-12	9.66431856800308E-13	2.74341946446539E-12	7.79380529677668E-13	9.04081414426094E-13
0.01398	2.7745946856525E-12	3.02399645514935E-12	5.29978760180814E-13	7.79380529677668E-13	1.8705132712264E-12	6.85854866116347E-13	1.68346194410376E-12	6.85854866116347E-13	8.72906193238988E-13	1.71463716529087E-12	-6.23504423742134E-13	-3.42927433058174E-13	2.11991504072326E-12	1.55876105935534E-12	6.85854866116347E-13	3.67867610007859E-12	1.09113274154873E-12	5.29978760180814E-13
0.014	2.83694512802671E-12	2.93047079158803E-12	9.97607077987414E-13	1.99521415597483E-12	2.64989380090407E-12	6.23504423742134E-13	1.93286371360062E-12	2.49401769496854E-13	8.10555750864774E-13	7.79380529677668E-13	6.23504423742134E-14	-7.48205308490561E-13	2.05756459834904E-12	1.21583362629716E-12	4.98803538993707E-13	3.77220176363991E-12	1.4028849534198E-12	1.8705132712264E-13
0.01402	2.64989380090407E-12	2.55636813734275E-12	1.65228672291666E-12	2.64989380090407E-12	3.05517167633646E-12	5.61153981367921E-13	1.93286371360062E-12	2.49401769496854E-13	6.23504423742134E-13	9.35256635613201E-14	3.11752211871067E-13	-6.85854866116347E-13	1.52758583816823E-12	1.09113274154873E-12	3.7410265424528E-13	3.2422230034591E-12	1.71463716529087E-12	2.8057699068396E-13
0.01404	2.08873981953615E-12	2.05756459834904E-12	2.36931681022011E-12	2.8057699068396E-12	2.8057699068396E-12	5.61153981367921E-13	1.65228672291666E-12	4.36453096619494E-13	2.8057699068396E-13	-9.35256635613201E-14	-6.23504423742134E-14	-2.49401769496854E-13	8.10555750864774E-13	1.21583362629716E-12	3.42927433058174E-13	2.49401769496854E-12	1.93286371360062E-12	6.54679644929241E-13
0.01406	1.4028849534198E-12	1.49641061698112E-12	2.83694512802671E-12	2.55636813734275E-12	2.27579114665879E-12	7.17030087303454E-13	9.97607077987414E-13	3.42927433058174E-13	-1.55876105935534E-13	1.24700884748427E-13	-9.35256635613201E-14	3.7410265424528E-13	-1.24700884748427E-13	1.24700884748427E-12	2.18226548309747E-13	1.99521415597483E-12	1.8393380500393E-12	1.30935928985848E-12
0.01408	8.72906193238988E-13	9.97607077987414E-13	3.11752211871067E-12	1.99521415597483E-12	1.68346194410376E-12	9.97607077987414E-13	9.35256635613201E-14	1.24700884748427E-13	-4.67628317806601E-13	1.8705132712264E-13	3.42927433058174E-13	1.09113274154873E-12	-6.54679644929241E-13	1.21583362629716E-12	2.18226548309747E-13	1.80816282885219E-12	1.55876105935534E-12	1.8393380500393E-12
0.0141	3.7410265424528E-13	5.92329202555027E-13	2.83694512802671E-12	1.52758583816823E-12	1.12230796273584E-12	1.15348318392295E-12	-5.92329202555027E-13	-2.18226548309747E-13	-2.18226548309747E-13	1.24700884748427E-13	9.35256635613201E-13	1.62111150172955E-12	-7.48205308490561E-13	1.21583362629716E-12	2.18226548309747E-13	1.58993628054244E-12	8.41730972051881E-13	2.27579114665879E-12
0.01412	2.49401769496854E-13	4.67628317806601E-13	2.11991504072326E-12	9.35256635613201E-13	8.10555750864774E-13	1.30935928985848E-12	-8.10555750864774E-13	2.49401769496854E-13	4.67628317806601E-13	1.24700884748427E-13	1.46523539579401E-12	1.8393380500393E-12	-4.36453096619494E-13	1.27818406867137E-12	1.55876105935534E-13	1.24700884748427E-12	2.18226548309747E-13	2.3069663678459E-12
0.01414	4.05277875432387E-13	6.85854866116347E-13	1.18465840511005E-12	4.67628317806601E-13	6.54679644929241E-13	1.02878229917452E-12	-6.85854866116347E-13	9.66431856800308E-13	1.65228672291666E-12	3.11752211871067E-13	1.65228672291666E-12	1.74581238647798E-12	0	1.15348318392295E-12	1.8705132712264E-13	8.41730972051881E-13	-2.18226548309747E-13	2.15109026191036E-12
0.01416	8.10555750864774E-13	1.05995752036163E-12	4.05277875432387E-13	-9.35256635613201E-14	2.49401769496854E-13	5.61153981367921E-13	-1.55876105935534E-13	1.05995752036163E-12	2.55636813734275E-12	2.18226548309747E-13	1.71463716529087E-12	1.49641061698112E-12	2.49401769496854E-13	9.66431856800308E-13	1.24700884748427E-13	4.36453096619494E-13	-1.8705132712264E-13	1.80816282885219E-12
0.01418	1.09113274154873E-12	1.37170973223269E-12	2.8057699068396E-13	-5.61153981367921E-13	-6.23504423742134E-14	2.49401769496854E-13	4.67628317806601E-13	6.54679644929241E-13	2.338141589033E-12	2.8057699068396E-13	1.55876105935534E-12	1.24700884748427E-12	3.11752211871067E-13	6.85854866116347E-13	4.05277875432387E-13	3.11752211871067E-13	2.8057699068396E-13	1.58993628054244E-12
0.0142	7.79380529677668E-13	1.34053451104559E-12	7.17030087303454E-13	-6.85854866116347E-13	-2.18226548309747E-13	6.54679644929241E-13	1.18465840511005E-12	4.05277875432387E-13	1.55876105935534E-12	7.79380529677668E-13	1.21583362629716E-12	7.17030087303454E-13	4.36453096619494E-13	3.42927433058174E-13	8.10555750864774E-13	4.98803538993707E-13	6.85854866116347E-13	1.21583362629716E-12
0.01422	2.18226548309747E-13	1.09113274154873E-12	1.58993628054244E-12	-5.92329202555027E-13	-1.24700884748427E-13	1.30935928985848E-12	1.62111150172955E-12	4.67628317806601E-13	7.48205308490561E-13	1.15348318392295E-12	9.97607077987414E-13	3.11752211871067E-13	5.61153981367921E-13	3.11752211871067E-14	1.46523539579401E-12	8.10555750864774E-13	6.23504423742134E-13	9.35256635613201E-13
0.01424	-3.7410265424528E-13	6.54679644929241E-13	2.338141589033E-12	-1.24700884748427E-13	3.11752211871067E-13	2.18226548309747E-12	1.74581238647798E-12	3.11752211871067E-13	1.55876105935534E-13	1.55876105935534E-12	7.79380529677668E-13	2.49401769496854E-13	4.67628317806601E-13	-2.49401769496854E-13	1.93286371360062E-12	9.66431856800308E-13	3.11752211871067E-13	5.61153981367921E-13
0.01426	-7.48205308490561E-13	5.29978760180814E-13	2.74341946446539E-12	3.7410265424528E-13	1.05995752036163E-12	2.61871857971696E-12	1.58993628054244E-12	6.23504423742134E-14	-1.55876105935534E-13	1.8393380500393E-12	6.54679644929241E-13	3.11752211871067E-13	3.11752211871067E-13	-1.8705132712264E-13	1.93286371360062E-12	7.48205308490561E-13	-1.55876105935534E-13	2.49401769496854E-13
0.01428	-6.85854866116347E-13	1.24700884748427E-12	2.58754335852986E-12	8.72906193238988E-13	1.8393380500393E-12	2.61871857971696E-12	1.18465840511005E-12	-1.8705132712264E-13	-3.42927433058174E-13	1.77698760766508E-12	7.17030087303454E-13	6.23504423742134E-13	2.49401769496854E-13	-6.23504423742134E-14	1.62111150172955E-12	4.05277875432387E-13	-3.7410265424528E-13	2.49401769496854E-13
0.0143	-3.11752211871067E-13	1.90168849241351E-12	2.02638937716194E-12	1.18465840511005E-12	2.58754335852986E-12	1.71463716529087E-12	7.17030087303454E-13	-1.55876105935534E-13	-4.67628317806601E-13	1.43406017460691E-12	1.37170973223269E-12	9.04081414426094E-13	3.7410265424528E-13	1.55876105935534E-13	1.15348318392295E-12	3.11752211871067E-14	-2.49401769496854E-13	4.67628317806601E-13
0.01432	2.49401769496854E-13	1.77698760766508E-12	1.27818406867137E-12	1.27818406867137E-12	3.11752211871067E-12	5.29978760180814E-13	3.11752211871067E-13	0	-1.8705132712264E-13	1.09113274154873E-12	1.93286371360062E-12	7.79380529677668E-13	8.41730972051881E-13	3.7410265424528E-13	6.85854866116347E-13	-2.18226548309747E-13	9.35256635613201E-14	6.54679644929241E-13
0.01434	9.04081414426094E-13	8.72906193238988E-13	7.17030087303454E-13	1.12230796273584E-12	3.2733982246462E-12	-4.36453096619494E-13	1.55876105935534E-13	1.8705132712264E-13	2.49401769496854E-13	1.09113274154873E-12	2.15109026191036E-12	5.92329202555027E-13	1.34053451104559E-12	5.29978760180814E-13	2.8057699068396E-13	-1.8705132712264E-13	3.11752211871067E-13	1.02878229917452E-12
0.01436	1.49641061698112E-12	2.49401769496854E-13	3.7410265424528E-13	5.92329202555027E-13	2.89929557040092E-12	-1.15348318392295E-12	2.49401769496854E-13	3.42927433058174E-13	6.85854866116347E-13	1.24700884748427E-12	2.21344070428458E-12	3.42927433058174E-13	1.43406017460691E-12	7.17030087303454E-13	3.11752211871067E-14	-6.23504423742134E-14	1.8705132712264E-13	1.52758583816823E-12
0.01438	1.68346194410376E-12	9.35256635613201E-14	3.42927433058174E-13	5.92329202555027E-13	2.24461592547168E-12	-1.43406017460691E-12	5.29978760180814E-13	4.36453096619494E-13	9.35256635613201E-13	1.27818406867137E-12	1.96403893478772E-12	5.92329202555027E-13	1.30935928985848E-12	1.21583362629716E-12	-1.8705132712264E-13	-4.05277875432387E-13	3.11752211871067E-14	1.74581238647798E-12
0.0144	1.49641061698112E-12	3.42927433058174E-13	4.98803538993707E-13	6.23504423742134E-13	1.55876105935534E-12	-1.37170973223269E-12	8.41730972051881E-13	3.42927433058174E-13	8.72906193238988E-13	1.34053451104559E-12	1.49641061698112E-12	8.72906193238988E-13	9.35256635613201E-13	1.8393380500393E-12	-2.49401769496854E-13	-7.48205308490561E-13	6.23504423742134E-14	1.58993628054244E-12
0.01442	1.18465840511005E-12	5.92329202555027E-13	7.79380529677668E-13	5.61153981367921E-13	1.05995752036163E-12	-9.04081414426094E-13	1.05995752036163E-12	3.11752211871067E-14	6.85854866116347E-13	9.97607077987414E-13	9.66431856800308E-13	1.34053451104559E-12	4.67628317806601E-13	2.36931681022011E-12	-2.49401769496854E-13	-4.05277875432387E-13	1.8705132712264E-13	6.85854866116347E-13
0.01444	7.48205308490561E-13	1.02878229917452E-12	1.18465840511005E-12	2.18226548309747E-13	6.54679644929241E-13	-6.23504423742134E-14	1.05995752036163E-12	0	7.79380529677668E-13	7.17030087303454E-13	6.23504423742134E-13	1.80816282885219E-12	2.8057699068396E-13	2.27579114665879E-12	-9.35256635613201E-14	5.61153981367921E-13	5.29978760180814E-13	-4.98803538993707E-13
0.01446	6.54679644929241E-13	1.4028849534198E-12	1.52758583816823E-12	-2.8057699068396E-13	4.05277875432387E-13	8.10555750864774E-13	1.15348318392295E-12	7.17030087303454E-13	1.05995752036163E-12	5.92329202555027E-13	3.11752211871067E-13	1.74581238647798E-12	2.49401769496854E-13	1.52758583816823E-12	2.49401769496854E-13	1.46523539579401E-12	8.10555750864774E-13	-1.4028849534198E-12
0.01448	7.48205308490561E-13	1.68346194410376E-12	1.8705132712264E-12	-7.48205308490561E-13	2.49401769496854E-13	1.58993628054244E-12	1.49641061698112E-12	1.93286371360062E-12	1.27818406867137E-12	6.54679644929241E-13	1.8705132712264E-13	1.21583362629716E-12	3.7410265424528E-13	6.23504423742134E-13	5.29978760180814E-13	1.71463716529087E-12	9.97607077987414E-13	-1.68346194410376E-12
0.0145	8.10555750864774E-13	1.55876105935534E-12	2.02638937716194E-12	-7.17030087303454E-13	3.11752211871067E-13	2.02638937716194E-12	1.8705132712264E-12	3.02399645514935E-12	1.24700884748427E-12	7.79380529677668E-13	-1.55876105935534E-13	5.29978760180814E-13	5.92329202555027E-13	3.11752211871067E-14	5.29978760180814E-13	1.62111150172955E-12	1.12230796273584E-12	-1.30935928985848E-12
0.01452	8.72906193238988E-13	1.24700884748427E-12	2.21344070428458E-12	-1.8705132712264E-13	6.23504423742134E-13	2.02638937716194E-12	2.338141589033E-12	3.39809910939463E-12	9.97607077987414E-13	1.02878229917452E-12	-4.67628317806601E-13	1.8705132712264E-13	6.54679644929241E-13	2.18226548309747E-13	4.67628317806601E-13	1.62111150172955E-12	1.12230796273584E-12	-5.61153981367921E-13
0.01454	1.12230796273584E-12	9.04081414426094E-13	2.55636813734275E-12	5.29978760180814E-13	9.04081414426094E-13	1.74581238647798E-12	2.64989380090407E-12	3.02399645514935E-12	5.92329202555027E-13	1.27818406867137E-12	-5.92329202555027E-13	2.49401769496854E-13	6.23504423742134E-13	6.54679644929241E-13	4.67628317806601E-13	1.55876105935534E-12	1.34053451104559E-12	1.8705132712264E-13
0.01456	1.68346194410376E-12	4.98803538993707E-13	2.49401769496854E-12	8.41730972051881E-13	7.17030087303454E-13	1.27818406867137E-12	2.40049203140722E-12	2.11991504072326E-12	-1.8705132712264E-13	1.52758583816823E-12	-9.35256635613201E-14	6.54679644929241E-13	3.7410265424528E-13	1.49641061698112E-12	5.29978760180814E-13	1.18465840511005E-12	1.37170973223269E-12	6.54679644929241E-13
0.01458	2.40049203140722E-12	9.35256635613201E-14	2.3069663678459E-12	8.72906193238988E-13	3.42927433058174E-13	9.66431856800308E-13	1.62111150172955E-12	1.09113274154873E-12	-6.23504423742134E-13	1.4028849534198E-12	7.79380529677668E-13	1.4028849534198E-12	4.36453096619494E-13	2.08873981953615E-12	6.23504423742134E-13	6.85854866116347E-13	8.41730972051881E-13	7.79380529677668E-13
0.0146	2.89929557040092E-12	-3.11752211871067E-13	2.08873981953615E-12	5.92329202555027E-13	-1.8705132712264E-13	6.54679644929241E-13	5.92329202555027E-13	2.8057699068396E-13	-3.42927433058174E-13	1.12230796273584E-12	1.62111150172955E-12	2.11991504072326E-12	6.54679644929241E-13	2.55636813734275E-12	6.85854866116347E-13	3.11752211871067E-13	3.7410265424528E-13	7.79380529677668E-13
0.01462	2.96164601277514E-12	-6.23504423742134E-13	1.90168849241351E-12	0	-6.54679644929241E-13	6.23504423742134E-13	-2.49401769496854E-13	-1.24700884748427E-13	4.36453096619494E-13	6.85854866116347E-13	2.11991504072326E-12	2.71224424327828E-12	1.05995752036163E-12	2.46284247378143E-12	7.17030087303454E-13	0	5.29978760180814E-13	7.48205308490561E-13
0.01464	2.71224424327828E-12	-8.72906193238988E-13	1.77698760766508E-12	-7.48205308490561E-13	-7.48205308490561E-13	5.61153981367921E-13	-9.35256635613201E-13	-3.11752211871067E-13	9.66431856800308E-13	3.7410265424528E-13	1.99521415597483E-12	2.99282123396224E-12	1.21583362629716E-12	1.99521415597483E-12	7.79380529677668E-13	-3.11752211871067E-13	1.18465840511005E-12	8.72906193238988E-13
0.01466	2.43166725259432E-12	-6.85854866116347E-13	1.77698760766508E-12	-1.18465840511005E-12	-3.42927433058174E-13	2.8057699068396E-13	-1.43406017460691E-12	-4.67628317806601E-13	9.66431856800308E-13	4.98803538993707E-13	1.52758583816823E-12	2.3069663678459E-12	1.24700884748427E-12	1.05995752036163E-12	9.66431856800308E-13	-5.29978760180814E-13	1.65228672291666E-12	1.18465840511005E-12
0.01468	2.27579114665879E-12	-9.35256635613201E-14	1.58993628054244E-12	-1.30935928985848E-12	4.36453096619494E-13	2.8057699068396E-13	-1.4028849534198E-12	-3.11752211871067E-13	9.04081414426094E-13	8.72906193238988E-13	7.48205308490561E-13	6.54679644929241E-13	1.18465840511005E-12	5.29978760180814E-13	1.05995752036163E-12	-5.92329202555027E-13	1.74581238647798E-12	1.49641061698112E-12
0.0147	2.11991504072326E-12	5.29978760180814E-13	1.18465840511005E-12	-1.12230796273584E-12	1.09113274154873E-12	6.54679644929241E-13	-9.04081414426094E-13	2.8057699068396E-13	8.41730972051881E-13	1.27818406867137E-12	-1.8705132712264E-13	-1.12230796273584E-12	1.02878229917452E-12	4.98803538993707E-13	1.02878229917452E-12	-3.7410265424528E-13	1.68346194410376E-12	1.93286371360062E-12
0.01472	2.05756459834904E-12	1.27818406867137E-12	7.17030087303454E-13	-8.10555750864774E-13	1.21583362629716E-12	1.24700884748427E-12	-1.24700884748427E-13	1.30935928985848E-12	7.79380529677668E-13	2.02638937716194E-12	-1.18465840511005E-12	-2.21344070428458E-12	9.66431856800308E-13	7.48205308490561E-13	7.48205308490561E-13	3.11752211871067E-14	1.77698760766508E-12	1.93286371360062E-12
0.01474	2.05756459834904E-12	1.80816282885219E-12	2.49401769496854E-13	-4.36453096619494E-13	9.97607077987414E-13	1.8705132712264E-12	7.79380529677668E-13	2.02638937716194E-12	6.85854866116347E-13	2.52519291615564E-12	-1.65228672291666E-12	-2.338141589033E-12	8.72906193238988E-13	1.21583362629716E-12	3.42927433058174E-13	8.10555750864774E-13	1.55876105935534E-12	1.4028849534198E-12
0.01476	1.99521415597483E-12	2.24461592547168E-12	3.42927433058174E-13	-1.55876105935534E-13	7.17030087303454E-13	2.21344070428458E-12	1.49641061698112E-12	2.05756459834904E-12	6.85854866116347E-13	2.338141589033E-12	-9.66431856800308E-13	-1.90168849241351E-12	7.48205308490561E-13	1.62111150172955E-12	2.49401769496854E-13	1.46523539579401E-12	1.18465840511005E-12	5.29978760180814E-13
0.01478	1.99521415597483E-12	2.36931681022011E-12	9.66431856800308E-13	0	7.17030087303454E-13	2.08873981953615E-12	1.80816282885219E-12	1.4028849534198E-12	1.09113274154873E-12	1.30935928985848E-12	-6.23504423742134E-14	-1.21583362629716E-12	4.67628317806601E-13	1.80816282885219E-12	5.29978760180814E-13	1.4028849534198E-12	9.35256635613201E-13	-3.11752211871067E-14
0.0148	2.18226548309747E-12	2.36931681022011E-12	1.90168849241351E-12	1.24700884748427E-13	9.97607077987414E-13	1.65228672291666E-12	1.49641061698112E-12	6.23504423742134E-13	1.43406017460691E-12	3.7410265424528E-13	5.29978760180814E-13	-1.8705132712264E-13	2.8057699068396E-13	1.71463716529087E-12	1.15348318392295E-12	1.05995752036163E-12	6.54679644929241E-13	-1.24700884748427E-13
0.01482	2.61871857971696E-12	2.21344070428458E-12	2.49401769496854E-12	3.11752211871067E-13	1.18465840511005E-12	1.21583362629716E-12	1.18465840511005E-12	1.24700884748427E-13	1.74581238647798E-12	-9.35256635613201E-14	8.10555750864774E-13	8.72906193238988E-13	4.67628317806601E-13	1.52758583816823E-12	1.58993628054244E-12	7.48205308490561E-13	1.24700884748427E-13	6.23504423742134E-14
0.01484	3.30457344583331E-12	2.08873981953615E-12	2.55636813734275E-12	6.23504423742134E-13	1.30935928985848E-12	1.05995752036163E-12	9.35256635613201E-13	1.55876105935534E-13	1.8705132712264E-12	-3.11752211871067E-14	1.05995752036163E-12	1.52758583816823E-12	8.10555750864774E-13	1.34053451104559E-12	1.68346194410376E-12	6.54679644929241E-13	-7.48205308490561E-13	2.49401769496854E-13
0.01486	3.77220176363991E-12	1.90168849241351E-12	2.55636813734275E-12	8.72906193238988E-13	1.18465840511005E-12	1.18465840511005E-12	7.17030087303454E-13	4.98803538993707E-13	1.8393380500393E-12	-3.11752211871067E-14	1.18465840511005E-12	1.71463716529087E-12	1.27818406867137E-12	1.4028849534198E-12	1.62111150172955E-12	4.36453096619494E-13	-1.55876105935534E-12	5.29978760180814E-13
0.01488	3.83455220601412E-12	1.8705132712264E-12	2.43166725259432E-12	1.05995752036163E-12	8.10555750864774E-13	1.49641061698112E-12	2.8057699068396E-13	6.85854866116347E-13	1.96403893478772E-12	6.23504423742134E-14	1.21583362629716E-12	1.49641061698112E-12	1.65228672291666E-12	1.68346194410376E-12	1.49641061698112E-12	9.35256635613201E-14	-1.90168849241351E-12	9.66431856800308E-13
0.0149	2.96164601277514E-12	1.96403893478772E-12	2.3069663678459E-12	1.09113274154873E-12	2.49401769496854E-13	2.11991504072326E-12	-2.8057699068396E-13	3.42927433058174E-13	2.18226548309747E-12	4.98803538993707E-13	1.09113274154873E-12	9.97607077987414E-13	1.58993628054244E-12	2.02638937716194E-12	1.37170973223269E-12	-1.8705132712264E-13	-1.68346194410376E-12	1.4028849534198E-12
0.01492	1.4028849534198E-12	1.90168849241351E-12	2.05756459834904E-12	1.24700884748427E-12	-1.24700884748427E-13	2.83694512802671E-12	-9.66431856800308E-13	-6.85854866116347E-13	2.18226548309747E-12	9.35256635613201E-13	1.09113274154873E-12	7.17030087303454E-13	1.30935928985848E-12	2.18226548309747E-12	1.34053451104559E-12	-3.42927433058174E-13	-9.35256635613201E-13	1.8705132712264E-12
0.01494	-3.11752211871067E-14	1.49641061698112E-12	1.58993628054244E-12	1.52758583816823E-12	-3.11752211871067E-13	3.33574866702042E-12	-1.12230796273584E-12	-1.74581238647798E-12	1.90168849241351E-12	1.4028849534198E-12	1.09113274154873E-12	3.7410265424528E-13	8.72906193238988E-13	1.99521415597483E-12	1.43406017460691E-12	-2.8057699068396E-13	4.67628317806601E-13	2.08873981953615E-12
0.01496	-1.09113274154873E-12	8.72906193238988E-13	6.23504423742134E-13	1.55876105935534E-12	-1.55876105935534E-13	3.08634689752356E-12	-8.72906193238988E-13	-2.43166725259432E-12	1.12230796273584E-12	1.74581238647798E-12	1.15348318392295E-12	0	7.17030087303454E-13	1.4028849534198E-12	1.34053451104559E-12	1.55876105935534E-13	1.65228672291666E-12	1.90168849241351E-12
0.01498	-1.18465840511005E-12	1.55876105935534E-13	-4.67628317806601E-13	8.72906193238988E-13	3.11752211871067E-13	2.3069663678459E-12	-3.7410265424528E-13	-2.46284247378143E-12	2.49401769496854E-13	2.02638937716194E-12	1.02878229917452E-12	-3.7410265424528E-13	4.05277875432387E-13	7.48205308490561E-13	1.58993628054244E-12	6.85854866116347E-13	2.27579114665879E-12	1.49641061698112E-12
0.015	-7.17030087303454E-13	-2.8057699068396E-13	-1.15348318392295E-12	-6.23504423742134E-14	8.72906193238988E-13	1.12230796273584E-12	1.8705132712264E-13	-1.96403893478772E-12	-4.36453096619494E-13	1.90168849241351E-12	8.41730972051881E-13	-2.8057699068396E-13	1.55876105935534E-13	0	1.8393380500393E-12	1.15348318392295E-12	2.43166725259432E-12	7.17030087303454E-13
0.01502	1.55876105935534E-13	-1.8705132712264E-13	-1.58993628054244E-12	-9.35256635613201E-13	1.37170973223269E-12	-6.23504423742134E-14	5.92329202555027E-13	-1.12230796273584E-12	-6.23504423742134E-13	1.15348318392295E-12	8.10555750864774E-13	2.8057699068396E-13	-1.24700884748427E-13	-4.36453096619494E-13	2.02638937716194E-12	1.52758583816823E-12	2.21344070428458E-12	1.8705132712264E-13
0.01504	1.05995752036163E-12	6.23504423742134E-13	-1.27818406867137E-12	-8.72906193238988E-13	1.71463716529087E-12	-8.41730972051881E-13	9.66431856800308E-13	-6.23504423742134E-14	-3.42927433058174E-13	3.11752211871067E-13	1.4028849534198E-12	6.85854866116347E-13	-1.55876105935534E-13	-5.29978760180814E-13	1.99521415597483E-12	1.62111150172955E-12	1.96403893478772E-12	-3.11752211871067E-14
0.01506	1.58993628054244E-12	1.93286371360062E-12	-6.54679644929241E-13	1.55876105935534E-13	1.74581238647798E-12	-1.24700884748427E-12	1.27818406867137E-12	7.48205308490561E-13	4.36453096619494E-13	-1.8705132712264E-13	1.74581238647798E-12	1.21583362629716E-12	-6.23504423742134E-14	-2.8057699068396E-13	1.96403893478772E-12	1.58993628054244E-12	1.80816282885219E-12	3.7410265424528E-13
0.01508	1.55876105935534E-12	2.7745946856525E-12	9.35256635613201E-14	1.49641061698112E-12	1.58993628054244E-12	-1.49641061698112E-12	1.52758583816823E-12	1.09113274154873E-12	1.30935928985848E-12	0	1.65228672291666E-12	1.24700884748427E-12	2.8057699068396E-13	-2.49401769496854E-13	1.8705132712264E-12	1.52758583816823E-12	1.52758583816823E-12	9.97607077987414E-13
0.0151	1.27818406867137E-12	2.61871857971696E-12	8.10555750864774E-13	2.18226548309747E-12	1.18465840511005E-12	-1.46523539579401E-12	1.74581238647798E-12	1.27818406867137E-12	2.11991504072326E-12	6.54679644929241E-13	1.27818406867137E-12	1.12230796273584E-12	4.36453096619494E-13	-2.49401769496854E-13	1.68346194410376E-12	1.24700884748427E-12	1.05995752036163E-12	1.58993628054244E-12
0.01512	8.10555750864774E-13	1.99521415597483E-12	1.18465840511005E-12	1.8393380500393E-12	8.10555750864774E-13	-1.15348318392295E-12	1.65228672291666E-12	1.37170973223269E-12	2.43166725259432E-12	1.43406017460691E-12	8.41730972051881E-13	9.35256635613201E-13	4.67628317806601E-13	-6.23504423742134E-13	1.27818406867137E-12	7.48205308490561E-13	5.29978760180814E-13	2.21344070428458E-12
0.01514	6.54679644929241E-13	1.34053451104559E-12	1.21583362629716E-12	1.12230796273584E-12	5.29978760180814E-13	-9.35256635613201E-14	1.46523539579401E-12	1.37170973223269E-12	2.40049203140722E-12	1.96403893478772E-12	4.67628317806601E-13	6.54679644929241E-13	4.36453096619494E-13	-9.04081414426094E-13	1.05995752036163E-12	9.35256635613201E-14	-1.24700884748427E-13	2.43166725259432E-12
0.01516	1.05995752036163E-12	7.17030087303454E-13	1.15348318392295E-12	3.42927433058174E-13	1.55876105935534E-13	1.4028849534198E-12	1.30935928985848E-12	1.37170973223269E-12	1.99521415597483E-12	1.93286371360062E-12	2.8057699068396E-13	4.67628317806601E-13	4.67628317806601E-13	-1.09113274154873E-12	1.15348318392295E-12	-7.79380529677668E-13	-4.05277875432387E-13	1.8705132712264E-12
0.01518	1.74581238647798E-12	1.8705132712264E-13	9.66431856800308E-13	-9.35256635613201E-14	3.7410265424528E-13	1.93286371360062E-12	1.27818406867137E-12	1.02878229917452E-12	1.24700884748427E-12	1.43406017460691E-12	2.49401769496854E-13	5.61153981367921E-13	8.41730972051881E-13	-8.41730972051881E-13	1.49641061698112E-12	-1.05995752036163E-12	-3.7410265424528E-13	5.92329202555027E-13
0.0152	2.24461592547168E-12	-4.67628317806601E-13	6.54679644929241E-13	-2.49401769496854E-13	4.67628317806601E-13	7.48205308490561E-13	1.30935928985848E-12	1.8705132712264E-13	3.42927433058174E-13	9.04081414426094E-13	1.8705132712264E-13	7.17030087303454E-13	1.27818406867137E-12	-1.24700884748427E-13	1.65228672291666E-12	-2.8057699068396E-13	0	-4.05277875432387E-13
0.01522	2.52519291615564E-12	-4.98803538993707E-13	4.36453096619494E-13	-1.8705132712264E-13	4.36453096619494E-13	-7.17030087303454E-13	1.30935928985848E-12	-7.48205308490561E-13	-5.61153981367921E-13	7.17030087303454E-13	4.67628317806601E-13	7.79380529677668E-13	1.68346194410376E-12	6.54679644929241E-13	1.55876105935534E-12	8.72906193238988E-13	6.85854866116347E-13	-8.10555750864774E-13
0.01524	2.36931681022011E-12	-2.18226548309747E-13	4.36453096619494E-13	-1.8705132712264E-13	2.8057699068396E-13	-8.72906193238988E-13	1.49641061698112E-12	-1.43406017460691E-12	-1.24700884748427E-12	1.34053451104559E-12	1.02878229917452E-12	7.79380529677668E-13	1.90168849241351E-12	8.10555750864774E-13	1.37170973223269E-12	1.43406017460691E-12	1.18465840511005E-12	-7.48205308490561E-13
0.01526	1.68346194410376E-12	3.11752211871067E-13	7.17030087303454E-13	-4.05277875432387E-13	2.18226548309747E-13	-3.42927433058174E-13	1.80816282885219E-12	-1.43406017460691E-12	-1.43406017460691E-12	2.3069663678459E-12	1.55876105935534E-12	9.35256635613201E-13	1.96403893478772E-12	7.17030087303454E-13	9.35256635613201E-13	1.30935928985848E-12	1.24700884748427E-12	-6.54679644929241E-13
0.01528	7.17030087303454E-13	9.35256635613201E-13	9.97607077987414E-13	-6.85854866116347E-13	5.61153981367921E-13	4.36453096619494E-13	2.18226548309747E-12	-9.97607077987414E-13	-1.09113274154873E-12	2.86812034921382E-12	1.71463716529087E-12	1.4028849534198E-12	1.80816282885219E-12	4.36453096619494E-13	4.05277875432387E-13	8.41730972051881E-13	9.66431856800308E-13	-3.7410265424528E-13
0.0153	3.7410265424528E-13	1.37170973223269E-12	9.66431856800308E-13	-6.85854866116347E-13	1.02878229917452E-12	1.46523539579401E-12	2.64989380090407E-12	-5.61153981367921E-13	-3.7410265424528E-13	2.8057699068396E-12	1.46523539579401E-12	1.99521415597483E-12	1.37170973223269E-12	3.42927433058174E-13	-1.24700884748427E-13	4.05277875432387E-13	3.42927433058174E-13	3.11752211871067E-14
0.01532	9.04081414426094E-13	1.62111150172955E-12	6.85854866116347E-13	-4.05277875432387E-13	1.43406017460691E-12	2.49401769496854E-12	2.68106902209118E-12	-3.11752211871067E-14	6.23504423742134E-14	2.18226548309747E-12	1.24700884748427E-12	2.36931681022011E-12	1.02878229917452E-12	4.36453096619494E-13	-6.23504423742134E-13	9.35256635613201E-14	-4.05277875432387E-13	5.29978760180814E-13
0.01534	1.71463716529087E-12	1.4028849534198E-12	5.92329202555027E-13	2.8057699068396E-13	1.58993628054244E-12	3.05517167633646E-12	2.27579114665879E-12	4.05277875432387E-13	-2.49401769496854E-13	1.34053451104559E-12	1.15348318392295E-12	2.15109026191036E-12	8.41730972051881E-13	3.7410265424528E-13	-8.72906193238988E-13	0	-1.27818406867137E-12	1.02878229917452E-12
0.01536	2.02638937716194E-12	6.85854866116347E-13	7.17030087303454E-13	8.41730972051881E-13	1.49641061698112E-12	2.99282123396224E-12	1.58993628054244E-12	9.04081414426094E-13	-8.41730972051881E-13	5.92329202555027E-13	1.12230796273584E-12	1.46523539579401E-12	1.05995752036163E-12	3.11752211871067E-13	-7.17030087303454E-13	2.8057699068396E-13	-1.8705132712264E-12	1.49641061698112E-12
0.01538	2.21344070428458E-12	0	1.12230796273584E-12	1.02878229917452E-12	1.27818406867137E-12	2.64989380090407E-12	1.02878229917452E-12	1.30935928985848E-12	-8.10555750864774E-13	1.55876105935534E-13	1.05995752036163E-12	1.02878229917452E-12	1.55876105935534E-12	1.24700884748427E-13	-4.36453096619494E-13	7.79380529677668E-13	-1.65228672291666E-12	1.71463716529087E-12
0.0154	2.08873981953615E-12	-2.18226548309747E-13	1.34053451104559E-12	7.79380529677668E-13	1.02878229917452E-12	2.18226548309747E-12	6.54679644929241E-13	1.24700884748427E-12	1.24700884748427E-13	-2.49401769496854E-13	9.04081414426094E-13	1.24700884748427E-12	1.99521415597483E-12	-1.55876105935534E-13	-9.35256635613201E-14	1.12230796273584E-12	-4.36453096619494E-13	1.62111150172955E-12
0.01542	1.71463716529087E-12	2.49401769496854E-13	1.4028849534198E-12	2.49401769496854E-13	7.79380529677668E-13	1.77698760766508E-12	4.05277875432387E-13	9.66431856800308E-13	1.09113274154873E-12	-4.98803538993707E-13	5.92329202555027E-13	1.8393380500393E-12	2.21344070428458E-12	-4.36453096619494E-13	3.11752211871067E-14	1.02878229917452E-12	1.02878229917452E-12	1.24700884748427E-12
0.01544	1.21583362629716E-12	1.15348318392295E-12	1.15348318392295E-12	-1.24700884748427E-13	6.85854866116347E-13	1.27818406867137E-12	4.67628317806601E-13	4.05277875432387E-13	1.80816282885219E-12	-4.05277875432387E-13	2.18226548309747E-13	1.99521415597483E-12	2.05756459834904E-12	-3.11752211871067E-13	-1.24700884748427E-13	7.48205308490561E-13	1.8705132712264E-12	4.98803538993707E-13
0.01546	8.41730972051881E-13	1.99521415597483E-12	9.04081414426094E-13	-1.55876105935534E-13	6.54679644929241E-13	9.35256635613201E-13	7.17030087303454E-13	-6.23504423742134E-14	2.27579114665879E-12	2.49401769496854E-13	-3.11752211871067E-13	1.58993628054244E-12	1.68346194410376E-12	1.55876105935534E-13	-6.54679644929241E-13	7.48205308490561E-13	1.93286371360062E-12	-2.8057699068396E-13
0.01548	6.23504423742134E-13	2.40049203140722E-12	4.05277875432387E-13	0	7.79380529677668E-13	7.48205308490561E-13	1.05995752036163E-12	-2.18226548309747E-13	2.40049203140722E-12	7.48205308490561E-13	-8.72906193238988E-13	1.09113274154873E-12	1.27818406867137E-12	7.48205308490561E-13	-1.24700884748427E-12	1.30935928985848E-12	1.68346194410376E-12	-6.54679644929241E-13
0.0155	4.98803538993707E-13	2.40049203140722E-12	-6.23504423742134E-14	2.49401769496854E-13	1.24700884748427E-12	8.10555750864774E-13	1.34053451104559E-12	-1.55876105935534E-13	2.18226548309747E-12	6.85854866116347E-13	-6.85854866116347E-13	7.17030087303454E-13	7.79380529677668E-13	1.4028849534198E-12	-1.68346194410376E-12	1.8705132712264E-12	1.30935928985848E-12	-7.79380529677668E-13
0.01552	4.05277875432387E-13	2.02638937716194E-12	-2.18226548309747E-13	3.7410265424528E-13	1.65228672291666E-12	7.48205308490561E-13	1.52758583816823E-12	1.55876105935534E-13	1.68346194410376E-12	2.8057699068396E-13	1.24700884748427E-13	1.8705132712264E-13	5.61153981367921E-13	1.93286371360062E-12	-1.71463716529087E-12	2.21344070428458E-12	9.97607077987414E-13	-8.72906193238988E-13
0.01554	3.42927433058174E-13	1.37170973223269E-12	1.8705132712264E-13	6.23504423742134E-13	1.93286371360062E-12	6.23504423742134E-13	1.4028849534198E-12	4.36453096619494E-13	1.24700884748427E-12	2.49401769496854E-13	7.48205308490561E-13	-3.11752211871067E-13	5.61153981367921E-13	2.15109026191036E-12	-1.21583362629716E-12	2.24461592547168E-12	4.36453096619494E-13	-4.67628317806601E-13
0.01556	4.67628317806601E-13	7.17030087303454E-13	6.85854866116347E-13	8.10555750864774E-13	1.68346194410376E-12	4.67628317806601E-13	1.37170973223269E-12	8.72906193238988E-13	7.48205308490561E-13	6.23504423742134E-13	9.04081414426094E-13	-3.42927433058174E-13	7.17030087303454E-13	2.15109026191036E-12	-4.05277875432387E-13	1.8393380500393E-12	3.11752211871067E-14	2.49401769496854E-13
0.01558	8.41730972051881E-13	3.42927433058174E-13	9.97607077987414E-13	1.02878229917452E-12	1.05995752036163E-12	2.18226548309747E-13	1.12230796273584E-12	1.27818406867137E-12	2.18226548309747E-13	9.66431856800308E-13	1.02878229917452E-12	-1.8705132712264E-13	9.97607077987414E-13	1.93286371360062E-12	3.11752211871067E-13	1.37170973223269E-12	-1.24700884748427E-13	9.97607077987414E-13
0.0156	1.30935928985848E-12	2.49401769496854E-13	7.48205308490561E-13	1.24700884748427E-12	3.42927433058174E-13	3.11752211871067E-14	9.35256635613201E-13	1.52758583816823E-12	-4.98803538993707E-13	9.97607077987414E-13	1.30935928985848E-12	-9.35256635613201E-14	1.24700884748427E-12	1.49641061698112E-12	7.17030087303454E-13	9.35256635613201E-13	-9.35256635613201E-14	1.46523539579401E-12
0.01562	1.99521415597483E-12	3.7410265424528E-13	6.54679644929241E-13	1.05995752036163E-12	-2.18226548309747E-13	-2.49401769496854E-13	6.23504423742134E-13	1.68346194410376E-12	-7.48205308490561E-13	8.41730972051881E-13	1.93286371360062E-12	2.18226548309747E-13	1.55876105935534E-12	9.35256635613201E-13	8.72906193238988E-13	7.17030087303454E-13	6.23504423742134E-14	1.34053451104559E-12
0.01564	2.49401769496854E-12	6.85854866116347E-13	6.23504423742134E-13	6.54679644929241E-13	-3.11752211871067E-13	-4.05277875432387E-13	3.42927433058174E-13	1.71463716529087E-12	-4.67628317806601E-13	4.98803538993707E-13	2.52519291615564E-12	6.23504423742134E-13	1.71463716529087E-12	4.05277875432387E-13	8.72906193238988E-13	5.92329202555027E-13	2.18226548309747E-13	1.09113274154873E-12
0.01566	2.3069663678459E-12	1.09113274154873E-12	1.02878229917452E-12	1.24700884748427E-13	-2.18226548309747E-13	-4.36453096619494E-13	3.7410265424528E-13	1.8705132712264E-12	6.23504423742134E-13	2.18226548309747E-13	2.71224424327828E-12	1.12230796273584E-12	1.8393380500393E-12	1.8705132712264E-13	9.04081414426094E-13	6.54679644929241E-13	6.85854866116347E-13	6.54679644929241E-13
0.01568	1.77698760766508E-12	1.52758583816823E-12	1.37170973223269E-12	3.11752211871067E-14	-9.35256635613201E-14	-4.98803538993707E-13	5.92329202555027E-13	2.15109026191036E-12	1.71463716529087E-12	3.11752211871067E-14	2.43166725259432E-12	1.4028849534198E-12	1.52758583816823E-12	3.7410265424528E-13	1.05995752036163E-12	1.09113274154873E-12	1.43406017460691E-12	4.05277875432387E-13
0.0157	1.12230796273584E-12	1.8705132712264E-12	1.71463716529087E-12	1.55876105935534E-13	0	-4.98803538993707E-13	9.97607077987414E-13	2.46284247378143E-12	2.40049203140722E-12	2.8057699068396E-13	1.96403893478772E-12	8.41730972051881E-13	9.66431856800308E-13	5.92329202555027E-13	1.30935928985848E-12	1.27818406867137E-12	1.8393380500393E-12	4.67628317806601E-13
0.01572	7.48205308490561E-13	1.93286371360062E-12	1.93286371360062E-12	6.23504423742134E-13	-2.8057699068396E-13	-3.11752211871067E-13	1.52758583816823E-12	2.64989380090407E-12	2.43166725259432E-12	6.23504423742134E-13	1.37170973223269E-12	1.24700884748427E-13	3.42927433058174E-13	6.23504423742134E-13	1.58993628054244E-12	1.4028849534198E-12	1.80816282885219E-12	4.98803538993707E-13
0.01574	7.48205308490561E-13	1.8393380500393E-12	1.80816282885219E-12	1.18465840511005E-12	-7.17030087303454E-13	-2.49401769496854E-13	1.8393380500393E-12	2.71224424327828E-12	2.21344070428458E-12	9.35256635613201E-13	1.24700884748427E-12	6.23504423742134E-14	-2.8057699068396E-13	6.54679644929241E-13	2.02638937716194E-12	1.12230796273584E-12	1.52758583816823E-12	8.41730972051881E-13
0.01576	9.04081414426094E-13	1.37170973223269E-12	1.34053451104559E-12	1.21583362629716E-12	-8.72906193238988E-13	-4.05277875432387E-13	1.8393380500393E-12	2.3069663678459E-12	2.11991504072326E-12	7.79380529677668E-13	1.80816282885219E-12	6.23504423742134E-13	-4.98803538993707E-13	7.48205308490561E-13	2.40049203140722E-12	8.41730972051881E-13	1.34053451104559E-12	1.12230796273584E-12
0.01578	1.09113274154873E-12	1.12230796273584E-12	7.79380529677668E-13	9.04081414426094E-13	-6.85854866116347E-13	-7.48205308490561E-13	1.77698760766508E-12	1.58993628054244E-12	2.338141589033E-12	3.42927433058174E-13	2.71224424327828E-12	1.58993628054244E-12	-3.42927433058174E-13	1.21583362629716E-12	2.61871857971696E-12	6.23504423742134E-13	1.37170973223269E-12	1.49641061698112E-12
0.0158	1.02878229917452E-12	1.09113274154873E-12	4.98803538993707E-13	3.7410265424528E-13	-1.24700884748427E-13	-1.21583362629716E-12	1.4028849534198E-12	6.54679644929241E-13	2.68106902209118E-12	3.42927433058174E-13	3.2733982246462E-12	2.24461592547168E-12	1.24700884748427E-13	1.8705132712264E-12	2.58754335852986E-12	5.29978760180814E-13	1.65228672291666E-12	1.71463716529087E-12
0.01582	1.27818406867137E-12	1.21583362629716E-12	7.17030087303454E-13	-1.24700884748427E-13	5.29978760180814E-13	-1.4028849534198E-12	1.09113274154873E-12	-2.49401769496854E-13	2.7745946856525E-12	6.54679644929241E-13	3.2422230034591E-12	2.55636813734275E-12	5.61153981367921E-13	2.36931681022011E-12	2.46284247378143E-12	4.98803538993707E-13	1.8393380500393E-12	1.65228672291666E-12
0.01584	1.49641061698112E-12	1.4028849534198E-12	1.27818406867137E-12	-5.61153981367921E-13	1.21583362629716E-12	-1.21583362629716E-12	8.72906193238988E-13	-8.41730972051881E-13	2.55636813734275E-12	1.02878229917452E-12	2.64989380090407E-12	2.3069663678459E-12	9.66431856800308E-13	2.43166725259432E-12	2.24461592547168E-12	3.7410265424528E-13	2.02638937716194E-12	1.52758583816823E-12
0.01586	1.68346194410376E-12	1.4028849534198E-12	1.71463716529087E-12	-9.97607077987414E-13	1.77698760766508E-12	-8.10555750864774E-13	8.10555750864774E-13	-9.04081414426094E-13	2.18226548309747E-12	1.34053451104559E-12	1.8705132712264E-12	1.71463716529087E-12	1.21583362629716E-12	2.3069663678459E-12	2.11991504072326E-12	4.05277875432387E-13	2.05756459834904E-12	1.4028849534198E-12
0.01588	1.58993628054244E-12	1.15348318392295E-12	1.55876105935534E-12	-1.24700884748427E-12	1.8393380500393E-12	-2.49401769496854E-13	9.97607077987414E-13	-6.85854866116347E-13	1.8705132712264E-12	1.52758583816823E-12	1.02878229917452E-12	8.72906193238988E-13	1.24700884748427E-12	1.96403893478772E-12	1.74581238647798E-12	4.98803538993707E-13	2.05756459834904E-12	1.58993628054244E-12
0.0159	1.21583362629716E-12	9.66431856800308E-13	7.48205308490561E-13	-9.04081414426094E-13	1.77698760766508E-12	1.8705132712264E-13	1.52758583816823E-12	-3.11752211871067E-13	1.52758583816823E-12	1.52758583816823E-12	2.49401769496854E-13	2.8057699068396E-13	1.21583362629716E-12	1.37170973223269E-12	1.27818406867137E-12	3.11752211871067E-14	1.8393380500393E-12	1.80816282885219E-12
0.01592	7.48205308490561E-13	9.97607077987414E-13	-6.23504423742134E-14	0	1.43406017460691E-12	4.36453096619494E-13	1.99521415597483E-12	2.18226548309747E-13	1.43406017460691E-12	1.34053451104559E-12	-2.18226548309747E-13	1.24700884748427E-13	1.05995752036163E-12	7.48205308490561E-13	9.04081414426094E-13	-5.29978760180814E-13	1.68346194410376E-12	2.338141589033E-12
0.01594	3.7410265424528E-13	1.12230796273584E-12	-1.09113274154873E-12	9.04081414426094E-13	1.15348318392295E-12	5.92329202555027E-13	2.11991504072326E-12	6.85854866116347E-13	1.62111150172955E-12	1.34053451104559E-12	-2.49401769496854E-13	3.11752211871067E-13	1.15348318392295E-12	1.8705132712264E-13	4.67628317806601E-13	-4.98803538993707E-13	1.65228672291666E-12	2.93047079158803E-12
0.01596	1.55876105935534E-13	1.37170973223269E-12	-2.18226548309747E-12	1.65228672291666E-12	1.27818406867137E-12	5.61153981367921E-13	1.96403893478772E-12	9.04081414426094E-13	2.05756459834904E-12	1.27818406867137E-12	6.23504423742134E-14	3.7410265424528E-13	1.43406017460691E-12	-1.24700884748427E-13	6.23504423742134E-14	2.49401769496854E-13	1.62111150172955E-12	2.74341946446539E-12
0.01598	2.8057699068396E-13	1.49641061698112E-12	-2.58754335852986E-12	1.8705132712264E-12	1.55876105935534E-12	4.67628317806601E-13	1.74581238647798E-12	1.12230796273584E-12	2.36931681022011E-12	9.35256635613201E-13	3.11752211871067E-13	1.55876105935534E-13	1.77698760766508E-12	-1.8705132712264E-13	-1.55876105935534E-13	1.18465840511005E-12	1.62111150172955E-12	1.68346194410376E-12
0.016	6.23504423742134E-13	1.65228672291666E-12	-1.8705132712264E-12	1.77698760766508E-12	1.8705132712264E-12	3.11752211871067E-13	1.65228672291666E-12	1.34053451104559E-12	2.40049203140722E-12	6.85854866116347E-13	1.8705132712264E-13	1.55876105935534E-13	1.8705132712264E-12	9.35256635613201E-14	-3.7410265424528E-13	1.8705132712264E-12	1.4028849534198E-12	6.85854866116347E-13
0.01602	9.04081414426094E-13	1.8393380500393E-12	-4.36453096619494E-13	1.52758583816823E-12	2.02638937716194E-12	2.8057699068396E-13	1.74581238647798E-12	1.49641061698112E-12	1.90168849241351E-12	5.92329202555027E-13	1.8705132712264E-13	5.92329202555027E-13	1.4028849534198E-12	2.49401769496854E-13	-4.36453096619494E-13	2.338141589033E-12	1.05995752036163E-12	2.49401769496854E-13
0.01604	8.41730972051881E-13	1.71463716529087E-12	6.54679644929241E-13	9.97607077987414E-13	1.96403893478772E-12	5.61153981367921E-13	1.77698760766508E-12	1.27818406867137E-12	9.35256635613201E-13	7.17030087303454E-13	1.55876105935534E-13	1.27818406867137E-12	7.17030087303454E-13	6.54679644929241E-13	-2.49401769496854E-13	2.61871857971696E-12	4.05277875432387E-13	2.8057699068396E-13
0.01606	1.18465840511005E-12	1.21583362629716E-12	1.37170973223269E-12	3.42927433058174E-13	1.77698760766508E-12	9.04081414426094E-13	1.43406017460691E-12	7.17030087303454E-13	-1.55876105935534E-13	7.48205308490561E-13	3.42927433058174E-13	1.99521415597483E-12	1.55876105935534E-13	1.09113274154873E-12	1.8705132712264E-13	2.71224424327828E-12	-3.11752211871067E-13	9.35256635613201E-14
0.01608	1.8393380500393E-12	4.98803538993707E-13	1.77698760766508E-12	-3.11752211871067E-13	1.55876105935534E-12	1.27818406867137E-12	8.41730972051881E-13	2.49401769496854E-13	-1.21583362629716E-12	6.23504423742134E-13	1.55876105935534E-13	2.3069663678459E-12	-9.35256635613201E-14	1.43406017460691E-12	4.98803538993707E-13	2.43166725259432E-12	-9.97607077987414E-13	-2.49401769496854E-13
0.0161	2.49401769496854E-12	-9.35256635613201E-14	1.90168849241351E-12	-3.7410265424528E-13	1.37170973223269E-12	1.18465840511005E-12	2.8057699068396E-13	1.55876105935534E-13	-2.11991504072326E-12	4.98803538993707E-13	3.11752211871067E-14	2.43166725259432E-12	-1.24700884748427E-13	2.02638937716194E-12	3.7410265424528E-13	1.8393380500393E-12	-1.80816282885219E-12	-4.67628317806601E-13
0.01612	2.52519291615564E-12	-2.8057699068396E-13	1.65228672291666E-12	-1.24700884748427E-13	1.55876105935534E-12	9.35256635613201E-13	-1.55876105935534E-13	2.18226548309747E-13	-2.11991504072326E-12	3.42927433058174E-13	-1.8705132712264E-13	2.24461592547168E-12	0	2.52519291615564E-12	0	1.21583362629716E-12	-2.24461592547168E-12	-6.23504423742134E-13
0.01614	2.11991504072326E-12	2.8057699068396E-13	1.24700884748427E-12	1.55876105935534E-13	1.93286371360062E-12	8.72906193238988E-13	-2.8057699068396E-13	4.05277875432387E-13	-1.18465840511005E-12	1.24700884748427E-13	-3.11752211871067E-14	1.93286371360062E-12	3.11752211871067E-13	2.8057699068396E-12	-2.49401769496854E-13	3.7410265424528E-13	-1.62111150172955E-12	-5.61153981367921E-13
0.01616	1.90168849241351E-12	1.09113274154873E-12	6.85854866116347E-13	1.55876105935534E-13	2.40049203140722E-12	1.05995752036163E-12	-3.7410265424528E-13	4.98803538993707E-13	3.11752211871067E-14	9.35256635613201E-14	3.11752211871067E-13	1.77698760766508E-12	6.85854866116347E-13	2.8057699068396E-12	-2.49401769496854E-13	-2.49401769496854E-13	-2.8057699068396E-13	-4.05277875432387E-13
0.01618	1.8393380500393E-12	1.99521415597483E-12	3.11752211871067E-13	-1.24700884748427E-13	2.7745946856525E-12	1.27818406867137E-12	-4.98803538993707E-13	5.92329202555027E-13	7.79380529677668E-13	2.18226548309747E-13	7.17030087303454E-13	1.90168849241351E-12	1.27818406867137E-12	2.71224424327828E-12	-3.42927433058174E-13	-2.8057699068396E-13	1.02878229917452E-12	-1.24700884748427E-13
0.0162	1.49641061698112E-12	2.74341946446539E-12	3.42927433058174E-13	-3.11752211871067E-13	2.86812034921382E-12	1.58993628054244E-12	-5.92329202555027E-13	6.23504423742134E-13	1.02878229917452E-12	6.54679644929241E-13	3.7410265424528E-13	1.80816282885219E-12	1.55876105935534E-12	2.36931681022011E-12	-2.49401769496854E-13	4.05277875432387E-13	2.05756459834904E-12	0
0.01622	1.02878229917452E-12	3.2733982246462E-12	6.85854866116347E-13	-3.7410265424528E-13	2.71224424327828E-12	1.71463716529087E-12	-7.17030087303454E-13	8.10555750864774E-13	7.17030087303454E-13	1.02878229917452E-12	-4.98803538993707E-13	1.18465840511005E-12	1.71463716529087E-12	1.74581238647798E-12	-3.11752211871067E-13	1.37170973223269E-12	2.58754335852986E-12	-1.24700884748427E-13
0.01624	7.17030087303454E-13	3.42927433058174E-12	1.27818406867137E-12	3.11752211871067E-14	2.11991504072326E-12	1.74581238647798E-12	-5.92329202555027E-13	1.21583362629716E-12	3.7410265424528E-13	1.12230796273584E-12	-1.4028849534198E-12	4.36453096619494E-13	1.74581238647798E-12	1.02878229917452E-12	-3.7410265424528E-13	2.21344070428458E-12	2.89929557040092E-12	-2.49401769496854E-13
0.01626	4.05277875432387E-13	3.11752211871067E-12	1.65228672291666E-12	5.92329202555027E-13	1.18465840511005E-12	1.74581238647798E-12	-6.85854866116347E-13	1.46523539579401E-12	6.23504423742134E-14	8.10555750864774E-13	-1.71463716529087E-12	-1.55876105935534E-13	1.34053451104559E-12	4.98803538993707E-13	-3.42927433058174E-13	2.15109026191036E-12	2.68106902209118E-12	-5.61153981367921E-13
0.01628	1.55876105935534E-13	2.58754335852986E-12	1.37170973223269E-12	1.12230796273584E-12	2.49401769496854E-13	1.58993628054244E-12	-7.79380529677668E-13	1.52758583816823E-12	-1.24700884748427E-13	2.49401769496854E-13	-1.37170973223269E-12	-1.24700884748427E-13	6.85854866116347E-13	3.7410265424528E-13	-4.67628317806601E-13	1.62111150172955E-12	2.21344070428458E-12	-7.79380529677668E-13
0.0163	3.42927433058174E-13	2.08873981953615E-12	8.72906193238988E-13	1.27818406867137E-12	-4.05277875432387E-13	1.15348318392295E-12	-1.02878229917452E-12	1.15348318392295E-12	-6.23504423742134E-14	-1.24700884748427E-13	-4.67628317806601E-13	3.11752211871067E-14	0	5.61153981367921E-13	-4.98803538993707E-13	7.48205308490561E-13	1.65228672291666E-12	-4.36453096619494E-13
0.01632	7.79380529677668E-13	1.58993628054244E-12	4.05277875432387E-13	1.05995752036163E-12	-6.85854866116347E-13	6.23504423742134E-13	-9.97607077987414E-13	6.54679644929241E-13	4.36453096619494E-13	-9.35256635613201E-14	8.10555750864774E-13	6.23504423742134E-14	-6.85854866116347E-13	8.41730972051881E-13	-4.36453096619494E-13	-9.35256635613201E-14	1.15348318392295E-12	0
0.01634	1.65228672291666E-12	1.24700884748427E-12	5.61153981367921E-13	5.92329202555027E-13	-6.85854866116347E-13	4.98803538993707E-13	-7.79380529677668E-13	2.49401769496854E-13	1.12230796273584E-12	3.11752211871067E-13	1.90168849241351E-12	-9.35256635613201E-14	-1.05995752036163E-12	1.15348318392295E-12	-1.8705132712264E-13	-6.85854866116347E-13	1.05995752036163E-12	4.67628317806601E-13
0.01636	2.8057699068396E-12	1.18465840511005E-12	7.79380529677668E-13	1.55876105935534E-13	-3.11752211871067E-13	6.23504423742134E-13	-4.36453096619494E-13	-1.24700884748427E-13	1.52758583816823E-12	6.85854866116347E-13	2.49401769496854E-12	-6.23504423742134E-14	-1.15348318392295E-12	1.15348318392295E-12	4.98803538993707E-13	-8.10555750864774E-13	1.24700884748427E-12	8.41730972051881E-13
0.01638	3.42927433058174E-12	1.4028849534198E-12	7.79380529677668E-13	-1.8705132712264E-13	2.8057699068396E-13	8.41730972051881E-13	0	-2.18226548309747E-13	1.68346194410376E-12	9.04081414426094E-13	2.52519291615564E-12	3.7410265424528E-13	-9.66431856800308E-13	9.35256635613201E-13	1.24700884748427E-12	-7.48205308490561E-13	1.58993628054244E-12	1.24700884748427E-12
0.0164	3.21104778227199E-12	1.62111150172955E-12	6.85854866116347E-13	-5.92329202555027E-13	9.35256635613201E-13	8.41730972051881E-13	5.61153981367921E-13	-2.18226548309747E-13	1.74581238647798E-12	8.10555750864774E-13	2.21344070428458E-12	1.15348318392295E-12	-6.85854866116347E-13	4.05277875432387E-13	1.90168849241351E-12	-4.05277875432387E-13	1.99521415597483E-12	1.58993628054244E-12
0.01642	2.58754335852986E-12	1.55876105935534E-12	5.92329202555027E-13	-6.23504423742134E-13	1.52758583816823E-12	6.85854866116347E-13	1.09113274154873E-12	-2.18226548309747E-13	1.68346194410376E-12	6.54679644929241E-13	1.62111150172955E-12	1.93286371360062E-12	-4.36453096619494E-13	-3.11752211871067E-13	2.27579114665879E-12	-9.35256635613201E-14	1.93286371360062E-12	1.62111150172955E-12
0.01644	1.8393380500393E-12	1.05995752036163E-12	6.23504423742134E-13	-6.23504423742134E-13	1.74581238647798E-12	4.98803538993707E-13	1.12230796273584E-12	6.23504423742134E-14	1.55876105935534E-12	4.05277875432387E-13	9.97607077987414E-13	2.08873981953615E-12	-5.92329202555027E-13	-1.05995752036163E-12	2.27579114665879E-12	1.8705132712264E-13	1.43406017460691E-12	1.37170973223269E-12
0.01646	1.49641061698112E-12	5.29978760180814E-13	6.23504423742134E-13	-1.8705132712264E-13	1.65228672291666E-12	3.11752211871067E-13	8.72906193238988E-13	2.49401769496854E-13	1.18465840511005E-12	1.8705132712264E-13	5.29978760180814E-13	1.74581238647798E-12	-8.41730972051881E-13	-1.34053451104559E-12	2.3069663678459E-12	3.7410265424528E-13	4.05277875432387E-13	8.72906193238988E-13
0.01648	1.4028849534198E-12	2.8057699068396E-13	5.61153981367921E-13	9.35256635613201E-14	1.24700884748427E-12	5.29978760180814E-13	8.41730972051881E-13	8.10555750864774E-13	7.17030087303454E-13	0	3.42927433058174E-13	1.12230796273584E-12	-1.18465840511005E-12	-1.24700884748427E-12	2.21344070428458E-12	6.85854866116347E-13	-4.98803538993707E-13	5.61153981367921E-13
0.0165	1.68346194410376E-12	6.23504423742134E-14	4.36453096619494E-13	-9.35256635613201E-14	8.10555750864774E-13	9.97607077987414E-13	1.05995752036163E-12	1.62111150172955E-12	4.36453096619494E-13	-6.23504423742134E-14	6.54679644929241E-13	6.54679644929241E-13	-1.24700884748427E-12	-7.48205308490561E-13	2.02638937716194E-12	1.27818406867137E-12	-1.18465840511005E-12	3.7410265424528E-13
0.01652	1.77698760766508E-12	3.11752211871067E-14	5.29978760180814E-13	-4.67628317806601E-13	5.92329202555027E-13	1.58993628054244E-12	1.18465840511005E-12	2.43166725259432E-12	3.42927433058174E-13	0	1.37170973223269E-12	5.92329202555027E-13	-9.04081414426094E-13	0	1.93286371360062E-12	2.02638937716194E-12	-1.24700884748427E-12	4.36453096619494E-13
0.01654	1.43406017460691E-12	9.35256635613201E-14	7.17030087303454E-13	-8.41730972051881E-13	5.61153981367921E-13	2.08873981953615E-12	9.97607077987414E-13	2.83694512802671E-12	4.36453096619494E-13	6.23504423742134E-14	1.96403893478772E-12	8.72906193238988E-13	-2.18226548309747E-13	7.48205308490561E-13	1.93286371360062E-12	2.43166725259432E-12	-8.41730972051881E-13	6.85854866116347E-13
0.01656	9.04081414426094E-13	1.24700884748427E-13	1.15348318392295E-12	-7.79380529677668E-13	4.67628317806601E-13	2.27579114665879E-12	5.61153981367921E-13	2.68106902209118E-12	8.10555750864774E-13	1.24700884748427E-13	2.21344070428458E-12	1.21583362629716E-12	2.8057699068396E-13	1.62111150172955E-12	2.15109026191036E-12	2.18226548309747E-12	-3.42927433058174E-13	9.04081414426094E-13
0.01658	3.11752211871067E-13	6.23504423742134E-14	1.74581238647798E-12	-6.23504423742134E-14	2.49401769496854E-13	2.11991504072326E-12	2.8057699068396E-13	2.08873981953615E-12	1.12230796273584E-12	0	1.93286371360062E-12	1.71463716529087E-12	6.85854866116347E-13	2.21344070428458E-12	2.27579114665879E-12	1.24700884748427E-12	-1.24700884748427E-13	1.15348318392295E-12
0.0166	3.7410265424528E-13	1.24700884748427E-13	2.24461592547168E-12	2.8057699068396E-13	-4.05277875432387E-13	1.8393380500393E-12	6.23504423742134E-14	1.24700884748427E-12	1.34053451104559E-12	9.35256635613201E-14	1.24700884748427E-12	1.96403893478772E-12	8.10555750864774E-13	2.64989380090407E-12	2.58754335852986E-12	9.35256635613201E-14	-1.8705132712264E-13	1.34053451104559E-12
0.01662	6.54679644929241E-13	3.7410265424528E-13	2.36931681022011E-12	-6.23504423742134E-14	-1.15348318392295E-12	1.68346194410376E-12	-6.23504423742134E-14	5.92329202555027E-13	1.30935928985848E-12	5.29978760180814E-13	6.54679644929241E-13	1.74581238647798E-12	9.35256635613201E-13	2.74341946446539E-12	3.02399645514935E-12	-9.66431856800308E-13	-4.98803538993707E-13	1.34053451104559E-12
0.01664	9.04081414426094E-13	5.29978760180814E-13	1.99521415597483E-12	-4.67628317806601E-13	-1.55876105935534E-12	1.71463716529087E-12	-2.18226548309747E-13	6.23504423742134E-14	1.27818406867137E-12	1.09113274154873E-12	6.23504423742134E-14	1.24700884748427E-12	1.15348318392295E-12	2.61871857971696E-12	3.14869733989778E-12	-1.8705132712264E-12	-6.85854866116347E-13	9.66431856800308E-13
0.01666	6.85854866116347E-13	6.23504423742134E-13	1.37170973223269E-12	-5.92329202555027E-13	-1.30935928985848E-12	1.74581238647798E-12	-2.49401769496854E-13	-2.49401769496854E-13	1.05995752036163E-12	1.4028849534198E-12	-4.98803538993707E-13	6.23504423742134E-13	1.8705132712264E-12	2.11991504072326E-12	2.74341946446539E-12	-2.71224424327828E-12	-4.67628317806601E-13	3.11752211871067E-13
0.01668	2.18226548309747E-13	3.42927433058174E-13	4.36453096619494E-13	-3.11752211871067E-13	-5.92329202555027E-13	1.62111150172955E-12	-2.49401769496854E-13	-4.36453096619494E-13	8.41730972051881E-13	1.02878229917452E-12	-5.61153981367921E-13	1.24700884748427E-13	2.89929557040092E-12	1.55876105935534E-12	2.18226548309747E-12	-3.21104778227199E-12	6.23504423742134E-14	-2.18226548309747E-13
0.0167	-1.24700884748427E-13	-3.11752211871067E-13	-4.36453096619494E-13	-3.7410265424528E-13	4.05277875432387E-13	1.4028849534198E-12	-1.8705132712264E-13	-3.7410265424528E-13	7.17030087303454E-13	3.7410265424528E-13	-4.98803538993707E-13	-2.49401769496854E-13	3.80337698482702E-12	1.12230796273584E-12	1.43406017460691E-12	-2.89929557040092E-12	5.29978760180814E-13	-9.35256635613201E-14
0.01672	-9.35256635613201E-14	-4.98803538993707E-13	-1.05995752036163E-12	-5.61153981367921E-13	1.27818406867137E-12	1.09113274154873E-12	-6.23504423742134E-14	-2.8057699068396E-13	4.36453096619494E-13	-2.18226548309747E-13	-3.11752211871067E-13	-2.8057699068396E-13	4.36453096619494E-12	8.72906193238988E-13	9.04081414426094E-13	-1.93286371360062E-12	8.10555750864774E-13	6.23504423742134E-14
0.01674	2.49401769496854E-13	-3.11752211871067E-13	-1.24700884748427E-12	-7.48205308490561E-13	1.80816282885219E-12	8.72906193238988E-13	-9.35256635613201E-14	-1.55876105935534E-13	1.8705132712264E-13	-6.54679644929241E-13	-3.11752211871067E-13	-3.11752211871067E-13	4.45805662975626E-12	7.17030087303454E-13	8.10555750864774E-13	-8.72906193238988E-13	6.54679644929241E-13	-9.35256635613201E-14
0.01676	4.98803538993707E-13	1.8705132712264E-13	-1.68346194410376E-12	-8.10555750864774E-13	1.96403893478772E-12	6.54679644929241E-13	-6.23504423742134E-14	6.23504423742134E-14	-1.8705132712264E-13	-6.85854866116347E-13	-3.11752211871067E-13	-2.8057699068396E-13	4.05277875432387E-12	4.36453096619494E-13	7.48205308490561E-13	-6.23504423742134E-14	9.35256635613201E-14	-3.11752211871067E-13
0.01678	3.11752211871067E-14	8.10555750864774E-13	-2.18226548309747E-12	-6.54679644929241E-13	1.77698760766508E-12	4.98803538993707E-13	9.35256635613201E-14	3.42927433058174E-13	-3.42927433058174E-13	-3.11752211871067E-13	-1.55876105935534E-13	-2.18226548309747E-13	3.2733982246462E-12	3.11752211871067E-13	7.17030087303454E-13	4.98803538993707E-13	-6.23504423742134E-13	-4.98803538993707E-13
0.0168	-6.85854866116347E-13	9.97607077987414E-13	-2.02638937716194E-12	-3.7410265424528E-13	1.4028849534198E-12	3.11752211871067E-14	2.18226548309747E-13	6.85854866116347E-13	-4.36453096619494E-13	3.11752211871067E-13	1.8705132712264E-13	-2.49401769496854E-13	2.27579114665879E-12	5.61153981367921E-13	6.85854866116347E-13	7.79380529677668E-13	-1.12230796273584E-12	-4.98803538993707E-13
0.01682	-7.79380529677668E-13	9.66431856800308E-13	-8.41730972051881E-13	6.23504423742134E-14	1.18465840511005E-12	-4.36453096619494E-13	3.42927433058174E-13	6.23504423742134E-13	-4.36453096619494E-13	9.66431856800308E-13	6.54679644929241E-13	2.18226548309747E-13	1.24700884748427E-12	8.10555750864774E-13	4.67628317806601E-13	9.35256635613201E-13	-9.97607077987414E-13	-5.92329202555027E-13
0.01684	9.35256635613201E-14	9.35256635613201E-13	4.98803538993707E-13	3.7410265424528E-13	1.09113274154873E-12	-9.04081414426094E-13	3.7410265424528E-13	4.98803538993707E-13	-4.05277875432387E-13	1.30935928985848E-12	1.15348318392295E-12	9.35256635613201E-13	6.85854866116347E-13	7.79380529677668E-13	2.49401769496854E-13	1.05995752036163E-12	-8.41730972051881E-13	-2.18226548309747E-13
0.01686	1.21583362629716E-12	8.41730972051881E-13	1.55876105935534E-12	9.35256635613201E-14	9.66431856800308E-13	-1.05995752036163E-12	3.42927433058174E-13	2.8057699068396E-13	-2.18226548309747E-13	1.58993628054244E-12	1.55876105935534E-12	1.80816282885219E-12	3.7410265424528E-13	3.7410265424528E-13	2.49401769496854E-13	1.30935928985848E-12	-8.72906193238988E-13	5.29978760180814E-13
0.01688	1.80816282885219E-12	8.41730972051881E-13	1.8705132712264E-12	-2.18226548309747E-13	8.41730972051881E-13	-8.41730972051881E-13	2.18226548309747E-13	3.11752211871067E-13	-4.05277875432387E-13	1.68346194410376E-12	1.74581238647798E-12	2.49401769496854E-12	2.18226548309747E-13	-3.7410265424528E-13	4.36453096619494E-13	1.49641061698112E-12	-1.05995752036163E-12	1.4028849534198E-12
0.0169	1.77698760766508E-12	1.05995752036163E-12	1.71463716529087E-12	-7.48205308490561E-13	7.48205308490561E-13	-2.49401769496854E-13	3.11752211871067E-14	5.61153981367921E-13	-5.92329202555027E-13	1.65228672291666E-12	1.68346194410376E-12	2.99282123396224E-12	2.8057699068396E-13	-1.05995752036163E-12	7.48205308490561E-13	1.55876105935534E-12	-9.97607077987414E-13	1.8705132712264E-12
0.01692	1.58993628054244E-12	1.4028849534198E-12	1.27818406867137E-12	-1.30935928985848E-12	8.10555750864774E-13	2.8057699068396E-13	-2.18226548309747E-13	8.41730972051881E-13	-7.79380529677668E-13	1.68346194410376E-12	1.62111150172955E-12	3.21104778227199E-12	4.05277875432387E-13	-1.37170973223269E-12	1.09113274154873E-12	1.52758583816823E-12	-3.11752211871067E-13	1.80816282885219E-12
0.01694	1.68346194410376E-12	1.74581238647798E-12	6.54679644929241E-13	-1.77698760766508E-12	1.18465840511005E-12	9.04081414426094E-13	0	1.09113274154873E-12	-6.85854866116347E-13	1.55876105935534E-12	1.58993628054244E-12	3.11752211871067E-12	6.23504423742134E-13	-1.34053451104559E-12	1.27818406867137E-12	1.65228672291666E-12	6.85854866116347E-13	1.43406017460691E-12
0.01696	2.08873981953615E-12	1.80816282885219E-12	2.8057699068396E-13	-1.46523539579401E-12	1.71463716529087E-12	1.43406017460691E-12	3.11752211871067E-13	1.15348318392295E-12	-2.18226548309747E-13	1.65228672291666E-12	1.58993628054244E-12	2.55636813734275E-12	6.23504423742134E-13	-1.02878229917452E-12	1.21583362629716E-12	2.15109026191036E-12	1.62111150172955E-12	7.48205308490561E-13
0.01698	2.68106902209118E-12	1.49641061698112E-12	3.42927433058174E-13	-3.11752211871067E-13	2.11991504072326E-12	1.8393380500393E-12	6.23504423742134E-13	1.09113274154873E-12	3.7410265424528E-13	1.74581238647798E-12	1.49641061698112E-12	1.90168849241351E-12	4.98803538993707E-13	-4.98803538993707E-13	8.10555750864774E-13	2.46284247378143E-12	2.18226548309747E-12	-2.8057699068396E-13
0.017	2.89929557040092E-12	9.04081414426094E-13	6.85854866116347E-13	1.05995752036163E-12	2.15109026191036E-12	2.338141589033E-12	9.35256635613201E-13	9.04081414426094E-13	8.10555750864774E-13	1.80816282885219E-12	1.34053451104559E-12	1.52758583816823E-12	2.49401769496854E-13	-2.18226548309747E-13	1.55876105935534E-13	2.338141589033E-12	2.18226548309747E-12	-8.41730972051881E-13
0.01702	2.49401769496854E-12	2.8057699068396E-13	1.15348318392295E-12	2.21344070428458E-12	2.02638937716194E-12	2.8057699068396E-12	1.18465840511005E-12	8.72906193238988E-13	1.09113274154873E-12	1.8393380500393E-12	1.02878229917452E-12	1.49641061698112E-12	9.35256635613201E-14	6.23504423742134E-14	-2.8057699068396E-13	1.90168849241351E-12	1.68346194410376E-12	-6.23504423742134E-13
0.01704	1.62111150172955E-12	-1.24700884748427E-13	1.4028849534198E-12	2.68106902209118E-12	1.71463716529087E-12	3.08634689752356E-12	1.49641061698112E-12	1.02878229917452E-12	1.37170973223269E-12	2.11991504072326E-12	8.72906193238988E-13	1.71463716529087E-12	1.24700884748427E-13	1.24700884748427E-13	-2.18226548309747E-13	1.24700884748427E-12	9.35256635613201E-13	-1.55876105935534E-13
0.01706	4.67628317806601E-13	0	1.4028849534198E-12	2.55636813734275E-12	1.58993628054244E-12	3.2733982246462E-12	1.4028849534198E-12	1.24700884748427E-12	1.77698760766508E-12	2.61871857971696E-12	9.66431856800308E-13	1.90168849241351E-12	3.7410265424528E-13	3.7410265424528E-13	0	9.04081414426094E-13	4.36453096619494E-13	4.36453096619494E-13
0.01708	-4.36453096619494E-13	5.29978760180814E-13	1.05995752036163E-12	1.93286371360062E-12	1.43406017460691E-12	3.21104778227199E-12	1.18465840511005E-12	1.09113274154873E-12	2.24461592547168E-12	3.05517167633646E-12	1.55876105935534E-12	1.74581238647798E-12	7.17030087303454E-13	7.79380529677668E-13	3.42927433058174E-13	8.41730972051881E-13	2.18226548309747E-13	8.41730972051881E-13
0.0171	-4.36453096619494E-13	1.30935928985848E-12	4.05277875432387E-13	1.15348318392295E-12	1.37170973223269E-12	2.83694512802671E-12	9.04081414426094E-13	7.17030087303454E-13	2.52519291615564E-12	3.08634689752356E-12	2.05756459834904E-12	1.49641061698112E-12	9.04081414426094E-13	1.24700884748427E-12	6.23504423742134E-13	1.05995752036163E-12	5.61153981367921E-13	8.41730972051881E-13
0.01712	-6.23504423742134E-14	1.93286371360062E-12	-6.23504423742134E-14	3.7410265424528E-13	1.05995752036163E-12	2.3069663678459E-12	9.04081414426094E-13	1.24700884748427E-13	2.64989380090407E-12	2.74341946446539E-12	2.49401769496854E-12	1.21583362629716E-12	9.66431856800308E-13	1.74581238647798E-12	7.48205308490561E-13	1.43406017460691E-12	1.37170973223269E-12	5.61153981367921E-13
0.01714	3.11752211871067E-13	2.24461592547168E-12	2.8057699068396E-13	-9.35256635613201E-14	7.48205308490561E-13	1.74581238647798E-12	9.35256635613201E-13	-2.8057699068396E-13	2.83694512802671E-12	1.49641061698112E-12	2.21344070428458E-12	8.72906193238988E-13	1.15348318392295E-12	2.08873981953615E-12	9.66431856800308E-13	1.71463716529087E-12	2.27579114665879E-12	4.36453096619494E-13
0.01716	2.49401769496854E-13	2.24461592547168E-12	1.43406017460691E-12	3.11752211871067E-14	5.92329202555027E-13	1.18465840511005E-12	8.10555750864774E-13	-4.05277875432387E-13	2.8057699068396E-12	-3.11752211871067E-13	1.58993628054244E-12	4.98803538993707E-13	1.65228672291666E-12	2.11991504072326E-12	1.34053451104559E-12	1.62111150172955E-12	3.05517167633646E-12	3.7410265424528E-13
0.01718	-2.18226548309747E-13	2.08873981953615E-12	2.338141589033E-12	5.92329202555027E-13	6.23504423742134E-13	1.05995752036163E-12	5.92329202555027E-13	-2.18226548309747E-13	2.58754335852986E-12	-2.08873981953615E-12	8.72906193238988E-13	-6.23504423742134E-14	2.11991504072326E-12	1.55876105935534E-12	1.80816282885219E-12	1.09113274154873E-12	3.30457344583331E-12	5.29978760180814E-13
0.0172	-4.05277875432387E-13	1.80816282885219E-12	2.21344070428458E-12	1.02878229917452E-12	9.04081414426094E-13	1.15348318392295E-12	4.98803538993707E-13	1.8705132712264E-13	2.02638937716194E-12	-2.96164601277514E-12	2.8057699068396E-13	-4.36453096619494E-13	2.338141589033E-12	6.85854866116347E-13	2.08873981953615E-12	3.7410265424528E-13	2.71224424327828E-12	9.35256635613201E-13
0.01722	-1.24700884748427E-13	1.37170973223269E-12	1.58993628054244E-12	1.24700884748427E-12	1.24700884748427E-12	1.49641061698112E-12	3.42927433058174E-13	5.61153981367921E-13	1.37170973223269E-12	-2.61871857971696E-12	2.49401769496854E-13	-2.49401769496854E-13	2.02638937716194E-12	-1.8705132712264E-13	2.11991504072326E-12	-3.42927433058174E-13	1.71463716529087E-12	1.37170973223269E-12
0.01724	5.92329202555027E-13	8.72906193238988E-13	7.79380529677668E-13	1.02878229917452E-12	1.4028849534198E-12	1.30935928985848E-12	4.36453096619494E-13	7.48205308490561E-13	1.09113274154873E-12	-1.52758583816823E-12	4.98803538993707E-13	3.42927433058174E-13	1.37170973223269E-12	-4.98803538993707E-13	2.18226548309747E-12	-7.79380529677668E-13	6.23504423742134E-13	1.77698760766508E-12
0.01726	1.58993628054244E-12	2.8057699068396E-13	1.8705132712264E-13	5.61153981367921E-13	1.21583362629716E-12	8.41730972051881E-13	6.23504423742134E-13	7.48205308490561E-13	1.09113274154873E-12	-3.7410265424528E-13	9.04081414426094E-13	1.09113274154873E-12	6.85854866116347E-13	-4.05277875432387E-13	2.05756459834904E-12	-9.35256635613201E-13	-1.8705132712264E-13	2.18226548309747E-12
0.01728	2.36931681022011E-12	-9.35256635613201E-14	-1.24700884748427E-13	-9.35256635613201E-14	8.41730972051881E-13	1.8705132712264E-13	9.35256635613201E-13	6.23504423742134E-13	1.21583362629716E-12	4.05277875432387E-13	1.05995752036163E-12	1.77698760766508E-12	2.49401769496854E-13	-9.35256635613201E-14	1.99521415597483E-12	-9.97607077987414E-13	-6.85854866116347E-13	2.40049203140722E-12
0.0173	2.58754335852986E-12	-6.23504423742134E-14	-6.23504423742134E-14	-4.98803538993707E-13	4.05277875432387E-13	-1.8705132712264E-13	1.27818406867137E-12	5.92329202555027E-13	1.24700884748427E-12	7.79380529677668E-13	1.05995752036163E-12	2.15109026191036E-12	1.8705132712264E-13	1.55876105935534E-13	1.8705132712264E-12	-8.41730972051881E-13	-9.35256635613201E-13	2.08873981953615E-12
0.01732	2.40049203140722E-12	1.55876105935534E-13	3.11752211871067E-13	-7.48205308490561E-13	-6.23504423742134E-14	-2.18226548309747E-13	1.43406017460691E-12	5.29978760180814E-13	1.12230796273584E-12	7.17030087303454E-13	1.02878229917452E-12	2.27579114665879E-12	4.36453096619494E-13	9.35256635613201E-14	1.8705132712264E-12	-7.17030087303454E-13	-8.72906193238988E-13	1.37170973223269E-12
0.01734	1.90168849241351E-12	7.17030087303454E-13	4.36453096619494E-13	-1.55876105935534E-13	-4.67628317806601E-13	-1.8705132712264E-13	1.49641061698112E-12	3.7410265424528E-13	9.04081414426094E-13	5.29978760180814E-13	1.12230796273584E-12	2.15109026191036E-12	8.10555750864774E-13	-9.35256635613201E-14	2.18226548309747E-12	-3.7410265424528E-13	-7.48205308490561E-13	1.55876105935534E-13
0.01736	1.43406017460691E-12	1.09113274154873E-12	4.67628317806601E-13	6.54679644929241E-13	-6.85854866116347E-13	-1.8705132712264E-13	1.43406017460691E-12	1.8705132712264E-13	9.04081414426094E-13	3.42927433058174E-13	1.02878229917452E-12	1.80816282885219E-12	1.02878229917452E-12	-1.55876105935534E-13	2.338141589033E-12	1.55876105935534E-13	-4.05277875432387E-13	-9.04081414426094E-13
0.01738	9.66431856800308E-13	1.43406017460691E-12	4.98803538993707E-13	6.54679644929241E-13	-7.17030087303454E-13	-1.24700884748427E-13	1.62111150172955E-12	6.23504423742134E-14	1.4028849534198E-12	4.05277875432387E-13	9.35256635613201E-13	1.02878229917452E-12	9.35256635613201E-13	1.24700884748427E-13	2.338141589033E-12	6.85854866116347E-13	-2.18226548309747E-13	-1.49641061698112E-12
0.0174	7.48205308490561E-13	1.62111150172955E-12	3.11752211871067E-13	-9.35256635613201E-14	-1.55876105935534E-13	-9.35256635613201E-14	1.96403893478772E-12	1.55876105935534E-13	2.02638937716194E-12	9.35256635613201E-13	5.92329202555027E-13	3.7410265424528E-13	8.41730972051881E-13	4.67628317806601E-13	2.11991504072326E-12	1.4028849534198E-12	2.18226548309747E-13	-1.49641061698112E-12
0.01742	5.29978760180814E-13	1.49641061698112E-12	1.55876105935534E-13	-7.48205308490561E-13	8.41730972051881E-13	1.24700884748427E-13	2.36931681022011E-12	2.18226548309747E-13	2.21344070428458E-12	1.65228672291666E-12	4.05277875432387E-13	1.24700884748427E-13	7.17030087303454E-13	5.29978760180814E-13	1.8705132712264E-12	1.90168849241351E-12	7.17030087303454E-13	-9.35256635613201E-13
0.01744	3.7410265424528E-13	1.24700884748427E-12	1.55876105935534E-13	-1.18465840511005E-12	1.8393380500393E-12	1.55876105935534E-13	2.58754335852986E-12	4.67628317806601E-13	1.90168849241351E-12	2.18226548309747E-12	3.42927433058174E-13	3.7410265424528E-13	8.72906193238988E-13	3.42927433058174E-13	1.68346194410376E-12	1.68346194410376E-12	1.4028849534198E-12	-4.67628317806601E-13
0.01746	4.05277875432387E-13	1.12230796273584E-12	4.05277875432387E-13	-1.55876105935534E-12	2.52519291615564E-12	6.23504423742134E-14	2.64989380090407E-12	9.04081414426094E-13	1.43406017460691E-12	2.21344070428458E-12	6.54679644929241E-13	6.85854866116347E-13	1.02878229917452E-12	-6.23504423742134E-14	1.49641061698112E-12	1.18465840511005E-12	2.05756459834904E-12	-2.18226548309747E-13
0.01748	3.7410265424528E-13	8.41730972051881E-13	6.54679644929241E-13	-1.8393380500393E-12	2.61871857971696E-12	-2.49401769496854E-13	2.21344070428458E-12	1.30935928985848E-12	1.12230796273584E-12	1.74581238647798E-12	9.97607077987414E-13	1.09113274154873E-12	1.09113274154873E-12	-2.18226548309747E-13	1.27818406867137E-12	2.18226548309747E-13	2.3069663678459E-12	-3.11752211871067E-13
0.0175	3.42927433058174E-13	7.79380529677668E-13	1.21583362629716E-12	-1.96403893478772E-12	2.27579114665879E-12	-4.67628317806601E-13	2.02638937716194E-12	1.58993628054244E-12	8.72906193238988E-13	9.66431856800308E-13	1.18465840511005E-12	1.34053451104559E-12	9.04081414426094E-13	-9.35256635613201E-14	1.12230796273584E-12	-5.29978760180814E-13	2.40049203140722E-12	-4.67628317806601E-13
0.01752	5.61153981367921E-13	9.35256635613201E-13	1.80816282885219E-12	-1.71463716529087E-12	1.68346194410376E-12	-1.8705132712264E-13	1.80816282885219E-12	1.80816282885219E-12	5.92329202555027E-13	1.24700884748427E-13	1.15348318392295E-12	1.43406017460691E-12	4.98803538993707E-13	1.24700884748427E-13	7.79380529677668E-13	-8.10555750864774E-13	2.08873981953615E-12	-4.67628317806601E-13
0.01754	6.85854866116347E-13	1.27818406867137E-12	1.99521415597483E-12	-9.97607077987414E-13	1.02878229917452E-12	2.8057699068396E-13	1.43406017460691E-12	1.77698760766508E-12	1.55876105935534E-13	-5.61153981367921E-13	8.10555750864774E-13	1.37170973223269E-12	3.42927433058174E-13	3.7410265424528E-13	3.11752211871067E-13	-5.61153981367921E-13	1.43406017460691E-12	-3.11752211871067E-13
0.01756	8.10555750864774E-13	1.49641061698112E-12	1.30935928985848E-12	-2.49401769496854E-13	5.92329202555027E-13	8.10555750864774E-13	1.05995752036163E-12	1.8705132712264E-12	-3.42927433058174E-13	-8.10555750864774E-13	2.49401769496854E-13	9.66431856800308E-13	5.61153981367921E-13	7.17030087303454E-13	-2.49401769496854E-13	1.24700884748427E-13	9.04081414426094E-13	-6.23504423742134E-14
0.01758	1.05995752036163E-12	1.27818406867137E-12	2.49401769496854E-13	3.42927433058174E-13	4.98803538993707E-13	1.24700884748427E-12	6.54679644929241E-13	1.74581238647798E-12	-5.29978760180814E-13	-8.10555750864774E-13	-1.8705132712264E-13	2.49401769496854E-13	1.15348318392295E-12	9.35256635613201E-13	-9.97607077987414E-13	8.10555750864774E-13	4.36453096619494E-13	2.49401769496854E-13
0.0176	1.49641061698112E-12	9.04081414426094E-13	-2.8057699068396E-13	5.61153981367921E-13	4.36453096619494E-13	1.43406017460691E-12	2.18226548309747E-13	1.52758583816823E-12	-9.35256635613201E-14	-6.85854866116347E-13	-4.05277875432387E-13	-5.92329202555027E-13	1.93286371360062E-12	1.02878229917452E-12	-1.30935928985848E-12	1.46523539579401E-12	1.8705132712264E-13	4.67628317806601E-13
0.01762	2.02638937716194E-12	4.36453096619494E-13	-2.18226548309747E-13	3.7410265424528E-13	4.05277875432387E-13	1.37170973223269E-12	-2.49401769496854E-13	1.12230796273584E-12	6.23504423742134E-13	-3.11752211871067E-13	-6.23504423742134E-13	-1.21583362629716E-12	2.338141589033E-12	8.41730972051881E-13	-1.24700884748427E-12	1.80816282885219E-12	6.23504423742134E-14	7.48205308490561E-13
0.01764	2.338141589033E-12	1.55876105935534E-13	-3.7410265424528E-13	3.11752211871067E-14	2.18226548309747E-13	9.35256635613201E-13	-7.79380529677668E-13	5.92329202555027E-13	1.21583362629716E-12	6.23504423742134E-14	-6.54679644929241E-13	-1.34053451104559E-12	2.24461592547168E-12	6.23504423742134E-13	-7.48205308490561E-13	1.99521415597483E-12	9.35256635613201E-14	8.41730972051881E-13
0.01766	2.338141589033E-12	1.24700884748427E-13	-8.41730972051881E-13	-2.8057699068396E-13	6.23504423742134E-14	6.54679644929241E-13	-9.97607077987414E-13	3.11752211871067E-13	1.27818406867137E-12	4.98803538993707E-13	-7.17030087303454E-13	-1.24700884748427E-12	1.77698760766508E-12	6.54679644929241E-13	-3.11752211871067E-14	1.90168849241351E-12	2.49401769496854E-13	6.85854866116347E-13
0.01768	2.15109026191036E-12	5.29978760180814E-13	-8.72906193238988E-13	-6.85854866116347E-13	9.35256635613201E-14	5.61153981367921E-13	-9.04081414426094E-13	1.55876105935534E-13	9.04081414426094E-13	6.85854866116347E-13	-7.79380529677668E-13	-7.48205308490561E-13	1.34053451104559E-12	1.05995752036163E-12	4.98803538993707E-13	1.62111150172955E-12	5.61153981367921E-13	4.98803538993707E-13
0.0177	2.02638937716194E-12	1.49641061698112E-12	-1.55876105935534E-13	-1.02878229917452E-12	4.36453096619494E-13	3.7410265424528E-13	-6.23504423742134E-13	1.8705132712264E-13	4.36453096619494E-13	6.23504423742134E-13	-9.66431856800308E-13	-9.35256635613201E-14	9.97607077987414E-13	1.49641061698112E-12	4.98803538993707E-13	1.4028849534198E-12	1.05995752036163E-12	3.7410265424528E-13
0.01772	2.21344070428458E-12	2.58754335852986E-12	8.72906193238988E-13	-8.10555750864774E-13	1.15348318392295E-12	1.8705132712264E-13	-3.11752211871067E-13	3.7410265424528E-13	2.49401769496854E-13	3.7410265424528E-13	-7.48205308490561E-13	7.17030087303454E-13	8.72906193238988E-13	1.80816282885219E-12	9.35256635613201E-14	1.05995752036163E-12	1.52758583816823E-12	4.98803538993707E-13
0.01774	2.64989380090407E-12	3.33574866702042E-12	1.62111150172955E-12	1.8705132712264E-13	2.02638937716194E-12	6.23504423742134E-14	3.11752211871067E-14	9.04081414426094E-13	4.36453096619494E-13	-9.35256635613201E-14	-3.7410265424528E-13	1.52758583816823E-12	9.35256635613201E-13	1.99521415597483E-12	-4.36453096619494E-13	5.29978760180814E-13	1.80816282885219E-12	9.04081414426094E-13
0.01776	3.05517167633646E-12	3.58515043651727E-12	1.8393380500393E-12	1.43406017460691E-12	2.46284247378143E-12	3.11752211871067E-14	4.05277875432387E-13	1.4028849534198E-12	1.02878229917452E-12	-3.7410265424528E-13	-2.8057699068396E-13	2.27579114665879E-12	8.41730972051881E-13	2.11991504072326E-12	-8.10555750864774E-13	2.18226548309747E-13	1.8393380500393E-12	1.52758583816823E-12
0.01778	3.21104778227199E-12	3.21104778227199E-12	1.52758583816823E-12	2.71224424327828E-12	2.49401769496854E-12	3.11752211871067E-14	5.61153981367921E-13	1.99521415597483E-12	1.62111150172955E-12	-3.7410265424528E-13	-4.67628317806601E-13	2.55636813734275E-12	7.17030087303454E-13	2.3069663678459E-12	-8.72906193238988E-13	1.24700884748427E-13	1.65228672291666E-12	2.08873981953615E-12
0.0178	2.89929557040092E-12	2.40049203140722E-12	7.48205308490561E-13	3.2422230034591E-12	2.08873981953615E-12	2.8057699068396E-13	5.61153981367921E-13	2.08873981953615E-12	1.77698760766508E-12	-3.11752211871067E-13	-7.17030087303454E-13	2.36931681022011E-12	3.42927433058174E-13	2.40049203140722E-12	-8.41730972051881E-13	1.55876105935534E-13	1.21583362629716E-12	2.15109026191036E-12
0.01782	1.74581238647798E-12	1.68346194410376E-12	2.49401769496854E-13	2.99282123396224E-12	1.52758583816823E-12	6.23504423742134E-13	5.29978760180814E-13	1.74581238647798E-12	1.58993628054244E-12	-4.05277875432387E-13	-6.85854866116347E-13	2.02638937716194E-12	-2.18226548309747E-13	2.21344070428458E-12	-7.17030087303454E-13	3.42927433058174E-13	8.41730972051881E-13	1.90168849241351E-12
0.01784	3.11752211871067E-13	1.18465840511005E-12	1.8705132712264E-13	2.338141589033E-12	8.41730972051881E-13	1.21583362629716E-12	5.29978760180814E-13	1.21583362629716E-12	9.66431856800308E-13	-4.98803538993707E-13	-4.05277875432387E-13	1.58993628054244E-12	-8.41730972051881E-13	1.74581238647798E-12	-3.42927433058174E-13	4.05277875432387E-13	7.79380529677668E-13	1.37170973223269E-12
0.01786	-7.48205308490561E-13	8.72906193238988E-13	5.92329202555027E-13	1.68346194410376E-12	3.42927433058174E-13	1.52758583816823E-12	3.7410265424528E-13	5.29978760180814E-13	4.36453096619494E-13	-5.61153981367921E-13	0	1.18465840511005E-12	-1.24700884748427E-12	1.24700884748427E-12	1.8705132712264E-13	1.8705132712264E-13	1.05995752036163E-12	4.98803538993707E-13
0.01788	-1.09113274154873E-12	7.17030087303454E-13	1.34053451104559E-12	1.24700884748427E-12	9.35256635613201E-14	1.65228672291666E-12	2.49401769496854E-13	9.35256635613201E-14	2.8057699068396E-13	-4.98803538993707E-13	2.8057699068396E-13	7.79380529677668E-13	-1.58993628054244E-12	1.4028849534198E-12	8.10555750864774E-13	-3.11752211871067E-13	1.30935928985848E-12	-2.18226548309747E-13
0.0179	-8.10555750864774E-13	8.41730972051881E-13	2.338141589033E-12	1.15348318392295E-12	1.55876105935534E-13	1.80816282885219E-12	4.36453096619494E-13	-2.8057699068396E-13	7.79380529677668E-13	-4.36453096619494E-13	7.79380529677668E-13	3.7410265424528E-13	-1.43406017460691E-12	1.68346194410376E-12	1.58993628054244E-12	-1.05995752036163E-12	1.43406017460691E-12	-7.48205308490561E-13
0.01792	-4.36453096619494E-13	9.97607077987414E-13	2.99282123396224E-12	9.97607077987414E-13	3.11752211871067E-13	1.93286371360062E-12	8.41730972051881E-13	-4.67628317806601E-13	1.65228672291666E-12	-3.11752211871067E-13	1.24700884748427E-12	6.23504423742134E-14	-9.97607077987414E-13	1.77698760766508E-12	2.3069663678459E-12	-1.49641061698112E-12	1.02878229917452E-12	-8.72906193238988E-13
0.01794	-9.35256635613201E-14	1.21583362629716E-12	2.89929557040092E-12	9.35256635613201E-13	6.23504423742134E-13	1.77698760766508E-12	1.27818406867137E-12	-4.36453096619494E-13	2.40049203140722E-12	9.35256635613201E-14	1.68346194410376E-12	0	0	1.74581238647798E-12	2.7745946856525E-12	-1.43406017460691E-12	3.7410265424528E-13	-7.79380529677668E-13
0.01796	2.8057699068396E-13	1.58993628054244E-12	2.24461592547168E-12	6.23504423742134E-13	9.35256635613201E-13	1.58993628054244E-12	1.71463716529087E-12	-1.8705132712264E-13	2.93047079158803E-12	2.8057699068396E-13	2.15109026191036E-12	2.18226548309747E-13	9.97607077987414E-13	1.58993628054244E-12	2.7745946856525E-12	-8.10555750864774E-13	-2.49401769496854E-13	-5.92329202555027E-13
0.01798	7.79380529677668E-13	1.74581238647798E-12	1.12230796273584E-12	4.36453096619494E-13	1.24700884748427E-12	1.62111150172955E-12	1.99521415597483E-12	9.35256635613201E-14	2.86812034921382E-12	4.36453096619494E-13	2.3069663678459E-12	4.36453096619494E-13	1.62111150172955E-12	1.27818406867137E-12	2.36931681022011E-12	2.18226548309747E-13	-5.92329202555027E-13	-2.18226548309747E-13
0.018	1.27818406867137E-12	1.58993628054244E-12	-3.11752211871067E-14	7.79380529677668E-13	1.46523539579401E-12	1.52758583816823E-12	2.05756459834904E-12	4.36453096619494E-13	2.43166725259432E-12	4.67628317806601E-13	2.27579114665879E-12	5.61153981367921E-13	1.49641061698112E-12	1.09113274154873E-12	1.58993628054244E-12	1.15348318392295E-12	-6.85854866116347E-13	1.24700884748427E-13
0.01802	1.8705132712264E-12	1.37170973223269E-12	-9.66431856800308E-13	1.30935928985848E-12	1.4028849534198E-12	1.52758583816823E-12	2.11991504072326E-12	8.72906193238988E-13	1.4028849534198E-12	5.92329202555027E-13	2.02638937716194E-12	4.05277875432387E-13	9.04081414426094E-13	1.12230796273584E-12	6.85854866116347E-13	1.58993628054244E-12	-3.42927433058174E-13	4.67628317806601E-13
0.01804	2.18226548309747E-12	1.21583362629716E-12	-1.34053451104559E-12	1.62111150172955E-12	1.21583362629716E-12	1.4028849534198E-12	2.02638937716194E-12	1.02878229917452E-12	1.55876105935534E-13	9.35256635613201E-13	1.68346194410376E-12	2.18226548309747E-13	4.36453096619494E-13	1.21583362629716E-12	-9.35256635613201E-14	1.52758583816823E-12	2.18226548309747E-13	7.17030087303454E-13
0.01806	2.18226548309747E-12	9.97607077987414E-13	-9.35256635613201E-13	1.4028849534198E-12	9.66431856800308E-13	1.46523539579401E-12	1.8393380500393E-12	1.12230796273584E-12	-1.02878229917452E-12	1.34053451104559E-12	1.30935928985848E-12	2.18226548309747E-13	6.23504423742134E-14	1.02878229917452E-12	-4.67628317806601E-13	1.05995752036163E-12	9.35256635613201E-13	5.61153981367921E-13
0.01808	2.08873981953615E-12	7.79380529677668E-13	-1.24700884748427E-13	6.23504423742134E-13	7.48205308490561E-13	1.65228672291666E-12	1.46523539579401E-12	7.48205308490561E-13	-1.74581238647798E-12	1.37170973223269E-12	7.48205308490561E-13	2.49401769496854E-13	-1.24700884748427E-13	6.54679644929241E-13	-4.98803538993707E-13	3.42927433058174E-13	1.4028849534198E-12	2.8057699068396E-13
0.0181	1.80816282885219E-12	5.92329202555027E-13	7.17030087303454E-13	3.11752211871067E-14	5.61153981367921E-13	2.02638937716194E-12	9.04081414426094E-13	4.98803538993707E-13	-1.77698760766508E-12	1.18465840511005E-12	4.67628317806601E-13	4.98803538993707E-13	-2.49401769496854E-13	1.8705132712264E-13	-4.05277875432387E-13	-3.42927433058174E-13	1.4028849534198E-12	0
0.01812	1.37170973223269E-12	2.8057699068396E-13	1.15348318392295E-12	6.23504423742134E-14	3.42927433058174E-13	2.02638937716194E-12	3.11752211871067E-13	4.05277875432387E-13	-1.24700884748427E-12	9.04081414426094E-13	3.42927433058174E-13	8.72906193238988E-13	-1.55876105935534E-13	-2.49401769496854E-13	-2.8057699068396E-13	-7.79380529677668E-13	1.05995752036163E-12	-1.8705132712264E-13
0.01814	1.24700884748427E-12	1.24700884748427E-13	1.21583362629716E-12	-3.11752211871067E-14	0	1.49641061698112E-12	1.24700884748427E-13	2.8057699068396E-13	-5.61153981367921E-13	5.61153981367921E-13	4.67628317806601E-13	1.34053451104559E-12	2.8057699068396E-13	-6.85854866116347E-13	-3.11752211871067E-14	-9.35256635613201E-13	5.29978760180814E-13	-3.11752211871067E-14
0.01816	1.24700884748427E-12	2.8057699068396E-13	1.27818406867137E-12	-1.55876105935534E-13	-2.49401769496854E-13	5.92329202555027E-13	1.55876105935534E-13	1.8705132712264E-13	3.11752211871067E-14	1.8705132712264E-13	9.66431856800308E-13	1.65228672291666E-12	7.48205308490561E-13	-8.41730972051881E-13	1.8705132712264E-13	-8.10555750864774E-13	3.7410265424528E-13	2.8057699068396E-13
0.01818	1.18465840511005E-12	3.7410265424528E-13	1.43406017460691E-12	-2.18226548309747E-13	-9.35256635613201E-14	-1.8705132712264E-13	5.29978760180814E-13	6.23504423742134E-14	3.11752211871067E-13	-9.35256635613201E-14	1.55876105935534E-12	1.74581238647798E-12	1.02878229917452E-12	-5.92329202555027E-13	7.17030087303454E-13	-8.10555750864774E-13	5.92329202555027E-13	6.85854866116347E-13
0.0182	1.02878229917452E-12	7.17030087303454E-13	1.71463716529087E-12	1.8705132712264E-13	6.23504423742134E-13	-7.48205308490561E-13	9.04081414426094E-13	6.23504423742134E-14	5.61153981367921E-13	-2.18226548309747E-13	2.05756459834904E-12	1.65228672291666E-12	1.12230796273584E-12	-3.42927433058174E-13	1.34053451104559E-12	-7.79380529677668E-13	9.97607077987414E-13	1.09113274154873E-12
0.01822	7.48205308490561E-13	1.15348318392295E-12	2.02638937716194E-12	5.92329202555027E-13	1.55876105935534E-12	-9.66431856800308E-13	1.02878229917452E-12	6.23504423742134E-14	8.10555750864774E-13	-1.8705132712264E-13	2.24461592547168E-12	1.27818406867137E-12	1.27818406867137E-12	-3.11752211871067E-14	1.93286371360062E-12	-3.11752211871067E-13	1.12230796273584E-12	1.4028849534198E-12
0.01824	5.61153981367921E-13	1.74581238647798E-12	2.27579114665879E-12	8.10555750864774E-13	2.08873981953615E-12	-9.66431856800308E-13	5.29978760180814E-13	-3.11752211871067E-13	1.15348318392295E-12	0	2.05756459834904E-12	7.48205308490561E-13	1.49641061698112E-12	6.23504423742134E-14	2.15109026191036E-12	3.11752211871067E-13	1.18465840511005E-12	1.34053451104559E-12
0.01826	4.05277875432387E-13	2.15109026191036E-12	2.40049203140722E-12	8.10555750864774E-13	2.46284247378143E-12	-6.85854866116347E-13	-2.49401769496854E-13	-6.54679644929241E-13	1.71463716529087E-12	1.8705132712264E-13	1.58993628054244E-12	1.8705132712264E-13	1.65228672291666E-12	-3.11752211871067E-14	1.8705132712264E-12	9.35256635613201E-13	9.35256635613201E-13	1.05995752036163E-12
0.01828	5.61153981367921E-13	1.99521415597483E-12	2.36931681022011E-12	6.85854866116347E-13	2.7745946856525E-12	-6.23504423742134E-14	-1.02878229917452E-12	-4.67628317806601E-13	2.18226548309747E-12	1.55876105935534E-13	8.10555750864774E-13	-4.67628317806601E-13	1.74581238647798E-12	-9.35256635613201E-14	1.43406017460691E-12	1.4028849534198E-12	6.54679644929241E-13	3.11752211871067E-13
0.0183	8.10555750864774E-13	1.24700884748427E-12	2.05756459834904E-12	3.7410265424528E-13	2.89929557040092E-12	6.23504423742134E-13	-1.27818406867137E-12	2.8057699068396E-13	2.15109026191036E-12	-2.18226548309747E-13	1.55876105935534E-13	-9.04081414426094E-13	1.96403893478772E-12	-1.55876105935534E-13	1.02878229917452E-12	1.43406017460691E-12	3.7410265424528E-13	-4.98803538993707E-13
0.01832	1.18465840511005E-12	4.05277875432387E-13	1.34053451104559E-12	1.55876105935534E-13	2.61871857971696E-12	1.4028849534198E-12	-1.4028849534198E-12	1.37170973223269E-12	1.80816282885219E-12	-6.23504423742134E-13	-2.18226548309747E-13	-8.41730972051881E-13	2.24461592547168E-12	-2.18226548309747E-13	7.17030087303454E-13	1.21583362629716E-12	3.11752211871067E-14	-9.97607077987414E-13
0.01834	1.30935928985848E-12	6.23504423742134E-14	3.7410265424528E-13	4.05277875432387E-13	2.3069663678459E-12	1.99521415597483E-12	-1.21583362629716E-12	2.27579114665879E-12	1.27818406867137E-12	-1.05995752036163E-12	-2.49401769496854E-13	-5.29978760180814E-13	2.21344070428458E-12	-2.18226548309747E-13	2.8057699068396E-13	9.35256635613201E-13	-2.8057699068396E-13	-9.97607077987414E-13
0.01836	1.37170973223269E-12	1.55876105935534E-13	-5.92329202555027E-13	9.35256635613201E-13	1.93286371360062E-12	2.338141589033E-12	-8.41730972051881E-13	2.7745946856525E-12	9.04081414426094E-13	-1.18465840511005E-12	3.11752211871067E-14	3.11752211871067E-14	1.74581238647798E-12	-1.8705132712264E-13	-1.24700884748427E-13	4.98803538993707E-13	-4.67628317806601E-13	-8.72906193238988E-13
0.01838	1.58993628054244E-12	6.85854866116347E-13	-1.12230796273584E-12	1.71463716529087E-12	1.71463716529087E-12	2.61871857971696E-12	-7.48205308490561E-13	3.02399645514935E-12	7.48205308490561E-13	-8.10555750864774E-13	4.98803538993707E-13	4.98803538993707E-13	9.97607077987414E-13	-2.18226548309747E-13	-5.92329202555027E-13	2.8057699068396E-13	-4.98803538993707E-13	-9.35256635613201E-13
0.0184	1.93286371360062E-12	1.30935928985848E-12	-1.02878229917452E-12	2.21344070428458E-12	1.58993628054244E-12	2.64989380090407E-12	-7.79380529677668E-13	2.8057699068396E-12	5.92329202555027E-13	-2.8057699068396E-13	7.48205308490561E-13	8.10555750864774E-13	4.36453096619494E-13	-3.11752211871067E-13	-6.54679644929241E-13	3.7410265424528E-13	-5.61153981367921E-13	-1.18465840511005E-12
0.01842	2.3069663678459E-12	1.74581238647798E-12	-4.98803538993707E-13	2.18226548309747E-12	1.68346194410376E-12	2.49401769496854E-12	-8.10555750864774E-13	2.40049203140722E-12	4.36453096619494E-13	1.24700884748427E-13	1.12230796273584E-12	8.10555750864774E-13	4.36453096619494E-13	-2.18226548309747E-13	-4.36453096619494E-13	9.04081414426094E-13	-4.98803538993707E-13	-1.37170973223269E-12
0.01844	2.61871857971696E-12	1.68346194410376E-12	6.23504423742134E-14	1.37170973223269E-12	1.8705132712264E-12	2.15109026191036E-12	-1.09113274154873E-12	2.05756459834904E-12	4.98803538993707E-13	2.49401769496854E-13	1.49641061698112E-12	6.85854866116347E-13	6.85854866116347E-13	1.8705132712264E-13	6.23504423742134E-14	1.58993628054244E-12	-4.05277875432387E-13	-1.15348318392295E-12
0.01846	2.40049203140722E-12	1.4028849534198E-12	3.7410265424528E-13	4.67628317806601E-13	2.3069663678459E-12	1.52758583816823E-12	-1.09113274154873E-12	1.65228672291666E-12	7.48205308490561E-13	0	1.65228672291666E-12	5.61153981367921E-13	1.09113274154873E-12	7.79380529677668E-13	4.67628317806601E-13	2.05756459834904E-12	-4.36453096619494E-13	-6.85854866116347E-13
0.01848	1.8393380500393E-12	1.18465840511005E-12	5.61153981367921E-13	3.11752211871067E-14	2.93047079158803E-12	9.35256635613201E-13	-7.48205308490561E-13	1.12230796273584E-12	9.97607077987414E-13	-4.05277875432387E-13	1.74581238647798E-12	4.05277875432387E-13	1.4028849534198E-12	1.15348318392295E-12	7.17030087303454E-13	2.08873981953615E-12	-2.8057699068396E-13	-1.24700884748427E-13
0.0185	1.21583362629716E-12	1.15348318392295E-12	9.04081414426094E-13	-3.11752211871067E-13	3.49162477295595E-12	8.10555750864774E-13	-1.55876105935534E-13	5.92329202555027E-13	1.15348318392295E-12	-5.92329202555027E-13	1.68346194410376E-12	4.05277875432387E-13	1.4028849534198E-12	1.27818406867137E-12	9.97607077987414E-13	1.68346194410376E-12	3.11752211871067E-14	3.7410265424528E-13
0.01852	9.04081414426094E-13	1.21583362629716E-12	1.46523539579401E-12	-6.85854866116347E-13	3.49162477295595E-12	1.15348318392295E-12	5.61153981367921E-13	2.49401769496854E-13	1.24700884748427E-12	-5.29978760180814E-13	1.37170973223269E-12	2.8057699068396E-13	1.21583362629716E-12	9.04081414426094E-13	1.05995752036163E-12	1.18465840511005E-12	4.67628317806601E-13	6.54679644929241E-13
0.01854	9.04081414426094E-13	1.15348318392295E-12	1.90168849241351E-12	-9.66431856800308E-13	3.05517167633646E-12	1.77698760766508E-12	1.34053451104559E-12	-3.11752211871067E-14	1.02878229917452E-12	2.8057699068396E-13	1.09113274154873E-12	2.8057699068396E-13	8.72906193238988E-13	4.98803538993707E-13	1.21583362629716E-12	6.23504423742134E-13	9.35256635613201E-13	8.10555750864774E-13
0.01856	1.15348318392295E-12	9.97607077987414E-13	2.338141589033E-12	-7.79380529677668E-13	2.15109026191036E-12	2.27579114665879E-12	1.71463716529087E-12	-1.55876105935534E-13	8.10555750864774E-13	1.02878229917452E-12	4.98803538993707E-13	1.55876105935534E-13	5.61153981367921E-13	-1.55876105935534E-13	1.24700884748427E-12	1.55876105935534E-13	1.24700884748427E-12	9.04081414426094E-13
0.01858	1.49641061698112E-12	6.54679644929241E-13	2.40049203140722E-12	-9.35256635613201E-14	1.15348318392295E-12	2.58754335852986E-12	1.49641061698112E-12	-2.8057699068396E-13	3.7410265424528E-13	1.62111150172955E-12	6.23504423742134E-14	-3.11752211871067E-14	4.05277875432387E-13	-6.23504423742134E-13	9.04081414426094E-13	0	1.4028849534198E-12	6.85854866116347E-13
0.0186	1.8705132712264E-12	7.17030087303454E-13	2.338141589033E-12	7.48205308490561E-13	4.05277875432387E-13	2.61871857971696E-12	8.10555750864774E-13	-2.49401769496854E-13	2.18226548309747E-13	1.71463716529087E-12	-2.18226548309747E-13	-1.55876105935534E-13	4.05277875432387E-13	-7.17030087303454E-13	3.42927433058174E-13	-9.35256635613201E-14	1.55876105935534E-12	4.36453096619494E-13
0.01862	1.99521415597483E-12	1.18465840511005E-12	2.18226548309747E-12	1.21583362629716E-12	6.23504423742134E-14	2.24461592547168E-12	2.49401769496854E-13	-2.8057699068396E-13	4.05277875432387E-13	1.49641061698112E-12	-2.18226548309747E-13	-6.23504423742134E-14	4.98803538993707E-13	-4.36453096619494E-13	-1.8705132712264E-13	1.24700884748427E-13	1.65228672291666E-12	1.24700884748427E-13
0.01864	1.68346194410376E-12	1.65228672291666E-12	2.24461592547168E-12	1.24700884748427E-12	1.8705132712264E-13	1.49641061698112E-12	-3.42927433058174E-13	-2.8057699068396E-13	5.29978760180814E-13	1.02878229917452E-12	-1.8705132712264E-13	1.24700884748427E-13	4.05277875432387E-13	0	-7.17030087303454E-13	1.8705132712264E-13	1.71463716529087E-12	-1.24700884748427E-13
0.01866	8.41730972051881E-13	1.8393380500393E-12	2.58754335852986E-12	1.05995752036163E-12	4.05277875432387E-13	7.17030087303454E-13	-5.61153981367921E-13	-6.23504423742134E-14	7.17030087303454E-13	4.36453096619494E-13	0	4.36453096619494E-13	0	3.42927433058174E-13	-1.12230796273584E-12	3.7410265424528E-13	1.8705132712264E-12	9.35256635613201E-14
0.01868	1.8705132712264E-13	1.37170973223269E-12	2.71224424327828E-12	1.09113274154873E-12	4.98803538993707E-13	2.49401769496854E-13	-5.61153981367921E-13	4.36453096619494E-13	7.48205308490561E-13	-1.24700884748427E-13	1.55876105935534E-13	1.09113274154873E-12	-4.98803538993707E-13	6.54679644929241E-13	-1.21583362629716E-12	6.85854866116347E-13	2.08873981953615E-12	3.42927433058174E-13
0.0187	9.35256635613201E-14	5.29978760180814E-13	2.24461592547168E-12	1.62111150172955E-12	5.61153981367921E-13	1.24700884748427E-13	-4.36453096619494E-13	8.10555750864774E-13	6.85854866116347E-13	-4.36453096619494E-13	2.8057699068396E-13	1.65228672291666E-12	-1.12230796273584E-12	9.04081414426094E-13	-9.35256635613201E-13	1.18465840511005E-12	2.24461592547168E-12	4.67628317806601E-13
0.01872	4.05277875432387E-13	-4.67628317806601E-13	1.34053451104559E-12	2.58754335852986E-12	4.67628317806601E-13	4.05277875432387E-13	-4.05277875432387E-13	9.97607077987414E-13	6.23504423742134E-13	-4.05277875432387E-13	1.24700884748427E-13	2.02638937716194E-12	-1.55876105935534E-12	1.18465840511005E-12	-4.98803538993707E-13	1.30935928985848E-12	2.15109026191036E-12	3.11752211871067E-13
0.01874	1.05995752036163E-12	-1.15348318392295E-12	4.67628317806601E-13	3.52279999414306E-12	5.61153981367921E-13	9.97607077987414E-13	-2.49401769496854E-13	1.12230796273584E-12	5.61153981367921E-13	-3.42927433058174E-13	0	2.08873981953615E-12	-1.8393380500393E-12	1.49641061698112E-12	9.35256635613201E-14	1.18465840511005E-12	1.80816282885219E-12	-6.23504423742134E-14
0.01876	1.4028849534198E-12	-1.49641061698112E-12	-9.35256635613201E-14	3.86572742720123E-12	9.35256635613201E-13	1.43406017460691E-12	1.24700884748427E-13	1.21583362629716E-12	5.29978760180814E-13	-3.7410265424528E-13	-6.23504423742134E-14	1.74581238647798E-12	-1.68346194410376E-12	1.4028849534198E-12	1.15348318392295E-12	5.29978760180814E-13	1.37170973223269E-12	-1.55876105935534E-13
0.01878	1.49641061698112E-12	-1.27818406867137E-12	-3.7410265424528E-13	3.67867610007859E-12	1.30935928985848E-12	1.65228672291666E-12	1.02878229917452E-12	1.30935928985848E-12	6.85854866116347E-13	-5.61153981367921E-13	1.24700884748427E-13	1.37170973223269E-12	-1.37170973223269E-12	1.09113274154873E-12	2.52519291615564E-12	3.11752211871067E-14	9.04081414426094E-13	9.35256635613201E-14
0.0188	1.37170973223269E-12	-8.41730972051881E-13	-4.05277875432387E-13	2.64989380090407E-12	1.68346194410376E-12	1.80816282885219E-12	2.27579114665879E-12	1.30935928985848E-12	1.02878229917452E-12	-3.7410265424528E-13	3.11752211871067E-13	1.09113274154873E-12	-7.48205308490561E-13	4.05277875432387E-13	3.55397521533016E-12	-3.11752211871067E-13	6.54679644929241E-13	7.48205308490561E-13
0.01882	1.30935928985848E-12	-6.23504423742134E-13	-2.8057699068396E-13	1.4028849534198E-12	1.65228672291666E-12	1.77698760766508E-12	3.2422230034591E-12	1.24700884748427E-12	1.43406017460691E-12	2.8057699068396E-13	5.92329202555027E-13	1.37170973223269E-12	0	-1.55876105935534E-13	4.02160353313676E-12	-3.42927433058174E-13	4.98803538993707E-13	1.46523539579401E-12
0.01884	1.52758583816823E-12	-4.36453096619494E-13	9.35256635613201E-14	1.8705132712264E-13	1.12230796273584E-12	1.58993628054244E-12	3.52279999414306E-12	9.04081414426094E-13	1.52758583816823E-12	1.21583362629716E-12	7.48205308490561E-13	1.80816282885219E-12	7.79380529677668E-13	-4.36453096619494E-13	3.95925309076255E-12	-2.49401769496854E-13	5.92329202555027E-13	2.02638937716194E-12
0.01886	1.77698760766508E-12	-1.8705132712264E-13	5.61153981367921E-13	-8.10555750864774E-13	2.8057699068396E-13	1.15348318392295E-12	3.17987256108488E-12	5.29978760180814E-13	1.30935928985848E-12	2.08873981953615E-12	8.72906193238988E-13	2.21344070428458E-12	1.4028849534198E-12	-4.67628317806601E-13	3.49162477295595E-12	0	6.54679644929241E-13	2.02638937716194E-12
0.01888	1.99521415597483E-12	6.23504423742134E-14	9.35256635613201E-13	-9.66431856800308E-13	-7.17030087303454E-13	1.12230796273584E-12	2.40049203140722E-12	1.8705132712264E-13	8.10555750864774E-13	2.64989380090407E-12	1.02878229917452E-12	2.338141589033E-12	1.68346194410376E-12	-9.35256635613201E-14	2.68106902209118E-12	3.11752211871067E-13	7.79380529677668E-13	1.68346194410376E-12
0.0189	1.99521415597483E-12	3.42927433058174E-13	1.21583362629716E-12	-2.8057699068396E-13	-1.71463716529087E-12	1.52758583816823E-12	1.62111150172955E-12	6.23504423742134E-14	3.11752211871067E-13	2.86812034921382E-12	1.12230796273584E-12	2.18226548309747E-12	1.55876105935534E-12	1.8705132712264E-13	2.11991504072326E-12	5.29978760180814E-13	7.48205308490561E-13	1.05995752036163E-12
0.01892	1.74581238647798E-12	5.61153981367921E-13	1.27818406867137E-12	5.61153981367921E-13	-2.08873981953615E-12	2.11991504072326E-12	9.97607077987414E-13	0	-2.49401769496854E-13	2.61871857971696E-12	1.02878229917452E-12	1.77698760766508E-12	1.12230796273584E-12	5.29978760180814E-13	1.65228672291666E-12	5.29978760180814E-13	7.79380529677668E-13	6.85854866116347E-13
0.01894	1.15348318392295E-12	7.48205308490561E-13	1.43406017460691E-12	1.12230796273584E-12	-1.21583362629716E-12	2.52519291615564E-12	8.10555750864774E-13	-1.8705132712264E-13	-5.92329202555027E-13	2.15109026191036E-12	8.72906193238988E-13	1.15348318392295E-12	5.29978760180814E-13	7.79380529677668E-13	1.15348318392295E-12	2.49401769496854E-13	7.79380529677668E-13	5.61153981367921E-13
0.01896	4.67628317806601E-13	1.12230796273584E-12	1.4028849534198E-12	1.02878229917452E-12	3.11752211871067E-13	2.68106902209118E-12	9.66431856800308E-13	-4.36453096619494E-13	-6.54679644929241E-13	1.4028849534198E-12	5.61153981367921E-13	2.18226548309747E-13	2.49401769496854E-13	1.02878229917452E-12	6.85854866116347E-13	-1.24700884748427E-13	7.79380529677668E-13	5.61153981367921E-13
0.01898	-1.8705132712264E-13	1.58993628054244E-12	1.12230796273584E-12	6.85854866116347E-13	1.52758583816823E-12	2.27579114665879E-12	1.34053451104559E-12	-6.23504423742134E-13	-4.67628317806601E-13	9.04081414426094E-13	2.8057699068396E-13	-5.92329202555027E-13	4.36453096619494E-13	1.27818406867137E-12	4.98803538993707E-13	-1.8705132712264E-13	8.41730972051881E-13	5.92329202555027E-13
0.019	-3.7410265424528E-13	1.93286371360062E-12	4.67628317806601E-13	2.18226548309747E-13	2.15109026191036E-12	1.8705132712264E-12	1.8705132712264E-12	-2.8057699068396E-13	1.55876105935534E-13	7.48205308490561E-13	6.23504423742134E-14	-1.05995752036163E-12	7.48205308490561E-13	1.65228672291666E-12	5.29978760180814E-13	1.8705132712264E-13	5.61153981367921E-13	4.36453096619494E-13
0.01902	-9.35256635613201E-14	2.27579114665879E-12	-5.92329202555027E-13	-9.35256635613201E-14	2.36931681022011E-12	1.34053451104559E-12	2.11991504072326E-12	6.85854866116347E-13	7.48205308490561E-13	6.85854866116347E-13	-9.35256635613201E-14	-9.66431856800308E-13	1.12230796273584E-12	1.77698760766508E-12	7.79380529677668E-13	6.85854866116347E-13	1.8705132712264E-13	1.55876105935534E-13
0.01904	5.92329202555027E-13	2.11991504072326E-12	-1.24700884748427E-12	-1.24700884748427E-13	2.3069663678459E-12	1.05995752036163E-12	1.80816282885219E-12	1.77698760766508E-12	1.21583362629716E-12	5.29978760180814E-13	-2.18226548309747E-13	-5.92329202555027E-13	1.37170973223269E-12	1.58993628054244E-12	1.12230796273584E-12	1.34053451104559E-12	-4.67628317806601E-13	1.55876105935534E-13
0.01906	1.27818406867137E-12	1.74581238647798E-12	-1.55876105935534E-12	-1.24700884748427E-13	2.27579114665879E-12	1.09113274154873E-12	1.21583362629716E-12	2.40049203140722E-12	1.58993628054244E-12	4.36453096619494E-13	-3.11752211871067E-14	6.23504423742134E-14	1.74581238647798E-12	1.12230796273584E-12	1.49641061698112E-12	2.02638937716194E-12	-1.24700884748427E-12	2.49401769496854E-13
0.01908	1.62111150172955E-12	1.4028849534198E-12	-1.37170973223269E-12	-1.8705132712264E-13	2.338141589033E-12	1.24700884748427E-12	6.54679644929241E-13	2.46284247378143E-12	1.93286371360062E-12	3.42927433058174E-13	9.35256635613201E-14	7.79380529677668E-13	2.24461592547168E-12	7.17030087303454E-13	1.34053451104559E-12	2.58754335852986E-12	-1.96403893478772E-12	4.67628317806601E-13
0.0191	1.58993628054244E-12	9.97607077987414E-13	-9.97607077987414E-13	-5.92329202555027E-13	2.61871857971696E-12	1.49641061698112E-12	2.18226548309747E-13	1.90168849241351E-12	2.11991504072326E-12	3.7410265424528E-13	1.24700884748427E-13	1.21583362629716E-12	2.89929557040092E-12	4.98803538993707E-13	7.48205308490561E-13	3.05517167633646E-12	-2.40049203140722E-12	5.92329202555027E-13
0.01912	1.18465840511005E-12	4.98803538993707E-13	-3.7410265424528E-13	-1.12230796273584E-12	2.83694512802671E-12	1.58993628054244E-12	3.11752211871067E-14	9.97607077987414E-13	1.99521415597483E-12	4.36453096619494E-13	3.11752211871067E-14	1.37170973223269E-12	3.14869733989778E-12	6.23504423742134E-13	-1.55876105935534E-13	3.2733982246462E-12	-2.24461592547168E-12	3.7410265424528E-13
0.01914	6.23504423742134E-13	-2.18226548309747E-13	-6.23504423742134E-14	-1.55876105935534E-12	2.7745946856525E-12	1.65228672291666E-12	9.35256635613201E-14	3.7410265424528E-13	1.99521415597483E-12	5.61153981367921E-13	1.55876105935534E-13	1.27818406867137E-12	2.89929557040092E-12	7.48205308490561E-13	-1.37170973223269E-12	3.21104778227199E-12	-1.52758583816823E-12	-1.24700884748427E-13
0.01916	-3.11752211871067E-14	-9.35256635613201E-13	-3.11752211871067E-14	-1.65228672291666E-12	2.71224424327828E-12	1.55876105935534E-12	4.05277875432387E-13	1.8705132712264E-13	1.99521415597483E-12	6.85854866116347E-13	3.42927433058174E-13	1.12230796273584E-12	2.15109026191036E-12	9.04081414426094E-13	-2.3069663678459E-12	2.99282123396224E-12	-4.36453096619494E-13	-6.23504423742134E-13
0.01918	-4.67628317806601E-13	-1.55876105935534E-12	-1.8705132712264E-13	-1.58993628054244E-12	2.61871857971696E-12	1.49641061698112E-12	4.98803538993707E-13	5.29978760180814E-13	2.3069663678459E-12	7.79380529677668E-13	8.10555750864774E-13	9.97607077987414E-13	1.18465840511005E-12	8.41730972051881E-13	-2.18226548309747E-12	2.55636813734275E-12	6.23504423742134E-13	-1.15348318392295E-12
0.0192	-5.92329202555027E-13	-1.8393380500393E-12	-1.24700884748427E-13	-1.09113274154873E-12	2.36931681022011E-12	1.58993628054244E-12	0	1.18465840511005E-12	2.7745946856525E-12	9.35256635613201E-13	1.21583362629716E-12	1.15348318392295E-12	2.8057699068396E-13	8.10555750864774E-13	-9.97607077987414E-13	1.99521415597483E-12	1.62111150172955E-12	-1.46523539579401E-12
0.01922	-3.42927433058174E-13	-1.68346194410376E-12	1.8705132712264E-13	-5.92329202555027E-13	2.27579114665879E-12	1.62111150172955E-12	-7.17030087303454E-13	1.80816282885219E-12	2.89929557040092E-12	1.02878229917452E-12	1.43406017460691E-12	1.30935928985848E-12	-4.67628317806601E-13	1.09113274154873E-12	6.54679644929241E-13	1.65228672291666E-12	1.99521415597483E-12	-1.49641061698112E-12
0.01924	-9.35256635613201E-14	-1.15348318392295E-12	5.61153981367921E-13	9.35256635613201E-14	2.61871857971696E-12	1.49641061698112E-12	-7.79380529677668E-13	2.11991504072326E-12	2.68106902209118E-12	1.09113274154873E-12	1.46523539579401E-12	1.43406017460691E-12	-8.72906193238988E-13	1.30935928985848E-12	1.93286371360062E-12	1.21583362629716E-12	1.74581238647798E-12	-1.09113274154873E-12
0.01926	0	-3.7410265424528E-13	1.12230796273584E-12	6.23504423742134E-13	3.17987256108488E-12	1.24700884748427E-12	0	2.11991504072326E-12	2.24461592547168E-12	1.05995752036163E-12	1.18465840511005E-12	1.30935928985848E-12	-7.79380529677668E-13	1.24700884748427E-12	2.27579114665879E-12	8.72906193238988E-13	1.09113274154873E-12	-4.36453096619494E-13
0.01928	6.23504423742134E-14	9.35256635613201E-14	1.71463716529087E-12	1.02878229917452E-12	3.08634689752356E-12	1.21583362629716E-12	1.05995752036163E-12	1.80816282885219E-12	1.65228672291666E-12	1.12230796273584E-12	7.48205308490561E-13	1.21583362629716E-12	-3.11752211871067E-13	1.02878229917452E-12	2.27579114665879E-12	3.11752211871067E-13	5.29978760180814E-13	4.36453096619494E-13
0.0193	2.8057699068396E-13	2.49401769496854E-13	2.08873981953615E-12	1.37170973223269E-12	2.68106902209118E-12	1.12230796273584E-12	1.68346194410376E-12	1.58993628054244E-12	1.02878229917452E-12	9.35256635613201E-13	2.49401769496854E-13	1.30935928985848E-12	2.8057699068396E-13	6.85854866116347E-13	1.8393380500393E-12	-4.98803538993707E-13	3.11752211871067E-14	1.27818406867137E-12
0.01932	6.54679644929241E-13	2.8057699068396E-13	2.27579114665879E-12	1.49641061698112E-12	2.05756459834904E-12	1.09113274154873E-12	2.02638937716194E-12	1.49641061698112E-12	6.85854866116347E-13	5.61153981367921E-13	3.11752211871067E-14	1.27818406867137E-12	6.23504423742134E-13	5.61153981367921E-13	1.4028849534198E-12	-1.24700884748427E-12	-1.8705132712264E-13	1.71463716529087E-12
0.01934	8.41730972051881E-13	3.42927433058174E-13	2.43166725259432E-12	1.30935928985848E-12	1.55876105935534E-12	1.05995752036163E-12	1.93286371360062E-12	1.43406017460691E-12	7.17030087303454E-13	-3.11752211871067E-13	6.23504423742134E-14	1.52758583816823E-12	4.98803538993707E-13	6.85854866116347E-13	1.15348318392295E-12	-1.71463716529087E-12	-1.55876105935534E-13	1.71463716529087E-12
0.01936	8.10555750864774E-13	6.54679644929241E-13	2.71224424327828E-12	9.97607077987414E-13	1.18465840511005E-12	1.09113274154873E-12	1.65228672291666E-12	1.71463716529087E-12	9.97607077987414E-13	-1.27818406867137E-12	3.11752211871067E-13	1.46523539579401E-12	6.23504423742134E-14	9.04081414426094E-13	1.27818406867137E-12	-1.65228672291666E-12	1.24700884748427E-13	1.62111150172955E-12
0.01938	5.61153981367921E-13	1.02878229917452E-12	2.86812034921382E-12	6.85854866116347E-13	9.04081414426094E-13	1.18465840511005E-12	1.18465840511005E-12	1.8705132712264E-12	9.97607077987414E-13	-1.99521415597483E-12	6.23504423742134E-13	1.21583362629716E-12	-5.29978760180814E-13	1.05995752036163E-12	1.65228672291666E-12	-9.35256635613201E-13	3.7410265424528E-13	1.62111150172955E-12
0.0194	3.7410265424528E-13	1.49641061698112E-12	2.68106902209118E-12	4.98803538993707E-13	4.05277875432387E-13	1.4028849534198E-12	9.35256635613201E-13	1.65228672291666E-12	7.17030087303454E-13	-2.338141589033E-12	7.79380529677668E-13	7.79380529677668E-13	-9.97607077987414E-13	9.35256635613201E-13	1.71463716529087E-12	2.8057699068396E-13	6.54679644929241E-13	1.43406017460691E-12
0.01942	4.05277875432387E-13	1.4028849534198E-12	2.11991504072326E-12	3.7410265424528E-13	-6.23504423742134E-14	1.71463716529087E-12	1.02878229917452E-12	8.10555750864774E-13	3.42927433058174E-13	-2.21344070428458E-12	6.23504423742134E-13	3.11752211871067E-13	-1.34053451104559E-12	8.41730972051881E-13	1.49641061698112E-12	1.43406017460691E-12	9.97607077987414E-13	1.37170973223269E-12
0.01944	5.29978760180814E-13	8.10555750864774E-13	1.71463716529087E-12	4.05277875432387E-13	-4.67628317806601E-13	2.08873981953615E-12	1.52758583816823E-12	-3.7410265424528E-13	1.8705132712264E-13	-2.05756459834904E-12	3.11752211871067E-13	9.35256635613201E-14	-1.49641061698112E-12	8.72906193238988E-13	8.41730972051881E-13	2.11991504072326E-12	1.18465840511005E-12	1.09113274154873E-12
0.01946	8.41730972051881E-13	0	1.62111150172955E-12	5.92329202555027E-13	-6.54679644929241E-13	2.43166725259432E-12	1.74581238647798E-12	-1.34053451104559E-12	2.49401769496854E-13	-1.99521415597483E-12	1.55876105935534E-13	6.23504423742134E-14	-1.65228672291666E-12	1.15348318392295E-12	-6.23504423742134E-14	2.15109026191036E-12	1.18465840511005E-12	8.10555750864774E-13
0.01948	1.02878229917452E-12	-8.10555750864774E-13	1.80816282885219E-12	9.66431856800308E-13	-6.54679644929241E-13	2.64989380090407E-12	1.71463716529087E-12	-1.65228672291666E-12	4.36453096619494E-13	-1.90168849241351E-12	-9.35256635613201E-14	3.11752211871067E-14	-1.62111150172955E-12	1.43406017460691E-12	-7.79380529677668E-13	2.05756459834904E-12	1.09113274154873E-12	4.05277875432387E-13
0.0195	7.48205308490561E-13	-1.02878229917452E-12	1.93286371360062E-12	1.12230796273584E-12	-3.7410265424528E-13	2.49401769496854E-12	1.71463716529087E-12	-1.30935928985848E-12	7.17030087303454E-13	-1.77698760766508E-12	-5.61153981367921E-13	0	-1.8705132712264E-12	1.18465840511005E-12	-6.85854866116347E-13	1.96403893478772E-12	9.97607077987414E-13	1.24700884748427E-13
0.01952	4.98803538993707E-13	-7.79380529677668E-13	1.8393380500393E-12	1.05995752036163E-12	3.42927433058174E-13	2.05756459834904E-12	1.90168849241351E-12	-8.72906193238988E-13	9.35256635613201E-13	-1.55876105935534E-12	-8.10555750864774E-13	9.35256635613201E-14	-1.99521415597483E-12	5.92329202555027E-13	1.55876105935534E-13	1.55876105935534E-12	8.10555750864774E-13	3.11752211871067E-14
0.01954	5.29978760180814E-13	-9.35256635613201E-14	1.4028849534198E-12	9.66431856800308E-13	1.21583362629716E-12	1.58993628054244E-12	2.08873981953615E-12	-4.98803538993707E-13	9.35256635613201E-13	-1.21583362629716E-12	-6.85854866116347E-13	9.35256635613201E-14	-1.15348318392295E-12	-2.18226548309747E-13	8.41730972051881E-13	1.09113274154873E-12	5.92329202555027E-13	0
0.01956	9.97607077987414E-13	7.79380529677668E-13	9.97607077987414E-13	1.18465840511005E-12	2.05756459834904E-12	1.34053451104559E-12	1.90168849241351E-12	-1.24700884748427E-13	9.66431856800308E-13	-8.72906193238988E-13	-1.55876105935534E-13	1.24700884748427E-13	1.24700884748427E-13	-3.11752211871067E-13	1.27818406867137E-12	4.05277875432387E-13	3.7410265424528E-13	-6.23504423742134E-14
0.01958	1.68346194410376E-12	1.65228672291666E-12	4.67628317806601E-13	1.24700884748427E-12	2.64989380090407E-12	1.24700884748427E-12	1.43406017460691E-12	3.11752211871067E-13	8.41730972051881E-13	-3.7410265424528E-13	5.29978760180814E-13	3.11752211871067E-14	8.41730972051881E-13	3.7410265424528E-13	1.37170973223269E-12	-2.8057699068396E-13	2.18226548309747E-13	1.24700884748427E-13
0.0196	2.43166725259432E-12	1.96403893478772E-12	1.8705132712264E-13	1.15348318392295E-12	2.89929557040092E-12	1.05995752036163E-12	8.72906193238988E-13	6.23504423742134E-13	7.17030087303454E-13	1.24700884748427E-13	1.12230796273584E-12	3.11752211871067E-14	9.97607077987414E-13	1.27818406867137E-12	1.15348318392295E-12	-7.48205308490561E-13	2.8057699068396E-13	2.49401769496854E-13
0.01962	2.86812034921382E-12	1.8705132712264E-12	3.11752211871067E-13	8.41730972051881E-13	2.36931681022011E-12	8.72906193238988E-13	5.92329202555027E-13	8.72906193238988E-13	7.48205308490561E-13	6.85854866116347E-13	1.58993628054244E-12	4.05277875432387E-13	5.61153981367921E-13	1.27818406867137E-12	8.10555750864774E-13	-5.92329202555027E-13	4.05277875432387E-13	1.24700884748427E-13
0.01964	2.86812034921382E-12	1.43406017460691E-12	5.92329202555027E-13	5.92329202555027E-13	1.21583362629716E-12	7.48205308490561E-13	4.36453096619494E-13	1.18465840511005E-12	8.72906193238988E-13	1.27818406867137E-12	1.58993628054244E-12	9.35256635613201E-13	-6.23504423742134E-14	5.61153981367921E-13	5.61153981367921E-13	6.23504423742134E-14	7.48205308490561E-13	-4.05277875432387E-13
0.01966	2.338141589033E-12	9.04081414426094E-13	9.66431856800308E-13	5.29978760180814E-13	1.55876105935534E-13	1.05995752036163E-12	3.42927433058174E-13	1.55876105935534E-12	1.05995752036163E-12	1.96403893478772E-12	1.37170973223269E-12	1.37170973223269E-12	-1.05995752036163E-12	-6.23504423742134E-14	7.79380529677668E-13	6.85854866116347E-13	1.21583362629716E-12	-8.41730972051881E-13
0.01968	1.24700884748427E-12	4.67628317806601E-13	1.18465840511005E-12	4.36453096619494E-13	-6.23504423742134E-14	1.62111150172955E-12	6.23504423742134E-14	1.74581238647798E-12	1.30935928985848E-12	2.55636813734275E-12	1.18465840511005E-12	1.43406017460691E-12	-2.08873981953615E-12	-3.11752211871067E-13	1.24700884748427E-12	1.24700884748427E-12	1.74581238647798E-12	-1.02878229917452E-12
0.0197	9.35256635613201E-14	3.11752211871067E-14	1.24700884748427E-12	3.11752211871067E-14	7.17030087303454E-13	1.58993628054244E-12	-1.24700884748427E-13	1.49641061698112E-12	1.37170973223269E-12	3.02399645514935E-12	1.12230796273584E-12	1.30935928985848E-12	-2.61871857971696E-12	-2.8057699068396E-13	1.65228672291666E-12	1.4028849534198E-12	1.93286371360062E-12	-8.72906193238988E-13
0.01972	-5.92329202555027E-13	-1.55876105935534E-13	1.09113274154873E-12	-1.55876105935534E-13	1.46523539579401E-12	1.24700884748427E-12	-9.35256635613201E-14	9.04081414426094E-13	1.37170973223269E-12	3.21104778227199E-12	9.97607077987414E-13	1.21583362629716E-12	-2.18226548309747E-12	-3.7410265424528E-13	1.93286371360062E-12	1.34053451104559E-12	1.68346194410376E-12	-5.61153981367921E-13
0.01974	-9.97607077987414E-13	0	5.61153981367921E-13	-3.7410265424528E-13	1.52758583816823E-12	6.85854866116347E-13	3.11752211871067E-14	4.67628317806601E-13	1.4028849534198E-12	2.93047079158803E-12	9.97607077987414E-13	1.37170973223269E-12	-1.27818406867137E-12	-4.36453096619494E-13	1.65228672291666E-12	1.05995752036163E-12	1.24700884748427E-12	-1.55876105935534E-13
0.01976	-9.97607077987414E-13	3.42927433058174E-13	0	-6.23504423742134E-13	1.30935928985848E-12	4.67628317806601E-13	1.55876105935534E-13	2.8057699068396E-13	1.49641061698112E-12	2.3069663678459E-12	1.09113274154873E-12	1.46523539579401E-12	-2.49401769496854E-13	-5.61153981367921E-13	9.97607077987414E-13	5.61153981367921E-13	9.35256635613201E-13	1.8705132712264E-13
0.01978	-6.54679644929241E-13	6.85854866116347E-13	-5.92329202555027E-13	-9.66431856800308E-13	1.05995752036163E-12	4.36453096619494E-13	4.36453096619494E-13	1.8705132712264E-13	1.71463716529087E-12	1.46523539579401E-12	1.4028849534198E-12	1.4028849534198E-12	5.29978760180814E-13	-8.72906193238988E-13	4.05277875432387E-13	6.23504423742134E-14	9.66431856800308E-13	5.29978760180814E-13
0.0198	-3.11752211871067E-14	9.97607077987414E-13	-7.17030087303454E-13	-1.24700884748427E-12	7.79380529677668E-13	4.36453096619494E-13	9.35256635613201E-13	4.05277875432387E-13	1.71463716529087E-12	6.23504423742134E-13	1.80816282885219E-12	1.12230796273584E-12	8.10555750864774E-13	-8.10555750864774E-13	-9.35256635613201E-14	-3.11752211871067E-13	1.05995752036163E-12	6.85854866116347E-13
0.01982	7.79380529677668E-13	1.37170973223269E-12	-4.98803538993707E-13	-1.37170973223269E-12	6.54679644929241E-13	6.23504423742134E-13	1.49641061698112E-12	8.72906193238988E-13	1.37170973223269E-12	-1.24700884748427E-13	2.18226548309747E-12	7.79380529677668E-13	9.35256635613201E-13	-3.7410265424528E-13	-2.18226548309747E-13	-6.85854866116347E-13	1.05995752036163E-12	5.92329202555027E-13
0.01984	1.52758583816823E-12	1.8393380500393E-12	-1.55876105935534E-13	-1.37170973223269E-12	8.10555750864774E-13	9.35256635613201E-13	1.93286371360062E-12	1.46523539579401E-12	6.54679644929241E-13	-4.67628317806601E-13	2.21344070428458E-12	1.8705132712264E-13	1.09113274154873E-12	4.98803538993707E-13	0	-1.12230796273584E-12	1.21583362629716E-12	3.11752211871067E-13
0.01986	1.96403893478772E-12	2.15109026191036E-12	4.67628317806601E-13	-1.21583362629716E-12	1.49641061698112E-12	1.15348318392295E-12	1.93286371360062E-12	1.71463716529087E-12	-2.18226548309747E-13	-2.18226548309747E-13	1.55876105935534E-12	-5.61153981367921E-13	9.04081414426094E-13	1.09113274154873E-12	2.49401769496854E-13	-1.55876105935534E-12	1.30935928985848E-12	-2.18226548309747E-13
0.01988	1.80816282885219E-12	2.15109026191036E-12	8.41730972051881E-13	-1.12230796273584E-12	2.05756459834904E-12	1.52758583816823E-12	1.74581238647798E-12	1.37170973223269E-12	-7.79380529677668E-13	3.7410265424528E-13	6.85854866116347E-13	-1.12230796273584E-12	4.36453096619494E-13	9.66431856800308E-13	2.49401769496854E-13	-1.80816282885219E-12	1.30935928985848E-12	-6.54679644929241E-13
0.0199	1.05995752036163E-12	1.8393380500393E-12	1.18465840511005E-12	-9.04081414426094E-13	2.68106902209118E-12	1.80816282885219E-12	1.62111150172955E-12	8.41730972051881E-13	-7.79380529677668E-13	9.66431856800308E-13	-1.24700884748427E-13	-1.27818406867137E-12	1.24700884748427E-13	4.98803538993707E-13	9.35256635613201E-14	-1.99521415597483E-12	8.10555750864774E-13	-9.35256635613201E-13
0.01992	2.49401769496854E-13	1.18465840511005E-12	1.43406017460691E-12	-5.61153981367921E-13	2.89929557040092E-12	2.11991504072326E-12	1.34053451104559E-12	7.79380529677668E-13	-4.36453096619494E-13	1.18465840511005E-12	-3.11752211871067E-13	-9.35256635613201E-13	6.23504423742134E-14	-9.35256635613201E-14	-6.54679644929241E-13	-2.05756459834904E-12	3.11752211871067E-14	-8.41730972051881E-13
0.01994	-1.8705132712264E-13	5.61153981367921E-13	1.18465840511005E-12	-1.24700884748427E-13	2.83694512802671E-12	2.338141589033E-12	6.85854866116347E-13	1.05995752036163E-12	2.18226548309747E-13	1.09113274154873E-12	3.11752211871067E-14	-4.67628317806601E-13	4.05277875432387E-13	-3.7410265424528E-13	-1.58993628054244E-12	-1.99521415597483E-12	-6.85854866116347E-13	-5.61153981367921E-13
0.01996	-2.49401769496854E-13	0	6.23504423742134E-13	3.11752211871067E-13	1.99521415597483E-12	2.27579114665879E-12	3.11752211871067E-14	1.12230796273584E-12	7.79380529677668E-13	4.05277875432387E-13	5.61153981367921E-13	-1.24700884748427E-13	9.97607077987414E-13	3.11752211871067E-13	-1.58993628054244E-12	-1.65228672291666E-12	-8.72906193238988E-13	-2.8057699068396E-13
0.01998	2.18226548309747E-13	-4.05277875432387E-13	0	6.23504423742134E-13	7.79380529677668E-13	1.49641061698112E-12	1.55876105935534E-13	8.72906193238988E-13	1.21583362629716E-12	-4.36453096619494E-13	8.10555750864774E-13	1.8705132712264E-13	1.58993628054244E-12	1.58993628054244E-12	-3.7410265424528E-13	-9.35256635613201E-13	-7.48205308490561E-13	0
0.02	7.48205308490561E-13	-4.36453096619494E-13	-3.7410265424528E-13	9.97607077987414E-13	-1.55876105935534E-13	3.11752211871067E-13	1.27818406867137E-12	4.67628317806601E-13	1.62111150172955E-12	-1.30935928985848E-12	8.41730972051881E-13	5.61153981367921E-13	1.93286371360062E-12	2.74341946446539E-12	1.18465840511005E-12	-1.24700884748427E-13	-4.98803538993707E-13	1.24700884748427E-13
0.02002	1.24700884748427E-12	9.35256635613201E-14	-3.11752211871067E-13	1.43406017460691E-12	-1.55876105935534E-13	-3.7410265424528E-13	2.52519291615564E-12	1.24700884748427E-13	1.77698760766508E-12	-1.55876105935534E-12	6.85854866116347E-13	9.35256635613201E-13	1.80816282885219E-12	3.30457344583331E-12	2.36931681022011E-12	4.67628317806601E-13	-4.36453096619494E-13	2.49401769496854E-13
0.02004	1.46523539579401E-12	8.41730972051881E-13	-9.35256635613201E-14	1.71463716529087E-12	5.92329202555027E-13	-6.23504423742134E-14	2.89929557040092E-12	-3.11752211871067E-14	1.96403893478772E-12	-1.4028849534198E-12	5.92329202555027E-13	1.05995752036163E-12	1.30935928985848E-12	3.02399645514935E-12	3.02399645514935E-12	7.79380529677668E-13	-7.17030087303454E-13	4.05277875432387E-13
0.02006	1.30935928985848E-12	1.43406017460691E-12	3.7410265424528E-13	1.77698760766508E-12	1.34053451104559E-12	1.02878229917452E-12	2.40049203140722E-12	4.05277875432387E-13	2.18226548309747E-12	-9.66431856800308E-13	3.42927433058174E-13	9.97607077987414E-13	4.98803538993707E-13	2.55636813734275E-12	3.21104778227199E-12	7.79380529677668E-13	-9.66431856800308E-13	4.67628317806601E-13
0.02008	1.05995752036163E-12	1.52758583816823E-12	6.85854866116347E-13	1.34053451104559E-12	1.68346194410376E-12	2.21344070428458E-12	1.49641061698112E-12	1.12230796273584E-12	2.27579114665879E-12	-4.36453096619494E-13	1.8705132712264E-13	9.66431856800308E-13	-1.24700884748427E-13	2.18226548309747E-12	3.11752211871067E-12	1.02878229917452E-12	-1.18465840511005E-12	5.61153981367921E-13
0.0201	8.72906193238988E-13	1.24700884748427E-12	1.24700884748427E-12	9.97607077987414E-13	1.55876105935534E-12	2.93047079158803E-12	4.05277875432387E-13	1.58993628054244E-12	2.15109026191036E-12	2.8057699068396E-13	1.8705132712264E-13	1.24700884748427E-12	-4.67628317806601E-13	2.21344070428458E-12	2.68106902209118E-12	1.34053451104559E-12	-1.30935928985848E-12	8.10555750864774E-13
0.02012	8.72906193238988E-13	1.24700884748427E-12	1.62111150172955E-12	5.29978760180814E-13	1.21583362629716E-12	2.93047079158803E-12	-2.49401769496854E-13	1.52758583816823E-12	1.49641061698112E-12	1.09113274154873E-12	3.11752211871067E-13	1.80816282885219E-12	-7.48205308490561E-13	2.36931681022011E-12	2.21344070428458E-12	1.62111150172955E-12	-1.15348318392295E-12	1.21583362629716E-12
0.02014	6.23504423742134E-13	1.27818406867137E-12	1.8393380500393E-12	3.11752211871067E-13	8.72906193238988E-13	2.338141589033E-12	-4.05277875432387E-13	7.79380529677668E-13	7.17030087303454E-13	1.77698760766508E-12	4.05277875432387E-13	2.15109026191036E-12	-7.79380529677668E-13	2.43166725259432E-12	1.8705132712264E-12	1.68346194410376E-12	-7.48205308490561E-13	1.55876105935534E-12
0.02016	4.05277875432387E-13	1.34053451104559E-12	1.93286371360062E-12	3.42927433058174E-13	7.17030087303454E-13	1.80816282885219E-12	6.23504423742134E-14	-1.24700884748427E-13	-9.35256635613201E-14	1.8393380500393E-12	6.23504423742134E-13	2.3069663678459E-12	-7.48205308490561E-13	2.338141589033E-12	1.49641061698112E-12	1.52758583816823E-12	-2.8057699068396E-13	1.71463716529087E-12
0.02018	6.23504423742134E-14	1.21583362629716E-12	1.90168849241351E-12	2.49401769496854E-13	9.04081414426094E-13	1.62111150172955E-12	5.92329202555027E-13	-7.17030087303454E-13	-6.85854866116347E-13	1.58993628054244E-12	6.54679644929241E-13	2.21344070428458E-12	-5.61153981367921E-13	1.93286371360062E-12	1.12230796273584E-12	1.12230796273584E-12	9.35256635613201E-14	1.55876105935534E-12
0.0202	-6.23504423742134E-14	1.02878229917452E-12	1.99521415597483E-12	1.24700884748427E-13	1.12230796273584E-12	1.96403893478772E-12	1.21583362629716E-12	-1.18465840511005E-12	-5.92329202555027E-13	9.04081414426094E-13	4.05277875432387E-13	1.8393380500393E-12	-2.8057699068396E-13	1.37170973223269E-12	5.29978760180814E-13	7.79380529677668E-13	6.85854866116347E-13	1.18465840511005E-12
0.02022	-3.11752211871067E-14	8.41730972051881E-13	1.90168849241351E-12	-9.35256635613201E-14	1.43406017460691E-12	2.36931681022011E-12	1.8705132712264E-12	-1.49641061698112E-12	1.55876105935534E-13	4.36453096619494E-13	-1.8705132712264E-13	1.52758583816823E-12	2.49401769496854E-13	6.85854866116347E-13	4.05277875432387E-13	5.92329202555027E-13	1.12230796273584E-12	8.41730972051881E-13
0.02024	2.18226548309747E-13	8.41730972051881E-13	1.62111150172955E-12	-2.8057699068396E-13	1.55876105935534E-12	2.68106902209118E-12	2.21344070428458E-12	-1.37170973223269E-12	1.37170973223269E-12	3.11752211871067E-14	-6.54679644929241E-13	1.46523539579401E-12	6.85854866116347E-13	1.24700884748427E-13	8.41730972051881E-13	6.85854866116347E-13	1.15348318392295E-12	8.41730972051881E-13
0.02026	7.17030087303454E-13	1.02878229917452E-12	1.24700884748427E-12	-2.49401769496854E-13	1.43406017460691E-12	2.7745946856525E-12	2.36931681022011E-12	-9.04081414426094E-13	2.55636813734275E-12	-9.35256635613201E-14	-1.12230796273584E-12	1.77698760766508E-12	5.29978760180814E-13	-1.55876105935534E-13	1.21583362629716E-12	8.41730972051881E-13	1.05995752036163E-12	1.15348318392295E-12
0.02028	1.27818406867137E-12	1.18465840511005E-12	9.97607077987414E-13	1.24700884748427E-13	1.12230796273584E-12	2.58754335852986E-12	2.27579114665879E-12	-1.24700884748427E-13	3.11752211871067E-12	-3.11752211871067E-14	-1.71463716529087E-12	2.05756459834904E-12	-1.55876105935534E-13	-2.18226548309747E-13	1.09113274154873E-12	7.79380529677668E-13	7.17030087303454E-13	1.4028849534198E-12
0.0203	2.02638937716194E-12	1.49641061698112E-12	9.35256635613201E-13	4.98803538993707E-13	7.79380529677668E-13	2.18226548309747E-12	2.11991504072326E-12	6.85854866116347E-13	3.2422230034591E-12	4.67628317806601E-13	-2.05756459834904E-12	2.11991504072326E-12	-2.49401769496854E-13	-1.8705132712264E-13	7.79380529677668E-13	5.92329202555027E-13	5.92329202555027E-13	1.49641061698112E-12
0.02032	2.43166725259432E-12	2.02638937716194E-12	9.97607077987414E-13	5.29978760180814E-13	7.48205308490561E-13	1.93286371360062E-12	2.18226548309747E-12	1.18465840511005E-12	3.2422230034591E-12	1.21583362629716E-12	-2.05756459834904E-12	1.8393380500393E-12	5.29978760180814E-13	-6.23504423742134E-14	4.05277875432387E-13	5.29978760180814E-13	6.54679644929241E-13	1.43406017460691E-12
0.02034	2.55636813734275E-12	2.83694512802671E-12	9.66431856800308E-13	3.11752211871067E-13	8.41730972051881E-13	1.71463716529087E-12	2.11991504072326E-12	1.52758583816823E-12	3.21104778227199E-12	1.93286371360062E-12	-1.62111150172955E-12	1.46523539579401E-12	9.04081414426094E-13	3.7410265424528E-13	2.8057699068396E-13	7.48205308490561E-13	1.09113274154873E-12	1.27818406867137E-12
0.02036	2.68106902209118E-12	3.36692388820752E-12	7.48205308490561E-13	-1.55876105935534E-13	9.04081414426094E-13	1.55876105935534E-12	1.68346194410376E-12	1.74581238647798E-12	3.14869733989778E-12	2.46284247378143E-12	-9.04081414426094E-13	1.24700884748427E-12	9.66431856800308E-13	1.02878229917452E-12	4.05277875432387E-13	1.12230796273584E-12	1.68346194410376E-12	1.24700884748427E-12
0.02038	2.7745946856525E-12	3.52279999414306E-12	6.23504423742134E-13	-3.11752211871067E-13	7.17030087303454E-13	1.21583362629716E-12	9.66431856800308E-13	1.93286371360062E-12	2.68106902209118E-12	2.55636813734275E-12	-3.42927433058174E-13	1.15348318392295E-12	5.92329202555027E-13	1.12230796273584E-12	8.41730972051881E-13	1.37170973223269E-12	1.90168849241351E-12	1.21583362629716E-12
0.0204	2.55636813734275E-12	3.14869733989778E-12	2.18226548309747E-13	3.11752211871067E-14	4.36453096619494E-13	1.21583362629716E-12	1.24700884748427E-13	1.90168849241351E-12	1.93286371360062E-12	2.24461592547168E-12	9.35256635613201E-14	1.18465840511005E-12	3.7410265424528E-13	4.36453096619494E-13	1.49641061698112E-12	1.21583362629716E-12	2.02638937716194E-12	1.15348318392295E-12
0.02042	1.99521415597483E-12	2.49401769496854E-12	-2.18226548309747E-13	6.23504423742134E-13	1.24700884748427E-13	1.62111150172955E-12	-5.92329202555027E-13	1.52758583816823E-12	1.18465840511005E-12	1.4028849534198E-12	1.24700884748427E-13	1.18465840511005E-12	2.18226548309747E-13	-3.11752211871067E-13	1.80816282885219E-12	4.98803538993707E-13	1.80816282885219E-12	1.09113274154873E-12
0.02044	1.24700884748427E-12	1.58993628054244E-12	-7.17030087303454E-13	1.15348318392295E-12	-4.05277875432387E-13	1.62111150172955E-12	-6.85854866116347E-13	1.02878229917452E-12	6.54679644929241E-13	4.05277875432387E-13	-9.35256635613201E-14	1.12230796273584E-12	6.23504423742134E-14	-7.17030087303454E-13	1.99521415597483E-12	-4.05277875432387E-13	1.68346194410376E-12	1.12230796273584E-12
0.02046	5.92329202555027E-13	8.10555750864774E-13	-6.85854866116347E-13	1.49641061698112E-12	-7.79380529677668E-13	1.18465840511005E-12	-4.05277875432387E-13	4.05277875432387E-13	5.92329202555027E-13	-3.42927433058174E-13	-2.49401769496854E-13	1.02878229917452E-12	3.11752211871067E-14	-7.17030087303454E-13	2.05756459834904E-12	-1.15348318392295E-12	1.34053451104559E-12	1.02878229917452E-12
0.02048	1.55876105935534E-13	-2.18226548309747E-13	-3.11752211871067E-13	1.58993628054244E-12	-3.7410265424528E-13	8.10555750864774E-13	3.11752211871067E-14	-6.23504423742134E-14	8.41730972051881E-13	-6.85854866116347E-13	-6.23504423742134E-14	7.48205308490561E-13	9.35256635613201E-14	-6.85854866116347E-13	2.15109026191036E-12	-1.12230796273584E-12	1.21583362629716E-12	9.35256635613201E-13
0.0205	9.35256635613201E-14	-1.24700884748427E-12	1.55876105935534E-13	1.30935928985848E-12	3.42927433058174E-13	5.92329202555027E-13	4.05277875432387E-13	-2.8057699068396E-13	1.30935928985848E-12	-6.23504423742134E-13	7.17030087303454E-13	4.98803538993707E-13	-6.23504423742134E-14	-5.92329202555027E-13	2.24461592547168E-12	-6.23504423742134E-13	1.34053451104559E-12	8.41730972051881E-13
0.02052	2.49401769496854E-13	-1.74581238647798E-12	4.05277875432387E-13	6.54679644929241E-13	8.41730972051881E-13	5.29978760180814E-13	3.42927433058174E-13	-3.7410265424528E-13	1.34053451104559E-12	-2.8057699068396E-13	1.62111150172955E-12	1.55876105935534E-13	-1.24700884748427E-13	-3.11752211871067E-13	2.21344070428458E-12	2.49401769496854E-13	1.43406017460691E-12	8.72906193238988E-13
0.02054	4.67628317806601E-13	-1.93286371360062E-12	5.61153981367921E-13	-2.18226548309747E-13	8.41730972051881E-13	4.36453096619494E-13	9.35256635613201E-14	-2.49401769496854E-13	9.66431856800308E-13	1.55876105935534E-13	2.338141589033E-12	-9.35256635613201E-14	-1.24700884748427E-13	-1.24700884748427E-13	1.8393380500393E-12	9.35256635613201E-13	1.09113274154873E-12	9.04081414426094E-13
0.02056	6.23504423742134E-13	-1.62111150172955E-12	8.10555750864774E-13	-7.48205308490561E-13	6.23504423742134E-13	7.48205308490561E-13	-2.49401769496854E-13	1.55876105935534E-13	2.18226548309747E-13	4.36453096619494E-13	2.61871857971696E-12	-3.11752211871067E-13	1.55876105935534E-13	9.35256635613201E-14	1.43406017460691E-12	1.24700884748427E-12	5.61153981367921E-13	6.23504423742134E-13
0.02058	3.42927433058174E-13	-8.72906193238988E-13	1.27818406867137E-12	-7.48205308490561E-13	4.36453096619494E-13	1.74581238647798E-12	-2.49401769496854E-13	1.05995752036163E-12	-3.7410265424528E-13	5.29978760180814E-13	2.36931681022011E-12	-5.92329202555027E-13	8.41730972051881E-13	3.11752211871067E-13	1.05995752036163E-12	1.34053451104559E-12	1.24700884748427E-13	-9.35256635613201E-14
0.0206	-4.05277875432387E-13	2.49401769496854E-13	1.71463716529087E-12	-1.55876105935534E-13	4.98803538993707E-13	2.68106902209118E-12	2.8057699068396E-13	2.05756459834904E-12	-4.05277875432387E-13	6.23504423742134E-13	1.8705132712264E-12	-9.66431856800308E-13	1.65228672291666E-12	5.29978760180814E-13	9.35256635613201E-13	1.52758583816823E-12	-1.8705132712264E-13	-9.66431856800308E-13
0.02062	-9.35256635613201E-13	1.21583362629716E-12	1.93286371360062E-12	4.98803538993707E-13	8.10555750864774E-13	3.02399645514935E-12	1.21583362629716E-12	2.71224424327828E-12	-1.55876105935534E-13	8.72906193238988E-13	1.49641061698112E-12	-1.24700884748427E-12	2.05756459834904E-12	7.79380529677668E-13	1.24700884748427E-12	1.65228672291666E-12	-4.05277875432387E-13	-1.30935928985848E-12
0.02064	-9.97607077987414E-13	1.8705132712264E-12	1.8393380500393E-12	9.97607077987414E-13	1.05995752036163E-12	2.83694512802671E-12	2.18226548309747E-12	2.7745946856525E-12	1.55876105935534E-13	9.35256635613201E-13	1.12230796273584E-12	-1.15348318392295E-12	1.93286371360062E-12	9.35256635613201E-13	1.49641061698112E-12	1.58993628054244E-12	-5.92329202555027E-13	-8.72906193238988E-13
0.02066	-4.05277875432387E-13	2.11991504072326E-12	1.4028849534198E-12	1.15348318392295E-12	1.18465840511005E-12	2.43166725259432E-12	2.71224424327828E-12	2.40049203140722E-12	4.36453096619494E-13	8.41730972051881E-13	9.04081414426094E-13	-6.54679644929241E-13	1.34053451104559E-12	7.17030087303454E-13	1.37170973223269E-12	1.49641061698112E-12	-4.98803538993707E-13	6.23504423742134E-14
0.02068	5.92329202555027E-13	1.90168849241351E-12	7.48205308490561E-13	1.12230796273584E-12	1.09113274154873E-12	1.65228672291666E-12	2.68106902209118E-12	1.37170973223269E-12	3.42927433058174E-13	5.61153981367921E-13	7.17030087303454E-13	0	5.61153981367921E-13	1.8705132712264E-13	1.09113274154873E-12	1.09113274154873E-12	-3.7410265424528E-13	1.02878229917452E-12
0.0207	1.27818406867137E-12	1.52758583816823E-12	3.11752211871067E-13	9.97607077987414E-13	9.04081414426094E-13	7.17030087303454E-13	2.15109026191036E-12	4.36453096619494E-13	1.55876105935534E-13	1.24700884748427E-13	3.7410265424528E-13	4.67628317806601E-13	-1.8705132712264E-13	3.11752211871067E-14	1.30935928985848E-12	6.23504423742134E-13	3.11752211871067E-14	1.65228672291666E-12
0.02072	1.43406017460691E-12	1.21583362629716E-12	6.23504423742134E-14	1.24700884748427E-12	5.29978760180814E-13	-9.35256635613201E-14	9.97607077987414E-13	-1.55876105935534E-13	1.8705132712264E-13	-2.49401769496854E-13	-1.24700884748427E-13	6.54679644929241E-13	-6.85854866116347E-13	2.8057699068396E-13	1.99521415597483E-12	3.42927433058174E-13	3.7410265424528E-13	1.8705132712264E-12
0.02074	1.05995752036163E-12	1.02878229917452E-12	3.11752211871067E-14	1.58993628054244E-12	2.8057699068396E-13	-6.23504423742134E-13	-4.05277875432387E-13	0	3.7410265424528E-13	-5.29978760180814E-13	-5.92329202555027E-13	9.04081414426094E-13	-6.85854866116347E-13	9.35256635613201E-13	2.24461592547168E-12	3.11752211871067E-13	5.61153981367921E-13	1.68346194410376E-12
0.02076	3.7410265424528E-13	9.97607077987414E-13	2.49401769496854E-13	1.8705132712264E-12	5.61153981367921E-13	-8.10555750864774E-13	-9.35256635613201E-13	5.29978760180814E-13	6.54679644929241E-13	-4.98803538993707E-13	-8.41730972051881E-13	1.15348318392295E-12	-4.36453096619494E-13	1.46523539579401E-12	1.8393380500393E-12	9.97607077987414E-13	5.92329202555027E-13	1.24700884748427E-12
0.02078	-4.05277875432387E-13	9.04081414426094E-13	4.67628317806601E-13	1.65228672291666E-12	1.24700884748427E-12	-8.41730972051881E-13	-4.05277875432387E-13	1.05995752036163E-12	7.17030087303454E-13	-1.24700884748427E-13	-9.04081414426094E-13	1.27818406867137E-12	-9.35256635613201E-14	1.65228672291666E-12	1.18465840511005E-12	1.99521415597483E-12	4.05277875432387E-13	1.12230796273584E-12
0.0208	-9.66431856800308E-13	9.97607077987414E-13	7.79380529677668E-13	1.37170973223269E-12	1.90168849241351E-12	-1.21583362629716E-12	3.42927433058174E-13	1.43406017460691E-12	8.10555750864774E-13	2.49401769496854E-13	-7.17030087303454E-13	1.30935928985848E-12	1.55876105935534E-13	1.62111150172955E-12	7.79380529677668E-13	3.02399645514935E-12	1.8705132712264E-13	1.43406017460691E-12
0.02082	-1.30935928985848E-12	1.09113274154873E-12	9.04081414426094E-13	1.05995752036163E-12	2.24461592547168E-12	-9.97607077987414E-13	5.29978760180814E-13	1.18465840511005E-12	7.48205308490561E-13	5.92329202555027E-13	-1.55876105935534E-13	1.49641061698112E-12	4.36453096619494E-13	1.21583362629716E-12	4.98803538993707E-13	3.58515043651727E-12	6.23504423742134E-14	2.05756459834904E-12
0.02084	-1.24700884748427E-12	1.15348318392295E-12	8.72906193238988E-13	9.97607077987414E-13	2.18226548309747E-12	-1.24700884748427E-13	4.36453096619494E-13	6.23504423742134E-13	8.41730972051881E-13	7.48205308490561E-13	5.92329202555027E-13	1.8393380500393E-12	7.48205308490561E-13	1.02878229917452E-12	4.05277875432387E-13	3.49162477295595E-12	6.23504423742134E-14	2.61871857971696E-12
0.02086	-7.48205308490561E-13	1.30935928985848E-12	8.72906193238988E-13	1.15348318392295E-12	1.77698760766508E-12	1.52758583816823E-12	4.05277875432387E-13	0	8.72906193238988E-13	8.41730972051881E-13	1.49641061698112E-12	1.90168849241351E-12	1.02878229917452E-12	1.18465840511005E-12	3.7410265424528E-13	2.8057699068396E-12	3.11752211871067E-14	2.71224424327828E-12
0.02088	-3.11752211871067E-14	1.58993628054244E-12	8.72906193238988E-13	1.37170973223269E-12	1.52758583816823E-12	3.17987256108488E-12	6.54679644929241E-13	-5.61153981367921E-13	8.41730972051881E-13	1.02878229917452E-12	2.21344070428458E-12	1.62111150172955E-12	1.18465840511005E-12	1.43406017460691E-12	4.98803538993707E-13	1.80816282885219E-12	-1.55876105935534E-13	2.338141589033E-12
0.0209	3.7410265424528E-13	2.08873981953615E-12	7.17030087303454E-13	1.58993628054244E-12	1.34053451104559E-12	4.2086548602594E-12	9.35256635613201E-13	-6.85854866116347E-13	6.85854866116347E-13	1.18465840511005E-12	2.68106902209118E-12	8.72906193238988E-13	1.18465840511005E-12	1.8393380500393E-12	3.42927433058174E-13	6.54679644929241E-13	-2.49401769496854E-13	1.68346194410376E-12
0.02092	4.36453096619494E-13	2.64989380090407E-12	5.61153981367921E-13	1.77698760766508E-12	1.24700884748427E-12	4.55158229331758E-12	9.04081414426094E-13	-5.61153981367921E-13	2.8057699068396E-13	1.37170973223269E-12	2.68106902209118E-12	1.55876105935534E-13	9.66431856800308E-13	2.08873981953615E-12	-1.24700884748427E-13	-2.49401769496854E-13	-2.18226548309747E-13	1.09113274154873E-12
0.02094	1.55876105935534E-13	2.86812034921382E-12	7.17030087303454E-13	1.93286371360062E-12	9.97607077987414E-13	4.2086548602594E-12	9.04081414426094E-13	-3.11752211871067E-13	3.11752211871067E-14	1.30935928985848E-12	2.27579114665879E-12	-1.8705132712264E-13	5.29978760180814E-13	2.27579114665879E-12	-5.29978760180814E-13	-7.79380529677668E-13	-1.55876105935534E-13	9.04081414426094E-13
0.02096	-1.55876105935534E-13	2.83694512802671E-12	1.09113274154873E-12	1.93286371360062E-12	5.29978760180814E-13	3.52279999414306E-12	8.10555750864774E-13	-1.55876105935534E-13	-6.23504423742134E-14	8.72906193238988E-13	1.62111150172955E-12	0	-2.18226548309747E-13	2.36931681022011E-12	-3.7410265424528E-13	-7.79380529677668E-13	2.49401769496854E-13	8.72906193238988E-13
0.02098	-4.98803538993707E-13	2.11991504072326E-12	1.58993628054244E-12	1.62111150172955E-12	6.23504423742134E-14	2.86812034921382E-12	6.54679644929241E-13	-2.49401769496854E-13	2.49401769496854E-13	4.36453096619494E-13	8.72906193238988E-13	5.92329202555027E-13	-7.79380529677668E-13	2.3069663678459E-12	4.98803538993707E-13	-6.23504423742134E-13	9.35256635613201E-13	9.97607077987414E-13
0.021	-4.98803538993707E-13	8.72906193238988E-13	1.74581238647798E-12	1.15348318392295E-12	-2.8057699068396E-13	2.3069663678459E-12	4.98803538993707E-13	-8.41730972051881E-13	7.48205308490561E-13	2.18226548309747E-13	3.7410265424528E-13	1.37170973223269E-12	-1.43406017460691E-12	2.18226548309747E-12	1.05995752036163E-12	6.23504423742134E-14	1.62111150172955E-12	1.02878229917452E-12
0.02102	-4.98803538993707E-13	-2.8057699068396E-13	1.34053451104559E-12	5.29978760180814E-13	-1.8705132712264E-13	1.80816282885219E-12	6.85854866116347E-13	-1.12230796273584E-12	1.21583362629716E-12	1.55876105935534E-13	-3.11752211871067E-14	2.11991504072326E-12	-2.24461592547168E-12	1.58993628054244E-12	1.24700884748427E-12	8.72906193238988E-13	2.18226548309747E-12	9.97607077987414E-13
0.02104	-3.42927433058174E-13	-9.35256635613201E-13	6.85854866116347E-13	3.11752211871067E-14	1.8705132712264E-13	1.34053451104559E-12	1.09113274154873E-12	-2.8057699068396E-13	1.62111150172955E-12	3.42927433058174E-13	-9.35256635613201E-14	2.52519291615564E-12	-2.49401769496854E-12	9.35256635613201E-13	1.18465840511005E-12	1.4028849534198E-12	2.52519291615564E-12	8.72906193238988E-13
0.02106	-9.35256635613201E-14	-7.79380529677668E-13	-3.11752211871067E-13	-3.42927433058174E-13	4.67628317806601E-13	5.29978760180814E-13	1.62111150172955E-12	7.48205308490561E-13	1.96403893478772E-12	4.05277875432387E-13	1.24700884748427E-13	2.338141589033E-12	-1.8705132712264E-12	2.18226548309747E-13	8.41730972051881E-13	1.68346194410376E-12	2.52519291615564E-12	7.17030087303454E-13
0.02108	9.35256635613201E-14	-1.8705132712264E-13	-9.35256635613201E-13	-5.92329202555027E-13	4.05277875432387E-13	-1.8705132712264E-13	2.58754335852986E-12	1.46523539579401E-12	2.40049203140722E-12	2.8057699068396E-13	5.92329202555027E-13	1.90168849241351E-12	-9.04081414426094E-13	-1.8705132712264E-13	5.92329202555027E-13	1.55876105935534E-12	2.338141589033E-12	5.61153981367921E-13
0.0211	3.7410265424528E-13	2.49401769496854E-13	-1.18465840511005E-12	-7.79380529677668E-13	0	-6.54679644929241E-13	3.11752211871067E-12	1.62111150172955E-12	2.46284247378143E-12	9.35256635613201E-14	1.09113274154873E-12	1.30935928985848E-12	-4.36453096619494E-13	1.24700884748427E-13	3.11752211871067E-13	1.24700884748427E-12	2.05756459834904E-12	5.61153981367921E-13
0.02112	8.10555750864774E-13	4.36453096619494E-13	-6.54679644929241E-13	-1.15348318392295E-12	-2.49401769496854E-13	-4.98803538993707E-13	2.93047079158803E-12	1.77698760766508E-12	2.05756459834904E-12	-6.23504423742134E-14	1.49641061698112E-12	8.41730972051881E-13	-2.49401769496854E-13	6.85854866116347E-13	1.55876105935534E-13	7.79380529677668E-13	1.77698760766508E-12	4.36453096619494E-13
0.02114	1.09113274154873E-12	3.42927433058174E-13	-9.35256635613201E-14	-1.34053451104559E-12	-2.49401769496854E-13	-9.35256635613201E-14	1.93286371360062E-12	1.77698760766508E-12	1.58993628054244E-12	-1.55876105935534E-13	1.52758583816823E-12	4.67628317806601E-13	6.23504423742134E-14	6.85854866116347E-13	2.8057699068396E-13	2.8057699068396E-13	1.65228672291666E-12	1.8705132712264E-13
0.02116	1.27818406867137E-12	3.42927433058174E-13	9.35256635613201E-14	-1.43406017460691E-12	9.35256635613201E-14	5.61153981367921E-13	8.10555750864774E-13	1.65228672291666E-12	1.4028849534198E-12	-1.24700884748427E-13	1.52758583816823E-12	9.35256635613201E-14	5.92329202555027E-13	1.24700884748427E-13	8.10555750864774E-13	-9.35256635613201E-14	1.18465840511005E-12	-2.8057699068396E-13
0.02118	1.24700884748427E-12	4.67628317806601E-13	-1.55876105935534E-13	-1.21583362629716E-12	5.92329202555027E-13	1.09113274154873E-12	6.23504423742134E-14	1.65228672291666E-12	1.52758583816823E-12	3.7410265424528E-13	1.37170973223269E-12	-3.11752211871067E-14	9.35256635613201E-13	-3.7410265424528E-13	1.55876105935534E-12	-3.42927433058174E-13	5.92329202555027E-13	-6.85854866116347E-13
0.0212	1.12230796273584E-12	5.92329202555027E-13	-4.36453096619494E-13	-7.79380529677668E-13	9.04081414426094E-13	1.90168849241351E-12	-1.55876105935534E-13	1.46523539579401E-12	1.77698760766508E-12	9.04081414426094E-13	9.66431856800308E-13	1.55876105935534E-13	9.66431856800308E-13	-5.92329202555027E-13	2.05756459834904E-12	-1.8705132712264E-13	-1.8705132712264E-13	-1.09113274154873E-12
0.02122	8.10555750864774E-13	6.54679644929241E-13	-5.61153981367921E-13	-3.11752211871067E-13	1.02878229917452E-12	2.89929557040092E-12	1.8705132712264E-13	1.21583362629716E-12	1.8705132712264E-12	1.30935928985848E-12	6.54679644929241E-13	4.67628317806601E-13	7.48205308490561E-13	-7.48205308490561E-13	1.96403893478772E-12	0	-2.18226548309747E-13	-9.97607077987414E-13
0.02124	6.85854866116347E-13	6.54679644929241E-13	-4.67628317806601E-13	1.55876105935534E-13	1.05995752036163E-12	3.2422230034591E-12	7.79380529677668E-13	9.35256635613201E-13	1.52758583816823E-12	1.18465840511005E-12	3.11752211871067E-13	6.23504423742134E-13	3.7410265424528E-13	-9.35256635613201E-13	1.49641061698112E-12	2.18226548309747E-13	1.55876105935534E-13	-6.85854866116347E-13
0.02126	7.17030087303454E-13	7.79380529677668E-13	-1.8705132712264E-13	8.10555750864774E-13	8.72906193238988E-13	2.52519291615564E-12	1.65228672291666E-12	4.36453096619494E-13	9.04081414426094E-13	7.48205308490561E-13	6.23504423742134E-14	5.92329202555027E-13	2.49401769496854E-13	-8.72906193238988E-13	1.02878229917452E-12	1.55876105935534E-13	7.17030087303454E-13	-1.8705132712264E-13
0.02128	6.85854866116347E-13	6.23504423742134E-13	1.8705132712264E-13	1.52758583816823E-12	8.10555750864774E-13	1.52758583816823E-12	2.55636813734275E-12	1.24700884748427E-13	4.36453096619494E-13	4.05277875432387E-13	-5.29978760180814E-13	5.61153981367921E-13	0	-5.29978760180814E-13	7.48205308490561E-13	-2.49401769496854E-13	1.02878229917452E-12	2.49401769496854E-13
0.0213	4.36453096619494E-13	5.61153981367921E-13	5.29978760180814E-13	2.15109026191036E-12	6.54679644929241E-13	7.79380529677668E-13	3.2422230034591E-12	4.36453096619494E-13	0	3.7410265424528E-13	-7.79380529677668E-13	7.48205308490561E-13	-3.11752211871067E-13	6.23504423742134E-14	6.23504423742134E-13	-9.35256635613201E-13	1.02878229917452E-12	6.54679644929241E-13
0.02132	2.8057699068396E-13	7.48205308490561E-13	8.72906193238988E-13	2.15109026191036E-12	6.23504423742134E-13	8.41730972051881E-13	3.11752211871067E-12	1.21583362629716E-12	6.23504423742134E-14	6.54679644929241E-13	-5.92329202555027E-13	1.12230796273584E-12	-3.11752211871067E-13	4.98803538993707E-13	2.18226548309747E-13	-1.52758583816823E-12	1.15348318392295E-12	1.18465840511005E-12
0.02134	5.29978760180814E-13	1.34053451104559E-12	1.05995752036163E-12	1.71463716529087E-12	7.48205308490561E-13	1.18465840511005E-12	2.15109026191036E-12	1.96403893478772E-12	1.8705132712264E-13	7.17030087303454E-13	9.35256635613201E-14	1.27818406867137E-12	1.55876105935534E-13	7.17030087303454E-13	-5.92329202555027E-13	-1.80816282885219E-12	1.24700884748427E-12	1.68346194410376E-12
0.02136	9.97607077987414E-13	2.05756459834904E-12	1.18465840511005E-12	1.24700884748427E-12	9.04081414426094E-13	1.71463716529087E-12	9.35256635613201E-13	2.338141589033E-12	4.98803538993707E-13	6.23504423742134E-13	1.12230796273584E-12	9.97607077987414E-13	9.66431856800308E-13	7.79380529677668E-13	-1.37170973223269E-12	-1.77698760766508E-12	1.21583362629716E-12	1.71463716529087E-12
0.02138	1.24700884748427E-12	2.71224424327828E-12	1.24700884748427E-12	1.18465840511005E-12	1.24700884748427E-12	2.338141589033E-12	-3.11752211871067E-14	2.02638937716194E-12	8.10555750864774E-13	2.8057699068396E-13	1.74581238647798E-12	4.36453096619494E-13	1.58993628054244E-12	5.92329202555027E-13	-1.77698760766508E-12	-1.18465840511005E-12	9.66431856800308E-13	1.58993628054244E-12
0.0214	9.35256635613201E-13	2.99282123396224E-12	1.21583362629716E-12	1.58993628054244E-12	1.43406017460691E-12	2.55636813734275E-12	-3.7410265424528E-13	1.09113274154873E-12	1.30935928985848E-12	6.23504423742134E-14	2.02638937716194E-12	-2.49401769496854E-13	1.43406017460691E-12	1.24700884748427E-13	-1.62111150172955E-12	-4.98803538993707E-13	5.29978760180814E-13	1.24700884748427E-12
0.02142	2.8057699068396E-13	3.21104778227199E-12	1.18465840511005E-12	2.15109026191036E-12	1.49641061698112E-12	2.18226548309747E-12	-9.35256635613201E-14	1.24700884748427E-13	1.74581238647798E-12	-6.23504423742134E-14	1.90168849241351E-12	-7.17030087303454E-13	8.10555750864774E-13	-2.18226548309747E-13	-1.24700884748427E-12	3.11752211871067E-13	1.8705132712264E-13	1.12230796273584E-12
0.02144	-6.23504423742134E-14	3.02399645514935E-12	1.37170973223269E-12	2.49401769496854E-12	1.62111150172955E-12	1.58993628054244E-12	6.23504423742134E-13	-4.67628317806601E-13	1.8393380500393E-12	1.24700884748427E-13	1.52758583816823E-12	-9.35256635613201E-13	1.8705132712264E-13	0	-7.48205308490561E-13	9.97607077987414E-13	-6.23504423742134E-14	9.35256635613201E-13
0.02146	1.24700884748427E-13	2.24461592547168E-12	1.65228672291666E-12	2.55636813734275E-12	1.99521415597483E-12	1.4028849534198E-12	1.62111150172955E-12	-5.92329202555027E-13	1.49641061698112E-12	6.54679644929241E-13	1.4028849534198E-12	-5.61153981367921E-13	-2.18226548309747E-13	5.92329202555027E-13	-1.55876105935534E-13	1.52758583816823E-12	3.11752211871067E-14	8.10555750864774E-13
0.02148	6.23504423742134E-13	1.12230796273584E-12	2.18226548309747E-12	2.18226548309747E-12	1.93286371360062E-12	1.55876105935534E-12	2.18226548309747E-12	-2.49401769496854E-13	6.85854866116347E-13	1.34053451104559E-12	1.55876105935534E-12	7.17030087303454E-13	-5.29978760180814E-13	1.12230796273584E-12	6.23504423742134E-13	1.71463716529087E-12	3.11752211871067E-14	9.04081414426094E-13
0.0215	1.27818406867137E-12	2.49401769496854E-13	2.74341946446539E-12	1.8393380500393E-12	2.49401769496854E-13	1.58993628054244E-12	2.3069663678459E-12	2.8057699068396E-13	-9.35256635613201E-14	1.74581238647798E-12	1.93286371360062E-12	2.15109026191036E-12	-5.61153981367921E-13	1.27818406867137E-12	1.52758583816823E-12	1.49641061698112E-12	-9.35256635613201E-14	1.15348318392295E-12
0.02152	1.4028849534198E-12	3.11752211871067E-14	3.08634689752356E-12	1.71463716529087E-12	-1.62111150172955E-12	1.18465840511005E-12	1.80816282885219E-12	8.72906193238988E-13	-6.23504423742134E-13	1.58993628054244E-12	2.55636813734275E-12	3.05517167633646E-12	-4.36453096619494E-13	8.72906193238988E-13	1.93286371360062E-12	1.05995752036163E-12	-3.11752211871067E-14	1.65228672291666E-12
0.02154	1.09113274154873E-12	4.36453096619494E-13	3.2733982246462E-12	1.77698760766508E-12	-2.21344070428458E-12	6.23504423742134E-13	1.12230796273584E-12	1.24700884748427E-12	-8.72906193238988E-13	8.41730972051881E-13	2.8057699068396E-12	3.17987256108488E-12	-3.7410265424528E-13	4.98803538993707E-13	1.99521415597483E-12	6.54679644929241E-13	-3.11752211871067E-14	1.8705132712264E-12
0.02156	5.29978760180814E-13	9.35256635613201E-13	3.2422230034591E-12	1.93286371360062E-12	-1.71463716529087E-12	3.11752211871067E-14	8.72906193238988E-13	1.68346194410376E-12	-6.85854866116347E-13	-3.11752211871067E-13	2.46284247378143E-12	2.7745946856525E-12	-4.98803538993707E-13	2.18226548309747E-13	1.77698760766508E-12	6.54679644929241E-13	2.18226548309747E-13	1.62111150172955E-12
0.02158	9.35256635613201E-14	1.12230796273584E-12	2.89929557040092E-12	2.15109026191036E-12	-9.04081414426094E-13	-4.67628317806601E-13	1.09113274154873E-12	1.8705132712264E-12	-2.49401769496854E-13	-1.52758583816823E-12	1.62111150172955E-12	2.24461592547168E-12	-8.41730972051881E-13	2.8057699068396E-13	1.27818406867137E-12	1.02878229917452E-12	5.29978760180814E-13	8.10555750864774E-13
0.0216	-2.8057699068396E-13	8.10555750864774E-13	2.40049203140722E-12	2.27579114665879E-12	9.35256635613201E-14	-4.67628317806601E-13	1.37170973223269E-12	1.68346194410376E-12	1.8705132712264E-13	-2.02638937716194E-12	8.41730972051881E-13	1.8393380500393E-12	-1.34053451104559E-12	6.54679644929241E-13	6.85854866116347E-13	1.49641061698112E-12	1.18465840511005E-12	-3.11752211871067E-14
0.02162	-1.55876105935534E-13	1.8705132712264E-13	1.8705132712264E-12	2.18226548309747E-12	8.72906193238988E-13	-1.55876105935534E-13	1.43406017460691E-12	1.15348318392295E-12	5.61153981367921E-13	-1.71463716529087E-12	4.05277875432387E-13	1.80816282885219E-12	-1.80816282885219E-12	1.15348318392295E-12	2.49401769496854E-13	1.80816282885219E-12	1.55876105935534E-12	-5.61153981367921E-13
0.02164	3.11752211871067E-13	-4.67628317806601E-13	1.37170973223269E-12	2.02638937716194E-12	1.24700884748427E-12	4.36453096619494E-13	1.27818406867137E-12	7.48205308490561E-13	7.17030087303454E-13	-7.79380529677668E-13	2.18226548309747E-13	1.77698760766508E-12	-1.96403893478772E-12	1.55876105935534E-12	-6.23504423742134E-14	2.08873981953615E-12	1.65228672291666E-12	-6.85854866116347E-13
0.02166	1.09113274154873E-12	-5.92329202555027E-13	7.48205308490561E-13	1.77698760766508E-12	1.27818406867137E-12	1.15348318392295E-12	9.04081414426094E-13	4.05277875432387E-13	5.92329202555027E-13	2.49401769496854E-13	2.8057699068396E-13	1.71463716529087E-12	-1.90168849241351E-12	1.74581238647798E-12	-3.11752211871067E-14	2.24461592547168E-12	1.65228672291666E-12	-4.98803538993707E-13
0.02168	1.93286371360062E-12	-2.49401769496854E-13	-1.24700884748427E-13	1.71463716529087E-12	1.34053451104559E-12	1.71463716529087E-12	2.8057699068396E-13	1.24700884748427E-13	3.11752211871067E-13	9.35256635613201E-13	3.11752211871067E-13	1.62111150172955E-12	-1.58993628054244E-12	1.49641061698112E-12	1.8705132712264E-13	2.3069663678459E-12	1.21583362629716E-12	-9.35256635613201E-14
0.0217	2.64989380090407E-12	2.8057699068396E-13	-9.97607077987414E-13	1.99521415597483E-12	1.55876105935534E-12	2.11991504072326E-12	-1.55876105935534E-13	2.18226548309747E-13	-1.55876105935534E-13	9.66431856800308E-13	2.49401769496854E-13	1.30935928985848E-12	-8.41730972051881E-13	1.18465840511005E-12	6.23504423742134E-13	2.15109026191036E-12	9.97607077987414E-13	1.55876105935534E-13
0.02172	3.2733982246462E-12	7.17030087303454E-13	-1.30935928985848E-12	2.18226548309747E-12	1.77698760766508E-12	2.40049203140722E-12	-4.36453096619494E-13	3.7410265424528E-13	-4.98803538993707E-13	6.85854866116347E-13	6.23504423742134E-14	8.72906193238988E-13	-3.42927433058174E-13	9.04081414426094E-13	1.15348318392295E-12	1.90168849241351E-12	8.72906193238988E-13	3.7410265424528E-13
0.02174	3.61632565770438E-12	1.12230796273584E-12	-8.72906193238988E-13	2.15109026191036E-12	1.90168849241351E-12	2.74341946446539E-12	-3.7410265424528E-13	3.42927433058174E-13	-8.10555750864774E-13	5.61153981367921E-13	-2.8057699068396E-13	4.36453096619494E-13	-3.11752211871067E-13	7.17030087303454E-13	1.71463716529087E-12	1.55876105935534E-12	1.09113274154873E-12	6.85854866116347E-13
0.02176	3.80337698482702E-12	1.37170973223269E-12	1.8705132712264E-13	1.68346194410376E-12	1.8705132712264E-12	2.83694512802671E-12	-1.24700884748427E-13	2.8057699068396E-13	-8.41730972051881E-13	6.23504423742134E-13	-6.85854866116347E-13	0	-9.35256635613201E-13	6.54679644929241E-13	2.18226548309747E-12	1.30935928985848E-12	1.58993628054244E-12	1.02878229917452E-12
0.02178	3.17987256108488E-12	1.68346194410376E-12	1.37170973223269E-12	9.66431856800308E-13	1.77698760766508E-12	2.8057699068396E-12	3.11752211871067E-14	7.48205308490561E-13	-6.54679644929241E-13	8.10555750864774E-13	-1.27818406867137E-12	-3.11752211871067E-13	-1.8393380500393E-12	5.92329202555027E-13	2.27579114665879E-12	9.97607077987414E-13	2.18226548309747E-12	1.34053451104559E-12
0.0218	2.05756459834904E-12	2.18226548309747E-12	2.43166725259432E-12	3.42927433058174E-13	1.77698760766508E-12	2.68106902209118E-12	3.7410265424528E-13	1.34053451104559E-12	0	1.05995752036163E-12	-1.71463716529087E-12	-2.49401769496854E-13	-2.49401769496854E-12	4.67628317806601E-13	2.24461592547168E-12	6.23504423742134E-13	2.46284247378143E-12	1.62111150172955E-12
0.02182	9.66431856800308E-13	2.338141589033E-12	2.86812034921382E-12	-2.8057699068396E-13	1.71463716529087E-12	2.338141589033E-12	8.72906193238988E-13	1.27818406867137E-12	8.41730972051881E-13	1.27818406867137E-12	-1.71463716529087E-12	3.42927433058174E-13	-2.49401769496854E-12	6.23504423742134E-13	2.08873981953615E-12	2.49401769496854E-13	2.338141589033E-12	1.52758583816823E-12
0.02184	2.8057699068396E-13	1.8705132712264E-12	2.61871857971696E-12	-6.54679644929241E-13	1.58993628054244E-12	1.65228672291666E-12	1.77698760766508E-12	8.41730972051881E-13	1.62111150172955E-12	1.30935928985848E-12	-1.34053451104559E-12	1.27818406867137E-12	-1.74581238647798E-12	8.72906193238988E-13	2.02638937716194E-12	-1.24700884748427E-13	1.8705132712264E-12	1.58993628054244E-12
0.02186	1.24700884748427E-13	1.24700884748427E-12	1.77698760766508E-12	-6.23504423742134E-13	1.43406017460691E-12	6.23504423742134E-13	2.71224424327828E-12	5.29978760180814E-13	2.08873981953615E-12	1.18465840511005E-12	-8.41730972051881E-13	2.02638937716194E-12	-7.17030087303454E-13	1.05995752036163E-12	2.05756459834904E-12	-4.36453096619494E-13	1.46523539579401E-12	1.71463716529087E-12
0.02188	4.67628317806601E-13	1.27818406867137E-12	9.35256635613201E-13	-4.67628317806601E-13	1.09113274154873E-12	-4.98803538993707E-13	3.05517167633646E-12	4.36453096619494E-13	2.27579114665879E-12	1.21583362629716E-12	-3.11752211871067E-13	2.3069663678459E-12	1.8705132712264E-13	1.05995752036163E-12	2.02638937716194E-12	-3.11752211871067E-13	1.34053451104559E-12	1.80816282885219E-12
0.0219	8.41730972051881E-13	1.77698760766508E-12	3.11752211871067E-13	-1.8705132712264E-13	5.61153981367921E-13	-1.34053451104559E-12	2.71224424327828E-12	1.24700884748427E-13	2.27579114665879E-12	1.34053451104559E-12	6.23504423742134E-14	2.18226548309747E-12	8.10555750864774E-13	9.97607077987414E-13	1.77698760766508E-12	1.55876105935534E-13	1.49641061698112E-12	1.4028849534198E-12
0.02192	1.05995752036163E-12	1.77698760766508E-12	1.8705132712264E-13	-1.8705132712264E-13	1.8705132712264E-13	-1.55876105935534E-12	2.15109026191036E-12	2.49401769496854E-13	2.05756459834904E-12	1.77698760766508E-12	4.98803538993707E-13	1.96403893478772E-12	1.02878229917452E-12	7.48205308490561E-13	1.55876105935534E-12	6.54679644929241E-13	1.62111150172955E-12	6.85854866116347E-13
0.02194	8.72906193238988E-13	1.24700884748427E-12	3.11752211871067E-14	-2.49401769496854E-13	-1.8705132712264E-13	-1.18465840511005E-12	1.52758583816823E-12	5.92329202555027E-13	1.68346194410376E-12	1.93286371360062E-12	9.04081414426094E-13	2.08873981953615E-12	9.04081414426094E-13	5.92329202555027E-13	1.43406017460691E-12	1.02878229917452E-12	1.96403893478772E-12	-2.18226548309747E-13
0.02196	4.36453096619494E-13	8.41730972051881E-13	-1.8705132712264E-13	-1.8705132712264E-13	-3.11752211871067E-13	-2.49401769496854E-13	8.72906193238988E-13	8.72906193238988E-13	1.43406017460691E-12	1.74581238647798E-12	1.27818406867137E-12	2.24461592547168E-12	8.72906193238988E-13	4.05277875432387E-13	1.52758583816823E-12	1.49641061698112E-12	2.05756459834904E-12	-8.10555750864774E-13
0.02198	2.18226548309747E-13	5.92329202555027E-13	-2.18226548309747E-13	-1.8705132712264E-13	-3.7410265424528E-13	8.72906193238988E-13	4.98803538993707E-13	1.05995752036163E-12	1.15348318392295E-12	1.09113274154873E-12	1.58993628054244E-12	2.24461592547168E-12	8.10555750864774E-13	2.18226548309747E-13	1.55876105935534E-12	1.8705132712264E-12	1.8393380500393E-12	-8.10555750864774E-13
0.022	2.8057699068396E-13	5.29978760180814E-13	0	-3.11752211871067E-13	3.11752211871067E-14	1.77698760766508E-12	1.8705132712264E-13	9.97607077987414E-13	1.05995752036163E-12	4.05277875432387E-13	1.90168849241351E-12	2.08873981953615E-12	7.17030087303454E-13	1.24700884748427E-13	1.49641061698112E-12	2.21344070428458E-12	1.24700884748427E-12	-1.55876105935534E-13
0.02202	6.23504423742134E-13	4.05277875432387E-13	5.61153981367921E-13	-4.98803538993707E-13	2.49401769496854E-13	2.08873981953615E-12	6.23504423742134E-14	9.97607077987414E-13	1.27818406867137E-12	1.8705132712264E-13	2.24461592547168E-12	1.80816282885219E-12	7.79380529677668E-13	3.11752211871067E-13	8.41730972051881E-13	2.24461592547168E-12	6.54679644929241E-13	4.67628317806601E-13
0.02204	7.17030087303454E-13	2.18226548309747E-13	1.09113274154873E-12	-5.61153981367921E-13	2.49401769496854E-13	1.93286371360062E-12	0	1.4028849534198E-12	1.58993628054244E-12	4.05277875432387E-13	2.24461592547168E-12	1.27818406867137E-12	1.21583362629716E-12	5.92329202555027E-13	-9.35256635613201E-14	2.02638937716194E-12	1.55876105935534E-13	1.12230796273584E-12
0.02206	4.98803538993707E-13	9.35256635613201E-14	1.15348318392295E-12	-3.7410265424528E-13	1.8705132712264E-13	1.30935928985848E-12	1.55876105935534E-13	2.21344070428458E-12	1.8393380500393E-12	7.48205308490561E-13	2.11991504072326E-12	1.05995752036163E-12	1.77698760766508E-12	7.17030087303454E-13	-9.35256635613201E-13	1.58993628054244E-12	-1.55876105935534E-13	1.34053451104559E-12
0.02208	0	2.49401769496854E-13	7.17030087303454E-13	-1.24700884748427E-13	3.7410265424528E-13	6.23504423742134E-13	6.54679644929241E-13	2.83694512802671E-12	2.05756459834904E-12	9.66431856800308E-13	1.77698760766508E-12	1.02878229917452E-12	2.02638937716194E-12	7.17030087303454E-13	-1.24700884748427E-12	1.27818406867137E-12	-3.11752211871067E-13	1.37170973223269E-12
0.0221	-4.36453096619494E-13	3.7410265424528E-13	-3.11752211871067E-14	-1.55876105935534E-13	7.17030087303454E-13	9.35256635613201E-14	9.97607077987414E-13	3.02399645514935E-12	2.24461592547168E-12	1.24700884748427E-12	1.74581238647798E-12	1.15348318392295E-12	1.4028849534198E-12	6.85854866116347E-13	-1.27818406867137E-12	1.27818406867137E-12	-3.7410265424528E-13	1.21583362629716E-12
0.02212	-7.79380529677668E-13	5.61153981367921E-13	-8.72906193238988E-13	-1.24700884748427E-13	1.12230796273584E-12	0	1.30935928985848E-12	2.8057699068396E-12	2.36931681022011E-12	1.52758583816823E-12	1.93286371360062E-12	1.43406017460691E-12	3.11752211871067E-13	4.98803538993707E-13	-1.12230796273584E-12	1.37170973223269E-12	-1.24700884748427E-13	9.97607077987414E-13
0.02214	-8.41730972051881E-13	7.48205308490561E-13	-1.30935928985848E-12	9.35256635613201E-14	1.4028849534198E-12	4.36453096619494E-13	1.52758583816823E-12	2.49401769496854E-12	2.18226548309747E-12	1.80816282885219E-12	2.02638937716194E-12	1.37170973223269E-12	-8.72906193238988E-13	2.49401769496854E-13	-9.35256635613201E-13	1.52758583816823E-12	1.24700884748427E-13	6.54679644929241E-13
0.02216	-6.85854866116347E-13	8.72906193238988E-13	-1.15348318392295E-12	8.72906193238988E-13	1.52758583816823E-12	9.04081414426094E-13	1.52758583816823E-12	2.21344070428458E-12	1.96403893478772E-12	1.99521415597483E-12	1.77698760766508E-12	8.41730972051881E-13	-1.65228672291666E-12	9.35256635613201E-14	-7.79380529677668E-13	1.49641061698112E-12	1.24700884748427E-13	4.67628317806601E-13
0.02218	-1.55876105935534E-13	9.35256635613201E-13	-5.92329202555027E-13	1.8705132712264E-12	1.24700884748427E-12	1.43406017460691E-12	1.18465840511005E-12	1.68346194410376E-12	1.8393380500393E-12	1.80816282885219E-12	1.09113274154873E-12	6.23504423742134E-14	-1.8705132712264E-12	3.11752211871067E-13	-3.42927433058174E-13	1.05995752036163E-12	-9.35256635613201E-14	3.42927433058174E-13
0.0222	5.29978760180814E-13	1.49641061698112E-12	6.23504423742134E-14	2.71224424327828E-12	8.72906193238988E-13	1.52758583816823E-12	5.92329202555027E-13	1.15348318392295E-12	1.24700884748427E-12	1.55876105935534E-12	9.04081414426094E-13	-6.23504423742134E-13	-1.74581238647798E-12	7.48205308490561E-13	6.23504423742134E-14	5.61153981367921E-13	3.11752211871067E-14	1.8705132712264E-13
0.02222	1.27818406867137E-12	2.43166725259432E-12	5.29978760180814E-13	3.02399645514935E-12	4.36453096619494E-13	1.55876105935534E-12	2.49401769496854E-13	6.54679644929241E-13	1.8705132712264E-13	1.21583362629716E-12	1.02878229917452E-12	-1.27818406867137E-12	-1.34053451104559E-12	1.49641061698112E-12	4.05277875432387E-13	-3.11752211871067E-13	1.8705132712264E-13	2.18226548309747E-13
0.02224	1.90168849241351E-12	2.89929557040092E-12	9.35256635613201E-13	3.2422230034591E-12	1.24700884748427E-13	1.49641061698112E-12	0	3.42927433058174E-13	-8.10555750864774E-13	9.35256635613201E-13	8.10555750864774E-13	-1.24700884748427E-12	-7.48205308490561E-13	2.27579114665879E-12	5.29978760180814E-13	-1.18465840511005E-12	5.61153981367921E-13	3.42927433058174E-13
0.02226	2.24461592547168E-12	2.86812034921382E-12	1.18465840511005E-12	3.33574866702042E-12	-1.55876105935534E-13	1.55876105935534E-12	1.24700884748427E-13	4.36453096619494E-13	-1.4028849534198E-12	7.17030087303454E-13	1.8705132712264E-13	-2.49401769496854E-13	-3.11752211871067E-13	2.7745946856525E-12	3.42927433058174E-13	-2.05756459834904E-12	7.48205308490561E-13	4.67628317806601E-13
0.02228	2.24461592547168E-12	2.43166725259432E-12	1.27818406867137E-12	3.05517167633646E-12	-3.7410265424528E-13	1.58993628054244E-12	4.05277875432387E-13	5.29978760180814E-13	-1.58993628054244E-12	4.98803538993707E-13	-3.11752211871067E-13	7.79380529677668E-13	-3.11752211871067E-13	2.99282123396224E-12	6.23504423742134E-14	-2.7745946856525E-12	5.29978760180814E-13	3.11752211871067E-13
0.0223	2.05756459834904E-12	1.8393380500393E-12	1.24700884748427E-12	2.338141589033E-12	-3.7410265424528E-13	1.43406017460691E-12	5.92329202555027E-13	6.23504423742134E-13	-1.71463716529087E-12	2.8057699068396E-13	-5.61153981367921E-13	1.37170973223269E-12	-5.29978760180814E-13	2.93047079158803E-12	-1.8705132712264E-13	-2.71224424327828E-12	6.23504423742134E-14	1.55876105935534E-13
0.02232	1.65228672291666E-12	1.49641061698112E-12	1.27818406867137E-12	1.21583362629716E-12	-1.8705132712264E-13	9.66431856800308E-13	7.48205308490561E-13	6.85854866116347E-13	-1.65228672291666E-12	-2.18226548309747E-13	-6.54679644929241E-13	1.52758583816823E-12	-7.79380529677668E-13	2.68106902209118E-12	-3.42927433058174E-13	-2.08873981953615E-12	-3.42927433058174E-13	3.42927433058174E-13
0.02234	1.12230796273584E-12	1.43406017460691E-12	1.12230796273584E-12	1.55876105935534E-13	2.18226548309747E-13	4.67628317806601E-13	7.48205308490561E-13	8.72906193238988E-13	-1.15348318392295E-12	-1.09113274154873E-12	-6.23504423742134E-13	1.37170973223269E-12	-1.12230796273584E-12	2.40049203140722E-12	-3.11752211871067E-13	-1.05995752036163E-12	-4.36453096619494E-13	8.72906193238988E-13
0.02236	7.17030087303454E-13	1.52758583816823E-12	9.04081414426094E-13	-8.41730972051881E-13	3.7410265424528E-13	1.24700884748427E-13	7.48205308490561E-13	1.21583362629716E-12	-3.42927433058174E-13	-1.49641061698112E-12	-4.36453096619494E-13	1.21583362629716E-12	-1.15348318392295E-12	2.11991504072326E-12	-2.8057699068396E-13	0	-2.8057699068396E-13	1.52758583816823E-12
0.02238	5.61153981367921E-13	1.65228672291666E-12	6.54679644929241E-13	-1.37170973223269E-12	1.24700884748427E-13	-6.23504423742134E-14	9.66431856800308E-13	1.55876105935534E-12	4.67628317806601E-13	-8.10555750864774E-13	-9.35256635613201E-14	7.17030087303454E-13	-1.43406017460691E-12	2.08873981953615E-12	-1.55876105935534E-13	6.54679644929241E-13	9.35256635613201E-14	1.8705132712264E-12
0.0224	3.42927433058174E-13	1.58993628054244E-12	2.8057699068396E-13	-1.58993628054244E-12	-1.55876105935534E-13	-1.8705132712264E-13	1.30935928985848E-12	1.68346194410376E-12	1.24700884748427E-12	4.05277875432387E-13	2.49401769496854E-13	4.36453096619494E-13	-1.99521415597483E-12	1.93286371360062E-12	-6.23504423742134E-14	1.02878229917452E-12	4.05277875432387E-13	1.8705132712264E-12
0.02242	1.8705132712264E-13	1.24700884748427E-12	1.8705132712264E-13	-1.37170973223269E-12	-3.7410265424528E-13	-2.49401769496854E-13	1.77698760766508E-12	1.52758583816823E-12	1.8393380500393E-12	1.34053451104559E-12	4.67628317806601E-13	3.11752211871067E-13	-2.7745946856525E-12	1.68346194410376E-12	6.23504423742134E-14	1.30935928985848E-12	4.36453096619494E-13	1.58993628054244E-12
0.02244	3.7410265424528E-13	9.04081414426094E-13	4.67628317806601E-13	-8.41730972051881E-13	-4.36453096619494E-13	-2.18226548309747E-13	1.99521415597483E-12	1.15348318392295E-12	2.15109026191036E-12	2.11991504072326E-12	5.29978760180814E-13	3.11752211871067E-13	-3.33574866702042E-12	1.37170973223269E-12	2.49401769496854E-13	1.77698760766508E-12	1.55876105935534E-13	1.21583362629716E-12
0.02246	9.04081414426094E-13	5.61153981367921E-13	1.05995752036163E-12	-4.98803538993707E-13	-2.18226548309747E-13	-1.55876105935534E-13	1.65228672291666E-12	4.05277875432387E-13	2.02638937716194E-12	2.18226548309747E-12	4.36453096619494E-13	4.05277875432387E-13	-3.55397521533016E-12	1.02878229917452E-12	3.42927433058174E-13	2.24461592547168E-12	3.11752211871067E-14	8.10555750864774E-13
0.02248	1.55876105935534E-12	5.61153981367921E-13	1.8393380500393E-12	-3.11752211871067E-13	9.35256635613201E-14	-6.23504423742134E-14	8.72906193238988E-13	-7.79380529677668E-13	1.74581238647798E-12	1.90168849241351E-12	3.7410265424528E-13	7.79380529677668E-13	-3.30457344583331E-12	7.17030087303454E-13	3.7410265424528E-13	2.58754335852986E-12	2.18226548309747E-13	4.05277875432387E-13
0.0225	1.8393380500393E-12	5.92329202555027E-13	2.36931681022011E-12	-4.98803538993707E-13	6.23504423742134E-13	3.11752211871067E-14	3.42927433058174E-13	-1.8705132712264E-12	1.12230796273584E-12	1.02878229917452E-12	2.8057699068396E-13	9.04081414426094E-13	-2.89929557040092E-12	5.92329202555027E-13	5.29978760180814E-13	2.49401769496854E-12	5.29978760180814E-13	3.11752211871067E-14
0.02252	1.77698760766508E-12	5.61153981367921E-13	2.18226548309747E-12	-9.04081414426094E-13	1.12230796273584E-12	3.42927433058174E-13	2.49401769496854E-13	-1.96403893478772E-12	1.8705132712264E-13	0	1.8705132712264E-13	1.02878229917452E-12	-2.40049203140722E-12	8.41730972051881E-13	7.17030087303454E-13	1.93286371360062E-12	1.05995752036163E-12	-2.49401769496854E-13
0.02254	1.58993628054244E-12	1.24700884748427E-13	1.68346194410376E-12	-1.49641061698112E-12	1.68346194410376E-12	8.72906193238988E-13	7.17030087303454E-13	-9.66431856800308E-13	-2.8057699068396E-13	-8.10555750864774E-13	-6.23504423742134E-14	1.12230796273584E-12	-2.11991504072326E-12	1.18465840511005E-12	9.97607077987414E-13	1.18465840511005E-12	1.77698760766508E-12	-2.18226548309747E-13
0.02256	1.30935928985848E-12	-2.49401769496854E-13	1.27818406867137E-12	-1.8705132712264E-12	1.80816282885219E-12	1.52758583816823E-12	1.55876105935534E-12	3.42927433058174E-13	-1.8705132712264E-13	-1.15348318392295E-12	3.11752211871067E-14	1.4028849534198E-12	-2.24461592547168E-12	1.77698760766508E-12	9.66431856800308E-13	5.92329202555027E-13	2.43166725259432E-12	-3.11752211871067E-14
0.02258	1.37170973223269E-12	-7.17030087303454E-13	1.30935928985848E-12	-1.8705132712264E-12	1.62111150172955E-12	1.8393380500393E-12	2.24461592547168E-12	1.65228672291666E-12	3.11752211871067E-14	-1.21583362629716E-12	5.92329202555027E-13	1.80816282885219E-12	-2.27579114665879E-12	2.24461592547168E-12	8.72906193238988E-13	5.61153981367921E-13	2.83694512802671E-12	4.05277875432387E-13
0.0226	1.37170973223269E-12	-1.18465840511005E-12	1.30935928985848E-12	-1.05995752036163E-12	1.12230796273584E-12	1.71463716529087E-12	2.40049203140722E-12	2.74341946446539E-12	4.98803538993707E-13	-8.10555750864774E-13	1.18465840511005E-12	1.80816282885219E-12	-2.02638937716194E-12	2.36931681022011E-12	7.48205308490561E-13	7.48205308490561E-13	3.11752211871067E-12	7.17030087303454E-13
0.02262	1.37170973223269E-12	-1.8393380500393E-12	1.21583362629716E-12	1.8705132712264E-13	4.67628317806601E-13	1.55876105935534E-12	1.8393380500393E-12	3.36692388820752E-12	5.92329202555027E-13	-6.23504423742134E-14	1.52758583816823E-12	1.68346194410376E-12	-1.18465840511005E-12	2.36931681022011E-12	9.35256635613201E-13	1.05995752036163E-12	3.2733982246462E-12	1.05995752036163E-12
0.02264	9.97607077987414E-13	-1.99521415597483E-12	9.66431856800308E-13	1.27818406867137E-12	6.23504423742134E-14	1.05995752036163E-12	9.35256635613201E-13	3.42927433058174E-12	5.92329202555027E-13	5.29978760180814E-13	1.77698760766508E-12	1.55876105935534E-12	-2.8057699068396E-13	2.21344070428458E-12	1.52758583816823E-12	1.27818406867137E-12	3.49162477295595E-12	1.09113274154873E-12
0.02266	6.54679644929241E-13	-1.09113274154873E-12	8.72906193238988E-13	1.99521415597483E-12	3.42927433058174E-13	3.7410265424528E-13	4.67628317806601E-13	2.83694512802671E-12	4.36453096619494E-13	8.41730972051881E-13	1.65228672291666E-12	1.43406017460691E-12	3.7410265424528E-13	2.05756459834904E-12	2.05756459834904E-12	1.65228672291666E-12	3.33574866702042E-12	9.04081414426094E-13
0.02268	4.98803538993707E-13	7.17030087303454E-13	1.05995752036163E-12	2.3069663678459E-12	8.41730972051881E-13	-6.23504423742134E-13	4.67628317806601E-13	2.18226548309747E-12	4.67628317806601E-13	1.15348318392295E-12	1.49641061698112E-12	1.43406017460691E-12	4.67628317806601E-13	1.62111150172955E-12	2.43166725259432E-12	2.15109026191036E-12	2.68106902209118E-12	5.92329202555027E-13
0.0227	5.61153981367921E-13	2.18226548309747E-12	1.65228672291666E-12	2.24461592547168E-12	1.15348318392295E-12	-1.58993628054244E-12	6.54679644929241E-13	1.55876105935534E-12	7.17030087303454E-13	1.18465840511005E-12	1.30935928985848E-12	1.46523539579401E-12	4.67628317806601E-13	1.05995752036163E-12	2.68106902209118E-12	2.43166725259432E-12	1.71463716529087E-12	1.8705132712264E-13
0.02272	9.04081414426094E-13	2.68106902209118E-12	2.15109026191036E-12	1.8705132712264E-12	1.15348318392295E-12	-2.21344070428458E-12	6.85854866116347E-13	1.12230796273584E-12	1.05995752036163E-12	8.72906193238988E-13	1.24700884748427E-12	1.30935928985848E-12	2.49401769496854E-13	4.67628317806601E-13	2.86812034921382E-12	1.58993628054244E-12	1.02878229917452E-12	-2.49401769496854E-13
0.02274	1.09113274154873E-12	2.58754335852986E-12	2.18226548309747E-12	1.52758583816823E-12	7.17030087303454E-13	-2.18226548309747E-12	5.92329202555027E-13	8.41730972051881E-13	1.4028849534198E-12	6.54679644929241E-13	1.34053451104559E-12	1.18465840511005E-12	-1.8705132712264E-13	1.55876105935534E-13	2.89929557040092E-12	4.98803538993707E-13	9.35256635613201E-13	-7.48205308490561E-13
0.02276	1.12230796273584E-12	2.02638937716194E-12	1.65228672291666E-12	1.12230796273584E-12	2.18226548309747E-13	-1.37170973223269E-12	5.29978760180814E-13	7.48205308490561E-13	1.80816282885219E-12	5.29978760180814E-13	1.62111150172955E-12	1.12230796273584E-12	-7.17030087303454E-13	1.55876105935534E-13	2.71224424327828E-12	-1.24700884748427E-13	1.24700884748427E-12	-1.05995752036163E-12
0.02278	8.72906193238988E-13	1.05995752036163E-12	1.15348318392295E-12	1.02878229917452E-12	-2.49401769496854E-13	-2.49401769496854E-13	9.35256635613201E-13	8.10555750864774E-13	1.93286371360062E-12	3.7410265424528E-13	1.77698760766508E-12	1.15348318392295E-12	-1.09113274154873E-12	2.49401769496854E-13	2.40049203140722E-12	3.11752211871067E-14	1.55876105935534E-12	-9.66431856800308E-13
0.0228	4.98803538993707E-13	2.8057699068396E-13	7.48205308490561E-13	1.05995752036163E-12	-2.49401769496854E-13	5.29978760180814E-13	1.21583362629716E-12	1.27818406867137E-12	1.58993628054244E-12	3.11752211871067E-13	1.62111150172955E-12	1.27818406867137E-12	-9.35256635613201E-13	3.11752211871067E-13	1.93286371360062E-12	6.23504423742134E-14	1.65228672291666E-12	-3.42927433058174E-13
0.02282	4.36453096619494E-13	-3.11752211871067E-14	6.54679644929241E-13	8.10555750864774E-13	3.11752211871067E-14	1.02878229917452E-12	1.49641061698112E-12	2.18226548309747E-12	6.85854866116347E-13	2.18226548309747E-13	1.34053451104559E-12	1.27818406867137E-12	-5.92329202555027E-13	4.05277875432387E-13	1.55876105935534E-12	9.35256635613201E-14	1.27818406867137E-12	5.61153981367921E-13
0.02284	5.92329202555027E-13	4.67628317806601E-13	4.36453096619494E-13	4.67628317806601E-13	4.98803538993707E-13	1.21583362629716E-12	1.37170973223269E-12	2.96164601277514E-12	-2.18226548309747E-13	2.8057699068396E-13	1.02878229917452E-12	1.37170973223269E-12	-2.18226548309747E-13	5.29978760180814E-13	1.12230796273584E-12	-3.11752211871067E-14	6.85854866116347E-13	1.24700884748427E-12
0.02286	8.41730972051881E-13	1.21583362629716E-12	3.11752211871067E-14	1.55876105935534E-13	8.10555750864774E-13	1.74581238647798E-12	1.24700884748427E-12	3.02399645514935E-12	-6.85854866116347E-13	-3.11752211871067E-14	1.12230796273584E-12	1.27818406867137E-12	-6.23504423742134E-14	6.85854866116347E-13	6.85854866116347E-13	-2.18226548309747E-13	-9.35256635613201E-14	1.71463716529087E-12
0.02288	7.79380529677668E-13	1.74581238647798E-12	-4.05277875432387E-13	3.7410265424528E-13	9.97607077987414E-13	2.36931681022011E-12	1.05995752036163E-12	2.64989380090407E-12	-5.92329202555027E-13	-6.23504423742134E-13	1.21583362629716E-12	1.24700884748427E-12	3.11752211871067E-14	8.41730972051881E-13	1.55876105935534E-13	-4.67628317806601E-13	-4.67628317806601E-13	1.71463716529087E-12
0.0229	6.54679644929241E-13	1.93286371360062E-12	-9.66431856800308E-13	9.97607077987414E-13	9.04081414426094E-13	2.93047079158803E-12	8.10555750864774E-13	1.74581238647798E-12	-2.8057699068396E-13	-1.12230796273584E-12	1.15348318392295E-12	9.97607077987414E-13	-3.11752211871067E-14	7.48205308490561E-13	-2.49401769496854E-13	-7.48205308490561E-13	-2.18226548309747E-13	1.34053451104559E-12
0.02292	5.61153981367921E-13	1.93286371360062E-12	-1.49641061698112E-12	1.74581238647798E-12	5.61153981367921E-13	3.14869733989778E-12	7.17030087303454E-13	7.17030087303454E-13	9.35256635613201E-14	-1.18465840511005E-12	1.15348318392295E-12	6.85854866116347E-13	-3.11752211871067E-14	7.48205308490561E-13	-4.67628317806601E-13	-9.35256635613201E-13	1.8705132712264E-13	7.79380529677668E-13
0.02294	6.85854866116347E-13	2.15109026191036E-12	-1.8705132712264E-12	1.8393380500393E-12	3.42927433058174E-13	2.68106902209118E-12	6.85854866116347E-13	-9.35256635613201E-14	8.72906193238988E-13	-7.48205308490561E-13	1.15348318392295E-12	5.61153981367921E-13	0	7.48205308490561E-13	-4.05277875432387E-13	-8.10555750864774E-13	6.23504423742134E-14	1.8705132712264E-13
0.02296	6.54679644929241E-13	2.71224424327828E-12	-1.90168849241351E-12	1.43406017460691E-12	3.42927433058174E-13	2.11991504072326E-12	8.10555750864774E-13	-6.23504423742134E-13	1.65228672291666E-12	0	1.30935928985848E-12	6.23504423742134E-13	3.11752211871067E-14	8.41730972051881E-13	-2.8057699068396E-13	-7.17030087303454E-13	-2.49401769496854E-13	-2.49401769496854E-13
0.02298	6.85854866116347E-13	3.49162477295595E-12	-1.77698760766508E-12	7.17030087303454E-13	4.98803538993707E-13	1.68346194410376E-12	8.41730972051881E-13	-5.61153981367921E-13	1.4028849534198E-12	7.48205308490561E-13	1.58993628054244E-12	3.42927433058174E-13	2.49401769496854E-13	8.41730972051881E-13	-1.24700884748427E-13	-5.92329202555027E-13	-2.18226548309747E-13	-5.61153981367921E-13
0.023	7.17030087303454E-13	3.49162477295595E-12	-1.34053451104559E-12	2.8057699068396E-13	9.97607077987414E-13	1.62111150172955E-12	6.54679644929241E-13	-6.23504423742134E-14	3.7410265424528E-13	1.4028849534198E-12	1.30935928985848E-12	3.11752211871067E-14	5.61153981367921E-13	5.61153981367921E-13	0	-7.17030087303454E-13	9.35256635613201E-14	-4.36453096619494E-13
0.02302	9.04081414426094E-13	2.58754335852986E-12	-8.72906193238988E-13	9.35256635613201E-14	1.68346194410376E-12	1.4028849534198E-12	2.49401769496854E-13	4.98803538993707E-13	-7.79380529677668E-13	1.93286371360062E-12	3.7410265424528E-13	1.8705132712264E-13	7.17030087303454E-13	4.05277875432387E-13	9.35256635613201E-14	-1.12230796273584E-12	3.11752211871067E-13	-6.23504423742134E-14
0.02304	9.35256635613201E-13	1.43406017460691E-12	-2.8057699068396E-13	3.11752211871067E-13	2.40049203140722E-12	1.21583362629716E-12	-4.67628317806601E-13	8.41730972051881E-13	-1.46523539579401E-12	2.24461592547168E-12	-4.98803538993707E-13	5.61153981367921E-13	4.98803538993707E-13	1.8705132712264E-13	1.24700884748427E-13	-1.12230796273584E-12	2.8057699068396E-13	4.05277875432387E-13
0.02306	7.79380529677668E-13	3.42927433058174E-13	4.36453096619494E-13	5.92329202555027E-13	2.83694512802671E-12	1.12230796273584E-12	-8.41730972051881E-13	9.04081414426094E-13	-1.74581238647798E-12	2.08873981953615E-12	-3.11752211871067E-13	5.61153981367921E-13	1.24700884748427E-13	6.23504423742134E-14	3.11752211871067E-13	-7.79380529677668E-13	-1.24700884748427E-13	7.48205308490561E-13
0.02308	7.17030087303454E-13	-3.11752211871067E-13	1.12230796273584E-12	7.79380529677668E-13	3.17987256108488E-12	1.27818406867137E-12	-7.17030087303454E-13	8.41730972051881E-13	-1.65228672291666E-12	1.77698760766508E-12	1.8705132712264E-13	3.42927433058174E-13	-1.24700884748427E-13	2.49401769496854E-13	1.8705132712264E-13	-4.05277875432387E-13	-7.17030087303454E-13	1.02878229917452E-12
0.0231	8.10555750864774E-13	-5.92329202555027E-13	1.12230796273584E-12	7.79380529677668E-13	3.11752211871067E-12	1.49641061698112E-12	-1.24700884748427E-13	6.85854866116347E-13	-1.12230796273584E-12	1.05995752036163E-12	9.04081414426094E-13	2.49401769496854E-13	-2.8057699068396E-13	6.23504423742134E-13	3.11752211871067E-14	-3.11752211871067E-14	-1.43406017460691E-12	9.66431856800308E-13
0.02312	1.05995752036163E-12	-4.98803538993707E-13	4.36453096619494E-13	7.48205308490561E-13	2.83694512802671E-12	1.71463716529087E-12	3.7410265424528E-13	6.54679644929241E-13	-4.36453096619494E-13	-6.23504423742134E-14	1.46523539579401E-12	2.8057699068396E-13	-4.36453096619494E-13	1.15348318392295E-12	-6.23504423742134E-14	3.11752211871067E-14	-1.8705132712264E-12	8.72906193238988E-13
0.02314	1.21583362629716E-12	-2.49401769496854E-13	-4.67628317806601E-13	8.41730972051881E-13	2.46284247378143E-12	1.68346194410376E-12	8.10555750864774E-13	4.36453096619494E-13	1.8705132712264E-13	-6.54679644929241E-13	1.58993628054244E-12	1.24700884748427E-13	-8.10555750864774E-13	1.74581238647798E-12	0	1.8705132712264E-13	-1.46523539579401E-12	1.27818406867137E-12
0.02316	9.04081414426094E-13	-9.35256635613201E-14	-8.41730972051881E-13	1.02878229917452E-12	2.24461592547168E-12	1.52758583816823E-12	1.05995752036163E-12	1.8705132712264E-13	4.05277875432387E-13	-1.8705132712264E-13	1.4028849534198E-12	3.11752211871067E-14	-1.4028849534198E-12	2.15109026191036E-12	4.05277875432387E-13	2.18226548309747E-13	-5.29978760180814E-13	1.8705132712264E-12
0.02318	4.67628317806601E-13	9.35256635613201E-14	-2.49401769496854E-13	1.24700884748427E-12	2.21344070428458E-12	1.12230796273584E-12	1.12230796273584E-12	-6.23504423742134E-14	3.11752211871067E-13	7.48205308490561E-13	7.17030087303454E-13	2.18226548309747E-13	-1.93286371360062E-12	2.338141589033E-12	8.72906193238988E-13	1.24700884748427E-13	3.7410265424528E-13	2.24461592547168E-12
0.0232	-2.49401769496854E-13	3.11752211871067E-13	1.02878229917452E-12	1.65228672291666E-12	2.36931681022011E-12	7.17030087303454E-13	1.05995752036163E-12	-3.7410265424528E-13	2.49401769496854E-13	1.12230796273584E-12	6.23504423742134E-14	6.54679644929241E-13	-2.55636813734275E-12	2.21344070428458E-12	1.30935928985848E-12	3.42927433058174E-13	9.04081414426094E-13	2.24461592547168E-12
0.02322	-6.85854866116347E-13	4.98803538993707E-13	2.18226548309747E-12	1.8705132712264E-12	2.338141589033E-12	5.61153981367921E-13	8.41730972051881E-13	-6.85854866116347E-13	2.8057699068396E-13	1.30935928985848E-12	-3.11752211871067E-13	1.15348318392295E-12	-2.49401769496854E-12	1.8393380500393E-12	1.37170973223269E-12	3.7410265424528E-13	1.02878229917452E-12	2.02638937716194E-12
0.02324	-6.23504423742134E-13	8.72906193238988E-13	2.8057699068396E-12	1.8393380500393E-12	2.08873981953615E-12	9.04081414426094E-13	5.29978760180814E-13	-1.09113274154873E-12	3.42927433058174E-13	1.4028849534198E-12	-2.49401769496854E-13	1.37170973223269E-12	-1.74581238647798E-12	1.15348318392295E-12	1.34053451104559E-12	3.11752211871067E-13	6.85854866116347E-13	1.77698760766508E-12
0.02326	0	1.18465840511005E-12	2.99282123396224E-12	1.58993628054244E-12	1.71463716529087E-12	1.49641061698112E-12	2.18226548309747E-13	-1.15348318392295E-12	1.24700884748427E-13	1.46523539579401E-12	-9.35256635613201E-14	1.15348318392295E-12	-4.98803538993707E-13	5.61153981367921E-13	1.27818406867137E-12	3.7410265424528E-13	6.54679644929241E-13	1.52758583816823E-12
0.02328	8.72906193238988E-13	1.65228672291666E-12	2.93047079158803E-12	1.02878229917452E-12	1.12230796273584E-12	2.11991504072326E-12	1.8705132712264E-13	-8.10555750864774E-13	-1.8705132712264E-13	1.18465840511005E-12	-4.36453096619494E-13	1.02878229917452E-12	6.23504423742134E-13	2.49401769496854E-13	1.21583362629716E-12	5.29978760180814E-13	9.35256635613201E-13	1.43406017460691E-12
0.0233	2.02638937716194E-12	1.68346194410376E-12	2.55636813734275E-12	4.36453096619494E-13	6.54679644929241E-13	2.58754335852986E-12	4.98803538993707E-13	-1.55876105935534E-13	-6.23504423742134E-14	8.10555750864774E-13	-9.66431856800308E-13	1.52758583816823E-12	1.34053451104559E-12	0	1.09113274154873E-12	8.41730972051881E-13	1.62111150172955E-12	1.37170973223269E-12
0.02332	3.02399645514935E-12	1.58993628054244E-12	2.05756459834904E-12	-2.49401769496854E-13	3.7410265424528E-13	2.86812034921382E-12	1.02878229917452E-12	2.49401769496854E-13	4.05277875432387E-13	5.29978760180814E-13	-8.72906193238988E-13	2.18226548309747E-12	1.62111150172955E-12	1.55876105935534E-13	1.21583362629716E-12	1.02878229917452E-12	2.05756459834904E-12	1.21583362629716E-12
0.02334	3.67867610007859E-12	1.09113274154873E-12	1.30935928985848E-12	-5.61153981367921E-13	6.23504423742134E-14	2.89929557040092E-12	1.58993628054244E-12	3.42927433058174E-13	1.05995752036163E-12	2.18226548309747E-13	-3.42927433058174E-13	2.40049203140722E-12	1.55876105935534E-12	6.23504423742134E-13	1.21583362629716E-12	9.66431856800308E-13	2.27579114665879E-12	1.02878229917452E-12
0.02336	3.39809910939463E-12	6.85854866116347E-13	4.98803538993707E-13	-4.98803538993707E-13	-1.8705132712264E-13	2.52519291615564E-12	1.90168849241351E-12	4.67628317806601E-13	1.77698760766508E-12	9.35256635613201E-14	5.92329202555027E-13	2.3069663678459E-12	1.05995752036163E-12	8.72906193238988E-13	1.46523539579401E-12	5.61153981367921E-13	2.43166725259432E-12	8.72906193238988E-13
0.02338	2.55636813734275E-12	9.35256635613201E-14	-6.23504423742134E-14	-1.55876105935534E-13	-2.8057699068396E-13	1.93286371360062E-12	1.80816282885219E-12	7.79380529677668E-13	2.08873981953615E-12	0	1.37170973223269E-12	2.08873981953615E-12	3.7410265424528E-13	8.41730972051881E-13	1.8393380500393E-12	-1.8705132712264E-13	2.43166725259432E-12	6.23504423742134E-13
0.0234	1.18465840511005E-12	-9.66431856800308E-13	-2.49401769496854E-13	9.35256635613201E-14	-1.55876105935534E-13	1.30935928985848E-12	1.52758583816823E-12	1.34053451104559E-12	2.02638937716194E-12	2.49401769496854E-13	1.93286371360062E-12	1.80816282885219E-12	3.11752211871067E-14	6.54679644929241E-13	2.15109026191036E-12	-9.35256635613201E-13	2.58754335852986E-12	2.8057699068396E-13
0.02342	2.49401769496854E-13	-1.46523539579401E-12	-6.23504423742134E-14	1.55876105935534E-13	2.8057699068396E-13	9.04081414426094E-13	1.27818406867137E-12	1.8393380500393E-12	1.65228672291666E-12	7.79380529677668E-13	2.15109026191036E-12	1.58993628054244E-12	1.55876105935534E-13	3.7410265424528E-13	2.36931681022011E-12	-1.21583362629716E-12	2.7745946856525E-12	-1.8705132712264E-13
0.02344	-1.8705132712264E-13	-1.02878229917452E-12	5.29978760180814E-13	2.49401769496854E-13	6.85854866116347E-13	7.48205308490561E-13	9.35256635613201E-13	1.80816282885219E-12	1.05995752036163E-12	1.77698760766508E-12	2.15109026191036E-12	1.46523539579401E-12	7.79380529677668E-13	1.8705132712264E-13	2.36931681022011E-12	-6.85854866116347E-13	2.89929557040092E-12	-6.23504423742134E-13
0.02346	2.18226548309747E-13	0	1.18465840511005E-12	2.49401769496854E-13	7.48205308490561E-13	7.17030087303454E-13	6.23504423742134E-13	1.37170973223269E-12	7.79380529677668E-13	2.52519291615564E-12	1.8393380500393E-12	1.55876105935534E-12	1.52758583816823E-12	2.49401769496854E-13	2.15109026191036E-12	-2.49401769496854E-13	2.52519291615564E-12	-8.10555750864774E-13
0.02348	9.35256635613201E-13	9.04081414426094E-13	1.46523539579401E-12	4.98803538993707E-13	8.10555750864774E-13	1.15348318392295E-12	1.55876105935534E-13	6.85854866116347E-13	8.72906193238988E-13	2.61871857971696E-12	1.27818406867137E-12	1.62111150172955E-12	2.05756459834904E-12	3.42927433058174E-13	1.80816282885219E-12	-5.92329202555027E-13	1.65228672291666E-12	-7.48205308490561E-13
0.0235	1.62111150172955E-12	1.18465840511005E-12	1.24700884748427E-12	8.72906193238988E-13	9.66431856800308E-13	1.55876105935534E-12	0	1.8705132712264E-13	1.34053451104559E-12	2.27579114665879E-12	5.92329202555027E-13	1.52758583816823E-12	2.11991504072326E-12	4.05277875432387E-13	1.24700884748427E-12	-1.24700884748427E-12	8.72906193238988E-13	-4.67628317806601E-13
0.02352	1.71463716529087E-12	1.21583362629716E-12	8.72906193238988E-13	1.21583362629716E-12	1.15348318392295E-12	1.99521415597483E-12	6.23504423742134E-14	3.11752211871067E-13	1.74581238647798E-12	1.74581238647798E-12	1.24700884748427E-13	1.09113274154873E-12	1.93286371360062E-12	2.8057699068396E-13	9.97607077987414E-13	-1.49641061698112E-12	2.49401769496854E-13	-9.35256635613201E-14
0.02354	1.71463716529087E-12	1.02878229917452E-12	7.17030087303454E-13	1.46523539579401E-12	1.24700884748427E-12	2.18226548309747E-12	4.36453096619494E-13	9.35256635613201E-13	1.96403893478772E-12	1.21583362629716E-12	2.18226548309747E-13	6.23504423742134E-13	1.52758583816823E-12	1.55876105935534E-13	1.05995752036163E-12	-1.62111150172955E-12	2.49401769496854E-13	-1.24700884748427E-13
0.02356	1.65228672291666E-12	5.61153981367921E-13	9.97607077987414E-13	1.52758583816823E-12	1.12230796273584E-12	2.02638937716194E-12	1.02878229917452E-12	1.62111150172955E-12	2.11991504072326E-12	1.09113274154873E-12	6.85854866116347E-13	0	1.15348318392295E-12	1.8705132712264E-13	1.4028849534198E-12	-1.65228672291666E-12	4.98803538993707E-13	-4.36453096619494E-13
0.02358	1.71463716529087E-12	1.24700884748427E-13	1.12230796273584E-12	1.52758583816823E-12	6.54679644929241E-13	1.52758583816823E-12	1.49641061698112E-12	1.90168849241351E-12	2.02638937716194E-12	1.27818406867137E-12	1.46523539579401E-12	-1.24700884748427E-13	7.48205308490561E-13	2.8057699068396E-13	1.34053451104559E-12	-1.68346194410376E-12	6.23504423742134E-13	-3.11752211871067E-13
0.0236	2.02638937716194E-12	-1.24700884748427E-13	9.35256635613201E-13	1.4028849534198E-12	2.18226548309747E-13	8.72906193238988E-13	1.62111150172955E-12	1.65228672291666E-12	1.74581238647798E-12	1.49641061698112E-12	2.18226548309747E-12	3.42927433058174E-13	5.61153981367921E-13	4.05277875432387E-13	1.02878229917452E-12	-1.49641061698112E-12	4.98803538993707E-13	3.42927433058174E-13
0.02362	2.43166725259432E-12	3.11752211871067E-14	5.61153981367921E-13	1.27818406867137E-12	-9.35256635613201E-14	4.67628317806601E-13	1.4028849534198E-12	1.27818406867137E-12	1.09113274154873E-12	1.37170973223269E-12	2.49401769496854E-12	1.18465840511005E-12	6.23504423742134E-13	7.48205308490561E-13	3.11752211871067E-13	-1.12230796273584E-12	4.05277875432387E-13	9.97607077987414E-13
0.02364	2.49401769496854E-12	3.7410265424528E-13	3.7410265424528E-13	1.18465840511005E-12	0	4.05277875432387E-13	9.66431856800308E-13	1.09113274154873E-12	2.18226548309747E-13	1.21583362629716E-12	2.43166725259432E-12	1.8393380500393E-12	8.72906193238988E-13	9.35256635613201E-13	-5.61153981367921E-13	-8.41730972051881E-13	4.98803538993707E-13	1.27818406867137E-12
0.02366	1.55876105935534E-12	9.97607077987414E-13	5.92329202555027E-13	1.34053451104559E-12	0	6.23504423742134E-13	4.36453096619494E-13	1.02878229917452E-12	-6.23504423742134E-13	1.18465840511005E-12	1.8393380500393E-12	2.05756459834904E-12	1.34053451104559E-12	9.66431856800308E-13	-1.37170973223269E-12	-6.54679644929241E-13	9.04081414426094E-13	1.09113274154873E-12
0.02368	-1.55876105935534E-13	1.52758583816823E-12	7.17030087303454E-13	1.65228672291666E-12	-6.23504423742134E-14	7.79380529677668E-13	3.11752211871067E-13	9.66431856800308E-13	-9.35256635613201E-13	1.24700884748427E-12	1.02878229917452E-12	1.37170973223269E-12	1.8705132712264E-12	9.35256635613201E-13	-1.77698760766508E-12	-4.98803538993707E-13	1.4028849534198E-12	6.85854866116347E-13
0.0237	-1.4028849534198E-12	1.93286371360062E-12	7.17030087303454E-13	1.80816282885219E-12	-1.24700884748427E-13	8.10555750864774E-13	5.61153981367921E-13	7.48205308490561E-13	-5.92329202555027E-13	1.24700884748427E-12	2.49401769496854E-13	4.67628317806601E-13	2.21344070428458E-12	7.17030087303454E-13	-1.58993628054244E-12	-6.54679644929241E-13	1.43406017460691E-12	4.36453096619494E-13
0.02372	-1.90168849241351E-12	2.21344070428458E-12	5.61153981367921E-13	1.55876105935534E-12	-1.55876105935534E-13	5.92329202555027E-13	1.30935928985848E-12	6.23504423742134E-13	-1.55876105935534E-13	1.30935928985848E-12	2.18226548309747E-13	-6.85854866116347E-13	2.3069663678459E-12	5.29978760180814E-13	-7.48205308490561E-13	-1.09113274154873E-12	7.79380529677668E-13	1.24700884748427E-13
0.02374	-1.62111150172955E-12	2.21344070428458E-12	1.24700884748427E-13	9.97607077987414E-13	0	3.11752211871067E-13	2.08873981953615E-12	5.61153981367921E-13	-3.42927433058174E-13	1.21583362629716E-12	5.29978760180814E-13	-1.74581238647798E-12	2.24461592547168E-12	5.61153981367921E-13	3.11752211871067E-13	-1.52758583816823E-12	3.7410265424528E-13	9.35256635613201E-14
0.02376	-8.41730972051881E-13	1.8393380500393E-12	-2.18226548309747E-13	4.36453096619494E-13	9.35256635613201E-14	1.8705132712264E-13	2.49401769496854E-12	6.85854866116347E-13	-6.23504423742134E-13	1.43406017460691E-12	6.23504423742134E-13	-1.65228672291666E-12	1.96403893478772E-12	8.41730972051881E-13	1.15348318392295E-12	-1.80816282885219E-12	3.42927433058174E-13	2.49401769496854E-13
0.02378	1.55876105935534E-13	9.97607077987414E-13	-4.05277875432387E-13	0	2.8057699068396E-13	4.05277875432387E-13	2.27579114665879E-12	6.54679644929241E-13	-6.23504423742134E-13	1.4028849534198E-12	4.36453096619494E-13	-8.10555750864774E-13	1.37170973223269E-12	9.66431856800308E-13	1.8705132712264E-12	-1.30935928985848E-12	4.05277875432387E-13	5.92329202555027E-13
0.0238	1.24700884748427E-12	1.8705132712264E-13	-1.8705132712264E-13	-1.24700884748427E-13	4.05277875432387E-13	9.35256635613201E-13	1.68346194410376E-12	9.66431856800308E-13	-4.98803538993707E-13	1.74581238647798E-12	6.85854866116347E-13	1.24700884748427E-13	8.10555750864774E-13	8.72906193238988E-13	2.18226548309747E-12	-4.98803538993707E-13	3.11752211871067E-13	8.41730972051881E-13
0.02382	1.80816282885219E-12	-1.8705132712264E-13	2.8057699068396E-13	9.35256635613201E-14	8.10555750864774E-13	1.46523539579401E-12	8.10555750864774E-13	1.37170973223269E-12	-3.7410265424528E-13	2.02638937716194E-12	1.21583362629716E-12	2.8057699068396E-13	3.7410265424528E-13	6.85854866116347E-13	2.08873981953615E-12	2.18226548309747E-13	-3.11752211871067E-14	1.02878229917452E-12
0.02384	1.77698760766508E-12	9.35256635613201E-14	5.92329202555027E-13	1.55876105935534E-13	1.18465840511005E-12	1.68346194410376E-12	0	1.93286371360062E-12	-4.67628317806601E-13	2.21344070428458E-12	1.65228672291666E-12	3.42927433058174E-13	1.55876105935534E-13	4.67628317806601E-13	1.77698760766508E-12	4.98803538993707E-13	-3.11752211871067E-13	1.09113274154873E-12
0.02386	1.43406017460691E-12	6.85854866116347E-13	6.54679644929241E-13	3.7410265424528E-13	1.55876105935534E-12	1.43406017460691E-12	-4.05277875432387E-13	2.21344070428458E-12	-2.18226548309747E-13	1.99521415597483E-12	1.74581238647798E-12	3.11752211871067E-13	9.35256635613201E-14	3.11752211871067E-13	1.05995752036163E-12	2.8057699068396E-13	-5.92329202555027E-13	1.21583362629716E-12
0.02388	5.92329202555027E-13	1.21583362629716E-12	9.04081414426094E-13	4.67628317806601E-13	1.68346194410376E-12	8.41730972051881E-13	-5.29978760180814E-13	2.08873981953615E-12	9.35256635613201E-14	9.97607077987414E-13	1.71463716529087E-12	3.7410265424528E-13	6.23504423742134E-14	-3.11752211871067E-14	4.98803538993707E-13	-9.35256635613201E-14	-7.48205308490561E-13	1.46523539579401E-12
0.0239	-1.8705132712264E-13	1.52758583816823E-12	1.4028849534198E-12	5.29978760180814E-13	1.68346194410376E-12	3.42927433058174E-13	-1.24700884748427E-13	1.49641061698112E-12	3.11752211871067E-13	3.11752211871067E-13	1.90168849241351E-12	4.67628317806601E-13	-1.24700884748427E-13	-3.42927433058174E-13	9.35256635613201E-14	-4.05277875432387E-13	-5.29978760180814E-13	1.52758583816823E-12
0.02392	-7.48205308490561E-13	1.62111150172955E-12	1.99521415597483E-12	4.05277875432387E-13	1.68346194410376E-12	1.55876105935534E-13	6.85854866116347E-13	6.85854866116347E-13	4.36453096619494E-13	2.8057699068396E-13	2.08873981953615E-12	4.67628317806601E-13	-6.23504423742134E-14	-4.67628317806601E-13	-1.24700884748427E-13	-6.23504423742134E-13	3.11752211871067E-13	7.48205308490561E-13
0.02394	-6.23504423742134E-13	1.27818406867137E-12	2.46284247378143E-12	4.05277875432387E-13	1.74581238647798E-12	2.8057699068396E-13	1.30935928985848E-12	-1.55876105935534E-13	4.67628317806601E-13	6.85854866116347E-13	2.08873981953615E-12	5.92329202555027E-13	1.24700884748427E-13	-3.11752211871067E-13	0	-6.54679644929241E-13	8.72906193238988E-13	-2.49401769496854E-13
0.02396	-3.7410265424528E-13	8.10555750864774E-13	2.68106902209118E-12	3.42927433058174E-13	1.8705132712264E-12	8.10555750864774E-13	1.68346194410376E-12	-8.41730972051881E-13	5.92329202555027E-13	6.85854866116347E-13	1.58993628054244E-12	9.35256635613201E-13	2.8057699068396E-13	1.24700884748427E-13	3.11752211871067E-13	-4.36453096619494E-13	7.17030087303454E-13	-8.10555750864774E-13
0.02398	-3.11752211871067E-14	4.67628317806601E-13	2.36931681022011E-12	4.98803538993707E-13	2.21344070428458E-12	1.30935928985848E-12	1.55876105935534E-12	-1.27818406867137E-12	5.61153981367921E-13	3.42927433058174E-13	8.41730972051881E-13	1.37170973223269E-12	1.55876105935534E-13	3.42927433058174E-13	8.41730972051881E-13	-6.23504423742134E-14	-2.18226548309747E-13	-7.17030087303454E-13
0.024	7.48205308490561E-13	3.11752211871067E-13	1.71463716529087E-12	7.48205308490561E-13	2.61871857971696E-12	1.74581238647798E-12	1.15348318392295E-12	-1.21583362629716E-12	8.10555750864774E-13	-1.24700884748427E-13	1.55876105935534E-13	1.8705132712264E-12	-2.8057699068396E-13	1.55876105935534E-13	1.30935928985848E-12	1.8705132712264E-13	-1.15348318392295E-12	-6.23504423742134E-14
0.02402	1.71463716529087E-12	4.67628317806601E-13	1.05995752036163E-12	1.02878229917452E-12	2.83694512802671E-12	1.68346194410376E-12	6.54679644929241E-13	-9.66431856800308E-13	1.30935928985848E-12	-3.42927433058174E-13	-7.17030087303454E-13	2.40049203140722E-12	-5.92329202555027E-13	-3.42927433058174E-13	1.55876105935534E-12	3.7410265424528E-13	-1.15348318392295E-12	5.61153981367921E-13
0.02404	2.58754335852986E-12	7.17030087303454E-13	6.54679644929241E-13	8.10555750864774E-13	2.83694512802671E-12	1.46523539579401E-12	5.92329202555027E-13	-3.11752211871067E-13	1.62111150172955E-12	-7.79380529677668E-13	-1.24700884748427E-12	3.21104778227199E-12	-5.29978760180814E-13	-6.23504423742134E-13	1.49641061698112E-12	4.05277875432387E-13	-4.05277875432387E-13	7.79380529677668E-13
0.02406	3.05517167633646E-12	1.02878229917452E-12	5.61153981367921E-13	5.29978760180814E-13	2.61871857971696E-12	1.02878229917452E-12	7.48205308490561E-13	6.54679644929241E-13	1.8705132712264E-12	-8.41730972051881E-13	-1.30935928985848E-12	3.49162477295595E-12	-6.23504423742134E-14	-8.10555750864774E-13	1.24700884748427E-12	3.11752211871067E-13	7.79380529677668E-13	5.92329202555027E-13
0.02408	3.08634689752356E-12	1.09113274154873E-12	7.17030087303454E-13	1.24700884748427E-13	2.15109026191036E-12	6.54679644929241E-13	1.09113274154873E-12	1.62111150172955E-12	1.68346194410376E-12	-4.36453096619494E-13	-7.17030087303454E-13	3.14869733989778E-12	5.61153981367921E-13	-9.66431856800308E-13	1.02878229917452E-12	2.18226548309747E-13	1.80816282885219E-12	2.18226548309747E-13
0.0241	2.71224424327828E-12	9.66431856800308E-13	1.09113274154873E-12	-1.55876105935534E-13	1.65228672291666E-12	4.98803538993707E-13	1.30935928985848E-12	2.15109026191036E-12	1.15348318392295E-12	2.18226548309747E-13	0	2.3069663678459E-12	8.72906193238988E-13	-1.02878229917452E-12	1.02878229917452E-12	-1.55876105935534E-13	2.338141589033E-12	-4.05277875432387E-13
0.02412	1.96403893478772E-12	8.41730972051881E-13	1.34053451104559E-12	-2.8057699068396E-13	1.05995752036163E-12	3.42927433058174E-13	1.02878229917452E-12	2.15109026191036E-12	3.42927433058174E-13	6.54679644929241E-13	7.79380529677668E-13	1.05995752036163E-12	9.04081414426094E-13	-9.66431856800308E-13	1.02878229917452E-12	-5.92329202555027E-13	2.43166725259432E-12	-9.35256635613201E-13
0.02414	1.18465840511005E-12	4.05277875432387E-13	1.52758583816823E-12	9.35256635613201E-14	2.8057699068396E-13	6.85854866116347E-13	6.23504423742134E-13	1.55876105935534E-12	-3.7410265424528E-13	9.04081414426094E-13	1.55876105935534E-12	9.35256635613201E-14	5.92329202555027E-13	-6.85854866116347E-13	1.18465840511005E-12	-1.12230796273584E-12	2.24461592547168E-12	-1.02878229917452E-12
0.02416	5.61153981367921E-13	-2.49401769496854E-13	1.68346194410376E-12	4.98803538993707E-13	-5.92329202555027E-13	1.02878229917452E-12	1.24700884748427E-13	9.35256635613201E-13	-4.98803538993707E-13	9.35256635613201E-13	2.11991504072326E-12	-3.42927433058174E-13	3.11752211871067E-14	-1.24700884748427E-13	1.27818406867137E-12	-1.15348318392295E-12	2.02638937716194E-12	-6.23504423742134E-13
0.02418	9.35256635613201E-14	-7.48205308490561E-13	1.65228672291666E-12	7.48205308490561E-13	-1.18465840511005E-12	1.09113274154873E-12	-2.18226548309747E-13	6.23504423742134E-13	-1.8705132712264E-13	9.97607077987414E-13	2.3069663678459E-12	-9.35256635613201E-14	-4.67628317806601E-13	7.48205308490561E-13	1.27818406867137E-12	-4.67628317806601E-13	1.77698760766508E-12	-1.24700884748427E-13
0.0242	-1.55876105935534E-13	-8.10555750864774E-13	1.52758583816823E-12	8.72906193238988E-13	-1.30935928985848E-12	1.05995752036163E-12	-4.36453096619494E-13	8.10555750864774E-13	4.36453096619494E-13	1.30935928985848E-12	2.11991504072326E-12	6.54679644929241E-13	-7.79380529677668E-13	1.49641061698112E-12	1.37170973223269E-12	6.85854866116347E-13	1.71463716529087E-12	1.8705132712264E-13
0.02422	-2.18226548309747E-13	-2.8057699068396E-13	1.34053451104559E-12	9.97607077987414E-13	-9.66431856800308E-13	1.02878229917452E-12	-2.49401769496854E-13	1.30935928985848E-12	6.85854866116347E-13	2.05756459834904E-12	1.8705132712264E-12	1.62111150172955E-12	-6.23504423742134E-13	1.8705132712264E-12	1.37170973223269E-12	1.30935928985848E-12	1.43406017460691E-12	2.8057699068396E-13
0.02424	-9.35256635613201E-14	4.67628317806601E-13	1.27818406867137E-12	1.18465840511005E-12	-2.18226548309747E-13	1.05995752036163E-12	3.7410265424528E-13	1.93286371360062E-12	5.61153981367921E-13	2.99282123396224E-12	1.74581238647798E-12	2.27579114665879E-12	0	1.74581238647798E-12	1.52758583816823E-12	8.72906193238988E-13	8.10555750864774E-13	1.24700884748427E-13
0.02426	2.49401769496854E-13	1.15348318392295E-12	1.30935928985848E-12	1.15348318392295E-12	5.61153981367921E-13	1.12230796273584E-12	9.97607077987414E-13	2.61871857971696E-12	3.7410265424528E-13	3.2733982246462E-12	1.93286371360062E-12	2.49401769496854E-12	5.92329202555027E-13	1.21583362629716E-12	1.55876105935534E-12	-1.55876105935534E-13	2.18226548309747E-13	-9.35256635613201E-14
0.02428	7.79380529677668E-13	1.55876105935534E-12	1.15348318392295E-12	8.10555750864774E-13	8.72906193238988E-13	1.09113274154873E-12	1.62111150172955E-12	2.83694512802671E-12	4.67628317806601E-13	2.8057699068396E-12	2.27579114665879E-12	2.338141589033E-12	1.05995752036163E-12	7.17030087303454E-13	1.37170973223269E-12	-9.35256635613201E-13	0	-4.36453096619494E-13
0.0243	1.24700884748427E-12	1.49641061698112E-12	9.66431856800308E-13	3.11752211871067E-14	5.92329202555027E-13	8.41730972051881E-13	1.77698760766508E-12	2.40049203140722E-12	9.66431856800308E-13	1.71463716529087E-12	2.43166725259432E-12	2.05756459834904E-12	1.05995752036163E-12	4.05277875432387E-13	9.97607077987414E-13	-1.24700884748427E-12	2.18226548309747E-13	-1.15348318392295E-12
0.02432	1.34053451104559E-12	1.12230796273584E-12	1.12230796273584E-12	-9.97607077987414E-13	9.35256635613201E-14	3.42927433058174E-13	1.8393380500393E-12	1.37170973223269E-12	1.55876105935534E-12	8.41730972051881E-13	2.49401769496854E-12	1.80816282885219E-12	7.17030087303454E-13	4.98803538993707E-13	4.36453096619494E-13	-1.34053451104559E-12	8.41730972051881E-13	-1.43406017460691E-12
0.02434	1.21583362629716E-12	6.23504423742134E-13	1.27818406867137E-12	-1.65228672291666E-12	-1.55876105935534E-13	-2.49401769496854E-13	1.68346194410376E-12	2.8057699068396E-13	2.05756459834904E-12	5.61153981367921E-13	2.46284247378143E-12	1.77698760766508E-12	2.8057699068396E-13	7.17030087303454E-13	-2.18226548309747E-13	-1.34053451104559E-12	1.30935928985848E-12	-8.10555750864774E-13
0.02436	9.97607077987414E-13	2.49401769496854E-13	8.41730972051881E-13	-1.8705132712264E-12	-9.35256635613201E-14	-5.92329202555027E-13	1.4028849534198E-12	-6.85854866116347E-13	1.96403893478772E-12	7.17030087303454E-13	2.36931681022011E-12	1.62111150172955E-12	-9.35256635613201E-14	1.43406017460691E-12	-6.23504423742134E-13	-1.09113274154873E-12	1.27818406867137E-12	2.8057699068396E-13
0.02438	9.97607077987414E-13	2.8057699068396E-13	1.24700884748427E-13	-1.62111150172955E-12	2.8057699068396E-13	-5.92329202555027E-13	9.04081414426094E-13	-1.18465840511005E-12	1.49641061698112E-12	8.72906193238988E-13	2.338141589033E-12	1.62111150172955E-12	-2.49401769496854E-13	2.15109026191036E-12	-6.54679644929241E-13	-9.35256635613201E-13	9.04081414426094E-13	1.18465840511005E-12
0.0244	1.65228672291666E-12	5.61153981367921E-13	-4.05277875432387E-13	-9.35256635613201E-13	8.10555750864774E-13	-2.8057699068396E-13	3.42927433058174E-13	-9.35256635613201E-13	7.48205308490561E-13	8.10555750864774E-13	2.24461592547168E-12	1.62111150172955E-12	-2.18226548309747E-13	2.64989380090407E-12	-1.24700884748427E-13	-6.54679644929241E-13	7.48205308490561E-13	1.49641061698112E-12
0.02442	2.83694512802671E-12	1.27818406867137E-12	-9.35256635613201E-14	9.35256635613201E-14	1.12230796273584E-12	1.24700884748427E-13	-2.8057699068396E-13	-1.8705132712264E-13	0	5.92329202555027E-13	1.74581238647798E-12	1.4028849534198E-12	-2.8057699068396E-13	2.43166725259432E-12	4.98803538993707E-13	-4.67628317806601E-13	1.21583362629716E-12	1.71463716529087E-12
0.02444	3.21104778227199E-12	2.02638937716194E-12	4.36453096619494E-13	1.34053451104559E-12	1.09113274154873E-12	4.36453096619494E-13	-7.48205308490561E-13	6.85854866116347E-13	-3.42927433058174E-13	5.29978760180814E-13	1.24700884748427E-12	1.18465840511005E-12	-9.35256635613201E-14	1.55876105935534E-12	8.41730972051881E-13	6.23504423742134E-14	1.80816282885219E-12	1.71463716529087E-12
0.02446	2.68106902209118E-12	2.58754335852986E-12	1.02878229917452E-12	2.49401769496854E-12	8.72906193238988E-13	6.23504423742134E-13	-9.35256635613201E-13	1.43406017460691E-12	-3.42927433058174E-13	7.48205308490561E-13	9.35256635613201E-13	8.41730972051881E-13	-1.8705132712264E-13	5.29978760180814E-13	9.66431856800308E-13	4.36453096619494E-13	1.77698760766508E-12	1.43406017460691E-12
0.02448	1.93286371360062E-12	2.74341946446539E-12	1.58993628054244E-12	3.11752211871067E-12	5.61153981367921E-13	4.36453096619494E-13	-7.79380529677668E-13	1.8393380500393E-12	-9.35256635613201E-14	9.97607077987414E-13	9.35256635613201E-13	1.8705132712264E-13	-3.42927433058174E-13	-1.55876105935534E-13	1.09113274154873E-12	2.8057699068396E-13	9.97607077987414E-13	1.12230796273584E-12
0.0245	1.58993628054244E-12	2.7745946856525E-12	1.71463716529087E-12	3.33574866702042E-12	4.36453096619494E-13	2.8057699068396E-13	-3.7410265424528E-13	1.55876105935534E-12	0	1.05995752036163E-12	1.09113274154873E-12	-8.72906193238988E-13	-6.23504423742134E-13	-5.61153981367921E-13	1.4028849534198E-12	-5.61153981367921E-13	2.49401769496854E-13	9.97607077987414E-13
0.02452	1.55876105935534E-12	2.61871857971696E-12	1.37170973223269E-12	2.89929557040092E-12	6.54679644929241E-13	-1.55876105935534E-13	3.42927433058174E-13	1.05995752036163E-12	-1.24700884748427E-13	5.92329202555027E-13	9.35256635613201E-13	-1.80816282885219E-12	-8.72906193238988E-13	-5.29978760180814E-13	1.68346194410376E-12	-1.55876105935534E-12	-5.29978760180814E-13	9.97607077987414E-13
0.02454	1.37170973223269E-12	2.3069663678459E-12	6.23504423742134E-13	2.11991504072326E-12	7.79380529677668E-13	-3.11752211871067E-13	1.02878229917452E-12	5.61153981367921E-13	-2.18226548309747E-13	3.11752211871067E-14	4.05277875432387E-13	-1.8393380500393E-12	-9.66431856800308E-13	-2.8057699068396E-13	1.90168849241351E-12	-2.18226548309747E-12	-1.05995752036163E-12	7.17030087303454E-13
0.02456	1.09113274154873E-12	1.65228672291666E-12	-9.35256635613201E-14	1.58993628054244E-12	9.97607077987414E-13	-4.05277875432387E-13	1.37170973223269E-12	3.7410265424528E-13	3.11752211871067E-14	-7.79380529677668E-13	-3.11752211871067E-13	-1.09113274154873E-12	-7.17030087303454E-13	-6.23504423742134E-14	2.11991504072326E-12	-2.21344070428458E-12	-1.15348318392295E-12	3.11752211871067E-13
0.02458	8.41730972051881E-13	8.41730972051881E-13	-4.05277875432387E-13	1.37170973223269E-12	1.12230796273584E-12	-6.23504423742134E-14	1.43406017460691E-12	5.92329202555027E-13	5.29978760180814E-13	-1.24700884748427E-12	-7.79380529677668E-13	3.11752211871067E-13	-1.8705132712264E-13	1.55876105935534E-13	2.05756459834904E-12	-1.96403893478772E-12	-6.85854866116347E-13	0
0.0246	5.92329202555027E-13	9.35256635613201E-14	-4.36453096619494E-13	1.55876105935534E-12	1.18465840511005E-12	3.42927433058174E-13	1.30935928985848E-12	1.09113274154873E-12	9.04081414426094E-13	-1.21583362629716E-12	-8.72906193238988E-13	1.55876105935534E-12	6.54679644929241E-13	-9.35256635613201E-14	1.77698760766508E-12	-1.58993628054244E-12	1.24700884748427E-13	-1.55876105935534E-13
0.02462	1.8705132712264E-13	-3.7410265424528E-13	-2.8057699068396E-13	1.8393380500393E-12	1.05995752036163E-12	6.54679644929241E-13	1.24700884748427E-12	1.34053451104559E-12	1.09113274154873E-12	-7.17030087303454E-13	-5.61153981367921E-13	2.36931681022011E-12	1.55876105935534E-12	-2.18226548309747E-13	1.4028849534198E-12	-7.79380529677668E-13	9.04081414426094E-13	9.35256635613201E-14
0.02464	-1.55876105935534E-13	-8.10555750864774E-13	-1.55876105935534E-13	1.8705132712264E-12	8.41730972051881E-13	9.35256635613201E-13	1.24700884748427E-12	1.15348318392295E-12	1.30935928985848E-12	-1.55876105935534E-13	-6.23504423742134E-14	2.8057699068396E-12	2.02638937716194E-12	-1.8705132712264E-13	1.09113274154873E-12	2.8057699068396E-13	1.4028849534198E-12	6.23504423742134E-13
0.02466	9.35256635613201E-14	-1.09113274154873E-12	3.11752211871067E-14	1.65228672291666E-12	7.17030087303454E-13	8.41730972051881E-13	1.27818406867137E-12	7.48205308490561E-13	1.37170973223269E-12	3.42927433058174E-13	6.23504423742134E-13	2.89929557040092E-12	1.93286371360062E-12	-3.11752211871067E-14	1.05995752036163E-12	1.43406017460691E-12	1.74581238647798E-12	8.41730972051881E-13
0.02468	5.61153981367921E-13	-1.4028849534198E-12	2.8057699068396E-13	1.34053451104559E-12	1.05995752036163E-12	8.41730972051881E-13	1.43406017460691E-12	1.8705132712264E-13	1.55876105935534E-12	6.54679644929241E-13	1.30935928985848E-12	2.7745946856525E-12	1.4028849534198E-12	2.8057699068396E-13	1.24700884748427E-12	1.99521415597483E-12	1.74581238647798E-12	7.17030087303454E-13
0.0247	1.02878229917452E-12	-1.74581238647798E-12	5.92329202555027E-13	1.02878229917452E-12	1.80816282885219E-12	8.10555750864774E-13	1.55876105935534E-12	-4.36453096619494E-13	1.65228672291666E-12	1.18465840511005E-12	1.58993628054244E-12	2.55636813734275E-12	6.85854866116347E-13	4.36453096619494E-13	1.30935928985848E-12	2.02638937716194E-12	1.4028849534198E-12	6.54679644929241E-13
0.02472	1.05995752036163E-12	-1.43406017460691E-12	8.72906193238988E-13	9.66431856800308E-13	2.36931681022011E-12	1.05995752036163E-12	1.65228672291666E-12	-9.04081414426094E-13	1.55876105935534E-12	1.58993628054244E-12	1.58993628054244E-12	2.36931681022011E-12	3.11752211871067E-14	5.29978760180814E-13	1.12230796273584E-12	1.65228672291666E-12	5.61153981367921E-13	7.48205308490561E-13
0.02474	4.05277875432387E-13	-5.29978760180814E-13	1.49641061698112E-12	8.41730972051881E-13	2.61871857971696E-12	1.58993628054244E-12	1.4028849534198E-12	-9.66431856800308E-13	1.21583362629716E-12	1.52758583816823E-12	1.30935928985848E-12	1.99521415597483E-12	-2.49401769496854E-13	3.42927433058174E-13	8.10555750864774E-13	1.24700884748427E-12	-1.8705132712264E-13	1.15348318392295E-12
0.02476	6.23504423742134E-14	7.48205308490561E-13	2.11991504072326E-12	4.67628317806601E-13	2.8057699068396E-12	2.11991504072326E-12	1.02878229917452E-12	-8.72906193238988E-13	7.79380529677668E-13	1.30935928985848E-12	1.05995752036163E-12	1.27818406867137E-12	-9.35256635613201E-14	-9.35256635613201E-14	5.61153981367921E-13	9.04081414426094E-13	-4.98803538993707E-13	1.52758583816823E-12
0.02478	1.24700884748427E-13	1.90168849241351E-12	2.40049203140722E-12	-1.8705132712264E-13	3.11752211871067E-12	2.40049203140722E-12	5.61153981367921E-13	-5.92329202555027E-13	2.49401769496854E-13	1.02878229917452E-12	7.79380529677668E-13	5.29978760180814E-13	4.36453096619494E-13	-5.92329202555027E-13	1.55876105935534E-13	8.41730972051881E-13	-2.8057699068396E-13	1.58993628054244E-12
0.0248	3.42927433058174E-13	2.61871857971696E-12	2.338141589033E-12	-6.85854866116347E-13	3.39809910939463E-12	2.15109026191036E-12	-9.35256635613201E-14	-1.8705132712264E-13	-5.92329202555027E-13	8.10555750864774E-13	5.29978760180814E-13	1.8705132712264E-13	8.10555750864774E-13	-6.54679644929241E-13	-3.42927433058174E-13	9.04081414426094E-13	2.49401769496854E-13	1.34053451104559E-12
0.02482	4.67628317806601E-13	2.74341946446539E-12	2.02638937716194E-12	-9.97607077987414E-13	3.36692388820752E-12	1.34053451104559E-12	-5.61153981367921E-13	-1.24700884748427E-13	-1.62111150172955E-12	9.66431856800308E-13	3.42927433058174E-13	3.11752211871067E-13	8.41730972051881E-13	-3.7410265424528E-13	-6.23504423742134E-13	1.27818406867137E-12	7.48205308490561E-13	9.35256635613201E-13
0.02484	6.54679644929241E-13	2.18226548309747E-12	1.71463716529087E-12	-1.24700884748427E-12	2.74341946446539E-12	3.11752211871067E-13	-7.79380529677668E-13	-3.11752211871067E-14	-1.58993628054244E-12	1.05995752036163E-12	0	1.02878229917452E-12	3.7410265424528E-13	-6.23504423742134E-14	-8.10555750864774E-13	1.37170973223269E-12	9.04081414426094E-13	7.48205308490561E-13
0.02486	9.35256635613201E-13	1.18465840511005E-12	1.55876105935534E-12	-1.4028849534198E-12	1.62111150172955E-12	-4.98803538993707E-13	-5.92329202555027E-13	6.23504423742134E-14	-1.24700884748427E-13	9.66431856800308E-13	-4.36453096619494E-13	1.71463716529087E-12	-5.92329202555027E-13	3.11752211871067E-14	-5.92329202555027E-13	1.09113274154873E-12	8.72906193238988E-13	9.04081414426094E-13
0.02488	1.30935928985848E-12	2.8057699068396E-13	1.52758583816823E-12	-1.05995752036163E-12	5.92329202555027E-13	-1.12230796273584E-12	-1.24700884748427E-13	2.49401769496854E-13	1.24700884748427E-12	9.04081414426094E-13	-5.61153981367921E-13	1.90168849241351E-12	-1.4028849534198E-12	-9.35256635613201E-14	9.35256635613201E-14	6.54679644929241E-13	7.48205308490561E-13	1.12230796273584E-12
0.0249	1.80816282885219E-12	-9.35256635613201E-14	1.46523539579401E-12	-3.11752211871067E-13	-2.18226548309747E-13	-1.27818406867137E-12	4.36453096619494E-13	7.17030087303454E-13	1.49641061698112E-12	8.10555750864774E-13	-2.49401769496854E-13	1.77698760766508E-12	-1.71463716529087E-12	-1.8705132712264E-13	1.05995752036163E-12	2.49401769496854E-13	6.54679644929241E-13	1.37170973223269E-12
0.02492	2.27579114665879E-12	1.55876105935534E-13	1.34053451104559E-12	2.8057699068396E-13	-4.98803538993707E-13	-5.61153981367921E-13	6.23504423742134E-13	1.02878229917452E-12	1.27818406867137E-12	8.10555750864774E-13	2.49401769496854E-13	1.24700884748427E-12	-1.49641061698112E-12	-3.11752211871067E-13	1.96403893478772E-12	6.23504423742134E-14	6.23504423742134E-13	1.55876105935534E-12
0.02494	2.64989380090407E-12	7.48205308490561E-13	1.12230796273584E-12	7.17030087303454E-13	-4.05277875432387E-13	4.98803538993707E-13	8.41730972051881E-13	1.05995752036163E-12	9.35256635613201E-13	9.66431856800308E-13	8.10555750864774E-13	6.23504423742134E-13	-9.35256635613201E-13	-3.7410265424528E-13	2.49401769496854E-12	4.05277875432387E-13	7.79380529677668E-13	1.49641061698112E-12
0.02496	2.99282123396224E-12	1.21583362629716E-12	9.04081414426094E-13	1.37170973223269E-12	-2.18226548309747E-13	1.30935928985848E-12	9.35256635613201E-13	1.02878229917452E-12	5.92329202555027E-13	1.52758583816823E-12	1.24700884748427E-12	6.23504423742134E-14	-6.85854866116347E-13	-6.85854866116347E-13	2.40049203140722E-12	1.09113274154873E-12	1.27818406867137E-12	1.46523539579401E-12
0.02498	3.30457344583331E-12	1.4028849534198E-12	9.97607077987414E-13	2.11991504072326E-12	-6.23504423742134E-14	1.52758583816823E-12	1.05995752036163E-12	6.85854866116347E-13	4.36453096619494E-13	2.18226548309747E-12	1.68346194410376E-12	-2.18226548309747E-13	-5.92329202555027E-13	-8.10555750864774E-13	1.93286371360062E-12	1.58993628054244E-12	1.99521415597483E-12	1.27818406867137E-12
0.025	3.33574866702042E-12	1.18465840511005E-12	1.18465840511005E-12	2.46284247378143E-12	9.35256635613201E-14	1.15348318392295E-12	1.27818406867137E-12	3.11752211871067E-13	7.79380529677668E-13	2.74341946446539E-12	1.99521415597483E-12	-2.8057699068396E-13	-7.48205308490561E-13	-6.85854866116347E-13	1.30935928985848E-12	1.55876105935534E-12	2.52519291615564E-12	1.02878229917452E-12
0.02502	3.17987256108488E-12	9.35256635613201E-13	1.15348318392295E-12	2.338141589033E-12	1.24700884748427E-13	6.85854866116347E-13	1.62111150172955E-12	-2.49401769496854E-13	1.30935928985848E-12	2.99282123396224E-12	1.8393380500393E-12	0	-8.10555750864774E-13	-1.8705132712264E-13	7.48205308490561E-13	9.66431856800308E-13	2.74341946446539E-12	7.48205308490561E-13
0.02504	2.8057699068396E-12	6.85854866116347E-13	1.05995752036163E-12	1.8393380500393E-12	2.18226548309747E-13	3.11752211871067E-13	1.93286371360062E-12	-4.36453096619494E-13	1.90168849241351E-12	2.93047079158803E-12	1.65228672291666E-12	2.49401769496854E-13	-4.98803538993707E-13	6.54679644929241E-13	3.7410265424528E-13	3.7410265424528E-13	2.58754335852986E-12	2.49401769496854E-13
0.02506	2.36931681022011E-12	4.98803538993707E-13	9.97607077987414E-13	1.12230796273584E-12	6.23504423742134E-14	3.42927433058174E-13	2.24461592547168E-12	-2.49401769496854E-13	2.05756459834904E-12	2.58754335852986E-12	1.43406017460691E-12	5.61153981367921E-13	-1.24700884748427E-13	1.74581238647798E-12	1.55876105935534E-13	6.23504423742134E-14	2.11991504072326E-12	-6.23504423742134E-13
0.02508	1.68346194410376E-12	4.67628317806601E-13	1.05995752036163E-12	2.18226548309747E-13	-1.24700884748427E-13	4.67628317806601E-13	2.27579114665879E-12	4.36453096619494E-13	2.08873981953615E-12	2.3069663678459E-12	1.24700884748427E-12	9.35256635613201E-13	3.11752211871067E-14	2.61871857971696E-12	1.24700884748427E-13	-3.11752211871067E-14	1.4028849534198E-12	-1.05995752036163E-12
0.0251	9.35256635613201E-13	4.67628317806601E-13	1.37170973223269E-12	-4.67628317806601E-13	-2.8057699068396E-13	4.67628317806601E-13	1.90168849241351E-12	1.18465840511005E-12	1.96403893478772E-12	2.21344070428458E-12	1.30935928985848E-12	1.05995752036163E-12	0	3.14869733989778E-12	2.8057699068396E-13	-1.55876105935534E-13	5.61153981367921E-13	-7.79380529677668E-13
0.02512	1.55876105935534E-13	3.7410265424528E-13	1.52758583816823E-12	-9.04081414426094E-13	-3.11752211871067E-13	4.36453096619494E-13	1.27818406867137E-12	1.65228672291666E-12	1.74581238647798E-12	2.18226548309747E-12	1.46523539579401E-12	1.21583362629716E-12	3.11752211871067E-14	3.17987256108488E-12	5.61153981367921E-13	-4.98803538993707E-13	-6.23504423742134E-14	-1.24700884748427E-13
0.02514	-2.18226548309747E-13	3.7410265424528E-13	8.10555750864774E-13	-8.10555750864774E-13	-1.24700884748427E-13	1.24700884748427E-13	6.23504423742134E-13	1.43406017460691E-12	1.37170973223269E-12	1.93286371360062E-12	1.74581238647798E-12	1.4028849534198E-12	2.8057699068396E-13	3.02399645514935E-12	6.54679644929241E-13	-9.97607077987414E-13	-5.29978760180814E-13	2.8057699068396E-13
0.02516	4.05277875432387E-13	4.98803538993707E-13	-3.11752211871067E-13	-3.42927433058174E-13	1.55876105935534E-13	0	3.11752211871067E-13	5.92329202555027E-13	7.48205308490561E-13	1.49641061698112E-12	1.74581238647798E-12	1.30935928985848E-12	5.92329202555027E-13	3.02399645514935E-12	7.79380529677668E-13	-1.52758583816823E-12	-4.05277875432387E-13	1.55876105935534E-13
0.02518	1.80816282885219E-12	7.48205308490561E-13	-1.27818406867137E-12	6.23504423742134E-14	5.61153981367921E-13	3.11752211871067E-13	3.42927433058174E-13	-9.35256635613201E-14	0	9.35256635613201E-13	1.65228672291666E-12	9.04081414426094E-13	9.35256635613201E-13	3.2422230034591E-12	9.04081414426094E-13	-1.74581238647798E-12	2.49401769496854E-13	-1.24700884748427E-13
0.0252	2.74341946446539E-12	1.34053451104559E-12	-1.43406017460691E-12	6.85854866116347E-13	1.02878229917452E-12	7.79380529677668E-13	3.7410265424528E-13	-6.54679644929241E-13	-5.92329202555027E-13	3.7410265424528E-13	1.12230796273584E-12	3.7410265424528E-13	9.66431856800308E-13	3.49162477295595E-12	9.35256635613201E-13	-1.62111150172955E-12	1.09113274154873E-12	-9.35256635613201E-14
0.02522	2.55636813734275E-12	1.65228672291666E-12	-1.21583362629716E-12	1.77698760766508E-12	1.46523539579401E-12	1.15348318392295E-12	3.42927433058174E-13	-8.41730972051881E-13	-6.85854866116347E-13	-1.55876105935534E-13	6.23504423742134E-13	1.24700884748427E-13	8.41730972051881E-13	3.39809910939463E-12	8.41730972051881E-13	-1.30935928985848E-12	1.58993628054244E-12	2.49401769496854E-13
0.02524	1.62111150172955E-12	1.8705132712264E-12	-7.48205308490561E-13	2.68106902209118E-12	1.77698760766508E-12	1.15348318392295E-12	5.92329202555027E-13	-8.10555750864774E-13	-1.8705132712264E-13	-5.61153981367921E-13	2.18226548309747E-13	4.05277875432387E-13	5.92329202555027E-13	2.86812034921382E-12	5.92329202555027E-13	-9.04081414426094E-13	1.65228672291666E-12	7.79380529677668E-13
0.02526	5.29978760180814E-13	1.80816282885219E-12	-3.7410265424528E-13	2.83694512802671E-12	1.90168849241351E-12	1.05995752036163E-12	1.15348318392295E-12	-6.85854866116347E-13	6.23504423742134E-13	-6.85854866116347E-13	2.8057699068396E-13	6.54679644929241E-13	4.36453096619494E-13	2.27579114665879E-12	1.55876105935534E-13	-7.17030087303454E-13	1.43406017460691E-12	1.37170973223269E-12
0.02528	-3.42927433058174E-13	1.49641061698112E-12	-1.55876105935534E-13	2.24461592547168E-12	1.80816282885219E-12	7.17030087303454E-13	1.8393380500393E-12	-1.8705132712264E-13	1.43406017460691E-12	-7.48205308490561E-13	6.54679644929241E-13	6.54679644929241E-13	5.29978760180814E-13	1.90168849241351E-12	-1.55876105935534E-13	-6.54679644929241E-13	1.09113274154873E-12	2.08873981953615E-12
0.0253	-8.41730972051881E-13	1.09113274154873E-12	-1.8705132712264E-13	1.24700884748427E-12	1.8705132712264E-12	4.67628317806601E-13	2.21344070428458E-12	8.10555750864774E-13	2.08873981953615E-12	-6.54679644929241E-13	1.02878229917452E-12	2.8057699068396E-13	8.41730972051881E-13	1.65228672291666E-12	-3.7410265424528E-13	-5.61153981367921E-13	8.72906193238988E-13	2.40049203140722E-12
0.02532	-9.97607077987414E-13	7.17030087303454E-13	-1.24700884748427E-13	4.36453096619494E-13	2.18226548309747E-12	3.7410265424528E-13	2.05756459834904E-12	1.8393380500393E-12	2.55636813734275E-12	-5.92329202555027E-13	1.27818406867137E-12	-1.55876105935534E-13	1.12230796273584E-12	1.62111150172955E-12	-4.67628317806601E-13	-3.7410265424528E-13	6.23504423742134E-13	2.15109026191036E-12
0.02534	-8.10555750864774E-13	5.61153981367921E-13	9.35256635613201E-14	-9.35256635613201E-14	2.24461592547168E-12	5.61153981367921E-13	1.43406017460691E-12	2.58754335852986E-12	2.58754335852986E-12	-2.18226548309747E-13	1.4028849534198E-12	-3.42927433058174E-13	1.12230796273584E-12	1.52758583816823E-12	-3.7410265424528E-13	-2.18226548309747E-13	3.11752211871067E-13	1.65228672291666E-12
0.02536	-4.36453096619494E-13	6.23504423742134E-13	4.67628317806601E-13	-4.98803538993707E-13	2.05756459834904E-12	9.66431856800308E-13	7.48205308490561E-13	2.74341946446539E-12	2.21344070428458E-12	1.8705132712264E-13	1.46523539579401E-12	6.23504423742134E-14	4.67628317806601E-13	1.49641061698112E-12	-2.49401769496854E-13	3.11752211871067E-14	-1.55876105935534E-13	1.55876105935534E-12
0.02538	9.35256635613201E-14	9.35256635613201E-13	9.35256635613201E-13	-8.10555750864774E-13	1.71463716529087E-12	1.27818406867137E-12	4.05277875432387E-13	2.36931681022011E-12	1.30935928985848E-12	8.41730972051881E-13	1.37170973223269E-12	8.72906193238988E-13	-4.67628317806601E-13	1.49641061698112E-12	-2.18226548309747E-13	2.49401769496854E-13	-5.61153981367921E-13	2.15109026191036E-12
0.0254	4.67628317806601E-13	1.18465840511005E-12	1.18465840511005E-12	-8.72906193238988E-13	1.55876105935534E-12	1.15348318392295E-12	2.49401769496854E-13	1.93286371360062E-12	3.7410265424528E-13	1.30935928985848E-12	1.12230796273584E-12	1.96403893478772E-12	-1.43406017460691E-12	1.4028849534198E-12	-1.24700884748427E-13	3.7410265424528E-13	-6.85854866116347E-13	2.8057699068396E-12
0.02542	9.35256635613201E-13	1.21583362629716E-12	1.27818406867137E-12	-7.48205308490561E-13	1.52758583816823E-12	5.61153981367921E-13	9.35256635613201E-14	1.55876105935534E-12	-4.36453096619494E-13	1.34053451104559E-12	5.92329202555027E-13	2.68106902209118E-12	-1.99521415597483E-12	1.18465840511005E-12	-2.8057699068396E-13	7.17030087303454E-13	-6.54679644929241E-13	2.93047079158803E-12
0.02544	1.52758583816823E-12	1.24700884748427E-12	7.48205308490561E-13	-5.92329202555027E-13	1.27818406867137E-12	-1.24700884748427E-13	-2.49401769496854E-13	1.46523539579401E-12	-7.48205308490561E-13	7.17030087303454E-13	1.8705132712264E-13	2.49401769496854E-12	-1.8705132712264E-12	8.72906193238988E-13	-3.11752211871067E-14	8.41730972051881E-13	-4.05277875432387E-13	2.43166725259432E-12
0.02546	1.65228672291666E-12	1.37170973223269E-12	-9.35256635613201E-14	-1.55876105935534E-13	9.66431856800308E-13	-4.36453096619494E-13	-4.98803538993707E-13	1.4028849534198E-12	-6.85854866116347E-13	-1.55876105935534E-13	-6.23504423742134E-14	1.8705132712264E-12	-1.24700884748427E-12	4.98803538993707E-13	5.29978760180814E-13	9.97607077987414E-13	-3.11752211871067E-14	1.52758583816823E-12
0.02548	1.55876105935534E-12	1.43406017460691E-12	-3.42927433058174E-13	1.24700884748427E-13	6.85854866116347E-13	-9.35256635613201E-14	-5.61153981367921E-13	1.12230796273584E-12	-4.98803538993707E-13	-6.23504423742134E-13	-1.55876105935534E-13	1.02878229917452E-12	-8.10555750864774E-13	1.8705132712264E-13	1.37170973223269E-12	1.02878229917452E-12	1.55876105935534E-13	6.85854866116347E-13
0.0255	1.18465840511005E-12	1.52758583816823E-12	3.11752211871067E-13	4.36453096619494E-13	6.23504423742134E-13	8.72906193238988E-13	-1.8705132712264E-13	9.66431856800308E-13	-2.8057699068396E-13	-6.23504423742134E-13	0	3.7410265424528E-13	-4.98803538993707E-13	6.23504423742134E-14	1.99521415597483E-12	9.04081414426094E-13	3.11752211871067E-13	2.8057699068396E-13
0.02552	9.97607077987414E-13	1.52758583816823E-12	1.77698760766508E-12	7.79380529677668E-13	8.10555750864774E-13	2.18226548309747E-12	2.49401769496854E-13	9.04081414426094E-13	3.11752211871067E-14	-1.8705132712264E-13	2.18226548309747E-13	-1.8705132712264E-13	-4.05277875432387E-13	-1.55876105935534E-13	2.08873981953615E-12	5.61153981367921E-13	3.7410265424528E-13	3.7410265424528E-13
0.02554	1.21583362629716E-12	1.65228672291666E-12	3.2422230034591E-12	9.04081414426094E-13	1.09113274154873E-12	3.36692388820752E-12	5.61153981367921E-13	1.18465840511005E-12	4.98803538993707E-13	3.7410265424528E-13	4.98803538993707E-13	-8.72906193238988E-13	-4.67628317806601E-13	-6.23504423742134E-13	1.52758583816823E-12	2.8057699068396E-13	6.54679644929241E-13	7.48205308490561E-13
[truncated: 53,722 more rows]
