# Supplementary material for: Reliability of an interneuron response depends on an integrated sensory state
Source: eLife. 2019 Nov 13;8:e50566. doi: 10.7554/eLife.50566 (PMC6894930; doi:10.7554/eLife.50566)
Supplement: Figure 6—source data 1. [file elife-50566-fig6-data1.zip › Figure S6B_AIA Voltage-Clamp raw data for calculating IV curve/150918AIAGC5_1.txt]

	IV-long	IV-long_4	IV-long_6	IV-long_8	IV-long_10	IV-long_12	IV-long_14	IV-long_16	IV-long_18	IV-long_20	IV-long_22	IV-long_24	IV-long_26	IV-long_28	IV-long_30	IV-long_32	IV-long_34	IV-long_36
s	A	A	A	A	A	A	A	A	A	A	A	A	A	A	A	A	A	A
Time	Imon-1	Imon-1	Imon-1	Imon-1	Imon-1	Imon-1	Imon-1	Imon-1	Imon-1	Imon-1	Imon-1	Imon-1	Imon-1	Imon-1	Imon-1	Imon-1	Imon-1	Imon-1
0.005	3.89690264838834E-12	5.29978760180814E-12	3.46044955176884E-12	1.93286371360062E-12	4.83215928400154E-12	5.33096282299525E-12	5.1127362746855E-12	4.70745839925311E-12	4.89450972637575E-12	4.52040707213047E-12	4.80098406281443E-12	4.1774796390723E-12	4.80098406281443E-12	3.61632565770438E-12	4.676283178066E-12	4.6451079568789E-12	4.36453096619494E-12	3.36692388820752E-12
0.00502	3.83455220601412E-12	5.29978760180814E-12	3.99042831194966E-12	1.8393380500393E-12	5.01921061112418E-12	4.73863362044022E-12	5.14391149587261E-12	4.92568494756286E-12	5.29978760180814E-12	4.05277875432387E-12	5.17508671705971E-12	4.11512919669808E-12	4.86333450518865E-12	3.21104778227199E-12	4.676283178066E-12	4.6451079568789E-12	4.30218052382072E-12	3.83455220601412E-12
0.00504	3.89690264838834E-12	4.95686016874997E-12	4.1774796390723E-12	2.61871857971696E-12	5.17508671705971E-12	4.23983008144651E-12	5.23743715943393E-12	4.92568494756286E-12	5.45566370774367E-12	3.77220176363991E-12	5.26861238062103E-12	4.2086548602594E-12	4.70745839925311E-12	3.11752211871067E-12	4.58275751450468E-12	4.42688140856915E-12	4.55158229331758E-12	4.02160353313676E-12
0.00506	4.30218052382072E-12	4.42688140856915E-12	4.27100530263362E-12	3.77220176363991E-12	5.23743715943393E-12	3.77220176363991E-12	5.29978760180814E-12	4.80098406281443E-12	5.64271503486631E-12	3.67867610007859E-12	5.17508671705971E-12	4.08395397551098E-12	4.27100530263362E-12	3.11752211871067E-12	4.36453096619494E-12	4.02160353313676E-12	4.45805662975626E-12	4.33335574500783E-12
0.00508	4.76980884162733E-12	4.05277875432387E-12	4.27100530263362E-12	4.676283178066E-12	5.01921061112418E-12	3.42927433058174E-12	5.51801415011789E-12	4.70745839925311E-12	5.79859114080185E-12	3.80337698482702E-12	4.95686016874997E-12	3.89690264838834E-12	3.7098513212657E-12	3.08634689752356E-12	4.2086548602594E-12	3.46044955176884E-12	4.48923185094337E-12	4.48923185094337E-12
0.0051	5.20626193824682E-12	3.80337698482702E-12	3.95925309076255E-12	5.33096282299525E-12	4.73863362044022E-12	3.05517167633646E-12	5.61153981367921E-12	4.55158229331758E-12	5.98564246792449E-12	3.99042831194966E-12	4.80098406281443E-12	3.58515043651727E-12	3.2422230034591E-12	2.93047079158803E-12	3.95925309076255E-12	3.14869733989778E-12	4.42688140856915E-12	4.6451079568789E-12
0.00512	5.51801415011789E-12	3.67867610007859E-12	3.83455220601412E-12	5.61153981367921E-12	4.55158229331758E-12	2.71224424327828E-12	5.5803645924921E-12	4.1774796390723E-12	5.89211680436317E-12	4.14630441788519E-12	4.73863362044022E-12	3.39809910939463E-12	2.74341946446539E-12	2.7745946856525E-12	3.89690264838834E-12	2.86812034921382E-12	4.27100530263362E-12	4.73863362044022E-12
0.00514	5.54918937130499E-12	3.52279999414306E-12	3.95925309076255E-12	5.73624069842763E-12	4.33335574500783E-12	2.96164601277514E-12	5.36213804418235E-12	3.64750087889148E-12	5.86094158317606E-12	3.99042831194966E-12	4.86333450518865E-12	3.52279999414306E-12	2.58754335852986E-12	2.99282123396224E-12	4.23983008144651E-12	2.83694512802671E-12	3.64750087889148E-12	4.92568494756286E-12
0.00516	5.23743715943393E-12	3.42927433058174E-12	4.2086548602594E-12	5.76741591961474E-12	4.08395397551098E-12	3.86572742720123E-12	4.83215928400154E-12	3.33574866702042E-12	5.98564246792449E-12	3.7410265424528E-12	4.76980884162733E-12	3.61632565770438E-12	2.89929557040092E-12	3.30457344583331E-12	4.73863362044022E-12	3.08634689752356E-12	3.17987256108488E-12	5.05038583231129E-12
0.00518	4.6451079568789E-12	3.58515043651727E-12	4.39570618738205E-12	5.67389025605342E-12	3.99042831194966E-12	4.73863362044022E-12	3.89690264838834E-12	3.14869733989778E-12	5.86094158317606E-12	3.39809910939463E-12	4.70745839925311E-12	3.61632565770438E-12	3.61632565770438E-12	3.64750087889148E-12	5.23743715943393E-12	3.36692388820752E-12	3.58515043651727E-12	5.1127362746855E-12
0.0052	4.08395397551098E-12	3.55397521533016E-12	4.45805662975626E-12	5.67389025605342E-12	4.11512919669808E-12	4.86333450518865E-12	3.36692388820752E-12	3.30457344583331E-12	5.61153981367921E-12	3.36692388820752E-12	4.58275751450468E-12	3.49162477295595E-12	4.2086548602594E-12	3.86572742720123E-12	5.70506547724053E-12	3.77220176363991E-12	4.2086548602594E-12	5.23743715943393E-12
0.00522	3.7410265424528E-12	3.58515043651727E-12	4.27100530263362E-12	5.51801415011789E-12	4.52040707213047E-12	4.48923185094337E-12	3.08634689752356E-12	3.58515043651727E-12	5.45566370774367E-12	3.83455220601412E-12	4.89450972637575E-12	3.2733982246462E-12	4.70745839925311E-12	3.92807786957544E-12	6.01681768911159E-12	4.55158229331758E-12	4.42688140856915E-12	5.20626193824682E-12
0.00524	3.52279999414306E-12	3.42927433058174E-12	3.99042831194966E-12	5.48683892893078E-12	4.86333450518865E-12	4.33335574500783E-12	3.2422230034591E-12	4.1774796390723E-12	5.39331326536946E-12	4.33335574500783E-12	5.29978760180814E-12	3.08634689752356E-12	4.89450972637575E-12	4.05277875432387E-12	6.07916813148581E-12	5.48683892893078E-12	4.08395397551098E-12	5.36213804418235E-12
0.00526	3.64750087889148E-12	3.30457344583331E-12	3.58515043651727E-12	5.39331326536946E-12	4.86333450518865E-12	4.55158229331758E-12	3.67867610007859E-12	4.70745839925311E-12	5.39331326536946E-12	4.6451079568789E-12	5.5803645924921E-12	2.93047079158803E-12	4.83215928400154E-12	4.14630441788519E-12	6.0479929102987E-12	5.51801415011789E-12	3.83455220601412E-12	4.86333450518865E-12
0.00528	4.1774796390723E-12	3.2422230034591E-12	3.11752211871067E-12	5.26861238062103E-12	4.48923185094337E-12	4.61393273569179E-12	4.33335574500783E-12	5.05038583231129E-12	5.29978760180814E-12	4.42688140856915E-12	5.29978760180814E-12	3.02399645514935E-12	4.6451079568789E-12	4.02160353313676E-12	5.92329202555027E-12	4.676283178066E-12	4.05277875432387E-12	3.58515043651727E-12
0.0053	4.676283178066E-12	3.11752211871067E-12	2.93047079158803E-12	4.83215928400154E-12	4.23983008144651E-12	4.58275751450468E-12	4.70745839925311E-12	5.20626193824682E-12	5.1127362746855E-12	4.23983008144651E-12	4.86333450518865E-12	3.30457344583331E-12	4.6451079568789E-12	3.95925309076255E-12	5.70506547724053E-12	3.7410265424528E-12	4.14630441788519E-12	2.58754335852986E-12
0.00532	4.98803538993707E-12	3.21104778227199E-12	2.99282123396224E-12	4.39570618738205E-12	4.42688140856915E-12	4.39570618738205E-12	4.95686016874997E-12	5.23743715943393E-12	4.92568494756286E-12	4.11512919669808E-12	4.6451079568789E-12	3.7098513212657E-12	4.70745839925311E-12	4.08395397551098E-12	5.23743715943393E-12	3.2422230034591E-12	4.42688140856915E-12	2.15109026191036E-12
0.00534	5.05038583231129E-12	3.49162477295595E-12	3.05517167633646E-12	4.1774796390723E-12	4.89450972637575E-12	4.30218052382072E-12	4.92568494756286E-12	5.26861238062103E-12	4.83215928400154E-12	4.42688140856915E-12	4.39570618738205E-12	4.2086548602594E-12	4.73863362044022E-12	4.30218052382072E-12	4.6451079568789E-12	3.17987256108488E-12	4.676283178066E-12	2.21344070428458E-12
0.00536	4.73863362044022E-12	4.02160353313676E-12	3.08634689752356E-12	3.99042831194966E-12	4.6451079568789E-12	4.36453096619494E-12	4.70745839925311E-12	5.23743715943393E-12	4.676283178066E-12	4.6451079568789E-12	4.2086548602594E-12	4.52040707213047E-12	4.70745839925311E-12	4.36453096619494E-12	4.33335574500783E-12	2.93047079158803E-12	4.80098406281443E-12	2.36931681022011E-12
0.00538	4.30218052382072E-12	4.80098406281443E-12	3.2733982246462E-12	3.77220176363991E-12	3.80337698482702E-12	4.48923185094337E-12	4.76980884162733E-12	5.20626193824682E-12	4.45805662975626E-12	4.70745839925311E-12	3.95925309076255E-12	4.6451079568789E-12	4.73863362044022E-12	4.45805662975626E-12	4.55158229331758E-12	2.86812034921382E-12	4.6451079568789E-12	2.7745946856525E-12
0.0054	3.92807786957544E-12	5.48683892893078E-12	3.61632565770438E-12	3.58515043651727E-12	2.86812034921382E-12	4.83215928400154E-12	4.80098406281443E-12	5.05038583231129E-12	4.42688140856915E-12	4.73863362044022E-12	3.58515043651727E-12	4.73863362044022E-12	4.86333450518865E-12	4.76980884162733E-12	5.05038583231129E-12	2.86812034921382E-12	4.52040707213047E-12	3.36692388820752E-12
0.00542	3.77220176363991E-12	5.70506547724053E-12	4.11512919669808E-12	3.52279999414306E-12	2.40049203140722E-12	5.08156105349839E-12	4.92568494756286E-12	4.83215928400154E-12	4.58275751450468E-12	4.73863362044022E-12	3.33574866702042E-12	4.676283178066E-12	5.08156105349839E-12	4.83215928400154E-12	5.54918937130499E-12	2.96164601277514E-12	4.42688140856915E-12	3.83455220601412E-12
0.00544	3.7410265424528E-12	5.36213804418235E-12	4.36453096619494E-12	3.36692388820752E-12	2.21344070428458E-12	5.17508671705971E-12	4.98803538993707E-12	4.27100530263362E-12	4.86333450518865E-12	4.76980884162733E-12	3.14869733989778E-12	4.86333450518865E-12	4.89450972637575E-12	4.70745839925311E-12	5.76741591961474E-12	3.02399645514935E-12	4.58275751450468E-12	4.02160353313676E-12
0.00546	4.05277875432387E-12	4.86333450518865E-12	4.33335574500783E-12	3.11752211871067E-12	2.3069663678459E-12	4.92568494756286E-12	4.6451079568789E-12	3.77220176363991E-12	4.95686016874997E-12	4.61393273569179E-12	3.14869733989778E-12	5.05038583231129E-12	4.48923185094337E-12	4.39570618738205E-12	5.79859114080185E-12	3.39809910939463E-12	4.61393273569179E-12	4.05277875432387E-12
0.00548	4.36453096619494E-12	4.80098406281443E-12	4.23983008144651E-12	2.93047079158803E-12	2.96164601277514E-12	4.55158229331758E-12	4.23983008144651E-12	3.33574866702042E-12	4.676283178066E-12	4.33335574500783E-12	3.21104778227199E-12	5.23743715943393E-12	3.99042831194966E-12	4.02160353313676E-12	5.54918937130499E-12	3.92807786957544E-12	4.80098406281443E-12	3.99042831194966E-12
0.0055	4.55158229331758E-12	5.23743715943393E-12	4.11512919669808E-12	2.86812034921382E-12	3.77220176363991E-12	4.55158229331758E-12	3.80337698482702E-12	3.08634689752356E-12	4.1774796390723E-12	4.1774796390723E-12	3.30457344583331E-12	5.36213804418235E-12	3.77220176363991E-12	3.7410265424528E-12	5.08156105349839E-12	4.27100530263362E-12	4.98803538993707E-12	4.02160353313676E-12
0.00552	4.42688140856915E-12	5.82976636198895E-12	4.23983008144651E-12	3.08634689752356E-12	4.27100530263362E-12	4.80098406281443E-12	3.49162477295595E-12	2.8057699068396E-12	3.7410265424528E-12	4.58275751450468E-12	3.30457344583331E-12	5.08156105349839E-12	3.77220176363991E-12	3.64750087889148E-12	4.52040707213047E-12	4.61393273569179E-12	5.48683892893078E-12	4.08395397551098E-12
0.00554	4.08395397551098E-12	6.17269379504713E-12	4.36453096619494E-12	3.58515043651727E-12	4.27100530263362E-12	5.01921061112418E-12	3.52279999414306E-12	2.7745946856525E-12	3.42927433058174E-12	5.01921061112418E-12	3.64750087889148E-12	4.676283178066E-12	4.11512919669808E-12	3.7410265424528E-12	4.14630441788519E-12	4.676283178066E-12	5.67389025605342E-12	3.89690264838834E-12
0.00556	3.67867610007859E-12	6.23504423742134E-12	4.48923185094337E-12	4.30218052382072E-12	3.80337698482702E-12	4.73863362044022E-12	3.7410265424528E-12	3.05517167633646E-12	3.17987256108488E-12	5.20626193824682E-12	4.36453096619494E-12	4.14630441788519E-12	4.27100530263362E-12	3.89690264838834E-12	3.95925309076255E-12	4.52040707213047E-12	5.23743715943393E-12	3.61632565770438E-12
0.00558	3.21104778227199E-12	6.0479929102987E-12	4.42688140856915E-12	4.98803538993707E-12	3.49162477295595E-12	4.2086548602594E-12	4.30218052382072E-12	3.7098513212657E-12	2.89929557040092E-12	5.14391149587261E-12	5.42448848655657E-12	3.52279999414306E-12	4.27100530263362E-12	4.14630441788519E-12	4.05277875432387E-12	4.2086548602594E-12	4.73863362044022E-12	3.61632565770438E-12
0.0056	2.64989380090407E-12	5.79859114080185E-12	4.33335574500783E-12	5.48683892893078E-12	3.39809910939463E-12	3.61632565770438E-12	4.92568494756286E-12	4.58275751450468E-12	2.64989380090407E-12	4.61393273569179E-12	6.23504423742134E-12	2.99282123396224E-12	4.05277875432387E-12	4.52040707213047E-12	4.27100530263362E-12	3.95925309076255E-12	4.36453096619494E-12	3.99042831194966E-12
0.00562	2.49401769496854E-12	5.42448848655657E-12	4.30218052382072E-12	5.86094158317606E-12	3.33574866702042E-12	3.08634689752356E-12	5.39331326536946E-12	5.36213804418235E-12	2.8057699068396E-12	4.08395397551098E-12	6.54679644929241E-12	2.71224424327828E-12	3.86572742720123E-12	4.95686016874997E-12	4.27100530263362E-12	3.39809910939463E-12	4.58275751450468E-12	4.58275751450468E-12
0.00564	2.55636813734275E-12	4.89450972637575E-12	4.30218052382072E-12	5.95446724673738E-12	3.14869733989778E-12	2.7745946856525E-12	5.54918937130499E-12	5.70506547724053E-12	3.05517167633646E-12	3.61632565770438E-12	6.35974512216977E-12	2.8057699068396E-12	3.80337698482702E-12	5.39331326536946E-12	3.99042831194966E-12	3.11752211871067E-12	5.08156105349839E-12	5.01921061112418E-12
0.00566	2.83694512802671E-12	4.36453096619494E-12	4.39570618738205E-12	5.76741591961474E-12	3.08634689752356E-12	2.68106902209118E-12	5.36213804418235E-12	5.79859114080185E-12	3.64750087889148E-12	3.39809910939463E-12	5.82976636198895E-12	3.14869733989778E-12	3.83455220601412E-12	5.61153981367921E-12	3.55397521533016E-12	3.30457344583331E-12	5.54918937130499E-12	5.33096282299525E-12
0.00568	2.96164601277514E-12	3.7098513212657E-12	4.58275751450468E-12	5.29978760180814E-12	3.49162477295595E-12	2.68106902209118E-12	5.05038583231129E-12	5.5803645924921E-12	3.99042831194966E-12	3.2733982246462E-12	5.33096282299525E-12	3.61632565770438E-12	3.83455220601412E-12	5.67389025605342E-12	3.52279999414306E-12	3.95925309076255E-12	5.51801415011789E-12	5.39331326536946E-12
0.0057	2.86812034921382E-12	3.30457344583331E-12	4.83215928400154E-12	4.83215928400154E-12	3.86572742720123E-12	2.8057699068396E-12	4.58275751450468E-12	5.33096282299525E-12	4.33335574500783E-12	3.30457344583331E-12	4.98803538993707E-12	4.05277875432387E-12	3.80337698482702E-12	5.33096282299525E-12	4.02160353313676E-12	4.58275751450468E-12	5.14391149587261E-12	5.36213804418235E-12
0.00572	2.83694512802671E-12	3.33574866702042E-12	4.92568494756286E-12	4.52040707213047E-12	3.99042831194966E-12	2.99282123396224E-12	4.42688140856915E-12	5.01921061112418E-12	4.676283178066E-12	3.30457344583331E-12	4.80098406281443E-12	4.42688140856915E-12	3.7098513212657E-12	4.83215928400154E-12	4.55158229331758E-12	5.1127362746855E-12	4.676283178066E-12	5.26861238062103E-12
0.00574	2.93047079158803E-12	3.36692388820752E-12	4.92568494756286E-12	4.1774796390723E-12	3.7098513212657E-12	3.21104778227199E-12	4.42688140856915E-12	4.676283178066E-12	5.1127362746855E-12	3.55397521533016E-12	4.42688140856915E-12	4.58275751450468E-12	3.58515043651727E-12	4.36453096619494E-12	5.01921061112418E-12	5.29978760180814E-12	4.39570618738205E-12	5.05038583231129E-12
0.00576	3.21104778227199E-12	3.64750087889148E-12	5.05038583231129E-12	3.7410265424528E-12	3.2422230034591E-12	3.61632565770438E-12	4.61393273569179E-12	4.45805662975626E-12	5.39331326536946E-12	3.86572742720123E-12	4.14630441788519E-12	4.48923185094337E-12	3.39809910939463E-12	3.55397521533016E-12	4.98803538993707E-12	5.36213804418235E-12	4.2086548602594E-12	4.61393273569179E-12
0.00578	3.49162477295595E-12	3.92807786957544E-12	5.29978760180814E-12	3.30457344583331E-12	2.8057699068396E-12	4.30218052382072E-12	4.92568494756286E-12	4.45805662975626E-12	5.29978760180814E-12	4.39570618738205E-12	4.05277875432387E-12	4.33335574500783E-12	3.30457344583331E-12	2.8057699068396E-12	4.676283178066E-12	5.23743715943393E-12	4.2086548602594E-12	4.1774796390723E-12
0.0058	3.52279999414306E-12	4.14630441788519E-12	5.39331326536946E-12	3.17987256108488E-12	2.74341946446539E-12	4.73863362044022E-12	5.20626193824682E-12	4.36453096619494E-12	4.95686016874997E-12	5.26861238062103E-12	4.14630441788519E-12	4.33335574500783E-12	3.30457344583331E-12	2.11991504072326E-12	4.23983008144651E-12	5.1127362746855E-12	4.27100530263362E-12	3.99042831194966E-12
0.00582	3.61632565770438E-12	4.30218052382072E-12	5.29978760180814E-12	3.36692388820752E-12	3.08634689752356E-12	4.6451079568789E-12	5.33096282299525E-12	4.27100530263362E-12	4.45805662975626E-12	6.0479929102987E-12	4.2086548602594E-12	4.73863362044022E-12	3.11752211871067E-12	1.90168849241351E-12	3.89690264838834E-12	4.76980884162733E-12	4.1774796390723E-12	3.80337698482702E-12
0.00584	3.61632565770438E-12	4.48923185094337E-12	4.98803538993707E-12	3.52279999414306E-12	3.92807786957544E-12	4.1774796390723E-12	5.42448848655657E-12	4.11512919669808E-12	4.08395397551098E-12	6.39092034335687E-12	4.33335574500783E-12	5.08156105349839E-12	2.89929557040092E-12	2.27579114665879E-12	3.67867610007859E-12	4.55158229331758E-12	3.89690264838834E-12	3.86572742720123E-12
0.00586	3.67867610007859E-12	4.36453096619494E-12	4.42688140856915E-12	3.83455220601412E-12	4.80098406281443E-12	3.49162477295595E-12	5.5803645924921E-12	4.08395397551098E-12	3.7410265424528E-12	6.17269379504713E-12	4.36453096619494E-12	5.14391149587261E-12	3.02399645514935E-12	3.2422230034591E-12	3.7098513212657E-12	4.42688140856915E-12	3.7410265424528E-12	3.83455220601412E-12
0.00588	3.49162477295595E-12	3.99042831194966E-12	3.99042831194966E-12	4.02160353313676E-12	5.54918937130499E-12	2.71224424327828E-12	5.73624069842763E-12	4.1774796390723E-12	3.7410265424528E-12	5.5803645924921E-12	4.48923185094337E-12	4.70745839925311E-12	3.39809910939463E-12	4.2086548602594E-12	3.89690264838834E-12	4.42688140856915E-12	3.7098513212657E-12	3.7410265424528E-12
0.0059	2.89929557040092E-12	3.49162477295595E-12	3.67867610007859E-12	3.92807786957544E-12	5.5803645924921E-12	2.21344070428458E-12	5.82976636198895E-12	4.36453096619494E-12	4.08395397551098E-12	4.73863362044022E-12	4.36453096619494E-12	4.23983008144651E-12	3.86572742720123E-12	4.73863362044022E-12	4.27100530263362E-12	4.58275751450468E-12	3.92807786957544E-12	3.67867610007859E-12
0.00592	2.338141589033E-12	3.2422230034591E-12	3.30457344583331E-12	3.80337698482702E-12	5.20626193824682E-12	1.8393380500393E-12	5.67389025605342E-12	4.58275751450468E-12	4.98803538993707E-12	4.14630441788519E-12	4.1774796390723E-12	3.83455220601412E-12	4.08395397551098E-12	4.70745839925311E-12	4.52040707213047E-12	4.48923185094337E-12	4.02160353313676E-12	3.77220176363991E-12
0.00594	2.05756459834904E-12	3.42927433058174E-12	3.02399645514935E-12	3.67867610007859E-12	4.676283178066E-12	2.05756459834904E-12	5.26861238062103E-12	4.61393273569179E-12	5.64271503486631E-12	4.05277875432387E-12	3.77220176363991E-12	3.49162477295595E-12	4.14630441788519E-12	4.30218052382072E-12	4.58275751450468E-12	4.48923185094337E-12	3.83455220601412E-12	4.05277875432387E-12
0.00596	1.99521415597483E-12	3.86572742720123E-12	2.86812034921382E-12	3.80337698482702E-12	4.1774796390723E-12	2.89929557040092E-12	4.80098406281443E-12	4.52040707213047E-12	5.92329202555027E-12	4.1774796390723E-12	3.2733982246462E-12	3.2733982246462E-12	4.1774796390723E-12	4.1774796390723E-12	4.73863362044022E-12	4.1774796390723E-12	3.86572742720123E-12	4.27100530263362E-12
0.00598	2.18226548309747E-12	4.23983008144651E-12	3.02399645514935E-12	3.86572742720123E-12	4.02160353313676E-12	4.05277875432387E-12	4.42688140856915E-12	4.58275751450468E-12	5.86094158317606E-12	4.1774796390723E-12	2.96164601277514E-12	3.14869733989778E-12	4.11512919669808E-12	4.14630441788519E-12	4.86333450518865E-12	3.77220176363991E-12	4.36453096619494E-12	4.52040707213047E-12
0.006	2.46284247378143E-12	4.58275751450468E-12	3.2733982246462E-12	3.7098513212657E-12	3.83455220601412E-12	4.98803538993707E-12	4.1774796390723E-12	4.42688140856915E-12	5.54918937130499E-12	3.99042831194966E-12	3.08634689752356E-12	3.02399645514935E-12	3.99042831194966E-12	4.36453096619494E-12	4.73863362044022E-12	3.58515043651727E-12	4.95686016874997E-12	4.76980884162733E-12
0.00602	2.61871857971696E-12	4.676283178066E-12	3.7098513212657E-12	3.42927433058174E-12	3.86572742720123E-12	5.39331326536946E-12	3.80337698482702E-12	4.2086548602594E-12	5.26861238062103E-12	3.80337698482702E-12	3.55397521533016E-12	3.08634689752356E-12	3.77220176363991E-12	4.61393273569179E-12	4.58275751450468E-12	3.7410265424528E-12	5.23743715943393E-12	4.98803538993707E-12
0.00604	2.61871857971696E-12	5.08156105349839E-12	3.92807786957544E-12	3.2733982246462E-12	3.95925309076255E-12	5.29978760180814E-12	3.39809910939463E-12	3.99042831194966E-12	5.08156105349839E-12	3.7098513212657E-12	4.14630441788519E-12	2.93047079158803E-12	3.58515043651727E-12	4.676283178066E-12	4.48923185094337E-12	4.36453096619494E-12	5.23743715943393E-12	5.1127362746855E-12
0.00606	2.71224424327828E-12	5.42448848655657E-12	4.23983008144651E-12	3.14869733989778E-12	4.1774796390723E-12	4.83215928400154E-12	3.21104778227199E-12	4.02160353313676E-12	4.92568494756286E-12	3.86572742720123E-12	4.70745839925311E-12	2.8057699068396E-12	3.61632565770438E-12	4.48923185094337E-12	5.01921061112418E-12	5.14391149587261E-12	5.05038583231129E-12	5.05038583231129E-12
0.00608	2.83694512802671E-12	5.20626193824682E-12	4.58275751450468E-12	3.08634689752356E-12	4.676283178066E-12	4.52040707213047E-12	3.33574866702042E-12	4.30218052382072E-12	4.86333450518865E-12	3.99042831194966E-12	4.98803538993707E-12	2.71224424327828E-12	4.02160353313676E-12	4.2086548602594E-12	5.98564246792449E-12	5.08156105349839E-12	4.55158229331758E-12	4.92568494756286E-12
0.0061	2.8057699068396E-12	4.73863362044022E-12	4.70745839925311E-12	3.2733982246462E-12	5.1127362746855E-12	4.48923185094337E-12	3.7098513212657E-12	4.33335574500783E-12	4.76980884162733E-12	3.95925309076255E-12	5.05038583231129E-12	2.61871857971696E-12	4.70745839925311E-12	3.99042831194966E-12	6.57797167047951E-12	4.14630441788519E-12	4.30218052382072E-12	4.70745839925311E-12
0.00612	2.64989380090407E-12	4.39570618738205E-12	4.39570618738205E-12	3.80337698482702E-12	5.20626193824682E-12	4.39570618738205E-12	4.14630441788519E-12	4.23983008144651E-12	4.52040707213047E-12	3.86572742720123E-12	5.01921061112418E-12	2.338141589033E-12	5.42448848655657E-12	3.77220176363991E-12	6.60914689166662E-12	3.2422230034591E-12	4.30218052382072E-12	4.30218052382072E-12
0.00614	2.68106902209118E-12	4.36453096619494E-12	4.02160353313676E-12	3.95925309076255E-12	4.80098406281443E-12	4.23983008144651E-12	4.33335574500783E-12	4.05277875432387E-12	4.23983008144651E-12	3.92807786957544E-12	4.80098406281443E-12	1.93286371360062E-12	5.95446724673738E-12	3.7098513212657E-12	6.07916813148581E-12	2.99282123396224E-12	4.61393273569179E-12	3.7410265424528E-12
0.00616	2.74341946446539E-12	4.55158229331758E-12	3.80337698482702E-12	3.64750087889148E-12	4.23983008144651E-12	4.11512919669808E-12	4.1774796390723E-12	3.7410265424528E-12	3.83455220601412E-12	3.92807786957544E-12	4.48923185094337E-12	1.71463716529087E-12	6.11034335267291E-12	3.77220176363991E-12	5.51801415011789E-12	3.17987256108488E-12	5.1127362746855E-12	3.2422230034591E-12
0.00618	2.93047079158803E-12	4.55158229331758E-12	3.77220176363991E-12	3.33574866702042E-12	3.52279999414306E-12	4.11512919669808E-12	3.86572742720123E-12	3.64750087889148E-12	3.55397521533016E-12	3.99042831194966E-12	4.05277875432387E-12	2.05756459834904E-12	6.14151857386002E-12	3.77220176363991E-12	5.1127362746855E-12	3.2733982246462E-12	5.23743715943393E-12	3.05517167633646E-12
0.0062	3.2733982246462E-12	4.39570618738205E-12	4.11512919669808E-12	3.02399645514935E-12	3.33574866702042E-12	4.27100530263362E-12	3.80337698482702E-12	3.83455220601412E-12	3.11752211871067E-12	4.02160353313676E-12	3.42927433058174E-12	2.71224424327828E-12	5.48683892893078E-12	3.80337698482702E-12	4.73863362044022E-12	3.33574866702042E-12	5.01921061112418E-12	3.33574866702042E-12
0.00622	3.99042831194966E-12	4.27100530263362E-12	4.36453096619494E-12	3.11752211871067E-12	3.39809910939463E-12	4.73863362044022E-12	4.14630441788519E-12	4.39570618738205E-12	2.86812034921382E-12	4.02160353313676E-12	3.11752211871067E-12	3.55397521533016E-12	4.36453096619494E-12	3.67867610007859E-12	4.42688140856915E-12	3.33574866702042E-12	4.76980884162733E-12	3.95925309076255E-12
0.00624	4.83215928400154E-12	4.05277875432387E-12	4.39570618738205E-12	3.36692388820752E-12	3.46044955176884E-12	5.29978760180814E-12	4.676283178066E-12	5.05038583231129E-12	2.93047079158803E-12	3.99042831194966E-12	2.7745946856525E-12	4.30218052382072E-12	3.33574866702042E-12	3.33574866702042E-12	3.7410265424528E-12	3.52279999414306E-12	4.676283178066E-12	4.42688140856915E-12
0.00626	5.64271503486631E-12	3.86572742720123E-12	4.36453096619494E-12	3.7098513212657E-12	3.39809910939463E-12	5.64271503486631E-12	5.05038583231129E-12	5.39331326536946E-12	3.08634689752356E-12	3.89690264838834E-12	2.7745946856525E-12	4.86333450518865E-12	2.46284247378143E-12	3.33574866702042E-12	3.14869733989778E-12	3.77220176363991E-12	4.70745839925311E-12	4.676283178066E-12
0.00628	5.82976636198895E-12	3.89690264838834E-12	4.2086548602594E-12	4.05277875432387E-12	3.21104778227199E-12	5.36213804418235E-12	5.08156105349839E-12	5.29978760180814E-12	3.52279999414306E-12	4.2086548602594E-12	3.02399645514935E-12	5.01921061112418E-12	2.18226548309747E-12	3.7410265424528E-12	2.8057699068396E-12	4.08395397551098E-12	4.70745839925311E-12	4.33335574500783E-12
0.0063	5.48683892893078E-12	4.23983008144651E-12	3.95925309076255E-12	4.23983008144651E-12	3.14869733989778E-12	4.86333450518865E-12	4.95686016874997E-12	5.20626193824682E-12	3.86572742720123E-12	4.45805662975626E-12	3.61632565770438E-12	4.92568494756286E-12	2.43166725259432E-12	4.48923185094337E-12	2.83694512802671E-12	4.30218052382072E-12	4.48923185094337E-12	3.77220176363991E-12
0.00632	4.73863362044022E-12	4.73863362044022E-12	3.7098513212657E-12	4.39570618738205E-12	3.02399645514935E-12	4.36453096619494E-12	5.01921061112418E-12	5.33096282299525E-12	4.14630441788519E-12	4.48923185094337E-12	4.30218052382072E-12	4.76980884162733E-12	2.96164601277514E-12	5.05038583231129E-12	3.2422230034591E-12	4.42688140856915E-12	4.11512919669808E-12	3.30457344583331E-12
0.00634	4.14630441788519E-12	5.17508671705971E-12	3.30457344583331E-12	4.61393273569179E-12	2.96164601277514E-12	4.08395397551098E-12	5.26861238062103E-12	5.29978760180814E-12	4.33335574500783E-12	4.2086548602594E-12	4.48923185094337E-12	4.6451079568789E-12	3.55397521533016E-12	4.98803538993707E-12	3.89690264838834E-12	4.70745839925311E-12	3.89690264838834E-12	3.30457344583331E-12
0.00636	3.67867610007859E-12	5.23743715943393E-12	2.99282123396224E-12	4.676283178066E-12	3.2733982246462E-12	4.05277875432387E-12	5.26861238062103E-12	5.45566370774367E-12	4.58275751450468E-12	3.64750087889148E-12	4.33335574500783E-12	4.52040707213047E-12	3.95925309076255E-12	4.55158229331758E-12	4.83215928400154E-12	5.01921061112418E-12	4.02160353313676E-12	3.61632565770438E-12
0.00638	3.2733982246462E-12	4.86333450518865E-12	3.14869733989778E-12	4.73863362044022E-12	3.58515043651727E-12	4.14630441788519E-12	5.17508671705971E-12	5.48683892893078E-12	4.76980884162733E-12	3.11752211871067E-12	4.02160353313676E-12	4.42688140856915E-12	4.1774796390723E-12	3.95925309076255E-12	5.82976636198895E-12	4.86333450518865E-12	4.11512919669808E-12	4.02160353313676E-12
0.0064	2.7745946856525E-12	4.2086548602594E-12	3.52279999414306E-12	4.92568494756286E-12	3.77220176363991E-12	4.33335574500783E-12	4.98803538993707E-12	5.51801415011789E-12	4.73863362044022E-12	2.8057699068396E-12	3.99042831194966E-12	4.36453096619494E-12	4.14630441788519E-12	3.49162477295595E-12	6.39092034335687E-12	4.58275751450468E-12	4.05277875432387E-12	4.33335574500783E-12
0.00642	2.27579114665879E-12	3.58515043651727E-12	3.7410265424528E-12	5.01921061112418E-12	3.95925309076255E-12	4.61393273569179E-12	5.05038583231129E-12	5.64271503486631E-12	4.39570618738205E-12	2.89929557040092E-12	4.23983008144651E-12	4.23983008144651E-12	3.86572742720123E-12	3.33574866702042E-12	6.45327078573109E-12	4.27100530263362E-12	4.05277875432387E-12	4.6451079568789E-12
0.00644	2.18226548309747E-12	3.36692388820752E-12	3.7098513212657E-12	4.86333450518865E-12	4.2086548602594E-12	4.676283178066E-12	5.17508671705971E-12	5.73624069842763E-12	4.02160353313676E-12	3.2733982246462E-12	4.52040707213047E-12	4.11512919669808E-12	3.7410265424528E-12	3.49162477295595E-12	6.0479929102987E-12	4.2086548602594E-12	4.08395397551098E-12	4.6451079568789E-12
0.00646	2.64989380090407E-12	3.17987256108488E-12	3.61632565770438E-12	4.58275751450468E-12	4.676283178066E-12	4.52040707213047E-12	5.14391149587261E-12	5.67389025605342E-12	3.89690264838834E-12	3.64750087889148E-12	4.73863362044022E-12	3.99042831194966E-12	3.80337698482702E-12	3.61632565770438E-12	5.1127362746855E-12	4.36453096619494E-12	4.33335574500783E-12	4.36453096619494E-12
0.00648	3.2422230034591E-12	3.02399645514935E-12	3.55397521533016E-12	4.08395397551098E-12	5.05038583231129E-12	4.48923185094337E-12	4.98803538993707E-12	5.36213804418235E-12	3.89690264838834E-12	3.86572742720123E-12	4.73863362044022E-12	3.83455220601412E-12	4.02160353313676E-12	3.49162477295595E-12	4.02160353313676E-12	4.76980884162733E-12	4.73863362044022E-12	4.2086548602594E-12
0.0065	4.02160353313676E-12	3.02399645514935E-12	3.7098513212657E-12	3.55397521533016E-12	5.08156105349839E-12	4.27100530263362E-12	4.86333450518865E-12	4.676283178066E-12	3.99042831194966E-12	3.89690264838834E-12	4.73863362044022E-12	3.67867610007859E-12	4.1774796390723E-12	3.17987256108488E-12	3.17987256108488E-12	5.1127362746855E-12	5.08156105349839E-12	4.2086548602594E-12
0.00652	4.61393273569179E-12	3.02399645514935E-12	3.83455220601412E-12	3.05517167633646E-12	5.23743715943393E-12	4.08395397551098E-12	4.80098406281443E-12	3.86572742720123E-12	3.92807786957544E-12	3.89690264838834E-12	4.80098406281443E-12	3.30457344583331E-12	4.2086548602594E-12	2.96164601277514E-12	2.99282123396224E-12	5.29978760180814E-12	5.08156105349839E-12	4.48923185094337E-12
0.00654	4.80098406281443E-12	3.21104778227199E-12	4.02160353313676E-12	3.30457344583331E-12	5.20626193824682E-12	3.83455220601412E-12	4.80098406281443E-12	3.36692388820752E-12	3.92807786957544E-12	3.89690264838834E-12	4.92568494756286E-12	3.2422230034591E-12	4.05277875432387E-12	3.05517167633646E-12	3.2422230034591E-12	5.39331326536946E-12	5.01921061112418E-12	5.01921061112418E-12
0.00656	4.55158229331758E-12	3.42927433058174E-12	4.08395397551098E-12	4.1774796390723E-12	5.26861238062103E-12	3.7098513212657E-12	4.98803538993707E-12	3.30457344583331E-12	4.11512919669808E-12	4.08395397551098E-12	5.23743715943393E-12	3.36692388820752E-12	3.7410265424528E-12	3.39809910939463E-12	3.46044955176884E-12	5.26861238062103E-12	4.98803538993707E-12	5.42448848655657E-12
0.00658	4.11512919669808E-12	3.86572742720123E-12	4.11512919669808E-12	4.89450972637575E-12	5.14391149587261E-12	3.7098513212657E-12	5.14391149587261E-12	3.7098513212657E-12	4.33335574500783E-12	4.11512919669808E-12	5.39331326536946E-12	3.17987256108488E-12	3.2422230034591E-12	3.95925309076255E-12	3.46044955176884E-12	4.98803538993707E-12	4.89450972637575E-12	5.73624069842763E-12
0.0066	3.99042831194966E-12	4.27100530263362E-12	4.05277875432387E-12	5.01921061112418E-12	5.05038583231129E-12	3.55397521533016E-12	5.42448848655657E-12	4.11512919669808E-12	4.61393273569179E-12	4.42688140856915E-12	5.76741591961474E-12	2.58754335852986E-12	2.74341946446539E-12	4.36453096619494E-12	3.30457344583331E-12	4.48923185094337E-12	4.83215928400154E-12	6.0479929102987E-12
0.00662	4.08395397551098E-12	4.58275751450468E-12	4.08395397551098E-12	4.92568494756286E-12	5.01921061112418E-12	3.42927433058174E-12	5.51801415011789E-12	4.27100530263362E-12	4.6451079568789E-12	4.676283178066E-12	6.14151857386002E-12	2.08873981953615E-12	2.61871857971696E-12	4.76980884162733E-12	3.2422230034591E-12	4.02160353313676E-12	4.6451079568789E-12	6.11034335267291E-12
0.00664	4.23983008144651E-12	4.2086548602594E-12	4.11512919669808E-12	5.01921061112418E-12	5.1127362746855E-12	3.36692388820752E-12	5.17508671705971E-12	4.27100530263362E-12	4.70745839925311E-12	4.73863362044022E-12	6.14151857386002E-12	2.05756459834904E-12	2.86812034921382E-12	5.17508671705971E-12	3.39809910939463E-12	3.77220176363991E-12	4.676283178066E-12	5.89211680436317E-12
0.00666	4.36453096619494E-12	3.2733982246462E-12	4.27100530263362E-12	4.76980884162733E-12	5.33096282299525E-12	3.55397521533016E-12	4.61393273569179E-12	4.48923185094337E-12	4.73863362044022E-12	4.42688140856915E-12	5.98564246792449E-12	2.15109026191036E-12	3.17987256108488E-12	5.29978760180814E-12	3.7410265424528E-12	3.89690264838834E-12	4.89450972637575E-12	5.76741591961474E-12
0.00668	4.30218052382072E-12	2.27579114665879E-12	4.55158229331758E-12	4.36453096619494E-12	5.54918937130499E-12	4.11512919669808E-12	3.95925309076255E-12	4.58275751450468E-12	4.61393273569179E-12	3.86572742720123E-12	5.23743715943393E-12	1.93286371360062E-12	3.21104778227199E-12	4.676283178066E-12	4.11512919669808E-12	4.2086548602594E-12	4.89450972637575E-12	5.73624069842763E-12
0.0067	4.1774796390723E-12	1.74581238647798E-12	4.89450972637575E-12	4.02160353313676E-12	5.54918937130499E-12	4.80098406281443E-12	3.42927433058174E-12	4.48923185094337E-12	4.33335574500783E-12	3.14869733989778E-12	4.36453096619494E-12	1.62111150172955E-12	3.2422230034591E-12	3.58515043651727E-12	4.30218052382072E-12	4.2086548602594E-12	4.676283178066E-12	5.61153981367921E-12
0.00672	4.1774796390723E-12	1.99521415597483E-12	4.98803538993707E-12	3.92807786957544E-12	5.08156105349839E-12	5.26861238062103E-12	3.17987256108488E-12	4.2086548602594E-12	4.14630441788519E-12	2.7745946856525E-12	3.02399645514935E-12	1.62111150172955E-12	3.55397521533016E-12	2.52519291615564E-12	4.45805662975626E-12	4.08395397551098E-12	4.70745839925311E-12	5.45566370774367E-12
0.00674	4.30218052382072E-12	2.7745946856525E-12	5.05038583231129E-12	4.05277875432387E-12	4.39570618738205E-12	5.20626193824682E-12	3.2733982246462E-12	3.80337698482702E-12	4.08395397551098E-12	2.86812034921382E-12	1.77698760766508E-12	1.8393380500393E-12	3.80337698482702E-12	1.8705132712264E-12	4.73863362044022E-12	3.30457344583331E-12	5.01921061112418E-12	5.14391149587261E-12
0.00676	4.30218052382072E-12	3.77220176363991E-12	4.92568494756286E-12	4.36453096619494E-12	3.52279999414306E-12	4.83215928400154E-12	3.58515043651727E-12	3.58515043651727E-12	4.39570618738205E-12	3.39809910939463E-12	1.58993628054244E-12	2.3069663678459E-12	3.92807786957544E-12	1.68346194410376E-12	5.14391149587261E-12	2.43166725259432E-12	5.45566370774367E-12	4.95686016874997E-12
0.00678	4.36453096619494E-12	4.39570618738205E-12	4.52040707213047E-12	4.83215928400154E-12	3.02399645514935E-12	4.27100530263362E-12	3.80337698482702E-12	3.58515043651727E-12	4.86333450518865E-12	4.02160353313676E-12	2.15109026191036E-12	2.89929557040092E-12	3.86572742720123E-12	2.02638937716194E-12	5.51801415011789E-12	2.05756459834904E-12	5.70506547724053E-12	4.83215928400154E-12
0.0068	4.23983008144651E-12	4.89450972637575E-12	4.2086548602594E-12	5.01921061112418E-12	3.02399645514935E-12	3.80337698482702E-12	3.7098513212657E-12	3.86572742720123E-12	5.42448848655657E-12	4.52040707213047E-12	2.93047079158803E-12	3.49162477295595E-12	3.67867610007859E-12	2.43166725259432E-12	5.79859114080185E-12	1.80816282885219E-12	5.5803645924921E-12	4.89450972637575E-12
0.00682	4.14630441788519E-12	5.17508671705971E-12	3.99042831194966E-12	4.80098406281443E-12	3.58515043651727E-12	3.67867610007859E-12	3.30457344583331E-12	4.08395397551098E-12	5.64271503486631E-12	4.76980884162733E-12	3.67867610007859E-12	3.99042831194966E-12	3.55397521533016E-12	2.93047079158803E-12	6.11034335267291E-12	1.96403893478772E-12	5.26861238062103E-12	5.14391149587261E-12
0.00684	4.08395397551098E-12	5.51801415011789E-12	4.05277875432387E-12	4.30218052382072E-12	4.2086548602594E-12	3.67867610007859E-12	2.74341946446539E-12	4.33335574500783E-12	5.67389025605342E-12	4.676283178066E-12	4.30218052382072E-12	4.2086548602594E-12	3.46044955176884E-12	3.08634689752356E-12	6.64032211285373E-12	2.27579114665879E-12	4.86333450518865E-12	5.39331326536946E-12
0.00686	4.08395397551098E-12	5.89211680436317E-12	4.14630441788519E-12	3.86572742720123E-12	4.676283178066E-12	4.05277875432387E-12	2.40049203140722E-12	4.6451079568789E-12	5.70506547724053E-12	4.52040707213047E-12	4.98803538993707E-12	4.2086548602594E-12	3.55397521533016E-12	3.11752211871067E-12	6.92089910353769E-12	2.68106902209118E-12	4.61393273569179E-12	5.23743715943393E-12
0.00688	4.36453096619494E-12	5.79859114080185E-12	4.2086548602594E-12	3.77220176363991E-12	4.83215928400154E-12	4.48923185094337E-12	2.18226548309747E-12	5.05038583231129E-12	5.70506547724053E-12	4.14630441788519E-12	5.39331326536946E-12	3.7410265424528E-12	3.89690264838834E-12	3.14869733989778E-12	6.79619821878926E-12	2.68106902209118E-12	4.42688140856915E-12	4.92568494756286E-12
0.0069	4.58275751450468E-12	5.23743715943393E-12	4.02160353313676E-12	4.1774796390723E-12	4.80098406281443E-12	4.676283178066E-12	2.3069663678459E-12	5.23743715943393E-12	5.67389025605342E-12	3.95925309076255E-12	5.54918937130499E-12	3.33574866702042E-12	4.11512919669808E-12	3.33574866702042E-12	6.32856990098266E-12	2.338141589033E-12	4.42688140856915E-12	4.39570618738205E-12
0.00692	4.6451079568789E-12	4.30218052382072E-12	3.77220176363991E-12	5.05038583231129E-12	4.80098406281443E-12	4.61393273569179E-12	2.86812034921382E-12	5.39331326536946E-12	5.61153981367921E-12	4.08395397551098E-12	5.73624069842763E-12	2.83694512802671E-12	4.27100530263362E-12	3.36692388820752E-12	5.95446724673738E-12	1.99521415597483E-12	4.6451079568789E-12	4.14630441788519E-12
0.00694	4.48923185094337E-12	3.33574866702042E-12	3.58515043651727E-12	5.61153981367921E-12	4.98803538993707E-12	4.27100530263362E-12	3.61632565770438E-12	5.29978760180814E-12	5.42448848655657E-12	4.52040707213047E-12	6.01681768911159E-12	2.40049203140722E-12	4.42688140856915E-12	3.36692388820752E-12	5.86094158317606E-12	1.71463716529087E-12	5.14391149587261E-12	4.2086548602594E-12
0.00696	4.05277875432387E-12	2.86812034921382E-12	3.42927433058174E-12	5.54918937130499E-12	4.98803538993707E-12	3.92807786957544E-12	4.27100530263362E-12	5.08156105349839E-12	5.20626193824682E-12	5.45566370774367E-12	6.39092034335687E-12	1.8393380500393E-12	4.58275751450468E-12	3.11752211871067E-12	5.95446724673738E-12	1.74581238647798E-12	5.64271503486631E-12	4.52040707213047E-12
0.00698	3.83455220601412E-12	3.08634689752356E-12	3.46044955176884E-12	5.14391149587261E-12	4.86333450518865E-12	3.86572742720123E-12	4.676283178066E-12	4.89450972637575E-12	4.76980884162733E-12	6.26621945860845E-12	6.54679644929241E-12	1.24700884748427E-12	4.73863362044022E-12	2.86812034921382E-12	6.14151857386002E-12	2.18226548309747E-12	6.07916813148581E-12	4.98803538993707E-12
0.007	3.92807786957544E-12	3.89690264838834E-12	3.55397521533016E-12	4.58275751450468E-12	4.52040707213047E-12	3.95925309076255E-12	4.73863362044022E-12	4.70745839925311E-12	4.23983008144651E-12	6.92089910353769E-12	6.57797167047951E-12	1.05995752036163E-12	4.6451079568789E-12	2.68106902209118E-12	6.14151857386002E-12	2.89929557040092E-12	6.17269379504713E-12	5.51801415011789E-12
0.00702	4.23983008144651E-12	4.676283178066E-12	3.61632565770438E-12	4.05277875432387E-12	4.23983008144651E-12	3.99042831194966E-12	4.76980884162733E-12	4.33335574500783E-12	3.89690264838834E-12	6.88972388235058E-12	6.57797167047951E-12	1.34053451104559E-12	4.61393273569179E-12	2.64989380090407E-12	5.86094158317606E-12	3.80337698482702E-12	5.95446724673738E-12	5.89211680436317E-12
0.00704	4.61393273569179E-12	5.29978760180814E-12	3.7098513212657E-12	3.80337698482702E-12	3.89690264838834E-12	3.86572742720123E-12	4.98803538993707E-12	3.99042831194966E-12	3.77220176363991E-12	6.35974512216977E-12	6.70267255522794E-12	1.96403893478772E-12	4.55158229331758E-12	3.21104778227199E-12	5.48683892893078E-12	4.52040707213047E-12	5.54918937130499E-12	6.0479929102987E-12
0.00706	4.80098406281443E-12	5.51801415011789E-12	3.61632565770438E-12	3.7410265424528E-12	3.52279999414306E-12	3.89690264838834E-12	5.33096282299525E-12	3.67867610007859E-12	3.7098513212657E-12	5.70506547724053E-12	6.88972388235058E-12	2.43166725259432E-12	4.676283178066E-12	3.95925309076255E-12	5.17508671705971E-12	5.08156105349839E-12	4.98803538993707E-12	5.92329202555027E-12
0.00708	4.676283178066E-12	5.54918937130499E-12	3.61632565770438E-12	3.99042831194966E-12	3.05517167633646E-12	4.02160353313676E-12	5.48683892893078E-12	3.67867610007859E-12	3.7098513212657E-12	5.01921061112418E-12	6.39092034335687E-12	2.83694512802671E-12	4.80098406281443E-12	4.52040707213047E-12	4.89450972637575E-12	5.36213804418235E-12	4.30218052382072E-12	5.23743715943393E-12
0.0071	4.23983008144651E-12	5.17508671705971E-12	3.64750087889148E-12	4.14630441788519E-12	2.7745946856525E-12	4.30218052382072E-12	5.26861238062103E-12	3.92807786957544E-12	3.67867610007859E-12	4.30218052382072E-12	5.5803645924921E-12	3.05517167633646E-12	4.98803538993707E-12	4.86333450518865E-12	4.61393273569179E-12	5.36213804418235E-12	3.7410265424528E-12	4.52040707213047E-12
0.00712	3.77220176363991E-12	4.80098406281443E-12	3.67867610007859E-12	4.14630441788519E-12	2.83694512802671E-12	4.48923185094337E-12	4.61393273569179E-12	4.2086548602594E-12	3.7410265424528E-12	3.64750087889148E-12	4.55158229331758E-12	3.05517167633646E-12	5.26861238062103E-12	5.1127362746855E-12	4.2086548602594E-12	5.05038583231129E-12	3.33574866702042E-12	3.67867610007859E-12
0.00714	3.42927433058174E-12	4.45805662975626E-12	3.77220176363991E-12	4.14630441788519E-12	3.30457344583331E-12	4.33335574500783E-12	4.08395397551098E-12	4.48923185094337E-12	3.7410265424528E-12	3.36692388820752E-12	3.7410265424528E-12	3.05517167633646E-12	5.61153981367921E-12	4.95686016874997E-12	3.80337698482702E-12	4.61393273569179E-12	3.05517167633646E-12	3.14869733989778E-12
0.00716	3.39809910939463E-12	4.1774796390723E-12	4.02160353313676E-12	3.95925309076255E-12	3.89690264838834E-12	4.14630441788519E-12	3.86572742720123E-12	4.70745839925311E-12	3.80337698482702E-12	3.61632565770438E-12	3.49162477295595E-12	2.93047079158803E-12	5.48683892893078E-12	4.52040707213047E-12	3.36692388820752E-12	4.1774796390723E-12	2.99282123396224E-12	2.86812034921382E-12
0.00718	3.99042831194966E-12	3.86572742720123E-12	4.05277875432387E-12	3.80337698482702E-12	4.33335574500783E-12	4.02160353313676E-12	3.61632565770438E-12	5.05038583231129E-12	3.61632565770438E-12	4.23983008144651E-12	3.61632565770438E-12	2.86812034921382E-12	5.05038583231129E-12	4.05277875432387E-12	2.99282123396224E-12	3.7410265424528E-12	3.11752211871067E-12	2.83694512802671E-12
0.0072	4.42688140856915E-12	3.58515043651727E-12	3.89690264838834E-12	3.7098513212657E-12	4.58275751450468E-12	3.89690264838834E-12	3.39809910939463E-12	5.17508671705971E-12	3.21104778227199E-12	4.83215928400154E-12	4.14630441788519E-12	2.83694512802671E-12	4.48923185094337E-12	3.7098513212657E-12	2.74341946446539E-12	3.55397521533016E-12	3.52279999414306E-12	3.14869733989778E-12
0.00722	4.61393273569179E-12	3.46044955176884E-12	3.77220176363991E-12	3.7098513212657E-12	4.676283178066E-12	3.61632565770438E-12	3.14869733989778E-12	5.1127362746855E-12	2.55636813734275E-12	5.1127362746855E-12	4.6451079568789E-12	2.99282123396224E-12	3.99042831194966E-12	3.42927433058174E-12	2.8057699068396E-12	3.7410265424528E-12	4.08395397551098E-12	3.49162477295595E-12
0.00724	4.52040707213047E-12	3.7410265424528E-12	3.77220176363991E-12	3.46044955176884E-12	4.61393273569179E-12	3.55397521533016E-12	2.89929557040092E-12	4.73863362044022E-12	2.08873981953615E-12	4.89450972637575E-12	5.23743715943393E-12	3.11752211871067E-12	3.64750087889148E-12	3.17987256108488E-12	2.74341946446539E-12	4.05277875432387E-12	4.55158229331758E-12	3.77220176363991E-12
0.00726	4.33335574500783E-12	4.33335574500783E-12	3.83455220601412E-12	2.99282123396224E-12	4.58275751450468E-12	3.58515043651727E-12	2.71224424327828E-12	4.14630441788519E-12	2.02638937716194E-12	4.39570618738205E-12	5.5803645924921E-12	3.21104778227199E-12	3.61632565770438E-12	3.05517167633646E-12	2.8057699068396E-12	4.33335574500783E-12	5.05038583231129E-12	3.95925309076255E-12
0.00728	4.1774796390723E-12	5.17508671705971E-12	3.92807786957544E-12	2.55636813734275E-12	4.676283178066E-12	3.61632565770438E-12	2.8057699068396E-12	3.55397521533016E-12	2.27579114665879E-12	3.95925309076255E-12	5.5803645924921E-12	3.30457344583331E-12	3.42927433058174E-12	3.17987256108488E-12	3.49162477295595E-12	4.52040707213047E-12	5.36213804418235E-12	4.23983008144651E-12
0.0073	4.08395397551098E-12	5.29978760180814E-12	4.08395397551098E-12	2.11991504072326E-12	4.92568494756286E-12	3.7098513212657E-12	3.05517167633646E-12	3.14869733989778E-12	3.02399645514935E-12	3.49162477295595E-12	5.14391149587261E-12	3.2733982246462E-12	3.05517167633646E-12	3.39809910939463E-12	4.70745839925311E-12	4.676283178066E-12	5.26861238062103E-12	4.52040707213047E-12
0.00732	3.89690264838834E-12	5.05038583231129E-12	3.89690264838834E-12	1.52758583816823E-12	4.80098406281443E-12	3.89690264838834E-12	3.52279999414306E-12	3.21104778227199E-12	3.86572742720123E-12	2.96164601277514E-12	4.45805662975626E-12	3.2422230034591E-12	2.55636813734275E-12	3.83455220601412E-12	5.42448848655657E-12	5.01921061112418E-12	4.676283178066E-12	4.70745839925311E-12
0.00734	3.7098513212657E-12	4.58275751450468E-12	3.58515043651727E-12	1.43406017460691E-12	4.23983008144651E-12	4.2086548602594E-12	3.92807786957544E-12	3.67867610007859E-12	4.42688140856915E-12	2.338141589033E-12	4.11512919669808E-12	2.96164601277514E-12	1.8705132712264E-12	4.2086548602594E-12	5.14391149587261E-12	5.23743715943393E-12	4.08395397551098E-12	4.676283178066E-12
0.00736	3.58515043651727E-12	4.23983008144651E-12	3.2733982246462E-12	2.18226548309747E-12	3.80337698482702E-12	4.36453096619494E-12	4.33335574500783E-12	4.55158229331758E-12	4.70745839925311E-12	2.18226548309747E-12	4.05277875432387E-12	2.7745946856525E-12	1.62111150172955E-12	4.55158229331758E-12	4.80098406281443E-12	5.26861238062103E-12	3.67867610007859E-12	4.52040707213047E-12
0.00738	3.39809910939463E-12	3.92807786957544E-12	3.17987256108488E-12	3.02399645514935E-12	3.67867610007859E-12	4.39570618738205E-12	4.61393273569179E-12	5.1127362746855E-12	4.73863362044022E-12	2.61871857971696E-12	4.30218052382072E-12	2.99282123396224E-12	2.24461592547168E-12	4.676283178066E-12	4.83215928400154E-12	5.01921061112418E-12	3.7098513212657E-12	4.39570618738205E-12
0.0074	3.36692388820752E-12	3.61632565770438E-12	3.55397521533016E-12	3.49162477295595E-12	3.7098513212657E-12	4.23983008144651E-12	4.58275751450468E-12	5.29978760180814E-12	4.95686016874997E-12	3.49162477295595E-12	4.2086548602594E-12	3.52279999414306E-12	3.58515043651727E-12	4.76980884162733E-12	5.05038583231129E-12	4.58275751450468E-12	4.27100530263362E-12	4.27100530263362E-12
0.00742	3.64750087889148E-12	3.36692388820752E-12	4.05277875432387E-12	3.64750087889148E-12	3.99042831194966E-12	4.05277875432387E-12	4.27100530263362E-12	5.08156105349839E-12	5.29978760180814E-12	4.14630441788519E-12	3.86572742720123E-12	3.61632565770438E-12	4.73863362044022E-12	5.48683892893078E-12	5.20626193824682E-12	4.1774796390723E-12	4.89450972637575E-12	4.33335574500783E-12
0.00744	4.11512919669808E-12	3.02399645514935E-12	4.55158229331758E-12	3.80337698482702E-12	4.1774796390723E-12	3.83455220601412E-12	3.7098513212657E-12	4.83215928400154E-12	5.79859114080185E-12	4.1774796390723E-12	3.52279999414306E-12	3.11752211871067E-12	5.33096282299525E-12	6.11034335267291E-12	5.23743715943393E-12	3.89690264838834E-12	5.36213804418235E-12	4.39570618738205E-12
0.00746	4.58275751450468E-12	2.74341946446539E-12	4.73863362044022E-12	3.95925309076255E-12	4.14630441788519E-12	3.80337698482702E-12	3.05517167633646E-12	4.73863362044022E-12	6.07916813148581E-12	3.64750087889148E-12	3.2422230034591E-12	2.58754335852986E-12	5.48683892893078E-12	5.92329202555027E-12	5.33096282299525E-12	3.7098513212657E-12	5.36213804418235E-12	4.36453096619494E-12
0.00748	5.08156105349839E-12	2.71224424327828E-12	4.73863362044022E-12	4.02160353313676E-12	3.92807786957544E-12	3.7410265424528E-12	2.55636813734275E-12	4.6451079568789E-12	5.98564246792449E-12	3.33574866702042E-12	3.02399645514935E-12	2.49401769496854E-12	5.51801415011789E-12	4.92568494756286E-12	5.39331326536946E-12	3.58515043651727E-12	5.08156105349839E-12	4.39570618738205E-12
0.0075	5.29978760180814E-12	3.11752211871067E-12	4.42688140856915E-12	3.77220176363991E-12	3.92807786957544E-12	3.58515043651727E-12	2.55636813734275E-12	4.55158229331758E-12	5.5803645924921E-12	3.08634689752356E-12	3.52279999414306E-12	2.61871857971696E-12	5.51801415011789E-12	3.99042831194966E-12	5.14391149587261E-12	3.55397521533016E-12	4.676283178066E-12	4.33335574500783E-12
0.00752	5.20626193824682E-12	3.86572742720123E-12	4.02160353313676E-12	3.7410265424528E-12	4.08395397551098E-12	3.36692388820752E-12	2.96164601277514E-12	4.30218052382072E-12	5.01921061112418E-12	3.52279999414306E-12	4.76980884162733E-12	2.74341946446539E-12	5.33096282299525E-12	3.52279999414306E-12	4.83215928400154E-12	3.49162477295595E-12	4.30218052382072E-12	4.33335574500783E-12
0.00754	4.70745839925311E-12	4.1774796390723E-12	3.55397521533016E-12	3.77220176363991E-12	4.27100530263362E-12	3.11752211871067E-12	3.46044955176884E-12	3.99042831194966E-12	4.58275751450468E-12	4.2086548602594E-12	6.07916813148581E-12	2.89929557040092E-12	5.23743715943393E-12	3.46044955176884E-12	4.55158229331758E-12	3.61632565770438E-12	4.23983008144651E-12	4.27100530263362E-12
0.00756	4.11512919669808E-12	4.14630441788519E-12	3.33574866702042E-12	3.80337698482702E-12	4.45805662975626E-12	2.89929557040092E-12	4.05277875432387E-12	3.83455220601412E-12	4.1774796390723E-12	4.676283178066E-12	6.73384777641505E-12	3.05517167633646E-12	5.29978760180814E-12	3.49162477295595E-12	4.33335574500783E-12	4.02160353313676E-12	4.08395397551098E-12	3.99042831194966E-12
0.00758	3.7098513212657E-12	3.89690264838834E-12	3.52279999414306E-12	3.86572742720123E-12	4.33335574500783E-12	2.89929557040092E-12	4.42688140856915E-12	3.80337698482702E-12	3.7098513212657E-12	4.95686016874997E-12	6.57797167047951E-12	3.14869733989778E-12	5.36213804418235E-12	3.7410265424528E-12	4.52040707213047E-12	4.55158229331758E-12	4.11512919669808E-12	3.67867610007859E-12
0.0076	3.49162477295595E-12	3.52279999414306E-12	4.08395397551098E-12	4.05277875432387E-12	4.02160353313676E-12	3.14869733989778E-12	4.52040707213047E-12	3.99042831194966E-12	3.30457344583331E-12	4.89450972637575E-12	5.76741591961474E-12	2.93047079158803E-12	5.17508671705971E-12	3.99042831194966E-12	5.20626193824682E-12	4.73863362044022E-12	4.27100530263362E-12	3.55397521533016E-12
0.00762	3.55397521533016E-12	3.08634689752356E-12	4.70745839925311E-12	4.30218052382072E-12	3.86572742720123E-12	3.39809910939463E-12	4.48923185094337E-12	4.1774796390723E-12	3.14869733989778E-12	4.70745839925311E-12	4.58275751450468E-12	2.64989380090407E-12	4.676283178066E-12	4.08395397551098E-12	5.76741591961474E-12	4.36453096619494E-12	4.73863362044022E-12	3.7410265424528E-12
0.00764	3.83455220601412E-12	2.8057699068396E-12	5.14391149587261E-12	4.95686016874997E-12	3.80337698482702E-12	3.95925309076255E-12	4.58275751450468E-12	4.36453096619494E-12	3.17987256108488E-12	4.676283178066E-12	3.55397521533016E-12	2.3069663678459E-12	4.1774796390723E-12	4.08395397551098E-12	5.89211680436317E-12	3.92807786957544E-12	5.39331326536946E-12	3.99042831194966E-12
0.00766	4.14630441788519E-12	2.8057699068396E-12	5.26861238062103E-12	5.95446724673738E-12	4.02160353313676E-12	4.36453096619494E-12	4.80098406281443E-12	4.36453096619494E-12	3.61632565770438E-12	4.676283178066E-12	2.7745946856525E-12	2.338141589033E-12	3.77220176363991E-12	4.27100530263362E-12	5.92329202555027E-12	3.77220176363991E-12	5.82976636198895E-12	4.33335574500783E-12
0.00768	4.52040707213047E-12	2.93047079158803E-12	5.29978760180814E-12	6.29739467979555E-12	4.23983008144651E-12	4.95686016874997E-12	4.92568494756286E-12	4.1774796390723E-12	4.36453096619494E-12	4.676283178066E-12	2.36931681022011E-12	2.58754335852986E-12	3.77220176363991E-12	4.676283178066E-12	5.73624069842763E-12	3.86572742720123E-12	6.0479929102987E-12	4.52040707213047E-12
0.0077	4.83215928400154E-12	3.33574866702042E-12	5.08156105349839E-12	6.07916813148581E-12	4.1774796390723E-12	5.45566370774367E-12	4.95686016874997E-12	4.02160353313676E-12	5.14391149587261E-12	4.6451079568789E-12	1.99521415597483E-12	2.61871857971696E-12	4.02160353313676E-12	5.29978760180814E-12	5.5803645924921E-12	3.95925309076255E-12	5.79859114080185E-12	4.73863362044022E-12
0.00772	4.86333450518865E-12	3.95925309076255E-12	4.73863362044022E-12	5.39331326536946E-12	3.83455220601412E-12	5.48683892893078E-12	4.86333450518865E-12	4.1774796390723E-12	5.79859114080185E-12	4.70745839925311E-12	1.74581238647798E-12	2.3069663678459E-12	4.6451079568789E-12	5.51801415011789E-12	5.45566370774367E-12	4.05277875432387E-12	5.26861238062103E-12	4.86333450518865E-12
0.00774	4.80098406281443E-12	4.55158229331758E-12	4.55158229331758E-12	4.676283178066E-12	3.42927433058174E-12	5.1127362746855E-12	4.61393273569179E-12	4.61393273569179E-12	5.82976636198895E-12	4.95686016874997E-12	1.77698760766508E-12	1.8705132712264E-12	5.42448848655657E-12	5.1127362746855E-12	5.36213804418235E-12	3.89690264838834E-12	4.70745839925311E-12	4.73863362044022E-12
0.00776	4.55158229331758E-12	5.20626193824682E-12	4.58275751450468E-12	4.2086548602594E-12	3.2733982246462E-12	4.55158229331758E-12	4.55158229331758E-12	5.1127362746855E-12	5.36213804418235E-12	5.20626193824682E-12	2.11991504072326E-12	2.11991504072326E-12	5.70506547724053E-12	4.80098406281443E-12	5.20626193824682E-12	3.58515043651727E-12	4.33335574500783E-12	4.36453096619494E-12
0.00778	4.39570618738205E-12	5.86094158317606E-12	4.73863362044022E-12	4.11512919669808E-12	3.52279999414306E-12	4.08395397551098E-12	4.58275751450468E-12	5.23743715943393E-12	4.61393273569179E-12	5.36213804418235E-12	2.8057699068396E-12	2.89929557040092E-12	5.67389025605342E-12	4.676283178066E-12	5.1127362746855E-12	3.39809910939463E-12	4.1774796390723E-12	3.92807786957544E-12
0.0078	4.23983008144651E-12	6.01681768911159E-12	4.61393273569179E-12	4.1774796390723E-12	4.05277875432387E-12	3.7098513212657E-12	4.73863362044022E-12	5.1127362746855E-12	3.7410265424528E-12	5.1127362746855E-12	3.95925309076255E-12	3.77220176363991E-12	5.51801415011789E-12	4.70745839925311E-12	4.89450972637575E-12	3.36692388820752E-12	4.2086548602594E-12	3.80337698482702E-12
0.00782	3.80337698482702E-12	5.82976636198895E-12	4.1774796390723E-12	4.27100530263362E-12	4.676283178066E-12	3.36692388820752E-12	4.80098406281443E-12	4.61393273569179E-12	3.11752211871067E-12	4.73863362044022E-12	5.14391149587261E-12	4.27100530263362E-12	5.08156105349839E-12	4.676283178066E-12	4.676283178066E-12	3.61632565770438E-12	4.48923185094337E-12	3.7098513212657E-12
0.00784	3.2422230034591E-12	5.36213804418235E-12	3.89690264838834E-12	4.55158229331758E-12	5.17508671705971E-12	3.30457344583331E-12	4.52040707213047E-12	4.02160353313676E-12	2.8057699068396E-12	4.39570618738205E-12	5.73624069842763E-12	4.33335574500783E-12	4.61393273569179E-12	4.39570618738205E-12	4.36453096619494E-12	3.83455220601412E-12	4.70745839925311E-12	3.80337698482702E-12
0.00786	2.74341946446539E-12	4.76980884162733E-12	3.89690264838834E-12	4.70745839925311E-12	5.29978760180814E-12	3.46044955176884E-12	4.02160353313676E-12	3.67867610007859E-12	2.7745946856525E-12	4.08395397551098E-12	5.92329202555027E-12	4.2086548602594E-12	4.2086548602594E-12	4.08395397551098E-12	4.11512919669808E-12	4.05277875432387E-12	4.98803538993707E-12	3.83455220601412E-12
0.00788	2.61871857971696E-12	4.42688140856915E-12	4.2086548602594E-12	4.73863362044022E-12	5.26861238062103E-12	3.67867610007859E-12	3.67867610007859E-12	3.7098513212657E-12	2.83694512802671E-12	3.83455220601412E-12	5.82976636198895E-12	4.05277875432387E-12	3.99042831194966E-12	3.92807786957544E-12	3.89690264838834E-12	4.27100530263362E-12	5.17508671705971E-12	4.14630441788519E-12
0.0079	2.86812034921382E-12	4.27100530263362E-12	4.55158229331758E-12	4.61393273569179E-12	5.39331326536946E-12	3.80337698482702E-12	3.58515043651727E-12	3.99042831194966E-12	2.93047079158803E-12	3.80337698482702E-12	5.61153981367921E-12	3.77220176363991E-12	3.92807786957544E-12	3.7098513212657E-12	3.89690264838834E-12	4.36453096619494E-12	5.26861238062103E-12	4.58275751450468E-12
0.00792	3.49162477295595E-12	4.30218052382072E-12	4.98803538993707E-12	4.1774796390723E-12	5.64271503486631E-12	3.89690264838834E-12	3.92807786957544E-12	4.70745839925311E-12	3.17987256108488E-12	4.02160353313676E-12	5.42448848655657E-12	3.58515043651727E-12	3.7410265424528E-12	3.7098513212657E-12	4.1774796390723E-12	4.48923185094337E-12	5.17508671705971E-12	4.83215928400154E-12
0.00794	4.11512919669808E-12	4.52040707213047E-12	5.23743715943393E-12	3.67867610007859E-12	5.82976636198895E-12	3.89690264838834E-12	4.58275751450468E-12	5.67389025605342E-12	3.39809910939463E-12	4.52040707213047E-12	5.1127362746855E-12	3.49162477295595E-12	3.52279999414306E-12	3.86572742720123E-12	4.676283178066E-12	4.676283178066E-12	4.98803538993707E-12	4.80098406281443E-12
0.00796	4.48923185094337E-12	4.83215928400154E-12	5.39331326536946E-12	3.11752211871067E-12	5.98564246792449E-12	3.7410265424528E-12	5.33096282299525E-12	6.29739467979555E-12	3.42927433058174E-12	4.83215928400154E-12	4.676283178066E-12	3.7410265424528E-12	3.33574866702042E-12	3.89690264838834E-12	5.08156105349839E-12	4.95686016874997E-12	4.80098406281443E-12	4.6451079568789E-12
0.00798	4.80098406281443E-12	4.89450972637575E-12	5.14391149587261E-12	2.99282123396224E-12	6.01681768911159E-12	3.36692388820752E-12	5.64271503486631E-12	6.54679644929241E-12	3.2422230034591E-12	5.08156105349839E-12	4.36453096619494E-12	4.02160353313676E-12	3.42927433058174E-12	4.02160353313676E-12	5.05038583231129E-12	5.20626193824682E-12	4.6451079568789E-12	4.55158229331758E-12
0.008	5.01921061112418E-12	4.80098406281443E-12	4.70745839925311E-12	3.11752211871067E-12	5.92329202555027E-12	3.05517167633646E-12	5.61153981367921E-12	6.14151857386002E-12	2.89929557040092E-12	5.08156105349839E-12	4.2086548602594E-12	4.27100530263362E-12	3.58515043651727E-12	4.14630441788519E-12	4.39570618738205E-12	5.05038583231129E-12	4.48923185094337E-12	4.39570618738205E-12
0.00802	5.20626193824682E-12	4.70745839925311E-12	4.2086548602594E-12	3.49162477295595E-12	6.20386901623423E-12	2.93047079158803E-12	5.26861238062103E-12	5.54918937130499E-12	2.93047079158803E-12	4.83215928400154E-12	4.27100530263362E-12	4.70745839925311E-12	3.77220176363991E-12	4.36453096619494E-12	3.02399645514935E-12	4.83215928400154E-12	4.1774796390723E-12	4.36453096619494E-12
0.00804	5.17508671705971E-12	4.61393273569179E-12	4.05277875432387E-12	4.05277875432387E-12	6.73384777641505E-12	2.93047079158803E-12	4.83215928400154E-12	4.76980884162733E-12	3.11752211871067E-12	4.676283178066E-12	4.39570618738205E-12	4.6451079568789E-12	3.92807786957544E-12	4.676283178066E-12	1.8393380500393E-12	4.80098406281443E-12	3.58515043651727E-12	4.42688140856915E-12
0.00806	4.98803538993707E-12	4.676283178066E-12	4.14630441788519E-12	4.33335574500783E-12	7.13912565184743E-12	3.05517167633646E-12	4.48923185094337E-12	4.23983008144651E-12	3.52279999414306E-12	4.45805662975626E-12	4.70745839925311E-12	4.27100530263362E-12	3.99042831194966E-12	4.92568494756286E-12	1.71463716529087E-12	4.80098406281443E-12	3.02399645514935E-12	4.30218052382072E-12
0.00808	4.70745839925311E-12	4.6451079568789E-12	4.33335574500783E-12	4.39570618738205E-12	7.13912565184743E-12	2.93047079158803E-12	4.33335574500783E-12	3.92807786957544E-12	3.92807786957544E-12	4.33335574500783E-12	4.98803538993707E-12	3.61632565770438E-12	4.2086548602594E-12	4.92568494756286E-12	2.43166725259432E-12	4.89450972637575E-12	2.43166725259432E-12	4.36453096619494E-12
0.0081	4.55158229331758E-12	4.58275751450468E-12	4.39570618738205E-12	4.2086548602594E-12	6.64032211285373E-12	2.8057699068396E-12	4.39570618738205E-12	3.7098513212657E-12	4.55158229331758E-12	4.27100530263362E-12	5.05038583231129E-12	3.05517167633646E-12	4.36453096619494E-12	4.73863362044022E-12	2.96164601277514E-12	4.89450972637575E-12	1.8705132712264E-12	4.52040707213047E-12
0.00812	4.27100530263362E-12	4.55158229331758E-12	4.23983008144651E-12	4.14630441788519E-12	5.89211680436317E-12	2.8057699068396E-12	4.48923185094337E-12	3.67867610007859E-12	5.29978760180814E-12	4.39570618738205E-12	4.76980884162733E-12	3.08634689752356E-12	3.7410265424528E-12	4.6451079568789E-12	3.14869733989778E-12	4.83215928400154E-12	1.8705132712264E-12	4.52040707213047E-12
0.00814	4.1774796390723E-12	4.33335574500783E-12	4.02160353313676E-12	4.2086548602594E-12	5.14391149587261E-12	2.89929557040092E-12	4.42688140856915E-12	3.52279999414306E-12	5.86094158317606E-12	4.676283178066E-12	4.27100530263362E-12	3.83455220601412E-12	3.02399645514935E-12	4.95686016874997E-12	3.2422230034591E-12	4.70745839925311E-12	2.21344070428458E-12	4.58275751450468E-12
0.00816	4.05277875432387E-12	4.05277875432387E-12	4.23983008144651E-12	4.33335574500783E-12	4.70745839925311E-12	3.2733982246462E-12	4.27100530263362E-12	3.17987256108488E-12	5.79859114080185E-12	5.08156105349839E-12	3.80337698482702E-12	4.27100530263362E-12	3.02399645514935E-12	5.51801415011789E-12	3.33574866702042E-12	4.6451079568789E-12	2.68106902209118E-12	4.48923185094337E-12
0.00818	3.92807786957544E-12	3.77220176363991E-12	4.48923185094337E-12	4.30218052382072E-12	4.33335574500783E-12	3.80337698482702E-12	4.02160353313676E-12	2.8057699068396E-12	5.20626193824682E-12	5.48683892893078E-12	3.46044955176884E-12	3.83455220601412E-12	3.58515043651727E-12	5.54918937130499E-12	3.36692388820752E-12	4.52040707213047E-12	3.2422230034591E-12	4.42688140856915E-12
0.0082	3.7098513212657E-12	3.30457344583331E-12	4.80098406281443E-12	4.1774796390723E-12	4.11512919669808E-12	4.27100530263362E-12	3.61632565770438E-12	2.40049203140722E-12	4.42688140856915E-12	5.79859114080185E-12	3.30457344583331E-12	2.99282123396224E-12	3.92807786957544E-12	4.676283178066E-12	3.36692388820752E-12	4.33335574500783E-12	3.49162477295595E-12	4.58275751450468E-12
0.00822	3.58515043651727E-12	2.89929557040092E-12	5.01921061112418E-12	3.95925309076255E-12	4.05277875432387E-12	4.58275751450468E-12	3.33574866702042E-12	2.15109026191036E-12	3.99042831194966E-12	6.01681768911159E-12	2.83694512802671E-12	2.40049203140722E-12	3.86572742720123E-12	3.52279999414306E-12	3.46044955176884E-12	4.02160353313676E-12	3.52279999414306E-12	4.89450972637575E-12
0.00824	3.80337698482702E-12	2.89929557040092E-12	5.05038583231129E-12	3.7410265424528E-12	4.11512919669808E-12	4.58275751450468E-12	3.36692388820752E-12	2.338141589033E-12	4.05277875432387E-12	5.86094158317606E-12	2.89929557040092E-12	2.27579114665879E-12	3.95925309076255E-12	2.93047079158803E-12	3.42927433058174E-12	3.89690264838834E-12	3.58515043651727E-12	5.14391149587261E-12
0.00826	4.42688140856915E-12	3.39809910939463E-12	4.83215928400154E-12	3.7410265424528E-12	4.1774796390723E-12	4.30218052382072E-12	3.83455220601412E-12	2.96164601277514E-12	4.42688140856915E-12	5.5803645924921E-12	3.36692388820752E-12	2.49401769496854E-12	3.99042831194966E-12	3.05517167633646E-12	3.64750087889148E-12	3.92807786957544E-12	3.67867610007859E-12	5.01921061112418E-12
0.00828	5.01921061112418E-12	3.7098513212657E-12	4.55158229331758E-12	3.95925309076255E-12	4.08395397551098E-12	4.1774796390723E-12	4.70745839925311E-12	3.52279999414306E-12	4.92568494756286E-12	5.05038583231129E-12	4.11512919669808E-12	3.11752211871067E-12	3.99042831194966E-12	3.30457344583331E-12	3.77220176363991E-12	4.23983008144651E-12	3.86572742720123E-12	4.58275751450468E-12
0.0083	5.17508671705971E-12	3.7410265424528E-12	4.2086548602594E-12	4.27100530263362E-12	3.7410265424528E-12	4.1774796390723E-12	5.51801415011789E-12	3.83455220601412E-12	5.08156105349839E-12	4.55158229331758E-12	4.58275751450468E-12	3.95925309076255E-12	3.99042831194966E-12	3.64750087889148E-12	3.7410265424528E-12	4.42688140856915E-12	4.27100530263362E-12	4.14630441788519E-12
0.00832	4.86333450518865E-12	3.89690264838834E-12	4.05277875432387E-12	4.6451079568789E-12	3.39809910939463E-12	4.02160353313676E-12	6.07916813148581E-12	3.92807786957544E-12	5.1127362746855E-12	4.02160353313676E-12	5.01921061112418E-12	4.23983008144651E-12	3.95925309076255E-12	4.02160353313676E-12	4.02160353313676E-12	4.55158229331758E-12	4.83215928400154E-12	3.86572742720123E-12
0.00834	4.27100530263362E-12	4.33335574500783E-12	4.11512919669808E-12	5.1127362746855E-12	3.2733982246462E-12	3.83455220601412E-12	6.32856990098266E-12	3.64750087889148E-12	4.6451079568789E-12	3.7410265424528E-12	5.26861238062103E-12	4.08395397551098E-12	4.1774796390723E-12	4.48923185094337E-12	4.86333450518865E-12	4.48923185094337E-12	5.29978760180814E-12	3.83455220601412E-12
0.00836	3.89690264838834E-12	4.676283178066E-12	4.23983008144651E-12	5.51801415011789E-12	3.36692388820752E-12	3.67867610007859E-12	6.26621945860845E-12	3.21104778227199E-12	4.11512919669808E-12	3.64750087889148E-12	5.26861238062103E-12	3.58515043651727E-12	4.36453096619494E-12	4.6451079568789E-12	5.70506547724053E-12	4.27100530263362E-12	5.29978760180814E-12	4.05277875432387E-12
0.00838	3.89690264838834E-12	4.83215928400154E-12	4.11512919669808E-12	5.73624069842763E-12	3.61632565770438E-12	3.52279999414306E-12	6.0479929102987E-12	2.96164601277514E-12	3.7098513212657E-12	3.95925309076255E-12	4.98803538993707E-12	2.99282123396224E-12	4.52040707213047E-12	4.55158229331758E-12	6.11034335267291E-12	4.05277875432387E-12	4.98803538993707E-12	4.33335574500783E-12
0.0084	4.30218052382072E-12	4.86333450518865E-12	3.92807786957544E-12	5.73624069842763E-12	3.67867610007859E-12	3.61632565770438E-12	5.73624069842763E-12	2.99282123396224E-12	3.52279999414306E-12	4.2086548602594E-12	4.89450972637575E-12	2.74341946446539E-12	4.55158229331758E-12	4.48923185094337E-12	5.64271503486631E-12	3.86572742720123E-12	4.36453096619494E-12	4.70745839925311E-12
0.00842	4.86333450518865E-12	5.05038583231129E-12	4.05277875432387E-12	5.39331326536946E-12	3.61632565770438E-12	3.99042831194966E-12	5.45566370774367E-12	3.33574866702042E-12	3.64750087889148E-12	4.33335574500783E-12	4.86333450518865E-12	3.08634689752356E-12	4.42688140856915E-12	4.58275751450468E-12	5.05038583231129E-12	3.7098513212657E-12	3.67867610007859E-12	4.86333450518865E-12
0.00844	5.14391149587261E-12	5.08156105349839E-12	4.05277875432387E-12	4.98803538993707E-12	3.52279999414306E-12	4.61393273569179E-12	5.26861238062103E-12	3.77220176363991E-12	3.77220176363991E-12	4.2086548602594E-12	4.98803538993707E-12	3.58515043651727E-12	4.14630441788519E-12	4.48923185094337E-12	4.2086548602594E-12	3.42927433058174E-12	3.36692388820752E-12	4.80098406281443E-12
0.00846	5.1127362746855E-12	5.17508671705971E-12	3.99042831194966E-12	4.83215928400154E-12	3.61632565770438E-12	5.08156105349839E-12	5.17508671705971E-12	4.14630441788519E-12	4.02160353313676E-12	4.1774796390723E-12	4.80098406281443E-12	3.86572742720123E-12	3.89690264838834E-12	4.33335574500783E-12	3.7098513212657E-12	3.14869733989778E-12	3.7098513212657E-12	4.676283178066E-12
0.00848	4.92568494756286E-12	4.86333450518865E-12	3.95925309076255E-12	4.83215928400154E-12	3.7410265424528E-12	5.51801415011789E-12	4.80098406281443E-12	4.55158229331758E-12	4.14630441788519E-12	4.33335574500783E-12	4.55158229331758E-12	3.83455220601412E-12	4.23983008144651E-12	4.2086548602594E-12	3.39809910939463E-12	3.08634689752356E-12	4.55158229331758E-12	4.676283178066E-12
0.0085	4.76980884162733E-12	4.55158229331758E-12	4.33335574500783E-12	4.92568494756286E-12	4.02160353313676E-12	5.82976636198895E-12	4.2086548602594E-12	4.89450972637575E-12	4.11512919669808E-12	4.52040707213047E-12	4.48923185094337E-12	3.89690264838834E-12	4.39570618738205E-12	4.80098406281443E-12	3.58515043651727E-12	2.89929557040092E-12	5.61153981367921E-12	5.08156105349839E-12
0.00852	4.36453096619494E-12	4.30218052382072E-12	4.92568494756286E-12	5.01921061112418E-12	4.33335574500783E-12	6.07916813148581E-12	3.42927433058174E-12	5.33096282299525E-12	3.7098513212657E-12	4.73863362044022E-12	4.55158229331758E-12	4.1774796390723E-12	4.676283178066E-12	5.98564246792449E-12	4.23983008144651E-12	2.71224424327828E-12	6.35974512216977E-12	5.42448848655657E-12
0.00854	3.80337698482702E-12	4.39570618738205E-12	5.51801415011789E-12	5.14391149587261E-12	5.01921061112418E-12	5.86094158317606E-12	3.05517167633646E-12	5.54918937130499E-12	3.33574866702042E-12	4.73863362044022E-12	5.01921061112418E-12	4.52040707213047E-12	4.92568494756286E-12	6.92089910353769E-12	4.95686016874997E-12	2.46284247378143E-12	6.67149733404083E-12	5.61153981367921E-12
0.00856	3.36692388820752E-12	4.89450972637575E-12	5.54918937130499E-12	5.20626193824682E-12	5.5803645924921E-12	5.01921061112418E-12	3.11752211871067E-12	5.26861238062103E-12	2.93047079158803E-12	4.73863362044022E-12	5.73624069842763E-12	4.83215928400154E-12	4.86333450518865E-12	7.35735220015718E-12	5.33096282299525E-12	2.61871857971696E-12	6.35974512216977E-12	5.51801415011789E-12
0.00858	3.05517167633646E-12	5.36213804418235E-12	4.92568494756286E-12	5.08156105349839E-12	5.67389025605342E-12	3.83455220601412E-12	3.39809910939463E-12	4.89450972637575E-12	2.93047079158803E-12	4.89450972637575E-12	6.5156212281053E-12	5.01921061112418E-12	4.52040707213047E-12	7.10795043066033E-12	5.39331326536946E-12	3.17987256108488E-12	5.54918937130499E-12	5.48683892893078E-12
0.0086	2.71224424327828E-12	5.54918937130499E-12	4.30218052382072E-12	4.83215928400154E-12	5.17508671705971E-12	2.7745946856525E-12	3.83455220601412E-12	4.39570618738205E-12	3.49162477295595E-12	5.1127362746855E-12	6.57797167047951E-12	4.83215928400154E-12	4.05277875432387E-12	6.5156212281053E-12	5.33096282299525E-12	3.89690264838834E-12	4.58275751450468E-12	5.14391149587261E-12
0.00862	2.338141589033E-12	5.54918937130499E-12	3.92807786957544E-12	4.61393273569179E-12	4.27100530263362E-12	2.15109026191036E-12	3.86572742720123E-12	4.23983008144651E-12	4.27100530263362E-12	5.17508671705971E-12	6.01681768911159E-12	4.42688140856915E-12	3.61632565770438E-12	5.82976636198895E-12	5.36213804418235E-12	4.48923185094337E-12	3.89690264838834E-12	4.83215928400154E-12
0.00864	2.15109026191036E-12	5.20626193824682E-12	3.55397521533016E-12	4.42688140856915E-12	3.52279999414306E-12	1.96403893478772E-12	3.77220176363991E-12	4.27100530263362E-12	5.05038583231129E-12	4.86333450518865E-12	5.1127362746855E-12	4.05277875432387E-12	3.52279999414306E-12	5.23743715943393E-12	5.51801415011789E-12	4.89450972637575E-12	3.49162477295595E-12	4.33335574500783E-12
0.00866	2.55636813734275E-12	4.80098406281443E-12	3.33574866702042E-12	4.6451079568789E-12	3.21104778227199E-12	2.15109026191036E-12	3.64750087889148E-12	4.30218052382072E-12	5.51801415011789E-12	4.23983008144651E-12	4.39570618738205E-12	3.67867610007859E-12	3.49162477295595E-12	4.83215928400154E-12	5.45566370774367E-12	5.42448848655657E-12	3.58515043651727E-12	3.92807786957544E-12
0.00868	3.52279999414306E-12	4.33335574500783E-12	3.2422230034591E-12	4.89450972637575E-12	3.30457344583331E-12	2.64989380090407E-12	3.55397521533016E-12	4.2086548602594E-12	5.51801415011789E-12	3.39809910939463E-12	4.1774796390723E-12	3.36692388820752E-12	3.7098513212657E-12	4.676283178066E-12	5.05038583231129E-12	5.73624069842763E-12	3.80337698482702E-12	3.77220176363991E-12
0.0087	4.48923185094337E-12	4.05277875432387E-12	3.52279999414306E-12	4.70745839925311E-12	3.7098513212657E-12	3.2733982246462E-12	3.55397521533016E-12	4.11512919669808E-12	5.26861238062103E-12	2.68106902209118E-12	4.27100530263362E-12	3.17987256108488E-12	3.7410265424528E-12	4.55158229331758E-12	4.48923185094337E-12	5.70506547724053E-12	4.1774796390723E-12	3.92807786957544E-12
0.00872	5.14391149587261E-12	3.77220176363991E-12	3.89690264838834E-12	4.1774796390723E-12	4.30218052382072E-12	3.92807786957544E-12	3.52279999414306E-12	4.05277875432387E-12	4.83215928400154E-12	2.24461592547168E-12	4.61393273569179E-12	3.2733982246462E-12	3.67867610007859E-12	4.36453096619494E-12	3.83455220601412E-12	5.29978760180814E-12	4.48923185094337E-12	4.14630441788519E-12
0.00874	5.14391149587261E-12	3.67867610007859E-12	4.2086548602594E-12	3.36692388820752E-12	4.6451079568789E-12	4.55158229331758E-12	3.39809910939463E-12	4.08395397551098E-12	4.36453096619494E-12	2.64989380090407E-12	4.86333450518865E-12	3.55397521533016E-12	3.7410265424528E-12	3.99042831194966E-12	2.86812034921382E-12	4.92568494756286E-12	4.80098406281443E-12	4.48923185094337E-12
0.00876	4.86333450518865E-12	3.77220176363991E-12	4.36453096619494E-12	2.83694512802671E-12	4.58275751450468E-12	4.86333450518865E-12	3.30457344583331E-12	4.30218052382072E-12	4.1774796390723E-12	3.49162477295595E-12	5.14391149587261E-12	3.7098513212657E-12	3.95925309076255E-12	3.64750087889148E-12	2.08873981953615E-12	4.80098406281443E-12	5.01921061112418E-12	4.676283178066E-12
0.00878	4.42688140856915E-12	3.92807786957544E-12	4.48923185094337E-12	2.71224424327828E-12	4.45805662975626E-12	4.89450972637575E-12	3.36692388820752E-12	4.6451079568789E-12	4.30218052382072E-12	3.77220176363991E-12	5.45566370774367E-12	3.67867610007859E-12	4.42688140856915E-12	3.17987256108488E-12	2.21344070428458E-12	4.73863362044022E-12	5.17508671705971E-12	4.61393273569179E-12
0.0088	4.27100530263362E-12	4.27100530263362E-12	4.30218052382072E-12	2.89929557040092E-12	4.1774796390723E-12	4.80098406281443E-12	3.95925309076255E-12	4.92568494756286E-12	4.58275751450468E-12	3.77220176363991E-12	5.86094158317606E-12	3.61632565770438E-12	4.70745839925311E-12	3.17987256108488E-12	2.99282123396224E-12	4.676283178066E-12	5.05038583231129E-12	4.58275751450468E-12
0.00882	4.33335574500783E-12	4.73863362044022E-12	4.08395397551098E-12	3.11752211871067E-12	4.11512919669808E-12	4.73863362044022E-12	4.39570618738205E-12	4.83215928400154E-12	5.01921061112418E-12	4.27100530263362E-12	6.29739467979555E-12	3.42927433058174E-12	4.61393273569179E-12	3.2733982246462E-12	3.42927433058174E-12	4.676283178066E-12	4.83215928400154E-12	4.48923185094337E-12
0.00884	4.6451079568789E-12	4.89450972637575E-12	3.7410265424528E-12	3.11752211871067E-12	4.55158229331758E-12	4.676283178066E-12	4.73863362044022E-12	4.48923185094337E-12	5.39331326536946E-12	5.23743715943393E-12	6.67149733404083E-12	3.11752211871067E-12	4.33335574500783E-12	3.42927433058174E-12	3.33574866702042E-12	4.76980884162733E-12	4.48923185094337E-12	4.42688140856915E-12
0.00886	4.6451079568789E-12	4.76980884162733E-12	3.36692388820752E-12	2.83694512802671E-12	5.36213804418235E-12	4.70745839925311E-12	4.676283178066E-12	4.02160353313676E-12	5.54918937130499E-12	6.01681768911159E-12	6.48444600691819E-12	2.93047079158803E-12	4.05277875432387E-12	3.67867610007859E-12	3.17987256108488E-12	4.92568494756286E-12	4.27100530263362E-12	4.36453096619494E-12
0.00888	4.6451079568789E-12	4.676283178066E-12	2.93047079158803E-12	2.55636813734275E-12	6.01681768911159E-12	5.14391149587261E-12	4.48923185094337E-12	3.80337698482702E-12	5.26861238062103E-12	6.32856990098266E-12	5.92329202555027E-12	3.11752211871067E-12	3.7410265424528E-12	3.86572742720123E-12	3.36692388820752E-12	4.98803538993707E-12	4.2086548602594E-12	4.42688140856915E-12
0.0089	4.86333450518865E-12	4.42688140856915E-12	2.52519291615564E-12	2.43166725259432E-12	6.35974512216977E-12	5.70506547724053E-12	4.1774796390723E-12	3.77220176363991E-12	5.01921061112418E-12	6.29739467979555E-12	5.1127362746855E-12	3.58515043651727E-12	3.2733982246462E-12	4.33335574500783E-12	3.7410265424528E-12	4.86333450518865E-12	4.27100530263362E-12	4.33335574500783E-12
0.00892	5.29978760180814E-12	4.1774796390723E-12	2.86812034921382E-12	2.58754335852986E-12	6.26621945860845E-12	6.07916813148581E-12	4.14630441788519E-12	3.52279999414306E-12	4.80098406281443E-12	5.98564246792449E-12	4.27100530263362E-12	4.11512919669808E-12	3.02399645514935E-12	4.98803538993707E-12	3.99042831194966E-12	4.58275751450468E-12	4.36453096619494E-12	4.14630441788519E-12
0.00894	5.79859114080185E-12	3.86572742720123E-12	3.49162477295595E-12	2.83694512802671E-12	6.14151857386002E-12	5.92329202555027E-12	4.08395397551098E-12	2.86812034921382E-12	5.14391149587261E-12	5.33096282299525E-12	3.52279999414306E-12	4.42688140856915E-12	3.52279999414306E-12	5.33096282299525E-12	4.33335574500783E-12	4.33335574500783E-12	4.52040707213047E-12	3.80337698482702E-12
0.00896	5.51801415011789E-12	3.14869733989778E-12	4.23983008144651E-12	3.17987256108488E-12	6.11034335267291E-12	5.17508671705971E-12	3.77220176363991E-12	2.21344070428458E-12	5.42448848655657E-12	4.42688140856915E-12	2.83694512802671E-12	4.05277875432387E-12	4.08395397551098E-12	5.08156105349839E-12	4.92568494756286E-12	4.08395397551098E-12	4.61393273569179E-12	3.2733982246462E-12
0.00898	4.92568494756286E-12	2.52519291615564E-12	5.01921061112418E-12	3.64750087889148E-12	6.14151857386002E-12	4.2086548602594E-12	3.21104778227199E-12	2.15109026191036E-12	5.26861238062103E-12	3.7098513212657E-12	2.24461592547168E-12	3.52279999414306E-12	4.58275751450468E-12	4.52040707213047E-12	5.45566370774367E-12	3.77220176363991E-12	4.76980884162733E-12	2.83694512802671E-12
0.009	4.39570618738205E-12	2.61871857971696E-12	5.61153981367921E-12	3.86572742720123E-12	5.98564246792449E-12	3.42927433058174E-12	3.02399645514935E-12	2.46284247378143E-12	4.6451079568789E-12	3.39809910939463E-12	2.15109026191036E-12	2.89929557040092E-12	4.83215928400154E-12	3.83455220601412E-12	5.64271503486631E-12	3.52279999414306E-12	4.80098406281443E-12	2.49401769496854E-12
0.00902	4.33335574500783E-12	3.36692388820752E-12	6.0479929102987E-12	4.1774796390723E-12	5.39331326536946E-12	3.2422230034591E-12	3.21104778227199E-12	2.93047079158803E-12	3.80337698482702E-12	3.61632565770438E-12	2.61871857971696E-12	2.61871857971696E-12	5.14391149587261E-12	3.55397521533016E-12	5.48683892893078E-12	3.2733982246462E-12	4.48923185094337E-12	2.11991504072326E-12
0.00904	4.52040707213047E-12	3.89690264838834E-12	6.14151857386002E-12	4.48923185094337E-12	4.83215928400154E-12	3.2422230034591E-12	3.58515043651727E-12	3.49162477295595E-12	2.99282123396224E-12	4.14630441788519E-12	3.58515043651727E-12	2.55636813734275E-12	5.14391149587261E-12	3.52279999414306E-12	5.08156105349839E-12	3.11752211871067E-12	3.7410265424528E-12	1.99521415597483E-12
0.00906	4.1774796390723E-12	4.1774796390723E-12	5.73624069842763E-12	4.76980884162733E-12	4.30218052382072E-12	3.33574866702042E-12	4.02160353313676E-12	3.86572742720123E-12	2.52519291615564E-12	4.89450972637575E-12	4.61393273569179E-12	2.24461592547168E-12	4.61393273569179E-12	3.77220176363991E-12	4.676283178066E-12	3.11752211871067E-12	3.08634689752356E-12	2.05756459834904E-12
0.00908	3.2733982246462E-12	4.39570618738205E-12	5.29978760180814E-12	5.17508671705971E-12	3.92807786957544E-12	3.2733982246462E-12	4.30218052382072E-12	4.05277875432387E-12	2.55636813734275E-12	5.42448848655657E-12	5.39331326536946E-12	2.11991504072326E-12	3.95925309076255E-12	4.05277875432387E-12	4.73863362044022E-12	3.14869733989778E-12	2.68106902209118E-12	2.46284247378143E-12
0.0091	2.36931681022011E-12	4.676283178066E-12	5.01921061112418E-12	5.64271503486631E-12	3.52279999414306E-12	3.11752211871067E-12	4.676283178066E-12	4.27100530263362E-12	2.86812034921382E-12	5.05038583231129E-12	5.36213804418235E-12	1.99521415597483E-12	3.52279999414306E-12	4.2086548602594E-12	4.86333450518865E-12	3.30457344583331E-12	2.68106902209118E-12	3.11752211871067E-12
0.00912	2.21344070428458E-12	4.92568494756286E-12	4.73863362044022E-12	5.70506547724053E-12	3.14869733989778E-12	3.02399645514935E-12	4.73863362044022E-12	4.48923185094337E-12	3.52279999414306E-12	4.27100530263362E-12	4.95686016874997E-12	2.18226548309747E-12	3.58515043651727E-12	4.23983008144651E-12	4.86333450518865E-12	3.49162477295595E-12	2.89929557040092E-12	3.61632565770438E-12
0.00914	2.52519291615564E-12	4.83215928400154E-12	4.6451079568789E-12	5.26861238062103E-12	2.99282123396224E-12	3.17987256108488E-12	4.39570618738205E-12	4.6451079568789E-12	3.89690264838834E-12	3.86572742720123E-12	4.42688140856915E-12	2.68106902209118E-12	3.80337698482702E-12	4.2086548602594E-12	4.80098406281443E-12	3.52279999414306E-12	3.52279999414306E-12	3.99042831194966E-12
0.00916	2.93047079158803E-12	4.55158229331758E-12	4.55158229331758E-12	4.58275751450468E-12	3.2422230034591E-12	3.33574866702042E-12	3.7410265424528E-12	4.86333450518865E-12	4.30218052382072E-12	3.77220176363991E-12	3.80337698482702E-12	3.14869733989778E-12	4.11512919669808E-12	4.23983008144651E-12	4.55158229331758E-12	3.64750087889148E-12	4.08395397551098E-12	4.36453096619494E-12
0.00918	3.39809910939463E-12	4.23983008144651E-12	4.48923185094337E-12	4.02160353313676E-12	3.64750087889148E-12	3.49162477295595E-12	2.93047079158803E-12	4.89450972637575E-12	4.70745839925311E-12	3.92807786957544E-12	3.36692388820752E-12	3.42927433058174E-12	4.2086548602594E-12	4.1774796390723E-12	4.2086548602594E-12	3.7410265424528E-12	4.30218052382072E-12	4.676283178066E-12
0.0092	3.80337698482702E-12	3.89690264838834E-12	4.33335574500783E-12	3.86572742720123E-12	3.99042831194966E-12	3.49162477295595E-12	2.40049203140722E-12	4.83215928400154E-12	5.14391149587261E-12	4.23983008144651E-12	3.2733982246462E-12	3.67867610007859E-12	4.52040707213047E-12	4.02160353313676E-12	4.1774796390723E-12	3.92807786957544E-12	4.30218052382072E-12	4.80098406281443E-12
0.00922	3.89690264838834E-12	3.61632565770438E-12	4.33335574500783E-12	4.08395397551098E-12	4.2086548602594E-12	3.21104778227199E-12	2.3069663678459E-12	4.76980884162733E-12	5.39331326536946E-12	4.36453096619494E-12	3.46044955176884E-12	3.99042831194966E-12	5.36213804418235E-12	3.77220176363991E-12	4.55158229331758E-12	4.23983008144651E-12	4.30218052382072E-12	4.89450972637575E-12
0.00924	3.61632565770438E-12	3.77220176363991E-12	4.11512919669808E-12	4.48923185094337E-12	4.6451079568789E-12	3.02399645514935E-12	2.46284247378143E-12	4.76980884162733E-12	5.42448848655657E-12	4.27100530263362E-12	3.80337698482702E-12	4.55158229331758E-12	5.86094158317606E-12	3.49162477295595E-12	4.92568494756286E-12	4.61393273569179E-12	4.27100530263362E-12	4.89450972637575E-12
0.00926	3.17987256108488E-12	3.95925309076255E-12	3.86572742720123E-12	4.83215928400154E-12	5.08156105349839E-12	2.99282123396224E-12	2.74341946446539E-12	4.676283178066E-12	5.36213804418235E-12	4.14630441788519E-12	4.02160353313676E-12	5.36213804418235E-12	5.89211680436317E-12	3.39809910939463E-12	5.08156105349839E-12	5.14391149587261E-12	4.23983008144651E-12	4.95686016874997E-12
0.00928	2.7745946856525E-12	4.11512919669808E-12	4.14630441788519E-12	5.05038583231129E-12	5.36213804418235E-12	3.21104778227199E-12	2.99282123396224E-12	4.2086548602594E-12	5.14391149587261E-12	4.36453096619494E-12	4.02160353313676E-12	6.17269379504713E-12	5.26861238062103E-12	3.67867610007859E-12	4.80098406281443E-12	5.5803645924921E-12	4.52040707213047E-12	4.89450972637575E-12
0.0093	2.55636813734275E-12	3.89690264838834E-12	4.80098406281443E-12	4.86333450518865E-12	5.42448848655657E-12	3.7098513212657E-12	3.39809910939463E-12	3.33574866702042E-12	4.98803538993707E-12	4.39570618738205E-12	4.08395397551098E-12	6.82737343997637E-12	4.42688140856915E-12	4.05277875432387E-12	4.30218052382072E-12	5.82976636198895E-12	4.86333450518865E-12	4.83215928400154E-12
0.00932	2.58754335852986E-12	3.33574866702042E-12	4.86333450518865E-12	4.80098406281443E-12	5.20626193824682E-12	3.95925309076255E-12	3.89690264838834E-12	2.86812034921382E-12	4.80098406281443E-12	4.676283178066E-12	4.42688140856915E-12	7.04559998828611E-12	3.89690264838834E-12	4.45805662975626E-12	3.95925309076255E-12	5.92329202555027E-12	5.05038583231129E-12	4.98803538993707E-12
0.00934	2.86812034921382E-12	3.14869733989778E-12	4.27100530263362E-12	4.76980884162733E-12	4.89450972637575E-12	3.95925309076255E-12	4.27100530263362E-12	3.08634689752356E-12	4.52040707213047E-12	4.86333450518865E-12	5.14391149587261E-12	6.85854866116347E-12	3.83455220601412E-12	4.83215928400154E-12	3.99042831194966E-12	5.76741591961474E-12	5.01921061112418E-12	5.08156105349839E-12
0.00936	3.2422230034591E-12	3.58515043651727E-12	3.7410265424528E-12	4.80098406281443E-12	4.6451079568789E-12	3.7410265424528E-12	4.48923185094337E-12	3.89690264838834E-12	4.02160353313676E-12	5.05038583231129E-12	5.70506547724053E-12	6.60914689166662E-12	4.11512919669808E-12	5.05038583231129E-12	4.36453096619494E-12	5.48683892893078E-12	4.6451079568789E-12	5.01921061112418E-12
0.00938	3.2422230034591E-12	4.55158229331758E-12	3.86572742720123E-12	4.676283178066E-12	4.55158229331758E-12	3.7098513212657E-12	4.6451079568789E-12	4.92568494756286E-12	3.55397521533016E-12	4.83215928400154E-12	5.89211680436317E-12	6.20386901623423E-12	4.27100530263362E-12	5.01921061112418E-12	4.61393273569179E-12	5.14391149587261E-12	4.1774796390723E-12	4.80098406281443E-12
0.0094	3.33574866702042E-12	5.23743715943393E-12	4.14630441788519E-12	4.70745839925311E-12	4.80098406281443E-12	3.89690264838834E-12	4.83215928400154E-12	5.42448848655657E-12	3.2422230034591E-12	4.39570618738205E-12	5.61153981367921E-12	5.92329202555027E-12	4.33335574500783E-12	4.86333450518865E-12	4.86333450518865E-12	4.98803538993707E-12	3.61632565770438E-12	4.676283178066E-12
0.00942	3.89690264838834E-12	5.67389025605342E-12	4.27100530263362E-12	4.6451079568789E-12	5.5803645924921E-12	4.33335574500783E-12	5.17508671705971E-12	5.33096282299525E-12	3.36692388820752E-12	3.83455220601412E-12	5.1127362746855E-12	5.64271503486631E-12	4.45805662975626E-12	4.45805662975626E-12	4.89450972637575E-12	4.95686016874997E-12	3.33574866702042E-12	4.61393273569179E-12
0.00944	4.61393273569179E-12	5.79859114080185E-12	4.30218052382072E-12	4.55158229331758E-12	6.0479929102987E-12	4.76980884162733E-12	5.51801415011789E-12	4.95686016874997E-12	3.89690264838834E-12	3.49162477295595E-12	4.86333450518865E-12	5.01921061112418E-12	4.70745839925311E-12	4.1774796390723E-12	4.61393273569179E-12	5.05038583231129E-12	3.52279999414306E-12	4.6451079568789E-12
0.00946	5.42448848655657E-12	5.67389025605342E-12	4.2086548602594E-12	4.33335574500783E-12	6.11034335267291E-12	4.92568494756286E-12	5.73624069842763E-12	4.48923185094337E-12	4.676283178066E-12	3.33574866702042E-12	4.6451079568789E-12	4.30218052382072E-12	4.80098406281443E-12	4.1774796390723E-12	4.05277875432387E-12	5.20626193824682E-12	3.92807786957544E-12	4.6451079568789E-12
0.00948	5.79859114080185E-12	5.33096282299525E-12	3.95925309076255E-12	4.1774796390723E-12	5.61153981367921E-12	4.98803538993707E-12	5.48683892893078E-12	3.92807786957544E-12	5.36213804418235E-12	3.2733982246462E-12	4.61393273569179E-12	3.67867610007859E-12	4.80098406281443E-12	4.27100530263362E-12	3.08634689752356E-12	5.20626193824682E-12	4.05277875432387E-12	4.73863362044022E-12
0.0095	5.82976636198895E-12	4.89450972637575E-12	3.61632565770438E-12	3.7410265424528E-12	4.86333450518865E-12	4.98803538993707E-12	4.80098406281443E-12	3.30457344583331E-12	5.79859114080185E-12	3.52279999414306E-12	4.55158229331758E-12	3.2422230034591E-12	4.6451079568789E-12	4.61393273569179E-12	1.77698760766508E-12	5.1127362746855E-12	4.08395397551098E-12	5.01921061112418E-12
0.00952	5.54918937130499E-12	4.58275751450468E-12	3.42927433058174E-12	3.30457344583331E-12	4.02160353313676E-12	4.98803538993707E-12	4.08395397551098E-12	2.64989380090407E-12	5.89211680436317E-12	4.11512919669808E-12	4.48923185094337E-12	3.08634689752356E-12	4.58275751450468E-12	5.05038583231129E-12	7.79380529677668E-13	4.92568494756286E-12	3.92807786957544E-12	5.26861238062103E-12
0.00954	5.14391149587261E-12	4.58275751450468E-12	3.61632565770438E-12	2.96164601277514E-12	3.36692388820752E-12	5.05038583231129E-12	3.49162477295595E-12	2.43166725259432E-12	5.70506547724053E-12	4.61393273569179E-12	4.61393273569179E-12	3.2422230034591E-12	4.48923185094337E-12	5.33096282299525E-12	4.98803538993707E-13	4.6451079568789E-12	4.08395397551098E-12	5.33096282299525E-12
0.00956	4.76980884162733E-12	4.42688140856915E-12	3.92807786957544E-12	3.17987256108488E-12	3.11752211871067E-12	4.89450972637575E-12	3.17987256108488E-12	2.7745946856525E-12	5.17508671705971E-12	4.55158229331758E-12	4.80098406281443E-12	3.99042831194966E-12	4.52040707213047E-12	5.20626193824682E-12	1.4028849534198E-12	4.27100530263362E-12	4.2086548602594E-12	5.01921061112418E-12
0.00958	4.39570618738205E-12	4.23983008144651E-12	4.2086548602594E-12	3.64750087889148E-12	3.17987256108488E-12	4.33335574500783E-12	3.17987256108488E-12	3.58515043651727E-12	4.52040707213047E-12	4.14630441788519E-12	4.80098406281443E-12	4.61393273569179E-12	4.39570618738205E-12	4.83215928400154E-12	2.68106902209118E-12	3.83455220601412E-12	4.58275751450468E-12	4.42688140856915E-12
0.0096	4.30218052382072E-12	3.95925309076255E-12	4.45805662975626E-12	4.30218052382072E-12	3.58515043651727E-12	3.61632565770438E-12	3.49162477295595E-12	4.48923185094337E-12	3.7410265424528E-12	4.11512919669808E-12	4.61393273569179E-12	4.83215928400154E-12	4.08395397551098E-12	4.33335574500783E-12	3.89690264838834E-12	3.61632565770438E-12	4.89450972637575E-12	3.89690264838834E-12
0.00962	4.42688140856915E-12	3.64750087889148E-12	4.61393273569179E-12	4.86333450518865E-12	3.89690264838834E-12	3.2733982246462E-12	3.67867610007859E-12	5.01921061112418E-12	3.05517167633646E-12	4.36453096619494E-12	4.33335574500783E-12	4.58275751450468E-12	3.61632565770438E-12	3.89690264838834E-12	4.6451079568789E-12	3.21104778227199E-12	5.01921061112418E-12	3.30457344583331E-12
0.00964	4.55158229331758E-12	3.17987256108488E-12	4.73863362044022E-12	5.17508671705971E-12	4.23983008144651E-12	3.7410265424528E-12	3.77220176363991E-12	5.08156105349839E-12	2.61871857971696E-12	4.58275751450468E-12	4.02160353313676E-12	4.1774796390723E-12	3.08634689752356E-12	3.67867610007859E-12	4.83215928400154E-12	3.02399645514935E-12	5.1127362746855E-12	3.11752211871067E-12
0.00966	4.42688140856915E-12	3.02399645514935E-12	4.58275751450468E-12	4.92568494756286E-12	4.58275751450468E-12	4.70745839925311E-12	3.77220176363991E-12	4.6451079568789E-12	2.58754335852986E-12	4.55158229331758E-12	3.67867610007859E-12	3.92807786957544E-12	2.8057699068396E-12	3.58515043651727E-12	4.83215928400154E-12	2.86812034921382E-12	5.01921061112418E-12	3.11752211871067E-12
0.00968	4.11512919669808E-12	3.14869733989778E-12	4.23983008144651E-12	4.55158229331758E-12	4.58275751450468E-12	5.42448848655657E-12	3.46044955176884E-12	4.08395397551098E-12	3.21104778227199E-12	4.39570618738205E-12	3.17987256108488E-12	3.83455220601412E-12	2.58754335852986E-12	3.67867610007859E-12	4.80098406281443E-12	2.68106902209118E-12	4.52040707213047E-12	3.52279999414306E-12
0.0097	3.7410265424528E-12	3.30457344583331E-12	4.23983008144651E-12	4.2086548602594E-12	4.39570618738205E-12	5.61153981367921E-12	3.08634689752356E-12	4.02160353313676E-12	4.05277875432387E-12	3.99042831194966E-12	2.8057699068396E-12	4.05277875432387E-12	2.61871857971696E-12	3.86572742720123E-12	4.86333450518865E-12	2.7745946856525E-12	3.86572742720123E-12	3.99042831194966E-12
0.00972	3.61632565770438E-12	3.42927433058174E-12	4.58275751450468E-12	3.92807786957544E-12	4.11512919669808E-12	5.26861238062103E-12	2.40049203140722E-12	4.33335574500783E-12	4.76980884162733E-12	3.49162477295595E-12	2.74341946446539E-12	4.48923185094337E-12	2.61871857971696E-12	4.23983008144651E-12	5.01921061112418E-12	3.05517167633646E-12	3.30457344583331E-12	4.1774796390723E-12
0.00974	3.39809910939463E-12	3.55397521533016E-12	4.89450972637575E-12	3.92807786957544E-12	3.86572742720123E-12	4.83215928400154E-12	1.58993628054244E-12	4.73863362044022E-12	5.33096282299525E-12	3.2422230034591E-12	2.86812034921382E-12	4.89450972637575E-12	2.71224424327828E-12	4.42688140856915E-12	5.17508671705971E-12	3.61632565770438E-12	2.86812034921382E-12	4.08395397551098E-12
0.00976	3.17987256108488E-12	3.33574866702042E-12	5.39331326536946E-12	3.92807786957544E-12	3.89690264838834E-12	4.30218052382072E-12	1.15348318392295E-12	4.36453096619494E-12	5.89211680436317E-12	3.2422230034591E-12	3.33574866702042E-12	5.17508671705971E-12	2.89929557040092E-12	4.52040707213047E-12	5.1127362746855E-12	4.23983008144651E-12	2.58754335852986E-12	3.7410265424528E-12
0.00978	2.93047079158803E-12	2.8057699068396E-12	5.79859114080185E-12	3.92807786957544E-12	3.89690264838834E-12	3.77220176363991E-12	1.62111150172955E-12	3.58515043651727E-12	6.0479929102987E-12	3.2422230034591E-12	3.7098513212657E-12	4.89450972637575E-12	3.2733982246462E-12	4.33335574500783E-12	5.1127362746855E-12	4.86333450518865E-12	2.49401769496854E-12	3.58515043651727E-12
0.0098	2.89929557040092E-12	1.99521415597483E-12	5.92329202555027E-12	3.99042831194966E-12	3.86572742720123E-12	3.30457344583331E-12	2.55636813734275E-12	3.11752211871067E-12	5.79859114080185E-12	3.17987256108488E-12	3.61632565770438E-12	4.33335574500783E-12	3.61632565770438E-12	4.14630441788519E-12	5.33096282299525E-12	5.36213804418235E-12	2.7745946856525E-12	3.61632565770438E-12
0.00982	3.49162477295595E-12	1.65228672291666E-12	5.70506547724053E-12	4.11512919669808E-12	3.52279999414306E-12	2.89929557040092E-12	3.2733982246462E-12	2.93047079158803E-12	5.20626193824682E-12	3.21104778227199E-12	3.49162477295595E-12	3.95925309076255E-12	4.2086548602594E-12	4.05277875432387E-12	6.14151857386002E-12	5.51801415011789E-12	3.36692388820752E-12	3.7410265424528E-12
0.00984	3.92807786957544E-12	2.05756459834904E-12	4.98803538993707E-12	4.33335574500783E-12	2.99282123396224E-12	3.02399645514935E-12	3.80337698482702E-12	2.89929557040092E-12	4.676283178066E-12	3.2422230034591E-12	3.42927433058174E-12	3.67867610007859E-12	4.70745839925311E-12	3.99042831194966E-12	6.85854866116347E-12	5.42448848655657E-12	4.2086548602594E-12	3.95925309076255E-12
0.00986	3.55397521533016E-12	2.49401769496854E-12	4.48923185094337E-12	4.73863362044022E-12	2.74341946446539E-12	3.7098513212657E-12	4.1774796390723E-12	2.83694512802671E-12	4.52040707213047E-12	3.99042831194966E-12	3.61632565770438E-12	3.36692388820752E-12	5.14391149587261E-12	4.14630441788519E-12	6.95207432472479E-12	4.98803538993707E-12	5.01921061112418E-12	4.08395397551098E-12
0.00988	2.96164601277514E-12	2.58754335852986E-12	4.52040707213047E-12	5.01921061112418E-12	2.93047079158803E-12	4.52040707213047E-12	4.30218052382072E-12	3.02399645514935E-12	4.73863362044022E-12	5.05038583231129E-12	3.92807786957544E-12	3.2733982246462E-12	5.20626193824682E-12	4.2086548602594E-12	6.26621945860845E-12	4.36453096619494E-12	5.42448848655657E-12	4.27100530263362E-12
0.0099	2.61871857971696E-12	2.61871857971696E-12	4.98803538993707E-12	5.17508671705971E-12	3.39809910939463E-12	5.08156105349839E-12	4.2086548602594E-12	3.30457344583331E-12	4.92568494756286E-12	6.01681768911159E-12	4.05277875432387E-12	3.30457344583331E-12	5.01921061112418E-12	4.52040707213047E-12	5.26861238062103E-12	4.08395397551098E-12	5.51801415011789E-12	4.36453096619494E-12
0.00992	2.49401769496854E-12	2.64989380090407E-12	5.5803645924921E-12	4.80098406281443E-12	3.7410265424528E-12	4.98803538993707E-12	4.05277875432387E-12	3.30457344583331E-12	4.83215928400154E-12	6.67149733404083E-12	3.77220176363991E-12	3.7098513212657E-12	4.70745839925311E-12	5.01921061112418E-12	4.42688140856915E-12	3.89690264838834E-12	5.51801415011789E-12	4.36453096619494E-12
0.00994	2.49401769496854E-12	2.8057699068396E-12	6.0479929102987E-12	4.1774796390723E-12	3.80337698482702E-12	4.61393273569179E-12	4.14630441788519E-12	3.21104778227199E-12	4.80098406281443E-12	6.76502299760215E-12	3.2733982246462E-12	3.86572742720123E-12	4.48923185094337E-12	5.61153981367921E-12	3.7410265424528E-12	3.95925309076255E-12	5.36213804418235E-12	4.676283178066E-12
0.00996	2.68106902209118E-12	2.99282123396224E-12	6.0479929102987E-12	3.80337698482702E-12	3.99042831194966E-12	4.30218052382072E-12	4.05277875432387E-12	2.99282123396224E-12	4.70745839925311E-12	6.42209556454398E-12	2.86812034921382E-12	3.80337698482702E-12	4.48923185094337E-12	5.86094158317606E-12	3.30457344583331E-12	4.08395397551098E-12	5.39331326536946E-12	5.17508671705971E-12
0.00998	3.30457344583331E-12	3.39809910939463E-12	5.54918937130499E-12	3.92807786957544E-12	4.52040707213047E-12	4.1774796390723E-12	3.80337698482702E-12	3.21104778227199E-12	4.61393273569179E-12	5.82976636198895E-12	2.86812034921382E-12	3.7098513212657E-12	4.76980884162733E-12	5.86094158317606E-12	3.2422230034591E-12	4.33335574500783E-12	4.98803538993707E-12	5.67389025605342E-12
0.01	3.83455220601412E-12	4.23983008144651E-12	4.73863362044022E-12	4.36453096619494E-12	5.20626193824682E-12	4.30218052382072E-12	3.30457344583331E-12	3.7098513212657E-12	4.61393273569179E-12	5.51801415011789E-12	3.02399645514935E-12	3.61632565770438E-12	4.98803538993707E-12	5.5803645924921E-12	3.52279999414306E-12	4.48923185094337E-12	4.45805662975626E-12	5.95446724673738E-12
0.01002	4.14630441788519E-12	5.01921061112418E-12	3.7410265424528E-12	4.61393273569179E-12	5.48683892893078E-12	4.58275751450468E-12	2.86812034921382E-12	4.2086548602594E-12	4.52040707213047E-12	5.29978760180814E-12	3.21104778227199E-12	3.64750087889148E-12	5.05038583231129E-12	5.26861238062103E-12	4.23983008144651E-12	4.39570618738205E-12	3.92807786957544E-12	6.11034335267291E-12
0.01004	4.14630441788519E-12	5.51801415011789E-12	2.93047079158803E-12	4.83215928400154E-12	5.26861238062103E-12	4.80098406281443E-12	2.74341946446539E-12	4.55158229331758E-12	4.30218052382072E-12	5.17508671705971E-12	3.42927433058174E-12	3.89690264838834E-12	4.83215928400154E-12	5.01921061112418E-12	4.83215928400154E-12	4.14630441788519E-12	3.95925309076255E-12	6.29739467979555E-12
0.01006	4.2086548602594E-12	5.23743715943393E-12	2.99282123396224E-12	4.98803538993707E-12	4.83215928400154E-12	4.80098406281443E-12	2.99282123396224E-12	4.676283178066E-12	4.1774796390723E-12	5.17508671705971E-12	3.7098513212657E-12	4.2086548602594E-12	4.61393273569179E-12	5.08156105349839E-12	5.33096282299525E-12	3.92807786957544E-12	4.27100530263362E-12	6.35974512216977E-12
0.01008	4.42688140856915E-12	4.676283178066E-12	3.89690264838834E-12	5.26861238062103E-12	4.33335574500783E-12	4.61393273569179E-12	3.7410265424528E-12	4.39570618738205E-12	3.99042831194966E-12	5.1127362746855E-12	4.2086548602594E-12	4.30218052382072E-12	4.58275751450468E-12	5.17508671705971E-12	5.20626193824682E-12	3.7410265424528E-12	4.52040707213047E-12	6.32856990098266E-12
0.0101	4.36453096619494E-12	4.08395397551098E-12	4.45805662975626E-12	5.5803645924921E-12	4.2086548602594E-12	3.99042831194966E-12	4.58275751450468E-12	3.7098513212657E-12	3.80337698482702E-12	5.1127362746855E-12	4.83215928400154E-12	4.1774796390723E-12	4.73863362044022E-12	5.01921061112418E-12	4.70745839925311E-12	3.86572742720123E-12	4.45805662975626E-12	5.76741591961474E-12
0.01012	4.23983008144651E-12	3.83455220601412E-12	4.2086548602594E-12	5.64271503486631E-12	4.2086548602594E-12	3.36692388820752E-12	4.676283178066E-12	3.30457344583331E-12	3.86572742720123E-12	5.20626193824682E-12	5.26861238062103E-12	4.05277875432387E-12	4.83215928400154E-12	4.73863362044022E-12	3.83455220601412E-12	4.05277875432387E-12	4.1774796390723E-12	5.05038583231129E-12
0.01014	3.89690264838834E-12	4.14630441788519E-12	3.52279999414306E-12	5.54918937130499E-12	4.55158229331758E-12	3.14869733989778E-12	4.11512919669808E-12	3.2733982246462E-12	3.77220176363991E-12	5.36213804418235E-12	5.36213804418235E-12	3.95925309076255E-12	4.676283178066E-12	4.48923185094337E-12	2.8057699068396E-12	4.23983008144651E-12	3.86572742720123E-12	4.23983008144651E-12
0.01016	3.33574866702042E-12	4.83215928400154E-12	3.39809910939463E-12	5.42448848655657E-12	5.23743715943393E-12	3.2422230034591E-12	3.30457344583331E-12	3.61632565770438E-12	3.36692388820752E-12	5.51801415011789E-12	5.29978760180814E-12	3.95925309076255E-12	4.39570618738205E-12	4.27100530263362E-12	1.74581238647798E-12	4.55158229331758E-12	3.7098513212657E-12	3.86572742720123E-12
0.01018	3.33574866702042E-12	5.33096282299525E-12	3.52279999414306E-12	5.14391149587261E-12	5.89211680436317E-12	3.61632565770438E-12	2.61871857971696E-12	4.48923185094337E-12	2.93047079158803E-12	5.5803645924921E-12	5.01921061112418E-12	4.2086548602594E-12	4.23983008144651E-12	4.30218052382072E-12	1.15348318392295E-12	5.01921061112418E-12	3.80337698482702E-12	3.95925309076255E-12
0.0102	3.61632565770438E-12	5.45566370774367E-12	3.39809910939463E-12	5.08156105349839E-12	6.32856990098266E-12	3.89690264838834E-12	2.338141589033E-12	5.42448848655657E-12	3.39809910939463E-12	5.51801415011789E-12	4.58275751450468E-12	4.27100530263362E-12	4.08395397551098E-12	4.42688140856915E-12	1.21583362629716E-12	5.5803645924921E-12	3.83455220601412E-12	4.61393273569179E-12
0.01022	3.89690264838834E-12	5.39331326536946E-12	3.17987256108488E-12	5.14391149587261E-12	6.39092034335687E-12	4.1774796390723E-12	2.11991504072326E-12	6.11034335267291E-12	4.33335574500783E-12	5.26861238062103E-12	4.11512919669808E-12	4.2086548602594E-12	4.05277875432387E-12	4.52040707213047E-12	1.77698760766508E-12	6.07916813148581E-12	3.83455220601412E-12	5.08156105349839E-12
0.01024	4.33335574500783E-12	5.14391149587261E-12	2.99282123396224E-12	5.01921061112418E-12	6.14151857386002E-12	4.23983008144651E-12	2.08873981953615E-12	6.48444600691819E-12	5.05038583231129E-12	4.92568494756286E-12	3.83455220601412E-12	4.1774796390723E-12	4.11512919669808E-12	4.6451079568789E-12	2.24461592547168E-12	6.20386901623423E-12	3.89690264838834E-12	5.5803645924921E-12
0.01026	4.70745839925311E-12	4.80098406281443E-12	2.93047079158803E-12	4.6451079568789E-12	5.73624069842763E-12	4.27100530263362E-12	2.02638937716194E-12	6.35974512216977E-12	5.26861238062103E-12	4.6451079568789E-12	4.02160353313676E-12	4.23983008144651E-12	4.14630441788519E-12	4.83215928400154E-12	2.49401769496854E-12	5.82976636198895E-12	3.86572742720123E-12	5.73624069842763E-12
0.01028	5.1127362746855E-12	4.45805662975626E-12	2.96164601277514E-12	4.27100530263362E-12	5.17508671705971E-12	4.27100530263362E-12	1.8393380500393E-12	6.11034335267291E-12	5.08156105349839E-12	4.42688140856915E-12	4.36453096619494E-12	4.11512919669808E-12	4.23983008144651E-12	5.14391149587261E-12	2.49401769496854E-12	5.20626193824682E-12	3.61632565770438E-12	5.79859114080185E-12
0.0103	5.23743715943393E-12	4.23983008144651E-12	3.2733982246462E-12	3.7410265424528E-12	4.70745839925311E-12	4.30218052382072E-12	1.68346194410376E-12	5.86094158317606E-12	4.76980884162733E-12	3.95925309076255E-12	4.80098406281443E-12	3.83455220601412E-12	4.2086548602594E-12	5.48683892893078E-12	2.55636813734275E-12	4.70745839925311E-12	3.2733982246462E-12	5.70506547724053E-12
0.01032	5.29978760180814E-12	4.23983008144651E-12	3.7410265424528E-12	3.17987256108488E-12	4.36453096619494E-12	4.42688140856915E-12	1.55876105935534E-12	5.61153981367921E-12	4.33335574500783E-12	3.02399645514935E-12	5.05038583231129E-12	3.58515043651727E-12	4.2086548602594E-12	5.61153981367921E-12	2.61871857971696E-12	4.58275751450468E-12	2.83694512802671E-12	5.73624069842763E-12
0.01034	5.26861238062103E-12	4.2086548602594E-12	4.2086548602594E-12	2.71224424327828E-12	4.2086548602594E-12	4.6451079568789E-12	1.65228672291666E-12	5.51801415011789E-12	4.11512919669808E-12	2.338141589033E-12	5.1127362746855E-12	3.36692388820752E-12	4.27100530263362E-12	5.51801415011789E-12	2.74341946446539E-12	4.61393273569179E-12	2.71224424327828E-12	5.70506547724053E-12
0.01036	5.1127362746855E-12	4.30218052382072E-12	4.39570618738205E-12	2.46284247378143E-12	4.42688140856915E-12	4.89450972637575E-12	1.8705132712264E-12	5.36213804418235E-12	4.02160353313676E-12	2.46284247378143E-12	4.86333450518865E-12	3.49162477295595E-12	4.2086548602594E-12	4.98803538993707E-12	3.14869733989778E-12	4.6451079568789E-12	2.83694512802671E-12	5.70506547724053E-12
0.01038	4.83215928400154E-12	4.33335574500783E-12	4.02160353313676E-12	2.43166725259432E-12	4.6451079568789E-12	4.676283178066E-12	2.02638937716194E-12	5.17508671705971E-12	4.14630441788519E-12	3.33574866702042E-12	4.39570618738205E-12	3.7410265424528E-12	4.1774796390723E-12	4.33335574500783E-12	3.67867610007859E-12	4.52040707213047E-12	2.93047079158803E-12	5.67389025605342E-12
0.0104	4.45805662975626E-12	4.42688140856915E-12	3.52279999414306E-12	2.49401769496854E-12	4.92568494756286E-12	3.99042831194966E-12	2.11991504072326E-12	5.05038583231129E-12	4.02160353313676E-12	4.08395397551098E-12	3.80337698482702E-12	4.1774796390723E-12	4.02160353313676E-12	4.11512919669808E-12	4.39570618738205E-12	4.52040707213047E-12	2.93047079158803E-12	5.45566370774367E-12
0.01042	4.08395397551098E-12	4.58275751450468E-12	3.30457344583331E-12	2.55636813734275E-12	5.26861238062103E-12	3.21104778227199E-12	2.27579114665879E-12	4.83215928400154E-12	4.08395397551098E-12	4.52040707213047E-12	3.36692388820752E-12	4.73863362044022E-12	3.80337698482702E-12	3.7410265424528E-12	4.73863362044022E-12	4.6451079568789E-12	3.17987256108488E-12	5.20626193824682E-12
0.01044	3.7098513212657E-12	4.76980884162733E-12	3.61632565770438E-12	2.7745946856525E-12	5.54918937130499E-12	2.8057699068396E-12	2.58754335852986E-12	4.45805662975626E-12	4.2086548602594E-12	4.58275751450468E-12	3.30457344583331E-12	5.01921061112418E-12	3.92807786957544E-12	3.55397521533016E-12	4.86333450518865E-12	4.86333450518865E-12	3.49162477295595E-12	4.73863362044022E-12
0.01046	3.39809910939463E-12	4.73863362044022E-12	4.2086548602594E-12	3.17987256108488E-12	5.51801415011789E-12	3.05517167633646E-12	2.93047079158803E-12	3.95925309076255E-12	4.55158229331758E-12	4.1774796390723E-12	3.42927433058174E-12	4.89450972637575E-12	4.2086548602594E-12	3.49162477295595E-12	4.39570618738205E-12	5.17508671705971E-12	3.86572742720123E-12	4.14630441788519E-12
0.01048	3.33574866702042E-12	4.6451079568789E-12	4.80098406281443E-12	3.7098513212657E-12	5.14391149587261E-12	3.58515043651727E-12	3.05517167633646E-12	3.55397521533016E-12	4.80098406281443E-12	3.52279999414306E-12	3.49162477295595E-12	4.58275751450468E-12	4.39570618738205E-12	3.67867610007859E-12	3.99042831194966E-12	5.20626193824682E-12	3.83455220601412E-12	3.49162477295595E-12
0.0105	3.42927433058174E-12	4.2086548602594E-12	5.05038583231129E-12	4.30218052382072E-12	4.36453096619494E-12	4.05277875432387E-12	2.96164601277514E-12	3.42927433058174E-12	5.01921061112418E-12	2.86812034921382E-12	3.33574866702042E-12	4.23983008144651E-12	4.55158229331758E-12	3.92807786957544E-12	3.7098513212657E-12	5.14391149587261E-12	3.52279999414306E-12	3.02399645514935E-12
0.01052	3.33574866702042E-12	3.58515043651727E-12	5.08156105349839E-12	4.86333450518865E-12	3.80337698482702E-12	4.08395397551098E-12	3.21104778227199E-12	3.36692388820752E-12	5.29978760180814E-12	2.40049203140722E-12	2.99282123396224E-12	3.92807786957544E-12	4.676283178066E-12	4.30218052382072E-12	3.7098513212657E-12	5.14391149587261E-12	3.21104778227199E-12	3.14869733989778E-12
0.01054	3.30457344583331E-12	3.11752211871067E-12	4.89450972637575E-12	5.1127362746855E-12	3.30457344583331E-12	3.55397521533016E-12	3.7410265424528E-12	2.83694512802671E-12	5.33096282299525E-12	2.43166725259432E-12	2.7745946856525E-12	3.64750087889148E-12	4.70745839925311E-12	4.6451079568789E-12	3.77220176363991E-12	5.1127362746855E-12	3.02399645514935E-12	3.42927433058174E-12
0.01056	3.7098513212657E-12	2.71224424327828E-12	4.6451079568789E-12	5.26861238062103E-12	2.89929557040092E-12	2.86812034921382E-12	3.83455220601412E-12	2.21344070428458E-12	4.95686016874997E-12	2.7745946856525E-12	2.8057699068396E-12	3.58515043651727E-12	4.55158229331758E-12	5.08156105349839E-12	3.80337698482702E-12	5.08156105349839E-12	3.11752211871067E-12	3.89690264838834E-12
0.01058	4.58275751450468E-12	2.3069663678459E-12	4.36453096619494E-12	5.23743715943393E-12	2.71224424327828E-12	2.52519291615564E-12	3.36692388820752E-12	2.18226548309747E-12	4.70745839925311E-12	3.2422230034591E-12	3.05517167633646E-12	3.58515043651727E-12	4.30218052382072E-12	5.45566370774367E-12	3.7098513212657E-12	4.76980884162733E-12	3.33574866702042E-12	4.23983008144651E-12
0.0106	4.92568494756286E-12	2.18226548309747E-12	4.23983008144651E-12	5.36213804418235E-12	2.71224424327828E-12	2.64989380090407E-12	2.71224424327828E-12	2.68106902209118E-12	4.39570618738205E-12	3.55397521533016E-12	3.21104778227199E-12	3.67867610007859E-12	3.83455220601412E-12	5.61153981367921E-12	3.92807786957544E-12	4.11512919669808E-12	3.49162477295595E-12	4.30218052382072E-12
0.01062	4.52040707213047E-12	2.64989380090407E-12	3.92807786957544E-12	5.54918937130499E-12	2.89929557040092E-12	3.21104778227199E-12	2.338141589033E-12	3.11752211871067E-12	4.2086548602594E-12	3.92807786957544E-12	3.36692388820752E-12	3.86572742720123E-12	3.46044955176884E-12	5.45566370774367E-12	4.08395397551098E-12	3.83455220601412E-12	3.2422230034591E-12	4.14630441788519E-12
0.01064	3.7410265424528E-12	3.46044955176884E-12	3.67867610007859E-12	5.51801415011789E-12	3.02399645514935E-12	3.92807786957544E-12	2.21344070428458E-12	3.64750087889148E-12	3.89690264838834E-12	4.36453096619494E-12	3.33574866702042E-12	4.05277875432387E-12	3.21104778227199E-12	5.17508671705971E-12	4.30218052382072E-12	4.33335574500783E-12	2.7745946856525E-12	3.86572742720123E-12
0.01066	3.39809910939463E-12	4.33335574500783E-12	3.42927433058174E-12	5.23743715943393E-12	3.17987256108488E-12	4.48923185094337E-12	2.11991504072326E-12	4.23983008144651E-12	3.77220176363991E-12	4.58275751450468E-12	3.30457344583331E-12	4.05277875432387E-12	3.33574866702042E-12	4.86333450518865E-12	4.36453096619494E-12	4.23983008144651E-12	2.27579114665879E-12	3.58515043651727E-12
0.01068	3.49162477295595E-12	4.80098406281443E-12	3.17987256108488E-12	4.70745839925311E-12	3.52279999414306E-12	4.76980884162733E-12	2.18226548309747E-12	4.83215928400154E-12	3.7098513212657E-12	4.86333450518865E-12	3.2733982246462E-12	3.95925309076255E-12	3.61632565770438E-12	4.52040707213047E-12	4.08395397551098E-12	2.8057699068396E-12	1.99521415597483E-12	3.58515043651727E-12
0.0107	3.33574866702042E-12	4.83215928400154E-12	3.11752211871067E-12	4.48923185094337E-12	4.05277875432387E-12	4.89450972637575E-12	2.43166725259432E-12	5.05038583231129E-12	3.67867610007859E-12	4.89450972637575E-12	3.33574866702042E-12	4.02160353313676E-12	3.99042831194966E-12	4.2086548602594E-12	3.80337698482702E-12	1.99521415597483E-12	2.15109026191036E-12	3.7410265424528E-12
0.01072	2.99282123396224E-12	4.48923185094337E-12	3.17987256108488E-12	4.6451079568789E-12	4.39570618738205E-12	4.73863362044022E-12	2.68106902209118E-12	4.89450972637575E-12	3.7098513212657E-12	4.95686016874997E-12	3.17987256108488E-12	4.42688140856915E-12	4.39570618738205E-12	3.95925309076255E-12	3.58515043651727E-12	2.64989380090407E-12	2.74341946446539E-12	3.95925309076255E-12
0.01074	2.55636813734275E-12	4.08395397551098E-12	3.17987256108488E-12	5.05038583231129E-12	4.55158229331758E-12	4.55158229331758E-12	2.74341946446539E-12	4.55158229331758E-12	3.7098513212657E-12	4.98803538993707E-12	3.05517167633646E-12	4.92568494756286E-12	5.01921061112418E-12	3.80337698482702E-12	3.49162477295595E-12	3.99042831194966E-12	3.30457344583331E-12	4.2086548602594E-12
0.01076	2.21344070428458E-12	3.89690264838834E-12	3.21104778227199E-12	5.45566370774367E-12	4.14630441788519E-12	4.27100530263362E-12	2.99282123396224E-12	4.11512919669808E-12	3.80337698482702E-12	5.05038583231129E-12	3.02399645514935E-12	5.23743715943393E-12	5.54918937130499E-12	3.77220176363991E-12	3.67867610007859E-12	5.42448848655657E-12	3.42927433058174E-12	4.36453096619494E-12
0.01078	1.99521415597483E-12	3.86572742720123E-12	3.14869733989778E-12	5.70506547724053E-12	3.64750087889148E-12	4.05277875432387E-12	3.33574866702042E-12	3.80337698482702E-12	4.05277875432387E-12	5.08156105349839E-12	3.30457344583331E-12	5.14391149587261E-12	5.79859114080185E-12	3.99042831194966E-12	3.99042831194966E-12	6.57797167047951E-12	3.39809910939463E-12	4.58275751450468E-12
0.0108	2.15109026191036E-12	4.08395397551098E-12	3.33574866702042E-12	5.82976636198895E-12	3.49162477295595E-12	3.86572742720123E-12	3.80337698482702E-12	3.52279999414306E-12	4.61393273569179E-12	5.26861238062103E-12	3.80337698482702E-12	4.45805662975626E-12	5.64271503486631E-12	4.58275751450468E-12	4.39570618738205E-12	6.9832495459119E-12	3.02399645514935E-12	4.73863362044022E-12
0.01082	2.58754335852986E-12	4.48923185094337E-12	3.61632565770438E-12	5.89211680436317E-12	3.61632565770438E-12	3.55397521533016E-12	4.2086548602594E-12	3.08634689752356E-12	5.45566370774367E-12	5.5803645924921E-12	4.23983008144651E-12	3.7098513212657E-12	5.01921061112418E-12	5.17508671705971E-12	4.55158229331758E-12	6.29739467979555E-12	2.83694512802671E-12	4.89450972637575E-12
0.01084	2.83694512802671E-12	4.73863362044022E-12	4.11512919669808E-12	5.79859114080185E-12	3.80337698482702E-12	3.30457344583331E-12	4.86333450518865E-12	2.61871857971696E-12	6.0479929102987E-12	5.79859114080185E-12	4.58275751450468E-12	3.2422230034591E-12	4.30218052382072E-12	5.61153981367921E-12	4.58275751450468E-12	5.20626193824682E-12	3.02399645514935E-12	5.33096282299525E-12
0.01086	2.71224424327828E-12	5.1127362746855E-12	4.23983008144651E-12	5.67389025605342E-12	4.02160353313676E-12	2.93047079158803E-12	5.42448848655657E-12	2.55636813734275E-12	6.11034335267291E-12	6.01681768911159E-12	4.70745839925311E-12	3.11752211871067E-12	3.7098513212657E-12	5.89211680436317E-12	4.6451079568789E-12	4.14630441788519E-12	3.49162477295595E-12	5.76741591961474E-12
0.01088	2.24461592547168E-12	5.82976636198895E-12	4.02160353313676E-12	5.33096282299525E-12	3.83455220601412E-12	2.64989380090407E-12	5.54918937130499E-12	3.21104778227199E-12	5.51801415011789E-12	6.0479929102987E-12	4.73863362044022E-12	3.14869733989778E-12	3.42927433058174E-12	5.98564246792449E-12	4.39570618738205E-12	3.77220176363991E-12	3.92807786957544E-12	6.07916813148581E-12
0.0109	1.55876105935534E-12	6.48444600691819E-12	3.7410265424528E-12	4.86333450518865E-12	3.52279999414306E-12	2.64989380090407E-12	5.39331326536946E-12	3.99042831194966E-12	4.676283178066E-12	5.86094158317606E-12	4.80098406281443E-12	3.33574866702042E-12	3.55397521533016E-12	5.95446724673738E-12	3.7098513212657E-12	3.89690264838834E-12	4.23983008144651E-12	5.98564246792449E-12
0.01092	1.18465840511005E-12	6.67149733404083E-12	3.33574866702042E-12	4.2086548602594E-12	3.42927433058174E-12	2.89929557040092E-12	5.1127362746855E-12	4.27100530263362E-12	3.86572742720123E-12	5.61153981367921E-12	5.17508671705971E-12	3.67867610007859E-12	4.08395397551098E-12	5.82976636198895E-12	2.99282123396224E-12	4.42688140856915E-12	4.55158229331758E-12	5.48683892893078E-12
0.01094	1.46523539579401E-12	6.20386901623423E-12	3.17987256108488E-12	3.39809910939463E-12	3.80337698482702E-12	3.36692388820752E-12	4.89450972637575E-12	4.1774796390723E-12	3.11752211871067E-12	5.1127362746855E-12	5.54918937130499E-12	3.92807786957544E-12	4.48923185094337E-12	5.79859114080185E-12	2.40049203140722E-12	4.98803538993707E-12	4.70745839925311E-12	4.98803538993707E-12
0.01096	2.21344070428458E-12	5.29978760180814E-12	3.11752211871067E-12	2.83694512802671E-12	4.36453096619494E-12	3.67867610007859E-12	4.52040707213047E-12	3.89690264838834E-12	3.05517167633646E-12	4.55158229331758E-12	5.73624069842763E-12	4.14630441788519E-12	4.61393273569179E-12	5.61153981367921E-12	2.338141589033E-12	5.42448848655657E-12	4.98803538993707E-12	4.42688140856915E-12
0.01098	3.11752211871067E-12	4.2086548602594E-12	3.21104778227199E-12	2.55636813734275E-12	4.83215928400154E-12	4.05277875432387E-12	3.92807786957544E-12	3.80337698482702E-12	3.86572742720123E-12	3.99042831194966E-12	5.70506547724053E-12	4.2086548602594E-12	4.23983008144651E-12	5.5803645924921E-12	2.64989380090407E-12	5.67389025605342E-12	5.08156105349839E-12	3.99042831194966E-12
0.011	4.05277875432387E-12	3.42927433058174E-12	3.2733982246462E-12	2.71224424327828E-12	4.80098406281443E-12	4.676283178066E-12	3.42927433058174E-12	4.08395397551098E-12	4.676283178066E-12	3.61632565770438E-12	5.5803645924921E-12	4.11512919669808E-12	3.83455220601412E-12	5.39331326536946E-12	3.14869733989778E-12	5.98564246792449E-12	5.01921061112418E-12	3.55397521533016E-12
0.01102	4.98803538993707E-12	3.2422230034591E-12	3.2733982246462E-12	3.17987256108488E-12	4.6451079568789E-12	5.23743715943393E-12	3.11752211871067E-12	4.52040707213047E-12	5.1127362746855E-12	3.64750087889148E-12	5.45566370774367E-12	3.7098513212657E-12	3.67867610007859E-12	5.23743715943393E-12	3.49162477295595E-12	5.95446724673738E-12	4.86333450518865E-12	3.17987256108488E-12
0.01104	5.73624069842763E-12	3.42927433058174E-12	3.42927433058174E-12	3.64750087889148E-12	4.39570618738205E-12	5.70506547724053E-12	3.11752211871067E-12	4.92568494756286E-12	5.20626193824682E-12	4.11512919669808E-12	5.36213804418235E-12	3.2422230034591E-12	3.67867610007859E-12	5.08156105349839E-12	3.52279999414306E-12	5.61153981367921E-12	4.89450972637575E-12	2.93047079158803E-12
0.01106	6.07916813148581E-12	3.89690264838834E-12	3.64750087889148E-12	4.08395397551098E-12	4.33335574500783E-12	5.79859114080185E-12	3.2422230034591E-12	5.23743715943393E-12	5.23743715943393E-12	4.2086548602594E-12	5.29978760180814E-12	3.05517167633646E-12	3.7098513212657E-12	4.73863362044022E-12	3.46044955176884E-12	4.89450972637575E-12	5.14391149587261E-12	2.8057699068396E-12
0.01108	6.07916813148581E-12	4.36453096619494E-12	4.02160353313676E-12	4.2086548602594E-12	4.27100530263362E-12	5.76741591961474E-12	3.2733982246462E-12	5.42448848655657E-12	5.05038583231129E-12	3.92807786957544E-12	5.23743715943393E-12	3.08634689752356E-12	3.58515043651727E-12	4.05277875432387E-12	3.42927433058174E-12	4.14630441788519E-12	5.45566370774367E-12	2.74341946446539E-12
0.0111	5.86094158317606E-12	4.39570618738205E-12	4.27100530263362E-12	4.27100530263362E-12	4.02160353313676E-12	5.48683892893078E-12	3.64750087889148E-12	5.23743715943393E-12	4.58275751450468E-12	3.30457344583331E-12	4.676283178066E-12	3.14869733989778E-12	3.36692388820752E-12	3.21104778227199E-12	3.36692388820752E-12	3.7098513212657E-12	5.5803645924921E-12	2.93047079158803E-12
0.01112	5.70506547724053E-12	4.23983008144651E-12	4.48923185094337E-12	4.11512919669808E-12	3.52279999414306E-12	5.01921061112418E-12	4.1774796390723E-12	4.86333450518865E-12	4.30218052382072E-12	2.8057699068396E-12	4.05277875432387E-12	3.14869733989778E-12	3.17987256108488E-12	2.49401769496854E-12	3.17987256108488E-12	3.2733982246462E-12	5.05038583231129E-12	3.02399645514935E-12
0.01114	5.54918937130499E-12	3.64750087889148E-12	4.676283178066E-12	4.2086548602594E-12	3.11752211871067E-12	4.61393273569179E-12	4.70745839925311E-12	4.39570618738205E-12	4.05277875432387E-12	2.58754335852986E-12	3.67867610007859E-12	3.36692388820752E-12	3.2422230034591E-12	1.77698760766508E-12	3.08634689752356E-12	3.05517167633646E-12	4.1774796390723E-12	3.14869733989778E-12
0.01116	5.23743715943393E-12	3.11752211871067E-12	5.20626193824682E-12	4.1774796390723E-12	2.74341946446539E-12	4.39570618738205E-12	4.98803538993707E-12	3.77220176363991E-12	3.86572742720123E-12	2.61871857971696E-12	3.46044955176884E-12	3.61632565770438E-12	3.30457344583331E-12	1.74581238647798E-12	3.05517167633646E-12	3.08634689752356E-12	3.42927433058174E-12	3.17987256108488E-12
0.01118	4.89450972637575E-12	2.64989380090407E-12	5.92329202555027E-12	4.11512919669808E-12	2.36931681022011E-12	4.39570618738205E-12	4.86333450518865E-12	3.05517167633646E-12	3.61632565770438E-12	2.99282123396224E-12	3.46044955176884E-12	3.95925309076255E-12	3.7410265424528E-12	2.18226548309747E-12	3.17987256108488E-12	3.55397521533016E-12	3.17987256108488E-12	3.2422230034591E-12
0.0112	4.6451079568789E-12	2.55636813734275E-12	6.39092034335687E-12	4.11512919669808E-12	2.05756459834904E-12	4.45805662975626E-12	4.36453096619494E-12	2.61871857971696E-12	3.08634689752356E-12	3.30457344583331E-12	3.7410265424528E-12	4.05277875432387E-12	4.08395397551098E-12	2.93047079158803E-12	3.46044955176884E-12	4.2086548602594E-12	3.39809910939463E-12	3.21104778227199E-12
0.01122	4.39570618738205E-12	2.68106902209118E-12	6.5156212281053E-12	3.99042831194966E-12	2.21344070428458E-12	4.42688140856915E-12	3.7098513212657E-12	2.338141589033E-12	2.86812034921382E-12	3.67867610007859E-12	3.80337698482702E-12	3.86572742720123E-12	3.95925309076255E-12	3.77220176363991E-12	3.7098513212657E-12	4.52040707213047E-12	3.49162477295595E-12	2.93047079158803E-12
0.01124	4.23983008144651E-12	2.64989380090407E-12	6.26621945860845E-12	3.92807786957544E-12	2.74341946446539E-12	4.30218052382072E-12	2.89929557040092E-12	2.55636813734275E-12	3.39809910939463E-12	3.99042831194966E-12	3.89690264838834E-12	3.52279999414306E-12	3.52279999414306E-12	4.45805662975626E-12	3.89690264838834E-12	4.55158229331758E-12	3.33574866702042E-12	2.7745946856525E-12
0.01126	3.92807786957544E-12	2.58754335852986E-12	5.89211680436317E-12	3.7098513212657E-12	3.42927433058174E-12	4.2086548602594E-12	2.58754335852986E-12	3.17987256108488E-12	4.48923185094337E-12	4.11512919669808E-12	3.92807786957544E-12	3.36692388820752E-12	2.93047079158803E-12	4.80098406281443E-12	4.1774796390723E-12	4.1774796390723E-12	3.21104778227199E-12	2.8057699068396E-12
0.01128	3.2422230034591E-12	2.58754335852986E-12	5.67389025605342E-12	3.58515043651727E-12	3.92807786957544E-12	4.52040707213047E-12	3.21104778227199E-12	4.08395397551098E-12	5.14391149587261E-12	4.2086548602594E-12	4.02160353313676E-12	3.61632565770438E-12	2.64989380090407E-12	4.98803538993707E-12	4.30218052382072E-12	3.7410265424528E-12	3.30457344583331E-12	3.05517167633646E-12
0.0113	2.74341946446539E-12	2.99282123396224E-12	5.48683892893078E-12	3.36692388820752E-12	4.2086548602594E-12	4.92568494756286E-12	4.23983008144651E-12	4.39570618738205E-12	5.1127362746855E-12	4.14630441788519E-12	4.08395397551098E-12	3.95925309076255E-12	2.55636813734275E-12	4.89450972637575E-12	4.36453096619494E-12	3.39809910939463E-12	3.80337698482702E-12	3.2733982246462E-12
0.01132	2.74341946446539E-12	3.7098513212657E-12	5.26861238062103E-12	3.33574866702042E-12	4.27100530263362E-12	5.05038583231129E-12	4.73863362044022E-12	4.27100530263362E-12	4.676283178066E-12	4.11512919669808E-12	4.1774796390723E-12	4.2086548602594E-12	2.71224424327828E-12	4.86333450518865E-12	4.1774796390723E-12	3.05517167633646E-12	4.2086548602594E-12	3.39809910939463E-12
0.01134	3.2422230034591E-12	4.36453096619494E-12	5.1127362746855E-12	3.7410265424528E-12	4.2086548602594E-12	4.89450972637575E-12	4.676283178066E-12	3.99042831194966E-12	4.1774796390723E-12	4.2086548602594E-12	4.30218052382072E-12	4.23983008144651E-12	3.05517167633646E-12	4.76980884162733E-12	3.89690264838834E-12	2.7745946856525E-12	4.52040707213047E-12	3.39809910939463E-12
0.01136	3.92807786957544E-12	4.86333450518865E-12	4.80098406281443E-12	4.42688140856915E-12	4.2086548602594E-12	4.61393273569179E-12	4.33335574500783E-12	3.92807786957544E-12	3.83455220601412E-12	4.14630441788519E-12	4.27100530263362E-12	4.08395397551098E-12	3.30457344583331E-12	4.70745839925311E-12	3.64750087889148E-12	2.71224424327828E-12	4.36453096619494E-12	3.33574866702042E-12
0.01138	4.14630441788519E-12	5.08156105349839E-12	4.48923185094337E-12	5.08156105349839E-12	4.52040707213047E-12	4.42688140856915E-12	4.2086548602594E-12	4.14630441788519E-12	3.86572742720123E-12	4.1774796390723E-12	3.80337698482702E-12	3.77220176363991E-12	3.49162477295595E-12	4.48923185094337E-12	3.7410265424528E-12	2.71224424327828E-12	4.30218052382072E-12	3.46044955176884E-12
0.0114	3.83455220601412E-12	4.80098406281443E-12	4.08395397551098E-12	5.5803645924921E-12	4.95686016874997E-12	4.39570618738205E-12	4.11512919669808E-12	4.58275751450468E-12	4.05277875432387E-12	4.39570618738205E-12	3.2422230034591E-12	3.7410265424528E-12	3.64750087889148E-12	4.55158229331758E-12	3.83455220601412E-12	2.55636813734275E-12	4.55158229331758E-12	3.58515043651727E-12
0.01142	3.55397521533016E-12	4.2086548602594E-12	3.89690264838834E-12	6.14151857386002E-12	5.01921061112418E-12	4.45805662975626E-12	3.89690264838834E-12	4.676283178066E-12	4.05277875432387E-12	4.83215928400154E-12	2.93047079158803E-12	3.7098513212657E-12	3.55397521533016E-12	4.89450972637575E-12	3.95925309076255E-12	2.58754335852986E-12	4.89450972637575E-12	3.64750087889148E-12
0.01144	3.55397521533016E-12	3.67867610007859E-12	3.86572742720123E-12	6.64032211285373E-12	4.48923185094337E-12	4.55158229331758E-12	3.67867610007859E-12	4.61393273569179E-12	3.86572742720123E-12	5.26861238062103E-12	2.99282123396224E-12	3.67867610007859E-12	3.30457344583331E-12	5.17508671705971E-12	3.7098513212657E-12	2.89929557040092E-12	5.14391149587261E-12	3.7098513212657E-12
0.01146	3.83455220601412E-12	3.55397521533016E-12	3.86572742720123E-12	6.85854866116347E-12	3.77220176363991E-12	4.39570618738205E-12	3.42927433058174E-12	4.55158229331758E-12	3.67867610007859E-12	5.61153981367921E-12	3.30457344583331E-12	3.61632565770438E-12	3.21104778227199E-12	4.98803538993707E-12	3.49162477295595E-12	3.52279999414306E-12	5.14391149587261E-12	3.67867610007859E-12
0.01148	3.77220176363991E-12	3.7098513212657E-12	3.86572742720123E-12	7.04559998828611E-12	3.11752211871067E-12	4.23983008144651E-12	3.2733982246462E-12	4.52040707213047E-12	3.46044955176884E-12	5.61153981367921E-12	3.61632565770438E-12	3.52279999414306E-12	3.17987256108488E-12	4.61393273569179E-12	3.17987256108488E-12	4.23983008144651E-12	4.83215928400154E-12	3.77220176363991E-12
0.0115	3.05517167633646E-12	3.92807786957544E-12	3.67867610007859E-12	6.79619821878926E-12	2.96164601277514E-12	3.86572742720123E-12	3.30457344583331E-12	4.1774796390723E-12	3.36692388820752E-12	5.36213804418235E-12	3.7410265424528E-12	3.39809910939463E-12	3.46044955176884E-12	4.1774796390723E-12	2.96164601277514E-12	4.86333450518865E-12	4.30218052382072E-12	3.77220176363991E-12
0.01152	2.338141589033E-12	3.99042831194966E-12	3.39809910939463E-12	6.29739467979555E-12	2.8057699068396E-12	3.49162477295595E-12	3.49162477295595E-12	3.80337698482702E-12	3.55397521533016E-12	5.05038583231129E-12	3.7410265424528E-12	3.58515043651727E-12	4.02160353313676E-12	4.02160353313676E-12	3.14869733989778E-12	5.23743715943393E-12	3.83455220601412E-12	4.02160353313676E-12
0.01154	1.80816282885219E-12	3.89690264838834E-12	3.33574866702042E-12	5.64271503486631E-12	2.8057699068396E-12	3.2733982246462E-12	3.52279999414306E-12	3.2422230034591E-12	3.49162477295595E-12	4.6451079568789E-12	3.83455220601412E-12	4.02160353313676E-12	4.80098406281443E-12	4.27100530263362E-12	3.36692388820752E-12	5.54918937130499E-12	3.61632565770438E-12	4.36453096619494E-12
0.01156	1.58993628054244E-12	3.99042831194966E-12	3.55397521533016E-12	4.92568494756286E-12	2.86812034921382E-12	3.30457344583331E-12	3.2733982246462E-12	2.71224424327828E-12	3.52279999414306E-12	4.23983008144651E-12	3.99042831194966E-12	4.6451079568789E-12	5.54918937130499E-12	4.92568494756286E-12	3.67867610007859E-12	5.5803645924921E-12	3.99042831194966E-12	5.1127362746855E-12
0.01158	1.62111150172955E-12	3.83455220601412E-12	4.02160353313676E-12	4.30218052382072E-12	3.02399645514935E-12	3.58515043651727E-12	3.02399645514935E-12	2.52519291615564E-12	3.39809910939463E-12	3.99042831194966E-12	4.33335574500783E-12	5.14391149587261E-12	6.14151857386002E-12	5.70506547724053E-12	3.7410265424528E-12	5.36213804418235E-12	4.676283178066E-12	6.11034335267291E-12
0.0116	1.68346194410376E-12	3.7410265424528E-12	4.61393273569179E-12	3.55397521533016E-12	3.42927433058174E-12	3.89690264838834E-12	3.39809910939463E-12	2.86812034921382E-12	3.2733982246462E-12	3.7410265424528E-12	4.83215928400154E-12	5.26861238062103E-12	6.20386901623423E-12	5.95446724673738E-12	3.58515043651727E-12	5.08156105349839E-12	5.51801415011789E-12	6.85854866116347E-12
0.01162	1.90168849241351E-12	3.77220176363991E-12	4.89450972637575E-12	2.68106902209118E-12	4.02160353313676E-12	4.14630441788519E-12	4.48923185094337E-12	3.67867610007859E-12	3.08634689752356E-12	3.46044955176884E-12	5.33096282299525E-12	5.20626193824682E-12	6.14151857386002E-12	5.89211680436317E-12	3.42927433058174E-12	4.6451079568789E-12	6.01681768911159E-12	6.92089910353769E-12
0.01164	2.21344070428458E-12	3.99042831194966E-12	5.01921061112418E-12	1.96403893478772E-12	4.55158229331758E-12	4.23983008144651E-12	5.20626193824682E-12	4.73863362044022E-12	3.14869733989778E-12	3.21104778227199E-12	5.48683892893078E-12	4.80098406281443E-12	5.73624069842763E-12	5.51801415011789E-12	3.30457344583331E-12	4.1774796390723E-12	6.01681768911159E-12	6.48444600691819E-12
0.01166	2.36931681022011E-12	4.33335574500783E-12	4.676283178066E-12	1.74581238647798E-12	5.01921061112418E-12	4.42688140856915E-12	5.54918937130499E-12	5.54918937130499E-12	3.17987256108488E-12	3.2422230034591E-12	5.39331326536946E-12	4.2086548602594E-12	4.76980884162733E-12	5.08156105349839E-12	3.2733982246462E-12	3.7098513212657E-12	5.67389025605342E-12	5.54918937130499E-12
0.01168	2.49401769496854E-12	4.42688140856915E-12	4.2086548602594E-12	2.15109026191036E-12	5.48683892893078E-12	4.58275751450468E-12	5.48683892893078E-12	5.92329202555027E-12	2.83694512802671E-12	3.49162477295595E-12	5.01921061112418E-12	4.05277875432387E-12	3.99042831194966E-12	4.86333450518865E-12	3.2422230034591E-12	3.61632565770438E-12	5.42448848655657E-12	4.76980884162733E-12
0.0117	2.64989380090407E-12	4.52040707213047E-12	3.83455220601412E-12	2.86812034921382E-12	6.32856990098266E-12	4.61393273569179E-12	5.14391149587261E-12	5.82976636198895E-12	2.68106902209118E-12	3.83455220601412E-12	4.45805662975626E-12	4.33335574500783E-12	3.7410265424528E-12	4.61393273569179E-12	3.17987256108488E-12	3.7098513212657E-12	5.29978760180814E-12	4.2086548602594E-12
0.01172	2.83694512802671E-12	4.55158229331758E-12	3.92807786957544E-12	3.7410265424528E-12	7.23265131540875E-12	4.70745839925311E-12	4.80098406281443E-12	5.39331326536946E-12	3.14869733989778E-12	4.1774796390723E-12	4.02160353313676E-12	4.80098406281443E-12	3.99042831194966E-12	4.30218052382072E-12	3.36692388820752E-12	4.27100530263362E-12	5.20626193824682E-12	4.02160353313676E-12
0.01174	3.02399645514935E-12	4.58275751450468E-12	4.48923185094337E-12	4.11512919669808E-12	7.9185061815251E-12	4.58275751450468E-12	4.70745839925311E-12	4.92568494756286E-12	3.61632565770438E-12	4.55158229331758E-12	3.7410265424528E-12	5.42448848655657E-12	4.52040707213047E-12	3.99042831194966E-12	3.52279999414306E-12	5.05038583231129E-12	4.95686016874997E-12	4.11512919669808E-12
0.01176	3.33574866702042E-12	4.6451079568789E-12	4.92568494756286E-12	4.39570618738205E-12	7.66910441202825E-12	4.48923185094337E-12	4.676283178066E-12	4.86333450518865E-12	3.7098513212657E-12	4.92568494756286E-12	3.86572742720123E-12	5.67389025605342E-12	4.70745839925311E-12	3.77220176363991E-12	3.7410265424528E-12	5.73624069842763E-12	4.6451079568789E-12	4.33335574500783E-12
0.01178	3.67867610007859E-12	4.58275751450468E-12	5.14391149587261E-12	4.33335574500783E-12	6.76502299760215E-12	4.30218052382072E-12	4.676283178066E-12	5.1127362746855E-12	3.67867610007859E-12	5.42448848655657E-12	4.08395397551098E-12	5.42448848655657E-12	4.52040707213047E-12	3.67867610007859E-12	3.99042831194966E-12	5.82976636198895E-12	4.30218052382072E-12	4.45805662975626E-12
0.0118	3.80337698482702E-12	4.42688140856915E-12	5.17508671705971E-12	4.36453096619494E-12	5.61153981367921E-12	4.2086548602594E-12	4.73863362044022E-12	5.61153981367921E-12	3.7098513212657E-12	5.76741591961474E-12	4.48923185094337E-12	4.80098406281443E-12	4.58275751450468E-12	3.52279999414306E-12	4.2086548602594E-12	5.29978760180814E-12	3.92807786957544E-12	4.55158229331758E-12
0.01182	3.92807786957544E-12	4.08395397551098E-12	4.89450972637575E-12	4.2086548602594E-12	4.52040707213047E-12	4.14630441788519E-12	4.70745839925311E-12	5.86094158317606E-12	3.80337698482702E-12	5.92329202555027E-12	5.1127362746855E-12	3.92807786957544E-12	4.70745839925311E-12	3.33574866702042E-12	4.55158229331758E-12	4.42688140856915E-12	3.77220176363991E-12	4.58275751450468E-12
0.01184	3.92807786957544E-12	3.7098513212657E-12	4.39570618738205E-12	3.83455220601412E-12	3.99042831194966E-12	4.05277875432387E-12	4.61393273569179E-12	5.86094158317606E-12	3.67867610007859E-12	5.89211680436317E-12	5.73624069842763E-12	3.02399645514935E-12	4.89450972637575E-12	3.17987256108488E-12	4.676283178066E-12	3.7098513212657E-12	4.1774796390723E-12	4.73863362044022E-12
0.01186	3.92807786957544E-12	3.42927433058174E-12	3.92807786957544E-12	3.39809910939463E-12	3.64750087889148E-12	3.89690264838834E-12	4.36453096619494E-12	5.51801415011789E-12	3.2422230034591E-12	5.51801415011789E-12	6.0479929102987E-12	2.36931681022011E-12	4.95686016874997E-12	2.93047079158803E-12	4.52040707213047E-12	3.2733982246462E-12	4.676283178066E-12	5.23743715943393E-12
0.01188	3.83455220601412E-12	3.49162477295595E-12	3.7098513212657E-12	3.2733982246462E-12	3.61632565770438E-12	3.86572742720123E-12	4.1774796390723E-12	5.26861238062103E-12	3.05517167633646E-12	5.05038583231129E-12	5.79859114080185E-12	1.93286371360062E-12	4.42688140856915E-12	2.86812034921382E-12	4.1774796390723E-12	3.2733982246462E-12	5.01921061112418E-12	5.48683892893078E-12
0.0119	3.80337698482702E-12	3.58515043651727E-12	3.7410265424528E-12	3.11752211871067E-12	3.42927433058174E-12	3.7410265424528E-12	4.08395397551098E-12	5.1127362746855E-12	3.21104778227199E-12	4.55158229331758E-12	5.17508671705971E-12	2.15109026191036E-12	3.95925309076255E-12	3.08634689752356E-12	3.86572742720123E-12	3.86572742720123E-12	4.92568494756286E-12	5.39331326536946E-12
0.01192	3.92807786957544E-12	3.67867610007859E-12	3.89690264838834E-12	3.42927433058174E-12	3.11752211871067E-12	3.33574866702042E-12	4.08395397551098E-12	4.89450972637575E-12	3.61632565770438E-12	4.39570618738205E-12	4.45805662975626E-12	2.64989380090407E-12	3.58515043651727E-12	3.7410265424528E-12	3.83455220601412E-12	4.73863362044022E-12	4.76980884162733E-12	5.17508671705971E-12
0.01194	4.42688140856915E-12	3.77220176363991E-12	4.2086548602594E-12	3.61632565770438E-12	2.93047079158803E-12	3.02399645514935E-12	3.83455220601412E-12	4.6451079568789E-12	4.11512919669808E-12	4.33335574500783E-12	3.83455220601412E-12	3.2733982246462E-12	3.49162477295595E-12	4.6451079568789E-12	4.02160353313676E-12	5.48683892893078E-12	4.95686016874997E-12	4.61393273569179E-12
0.01196	4.95686016874997E-12	3.92807786957544E-12	4.45805662975626E-12	3.52279999414306E-12	2.99282123396224E-12	2.83694512802671E-12	3.67867610007859E-12	4.58275751450468E-12	4.61393273569179E-12	4.14630441788519E-12	3.67867610007859E-12	3.86572742720123E-12	3.42927433058174E-12	5.42448848655657E-12	4.11512919669808E-12	5.79859114080185E-12	5.33096282299525E-12	3.7098513212657E-12
0.01198	5.29978760180814E-12	4.08395397551098E-12	4.48923185094337E-12	3.52279999414306E-12	3.30457344583331E-12	2.89929557040092E-12	3.52279999414306E-12	4.52040707213047E-12	5.45566370774367E-12	3.89690264838834E-12	3.58515043651727E-12	4.23983008144651E-12	3.30457344583331E-12	5.86094158317606E-12	3.92807786957544E-12	5.36213804418235E-12	5.39331326536946E-12	2.52519291615564E-12
0.012	5.20626193824682E-12	4.36453096619494E-12	4.55158229331758E-12	3.42927433058174E-12	3.61632565770438E-12	3.11752211871067E-12	3.52279999414306E-12	4.6451079568789E-12	6.32856990098266E-12	3.52279999414306E-12	3.36692388820752E-12	4.676283178066E-12	3.11752211871067E-12	6.01681768911159E-12	3.61632565770438E-12	4.61393273569179E-12	5.17508671705971E-12	2.08873981953615E-12
0.01202	4.89450972637575E-12	4.55158229331758E-12	4.70745839925311E-12	3.02399645514935E-12	3.83455220601412E-12	3.52279999414306E-12	3.21104778227199E-12	4.92568494756286E-12	6.67149733404083E-12	3.39809910939463E-12	3.17987256108488E-12	4.98803538993707E-12	2.8057699068396E-12	5.54918937130499E-12	3.42927433058174E-12	4.1774796390723E-12	5.01921061112418E-12	2.46284247378143E-12
0.01204	4.2086548602594E-12	4.676283178066E-12	4.76980884162733E-12	2.52519291615564E-12	3.67867610007859E-12	4.36453096619494E-12	2.49401769496854E-12	4.80098406281443E-12	6.39092034335687E-12	3.39809910939463E-12	3.21104778227199E-12	4.95686016874997E-12	2.58754335852986E-12	5.05038583231129E-12	3.39809910939463E-12	4.1774796390723E-12	5.05038583231129E-12	3.2422230034591E-12
0.01206	3.67867610007859E-12	4.676283178066E-12	4.70745839925311E-12	1.8705132712264E-12	3.02399645514935E-12	5.17508671705971E-12	1.99521415597483E-12	4.23983008144651E-12	5.92329202555027E-12	3.58515043651727E-12	3.42927433058174E-12	4.73863362044022E-12	2.49401769496854E-12	4.676283178066E-12	3.39809910939463E-12	4.61393273569179E-12	5.01921061112418E-12	3.95925309076255E-12
0.01208	3.33574866702042E-12	4.55158229331758E-12	4.80098406281443E-12	1.37170973223269E-12	2.27579114665879E-12	5.08156105349839E-12	2.24461592547168E-12	3.46044955176884E-12	5.33096282299525E-12	3.86572742720123E-12	3.77220176363991E-12	4.58275751450468E-12	2.43166725259432E-12	4.52040707213047E-12	3.42927433058174E-12	5.01921061112418E-12	4.89450972637575E-12	4.48923185094337E-12
0.0121	3.17987256108488E-12	4.33335574500783E-12	4.92568494756286E-12	1.24700884748427E-12	1.80816282885219E-12	4.05277875432387E-12	2.96164601277514E-12	2.68106902209118E-12	4.70745839925311E-12	4.08395397551098E-12	4.1774796390723E-12	4.676283178066E-12	2.46284247378143E-12	4.45805662975626E-12	3.49162477295595E-12	5.23743715943393E-12	4.61393273569179E-12	5.05038583231129E-12
0.01212	3.36692388820752E-12	4.08395397551098E-12	5.1127362746855E-12	1.58993628054244E-12	1.4028849534198E-12	3.02399645514935E-12	3.86572742720123E-12	2.338141589033E-12	4.1774796390723E-12	4.05277875432387E-12	4.42688140856915E-12	4.6451079568789E-12	2.43166725259432E-12	4.23983008144651E-12	3.7098513212657E-12	5.17508671705971E-12	4.2086548602594E-12	5.17508671705971E-12
0.01214	3.55397521533016E-12	3.92807786957544E-12	5.36213804418235E-12	2.11991504072326E-12	1.21583362629716E-12	2.61871857971696E-12	4.33335574500783E-12	2.27579114665879E-12	3.92807786957544E-12	3.80337698482702E-12	4.55158229331758E-12	4.55158229331758E-12	2.24461592547168E-12	3.89690264838834E-12	3.95925309076255E-12	4.98803538993707E-12	3.86572742720123E-12	4.73863362044022E-12
0.01216	3.99042831194966E-12	3.83455220601412E-12	5.61153981367921E-12	2.43166725259432E-12	1.62111150172955E-12	2.61871857971696E-12	4.48923185094337E-12	2.46284247378143E-12	3.77220176363991E-12	3.64750087889148E-12	4.48923185094337E-12	4.11512919669808E-12	2.21344070428458E-12	3.64750087889148E-12	4.33335574500783E-12	4.48923185094337E-12	3.2422230034591E-12	4.33335574500783E-12
0.01218	4.33335574500783E-12	3.80337698482702E-12	5.61153981367921E-12	2.55636813734275E-12	2.89929557040092E-12	2.74341946446539E-12	4.30218052382072E-12	2.93047079158803E-12	3.99042831194966E-12	3.95925309076255E-12	4.58275751450468E-12	3.55397521533016E-12	2.21344070428458E-12	3.2733982246462E-12	4.70745839925311E-12	4.08395397551098E-12	2.74341946446539E-12	4.1774796390723E-12
0.0122	4.27100530263362E-12	3.55397521533016E-12	5.17508671705971E-12	2.68106902209118E-12	4.1774796390723E-12	3.02399645514935E-12	4.08395397551098E-12	3.33574866702042E-12	4.1774796390723E-12	4.58275751450468E-12	4.73863362044022E-12	2.93047079158803E-12	2.338141589033E-12	3.2422230034591E-12	5.08156105349839E-12	3.99042831194966E-12	2.43166725259432E-12	4.27100530263362E-12
0.01222	3.83455220601412E-12	3.2733982246462E-12	4.33335574500783E-12	2.96164601277514E-12	4.86333450518865E-12	3.52279999414306E-12	3.7410265424528E-12	3.80337698482702E-12	4.30218052382072E-12	5.48683892893078E-12	5.08156105349839E-12	2.46284247378143E-12	2.58754335852986E-12	3.33574866702042E-12	5.01921061112418E-12	4.27100530263362E-12	2.52519291615564E-12	4.14630441788519E-12
0.01224	3.14869733989778E-12	2.74341946446539E-12	3.55397521533016E-12	3.33574866702042E-12	5.05038583231129E-12	3.92807786957544E-12	3.46044955176884E-12	4.05277875432387E-12	4.61393273569179E-12	6.17269379504713E-12	5.54918937130499E-12	2.43166725259432E-12	2.74341946446539E-12	3.80337698482702E-12	4.6451079568789E-12	4.58275751450468E-12	2.89929557040092E-12	3.95925309076255E-12
0.01226	2.46284247378143E-12	2.49401769496854E-12	2.99282123396224E-12	3.92807786957544E-12	4.89450972637575E-12	4.08395397551098E-12	3.30457344583331E-12	4.33335574500783E-12	4.80098406281443E-12	6.54679644929241E-12	5.64271503486631E-12	2.68106902209118E-12	2.93047079158803E-12	4.39570618738205E-12	4.11512919669808E-12	4.70745839925311E-12	3.49162477295595E-12	3.83455220601412E-12
0.01228	2.15109026191036E-12	2.40049203140722E-12	2.89929557040092E-12	4.42688140856915E-12	4.55158229331758E-12	3.89690264838834E-12	3.39809910939463E-12	4.52040707213047E-12	4.95686016874997E-12	6.45327078573109E-12	5.42448848655657E-12	3.42927433058174E-12	3.17987256108488E-12	5.20626193824682E-12	3.83455220601412E-12	4.61393273569179E-12	3.80337698482702E-12	3.77220176363991E-12
0.0123	2.36931681022011E-12	2.58754335852986E-12	3.02399645514935E-12	4.92568494756286E-12	4.05277875432387E-12	3.7410265424528E-12	3.7098513212657E-12	4.61393273569179E-12	4.80098406281443E-12	5.89211680436317E-12	4.98803538993707E-12	4.33335574500783E-12	3.33574866702042E-12	5.95446724673738E-12	3.89690264838834E-12	4.27100530263362E-12	3.61632565770438E-12	3.58515043651727E-12
0.01232	2.61871857971696E-12	2.74341946446539E-12	3.33574866702042E-12	5.14391149587261E-12	3.7098513212657E-12	3.55397521533016E-12	4.30218052382072E-12	4.61393273569179E-12	4.52040707213047E-12	5.39331326536946E-12	4.52040707213047E-12	4.92568494756286E-12	3.64750087889148E-12	6.26621945860845E-12	4.02160353313676E-12	3.92807786957544E-12	3.17987256108488E-12	3.58515043651727E-12
0.01234	2.8057699068396E-12	3.02399645514935E-12	3.77220176363991E-12	5.20626193824682E-12	3.64750087889148E-12	3.42927433058174E-12	4.98803538993707E-12	4.80098406281443E-12	3.95925309076255E-12	5.1127362746855E-12	4.08395397551098E-12	5.14391149587261E-12	3.86572742720123E-12	6.17269379504713E-12	3.83455220601412E-12	3.67867610007859E-12	2.93047079158803E-12	4.27100530263362E-12
0.01236	2.7745946856525E-12	3.33574866702042E-12	4.39570618738205E-12	4.73863362044022E-12	3.80337698482702E-12	3.17987256108488E-12	5.45566370774367E-12	5.39331326536946E-12	3.21104778227199E-12	4.95686016874997E-12	3.64750087889148E-12	5.42448848655657E-12	4.33335574500783E-12	5.86094158317606E-12	3.33574866702042E-12	3.7410265424528E-12	3.2422230034591E-12	5.08156105349839E-12
0.01238	2.68106902209118E-12	3.67867610007859E-12	4.86333450518865E-12	4.05277875432387E-12	3.86572742720123E-12	2.86812034921382E-12	5.70506547724053E-12	5.82976636198895E-12	2.338141589033E-12	4.89450972637575E-12	3.61632565770438E-12	5.67389025605342E-12	4.86333450518865E-12	5.76741591961474E-12	2.83694512802671E-12	3.7410265424528E-12	3.92807786957544E-12	5.48683892893078E-12
0.0124	2.55636813734275E-12	3.95925309076255E-12	5.08156105349839E-12	3.49162477295595E-12	4.02160353313676E-12	3.21104778227199E-12	5.82976636198895E-12	6.20386901623423E-12	2.08873981953615E-12	4.86333450518865E-12	3.7098513212657E-12	5.76741591961474E-12	5.17508671705971E-12	5.64271503486631E-12	2.71224424327828E-12	3.86572742720123E-12	4.83215928400154E-12	5.29978760180814E-12
0.01242	2.46284247378143E-12	4.11512919669808E-12	4.95686016874997E-12	3.2733982246462E-12	4.2086548602594E-12	3.99042831194966E-12	5.61153981367921E-12	5.92329202555027E-12	2.05756459834904E-12	4.86333450518865E-12	3.77220176363991E-12	5.5803645924921E-12	5.29978760180814E-12	5.33096282299525E-12	3.05517167633646E-12	3.80337698482702E-12	5.61153981367921E-12	4.89450972637575E-12
0.01244	2.83694512802671E-12	4.23983008144651E-12	4.39570618738205E-12	3.33574866702042E-12	4.11512919669808E-12	4.70745839925311E-12	5.20626193824682E-12	5.39331326536946E-12	2.18226548309747E-12	4.98803538993707E-12	3.58515043651727E-12	5.23743715943393E-12	4.98803538993707E-12	4.61393273569179E-12	3.7410265424528E-12	3.64750087889148E-12	6.11034335267291E-12	4.30218052382072E-12
0.01246	3.52279999414306E-12	4.23983008144651E-12	4.02160353313676E-12	3.52279999414306E-12	3.77220176363991E-12	5.36213804418235E-12	4.92568494756286E-12	4.6451079568789E-12	2.36931681022011E-12	4.70745839925311E-12	3.39809910939463E-12	4.83215928400154E-12	4.39570618738205E-12	4.2086548602594E-12	4.27100530263362E-12	3.52279999414306E-12	6.32856990098266E-12	4.11512919669808E-12
0.01248	4.05277875432387E-12	4.27100530263362E-12	3.7410265424528E-12	3.58515043651727E-12	3.99042831194966E-12	5.67389025605342E-12	4.61393273569179E-12	4.08395397551098E-12	2.7745946856525E-12	4.33335574500783E-12	3.49162477295595E-12	4.61393273569179E-12	3.83455220601412E-12	3.92807786957544E-12	4.52040707213047E-12	3.67867610007859E-12	6.39092034335687E-12	4.14630441788519E-12
0.0125	4.52040707213047E-12	4.1774796390723E-12	3.55397521533016E-12	3.61632565770438E-12	4.55158229331758E-12	5.92329202555027E-12	4.36453096619494E-12	3.55397521533016E-12	3.17987256108488E-12	3.99042831194966E-12	3.61632565770438E-12	4.45805662975626E-12	3.36692388820752E-12	4.05277875432387E-12	4.86333450518865E-12	4.42688140856915E-12	6.17269379504713E-12	4.55158229331758E-12
0.01252	4.89450972637575E-12	4.2086548602594E-12	3.42927433058174E-12	3.42927433058174E-12	4.92568494756286E-12	5.92329202555027E-12	4.14630441788519E-12	3.52279999414306E-12	3.55397521533016E-12	3.83455220601412E-12	3.86572742720123E-12	4.52040707213047E-12	3.17987256108488E-12	4.42688140856915E-12	5.39331326536946E-12	5.23743715943393E-12	5.76741591961474E-12	4.95686016874997E-12
0.01254	5.05038583231129E-12	4.45805662975626E-12	3.49162477295595E-12	3.33574866702042E-12	4.89450972637575E-12	5.70506547724053E-12	4.02160353313676E-12	3.61632565770438E-12	3.77220176363991E-12	4.11512919669808E-12	3.95925309076255E-12	4.61393273569179E-12	3.08634689752356E-12	4.73863362044022E-12	5.92329202555027E-12	5.5803645924921E-12	5.42448848655657E-12	5.08156105349839E-12
0.01256	4.92568494756286E-12	4.73863362044022E-12	3.67867610007859E-12	3.49162477295595E-12	4.70745839925311E-12	5.36213804418235E-12	3.86572742720123E-12	3.86572742720123E-12	3.99042831194966E-12	4.61393273569179E-12	4.02160353313676E-12	4.80098406281443E-12	3.21104778227199E-12	4.98803538993707E-12	6.20386901623423E-12	5.5803645924921E-12	4.98803538993707E-12	4.70745839925311E-12
0.01258	4.95686016874997E-12	5.14391149587261E-12	4.23983008144651E-12	3.67867610007859E-12	4.2086548602594E-12	4.95686016874997E-12	3.89690264838834E-12	3.89690264838834E-12	4.23983008144651E-12	4.80098406281443E-12	3.99042831194966E-12	5.05038583231129E-12	3.61632565770438E-12	4.89450972637575E-12	6.14151857386002E-12	5.26861238062103E-12	4.52040707213047E-12	4.23983008144651E-12
0.0126	5.1127362746855E-12	5.48683892893078E-12	4.76980884162733E-12	3.67867610007859E-12	3.77220176363991E-12	4.70745839925311E-12	4.11512919669808E-12	3.7410265424528E-12	4.61393273569179E-12	4.73863362044022E-12	4.23983008144651E-12	5.08156105349839E-12	4.23983008144651E-12	4.6451079568789E-12	6.01681768911159E-12	4.86333450518865E-12	4.05277875432387E-12	3.95925309076255E-12
0.01262	5.36213804418235E-12	5.36213804418235E-12	5.14391149587261E-12	3.33574866702042E-12	3.46044955176884E-12	4.55158229331758E-12	4.36453096619494E-12	3.58515043651727E-12	4.89450972637575E-12	4.89450972637575E-12	4.676283178066E-12	4.80098406281443E-12	5.05038583231129E-12	4.42688140856915E-12	5.67389025605342E-12	4.33335574500783E-12	3.83455220601412E-12	3.89690264838834E-12
0.01264	5.51801415011789E-12	4.98803538993707E-12	5.23743715943393E-12	2.93047079158803E-12	3.49162477295595E-12	4.48923185094337E-12	4.70745839925311E-12	3.36692388820752E-12	5.14391149587261E-12	4.89450972637575E-12	4.92568494756286E-12	4.08395397551098E-12	5.61153981367921E-12	4.1774796390723E-12	4.86333450518865E-12	3.92807786957544E-12	3.52279999414306E-12	3.89690264838834E-12
0.01266	5.29978760180814E-12	4.42688140856915E-12	5.08156105349839E-12	2.74341946446539E-12	3.92807786957544E-12	4.33335574500783E-12	5.05038583231129E-12	3.05517167633646E-12	4.89450972637575E-12	4.95686016874997E-12	4.55158229331758E-12	3.33574866702042E-12	5.67389025605342E-12	3.89690264838834E-12	4.14630441788519E-12	3.92807786957544E-12	3.2422230034591E-12	3.80337698482702E-12
0.01268	4.86333450518865E-12	3.83455220601412E-12	4.73863362044022E-12	3.02399645514935E-12	4.39570618738205E-12	4.23983008144651E-12	4.89450972637575E-12	2.89929557040092E-12	4.55158229331758E-12	5.08156105349839E-12	3.83455220601412E-12	2.89929557040092E-12	5.36213804418235E-12	3.83455220601412E-12	3.46044955176884E-12	4.1774796390723E-12	3.17987256108488E-12	3.58515043651727E-12
0.0127	4.30218052382072E-12	3.33574866702042E-12	4.27100530263362E-12	3.55397521533016E-12	4.92568494756286E-12	4.36453096619494E-12	4.55158229331758E-12	2.99282123396224E-12	4.23983008144651E-12	5.05038583231129E-12	3.2422230034591E-12	2.99282123396224E-12	4.80098406281443E-12	3.89690264838834E-12	2.86812034921382E-12	4.61393273569179E-12	3.7410265424528E-12	3.33574866702042E-12
0.01272	3.83455220601412E-12	2.86812034921382E-12	4.14630441788519E-12	4.05277875432387E-12	5.17508671705971E-12	4.45805662975626E-12	3.83455220601412E-12	3.2422230034591E-12	4.55158229331758E-12	4.98803538993707E-12	3.17987256108488E-12	3.39809910939463E-12	4.2086548602594E-12	4.05277875432387E-12	2.71224424327828E-12	4.89450972637575E-12	4.6451079568789E-12	3.14869733989778E-12
0.01274	3.30457344583331E-12	2.43166725259432E-12	4.30218052382072E-12	4.36453096619494E-12	5.33096282299525E-12	4.48923185094337E-12	3.21104778227199E-12	3.67867610007859E-12	4.95686016874997E-12	4.86333450518865E-12	3.83455220601412E-12	4.2086548602594E-12	3.80337698482702E-12	4.08395397551098E-12	2.86812034921382E-12	5.14391149587261E-12	5.1127362746855E-12	2.40049203140722E-12
0.01276	2.74341946446539E-12	2.3069663678459E-12	4.676283178066E-12	4.33335574500783E-12	5.14391149587261E-12	4.27100530263362E-12	2.7745946856525E-12	4.05277875432387E-12	5.29978760180814E-12	4.80098406281443E-12	4.6451079568789E-12	4.92568494756286E-12	3.52279999414306E-12	4.08395397551098E-12	3.39809910939463E-12	5.33096282299525E-12	4.86333450518865E-12	1.43406017460691E-12
0.01278	2.43166725259432E-12	2.43166725259432E-12	5.23743715943393E-12	4.2086548602594E-12	5.01921061112418E-12	4.23983008144651E-12	2.71224424327828E-12	4.14630441788519E-12	4.98803538993707E-12	4.89450972637575E-12	4.92568494756286E-12	5.36213804418235E-12	3.30457344583331E-12	4.14630441788519E-12	4.33335574500783E-12	5.39331326536946E-12	4.42688140856915E-12	1.09113274154873E-12
0.0128	2.58754335852986E-12	2.61871857971696E-12	5.79859114080185E-12	3.92807786957544E-12	4.676283178066E-12	4.58275751450468E-12	2.86812034921382E-12	4.52040707213047E-12	4.30218052382072E-12	4.89450972637575E-12	4.61393273569179E-12	5.51801415011789E-12	3.14869733989778E-12	4.27100530263362E-12	5.26861238062103E-12	5.29978760180814E-12	4.33335574500783E-12	1.58993628054244E-12
0.01282	2.93047079158803E-12	2.7745946856525E-12	5.79859114080185E-12	3.89690264838834E-12	4.39570618738205E-12	4.6451079568789E-12	3.05517167633646E-12	4.6451079568789E-12	3.49162477295595E-12	4.80098406281443E-12	4.27100530263362E-12	5.33096282299525E-12	2.99282123396224E-12	4.52040707213047E-12	5.73624069842763E-12	5.39331326536946E-12	4.30218052382072E-12	2.24461592547168E-12
0.01284	3.2733982246462E-12	2.99282123396224E-12	5.33096282299525E-12	3.7098513212657E-12	4.05277875432387E-12	4.14630441788519E-12	3.17987256108488E-12	4.76980884162733E-12	3.14869733989778E-12	4.48923185094337E-12	4.1774796390723E-12	5.17508671705971E-12	2.71224424327828E-12	4.70745839925311E-12	5.79859114080185E-12	5.26861238062103E-12	4.30218052382072E-12	2.68106902209118E-12
0.01286	3.55397521533016E-12	3.02399645514935E-12	4.6451079568789E-12	3.52279999414306E-12	3.64750087889148E-12	3.61632565770438E-12	3.21104778227199E-12	4.70745839925311E-12	3.36692388820752E-12	4.2086548602594E-12	4.27100530263362E-12	5.01921061112418E-12	2.46284247378143E-12	4.89450972637575E-12	5.45566370774367E-12	5.1127362746855E-12	4.48923185094337E-12	2.86812034921382E-12
0.01288	3.7098513212657E-12	3.08634689752356E-12	4.2086548602594E-12	3.30457344583331E-12	3.17987256108488E-12	3.42927433058174E-12	3.08634689752356E-12	4.39570618738205E-12	3.99042831194966E-12	3.77220176363991E-12	4.36453096619494E-12	4.86333450518865E-12	2.338141589033E-12	4.98803538993707E-12	5.20626193824682E-12	4.80098406281443E-12	4.676283178066E-12	2.93047079158803E-12
0.0129	3.83455220601412E-12	3.21104778227199E-12	4.05277875432387E-12	2.93047079158803E-12	2.52519291615564E-12	3.64750087889148E-12	3.14869733989778E-12	3.83455220601412E-12	4.08395397551098E-12	3.58515043651727E-12	4.27100530263362E-12	4.48923185094337E-12	2.64989380090407E-12	5.01921061112418E-12	5.1127362746855E-12	4.33335574500783E-12	4.70745839925311E-12	2.89929557040092E-12
0.01292	4.05277875432387E-12	3.21104778227199E-12	4.05277875432387E-12	2.99282123396224E-12	1.58993628054244E-12	3.86572742720123E-12	3.33574866702042E-12	3.49162477295595E-12	3.92807786957544E-12	3.39809910939463E-12	4.1774796390723E-12	4.05277875432387E-12	3.36692388820752E-12	5.14391149587261E-12	5.05038583231129E-12	3.52279999414306E-12	4.55158229331758E-12	2.74341946446539E-12
0.01294	4.33335574500783E-12	3.67867610007859E-12	4.05277875432387E-12	3.36692388820752E-12	1.37170973223269E-12	4.08395397551098E-12	3.61632565770438E-12	3.52279999414306E-12	3.77220176363991E-12	3.33574866702042E-12	4.30218052382072E-12	3.89690264838834E-12	3.92807786957544E-12	5.33096282299525E-12	5.1127362746855E-12	2.49401769496854E-12	4.14630441788519E-12	2.8057699068396E-12
0.01296	4.73863362044022E-12	4.42688140856915E-12	4.02160353313676E-12	4.02160353313676E-12	2.11991504072326E-12	4.33335574500783E-12	4.08395397551098E-12	4.05277875432387E-12	3.7410265424528E-12	3.52279999414306E-12	4.36453096619494E-12	4.23983008144651E-12	3.99042831194966E-12	5.48683892893078E-12	5.20626193824682E-12	2.11991504072326E-12	3.7098513212657E-12	3.14869733989778E-12
0.01298	4.83215928400154E-12	5.14391149587261E-12	3.7410265424528E-12	4.58275751450468E-12	3.14869733989778E-12	4.33335574500783E-12	4.23983008144651E-12	4.73863362044022E-12	3.77220176363991E-12	4.05277875432387E-12	4.27100530263362E-12	4.6451079568789E-12	3.52279999414306E-12	5.42448848655657E-12	5.05038583231129E-12	2.3069663678459E-12	3.39809910939463E-12	3.67867610007859E-12
0.013	4.80098406281443E-12	5.42448848655657E-12	3.30457344583331E-12	4.76980884162733E-12	3.99042831194966E-12	4.11512919669808E-12	4.36453096619494E-12	5.26861238062103E-12	3.77220176363991E-12	4.33335574500783E-12	4.05277875432387E-12	5.1127362746855E-12	3.02399645514935E-12	5.01921061112418E-12	4.676283178066E-12	2.43166725259432E-12	3.36692388820752E-12	3.92807786957544E-12
0.01302	4.676283178066E-12	5.33096282299525E-12	3.33574866702042E-12	4.89450972637575E-12	4.58275751450468E-12	3.89690264838834E-12	4.05277875432387E-12	5.36213804418235E-12	3.64750087889148E-12	4.76980884162733E-12	4.05277875432387E-12	5.51801415011789E-12	2.71224424327828E-12	5.01921061112418E-12	4.36453096619494E-12	2.71224424327828E-12	3.49162477295595E-12	4.14630441788519E-12
0.01304	4.58275751450468E-12	4.86333450518865E-12	3.61632565770438E-12	4.80098406281443E-12	5.17508671705971E-12	3.86572742720123E-12	4.11512919669808E-12	5.05038583231129E-12	3.21104778227199E-12	5.20626193824682E-12	4.08395397551098E-12	6.01681768911159E-12	2.8057699068396E-12	5.26861238062103E-12	4.1774796390723E-12	3.33574866702042E-12	3.7098513212657E-12	4.36453096619494E-12
0.01306	4.52040707213047E-12	4.39570618738205E-12	3.89690264838834E-12	4.76980884162733E-12	5.48683892893078E-12	3.99042831194966E-12	4.11512919669808E-12	4.33335574500783E-12	2.71224424327828E-12	5.67389025605342E-12	4.33335574500783E-12	5.98564246792449E-12	3.11752211871067E-12	5.51801415011789E-12	4.23983008144651E-12	4.2086548602594E-12	3.86572742720123E-12	4.676283178066E-12
0.01308	4.42688140856915E-12	4.02160353313676E-12	3.86572742720123E-12	4.80098406281443E-12	5.29978760180814E-12	4.14630441788519E-12	4.27100530263362E-12	3.7410265424528E-12	2.338141589033E-12	5.86094158317606E-12	4.36453096619494E-12	5.61153981367921E-12	3.7098513212657E-12	5.42448848655657E-12	4.48923185094337E-12	4.95686016874997E-12	4.08395397551098E-12	5.17508671705971E-12
0.0131	4.30218052382072E-12	4.1774796390723E-12	3.67867610007859E-12	4.83215928400154E-12	4.86333450518865E-12	4.33335574500783E-12	4.39570618738205E-12	3.2733982246462E-12	2.21344070428458E-12	5.79859114080185E-12	4.42688140856915E-12	4.89450972637575E-12	4.36453096619494E-12	5.20626193824682E-12	4.52040707213047E-12	5.33096282299525E-12	4.14630441788519E-12	5.64271503486631E-12
0.01312	4.23983008144651E-12	4.89450972637575E-12	3.36692388820752E-12	4.92568494756286E-12	4.36453096619494E-12	4.42688140856915E-12	4.676283178066E-12	3.2422230034591E-12	2.36931681022011E-12	5.64271503486631E-12	4.27100530263362E-12	4.36453096619494E-12	4.89450972637575E-12	4.6451079568789E-12	4.48923185094337E-12	5.51801415011789E-12	3.80337698482702E-12	5.70506547724053E-12
0.01314	4.1774796390723E-12	5.54918937130499E-12	3.30457344583331E-12	4.89450972637575E-12	3.95925309076255E-12	4.14630441788519E-12	4.89450972637575E-12	3.33574866702042E-12	2.83694512802671E-12	5.73624069842763E-12	4.33335574500783E-12	4.14630441788519E-12	5.17508671705971E-12	4.08395397551098E-12	4.33335574500783E-12	5.61153981367921E-12	3.67867610007859E-12	5.42448848655657E-12
0.01316	4.11512919669808E-12	6.01681768911159E-12	3.49162477295595E-12	4.83215928400154E-12	3.58515043651727E-12	4.11512919669808E-12	4.86333450518865E-12	3.77220176363991E-12	3.36692388820752E-12	5.86094158317606E-12	4.48923185094337E-12	4.1774796390723E-12	5.1127362746855E-12	3.86572742720123E-12	4.2086548602594E-12	5.54918937130499E-12	4.2086548602594E-12	4.89450972637575E-12
0.01318	4.14630441788519E-12	6.17269379504713E-12	3.67867610007859E-12	4.33335574500783E-12	3.39809910939463E-12	4.42688140856915E-12	4.73863362044022E-12	4.55158229331758E-12	3.77220176363991E-12	5.95446724673738E-12	4.86333450518865E-12	4.14630441788519E-12	4.76980884162733E-12	3.7098513212657E-12	3.7410265424528E-12	5.20626193824682E-12	5.08156105349839E-12	4.14630441788519E-12
0.0132	4.42688140856915E-12	5.89211680436317E-12	4.02160353313676E-12	3.80337698482702E-12	3.67867610007859E-12	4.70745839925311E-12	4.36453096619494E-12	5.36213804418235E-12	3.99042831194966E-12	5.73624069842763E-12	5.26861238062103E-12	4.05277875432387E-12	4.52040707213047E-12	3.67867610007859E-12	3.36692388820752E-12	4.83215928400154E-12	5.76741591961474E-12	3.42927433058174E-12
0.01322	4.80098406281443E-12	5.5803645924921E-12	4.33335574500783E-12	3.36692388820752E-12	4.2086548602594E-12	4.89450972637575E-12	3.86572742720123E-12	5.76741591961474E-12	4.2086548602594E-12	5.1127362746855E-12	5.42448848655657E-12	4.08395397551098E-12	4.39570618738205E-12	3.7410265424528E-12	3.30457344583331E-12	4.6451079568789E-12	6.07916813148581E-12	3.02399645514935E-12
0.01324	5.01921061112418E-12	5.17508671705971E-12	4.76980884162733E-12	3.14869733989778E-12	5.05038583231129E-12	4.98803538993707E-12	3.49162477295595E-12	5.89211680436317E-12	4.48923185094337E-12	4.30218052382072E-12	5.26861238062103E-12	4.27100530263362E-12	4.39570618738205E-12	3.83455220601412E-12	3.61632565770438E-12	4.58275751450468E-12	6.11034335267291E-12	3.05517167633646E-12
0.01326	4.89450972637575E-12	5.01921061112418E-12	5.08156105349839E-12	3.14869733989778E-12	5.08156105349839E-12	4.92568494756286E-12	3.30457344583331E-12	5.48683892893078E-12	4.73863362044022E-12	3.42927433058174E-12	5.01921061112418E-12	4.55158229331758E-12	4.58275751450468E-12	4.05277875432387E-12	3.86572742720123E-12	4.676283178066E-12	5.98564246792449E-12	3.39809910939463E-12
0.01328	4.70745839925311E-12	4.73863362044022E-12	5.17508671705971E-12	3.11752211871067E-12	4.89450972637575E-12	4.92568494756286E-12	3.64750087889148E-12	4.92568494756286E-12	4.98803538993707E-12	2.8057699068396E-12	4.92568494756286E-12	4.73863362044022E-12	4.52040707213047E-12	4.1774796390723E-12	4.05277875432387E-12	4.676283178066E-12	5.48683892893078E-12	3.83455220601412E-12
0.0133	4.55158229331758E-12	4.39570618738205E-12	5.17508671705971E-12	2.93047079158803E-12	4.6451079568789E-12	4.89450972637575E-12	4.11512919669808E-12	4.39570618738205E-12	5.05038583231129E-12	2.58754335852986E-12	5.1127362746855E-12	4.676283178066E-12	4.30218052382072E-12	4.33335574500783E-12	4.1774796390723E-12	4.86333450518865E-12	4.89450972637575E-12	4.30218052382072E-12
0.01332	4.39570618738205E-12	4.02160353313676E-12	5.20626193824682E-12	3.08634689752356E-12	4.39570618738205E-12	4.89450972637575E-12	4.52040707213047E-12	4.11512919669808E-12	5.05038583231129E-12	2.52519291615564E-12	5.26861238062103E-12	4.6451079568789E-12	4.14630441788519E-12	4.1774796390723E-12	4.08395397551098E-12	5.23743715943393E-12	4.48923185094337E-12	4.61393273569179E-12
0.01334	4.27100530263362E-12	3.83455220601412E-12	5.1127362746855E-12	3.49162477295595E-12	4.27100530263362E-12	4.73863362044022E-12	4.86333450518865E-12	3.89690264838834E-12	5.05038583231129E-12	2.74341946446539E-12	5.23743715943393E-12	4.70745839925311E-12	4.27100530263362E-12	3.89690264838834E-12	3.99042831194966E-12	5.5803645924921E-12	4.14630441788519E-12	4.61393273569179E-12
0.01336	4.23983008144651E-12	3.89690264838834E-12	4.76980884162733E-12	3.86572742720123E-12	4.11512919669808E-12	4.52040707213047E-12	4.98803538993707E-12	3.89690264838834E-12	4.76980884162733E-12	3.14869733989778E-12	5.05038583231129E-12	4.6451079568789E-12	4.33335574500783E-12	3.52279999414306E-12	3.92807786957544E-12	5.20626193824682E-12	3.89690264838834E-12	4.33335574500783E-12
0.01338	4.33335574500783E-12	4.08395397551098E-12	4.23983008144651E-12	3.89690264838834E-12	3.86572742720123E-12	4.2086548602594E-12	4.73863362044022E-12	4.08395397551098E-12	4.52040707213047E-12	3.67867610007859E-12	4.89450972637575E-12	4.48923185094337E-12	4.23983008144651E-12	3.21104778227199E-12	3.80337698482702E-12	4.70745839925311E-12	3.49162477295595E-12	3.83455220601412E-12
0.0134	4.33335574500783E-12	4.1774796390723E-12	3.61632565770438E-12	3.64750087889148E-12	3.99042831194966E-12	4.05277875432387E-12	4.23983008144651E-12	4.08395397551098E-12	4.30218052382072E-12	4.1774796390723E-12	4.76980884162733E-12	4.36453096619494E-12	3.99042831194966E-12	3.14869733989778E-12	3.61632565770438E-12	4.1774796390723E-12	2.99282123396224E-12	3.52279999414306E-12
0.01342	4.48923185094337E-12	4.33335574500783E-12	3.14869733989778E-12	3.36692388820752E-12	4.23983008144651E-12	4.05277875432387E-12	3.36692388820752E-12	3.86572742720123E-12	4.11512919669808E-12	4.45805662975626E-12	4.76980884162733E-12	4.14630441788519E-12	3.39809910939463E-12	3.21104778227199E-12	3.61632565770438E-12	4.08395397551098E-12	2.7745946856525E-12	3.61632565770438E-12
0.01344	4.48923185094337E-12	4.33335574500783E-12	3.21104778227199E-12	3.17987256108488E-12	4.55158229331758E-12	3.89690264838834E-12	2.55636813734275E-12	3.49162477295595E-12	3.86572742720123E-12	4.48923185094337E-12	4.80098406281443E-12	4.02160353313676E-12	2.93047079158803E-12	3.49162477295595E-12	3.52279999414306E-12	4.2086548602594E-12	2.8057699068396E-12	3.86572742720123E-12
0.01346	4.30218052382072E-12	4.23983008144651E-12	3.67867610007859E-12	3.2422230034591E-12	4.676283178066E-12	3.67867610007859E-12	2.36931681022011E-12	3.02399645514935E-12	3.7410265424528E-12	4.55158229331758E-12	4.48923185094337E-12	3.67867610007859E-12	2.43166725259432E-12	4.05277875432387E-12	3.61632565770438E-12	4.52040707213047E-12	3.02399645514935E-12	4.11512919669808E-12
0.01348	3.83455220601412E-12	4.14630441788519E-12	4.2086548602594E-12	3.2733982246462E-12	4.52040707213047E-12	3.2422230034591E-12	2.64989380090407E-12	2.89929557040092E-12	3.52279999414306E-12	4.676283178066E-12	3.92807786957544E-12	3.58515043651727E-12	2.05756459834904E-12	4.52040707213047E-12	3.64750087889148E-12	4.70745839925311E-12	3.2422230034591E-12	3.7410265424528E-12
0.0135	3.52279999414306E-12	4.14630441788519E-12	4.33335574500783E-12	3.11752211871067E-12	4.39570618738205E-12	3.21104778227199E-12	3.2733982246462E-12	3.02399645514935E-12	3.46044955176884E-12	4.86333450518865E-12	3.46044955176884E-12	3.7410265424528E-12	1.93286371360062E-12	4.6451079568789E-12	3.55397521533016E-12	4.61393273569179E-12	3.67867610007859E-12	2.86812034921382E-12
0.01352	3.39809910939463E-12	4.23983008144651E-12	4.23983008144651E-12	3.17987256108488E-12	4.39570618738205E-12	3.77220176363991E-12	3.83455220601412E-12	3.14869733989778E-12	3.64750087889148E-12	5.14391149587261E-12	3.33574866702042E-12	4.05277875432387E-12	2.02638937716194E-12	4.48923185094337E-12	3.30457344583331E-12	4.30218052382072E-12	4.33335574500783E-12	1.58993628054244E-12
0.01354	3.49162477295595E-12	4.36453096619494E-12	4.30218052382072E-12	3.2733982246462E-12	4.676283178066E-12	4.676283178066E-12	4.11512919669808E-12	2.89929557040092E-12	3.92807786957544E-12	5.39331326536946E-12	3.42927433058174E-12	4.36453096619494E-12	2.21344070428458E-12	4.1774796390723E-12	2.93047079158803E-12	3.92807786957544E-12	4.6451079568789E-12	8.72906193238988E-13
0.01356	3.52279999414306E-12	4.83215928400154E-12	4.33335574500783E-12	3.55397521533016E-12	5.14391149587261E-12	5.17508671705971E-12	4.02160353313676E-12	2.64989380090407E-12	4.27100530263362E-12	5.39331326536946E-12	3.61632565770438E-12	4.73863362044022E-12	2.49401769496854E-12	3.92807786957544E-12	2.61871857971696E-12	3.83455220601412E-12	4.2086548602594E-12	1.12230796273584E-12
0.01358	3.55397521533016E-12	5.14391149587261E-12	4.27100530263362E-12	3.61632565770438E-12	5.73624069842763E-12	4.98803538993707E-12	3.99042831194966E-12	2.40049203140722E-12	4.58275751450468E-12	5.14391149587261E-12	3.77220176363991E-12	5.05038583231129E-12	2.83694512802671E-12	3.64750087889148E-12	2.40049203140722E-12	3.83455220601412E-12	3.80337698482702E-12	1.80816282885219E-12
0.0136	3.49162477295595E-12	5.26861238062103E-12	4.33335574500783E-12	3.58515043651727E-12	6.11034335267291E-12	4.73863362044022E-12	4.08395397551098E-12	2.68106902209118E-12	4.80098406281443E-12	4.98803538993707E-12	3.89690264838834E-12	5.20626193824682E-12	3.36692388820752E-12	3.30457344583331E-12	2.52519291615564E-12	3.86572742720123E-12	3.77220176363991E-12	2.40049203140722E-12
0.01362	3.39809910939463E-12	4.95686016874997E-12	4.42688140856915E-12	3.55397521533016E-12	5.92329202555027E-12	4.58275751450468E-12	4.1774796390723E-12	3.36692388820752E-12	4.92568494756286E-12	5.05038583231129E-12	4.1774796390723E-12	5.26861238062103E-12	3.95925309076255E-12	3.11752211871067E-12	2.86812034921382E-12	3.7098513212657E-12	3.89690264838834E-12	3.02399645514935E-12
0.01364	3.36692388820752E-12	4.676283178066E-12	4.48923185094337E-12	3.7098513212657E-12	5.20626193824682E-12	4.48923185094337E-12	4.27100530263362E-12	4.30218052382072E-12	4.98803538993707E-12	5.33096282299525E-12	4.55158229331758E-12	5.42448848655657E-12	4.36453096619494E-12	3.02399645514935E-12	3.42927433058174E-12	3.55397521533016E-12	3.80337698482702E-12	3.7098513212657E-12
0.01366	3.67867610007859E-12	4.36453096619494E-12	4.45805662975626E-12	3.99042831194966E-12	4.02160353313676E-12	4.27100530263362E-12	4.1774796390723E-12	5.14391149587261E-12	4.83215928400154E-12	5.5803645924921E-12	4.95686016874997E-12	5.61153981367921E-12	4.39570618738205E-12	2.86812034921382E-12	3.89690264838834E-12	3.21104778227199E-12	3.42927433058174E-12	4.33335574500783E-12
0.01368	4.11512919669808E-12	4.1774796390723E-12	4.1774796390723E-12	3.86572742720123E-12	2.93047079158803E-12	3.89690264838834E-12	3.89690264838834E-12	5.48683892893078E-12	4.61393273569179E-12	5.61153981367921E-12	5.14391149587261E-12	5.67389025605342E-12	4.11512919669808E-12	2.61871857971696E-12	4.11512919669808E-12	2.86812034921382E-12	3.14869733989778E-12	4.92568494756286E-12
0.0137	4.48923185094337E-12	3.86572742720123E-12	3.61632565770438E-12	3.17987256108488E-12	2.7745946856525E-12	3.80337698482702E-12	3.52279999414306E-12	5.39331326536946E-12	4.48923185094337E-12	5.29978760180814E-12	5.05038583231129E-12	5.14391149587261E-12	3.7098513212657E-12	2.21344070428458E-12	4.14630441788519E-12	2.52519291615564E-12	2.93047079158803E-12	5.1127362746855E-12
0.01372	4.58275751450468E-12	3.64750087889148E-12	3.21104778227199E-12	2.43166725259432E-12	3.55397521533016E-12	3.83455220601412E-12	3.36692388820752E-12	5.05038583231129E-12	4.30218052382072E-12	5.08156105349839E-12	4.80098406281443E-12	4.55158229331758E-12	3.21104778227199E-12	2.11991504072326E-12	4.27100530263362E-12	2.27579114665879E-12	2.8057699068396E-12	4.86333450518865E-12
0.01374	4.61393273569179E-12	3.36692388820752E-12	3.2422230034591E-12	2.18226548309747E-12	4.02160353313676E-12	3.86572742720123E-12	3.39809910939463E-12	4.70745839925311E-12	3.99042831194966E-12	4.98803538993707E-12	4.30218052382072E-12	3.77220176363991E-12	2.89929557040092E-12	2.08873981953615E-12	4.42688140856915E-12	1.77698760766508E-12	2.86812034921382E-12	4.52040707213047E-12
0.01376	4.61393273569179E-12	3.14869733989778E-12	3.7410265424528E-12	2.52519291615564E-12	4.02160353313676E-12	3.58515043651727E-12	3.83455220601412E-12	4.58275751450468E-12	3.14869733989778E-12	5.01921061112418E-12	3.92807786957544E-12	3.30457344583331E-12	2.86812034921382E-12	2.11991504072326E-12	4.52040707213047E-12	1.30935928985848E-12	2.86812034921382E-12	4.02160353313676E-12
0.01378	4.86333450518865E-12	2.99282123396224E-12	4.42688140856915E-12	3.49162477295595E-12	3.80337698482702E-12	3.36692388820752E-12	4.23983008144651E-12	4.6451079568789E-12	2.24461592547168E-12	5.20626193824682E-12	3.7098513212657E-12	3.30457344583331E-12	3.33574866702042E-12	2.36931681022011E-12	4.55158229331758E-12	1.90168849241351E-12	3.08634689752356E-12	3.77220176363991E-12
0.0138	4.83215928400154E-12	2.89929557040092E-12	4.98803538993707E-12	4.48923185094337E-12	3.80337698482702E-12	3.02399645514935E-12	4.42688140856915E-12	4.61393273569179E-12	1.52758583816823E-12	5.20626193824682E-12	3.77220176363991E-12	3.89690264838834E-12	4.02160353313676E-12	3.02399645514935E-12	4.676283178066E-12	3.2733982246462E-12	3.2733982246462E-12	4.11512919669808E-12
0.01382	4.676283178066E-12	2.83694512802671E-12	5.23743715943393E-12	5.23743715943393E-12	3.7098513212657E-12	2.71224424327828E-12	4.42688140856915E-12	4.48923185094337E-12	1.18465840511005E-12	5.14391149587261E-12	4.08395397551098E-12	4.45805662975626E-12	4.55158229331758E-12	3.99042831194966E-12	4.70745839925311E-12	4.30218052382072E-12	3.55397521533016E-12	4.86333450518865E-12
0.01384	4.36453096619494E-12	2.71224424327828E-12	5.14391149587261E-12	5.64271503486631E-12	3.42927433058174E-12	2.43166725259432E-12	4.36453096619494E-12	4.36453096619494E-12	1.21583362629716E-12	4.92568494756286E-12	4.52040707213047E-12	4.83215928400154E-12	4.86333450518865E-12	4.70745839925311E-12	4.676283178066E-12	4.80098406281443E-12	3.58515043651727E-12	5.61153981367921E-12
0.01386	4.2086548602594E-12	2.8057699068396E-12	4.61393273569179E-12	5.64271503486631E-12	3.11752211871067E-12	2.49401769496854E-12	4.27100530263362E-12	4.39570618738205E-12	1.71463716529087E-12	4.48923185094337E-12	4.76980884162733E-12	4.76980884162733E-12	4.98803538993707E-12	5.08156105349839E-12	4.48923185094337E-12	4.89450972637575E-12	3.17987256108488E-12	5.64271503486631E-12
0.01388	4.11512919669808E-12	3.49162477295595E-12	4.2086548602594E-12	5.23743715943393E-12	2.96164601277514E-12	3.08634689752356E-12	4.2086548602594E-12	4.45805662975626E-12	2.49401769496854E-12	4.14630441788519E-12	4.83215928400154E-12	4.33335574500783E-12	4.89450972637575E-12	5.05038583231129E-12	4.52040707213047E-12	4.95686016874997E-12	2.96164601277514E-12	5.26861238062103E-12
0.0139	4.05277875432387E-12	4.2086548602594E-12	3.83455220601412E-12	4.55158229331758E-12	3.02399645514935E-12	3.99042831194966E-12	4.11512919669808E-12	4.42688140856915E-12	3.2733982246462E-12	4.1774796390723E-12	4.76980884162733E-12	3.83455220601412E-12	4.676283178066E-12	4.98803538993707E-12	4.676283178066E-12	4.83215928400154E-12	3.11752211871067E-12	4.58275751450468E-12
0.01392	4.08395397551098E-12	4.83215928400154E-12	3.52279999414306E-12	3.77220176363991E-12	3.02399645514935E-12	4.89450972637575E-12	4.08395397551098E-12	4.1774796390723E-12	3.77220176363991E-12	4.676283178066E-12	4.70745839925311E-12	3.49162477295595E-12	4.48923185094337E-12	4.80098406281443E-12	4.89450972637575E-12	4.6451079568789E-12	3.21104778227199E-12	4.11512919669808E-12
0.01394	4.36453096619494E-12	5.05038583231129E-12	3.2733982246462E-12	3.21104778227199E-12	3.17987256108488E-12	5.61153981367921E-12	3.83455220601412E-12	3.86572742720123E-12	4.05277875432387E-12	5.42448848655657E-12	4.70745839925311E-12	3.11752211871067E-12	4.2086548602594E-12	4.58275751450468E-12	4.86333450518865E-12	4.61393273569179E-12	3.39809910939463E-12	3.89690264838834E-12
0.01396	4.58275751450468E-12	5.08156105349839E-12	3.21104778227199E-12	2.49401769496854E-12	3.83455220601412E-12	5.86094158317606E-12	3.80337698482702E-12	3.64750087889148E-12	4.23983008144651E-12	5.89211680436317E-12	4.92568494756286E-12	2.89929557040092E-12	3.77220176363991E-12	4.2086548602594E-12	4.76980884162733E-12	4.86333450518865E-12	3.55397521533016E-12	3.99042831194966E-12
0.01398	4.70745839925311E-12	5.17508671705971E-12	3.49162477295595E-12	2.05756459834904E-12	5.01921061112418E-12	5.79859114080185E-12	3.89690264838834E-12	3.67867610007859E-12	4.23983008144651E-12	5.98564246792449E-12	5.20626193824682E-12	2.61871857971696E-12	3.30457344583331E-12	3.80337698482702E-12	4.55158229331758E-12	4.98803538993707E-12	3.67867610007859E-12	3.80337698482702E-12
0.014	4.86333450518865E-12	5.33096282299525E-12	3.99042831194966E-12	2.08873981953615E-12	6.14151857386002E-12	5.36213804418235E-12	4.39570618738205E-12	3.83455220601412E-12	4.14630441788519E-12	5.29978760180814E-12	5.36213804418235E-12	2.61871857971696E-12	2.7745946856525E-12	3.52279999414306E-12	4.52040707213047E-12	4.89450972637575E-12	3.86572742720123E-12	3.49162477295595E-12
0.01402	4.80098406281443E-12	5.48683892893078E-12	4.33335574500783E-12	2.40049203140722E-12	6.26621945860845E-12	4.86333450518865E-12	4.6451079568789E-12	3.99042831194966E-12	3.89690264838834E-12	4.39570618738205E-12	5.36213804418235E-12	2.8057699068396E-12	2.71224424327828E-12	3.30457344583331E-12	4.55158229331758E-12	4.676283178066E-12	3.7410265424528E-12	3.08634689752356E-12
0.01404	4.73863362044022E-12	5.45566370774367E-12	4.52040707213047E-12	2.83694512802671E-12	5.48683892893078E-12	4.55158229331758E-12	4.61393273569179E-12	4.27100530263362E-12	3.55397521533016E-12	3.67867610007859E-12	5.08156105349839E-12	3.2733982246462E-12	3.17987256108488E-12	3.2733982246462E-12	4.70745839925311E-12	4.39570618738205E-12	3.67867610007859E-12	2.8057699068396E-12
0.01406	4.61393273569179E-12	5.33096282299525E-12	4.45805662975626E-12	3.21104778227199E-12	4.2086548602594E-12	4.39570618738205E-12	4.23983008144651E-12	4.80098406281443E-12	3.2733982246462E-12	3.21104778227199E-12	4.73863362044022E-12	3.55397521533016E-12	3.64750087889148E-12	3.2422230034591E-12	4.83215928400154E-12	4.1774796390723E-12	3.52279999414306E-12	2.7745946856525E-12
0.01408	4.39570618738205E-12	5.17508671705971E-12	4.2086548602594E-12	3.67867610007859E-12	3.33574866702042E-12	4.36453096619494E-12	3.77220176363991E-12	5.20626193824682E-12	2.99282123396224E-12	3.02399645514935E-12	4.2086548602594E-12	3.95925309076255E-12	4.02160353313676E-12	3.61632565770438E-12	4.42688140856915E-12	3.99042831194966E-12	3.39809910939463E-12	2.93047079158803E-12
0.0141	4.23983008144651E-12	5.08156105349839E-12	4.08395397551098E-12	4.2086548602594E-12	2.8057699068396E-12	4.2086548602594E-12	3.36692388820752E-12	5.29978760180814E-12	2.55636813734275E-12	3.2422230034591E-12	3.7410265424528E-12	4.36453096619494E-12	4.33335574500783E-12	3.86572742720123E-12	3.7098513212657E-12	4.02160353313676E-12	3.52279999414306E-12	3.14869733989778E-12
0.01412	4.36453096619494E-12	4.92568494756286E-12	4.1774796390723E-12	4.39570618738205E-12	2.64989380090407E-12	3.89690264838834E-12	3.2733982246462E-12	5.33096282299525E-12	2.05756459834904E-12	3.36692388820752E-12	3.55397521533016E-12	4.76980884162733E-12	4.73863362044022E-12	4.23983008144651E-12	3.08634689752356E-12	4.676283178066E-12	3.86572742720123E-12	3.52279999414306E-12
0.01414	4.676283178066E-12	4.89450972637575E-12	4.676283178066E-12	4.23983008144651E-12	2.86812034921382E-12	3.55397521533016E-12	3.33574866702042E-12	5.20626193824682E-12	1.77698760766508E-12	3.7098513212657E-12	3.77220176363991E-12	4.70745839925311E-12	4.95686016874997E-12	4.33335574500783E-12	2.64989380090407E-12	5.17508671705971E-12	4.30218052382072E-12	3.7098513212657E-12
0.01416	5.14391149587261E-12	4.58275751450468E-12	5.36213804418235E-12	3.77220176363991E-12	3.33574866702042E-12	3.21104778227199E-12	3.67867610007859E-12	5.26861238062103E-12	1.71463716529087E-12	3.83455220601412E-12	3.99042831194966E-12	4.23983008144651E-12	4.86333450518865E-12	4.1774796390723E-12	2.55636813734275E-12	5.20626193824682E-12	4.61393273569179E-12	3.67867610007859E-12
0.01418	5.26861238062103E-12	4.6451079568789E-12	6.39092034335687E-12	3.30457344583331E-12	3.80337698482702E-12	2.93047079158803E-12	4.05277875432387E-12	5.29978760180814E-12	2.18226548309747E-12	4.02160353313676E-12	4.11512919669808E-12	3.55397521533016E-12	4.36453096619494E-12	3.80337698482702E-12	2.7745946856525E-12	5.01921061112418E-12	4.55158229331758E-12	3.46044955176884E-12
0.0142	4.92568494756286E-12	5.05038583231129E-12	6.92089910353769E-12	3.42927433058174E-12	4.14630441788519E-12	2.7745946856525E-12	4.27100530263362E-12	5.23743715943393E-12	3.02399645514935E-12	3.99042831194966E-12	4.23983008144651E-12	2.64989380090407E-12	3.83455220601412E-12	3.33574866702042E-12	3.02399645514935E-12	4.61393273569179E-12	4.05277875432387E-12	3.17987256108488E-12
0.01422	4.36453096619494E-12	5.29978760180814E-12	6.9832495459119E-12	3.7410265424528E-12	4.14630441788519E-12	2.83694512802671E-12	4.2086548602594E-12	5.17508671705971E-12	3.7098513212657E-12	3.89690264838834E-12	4.05277875432387E-12	1.68346194410376E-12	3.2733982246462E-12	3.17987256108488E-12	3.30457344583331E-12	4.30218052382072E-12	3.2422230034591E-12	2.96164601277514E-12
0.01424	3.83455220601412E-12	5.23743715943393E-12	6.57797167047951E-12	4.11512919669808E-12	3.77220176363991E-12	3.49162477295595E-12	3.95925309076255E-12	4.70745839925311E-12	4.05277875432387E-12	4.02160353313676E-12	3.86572742720123E-12	1.15348318392295E-12	2.68106902209118E-12	3.46044955176884E-12	3.33574866702042E-12	4.14630441788519E-12	2.55636813734275E-12	2.74341946446539E-12
0.01426	3.55397521533016E-12	4.73863362044022E-12	6.07916813148581E-12	4.33335574500783E-12	3.14869733989778E-12	4.48923185094337E-12	3.52279999414306E-12	4.36453096619494E-12	3.86572742720123E-12	4.48923185094337E-12	3.83455220601412E-12	1.37170973223269E-12	2.05756459834904E-12	4.14630441788519E-12	3.49162477295595E-12	4.05277875432387E-12	2.11991504072326E-12	2.58754335852986E-12
0.01428	3.49162477295595E-12	3.86572742720123E-12	5.42448848655657E-12	4.52040707213047E-12	2.71224424327828E-12	5.42448848655657E-12	3.14869733989778E-12	3.99042831194966E-12	3.30457344583331E-12	4.89450972637575E-12	4.11512919669808E-12	2.15109026191036E-12	1.52758583816823E-12	4.95686016874997E-12	3.77220176363991E-12	3.92807786957544E-12	2.36931681022011E-12	2.36931681022011E-12
0.0143	3.67867610007859E-12	3.2733982246462E-12	4.83215928400154E-12	4.39570618738205E-12	2.64989380090407E-12	5.73624069842763E-12	2.71224424327828E-12	3.86572742720123E-12	2.83694512802671E-12	5.36213804418235E-12	4.95686016874997E-12	3.42927433058174E-12	1.24700884748427E-12	5.61153981367921E-12	4.2086548602594E-12	3.80337698482702E-12	2.68106902209118E-12	2.43166725259432E-12
0.01432	3.83455220601412E-12	2.83694512802671E-12	4.30218052382072E-12	4.14630441788519E-12	2.58754335852986E-12	5.51801415011789E-12	2.46284247378143E-12	3.7098513212657E-12	2.93047079158803E-12	5.64271503486631E-12	6.20386901623423E-12	4.70745839925311E-12	1.62111150172955E-12	5.95446724673738E-12	4.80098406281443E-12	3.7098513212657E-12	2.83694512802671E-12	2.83694512802671E-12
0.01434	4.02160353313676E-12	2.93047079158803E-12	3.92807786957544E-12	3.77220176363991E-12	2.61871857971696E-12	4.80098406281443E-12	2.55636813734275E-12	3.7410265424528E-12	3.52279999414306E-12	5.98564246792449E-12	7.17030087303454E-12	5.73624069842763E-12	2.27579114665879E-12	6.0479929102987E-12	5.26861238062103E-12	3.77220176363991E-12	3.14869733989778E-12	3.42927433058174E-12
0.01436	3.86572742720123E-12	3.02399645514935E-12	3.7410265424528E-12	3.2733982246462E-12	2.83694512802671E-12	4.02160353313676E-12	2.74341946446539E-12	3.95925309076255E-12	4.36453096619494E-12	6.5156212281053E-12	7.41970264253139E-12	6.60914689166662E-12	3.11752211871067E-12	5.45566370774367E-12	5.33096282299525E-12	3.80337698482702E-12	3.92807786957544E-12	3.99042831194966E-12
0.01438	3.52279999414306E-12	3.02399645514935E-12	3.83455220601412E-12	3.08634689752356E-12	3.14869733989778E-12	3.52279999414306E-12	3.30457344583331E-12	4.2086548602594E-12	5.33096282299525E-12	7.07677520947322E-12	7.01442476709901E-12	6.9832495459119E-12	3.92807786957544E-12	4.39570618738205E-12	5.08156105349839E-12	3.89690264838834E-12	4.83215928400154E-12	4.36453096619494E-12
0.0144	3.14869733989778E-12	2.89929557040092E-12	4.2086548602594E-12	3.17987256108488E-12	3.2733982246462E-12	3.33574866702042E-12	3.92807786957544E-12	4.6451079568789E-12	5.86094158317606E-12	7.38852742134429E-12	6.07916813148581E-12	6.76502299760215E-12	4.61393273569179E-12	3.36692388820752E-12	4.61393273569179E-12	4.1774796390723E-12	5.33096282299525E-12	4.30218052382072E-12
0.01442	2.93047079158803E-12	2.99282123396224E-12	4.76980884162733E-12	3.61632565770438E-12	3.14869733989778E-12	3.33574866702042E-12	4.58275751450468E-12	4.83215928400154E-12	5.76741591961474E-12	7.41970264253139E-12	5.29978760180814E-12	6.20386901623423E-12	5.1127362746855E-12	2.43166725259432E-12	4.30218052382072E-12	4.52040707213047E-12	5.39331326536946E-12	4.05277875432387E-12
0.01444	2.89929557040092E-12	3.14869733989778E-12	5.14391149587261E-12	4.05277875432387E-12	3.11752211871067E-12	3.42927433058174E-12	5.23743715943393E-12	4.83215928400154E-12	5.20626193824682E-12	7.04559998828611E-12	4.676283178066E-12	5.48683892893078E-12	5.17508671705971E-12	2.02638937716194E-12	4.36453096619494E-12	4.6451079568789E-12	4.95686016874997E-12	3.61632565770438E-12
0.01446	2.89929557040092E-12	3.17987256108488E-12	5.29978760180814E-12	4.39570618738205E-12	3.67867610007859E-12	3.36692388820752E-12	5.61153981367921E-12	4.73863362044022E-12	4.27100530263362E-12	6.54679644929241E-12	4.27100530263362E-12	4.61393273569179E-12	4.86333450518865E-12	1.99521415597483E-12	4.55158229331758E-12	4.39570618738205E-12	4.23983008144651E-12	3.05517167633646E-12
0.01448	2.96164601277514E-12	2.7745946856525E-12	5.05038583231129E-12	4.45805662975626E-12	4.73863362044022E-12	3.11752211871067E-12	5.5803645924921E-12	4.70745839925311E-12	3.33574866702042E-12	5.98564246792449E-12	4.14630441788519E-12	3.86572742720123E-12	4.23983008144651E-12	2.36931681022011E-12	4.58275751450468E-12	4.11512919669808E-12	3.2733982246462E-12	2.49401769496854E-12
0.0145	2.96164601277514E-12	2.36931681022011E-12	4.42688140856915E-12	4.08395397551098E-12	5.92329202555027E-12	2.74341946446539E-12	5.29978760180814E-12	4.6451079568789E-12	2.86812034921382E-12	5.51801415011789E-12	3.86572742720123E-12	3.2733982246462E-12	3.77220176363991E-12	2.86812034921382E-12	4.39570618738205E-12	3.80337698482702E-12	2.40049203140722E-12	2.18226548309747E-12
0.01452	3.08634689752356E-12	2.40049203140722E-12	3.7098513212657E-12	3.83455220601412E-12	6.35974512216977E-12	2.49401769496854E-12	4.80098406281443E-12	4.76980884162733E-12	2.83694512802671E-12	5.08156105349839E-12	3.61632565770438E-12	2.89929557040092E-12	3.67867610007859E-12	3.58515043651727E-12	4.14630441788519E-12	3.42927433058174E-12	1.8705132712264E-12	2.27579114665879E-12
0.01454	3.14869733989778E-12	2.89929557040092E-12	3.33574866702042E-12	4.08395397551098E-12	6.39092034335687E-12	2.36931681022011E-12	4.39570618738205E-12	5.01921061112418E-12	2.89929557040092E-12	4.70745839925311E-12	3.46044955176884E-12	2.74341946446539E-12	4.02160353313676E-12	4.52040707213047E-12	4.08395397551098E-12	3.17987256108488E-12	1.74581238647798E-12	2.86812034921382E-12
0.01456	3.46044955176884E-12	3.46044955176884E-12	3.14869733989778E-12	4.58275751450468E-12	5.89211680436317E-12	2.71224424327828E-12	4.27100530263362E-12	5.14391149587261E-12	2.96164601277514E-12	4.2086548602594E-12	3.67867610007859E-12	3.2733982246462E-12	4.58275751450468E-12	5.33096282299525E-12	4.11512919669808E-12	3.49162477295595E-12	1.90168849241351E-12	3.86572742720123E-12
0.01458	3.95925309076255E-12	4.11512919669808E-12	3.21104778227199E-12	5.23743715943393E-12	5.33096282299525E-12	3.30457344583331E-12	4.39570618738205E-12	5.26861238062103E-12	3.17987256108488E-12	3.7410265424528E-12	4.11512919669808E-12	3.86572742720123E-12	5.01921061112418E-12	5.48683892893078E-12	4.39570618738205E-12	4.11512919669808E-12	2.05756459834904E-12	4.80098406281443E-12
0.0146	4.58275751450468E-12	4.58275751450468E-12	3.2733982246462E-12	5.67389025605342E-12	4.676283178066E-12	3.83455220601412E-12	4.58275751450468E-12	5.29978760180814E-12	3.33574866702042E-12	3.46044955176884E-12	4.6451079568789E-12	3.86572742720123E-12	4.92568494756286E-12	4.76980884162733E-12	4.58275751450468E-12	4.83215928400154E-12	1.96403893478772E-12	5.29978760180814E-12
0.01462	5.23743715943393E-12	4.73863362044022E-12	3.42927433058174E-12	5.79859114080185E-12	4.14630441788519E-12	4.39570618738205E-12	4.83215928400154E-12	5.5803645924921E-12	3.58515043651727E-12	3.39809910939463E-12	5.29978760180814E-12	3.58515043651727E-12	4.61393273569179E-12	3.7098513212657E-12	4.83215928400154E-12	5.14391149587261E-12	1.93286371360062E-12	5.23743715943393E-12
0.01464	5.95446724673738E-12	4.676283178066E-12	3.89690264838834E-12	5.45566370774367E-12	3.99042831194966E-12	4.676283178066E-12	4.98803538993707E-12	5.98564246792449E-12	3.77220176363991E-12	3.52279999414306E-12	5.64271503486631E-12	3.2422230034591E-12	4.27100530263362E-12	2.93047079158803E-12	4.83215928400154E-12	4.92568494756286E-12	2.52519291615564E-12	4.73863362044022E-12
0.01466	6.48444600691819E-12	4.48923185094337E-12	4.61393273569179E-12	5.08156105349839E-12	3.92807786957544E-12	4.73863362044022E-12	4.95686016874997E-12	5.92329202555027E-12	4.14630441788519E-12	3.86572742720123E-12	5.61153981367921E-12	3.21104778227199E-12	4.2086548602594E-12	2.68106902209118E-12	4.73863362044022E-12	4.55158229331758E-12	3.39809910939463E-12	4.39570618738205E-12
0.01468	6.57797167047951E-12	4.2086548602594E-12	5.26861238062103E-12	4.52040707213047E-12	3.89690264838834E-12	4.70745839925311E-12	4.83215928400154E-12	5.61153981367921E-12	4.55158229331758E-12	4.08395397551098E-12	5.1127362746855E-12	3.33574866702042E-12	4.73863362044022E-12	2.86812034921382E-12	4.80098406281443E-12	4.2086548602594E-12	4.23983008144651E-12	4.33335574500783E-12
0.0147	6.35974512216977E-12	4.05277875432387E-12	5.51801415011789E-12	4.08395397551098E-12	3.99042831194966E-12	4.70745839925311E-12	4.6451079568789E-12	4.80098406281443E-12	4.98803538993707E-12	4.30218052382072E-12	4.676283178066E-12	3.46044955176884E-12	5.39331326536946E-12	3.2733982246462E-12	5.05038583231129E-12	4.30218052382072E-12	4.76980884162733E-12	4.33335574500783E-12
0.01472	6.01681768911159E-12	4.1774796390723E-12	5.33096282299525E-12	3.67867610007859E-12	4.2086548602594E-12	4.83215928400154E-12	4.42688140856915E-12	3.77220176363991E-12	5.08156105349839E-12	4.39570618738205E-12	4.14630441788519E-12	3.55397521533016E-12	6.0479929102987E-12	3.7098513212657E-12	5.14391149587261E-12	4.30218052382072E-12	5.1127362746855E-12	4.30218052382072E-12
0.01474	5.86094158317606E-12	4.48923185094337E-12	5.01921061112418E-12	3.36692388820752E-12	4.80098406281443E-12	5.17508671705971E-12	4.1774796390723E-12	2.7745946856525E-12	4.676283178066E-12	4.58275751450468E-12	3.49162477295595E-12	3.64750087889148E-12	6.26621945860845E-12	4.08395397551098E-12	4.83215928400154E-12	4.33335574500783E-12	5.33096282299525E-12	4.2086548602594E-12
0.01476	5.51801415011789E-12	4.76980884162733E-12	4.676283178066E-12	3.36692388820752E-12	5.54918937130499E-12	5.51801415011789E-12	3.92807786957544E-12	2.27579114665879E-12	3.95925309076255E-12	4.48923185094337E-12	2.71224424327828E-12	4.08395397551098E-12	6.07916813148581E-12	4.36453096619494E-12	4.33335574500783E-12	4.27100530263362E-12	5.33096282299525E-12	4.2086548602594E-12
0.01478	4.92568494756286E-12	4.89450972637575E-12	4.48923185094337E-12	3.58515043651727E-12	5.76741591961474E-12	5.70506547724053E-12	3.89690264838834E-12	2.40049203140722E-12	3.36692388820752E-12	4.05277875432387E-12	2.21344070428458E-12	4.48923185094337E-12	5.36213804418235E-12	4.6451079568789E-12	4.08395397551098E-12	4.23983008144651E-12	5.01921061112418E-12	4.48923185094337E-12
0.0148	4.39570618738205E-12	4.89450972637575E-12	4.30218052382072E-12	3.77220176363991E-12	5.48683892893078E-12	5.64271503486631E-12	3.89690264838834E-12	2.83694512802671E-12	3.21104778227199E-12	3.2733982246462E-12	2.15109026191036E-12	5.05038583231129E-12	4.42688140856915E-12	5.08156105349839E-12	4.33335574500783E-12	4.2086548602594E-12	4.48923185094337E-12	4.83215928400154E-12
0.01482	4.08395397551098E-12	4.58275751450468E-12	4.2086548602594E-12	4.02160353313676E-12	4.86333450518865E-12	5.17508671705971E-12	3.95925309076255E-12	3.61632565770438E-12	3.52279999414306E-12	2.64989380090407E-12	2.58754335852986E-12	5.39331326536946E-12	3.55397521533016E-12	5.42448848655657E-12	4.80098406281443E-12	4.2086548602594E-12	4.1774796390723E-12	5.1127362746855E-12
0.01484	3.77220176363991E-12	4.30218052382072E-12	4.08395397551098E-12	4.36453096619494E-12	4.39570618738205E-12	4.42688140856915E-12	3.92807786957544E-12	4.58275751450468E-12	4.08395397551098E-12	2.7745946856525E-12	3.36692388820752E-12	5.54918937130499E-12	2.99282123396224E-12	5.61153981367921E-12	5.17508671705971E-12	4.27100530263362E-12	3.95925309076255E-12	5.08156105349839E-12
0.01486	3.49162477295595E-12	4.42688140856915E-12	4.1774796390723E-12	4.6451079568789E-12	4.05277875432387E-12	3.46044955176884E-12	3.92807786957544E-12	5.5803645924921E-12	4.52040707213047E-12	3.36692388820752E-12	4.48923185094337E-12	5.39331326536946E-12	2.61871857971696E-12	5.70506547724053E-12	5.1127362746855E-12	4.39570618738205E-12	3.89690264838834E-12	4.676283178066E-12
0.01488	3.52279999414306E-12	4.86333450518865E-12	4.48923185094337E-12	4.98803538993707E-12	4.14630441788519E-12	2.74341946446539E-12	4.11512919669808E-12	6.23504423742134E-12	4.89450972637575E-12	4.36453096619494E-12	5.08156105349839E-12	5.08156105349839E-12	2.52519291615564E-12	5.67389025605342E-12	4.76980884162733E-12	4.39570618738205E-12	3.99042831194966E-12	4.05277875432387E-12
0.0149	3.33574866702042E-12	5.42448848655657E-12	4.83215928400154E-12	5.1127362746855E-12	3.95925309076255E-12	2.338141589033E-12	4.2086548602594E-12	6.17269379504713E-12	4.95686016874997E-12	5.14391149587261E-12	5.51801415011789E-12	4.70745839925311E-12	3.14869733989778E-12	5.26861238062103E-12	4.23983008144651E-12	4.45805662975626E-12	4.02160353313676E-12	3.52279999414306E-12
0.01492	3.14869733989778E-12	5.54918937130499E-12	5.48683892893078E-12	4.83215928400154E-12	4.05277875432387E-12	2.52519291615564E-12	4.14630441788519E-12	5.54918937130499E-12	4.89450972637575E-12	5.42448848655657E-12	5.5803645924921E-12	4.2086548602594E-12	4.08395397551098E-12	4.676283178066E-12	3.77220176363991E-12	4.61393273569179E-12	3.95925309076255E-12	3.36692388820752E-12
0.01494	2.7745946856525E-12	5.36213804418235E-12	6.11034335267291E-12	4.11512919669808E-12	4.11512919669808E-12	3.08634689752356E-12	3.7410265424528E-12	4.676283178066E-12	4.36453096619494E-12	5.08156105349839E-12	5.5803645924921E-12	3.61632565770438E-12	4.70745839925311E-12	3.80337698482702E-12	3.42927433058174E-12	4.52040707213047E-12	3.99042831194966E-12	3.55397521533016E-12
0.01496	2.61871857971696E-12	4.89450972637575E-12	6.35974512216977E-12	3.7098513212657E-12	4.2086548602594E-12	3.7410265424528E-12	3.02399645514935E-12	4.14630441788519E-12	3.86572742720123E-12	4.42688140856915E-12	5.45566370774367E-12	2.61871857971696E-12	4.55158229331758E-12	2.71224424327828E-12	3.52279999414306E-12	4.14630441788519E-12	3.86572742720123E-12	3.83455220601412E-12
0.01498	2.58754335852986E-12	4.39570618738205E-12	6.26621945860845E-12	3.67867610007859E-12	4.33335574500783E-12	4.36453096619494E-12	2.21344070428458E-12	4.11512919669808E-12	3.36692388820752E-12	3.89690264838834E-12	5.14391149587261E-12	1.93286371360062E-12	3.89690264838834E-12	2.18226548309747E-12	3.86572742720123E-12	3.64750087889148E-12	3.89690264838834E-12	4.11512919669808E-12
0.015	2.71224424327828E-12	4.23983008144651E-12	5.73624069842763E-12	3.7098513212657E-12	4.33335574500783E-12	4.70745839925311E-12	1.65228672291666E-12	4.39570618738205E-12	3.2422230034591E-12	3.67867610007859E-12	4.23983008144651E-12	2.24461592547168E-12	3.17987256108488E-12	2.3069663678459E-12	4.30218052382072E-12	3.17987256108488E-12	3.77220176363991E-12	4.33335574500783E-12
0.01502	3.02399645514935E-12	4.23983008144651E-12	5.08156105349839E-12	3.55397521533016E-12	4.1774796390723E-12	4.76980884162733E-12	1.55876105935534E-12	4.48923185094337E-12	3.7410265424528E-12	3.67867610007859E-12	3.17987256108488E-12	2.99282123396224E-12	2.83694512802671E-12	2.61871857971696E-12	4.52040707213047E-12	2.7745946856525E-12	3.83455220601412E-12	4.27100530263362E-12
0.01504	3.55397521533016E-12	4.27100530263362E-12	4.676283178066E-12	3.52279999414306E-12	3.80337698482702E-12	4.58275751450468E-12	1.93286371360062E-12	4.2086548602594E-12	4.52040707213047E-12	3.7410265424528E-12	2.40049203140722E-12	3.55397521533016E-12	2.7745946856525E-12	2.64989380090407E-12	4.33335574500783E-12	2.64989380090407E-12	4.02160353313676E-12	4.08395397551098E-12
0.01506	4.27100530263362E-12	4.1774796390723E-12	4.33335574500783E-12	3.7410265424528E-12	3.58515043651727E-12	4.27100530263362E-12	2.71224424327828E-12	3.58515043651727E-12	5.14391149587261E-12	3.83455220601412E-12	2.36931681022011E-12	3.83455220601412E-12	2.96164601277514E-12	2.46284247378143E-12	3.99042831194966E-12	2.89929557040092E-12	4.08395397551098E-12	3.83455220601412E-12
0.01508	4.92568494756286E-12	3.92807786957544E-12	4.27100530263362E-12	4.11512919669808E-12	3.52279999414306E-12	4.02160353313676E-12	3.89690264838834E-12	2.96164601277514E-12	5.36213804418235E-12	4.02160353313676E-12	2.99282123396224E-12	4.02160353313676E-12	3.2733982246462E-12	2.52519291615564E-12	3.58515043651727E-12	3.2422230034591E-12	3.83455220601412E-12	3.58515043651727E-12
0.0151	5.17508671705971E-12	3.61632565770438E-12	4.33335574500783E-12	4.2086548602594E-12	3.58515043651727E-12	3.86572742720123E-12	4.98803538993707E-12	2.71224424327828E-12	5.1127362746855E-12	4.30218052382072E-12	3.61632565770438E-12	3.99042831194966E-12	3.64750087889148E-12	2.83694512802671E-12	3.36692388820752E-12	3.46044955176884E-12	3.36692388820752E-12	3.58515043651727E-12
0.01512	4.92568494756286E-12	3.49162477295595E-12	4.36453096619494E-12	4.27100530263362E-12	3.7098513212657E-12	3.55397521533016E-12	5.73624069842763E-12	2.93047079158803E-12	4.48923185094337E-12	4.86333450518865E-12	3.64750087889148E-12	3.77220176363991E-12	4.1774796390723E-12	3.36692388820752E-12	3.17987256108488E-12	3.61632565770438E-12	2.83694512802671E-12	4.02160353313676E-12
0.01514	4.36453096619494E-12	3.46044955176884E-12	4.39570618738205E-12	4.42688140856915E-12	3.80337698482702E-12	3.2733982246462E-12	6.11034335267291E-12	3.46044955176884E-12	3.89690264838834E-12	5.39331326536946E-12	3.92807786957544E-12	3.58515043651727E-12	4.52040707213047E-12	3.95925309076255E-12	2.93047079158803E-12	3.86572742720123E-12	2.58754335852986E-12	4.30218052382072E-12
0.01516	3.55397521533016E-12	3.33574866702042E-12	4.2086548602594E-12	4.83215928400154E-12	3.89690264838834E-12	2.83694512802671E-12	6.32856990098266E-12	3.86572742720123E-12	3.14869733989778E-12	5.73624069842763E-12	4.42688140856915E-12	3.77220176363991E-12	4.76980884162733E-12	4.58275751450468E-12	2.55636813734275E-12	4.27100530263362E-12	2.93047079158803E-12	4.14630441788519E-12
0.01518	2.86812034921382E-12	2.89929557040092E-12	3.86572742720123E-12	5.05038583231129E-12	4.1774796390723E-12	2.58754335852986E-12	6.23504423742134E-12	4.11512919669808E-12	2.49401769496854E-12	5.86094158317606E-12	5.14391149587261E-12	4.02160353313676E-12	4.98803538993707E-12	5.14391149587261E-12	2.40049203140722E-12	4.73863362044022E-12	3.7098513212657E-12	3.55397521533016E-12
0.0152	2.27579114665879E-12	2.24461592547168E-12	3.55397521533016E-12	4.95686016874997E-12	4.52040707213047E-12	2.55636813734275E-12	5.73624069842763E-12	3.99042831194966E-12	2.24461592547168E-12	5.5803645924921E-12	5.14391149587261E-12	3.99042831194966E-12	5.23743715943393E-12	5.23743715943393E-12	2.58754335852986E-12	5.14391149587261E-12	4.23983008144651E-12	2.86812034921382E-12
0.01522	2.15109026191036E-12	1.74581238647798E-12	3.21104778227199E-12	4.55158229331758E-12	5.05038583231129E-12	2.7745946856525E-12	4.95686016874997E-12	4.08395397551098E-12	2.40049203140722E-12	4.89450972637575E-12	4.55158229331758E-12	3.64750087889148E-12	5.23743715943393E-12	5.01921061112418E-12	3.02399645514935E-12	5.17508671705971E-12	4.55158229331758E-12	2.46284247378143E-12
0.01524	2.36931681022011E-12	1.80816282885219E-12	3.14869733989778E-12	3.52279999414306E-12	5.23743715943393E-12	3.17987256108488E-12	3.83455220601412E-12	4.23983008144651E-12	2.93047079158803E-12	4.30218052382072E-12	3.83455220601412E-12	3.30457344583331E-12	4.95686016874997E-12	4.76980884162733E-12	3.55397521533016E-12	4.92568494756286E-12	4.61393273569179E-12	2.52519291615564E-12
0.01526	2.55636813734275E-12	2.43166725259432E-12	3.21104778227199E-12	2.58754335852986E-12	5.29978760180814E-12	3.7098513212657E-12	2.83694512802671E-12	4.48923185094337E-12	3.42927433058174E-12	4.05277875432387E-12	3.33574866702042E-12	2.86812034921382E-12	4.36453096619494E-12	4.55158229331758E-12	4.2086548602594E-12	4.48923185094337E-12	4.36453096619494E-12	2.83694512802671E-12
0.01528	2.86812034921382E-12	3.55397521533016E-12	3.30457344583331E-12	2.43166725259432E-12	5.17508671705971E-12	4.39570618738205E-12	2.05756459834904E-12	4.70745839925311E-12	3.77220176363991E-12	3.99042831194966E-12	3.05517167633646E-12	2.64989380090407E-12	3.86572742720123E-12	4.55158229331758E-12	4.83215928400154E-12	3.92807786957544E-12	4.2086548602594E-12	3.46044955176884E-12
0.0153	3.11752211871067E-12	4.58275751450468E-12	3.7410265424528E-12	2.71224424327828E-12	4.95686016874997E-12	4.86333450518865E-12	1.77698760766508E-12	4.76980884162733E-12	3.55397521533016E-12	3.83455220601412E-12	3.21104778227199E-12	2.58754335852986E-12	3.64750087889148E-12	4.83215928400154E-12	5.08156105349839E-12	3.2422230034591E-12	3.95925309076255E-12	4.02160353313676E-12
0.01532	3.33574866702042E-12	5.51801415011789E-12	4.36453096619494E-12	3.36692388820752E-12	4.80098406281443E-12	5.08156105349839E-12	2.24461592547168E-12	4.70745839925311E-12	3.2422230034591E-12	4.05277875432387E-12	3.86572742720123E-12	3.11752211871067E-12	3.64750087889148E-12	5.14391149587261E-12	5.01921061112418E-12	2.55636813734275E-12	3.7410265424528E-12	4.36453096619494E-12
0.01534	3.42927433058174E-12	5.82976636198895E-12	4.95686016874997E-12	3.86572742720123E-12	4.58275751450468E-12	4.98803538993707E-12	2.8057699068396E-12	4.48923185094337E-12	2.93047079158803E-12	4.676283178066E-12	4.73863362044022E-12	3.52279999414306E-12	3.99042831194966E-12	4.89450972637575E-12	4.76980884162733E-12	2.36931681022011E-12	3.67867610007859E-12	4.55158229331758E-12
0.01536	3.55397521533016E-12	5.67389025605342E-12	5.26861238062103E-12	4.2086548602594E-12	4.30218052382072E-12	4.58275751450468E-12	3.21104778227199E-12	4.52040707213047E-12	2.8057699068396E-12	5.36213804418235E-12	5.61153981367921E-12	3.7098513212657E-12	4.33335574500783E-12	4.52040707213047E-12	4.52040707213047E-12	2.58754335852986E-12	3.64750087889148E-12	4.33335574500783E-12
0.01538	4.05277875432387E-12	5.08156105349839E-12	5.08156105349839E-12	4.2086548602594E-12	4.02160353313676E-12	4.2086548602594E-12	3.42927433058174E-12	4.70745839925311E-12	2.99282123396224E-12	5.82976636198895E-12	5.92329202555027E-12	3.64750087889148E-12	4.86333450518865E-12	4.11512919669808E-12	4.39570618738205E-12	3.21104778227199E-12	3.7098513212657E-12	3.89690264838834E-12
0.0154	4.6451079568789E-12	4.14630441788519E-12	4.45805662975626E-12	3.95925309076255E-12	3.99042831194966E-12	4.02160353313676E-12	3.46044955176884E-12	5.1127362746855E-12	3.14869733989778E-12	6.14151857386002E-12	5.64271503486631E-12	3.2733982246462E-12	5.48683892893078E-12	3.86572742720123E-12	4.45805662975626E-12	3.77220176363991E-12	3.95925309076255E-12	3.7410265424528E-12
0.01542	5.26861238062103E-12	3.52279999414306E-12	3.92807786957544E-12	3.58515043651727E-12	3.95925309076255E-12	3.99042831194966E-12	3.89690264838834E-12	5.36213804418235E-12	3.36692388820752E-12	6.14151857386002E-12	4.89450972637575E-12	2.83694512802671E-12	5.76741591961474E-12	3.92807786957544E-12	4.42688140856915E-12	4.08395397551098E-12	4.30218052382072E-12	3.86572742720123E-12
0.01544	5.51801415011789E-12	3.33574866702042E-12	3.49162477295595E-12	3.11752211871067E-12	4.05277875432387E-12	4.02160353313676E-12	4.70745839925311E-12	5.29978760180814E-12	3.77220176363991E-12	5.76741591961474E-12	4.23983008144651E-12	2.43166725259432E-12	5.76741591961474E-12	3.99042831194966E-12	4.58275751450468E-12	4.02160353313676E-12	4.676283178066E-12	4.2086548602594E-12
0.01546	5.39331326536946E-12	3.46044955176884E-12	3.52279999414306E-12	2.93047079158803E-12	4.30218052382072E-12	4.05277875432387E-12	5.48683892893078E-12	4.86333450518865E-12	4.2086548602594E-12	5.33096282299525E-12	3.89690264838834E-12	2.27579114665879E-12	5.42448848655657E-12	4.08395397551098E-12	4.61393273569179E-12	3.67867610007859E-12	4.83215928400154E-12	4.73863362044022E-12
0.01548	5.05038583231129E-12	3.58515043651727E-12	3.77220176363991E-12	3.14869733989778E-12	4.676283178066E-12	4.1774796390723E-12	5.82976636198895E-12	4.27100530263362E-12	4.83215928400154E-12	4.98803538993707E-12	3.99042831194966E-12	2.40049203140722E-12	4.83215928400154E-12	4.1774796390723E-12	4.61393273569179E-12	3.39809910939463E-12	5.05038583231129E-12	4.83215928400154E-12
0.0155	4.36453096619494E-12	3.7098513212657E-12	4.02160353313676E-12	3.67867610007859E-12	4.89450972637575E-12	4.33335574500783E-12	5.61153981367921E-12	3.80337698482702E-12	5.64271503486631E-12	4.39570618738205E-12	4.27100530263362E-12	2.68106902209118E-12	4.30218052382072E-12	4.14630441788519E-12	4.14630441788519E-12	3.33574866702042E-12	5.08156105349839E-12	4.58275751450468E-12
0.01552	3.7098513212657E-12	3.77220176363991E-12	4.05277875432387E-12	4.2086548602594E-12	5.01921061112418E-12	4.42688140856915E-12	5.05038583231129E-12	3.49162477295595E-12	6.39092034335687E-12	3.77220176363991E-12	4.70745839925311E-12	2.99282123396224E-12	3.89690264838834E-12	4.14630441788519E-12	3.58515043651727E-12	3.36692388820752E-12	5.23743715943393E-12	4.02160353313676E-12
0.01554	3.11752211871067E-12	4.08395397551098E-12	3.86572742720123E-12	4.52040707213047E-12	4.92568494756286E-12	4.33335574500783E-12	4.52040707213047E-12	3.58515043651727E-12	7.07677520947322E-12	3.21104778227199E-12	5.01921061112418E-12	3.2422230034591E-12	3.80337698482702E-12	4.05277875432387E-12	2.96164601277514E-12	3.30457344583331E-12	5.26861238062103E-12	3.61632565770438E-12
0.01556	2.89929557040092E-12	4.36453096619494E-12	3.7098513212657E-12	4.89450972637575E-12	5.01921061112418E-12	4.33335574500783E-12	4.30218052382072E-12	3.80337698482702E-12	7.51322830609271E-12	2.74341946446539E-12	5.29978760180814E-12	3.14869733989778E-12	3.99042831194966E-12	3.95925309076255E-12	2.99282123396224E-12	3.08634689752356E-12	4.95686016874997E-12	3.42927433058174E-12
0.01558	3.21104778227199E-12	4.52040707213047E-12	3.7410265424528E-12	5.01921061112418E-12	5.08156105349839E-12	4.33335574500783E-12	4.23983008144651E-12	4.1774796390723E-12	7.73145485440246E-12	2.49401769496854E-12	5.42448848655657E-12	2.83694512802671E-12	4.676283178066E-12	4.11512919669808E-12	3.61632565770438E-12	3.08634689752356E-12	4.52040707213047E-12	3.52279999414306E-12
0.0156	3.86572742720123E-12	4.58275751450468E-12	3.92807786957544E-12	4.89450972637575E-12	4.6451079568789E-12	4.23983008144651E-12	4.27100530263362E-12	4.55158229331758E-12	7.38852742134429E-12	2.83694512802671E-12	5.42448848655657E-12	2.58754335852986E-12	5.17508671705971E-12	4.14630441788519E-12	4.58275751450468E-12	3.17987256108488E-12	3.99042831194966E-12	3.77220176363991E-12
0.01562	4.45805662975626E-12	4.676283178066E-12	4.33335574500783E-12	4.83215928400154E-12	4.27100530263362E-12	4.1774796390723E-12	4.39570618738205E-12	5.05038583231129E-12	6.76502299760215E-12	3.67867610007859E-12	5.42448848655657E-12	2.52519291615564E-12	5.14391149587261E-12	3.99042831194966E-12	4.83215928400154E-12	3.58515043651727E-12	3.64750087889148E-12	3.89690264838834E-12
0.01564	4.92568494756286E-12	4.61393273569179E-12	4.73863362044022E-12	5.23743715943393E-12	4.02160353313676E-12	4.05277875432387E-12	4.52040707213047E-12	5.36213804418235E-12	6.14151857386002E-12	4.30218052382072E-12	5.29978760180814E-12	2.83694512802671E-12	4.95686016874997E-12	3.7410265424528E-12	4.45805662975626E-12	4.30218052382072E-12	3.58515043651727E-12	3.92807786957544E-12
0.01566	5.1127362746855E-12	4.55158229331758E-12	5.01921061112418E-12	5.51801415011789E-12	4.11512919669808E-12	3.86572742720123E-12	4.55158229331758E-12	5.5803645924921E-12	5.67389025605342E-12	4.86333450518865E-12	5.08156105349839E-12	3.36692388820752E-12	4.61393273569179E-12	3.33574866702042E-12	4.1774796390723E-12	4.80098406281443E-12	3.52279999414306E-12	3.83455220601412E-12
0.01568	4.76980884162733E-12	4.55158229331758E-12	4.98803538993707E-12	5.08156105349839E-12	4.58275751450468E-12	3.7410265424528E-12	4.55158229331758E-12	5.51801415011789E-12	5.48683892893078E-12	5.20626193824682E-12	4.89450972637575E-12	3.7098513212657E-12	4.52040707213047E-12	2.99282123396224E-12	3.92807786957544E-12	4.89450972637575E-12	3.58515043651727E-12	3.80337698482702E-12
0.0157	4.30218052382072E-12	4.6451079568789E-12	4.676283178066E-12	4.08395397551098E-12	5.14391149587261E-12	3.49162477295595E-12	4.36453096619494E-12	5.01921061112418E-12	5.48683892893078E-12	5.26861238062103E-12	4.89450972637575E-12	3.58515043651727E-12	4.61393273569179E-12	2.83694512802671E-12	3.67867610007859E-12	4.6451079568789E-12	3.58515043651727E-12	3.83455220601412E-12
0.01572	3.67867610007859E-12	4.73863362044022E-12	4.1774796390723E-12	3.39809910939463E-12	5.39331326536946E-12	3.39809910939463E-12	3.86572742720123E-12	4.30218052382072E-12	5.51801415011789E-12	5.26861238062103E-12	5.17508671705971E-12	3.05517167633646E-12	5.20626193824682E-12	2.58754335852986E-12	3.49162477295595E-12	4.33335574500783E-12	3.2422230034591E-12	3.86572742720123E-12
0.01574	3.21104778227199E-12	4.89450972637575E-12	3.7410265424528E-12	3.33574866702042E-12	5.14391149587261E-12	3.2733982246462E-12	3.30457344583331E-12	3.7410265424528E-12	5.14391149587261E-12	4.86333450518865E-12	5.54918937130499E-12	2.86812034921382E-12	6.11034335267291E-12	2.21344070428458E-12	3.2422230034591E-12	4.05277875432387E-12	2.61871857971696E-12	3.7098513212657E-12
0.01576	2.89929557040092E-12	4.92568494756286E-12	3.49162477295595E-12	3.39809910939463E-12	4.86333450518865E-12	3.02399645514935E-12	2.8057699068396E-12	3.30457344583331E-12	4.676283178066E-12	4.48923185094337E-12	5.76741591961474E-12	3.30457344583331E-12	6.14151857386002E-12	2.49401769496854E-12	3.2733982246462E-12	3.86572742720123E-12	1.90168849241351E-12	3.55397521533016E-12
0.01578	2.7745946856525E-12	4.86333450518865E-12	3.46044955176884E-12	3.61632565770438E-12	4.27100530263362E-12	2.8057699068396E-12	2.89929557040092E-12	3.08634689752356E-12	4.11512919669808E-12	4.23983008144651E-12	5.54918937130499E-12	4.05277875432387E-12	5.26861238062103E-12	3.52279999414306E-12	3.21104778227199E-12	4.02160353313676E-12	1.65228672291666E-12	3.52279999414306E-12
0.0158	2.74341946446539E-12	4.80098406281443E-12	3.7098513212657E-12	3.95925309076255E-12	3.83455220601412E-12	2.71224424327828E-12	3.64750087889148E-12	2.99282123396224E-12	3.64750087889148E-12	4.36453096619494E-12	5.1127362746855E-12	4.45805662975626E-12	4.11512919669808E-12	4.6451079568789E-12	3.33574866702042E-12	4.33335574500783E-12	1.8705132712264E-12	3.55397521533016E-12
0.01582	2.93047079158803E-12	4.61393273569179E-12	4.11512919669808E-12	4.45805662975626E-12	3.49162477295595E-12	2.74341946446539E-12	4.55158229331758E-12	2.96164601277514E-12	3.61632565770438E-12	4.676283178066E-12	4.76980884162733E-12	4.52040707213047E-12	3.2422230034591E-12	5.14391149587261E-12	3.86572742720123E-12	4.70745839925311E-12	2.64989380090407E-12	3.64750087889148E-12
0.01584	3.58515043651727E-12	4.33335574500783E-12	4.48923185094337E-12	4.95686016874997E-12	3.14869733989778E-12	2.8057699068396E-12	4.89450972637575E-12	2.83694512802671E-12	3.7098513212657E-12	4.86333450518865E-12	4.95686016874997E-12	4.48923185094337E-12	2.68106902209118E-12	5.08156105349839E-12	4.48923185094337E-12	4.80098406281443E-12	3.49162477295595E-12	3.80337698482702E-12
0.01586	4.23983008144651E-12	3.64750087889148E-12	4.676283178066E-12	5.1127362746855E-12	2.7745946856525E-12	3.02399645514935E-12	4.52040707213047E-12	2.74341946446539E-12	4.30218052382072E-12	4.98803538993707E-12	5.08156105349839E-12	4.14630441788519E-12	2.18226548309747E-12	4.76980884162733E-12	4.98803538993707E-12	4.48923185094337E-12	4.30218052382072E-12	3.80337698482702E-12
0.01588	4.83215928400154E-12	2.93047079158803E-12	4.6451079568789E-12	5.14391149587261E-12	2.49401769496854E-12	3.17987256108488E-12	3.67867610007859E-12	3.05517167633646E-12	5.17508671705971E-12	5.08156105349839E-12	4.39570618738205E-12	3.49162477295595E-12	1.62111150172955E-12	4.45805662975626E-12	5.1127362746855E-12	3.92807786957544E-12	4.95686016874997E-12	3.61632565770438E-12
0.0159	5.17508671705971E-12	2.89929557040092E-12	4.39570618738205E-12	5.14391149587261E-12	2.40049203140722E-12	3.33574866702042E-12	2.71224424327828E-12	3.64750087889148E-12	5.92329202555027E-12	5.29978760180814E-12	3.33574866702042E-12	2.68106902209118E-12	1.55876105935534E-12	4.11512919669808E-12	4.58275751450468E-12	3.17987256108488E-12	5.08156105349839E-12	3.49162477295595E-12
0.01592	5.17508671705971E-12	3.7410265424528E-12	4.2086548602594E-12	5.14391149587261E-12	2.64989380090407E-12	3.7098513212657E-12	2.08873981953615E-12	4.2086548602594E-12	6.26621945860845E-12	5.39331326536946E-12	2.3069663678459E-12	2.18226548309747E-12	1.74581238647798E-12	3.86572742720123E-12	4.2086548602594E-12	2.71224424327828E-12	4.6451079568789E-12	3.36692388820752E-12
0.01594	5.08156105349839E-12	4.676283178066E-12	4.11512919669808E-12	4.89450972637575E-12	3.2733982246462E-12	4.02160353313676E-12	2.08873981953615E-12	4.6451079568789E-12	6.23504423742134E-12	5.14391149587261E-12	1.65228672291666E-12	2.02638937716194E-12	2.08873981953615E-12	3.80337698482702E-12	4.1774796390723E-12	2.52519291615564E-12	4.1774796390723E-12	3.17987256108488E-12
0.01596	4.89450972637575E-12	5.23743715943393E-12	4.08395397551098E-12	4.30218052382072E-12	3.80337698482702E-12	4.11512919669808E-12	2.338141589033E-12	4.73863362044022E-12	5.95446724673738E-12	4.58275751450468E-12	1.4028849534198E-12	2.05756459834904E-12	2.74341946446539E-12	3.67867610007859E-12	4.45805662975626E-12	2.49401769496854E-12	3.7098513212657E-12	2.96164601277514E-12
0.01598	4.6451079568789E-12	5.14391149587261E-12	4.02160353313676E-12	3.33574866702042E-12	4.52040707213047E-12	4.11512919669808E-12	2.74341946446539E-12	4.6451079568789E-12	5.64271503486631E-12	4.05277875432387E-12	1.62111150172955E-12	2.21344070428458E-12	3.2733982246462E-12	3.64750087889148E-12	5.01921061112418E-12	2.43166725259432E-12	3.49162477295595E-12	2.7745946856525E-12
0.016	4.36453096619494E-12	4.70745839925311E-12	3.7410265424528E-12	2.74341946446539E-12	5.01921061112418E-12	3.89690264838834E-12	3.08634689752356E-12	4.48923185094337E-12	5.51801415011789E-12	3.61632565770438E-12	2.43166725259432E-12	2.43166725259432E-12	3.49162477295595E-12	3.7410265424528E-12	5.29978760180814E-12	2.52519291615564E-12	3.39809910939463E-12	2.61871857971696E-12
0.01602	4.08395397551098E-12	4.08395397551098E-12	3.36692388820752E-12	2.61871857971696E-12	5.42448848655657E-12	3.83455220601412E-12	3.36692388820752E-12	4.2086548602594E-12	5.61153981367921E-12	3.64750087889148E-12	3.46044955176884E-12	2.68106902209118E-12	3.49162477295595E-12	4.05277875432387E-12	5.17508671705971E-12	2.86812034921382E-12	3.49162477295595E-12	2.68106902209118E-12
0.01604	3.80337698482702E-12	3.7098513212657E-12	3.33574866702042E-12	2.86812034921382E-12	5.70506547724053E-12	3.86572742720123E-12	3.58515043651727E-12	4.02160353313676E-12	5.51801415011789E-12	4.08395397551098E-12	4.2086548602594E-12	2.93047079158803E-12	3.30457344583331E-12	4.52040707213047E-12	4.76980884162733E-12	3.30457344583331E-12	3.21104778227199E-12	2.86812034921382E-12
0.01606	3.58515043651727E-12	3.58515043651727E-12	3.58515043651727E-12	3.33574866702042E-12	5.67389025605342E-12	3.7410265424528E-12	3.7410265424528E-12	3.77220176363991E-12	5.26861238062103E-12	4.52040707213047E-12	4.70745839925311E-12	3.42927433058174E-12	3.33574866702042E-12	5.36213804418235E-12	4.23983008144651E-12	3.7098513212657E-12	2.93047079158803E-12	3.21104778227199E-12
0.01608	3.67867610007859E-12	3.61632565770438E-12	4.11512919669808E-12	3.83455220601412E-12	5.23743715943393E-12	3.67867610007859E-12	3.83455220601412E-12	3.39809910939463E-12	4.89450972637575E-12	4.98803538993707E-12	4.61393273569179E-12	4.14630441788519E-12	3.58515043651727E-12	5.89211680436317E-12	3.77220176363991E-12	4.05277875432387E-12	2.8057699068396E-12	3.49162477295595E-12
0.0161	4.02160353313676E-12	3.61632565770438E-12	4.52040707213047E-12	4.11512919669808E-12	4.36453096619494E-12	3.58515043651727E-12	3.95925309076255E-12	3.36692388820752E-12	4.55158229331758E-12	5.23743715943393E-12	4.33335574500783E-12	4.52040707213047E-12	3.80337698482702E-12	6.0479929102987E-12	3.2733982246462E-12	4.23983008144651E-12	2.96164601277514E-12	3.7098513212657E-12
0.01612	4.30218052382072E-12	3.55397521533016E-12	4.58275751450468E-12	4.23983008144651E-12	3.52279999414306E-12	3.64750087889148E-12	4.08395397551098E-12	3.33574866702042E-12	4.33335574500783E-12	5.51801415011789E-12	3.95925309076255E-12	4.48923185094337E-12	4.2086548602594E-12	5.76741591961474E-12	3.02399645514935E-12	4.30218052382072E-12	3.36692388820752E-12	3.89690264838834E-12
0.01614	4.61393273569179E-12	3.30457344583331E-12	4.27100530263362E-12	4.33335574500783E-12	2.86812034921382E-12	3.77220176363991E-12	4.2086548602594E-12	3.36692388820752E-12	3.95925309076255E-12	5.64271503486631E-12	3.58515043651727E-12	4.2086548602594E-12	4.89450972637575E-12	5.23743715943393E-12	2.8057699068396E-12	4.48923185094337E-12	3.67867610007859E-12	4.02160353313676E-12
0.01616	5.05038583231129E-12	2.89929557040092E-12	3.77220176363991E-12	4.48923185094337E-12	2.55636813734275E-12	3.99042831194966E-12	4.27100530263362E-12	3.36692388820752E-12	3.39809910939463E-12	5.5803645924921E-12	3.49162477295595E-12	3.77220176363991E-12	5.51801415011789E-12	4.6451079568789E-12	2.68106902209118E-12	4.58275751450468E-12	3.99042831194966E-12	3.99042831194966E-12
0.01618	5.39331326536946E-12	2.74341946446539E-12	3.36692388820752E-12	4.80098406281443E-12	2.338141589033E-12	4.2086548602594E-12	4.36453096619494E-12	3.7098513212657E-12	2.68106902209118E-12	5.45566370774367E-12	3.77220176363991E-12	3.21104778227199E-12	5.67389025605342E-12	4.14630441788519E-12	2.64989380090407E-12	4.70745839925311E-12	4.36453096619494E-12	4.05277875432387E-12
0.0162	5.61153981367921E-12	2.68106902209118E-12	3.33574866702042E-12	5.20626193824682E-12	2.61871857971696E-12	4.52040707213047E-12	4.42688140856915E-12	4.1774796390723E-12	2.18226548309747E-12	5.54918937130499E-12	3.7410265424528E-12	2.96164601277514E-12	5.54918937130499E-12	3.64750087889148E-12	2.58754335852986E-12	4.73863362044022E-12	4.73863362044022E-12	4.08395397551098E-12
0.01622	5.05038583231129E-12	2.52519291615564E-12	3.46044955176884E-12	5.29978760180814E-12	3.14869733989778E-12	4.70745839925311E-12	4.676283178066E-12	4.52040707213047E-12	2.24461592547168E-12	5.39331326536946E-12	3.2422230034591E-12	2.7745946856525E-12	5.08156105349839E-12	3.2733982246462E-12	2.68106902209118E-12	4.76980884162733E-12	4.86333450518865E-12	4.11512919669808E-12
0.01624	4.36453096619494E-12	2.27579114665879E-12	3.80337698482702E-12	4.92568494756286E-12	3.55397521533016E-12	4.73863362044022E-12	4.92568494756286E-12	4.61393273569179E-12	2.7745946856525E-12	5.14391149587261E-12	2.93047079158803E-12	2.68106902209118E-12	4.48923185094337E-12	2.93047079158803E-12	2.83694512802671E-12	4.48923185094337E-12	4.95686016874997E-12	4.30218052382072E-12
0.01626	3.7098513212657E-12	2.15109026191036E-12	4.14630441788519E-12	4.48923185094337E-12	3.83455220601412E-12	5.01921061112418E-12	5.01921061112418E-12	4.39570618738205E-12	3.33574866702042E-12	4.48923185094337E-12	3.11752211871067E-12	2.61871857971696E-12	3.99042831194966E-12	2.86812034921382E-12	3.08634689752356E-12	3.99042831194966E-12	4.80098406281443E-12	4.39570618738205E-12
0.01628	3.64750087889148E-12	2.24461592547168E-12	4.58275751450468E-12	4.14630441788519E-12	4.1774796390723E-12	5.20626193824682E-12	4.83215928400154E-12	4.14630441788519E-12	3.67867610007859E-12	3.67867610007859E-12	3.64750087889148E-12	2.43166725259432E-12	3.58515043651727E-12	3.2422230034591E-12	3.30457344583331E-12	3.39809910939463E-12	4.27100530263362E-12	4.2086548602594E-12
0.0163	3.99042831194966E-12	2.40049203140722E-12	4.76980884162733E-12	4.11512919669808E-12	4.61393273569179E-12	5.33096282299525E-12	4.39570618738205E-12	3.89690264838834E-12	3.77220176363991E-12	3.21104778227199E-12	4.36453096619494E-12	2.24461592547168E-12	3.55397521533016E-12	3.7410265424528E-12	3.61632565770438E-12	2.89929557040092E-12	3.42927433058174E-12	3.86572742720123E-12
0.01632	4.70745839925311E-12	2.68106902209118E-12	4.48923185094337E-12	3.92807786957544E-12	5.1127362746855E-12	5.33096282299525E-12	3.99042831194966E-12	3.77220176363991E-12	3.61632565770438E-12	2.83694512802671E-12	4.98803538993707E-12	2.21344070428458E-12	3.77220176363991E-12	4.30218052382072E-12	4.33335574500783E-12	2.58754335852986E-12	2.52519291615564E-12	3.58515043651727E-12
0.01634	5.54918937130499E-12	2.89929557040092E-12	4.11512919669808E-12	3.61632565770438E-12	5.76741591961474E-12	5.14391149587261E-12	3.7410265424528E-12	3.64750087889148E-12	3.2422230034591E-12	2.64989380090407E-12	5.23743715943393E-12	2.52519291615564E-12	4.08395397551098E-12	4.83215928400154E-12	4.58275751450468E-12	2.61871857971696E-12	2.02638937716194E-12	3.49162477295595E-12
0.01636	6.26621945860845E-12	3.11752211871067E-12	4.02160353313676E-12	3.02399645514935E-12	6.17269379504713E-12	4.95686016874997E-12	3.52279999414306E-12	3.61632565770438E-12	3.02399645514935E-12	2.58754335852986E-12	5.14391149587261E-12	2.7745946856525E-12	4.58275751450468E-12	5.26861238062103E-12	3.95925309076255E-12	2.86812034921382E-12	2.08873981953615E-12	3.42927433058174E-12
0.01638	6.57797167047951E-12	3.33574866702042E-12	3.92807786957544E-12	2.58754335852986E-12	6.20386901623423E-12	4.73863362044022E-12	3.55397521533016E-12	3.7098513212657E-12	2.83694512802671E-12	2.43166725259432E-12	4.89450972637575E-12	2.99282123396224E-12	5.1127362746855E-12	5.5803645924921E-12	3.08634689752356E-12	3.2422230034591E-12	2.27579114665879E-12	3.55397521533016E-12
0.0164	6.45327078573109E-12	4.02160353313676E-12	3.95925309076255E-12	2.46284247378143E-12	6.01681768911159E-12	4.30218052382072E-12	3.49162477295595E-12	4.02160353313676E-12	2.83694512802671E-12	2.05756459834904E-12	4.6451079568789E-12	3.08634689752356E-12	5.61153981367921E-12	5.64271503486631E-12	2.61871857971696E-12	3.67867610007859E-12	2.338141589033E-12	3.77220176363991E-12
0.01642	6.20386901623423E-12	4.58275751450468E-12	3.80337698482702E-12	2.99282123396224E-12	5.5803645924921E-12	3.92807786957544E-12	3.39809910939463E-12	4.33335574500783E-12	3.11752211871067E-12	1.93286371360062E-12	4.52040707213047E-12	2.93047079158803E-12	5.67389025605342E-12	5.39331326536946E-12	2.64989380090407E-12	3.99042831194966E-12	2.3069663678459E-12	3.86572742720123E-12
0.01644	5.98564246792449E-12	5.05038583231129E-12	3.52279999414306E-12	3.61632565770438E-12	5.14391149587261E-12	3.77220176363991E-12	2.99282123396224E-12	4.55158229331758E-12	3.39809910939463E-12	2.11991504072326E-12	4.58275751450468E-12	2.68106902209118E-12	5.33096282299525E-12	4.98803538993707E-12	2.61871857971696E-12	4.42688140856915E-12	2.27579114665879E-12	3.58515043651727E-12
0.01646	5.5803645924921E-12	5.08156105349839E-12	3.21104778227199E-12	3.89690264838834E-12	4.61393273569179E-12	3.7098513212657E-12	2.61871857971696E-12	4.61393273569179E-12	3.7098513212657E-12	2.61871857971696E-12	4.6451079568789E-12	2.68106902209118E-12	4.73863362044022E-12	4.33335574500783E-12	2.64989380090407E-12	4.70745839925311E-12	2.18226548309747E-12	3.02399645514935E-12
0.01648	5.08156105349839E-12	4.70745839925311E-12	2.83694512802671E-12	3.80337698482702E-12	4.14630441788519E-12	3.64750087889148E-12	2.49401769496854E-12	4.70745839925311E-12	3.99042831194966E-12	3.14869733989778E-12	4.55158229331758E-12	2.74341946446539E-12	4.05277875432387E-12	3.30457344583331E-12	2.93047079158803E-12	4.92568494756286E-12	2.49401769496854E-12	2.18226548309747E-12
0.0165	4.39570618738205E-12	4.33335574500783E-12	2.58754335852986E-12	3.55397521533016E-12	3.7410265424528E-12	3.42927433058174E-12	2.58754335852986E-12	5.08156105349839E-12	4.48923185094337E-12	3.30457344583331E-12	4.39570618738205E-12	2.61871857971696E-12	3.36692388820752E-12	1.99521415597483E-12	3.42927433058174E-12	5.05038583231129E-12	2.99282123396224E-12	1.49641061698112E-12
0.01652	3.83455220601412E-12	4.2086548602594E-12	2.8057699068396E-12	3.49162477295595E-12	3.7098513212657E-12	3.30457344583331E-12	2.89929557040092E-12	5.20626193824682E-12	5.14391149587261E-12	3.2422230034591E-12	4.02160353313676E-12	2.61871857971696E-12	3.2733982246462E-12	1.43406017460691E-12	3.99042831194966E-12	5.08156105349839E-12	3.42927433058174E-12	9.66431856800308E-13
0.01654	3.39809910939463E-12	4.30218052382072E-12	3.33574866702042E-12	3.64750087889148E-12	3.7410265424528E-12	3.42927433058174E-12	3.39809910939463E-12	5.1127362746855E-12	5.54918937130499E-12	3.05517167633646E-12	3.58515043651727E-12	3.11752211871067E-12	3.80337698482702E-12	1.90168849241351E-12	4.33335574500783E-12	4.95686016874997E-12	3.7098513212657E-12	1.27818406867137E-12
0.01656	3.02399645514935E-12	4.27100530263362E-12	3.83455220601412E-12	3.83455220601412E-12	3.86572742720123E-12	3.7410265424528E-12	4.05277875432387E-12	4.76980884162733E-12	5.64271503486631E-12	2.83694512802671E-12	3.30457344583331E-12	3.89690264838834E-12	4.30218052382072E-12	2.99282123396224E-12	4.39570618738205E-12	4.76980884162733E-12	3.83455220601412E-12	2.21344070428458E-12
0.01658	2.55636813734275E-12	3.92807786957544E-12	4.36453096619494E-12	3.86572742720123E-12	3.92807786957544E-12	3.95925309076255E-12	4.23983008144651E-12	4.2086548602594E-12	5.33096282299525E-12	2.8057699068396E-12	3.21104778227199E-12	4.2086548602594E-12	4.36453096619494E-12	3.77220176363991E-12	4.14630441788519E-12	4.52040707213047E-12	3.95925309076255E-12	3.42927433058174E-12
0.0166	2.36931681022011E-12	3.33574866702042E-12	4.6451079568789E-12	3.64750087889148E-12	3.95925309076255E-12	3.95925309076255E-12	4.36453096619494E-12	3.55397521533016E-12	4.6451079568789E-12	3.11752211871067E-12	3.36692388820752E-12	4.39570618738205E-12	4.2086548602594E-12	4.05277875432387E-12	3.80337698482702E-12	4.27100530263362E-12	3.86572742720123E-12	4.36453096619494E-12
0.01662	2.7745946856525E-12	2.93047079158803E-12	5.08156105349839E-12	3.33574866702042E-12	3.95925309076255E-12	3.80337698482702E-12	4.14630441788519E-12	3.21104778227199E-12	3.95925309076255E-12	3.77220176363991E-12	4.08395397551098E-12	3.7098513212657E-12	4.39570618738205E-12	4.11512919669808E-12	3.86572742720123E-12	4.33335574500783E-12	3.7098513212657E-12	4.89450972637575E-12
0.01664	3.67867610007859E-12	2.74341946446539E-12	5.61153981367921E-12	3.14869733989778E-12	3.99042831194966E-12	3.52279999414306E-12	3.83455220601412E-12	3.2422230034591E-12	3.36692388820752E-12	4.27100530263362E-12	4.70745839925311E-12	2.18226548309747E-12	4.73863362044022E-12	3.95925309076255E-12	3.92807786957544E-12	4.55158229331758E-12	3.58515043651727E-12	4.86333450518865E-12
0.01666	4.42688140856915E-12	3.2733982246462E-12	5.98564246792449E-12	3.30457344583331E-12	4.23983008144651E-12	3.14869733989778E-12	3.42927433058174E-12	3.80337698482702E-12	3.05517167633646E-12	4.61393273569179E-12	4.61393273569179E-12	1.58993628054244E-12	4.83215928400154E-12	3.61632565770438E-12	4.1774796390723E-12	4.76980884162733E-12	3.49162477295595E-12	4.58275751450468E-12
0.01668	4.86333450518865E-12	4.08395397551098E-12	6.20386901623423E-12	3.61632565770438E-12	4.58275751450468E-12	2.99282123396224E-12	3.2733982246462E-12	4.30218052382072E-12	3.21104778227199E-12	4.92568494756286E-12	4.1774796390723E-12	2.36931681022011E-12	4.55158229331758E-12	3.52279999414306E-12	4.42688140856915E-12	4.86333450518865E-12	3.77220176363991E-12	3.95925309076255E-12
0.0167	4.89450972637575E-12	4.27100530263362E-12	5.82976636198895E-12	3.61632565770438E-12	4.86333450518865E-12	3.2733982246462E-12	3.30457344583331E-12	4.52040707213047E-12	3.7410265424528E-12	5.14391149587261E-12	4.02160353313676E-12	3.2733982246462E-12	4.33335574500783E-12	3.7098513212657E-12	4.45805662975626E-12	4.676283178066E-12	4.14630441788519E-12	3.30457344583331E-12
0.01672	4.676283178066E-12	3.99042831194966E-12	5.39331326536946E-12	3.42927433058174E-12	4.98803538993707E-12	3.61632565770438E-12	3.55397521533016E-12	4.39570618738205E-12	4.30218052382072E-12	5.33096282299525E-12	4.33335574500783E-12	3.80337698482702E-12	4.11512919669808E-12	3.99042831194966E-12	4.08395397551098E-12	4.30218052382072E-12	4.48923185094337E-12	2.86812034921382E-12
0.01674	4.27100530263362E-12	3.52279999414306E-12	4.76980884162733E-12	3.21104778227199E-12	4.73863362044022E-12	4.08395397551098E-12	3.58515043651727E-12	4.11512919669808E-12	4.83215928400154E-12	5.42448848655657E-12	4.676283178066E-12	4.14630441788519E-12	4.02160353313676E-12	4.23983008144651E-12	3.58515043651727E-12	3.99042831194966E-12	4.70745839925311E-12	2.55636813734275E-12
0.01676	4.05277875432387E-12	3.46044955176884E-12	3.95925309076255E-12	3.2422230034591E-12	4.23983008144651E-12	4.36453096619494E-12	3.64750087889148E-12	4.02160353313676E-12	5.17508671705971E-12	5.76741591961474E-12	5.01921061112418E-12	4.70745839925311E-12	3.95925309076255E-12	4.23983008144651E-12	3.30457344583331E-12	3.86572742720123E-12	4.89450972637575E-12	2.36931681022011E-12
0.01678	4.05277875432387E-12	3.42927433058174E-12	3.33574866702042E-12	3.55397521533016E-12	3.7098513212657E-12	4.42688140856915E-12	3.67867610007859E-12	4.11512919669808E-12	5.17508671705971E-12	6.01681768911159E-12	5.14391149587261E-12	4.83215928400154E-12	3.99042831194966E-12	4.30218052382072E-12	3.14869733989778E-12	4.11512919669808E-12	4.98803538993707E-12	2.61871857971696E-12
0.0168	3.80337698482702E-12	3.36692388820752E-12	3.2733982246462E-12	3.99042831194966E-12	3.33574866702042E-12	4.23983008144651E-12	3.86572742720123E-12	4.48923185094337E-12	4.73863362044022E-12	5.98564246792449E-12	5.01921061112418E-12	4.55158229331758E-12	4.36453096619494E-12	4.05277875432387E-12	3.21104778227199E-12	4.23983008144651E-12	4.83215928400154E-12	3.05517167633646E-12
0.01682	3.36692388820752E-12	3.33574866702042E-12	3.61632565770438E-12	4.42688140856915E-12	3.49162477295595E-12	3.80337698482702E-12	4.14630441788519E-12	4.70745839925311E-12	4.42688140856915E-12	5.67389025605342E-12	4.83215928400154E-12	4.11512919669808E-12	4.676283178066E-12	3.77220176363991E-12	3.49162477295595E-12	4.42688140856915E-12	4.36453096619494E-12	3.7410265424528E-12
0.01684	2.99282123396224E-12	3.42927433058174E-12	3.92807786957544E-12	4.73863362044022E-12	3.77220176363991E-12	3.49162477295595E-12	4.36453096619494E-12	4.83215928400154E-12	4.14630441788519E-12	5.26861238062103E-12	4.6451079568789E-12	3.77220176363991E-12	4.86333450518865E-12	3.99042831194966E-12	3.7098513212657E-12	4.676283178066E-12	3.92807786957544E-12	4.36453096619494E-12
0.01686	2.64989380090407E-12	3.21104778227199E-12	3.92807786957544E-12	4.89450972637575E-12	4.2086548602594E-12	3.2733982246462E-12	4.30218052382072E-12	4.6451079568789E-12	4.1774796390723E-12	5.01921061112418E-12	4.6451079568789E-12	3.39809910939463E-12	4.55158229331758E-12	4.08395397551098E-12	3.92807786957544E-12	4.98803538993707E-12	3.7098513212657E-12	4.86333450518865E-12
0.01688	2.89929557040092E-12	2.86812034921382E-12	3.7410265424528E-12	4.58275751450468E-12	4.70745839925311E-12	3.30457344583331E-12	3.83455220601412E-12	4.36453096619494E-12	4.30218052382072E-12	4.92568494756286E-12	4.33335574500783E-12	2.71224424327828E-12	4.1774796390723E-12	3.92807786957544E-12	4.08395397551098E-12	5.08156105349839E-12	3.80337698482702E-12	5.05038583231129E-12
0.0169	3.55397521533016E-12	2.61871857971696E-12	3.58515043651727E-12	4.08395397551098E-12	5.23743715943393E-12	3.49162477295595E-12	3.33574866702042E-12	3.77220176363991E-12	4.33335574500783E-12	4.83215928400154E-12	3.67867610007859E-12	2.15109026191036E-12	4.08395397551098E-12	3.7098513212657E-12	4.58275751450468E-12	4.86333450518865E-12	4.05277875432387E-12	5.05038583231129E-12
0.01692	4.42688140856915E-12	2.71224424327828E-12	3.39809910939463E-12	3.89690264838834E-12	5.61153981367921E-12	3.67867610007859E-12	2.96164601277514E-12	3.64750087889148E-12	4.1774796390723E-12	4.6451079568789E-12	3.05517167633646E-12	1.74581238647798E-12	4.2086548602594E-12	3.39809910939463E-12	5.26861238062103E-12	4.36453096619494E-12	4.2086548602594E-12	4.73863362044022E-12
0.01694	5.39331326536946E-12	3.11752211871067E-12	3.21104778227199E-12	4.08395397551098E-12	5.48683892893078E-12	3.77220176363991E-12	3.02399645514935E-12	4.11512919669808E-12	3.46044955176884E-12	4.36453096619494E-12	2.64989380090407E-12	1.90168849241351E-12	4.42688140856915E-12	3.42927433058174E-12	5.70506547724053E-12	3.95925309076255E-12	4.48923185094337E-12	4.30218052382072E-12
0.01696	5.73624069842763E-12	3.39809910939463E-12	3.08634689752356E-12	4.30218052382072E-12	5.08156105349839E-12	3.99042831194966E-12	3.2733982246462E-12	4.73863362044022E-12	2.8057699068396E-12	4.11512919669808E-12	2.64989380090407E-12	2.36931681022011E-12	4.52040707213047E-12	3.80337698482702E-12	5.73624069842763E-12	3.46044955176884E-12	4.89450972637575E-12	3.89690264838834E-12
0.01698	5.73624069842763E-12	3.7410265424528E-12	3.11752211871067E-12	4.36453096619494E-12	4.98803538993707E-12	4.30218052382072E-12	3.80337698482702E-12	5.48683892893078E-12	2.27579114665879E-12	3.86572742720123E-12	2.58754335852986E-12	2.93047079158803E-12	4.55158229331758E-12	4.61393273569179E-12	5.36213804418235E-12	3.2422230034591E-12	5.36213804418235E-12	3.61632565770438E-12
0.017	5.5803645924921E-12	4.05277875432387E-12	3.2422230034591E-12	4.1774796390723E-12	4.89450972637575E-12	4.55158229331758E-12	4.23983008144651E-12	6.11034335267291E-12	2.24461592547168E-12	3.77220176363991E-12	2.64989380090407E-12	3.49162477295595E-12	4.61393273569179E-12	5.29978760180814E-12	5.17508671705971E-12	3.14869733989778E-12	5.61153981367921E-12	3.55397521533016E-12
0.01702	5.33096282299525E-12	4.30218052382072E-12	3.49162477295595E-12	3.95925309076255E-12	4.76980884162733E-12	4.70745839925311E-12	4.61393273569179E-12	6.29739467979555E-12	2.49401769496854E-12	3.80337698482702E-12	3.05517167633646E-12	4.05277875432387E-12	4.70745839925311E-12	5.73624069842763E-12	5.14391149587261E-12	3.11752211871067E-12	5.48683892893078E-12	3.55397521533016E-12
0.01704	5.17508671705971E-12	4.27100530263362E-12	3.92807786957544E-12	3.77220176363991E-12	4.55158229331758E-12	4.92568494756286E-12	4.6451079568789E-12	5.89211680436317E-12	3.02399645514935E-12	3.77220176363991E-12	3.49162477295595E-12	4.42688140856915E-12	4.98803538993707E-12	5.98564246792449E-12	5.26861238062103E-12	3.08634689752356E-12	5.08156105349839E-12	3.55397521533016E-12
0.01706	4.89450972637575E-12	3.99042831194966E-12	4.39570618738205E-12	3.77220176363991E-12	4.39570618738205E-12	5.05038583231129E-12	4.36453096619494E-12	5.20626193824682E-12	3.61632565770438E-12	3.83455220601412E-12	4.05277875432387E-12	4.55158229331758E-12	5.36213804418235E-12	6.0479929102987E-12	5.26861238062103E-12	2.99282123396224E-12	4.676283178066E-12	3.83455220601412E-12
0.01708	4.70745839925311E-12	3.7410265424528E-12	4.86333450518865E-12	3.83455220601412E-12	4.39570618738205E-12	4.86333450518865E-12	4.05277875432387E-12	4.83215928400154E-12	4.08395397551098E-12	3.92807786957544E-12	4.61393273569179E-12	4.36453096619494E-12	5.48683892893078E-12	5.98564246792449E-12	5.08156105349839E-12	2.86812034921382E-12	4.23983008144651E-12	4.11512919669808E-12
0.0171	4.61393273569179E-12	3.39809910939463E-12	5.05038583231129E-12	4.02160353313676E-12	4.42688140856915E-12	4.42688140856915E-12	3.89690264838834E-12	4.55158229331758E-12	4.30218052382072E-12	3.99042831194966E-12	5.01921061112418E-12	4.08395397551098E-12	5.33096282299525E-12	5.98564246792449E-12	4.676283178066E-12	2.8057699068396E-12	3.83455220601412E-12	4.42688140856915E-12
0.01712	4.52040707213047E-12	3.21104778227199E-12	5.33096282299525E-12	3.83455220601412E-12	4.52040707213047E-12	3.77220176363991E-12	3.80337698482702E-12	4.36453096619494E-12	4.39570618738205E-12	3.92807786957544E-12	5.17508671705971E-12	3.80337698482702E-12	5.17508671705971E-12	5.79859114080185E-12	4.1774796390723E-12	2.96164601277514E-12	3.61632565770438E-12	4.45805662975626E-12
0.01714	4.36453096619494E-12	3.08634689752356E-12	6.11034335267291E-12	3.46044955176884E-12	4.70745839925311E-12	2.89929557040092E-12	3.83455220601412E-12	4.2086548602594E-12	4.48923185094337E-12	3.80337698482702E-12	4.83215928400154E-12	3.7098513212657E-12	4.83215928400154E-12	5.48683892893078E-12	4.08395397551098E-12	2.74341946446539E-12	3.55397521533016E-12	4.11512919669808E-12
0.01716	4.2086548602594E-12	3.14869733989778E-12	6.39092034335687E-12	2.86812034921382E-12	4.83215928400154E-12	2.15109026191036E-12	3.7410265424528E-12	4.11512919669808E-12	4.6451079568789E-12	3.39809910939463E-12	4.33335574500783E-12	3.83455220601412E-12	4.36453096619494E-12	5.05038583231129E-12	4.23983008144651E-12	2.55636813734275E-12	3.64750087889148E-12	3.58515043651727E-12
0.01718	4.08395397551098E-12	3.39809910939463E-12	6.39092034335687E-12	2.52519291615564E-12	4.86333450518865E-12	1.68346194410376E-12	3.7410265424528E-12	4.11512919669808E-12	4.76980884162733E-12	2.8057699068396E-12	3.89690264838834E-12	4.02160353313676E-12	3.7098513212657E-12	4.58275751450468E-12	3.80337698482702E-12	2.52519291615564E-12	3.7410265424528E-12	3.2733982246462E-12
0.0172	4.05277875432387E-12	3.33574866702042E-12	6.17269379504713E-12	2.55636813734275E-12	4.6451079568789E-12	1.68346194410376E-12	3.7410265424528E-12	4.05277875432387E-12	4.86333450518865E-12	2.24461592547168E-12	3.80337698482702E-12	4.36453096619494E-12	3.17987256108488E-12	3.99042831194966E-12	3.30457344583331E-12	2.64989380090407E-12	3.77220176363991E-12	3.05517167633646E-12
0.01722	4.08395397551098E-12	3.30457344583331E-12	5.82976636198895E-12	2.99282123396224E-12	4.33335574500783E-12	1.8705132712264E-12	3.80337698482702E-12	4.14630441788519E-12	4.6451079568789E-12	2.52519291615564E-12	3.77220176363991E-12	4.61393273569179E-12	2.83694512802671E-12	3.36692388820752E-12	3.11752211871067E-12	2.99282123396224E-12	4.02160353313676E-12	3.11752211871067E-12
0.01724	4.23983008144651E-12	3.49162477295595E-12	5.39331326536946E-12	3.64750087889148E-12	4.08395397551098E-12	2.27579114665879E-12	3.95925309076255E-12	4.42688140856915E-12	4.1774796390723E-12	3.33574866702042E-12	4.2086548602594E-12	4.33335574500783E-12	2.96164601277514E-12	2.58754335852986E-12	3.42927433058174E-12	3.36692388820752E-12	4.2086548602594E-12	3.33574866702042E-12
0.01726	4.11512919669808E-12	3.80337698482702E-12	4.80098406281443E-12	4.27100530263362E-12	3.92807786957544E-12	2.71224424327828E-12	4.23983008144651E-12	4.83215928400154E-12	3.52279999414306E-12	3.86572742720123E-12	4.92568494756286E-12	3.42927433058174E-12	3.36692388820752E-12	1.65228672291666E-12	3.7410265424528E-12	3.67867610007859E-12	4.30218052382072E-12	3.61632565770438E-12
0.01728	3.86572742720123E-12	4.1774796390723E-12	4.05277875432387E-12	4.80098406281443E-12	3.99042831194966E-12	3.33574866702042E-12	4.42688140856915E-12	5.48683892893078E-12	2.99282123396224E-12	3.92807786957544E-12	5.70506547724053E-12	2.64989380090407E-12	3.92807786957544E-12	8.72906193238988E-13	3.7410265424528E-12	3.7410265424528E-12	4.23983008144651E-12	3.77220176363991E-12
0.0173	3.52279999414306E-12	4.36453096619494E-12	3.46044955176884E-12	5.33096282299525E-12	4.27100530263362E-12	3.83455220601412E-12	4.39570618738205E-12	6.0479929102987E-12	2.8057699068396E-12	3.99042831194966E-12	6.39092034335687E-12	2.43166725259432E-12	4.70745839925311E-12	4.67628317806601E-13	3.2733982246462E-12	3.55397521533016E-12	3.86572742720123E-12	4.2086548602594E-12
0.01732	2.83694512802671E-12	4.39570618738205E-12	3.17987256108488E-12	5.73624069842763E-12	4.36453096619494E-12	4.08395397551098E-12	4.27100530263362E-12	6.11034335267291E-12	3.05517167633646E-12	4.11512919669808E-12	6.5156212281053E-12	2.7745946856525E-12	5.05038583231129E-12	8.10555750864774E-13	2.68106902209118E-12	3.2422230034591E-12	3.58515043651727E-12	4.98803538993707E-12
0.01734	1.71463716529087E-12	4.2086548602594E-12	3.21104778227199E-12	6.14151857386002E-12	4.70745839925311E-12	4.05277875432387E-12	4.1774796390723E-12	5.79859114080185E-12	3.55397521533016E-12	4.14630441788519E-12	5.92329202555027E-12	3.42927433058174E-12	4.89450972637575E-12	1.65228672291666E-12	2.21344070428458E-12	3.11752211871067E-12	3.52279999414306E-12	5.92329202555027E-12
0.01736	8.10555750864774E-13	3.92807786957544E-12	3.17987256108488E-12	6.45327078573109E-12	4.92568494756286E-12	3.92807786957544E-12	4.08395397551098E-12	5.20626193824682E-12	3.89690264838834E-12	4.23983008144651E-12	4.95686016874997E-12	3.80337698482702E-12	4.676283178066E-12	2.64989380090407E-12	2.08873981953615E-12	3.2733982246462E-12	3.7098513212657E-12	6.73384777641505E-12
0.01738	8.72906193238988E-13	3.61632565770438E-12	3.14869733989778E-12	6.57797167047951E-12	5.08156105349839E-12	3.77220176363991E-12	4.08395397551098E-12	4.23983008144651E-12	3.80337698482702E-12	4.52040707213047E-12	4.05277875432387E-12	4.14630441788519E-12	4.2086548602594E-12	3.7410265424528E-12	2.61871857971696E-12	3.77220176363991E-12	3.86572742720123E-12	6.9832495459119E-12
0.0174	1.62111150172955E-12	3.52279999414306E-12	3.36692388820752E-12	6.35974512216977E-12	5.14391149587261E-12	3.64750087889148E-12	3.92807786957544E-12	3.64750087889148E-12	3.21104778227199E-12	5.05038583231129E-12	3.49162477295595E-12	4.58275751450468E-12	3.49162477295595E-12	4.55158229331758E-12	3.42927433058174E-12	4.11512919669808E-12	4.02160353313676E-12	6.60914689166662E-12
0.01742	2.338141589033E-12	3.83455220601412E-12	3.77220176363991E-12	5.76741591961474E-12	5.23743715943393E-12	3.52279999414306E-12	3.36692388820752E-12	3.46044955176884E-12	2.99282123396224E-12	5.20626193824682E-12	3.49162477295595E-12	5.05038583231129E-12	2.58754335852986E-12	5.23743715943393E-12	4.1774796390723E-12	4.11512919669808E-12	4.14630441788519E-12	5.79859114080185E-12
0.01744	2.71224424327828E-12	4.676283178066E-12	4.30218052382072E-12	5.05038583231129E-12	5.48683892893078E-12	3.42927433058174E-12	2.68106902209118E-12	3.92807786957544E-12	4.39570618738205E-12	5.08156105349839E-12	3.55397521533016E-12	5.36213804418235E-12	2.18226548309747E-12	5.70506547724053E-12	4.33335574500783E-12	3.80337698482702E-12	4.2086548602594E-12	4.70745839925311E-12
0.01746	2.8057699068396E-12	5.1127362746855E-12	4.6451079568789E-12	4.58275751450468E-12	5.76741591961474E-12	3.30457344583331E-12	2.338141589033E-12	4.39570618738205E-12	5.89211680436317E-12	4.86333450518865E-12	3.67867610007859E-12	5.01921061112418E-12	2.24461592547168E-12	5.79859114080185E-12	4.02160353313676E-12	3.39809910939463E-12	4.2086548602594E-12	3.61632565770438E-12
0.01748	2.89929557040092E-12	4.98803538993707E-12	4.83215928400154E-12	4.23983008144651E-12	5.82976636198895E-12	3.2422230034591E-12	2.68106902209118E-12	4.70745839925311E-12	5.79859114080185E-12	4.61393273569179E-12	3.89690264838834E-12	4.52040707213047E-12	2.58754335852986E-12	5.79859114080185E-12	3.58515043651727E-12	3.11752211871067E-12	4.33335574500783E-12	2.86812034921382E-12
0.0175	3.08634689752356E-12	4.6451079568789E-12	4.48923185094337E-12	4.2086548602594E-12	5.64271503486631E-12	3.30457344583331E-12	3.2733982246462E-12	4.80098406281443E-12	5.20626193824682E-12	4.61393273569179E-12	4.23983008144651E-12	4.2086548602594E-12	3.02399645514935E-12	5.64271503486631E-12	3.39809910939463E-12	3.05517167633646E-12	4.52040707213047E-12	2.74341946446539E-12
0.01752	3.55397521533016E-12	4.42688140856915E-12	3.39809910939463E-12	4.23983008144651E-12	5.36213804418235E-12	3.52279999414306E-12	4.08395397551098E-12	5.01921061112418E-12	4.14630441788519E-12	5.1127362746855E-12	4.70745839925311E-12	3.77220176363991E-12	3.58515043651727E-12	5.39331326536946E-12	3.55397521533016E-12	3.2422230034591E-12	4.83215928400154E-12	2.74341946446539E-12
0.01754	4.42688140856915E-12	4.1774796390723E-12	2.11991504072326E-12	4.2086548602594E-12	4.95686016874997E-12	3.83455220601412E-12	4.70745839925311E-12	5.14391149587261E-12	2.86812034921382E-12	5.95446724673738E-12	5.05038583231129E-12	3.58515043651727E-12	4.23983008144651E-12	5.1127362746855E-12	3.64750087889148E-12	3.42927433058174E-12	4.98803538993707E-12	2.83694512802671E-12
0.01756	5.51801415011789E-12	3.64750087889148E-12	1.52758583816823E-12	4.2086548602594E-12	4.70745839925311E-12	4.1774796390723E-12	5.26861238062103E-12	5.1127362746855E-12	1.8393380500393E-12	6.23504423742134E-12	5.1127362746855E-12	3.52279999414306E-12	4.83215928400154E-12	4.76980884162733E-12	3.7098513212657E-12	3.42927433058174E-12	4.86333450518865E-12	2.8057699068396E-12
0.01758	6.35974512216977E-12	3.2733982246462E-12	1.71463716529087E-12	4.36453096619494E-12	4.2086548602594E-12	4.58275751450468E-12	5.54918937130499E-12	4.55158229331758E-12	1.46523539579401E-12	5.82976636198895E-12	4.86333450518865E-12	3.64750087889148E-12	5.14391149587261E-12	4.48923185094337E-12	3.58515043651727E-12	3.2733982246462E-12	4.83215928400154E-12	2.7745946856525E-12
0.0176	6.85854866116347E-12	3.14869733989778E-12	1.8705132712264E-12	4.61393273569179E-12	3.83455220601412E-12	4.70745839925311E-12	5.51801415011789E-12	3.77220176363991E-12	1.55876105935534E-12	5.01921061112418E-12	4.61393273569179E-12	3.7098513212657E-12	4.98803538993707E-12	4.11512919669808E-12	3.64750087889148E-12	3.11752211871067E-12	4.86333450518865E-12	2.86812034921382E-12
0.01762	6.42209556454398E-12	3.14869733989778E-12	2.27579114665879E-12	4.73863362044022E-12	3.61632565770438E-12	4.48923185094337E-12	5.14391149587261E-12	3.14869733989778E-12	1.74581238647798E-12	4.2086548602594E-12	4.39570618738205E-12	3.67867610007859E-12	4.61393273569179E-12	3.83455220601412E-12	3.92807786957544E-12	3.21104778227199E-12	4.92568494756286E-12	3.17987256108488E-12
0.01764	5.42448848655657E-12	3.14869733989778E-12	3.17987256108488E-12	4.70745839925311E-12	3.49162477295595E-12	4.33335574500783E-12	4.6451079568789E-12	2.64989380090407E-12	2.18226548309747E-12	3.52279999414306E-12	4.14630441788519E-12	3.61632565770438E-12	4.23983008144651E-12	3.95925309076255E-12	4.1774796390723E-12	3.49162477295595E-12	4.73863362044022E-12	3.58515043651727E-12
0.01766	4.55158229331758E-12	3.2422230034591E-12	4.33335574500783E-12	4.52040707213047E-12	3.46044955176884E-12	4.39570618738205E-12	3.99042831194966E-12	2.46284247378143E-12	2.58754335852986E-12	3.08634689752356E-12	4.08395397551098E-12	3.52279999414306E-12	3.86572742720123E-12	4.52040707213047E-12	4.36453096619494E-12	3.86572742720123E-12	4.55158229331758E-12	3.7410265424528E-12
0.01768	4.11512919669808E-12	3.49162477295595E-12	5.33096282299525E-12	4.42688140856915E-12	3.64750087889148E-12	4.61393273569179E-12	3.21104778227199E-12	2.71224424327828E-12	2.83694512802671E-12	2.86812034921382E-12	4.08395397551098E-12	3.77220176363991E-12	3.80337698482702E-12	4.98803538993707E-12	4.6451079568789E-12	3.89690264838834E-12	4.33335574500783E-12	3.7410265424528E-12
0.0177	3.99042831194966E-12	4.08395397551098E-12	5.86094158317606E-12	4.52040707213047E-12	3.67867610007859E-12	4.80098406281443E-12	2.55636813734275E-12	3.2422230034591E-12	2.86812034921382E-12	3.02399645514935E-12	4.08395397551098E-12	4.11512919669808E-12	3.95925309076255E-12	5.08156105349839E-12	4.676283178066E-12	3.80337698482702E-12	4.14630441788519E-12	3.92807786957544E-12
0.01772	3.80337698482702E-12	4.55158229331758E-12	5.98564246792449E-12	4.73863362044022E-12	3.61632565770438E-12	4.76980884162733E-12	2.18226548309747E-12	3.89690264838834E-12	3.02399645514935E-12	3.2733982246462E-12	4.27100530263362E-12	4.14630441788519E-12	4.36453096619494E-12	4.73863362044022E-12	4.80098406281443E-12	3.52279999414306E-12	4.1774796390723E-12	4.2086548602594E-12
0.01774	3.7410265424528E-12	4.58275751450468E-12	5.67389025605342E-12	4.98803538993707E-12	3.67867610007859E-12	4.70745839925311E-12	2.49401769496854E-12	4.80098406281443E-12	3.2422230034591E-12	3.7410265424528E-12	4.48923185094337E-12	4.02160353313676E-12	4.86333450518865E-12	4.45805662975626E-12	5.05038583231129E-12	3.39809910939463E-12	4.52040707213047E-12	4.23983008144651E-12
0.01776	3.80337698482702E-12	4.11512919669808E-12	5.05038583231129E-12	5.05038583231129E-12	3.83455220601412E-12	4.70745839925311E-12	3.42927433058174E-12	6.0479929102987E-12	3.55397521533016E-12	4.02160353313676E-12	4.676283178066E-12	3.7410265424528E-12	5.39331326536946E-12	4.36453096619494E-12	5.39331326536946E-12	3.52279999414306E-12	4.76980884162733E-12	4.14630441788519E-12
0.01778	3.89690264838834E-12	3.33574866702042E-12	4.11512919669808E-12	5.08156105349839E-12	4.05277875432387E-12	4.55158229331758E-12	4.39570618738205E-12	7.23265131540875E-12	3.7098513212657E-12	4.39570618738205E-12	4.70745839925311E-12	3.33574866702042E-12	5.92329202555027E-12	4.58275751450468E-12	5.54918937130499E-12	3.64750087889148E-12	4.92568494756286E-12	4.05277875432387E-12
0.0178	4.2086548602594E-12	3.2422230034591E-12	3.33574866702042E-12	4.98803538993707E-12	4.2086548602594E-12	4.52040707213047E-12	5.1127362746855E-12	7.60675396965403E-12	3.67867610007859E-12	4.83215928400154E-12	4.6451079568789E-12	3.39809910939463E-12	6.20386901623423E-12	4.61393273569179E-12	5.36213804418235E-12	3.7098513212657E-12	4.676283178066E-12	4.1774796390723E-12
0.01782	4.39570618738205E-12	3.55397521533016E-12	2.86812034921382E-12	4.76980884162733E-12	4.48923185094337E-12	4.42688140856915E-12	5.73624069842763E-12	7.13912565184743E-12	3.49162477295595E-12	5.42448848655657E-12	4.61393273569179E-12	3.58515043651727E-12	5.95446724673738E-12	4.52040707213047E-12	5.05038583231129E-12	3.80337698482702E-12	4.42688140856915E-12	4.27100530263362E-12
0.01784	4.48923185094337E-12	3.77220176363991E-12	2.64989380090407E-12	4.55158229331758E-12	4.55158229331758E-12	4.48923185094337E-12	6.01681768911159E-12	6.29739467979555E-12	3.49162477295595E-12	6.17269379504713E-12	4.55158229331758E-12	3.80337698482702E-12	5.36213804418235E-12	4.39570618738205E-12	4.61393273569179E-12	3.86572742720123E-12	4.11512919669808E-12	4.33335574500783E-12
0.01786	4.30218052382072E-12	3.99042831194966E-12	2.86812034921382E-12	4.2086548602594E-12	4.676283178066E-12	4.61393273569179E-12	6.01681768911159E-12	5.48683892893078E-12	3.52279999414306E-12	6.73384777641505E-12	4.36453096619494E-12	4.14630441788519E-12	4.89450972637575E-12	4.39570618738205E-12	4.1774796390723E-12	3.7098513212657E-12	3.95925309076255E-12	4.08395397551098E-12
0.01788	4.02160353313676E-12	4.02160353313676E-12	3.36692388820752E-12	4.08395397551098E-12	4.83215928400154E-12	4.55158229331758E-12	5.70506547724053E-12	4.76980884162733E-12	3.77220176363991E-12	6.5156212281053E-12	4.11512919669808E-12	4.36453096619494E-12	4.89450972637575E-12	4.73863362044022E-12	3.7410265424528E-12	3.61632565770438E-12	4.05277875432387E-12	3.83455220601412E-12
0.0179	3.64750087889148E-12	4.08395397551098E-12	4.14630441788519E-12	3.86572742720123E-12	4.98803538993707E-12	4.33335574500783E-12	5.20626193824682E-12	4.39570618738205E-12	4.05277875432387E-12	5.70506547724053E-12	3.99042831194966E-12	4.48923185094337E-12	5.05038583231129E-12	5.1127362746855E-12	3.2733982246462E-12	4.02160353313676E-12	4.08395397551098E-12	3.42927433058174E-12
0.01792	3.05517167633646E-12	4.36453096619494E-12	5.1127362746855E-12	3.83455220601412E-12	5.08156105349839E-12	3.83455220601412E-12	4.73863362044022E-12	4.1774796390723E-12	4.33335574500783E-12	4.45805662975626E-12	3.83455220601412E-12	4.42688140856915E-12	4.95686016874997E-12	5.45566370774367E-12	3.11752211871067E-12	5.01921061112418E-12	3.95925309076255E-12	2.89929557040092E-12
0.01794	2.43166725259432E-12	4.76980884162733E-12	5.67389025605342E-12	4.02160353313676E-12	4.95686016874997E-12	2.93047079158803E-12	4.30218052382072E-12	4.08395397551098E-12	4.52040707213047E-12	3.36692388820752E-12	3.89690264838834E-12	4.2086548602594E-12	4.48923185094337E-12	5.73624069842763E-12	3.30457344583331E-12	6.17269379504713E-12	3.80337698482702E-12	2.36931681022011E-12
0.01796	2.05756459834904E-12	5.08156105349839E-12	5.14391149587261E-12	4.05277875432387E-12	4.80098406281443E-12	2.15109026191036E-12	3.99042831194966E-12	4.02160353313676E-12	4.55158229331758E-12	2.15109026191036E-12	4.05277875432387E-12	3.95925309076255E-12	4.02160353313676E-12	5.64271503486631E-12	3.67867610007859E-12	7.17030087303454E-12	3.42927433058174E-12	2.05756459834904E-12
0.01798	2.18226548309747E-12	5.05038583231129E-12	4.14630441788519E-12	4.05277875432387E-12	4.6451079568789E-12	1.71463716529087E-12	3.86572742720123E-12	4.23983008144651E-12	4.39570618738205E-12	1.55876105935534E-12	4.1774796390723E-12	3.92807786957544E-12	3.7410265424528E-12	5.26861238062103E-12	3.86572742720123E-12	7.63792919084114E-12	3.21104778227199E-12	2.3069663678459E-12
0.018	2.58754335852986E-12	4.73863362044022E-12	3.21104778227199E-12	3.92807786957544E-12	4.61393273569179E-12	2.11991504072326E-12	3.86572742720123E-12	4.676283178066E-12	4.14630441788519E-12	1.90168849241351E-12	4.42688140856915E-12	3.99042831194966E-12	3.67867610007859E-12	4.6451079568789E-12	4.02160353313676E-12	7.70027963321535E-12	3.05517167633646E-12	2.83694512802671E-12
0.01802	3.05517167633646E-12	4.23983008144651E-12	2.8057699068396E-12	3.83455220601412E-12	4.676283178066E-12	2.86812034921382E-12	3.7098513212657E-12	5.01921061112418E-12	3.77220176363991E-12	2.68106902209118E-12	4.95686016874997E-12	4.08395397551098E-12	3.42927433058174E-12	4.02160353313676E-12	4.14630441788519E-12	7.13912565184743E-12	2.93047079158803E-12	3.2733982246462E-12
0.01804	3.21104778227199E-12	3.92807786957544E-12	2.96164601277514E-12	3.58515043651727E-12	5.08156105349839E-12	3.89690264838834E-12	3.52279999414306E-12	5.05038583231129E-12	3.33574866702042E-12	3.49162477295595E-12	5.26861238062103E-12	3.99042831194966E-12	3.2733982246462E-12	3.46044955176884E-12	4.42688140856915E-12	6.35974512216977E-12	3.17987256108488E-12	3.55397521533016E-12
0.01806	3.08634689752356E-12	4.05277875432387E-12	3.39809910939463E-12	3.2422230034591E-12	5.54918937130499E-12	4.48923185094337E-12	3.49162477295595E-12	4.80098406281443E-12	3.11752211871067E-12	4.08395397551098E-12	5.33096282299525E-12	3.86572742720123E-12	3.21104778227199E-12	3.2422230034591E-12	4.73863362044022E-12	5.26861238062103E-12	3.33574866702042E-12	3.64750087889148E-12
0.01808	2.86812034921382E-12	4.33335574500783E-12	3.99042831194966E-12	3.05517167633646E-12	5.64271503486631E-12	4.61393273569179E-12	3.58515043651727E-12	4.55158229331758E-12	3.08634689752356E-12	4.70745839925311E-12	5.05038583231129E-12	3.64750087889148E-12	3.05517167633646E-12	3.39809910939463E-12	4.89450972637575E-12	4.23983008144651E-12	3.83455220601412E-12	3.80337698482702E-12
0.0181	2.27579114665879E-12	4.55158229331758E-12	4.36453096619494E-12	3.33574866702042E-12	5.33096282299525E-12	4.45805662975626E-12	4.05277875432387E-12	4.30218052382072E-12	3.14869733989778E-12	5.23743715943393E-12	4.48923185094337E-12	3.52279999414306E-12	2.83694512802671E-12	3.61632565770438E-12	4.70745839925311E-12	3.33574866702042E-12	4.27100530263362E-12	3.92807786957544E-12
0.01812	1.93286371360062E-12	4.23983008144651E-12	4.58275751450468E-12	3.7410265424528E-12	4.95686016874997E-12	4.48923185094337E-12	4.92568494756286E-12	4.1774796390723E-12	3.11752211871067E-12	5.36213804418235E-12	3.83455220601412E-12	3.80337698482702E-12	2.7745946856525E-12	3.55397521533016E-12	4.45805662975626E-12	2.61871857971696E-12	4.55158229331758E-12	3.83455220601412E-12
0.01814	2.36931681022011E-12	3.80337698482702E-12	4.42688140856915E-12	4.14630441788519E-12	4.55158229331758E-12	4.6451079568789E-12	5.64271503486631E-12	3.95925309076255E-12	3.11752211871067E-12	5.17508671705971E-12	3.67867610007859E-12	4.14630441788519E-12	3.2422230034591E-12	3.33574866702042E-12	4.2086548602594E-12	2.338141589033E-12	4.58275751450468E-12	3.77220176363991E-12
0.01816	3.39809910939463E-12	3.49162477295595E-12	4.42688140856915E-12	4.58275751450468E-12	4.23983008144651E-12	4.58275751450468E-12	5.33096282299525E-12	3.46044955176884E-12	3.2733982246462E-12	4.95686016874997E-12	3.7410265424528E-12	4.55158229331758E-12	3.83455220601412E-12	3.21104778227199E-12	3.99042831194966E-12	2.08873981953615E-12	4.676283178066E-12	3.77220176363991E-12
0.01818	4.39570618738205E-12	3.80337698482702E-12	4.36453096619494E-12	4.70745839925311E-12	3.92807786957544E-12	4.30218052382072E-12	4.30218052382072E-12	2.86812034921382E-12	3.33574866702042E-12	4.6451079568789E-12	3.83455220601412E-12	4.86333450518865E-12	4.2086548602594E-12	3.30457344583331E-12	3.67867610007859E-12	2.11991504072326E-12	4.86333450518865E-12	4.05277875432387E-12
0.0182	5.17508671705971E-12	4.14630441788519E-12	4.1774796390723E-12	4.76980884162733E-12	3.77220176363991E-12	3.89690264838834E-12	3.21104778227199E-12	3.17987256108488E-12	3.2422230034591E-12	4.2086548602594E-12	4.02160353313676E-12	4.98803538993707E-12	4.11512919669808E-12	3.46044955176884E-12	3.2733982246462E-12	1.90168849241351E-12	5.33096282299525E-12	4.2086548602594E-12
0.01822	5.64271503486631E-12	3.7098513212657E-12	3.95925309076255E-12	4.98803538993707E-12	3.67867610007859E-12	3.55397521533016E-12	2.58754335852986E-12	4.33335574500783E-12	3.21104778227199E-12	3.7098513212657E-12	4.30218052382072E-12	4.86333450518865E-12	3.7410265424528E-12	3.7410265424528E-12	2.7745946856525E-12	1.90168849241351E-12	5.54918937130499E-12	4.11512919669808E-12
0.01824	5.61153981367921E-12	2.7745946856525E-12	3.64750087889148E-12	5.20626193824682E-12	3.42927433058174E-12	3.42927433058174E-12	2.55636813734275E-12	5.5803645924921E-12	3.39809910939463E-12	3.52279999414306E-12	4.6451079568789E-12	4.61393273569179E-12	3.33574866702042E-12	4.05277875432387E-12	2.36931681022011E-12	2.05756459834904E-12	5.51801415011789E-12	3.99042831194966E-12
0.01826	4.76980884162733E-12	2.24461592547168E-12	3.49162477295595E-12	5.17508671705971E-12	3.33574866702042E-12	3.67867610007859E-12	2.89929557040092E-12	5.92329202555027E-12	3.83455220601412E-12	3.67867610007859E-12	4.80098406281443E-12	4.36453096619494E-12	3.21104778227199E-12	4.27100530263362E-12	2.43166725259432E-12	2.18226548309747E-12	5.26861238062103E-12	3.86572742720123E-12
0.01828	4.02160353313676E-12	2.24461592547168E-12	3.2422230034591E-12	4.86333450518865E-12	3.30457344583331E-12	3.92807786957544E-12	3.67867610007859E-12	5.64271503486631E-12	4.2086548602594E-12	4.14630441788519E-12	4.45805662975626E-12	4.1774796390723E-12	3.33574866702042E-12	4.48923185094337E-12	2.99282123396224E-12	2.7745946856525E-12	5.17508671705971E-12	3.77220176363991E-12
0.0183	3.55397521533016E-12	2.43166725259432E-12	2.74341946446539E-12	4.58275751450468E-12	3.52279999414306E-12	4.11512919669808E-12	4.2086548602594E-12	5.33096282299525E-12	4.45805662975626E-12	4.52040707213047E-12	3.7410265424528E-12	4.36453096619494E-12	3.58515043651727E-12	4.27100530263362E-12	3.86572742720123E-12	3.30457344583331E-12	5.20626193824682E-12	3.86572742720123E-12
0.01832	3.46044955176884E-12	2.68106902209118E-12	1.99521415597483E-12	4.36453096619494E-12	3.80337698482702E-12	4.02160353313676E-12	4.36453096619494E-12	4.83215928400154E-12	4.58275751450468E-12	4.52040707213047E-12	3.02399645514935E-12	4.70745839925311E-12	3.7098513212657E-12	3.92807786957544E-12	4.55158229331758E-12	3.42927433058174E-12	5.17508671705971E-12	3.86572742720123E-12
0.01834	3.30457344583331E-12	3.2422230034591E-12	1.52758583816823E-12	4.36453096619494E-12	4.08395397551098E-12	3.86572742720123E-12	4.30218052382072E-12	4.23983008144651E-12	4.73863362044022E-12	4.27100530263362E-12	2.74341946446539E-12	5.17508671705971E-12	3.49162477295595E-12	3.58515043651727E-12	4.83215928400154E-12	3.30457344583331E-12	4.89450972637575E-12	3.86572742720123E-12
0.01836	2.93047079158803E-12	3.86572742720123E-12	2.18226548309747E-12	4.52040707213047E-12	4.14630441788519E-12	3.77220176363991E-12	4.1774796390723E-12	3.55397521533016E-12	4.86333450518865E-12	3.92807786957544E-12	2.83694512802671E-12	5.20626193824682E-12	2.93047079158803E-12	3.7098513212657E-12	4.86333450518865E-12	3.05517167633646E-12	4.52040707213047E-12	3.86572742720123E-12
0.01838	2.7745946856525E-12	4.55158229331758E-12	3.61632565770438E-12	4.73863362044022E-12	4.55158229331758E-12	3.83455220601412E-12	4.30218052382072E-12	2.89929557040092E-12	4.98803538993707E-12	3.80337698482702E-12	3.17987256108488E-12	5.08156105349839E-12	2.49401769496854E-12	4.1774796390723E-12	5.08156105349839E-12	2.83694512802671E-12	4.1774796390723E-12	3.83455220601412E-12
0.0184	3.2422230034591E-12	4.89450972637575E-12	4.80098406281443E-12	5.1127362746855E-12	4.83215928400154E-12	3.99042831194966E-12	4.39570618738205E-12	2.71224424327828E-12	4.92568494756286E-12	4.08395397551098E-12	3.61632565770438E-12	4.86333450518865E-12	2.40049203140722E-12	4.86333450518865E-12	5.45566370774367E-12	2.89929557040092E-12	3.80337698482702E-12	3.77220176363991E-12
0.01842	4.23983008144651E-12	5.01921061112418E-12	5.17508671705971E-12	5.20626193824682E-12	4.92568494756286E-12	4.08395397551098E-12	4.39570618738205E-12	2.74341946446539E-12	4.89450972637575E-12	4.39570618738205E-12	3.67867610007859E-12	4.676283178066E-12	2.74341946446539E-12	5.17508671705971E-12	5.76741591961474E-12	3.05517167633646E-12	3.80337698482702E-12	3.58515043651727E-12
0.01844	5.1127362746855E-12	4.86333450518865E-12	5.05038583231129E-12	5.17508671705971E-12	4.6451079568789E-12	4.05277875432387E-12	4.27100530263362E-12	3.02399645514935E-12	4.92568494756286E-12	4.76980884162733E-12	3.7098513212657E-12	4.33335574500783E-12	3.30457344583331E-12	5.08156105349839E-12	6.23504423742134E-12	3.2422230034591E-12	4.05277875432387E-12	3.33574866702042E-12
0.01846	5.29978760180814E-12	4.52040707213047E-12	4.86333450518865E-12	5.01921061112418E-12	4.27100530263362E-12	4.23983008144651E-12	4.02160353313676E-12	3.33574866702042E-12	4.42688140856915E-12	5.17508671705971E-12	3.86572742720123E-12	4.14630441788519E-12	3.92807786957544E-12	4.86333450518865E-12	6.35974512216977E-12	3.61632565770438E-12	4.1774796390723E-12	3.30457344583331E-12
0.01848	5.26861238062103E-12	4.08395397551098E-12	4.58275751450468E-12	5.05038583231129E-12	3.92807786957544E-12	4.45805662975626E-12	3.7098513212657E-12	3.7098513212657E-12	4.11512919669808E-12	5.42448848655657E-12	4.30218052382072E-12	3.99042831194966E-12	4.33335574500783E-12	4.95686016874997E-12	6.35974512216977E-12	4.08395397551098E-12	4.08395397551098E-12	3.33574866702042E-12
0.0185	4.98803538993707E-12	3.80337698482702E-12	4.48923185094337E-12	4.98803538993707E-12	3.64750087889148E-12	4.55158229331758E-12	3.46044955176884E-12	3.95925309076255E-12	4.39570618738205E-12	5.64271503486631E-12	4.89450972637575E-12	3.92807786957544E-12	4.73863362044022E-12	5.23743715943393E-12	6.17269379504713E-12	4.80098406281443E-12	3.89690264838834E-12	3.55397521533016E-12
0.01852	4.86333450518865E-12	3.83455220601412E-12	4.61393273569179E-12	5.01921061112418E-12	3.64750087889148E-12	4.52040707213047E-12	3.52279999414306E-12	4.36453096619494E-12	4.95686016874997E-12	5.70506547724053E-12	5.39331326536946E-12	4.23983008144651E-12	5.01921061112418E-12	5.36213804418235E-12	6.01681768911159E-12	5.39331326536946E-12	3.92807786957544E-12	3.95925309076255E-12
0.01854	4.676283178066E-12	4.14630441788519E-12	4.76980884162733E-12	5.14391149587261E-12	3.77220176363991E-12	4.27100530263362E-12	4.14630441788519E-12	4.70745839925311E-12	5.23743715943393E-12	5.54918937130499E-12	5.51801415011789E-12	4.39570618738205E-12	5.01921061112418E-12	5.45566370774367E-12	6.01681768911159E-12	5.70506547724053E-12	4.2086548602594E-12	4.36453096619494E-12
0.01856	4.23983008144651E-12	4.42688140856915E-12	4.83215928400154E-12	5.1127362746855E-12	3.77220176363991E-12	3.80337698482702E-12	4.73863362044022E-12	4.83215928400154E-12	4.83215928400154E-12	5.29978760180814E-12	5.14391149587261E-12	4.70745839925311E-12	4.676283178066E-12	5.51801415011789E-12	5.95446724673738E-12	5.70506547724053E-12	4.55158229331758E-12	4.76980884162733E-12
0.01858	3.55397521533016E-12	4.48923185094337E-12	4.76980884162733E-12	5.08156105349839E-12	3.7098513212657E-12	3.61632565770438E-12	4.89450972637575E-12	5.08156105349839E-12	4.2086548602594E-12	5.01921061112418E-12	4.61393273569179E-12	5.05038583231129E-12	4.36453096619494E-12	5.36213804418235E-12	5.73624069842763E-12	5.36213804418235E-12	4.52040707213047E-12	4.98803538993707E-12
0.0186	3.2422230034591E-12	4.23983008144651E-12	4.98803538993707E-12	4.98803538993707E-12	3.77220176363991E-12	3.80337698482702E-12	4.73863362044022E-12	5.08156105349839E-12	3.39809910939463E-12	4.61393273569179E-12	4.36453096619494E-12	5.20626193824682E-12	4.30218052382072E-12	5.01921061112418E-12	5.20626193824682E-12	4.92568494756286E-12	4.36453096619494E-12	4.73863362044022E-12
0.01862	3.2422230034591E-12	3.83455220601412E-12	5.42448848655657E-12	4.76980884162733E-12	3.89690264838834E-12	4.1774796390723E-12	4.36453096619494E-12	4.89450972637575E-12	2.68106902209118E-12	4.2086548602594E-12	4.6451079568789E-12	5.05038583231129E-12	4.48923185094337E-12	4.676283178066E-12	4.76980884162733E-12	4.36453096619494E-12	4.2086548602594E-12	4.55158229331758E-12
0.01864	3.61632565770438E-12	3.64750087889148E-12	5.98564246792449E-12	4.55158229331758E-12	4.1774796390723E-12	4.58275751450468E-12	4.2086548602594E-12	4.70745839925311E-12	2.338141589033E-12	3.80337698482702E-12	5.01921061112418E-12	4.52040707213047E-12	4.80098406281443E-12	4.30218052382072E-12	4.58275751450468E-12	3.80337698482702E-12	3.99042831194966E-12	4.42688140856915E-12
0.01866	4.02160353313676E-12	3.89690264838834E-12	6.70267255522794E-12	4.2086548602594E-12	4.6451079568789E-12	4.80098406281443E-12	4.2086548602594E-12	4.48923185094337E-12	2.46284247378143E-12	3.39809910939463E-12	5.26861238062103E-12	3.86572742720123E-12	4.89450972637575E-12	4.30218052382072E-12	4.61393273569179E-12	3.30457344583331E-12	4.02160353313676E-12	4.23983008144651E-12
0.01868	4.14630441788519E-12	4.42688140856915E-12	7.07677520947322E-12	4.11512919669808E-12	5.1127362746855E-12	4.45805662975626E-12	3.99042831194966E-12	4.30218052382072E-12	2.8057699068396E-12	3.05517167633646E-12	5.17508671705971E-12	3.17987256108488E-12	5.05038583231129E-12	4.6451079568789E-12	4.80098406281443E-12	3.08634689752356E-12	3.92807786957544E-12	3.95925309076255E-12
0.0187	4.33335574500783E-12	4.89450972637575E-12	6.85854866116347E-12	4.27100530263362E-12	5.51801415011789E-12	3.77220176363991E-12	3.64750087889148E-12	4.2086548602594E-12	2.93047079158803E-12	2.49401769496854E-12	4.98803538993707E-12	2.58754335852986E-12	4.95686016874997E-12	5.14391149587261E-12	4.86333450518865E-12	3.17987256108488E-12	3.83455220601412E-12	3.55397521533016E-12
0.01872	4.55158229331758E-12	5.14391149587261E-12	6.26621945860845E-12	4.6451079568789E-12	5.61153981367921E-12	2.99282123396224E-12	3.11752211871067E-12	4.14630441788519E-12	3.05517167633646E-12	2.27579114665879E-12	4.61393273569179E-12	2.21344070428458E-12	4.58275751450468E-12	5.39331326536946E-12	4.70745839925311E-12	3.52279999414306E-12	3.80337698482702E-12	3.61632565770438E-12
0.01874	4.39570618738205E-12	5.26861238062103E-12	5.29978760180814E-12	4.76980884162733E-12	5.14391149587261E-12	2.18226548309747E-12	2.71224424327828E-12	4.2086548602594E-12	3.02399645514935E-12	2.74341946446539E-12	4.48923185094337E-12	2.11991504072326E-12	4.02160353313676E-12	5.26861238062103E-12	4.2086548602594E-12	4.1774796390723E-12	3.92807786957544E-12	3.83455220601412E-12
0.01876	4.11512919669808E-12	5.36213804418235E-12	4.27100530263362E-12	4.42688140856915E-12	4.30218052382072E-12	1.30935928985848E-12	2.71224424327828E-12	4.6451079568789E-12	2.71224424327828E-12	3.39809910939463E-12	4.33335574500783E-12	2.15109026191036E-12	3.42927433058174E-12	4.73863362044022E-12	3.61632565770438E-12	4.6451079568789E-12	4.2086548602594E-12	3.89690264838834E-12
0.01878	3.49162477295595E-12	5.29978760180814E-12	3.52279999414306E-12	3.99042831194966E-12	3.64750087889148E-12	1.05995752036163E-12	3.2422230034591E-12	5.1127362746855E-12	2.36931681022011E-12	3.89690264838834E-12	4.2086548602594E-12	2.24461592547168E-12	3.33574866702042E-12	4.05277875432387E-12	2.89929557040092E-12	4.98803538993707E-12	4.55158229331758E-12	3.7410265424528E-12
0.0188	3.02399645514935E-12	5.14391149587261E-12	3.21104778227199E-12	3.49162477295595E-12	3.36692388820752E-12	1.55876105935534E-12	3.89690264838834E-12	5.33096282299525E-12	2.68106902209118E-12	4.23983008144651E-12	4.05277875432387E-12	2.15109026191036E-12	3.64750087889148E-12	3.58515043651727E-12	2.338141589033E-12	4.83215928400154E-12	4.80098406281443E-12	3.33574866702042E-12
0.01882	2.55636813734275E-12	4.55158229331758E-12	3.17987256108488E-12	3.14869733989778E-12	3.42927433058174E-12	2.338141589033E-12	4.33335574500783E-12	5.45566370774367E-12	3.61632565770438E-12	4.70745839925311E-12	3.7098513212657E-12	2.08873981953615E-12	4.05277875432387E-12	3.46044955176884E-12	2.15109026191036E-12	4.36453096619494E-12	4.86333450518865E-12	3.02399645514935E-12
0.01884	2.15109026191036E-12	4.11512919669808E-12	3.33574866702042E-12	2.93047079158803E-12	3.49162477295595E-12	2.89929557040092E-12	4.676283178066E-12	5.23743715943393E-12	4.52040707213047E-12	5.14391149587261E-12	3.55397521533016E-12	1.96403893478772E-12	4.42688140856915E-12	3.89690264838834E-12	2.3069663678459E-12	3.83455220601412E-12	4.61393273569179E-12	2.68106902209118E-12
0.01886	2.3069663678459E-12	3.83455220601412E-12	3.52279999414306E-12	2.96164601277514E-12	3.61632565770438E-12	3.11752211871067E-12	4.76980884162733E-12	5.01921061112418E-12	5.14391149587261E-12	5.26861238062103E-12	3.39809910939463E-12	2.08873981953615E-12	4.676283178066E-12	4.30218052382072E-12	2.7745946856525E-12	3.52279999414306E-12	4.11512919669808E-12	2.46284247378143E-12
0.01888	3.02399645514935E-12	3.92807786957544E-12	3.36692388820752E-12	3.33574866702042E-12	3.83455220601412E-12	2.96164601277514E-12	4.92568494756286E-12	4.80098406281443E-12	5.26861238062103E-12	5.14391149587261E-12	3.2733982246462E-12	2.46284247378143E-12	4.48923185094337E-12	4.76980884162733E-12	3.2733982246462E-12	3.49162477295595E-12	3.58515043651727E-12	2.43166725259432E-12
0.0189	3.49162477295595E-12	4.23983008144651E-12	3.30457344583331E-12	3.92807786957544E-12	4.2086548602594E-12	2.86812034921382E-12	5.14391149587261E-12	4.6451079568789E-12	5.08156105349839E-12	4.98803538993707E-12	3.30457344583331E-12	2.74341946446539E-12	4.02160353313676E-12	4.98803538993707E-12	3.7410265424528E-12	3.55397521533016E-12	3.14869733989778E-12	2.46284247378143E-12
0.01892	3.67867610007859E-12	4.52040707213047E-12	3.49162477295595E-12	4.23983008144651E-12	4.676283178066E-12	2.83694512802671E-12	5.54918937130499E-12	4.30218052382072E-12	4.95686016874997E-12	5.01921061112418E-12	3.55397521533016E-12	2.99282123396224E-12	3.67867610007859E-12	5.01921061112418E-12	4.05277875432387E-12	3.49162477295595E-12	2.89929557040092E-12	2.52519291615564E-12
0.01894	3.7410265424528E-12	4.83215928400154E-12	3.89690264838834E-12	4.45805662975626E-12	4.98803538993707E-12	3.05517167633646E-12	5.39331326536946E-12	3.58515043651727E-12	4.86333450518865E-12	4.70745839925311E-12	4.11512919669808E-12	3.30457344583331E-12	3.55397521533016E-12	4.83215928400154E-12	3.99042831194966E-12	3.30457344583331E-12	2.93047079158803E-12	2.64989380090407E-12
0.01896	4.05277875432387E-12	5.20626193824682E-12	4.42688140856915E-12	4.55158229331758E-12	4.98803538993707E-12	3.64750087889148E-12	4.676283178066E-12	3.17987256108488E-12	4.98803538993707E-12	4.1774796390723E-12	4.92568494756286E-12	3.7410265424528E-12	3.83455220601412E-12	4.42688140856915E-12	3.77220176363991E-12	3.17987256108488E-12	2.99282123396224E-12	2.7745946856525E-12
0.01898	4.23983008144651E-12	5.08156105349839E-12	4.73863362044022E-12	4.86333450518865E-12	4.92568494756286E-12	4.08395397551098E-12	3.95925309076255E-12	3.30457344583331E-12	4.86333450518865E-12	3.52279999414306E-12	5.48683892893078E-12	4.02160353313676E-12	4.23983008144651E-12	3.92807786957544E-12	3.61632565770438E-12	3.2422230034591E-12	2.93047079158803E-12	2.7745946856525E-12
0.019	4.14630441788519E-12	4.6451079568789E-12	4.95686016874997E-12	5.23743715943393E-12	4.89450972637575E-12	4.2086548602594E-12	3.7098513212657E-12	3.77220176363991E-12	4.6451079568789E-12	3.21104778227199E-12	5.70506547724053E-12	4.14630441788519E-12	4.61393273569179E-12	3.7098513212657E-12	3.36692388820752E-12	3.61632565770438E-12	2.83694512802671E-12	2.74341946446539E-12
0.01902	3.92807786957544E-12	4.42688140856915E-12	4.58275751450468E-12	5.67389025605342E-12	5.1127362746855E-12	3.89690264838834E-12	3.7098513212657E-12	3.99042831194966E-12	4.23983008144651E-12	3.49162477295595E-12	5.33096282299525E-12	4.1774796390723E-12	4.6451079568789E-12	3.95925309076255E-12	3.30457344583331E-12	3.64750087889148E-12	2.8057699068396E-12	2.7745946856525E-12
0.01904	3.7098513212657E-12	4.52040707213047E-12	3.89690264838834E-12	5.79859114080185E-12	5.08156105349839E-12	3.64750087889148E-12	3.67867610007859E-12	4.02160353313676E-12	3.86572742720123E-12	4.27100530263362E-12	4.76980884162733E-12	4.14630441788519E-12	4.48923185094337E-12	4.45805662975626E-12	3.55397521533016E-12	3.80337698482702E-12	3.08634689752356E-12	2.99282123396224E-12
0.01906	3.67867610007859E-12	4.58275751450468E-12	3.11752211871067E-12	5.54918937130499E-12	4.95686016874997E-12	3.7098513212657E-12	3.67867610007859E-12	3.99042831194966E-12	3.46044955176884E-12	5.36213804418235E-12	4.23983008144651E-12	4.2086548602594E-12	4.23983008144651E-12	4.70745839925311E-12	3.92807786957544E-12	3.86572742720123E-12	3.52279999414306E-12	3.49162477295595E-12
0.01908	3.55397521533016E-12	4.42688140856915E-12	2.40049203140722E-12	5.36213804418235E-12	4.48923185094337E-12	3.92807786957544E-12	3.86572742720123E-12	3.83455220601412E-12	3.08634689752356E-12	5.95446724673738E-12	4.02160353313676E-12	4.52040707213047E-12	3.86572742720123E-12	4.80098406281443E-12	4.14630441788519E-12	4.14630441788519E-12	3.99042831194966E-12	4.05277875432387E-12
0.0191	3.52279999414306E-12	4.08395397551098E-12	1.65228672291666E-12	5.23743715943393E-12	4.11512919669808E-12	4.48923185094337E-12	4.05277875432387E-12	3.55397521533016E-12	2.74341946446539E-12	5.95446724673738E-12	3.83455220601412E-12	4.83215928400154E-12	3.55397521533016E-12	4.52040707213047E-12	4.27100530263362E-12	4.39570618738205E-12	4.1774796390723E-12	4.58275751450468E-12
0.01912	3.67867610007859E-12	3.7098513212657E-12	1.05995752036163E-12	5.29978760180814E-12	3.7410265424528E-12	5.08156105349839E-12	4.14630441788519E-12	3.11752211871067E-12	2.58754335852986E-12	5.67389025605342E-12	3.77220176363991E-12	4.80098406281443E-12	3.33574866702042E-12	4.1774796390723E-12	4.61393273569179E-12	4.36453096619494E-12	4.33335574500783E-12	4.83215928400154E-12
0.01914	4.05277875432387E-12	3.42927433058174E-12	1.24700884748427E-12	5.39331326536946E-12	3.7098513212657E-12	5.42448848655657E-12	4.14630441788519E-12	2.64989380090407E-12	2.46284247378143E-12	5.23743715943393E-12	3.89690264838834E-12	4.33335574500783E-12	3.30457344583331E-12	3.86572742720123E-12	5.14391149587261E-12	4.02160353313676E-12	4.27100530263362E-12	4.83215928400154E-12
0.01916	4.48923185094337E-12	3.49162477295595E-12	2.05756459834904E-12	5.23743715943393E-12	3.77220176363991E-12	5.23743715943393E-12	3.95925309076255E-12	2.61871857971696E-12	2.55636813734275E-12	4.95686016874997E-12	4.05277875432387E-12	3.49162477295595E-12	3.2733982246462E-12	3.49162477295595E-12	5.79859114080185E-12	3.83455220601412E-12	4.05277875432387E-12	4.73863362044022E-12
0.01918	5.26861238062103E-12	3.49162477295595E-12	3.2422230034591E-12	4.98803538993707E-12	3.92807786957544E-12	4.6451079568789E-12	3.7098513212657E-12	2.61871857971696E-12	3.08634689752356E-12	4.61393273569179E-12	4.48923185094337E-12	2.43166725259432E-12	3.33574866702042E-12	3.36692388820752E-12	6.39092034335687E-12	3.83455220601412E-12	3.7098513212657E-12	4.83215928400154E-12
0.0192	6.07916813148581E-12	3.42927433058174E-12	4.48923185094337E-12	4.61393273569179E-12	3.83455220601412E-12	3.77220176363991E-12	3.61632565770438E-12	2.74341946446539E-12	4.02160353313676E-12	4.11512919669808E-12	5.1127362746855E-12	1.71463716529087E-12	3.64750087889148E-12	3.49162477295595E-12	6.64032211285373E-12	3.86572742720123E-12	3.58515043651727E-12	5.05038583231129E-12
0.01922	6.32856990098266E-12	3.2733982246462E-12	5.26861238062103E-12	4.33335574500783E-12	3.7098513212657E-12	2.89929557040092E-12	3.80337698482702E-12	3.11752211871067E-12	4.58275751450468E-12	3.55397521533016E-12	5.64271503486631E-12	1.49641061698112E-12	4.2086548602594E-12	3.7098513212657E-12	6.76502299760215E-12	3.7410265424528E-12	3.39809910939463E-12	5.29978760180814E-12
0.01924	6.35974512216977E-12	3.33574866702042E-12	5.54918937130499E-12	4.1774796390723E-12	3.36692388820752E-12	2.24461592547168E-12	3.86572742720123E-12	3.64750087889148E-12	4.27100530263362E-12	3.17987256108488E-12	5.92329202555027E-12	1.77698760766508E-12	4.80098406281443E-12	3.89690264838834E-12	6.79619821878926E-12	3.42927433058174E-12	3.2733982246462E-12	5.36213804418235E-12
0.01926	5.89211680436317E-12	3.61632565770438E-12	5.39331326536946E-12	3.86572742720123E-12	2.8057699068396E-12	2.15109026191036E-12	3.80337698482702E-12	4.61393273569179E-12	3.67867610007859E-12	3.08634689752356E-12	6.23504423742134E-12	2.27579114665879E-12	5.17508671705971E-12	4.11512919669808E-12	6.48444600691819E-12	3.17987256108488E-12	2.89929557040092E-12	5.26861238062103E-12
0.01928	5.36213804418235E-12	4.14630441788519E-12	5.01921061112418E-12	3.46044955176884E-12	2.18226548309747E-12	2.52519291615564E-12	3.52279999414306E-12	5.36213804418235E-12	3.39809910939463E-12	3.11752211871067E-12	6.17269379504713E-12	2.7745946856525E-12	5.42448848655657E-12	4.27100530263362E-12	5.61153981367921E-12	3.17987256108488E-12	2.55636813734275E-12	5.26861238062103E-12
0.0193	5.05038583231129E-12	4.86333450518865E-12	4.676283178066E-12	3.30457344583331E-12	1.71463716529087E-12	3.2733982246462E-12	3.39809910939463E-12	5.67389025605342E-12	3.33574866702042E-12	2.99282123396224E-12	6.0479929102987E-12	3.05517167633646E-12	5.79859114080185E-12	4.42688140856915E-12	4.61393273569179E-12	3.30457344583331E-12	2.338141589033E-12	5.05038583231129E-12
0.01932	4.83215928400154E-12	5.76741591961474E-12	4.55158229331758E-12	3.64750087889148E-12	1.80816282885219E-12	4.1774796390723E-12	4.23983008144651E-12	5.70506547724053E-12	3.21104778227199E-12	3.17987256108488E-12	5.5803645924921E-12	3.05517167633646E-12	6.17269379504713E-12	4.676283178066E-12	3.67867610007859E-12	3.46044955176884E-12	2.36931681022011E-12	4.83215928400154E-12
0.01934	4.58275751450468E-12	6.35974512216977E-12	4.33335574500783E-12	4.11512919669808E-12	2.24461592547168E-12	5.23743715943393E-12	5.33096282299525E-12	5.70506547724053E-12	3.30457344583331E-12	3.30457344583331E-12	4.89450972637575E-12	2.58754335852986E-12	6.26621945860845E-12	4.86333450518865E-12	3.14869733989778E-12	3.77220176363991E-12	2.7745946856525E-12	4.58275751450468E-12
0.01936	4.23983008144651E-12	6.79619821878926E-12	4.2086548602594E-12	4.36453096619494E-12	2.99282123396224E-12	6.0479929102987E-12	6.26621945860845E-12	5.61153981367921E-12	3.83455220601412E-12	3.49162477295595E-12	4.2086548602594E-12	1.8705132712264E-12	5.92329202555027E-12	5.23743715943393E-12	3.2733982246462E-12	3.92807786957544E-12	3.39809910939463E-12	4.36453096619494E-12
0.01938	3.83455220601412E-12	6.73384777641505E-12	4.11512919669808E-12	4.02160353313676E-12	3.55397521533016E-12	6.5156212281053E-12	6.57797167047951E-12	5.64271503486631E-12	4.55158229331758E-12	3.52279999414306E-12	3.7410265424528E-12	1.21583362629716E-12	5.20626193824682E-12	5.29978760180814E-12	3.89690264838834E-12	3.92807786957544E-12	4.02160353313676E-12	4.52040707213047E-12
0.0194	3.2422230034591E-12	6.29739467979555E-12	4.11512919669808E-12	3.36692388820752E-12	3.7410265424528E-12	6.57797167047951E-12	6.5156212281053E-12	5.73624069842763E-12	5.14391149587261E-12	3.30457344583331E-12	3.58515043651727E-12	8.41730972051881E-13	4.39570618738205E-12	5.39331326536946E-12	4.55158229331758E-12	3.80337698482702E-12	4.27100530263362E-12	4.73863362044022E-12
0.01942	3.2422230034591E-12	5.82976636198895E-12	4.14630441788519E-12	2.74341946446539E-12	4.02160353313676E-12	6.17269379504713E-12	6.20386901623423E-12	5.73624069842763E-12	5.39331326536946E-12	3.17987256108488E-12	3.89690264838834E-12	9.35256635613201E-13	3.64750087889148E-12	5.51801415011789E-12	5.05038583231129E-12	3.49162477295595E-12	4.27100530263362E-12	4.92568494756286E-12
0.01944	3.49162477295595E-12	5.61153981367921E-12	4.23983008144651E-12	2.83694512802671E-12	4.55158229331758E-12	5.5803645924921E-12	5.79859114080185E-12	5.82976636198895E-12	5.42448848655657E-12	2.93047079158803E-12	4.23983008144651E-12	1.30935928985848E-12	3.05517167633646E-12	5.61153981367921E-12	5.08156105349839E-12	2.89929557040092E-12	3.86572742720123E-12	5.08156105349839E-12
0.01946	4.2086548602594E-12	5.51801415011789E-12	4.48923185094337E-12	3.55397521533016E-12	5.23743715943393E-12	4.76980884162733E-12	5.36213804418235E-12	5.76741591961474E-12	5.20626193824682E-12	2.71224424327828E-12	4.42688140856915E-12	1.80816282885219E-12	2.8057699068396E-12	5.5803645924921E-12	4.70745839925311E-12	2.49401769496854E-12	3.49162477295595E-12	5.01921061112418E-12
0.01948	4.92568494756286E-12	5.48683892893078E-12	4.70745839925311E-12	4.58275751450468E-12	5.64271503486631E-12	4.11512919669808E-12	4.98803538993707E-12	5.51801415011789E-12	4.76980884162733E-12	2.58754335852986E-12	4.52040707213047E-12	2.18226548309747E-12	2.83694512802671E-12	5.51801415011789E-12	4.2086548602594E-12	2.43166725259432E-12	3.42927433058174E-12	4.70745839925311E-12
0.0195	5.51801415011789E-12	5.45566370774367E-12	4.95686016874997E-12	5.42448848655657E-12	5.76741591961474E-12	3.55397521533016E-12	4.83215928400154E-12	5.17508671705971E-12	4.30218052382072E-12	2.74341946446539E-12	4.23983008144651E-12	2.46284247378143E-12	2.93047079158803E-12	5.36213804418235E-12	3.77220176363991E-12	2.96164601277514E-12	3.77220176363991E-12	4.36453096619494E-12
0.01952	5.64271503486631E-12	5.42448848655657E-12	5.17508671705971E-12	5.98564246792449E-12	5.73624069842763E-12	2.93047079158803E-12	5.01921061112418E-12	4.676283178066E-12	3.7098513212657E-12	3.14869733989778E-12	3.80337698482702E-12	2.7745946856525E-12	3.14869733989778E-12	5.36213804418235E-12	3.58515043651727E-12	3.83455220601412E-12	4.36453096619494E-12	4.30218052382072E-12
0.01954	5.36213804418235E-12	5.14391149587261E-12	5.39331326536946E-12	6.35974512216977E-12	5.64271503486631E-12	2.49401769496854E-12	5.20626193824682E-12	4.45805662975626E-12	3.36692388820752E-12	3.86572742720123E-12	3.2422230034591E-12	3.05517167633646E-12	3.33574866702042E-12	5.39331326536946E-12	3.7098513212657E-12	4.676283178066E-12	4.676283178066E-12	4.39570618738205E-12
0.01956	4.92568494756286E-12	4.80098406281443E-12	5.23743715943393E-12	6.23504423742134E-12	5.36213804418235E-12	2.55636813734275E-12	5.39331326536946E-12	4.33335574500783E-12	3.52279999414306E-12	4.55158229331758E-12	2.71224424327828E-12	3.36692388820752E-12	3.42927433058174E-12	5.42448848655657E-12	3.99042831194966E-12	5.1127362746855E-12	4.58275751450468E-12	4.73863362044022E-12
0.01958	4.36453096619494E-12	4.39570618738205E-12	5.17508671705971E-12	5.67389025605342E-12	4.92568494756286E-12	3.2733982246462E-12	5.33096282299525E-12	4.30218052382072E-12	3.99042831194966E-12	5.23743715943393E-12	2.64989380090407E-12	3.61632565770438E-12	3.42927433058174E-12	5.48683892893078E-12	4.1774796390723E-12	5.23743715943393E-12	4.05277875432387E-12	4.61393273569179E-12
0.0196	3.7098513212657E-12	3.89690264838834E-12	5.17508671705971E-12	4.98803538993707E-12	4.676283178066E-12	4.27100530263362E-12	4.95686016874997E-12	4.27100530263362E-12	4.39570618738205E-12	5.54918937130499E-12	2.89929557040092E-12	3.64750087889148E-12	3.52279999414306E-12	5.01921061112418E-12	4.02160353313676E-12	5.26861238062103E-12	3.61632565770438E-12	4.48923185094337E-12
0.01962	3.08634689752356E-12	3.52279999414306E-12	5.23743715943393E-12	4.36453096619494E-12	4.30218052382072E-12	5.20626193824682E-12	4.23983008144651E-12	4.02160353313676E-12	4.92568494756286E-12	5.67389025605342E-12	3.33574866702042E-12	3.42927433058174E-12	3.58515043651727E-12	4.45805662975626E-12	3.61632565770438E-12	5.08156105349839E-12	3.67867610007859E-12	4.30218052382072E-12
0.01964	2.8057699068396E-12	3.2422230034591E-12	5.36213804418235E-12	4.14630441788519E-12	4.11512919669808E-12	5.64271503486631E-12	3.7098513212657E-12	3.89690264838834E-12	5.45566370774367E-12	5.51801415011789E-12	3.80337698482702E-12	3.14869733989778E-12	3.64750087889148E-12	3.89690264838834E-12	3.21104778227199E-12	4.45805662975626E-12	4.14630441788519E-12	4.30218052382072E-12
0.01966	2.89929557040092E-12	3.21104778227199E-12	5.36213804418235E-12	4.2086548602594E-12	3.89690264838834E-12	5.82976636198895E-12	3.58515043651727E-12	4.08395397551098E-12	5.70506547724053E-12	5.17508671705971E-12	4.08395397551098E-12	2.89929557040092E-12	3.67867610007859E-12	3.7098513212657E-12	3.14869733989778E-12	4.05277875432387E-12	4.80098406281443E-12	4.36453096619494E-12
0.01968	3.2733982246462E-12	3.42927433058174E-12	5.36213804418235E-12	4.42688140856915E-12	3.99042831194966E-12	5.79859114080185E-12	3.95925309076255E-12	4.23983008144651E-12	5.51801415011789E-12	4.92568494756286E-12	4.08395397551098E-12	2.8057699068396E-12	3.67867610007859E-12	3.99042831194966E-12	3.33574866702042E-12	3.80337698482702E-12	5.1127362746855E-12	4.42688140856915E-12
0.0197	3.67867610007859E-12	4.02160353313676E-12	5.23743715943393E-12	4.27100530263362E-12	4.14630441788519E-12	5.64271503486631E-12	4.39570618738205E-12	3.92807786957544E-12	5.17508671705971E-12	4.73863362044022E-12	4.05277875432387E-12	2.89929557040092E-12	3.52279999414306E-12	4.23983008144651E-12	3.58515043651727E-12	3.80337698482702E-12	5.05038583231129E-12	4.42688140856915E-12
0.01972	4.08395397551098E-12	4.76980884162733E-12	5.20626193824682E-12	3.7410265424528E-12	4.48923185094337E-12	5.14391149587261E-12	4.2086548602594E-12	3.2733982246462E-12	4.98803538993707E-12	4.39570618738205E-12	4.08395397551098E-12	3.2422230034591E-12	3.36692388820752E-12	4.30218052382072E-12	3.83455220601412E-12	4.11512919669808E-12	4.48923185094337E-12	4.1774796390723E-12
0.01974	4.14630441788519E-12	5.26861238062103E-12	4.83215928400154E-12	3.17987256108488E-12	4.70745839925311E-12	4.80098406281443E-12	3.39809910939463E-12	2.83694512802671E-12	4.676283178066E-12	3.83455220601412E-12	3.92807786957544E-12	3.58515043651727E-12	3.17987256108488E-12	4.30218052382072E-12	3.99042831194966E-12	4.39570618738205E-12	3.7410265424528E-12	3.86572742720123E-12
0.01976	4.1774796390723E-12	5.36213804418235E-12	4.36453096619494E-12	2.93047079158803E-12	4.6451079568789E-12	4.52040707213047E-12	2.71224424327828E-12	2.7745946856525E-12	4.55158229331758E-12	3.52279999414306E-12	3.80337698482702E-12	3.86572742720123E-12	3.05517167633646E-12	4.33335574500783E-12	4.08395397551098E-12	4.48923185094337E-12	3.14869733989778E-12	3.52279999414306E-12
0.01978	3.67867610007859E-12	5.23743715943393E-12	3.86572742720123E-12	2.93047079158803E-12	4.61393273569179E-12	4.27100530263362E-12	2.61871857971696E-12	2.64989380090407E-12	4.48923185094337E-12	3.64750087889148E-12	4.02160353313676E-12	4.14630441788519E-12	3.11752211871067E-12	4.58275751450468E-12	4.1774796390723E-12	4.1774796390723E-12	3.08634689752356E-12	3.21104778227199E-12
0.0198	3.05517167633646E-12	4.89450972637575E-12	3.64750087889148E-12	3.08634689752356E-12	4.70745839925311E-12	3.86572742720123E-12	2.83694512802671E-12	2.36931681022011E-12	4.39570618738205E-12	4.36453096619494E-12	4.61393273569179E-12	4.48923185094337E-12	3.52279999414306E-12	4.89450972637575E-12	4.33335574500783E-12	3.61632565770438E-12	3.55397521533016E-12	3.36692388820752E-12
0.01982	2.55636813734275E-12	4.39570618738205E-12	3.92807786957544E-12	3.11752211871067E-12	4.52040707213047E-12	3.55397521533016E-12	3.11752211871067E-12	2.3069663678459E-12	4.58275751450468E-12	5.01921061112418E-12	5.23743715943393E-12	4.676283178066E-12	3.95925309076255E-12	5.01921061112418E-12	4.55158229331758E-12	3.30457344583331E-12	4.05277875432387E-12	3.7410265424528E-12
0.01984	2.338141589033E-12	3.95925309076255E-12	4.58275751450468E-12	3.21104778227199E-12	4.30218052382072E-12	3.58515043651727E-12	3.2733982246462E-12	2.46284247378143E-12	4.61393273569179E-12	5.14391149587261E-12	5.61153981367921E-12	4.76980884162733E-12	4.33335574500783E-12	5.05038583231129E-12	4.70745839925311E-12	3.49162477295595E-12	4.1774796390723E-12	4.27100530263362E-12
0.01986	2.52519291615564E-12	3.61632565770438E-12	5.29978760180814E-12	3.49162477295595E-12	4.27100530263362E-12	4.2086548602594E-12	3.33574866702042E-12	2.89929557040092E-12	4.48923185094337E-12	5.1127362746855E-12	5.51801415011789E-12	4.61393273569179E-12	4.676283178066E-12	4.86333450518865E-12	4.70745839925311E-12	4.23983008144651E-12	3.80337698482702E-12	4.45805662975626E-12
0.01988	3.11752211871067E-12	3.58515043651727E-12	5.48683892893078E-12	3.77220176363991E-12	4.6451079568789E-12	5.1127362746855E-12	3.55397521533016E-12	3.42927433058174E-12	3.99042831194966E-12	4.92568494756286E-12	4.80098406281443E-12	4.1774796390723E-12	4.95686016874997E-12	4.36453096619494E-12	4.676283178066E-12	5.17508671705971E-12	3.30457344583331E-12	4.08395397551098E-12
0.0199	3.89690264838834E-12	3.77220176363991E-12	5.39331326536946E-12	4.1774796390723E-12	5.17508671705971E-12	5.67389025605342E-12	3.92807786957544E-12	4.08395397551098E-12	3.11752211871067E-12	4.92568494756286E-12	4.11512919669808E-12	3.7410265424528E-12	5.01921061112418E-12	3.83455220601412E-12	4.6451079568789E-12	5.64271503486631E-12	2.93047079158803E-12	3.30457344583331E-12
0.01992	4.98803538993707E-12	3.83455220601412E-12	5.36213804418235E-12	4.23983008144651E-12	5.5803645924921E-12	5.64271503486631E-12	4.48923185094337E-12	4.48923185094337E-12	2.36931681022011E-12	4.73863362044022E-12	3.80337698482702E-12	3.14869733989778E-12	4.6451079568789E-12	3.58515043651727E-12	4.61393273569179E-12	5.70506547724053E-12	2.86812034921382E-12	2.55636813734275E-12
0.01994	6.11034335267291E-12	3.77220176363991E-12	5.29978760180814E-12	4.39570618738205E-12	5.54918937130499E-12	5.26861238062103E-12	4.89450972637575E-12	4.76980884162733E-12	2.02638937716194E-12	4.48923185094337E-12	3.92807786957544E-12	2.49401769496854E-12	4.11512919669808E-12	3.7410265424528E-12	4.52040707213047E-12	5.54918937130499E-12	3.08634689752356E-12	2.46284247378143E-12
0.01996	6.95207432472479E-12	3.7410265424528E-12	5.08156105349839E-12	4.83215928400154E-12	5.05038583231129E-12	4.676283178066E-12	4.86333450518865E-12	4.89450972637575E-12	2.74341946446539E-12	4.05277875432387E-12	4.39570618738205E-12	2.08873981953615E-12	3.77220176363991E-12	4.2086548602594E-12	4.42688140856915E-12	5.14391149587261E-12	3.2422230034591E-12	3.14869733989778E-12
0.01998	7.04559998828611E-12	3.80337698482702E-12	4.83215928400154E-12	5.64271503486631E-12	4.39570618738205E-12	4.14630441788519E-12	4.36453096619494E-12	5.14391149587261E-12	3.83455220601412E-12	3.61632565770438E-12	4.95686016874997E-12	2.05756459834904E-12	3.58515043651727E-12	4.55158229331758E-12	4.55158229331758E-12	4.55158229331758E-12	3.11752211871067E-12	4.2086548602594E-12
0.02	6.26621945860845E-12	3.89690264838834E-12	4.52040707213047E-12	6.48444600691819E-12	3.83455220601412E-12	3.61632565770438E-12	3.52279999414306E-12	5.51801415011789E-12	4.36453096619494E-12	3.39809910939463E-12	5.08156105349839E-12	2.18226548309747E-12	3.52279999414306E-12	4.76980884162733E-12	4.48923185094337E-12	4.14630441788519E-12	3.2733982246462E-12	5.20626193824682E-12
0.02002	4.92568494756286E-12	4.11512919669808E-12	4.27100530263362E-12	7.01442476709901E-12	3.30457344583331E-12	3.21104778227199E-12	2.89929557040092E-12	5.89211680436317E-12	4.14630441788519E-12	3.39809910939463E-12	4.76980884162733E-12	2.58754335852986E-12	3.61632565770438E-12	4.676283178066E-12	4.27100530263362E-12	4.23983008144651E-12	3.58515043651727E-12	5.86094158317606E-12
0.02004	4.02160353313676E-12	4.36453096619494E-12	4.2086548602594E-12	7.04559998828611E-12	3.11752211871067E-12	2.99282123396224E-12	2.71224424327828E-12	5.95446724673738E-12	3.55397521533016E-12	3.80337698482702E-12	4.14630441788519E-12	2.83694512802671E-12	3.49162477295595E-12	4.23983008144651E-12	3.80337698482702E-12	4.52040707213047E-12	4.08395397551098E-12	6.26621945860845E-12
0.02006	3.67867610007859E-12	4.70745839925311E-12	4.45805662975626E-12	6.35974512216977E-12	3.11752211871067E-12	3.02399645514935E-12	2.89929557040092E-12	5.54918937130499E-12	2.89929557040092E-12	3.95925309076255E-12	3.55397521533016E-12	2.99282123396224E-12	3.55397521533016E-12	3.92807786957544E-12	3.30457344583331E-12	4.676283178066E-12	4.45805662975626E-12	6.39092034335687E-12
0.02008	3.92807786957544E-12	5.14391149587261E-12	4.89450972637575E-12	4.92568494756286E-12	3.08634689752356E-12	3.42927433058174E-12	3.2733982246462E-12	5.01921061112418E-12	2.52519291615564E-12	3.7098513212657E-12	2.96164601277514E-12	3.08634689752356E-12	3.67867610007859E-12	3.64750087889148E-12	3.02399645514935E-12	4.52040707213047E-12	4.52040707213047E-12	6.23504423742134E-12
0.0201	4.48923185094337E-12	5.33096282299525E-12	5.51801415011789E-12	3.33574866702042E-12	2.86812034921382E-12	3.86572742720123E-12	3.77220176363991E-12	4.55158229331758E-12	2.18226548309747E-12	3.17987256108488E-12	2.64989380090407E-12	3.08634689752356E-12	3.7410265424528E-12	3.61632565770438E-12	3.14869733989778E-12	4.02160353313676E-12	4.2086548602594E-12	5.98564246792449E-12
0.02012	5.08156105349839E-12	5.26861238062103E-12	6.07916813148581E-12	2.27579114665879E-12	2.58754335852986E-12	4.36453096619494E-12	4.45805662975626E-12	4.11512919669808E-12	2.3069663678459E-12	2.64989380090407E-12	2.43166725259432E-12	3.21104778227199E-12	3.7410265424528E-12	3.80337698482702E-12	3.55397521533016E-12	3.30457344583331E-12	3.67867610007859E-12	5.48683892893078E-12
0.02014	5.51801415011789E-12	4.70745839925311E-12	6.32856990098266E-12	2.08873981953615E-12	2.15109026191036E-12	4.73863362044022E-12	5.23743715943393E-12	3.7098513212657E-12	2.7745946856525E-12	2.3069663678459E-12	2.43166725259432E-12	3.33574866702042E-12	3.52279999414306E-12	4.14630441788519E-12	4.05277875432387E-12	2.68106902209118E-12	2.96164601277514E-12	4.83215928400154E-12
0.02016	5.64271503486631E-12	3.99042831194966E-12	5.98564246792449E-12	2.52519291615564E-12	2.11991504072326E-12	4.73863362044022E-12	6.01681768911159E-12	3.67867610007859E-12	3.39809910939463E-12	2.49401769496854E-12	2.71224424327828E-12	3.52279999414306E-12	3.46044955176884E-12	4.39570618738205E-12	4.27100530263362E-12	2.61871857971696E-12	2.49401769496854E-12	4.33335574500783E-12
0.02018	5.67389025605342E-12	3.46044955176884E-12	5.23743715943393E-12	3.2422230034591E-12	2.46284247378143E-12	4.80098406281443E-12	6.60914689166662E-12	3.7410265424528E-12	3.95925309076255E-12	2.99282123396224E-12	3.33574866702042E-12	3.49162477295595E-12	3.39809910939463E-12	4.48923185094337E-12	4.2086548602594E-12	3.02399645514935E-12	1.93286371360062E-12	4.2086548602594E-12
0.0202	5.61153981367921E-12	3.42927433058174E-12	4.73863362044022E-12	3.80337698482702E-12	3.2733982246462E-12	4.80098406281443E-12	6.60914689166662E-12	3.86572742720123E-12	4.1774796390723E-12	3.7410265424528E-12	4.02160353313676E-12	3.2733982246462E-12	3.49162477295595E-12	4.30218052382072E-12	3.95925309076255E-12	3.36692388820752E-12	1.21583362629716E-12	4.30218052382072E-12
0.02022	5.54918937130499E-12	3.49162477295595E-12	4.55158229331758E-12	4.11512919669808E-12	4.14630441788519E-12	4.76980884162733E-12	6.29739467979555E-12	4.1774796390723E-12	4.30218052382072E-12	4.33335574500783E-12	4.2086548602594E-12	2.7745946856525E-12	3.52279999414306E-12	4.08395397551098E-12	3.80337698482702E-12	3.42927433058174E-12	8.72906193238988E-13	4.23983008144651E-12
0.02024	5.36213804418235E-12	3.55397521533016E-12	4.70745839925311E-12	4.55158229331758E-12	4.89450972637575E-12	4.70745839925311E-12	5.48683892893078E-12	4.36453096619494E-12	4.36453096619494E-12	4.89450972637575E-12	4.1774796390723E-12	2.05756459834904E-12	3.61632565770438E-12	3.80337698482702E-12	3.64750087889148E-12	3.46044955176884E-12	1.55876105935534E-12	3.89690264838834E-12
0.02026	5.14391149587261E-12	3.7098513212657E-12	4.83215928400154E-12	5.1127362746855E-12	5.01921061112418E-12	4.676283178066E-12	4.45805662975626E-12	4.39570618738205E-12	4.23983008144651E-12	5.23743715943393E-12	3.80337698482702E-12	1.49641061698112E-12	3.92807786957544E-12	3.61632565770438E-12	3.77220176363991E-12	3.64750087889148E-12	2.71224424327828E-12	3.58515043651727E-12
0.02028	4.76980884162733E-12	3.92807786957544E-12	4.92568494756286E-12	5.48683892893078E-12	4.676283178066E-12	4.52040707213047E-12	3.7098513212657E-12	4.52040707213047E-12	3.86572742720123E-12	5.20626193824682E-12	3.39809910939463E-12	1.21583362629716E-12	4.23983008144651E-12	3.55397521533016E-12	3.89690264838834E-12	3.89690264838834E-12	3.64750087889148E-12	3.21104778227199E-12
0.0203	4.2086548602594E-12	4.11512919669808E-12	5.05038583231129E-12	5.33096282299525E-12	4.33335574500783E-12	4.11512919669808E-12	3.36692388820752E-12	4.83215928400154E-12	3.58515043651727E-12	4.86333450518865E-12	3.33574866702042E-12	1.43406017460691E-12	4.45805662975626E-12	3.49162477295595E-12	3.99042831194966E-12	4.2086548602594E-12	4.02160353313676E-12	3.33574866702042E-12
0.02032	3.83455220601412E-12	3.95925309076255E-12	5.1127362746855E-12	4.92568494756286E-12	4.23983008144651E-12	3.95925309076255E-12	3.39809910939463E-12	5.14391149587261E-12	4.02160353313676E-12	4.61393273569179E-12	3.42927433058174E-12	1.58993628054244E-12	4.39570618738205E-12	3.52279999414306E-12	3.99042831194966E-12	4.55158229331758E-12	3.61632565770438E-12	3.86572742720123E-12
0.02034	3.30457344583331E-12	3.7098513212657E-12	4.89450972637575E-12	3.99042831194966E-12	3.89690264838834E-12	4.2086548602594E-12	3.61632565770438E-12	5.26861238062103E-12	4.6451079568789E-12	4.42688140856915E-12	3.67867610007859E-12	1.43406017460691E-12	4.36453096619494E-12	3.61632565770438E-12	3.92807786957544E-12	5.1127362746855E-12	3.02399645514935E-12	4.36453096619494E-12
0.02036	3.02399645514935E-12	3.46044955176884E-12	4.73863362044022E-12	3.05517167633646E-12	3.2422230034591E-12	4.30218052382072E-12	3.80337698482702E-12	4.92568494756286E-12	5.20626193824682E-12	4.42688140856915E-12	3.7410265424528E-12	1.27818406867137E-12	4.2086548602594E-12	4.08395397551098E-12	3.92807786957544E-12	5.45566370774367E-12	2.43166725259432E-12	4.27100530263362E-12
0.02038	2.8057699068396E-12	3.67867610007859E-12	4.6451079568789E-12	2.3069663678459E-12	2.64989380090407E-12	4.33335574500783E-12	3.89690264838834E-12	4.11512919669808E-12	5.39331326536946E-12	4.36453096619494E-12	3.86572742720123E-12	9.66431856800308E-13	4.02160353313676E-12	4.6451079568789E-12	3.86572742720123E-12	5.51801415011789E-12	2.02638937716194E-12	4.02160353313676E-12
0.0204	2.58754335852986E-12	4.1774796390723E-12	4.70745839925311E-12	2.08873981953615E-12	2.71224424327828E-12	4.48923185094337E-12	3.99042831194966E-12	3.2422230034591E-12	5.08156105349839E-12	4.14630441788519E-12	3.99042831194966E-12	7.17030087303454E-13	3.7410265424528E-12	4.83215928400154E-12	3.80337698482702E-12	5.26861238062103E-12	1.65228672291666E-12	3.7098513212657E-12
0.02042	2.338141589033E-12	4.6451079568789E-12	5.01921061112418E-12	2.58754335852986E-12	3.21104778227199E-12	4.70745839925311E-12	3.83455220601412E-12	2.86812034921382E-12	4.42688140856915E-12	3.86572742720123E-12	3.99042831194966E-12	7.48205308490561E-13	3.49162477295595E-12	4.83215928400154E-12	3.86572742720123E-12	5.05038583231129E-12	1.37170973223269E-12	3.55397521533016E-12
0.02044	2.24461592547168E-12	5.08156105349839E-12	5.33096282299525E-12	3.67867610007859E-12	3.61632565770438E-12	4.86333450518865E-12	3.89690264838834E-12	2.89929557040092E-12	3.92807786957544E-12	3.52279999414306E-12	3.7410265424528E-12	9.04081414426094E-13	3.36692388820752E-12	4.76980884162733E-12	3.95925309076255E-12	4.58275751450468E-12	1.62111150172955E-12	3.11752211871067E-12
0.02046	2.24461592547168E-12	5.29978760180814E-12	5.42448848655657E-12	4.52040707213047E-12	3.58515043651727E-12	4.86333450518865E-12	3.77220176363991E-12	3.11752211871067E-12	3.49162477295595E-12	3.64750087889148E-12	3.46044955176884E-12	1.27818406867137E-12	3.14869733989778E-12	4.80098406281443E-12	4.11512919669808E-12	4.23983008144651E-12	2.43166725259432E-12	2.7745946856525E-12
0.02048	2.61871857971696E-12	5.26861238062103E-12	5.1127362746855E-12	5.01921061112418E-12	3.2733982246462E-12	4.6451079568789E-12	3.61632565770438E-12	3.42927433058174E-12	3.49162477295595E-12	4.14630441788519E-12	3.14869733989778E-12	1.65228672291666E-12	2.89929557040092E-12	5.17508671705971E-12	4.30218052382072E-12	4.05277875432387E-12	3.83455220601412E-12	2.58754335852986E-12
0.0205	3.2733982246462E-12	4.98803538993707E-12	4.70745839925311E-12	5.01921061112418E-12	2.99282123396224E-12	4.42688140856915E-12	3.36692388820752E-12	3.7410265424528E-12	3.64750087889148E-12	4.98803538993707E-12	2.96164601277514E-12	2.18226548309747E-12	3.08634689752356E-12	5.73624069842763E-12	4.55158229331758E-12	3.92807786957544E-12	5.20626193824682E-12	2.52519291615564E-12
0.02052	4.11512919669808E-12	4.48923185094337E-12	4.36453096619494E-12	5.01921061112418E-12	2.99282123396224E-12	4.1774796390723E-12	3.21104778227199E-12	4.1774796390723E-12	3.80337698482702E-12	5.79859114080185E-12	2.86812034921382E-12	2.43166725259432E-12	3.33574866702042E-12	6.14151857386002E-12	4.86333450518865E-12	3.89690264838834E-12	6.07916813148581E-12	2.52519291615564E-12
0.02054	4.6451079568789E-12	3.99042831194966E-12	4.30218052382072E-12	5.14391149587261E-12	3.33574866702042E-12	4.02160353313676E-12	3.39809910939463E-12	4.58275751450468E-12	3.92807786957544E-12	6.32856990098266E-12	2.7745946856525E-12	2.52519291615564E-12	3.80337698482702E-12	6.35974512216977E-12	5.08156105349839E-12	3.7098513212657E-12	6.42209556454398E-12	2.61871857971696E-12
0.02056	5.05038583231129E-12	3.92807786957544E-12	4.33335574500783E-12	5.17508671705971E-12	4.1774796390723E-12	3.89690264838834E-12	3.64750087889148E-12	4.80098406281443E-12	4.02160353313676E-12	6.20386901623423E-12	2.74341946446539E-12	2.49401769496854E-12	4.2086548602594E-12	6.26621945860845E-12	5.05038583231129E-12	3.67867610007859E-12	6.54679644929241E-12	2.99282123396224E-12
0.02058	4.98803538993707E-12	4.02160353313676E-12	4.58275751450468E-12	5.05038583231129E-12	4.98803538993707E-12	3.55397521533016E-12	4.1774796390723E-12	4.86333450518865E-12	4.27100530263362E-12	5.70506547724053E-12	2.8057699068396E-12	2.52519291615564E-12	4.30218052382072E-12	6.07916813148581E-12	4.83215928400154E-12	3.49162477295595E-12	6.42209556454398E-12	3.39809910939463E-12
0.0206	4.52040707213047E-12	4.2086548602594E-12	4.61393273569179E-12	4.83215928400154E-12	5.01921061112418E-12	3.17987256108488E-12	4.70745839925311E-12	4.55158229331758E-12	4.6451079568789E-12	4.86333450518865E-12	2.86812034921382E-12	2.83694512802671E-12	4.11512919669808E-12	5.76741591961474E-12	4.48923185094337E-12	3.39809910939463E-12	6.23504423742134E-12	3.61632565770438E-12
0.02062	4.05277875432387E-12	4.1774796390723E-12	4.39570618738205E-12	4.80098406281443E-12	4.2086548602594E-12	3.2422230034591E-12	4.98803538993707E-12	4.1774796390723E-12	4.89450972637575E-12	4.1774796390723E-12	3.08634689752356E-12	3.21104778227199E-12	3.86572742720123E-12	5.5803645924921E-12	4.14630441788519E-12	3.58515043651727E-12	5.51801415011789E-12	3.55397521533016E-12
0.02064	3.80337698482702E-12	4.02160353313676E-12	4.08395397551098E-12	4.86333450518865E-12	3.36692388820752E-12	3.7098513212657E-12	4.86333450518865E-12	3.86572742720123E-12	4.98803538993707E-12	3.86572742720123E-12	3.55397521533016E-12	3.55397521533016E-12	3.61632565770438E-12	5.48683892893078E-12	3.77220176363991E-12	4.1774796390723E-12	4.76980884162733E-12	3.49162477295595E-12
0.02066	3.86572742720123E-12	3.92807786957544E-12	3.80337698482702E-12	4.92568494756286E-12	3.21104778227199E-12	3.99042831194966E-12	4.61393273569179E-12	3.86572742720123E-12	4.89450972637575E-12	3.7410265424528E-12	4.1774796390723E-12	3.7098513212657E-12	3.49162477295595E-12	5.54918937130499E-12	3.42927433058174E-12	4.55158229331758E-12	4.08395397551098E-12	3.30457344583331E-12
0.02068	4.11512919669808E-12	3.99042831194966E-12	3.7098513212657E-12	4.89450972637575E-12	3.05517167633646E-12	4.08395397551098E-12	4.2086548602594E-12	4.05277875432387E-12	4.6451079568789E-12	3.7098513212657E-12	4.86333450518865E-12	3.58515043651727E-12	3.36692388820752E-12	5.39331326536946E-12	3.17987256108488E-12	4.39570618738205E-12	3.39809910939463E-12	3.39809910939463E-12
0.0207	4.55158229331758E-12	4.1774796390723E-12	3.77220176363991E-12	4.98803538993707E-12	2.99282123396224E-12	4.1774796390723E-12	4.02160353313676E-12	4.1774796390723E-12	4.45805662975626E-12	3.77220176363991E-12	5.33096282299525E-12	3.36692388820752E-12	3.36692388820752E-12	4.86333450518865E-12	3.2422230034591E-12	3.7098513212657E-12	2.96164601277514E-12	3.55397521533016E-12
0.02072	4.76980884162733E-12	4.30218052382072E-12	3.86572742720123E-12	5.01921061112418E-12	2.96164601277514E-12	4.14630441788519E-12	4.05277875432387E-12	4.33335574500783E-12	4.42688140856915E-12	3.83455220601412E-12	5.36213804418235E-12	3.33574866702042E-12	3.49162477295595E-12	4.02160353313676E-12	3.55397521533016E-12	3.02399645514935E-12	2.52519291615564E-12	3.80337698482702E-12
0.02074	4.70745839925311E-12	4.33335574500783E-12	3.7098513212657E-12	5.1127362746855E-12	3.05517167633646E-12	4.02160353313676E-12	4.27100530263362E-12	4.48923185094337E-12	4.52040707213047E-12	3.99042831194966E-12	5.20626193824682E-12	3.49162477295595E-12	3.7410265424528E-12	3.2422230034591E-12	3.89690264838834E-12	2.86812034921382E-12	2.21344070428458E-12	4.1774796390723E-12
0.02076	4.39570618738205E-12	4.05277875432387E-12	3.46044955176884E-12	4.83215928400154E-12	3.2422230034591E-12	4.08395397551098E-12	4.39570618738205E-12	4.70745839925311E-12	4.55158229331758E-12	4.14630441788519E-12	5.14391149587261E-12	3.83455220601412E-12	4.11512919669808E-12	3.11752211871067E-12	4.2086548602594E-12	3.02399645514935E-12	2.18226548309747E-12	4.55158229331758E-12
0.02078	4.1774796390723E-12	3.58515043651727E-12	3.2733982246462E-12	4.45805662975626E-12	3.52279999414306E-12	4.33335574500783E-12	4.61393273569179E-12	5.08156105349839E-12	4.52040707213047E-12	4.58275751450468E-12	5.01921061112418E-12	3.99042831194966E-12	4.23983008144651E-12	3.58515043651727E-12	4.33335574500783E-12	3.30457344583331E-12	2.3069663678459E-12	4.89450972637575E-12
0.0208	3.83455220601412E-12	3.30457344583331E-12	3.64750087889148E-12	4.05277875432387E-12	4.14630441788519E-12	4.76980884162733E-12	4.80098406281443E-12	5.54918937130499E-12	4.42688140856915E-12	5.20626193824682E-12	4.73863362044022E-12	3.83455220601412E-12	4.11512919669808E-12	4.55158229331758E-12	4.30218052382072E-12	3.49162477295595E-12	2.68106902209118E-12	5.17508671705971E-12
0.02082	3.52279999414306E-12	3.21104778227199E-12	4.02160353313676E-12	3.52279999414306E-12	4.80098406281443E-12	4.89450972637575E-12	5.01921061112418E-12	5.92329202555027E-12	4.52040707213047E-12	5.48683892893078E-12	4.48923185094337E-12	3.58515043651727E-12	3.86572742720123E-12	5.61153981367921E-12	4.2086548602594E-12	3.67867610007859E-12	3.33574866702042E-12	5.17508671705971E-12
0.02084	3.49162477295595E-12	3.21104778227199E-12	4.42688140856915E-12	3.02399645514935E-12	5.26861238062103E-12	5.08156105349839E-12	5.08156105349839E-12	6.17269379504713E-12	4.61393273569179E-12	5.29978760180814E-12	4.1774796390723E-12	3.2733982246462E-12	3.67867610007859E-12	6.26621945860845E-12	4.08395397551098E-12	3.61632565770438E-12	4.14630441788519E-12	4.95686016874997E-12
0.02086	3.42927433058174E-12	3.36692388820752E-12	4.98803538993707E-12	2.71224424327828E-12	5.39331326536946E-12	5.01921061112418E-12	4.95686016874997E-12	6.20386901623423E-12	4.55158229331758E-12	4.89450972637575E-12	3.86572742720123E-12	3.2733982246462E-12	3.49162477295595E-12	6.17269379504713E-12	3.99042831194966E-12	3.80337698482702E-12	4.83215928400154E-12	4.73863362044022E-12
0.02088	3.49162477295595E-12	3.52279999414306E-12	5.51801415011789E-12	2.7745946856525E-12	5.29978760180814E-12	4.92568494756286E-12	4.73863362044022E-12	5.86094158317606E-12	4.48923185094337E-12	4.48923185094337E-12	3.42927433058174E-12	3.55397521533016E-12	3.49162477295595E-12	5.26861238062103E-12	3.80337698482702E-12	4.39570618738205E-12	5.39331326536946E-12	4.42688140856915E-12
0.0209	3.42927433058174E-12	3.80337698482702E-12	6.0479929102987E-12	3.42927433058174E-12	4.676283178066E-12	4.86333450518865E-12	4.676283178066E-12	5.23743715943393E-12	4.45805662975626E-12	4.27100530263362E-12	3.14869733989778E-12	3.86572742720123E-12	3.64750087889148E-12	4.27100530263362E-12	3.52279999414306E-12	5.20626193824682E-12	5.42448848655657E-12	4.27100530263362E-12
0.02092	3.39809910939463E-12	3.86572742720123E-12	6.14151857386002E-12	4.23983008144651E-12	4.2086548602594E-12	5.05038583231129E-12	4.58275751450468E-12	4.6451079568789E-12	4.6451079568789E-12	4.23983008144651E-12	3.08634689752356E-12	4.05277875432387E-12	4.02160353313676E-12	3.49162477295595E-12	3.02399645514935E-12	5.86094158317606E-12	5.20626193824682E-12	4.08395397551098E-12
0.02094	3.77220176363991E-12	4.05277875432387E-12	5.86094158317606E-12	4.83215928400154E-12	3.83455220601412E-12	4.98803538993707E-12	4.76980884162733E-12	4.11512919669808E-12	4.95686016874997E-12	4.39570618738205E-12	2.99282123396224E-12	4.11512919669808E-12	4.33335574500783E-12	2.99282123396224E-12	2.46284247378143E-12	6.23504423742134E-12	4.86333450518865E-12	3.80337698482702E-12
0.02096	4.05277875432387E-12	4.08395397551098E-12	5.33096282299525E-12	5.01921061112418E-12	3.77220176363991E-12	4.89450972637575E-12	4.86333450518865E-12	3.83455220601412E-12	5.39331326536946E-12	4.30218052382072E-12	3.05517167633646E-12	4.23983008144651E-12	4.58275751450468E-12	3.08634689752356E-12	1.99521415597483E-12	5.86094158317606E-12	4.2086548602594E-12	3.7098513212657E-12
0.02098	4.30218052382072E-12	4.1774796390723E-12	4.89450972637575E-12	5.05038583231129E-12	4.11512919669808E-12	4.55158229331758E-12	4.92568494756286E-12	3.80337698482702E-12	5.76741591961474E-12	4.30218052382072E-12	3.30457344583331E-12	4.52040707213047E-12	4.76980884162733E-12	3.55397521533016E-12	1.74581238647798E-12	5.1127362746855E-12	3.30457344583331E-12	3.61632565770438E-12
0.021	4.39570618738205E-12	4.2086548602594E-12	4.48923185094337E-12	4.92568494756286E-12	4.80098406281443E-12	4.23983008144651E-12	5.14391149587261E-12	3.77220176363991E-12	5.95446724673738E-12	3.99042831194966E-12	3.46044955176884E-12	4.39570618738205E-12	4.676283178066E-12	4.27100530263362E-12	1.90168849241351E-12	4.02160353313676E-12	2.86812034921382E-12	3.39809910939463E-12
0.02102	4.36453096619494E-12	4.1774796390723E-12	4.39570618738205E-12	4.70745839925311E-12	5.45566370774367E-12	4.05277875432387E-12	5.23743715943393E-12	3.83455220601412E-12	5.61153981367921E-12	3.39809910939463E-12	3.67867610007859E-12	4.05277875432387E-12	4.73863362044022E-12	4.92568494756286E-12	2.3069663678459E-12	2.89929557040092E-12	3.05517167633646E-12	3.2422230034591E-12
0.02104	4.2086548602594E-12	4.14630441788519E-12	4.30218052382072E-12	4.55158229331758E-12	5.82976636198895E-12	3.58515043651727E-12	5.1127362746855E-12	3.95925309076255E-12	4.89450972637575E-12	2.71224424327828E-12	3.64750087889148E-12	3.67867610007859E-12	4.80098406281443E-12	5.36213804418235E-12	3.05517167633646E-12	2.338141589033E-12	3.55397521533016E-12	3.02399645514935E-12
0.02106	4.2086548602594E-12	4.05277875432387E-12	4.11512919669808E-12	4.39570618738205E-12	5.86094158317606E-12	2.89929557040092E-12	4.76980884162733E-12	4.14630441788519E-12	4.23983008144651E-12	2.15109026191036E-12	3.67867610007859E-12	3.49162477295595E-12	4.70745839925311E-12	5.39331326536946E-12	3.83455220601412E-12	2.64989380090407E-12	3.92807786957544E-12	2.93047079158803E-12
0.02108	4.14630441788519E-12	3.89690264838834E-12	3.89690264838834E-12	4.52040707213047E-12	5.54918937130499E-12	2.8057699068396E-12	4.33335574500783E-12	4.39570618738205E-12	3.58515043651727E-12	1.96403893478772E-12	3.7098513212657E-12	3.58515043651727E-12	4.36453096619494E-12	5.26861238062103E-12	4.39570618738205E-12	3.2422230034591E-12	4.14630441788519E-12	3.02399645514935E-12
0.0211	3.92807786957544E-12	3.61632565770438E-12	3.95925309076255E-12	4.70745839925311E-12	5.05038583231129E-12	3.30457344583331E-12	3.99042831194966E-12	4.39570618738205E-12	3.49162477295595E-12	2.15109026191036E-12	3.67867610007859E-12	3.80337698482702E-12	3.86572742720123E-12	4.92568494756286E-12	4.676283178066E-12	3.99042831194966E-12	4.45805662975626E-12	2.55636813734275E-12
0.02112	3.77220176363991E-12	3.30457344583331E-12	4.14630441788519E-12	4.86333450518865E-12	4.676283178066E-12	3.7410265424528E-12	3.7410265424528E-12	4.27100530263362E-12	3.39809910939463E-12	2.58754335852986E-12	3.67867610007859E-12	4.02160353313676E-12	3.14869733989778E-12	4.52040707213047E-12	4.48923185094337E-12	4.42688140856915E-12	4.676283178066E-12	2.05756459834904E-12
0.02114	3.7098513212657E-12	3.05517167633646E-12	4.36453096619494E-12	4.70745839925311E-12	4.48923185094337E-12	3.86572742720123E-12	3.7098513212657E-12	3.95925309076255E-12	3.30457344583331E-12	2.99282123396224E-12	3.92807786957544E-12	4.30218052382072E-12	2.61871857971696E-12	4.05277875432387E-12	3.86572742720123E-12	4.61393273569179E-12	4.89450972637575E-12	2.05756459834904E-12
0.02116	3.67867610007859E-12	2.93047079158803E-12	4.55158229331758E-12	4.6451079568789E-12	4.30218052382072E-12	3.95925309076255E-12	3.61632565770438E-12	3.58515043651727E-12	3.2733982246462E-12	3.2422230034591E-12	4.30218052382072E-12	4.39570618738205E-12	2.40049203140722E-12	3.33574866702042E-12	3.52279999414306E-12	4.83215928400154E-12	4.92568494756286E-12	2.83694512802671E-12
0.02118	3.7098513212657E-12	3.11752211871067E-12	4.70745839925311E-12	4.676283178066E-12	4.27100530263362E-12	4.08395397551098E-12	3.61632565770438E-12	3.14869733989778E-12	3.21104778227199E-12	3.36692388820752E-12	4.83215928400154E-12	4.33335574500783E-12	2.8057699068396E-12	2.74341946446539E-12	3.39809910939463E-12	4.98803538993707E-12	4.86333450518865E-12	3.55397521533016E-12
0.0212	3.61632565770438E-12	3.49162477295595E-12	4.95686016874997E-12	4.80098406281443E-12	4.33335574500783E-12	3.99042831194966E-12	3.55397521533016E-12	3.02399645514935E-12	3.2733982246462E-12	3.42927433058174E-12	5.36213804418235E-12	3.92807786957544E-12	3.49162477295595E-12	2.61871857971696E-12	3.36692388820752E-12	5.23743715943393E-12	4.73863362044022E-12	4.08395397551098E-12
0.02122	3.33574866702042E-12	3.83455220601412E-12	4.92568494756286E-12	4.89450972637575E-12	4.45805662975626E-12	3.61632565770438E-12	3.77220176363991E-12	3.05517167633646E-12	3.67867610007859E-12	3.64750087889148E-12	5.33096282299525E-12	3.36692388820752E-12	3.95925309076255E-12	2.8057699068396E-12	3.67867610007859E-12	5.39331326536946E-12	4.39570618738205E-12	4.48923185094337E-12
0.02124	2.8057699068396E-12	4.33335574500783E-12	4.676283178066E-12	4.61393273569179E-12	4.1774796390723E-12	3.2422230034591E-12	4.05277875432387E-12	3.2422230034591E-12	4.33335574500783E-12	4.02160353313676E-12	5.08156105349839E-12	2.8057699068396E-12	4.05277875432387E-12	3.21104778227199E-12	4.39570618738205E-12	5.45566370774367E-12	4.27100530263362E-12	4.80098406281443E-12
0.02126	2.21344070428458E-12	4.80098406281443E-12	4.2086548602594E-12	4.11512919669808E-12	3.83455220601412E-12	3.2733982246462E-12	4.45805662975626E-12	3.61632565770438E-12	5.1127362746855E-12	4.27100530263362E-12	4.676283178066E-12	2.58754335852986E-12	4.05277875432387E-12	3.36692388820752E-12	5.48683892893078E-12	5.26861238062103E-12	4.27100530263362E-12	4.98803538993707E-12
0.02128	1.90168849241351E-12	5.20626193824682E-12	4.02160353313676E-12	3.61632565770438E-12	3.42927433058174E-12	3.7410265424528E-12	4.76980884162733E-12	3.99042831194966E-12	5.36213804418235E-12	4.58275751450468E-12	4.48923185094337E-12	2.64989380090407E-12	4.2086548602594E-12	3.46044955176884E-12	6.29739467979555E-12	4.83215928400154E-12	4.55158229331758E-12	4.86333450518865E-12
0.0213	1.96403893478772E-12	5.45566370774367E-12	3.92807786957544E-12	3.2422230034591E-12	3.36692388820752E-12	4.1774796390723E-12	4.676283178066E-12	4.27100530263362E-12	5.29978760180814E-12	4.89450972637575E-12	4.33335574500783E-12	2.83694512802671E-12	4.676283178066E-12	3.55397521533016E-12	6.70267255522794E-12	4.05277875432387E-12	4.76980884162733E-12	4.676283178066E-12
0.02132	2.58754335852986E-12	5.51801415011789E-12	3.99042831194966E-12	3.2733982246462E-12	3.83455220601412E-12	4.70745839925311E-12	4.36453096619494E-12	4.61393273569179E-12	5.01921061112418E-12	5.17508671705971E-12	4.11512919669808E-12	3.02399645514935E-12	5.29978760180814E-12	3.7098513212657E-12	6.14151857386002E-12	3.08634689752356E-12	4.83215928400154E-12	4.52040707213047E-12
0.02134	3.2733982246462E-12	5.29978760180814E-12	3.92807786957544E-12	3.55397521533016E-12	4.70745839925311E-12	5.08156105349839E-12	3.99042831194966E-12	4.86333450518865E-12	4.89450972637575E-12	5.29978760180814E-12	3.64750087889148E-12	2.93047079158803E-12	5.73624069842763E-12	3.99042831194966E-12	5.05038583231129E-12	2.27579114665879E-12	4.89450972637575E-12	4.48923185094337E-12
0.02136	3.83455220601412E-12	4.98803538993707E-12	3.7410265424528E-12	3.61632565770438E-12	4.95686016874997E-12	4.95686016874997E-12	3.89690264838834E-12	5.20626193824682E-12	4.76980884162733E-12	5.33096282299525E-12	3.05517167633646E-12	2.86812034921382E-12	5.98564246792449E-12	4.11512919669808E-12	4.1774796390723E-12	1.90168849241351E-12	5.08156105349839E-12	4.30218052382072E-12
0.02138	3.99042831194966E-12	4.61393273569179E-12	3.77220176363991E-12	3.83455220601412E-12	4.39570618738205E-12	4.39570618738205E-12	3.99042831194966E-12	5.1127362746855E-12	4.86333450518865E-12	5.39331326536946E-12	2.27579114665879E-12	3.11752211871067E-12	6.01681768911159E-12	4.02160353313676E-12	3.86572742720123E-12	1.99521415597483E-12	5.23743715943393E-12	3.86572742720123E-12
0.0214	4.05277875432387E-12	4.42688140856915E-12	4.05277875432387E-12	4.30218052382072E-12	4.02160353313676E-12	3.67867610007859E-12	4.02160353313676E-12	4.73863362044022E-12	4.73863362044022E-12	5.48683892893078E-12	1.55876105935534E-12	3.49162477295595E-12	5.5803645924921E-12	3.95925309076255E-12	4.11512919669808E-12	2.8057699068396E-12	4.83215928400154E-12	3.39809910939463E-12
0.02142	4.39570618738205E-12	4.52040707213047E-12	4.33335574500783E-12	4.86333450518865E-12	3.99042831194966E-12	3.30457344583331E-12	4.2086548602594E-12	4.1774796390723E-12	4.52040707213047E-12	5.48683892893078E-12	1.4028849534198E-12	3.86572742720123E-12	5.01921061112418E-12	3.92807786957544E-12	4.45805662975626E-12	3.64750087889148E-12	4.2086548602594E-12	3.2733982246462E-12
0.02144	4.80098406281443E-12	4.6451079568789E-12	4.61393273569179E-12	5.42448848655657E-12	4.11512919669808E-12	3.61632565770438E-12	4.11512919669808E-12	3.58515043651727E-12	4.08395397551098E-12	5.17508671705971E-12	1.8393380500393E-12	4.05277875432387E-12	4.30218052382072E-12	4.48923185094337E-12	4.73863362044022E-12	4.11512919669808E-12	3.61632565770438E-12	3.33574866702042E-12
0.02146	5.08156105349839E-12	4.73863362044022E-12	4.55158229331758E-12	5.48683892893078E-12	4.2086548602594E-12	4.39570618738205E-12	4.08395397551098E-12	3.21104778227199E-12	3.7098513212657E-12	4.73863362044022E-12	2.52519291615564E-12	4.08395397551098E-12	3.86572742720123E-12	4.95686016874997E-12	4.676283178066E-12	4.2086548602594E-12	3.11752211871067E-12	3.58515043651727E-12
0.02148	4.89450972637575E-12	4.61393273569179E-12	4.2086548602594E-12	5.36213804418235E-12	4.33335574500783E-12	4.98803538993707E-12	4.14630441788519E-12	3.2733982246462E-12	3.52279999414306E-12	4.33335574500783E-12	3.30457344583331E-12	4.08395397551098E-12	3.67867610007859E-12	5.45566370774367E-12	4.52040707213047E-12	4.42688140856915E-12	2.93047079158803E-12	3.95925309076255E-12
0.0215	4.42688140856915E-12	4.42688140856915E-12	3.86572742720123E-12	5.05038583231129E-12	4.58275751450468E-12	5.33096282299525E-12	4.36453096619494E-12	3.67867610007859E-12	3.42927433058174E-12	3.86572742720123E-12	3.86572742720123E-12	4.08395397551098E-12	3.7410265424528E-12	5.48683892893078E-12	4.2086548602594E-12	4.58275751450468E-12	2.7745946856525E-12	4.27100530263362E-12
0.02152	3.89690264838834E-12	4.42688140856915E-12	3.58515043651727E-12	4.676283178066E-12	4.76980884162733E-12	5.36213804418235E-12	4.58275751450468E-12	4.08395397551098E-12	3.39809910939463E-12	3.55397521533016E-12	4.23983008144651E-12	4.08395397551098E-12	4.14630441788519E-12	4.92568494756286E-12	4.02160353313676E-12	4.27100530263362E-12	2.64989380090407E-12	4.6451079568789E-12
0.02154	3.52279999414306E-12	4.52040707213047E-12	3.49162477295595E-12	4.30218052382072E-12	4.61393273569179E-12	4.98803538993707E-12	4.76980884162733E-12	4.27100530263362E-12	3.83455220601412E-12	3.33574866702042E-12	4.39570618738205E-12	4.11512919669808E-12	4.58275751450468E-12	4.27100530263362E-12	3.83455220601412E-12	3.7098513212657E-12	2.64989380090407E-12	4.80098406281443E-12
0.02156	3.30457344583331E-12	4.61393273569179E-12	3.80337698482702E-12	3.83455220601412E-12	4.6451079568789E-12	4.45805662975626E-12	4.92568494756286E-12	4.33335574500783E-12	4.48923185094337E-12	3.17987256108488E-12	4.48923185094337E-12	4.14630441788519E-12	4.98803538993707E-12	3.64750087889148E-12	3.86572742720123E-12	3.05517167633646E-12	2.61871857971696E-12	4.92568494756286E-12
0.02158	3.2733982246462E-12	4.61393273569179E-12	4.14630441788519E-12	3.2733982246462E-12	4.86333450518865E-12	4.11512919669808E-12	5.01921061112418E-12	4.48923185094337E-12	5.08156105349839E-12	3.17987256108488E-12	4.55158229331758E-12	4.2086548602594E-12	5.14391149587261E-12	3.2422230034591E-12	3.67867610007859E-12	2.7745946856525E-12	2.49401769496854E-12	4.83215928400154E-12
0.0216	3.11752211871067E-12	4.48923185094337E-12	4.48923185094337E-12	2.64989380090407E-12	5.14391149587261E-12	3.7098513212657E-12	4.98803538993707E-12	4.73863362044022E-12	5.20626193824682E-12	3.30457344583331E-12	4.39570618738205E-12	4.2086548602594E-12	5.01921061112418E-12	3.2422230034591E-12	3.49162477295595E-12	2.64989380090407E-12	2.36931681022011E-12	4.52040707213047E-12
0.02162	2.8057699068396E-12	4.27100530263362E-12	4.61393273569179E-12	2.24461592547168E-12	5.08156105349839E-12	3.42927433058174E-12	4.95686016874997E-12	5.26861238062103E-12	5.05038583231129E-12	3.33574866702042E-12	4.02160353313676E-12	3.95925309076255E-12	4.73863362044022E-12	3.58515043651727E-12	3.33574866702042E-12	2.71224424327828E-12	2.46284247378143E-12	4.14630441788519E-12
0.02164	2.55636813734275E-12	4.1774796390723E-12	4.55158229331758E-12	2.55636813734275E-12	4.52040707213047E-12	3.08634689752356E-12	4.92568494756286E-12	5.86094158317606E-12	4.58275751450468E-12	3.30457344583331E-12	3.64750087889148E-12	3.39809910939463E-12	4.30218052382072E-12	4.23983008144651E-12	3.05517167633646E-12	2.8057699068396E-12	2.89929557040092E-12	3.7410265424528E-12
0.02166	2.43166725259432E-12	4.1774796390723E-12	4.48923185094337E-12	3.30457344583331E-12	3.7410265424528E-12	2.74341946446539E-12	4.48923185094337E-12	6.29739467979555E-12	4.08395397551098E-12	3.39809910939463E-12	3.17987256108488E-12	2.8057699068396E-12	3.80337698482702E-12	4.80098406281443E-12	2.89929557040092E-12	3.30457344583331E-12	3.42927433058174E-12	3.49162477295595E-12
0.02168	2.71224424327828E-12	4.27100530263362E-12	4.61393273569179E-12	4.08395397551098E-12	3.61632565770438E-12	2.55636813734275E-12	4.02160353313676E-12	6.26621945860845E-12	3.83455220601412E-12	3.36692388820752E-12	3.08634689752356E-12	2.49401769496854E-12	3.42927433058174E-12	5.23743715943393E-12	3.05517167633646E-12	3.80337698482702E-12	3.77220176363991E-12	3.64750087889148E-12
0.0217	3.05517167633646E-12	4.45805662975626E-12	4.95686016874997E-12	4.61393273569179E-12	4.30218052382072E-12	2.64989380090407E-12	3.67867610007859E-12	5.86094158317606E-12	3.67867610007859E-12	3.2422230034591E-12	3.17987256108488E-12	2.3069663678459E-12	3.05517167633646E-12	5.36213804418235E-12	3.30457344583331E-12	4.42688140856915E-12	3.58515043651727E-12	3.77220176363991E-12
0.02172	3.7098513212657E-12	4.70745839925311E-12	5.20626193824682E-12	4.45805662975626E-12	5.33096282299525E-12	2.99282123396224E-12	3.52279999414306E-12	5.51801415011789E-12	3.52279999414306E-12	3.2422230034591E-12	3.7410265424528E-12	2.27579114665879E-12	2.7745946856525E-12	5.26861238062103E-12	3.36692388820752E-12	4.676283178066E-12	3.2733982246462E-12	3.99042831194966E-12
0.02174	4.39570618738205E-12	4.86333450518865E-12	5.20626193824682E-12	4.27100530263362E-12	6.0479929102987E-12	3.39809910939463E-12	3.61632565770438E-12	5.36213804418235E-12	3.42927433058174E-12	3.14869733989778E-12	4.55158229331758E-12	2.36931681022011E-12	2.64989380090407E-12	5.1127362746855E-12	3.21104778227199E-12	4.52040707213047E-12	2.7745946856525E-12	4.05277875432387E-12
0.02176	4.58275751450468E-12	4.80098406281443E-12	5.01921061112418E-12	4.02160353313676E-12	6.23504423742134E-12	4.05277875432387E-12	3.99042831194966E-12	5.20626193824682E-12	3.2422230034591E-12	3.21104778227199E-12	5.05038583231129E-12	2.40049203140722E-12	2.68106902209118E-12	4.89450972637575E-12	2.99282123396224E-12	4.36453096619494E-12	1.74581238647798E-12	3.83455220601412E-12
0.02178	4.23983008144651E-12	4.58275751450468E-12	4.95686016874997E-12	3.7410265424528E-12	5.89211680436317E-12	4.48923185094337E-12	4.30218052382072E-12	5.08156105349839E-12	2.93047079158803E-12	3.30457344583331E-12	5.08156105349839E-12	2.55636813734275E-12	2.71224424327828E-12	4.80098406281443E-12	2.86812034921382E-12	4.6451079568789E-12	5.29978760180814E-13	3.39809910939463E-12
0.0218	3.7410265424528E-12	4.02160353313676E-12	4.89450972637575E-12	3.46044955176884E-12	5.39331326536946E-12	4.48923185094337E-12	4.58275751450468E-12	4.86333450518865E-12	2.74341946446539E-12	3.49162477295595E-12	4.80098406281443E-12	2.55636813734275E-12	2.8057699068396E-12	4.36453096619494E-12	3.05517167633646E-12	5.1127362746855E-12	3.11752211871067E-14	3.17987256108488E-12
0.02182	3.49162477295595E-12	3.39809910939463E-12	4.92568494756286E-12	3.17987256108488E-12	4.80098406281443E-12	4.36453096619494E-12	4.48923185094337E-12	4.61393273569179E-12	2.86812034921382E-12	3.89690264838834E-12	4.2086548602594E-12	2.46284247378143E-12	2.93047079158803E-12	3.83455220601412E-12	3.36692388820752E-12	5.39331326536946E-12	4.05277875432387E-13	3.7410265424528E-12
0.02184	3.39809910939463E-12	2.93047079158803E-12	5.05038583231129E-12	3.05517167633646E-12	4.2086548602594E-12	4.48923185094337E-12	4.11512919669808E-12	4.39570618738205E-12	3.30457344583331E-12	4.42688140856915E-12	3.64750087889148E-12	2.7745946856525E-12	3.11752211871067E-12	3.61632565770438E-12	3.64750087889148E-12	5.64271503486631E-12	1.09113274154873E-12	4.14630441788519E-12
0.02186	3.39809910939463E-12	2.86812034921382E-12	5.14391149587261E-12	3.21104778227199E-12	3.83455220601412E-12	4.27100530263362E-12	3.49162477295595E-12	4.05277875432387E-12	3.86572742720123E-12	4.61393273569179E-12	3.42927433058174E-12	3.39809910939463E-12	3.2422230034591E-12	3.55397521533016E-12	3.7410265424528E-12	5.48683892893078E-12	1.77698760766508E-12	3.7410265424528E-12
0.02188	3.39809910939463E-12	3.14869733989778E-12	5.14391149587261E-12	3.52279999414306E-12	3.83455220601412E-12	3.95925309076255E-12	2.93047079158803E-12	3.58515043651727E-12	4.14630441788519E-12	4.676283178066E-12	3.86572742720123E-12	4.14630441788519E-12	3.30457344583331E-12	3.80337698482702E-12	3.92807786957544E-12	5.01921061112418E-12	2.55636813734275E-12	2.96164601277514E-12
0.0219	3.46044955176884E-12	3.21104778227199E-12	5.05038583231129E-12	3.46044955176884E-12	4.27100530263362E-12	4.02160353313676E-12	2.338141589033E-12	3.39809910939463E-12	4.05277875432387E-12	4.36453096619494E-12	4.61393273569179E-12	4.80098406281443E-12	3.39809910939463E-12	3.92807786957544E-12	4.08395397551098E-12	4.39570618738205E-12	3.42927433058174E-12	2.3069663678459E-12
0.02192	3.61632565770438E-12	2.93047079158803E-12	4.89450972637575E-12	3.42927433058174E-12	4.80098406281443E-12	4.36453096619494E-12	2.18226548309747E-12	3.86572742720123E-12	3.80337698482702E-12	4.11512919669808E-12	5.26861238062103E-12	5.08156105349839E-12	3.33574866702042E-12	3.89690264838834E-12	4.30218052382072E-12	3.7410265424528E-12	3.7410265424528E-12	2.11991504072326E-12
0.02194	3.80337698482702E-12	2.61871857971696E-12	4.6451079568789E-12	3.67867610007859E-12	5.26861238062103E-12	4.42688140856915E-12	2.52519291615564E-12	3.92807786957544E-12	3.55397521533016E-12	4.02160353313676E-12	5.48683892893078E-12	5.08156105349839E-12	3.30457344583331E-12	3.77220176363991E-12	4.58275751450468E-12	3.58515043651727E-12	3.61632565770438E-12	1.99521415597483E-12
0.02196	3.92807786957544E-12	2.43166725259432E-12	4.11512919669808E-12	4.1774796390723E-12	5.54918937130499E-12	4.08395397551098E-12	3.30457344583331E-12	3.52279999414306E-12	3.42927433058174E-12	4.30218052382072E-12	5.29978760180814E-12	4.95686016874997E-12	3.11752211871067E-12	3.61632565770438E-12	4.42688140856915E-12	3.92807786957544E-12	3.17987256108488E-12	1.8393380500393E-12
0.02198	3.83455220601412E-12	2.55636813734275E-12	3.49162477295595E-12	4.55158229331758E-12	5.36213804418235E-12	3.77220176363991E-12	4.2086548602594E-12	2.74341946446539E-12	3.52279999414306E-12	4.73863362044022E-12	4.80098406281443E-12	4.89450972637575E-12	3.02399645514935E-12	3.52279999414306E-12	4.2086548602594E-12	4.48923185094337E-12	2.93047079158803E-12	1.8705132712264E-12
0.022	3.58515043651727E-12	2.8057699068396E-12	2.86812034921382E-12	4.61393273569179E-12	4.86333450518865E-12	3.86572742720123E-12	4.80098406281443E-12	2.21344070428458E-12	3.86572742720123E-12	5.33096282299525E-12	4.2086548602594E-12	4.98803538993707E-12	3.02399645514935E-12	3.83455220601412E-12	4.23983008144651E-12	5.14391149587261E-12	2.83694512802671E-12	2.11991504072326E-12
0.02202	3.21104778227199E-12	3.17987256108488E-12	2.55636813734275E-12	4.11512919669808E-12	4.1774796390723E-12	4.11512919669808E-12	5.08156105349839E-12	2.89929557040092E-12	4.27100530263362E-12	5.76741591961474E-12	3.64750087889148E-12	5.01921061112418E-12	3.21104778227199E-12	4.30218052382072E-12	4.33335574500783E-12	5.26861238062103E-12	2.7745946856525E-12	2.55636813734275E-12
0.02204	2.86812034921382E-12	3.49162477295595E-12	2.7745946856525E-12	3.77220176363991E-12	3.64750087889148E-12	4.33335574500783E-12	4.80098406281443E-12	4.14630441788519E-12	4.52040707213047E-12	5.95446724673738E-12	3.58515043651727E-12	4.92568494756286E-12	3.52279999414306E-12	4.95686016874997E-12	4.6451079568789E-12	4.89450972637575E-12	2.74341946446539E-12	2.83694512802671E-12
0.02206	2.8057699068396E-12	3.86572742720123E-12	3.08634689752356E-12	3.7410265424528E-12	4.02160353313676E-12	4.70745839925311E-12	4.58275751450468E-12	5.67389025605342E-12	4.73863362044022E-12	5.82976636198895E-12	4.08395397551098E-12	5.1127362746855E-12	3.7410265424528E-12	5.61153981367921E-12	4.98803538993707E-12	4.1774796390723E-12	2.83694512802671E-12	3.33574866702042E-12
0.02208	3.11752211871067E-12	3.83455220601412E-12	3.58515043651727E-12	4.1774796390723E-12	5.08156105349839E-12	5.05038583231129E-12	4.58275751450468E-12	6.82737343997637E-12	4.61393273569179E-12	5.48683892893078E-12	4.80098406281443E-12	5.42448848655657E-12	3.55397521533016E-12	6.0479929102987E-12	4.92568494756286E-12	3.49162477295595E-12	3.08634689752356E-12	3.55397521533016E-12
0.0221	3.61632565770438E-12	3.36692388820752E-12	3.80337698482702E-12	4.676283178066E-12	5.86094158317606E-12	5.36213804418235E-12	4.95686016874997E-12	7.41970264253139E-12	4.6451079568789E-12	4.98803538993707E-12	5.20626193824682E-12	5.42448848655657E-12	3.2422230034591E-12	6.07916813148581E-12	4.83215928400154E-12	3.11752211871067E-12	3.7098513212657E-12	3.49162477295595E-12
0.02212	4.05277875432387E-12	3.30457344583331E-12	3.95925309076255E-12	4.676283178066E-12	5.61153981367921E-12	5.45566370774367E-12	5.48683892893078E-12	7.20147609422165E-12	4.55158229331758E-12	4.36453096619494E-12	5.14391149587261E-12	5.26861238062103E-12	3.08634689752356E-12	5.76741591961474E-12	4.73863362044022E-12	3.11752211871067E-12	4.52040707213047E-12	2.83694512802671E-12
0.02214	4.36453096619494E-12	3.7410265424528E-12	3.86572742720123E-12	4.33335574500783E-12	4.70745839925311E-12	5.33096282299525E-12	5.67389025605342E-12	6.39092034335687E-12	4.30218052382072E-12	3.7410265424528E-12	4.58275751450468E-12	4.92568494756286E-12	3.61632565770438E-12	5.36213804418235E-12	4.6451079568789E-12	3.7410265424528E-12	4.73863362044022E-12	2.11991504072326E-12
0.02216	4.45805662975626E-12	4.80098406281443E-12	3.92807786957544E-12	4.05277875432387E-12	4.27100530263362E-12	5.17508671705971E-12	5.51801415011789E-12	5.51801415011789E-12	4.30218052382072E-12	3.14869733989778E-12	3.77220176363991E-12	4.73863362044022E-12	4.36453096619494E-12	4.95686016874997E-12	4.52040707213047E-12	4.48923185094337E-12	4.6451079568789E-12	2.24461592547168E-12
0.02218	4.33335574500783E-12	5.86094158317606E-12	4.02160353313676E-12	3.83455220601412E-12	3.99042831194966E-12	4.89450972637575E-12	5.26861238062103E-12	4.52040707213047E-12	4.39570618738205E-12	3.02399645514935E-12	3.39809910939463E-12	4.92568494756286E-12	4.92568494756286E-12	4.6451079568789E-12	4.11512919669808E-12	4.73863362044022E-12	4.52040707213047E-12	3.02399645514935E-12
0.0222	4.14630441788519E-12	6.73384777641505E-12	4.08395397551098E-12	3.80337698482702E-12	3.67867610007859E-12	4.98803538993707E-12	4.92568494756286E-12	3.77220176363991E-12	4.45805662975626E-12	3.39809910939463E-12	3.58515043651727E-12	5.08156105349839E-12	5.17508671705971E-12	4.83215928400154E-12	3.58515043651727E-12	4.02160353313676E-12	4.52040707213047E-12	3.92807786957544E-12
0.02222	4.02160353313676E-12	7.13912565184743E-12	4.1774796390723E-12	3.80337698482702E-12	3.33574866702042E-12	5.29978760180814E-12	4.52040707213047E-12	3.39809910939463E-12	4.33335574500783E-12	3.89690264838834E-12	4.14630441788519E-12	5.23743715943393E-12	5.29978760180814E-12	5.48683892893078E-12	3.14869733989778E-12	3.2422230034591E-12	4.61393273569179E-12	4.55158229331758E-12
0.02224	3.92807786957544E-12	7.20147609422165E-12	4.33335574500783E-12	3.99042831194966E-12	3.49162477295595E-12	5.64271503486631E-12	4.2086548602594E-12	3.14869733989778E-12	4.02160353313676E-12	4.23983008144651E-12	4.42688140856915E-12	5.17508671705971E-12	5.33096282299525E-12	6.20386901623423E-12	2.89929557040092E-12	2.89929557040092E-12	4.33335574500783E-12	4.98803538993707E-12
0.02226	3.92807786957544E-12	6.67149733404083E-12	4.676283178066E-12	4.2086548602594E-12	3.83455220601412E-12	5.26861238062103E-12	4.11512919669808E-12	2.93047079158803E-12	3.55397521533016E-12	4.58275751450468E-12	4.08395397551098E-12	5.08156105349839E-12	5.39331326536946E-12	6.73384777641505E-12	3.08634689752356E-12	2.83694512802671E-12	4.14630441788519E-12	5.05038583231129E-12
0.02228	3.89690264838834E-12	6.07916813148581E-12	4.86333450518865E-12	4.36453096619494E-12	3.92807786957544E-12	4.80098406281443E-12	4.30218052382072E-12	2.89929557040092E-12	3.21104778227199E-12	4.58275751450468E-12	3.39809910939463E-12	4.92568494756286E-12	5.20626193824682E-12	6.73384777641505E-12	3.36692388820752E-12	2.74341946446539E-12	3.89690264838834E-12	4.6451079568789E-12
0.0223	3.83455220601412E-12	5.70506547724053E-12	4.73863362044022E-12	4.2086548602594E-12	3.83455220601412E-12	4.23983008144651E-12	4.61393273569179E-12	3.21104778227199E-12	2.86812034921382E-12	4.55158229331758E-12	2.99282123396224E-12	4.76980884162733E-12	4.98803538993707E-12	6.26621945860845E-12	3.7410265424528E-12	2.68106902209118E-12	3.83455220601412E-12	3.7410265424528E-12
0.02232	3.92807786957544E-12	5.33096282299525E-12	4.42688140856915E-12	3.99042831194966E-12	3.77220176363991E-12	3.7098513212657E-12	4.89450972637575E-12	3.77220176363991E-12	2.83694512802671E-12	4.52040707213047E-12	2.8057699068396E-12	4.86333450518865E-12	4.48923185094337E-12	5.51801415011789E-12	3.80337698482702E-12	2.83694512802671E-12	3.99042831194966E-12	2.8057699068396E-12
0.02234	3.95925309076255E-12	5.05038583231129E-12	4.39570618738205E-12	3.49162477295595E-12	3.99042831194966E-12	3.36692388820752E-12	5.08156105349839E-12	4.42688140856915E-12	3.05517167633646E-12	4.55158229331758E-12	2.8057699068396E-12	4.86333450518865E-12	4.05277875432387E-12	4.98803538993707E-12	3.99042831194966E-12	3.05517167633646E-12	4.45805662975626E-12	2.27579114665879E-12
0.02236	3.58515043651727E-12	4.76980884162733E-12	4.61393273569179E-12	2.89929557040092E-12	4.27100530263362E-12	3.30457344583331E-12	5.1127362746855E-12	5.05038583231129E-12	3.61632565770438E-12	4.52040707213047E-12	2.99282123396224E-12	5.01921061112418E-12	3.61632565770438E-12	4.73863362044022E-12	4.02160353313676E-12	3.08634689752356E-12	5.14391149587261E-12	2.58754335852986E-12
0.02238	2.86812034921382E-12	4.80098406281443E-12	5.05038583231129E-12	2.8057699068396E-12	4.27100530263362E-12	3.49162477295595E-12	4.89450972637575E-12	5.45566370774367E-12	4.48923185094337E-12	4.30218052382072E-12	3.42927433058174E-12	4.89450972637575E-12	3.55397521533016E-12	4.86333450518865E-12	4.1774796390723E-12	2.93047079158803E-12	5.70506547724053E-12	3.08634689752356E-12
0.0224	2.08873981953615E-12	5.05038583231129E-12	5.42448848655657E-12	3.39809910939463E-12	4.14630441788519E-12	3.86572742720123E-12	4.6451079568789E-12	5.5803645924921E-12	5.33096282299525E-12	4.23983008144651E-12	3.99042831194966E-12	4.48923185094337E-12	3.33574866702042E-12	4.92568494756286E-12	4.02160353313676E-12	2.86812034921382E-12	5.92329202555027E-12	3.7098513212657E-12
0.02242	1.77698760766508E-12	5.29978760180814E-12	5.86094158317606E-12	4.2086548602594E-12	4.1774796390723E-12	4.2086548602594E-12	4.61393273569179E-12	5.64271503486631E-12	5.79859114080185E-12	4.39570618738205E-12	4.61393273569179E-12	3.86572742720123E-12	2.93047079158803E-12	4.80098406281443E-12	3.52279999414306E-12	3.05517167633646E-12	5.51801415011789E-12	4.14630441788519E-12
0.02244	1.77698760766508E-12	5.33096282299525E-12	6.07916813148581E-12	4.83215928400154E-12	4.55158229331758E-12	4.55158229331758E-12	4.83215928400154E-12	5.54918937130499E-12	5.70506547724053E-12	4.80098406281443E-12	5.08156105349839E-12	3.17987256108488E-12	2.27579114665879E-12	4.676283178066E-12	2.93047079158803E-12	3.55397521533016E-12	5.08156105349839E-12	4.33335574500783E-12
0.02246	2.27579114665879E-12	5.33096282299525E-12	5.95446724673738E-12	4.83215928400154E-12	5.01921061112418E-12	5.01921061112418E-12	5.33096282299525E-12	5.39331326536946E-12	5.45566370774367E-12	5.20626193824682E-12	5.23743715943393E-12	2.58754335852986E-12	2.05756459834904E-12	4.42688140856915E-12	2.71224424327828E-12	3.86572742720123E-12	4.30218052382072E-12	4.33335574500783E-12
0.02248	2.8057699068396E-12	5.17508671705971E-12	5.82976636198895E-12	4.48923185094337E-12	5.39331326536946E-12	5.14391149587261E-12	5.79859114080185E-12	5.20626193824682E-12	4.98803538993707E-12	5.54918937130499E-12	5.20626193824682E-12	2.49401769496854E-12	2.55636813734275E-12	4.2086548602594E-12	3.02399645514935E-12	3.92807786957544E-12	3.55397521533016E-12	4.27100530263362E-12
0.0225	3.33574866702042E-12	4.98803538993707E-12	5.70506547724053E-12	4.2086548602594E-12	5.61153981367921E-12	5.01921061112418E-12	6.20386901623423E-12	4.92568494756286E-12	4.6451079568789E-12	5.82976636198895E-12	4.98803538993707E-12	3.02399645514935E-12	3.55397521533016E-12	4.33335574500783E-12	3.58515043651727E-12	3.55397521533016E-12	2.74341946446539E-12	4.08395397551098E-12
0.02252	3.55397521533016E-12	4.95686016874997E-12	5.54918937130499E-12	4.02160353313676E-12	5.79859114080185E-12	4.58275751450468E-12	6.23504423742134E-12	4.42688140856915E-12	4.58275751450468E-12	5.76741591961474E-12	4.55158229331758E-12	4.05277875432387E-12	4.52040707213047E-12	4.676283178066E-12	3.89690264838834E-12	3.46044955176884E-12	1.77698760766508E-12	3.86572742720123E-12
0.02254	3.61632565770438E-12	4.76980884162733E-12	5.23743715943393E-12	3.89690264838834E-12	5.67389025605342E-12	4.14630441788519E-12	5.89211680436317E-12	4.08395397551098E-12	4.80098406281443E-12	5.48683892893078E-12	4.02160353313676E-12	4.61393273569179E-12	4.89450972637575E-12	5.17508671705971E-12	4.02160353313676E-12	3.92807786957544E-12	6.23504423742134E-13	3.7098513212657E-12
0.02256	3.64750087889148E-12	4.58275751450468E-12	4.89450972637575E-12	3.7098513212657E-12	5.5803645924921E-12	3.7098513212657E-12	5.33096282299525E-12	3.80337698482702E-12	5.08156105349839E-12	4.80098406281443E-12	3.58515043651727E-12	4.70745839925311E-12	4.92568494756286E-12	5.73624069842763E-12	3.92807786957544E-12	4.73863362044022E-12	9.35256635613201E-14	3.49162477295595E-12
0.02258	3.7410265424528E-12	4.11512919669808E-12	4.6451079568789E-12	3.55397521533016E-12	5.29978760180814E-12	3.30457344583331E-12	4.73863362044022E-12	3.77220176363991E-12	5.14391149587261E-12	4.1774796390723E-12	3.42927433058174E-12	4.36453096619494E-12	4.676283178066E-12	5.95446724673738E-12	4.08395397551098E-12	5.48683892893078E-12	6.85854866116347E-13	3.49162477295595E-12
0.0226	3.7098513212657E-12	3.80337698482702E-12	4.39570618738205E-12	3.42927433058174E-12	4.92568494756286E-12	3.05517167633646E-12	4.33335574500783E-12	3.80337698482702E-12	4.98803538993707E-12	3.58515043651727E-12	3.39809910939463E-12	4.08395397551098E-12	4.23983008144651E-12	5.73624069842763E-12	4.48923185094337E-12	5.86094158317606E-12	1.93286371360062E-12	3.80337698482702E-12
0.02262	3.77220176363991E-12	3.49162477295595E-12	4.05277875432387E-12	3.17987256108488E-12	4.58275751450468E-12	2.93047079158803E-12	4.14630441788519E-12	3.77220176363991E-12	4.39570618738205E-12	3.14869733989778E-12	3.36692388820752E-12	3.80337698482702E-12	3.83455220601412E-12	5.05038583231129E-12	4.89450972637575E-12	5.67389025605342E-12	2.86812034921382E-12	3.83455220601412E-12
0.02264	4.05277875432387E-12	3.42927433058174E-12	4.02160353313676E-12	2.99282123396224E-12	4.33335574500783E-12	2.40049203140722E-12	4.02160353313676E-12	3.7098513212657E-12	3.86572742720123E-12	2.86812034921382E-12	3.30457344583331E-12	3.49162477295595E-12	3.30457344583331E-12	4.2086548602594E-12	5.1127362746855E-12	5.14391149587261E-12	3.64750087889148E-12	3.7098513212657E-12
0.02266	4.23983008144651E-12	3.58515043651727E-12	4.42688140856915E-12	2.86812034921382E-12	4.39570618738205E-12	1.77698760766508E-12	3.99042831194966E-12	3.86572742720123E-12	3.2422230034591E-12	2.93047079158803E-12	3.2733982246462E-12	3.17987256108488E-12	3.2422230034591E-12	3.55397521533016E-12	4.98803538993707E-12	4.58275751450468E-12	4.1774796390723E-12	3.14869733989778E-12
0.02268	4.27100530263362E-12	3.7098513212657E-12	4.92568494756286E-12	2.93047079158803E-12	4.58275751450468E-12	1.65228672291666E-12	3.83455220601412E-12	4.2086548602594E-12	3.2422230034591E-12	3.21104778227199E-12	3.55397521533016E-12	2.86812034921382E-12	3.89690264838834E-12	3.30457344583331E-12	4.70745839925311E-12	4.08395397551098E-12	4.36453096619494E-12	2.36931681022011E-12
0.0227	4.14630441788519E-12	3.80337698482702E-12	5.17508671705971E-12	3.14869733989778E-12	4.83215928400154E-12	2.24461592547168E-12	3.58515043651727E-12	4.52040707213047E-12	3.2422230034591E-12	3.7098513212657E-12	3.86572742720123E-12	2.8057699068396E-12	3.99042831194966E-12	3.61632565770438E-12	4.27100530263362E-12	3.77220176363991E-12	3.99042831194966E-12	1.8393380500393E-12
0.02272	3.83455220601412E-12	3.58515043651727E-12	5.26861238062103E-12	3.36692388820752E-12	4.61393273569179E-12	3.33574866702042E-12	3.33574866702042E-12	4.83215928400154E-12	3.33574866702042E-12	4.11512919669808E-12	4.05277875432387E-12	2.93047079158803E-12	1.8705132712264E-12	3.92807786957544E-12	4.02160353313676E-12	4.05277875432387E-12	3.39809910939463E-12	1.65228672291666E-12
0.02274	3.61632565770438E-12	3.49162477295595E-12	5.23743715943393E-12	3.80337698482702E-12	3.95925309076255E-12	4.61393273569179E-12	3.17987256108488E-12	4.83215928400154E-12	3.33574866702042E-12	4.55158229331758E-12	4.27100530263362E-12	3.17987256108488E-12	-1.55876105935534E-13	4.39570618738205E-12	3.67867610007859E-12	4.61393273569179E-12	2.99282123396224E-12	1.8393380500393E-12
0.02276	3.7410265424528E-12	3.61632565770438E-12	5.01921061112418E-12	4.676283178066E-12	3.61632565770438E-12	5.36213804418235E-12	2.8057699068396E-12	4.80098406281443E-12	3.58515043651727E-12	4.58275751450468E-12	4.42688140856915E-12	3.55397521533016E-12	-1.24700884748427E-13	4.55158229331758E-12	3.49162477295595E-12	5.05038583231129E-12	2.89929557040092E-12	2.11991504072326E-12
0.02278	4.08395397551098E-12	3.86572742720123E-12	4.676283178066E-12	5.64271503486631E-12	3.58515043651727E-12	5.76741591961474E-12	2.49401769496854E-12	4.61393273569179E-12	4.05277875432387E-12	4.676283178066E-12	4.52040707213047E-12	3.99042831194966E-12	1.43406017460691E-12	4.30218052382072E-12	3.80337698482702E-12	5.14391149587261E-12	3.02399645514935E-12	2.58754335852986E-12
0.0228	4.48923185094337E-12	4.1774796390723E-12	4.39570618738205E-12	6.14151857386002E-12	4.1774796390723E-12	6.07916813148581E-12	2.40049203140722E-12	4.36453096619494E-12	4.58275751450468E-12	4.52040707213047E-12	4.2086548602594E-12	4.36453096619494E-12	3.7410265424528E-12	3.86572742720123E-12	4.08395397551098E-12	4.86333450518865E-12	3.2422230034591E-12	2.93047079158803E-12
0.02282	4.70745839925311E-12	4.30218052382072E-12	4.30218052382072E-12	6.23504423742134E-12	5.05038583231129E-12	6.17269379504713E-12	2.64989380090407E-12	4.11512919669808E-12	4.95686016874997E-12	4.42688140856915E-12	3.77220176363991E-12	4.58275751450468E-12	5.73624069842763E-12	3.2422230034591E-12	4.30218052382072E-12	4.30218052382072E-12	3.77220176363991E-12	3.30457344583331E-12
0.02284	4.98803538993707E-12	4.30218052382072E-12	4.30218052382072E-12	5.92329202555027E-12	5.54918937130499E-12	5.98564246792449E-12	3.2422230034591E-12	3.7410265424528E-12	5.17508671705971E-12	4.55158229331758E-12	3.30457344583331E-12	4.61393273569179E-12	6.79619821878926E-12	2.93047079158803E-12	4.39570618738205E-12	3.86572742720123E-12	4.42688140856915E-12	3.7410265424528E-12
0.02286	4.98803538993707E-12	4.39570618738205E-12	4.27100530263362E-12	5.61153981367921E-12	5.61153981367921E-12	5.67389025605342E-12	3.92807786957544E-12	3.2422230034591E-12	5.36213804418235E-12	4.70745839925311E-12	3.08634689752356E-12	4.52040707213047E-12	6.54679644929241E-12	2.86812034921382E-12	4.42688140856915E-12	3.42927433058174E-12	4.92568494756286E-12	4.05277875432387E-12
0.02288	4.61393273569179E-12	4.58275751450468E-12	4.08395397551098E-12	5.36213804418235E-12	5.29978760180814E-12	5.23743715943393E-12	4.70745839925311E-12	2.7745946856525E-12	5.45566370774367E-12	4.98803538993707E-12	3.11752211871067E-12	4.42688140856915E-12	5.45566370774367E-12	3.14869733989778E-12	4.36453096619494E-12	3.21104778227199E-12	4.98803538993707E-12	4.2086548602594E-12
0.0229	3.95925309076255E-12	4.76980884162733E-12	3.77220176363991E-12	5.26861238062103E-12	4.95686016874997E-12	4.76980884162733E-12	5.33096282299525E-12	2.338141589033E-12	5.42448848655657E-12	4.98803538993707E-12	3.33574866702042E-12	4.27100530263362E-12	4.2086548602594E-12	3.49162477295595E-12	4.45805662975626E-12	3.33574866702042E-12	4.76980884162733E-12	4.14630441788519E-12
0.02292	3.33574866702042E-12	4.89450972637575E-12	3.58515043651727E-12	5.26861238062103E-12	4.80098406281443E-12	4.36453096619494E-12	5.70506547724053E-12	2.27579114665879E-12	5.01921061112418E-12	4.95686016874997E-12	3.95925309076255E-12	4.27100530263362E-12	3.36692388820752E-12	3.89690264838834E-12	4.61393273569179E-12	4.02160353313676E-12	4.58275751450468E-12	3.80337698482702E-12
0.02294	2.89929557040092E-12	4.92568494756286E-12	3.55397521533016E-12	5.23743715943393E-12	4.6451079568789E-12	3.99042831194966E-12	5.92329202555027E-12	2.43166725259432E-12	4.42688140856915E-12	4.83215928400154E-12	4.58275751450468E-12	4.52040707213047E-12	3.2733982246462E-12	4.30218052382072E-12	4.55158229331758E-12	4.48923185094337E-12	4.61393273569179E-12	3.30457344583331E-12
0.02296	2.64989380090407E-12	4.89450972637575E-12	3.55397521533016E-12	5.23743715943393E-12	4.42688140856915E-12	4.11512919669808E-12	5.95446724673738E-12	2.71224424327828E-12	3.77220176363991E-12	4.52040707213047E-12	4.95686016874997E-12	4.86333450518865E-12	3.7410265424528E-12	4.89450972637575E-12	4.30218052382072E-12	4.61393273569179E-12	4.73863362044022E-12	3.05517167633646E-12
0.02298	2.86812034921382E-12	5.20626193824682E-12	3.30457344583331E-12	5.36213804418235E-12	4.11512919669808E-12	4.55158229331758E-12	5.98564246792449E-12	3.02399645514935E-12	3.33574866702042E-12	4.05277875432387E-12	4.76980884162733E-12	5.17508671705971E-12	4.58275751450468E-12	5.64271503486631E-12	3.89690264838834E-12	4.1774796390723E-12	4.61393273569179E-12	3.2733982246462E-12
0.023	3.39809910939463E-12	5.51801415011789E-12	3.2733982246462E-12	5.51801415011789E-12	3.89690264838834E-12	5.05038583231129E-12	5.98564246792449E-12	3.17987256108488E-12	3.14869733989778E-12	3.67867610007859E-12	4.27100530263362E-12	5.33096282299525E-12	5.29978760180814E-12	6.11034335267291E-12	3.86572742720123E-12	3.52279999414306E-12	4.2086548602594E-12	3.7098513212657E-12
0.02302	3.86572742720123E-12	5.61153981367921E-12	3.52279999414306E-12	5.54918937130499E-12	4.02160353313676E-12	5.01921061112418E-12	5.82976636198895E-12	3.21104778227199E-12	3.17987256108488E-12	3.33574866702042E-12	3.7410265424528E-12	4.92568494756286E-12	5.79859114080185E-12	6.23504423742134E-12	3.95925309076255E-12	3.08634689752356E-12	3.58515043651727E-12	4.27100530263362E-12
0.02304	4.08395397551098E-12	5.29978760180814E-12	4.02160353313676E-12	5.48683892893078E-12	4.14630441788519E-12	4.52040707213047E-12	5.48683892893078E-12	3.42927433058174E-12	3.39809910939463E-12	3.46044955176884E-12	3.2733982246462E-12	4.55158229331758E-12	5.95446724673738E-12	6.20386901623423E-12	4.48923185094337E-12	2.93047079158803E-12	3.08634689752356E-12	4.676283178066E-12
0.02306	3.7410265424528E-12	4.70745839925311E-12	4.36453096619494E-12	5.17508671705971E-12	4.1774796390723E-12	4.11512919669808E-12	5.05038583231129E-12	4.02160353313676E-12	3.58515043651727E-12	3.83455220601412E-12	3.2422230034591E-12	4.23983008144651E-12	5.79859114080185E-12	5.89211680436317E-12	5.05038583231129E-12	2.93047079158803E-12	2.96164601277514E-12	5.01921061112418E-12
0.02308	3.2422230034591E-12	4.27100530263362E-12	4.48923185094337E-12	4.76980884162733E-12	4.1774796390723E-12	3.83455220601412E-12	4.55158229331758E-12	4.98803538993707E-12	3.77220176363991E-12	4.30218052382072E-12	3.49162477295595E-12	4.2086548602594E-12	5.1127362746855E-12	5.48683892893078E-12	5.29978760180814E-12	3.02399645514935E-12	3.33574866702042E-12	5.14391149587261E-12
0.0231	3.17987256108488E-12	4.11512919669808E-12	4.36453096619494E-12	4.48923185094337E-12	4.1774796390723E-12	3.7410265424528E-12	4.1774796390723E-12	6.11034335267291E-12	3.77220176363991E-12	4.676283178066E-12	3.86572742720123E-12	4.27100530263362E-12	4.1774796390723E-12	4.92568494756286E-12	5.54918937130499E-12	2.99282123396224E-12	3.77220176363991E-12	5.14391149587261E-12
0.02312	3.42927433058174E-12	4.1774796390723E-12	4.39570618738205E-12	4.33335574500783E-12	4.1774796390723E-12	3.83455220601412E-12	3.89690264838834E-12	6.9832495459119E-12	3.7410265424528E-12	4.95686016874997E-12	4.33335574500783E-12	4.30218052382072E-12	3.30457344583331E-12	4.39570618738205E-12	5.54918937130499E-12	3.08634689752356E-12	4.11512919669808E-12	5.14391149587261E-12
0.02314	3.86572742720123E-12	4.36453096619494E-12	4.52040707213047E-12	4.02160353313676E-12	4.2086548602594E-12	4.11512919669808E-12	3.7410265424528E-12	7.29500175778297E-12	3.80337698482702E-12	4.92568494756286E-12	4.73863362044022E-12	4.52040707213047E-12	2.58754335852986E-12	4.08395397551098E-12	5.14391149587261E-12	3.2733982246462E-12	4.39570618738205E-12	5.29978760180814E-12
0.02316	4.27100530263362E-12	4.58275751450468E-12	4.48923185094337E-12	3.42927433058174E-12	4.30218052382072E-12	4.27100530263362E-12	4.02160353313676E-12	7.13912565184743E-12	3.86572742720123E-12	4.61393273569179E-12	5.01921061112418E-12	4.676283178066E-12	2.40049203140722E-12	3.58515043651727E-12	4.48923185094337E-12	3.55397521533016E-12	4.676283178066E-12	5.70506547724053E-12
0.02318	4.80098406281443E-12	4.76980884162733E-12	4.48923185094337E-12	2.83694512802671E-12	4.58275751450468E-12	4.33335574500783E-12	4.48923185094337E-12	6.35974512216977E-12	4.1774796390723E-12	4.08395397551098E-12	5.1127362746855E-12	4.70745839925311E-12	2.61871857971696E-12	3.2422230034591E-12	3.7410265424528E-12	3.67867610007859E-12	4.55158229331758E-12	6.14151857386002E-12
0.0232	5.20626193824682E-12	4.92568494756286E-12	4.58275751450468E-12	3.14869733989778E-12	4.92568494756286E-12	4.39570618738205E-12	5.05038583231129E-12	5.20626193824682E-12	4.33335574500783E-12	3.7098513212657E-12	4.95686016874997E-12	4.676283178066E-12	3.14869733989778E-12	2.8057699068396E-12	2.83694512802671E-12	3.49162477295595E-12	4.11512919669808E-12	6.54679644929241E-12
0.02322	5.64271503486631E-12	4.98803538993707E-12	4.70745839925311E-12	3.83455220601412E-12	5.29978760180814E-12	4.36453096619494E-12	5.51801415011789E-12	4.30218052382072E-12	4.2086548602594E-12	3.49162477295595E-12	4.6451079568789E-12	4.61393273569179E-12	4.02160353313676E-12	2.71224424327828E-12	2.338141589033E-12	3.46044955176884E-12	3.42927433058174E-12	6.70267255522794E-12
0.02324	5.92329202555027E-12	4.89450972637575E-12	4.92568494756286E-12	3.99042831194966E-12	5.36213804418235E-12	4.27100530263362E-12	5.64271503486631E-12	4.11512919669808E-12	4.08395397551098E-12	3.42927433058174E-12	4.02160353313676E-12	4.52040707213047E-12	4.98803538993707E-12	2.86812034921382E-12	2.27579114665879E-12	3.49162477295595E-12	2.61871857971696E-12	6.70267255522794E-12
0.02326	5.79859114080185E-12	4.80098406281443E-12	5.08156105349839E-12	3.58515043651727E-12	5.61153981367921E-12	4.2086548602594E-12	5.51801415011789E-12	4.27100530263362E-12	3.89690264838834E-12	3.52279999414306E-12	3.33574866702042E-12	4.14630441788519E-12	5.61153981367921E-12	3.11752211871067E-12	2.71224424327828E-12	3.7410265424528E-12	1.99521415597483E-12	6.42209556454398E-12
0.02328	5.33096282299525E-12	4.58275751450468E-12	4.95686016874997E-12	3.30457344583331E-12	5.82976636198895E-12	4.23983008144651E-12	5.08156105349839E-12	4.70745839925311E-12	3.89690264838834E-12	3.77220176363991E-12	2.64989380090407E-12	3.7410265424528E-12	5.33096282299525E-12	3.42927433058174E-12	3.14869733989778E-12	3.99042831194966E-12	1.27818406867137E-12	5.98564246792449E-12
0.0233	4.80098406281443E-12	4.48923185094337E-12	4.70745839925311E-12	3.33574866702042E-12	6.17269379504713E-12	4.30218052382072E-12	4.61393273569179E-12	4.86333450518865E-12	4.05277875432387E-12	3.86572742720123E-12	2.46284247378143E-12	3.67867610007859E-12	4.676283178066E-12	3.77220176363991E-12	3.58515043651727E-12	4.27100530263362E-12	1.02878229917452E-12	5.17508671705971E-12
0.02332	4.39570618738205E-12	4.1774796390723E-12	4.36453096619494E-12	3.64750087889148E-12	6.39092034335687E-12	4.30218052382072E-12	4.14630441788519E-12	4.86333450518865E-12	4.2086548602594E-12	3.86572742720123E-12	2.58754335852986E-12	3.92807786957544E-12	4.14630441788519E-12	4.05277875432387E-12	3.7410265424528E-12	4.676283178066E-12	1.62111150172955E-12	4.52040707213047E-12
0.02334	4.02160353313676E-12	3.86572742720123E-12	4.30218052382072E-12	3.89690264838834E-12	6.42209556454398E-12	4.1774796390723E-12	3.64750087889148E-12	4.80098406281443E-12	4.36453096619494E-12	3.80337698482702E-12	3.02399645514935E-12	4.1774796390723E-12	4.1774796390723E-12	4.33335574500783E-12	3.80337698482702E-12	5.08156105349839E-12	2.8057699068396E-12	3.83455220601412E-12
0.02336	3.83455220601412E-12	3.61632565770438E-12	4.27100530263362E-12	4.23983008144651E-12	6.07916813148581E-12	4.02160353313676E-12	3.21104778227199E-12	4.83215928400154E-12	4.58275751450468E-12	3.67867610007859E-12	3.30457344583331E-12	3.95925309076255E-12	4.48923185094337E-12	4.58275751450468E-12	3.7410265424528E-12	5.51801415011789E-12	3.99042831194966E-12	3.77220176363991E-12
0.02338	3.92807786957544E-12	3.30457344583331E-12	4.2086548602594E-12	4.676283178066E-12	5.64271503486631E-12	3.52279999414306E-12	2.83694512802671E-12	4.73863362044022E-12	4.55158229331758E-12	3.67867610007859E-12	3.7098513212657E-12	3.89690264838834E-12	4.676283178066E-12	4.27100530263362E-12	3.77220176363991E-12	5.61153981367921E-12	4.61393273569179E-12	3.92807786957544E-12
0.0234	4.27100530263362E-12	3.02399645514935E-12	4.36453096619494E-12	5.14391149587261E-12	5.45566370774367E-12	3.14869733989778E-12	2.68106902209118E-12	4.39570618738205E-12	4.42688140856915E-12	3.99042831194966E-12	4.27100530263362E-12	4.39570618738205E-12	4.676283178066E-12	3.21104778227199E-12	3.61632565770438E-12	5.61153981367921E-12	5.05038583231129E-12	4.08395397551098E-12
0.02342	4.42688140856915E-12	2.93047079158803E-12	4.48923185094337E-12	5.54918937130499E-12	5.36213804418235E-12	2.74341946446539E-12	2.74341946446539E-12	4.27100530263362E-12	4.1774796390723E-12	4.45805662975626E-12	4.42688140856915E-12	4.86333450518865E-12	4.36453096619494E-12	2.3069663678459E-12	3.39809910939463E-12	5.26861238062103E-12	5.14391149587261E-12	4.36453096619494E-12
0.02344	4.30218052382072E-12	3.2422230034591E-12	4.73863362044022E-12	5.82976636198895E-12	5.48683892893078E-12	2.74341946446539E-12	2.99282123396224E-12	4.30218052382072E-12	3.83455220601412E-12	4.83215928400154E-12	4.36453096619494E-12	4.83215928400154E-12	3.99042831194966E-12	2.18226548309747E-12	3.39809910939463E-12	4.86333450518865E-12	5.1127362746855E-12	4.61393273569179E-12
0.02346	4.08395397551098E-12	3.55397521533016E-12	4.95686016874997E-12	5.82976636198895E-12	5.33096282299525E-12	2.93047079158803E-12	3.39809910939463E-12	4.45805662975626E-12	3.64750087889148E-12	5.01921061112418E-12	4.1774796390723E-12	4.52040707213047E-12	3.61632565770438E-12	2.58754335852986E-12	3.7410265424528E-12	4.33335574500783E-12	4.95686016874997E-12	4.86333450518865E-12
0.02348	3.89690264838834E-12	3.99042831194966E-12	5.08156105349839E-12	5.5803645924921E-12	5.08156105349839E-12	3.33574866702042E-12	3.52279999414306E-12	4.73863362044022E-12	3.86572742720123E-12	4.95686016874997E-12	4.08395397551098E-12	4.08395397551098E-12	3.30457344583331E-12	2.99282123396224E-12	4.27100530263362E-12	3.92807786957544E-12	4.89450972637575E-12	4.98803538993707E-12
0.0235	3.80337698482702E-12	4.23983008144651E-12	5.01921061112418E-12	5.61153981367921E-12	4.61393273569179E-12	3.83455220601412E-12	3.49162477295595E-12	4.73863362044022E-12	4.2086548602594E-12	4.676283178066E-12	4.05277875432387E-12	3.7410265424528E-12	3.11752211871067E-12	3.7098513212657E-12	4.676283178066E-12	3.83455220601412E-12	4.80098406281443E-12	4.676283178066E-12
0.02352	3.77220176363991E-12	4.48923185094337E-12	4.89450972637575E-12	6.0479929102987E-12	4.02160353313676E-12	4.36453096619494E-12	3.58515043651727E-12	4.30218052382072E-12	4.55158229331758E-12	4.39570618738205E-12	4.42688140856915E-12	3.55397521533016E-12	2.71224424327828E-12	4.1774796390723E-12	5.08156105349839E-12	4.05277875432387E-12	4.676283178066E-12	4.2086548602594E-12
0.02354	3.7410265424528E-12	4.6451079568789E-12	4.83215928400154E-12	6.07916813148581E-12	3.33574866702042E-12	4.676283178066E-12	4.02160353313676E-12	3.86572742720123E-12	4.676283178066E-12	3.99042831194966E-12	4.95686016874997E-12	3.52279999414306E-12	2.36931681022011E-12	4.48923185094337E-12	5.51801415011789E-12	4.36453096619494E-12	4.48923185094337E-12	3.64750087889148E-12
0.02356	3.83455220601412E-12	4.73863362044022E-12	4.92568494756286E-12	5.61153981367921E-12	2.89929557040092E-12	5.01921061112418E-12	4.55158229331758E-12	3.49162477295595E-12	4.42688140856915E-12	3.49162477295595E-12	5.26861238062103E-12	3.58515043651727E-12	2.36931681022011E-12	4.30218052382072E-12	5.73624069842763E-12	4.61393273569179E-12	4.45805662975626E-12	3.2422230034591E-12
0.02358	3.92807786957544E-12	4.98803538993707E-12	5.39331326536946E-12	5.17508671705971E-12	2.89929557040092E-12	5.01921061112418E-12	5.08156105349839E-12	3.49162477295595E-12	4.1774796390723E-12	3.21104778227199E-12	5.26861238062103E-12	3.64750087889148E-12	2.99282123396224E-12	3.77220176363991E-12	5.33096282299525E-12	4.70745839925311E-12	4.36453096619494E-12	3.14869733989778E-12
0.0236	3.89690264838834E-12	5.33096282299525E-12	5.86094158317606E-12	4.48923185094337E-12	3.33574866702042E-12	4.83215928400154E-12	5.36213804418235E-12	3.49162477295595E-12	3.89690264838834E-12	2.86812034921382E-12	4.95686016874997E-12	3.49162477295595E-12	3.80337698482702E-12	2.93047079158803E-12	4.80098406281443E-12	4.6451079568789E-12	4.2086548602594E-12	3.46044955176884E-12
0.02362	3.7098513212657E-12	5.70506547724053E-12	5.98564246792449E-12	4.08395397551098E-12	3.92807786957544E-12	4.23983008144651E-12	5.67389025605342E-12	3.36692388820752E-12	3.77220176363991E-12	2.58754335852986E-12	4.55158229331758E-12	3.2733982246462E-12	4.2086548602594E-12	2.24461592547168E-12	4.39570618738205E-12	4.55158229331758E-12	4.08395397551098E-12	3.83455220601412E-12
0.02364	3.58515043651727E-12	5.67389025605342E-12	5.54918937130499E-12	3.95925309076255E-12	4.36453096619494E-12	3.67867610007859E-12	5.64271503486631E-12	2.86812034921382E-12	3.7410265424528E-12	2.40049203140722E-12	3.80337698482702E-12	3.21104778227199E-12	4.08395397551098E-12	1.8393380500393E-12	4.42688140856915E-12	4.42688140856915E-12	3.99042831194966E-12	4.30218052382072E-12
0.02366	3.39809910939463E-12	5.29978760180814E-12	4.70745839925311E-12	4.11512919669808E-12	4.70745839925311E-12	3.2733982246462E-12	5.48683892893078E-12	2.05756459834904E-12	3.7410265424528E-12	2.55636813734275E-12	3.05517167633646E-12	3.17987256108488E-12	3.58515043651727E-12	1.62111150172955E-12	4.80098406281443E-12	4.1774796390723E-12	3.89690264838834E-12	4.83215928400154E-12
0.02368	3.33574866702042E-12	4.76980884162733E-12	4.1774796390723E-12	4.27100530263362E-12	5.01921061112418E-12	3.17987256108488E-12	5.39331326536946E-12	1.4028849534198E-12	3.89690264838834E-12	2.89929557040092E-12	2.8057699068396E-12	2.83694512802671E-12	3.33574866702042E-12	1.21583362629716E-12	5.20626193824682E-12	4.1774796390723E-12	3.64750087889148E-12	5.01921061112418E-12
0.0237	3.2422230034591E-12	4.39570618738205E-12	4.02160353313676E-12	4.33335574500783E-12	5.36213804418235E-12	3.39809910939463E-12	5.70506547724053E-12	1.15348318392295E-12	4.11512919669808E-12	3.2733982246462E-12	3.39809910939463E-12	2.7745946856525E-12	3.2422230034591E-12	1.05995752036163E-12	5.33096282299525E-12	4.52040707213047E-12	3.39809910939463E-12	5.08156105349839E-12
0.02372	3.2422230034591E-12	4.48923185094337E-12	4.08395397551098E-12	4.14630441788519E-12	5.42448848655657E-12	3.89690264838834E-12	5.92329202555027E-12	1.80816282885219E-12	4.45805662975626E-12	3.64750087889148E-12	4.02160353313676E-12	3.05517167633646E-12	3.17987256108488E-12	1.46523539579401E-12	5.08156105349839E-12	4.92568494756286E-12	3.39809910939463E-12	5.08156105349839E-12
0.02374	3.05517167633646E-12	4.80098406281443E-12	4.11512919669808E-12	3.77220176363991E-12	5.36213804418235E-12	4.48923185094337E-12	5.98564246792449E-12	2.86812034921382E-12	4.676283178066E-12	3.83455220601412E-12	4.48923185094337E-12	3.39809910939463E-12	3.46044955176884E-12	2.338141589033E-12	4.39570618738205E-12	5.14391149587261E-12	3.61632565770438E-12	5.08156105349839E-12
0.02376	2.7745946856525E-12	5.08156105349839E-12	4.2086548602594E-12	3.42927433058174E-12	5.14391149587261E-12	4.83215928400154E-12	5.73624069842763E-12	4.23983008144651E-12	4.92568494756286E-12	3.80337698482702E-12	4.80098406281443E-12	3.7098513212657E-12	3.67867610007859E-12	3.2422230034591E-12	3.64750087889148E-12	5.05038583231129E-12	3.7098513212657E-12	5.01921061112418E-12
0.02378	2.93047079158803E-12	4.95686016874997E-12	4.2086548602594E-12	3.2733982246462E-12	4.83215928400154E-12	4.89450972637575E-12	5.39331326536946E-12	5.26861238062103E-12	5.08156105349839E-12	3.77220176363991E-12	4.80098406281443E-12	3.7098513212657E-12	3.99042831194966E-12	3.86572742720123E-12	3.05517167633646E-12	4.83215928400154E-12	3.67867610007859E-12	5.05038583231129E-12
0.0238	3.2733982246462E-12	4.55158229331758E-12	4.23983008144651E-12	3.49162477295595E-12	4.52040707213047E-12	4.61393273569179E-12	4.676283178066E-12	5.79859114080185E-12	4.89450972637575E-12	3.7098513212657E-12	4.76980884162733E-12	3.58515043651727E-12	4.14630441788519E-12	4.08395397551098E-12	2.8057699068396E-12	4.73863362044022E-12	3.42927433058174E-12	5.05038583231129E-12
0.02382	3.86572742720123E-12	4.08395397551098E-12	4.23983008144651E-12	3.7098513212657E-12	4.23983008144651E-12	4.1774796390723E-12	3.7410265424528E-12	5.54918937130499E-12	4.39570618738205E-12	3.67867610007859E-12	4.73863362044022E-12	3.61632565770438E-12	4.39570618738205E-12	3.89690264838834E-12	2.93047079158803E-12	4.86333450518865E-12	3.2422230034591E-12	5.01921061112418E-12
0.02384	4.27100530263362E-12	3.77220176363991E-12	4.30218052382072E-12	3.67867610007859E-12	4.02160353313676E-12	3.99042831194966E-12	2.86812034921382E-12	4.98803538993707E-12	3.86572742720123E-12	3.77220176363991E-12	4.83215928400154E-12	3.83455220601412E-12	4.73863362044022E-12	3.49162477295595E-12	3.21104778227199E-12	5.05038583231129E-12	3.08634689752356E-12	4.73863362044022E-12
0.02386	4.55158229331758E-12	3.67867610007859E-12	4.39570618738205E-12	3.42927433058174E-12	4.05277875432387E-12	4.11512919669808E-12	2.15109026191036E-12	4.42688140856915E-12	3.30457344583331E-12	3.83455220601412E-12	5.14391149587261E-12	4.23983008144651E-12	5.01921061112418E-12	3.17987256108488E-12	3.58515043651727E-12	5.39331326536946E-12	3.02399645514935E-12	4.36453096619494E-12
0.02388	4.676283178066E-12	3.7098513212657E-12	4.48923185094337E-12	3.02399645514935E-12	4.11512919669808E-12	4.11512919669808E-12	2.08873981953615E-12	4.39570618738205E-12	3.05517167633646E-12	3.80337698482702E-12	5.17508671705971E-12	4.39570618738205E-12	5.14391149587261E-12	3.05517167633646E-12	4.11512919669808E-12	5.64271503486631E-12	3.17987256108488E-12	4.2086548602594E-12
0.0239	4.42688140856915E-12	3.77220176363991E-12	4.55158229331758E-12	2.93047079158803E-12	4.11512919669808E-12	3.99042831194966E-12	2.55636813734275E-12	4.58275751450468E-12	3.17987256108488E-12	3.86572742720123E-12	4.89450972637575E-12	4.42688140856915E-12	4.70745839925311E-12	3.14869733989778E-12	4.2086548602594E-12	5.61153981367921E-12	3.33574866702042E-12	4.2086548602594E-12
0.02392	4.2086548602594E-12	3.86572742720123E-12	4.52040707213047E-12	2.99282123396224E-12	4.05277875432387E-12	3.7098513212657E-12	3.49162477295595E-12	4.80098406281443E-12	3.49162477295595E-12	3.67867610007859E-12	4.33335574500783E-12	4.33335574500783E-12	3.80337698482702E-12	3.2422230034591E-12	3.86572742720123E-12	5.26861238062103E-12	3.2422230034591E-12	4.39570618738205E-12
0.02394	3.7410265424528E-12	4.05277875432387E-12	4.58275751450468E-12	2.61871857971696E-12	3.95925309076255E-12	3.36692388820752E-12	4.55158229331758E-12	5.08156105349839E-12	3.55397521533016E-12	3.2422230034591E-12	4.02160353313676E-12	4.39570618738205E-12	2.64989380090407E-12	3.39809910939463E-12	3.17987256108488E-12	4.73863362044022E-12	3.21104778227199E-12	4.55158229331758E-12
0.02396	3.46044955176884E-12	4.55158229331758E-12	4.76980884162733E-12	1.99521415597483E-12	4.08395397551098E-12	3.17987256108488E-12	5.20626193824682E-12	5.17508671705971E-12	3.52279999414306E-12	2.71224424327828E-12	3.99042831194966E-12	4.42688140856915E-12	1.58993628054244E-12	3.42927433058174E-12	2.08873981953615E-12	4.33335574500783E-12	3.17987256108488E-12	4.55158229331758E-12
0.02398	3.30457344583331E-12	5.17508671705971E-12	5.17508671705971E-12	1.99521415597483E-12	4.14630441788519E-12	3.30457344583331E-12	5.36213804418235E-12	5.33096282299525E-12	3.33574866702042E-12	2.11991504072326E-12	4.08395397551098E-12	4.27100530263362E-12	8.41730972051881E-13	3.52279999414306E-12	1.52758583816823E-12	4.36453096619494E-12	3.05517167633646E-12	4.39570618738205E-12
0.024	3.39809910939463E-12	5.70506547724053E-12	5.76741591961474E-12	2.8057699068396E-12	4.14630441788519E-12	3.42927433058174E-12	5.05038583231129E-12	5.45566370774367E-12	3.39809910939463E-12	1.96403893478772E-12	4.36453096619494E-12	3.83455220601412E-12	1.18465840511005E-12	3.77220176363991E-12	1.58993628054244E-12	4.55158229331758E-12	2.93047079158803E-12	4.2086548602594E-12
0.02402	3.67867610007859E-12	5.89211680436317E-12	5.98564246792449E-12	3.7410265424528E-12	4.1774796390723E-12	3.52279999414306E-12	4.48923185094337E-12	5.36213804418235E-12	3.77220176363991E-12	2.3069663678459E-12	4.676283178066E-12	3.58515043651727E-12	2.58754335852986E-12	3.80337698482702E-12	2.27579114665879E-12	4.76980884162733E-12	2.74341946446539E-12	3.89690264838834E-12
0.02404	3.89690264838834E-12	5.82976636198895E-12	5.79859114080185E-12	4.27100530263362E-12	4.2086548602594E-12	3.52279999414306E-12	3.86572742720123E-12	5.1127362746855E-12	4.39570618738205E-12	2.86812034921382E-12	4.80098406281443E-12	3.55397521533016E-12	3.83455220601412E-12	3.67867610007859E-12	2.89929557040092E-12	4.76980884162733E-12	2.83694512802671E-12	3.36692388820752E-12
0.02406	4.1774796390723E-12	5.54918937130499E-12	5.33096282299525E-12	4.676283178066E-12	4.30218052382072E-12	3.36692388820752E-12	3.36692388820752E-12	4.58275751450468E-12	5.39331326536946E-12	3.08634689752356E-12	4.42688140856915E-12	3.77220176363991E-12	4.27100530263362E-12	3.17987256108488E-12	3.30457344583331E-12	4.6451079568789E-12	3.33574866702042E-12	2.83694512802671E-12
0.02408	4.27100530263362E-12	4.83215928400154E-12	4.98803538993707E-12	4.76980884162733E-12	4.39570618738205E-12	3.21104778227199E-12	2.86812034921382E-12	3.95925309076255E-12	6.45327078573109E-12	2.99282123396224E-12	3.80337698482702E-12	4.14630441788519E-12	4.33335574500783E-12	2.61871857971696E-12	3.7410265424528E-12	4.42688140856915E-12	3.7410265424528E-12	2.49401769496854E-12
0.0241	4.23983008144651E-12	4.02160353313676E-12	4.73863362044022E-12	4.676283178066E-12	4.58275751450468E-12	3.33574866702042E-12	2.71224424327828E-12	3.33574866702042E-12	7.10795043066033E-12	2.89929557040092E-12	2.86812034921382E-12	4.1774796390723E-12	4.27100530263362E-12	2.8057699068396E-12	4.2086548602594E-12	4.33335574500783E-12	3.83455220601412E-12	2.49401769496854E-12
0.02412	4.23983008144651E-12	3.05517167633646E-12	4.73863362044022E-12	4.42688140856915E-12	4.6451079568789E-12	3.52279999414306E-12	2.74341946446539E-12	2.93047079158803E-12	7.20147609422165E-12	3.02399645514935E-12	2.3069663678459E-12	3.42927433058174E-12	4.23983008144651E-12	3.67867610007859E-12	4.23983008144651E-12	4.36453096619494E-12	3.46044955176884E-12	2.74341946446539E-12
0.02414	4.39570618738205E-12	2.02638937716194E-12	4.70745839925311E-12	4.2086548602594E-12	4.61393273569179E-12	3.64750087889148E-12	2.8057699068396E-12	2.86812034921382E-12	6.85854866116347E-12	3.11752211871067E-12	2.89929557040092E-12	2.40049203140722E-12	4.14630441788519E-12	4.08395397551098E-12	4.2086548602594E-12	4.39570618738205E-12	3.02399645514935E-12	3.14869733989778E-12
0.02416	4.70745839925311E-12	1.24700884748427E-12	4.42688140856915E-12	4.08395397551098E-12	4.39570618738205E-12	3.55397521533016E-12	3.2733982246462E-12	3.11752211871067E-12	6.32856990098266E-12	3.2733982246462E-12	3.95925309076255E-12	1.99521415597483E-12	4.11512919669808E-12	3.86572742720123E-12	4.14630441788519E-12	4.52040707213047E-12	2.8057699068396E-12	3.58515043651727E-12
0.02418	4.80098406281443E-12	9.97607077987414E-13	4.11512919669808E-12	4.11512919669808E-12	4.27100530263362E-12	3.36692388820752E-12	3.7410265424528E-12	3.7098513212657E-12	5.86094158317606E-12	3.55397521533016E-12	4.6451079568789E-12	2.49401769496854E-12	4.2086548602594E-12	3.46044955176884E-12	4.2086548602594E-12	4.80098406281443E-12	2.83694512802671E-12	4.05277875432387E-12
0.0242	4.48923185094337E-12	1.49641061698112E-12	3.80337698482702E-12	4.30218052382072E-12	4.1774796390723E-12	3.11752211871067E-12	4.23983008144651E-12	4.36453096619494E-12	5.36213804418235E-12	3.77220176363991E-12	4.70745839925311E-12	3.14869733989778E-12	4.36453096619494E-12	3.33574866702042E-12	4.23983008144651E-12	4.98803538993707E-12	3.14869733989778E-12	4.36453096619494E-12
0.02422	3.80337698482702E-12	2.36931681022011E-12	3.64750087889148E-12	4.61393273569179E-12	4.23983008144651E-12	2.83694512802671E-12	4.83215928400154E-12	5.01921061112418E-12	4.86333450518865E-12	4.14630441788519E-12	4.33335574500783E-12	3.58515043651727E-12	4.2086548602594E-12	3.2422230034591E-12	4.33335574500783E-12	5.05038583231129E-12	3.58515043651727E-12	4.52040707213047E-12
0.02424	3.17987256108488E-12	3.30457344583331E-12	3.7410265424528E-12	5.05038583231129E-12	4.42688140856915E-12	2.64989380090407E-12	5.26861238062103E-12	5.51801415011789E-12	4.48923185094337E-12	4.48923185094337E-12	3.86572742720123E-12	3.80337698482702E-12	3.86572742720123E-12	2.83694512802671E-12	4.48923185094337E-12	4.98803538993707E-12	4.02160353313676E-12	4.61393273569179E-12
0.02426	2.86812034921382E-12	4.2086548602594E-12	4.08395397551098E-12	5.48683892893078E-12	4.70745839925311E-12	2.49401769496854E-12	5.64271503486631E-12	5.48683892893078E-12	4.08395397551098E-12	4.676283178066E-12	3.17987256108488E-12	4.02160353313676E-12	3.52279999414306E-12	2.40049203140722E-12	4.36453096619494E-12	4.73863362044022E-12	4.23983008144651E-12	4.55158229331758E-12
0.02428	3.2422230034591E-12	4.70745839925311E-12	4.39570618738205E-12	6.14151857386002E-12	4.80098406281443E-12	2.49401769496854E-12	5.73624069842763E-12	4.92568494756286E-12	3.80337698482702E-12	4.61393273569179E-12	2.99282123396224E-12	3.89690264838834E-12	3.2422230034591E-12	2.02638937716194E-12	4.27100530263362E-12	4.39570618738205E-12	4.23983008144651E-12	4.61393273569179E-12
0.0243	4.02160353313676E-12	4.80098406281443E-12	4.58275751450468E-12	6.39092034335687E-12	4.80098406281443E-12	2.64989380090407E-12	5.54918937130499E-12	4.08395397551098E-12	3.7410265424528E-12	4.2086548602594E-12	3.2422230034591E-12	3.7098513212657E-12	3.14869733989778E-12	1.74581238647798E-12	4.30218052382072E-12	3.92807786957544E-12	4.48923185094337E-12	4.55158229331758E-12
0.02432	4.52040707213047E-12	4.58275751450468E-12	4.6451079568789E-12	6.07916813148581E-12	4.73863362044022E-12	2.7745946856525E-12	5.1127362746855E-12	3.30457344583331E-12	3.7410265424528E-12	3.86572742720123E-12	3.80337698482702E-12	3.52279999414306E-12	3.64750087889148E-12	1.68346194410376E-12	4.86333450518865E-12	3.55397521533016E-12	5.1127362746855E-12	4.61393273569179E-12
0.02434	4.58275751450468E-12	4.1774796390723E-12	4.73863362044022E-12	5.14391149587261E-12	4.58275751450468E-12	3.05517167633646E-12	4.39570618738205E-12	3.17987256108488E-12	4.02160353313676E-12	3.52279999414306E-12	4.27100530263362E-12	3.49162477295595E-12	4.48923185094337E-12	1.8705132712264E-12	5.17508671705971E-12	3.42927433058174E-12	5.92329202555027E-12	4.6451079568789E-12
0.02436	4.2086548602594E-12	3.89690264838834E-12	5.01921061112418E-12	4.1774796390723E-12	4.23983008144651E-12	3.33574866702042E-12	4.1774796390723E-12	3.80337698482702E-12	4.27100530263362E-12	2.74341946446539E-12	4.58275751450468E-12	3.7098513212657E-12	4.83215928400154E-12	2.36931681022011E-12	4.92568494756286E-12	3.58515043651727E-12	6.54679644929241E-12	4.61393273569179E-12
0.02438	3.99042831194966E-12	3.61632565770438E-12	5.51801415011789E-12	3.49162477295595E-12	3.86572742720123E-12	3.89690264838834E-12	4.14630441788519E-12	4.80098406281443E-12	4.48923185094337E-12	2.02638937716194E-12	4.80098406281443E-12	4.2086548602594E-12	4.89450972637575E-12	3.02399645514935E-12	4.52040707213047E-12	4.05277875432387E-12	6.67149733404083E-12	4.676283178066E-12
0.0244	4.05277875432387E-12	3.7098513212657E-12	5.48683892893078E-12	3.42927433058174E-12	3.42927433058174E-12	4.48923185094337E-12	4.39570618738205E-12	5.61153981367921E-12	4.42688140856915E-12	1.74581238647798E-12	4.676283178066E-12	4.48923185094337E-12	4.55158229331758E-12	3.55397521533016E-12	3.99042831194966E-12	4.61393273569179E-12	6.39092034335687E-12	4.86333450518865E-12
0.02442	4.33335574500783E-12	3.86572742720123E-12	5.17508671705971E-12	3.77220176363991E-12	3.30457344583331E-12	5.05038583231129E-12	4.83215928400154E-12	5.89211680436317E-12	4.48923185094337E-12	2.05756459834904E-12	4.48923185094337E-12	4.27100530263362E-12	4.23983008144651E-12	3.64750087889148E-12	3.52279999414306E-12	4.86333450518865E-12	5.95446724673738E-12	5.33096282299525E-12
0.02444	4.70745839925311E-12	4.08395397551098E-12	4.6451079568789E-12	4.1774796390723E-12	3.46044955176884E-12	5.33096282299525E-12	5.36213804418235E-12	5.82976636198895E-12	4.61393273569179E-12	2.64989380090407E-12	4.05277875432387E-12	3.83455220601412E-12	4.11512919669808E-12	3.21104778227199E-12	3.46044955176884E-12	4.89450972637575E-12	5.39331326536946E-12	5.92329202555027E-12
0.02446	4.95686016874997E-12	4.27100530263362E-12	4.11512919669808E-12	4.27100530263362E-12	3.80337698482702E-12	5.26861238062103E-12	5.5803645924921E-12	5.64271503486631E-12	4.89450972637575E-12	3.52279999414306E-12	3.99042831194966E-12	3.67867610007859E-12	3.99042831194966E-12	2.71224424327828E-12	3.61632565770438E-12	4.80098406281443E-12	5.26861238062103E-12	6.26621945860845E-12
0.02448	4.92568494756286E-12	4.76980884162733E-12	3.42927433058174E-12	4.1774796390723E-12	4.27100530263362E-12	5.17508671705971E-12	5.33096282299525E-12	5.42448848655657E-12	5.05038583231129E-12	4.27100530263362E-12	4.39570618738205E-12	3.80337698482702E-12	3.80337698482702E-12	2.338141589033E-12	3.86572742720123E-12	4.6451079568789E-12	5.33096282299525E-12	6.26621945860845E-12
0.0245	4.55158229331758E-12	5.51801415011789E-12	3.17987256108488E-12	3.92807786957544E-12	4.73863362044022E-12	5.17508671705971E-12	4.98803538993707E-12	5.08156105349839E-12	5.08156105349839E-12	4.89450972637575E-12	4.52040707213047E-12	4.23983008144651E-12	3.7410265424528E-12	2.43166725259432E-12	4.05277875432387E-12	4.42688140856915E-12	5.33096282299525E-12	5.70506547724053E-12
0.02452	4.08395397551098E-12	6.14151857386002E-12	3.30457344583331E-12	3.7410265424528E-12	4.86333450518865E-12	4.95686016874997E-12	4.6451079568789E-12	4.86333450518865E-12	4.83215928400154E-12	5.23743715943393E-12	4.36453096619494E-12	4.76980884162733E-12	3.83455220601412E-12	2.71224424327828E-12	4.23983008144651E-12	4.33335574500783E-12	5.1127362746855E-12	4.98803538993707E-12
0.02454	3.7410265424528E-12	6.23504423742134E-12	3.7410265424528E-12	3.61632565770438E-12	4.6451079568789E-12	4.70745839925311E-12	4.48923185094337E-12	4.80098406281443E-12	4.55158229331758E-12	5.54918937130499E-12	4.11512919669808E-12	5.29978760180814E-12	4.02160353313676E-12	3.05517167633646E-12	4.55158229331758E-12	4.30218052382072E-12	4.6451079568789E-12	4.52040707213047E-12
0.02456	3.52279999414306E-12	5.86094158317606E-12	4.27100530263362E-12	3.80337698482702E-12	4.23983008144651E-12	4.27100530263362E-12	4.52040707213047E-12	4.86333450518865E-12	4.676283178066E-12	5.61153981367921E-12	3.95925309076255E-12	5.67389025605342E-12	4.1774796390723E-12	3.36692388820752E-12	4.86333450518865E-12	4.36453096619494E-12	4.2086548602594E-12	4.55158229331758E-12
0.02458	3.61632565770438E-12	5.26861238062103E-12	4.95686016874997E-12	4.05277875432387E-12	3.99042831194966E-12	3.86572742720123E-12	4.42688140856915E-12	4.70745839925311E-12	4.89450972637575E-12	5.45566370774367E-12	3.83455220601412E-12	5.48683892893078E-12	4.36453096619494E-12	3.52279999414306E-12	5.23743715943393E-12	4.36453096619494E-12	3.77220176363991E-12	4.83215928400154E-12
0.0246	3.99042831194966E-12	4.83215928400154E-12	5.67389025605342E-12	4.52040707213047E-12	3.95925309076255E-12	3.61632565770438E-12	4.39570618738205E-12	4.48923185094337E-12	5.01921061112418E-12	5.20626193824682E-12	3.83455220601412E-12	5.05038583231129E-12	4.676283178066E-12	3.58515043651727E-12	5.70506547724053E-12	4.48923185094337E-12	3.67867610007859E-12	5.01921061112418E-12
0.02462	4.30218052382072E-12	4.61393273569179E-12	6.0479929102987E-12	4.80098406281443E-12	4.2086548602594E-12	3.36692388820752E-12	4.02160353313676E-12	4.33335574500783E-12	4.92568494756286E-12	4.6451079568789E-12	3.83455220601412E-12	4.42688140856915E-12	5.05038583231129E-12	3.36692388820752E-12	5.89211680436317E-12	4.42688140856915E-12	3.64750087889148E-12	4.86333450518865E-12
0.02464	4.39570618738205E-12	4.45805662975626E-12	5.92329202555027E-12	4.92568494756286E-12	4.86333450518865E-12	3.11752211871067E-12	3.86572742720123E-12	4.27100530263362E-12	4.86333450518865E-12	4.14630441788519E-12	3.83455220601412E-12	3.99042831194966E-12	5.48683892893078E-12	3.08634689752356E-12	5.82976636198895E-12	4.52040707213047E-12	3.92807786957544E-12	4.42688140856915E-12
0.02466	4.23983008144651E-12	4.33335574500783E-12	5.36213804418235E-12	4.89450972637575E-12	5.51801415011789E-12	3.17987256108488E-12	3.77220176363991E-12	4.27100530263362E-12	4.98803538993707E-12	3.83455220601412E-12	3.77220176363991E-12	3.49162477295595E-12	5.67389025605342E-12	2.8057699068396E-12	5.42448848655657E-12	4.42688140856915E-12	4.11512919669808E-12	3.92807786957544E-12
0.02468	4.14630441788519E-12	4.05277875432387E-12	4.73863362044022E-12	4.70745839925311E-12	5.98564246792449E-12	3.52279999414306E-12	4.05277875432387E-12	4.45805662975626E-12	5.17508671705971E-12	3.80337698482702E-12	3.67867610007859E-12	3.14869733989778E-12	5.54918937130499E-12	2.64989380090407E-12	4.73863362044022E-12	4.05277875432387E-12	4.02160353313676E-12	3.7410265424528E-12
0.0247	3.83455220601412E-12	3.7410265424528E-12	4.11512919669808E-12	4.27100530263362E-12	6.01681768911159E-12	4.2086548602594E-12	4.36453096619494E-12	4.45805662975626E-12	5.23743715943393E-12	3.80337698482702E-12	3.61632565770438E-12	3.11752211871067E-12	5.23743715943393E-12	2.58754335852986E-12	3.83455220601412E-12	3.77220176363991E-12	3.7410265424528E-12	3.92807786957544E-12
0.02472	3.58515043651727E-12	3.49162477295595E-12	3.83455220601412E-12	3.61632565770438E-12	5.67389025605342E-12	4.58275751450468E-12	4.80098406281443E-12	4.39570618738205E-12	5.01921061112418E-12	3.80337698482702E-12	3.55397521533016E-12	3.21104778227199E-12	4.80098406281443E-12	2.89929557040092E-12	2.68106902209118E-12	3.55397521533016E-12	3.61632565770438E-12	4.14630441788519E-12
0.02474	3.39809910939463E-12	3.46044955176884E-12	3.58515043651727E-12	2.86812034921382E-12	5.17508671705971E-12	4.95686016874997E-12	5.14391149587261E-12	4.30218052382072E-12	4.58275751450468E-12	3.89690264838834E-12	3.52279999414306E-12	3.55397521533016E-12	3.86572742720123E-12	3.21104778227199E-12	1.8705132712264E-12	3.61632565770438E-12	3.7410265424528E-12	4.39570618738205E-12
0.02476	3.33574866702042E-12	3.77220176363991E-12	3.7410265424528E-12	2.46284247378143E-12	4.83215928400154E-12	5.1127362746855E-12	5.26861238062103E-12	4.14630441788519E-12	4.27100530263362E-12	4.08395397551098E-12	3.58515043651727E-12	3.7410265424528E-12	2.83694512802671E-12	3.36692388820752E-12	1.90168849241351E-12	3.86572742720123E-12	4.14630441788519E-12	4.61393273569179E-12
0.02478	3.49162477295595E-12	4.45805662975626E-12	3.89690264838834E-12	2.55636813734275E-12	4.676283178066E-12	5.05038583231129E-12	5.29978760180814E-12	4.02160353313676E-12	4.39570618738205E-12	4.52040707213047E-12	3.64750087889148E-12	3.92807786957544E-12	2.64989380090407E-12	3.2422230034591E-12	2.21344070428458E-12	4.39570618738205E-12	4.676283178066E-12	4.76980884162733E-12
0.0248	3.83455220601412E-12	5.1127362746855E-12	4.52040707213047E-12	2.96164601277514E-12	4.80098406281443E-12	4.61393273569179E-12	5.1127362746855E-12	3.99042831194966E-12	4.89450972637575E-12	4.98803538993707E-12	3.64750087889148E-12	3.92807786957544E-12	3.02399645514935E-12	2.74341946446539E-12	2.55636813734275E-12	5.05038583231129E-12	4.95686016874997E-12	4.95686016874997E-12
0.02482	3.99042831194966E-12	5.64271503486631E-12	5.36213804418235E-12	3.49162477295595E-12	4.83215928400154E-12	4.2086548602594E-12	4.676283178066E-12	4.1774796390723E-12	5.36213804418235E-12	4.98803538993707E-12	3.61632565770438E-12	3.83455220601412E-12	3.33574866702042E-12	2.36931681022011E-12	2.99282123396224E-12	5.67389025605342E-12	5.17508671705971E-12	5.23743715943393E-12
0.02484	4.14630441788519E-12	5.67389025605342E-12	6.26621945860845E-12	3.49162477295595E-12	4.36453096619494E-12	3.7410265424528E-12	3.99042831194966E-12	4.52040707213047E-12	5.5803645924921E-12	4.58275751450468E-12	3.42927433058174E-12	4.1774796390723E-12	3.42927433058174E-12	2.61871857971696E-12	3.58515043651727E-12	6.01681768911159E-12	5.05038583231129E-12	5.42448848655657E-12
0.02486	4.2086548602594E-12	5.23743715943393E-12	6.73384777641505E-12	3.11752211871067E-12	3.7098513212657E-12	3.14869733989778E-12	3.33574866702042E-12	4.83215928400154E-12	5.61153981367921E-12	4.42688140856915E-12	3.2733982246462E-12	4.6451079568789E-12	3.67867610007859E-12	3.39809910939463E-12	4.14630441788519E-12	5.82976636198895E-12	5.01921061112418E-12	5.45566370774367E-12
0.02488	3.99042831194966E-12	4.36453096619494E-12	6.73384777641505E-12	2.71224424327828E-12	3.21104778227199E-12	2.8057699068396E-12	3.2422230034591E-12	4.80098406281443E-12	5.29978760180814E-12	4.58275751450468E-12	3.42927433058174E-12	4.36453096619494E-12	4.1774796390723E-12	3.89690264838834E-12	4.36453096619494E-12	5.48683892893078E-12	4.83215928400154E-12	5.26861238062103E-12
0.0249	3.7098513212657E-12	3.2422230034591E-12	6.35974512216977E-12	2.58754335852986E-12	3.11752211871067E-12	2.40049203140722E-12	3.64750087889148E-12	4.42688140856915E-12	4.92568494756286E-12	4.76980884162733E-12	4.23983008144651E-12	3.49162477295595E-12	4.61393273569179E-12	3.49162477295595E-12	4.36453096619494E-12	4.98803538993707E-12	4.55158229331758E-12	5.1127362746855E-12
0.02492	3.49162477295595E-12	2.71224424327828E-12	5.73624069842763E-12	2.61871857971696E-12	3.08634689752356E-12	1.99521415597483E-12	4.39570618738205E-12	3.89690264838834E-12	4.70745839925311E-12	4.676283178066E-12	5.05038583231129E-12	2.43166725259432E-12	5.01921061112418E-12	2.99282123396224E-12	4.30218052382072E-12	4.48923185094337E-12	4.05277875432387E-12	4.95686016874997E-12
0.02494	3.39809910939463E-12	3.14869733989778E-12	5.1127362746855E-12	2.86812034921382E-12	3.2733982246462E-12	1.77698760766508E-12	4.95686016874997E-12	3.39809910939463E-12	4.33335574500783E-12	4.27100530263362E-12	5.23743715943393E-12	1.74581238647798E-12	5.61153981367921E-12	2.86812034921382E-12	3.99042831194966E-12	4.30218052382072E-12	3.49162477295595E-12	4.86333450518865E-12
0.02496	3.33574866702042E-12	4.08395397551098E-12	4.52040707213047E-12	3.2422230034591E-12	3.67867610007859E-12	1.68346194410376E-12	5.36213804418235E-12	3.39809910939463E-12	4.1774796390723E-12	3.7098513212657E-12	4.98803538993707E-12	1.62111150172955E-12	5.89211680436317E-12	2.83694512802671E-12	3.55397521533016E-12	4.676283178066E-12	3.02399645514935E-12	4.30218052382072E-12
0.02498	3.2422230034591E-12	4.76980884162733E-12	4.11512919669808E-12	3.86572742720123E-12	4.05277875432387E-12	2.02638937716194E-12	5.29978760180814E-12	3.89690264838834E-12	4.2086548602594E-12	3.11752211871067E-12	4.45805662975626E-12	1.93286371360062E-12	5.98564246792449E-12	2.7745946856525E-12	3.08634689752356E-12	5.39331326536946E-12	2.7745946856525E-12	3.61632565770438E-12
0.025	3.2422230034591E-12	4.73863362044022E-12	3.67867610007859E-12	4.6451079568789E-12	4.33335574500783E-12	2.52519291615564E-12	5.48683892893078E-12	4.55158229331758E-12	4.6451079568789E-12	2.68106902209118E-12	4.05277875432387E-12	2.61871857971696E-12	5.54918937130499E-12	2.93047079158803E-12	2.86812034921382E-12	5.95446724673738E-12	2.8057699068396E-12	2.99282123396224E-12
0.02502	3.39809910939463E-12	4.95686016874997E-12	3.33574866702042E-12	5.67389025605342E-12	4.30218052382072E-12	3.11752211871067E-12	5.61153981367921E-12	4.80098406281443E-12	5.20626193824682E-12	2.36931681022011E-12	3.39809910939463E-12	3.49162477295595E-12	4.92568494756286E-12	3.55397521533016E-12	2.7745946856525E-12	5.98564246792449E-12	2.96164601277514E-12	2.74341946446539E-12
0.02504	4.02160353313676E-12	5.17508671705971E-12	3.2733982246462E-12	6.23504423742134E-12	4.14630441788519E-12	3.7098513212657E-12	5.95446724673738E-12	4.48923185094337E-12	5.26861238062103E-12	2.21344070428458E-12	2.96164601277514E-12	4.08395397551098E-12	4.6451079568789E-12	4.27100530263362E-12	3.05517167633646E-12	5.5803645924921E-12	3.02399645514935E-12	2.83694512802671E-12
0.02506	4.55158229331758E-12	5.33096282299525E-12	3.30457344583331E-12	6.0479929102987E-12	4.05277875432387E-12	4.27100530263362E-12	6.0479929102987E-12	4.08395397551098E-12	4.92568494756286E-12	2.27579114665879E-12	2.89929557040092E-12	4.14630441788519E-12	4.80098406281443E-12	4.676283178066E-12	3.7410265424528E-12	4.80098406281443E-12	3.2733982246462E-12	3.30457344583331E-12
0.02508	4.83215928400154E-12	5.1127362746855E-12	3.46044955176884E-12	5.20626193824682E-12	4.11512919669808E-12	4.6451079568789E-12	6.01681768911159E-12	3.67867610007859E-12	4.42688140856915E-12	2.36931681022011E-12	3.2422230034591E-12	4.05277875432387E-12	4.676283178066E-12	4.58275751450468E-12	4.05277875432387E-12	4.27100530263362E-12	3.49162477295595E-12	4.02160353313676E-12
0.0251	4.86333450518865E-12	5.05038583231129E-12	3.64750087889148E-12	4.14630441788519E-12	4.1774796390723E-12	4.86333450518865E-12	5.86094158317606E-12	3.36692388820752E-12	3.77220176363991E-12	2.61871857971696E-12	3.92807786957544E-12	3.7098513212657E-12	4.52040707213047E-12	4.36453096619494E-12	3.99042831194966E-12	3.92807786957544E-12	3.89690264838834E-12	4.52040707213047E-12
0.02512	4.55158229331758E-12	4.98803538993707E-12	3.7098513212657E-12	3.55397521533016E-12	4.2086548602594E-12	4.92568494756286E-12	5.61153981367921E-12	3.05517167633646E-12	2.93047079158803E-12	2.86812034921382E-12	4.6451079568789E-12	3.2422230034591E-12	4.58275751450468E-12	3.80337698482702E-12	3.7098513212657E-12	3.77220176363991E-12	4.45805662975626E-12	4.80098406281443E-12
0.02514	4.14630441788519E-12	4.98803538993707E-12	3.7410265424528E-12	3.30457344583331E-12	4.30218052382072E-12	4.80098406281443E-12	5.42448848655657E-12	2.7745946856525E-12	2.27579114665879E-12	2.83694512802671E-12	5.29978760180814E-12	2.8057699068396E-12	4.80098406281443E-12	3.2733982246462E-12	3.11752211871067E-12	3.7410265424528E-12	5.01921061112418E-12	4.86333450518865E-12
0.02516	3.7098513212657E-12	4.89450972637575E-12	4.05277875432387E-12	3.2733982246462E-12	4.08395397551098E-12	4.23983008144651E-12	5.01921061112418E-12	2.83694512802671E-12	2.08873981953615E-12	2.8057699068396E-12	5.64271503486631E-12	2.52519291615564E-12	5.08156105349839E-12	2.64989380090407E-12	2.64989380090407E-12	3.67867610007859E-12	5.20626193824682E-12	4.83215928400154E-12
0.02518	3.55397521533016E-12	4.73863362044022E-12	4.55158229331758E-12	3.2422230034591E-12	3.77220176363991E-12	3.83455220601412E-12	4.70745839925311E-12	3.05517167633646E-12	2.338141589033E-12	2.86812034921382E-12	5.5803645924921E-12	2.68106902209118E-12	5.29978760180814E-12	2.05756459834904E-12	2.40049203140722E-12	3.7098513212657E-12	5.05038583231129E-12	4.61393273569179E-12
0.0252	3.77220176363991E-12	4.676283178066E-12	4.676283178066E-12	3.05517167633646E-12	3.39809910939463E-12	3.64750087889148E-12	4.30218052382072E-12	3.2733982246462E-12	2.61871857971696E-12	3.17987256108488E-12	5.33096282299525E-12	3.42927433058174E-12	5.42448848655657E-12	2.02638937716194E-12	2.36931681022011E-12	3.86572742720123E-12	4.52040707213047E-12	4.61393273569179E-12
0.02522	4.36453096619494E-12	4.39570618738205E-12	4.6451079568789E-12	2.86812034921382E-12	3.08634689752356E-12	3.64750087889148E-12	4.05277875432387E-12	3.58515043651727E-12	2.74341946446539E-12	3.7410265424528E-12	5.42448848655657E-12	4.23983008144651E-12	5.48683892893078E-12	2.55636813734275E-12	2.64989380090407E-12	3.89690264838834E-12	3.92807786957544E-12	4.58275751450468E-12
0.02524	5.08156105349839E-12	4.11512919669808E-12	4.14630441788519E-12	2.8057699068396E-12	2.96164601277514E-12	3.89690264838834E-12	3.80337698482702E-12	3.64750087889148E-12	2.93047079158803E-12	4.36453096619494E-12	5.48683892893078E-12	4.86333450518865E-12	5.14391149587261E-12	3.17987256108488E-12	2.89929557040092E-12	3.7410265424528E-12	3.49162477295595E-12	4.27100530263362E-12
0.02526	5.54918937130499E-12	3.77220176363991E-12	3.67867610007859E-12	3.02399645514935E-12	3.08634689752356E-12	4.1774796390723E-12	3.55397521533016E-12	3.7098513212657E-12	3.2422230034591E-12	4.92568494756286E-12	5.14391149587261E-12	5.1127362746855E-12	5.05038583231129E-12	3.80337698482702E-12	3.2422230034591E-12	3.55397521533016E-12	3.2733982246462E-12	3.86572742720123E-12
0.02528	5.79859114080185E-12	3.67867610007859E-12	3.30457344583331E-12	3.58515043651727E-12	3.42927433058174E-12	4.05277875432387E-12	3.64750087889148E-12	3.86572742720123E-12	3.67867610007859E-12	5.29978760180814E-12	4.70745839925311E-12	4.95686016874997E-12	5.1127362746855E-12	4.11512919669808E-12	3.2733982246462E-12	3.55397521533016E-12	3.17987256108488E-12	3.39809910939463E-12
0.0253	5.95446724673738E-12	3.95925309076255E-12	3.33574866702042E-12	4.11512919669808E-12	3.7098513212657E-12	3.99042831194966E-12	3.89690264838834E-12	4.14630441788519E-12	3.89690264838834E-12	5.33096282299525E-12	4.23983008144651E-12	4.86333450518865E-12	5.29978760180814E-12	4.27100530263362E-12	3.39809910939463E-12	3.7098513212657E-12	3.2422230034591E-12	3.05517167633646E-12
0.02532	6.14151857386002E-12	4.14630441788519E-12	3.52279999414306E-12	4.45805662975626E-12	3.95925309076255E-12	4.11512919669808E-12	3.89690264838834E-12	4.6451079568789E-12	4.14630441788519E-12	5.20626193824682E-12	3.89690264838834E-12	4.98803538993707E-12	5.14391149587261E-12	4.42688140856915E-12	3.61632565770438E-12	3.7410265424528E-12	3.2733982246462E-12	2.86812034921382E-12
0.02534	6.01681768911159E-12	4.33335574500783E-12	3.89690264838834E-12	4.70745839925311E-12	3.83455220601412E-12	4.23983008144651E-12	3.99042831194966E-12	4.92568494756286E-12	4.36453096619494E-12	5.05038583231129E-12	3.58515043651727E-12	4.80098406281443E-12	4.61393273569179E-12	4.48923185094337E-12	3.92807786957544E-12	3.80337698482702E-12	3.11752211871067E-12	2.68106902209118E-12
0.02536	5.79859114080185E-12	4.52040707213047E-12	4.36453096619494E-12	4.58275751450468E-12	3.55397521533016E-12	4.6451079568789E-12	4.11512919669808E-12	5.08156105349839E-12	4.676283178066E-12	4.676283178066E-12	3.36692388820752E-12	4.61393273569179E-12	3.80337698482702E-12	4.676283178066E-12	4.33335574500783E-12	3.80337698482702E-12	2.89929557040092E-12	2.49401769496854E-12
0.02538	5.39331326536946E-12	4.676283178066E-12	4.676283178066E-12	4.36453096619494E-12	3.39809910939463E-12	4.80098406281443E-12	4.14630441788519E-12	5.17508671705971E-12	4.73863362044022E-12	4.23983008144651E-12	3.21104778227199E-12	4.39570618738205E-12	3.30457344583331E-12	4.76980884162733E-12	4.76980884162733E-12	4.08395397551098E-12	2.7745946856525E-12	2.49401769496854E-12
0.0254	4.86333450518865E-12	4.80098406281443E-12	4.86333450518865E-12	4.2086548602594E-12	3.55397521533016E-12	4.89450972637575E-12	4.33335574500783E-12	5.36213804418235E-12	4.676283178066E-12	3.86572742720123E-12	3.2733982246462E-12	4.2086548602594E-12	3.11752211871067E-12	4.39570618738205E-12	4.98803538993707E-12	4.36453096619494E-12	2.7745946856525E-12	2.71224424327828E-12
0.02542	4.2086548602594E-12	4.73863362044022E-12	4.70745839925311E-12	3.92807786957544E-12	3.77220176363991E-12	4.80098406281443E-12	4.55158229331758E-12	5.5803645924921E-12	4.33335574500783E-12	3.49162477295595E-12	3.36692388820752E-12	3.83455220601412E-12	3.33574866702042E-12	3.61632565770438E-12	5.05038583231129E-12	4.45805662975626E-12	2.86812034921382E-12	3.2733982246462E-12
0.02544	3.77220176363991E-12	4.55158229331758E-12	4.23983008144651E-12	3.49162477295595E-12	4.2086548602594E-12	4.76980884162733E-12	4.70745839925311E-12	5.76741591961474E-12	4.05277875432387E-12	3.58515043651727E-12	3.49162477295595E-12	3.39809910939463E-12	3.58515043651727E-12	2.7745946856525E-12	4.42688140856915E-12	4.33335574500783E-12	2.8057699068396E-12	3.89690264838834E-12
0.02546	3.64750087889148E-12	4.33335574500783E-12	3.58515043651727E-12	3.08634689752356E-12	4.676283178066E-12	4.92568494756286E-12	4.86333450518865E-12	5.79859114080185E-12	3.7098513212657E-12	3.83455220601412E-12	3.61632565770438E-12	3.2422230034591E-12	3.7098513212657E-12	2.08873981953615E-12	3.08634689752356E-12	4.2086548602594E-12	2.71224424327828E-12	4.48923185094337E-12
0.02548	3.95925309076255E-12	4.27100530263362E-12	2.93047079158803E-12	3.02399645514935E-12	5.20626193824682E-12	5.08156105349839E-12	4.86333450518865E-12	5.70506547724053E-12	3.64750087889148E-12	4.05277875432387E-12	4.11512919669808E-12	3.2422230034591E-12	3.36692388820752E-12	1.62111150172955E-12	1.80816282885219E-12	4.36453096619494E-12	2.8057699068396E-12	4.83215928400154E-12
0.0255	4.39570618738205E-12	4.45805662975626E-12	2.40049203140722E-12	3.42927433058174E-12	5.64271503486631E-12	5.39331326536946E-12	4.6451079568789E-12	5.67389025605342E-12	3.89690264838834E-12	4.11512919669808E-12	4.80098406281443E-12	3.58515043651727E-12	2.96164601277514E-12	1.43406017460691E-12	1.49641061698112E-12	4.76980884162733E-12	2.93047079158803E-12	5.08156105349839E-12
0.02552	4.70745839925311E-12	4.83215928400154E-12	2.18226548309747E-12	4.23983008144651E-12	5.73624069842763E-12	5.29978760180814E-12	4.30218052382072E-12	5.79859114080185E-12	4.1774796390723E-12	3.99042831194966E-12	5.29978760180814E-12	3.86572742720123E-12	2.99282123396224E-12	1.80816282885219E-12	1.8705132712264E-12	5.26861238062103E-12	3.08634689752356E-12	5.08156105349839E-12
0.02554	4.70745839925311E-12	4.80098406281443E-12	2.15109026191036E-12	4.92568494756286E-12	5.79859114080185E-12	5.23743715943393E-12	3.99042831194966E-12	5.79859114080185E-12	4.33335574500783E-12	3.7410265424528E-12	5.23743715943393E-12	4.05277875432387E-12	3.42927433058174E-12	2.46284247378143E-12	2.58754335852986E-12	5.48683892893078E-12	3.2733982246462E-12	4.76980884162733E-12
0.02556	4.27100530263362E-12	4.70745839925311E-12	2.11991504072326E-12	5.20626193824682E-12	5.70506547724053E-12	5.14391149587261E-12	4.11512919669808E-12	5.67389025605342E-12	4.58275751450468E-12	3.86572742720123E-12	4.92568494756286E-12	3.92807786957544E-12	3.52279999414306E-12	3.36692388820752E-12	3.30457344583331E-12	5.39331326536946E-12	3.55397521533016E-12	4.48923185094337E-12
0.02558	3.77220176363991E-12	4.42688140856915E-12	2.40049203140722E-12	4.86333450518865E-12	5.45566370774367E-12	4.98803538993707E-12	4.11512919669808E-12	5.14391149587261E-12	4.6451079568789E-12	4.08395397551098E-12	4.27100530263362E-12	4.02160353313676E-12	3.52279999414306E-12	4.08395397551098E-12	4.27100530263362E-12	5.05038583231129E-12	4.05277875432387E-12	4.36453096619494E-12
0.0256	3.39809910939463E-12	4.11512919669808E-12	3.30457344583331E-12	4.23983008144651E-12	4.86333450518865E-12	4.73863362044022E-12	4.02160353313676E-12	4.33335574500783E-12	4.80098406281443E-12	3.7098513212657E-12	3.80337698482702E-12	4.36453096619494E-12	3.77220176363991E-12	4.45805662975626E-12	4.98803538993707E-12	4.676283178066E-12	4.55158229331758E-12	4.48923185094337E-12
0.02562	3.36692388820752E-12	3.83455220601412E-12	4.2086548602594E-12	3.52279999414306E-12	4.30218052382072E-12	4.23983008144651E-12	4.05277875432387E-12	3.64750087889148E-12	5.14391149587261E-12	2.86812034921382E-12	3.42927433058174E-12	5.08156105349839E-12	4.27100530263362E-12	4.48923185094337E-12	5.01921061112418E-12	4.39570618738205E-12	4.80098406281443E-12	4.83215928400154E-12
[truncated: 53,718 more rows]
