# Supplementary material for: Reliability of an interneuron response depends on an integrated sensory state
Source: eLife. 2019 Nov 13;8:e50566. doi: 10.7554/eLife.50566 (PMC6894930; doi:10.7554/eLife.50566)
Supplement: Figure 6—source data 1. [file elife-50566-fig6-data1.zip › Figure S6B_AIA Voltage-Clamp raw data for calculating IV curve/150918AIAGC5_2.txt]

	IV-long	IV-long_4	IV-long_6	IV-long_8	IV-long_10	IV-long_12	IV-long_14	IV-long_16	IV-long_18	IV-long_20	IV-long_22	IV-long_24	IV-long_26	IV-long_28	IV-long_30	IV-long_32	IV-long_34	IV-long_36
s	A	A	A	A	A	A	A	A	A	A	A	A	A	A	A	A	A	A
Time	Imon-1	Imon-1	Imon-1	Imon-1	Imon-1	Imon-1	Imon-1	Imon-1	Imon-1	Imon-1	Imon-1	Imon-1	Imon-1	Imon-1	Imon-1	Imon-1	Imon-1	Imon-1
0.005	4.08395397551098E-12	6.20386901623423E-12	4.6451079568789E-12	4.02160353313676E-12	4.73863362044022E-12	6.0479929102987E-12	2.99282123396224E-12	5.26861238062103E-12	2.52519291615564E-12	6.42209556454398E-12	4.86333450518865E-12	4.33335574500783E-12	5.39331326536946E-12	6.48444600691819E-12	4.48923185094337E-12	2.43166725259432E-12	4.89450972637575E-12	5.29978760180814E-12
0.00502	3.92807786957544E-12	6.20386901623423E-12	4.86333450518865E-12	3.64750087889148E-12	4.52040707213047E-12	6.64032211285373E-12	3.30457344583331E-12	5.14391149587261E-12	2.3069663678459E-12	6.26621945860845E-12	4.30218052382072E-12	4.70745839925311E-12	5.61153981367921E-12	6.73384777641505E-12	4.76980884162733E-12	3.02399645514935E-12	5.61153981367921E-12	6.17269379504713E-12
0.00504	4.11512919669808E-12	6.17269379504713E-12	4.92568494756286E-12	2.83694512802671E-12	4.55158229331758E-12	6.73384777641505E-12	4.08395397551098E-12	4.70745839925311E-12	2.338141589033E-12	6.17269379504713E-12	3.67867610007859E-12	4.92568494756286E-12	5.82976636198895E-12	6.64032211285373E-12	5.1127362746855E-12	4.02160353313676E-12	6.23504423742134E-12	6.32856990098266E-12
0.00506	4.61393273569179E-12	6.20386901623423E-12	4.89450972637575E-12	1.74581238647798E-12	4.676283178066E-12	6.20386901623423E-12	4.92568494756286E-12	4.1774796390723E-12	2.338141589033E-12	6.07916813148581E-12	2.99282123396224E-12	5.05038583231129E-12	5.61153981367921E-12	6.45327078573109E-12	5.29978760180814E-12	5.01921061112418E-12	6.70267255522794E-12	6.17269379504713E-12
0.00508	5.42448848655657E-12	6.20386901623423E-12	4.86333450518865E-12	9.97607077987414E-13	5.01921061112418E-12	5.29978760180814E-12	5.67389025605342E-12	3.89690264838834E-12	2.64989380090407E-12	5.89211680436317E-12	2.83694512802671E-12	5.23743715943393E-12	5.05038583231129E-12	6.39092034335687E-12	5.39331326536946E-12	5.64271503486631E-12	6.92089910353769E-12	5.67389025605342E-12
0.0051	6.26621945860845E-12	6.0479929102987E-12	4.6451079568789E-12	5.29978760180814E-13	5.54918937130499E-12	4.30218052382072E-12	6.01681768911159E-12	3.92807786957544E-12	3.2733982246462E-12	5.73624069842763E-12	3.52279999414306E-12	5.20626193824682E-12	4.52040707213047E-12	6.26621945860845E-12	5.5803645924921E-12	6.11034335267291E-12	6.76502299760215E-12	5.26861238062103E-12
0.00512	6.85854866116347E-12	5.79859114080185E-12	4.33335574500783E-12	7.48205308490561E-13	6.07916813148581E-12	3.77220176363991E-12	5.95446724673738E-12	4.11512919669808E-12	4.08395397551098E-12	5.61153981367921E-12	4.1774796390723E-12	4.76980884162733E-12	4.30218052382072E-12	5.76741591961474E-12	5.82976636198895E-12	6.48444600691819E-12	6.17269379504713E-12	5.17508671705971E-12
0.00514	6.92089910353769E-12	5.48683892893078E-12	4.23983008144651E-12	1.27818406867137E-12	6.67149733404083E-12	3.61632565770438E-12	5.61153981367921E-12	4.11512919669808E-12	4.52040707213047E-12	5.64271503486631E-12	4.33335574500783E-12	4.2086548602594E-12	4.30218052382072E-12	5.17508671705971E-12	6.26621945860845E-12	6.5156212281053E-12	5.39331326536946E-12	5.39331326536946E-12
0.00516	6.60914689166662E-12	5.20626193824682E-12	4.30218052382072E-12	2.08873981953615E-12	6.88972388235058E-12	3.67867610007859E-12	5.08156105349839E-12	3.95925309076255E-12	4.80098406281443E-12	5.54918937130499E-12	4.39570618738205E-12	3.80337698482702E-12	4.55158229331758E-12	4.73863362044022E-12	6.5156212281053E-12	6.35974512216977E-12	4.6451079568789E-12	5.86094158317606E-12
0.00518	6.20386901623423E-12	5.01921061112418E-12	4.61393273569179E-12	2.99282123396224E-12	6.76502299760215E-12	3.55397521533016E-12	4.58275751450468E-12	3.52279999414306E-12	4.73863362044022E-12	5.39331326536946E-12	4.80098406281443E-12	4.05277875432387E-12	4.70745839925311E-12	4.2086548602594E-12	6.42209556454398E-12	6.07916813148581E-12	4.27100530263362E-12	6.35974512216977E-12
0.0052	6.01681768911159E-12	5.01921061112418E-12	5.14391149587261E-12	3.80337698482702E-12	6.20386901623423E-12	3.55397521533016E-12	4.1774796390723E-12	3.11752211871067E-12	4.52040707213047E-12	5.36213804418235E-12	5.42448848655657E-12	4.89450972637575E-12	4.73863362044022E-12	4.02160353313676E-12	5.98564246792449E-12	5.89211680436317E-12	4.36453096619494E-12	6.35974512216977E-12
0.00522	6.11034335267291E-12	5.51801415011789E-12	5.5803645924921E-12	4.48923185094337E-12	5.20626193824682E-12	3.55397521533016E-12	3.58515043651727E-12	2.89929557040092E-12	4.05277875432387E-12	5.39331326536946E-12	5.86094158317606E-12	5.73624069842763E-12	4.6451079568789E-12	4.05277875432387E-12	5.39331326536946E-12	5.86094158317606E-12	4.80098406281443E-12	5.95446724673738E-12
0.00524	6.48444600691819E-12	5.92329202555027E-12	5.86094158317606E-12	4.73863362044022E-12	4.23983008144651E-12	3.55397521533016E-12	2.99282123396224E-12	2.83694512802671E-12	3.55397521533016E-12	5.51801415011789E-12	6.11034335267291E-12	5.79859114080185E-12	4.48923185094337E-12	4.33335574500783E-12	5.20626193824682E-12	5.86094158317606E-12	5.42448848655657E-12	5.51801415011789E-12
0.00526	6.9832495459119E-12	6.0479929102987E-12	5.95446724673738E-12	4.48923185094337E-12	3.61632565770438E-12	3.52279999414306E-12	2.89929557040092E-12	2.99282123396224E-12	3.17987256108488E-12	5.82976636198895E-12	6.14151857386002E-12	5.14391149587261E-12	4.30218052382072E-12	4.98803538993707E-12	5.17508671705971E-12	5.89211680436317E-12	6.01681768911159E-12	5.14391149587261E-12
0.00528	7.48205308490561E-12	5.61153981367921E-12	5.89211680436317E-12	3.89690264838834E-12	3.33574866702042E-12	3.36692388820752E-12	3.33574866702042E-12	3.42927433058174E-12	2.64989380090407E-12	6.11034335267291E-12	6.17269379504713E-12	4.36453096619494E-12	4.30218052382072E-12	5.79859114080185E-12	5.36213804418235E-12	5.82976636198895E-12	6.5156212281053E-12	5.05038583231129E-12
0.0053	7.73145485440246E-12	5.14391149587261E-12	5.76741591961474E-12	3.2733982246462E-12	3.02399645514935E-12	3.30457344583331E-12	4.1774796390723E-12	3.83455220601412E-12	1.99521415597483E-12	6.14151857386002E-12	6.0479929102987E-12	4.23983008144651E-12	4.45805662975626E-12	6.76502299760215E-12	5.51801415011789E-12	5.51801415011789E-12	6.76502299760215E-12	5.01921061112418E-12
0.00532	7.70027963321535E-12	4.86333450518865E-12	5.42448848655657E-12	3.11752211871067E-12	2.61871857971696E-12	3.39809910939463E-12	5.14391149587261E-12	4.27100530263362E-12	1.37170973223269E-12	5.86094158317606E-12	5.82976636198895E-12	4.45805662975626E-12	4.61393273569179E-12	7.48205308490561E-12	5.54918937130499E-12	5.1127362746855E-12	6.88972388235058E-12	5.14391149587261E-12
0.00534	7.26382653659586E-12	5.01921061112418E-12	5.01921061112418E-12	3.2733982246462E-12	2.3069663678459E-12	3.83455220601412E-12	5.98564246792449E-12	4.39570618738205E-12	1.62111150172955E-12	5.20626193824682E-12	5.76741591961474E-12	4.61393273569179E-12	4.6451079568789E-12	7.51322830609271E-12	5.51801415011789E-12	4.89450972637575E-12	6.79619821878926E-12	5.08156105349839E-12
0.00536	6.60914689166662E-12	5.33096282299525E-12	4.61393273569179E-12	3.36692388820752E-12	2.52519291615564E-12	4.23983008144651E-12	6.54679644929241E-12	4.2086548602594E-12	2.49401769496854E-12	4.76980884162733E-12	5.76741591961474E-12	4.42688140856915E-12	4.6451079568789E-12	7.29500175778297E-12	5.39331326536946E-12	4.73863362044022E-12	7.01442476709901E-12	5.08156105349839E-12
0.00538	5.92329202555027E-12	5.76741591961474E-12	4.1774796390723E-12	3.46044955176884E-12	3.05517167633646E-12	4.30218052382072E-12	6.88972388235058E-12	3.92807786957544E-12	3.86572742720123E-12	4.73863362044022E-12	6.32856990098266E-12	4.36453096619494E-12	4.61393273569179E-12	7.29500175778297E-12	5.39331326536946E-12	4.39570618738205E-12	7.10795043066033E-12	4.48923185094337E-12
0.0054	5.29978760180814E-12	6.26621945860845E-12	3.83455220601412E-12	3.30457344583331E-12	3.92807786957544E-12	3.83455220601412E-12	6.79619821878926E-12	3.77220176363991E-12	5.17508671705971E-12	5.14391149587261E-12	7.17030087303454E-12	4.45805662975626E-12	4.676283178066E-12	7.23265131540875E-12	5.73624069842763E-12	3.80337698482702E-12	6.60914689166662E-12	3.36692388820752E-12
0.00542	4.92568494756286E-12	6.67149733404083E-12	3.14869733989778E-12	3.14869733989778E-12	4.6451079568789E-12	3.2422230034591E-12	6.48444600691819E-12	3.64750087889148E-12	5.92329202555027E-12	5.86094158317606E-12	7.35735220015718E-12	4.61393273569179E-12	4.76980884162733E-12	7.17030087303454E-12	6.11034335267291E-12	3.33574866702042E-12	5.64271503486631E-12	1.99521415597483E-12
0.00544	4.61393273569179E-12	6.67149733404083E-12	2.61871857971696E-12	2.8057699068396E-12	5.08156105349839E-12	2.93047079158803E-12	6.0479929102987E-12	3.77220176363991E-12	5.70506547724053E-12	6.48444600691819E-12	6.54679644929241E-12	4.76980884162733E-12	5.01921061112418E-12	6.82737343997637E-12	6.23504423742134E-12	3.2733982246462E-12	4.6451079568789E-12	1.49641061698112E-12
0.00546	4.30218052382072E-12	6.29739467979555E-12	2.18226548309747E-12	2.49401769496854E-12	5.33096282299525E-12	2.99282123396224E-12	5.70506547724053E-12	3.95925309076255E-12	4.95686016874997E-12	6.70267255522794E-12	5.39331326536946E-12	4.83215928400154E-12	5.20626193824682E-12	6.20386901623423E-12	5.76741591961474E-12	3.58515043651727E-12	4.14630441788519E-12	2.02638937716194E-12
0.00548	3.7098513212657E-12	5.54918937130499E-12	2.3069663678459E-12	2.18226548309747E-12	5.39331326536946E-12	3.55397521533016E-12	5.51801415011789E-12	4.02160353313676E-12	4.1774796390723E-12	6.5156212281053E-12	4.42688140856915E-12	4.70745839925311E-12	5.23743715943393E-12	5.48683892893078E-12	4.92568494756286E-12	4.11512919669808E-12	3.83455220601412E-12	3.08634689752356E-12
0.0055	3.17987256108488E-12	4.83215928400154E-12	2.7745946856525E-12	1.77698760766508E-12	5.64271503486631E-12	4.2086548602594E-12	5.48683892893078E-12	3.80337698482702E-12	3.61632565770438E-12	6.07916813148581E-12	4.11512919669808E-12	4.48923185094337E-12	5.17508671705971E-12	4.98803538993707E-12	4.08395397551098E-12	4.42688140856915E-12	3.58515043651727E-12	3.83455220601412E-12
0.00552	2.83694512802671E-12	4.39570618738205E-12	3.36692388820752E-12	1.58993628054244E-12	5.67389025605342E-12	4.89450972637575E-12	5.70506547724053E-12	3.55397521533016E-12	3.2733982246462E-12	5.70506547724053E-12	4.23983008144651E-12	4.11512919669808E-12	4.92568494756286E-12	5.01921061112418E-12	3.7410265424528E-12	4.58275751450468E-12	3.39809910939463E-12	4.27100530263362E-12
0.00554	2.86812034921382E-12	4.676283178066E-12	3.95925309076255E-12	1.27818406867137E-12	5.51801415011789E-12	5.20626193824682E-12	6.0479929102987E-12	3.02399645514935E-12	2.96164601277514E-12	5.73624069842763E-12	4.676283178066E-12	4.08395397551098E-12	4.42688140856915E-12	5.51801415011789E-12	4.14630441788519E-12	4.73863362044022E-12	3.52279999414306E-12	4.36453096619494E-12
0.00556	3.17987256108488E-12	5.26861238062103E-12	4.08395397551098E-12	1.12230796273584E-12	5.20626193824682E-12	5.33096282299525E-12	5.92329202555027E-12	2.49401769496854E-12	2.68106902209118E-12	6.0479929102987E-12	5.1127362746855E-12	4.33335574500783E-12	4.30218052382072E-12	6.17269379504713E-12	5.20626193824682E-12	4.83215928400154E-12	3.99042831194966E-12	4.14630441788519E-12
0.00558	3.7410265424528E-12	5.89211680436317E-12	3.89690264838834E-12	1.21583362629716E-12	4.86333450518865E-12	5.26861238062103E-12	5.73624069842763E-12	2.05756459834904E-12	2.83694512802671E-12	6.48444600691819E-12	5.33096282299525E-12	4.55158229331758E-12	4.33335574500783E-12	6.70267255522794E-12	6.26621945860845E-12	5.1127362746855E-12	4.58275751450468E-12	3.83455220601412E-12
0.0056	4.30218052382072E-12	6.32856990098266E-12	3.55397521533016E-12	1.74581238647798E-12	4.55158229331758E-12	5.29978760180814E-12	5.64271503486631E-12	1.52758583816823E-12	3.55397521533016E-12	6.76502299760215E-12	5.14391149587261E-12	4.86333450518865E-12	4.55158229331758E-12	7.04559998828611E-12	7.17030087303454E-12	5.39331326536946E-12	5.01921061112418E-12	3.64750087889148E-12
0.00562	4.52040707213047E-12	6.23504423742134E-12	3.49162477295595E-12	2.58754335852986E-12	4.48923185094337E-12	5.26861238062103E-12	6.11034335267291E-12	1.18465840511005E-12	4.36453096619494E-12	6.88972388235058E-12	4.6451079568789E-12	4.86333450518865E-12	4.676283178066E-12	6.88972388235058E-12	7.41970264253139E-12	5.45566370774367E-12	5.39331326536946E-12	3.7098513212657E-12
0.00564	4.676283178066E-12	5.82976636198895E-12	3.61632565770438E-12	3.39809910939463E-12	4.70745839925311E-12	5.17508671705971E-12	6.76502299760215E-12	9.35256635613201E-13	4.95686016874997E-12	6.64032211285373E-12	4.33335574500783E-12	4.73863362044022E-12	4.6451079568789E-12	6.5156212281053E-12	6.79619821878926E-12	5.29978760180814E-12	5.5803645924921E-12	3.95925309076255E-12
0.00566	4.6451079568789E-12	5.26861238062103E-12	4.08395397551098E-12	3.95925309076255E-12	4.95686016874997E-12	5.05038583231129E-12	6.88972388235058E-12	9.04081414426094E-13	5.29978760180814E-12	5.76741591961474E-12	4.33335574500783E-12	4.676283178066E-12	4.676283178066E-12	6.01681768911159E-12	5.82976636198895E-12	5.1127362746855E-12	5.61153981367921E-12	4.1774796390723E-12
0.00568	4.98803538993707E-12	4.89450972637575E-12	4.83215928400154E-12	4.36453096619494E-12	4.95686016874997E-12	5.1127362746855E-12	6.26621945860845E-12	1.02878229917452E-12	5.26861238062103E-12	4.89450972637575E-12	4.39570618738205E-12	4.676283178066E-12	4.6451079568789E-12	5.36213804418235E-12	4.80098406281443E-12	5.01921061112418E-12	5.29978760180814E-12	4.6451079568789E-12
0.0057	5.33096282299525E-12	4.76980884162733E-12	5.45566370774367E-12	4.58275751450468E-12	4.58275751450468E-12	5.26861238062103E-12	5.36213804418235E-12	1.4028849534198E-12	5.14391149587261E-12	4.36453096619494E-12	4.2086548602594E-12	4.76980884162733E-12	4.86333450518865E-12	4.80098406281443E-12	3.95925309076255E-12	5.08156105349839E-12	4.80098406281443E-12	5.39331326536946E-12
0.00572	5.51801415011789E-12	4.95686016874997E-12	5.89211680436317E-12	4.676283178066E-12	4.30218052382072E-12	5.45566370774367E-12	4.89450972637575E-12	1.93286371360062E-12	5.14391149587261E-12	4.30218052382072E-12	3.92807786957544E-12	4.92568494756286E-12	5.23743715943393E-12	4.52040707213047E-12	3.67867610007859E-12	5.08156105349839E-12	4.61393273569179E-12	6.26621945860845E-12
0.00574	5.36213804418235E-12	5.01921061112418E-12	6.07916813148581E-12	4.70745839925311E-12	4.14630441788519E-12	5.73624069842763E-12	4.70745839925311E-12	2.338141589033E-12	5.17508671705971E-12	4.89450972637575E-12	3.46044955176884E-12	5.17508671705971E-12	5.5803645924921E-12	4.6451079568789E-12	3.80337698482702E-12	4.98803538993707E-12	4.61393273569179E-12	6.79619821878926E-12
0.00576	5.1127362746855E-12	5.1127362746855E-12	6.23504423742134E-12	4.42688140856915E-12	4.27100530263362E-12	5.92329202555027E-12	4.55158229331758E-12	2.68106902209118E-12	4.89450972637575E-12	5.73624069842763E-12	3.05517167633646E-12	5.33096282299525E-12	5.61153981367921E-12	4.89450972637575E-12	4.33335574500783E-12	4.61393273569179E-12	4.83215928400154E-12	6.88972388235058E-12
0.00578	4.80098406281443E-12	4.98803538993707E-12	6.20386901623423E-12	4.30218052382072E-12	4.52040707213047E-12	5.98564246792449E-12	4.55158229331758E-12	2.68106902209118E-12	4.1774796390723E-12	6.60914689166662E-12	3.02399645514935E-12	5.54918937130499E-12	5.5803645924921E-12	5.1127362746855E-12	4.89450972637575E-12	4.42688140856915E-12	5.01921061112418E-12	6.70267255522794E-12
0.0058	4.76980884162733E-12	4.73863362044022E-12	6.0479929102987E-12	4.08395397551098E-12	4.58275751450468E-12	5.89211680436317E-12	4.86333450518865E-12	2.58754335852986E-12	3.21104778227199E-12	6.95207432472479E-12	3.05517167633646E-12	5.67389025605342E-12	5.39331326536946E-12	5.29978760180814E-12	5.14391149587261E-12	4.95686016874997E-12	5.20626193824682E-12	5.98564246792449E-12
0.00582	4.80098406281443E-12	4.61393273569179E-12	5.54918937130499E-12	4.11512919669808E-12	4.61393273569179E-12	5.54918937130499E-12	5.17508671705971E-12	2.58754335852986E-12	2.55636813734275E-12	6.92089910353769E-12	3.02399645514935E-12	5.89211680436317E-12	5.08156105349839E-12	5.39331326536946E-12	5.1127362746855E-12	5.36213804418235E-12	5.64271503486631E-12	4.92568494756286E-12
0.00584	5.01921061112418E-12	4.6451079568789E-12	5.08156105349839E-12	4.2086548602594E-12	4.36453096619494E-12	5.20626193824682E-12	5.67389025605342E-12	2.71224424327828E-12	2.24461592547168E-12	6.26621945860845E-12	3.05517167633646E-12	6.07916813148581E-12	4.48923185094337E-12	5.76741591961474E-12	4.83215928400154E-12	5.39331326536946E-12	5.89211680436317E-12	4.05277875432387E-12
0.00586	5.51801415011789E-12	4.80098406281443E-12	4.83215928400154E-12	4.11512919669808E-12	4.2086548602594E-12	5.01921061112418E-12	5.82976636198895E-12	3.05517167633646E-12	2.3069663678459E-12	5.42448848655657E-12	3.7098513212657E-12	6.26621945860845E-12	3.99042831194966E-12	6.23504423742134E-12	4.58275751450468E-12	5.01921061112418E-12	6.11034335267291E-12	3.67867610007859E-12
0.00588	6.11034335267291E-12	4.98803538993707E-12	4.92568494756286E-12	3.64750087889148E-12	4.14630441788519E-12	4.92568494756286E-12	5.67389025605342E-12	3.21104778227199E-12	2.49401769496854E-12	4.58275751450468E-12	4.676283178066E-12	6.35974512216977E-12	3.7098513212657E-12	6.39092034335687E-12	4.58275751450468E-12	4.83215928400154E-12	5.86094158317606E-12	3.64750087889148E-12
0.0059	6.45327078573109E-12	5.14391149587261E-12	5.14391149587261E-12	3.11752211871067E-12	4.2086548602594E-12	4.95686016874997E-12	5.51801415011789E-12	3.42927433058174E-12	2.96164601277514E-12	4.1774796390723E-12	5.51801415011789E-12	6.01681768911159E-12	3.55397521533016E-12	6.14151857386002E-12	4.73863362044022E-12	4.89450972637575E-12	5.61153981367921E-12	3.89690264838834E-12
0.00592	6.60914689166662E-12	5.26861238062103E-12	5.48683892893078E-12	2.74341946446539E-12	4.52040707213047E-12	5.1127362746855E-12	5.17508671705971E-12	3.83455220601412E-12	3.52279999414306E-12	4.11512919669808E-12	5.79859114080185E-12	5.48683892893078E-12	3.2733982246462E-12	5.67389025605342E-12	5.26861238062103E-12	4.76980884162733E-12	5.42448848655657E-12	4.61393273569179E-12
0.00594	6.35974512216977E-12	5.48683892893078E-12	5.5803645924921E-12	3.02399645514935E-12	4.70745839925311E-12	5.5803645924921E-12	5.1127362746855E-12	4.48923185094337E-12	4.23983008144651E-12	4.14630441788519E-12	5.54918937130499E-12	4.89450972637575E-12	2.96164601277514E-12	5.17508671705971E-12	5.73624069842763E-12	4.36453096619494E-12	5.61153981367921E-12	5.26861238062103E-12
0.00596	5.79859114080185E-12	5.54918937130499E-12	5.51801415011789E-12	3.42927433058174E-12	4.676283178066E-12	6.07916813148581E-12	5.01921061112418E-12	5.17508671705971E-12	4.95686016874997E-12	3.92807786957544E-12	4.92568494756286E-12	4.33335574500783E-12	2.89929557040092E-12	4.98803538993707E-12	6.29739467979555E-12	3.64750087889148E-12	6.0479929102987E-12	5.82976636198895E-12
0.00598	5.36213804418235E-12	5.79859114080185E-12	5.20626193824682E-12	3.58515043651727E-12	4.36453096619494E-12	6.54679644929241E-12	4.42688140856915E-12	5.48683892893078E-12	5.48683892893078E-12	3.39809910939463E-12	4.52040707213047E-12	3.99042831194966E-12	3.11752211871067E-12	5.08156105349839E-12	6.48444600691819E-12	2.96164601277514E-12	6.67149733404083E-12	6.17269379504713E-12
0.006	5.23743715943393E-12	6.01681768911159E-12	4.6451079568789E-12	3.52279999414306E-12	3.80337698482702E-12	6.79619821878926E-12	4.1774796390723E-12	5.29978760180814E-12	5.67389025605342E-12	3.11752211871067E-12	4.1774796390723E-12	3.55397521533016E-12	3.7098513212657E-12	5.42448848655657E-12	6.79619821878926E-12	2.61871857971696E-12	7.20147609422165E-12	6.11034335267291E-12
0.00602	5.33096282299525E-12	6.20386901623423E-12	4.1774796390723E-12	3.52279999414306E-12	3.2733982246462E-12	6.79619821878926E-12	4.58275751450468E-12	4.6451079568789E-12	5.45566370774367E-12	2.89929557040092E-12	3.80337698482702E-12	3.21104778227199E-12	4.676283178066E-12	5.98564246792449E-12	7.10795043066033E-12	2.7745946856525E-12	7.35735220015718E-12	5.92329202555027E-12
0.00604	5.64271503486631E-12	6.20386901623423E-12	3.99042831194966E-12	3.80337698482702E-12	3.05517167633646E-12	6.48444600691819E-12	5.20626193824682E-12	3.86572742720123E-12	4.95686016874997E-12	3.2733982246462E-12	3.58515043651727E-12	2.99282123396224E-12	5.64271503486631E-12	6.35974512216977E-12	7.01442476709901E-12	3.52279999414306E-12	7.01442476709901E-12	5.5803645924921E-12
0.00606	5.92329202555027E-12	5.95446724673738E-12	4.05277875432387E-12	4.39570618738205E-12	3.17987256108488E-12	5.64271503486631E-12	5.73624069842763E-12	3.08634689752356E-12	4.48923185094337E-12	3.83455220601412E-12	3.80337698482702E-12	2.86812034921382E-12	6.23504423742134E-12	6.70267255522794E-12	6.17269379504713E-12	4.58275751450468E-12	6.07916813148581E-12	5.05038583231129E-12
0.00608	6.0479929102987E-12	5.45566370774367E-12	4.23983008144651E-12	4.80098406281443E-12	3.17987256108488E-12	4.676283178066E-12	5.79859114080185E-12	2.27579114665879E-12	4.14630441788519E-12	4.39570618738205E-12	4.14630441788519E-12	3.08634689752356E-12	6.26621945860845E-12	6.64032211285373E-12	4.70745839925311E-12	5.48683892893078E-12	5.1127362746855E-12	4.48923185094337E-12
0.0061	5.92329202555027E-12	4.92568494756286E-12	4.27100530263362E-12	4.80098406281443E-12	3.08634689752356E-12	3.7410265424528E-12	5.70506547724053E-12	1.8705132712264E-12	3.95925309076255E-12	4.86333450518865E-12	4.73863362044022E-12	3.39809910939463E-12	5.98564246792449E-12	6.07916813148581E-12	3.77220176363991E-12	6.20386901623423E-12	4.61393273569179E-12	3.89690264838834E-12
0.00612	5.51801415011789E-12	4.58275751450468E-12	4.33335574500783E-12	4.23983008144651E-12	3.05517167633646E-12	3.2733982246462E-12	6.01681768911159E-12	1.52758583816823E-12	3.83455220601412E-12	5.45566370774367E-12	5.39331326536946E-12	3.77220176363991E-12	5.54918937130499E-12	5.61153981367921E-12	3.7410265424528E-12	6.67149733404083E-12	4.86333450518865E-12	3.33574866702042E-12
0.00614	5.26861238062103E-12	4.45805662975626E-12	4.36453096619494E-12	3.36692388820752E-12	3.46044955176884E-12	3.2422230034591E-12	6.23504423742134E-12	1.27818406867137E-12	3.58515043651727E-12	6.23504423742134E-12	6.0479929102987E-12	4.23983008144651E-12	5.29978760180814E-12	5.33096282299525E-12	4.27100530263362E-12	6.54679644929241E-12	5.23743715943393E-12	3.02399645514935E-12
0.00616	5.20626193824682E-12	4.42688140856915E-12	4.61393273569179E-12	2.68106902209118E-12	4.2086548602594E-12	3.42927433058174E-12	6.57797167047951E-12	1.46523539579401E-12	3.33574866702042E-12	7.10795043066033E-12	6.32856990098266E-12	4.52040707213047E-12	5.33096282299525E-12	5.05038583231129E-12	4.6451079568789E-12	5.86094158317606E-12	5.14391149587261E-12	2.68106902209118E-12
0.00618	5.39331326536946E-12	4.58275751450468E-12	4.70745839925311E-12	2.27579114665879E-12	4.98803538993707E-12	3.21104778227199E-12	6.76502299760215E-12	1.74581238647798E-12	3.21104778227199E-12	7.60675396965403E-12	6.23504423742134E-12	4.45805662975626E-12	5.64271503486631E-12	4.92568494756286E-12	4.89450972637575E-12	4.98803538993707E-12	4.86333450518865E-12	2.3069663678459E-12
0.0062	5.26861238062103E-12	4.80098406281443E-12	4.80098406281443E-12	2.40049203140722E-12	5.86094158317606E-12	2.89929557040092E-12	6.82737343997637E-12	2.21344070428458E-12	3.30457344583331E-12	7.63792919084114E-12	5.82976636198895E-12	4.48923185094337E-12	5.76741591961474E-12	4.58275751450468E-12	5.23743715943393E-12	4.36453096619494E-12	4.92568494756286E-12	2.05756459834904E-12
0.00622	5.08156105349839E-12	4.76980884162733E-12	4.92568494756286E-12	2.99282123396224E-12	6.45327078573109E-12	2.86812034921382E-12	6.73384777641505E-12	2.55636813734275E-12	3.49162477295595E-12	7.32617697897007E-12	5.29978760180814E-12	4.42688140856915E-12	5.86094158317606E-12	4.27100530263362E-12	5.51801415011789E-12	3.92807786957544E-12	5.36213804418235E-12	2.55636813734275E-12
0.00624	4.58275751450468E-12	4.73863362044022E-12	4.98803538993707E-12	3.67867610007859E-12	6.73384777641505E-12	3.30457344583331E-12	6.23504423742134E-12	2.83694512802671E-12	3.83455220601412E-12	7.17030087303454E-12	4.98803538993707E-12	4.39570618738205E-12	5.76741591961474E-12	4.05277875432387E-12	5.1127362746855E-12	3.7410265424528E-12	5.61153981367921E-12	3.21104778227199E-12
0.00626	4.27100530263362E-12	4.89450972637575E-12	4.89450972637575E-12	4.1774796390723E-12	6.85854866116347E-12	4.05277875432387E-12	5.5803645924921E-12	3.17987256108488E-12	4.30218052382072E-12	7.32617697897007E-12	4.86333450518865E-12	4.39570618738205E-12	5.73624069842763E-12	4.27100530263362E-12	4.2086548602594E-12	3.7410265424528E-12	5.67389025605342E-12	3.58515043651727E-12
0.00628	4.23983008144651E-12	5.20626193824682E-12	4.6451079568789E-12	4.61393273569179E-12	6.82737343997637E-12	4.58275751450468E-12	4.98803538993707E-12	3.33574866702042E-12	5.14391149587261E-12	7.57557874846693E-12	4.86333450518865E-12	4.55158229331758E-12	5.73624069842763E-12	4.70745839925311E-12	3.49162477295595E-12	3.99042831194966E-12	5.54918937130499E-12	3.80337698482702E-12
0.0063	4.48923185094337E-12	5.70506547724053E-12	4.33335574500783E-12	4.89450972637575E-12	6.48444600691819E-12	4.86333450518865E-12	4.52040707213047E-12	3.2733982246462E-12	5.89211680436317E-12	7.82498051796378E-12	5.01921061112418E-12	4.86333450518865E-12	5.70506547724053E-12	5.05038583231129E-12	3.17987256108488E-12	4.6451079568789E-12	5.39331326536946E-12	4.08395397551098E-12
0.00632	4.86333450518865E-12	6.07916813148581E-12	4.05277875432387E-12	5.14391149587261E-12	5.86094158317606E-12	4.86333450518865E-12	4.48923185094337E-12	3.11752211871067E-12	6.39092034335687E-12	7.85615573915089E-12	4.95686016874997E-12	4.98803538993707E-12	5.95446724673738E-12	5.17508671705971E-12	3.30457344583331E-12	5.39331326536946E-12	5.29978760180814E-12	4.33335574500783E-12
0.00634	5.23743715943393E-12	6.0479929102987E-12	3.86572742720123E-12	5.14391149587261E-12	5.23743715943393E-12	4.83215928400154E-12	4.58275751450468E-12	2.89929557040092E-12	6.60914689166662E-12	7.38852742134429E-12	4.92568494756286E-12	4.95686016874997E-12	6.26621945860845E-12	5.08156105349839E-12	3.52279999414306E-12	6.29739467979555E-12	5.54918937130499E-12	4.33335574500783E-12
0.00636	5.36213804418235E-12	5.76741591961474E-12	3.80337698482702E-12	4.92568494756286E-12	4.55158229331758E-12	4.83215928400154E-12	4.61393273569179E-12	2.8057699068396E-12	6.39092034335687E-12	6.79619821878926E-12	5.08156105349839E-12	4.80098406281443E-12	6.48444600691819E-12	5.08156105349839E-12	3.77220176363991E-12	7.04559998828611E-12	5.95446724673738E-12	4.39570618738205E-12
0.00638	5.36213804418235E-12	5.33096282299525E-12	3.89690264838834E-12	4.61393273569179E-12	3.67867610007859E-12	4.80098406281443E-12	4.80098406281443E-12	2.46284247378143E-12	5.79859114080185E-12	6.01681768911159E-12	5.26861238062103E-12	4.6451079568789E-12	6.35974512216977E-12	5.05038583231129E-12	3.89690264838834E-12	7.48205308490561E-12	6.17269379504713E-12	4.6451079568789E-12
0.0064	5.20626193824682E-12	5.05038583231129E-12	3.99042831194966E-12	4.30218052382072E-12	3.17987256108488E-12	4.76980884162733E-12	5.67389025605342E-12	1.90168849241351E-12	4.80098406281443E-12	5.23743715943393E-12	5.61153981367921E-12	4.6451079568789E-12	6.23504423742134E-12	5.26861238062103E-12	4.08395397551098E-12	7.51322830609271E-12	6.11034335267291E-12	5.05038583231129E-12
0.00642	5.05038583231129E-12	5.01921061112418E-12	4.05277875432387E-12	4.02160353313676E-12	3.02399645514935E-12	4.80098406281443E-12	6.48444600691819E-12	1.37170973223269E-12	3.58515043651727E-12	4.45805662975626E-12	5.79859114080185E-12	4.89450972637575E-12	5.98564246792449E-12	5.29978760180814E-12	4.36453096619494E-12	7.10795043066033E-12	5.64271503486631E-12	5.29978760180814E-12
0.00644	4.92568494756286E-12	4.98803538993707E-12	4.14630441788519E-12	3.86572742720123E-12	3.21104778227199E-12	4.73863362044022E-12	6.70267255522794E-12	1.18465840511005E-12	2.36931681022011E-12	4.2086548602594E-12	6.01681768911159E-12	5.08156105349839E-12	5.73624069842763E-12	5.23743715943393E-12	4.676283178066E-12	6.57797167047951E-12	4.89450972637575E-12	5.39331326536946E-12
0.00646	4.61393273569179E-12	5.08156105349839E-12	4.36453096619494E-12	3.99042831194966E-12	3.55397521533016E-12	4.83215928400154E-12	6.20386901623423E-12	1.4028849534198E-12	1.4028849534198E-12	4.1774796390723E-12	6.07916813148581E-12	5.20626193824682E-12	5.48683892893078E-12	4.92568494756286E-12	5.17508671705971E-12	5.73624069842763E-12	4.42688140856915E-12	5.20626193824682E-12
0.00648	4.2086548602594E-12	5.20626193824682E-12	4.55158229331758E-12	4.45805662975626E-12	4.05277875432387E-12	4.86333450518865E-12	5.76741591961474E-12	1.99521415597483E-12	1.05995752036163E-12	4.14630441788519E-12	6.01681768911159E-12	5.20626193824682E-12	5.26861238062103E-12	4.73863362044022E-12	5.26861238062103E-12	4.83215928400154E-12	4.52040707213047E-12	4.95686016874997E-12
0.0065	3.67867610007859E-12	5.33096282299525E-12	5.14391149587261E-12	5.08156105349839E-12	4.58275751450468E-12	5.14391149587261E-12	5.45566370774367E-12	2.43166725259432E-12	1.4028849534198E-12	4.42688140856915E-12	5.89211680436317E-12	5.29978760180814E-12	5.17508671705971E-12	4.61393273569179E-12	5.26861238062103E-12	4.02160353313676E-12	4.76980884162733E-12	4.98803538993707E-12
0.00652	3.36692388820752E-12	5.51801415011789E-12	5.67389025605342E-12	5.70506547724053E-12	5.26861238062103E-12	6.0479929102987E-12	5.1127362746855E-12	2.96164601277514E-12	2.21344070428458E-12	4.676283178066E-12	5.79859114080185E-12	5.17508671705971E-12	5.23743715943393E-12	4.61393273569179E-12	5.5803645924921E-12	3.05517167633646E-12	5.14391149587261E-12	5.39331326536946E-12
0.00654	3.2422230034591E-12	5.39331326536946E-12	6.07916813148581E-12	5.98564246792449E-12	5.89211680436317E-12	6.9832495459119E-12	4.92568494756286E-12	3.52279999414306E-12	3.02399645514935E-12	5.01921061112418E-12	5.67389025605342E-12	4.89450972637575E-12	5.33096282299525E-12	4.58275751450468E-12	6.01681768911159E-12	2.49401769496854E-12	5.48683892893078E-12	6.23504423742134E-12
0.00656	3.77220176363991E-12	5.45566370774367E-12	6.23504423742134E-12	6.11034335267291E-12	6.07916813148581E-12	7.38852742134429E-12	5.05038583231129E-12	3.83455220601412E-12	3.7410265424528E-12	5.05038583231129E-12	5.48683892893078E-12	4.27100530263362E-12	5.36213804418235E-12	4.33335574500783E-12	6.32856990098266E-12	2.83694512802671E-12	5.82976636198895E-12	6.73384777641505E-12
0.00658	4.48923185094337E-12	5.5803645924921E-12	6.14151857386002E-12	5.61153981367921E-12	5.67389025605342E-12	6.88972388235058E-12	5.1127362746855E-12	3.89690264838834E-12	4.27100530263362E-12	4.89450972637575E-12	5.01921061112418E-12	3.7410265424528E-12	5.54918937130499E-12	4.1774796390723E-12	6.57797167047951E-12	3.83455220601412E-12	6.35974512216977E-12	6.85854866116347E-12
0.0066	5.17508671705971E-12	5.92329202555027E-12	5.82976636198895E-12	4.73863362044022E-12	5.01921061112418E-12	5.70506547724053E-12	5.45566370774367E-12	3.52279999414306E-12	4.55158229331758E-12	4.76980884162733E-12	4.36453096619494E-12	3.64750087889148E-12	5.70506547724053E-12	4.08395397551098E-12	6.67149733404083E-12	4.676283178066E-12	6.79619821878926E-12	6.60914689166662E-12
0.00662	5.54918937130499E-12	6.29739467979555E-12	5.23743715943393E-12	3.7410265424528E-12	4.52040707213047E-12	4.48923185094337E-12	5.54918937130499E-12	3.05517167633646E-12	4.39570618738205E-12	4.70745839925311E-12	3.99042831194966E-12	3.83455220601412E-12	5.95446724673738E-12	4.30218052382072E-12	6.60914689166662E-12	5.01921061112418E-12	7.10795043066033E-12	6.17269379504713E-12
0.00664	5.76741591961474E-12	6.48444600691819E-12	4.6451079568789E-12	3.11752211871067E-12	4.05277875432387E-12	3.64750087889148E-12	5.92329202555027E-12	2.68106902209118E-12	3.86572742720123E-12	4.83215928400154E-12	3.83455220601412E-12	4.33335574500783E-12	6.39092034335687E-12	4.61393273569179E-12	6.26621945860845E-12	4.98803538993707E-12	7.32617697897007E-12	5.54918937130499E-12
0.00666	5.86094158317606E-12	6.48444600691819E-12	4.2086548602594E-12	2.93047079158803E-12	3.80337698482702E-12	3.14869733989778E-12	6.39092034335687E-12	2.27579114665879E-12	3.2422230034591E-12	5.20626193824682E-12	4.02160353313676E-12	4.80098406281443E-12	6.64032211285373E-12	4.86333450518865E-12	5.79859114080185E-12	4.95686016874997E-12	7.26382653659586E-12	4.92568494756286E-12
0.00668	5.98564246792449E-12	6.20386901623423E-12	4.08395397551098E-12	3.21104778227199E-12	3.61632565770438E-12	2.89929557040092E-12	6.60914689166662E-12	2.08873981953615E-12	2.93047079158803E-12	5.51801415011789E-12	4.30218052382072E-12	4.98803538993707E-12	6.64032211285373E-12	4.89450972637575E-12	5.48683892893078E-12	4.80098406281443E-12	6.88972388235058E-12	4.676283178066E-12
0.0067	5.89211680436317E-12	5.67389025605342E-12	4.30218052382072E-12	3.67867610007859E-12	3.7098513212657E-12	2.99282123396224E-12	6.17269379504713E-12	1.99521415597483E-12	2.99282123396224E-12	5.98564246792449E-12	4.80098406281443E-12	4.89450972637575E-12	6.32856990098266E-12	4.6451079568789E-12	5.14391149587261E-12	4.39570618738205E-12	6.45327078573109E-12	4.39570618738205E-12
0.00672	5.64271503486631E-12	4.95686016874997E-12	4.98803538993707E-12	4.23983008144651E-12	3.80337698482702E-12	3.2422230034591E-12	4.98803538993707E-12	2.21344070428458E-12	3.2733982246462E-12	6.32856990098266E-12	5.48683892893078E-12	4.86333450518865E-12	5.70506547724053E-12	4.14630441788519E-12	4.98803538993707E-12	4.11512919669808E-12	5.98564246792449E-12	4.36453096619494E-12
0.00674	5.26861238062103E-12	4.48923185094337E-12	5.70506547724053E-12	4.6451079568789E-12	4.08395397551098E-12	3.61632565770438E-12	4.02160353313676E-12	2.71224424327828E-12	3.86572742720123E-12	6.54679644929241E-12	6.01681768911159E-12	4.98803538993707E-12	4.86333450518865E-12	3.64750087889148E-12	5.05038583231129E-12	4.2086548602594E-12	5.45566370774367E-12	4.55158229331758E-12
0.00676	4.86333450518865E-12	4.11512919669808E-12	6.39092034335687E-12	4.95686016874997E-12	4.27100530263362E-12	4.1774796390723E-12	3.99042831194966E-12	3.52279999414306E-12	4.52040707213047E-12	6.35974512216977E-12	6.35974512216977E-12	5.20626193824682E-12	4.2086548602594E-12	3.61632565770438E-12	5.33096282299525E-12	4.1774796390723E-12	5.08156105349839E-12	4.76980884162733E-12
0.00678	4.55158229331758E-12	4.11512919669808E-12	6.76502299760215E-12	5.01921061112418E-12	4.58275751450468E-12	4.52040707213047E-12	4.55158229331758E-12	4.08395397551098E-12	4.92568494756286E-12	6.32856990098266E-12	6.32856990098266E-12	5.61153981367921E-12	3.58515043651727E-12	4.11512919669808E-12	5.45566370774367E-12	3.92807786957544E-12	4.80098406281443E-12	5.1127362746855E-12
0.0068	4.33335574500783E-12	4.42688140856915E-12	6.95207432472479E-12	5.05038583231129E-12	4.76980884162733E-12	4.58275751450468E-12	5.54918937130499E-12	4.36453096619494E-12	4.86333450518865E-12	6.35974512216977E-12	5.82976636198895E-12	6.14151857386002E-12	3.58515043651727E-12	4.92568494756286E-12	5.36213804418235E-12	3.7410265424528E-12	4.676283178066E-12	5.29978760180814E-12
0.00682	4.14630441788519E-12	4.98803538993707E-12	6.82737343997637E-12	4.92568494756286E-12	4.73863362044022E-12	4.55158229331758E-12	6.20386901623423E-12	4.52040707213047E-12	4.39570618738205E-12	6.5156212281053E-12	4.95686016874997E-12	6.39092034335687E-12	4.02160353313676E-12	5.54918937130499E-12	5.05038583231129E-12	3.95925309076255E-12	4.95686016874997E-12	5.29978760180814E-12
0.00684	4.11512919669808E-12	5.42448848655657E-12	6.70267255522794E-12	4.83215928400154E-12	4.70745839925311E-12	4.33335574500783E-12	6.35974512216977E-12	4.36453096619494E-12	3.89690264838834E-12	6.39092034335687E-12	3.86572742720123E-12	6.07916813148581E-12	4.676283178066E-12	5.54918937130499E-12	4.76980884162733E-12	4.80098406281443E-12	5.26861238062103E-12	5.14391149587261E-12
0.00686	4.2086548602594E-12	5.64271503486631E-12	6.67149733404083E-12	4.676283178066E-12	4.36453096619494E-12	3.95925309076255E-12	6.20386901623423E-12	4.2086548602594E-12	3.7098513212657E-12	6.29739467979555E-12	3.08634689752356E-12	5.67389025605342E-12	5.08156105349839E-12	5.17508671705971E-12	5.23743715943393E-12	6.0479929102987E-12	5.67389025605342E-12	4.70745839925311E-12
0.00688	4.33335574500783E-12	5.5803645924921E-12	6.45327078573109E-12	4.73863362044022E-12	3.67867610007859E-12	3.2733982246462E-12	5.79859114080185E-12	4.02160353313676E-12	3.95925309076255E-12	5.89211680436317E-12	2.61871857971696E-12	5.17508671705971E-12	4.98803538993707E-12	4.89450972637575E-12	6.07916813148581E-12	6.82737343997637E-12	5.67389025605342E-12	4.2086548602594E-12
0.0069	4.27100530263362E-12	5.51801415011789E-12	6.07916813148581E-12	4.6451079568789E-12	3.17987256108488E-12	2.83694512802671E-12	5.26861238062103E-12	3.83455220601412E-12	4.30218052382072E-12	5.64271503486631E-12	2.7745946856525E-12	4.98803538993707E-12	4.61393273569179E-12	4.76980884162733E-12	6.42209556454398E-12	6.88972388235058E-12	5.1127362746855E-12	3.80337698482702E-12
0.00692	3.99042831194966E-12	5.73624069842763E-12	5.54918937130499E-12	4.61393273569179E-12	3.17987256108488E-12	2.43166725259432E-12	5.05038583231129E-12	3.7098513212657E-12	4.55158229331758E-12	5.51801415011789E-12	3.30457344583331E-12	5.1127362746855E-12	4.1774796390723E-12	4.92568494756286E-12	5.89211680436317E-12	6.35974512216977E-12	4.36453096619494E-12	3.49162477295595E-12
0.00694	3.52279999414306E-12	6.17269379504713E-12	4.95686016874997E-12	4.48923185094337E-12	3.80337698482702E-12	2.18226548309747E-12	5.20626193824682E-12	3.58515043651727E-12	4.70745839925311E-12	5.36213804418235E-12	3.83455220601412E-12	5.23743715943393E-12	3.80337698482702E-12	5.20626193824682E-12	4.92568494756286E-12	5.29978760180814E-12	4.2086548602594E-12	3.36692388820752E-12
0.00696	2.99282123396224E-12	6.45327078573109E-12	4.36453096619494E-12	4.73863362044022E-12	4.73863362044022E-12	2.40049203140722E-12	5.64271503486631E-12	3.58515043651727E-12	4.76980884162733E-12	5.39331326536946E-12	3.95925309076255E-12	5.51801415011789E-12	3.46044955176884E-12	5.51801415011789E-12	4.23983008144651E-12	4.39570618738205E-12	4.58275751450468E-12	3.14869733989778E-12
0.00698	2.83694512802671E-12	6.35974512216977E-12	4.14630441788519E-12	5.51801415011789E-12	5.61153981367921E-12	3.17987256108488E-12	6.0479929102987E-12	3.55397521533016E-12	4.33335574500783E-12	5.29978760180814E-12	3.95925309076255E-12	5.82976636198895E-12	3.30457344583331E-12	5.79859114080185E-12	3.7098513212657E-12	3.95925309076255E-12	4.95686016874997E-12	3.08634689752356E-12
0.007	3.14869733989778E-12	5.89211680436317E-12	4.05277875432387E-12	6.42209556454398E-12	6.01681768911159E-12	4.1774796390723E-12	6.07916813148581E-12	3.64750087889148E-12	3.46044955176884E-12	5.14391149587261E-12	4.1774796390723E-12	5.98564246792449E-12	3.46044955176884E-12	6.17269379504713E-12	3.36692388820752E-12	4.1774796390723E-12	5.01921061112418E-12	3.49162477295595E-12
0.00702	3.30457344583331E-12	5.20626193824682E-12	4.02160353313676E-12	7.07677520947322E-12	5.98564246792449E-12	4.76980884162733E-12	5.95446724673738E-12	3.67867610007859E-12	2.52519291615564E-12	5.01921061112418E-12	4.58275751450468E-12	6.07916813148581E-12	3.7410265424528E-12	6.42209556454398E-12	3.14869733989778E-12	4.6451079568789E-12	4.98803538993707E-12	3.95925309076255E-12
0.00704	3.30457344583331E-12	4.6451079568789E-12	3.99042831194966E-12	7.23265131540875E-12	5.5803645924921E-12	4.92568494756286E-12	5.89211680436317E-12	3.67867610007859E-12	1.8393380500393E-12	4.80098406281443E-12	5.05038583231129E-12	6.01681768911159E-12	4.2086548602594E-12	6.5156212281053E-12	3.33574866702042E-12	5.01921061112418E-12	4.92568494756286E-12	4.42688140856915E-12
0.00706	3.14869733989778E-12	4.30218052382072E-12	4.08395397551098E-12	6.82737343997637E-12	5.14391149587261E-12	5.01921061112418E-12	5.70506547724053E-12	3.83455220601412E-12	1.71463716529087E-12	4.70745839925311E-12	5.29978760180814E-12	5.92329202555027E-12	4.86333450518865E-12	6.64032211285373E-12	3.61632565770438E-12	5.26861238062103E-12	4.70745839925311E-12	4.58275751450468E-12
0.00708	3.55397521533016E-12	4.30218052382072E-12	4.27100530263362E-12	6.42209556454398E-12	4.98803538993707E-12	5.26861238062103E-12	5.48683892893078E-12	4.1774796390723E-12	1.8393380500393E-12	4.89450972637575E-12	5.54918937130499E-12	5.79859114080185E-12	5.48683892893078E-12	6.60914689166662E-12	4.14630441788519E-12	5.48683892893078E-12	4.39570618738205E-12	4.61393273569179E-12
0.0071	4.2086548602594E-12	4.33335574500783E-12	4.6451079568789E-12	6.23504423742134E-12	5.08156105349839E-12	5.48683892893078E-12	5.05038583231129E-12	4.6451079568789E-12	2.05756459834904E-12	5.20626193824682E-12	5.48683892893078E-12	5.73624069842763E-12	5.67389025605342E-12	6.67149733404083E-12	4.6451079568789E-12	5.5803645924921E-12	4.1774796390723E-12	4.89450972637575E-12
0.00712	5.26861238062103E-12	4.52040707213047E-12	4.92568494756286E-12	6.26621945860845E-12	5.1127362746855E-12	5.73624069842763E-12	4.83215928400154E-12	5.1127362746855E-12	1.80816282885219E-12	5.61153981367921E-12	5.42448848655657E-12	5.61153981367921E-12	5.5803645924921E-12	6.5156212281053E-12	5.20626193824682E-12	5.54918937130499E-12	4.14630441788519E-12	5.17508671705971E-12
0.00714	6.23504423742134E-12	5.01921061112418E-12	5.14391149587261E-12	6.48444600691819E-12	5.05038583231129E-12	6.01681768911159E-12	4.98803538993707E-12	5.23743715943393E-12	1.18465840511005E-12	5.67389025605342E-12	5.33096282299525E-12	5.51801415011789E-12	5.48683892893078E-12	6.0479929102987E-12	5.48683892893078E-12	5.29978760180814E-12	4.52040707213047E-12	5.5803645924921E-12
0.00716	6.85854866116347E-12	5.64271503486631E-12	5.17508671705971E-12	6.42209556454398E-12	4.80098406281443E-12	6.01681768911159E-12	5.76741591961474E-12	4.86333450518865E-12	5.61153981367921E-13	5.42448848655657E-12	5.17508671705971E-12	5.36213804418235E-12	5.26861238062103E-12	5.20626193824682E-12	5.26861238062103E-12	5.05038583231129E-12	5.05038583231129E-12	5.70506547724053E-12
0.00718	7.07677520947322E-12	6.0479929102987E-12	5.14391149587261E-12	6.29739467979555E-12	4.61393273569179E-12	5.70506547724053E-12	6.45327078573109E-12	4.2086548602594E-12	0	4.98803538993707E-12	5.01921061112418E-12	4.89450972637575E-12	5.20626193824682E-12	4.23983008144651E-12	4.98803538993707E-12	4.61393273569179E-12	5.82976636198895E-12	5.86094158317606E-12
0.0072	6.85854866116347E-12	6.26621945860845E-12	5.20626193824682E-12	6.29739467979555E-12	4.48923185094337E-12	5.05038583231129E-12	6.45327078573109E-12	3.46044955176884E-12	-2.8057699068396E-13	4.55158229331758E-12	4.89450972637575E-12	4.27100530263362E-12	4.92568494756286E-12	3.36692388820752E-12	4.73863362044022E-12	4.42688140856915E-12	6.45327078573109E-12	5.82976636198895E-12
0.00722	6.23504423742134E-12	6.54679644929241E-12	5.08156105349839E-12	6.5156212281053E-12	4.36453096619494E-12	4.80098406281443E-12	5.67389025605342E-12	2.83694512802671E-12	-3.11752211871067E-13	4.39570618738205E-12	4.86333450518865E-12	3.89690264838834E-12	4.76980884162733E-12	2.61871857971696E-12	4.676283178066E-12	4.36453096619494E-12	6.39092034335687E-12	5.92329202555027E-12
0.00724	5.23743715943393E-12	6.64032211285373E-12	5.01921061112418E-12	6.95207432472479E-12	4.36453096619494E-12	4.52040707213047E-12	4.61393273569179E-12	2.64989380090407E-12	3.42927433058174E-13	4.76980884162733E-12	4.86333450518865E-12	4.05277875432387E-12	4.61393273569179E-12	2.15109026191036E-12	4.45805662975626E-12	4.80098406281443E-12	5.86094158317606E-12	6.11034335267291E-12
0.00726	4.2086548602594E-12	6.73384777641505E-12	4.83215928400154E-12	7.29500175778297E-12	4.55158229331758E-12	4.33335574500783E-12	3.67867610007859E-12	2.7745946856525E-12	1.34053451104559E-12	5.39331326536946E-12	4.70745839925311E-12	4.676283178066E-12	4.61393273569179E-12	2.52519291615564E-12	4.36453096619494E-12	5.45566370774367E-12	5.39331326536946E-12	6.20386901623423E-12
0.00728	3.33574866702042E-12	6.64032211285373E-12	4.98803538993707E-12	7.26382653659586E-12	4.80098406281443E-12	4.42688140856915E-12	3.14869733989778E-12	3.02399645514935E-12	2.36931681022011E-12	5.82976636198895E-12	4.33335574500783E-12	5.51801415011789E-12	4.58275751450468E-12	3.2733982246462E-12	4.61393273569179E-12	5.70506547724053E-12	5.23743715943393E-12	5.98564246792449E-12
0.0073	2.99282123396224E-12	6.39092034335687E-12	5.36213804418235E-12	6.70267255522794E-12	5.20626193824682E-12	4.89450972637575E-12	3.52279999414306E-12	3.52279999414306E-12	2.89929557040092E-12	5.95446724673738E-12	3.95925309076255E-12	6.0479929102987E-12	4.83215928400154E-12	3.92807786957544E-12	5.01921061112418E-12	5.36213804418235E-12	5.39331326536946E-12	5.61153981367921E-12
0.00732	3.2422230034591E-12	6.11034335267291E-12	6.0479929102987E-12	5.98564246792449E-12	5.79859114080185E-12	5.23743715943393E-12	4.08395397551098E-12	3.83455220601412E-12	3.11752211871067E-12	5.76741591961474E-12	3.42927433058174E-12	6.07916813148581E-12	5.29978760180814E-12	4.27100530263362E-12	5.64271503486631E-12	4.676283178066E-12	5.79859114080185E-12	4.73863362044022E-12
0.00734	3.99042831194966E-12	5.45566370774367E-12	6.67149733404083E-12	5.08156105349839E-12	6.20386901623423E-12	5.1127362746855E-12	4.73863362044022E-12	4.08395397551098E-12	2.7745946856525E-12	5.39331326536946E-12	2.96164601277514E-12	5.45566370774367E-12	5.54918937130499E-12	4.55158229331758E-12	6.14151857386002E-12	4.70745839925311E-12	6.0479929102987E-12	4.11512919669808E-12
0.00736	5.08156105349839E-12	4.70745839925311E-12	7.01442476709901E-12	4.2086548602594E-12	6.20386901623423E-12	4.76980884162733E-12	5.33096282299525E-12	4.14630441788519E-12	2.27579114665879E-12	5.29978760180814E-12	2.68106902209118E-12	4.76980884162733E-12	5.64271503486631E-12	4.70745839925311E-12	6.20386901623423E-12	5.14391149587261E-12	5.92329202555027E-12	3.64750087889148E-12
0.00738	6.26621945860845E-12	4.05277875432387E-12	7.17030087303454E-12	3.55397521533016E-12	5.98564246792449E-12	4.36453096619494E-12	5.61153981367921E-12	4.2086548602594E-12	1.74581238647798E-12	5.45566370774367E-12	2.55636813734275E-12	4.23983008144651E-12	5.79859114080185E-12	4.80098406281443E-12	6.01681768911159E-12	5.64271503486631E-12	5.67389025605342E-12	3.49162477295595E-12
0.0074	7.01442476709901E-12	3.83455220601412E-12	6.85854866116347E-12	3.11752211871067E-12	5.54918937130499E-12	4.02160353313676E-12	5.61153981367921E-12	4.14630441788519E-12	1.05995752036163E-12	5.67389025605342E-12	2.74341946446539E-12	4.02160353313676E-12	5.98564246792449E-12	4.98803538993707E-12	5.29978760180814E-12	5.79859114080185E-12	5.64271503486631E-12	3.49162477295595E-12
0.00742	7.10795043066033E-12	4.11512919669808E-12	6.29739467979555E-12	3.11752211871067E-12	5.23743715943393E-12	3.86572742720123E-12	5.51801415011789E-12	4.11512919669808E-12	6.85854866116347E-13	5.73624069842763E-12	3.42927433058174E-12	4.02160353313676E-12	6.17269379504713E-12	5.33096282299525E-12	4.36453096619494E-12	5.54918937130499E-12	5.61153981367921E-12	3.7098513212657E-12
0.00744	6.76502299760215E-12	4.55158229331758E-12	5.42448848655657E-12	3.52279999414306E-12	5.26861238062103E-12	4.2086548602594E-12	5.33096282299525E-12	3.86572742720123E-12	5.92329202555027E-13	5.51801415011789E-12	4.23983008144651E-12	4.11512919669808E-12	6.14151857386002E-12	5.54918937130499E-12	3.58515043651727E-12	4.98803538993707E-12	5.5803645924921E-12	4.11512919669808E-12
0.00746	6.14151857386002E-12	5.08156105349839E-12	4.70745839925311E-12	3.99042831194966E-12	5.26861238062103E-12	4.58275751450468E-12	5.14391149587261E-12	3.7098513212657E-12	8.72906193238988E-13	5.20626193824682E-12	4.95686016874997E-12	4.42688140856915E-12	5.89211680436317E-12	5.70506547724053E-12	3.17987256108488E-12	4.2086548602594E-12	5.26861238062103E-12	4.55158229331758E-12
0.00748	5.5803645924921E-12	5.39331326536946E-12	4.27100530263362E-12	4.30218052382072E-12	5.48683892893078E-12	4.83215928400154E-12	4.83215928400154E-12	3.61632565770438E-12	1.46523539579401E-12	4.98803538993707E-12	5.45566370774367E-12	4.6451079568789E-12	5.67389025605342E-12	5.73624069842763E-12	3.2422230034591E-12	3.46044955176884E-12	4.86333450518865E-12	5.05038583231129E-12
0.0075	4.86333450518865E-12	5.67389025605342E-12	4.14630441788519E-12	4.39570618738205E-12	5.73624069842763E-12	4.676283178066E-12	4.52040707213047E-12	3.61632565770438E-12	2.24461592547168E-12	4.83215928400154E-12	5.67389025605342E-12	4.73863362044022E-12	5.64271503486631E-12	5.54918937130499E-12	3.49162477295595E-12	2.89929557040092E-12	4.6451079568789E-12	5.42448848655657E-12
0.00752	4.33335574500783E-12	5.54918937130499E-12	4.14630441788519E-12	4.48923185094337E-12	5.86094158317606E-12	4.14630441788519E-12	4.676283178066E-12	3.42927433058174E-12	2.89929557040092E-12	4.83215928400154E-12	5.39331326536946E-12	4.6451079568789E-12	5.5803645924921E-12	5.39331326536946E-12	3.99042831194966E-12	2.71224424327828E-12	4.676283178066E-12	5.70506547724053E-12
0.00754	4.14630441788519E-12	5.54918937130499E-12	4.39570618738205E-12	4.30218052382072E-12	5.98564246792449E-12	3.52279999414306E-12	5.14391149587261E-12	3.33574866702042E-12	3.55397521533016E-12	4.76980884162733E-12	5.01921061112418E-12	4.70745839925311E-12	5.42448848655657E-12	5.61153981367921E-12	4.30218052382072E-12	2.83694512802671E-12	5.01921061112418E-12	5.79859114080185E-12
0.00756	4.33335574500783E-12	5.51801415011789E-12	4.70745839925311E-12	4.05277875432387E-12	5.82976636198895E-12	3.17987256108488E-12	6.11034335267291E-12	3.52279999414306E-12	3.92807786957544E-12	4.83215928400154E-12	4.73863362044022E-12	5.05038583231129E-12	4.98803538993707E-12	5.92329202555027E-12	4.42688140856915E-12	3.2422230034591E-12	5.42448848655657E-12	5.92329202555027E-12
0.00758	4.83215928400154E-12	5.70506547724053E-12	5.08156105349839E-12	4.08395397551098E-12	5.61153981367921E-12	3.33574866702042E-12	7.13912565184743E-12	3.67867610007859E-12	4.2086548602594E-12	5.05038583231129E-12	4.58275751450468E-12	5.61153981367921E-12	4.55158229331758E-12	5.61153981367921E-12	4.23983008144651E-12	3.86572742720123E-12	5.82976636198895E-12	5.76741591961474E-12
0.0076	5.42448848655657E-12	6.07916813148581E-12	5.23743715943393E-12	4.30218052382072E-12	5.26861238062103E-12	3.99042831194966E-12	7.94968140271221E-12	3.33574866702042E-12	4.30218052382072E-12	5.39331326536946E-12	4.45805662975626E-12	6.14151857386002E-12	4.55158229331758E-12	4.89450972637575E-12	4.05277875432387E-12	4.45805662975626E-12	6.01681768911159E-12	5.86094158317606E-12
0.00762	5.76741591961474E-12	6.11034335267291E-12	5.23743715943393E-12	4.73863362044022E-12	4.73863362044022E-12	4.76980884162733E-12	8.26143361458328E-12	2.93047079158803E-12	4.14630441788519E-12	5.82976636198895E-12	4.36453096619494E-12	6.48444600691819E-12	4.80098406281443E-12	4.27100530263362E-12	4.14630441788519E-12	5.08156105349839E-12	6.0479929102987E-12	5.98564246792449E-12
0.00764	5.89211680436317E-12	5.82976636198895E-12	5.23743715943393E-12	5.08156105349839E-12	3.89690264838834E-12	5.67389025605342E-12	8.16790795102196E-12	2.58754335852986E-12	3.67867610007859E-12	6.11034335267291E-12	4.52040707213047E-12	6.57797167047951E-12	5.08156105349839E-12	3.89690264838834E-12	4.6451079568789E-12	5.42448848655657E-12	5.95446724673738E-12	5.89211680436317E-12
0.00766	5.73624069842763E-12	5.29978760180814E-12	5.05038583231129E-12	5.20626193824682E-12	3.17987256108488E-12	6.07916813148581E-12	7.63792919084114E-12	2.58754335852986E-12	3.05517167633646E-12	6.07916813148581E-12	4.86333450518865E-12	6.14151857386002E-12	5.14391149587261E-12	4.02160353313676E-12	5.51801415011789E-12	5.61153981367921E-12	5.92329202555027E-12	5.70506547724053E-12
0.00768	5.26861238062103E-12	4.76980884162733E-12	4.70745839925311E-12	5.1127362746855E-12	2.83694512802671E-12	5.73624069842763E-12	6.88972388235058E-12	2.83694512802671E-12	2.338141589033E-12	5.89211680436317E-12	5.17508671705971E-12	5.54918937130499E-12	5.08156105349839E-12	4.45805662975626E-12	5.67389025605342E-12	5.51801415011789E-12	6.17269379504713E-12	5.5803645924921E-12
0.0077	4.39570618738205E-12	4.61393273569179E-12	4.33335574500783E-12	5.08156105349839E-12	3.11752211871067E-12	4.676283178066E-12	5.92329202555027E-12	3.2733982246462E-12	1.90168849241351E-12	5.54918937130499E-12	5.23743715943393E-12	4.92568494756286E-12	4.83215928400154E-12	4.80098406281443E-12	5.05038583231129E-12	5.36213804418235E-12	6.5156212281053E-12	5.42448848655657E-12
0.00772	3.42927433058174E-12	4.83215928400154E-12	4.08395397551098E-12	5.14391149587261E-12	3.99042831194966E-12	4.08395397551098E-12	5.05038583231129E-12	3.80337698482702E-12	2.08873981953615E-12	5.26861238062103E-12	4.80098406281443E-12	4.52040707213047E-12	4.80098406281443E-12	5.01921061112418E-12	4.27100530263362E-12	5.1127362746855E-12	6.48444600691819E-12	5.36213804418235E-12
0.00774	2.89929557040092E-12	5.29978760180814E-12	4.08395397551098E-12	5.5803645924921E-12	5.1127362746855E-12	4.48923185094337E-12	4.48923185094337E-12	4.1774796390723E-12	2.3069663678459E-12	5.36213804418235E-12	4.02160353313676E-12	4.48923185094337E-12	5.08156105349839E-12	5.01921061112418E-12	3.95925309076255E-12	4.95686016874997E-12	5.95446724673738E-12	5.23743715943393E-12
0.00776	3.05517167633646E-12	5.79859114080185E-12	4.36453096619494E-12	6.20386901623423E-12	5.98564246792449E-12	5.20626193824682E-12	4.61393273569179E-12	4.58275751450468E-12	2.18226548309747E-12	5.5803645924921E-12	3.36692388820752E-12	4.80098406281443E-12	5.5803645924921E-12	4.86333450518865E-12	3.80337698482702E-12	4.92568494756286E-12	5.33096282299525E-12	5.05038583231129E-12
0.00778	3.61632565770438E-12	6.32856990098266E-12	4.6451079568789E-12	6.64032211285373E-12	6.17269379504713E-12	5.73624069842763E-12	5.17508671705971E-12	4.76980884162733E-12	1.90168849241351E-12	6.0479929102987E-12	3.21104778227199E-12	5.33096282299525E-12	5.76741591961474E-12	4.73863362044022E-12	3.95925309076255E-12	5.05038583231129E-12	4.83215928400154E-12	4.83215928400154E-12
0.0078	4.42688140856915E-12	6.64032211285373E-12	5.01921061112418E-12	6.79619821878926E-12	5.98564246792449E-12	5.86094158317606E-12	5.82976636198895E-12	4.73863362044022E-12	1.77698760766508E-12	6.54679644929241E-12	3.55397521533016E-12	6.01681768911159E-12	5.45566370774367E-12	4.76980884162733E-12	4.30218052382072E-12	5.20626193824682E-12	4.55158229331758E-12	4.76980884162733E-12
0.00782	5.20626193824682E-12	6.73384777641505E-12	5.1127362746855E-12	6.57797167047951E-12	5.36213804418235E-12	5.61153981367921E-12	6.35974512216977E-12	4.55158229331758E-12	1.71463716529087E-12	6.64032211285373E-12	4.36453096619494E-12	6.54679644929241E-12	5.08156105349839E-12	4.86333450518865E-12	4.76980884162733E-12	5.29978760180814E-12	4.23983008144651E-12	5.05038583231129E-12
0.00784	5.70506547724053E-12	6.60914689166662E-12	4.92568494756286E-12	6.20386901623423E-12	4.83215928400154E-12	4.86333450518865E-12	6.67149733404083E-12	4.52040707213047E-12	1.46523539579401E-12	6.20386901623423E-12	5.17508671705971E-12	6.64032211285373E-12	4.83215928400154E-12	5.05038583231129E-12	5.05038583231129E-12	5.42448848655657E-12	3.92807786957544E-12	5.42448848655657E-12
0.00786	6.0479929102987E-12	6.42209556454398E-12	4.48923185094337E-12	5.76741591961474E-12	4.52040707213047E-12	3.92807786957544E-12	6.64032211285373E-12	4.6451079568789E-12	9.97607077987414E-13	5.42448848655657E-12	5.67389025605342E-12	6.42209556454398E-12	4.98803538993707E-12	5.36213804418235E-12	4.95686016874997E-12	5.5803645924921E-12	3.55397521533016E-12	5.70506547724053E-12
0.00788	6.20386901623423E-12	6.39092034335687E-12	4.05277875432387E-12	5.51801415011789E-12	4.30218052382072E-12	3.30457344583331E-12	6.45327078573109E-12	4.676283178066E-12	7.79380529677668E-13	4.86333450518865E-12	5.79859114080185E-12	5.82976636198895E-12	5.14391149587261E-12	5.5803645924921E-12	4.55158229331758E-12	5.86094158317606E-12	3.39809910939463E-12	5.92329202555027E-12
0.0079	6.32856990098266E-12	6.60914689166662E-12	3.86572742720123E-12	5.42448848655657E-12	4.36453096619494E-12	3.2733982246462E-12	6.11034335267291E-12	4.39570618738205E-12	8.72906193238988E-13	4.86333450518865E-12	5.54918937130499E-12	4.92568494756286E-12	5.23743715943393E-12	5.67389025605342E-12	4.02160353313676E-12	6.20386901623423E-12	3.42927433058174E-12	5.92329202555027E-12
0.00792	6.54679644929241E-12	7.04559998828611E-12	4.2086548602594E-12	5.48683892893078E-12	4.55158229331758E-12	3.83455220601412E-12	5.64271503486631E-12	3.7410265424528E-12	1.02878229917452E-12	5.17508671705971E-12	5.33096282299525E-12	4.1774796390723E-12	5.1127362746855E-12	5.76741591961474E-12	3.77220176363991E-12	6.39092034335687E-12	3.7098513212657E-12	5.73624069842763E-12
0.00794	6.79619821878926E-12	7.4508778637185E-12	4.98803538993707E-12	5.42448848655657E-12	4.80098406281443E-12	4.55158229331758E-12	5.14391149587261E-12	3.08634689752356E-12	1.15348318392295E-12	5.48683892893078E-12	5.08156105349839E-12	3.77220176363991E-12	4.70745839925311E-12	5.64271503486631E-12	3.61632565770438E-12	6.32856990098266E-12	4.02160353313676E-12	5.70506547724053E-12
0.00796	6.67149733404083E-12	7.76263007558957E-12	5.76741591961474E-12	5.42448848655657E-12	4.80098406281443E-12	5.14391149587261E-12	4.76980884162733E-12	2.46284247378143E-12	1.55876105935534E-12	5.5803645924921E-12	4.86333450518865E-12	3.61632565770438E-12	4.52040707213047E-12	5.26861238062103E-12	3.39809910939463E-12	6.20386901623423E-12	4.36453096619494E-12	5.79859114080185E-12
0.00798	6.26621945860845E-12	7.73145485440246E-12	6.11034335267291E-12	5.33096282299525E-12	4.39570618738205E-12	5.54918937130499E-12	4.48923185094337E-12	2.49401769496854E-12	1.93286371360062E-12	5.51801415011789E-12	4.48923185094337E-12	3.92807786957544E-12	4.55158229331758E-12	4.39570618738205E-12	3.17987256108488E-12	5.73624069842763E-12	4.45805662975626E-12	5.64271503486631E-12
0.008	5.5803645924921E-12	7.32617697897007E-12	5.79859114080185E-12	5.29978760180814E-12	3.89690264838834E-12	5.76741591961474E-12	4.70745839925311E-12	2.7745946856525E-12	2.21344070428458E-12	5.1127362746855E-12	4.14630441788519E-12	4.42688140856915E-12	4.676283178066E-12	3.80337698482702E-12	3.2422230034591E-12	5.17508671705971E-12	4.2086548602594E-12	5.33096282299525E-12
0.00802	5.08156105349839E-12	6.54679644929241E-12	4.70745839925311E-12	5.01921061112418E-12	3.36692388820752E-12	5.98564246792449E-12	5.05038583231129E-12	3.14869733989778E-12	2.338141589033E-12	4.676283178066E-12	3.99042831194966E-12	4.98803538993707E-12	4.83215928400154E-12	4.30218052382072E-12	4.02160353313676E-12	4.42688140856915E-12	3.86572742720123E-12	4.86333450518865E-12
0.00804	4.92568494756286E-12	5.42448848655657E-12	3.52279999414306E-12	4.6451079568789E-12	3.36692388820752E-12	6.20386901623423E-12	5.54918937130499E-12	3.21104778227199E-12	2.36931681022011E-12	4.6451079568789E-12	3.86572742720123E-12	5.39331326536946E-12	4.80098406281443E-12	5.39331326536946E-12	5.01921061112418E-12	3.86572742720123E-12	3.67867610007859E-12	4.48923185094337E-12
0.00806	5.20626193824682E-12	4.39570618738205E-12	2.74341946446539E-12	4.08395397551098E-12	4.14630441788519E-12	6.67149733404083E-12	5.73624069842763E-12	3.05517167633646E-12	2.27579114665879E-12	4.86333450518865E-12	3.7410265424528E-12	5.45566370774367E-12	4.70745839925311E-12	6.11034335267291E-12	6.01681768911159E-12	3.52279999414306E-12	3.89690264838834E-12	4.48923185094337E-12
0.00808	5.67389025605342E-12	3.7410265424528E-12	2.64989380090407E-12	3.14869733989778E-12	5.01921061112418E-12	6.73384777641505E-12	5.82976636198895E-12	2.7745946856525E-12	2.40049203140722E-12	5.36213804418235E-12	3.80337698482702E-12	5.51801415011789E-12	4.80098406281443E-12	6.26621945860845E-12	6.67149733404083E-12	3.7410265424528E-12	4.61393273569179E-12	4.73863362044022E-12
0.0081	5.95446724673738E-12	3.33574866702042E-12	3.11752211871067E-12	2.338141589033E-12	5.39331326536946E-12	6.14151857386002E-12	5.64271503486631E-12	2.68106902209118E-12	2.89929557040092E-12	5.79859114080185E-12	4.02160353313676E-12	5.5803645924921E-12	5.1127362746855E-12	6.17269379504713E-12	6.82737343997637E-12	4.36453096619494E-12	5.29978760180814E-12	5.01921061112418E-12
0.00812	6.01681768911159E-12	3.17987256108488E-12	3.61632565770438E-12	1.58993628054244E-12	5.20626193824682E-12	5.42448848655657E-12	5.36213804418235E-12	2.74341946446539E-12	3.46044955176884E-12	5.86094158317606E-12	4.42688140856915E-12	5.76741591961474E-12	5.39331326536946E-12	6.07916813148581E-12	6.48444600691819E-12	4.95686016874997E-12	5.76741591961474E-12	5.01921061112418E-12
0.00814	5.70506547724053E-12	3.08634689752356E-12	3.92807786957544E-12	1.24700884748427E-12	4.92568494756286E-12	4.86333450518865E-12	5.23743715943393E-12	2.93047079158803E-12	3.83455220601412E-12	5.79859114080185E-12	4.83215928400154E-12	6.0479929102987E-12	5.26861238062103E-12	5.89211680436317E-12	5.92329202555027E-12	5.23743715943393E-12	6.11034335267291E-12	4.676283178066E-12
0.00816	5.1127362746855E-12	2.89929557040092E-12	4.14630441788519E-12	1.02878229917452E-12	4.80098406281443E-12	4.39570618738205E-12	5.39331326536946E-12	3.08634689752356E-12	4.02160353313676E-12	5.61153981367921E-12	5.26861238062103E-12	6.17269379504713E-12	4.92568494756286E-12	5.67389025605342E-12	5.39331326536946E-12	5.1127362746855E-12	6.26621945860845E-12	4.05277875432387E-12
0.00818	4.23983008144651E-12	2.89929557040092E-12	4.30218052382072E-12	1.34053451104559E-12	4.6451079568789E-12	4.33335574500783E-12	5.76741591961474E-12	3.52279999414306E-12	3.99042831194966E-12	5.51801415011789E-12	5.67389025605342E-12	6.07916813148581E-12	4.33335574500783E-12	5.33096282299525E-12	5.01921061112418E-12	4.80098406281443E-12	6.29739467979555E-12	3.55397521533016E-12
0.0082	3.61632565770438E-12	2.83694512802671E-12	4.52040707213047E-12	2.71224424327828E-12	4.30218052382072E-12	4.58275751450468E-12	6.07916813148581E-12	4.1774796390723E-12	4.14630441788519E-12	5.64271503486631E-12	6.17269379504713E-12	5.54918937130499E-12	4.05277875432387E-12	5.05038583231129E-12	5.17508671705971E-12	4.58275751450468E-12	6.42209556454398E-12	3.36692388820752E-12
0.00822	3.49162477295595E-12	3.33574866702042E-12	4.80098406281443E-12	4.45805662975626E-12	3.86572742720123E-12	5.17508671705971E-12	6.20386901623423E-12	4.76980884162733E-12	4.27100530263362E-12	5.67389025605342E-12	6.45327078573109E-12	4.80098406281443E-12	3.99042831194966E-12	5.01921061112418E-12	5.76741591961474E-12	4.92568494756286E-12	6.60914689166662E-12	3.52279999414306E-12
0.00824	3.80337698482702E-12	4.08395397551098E-12	4.83215928400154E-12	5.82976636198895E-12	3.61632565770438E-12	5.76741591961474E-12	6.17269379504713E-12	4.98803538993707E-12	4.45805662975626E-12	5.64271503486631E-12	6.48444600691819E-12	3.86572742720123E-12	4.05277875432387E-12	5.20626193824682E-12	6.45327078573109E-12	5.5803645924921E-12	7.07677520947322E-12	3.83455220601412E-12
0.00826	4.23983008144651E-12	4.92568494756286E-12	4.70745839925311E-12	6.32856990098266E-12	3.2733982246462E-12	6.29739467979555E-12	5.98564246792449E-12	5.01921061112418E-12	4.86333450518865E-12	5.61153981367921E-12	5.98564246792449E-12	3.17987256108488E-12	4.11512919669808E-12	5.5803645924921E-12	6.92089910353769E-12	6.20386901623423E-12	7.17030087303454E-12	4.23983008144651E-12
0.00828	4.73863362044022E-12	5.54918937130499E-12	4.52040707213047E-12	6.42209556454398E-12	2.93047079158803E-12	6.54679644929241E-12	5.76741591961474E-12	5.01921061112418E-12	5.08156105349839E-12	5.79859114080185E-12	5.36213804418235E-12	2.74341946446539E-12	3.95925309076255E-12	5.89211680436317E-12	7.01442476709901E-12	6.54679644929241E-12	6.88972388235058E-12	4.45805662975626E-12
0.0083	4.73863362044022E-12	6.01681768911159E-12	4.08395397551098E-12	6.20386901623423E-12	2.7745946856525E-12	6.39092034335687E-12	5.51801415011789E-12	5.14391149587261E-12	5.05038583231129E-12	6.14151857386002E-12	4.89450972637575E-12	2.55636813734275E-12	3.92807786957544E-12	6.14151857386002E-12	6.54679644929241E-12	6.32856990098266E-12	6.48444600691819E-12	4.48923185094337E-12
0.00832	4.48923185094337E-12	6.23504423742134E-12	3.52279999414306E-12	5.79859114080185E-12	2.93047079158803E-12	6.35974512216977E-12	5.48683892893078E-12	5.36213804418235E-12	4.55158229331758E-12	6.45327078573109E-12	4.6451079568789E-12	2.55636813734275E-12	3.86572742720123E-12	5.89211680436317E-12	5.70506547724053E-12	5.92329202555027E-12	5.64271503486631E-12	4.33335574500783E-12
0.00834	4.1774796390723E-12	6.23504423742134E-12	3.05517167633646E-12	5.20626193824682E-12	3.2422230034591E-12	6.14151857386002E-12	5.5803645924921E-12	5.51801415011789E-12	3.61632565770438E-12	6.45327078573109E-12	4.86333450518865E-12	2.55636813734275E-12	4.08395397551098E-12	5.61153981367921E-12	4.76980884162733E-12	5.48683892893078E-12	4.89450972637575E-12	4.36453096619494E-12
0.00836	4.30218052382072E-12	6.23504423742134E-12	3.05517167633646E-12	4.52040707213047E-12	3.64750087889148E-12	5.76741591961474E-12	5.67389025605342E-12	5.5803645924921E-12	2.83694512802671E-12	6.35974512216977E-12	5.20626193824682E-12	2.49401769496854E-12	4.33335574500783E-12	5.36213804418235E-12	4.08395397551098E-12	5.08156105349839E-12	4.1774796390723E-12	4.52040707213047E-12
0.00838	4.73863362044022E-12	6.07916813148581E-12	3.58515043651727E-12	4.11512919669808E-12	3.99042831194966E-12	5.39331326536946E-12	5.70506547724053E-12	5.54918937130499E-12	2.49401769496854E-12	6.0479929102987E-12	5.48683892893078E-12	2.74341946446539E-12	4.39570618738205E-12	5.73624069842763E-12	3.92807786957544E-12	4.80098406281443E-12	3.99042831194966E-12	4.61393273569179E-12
0.0084	5.61153981367921E-12	6.23504423742134E-12	4.2086548602594E-12	3.92807786957544E-12	3.95925309076255E-12	5.23743715943393E-12	5.67389025605342E-12	5.1127362746855E-12	2.74341946446539E-12	5.70506547724053E-12	5.86094158317606E-12	3.52279999414306E-12	4.80098406281443E-12	5.98564246792449E-12	4.55158229331758E-12	4.92568494756286E-12	4.27100530263362E-12	4.52040707213047E-12
0.00842	6.17269379504713E-12	6.70267255522794E-12	4.83215928400154E-12	3.77220176363991E-12	4.08395397551098E-12	5.48683892893078E-12	5.64271503486631E-12	4.36453096619494E-12	3.30457344583331E-12	5.33096282299525E-12	6.01681768911159E-12	4.2086548602594E-12	5.14391149587261E-12	5.73624069842763E-12	5.39331326536946E-12	5.23743715943393E-12	4.76980884162733E-12	4.27100530263362E-12
0.00844	6.23504423742134E-12	7.23265131540875E-12	5.14391149587261E-12	3.86572742720123E-12	4.6451079568789E-12	5.67389025605342E-12	5.64271503486631E-12	3.64750087889148E-12	3.77220176363991E-12	5.26861238062103E-12	5.79859114080185E-12	4.86333450518865E-12	5.5803645924921E-12	5.17508671705971E-12	6.20386901623423E-12	5.76741591961474E-12	5.14391149587261E-12	4.1774796390723E-12
0.00846	5.64271503486631E-12	7.73145485440246E-12	5.08156105349839E-12	4.11512919669808E-12	5.5803645924921E-12	5.39331326536946E-12	5.5803645924921E-12	2.93047079158803E-12	4.08395397551098E-12	5.67389025605342E-12	5.36213804418235E-12	5.36213804418235E-12	5.73624069842763E-12	4.36453096619494E-12	6.35974512216977E-12	6.0479929102987E-12	5.26861238062103E-12	4.1774796390723E-12
0.00848	4.676283178066E-12	7.94968140271221E-12	4.48923185094337E-12	4.676283178066E-12	6.39092034335687E-12	4.83215928400154E-12	5.39331326536946E-12	2.36931681022011E-12	4.11512919669808E-12	6.23504423742134E-12	4.89450972637575E-12	5.61153981367921E-12	5.86094158317606E-12	3.80337698482702E-12	5.82976636198895E-12	6.11034335267291E-12	5.29978760180814E-12	4.55158229331758E-12
0.0085	3.83455220601412E-12	7.98085662389932E-12	3.67867610007859E-12	5.54918937130499E-12	6.64032211285373E-12	4.61393273569179E-12	5.29978760180814E-12	2.05756459834904E-12	4.27100530263362E-12	6.88972388235058E-12	4.45805662975626E-12	5.82976636198895E-12	5.86094158317606E-12	3.55397521533016E-12	5.1127362746855E-12	5.79859114080185E-12	5.36213804418235E-12	4.95686016874997E-12
0.00852	3.39809910939463E-12	7.70027963321535E-12	2.68106902209118E-12	6.0479929102987E-12	6.17269379504713E-12	4.73863362044022E-12	5.42448848655657E-12	2.02638937716194E-12	4.52040707213047E-12	7.35735220015718E-12	4.27100530263362E-12	6.01681768911159E-12	5.70506547724053E-12	3.61632565770438E-12	4.39570618738205E-12	5.14391149587261E-12	5.79859114080185E-12	5.23743715943393E-12
0.00854	3.55397521533016E-12	6.85854866116347E-12	2.338141589033E-12	6.14151857386002E-12	5.33096282299525E-12	4.83215928400154E-12	5.36213804418235E-12	2.21344070428458E-12	4.70745839925311E-12	7.60675396965403E-12	3.99042831194966E-12	5.95446724673738E-12	5.42448848655657E-12	3.80337698482702E-12	3.7098513212657E-12	4.48923185094337E-12	6.29739467979555E-12	5.14391149587261E-12
0.00856	3.83455220601412E-12	5.89211680436317E-12	2.36931681022011E-12	5.76741591961474E-12	4.39570618738205E-12	4.52040707213047E-12	5.39331326536946E-12	2.58754335852986E-12	4.92568494756286E-12	7.66910441202825E-12	3.67867610007859E-12	5.82976636198895E-12	5.23743715943393E-12	4.2086548602594E-12	3.17987256108488E-12	3.86572742720123E-12	6.32856990098266E-12	4.80098406281443E-12
0.00858	4.14630441788519E-12	4.83215928400154E-12	2.61871857971696E-12	5.26861238062103E-12	3.77220176363991E-12	4.27100530263362E-12	5.51801415011789E-12	2.93047079158803E-12	5.14391149587261E-12	7.63792919084114E-12	3.55397521533016E-12	5.48683892893078E-12	5.17508671705971E-12	4.61393273569179E-12	2.93047079158803E-12	3.39809910939463E-12	6.11034335267291E-12	4.33335574500783E-12
0.0086	4.1774796390723E-12	4.08395397551098E-12	2.96164601277514E-12	4.80098406281443E-12	3.2733982246462E-12	4.14630441788519E-12	5.70506547724053E-12	3.46044955176884E-12	5.39331326536946E-12	7.35735220015718E-12	3.55397521533016E-12	4.89450972637575E-12	5.20626193824682E-12	5.14391149587261E-12	2.99282123396224E-12	3.36692388820752E-12	5.86094158317606E-12	4.08395397551098E-12
0.00862	4.08395397551098E-12	3.42927433058174E-12	3.2422230034591E-12	4.48923185094337E-12	3.2422230034591E-12	3.99042831194966E-12	5.70506547724053E-12	4.11512919669808E-12	5.5803645924921E-12	6.9832495459119E-12	3.80337698482702E-12	4.2086548602594E-12	5.05038583231129E-12	5.5803645924921E-12	3.33574866702042E-12	3.61632565770438E-12	5.67389025605342E-12	4.1774796390723E-12
0.00864	3.99042831194966E-12	3.17987256108488E-12	3.58515043651727E-12	4.42688140856915E-12	3.33574866702042E-12	3.86572742720123E-12	5.5803645924921E-12	4.98803538993707E-12	5.79859114080185E-12	6.57797167047951E-12	3.86572742720123E-12	3.55397521533016E-12	4.98803538993707E-12	5.61153981367921E-12	3.86572742720123E-12	4.36453096619494E-12	5.36213804418235E-12	4.55158229331758E-12
0.00866	4.1774796390723E-12	3.11752211871067E-12	3.99042831194966E-12	4.55158229331758E-12	3.49162477295595E-12	3.83455220601412E-12	5.17508671705971E-12	5.54918937130499E-12	5.86094158317606E-12	6.29739467979555E-12	3.86572742720123E-12	3.21104778227199E-12	5.1127362746855E-12	5.42448848655657E-12	4.52040707213047E-12	5.14391149587261E-12	4.89450972637575E-12	5.01921061112418E-12
0.00868	4.39570618738205E-12	3.39809910939463E-12	4.1774796390723E-12	4.58275751450468E-12	3.61632565770438E-12	3.83455220601412E-12	4.80098406281443E-12	5.70506547724053E-12	5.92329202555027E-12	6.23504423742134E-12	3.67867610007859E-12	3.2733982246462E-12	5.45566370774367E-12	5.33096282299525E-12	4.92568494756286E-12	5.79859114080185E-12	4.42688140856915E-12	5.29978760180814E-12
0.0087	4.70745839925311E-12	3.86572742720123E-12	4.11512919669808E-12	4.55158229331758E-12	3.61632565770438E-12	3.89690264838834E-12	4.76980884162733E-12	5.29978760180814E-12	5.73624069842763E-12	6.5156212281053E-12	3.52279999414306E-12	3.80337698482702E-12	5.76741591961474E-12	5.5803645924921E-12	4.98803538993707E-12	6.26621945860845E-12	4.33335574500783E-12	5.36213804418235E-12
0.00872	4.89450972637575E-12	4.30218052382072E-12	3.83455220601412E-12	4.73863362044022E-12	3.7098513212657E-12	3.86572742720123E-12	5.14391149587261E-12	4.61393273569179E-12	5.39331326536946E-12	6.82737343997637E-12	3.36692388820752E-12	4.55158229331758E-12	5.86094158317606E-12	5.86094158317606E-12	4.92568494756286E-12	6.39092034335687E-12	4.6451079568789E-12	5.33096282299525E-12
0.00874	5.17508671705971E-12	4.80098406281443E-12	3.30457344583331E-12	5.05038583231129E-12	3.83455220601412E-12	4.02160353313676E-12	5.5803645924921E-12	3.80337698482702E-12	4.80098406281443E-12	6.9832495459119E-12	3.33574866702042E-12	5.42448848655657E-12	5.92329202555027E-12	6.11034335267291E-12	4.73863362044022E-12	6.23504423742134E-12	5.08156105349839E-12	5.48683892893078E-12
0.00876	5.48683892893078E-12	5.29978760180814E-12	2.86812034921382E-12	5.42448848655657E-12	3.89690264838834E-12	4.42688140856915E-12	5.82976636198895E-12	2.93047079158803E-12	4.27100530263362E-12	6.9832495459119E-12	3.33574866702042E-12	6.01681768911159E-12	6.14151857386002E-12	6.0479929102987E-12	4.48923185094337E-12	6.11034335267291E-12	5.42448848655657E-12	5.70506547724053E-12
0.00878	5.98564246792449E-12	5.82976636198895E-12	3.05517167633646E-12	5.51801415011789E-12	4.02160353313676E-12	5.36213804418235E-12	5.86094158317606E-12	2.40049203140722E-12	3.7098513212657E-12	7.01442476709901E-12	3.61632565770438E-12	6.32856990098266E-12	6.60914689166662E-12	5.23743715943393E-12	4.11512919669808E-12	6.11034335267291E-12	5.67389025605342E-12	5.98564246792449E-12
0.0088	6.17269379504713E-12	6.26621945860845E-12	3.7410265424528E-12	4.98803538993707E-12	4.42688140856915E-12	6.26621945860845E-12	5.67389025605342E-12	2.15109026191036E-12	3.17987256108488E-12	7.17030087303454E-12	4.11512919669808E-12	6.29739467979555E-12	6.95207432472479E-12	3.92807786957544E-12	3.83455220601412E-12	6.01681768911159E-12	5.64271503486631E-12	5.92329202555027E-12
0.00882	5.95446724673738E-12	6.48444600691819E-12	4.39570618738205E-12	3.99042831194966E-12	5.08156105349839E-12	6.67149733404083E-12	5.51801415011789E-12	2.15109026191036E-12	2.55636813734275E-12	7.20147609422165E-12	4.52040707213047E-12	6.0479929102987E-12	7.04559998828611E-12	3.17987256108488E-12	3.89690264838834E-12	5.86094158317606E-12	5.48683892893078E-12	5.73624069842763E-12
0.00884	5.45566370774367E-12	6.39092034335687E-12	4.92568494756286E-12	2.71224424327828E-12	5.08156105349839E-12	6.45327078573109E-12	5.08156105349839E-12	2.3069663678459E-12	2.05756459834904E-12	6.92089910353769E-12	4.76980884162733E-12	5.61153981367921E-12	6.79619821878926E-12	3.11752211871067E-12	4.27100530263362E-12	6.01681768911159E-12	5.29978760180814E-12	5.29978760180814E-12
0.00886	4.92568494756286E-12	5.89211680436317E-12	5.05038583231129E-12	1.4028849534198E-12	4.1774796390723E-12	5.82976636198895E-12	4.76980884162733E-12	2.43166725259432E-12	1.96403893478772E-12	6.17269379504713E-12	4.70745839925311E-12	5.26861238062103E-12	6.32856990098266E-12	3.49162477295595E-12	4.86333450518865E-12	6.35974512216977E-12	5.14391149587261E-12	5.08156105349839E-12
0.00888	4.48923185094337E-12	4.95686016874997E-12	4.89450972637575E-12	4.36453096619494E-13	3.17987256108488E-12	5.01921061112418E-12	4.55158229331758E-12	2.36931681022011E-12	2.24461592547168E-12	5.51801415011789E-12	4.42688140856915E-12	5.17508671705971E-12	6.20386901623423E-12	3.7410265424528E-12	5.36213804418235E-12	6.82737343997637E-12	5.1127362746855E-12	4.73863362044022E-12
0.0089	4.1774796390723E-12	4.11512919669808E-12	4.89450972637575E-12	-3.11752211871067E-13	2.46284247378143E-12	4.23983008144651E-12	4.80098406281443E-12	2.11991504072326E-12	2.71224424327828E-12	5.36213804418235E-12	4.2086548602594E-12	5.05038583231129E-12	6.23504423742134E-12	3.89690264838834E-12	5.64271503486631E-12	6.95207432472479E-12	5.20626193824682E-12	4.61393273569179E-12
0.00892	3.86572742720123E-12	3.7410265424528E-12	4.98803538993707E-12	-9.04081414426094E-13	2.40049203140722E-12	3.89690264838834E-12	5.23743715943393E-12	1.8393380500393E-12	3.33574866702042E-12	5.42448848655657E-12	4.42688140856915E-12	4.86333450518865E-12	6.39092034335687E-12	4.55158229331758E-12	5.86094158317606E-12	6.73384777641505E-12	5.1127362746855E-12	4.55158229331758E-12
0.00894	3.49162477295595E-12	4.08395397551098E-12	5.26861238062103E-12	-8.72906193238988E-13	2.93047079158803E-12	4.02160353313676E-12	5.86094158317606E-12	1.80816282885219E-12	3.99042831194966E-12	5.26861238062103E-12	4.83215928400154E-12	4.676283178066E-12	6.76502299760215E-12	5.42448848655657E-12	6.0479929102987E-12	6.42209556454398E-12	5.14391149587261E-12	4.73863362044022E-12
0.00896	3.33574866702042E-12	4.89450972637575E-12	5.51801415011789E-12	1.24700884748427E-13	3.80337698482702E-12	4.36453096619494E-12	6.39092034335687E-12	2.05756459834904E-12	4.45805662975626E-12	4.76980884162733E-12	5.39331326536946E-12	4.676283178066E-12	6.9832495459119E-12	6.32856990098266E-12	6.11034335267291E-12	6.39092034335687E-12	5.05038583231129E-12	4.92568494756286E-12
0.00898	3.36692388820752E-12	5.76741591961474E-12	5.73624069842763E-12	1.49641061698112E-12	4.73863362044022E-12	4.76980884162733E-12	6.79619821878926E-12	2.55636813734275E-12	4.86333450518865E-12	4.23983008144651E-12	5.76741591961474E-12	4.76980884162733E-12	7.17030087303454E-12	6.88972388235058E-12	6.07916813148581E-12	6.60914689166662E-12	4.92568494756286E-12	5.14391149587261E-12
0.009	3.7410265424528E-12	6.26621945860845E-12	5.73624069842763E-12	2.68106902209118E-12	5.33096282299525E-12	5.1127362746855E-12	6.73384777641505E-12	2.93047079158803E-12	4.98803538993707E-12	3.92807786957544E-12	5.92329202555027E-12	4.73863362044022E-12	7.20147609422165E-12	6.73384777641505E-12	5.92329202555027E-12	6.70267255522794E-12	5.1127362746855E-12	5.51801415011789E-12
0.00902	4.08395397551098E-12	6.20386901623423E-12	5.51801415011789E-12	3.33574866702042E-12	5.20626193824682E-12	5.23743715943393E-12	6.45327078573109E-12	3.21104778227199E-12	5.20626193824682E-12	3.83455220601412E-12	5.79859114080185E-12	4.55158229331758E-12	7.32617697897007E-12	6.20386901623423E-12	5.76741591961474E-12	6.45327078573109E-12	5.51801415011789E-12	5.92329202555027E-12
0.00904	4.39570618738205E-12	5.82976636198895E-12	5.26861238062103E-12	3.86572742720123E-12	4.95686016874997E-12	5.14391149587261E-12	5.95446724673738E-12	3.21104778227199E-12	5.51801415011789E-12	3.92807786957544E-12	5.79859114080185E-12	4.27100530263362E-12	7.41970264253139E-12	5.14391149587261E-12	5.76741591961474E-12	6.07916813148581E-12	6.14151857386002E-12	6.29739467979555E-12
0.00906	4.76980884162733E-12	5.23743715943393E-12	5.08156105349839E-12	3.95925309076255E-12	4.80098406281443E-12	4.73863362044022E-12	5.64271503486631E-12	3.36692388820752E-12	5.98564246792449E-12	3.99042831194966E-12	5.82976636198895E-12	4.14630441788519E-12	7.20147609422165E-12	4.2086548602594E-12	5.79859114080185E-12	5.64271503486631E-12	6.79619821878926E-12	6.32856990098266E-12
0.00908	5.36213804418235E-12	4.73863362044022E-12	5.05038583231129E-12	3.61632565770438E-12	4.76980884162733E-12	4.42688140856915E-12	5.61153981367921E-12	3.7410265424528E-12	6.42209556454398E-12	4.11512919669808E-12	5.95446724673738E-12	4.23983008144651E-12	6.79619821878926E-12	3.80337698482702E-12	5.73624069842763E-12	5.36213804418235E-12	6.9832495459119E-12	6.0479929102987E-12
0.0091	6.07916813148581E-12	4.39570618738205E-12	5.26861238062103E-12	3.05517167633646E-12	4.76980884162733E-12	4.23983008144651E-12	5.82976636198895E-12	4.1774796390723E-12	6.42209556454398E-12	4.36453096619494E-12	5.89211680436317E-12	4.52040707213047E-12	6.42209556454398E-12	4.1774796390723E-12	5.54918937130499E-12	5.05038583231129E-12	6.82737343997637E-12	5.64271503486631E-12
0.00912	6.48444600691819E-12	4.36453096619494E-12	5.51801415011789E-12	2.61871857971696E-12	5.01921061112418E-12	4.30218052382072E-12	6.26621945860845E-12	4.6451079568789E-12	6.29739467979555E-12	4.73863362044022E-12	5.70506547724053E-12	4.61393273569179E-12	6.26621945860845E-12	4.92568494756286E-12	4.95686016874997E-12	4.80098406281443E-12	6.29739467979555E-12	5.20626193824682E-12
0.00914	6.42209556454398E-12	4.6451079568789E-12	5.76741591961474E-12	2.74341946446539E-12	5.08156105349839E-12	4.33335574500783E-12	6.64032211285373E-12	4.92568494756286E-12	5.92329202555027E-12	4.95686016874997E-12	5.45566370774367E-12	4.73863362044022E-12	6.07916813148581E-12	6.23504423742134E-12	4.30218052382072E-12	4.55158229331758E-12	5.89211680436317E-12	4.92568494756286E-12
0.00916	6.07916813148581E-12	5.20626193824682E-12	5.67389025605342E-12	3.21104778227199E-12	4.80098406281443E-12	4.45805662975626E-12	7.01442476709901E-12	5.08156105349839E-12	5.54918937130499E-12	4.86333450518865E-12	5.14391149587261E-12	4.86333450518865E-12	5.67389025605342E-12	7.35735220015718E-12	3.58515043651727E-12	4.42688140856915E-12	5.61153981367921E-12	4.76980884162733E-12
0.00918	5.54918937130499E-12	5.5803645924921E-12	5.20626193824682E-12	3.52279999414306E-12	4.27100530263362E-12	4.36453096619494E-12	7.07677520947322E-12	5.26861238062103E-12	5.14391149587261E-12	4.676283178066E-12	5.05038583231129E-12	4.98803538993707E-12	5.1127362746855E-12	7.54440352727982E-12	3.2422230034591E-12	4.2086548602594E-12	5.36213804418235E-12	4.76980884162733E-12
0.0092	5.14391149587261E-12	5.76741591961474E-12	4.27100530263362E-12	3.86572742720123E-12	4.11512919669808E-12	4.02160353313676E-12	6.67149733404083E-12	5.33096282299525E-12	4.73863362044022E-12	4.76980884162733E-12	5.20626193824682E-12	4.92568494756286E-12	4.6451079568789E-12	6.76502299760215E-12	3.33574866702042E-12	4.02160353313676E-12	4.92568494756286E-12	4.80098406281443E-12
0.00922	4.92568494756286E-12	5.82976636198895E-12	3.42927433058174E-12	4.14630441788519E-12	4.11512919669808E-12	3.36692388820752E-12	5.79859114080185E-12	5.1127362746855E-12	4.42688140856915E-12	5.1127362746855E-12	5.51801415011789E-12	4.83215928400154E-12	4.39570618738205E-12	5.5803645924921E-12	3.7098513212657E-12	3.83455220601412E-12	4.33335574500783E-12	4.6451079568789E-12
0.00924	5.08156105349839E-12	6.11034335267291E-12	3.21104778227199E-12	4.73863362044022E-12	4.27100530263362E-12	2.83694512802671E-12	4.6451079568789E-12	4.58275751450468E-12	4.23983008144651E-12	5.5803645924921E-12	5.79859114080185E-12	4.58275751450468E-12	4.27100530263362E-12	4.52040707213047E-12	4.30218052382072E-12	3.58515043651727E-12	3.92807786957544E-12	4.45805662975626E-12
0.00926	5.29978760180814E-12	6.29739467979555E-12	3.67867610007859E-12	5.51801415011789E-12	4.45805662975626E-12	2.83694512802671E-12	3.67867610007859E-12	3.92807786957544E-12	4.2086548602594E-12	5.89211680436317E-12	5.98564246792449E-12	4.76980884162733E-12	3.92807786957544E-12	4.05277875432387E-12	4.73863362044022E-12	3.58515043651727E-12	3.89690264838834E-12	4.14630441788519E-12
0.00928	5.64271503486631E-12	6.26621945860845E-12	4.45805662975626E-12	6.0479929102987E-12	4.55158229331758E-12	3.30457344583331E-12	3.2422230034591E-12	3.30457344583331E-12	4.33335574500783E-12	5.70506547724053E-12	6.07916813148581E-12	5.29978760180814E-12	3.83455220601412E-12	4.08395397551098E-12	4.89450972637575E-12	3.95925309076255E-12	4.2086548602594E-12	3.80337698482702E-12
0.0093	5.61153981367921E-12	5.92329202555027E-12	4.95686016874997E-12	6.26621945860845E-12	4.48923185094337E-12	4.08395397551098E-12	3.2733982246462E-12	2.99282123396224E-12	4.48923185094337E-12	5.39331326536946E-12	6.26621945860845E-12	5.82976636198895E-12	4.05277875432387E-12	4.58275751450468E-12	4.92568494756286E-12	4.48923185094337E-12	4.42688140856915E-12	3.46044955176884E-12
0.00932	5.54918937130499E-12	5.61153981367921E-12	4.95686016874997E-12	6.48444600691819E-12	4.30218052382072E-12	4.52040707213047E-12	3.52279999414306E-12	3.02399645514935E-12	4.39570618738205E-12	5.33096282299525E-12	6.57797167047951E-12	6.07916813148581E-12	4.58275751450468E-12	5.08156105349839E-12	4.73863362044022E-12	5.1127362746855E-12	4.70745839925311E-12	3.49162477295595E-12
0.00934	5.61153981367921E-12	5.54918937130499E-12	4.52040707213047E-12	6.42209556454398E-12	4.23983008144651E-12	4.6451079568789E-12	3.67867610007859E-12	3.42927433058174E-12	4.27100530263362E-12	5.5803645924921E-12	6.82737343997637E-12	5.67389025605342E-12	4.83215928400154E-12	5.51801415011789E-12	4.58275751450468E-12	5.54918937130499E-12	4.92568494756286E-12	3.7098513212657E-12
0.00936	5.86094158317606E-12	5.73624069842763E-12	3.77220176363991E-12	6.20386901623423E-12	4.2086548602594E-12	4.6451079568789E-12	3.7098513212657E-12	4.02160353313676E-12	4.05277875432387E-12	5.92329202555027E-12	6.73384777641505E-12	4.80098406281443E-12	4.98803538993707E-12	5.73624069842763E-12	4.33335574500783E-12	5.86094158317606E-12	5.1127362746855E-12	3.89690264838834E-12
0.00938	6.14151857386002E-12	6.01681768911159E-12	2.96164601277514E-12	5.92329202555027E-12	4.23983008144651E-12	4.61393273569179E-12	3.61632565770438E-12	4.36453096619494E-12	3.77220176363991E-12	6.14151857386002E-12	6.01681768911159E-12	4.08395397551098E-12	5.14391149587261E-12	5.61153981367921E-12	4.27100530263362E-12	5.86094158317606E-12	5.23743715943393E-12	4.27100530263362E-12
0.0094	6.11034335267291E-12	6.23504423742134E-12	2.58754335852986E-12	5.5803645924921E-12	4.33335574500783E-12	4.61393273569179E-12	3.58515043651727E-12	4.48923185094337E-12	3.21104778227199E-12	6.14151857386002E-12	4.92568494756286E-12	3.58515043651727E-12	5.64271503486631E-12	5.39331326536946E-12	4.36453096619494E-12	5.5803645924921E-12	5.1127362746855E-12	4.61393273569179E-12
0.00942	5.5803645924921E-12	6.29739467979555E-12	2.64989380090407E-12	5.23743715943393E-12	4.39570618738205E-12	4.61393273569179E-12	3.77220176363991E-12	4.70745839925311E-12	2.68106902209118E-12	6.23504423742134E-12	3.83455220601412E-12	3.2422230034591E-12	6.48444600691819E-12	5.42448848655657E-12	4.36453096619494E-12	5.39331326536946E-12	4.98803538993707E-12	4.80098406281443E-12
0.00944	4.98803538993707E-12	6.39092034335687E-12	3.17987256108488E-12	5.05038583231129E-12	4.45805662975626E-12	4.58275751450468E-12	4.05277875432387E-12	4.95686016874997E-12	2.338141589033E-12	6.48444600691819E-12	3.2422230034591E-12	3.2422230034591E-12	7.13912565184743E-12	5.51801415011789E-12	4.58275751450468E-12	5.26861238062103E-12	4.676283178066E-12	5.01921061112418E-12
0.00946	4.70745839925311E-12	6.60914689166662E-12	4.02160353313676E-12	4.92568494756286E-12	4.676283178066E-12	4.676283178066E-12	4.33335574500783E-12	4.98803538993707E-12	2.55636813734275E-12	6.76502299760215E-12	3.2422230034591E-12	3.2733982246462E-12	7.41970264253139E-12	5.54918937130499E-12	4.92568494756286E-12	5.51801415011789E-12	4.45805662975626E-12	5.23743715943393E-12
0.00948	4.70745839925311E-12	6.73384777641505E-12	5.01921061112418E-12	4.80098406281443E-12	4.676283178066E-12	5.17508671705971E-12	4.676283178066E-12	4.98803538993707E-12	3.14869733989778E-12	6.92089910353769E-12	3.67867610007859E-12	3.52279999414306E-12	7.29500175778297E-12	5.20626193824682E-12	5.29978760180814E-12	5.76741591961474E-12	4.48923185094337E-12	5.61153981367921E-12
0.0095	4.73863362044022E-12	6.67149733404083E-12	6.01681768911159E-12	4.80098406281443E-12	4.48923185094337E-12	5.73624069842763E-12	4.73863362044022E-12	4.86333450518865E-12	3.86572742720123E-12	6.67149733404083E-12	4.14630441788519E-12	3.95925309076255E-12	6.73384777641505E-12	5.01921061112418E-12	5.51801415011789E-12	5.98564246792449E-12	4.83215928400154E-12	5.86094158317606E-12
0.00952	4.80098406281443E-12	6.64032211285373E-12	6.45327078573109E-12	4.89450972637575E-12	4.2086548602594E-12	6.29739467979555E-12	4.55158229331758E-12	4.86333450518865E-12	4.36453096619494E-12	6.20386901623423E-12	4.33335574500783E-12	4.676283178066E-12	5.64271503486631E-12	4.95686016874997E-12	5.64271503486631E-12	5.86094158317606E-12	5.23743715943393E-12	6.07916813148581E-12
0.00954	4.98803538993707E-12	6.5156212281053E-12	6.32856990098266E-12	5.01921061112418E-12	4.2086548602594E-12	6.39092034335687E-12	4.2086548602594E-12	4.92568494756286E-12	4.86333450518865E-12	5.82976636198895E-12	4.45805662975626E-12	5.23743715943393E-12	4.55158229331758E-12	5.39331326536946E-12	5.45566370774367E-12	5.42448848655657E-12	5.73624069842763E-12	6.11034335267291E-12
0.00956	5.1127362746855E-12	6.14151857386002E-12	5.98564246792449E-12	5.14391149587261E-12	4.48923185094337E-12	5.82976636198895E-12	4.11512919669808E-12	5.01921061112418E-12	5.08156105349839E-12	5.54918937130499E-12	4.70745839925311E-12	5.51801415011789E-12	4.23983008144651E-12	5.61153981367921E-12	5.1127362746855E-12	4.98803538993707E-12	6.07916813148581E-12	6.0479929102987E-12
0.00958	5.20626193824682E-12	5.51801415011789E-12	5.45566370774367E-12	5.29978760180814E-12	4.98803538993707E-12	5.01921061112418E-12	4.08395397551098E-12	4.73863362044022E-12	5.1127362746855E-12	5.42448848655657E-12	5.39331326536946E-12	5.36213804418235E-12	4.70745839925311E-12	5.54918937130499E-12	4.76980884162733E-12	4.70745839925311E-12	6.45327078573109E-12	5.98564246792449E-12
0.0096	5.36213804418235E-12	4.76980884162733E-12	4.86333450518865E-12	5.39331326536946E-12	5.14391149587261E-12	4.2086548602594E-12	3.92807786957544E-12	4.30218052382072E-12	5.01921061112418E-12	5.61153981367921E-12	5.61153981367921E-12	4.89450972637575E-12	5.61153981367921E-12	5.26861238062103E-12	4.73863362044022E-12	4.45805662975626E-12	6.39092034335687E-12	5.76741591961474E-12
0.00962	5.73624069842763E-12	4.14630441788519E-12	4.23983008144651E-12	5.26861238062103E-12	4.55158229331758E-12	3.89690264838834E-12	3.67867610007859E-12	3.86572742720123E-12	4.58275751450468E-12	5.76741591961474E-12	5.54918937130499E-12	4.70745839925311E-12	6.42209556454398E-12	4.83215928400154E-12	4.92568494756286E-12	4.42688140856915E-12	6.14151857386002E-12	5.61153981367921E-12
0.00964	6.07916813148581E-12	3.7098513212657E-12	3.92807786957544E-12	4.70745839925311E-12	3.39809910939463E-12	4.05277875432387E-12	3.7410265424528E-12	3.61632565770438E-12	4.1774796390723E-12	5.67389025605342E-12	5.33096282299525E-12	4.55158229331758E-12	7.10795043066033E-12	4.30218052382072E-12	4.89450972637575E-12	4.58275751450468E-12	5.67389025605342E-12	5.51801415011789E-12
0.00966	6.35974512216977E-12	3.7098513212657E-12	4.02160353313676E-12	3.67867610007859E-12	2.71224424327828E-12	4.58275751450468E-12	4.2086548602594E-12	3.55397521533016E-12	3.77220176363991E-12	5.48683892893078E-12	5.08156105349839E-12	4.14630441788519E-12	7.48205308490561E-12	3.80337698482702E-12	4.80098406281443E-12	4.55158229331758E-12	5.36213804418235E-12	5.54918937130499E-12
0.00968	6.42209556454398E-12	3.7410265424528E-12	4.48923185094337E-12	3.05517167633646E-12	2.58754335852986E-12	5.20626193824682E-12	5.01921061112418E-12	3.39809910939463E-12	3.33574866702042E-12	5.61153981367921E-12	5.01921061112418E-12	3.7410265424528E-12	7.26382653659586E-12	3.7098513212657E-12	4.70745839925311E-12	4.1774796390723E-12	5.26861238062103E-12	5.36213804418235E-12
0.0097	6.45327078573109E-12	4.02160353313676E-12	4.86333450518865E-12	3.39809910939463E-12	2.68106902209118E-12	5.67389025605342E-12	5.86094158317606E-12	3.33574866702042E-12	3.08634689752356E-12	5.89211680436317E-12	5.01921061112418E-12	3.86572742720123E-12	6.92089910353769E-12	3.77220176363991E-12	4.73863362044022E-12	3.80337698482702E-12	5.51801415011789E-12	5.1127362746855E-12
0.00972	6.32856990098266E-12	4.48923185094337E-12	4.89450972637575E-12	4.30218052382072E-12	3.02399645514935E-12	5.86094158317606E-12	6.29739467979555E-12	3.14869733989778E-12	2.96164601277514E-12	5.82976636198895E-12	5.05038583231129E-12	4.58275751450468E-12	6.42209556454398E-12	3.89690264838834E-12	4.95686016874997E-12	3.7410265424528E-12	5.86094158317606E-12	4.86333450518865E-12
0.00974	6.11034335267291E-12	5.01921061112418E-12	4.30218052382072E-12	5.05038583231129E-12	3.36692388820752E-12	5.82976636198895E-12	6.26621945860845E-12	2.71224424327828E-12	3.17987256108488E-12	5.17508671705971E-12	5.14391149587261E-12	5.42448848655657E-12	5.67389025605342E-12	4.2086548602594E-12	5.29978760180814E-12	4.05277875432387E-12	6.23504423742134E-12	5.08156105349839E-12
0.00976	5.67389025605342E-12	5.48683892893078E-12	3.49162477295595E-12	5.39331326536946E-12	3.64750087889148E-12	5.51801415011789E-12	5.73624069842763E-12	1.99521415597483E-12	3.7098513212657E-12	4.39570618738205E-12	5.14391149587261E-12	5.92329202555027E-12	5.05038583231129E-12	4.52040707213047E-12	5.36213804418235E-12	4.73863362044022E-12	6.32856990098266E-12	5.64271503486631E-12
0.00978	5.39331326536946E-12	5.70506547724053E-12	2.74341946446539E-12	5.51801415011789E-12	3.7410265424528E-12	4.83215928400154E-12	5.17508671705971E-12	1.09113274154873E-12	4.39570618738205E-12	4.02160353313676E-12	5.20626193824682E-12	5.86094158317606E-12	4.98803538993707E-12	4.55158229331758E-12	5.20626193824682E-12	5.36213804418235E-12	6.23504423742134E-12	6.35974512216977E-12
0.0098	5.14391149587261E-12	5.89211680436317E-12	2.52519291615564E-12	5.42448848655657E-12	3.55397521533016E-12	4.33335574500783E-12	4.80098406281443E-12	6.23504423742134E-13	5.05038583231129E-12	3.7410265424528E-12	5.17508671705971E-12	5.67389025605342E-12	5.54918937130499E-12	4.52040707213047E-12	4.98803538993707E-12	5.73624069842763E-12	6.14151857386002E-12	6.9832495459119E-12
0.00982	5.08156105349839E-12	5.98564246792449E-12	2.74341946446539E-12	5.23743715943393E-12	3.58515043651727E-12	4.1774796390723E-12	4.61393273569179E-12	5.29978760180814E-13	5.45566370774367E-12	3.42927433058174E-12	4.92568494756286E-12	5.26861238062103E-12	5.61153981367921E-12	4.58275751450468E-12	4.58275751450468E-12	5.92329202555027E-12	5.92329202555027E-12	7.07677520947322E-12
0.00984	5.1127362746855E-12	5.76741591961474E-12	3.2422230034591E-12	4.80098406281443E-12	3.95925309076255E-12	4.14630441788519E-12	4.58275751450468E-12	1.21583362629716E-12	5.67389025605342E-12	3.58515043651727E-12	4.55158229331758E-12	5.20626193824682E-12	5.39331326536946E-12	4.95686016874997E-12	4.36453096619494E-12	5.79859114080185E-12	5.64271503486631E-12	6.70267255522794E-12
0.00986	5.26861238062103E-12	5.64271503486631E-12	4.08395397551098E-12	4.1774796390723E-12	4.52040707213047E-12	4.27100530263362E-12	4.76980884162733E-12	2.64989380090407E-12	5.73624069842763E-12	3.99042831194966E-12	4.05277875432387E-12	4.89450972637575E-12	5.39331326536946E-12	5.17508671705971E-12	4.27100530263362E-12	5.42448848655657E-12	5.29978760180814E-12	5.92329202555027E-12
0.00988	5.48683892893078E-12	5.39331326536946E-12	4.76980884162733E-12	3.67867610007859E-12	5.08156105349839E-12	4.2086548602594E-12	4.92568494756286E-12	4.11512919669808E-12	5.67389025605342E-12	4.42688140856915E-12	3.2733982246462E-12	4.676283178066E-12	5.76741591961474E-12	5.39331326536946E-12	4.36453096619494E-12	5.14391149587261E-12	5.1127362746855E-12	5.08156105349839E-12
0.0099	5.54918937130499E-12	5.39331326536946E-12	5.36213804418235E-12	3.21104778227199E-12	5.26861238062103E-12	4.11512919669808E-12	5.17508671705971E-12	5.14391149587261E-12	5.48683892893078E-12	4.89450972637575E-12	2.61871857971696E-12	4.83215928400154E-12	6.0479929102987E-12	5.64271503486631E-12	4.70745839925311E-12	5.14391149587261E-12	5.08156105349839E-12	4.30218052382072E-12
0.00992	5.42448848655657E-12	5.64271503486631E-12	5.64271503486631E-12	2.7745946856525E-12	5.29978760180814E-12	3.99042831194966E-12	5.42448848655657E-12	5.45566370774367E-12	4.89450972637575E-12	5.17508671705971E-12	2.27579114665879E-12	5.08156105349839E-12	5.73624069842763E-12	5.95446724673738E-12	5.29978760180814E-12	5.54918937130499E-12	5.36213804418235E-12	3.77220176363991E-12
0.00994	5.26861238062103E-12	6.20386901623423E-12	5.51801415011789E-12	2.43166725259432E-12	5.17508671705971E-12	3.83455220601412E-12	5.67389025605342E-12	5.01921061112418E-12	4.55158229331758E-12	5.39331326536946E-12	2.71224424327828E-12	5.29978760180814E-12	5.20626193824682E-12	5.95446724673738E-12	5.82976636198895E-12	6.07916813148581E-12	5.61153981367921E-12	3.58515043651727E-12
0.00996	5.08156105349839E-12	6.73384777641505E-12	5.08156105349839E-12	2.338141589033E-12	5.33096282299525E-12	3.55397521533016E-12	5.82976636198895E-12	4.08395397551098E-12	4.39570618738205E-12	5.42448848655657E-12	3.80337698482702E-12	5.39331326536946E-12	4.86333450518865E-12	5.82976636198895E-12	6.45327078573109E-12	6.35974512216977E-12	5.98564246792449E-12	3.7098513212657E-12
0.00998	4.89450972637575E-12	7.13912565184743E-12	4.70745839925311E-12	2.8057699068396E-12	5.70506547724053E-12	3.30457344583331E-12	5.92329202555027E-12	2.96164601277514E-12	4.73863362044022E-12	5.23743715943393E-12	4.89450972637575E-12	5.20626193824682E-12	4.76980884162733E-12	5.73624069842763E-12	6.79619821878926E-12	6.26621945860845E-12	6.17269379504713E-12	3.7098513212657E-12
0.01	4.70745839925311E-12	7.32617697897007E-12	4.48923185094337E-12	3.55397521533016E-12	5.95446724673738E-12	3.02399645514935E-12	5.73624069842763E-12	2.08873981953615E-12	5.39331326536946E-12	4.95686016874997E-12	5.51801415011789E-12	5.01921061112418E-12	4.83215928400154E-12	5.73624069842763E-12	6.9832495459119E-12	5.86094158317606E-12	6.20386901623423E-12	3.39809910939463E-12
0.01002	4.676283178066E-12	7.29500175778297E-12	4.55158229331758E-12	4.11512919669808E-12	5.89211680436317E-12	2.74341946446539E-12	5.48683892893078E-12	1.74581238647798E-12	5.79859114080185E-12	4.676283178066E-12	5.76741591961474E-12	5.29978760180814E-12	5.23743715943393E-12	5.5803645924921E-12	6.82737343997637E-12	5.54918937130499E-12	6.26621945860845E-12	3.02399645514935E-12
0.01004	4.58275751450468E-12	6.9832495459119E-12	4.89450972637575E-12	4.36453096619494E-12	5.45566370774367E-12	2.55636813734275E-12	5.48683892893078E-12	2.02638937716194E-12	6.07916813148581E-12	4.55158229331758E-12	5.64271503486631E-12	5.86094158317606E-12	5.67389025605342E-12	5.23743715943393E-12	6.23504423742134E-12	5.23743715943393E-12	6.01681768911159E-12	2.71224424327828E-12
0.01006	4.70745839925311E-12	6.20386901623423E-12	4.92568494756286E-12	4.39570618738205E-12	4.73863362044022E-12	2.55636813734275E-12	5.70506547724053E-12	2.7745946856525E-12	6.11034335267291E-12	4.61393273569179E-12	5.48683892893078E-12	6.26621945860845E-12	6.07916813148581E-12	4.83215928400154E-12	5.64271503486631E-12	5.14391149587261E-12	5.64271503486631E-12	2.71224424327828E-12
0.01008	4.86333450518865E-12	5.33096282299525E-12	4.52040707213047E-12	4.42688140856915E-12	4.05277875432387E-12	2.7745946856525E-12	6.07916813148581E-12	3.80337698482702E-12	5.92329202555027E-12	4.92568494756286E-12	5.39331326536946E-12	6.0479929102987E-12	6.11034335267291E-12	4.52040707213047E-12	4.80098406281443E-12	5.1127362746855E-12	5.36213804418235E-12	3.14869733989778E-12
0.0101	5.17508671705971E-12	4.73863362044022E-12	3.92807786957544E-12	4.55158229331758E-12	3.80337698482702E-12	3.2733982246462E-12	6.0479929102987E-12	4.36453096619494E-12	5.54918937130499E-12	5.14391149587261E-12	5.48683892893078E-12	5.36213804418235E-12	5.61153981367921E-12	4.2086548602594E-12	4.05277875432387E-12	5.36213804418235E-12	5.26861238062103E-12	3.89690264838834E-12
0.01012	5.39331326536946E-12	4.83215928400154E-12	3.7098513212657E-12	4.676283178066E-12	3.58515043651727E-12	3.55397521533016E-12	5.48683892893078E-12	4.42688140856915E-12	5.1127362746855E-12	5.39331326536946E-12	5.48683892893078E-12	4.52040707213047E-12	5.17508671705971E-12	4.05277875432387E-12	3.49162477295595E-12	5.73624069842763E-12	5.42448848655657E-12	4.70745839925311E-12
0.01014	5.36213804418235E-12	5.26861238062103E-12	3.95925309076255E-12	4.52040707213047E-12	3.67867610007859E-12	3.99042831194966E-12	4.6451079568789E-12	3.89690264838834E-12	4.86333450518865E-12	5.92329202555027E-12	5.23743715943393E-12	4.02160353313676E-12	5.17508671705971E-12	4.02160353313676E-12	3.2422230034591E-12	6.32856990098266E-12	5.64271503486631E-12	5.39331326536946E-12
0.01016	5.14391149587261E-12	5.79859114080185E-12	4.48923185094337E-12	4.08395397551098E-12	3.92807786957544E-12	4.2086548602594E-12	3.89690264838834E-12	3.2733982246462E-12	4.61393273569179E-12	6.42209556454398E-12	5.08156105349839E-12	3.86572742720123E-12	5.48683892893078E-12	4.2086548602594E-12	3.39809910939463E-12	6.5156212281053E-12	5.82976636198895E-12	5.61153981367921E-12
0.01018	5.08156105349839E-12	6.01681768911159E-12	5.05038583231129E-12	3.67867610007859E-12	4.36453096619494E-12	4.61393273569179E-12	3.30457344583331E-12	3.08634689752356E-12	4.2086548602594E-12	6.73384777641505E-12	4.92568494756286E-12	4.11512919669808E-12	6.14151857386002E-12	4.55158229331758E-12	3.89690264838834E-12	6.23504423742134E-12	6.17269379504713E-12	5.5803645924921E-12
0.0102	5.39331326536946E-12	5.92329202555027E-12	5.54918937130499E-12	3.42927433058174E-12	4.76980884162733E-12	4.70745839925311E-12	2.8057699068396E-12	3.42927433058174E-12	3.86572742720123E-12	6.79619821878926E-12	4.86333450518865E-12	4.39570618738205E-12	6.54679644929241E-12	5.08156105349839E-12	4.76980884162733E-12	5.79859114080185E-12	6.5156212281053E-12	5.54918937130499E-12
0.01022	5.86094158317606E-12	5.48683892893078E-12	5.79859114080185E-12	3.61632565770438E-12	5.14391149587261E-12	4.83215928400154E-12	2.40049203140722E-12	4.27100530263362E-12	3.64750087889148E-12	6.67149733404083E-12	4.83215928400154E-12	4.55158229331758E-12	6.67149733404083E-12	5.39331326536946E-12	5.73624069842763E-12	5.39331326536946E-12	6.73384777641505E-12	5.36213804418235E-12
0.01024	6.17269379504713E-12	5.01921061112418E-12	6.0479929102987E-12	3.99042831194966E-12	5.42448848655657E-12	4.89450972637575E-12	2.338141589033E-12	4.89450972637575E-12	3.58515043651727E-12	6.42209556454398E-12	4.76980884162733E-12	4.55158229331758E-12	6.5156212281053E-12	5.33096282299525E-12	6.5156212281053E-12	4.89450972637575E-12	6.79619821878926E-12	4.95686016874997E-12
0.01026	6.17269379504713E-12	4.70745839925311E-12	6.11034335267291E-12	4.36453096619494E-12	5.48683892893078E-12	4.89450972637575E-12	2.61871857971696E-12	4.89450972637575E-12	3.77220176363991E-12	6.29739467979555E-12	4.92568494756286E-12	4.61393273569179E-12	6.11034335267291E-12	5.05038583231129E-12	6.73384777641505E-12	4.39570618738205E-12	6.60914689166662E-12	4.39570618738205E-12
0.01028	5.89211680436317E-12	4.58275751450468E-12	6.01681768911159E-12	4.55158229331758E-12	5.20626193824682E-12	4.95686016874997E-12	3.33574866702042E-12	4.6451079568789E-12	3.99042831194966E-12	6.14151857386002E-12	5.17508671705971E-12	4.73863362044022E-12	5.67389025605342E-12	4.48923185094337E-12	6.57797167047951E-12	4.1774796390723E-12	6.14151857386002E-12	3.80337698482702E-12
0.0103	5.64271503486631E-12	4.61393273569179E-12	6.07916813148581E-12	4.70745839925311E-12	4.83215928400154E-12	4.86333450518865E-12	4.2086548602594E-12	4.58275751450468E-12	4.08395397551098E-12	6.01681768911159E-12	5.51801415011789E-12	4.70745839925311E-12	5.33096282299525E-12	3.86572742720123E-12	6.20386901623423E-12	4.11512919669808E-12	5.76741591961474E-12	3.55397521533016E-12
0.01032	5.45566370774367E-12	4.6451079568789E-12	6.23504423742134E-12	4.676283178066E-12	4.58275751450468E-12	4.95686016874997E-12	5.05038583231129E-12	4.80098406281443E-12	4.33335574500783E-12	6.07916813148581E-12	5.86094158317606E-12	4.676283178066E-12	5.14391149587261E-12	3.52279999414306E-12	5.86094158317606E-12	4.2086548602594E-12	5.48683892893078E-12	3.86572742720123E-12
0.01034	5.48683892893078E-12	4.52040707213047E-12	6.70267255522794E-12	4.80098406281443E-12	4.676283178066E-12	5.23743715943393E-12	5.79859114080185E-12	4.92568494756286E-12	4.6451079568789E-12	6.35974512216977E-12	5.82976636198895E-12	4.55158229331758E-12	4.89450972637575E-12	3.58515043651727E-12	5.39331326536946E-12	4.27100530263362E-12	5.39331326536946E-12	4.76980884162733E-12
0.01036	5.64271503486631E-12	4.2086548602594E-12	7.01442476709901E-12	4.86333450518865E-12	5.14391149587261E-12	5.48683892893078E-12	5.92329202555027E-12	4.70745839925311E-12	5.05038583231129E-12	6.54679644929241E-12	5.42448848655657E-12	4.48923185094337E-12	4.73863362044022E-12	3.92807786957544E-12	5.17508671705971E-12	4.30218052382072E-12	5.36213804418235E-12	5.61153981367921E-12
0.01038	5.86094158317606E-12	3.61632565770438E-12	7.13912565184743E-12	4.6451079568789E-12	5.36213804418235E-12	5.5803645924921E-12	5.64271503486631E-12	4.30218052382072E-12	5.39331326536946E-12	6.73384777641505E-12	4.55158229331758E-12	4.30218052382072E-12	4.676283178066E-12	4.39570618738205E-12	5.01921061112418E-12	4.30218052382072E-12	5.39331326536946E-12	6.26621945860845E-12
0.0104	5.82976636198895E-12	3.05517167633646E-12	7.01442476709901E-12	4.27100530263362E-12	5.1127362746855E-12	5.51801415011789E-12	5.01921061112418E-12	3.83455220601412E-12	5.95446724673738E-12	6.60914689166662E-12	3.58515043651727E-12	3.99042831194966E-12	4.80098406281443E-12	4.48923185094337E-12	5.1127362746855E-12	4.2086548602594E-12	5.5803645924921E-12	6.64032211285373E-12
0.01042	5.54918937130499E-12	2.55636813734275E-12	6.57797167047951E-12	4.14630441788519E-12	4.42688140856915E-12	5.23743715943393E-12	4.61393273569179E-12	3.2422230034591E-12	6.17269379504713E-12	6.42209556454398E-12	3.11752211871067E-12	3.55397521533016E-12	5.1127362746855E-12	4.11512919669808E-12	5.42448848655657E-12	4.05277875432387E-12	5.76741591961474E-12	6.67149733404083E-12
0.01044	4.80098406281443E-12	2.68106902209118E-12	6.39092034335687E-12	4.58275751450468E-12	3.77220176363991E-12	4.86333450518865E-12	4.58275751450468E-12	2.7745946856525E-12	6.32856990098266E-12	6.07916813148581E-12	2.99282123396224E-12	2.93047079158803E-12	5.54918937130499E-12	3.55397521533016E-12	5.5803645924921E-12	4.08395397551098E-12	5.73624069842763E-12	6.60914689166662E-12
0.01046	4.11512919669808E-12	3.30457344583331E-12	6.14151857386002E-12	5.23743715943393E-12	3.33574866702042E-12	4.39570618738205E-12	5.01921061112418E-12	2.89929557040092E-12	6.29739467979555E-12	5.64271503486631E-12	3.46044955176884E-12	2.52519291615564E-12	5.79859114080185E-12	3.21104778227199E-12	5.89211680436317E-12	3.95925309076255E-12	5.36213804418235E-12	6.26621945860845E-12
0.01048	4.11512919669808E-12	4.27100530263362E-12	5.79859114080185E-12	5.54918937130499E-12	3.30457344583331E-12	3.92807786957544E-12	5.67389025605342E-12	3.39809910939463E-12	6.11034335267291E-12	5.42448848655657E-12	4.11512919669808E-12	2.55636813734275E-12	5.82976636198895E-12	3.2422230034591E-12	6.14151857386002E-12	3.61632565770438E-12	4.86333450518865E-12	5.86094158317606E-12
0.0105	4.6451079568789E-12	5.1127362746855E-12	5.33096282299525E-12	5.20626193824682E-12	3.67867610007859E-12	3.80337698482702E-12	6.29739467979555E-12	3.99042831194966E-12	5.89211680436317E-12	5.67389025605342E-12	4.86333450518865E-12	2.99282123396224E-12	5.79859114080185E-12	3.55397521533016E-12	6.45327078573109E-12	3.55397521533016E-12	4.42688140856915E-12	5.73624069842763E-12
0.01052	5.48683892893078E-12	5.64271503486631E-12	4.86333450518865E-12	4.58275751450468E-12	4.27100530263362E-12	4.23983008144651E-12	6.48444600691819E-12	4.1774796390723E-12	5.73624069842763E-12	6.17269379504713E-12	5.48683892893078E-12	3.58515043651727E-12	5.98564246792449E-12	4.14630441788519E-12	6.76502299760215E-12	3.77220176363991E-12	4.27100530263362E-12	5.82976636198895E-12
0.01054	6.01681768911159E-12	5.73624069842763E-12	4.52040707213047E-12	4.05277875432387E-12	4.73863362044022E-12	4.92568494756286E-12	6.11034335267291E-12	4.14630441788519E-12	5.82976636198895E-12	6.11034335267291E-12	5.51801415011789E-12	3.77220176363991E-12	5.70506547724053E-12	4.92568494756286E-12	6.95207432472479E-12	4.2086548602594E-12	4.61393273569179E-12	5.79859114080185E-12
0.01056	6.11034335267291E-12	5.61153981367921E-12	4.36453096619494E-12	3.7410265424528E-12	4.95686016874997E-12	5.42448848655657E-12	5.64271503486631E-12	4.08395397551098E-12	5.98564246792449E-12	5.42448848655657E-12	5.20626193824682E-12	3.99042831194966E-12	4.73863362044022E-12	5.79859114080185E-12	6.92089910353769E-12	5.01921061112418E-12	5.14391149587261E-12	5.51801415011789E-12
0.01058	6.07916813148581E-12	5.48683892893078E-12	4.48923185094337E-12	3.2733982246462E-12	4.83215928400154E-12	5.42448848655657E-12	5.23743715943393E-12	4.52040707213047E-12	6.0479929102987E-12	4.83215928400154E-12	4.83215928400154E-12	4.02160353313676E-12	3.77220176363991E-12	6.32856990098266E-12	6.57797167047951E-12	5.45566370774367E-12	5.51801415011789E-12	5.29978760180814E-12
0.0106	5.98564246792449E-12	5.17508671705971E-12	4.55158229331758E-12	2.96164601277514E-12	4.676283178066E-12	5.14391149587261E-12	5.20626193824682E-12	5.20626193824682E-12	6.0479929102987E-12	4.52040707213047E-12	4.48923185094337E-12	4.05277875432387E-12	3.39809910939463E-12	6.5156212281053E-12	6.11034335267291E-12	5.51801415011789E-12	5.54918937130499E-12	4.92568494756286E-12
0.01062	5.82976636198895E-12	4.76980884162733E-12	4.48923185094337E-12	2.71224424327828E-12	4.58275751450468E-12	4.70745839925311E-12	5.26861238062103E-12	5.86094158317606E-12	6.11034335267291E-12	4.33335574500783E-12	4.27100530263362E-12	3.89690264838834E-12	3.61632565770438E-12	6.42209556454398E-12	5.54918937130499E-12	5.39331326536946E-12	5.26861238062103E-12	4.676283178066E-12
0.01064	5.48683892893078E-12	4.6451079568789E-12	4.42688140856915E-12	2.89929557040092E-12	4.48923185094337E-12	4.39570618738205E-12	5.36213804418235E-12	6.14151857386002E-12	6.29739467979555E-12	4.2086548602594E-12	4.30218052382072E-12	3.64750087889148E-12	3.7410265424528E-12	6.20386901623423E-12	4.98803538993707E-12	5.05038583231129E-12	4.86333450518865E-12	4.73863362044022E-12
0.01066	5.08156105349839E-12	4.61393273569179E-12	4.676283178066E-12	3.36692388820752E-12	4.33335574500783E-12	4.1774796390723E-12	5.17508671705971E-12	6.0479929102987E-12	6.42209556454398E-12	4.42688140856915E-12	4.39570618738205E-12	3.55397521533016E-12	3.77220176363991E-12	5.76741591961474E-12	4.61393273569179E-12	4.6451079568789E-12	4.42688140856915E-12	4.89450972637575E-12
0.01068	5.01921061112418E-12	4.92568494756286E-12	5.23743715943393E-12	3.89690264838834E-12	4.2086548602594E-12	4.23983008144651E-12	5.1127362746855E-12	5.45566370774367E-12	6.29739467979555E-12	4.83215928400154E-12	4.73863362044022E-12	3.7098513212657E-12	4.05277875432387E-12	5.23743715943393E-12	4.14630441788519E-12	4.61393273569179E-12	4.02160353313676E-12	5.29978760180814E-12
0.0107	5.05038583231129E-12	5.39331326536946E-12	5.86094158317606E-12	4.52040707213047E-12	4.08395397551098E-12	4.48923185094337E-12	4.98803538993707E-12	4.92568494756286E-12	5.79859114080185E-12	5.33096282299525E-12	5.05038583231129E-12	4.08395397551098E-12	4.48923185094337E-12	4.55158229331758E-12	3.7410265424528E-12	4.676283178066E-12	3.7410265424528E-12	5.54918937130499E-12
0.01072	5.39331326536946E-12	6.11034335267291E-12	6.17269379504713E-12	5.01921061112418E-12	3.99042831194966E-12	4.52040707213047E-12	5.05038583231129E-12	4.73863362044022E-12	5.08156105349839E-12	5.70506547724053E-12	5.48683892893078E-12	4.55158229331758E-12	4.95686016874997E-12	4.11512919669808E-12	3.67867610007859E-12	4.86333450518865E-12	3.61632565770438E-12	5.36213804418235E-12
0.01074	5.82976636198895E-12	6.64032211285373E-12	6.01681768911159E-12	5.73624069842763E-12	4.02160353313676E-12	4.58275751450468E-12	5.17508671705971E-12	4.76980884162733E-12	4.39570618738205E-12	6.11034335267291E-12	5.82976636198895E-12	4.92568494756286E-12	5.17508671705971E-12	4.2086548602594E-12	4.14630441788519E-12	5.05038583231129E-12	3.49162477295595E-12	4.92568494756286E-12
0.01076	6.32856990098266E-12	7.29500175778297E-12	5.45566370774367E-12	6.07916813148581E-12	4.33335574500783E-12	4.33335574500783E-12	5.73624069842763E-12	4.6451079568789E-12	3.92807786957544E-12	6.60914689166662E-12	6.0479929102987E-12	5.17508671705971E-12	5.45566370774367E-12	4.73863362044022E-12	4.98803538993707E-12	5.05038583231129E-12	3.33574866702042E-12	4.55158229331758E-12
0.01078	6.39092034335687E-12	7.60675396965403E-12	4.6451079568789E-12	6.0479929102987E-12	4.52040707213047E-12	3.86572742720123E-12	6.45327078573109E-12	4.2086548602594E-12	3.7410265424528E-12	6.88972388235058E-12	6.0479929102987E-12	5.73624069842763E-12	5.61153981367921E-12	5.26861238062103E-12	5.64271503486631E-12	4.92568494756286E-12	3.30457344583331E-12	4.33335574500783E-12
0.0108	6.17269379504713E-12	7.51322830609271E-12	4.2086548602594E-12	5.54918937130499E-12	4.58275751450468E-12	3.2422230034591E-12	6.9832495459119E-12	3.46044955176884E-12	3.77220176363991E-12	6.60914689166662E-12	5.98564246792449E-12	6.54679644929241E-12	5.70506547724053E-12	5.54918937130499E-12	6.07916813148581E-12	4.89450972637575E-12	3.36692388820752E-12	4.36453096619494E-12
0.01082	5.92329202555027E-12	7.10795043066033E-12	4.1774796390723E-12	4.83215928400154E-12	4.58275751450468E-12	2.93047079158803E-12	7.04559998828611E-12	2.86812034921382E-12	3.83455220601412E-12	5.79859114080185E-12	5.98564246792449E-12	7.57557874846693E-12	5.86094158317606E-12	5.20626193824682E-12	6.20386901623423E-12	4.80098406281443E-12	3.39809910939463E-12	4.27100530263362E-12
0.01084	5.76741591961474E-12	6.54679644929241E-12	4.14630441788519E-12	4.1774796390723E-12	4.45805662975626E-12	2.96164601277514E-12	6.79619821878926E-12	2.74341946446539E-12	4.05277875432387E-12	4.95686016874997E-12	5.92329202555027E-12	8.32378405695749E-12	5.98564246792449E-12	4.6451079568789E-12	6.17269379504713E-12	4.92568494756286E-12	3.33574866702042E-12	4.14630441788519E-12
0.01086	5.89211680436317E-12	5.98564246792449E-12	3.86572742720123E-12	3.64750087889148E-12	4.45805662975626E-12	3.2422230034591E-12	6.5156212281053E-12	2.8057699068396E-12	4.36453096619494E-12	4.36453096619494E-12	5.86094158317606E-12	8.29260883577038E-12	6.01681768911159E-12	4.14630441788519E-12	6.23504423742134E-12	5.20626193824682E-12	3.36692388820752E-12	3.83455220601412E-12
0.01088	6.17269379504713E-12	5.61153981367921E-12	3.7098513212657E-12	3.17987256108488E-12	4.83215928400154E-12	3.61632565770438E-12	6.07916813148581E-12	2.74341946446539E-12	4.48923185094337E-12	4.33335574500783E-12	5.70506547724053E-12	7.887330960338E-12	5.67389025605342E-12	3.7410265424528E-12	6.11034335267291E-12	5.64271503486631E-12	3.55397521533016E-12	3.83455220601412E-12
0.0109	6.0479929102987E-12	5.20626193824682E-12	3.89690264838834E-12	3.05517167633646E-12	5.20626193824682E-12	3.86572742720123E-12	5.5803645924921E-12	2.8057699068396E-12	4.39570618738205E-12	4.89450972637575E-12	5.42448848655657E-12	7.48205308490561E-12	5.17508671705971E-12	3.52279999414306E-12	5.95446724673738E-12	5.92329202555027E-12	3.92807786957544E-12	4.02160353313676E-12
0.01092	5.48683892893078E-12	4.73863362044022E-12	4.33335574500783E-12	2.93047079158803E-12	5.54918937130499E-12	3.99042831194966E-12	4.676283178066E-12	2.7745946856525E-12	4.23983008144651E-12	5.5803645924921E-12	5.29978760180814E-12	6.9832495459119E-12	5.1127362746855E-12	3.61632565770438E-12	5.61153981367921E-12	6.0479929102987E-12	4.55158229331758E-12	4.27100530263362E-12
0.01094	4.80098406281443E-12	4.39570618738205E-12	4.83215928400154E-12	2.99282123396224E-12	5.54918937130499E-12	3.99042831194966E-12	3.7410265424528E-12	3.2422230034591E-12	4.2086548602594E-12	5.82976636198895E-12	5.23743715943393E-12	6.48444600691819E-12	5.26861238062103E-12	3.95925309076255E-12	5.26861238062103E-12	6.17269379504713E-12	5.26861238062103E-12	4.58275751450468E-12
0.01096	4.52040707213047E-12	4.23983008144651E-12	5.23743715943393E-12	3.02399645514935E-12	5.36213804418235E-12	4.05277875432387E-12	3.36692388820752E-12	4.27100530263362E-12	4.2086548602594E-12	5.79859114080185E-12	5.17508671705971E-12	5.82976636198895E-12	5.73624069842763E-12	4.27100530263362E-12	4.98803538993707E-12	6.17269379504713E-12	6.14151857386002E-12	4.83215928400154E-12
0.01098	4.42688140856915E-12	4.36453096619494E-12	5.73624069842763E-12	3.02399645514935E-12	5.1127362746855E-12	4.11512919669808E-12	3.36692388820752E-12	4.86333450518865E-12	4.42688140856915E-12	5.45566370774367E-12	4.98803538993707E-12	5.20626193824682E-12	6.14151857386002E-12	4.30218052382072E-12	4.95686016874997E-12	6.32856990098266E-12	6.85854866116347E-12	5.01921061112418E-12
0.011	4.58275751450468E-12	4.6451079568789E-12	6.11034335267291E-12	3.05517167633646E-12	4.86333450518865E-12	4.30218052382072E-12	3.89690264838834E-12	4.86333450518865E-12	4.98803538993707E-12	5.14391149587261E-12	4.89450972637575E-12	4.83215928400154E-12	6.32856990098266E-12	4.05277875432387E-12	5.23743715943393E-12	6.29739467979555E-12	7.29500175778297E-12	5.1127362746855E-12
0.01102	5.01921061112418E-12	4.86333450518865E-12	6.01681768911159E-12	3.30457344583331E-12	4.80098406281443E-12	4.48923185094337E-12	4.676283178066E-12	4.36453096619494E-12	5.64271503486631E-12	5.20626193824682E-12	4.86333450518865E-12	4.55158229331758E-12	6.60914689166662E-12	3.80337698482702E-12	5.73624069842763E-12	6.14151857386002E-12	7.79380529677668E-12	4.92568494756286E-12
0.01104	5.51801415011789E-12	4.98803538993707E-12	5.51801415011789E-12	3.36692388820752E-12	4.73863362044022E-12	4.52040707213047E-12	5.20626193824682E-12	4.08395397551098E-12	6.11034335267291E-12	5.39331326536946E-12	4.89450972637575E-12	4.70745839925311E-12	6.39092034335687E-12	3.61632565770438E-12	6.32856990098266E-12	5.64271503486631E-12	8.07438228746064E-12	4.73863362044022E-12
0.01106	5.76741591961474E-12	5.08156105349839E-12	5.01921061112418E-12	3.21104778227199E-12	4.76980884162733E-12	4.58275751450468E-12	5.17508671705971E-12	3.95925309076255E-12	6.26621945860845E-12	5.51801415011789E-12	4.95686016874997E-12	5.17508671705971E-12	5.92329202555027E-12	3.42927433058174E-12	6.73384777641505E-12	5.23743715943393E-12	7.73145485440246E-12	4.55158229331758E-12
0.01108	5.5803645924921E-12	5.26861238062103E-12	4.76980884162733E-12	2.99282123396224E-12	4.676283178066E-12	4.80098406281443E-12	4.70745839925311E-12	3.83455220601412E-12	6.23504423742134E-12	5.5803645924921E-12	5.01921061112418E-12	5.70506547724053E-12	5.17508671705971E-12	3.52279999414306E-12	6.85854866116347E-12	5.01921061112418E-12	7.07677520947322E-12	4.52040707213047E-12
0.0111	5.20626193824682E-12	5.14391149587261E-12	4.676283178066E-12	2.86812034921382E-12	4.55158229331758E-12	5.05038583231129E-12	4.2086548602594E-12	3.61632565770438E-12	5.73624069842763E-12	5.73624069842763E-12	4.98803538993707E-12	6.20386901623423E-12	4.30218052382072E-12	3.7098513212657E-12	6.88972388235058E-12	4.83215928400154E-12	5.92329202555027E-12	4.36453096619494E-12
0.01112	5.17508671705971E-12	4.676283178066E-12	4.73863362044022E-12	2.93047079158803E-12	4.27100530263362E-12	5.20626193824682E-12	3.86572742720123E-12	3.39809910939463E-12	4.92568494756286E-12	5.73624069842763E-12	4.80098406281443E-12	6.42209556454398E-12	3.49162477295595E-12	4.08395397551098E-12	6.82737343997637E-12	4.52040707213047E-12	4.92568494756286E-12	4.2086548602594E-12
0.01114	5.54918937130499E-12	3.77220176363991E-12	4.86333450518865E-12	3.33574866702042E-12	3.89690264838834E-12	4.98803538993707E-12	3.77220176363991E-12	3.08634689752356E-12	3.83455220601412E-12	5.79859114080185E-12	4.48923185094337E-12	6.17269379504713E-12	2.96164601277514E-12	4.86333450518865E-12	6.42209556454398E-12	4.08395397551098E-12	4.2086548602594E-12	4.05277875432387E-12
0.01116	5.70506547724053E-12	2.71224424327828E-12	4.61393273569179E-12	3.64750087889148E-12	3.33574866702042E-12	4.55158229331758E-12	4.02160353313676E-12	2.74341946446539E-12	2.93047079158803E-12	5.73624069842763E-12	4.14630441788519E-12	5.73624069842763E-12	2.89929557040092E-12	5.39331326536946E-12	5.92329202555027E-12	3.86572742720123E-12	4.14630441788519E-12	4.02160353313676E-12
0.01118	5.67389025605342E-12	2.46284247378143E-12	4.14630441788519E-12	3.7410265424528E-12	2.99282123396224E-12	4.14630441788519E-12	4.55158229331758E-12	2.08873981953615E-12	2.3069663678459E-12	5.48683892893078E-12	3.89690264838834E-12	5.1127362746855E-12	3.17987256108488E-12	5.73624069842763E-12	5.39331326536946E-12	3.95925309076255E-12	4.48923185094337E-12	3.99042831194966E-12
0.0112	5.64271503486631E-12	3.17987256108488E-12	3.83455220601412E-12	3.7098513212657E-12	3.05517167633646E-12	3.83455220601412E-12	5.23743715943393E-12	1.37170973223269E-12	2.02638937716194E-12	4.76980884162733E-12	3.77220176363991E-12	4.2086548602594E-12	3.7410265424528E-12	5.76741591961474E-12	4.80098406281443E-12	3.89690264838834E-12	4.89450972637575E-12	3.89690264838834E-12
0.01122	5.26861238062103E-12	4.08395397551098E-12	3.89690264838834E-12	3.67867610007859E-12	3.36692388820752E-12	3.67867610007859E-12	5.82976636198895E-12	7.17030087303454E-13	2.02638937716194E-12	4.2086548602594E-12	3.89690264838834E-12	3.21104778227199E-12	4.23983008144651E-12	5.23743715943393E-12	4.58275751450468E-12	3.64750087889148E-12	5.33096282299525E-12	4.02160353313676E-12
0.01124	4.73863362044022E-12	4.95686016874997E-12	4.42688140856915E-12	3.7098513212657E-12	3.83455220601412E-12	3.61632565770438E-12	6.35974512216977E-12	3.11752211871067E-13	2.40049203140722E-12	3.7098513212657E-12	3.86572742720123E-12	2.93047079158803E-12	4.70745839925311E-12	4.52040707213047E-12	4.61393273569179E-12	3.52279999414306E-12	5.92329202555027E-12	4.58275751450468E-12
0.01126	4.58275751450468E-12	5.73624069842763E-12	5.14391149587261E-12	3.67867610007859E-12	3.89690264838834E-12	3.49162477295595E-12	6.76502299760215E-12	9.35256635613201E-14	3.52279999414306E-12	3.58515043651727E-12	3.80337698482702E-12	3.52279999414306E-12	5.08156105349839E-12	3.86572742720123E-12	4.89450972637575E-12	3.33574866702042E-12	6.45327078573109E-12	5.20626193824682E-12
0.01128	4.6451079568789E-12	6.35974512216977E-12	5.82976636198895E-12	3.80337698482702E-12	4.02160353313676E-12	3.42927433058174E-12	7.04559998828611E-12	9.35256635613201E-14	5.1127362746855E-12	3.77220176363991E-12	3.42927433058174E-12	4.2086548602594E-12	5.67389025605342E-12	3.36692388820752E-12	5.17508671705971E-12	3.33574866702042E-12	6.76502299760215E-12	5.98564246792449E-12
0.0113	4.83215928400154E-12	6.79619821878926E-12	6.14151857386002E-12	4.2086548602594E-12	3.95925309076255E-12	3.30457344583331E-12	7.04559998828611E-12	3.11752211871067E-14	6.70267255522794E-12	4.08395397551098E-12	3.2422230034591E-12	4.48923185094337E-12	6.26621945860845E-12	3.2733982246462E-12	5.67389025605342E-12	3.39809910939463E-12	6.82737343997637E-12	6.26621945860845E-12
0.01132	5.14391149587261E-12	6.85854866116347E-12	5.98564246792449E-12	4.676283178066E-12	4.14630441788519E-12	3.61632565770438E-12	6.64032211285373E-12	3.42927433058174E-13	7.57557874846693E-12	4.58275751450468E-12	3.17987256108488E-12	4.33335574500783E-12	6.29739467979555E-12	3.55397521533016E-12	6.14151857386002E-12	3.61632565770438E-12	6.26621945860845E-12	6.14151857386002E-12
0.01134	5.26861238062103E-12	6.67149733404083E-12	5.73624069842763E-12	5.20626193824682E-12	4.52040707213047E-12	3.92807786957544E-12	6.17269379504713E-12	9.35256635613201E-13	7.70027963321535E-12	4.92568494756286E-12	3.46044955176884E-12	4.08395397551098E-12	5.79859114080185E-12	3.83455220601412E-12	6.35974512216977E-12	3.89690264838834E-12	5.29978760180814E-12	5.51801415011789E-12
0.01136	5.61153981367921E-12	6.35974512216977E-12	5.36213804418235E-12	5.54918937130499E-12	4.95686016874997E-12	3.95925309076255E-12	5.51801415011789E-12	1.62111150172955E-12	7.35735220015718E-12	4.92568494756286E-12	3.89690264838834E-12	3.92807786957544E-12	5.54918937130499E-12	3.99042831194966E-12	6.20386901623423E-12	4.14630441788519E-12	4.2086548602594E-12	4.676283178066E-12
0.01138	5.86094158317606E-12	5.70506547724053E-12	5.05038583231129E-12	5.48683892893078E-12	5.05038583231129E-12	3.92807786957544E-12	4.92568494756286E-12	2.21344070428458E-12	6.67149733404083E-12	4.73863362044022E-12	4.33335574500783E-12	3.83455220601412E-12	5.54918937130499E-12	3.89690264838834E-12	5.76741591961474E-12	4.39570618738205E-12	3.39809910939463E-12	3.89690264838834E-12
0.0114	6.11034335267291E-12	5.23743715943393E-12	4.95686016874997E-12	4.92568494756286E-12	4.86333450518865E-12	3.83455220601412E-12	4.36453096619494E-12	2.89929557040092E-12	5.73624069842763E-12	4.58275751450468E-12	4.39570618738205E-12	4.23983008144651E-12	5.51801415011789E-12	3.67867610007859E-12	5.1127362746855E-12	4.83215928400154E-12	3.05517167633646E-12	3.52279999414306E-12
0.01142	6.11034335267291E-12	5.05038583231129E-12	4.95686016874997E-12	4.36453096619494E-12	4.33335574500783E-12	3.89690264838834E-12	3.92807786957544E-12	3.64750087889148E-12	4.76980884162733E-12	4.55158229331758E-12	4.36453096619494E-12	4.76980884162733E-12	5.08156105349839E-12	3.77220176363991E-12	4.80098406281443E-12	5.20626193824682E-12	3.2733982246462E-12	3.7098513212657E-12
0.01144	5.92329202555027E-12	5.17508671705971E-12	5.01921061112418E-12	3.86572742720123E-12	3.80337698482702E-12	4.08395397551098E-12	3.61632565770438E-12	4.23983008144651E-12	3.95925309076255E-12	4.89450972637575E-12	4.05277875432387E-12	5.08156105349839E-12	4.42688140856915E-12	3.99042831194966E-12	5.05038583231129E-12	5.70506547724053E-12	4.11512919669808E-12	4.33335574500783E-12
0.01146	5.89211680436317E-12	5.54918937130499E-12	5.01921061112418E-12	3.7098513212657E-12	3.30457344583331E-12	4.39570618738205E-12	3.39809910939463E-12	4.83215928400154E-12	3.39809910939463E-12	5.08156105349839E-12	3.89690264838834E-12	5.05038583231129E-12	4.02160353313676E-12	4.1774796390723E-12	5.82976636198895E-12	6.0479929102987E-12	5.05038583231129E-12	5.08156105349839E-12
0.01148	6.23504423742134E-12	6.20386901623423E-12	4.80098406281443E-12	3.89690264838834E-12	2.8057699068396E-12	4.6451079568789E-12	3.42927433058174E-12	5.36213804418235E-12	2.93047079158803E-12	5.42448848655657E-12	4.02160353313676E-12	4.89450972637575E-12	3.83455220601412E-12	4.58275751450468E-12	6.35974512216977E-12	6.17269379504713E-12	5.76741591961474E-12	5.48683892893078E-12
0.0115	6.88972388235058E-12	6.92089910353769E-12	4.6451079568789E-12	4.2086548602594E-12	2.64989380090407E-12	4.61393273569179E-12	3.46044955176884E-12	5.70506547724053E-12	2.55636813734275E-12	5.73624069842763E-12	4.45805662975626E-12	4.95686016874997E-12	3.7098513212657E-12	4.95686016874997E-12	6.45327078573109E-12	5.98564246792449E-12	6.23504423742134E-12	5.48683892893078E-12
0.01152	7.32617697897007E-12	7.79380529677668E-12	4.11512919669808E-12	4.45805662975626E-12	2.7745946856525E-12	4.42688140856915E-12	3.61632565770438E-12	5.92329202555027E-12	2.24461592547168E-12	5.86094158317606E-12	5.14391149587261E-12	5.17508671705971E-12	3.86572742720123E-12	5.29978760180814E-12	5.95446724673738E-12	5.79859114080185E-12	6.17269379504713E-12	5.08156105349839E-12
0.01154	7.29500175778297E-12	8.44848494170592E-12	3.58515043651727E-12	4.58275751450468E-12	3.52279999414306E-12	4.1774796390723E-12	4.02160353313676E-12	5.64271503486631E-12	1.8705132712264E-12	5.82976636198895E-12	6.0479929102987E-12	5.70506547724053E-12	4.23983008144651E-12	5.48683892893078E-12	5.26861238062103E-12	5.61153981367921E-12	5.76741591961474E-12	4.61393273569179E-12
0.01156	6.57797167047951E-12	8.32378405695749E-12	3.2422230034591E-12	4.61393273569179E-12	4.42688140856915E-12	3.99042831194966E-12	4.80098406281443E-12	4.89450972637575E-12	1.46523539579401E-12	5.67389025605342E-12	6.76502299760215E-12	6.70267255522794E-12	4.55158229331758E-12	5.29978760180814E-12	4.76980884162733E-12	5.54918937130499E-12	5.23743715943393E-12	4.23983008144651E-12
0.01158	5.42448848655657E-12	7.73145485440246E-12	3.64750087889148E-12	4.6451079568789E-12	5.23743715943393E-12	3.95925309076255E-12	5.67389025605342E-12	4.23983008144651E-12	1.18465840511005E-12	5.33096282299525E-12	7.04559998828611E-12	7.41970264253139E-12	4.76980884162733E-12	5.05038583231129E-12	4.55158229331758E-12	5.54918937130499E-12	4.89450972637575E-12	3.95925309076255E-12
0.0116	4.23983008144651E-12	6.85854866116347E-12	4.36453096619494E-12	4.83215928400154E-12	5.92329202555027E-12	4.2086548602594E-12	6.42209556454398E-12	4.05277875432387E-12	1.52758583816823E-12	4.80098406281443E-12	6.95207432472479E-12	7.48205308490561E-12	4.73863362044022E-12	4.86333450518865E-12	4.33335574500783E-12	5.36213804418235E-12	4.73863362044022E-12	3.77220176363991E-12
0.01162	3.83455220601412E-12	6.0479929102987E-12	4.98803538993707E-12	5.08156105349839E-12	6.11034335267291E-12	4.48923185094337E-12	6.70267255522794E-12	4.14630441788519E-12	2.18226548309747E-12	4.55158229331758E-12	6.73384777641505E-12	6.88972388235058E-12	4.70745839925311E-12	4.80098406281443E-12	4.08395397551098E-12	5.1127362746855E-12	4.73863362044022E-12	3.67867610007859E-12
0.01164	3.83455220601412E-12	5.48683892893078E-12	4.80098406281443E-12	5.14391149587261E-12	5.98564246792449E-12	4.73863362044022E-12	6.23504423742134E-12	4.48923185094337E-12	3.08634689752356E-12	4.48923185094337E-12	6.35974512216977E-12	6.14151857386002E-12	4.95686016874997E-12	4.89450972637575E-12	3.99042831194966E-12	5.01921061112418E-12	4.58275751450468E-12	3.86572742720123E-12
0.01166	3.7410265424528E-12	5.1127362746855E-12	4.30218052382072E-12	5.01921061112418E-12	5.39331326536946E-12	4.89450972637575E-12	5.20626193824682E-12	4.676283178066E-12	3.58515043651727E-12	4.676283178066E-12	6.0479929102987E-12	5.29978760180814E-12	5.67389025605342E-12	5.08156105349839E-12	4.14630441788519E-12	5.05038583231129E-12	4.27100530263362E-12	4.2086548602594E-12
0.01168	3.52279999414306E-12	4.73863362044022E-12	3.89690264838834E-12	4.76980884162733E-12	4.58275751450468E-12	5.1127362746855E-12	4.14630441788519E-12	4.70745839925311E-12	3.52279999414306E-12	4.95686016874997E-12	5.67389025605342E-12	4.80098406281443E-12	6.73384777641505E-12	5.14391149587261E-12	4.73863362044022E-12	4.86333450518865E-12	4.05277875432387E-12	4.61393273569179E-12
0.0117	3.61632565770438E-12	4.58275751450468E-12	3.49162477295595E-12	4.61393273569179E-12	3.80337698482702E-12	5.23743715943393E-12	3.36692388820752E-12	4.52040707213047E-12	2.93047079158803E-12	5.5803645924921E-12	5.54918937130499E-12	4.70745839925311E-12	7.48205308490561E-12	4.92568494756286E-12	5.33096282299525E-12	4.52040707213047E-12	3.83455220601412E-12	4.98803538993707E-12
0.01172	4.42688140856915E-12	4.6451079568789E-12	3.42927433058174E-12	4.80098406281443E-12	3.36692388820752E-12	5.48683892893078E-12	3.2422230034591E-12	4.70745839925311E-12	2.18226548309747E-12	6.0479929102987E-12	5.51801415011789E-12	4.83215928400154E-12	7.66910441202825E-12	4.55158229331758E-12	6.01681768911159E-12	4.1774796390723E-12	3.86572742720123E-12	4.92568494756286E-12
0.01174	5.17508671705971E-12	4.70745839925311E-12	3.61632565770438E-12	4.89450972637575E-12	3.11752211871067E-12	5.51801415011789E-12	3.52279999414306E-12	4.89450972637575E-12	2.18226548309747E-12	6.45327078573109E-12	5.54918937130499E-12	5.01921061112418E-12	7.48205308490561E-12	4.23983008144651E-12	6.64032211285373E-12	3.83455220601412E-12	4.05277875432387E-12	4.676283178066E-12
0.01176	5.48683892893078E-12	4.95686016874997E-12	4.11512919669808E-12	4.89450972637575E-12	3.17987256108488E-12	5.36213804418235E-12	4.08395397551098E-12	4.58275751450468E-12	3.30457344583331E-12	6.64032211285373E-12	5.48683892893078E-12	4.98803538993707E-12	7.07677520947322E-12	4.14630441788519E-12	7.23265131540875E-12	3.80337698482702E-12	4.58275751450468E-12	4.11512919669808E-12
0.01178	5.26861238062103E-12	4.86333450518865E-12	5.01921061112418E-12	4.83215928400154E-12	3.33574866702042E-12	5.36213804418235E-12	4.39570618738205E-12	3.99042831194966E-12	4.70745839925311E-12	6.54679644929241E-12	5.20626193824682E-12	4.95686016874997E-12	6.85854866116347E-12	4.11512919669808E-12	7.41970264253139E-12	3.89690264838834E-12	5.51801415011789E-12	3.55397521533016E-12
0.0118	4.92568494756286E-12	4.36453096619494E-12	5.95446724673738E-12	4.70745839925311E-12	3.61632565770438E-12	5.48683892893078E-12	4.52040707213047E-12	3.2733982246462E-12	5.64271503486631E-12	6.17269379504713E-12	4.61393273569179E-12	4.89450972637575E-12	6.67149733404083E-12	3.99042831194966E-12	6.85854866116347E-12	3.86572742720123E-12	6.64032211285373E-12	3.55397521533016E-12
0.01182	4.48923185094337E-12	3.7098513212657E-12	6.70267255522794E-12	4.55158229331758E-12	3.64750087889148E-12	5.48683892893078E-12	4.42688140856915E-12	2.93047079158803E-12	5.86094158317606E-12	5.79859114080185E-12	3.89690264838834E-12	4.89450972637575E-12	6.26621945860845E-12	3.83455220601412E-12	6.07916813148581E-12	4.05277875432387E-12	7.73145485440246E-12	4.08395397551098E-12
0.01184	4.2086548602594E-12	3.30457344583331E-12	7.13912565184743E-12	4.27100530263362E-12	3.61632565770438E-12	5.48683892893078E-12	4.36453096619494E-12	2.71224424327828E-12	5.79859114080185E-12	5.33096282299525E-12	3.30457344583331E-12	4.98803538993707E-12	5.92329202555027E-12	3.58515043651727E-12	5.45566370774367E-12	4.33335574500783E-12	8.07438228746064E-12	5.08156105349839E-12
0.01186	4.11512919669808E-12	3.42927433058174E-12	7.10795043066033E-12	3.64750087889148E-12	3.58515043651727E-12	5.45566370774367E-12	4.55158229331758E-12	2.71224424327828E-12	5.5803645924921E-12	4.92568494756286E-12	3.11752211871067E-12	5.17508671705971E-12	5.70506547724053E-12	3.67867610007859E-12	5.20626193824682E-12	4.676283178066E-12	7.60675396965403E-12	5.82976636198895E-12
0.01188	4.14630441788519E-12	3.83455220601412E-12	6.60914689166662E-12	2.93047079158803E-12	3.58515043651727E-12	5.51801415011789E-12	5.08156105349839E-12	2.89929557040092E-12	5.36213804418235E-12	4.70745839925311E-12	3.2422230034591E-12	5.29978760180814E-12	5.76741591961474E-12	3.99042831194966E-12	5.20626193824682E-12	4.95686016874997E-12	6.57797167047951E-12	6.29739467979555E-12
0.0119	4.30218052382072E-12	4.30218052382072E-12	5.48683892893078E-12	2.3069663678459E-12	3.58515043651727E-12	5.70506547724053E-12	5.36213804418235E-12	3.2733982246462E-12	4.89450972637575E-12	4.86333450518865E-12	3.33574866702042E-12	5.29978760180814E-12	5.67389025605342E-12	4.39570618738205E-12	5.29978760180814E-12	5.17508671705971E-12	5.42448848655657E-12	6.14151857386002E-12
0.01192	4.36453096619494E-12	4.55158229331758E-12	4.23983008144651E-12	1.99521415597483E-12	3.61632565770438E-12	5.73624069842763E-12	5.48683892893078E-12	3.46044955176884E-12	4.83215928400154E-12	5.08156105349839E-12	3.14869733989778E-12	4.92568494756286E-12	5.64271503486631E-12	4.89450972637575E-12	5.17508671705971E-12	5.26861238062103E-12	4.80098406281443E-12	5.86094158317606E-12
0.01194	4.27100530263362E-12	4.2086548602594E-12	3.52279999414306E-12	2.11991504072326E-12	3.61632565770438E-12	5.51801415011789E-12	5.42448848655657E-12	3.55397521533016E-12	4.92568494756286E-12	5.23743715943393E-12	2.96164601277514E-12	4.39570618738205E-12	5.29978760180814E-12	5.45566370774367E-12	5.01921061112418E-12	5.14391149587261E-12	4.676283178066E-12	5.5803645924921E-12
0.01196	4.30218052382072E-12	3.89690264838834E-12	3.49162477295595E-12	2.83694512802671E-12	3.67867610007859E-12	5.23743715943393E-12	5.36213804418235E-12	3.61632565770438E-12	5.1127362746855E-12	5.14391149587261E-12	3.05517167633646E-12	3.83455220601412E-12	4.95686016874997E-12	6.0479929102987E-12	4.76980884162733E-12	4.89450972637575E-12	4.89450972637575E-12	5.5803645924921E-12
0.01198	4.33335574500783E-12	4.11512919669808E-12	3.86572742720123E-12	3.80337698482702E-12	3.67867610007859E-12	5.05038583231129E-12	5.39331326536946E-12	3.55397521533016E-12	5.48683892893078E-12	4.86333450518865E-12	3.36692388820752E-12	3.33574866702042E-12	4.92568494756286E-12	6.48444600691819E-12	4.52040707213047E-12	4.73863362044022E-12	5.1127362746855E-12	5.82976636198895E-12
0.012	4.80098406281443E-12	4.6451079568789E-12	4.52040707213047E-12	4.55158229331758E-12	3.7098513212657E-12	4.86333450518865E-12	5.51801415011789E-12	3.52279999414306E-12	5.70506547724053E-12	4.70745839925311E-12	3.83455220601412E-12	3.2733982246462E-12	5.05038583231129E-12	6.73384777641505E-12	4.23983008144651E-12	4.86333450518865E-12	5.14391149587261E-12	6.07916813148581E-12
0.01202	5.70506547724053E-12	4.98803538993707E-12	4.98803538993707E-12	4.89450972637575E-12	3.42927433058174E-12	4.89450972637575E-12	5.26861238062103E-12	3.46044955176884E-12	5.92329202555027E-12	4.80098406281443E-12	4.1774796390723E-12	3.89690264838834E-12	5.36213804418235E-12	6.70267255522794E-12	4.23983008144651E-12	5.08156105349839E-12	5.14391149587261E-12	6.26621945860845E-12
0.01204	6.60914689166662E-12	4.92568494756286E-12	5.26861238062103E-12	4.70745839925311E-12	3.33574866702042E-12	5.01921061112418E-12	5.26861238062103E-12	3.52279999414306E-12	5.79859114080185E-12	4.89450972637575E-12	4.55158229331758E-12	4.98803538993707E-12	5.5803645924921E-12	6.48444600691819E-12	4.36453096619494E-12	5.20626193824682E-12	5.14391149587261E-12	5.98564246792449E-12
0.01206	7.35735220015718E-12	4.73863362044022E-12	5.48683892893078E-12	4.2086548602594E-12	3.17987256108488E-12	5.26861238062103E-12	5.54918937130499E-12	3.2422230034591E-12	5.45566370774367E-12	5.20626193824682E-12	4.80098406281443E-12	5.64271503486631E-12	5.73624069842763E-12	6.07916813148581E-12	4.676283178066E-12	5.33096282299525E-12	5.23743715943393E-12	5.5803645924921E-12
0.01208	7.73145485440246E-12	4.58275751450468E-12	5.67389025605342E-12	3.86572742720123E-12	3.08634689752356E-12	5.29978760180814E-12	6.23504423742134E-12	3.2422230034591E-12	5.36213804418235E-12	5.48683892893078E-12	5.05038583231129E-12	5.70506547724053E-12	5.48683892893078E-12	5.61153981367921E-12	5.17508671705971E-12	5.42448848655657E-12	5.51801415011789E-12	5.23743715943393E-12
0.0121	7.76263007558957E-12	4.23983008144651E-12	6.11034335267291E-12	3.86572742720123E-12	3.2733982246462E-12	5.23743715943393E-12	7.04559998828611E-12	3.7098513212657E-12	5.05038583231129E-12	6.11034335267291E-12	5.20626193824682E-12	5.39331326536946E-12	5.08156105349839E-12	5.20626193824682E-12	5.48683892893078E-12	5.39331326536946E-12	5.82976636198895E-12	5.1127362746855E-12
0.01212	7.41970264253139E-12	4.14630441788519E-12	6.54679644929241E-12	4.02160353313676E-12	3.36692388820752E-12	4.73863362044022E-12	7.35735220015718E-12	4.1774796390723E-12	4.36453096619494E-12	6.64032211285373E-12	5.36213804418235E-12	5.05038583231129E-12	4.61393273569179E-12	5.08156105349839E-12	5.54918937130499E-12	5.23743715943393E-12	5.98564246792449E-12	5.20626193824682E-12
0.01214	7.01442476709901E-12	4.23983008144651E-12	6.73384777641505E-12	4.1774796390723E-12	3.52279999414306E-12	4.05277875432387E-12	7.23265131540875E-12	4.30218052382072E-12	3.92807786957544E-12	6.76502299760215E-12	5.42448848655657E-12	4.80098406281443E-12	4.58275751450468E-12	4.92568494756286E-12	5.45566370774367E-12	5.1127362746855E-12	6.14151857386002E-12	5.73624069842763E-12
0.01216	6.48444600691819E-12	4.6451079568789E-12	6.57797167047951E-12	4.14630441788519E-12	3.7410265424528E-12	3.58515043651727E-12	6.76502299760215E-12	4.11512919669808E-12	3.83455220601412E-12	6.32856990098266E-12	5.29978760180814E-12	4.23983008144651E-12	5.05038583231129E-12	4.73863362044022E-12	5.42448848655657E-12	5.05038583231129E-12	6.07916813148581E-12	6.23504423742134E-12
0.01218	6.01681768911159E-12	5.08156105349839E-12	5.89211680436317E-12	4.2086548602594E-12	4.1774796390723E-12	3.49162477295595E-12	6.0479929102987E-12	3.39809910939463E-12	3.95925309076255E-12	5.73624069842763E-12	5.23743715943393E-12	3.86572742720123E-12	5.73624069842763E-12	4.58275751450468E-12	5.73624069842763E-12	4.86333450518865E-12	5.79859114080185E-12	6.76502299760215E-12
0.0122	5.5803645924921E-12	5.26861238062103E-12	5.08156105349839E-12	4.14630441788519E-12	4.48923185094337E-12	3.42927433058174E-12	5.23743715943393E-12	2.61871857971696E-12	4.27100530263362E-12	5.1127362746855E-12	5.17508671705971E-12	3.77220176363991E-12	6.32856990098266E-12	4.48923185094337E-12	5.92329202555027E-12	4.676283178066E-12	5.33096282299525E-12	7.35735220015718E-12
0.01222	5.17508671705971E-12	5.29978760180814E-12	4.27100530263362E-12	4.08395397551098E-12	4.676283178066E-12	3.49162477295595E-12	4.52040707213047E-12	1.68346194410376E-12	4.55158229331758E-12	4.92568494756286E-12	5.08156105349839E-12	3.7098513212657E-12	6.88972388235058E-12	4.48923185094337E-12	6.01681768911159E-12	4.33335574500783E-12	4.76980884162733E-12	7.73145485440246E-12
0.01224	5.08156105349839E-12	5.29978760180814E-12	3.7098513212657E-12	4.14630441788519E-12	4.676283178066E-12	3.77220176363991E-12	4.42688140856915E-12	5.61153981367921E-13	4.6451079568789E-12	4.95686016874997E-12	5.1127362746855E-12	3.64750087889148E-12	7.17030087303454E-12	4.52040707213047E-12	5.67389025605342E-12	4.1774796390723E-12	4.48923185094337E-12	7.70027963321535E-12
0.01226	5.20626193824682E-12	5.67389025605342E-12	3.2733982246462E-12	4.45805662975626E-12	4.61393273569179E-12	4.14630441788519E-12	4.76980884162733E-12	-1.55876105935534E-13	4.676283178066E-12	5.01921061112418E-12	5.1127362746855E-12	3.67867610007859E-12	6.92089910353769E-12	4.39570618738205E-12	5.01921061112418E-12	4.36453096619494E-12	4.42688140856915E-12	6.85854866116347E-12
0.01228	5.61153981367921E-12	6.35974512216977E-12	3.11752211871067E-12	4.89450972637575E-12	4.36453096619494E-12	4.52040707213047E-12	5.42448848655657E-12	-1.55876105935534E-13	4.55158229331758E-12	5.05038583231129E-12	5.14391149587261E-12	4.08395397551098E-12	6.39092034335687E-12	4.36453096619494E-12	4.52040707213047E-12	4.98803538993707E-12	4.52040707213047E-12	5.33096282299525E-12
0.0123	5.86094158317606E-12	6.73384777641505E-12	3.39809910939463E-12	5.33096282299525E-12	4.23983008144651E-12	4.76980884162733E-12	6.01681768911159E-12	2.8057699068396E-13	4.39570618738205E-12	5.05038583231129E-12	4.83215928400154E-12	4.83215928400154E-12	5.5803645924921E-12	4.61393273569179E-12	4.14630441788519E-12	5.64271503486631E-12	4.55158229331758E-12	3.99042831194966E-12
0.01232	5.67389025605342E-12	6.82737343997637E-12	4.02160353313676E-12	5.73624069842763E-12	4.33335574500783E-12	5.14391149587261E-12	6.26621945860845E-12	1.09113274154873E-12	4.11512919669808E-12	5.08156105349839E-12	4.48923185094337E-12	5.17508671705971E-12	4.73863362044022E-12	5.14391149587261E-12	4.08395397551098E-12	6.26621945860845E-12	4.70745839925311E-12	2.86812034921382E-12
0.01234	5.33096282299525E-12	6.73384777641505E-12	5.20626193824682E-12	6.11034335267291E-12	4.83215928400154E-12	5.39331326536946E-12	6.23504423742134E-12	1.93286371360062E-12	4.02160353313676E-12	5.14391149587261E-12	4.39570618738205E-12	5.14391149587261E-12	4.14630441788519E-12	5.86094158317606E-12	4.23983008144651E-12	6.67149733404083E-12	4.83215928400154E-12	2.40049203140722E-12
0.01236	5.17508671705971E-12	6.32856990098266E-12	6.11034335267291E-12	6.26621945860845E-12	5.51801415011789E-12	5.54918937130499E-12	6.17269379504713E-12	2.49401769496854E-12	4.02160353313676E-12	5.20626193824682E-12	4.76980884162733E-12	5.01921061112418E-12	3.99042831194966E-12	6.35974512216977E-12	4.58275751450468E-12	6.79619821878926E-12	4.73863362044022E-12	2.52519291615564E-12
0.01238	5.45566370774367E-12	5.76741591961474E-12	6.01681768911159E-12	6.29739467979555E-12	5.92329202555027E-12	5.67389025605342E-12	5.92329202555027E-12	2.89929557040092E-12	4.02160353313676E-12	5.48683892893078E-12	5.05038583231129E-12	4.89450972637575E-12	4.58275751450468E-12	6.42209556454398E-12	4.98803538993707E-12	6.54679644929241E-12	4.58275751450468E-12	3.05517167633646E-12
0.0124	6.0479929102987E-12	5.1127362746855E-12	4.89450972637575E-12	5.92329202555027E-12	6.0479929102987E-12	5.67389025605342E-12	5.42448848655657E-12	2.96164601277514E-12	3.92807786957544E-12	5.86094158317606E-12	5.29978760180814E-12	4.98803538993707E-12	5.86094158317606E-12	5.98564246792449E-12	5.42448848655657E-12	5.95446724673738E-12	4.42688140856915E-12	3.86572742720123E-12
0.01242	6.26621945860845E-12	4.58275751450468E-12	3.67867610007859E-12	5.23743715943393E-12	5.79859114080185E-12	5.5803645924921E-12	4.6451079568789E-12	3.05517167633646E-12	3.36692388820752E-12	6.11034335267291E-12	5.29978760180814E-12	5.14391149587261E-12	7.26382653659586E-12	5.42448848655657E-12	5.95446724673738E-12	5.29978760180814E-12	4.61393273569179E-12	4.61393273569179E-12
0.01244	5.61153981367921E-12	4.39570618738205E-12	3.05517167633646E-12	4.6451079568789E-12	5.67389025605342E-12	5.17508671705971E-12	3.61632565770438E-12	3.52279999414306E-12	2.58754335852986E-12	6.17269379504713E-12	5.20626193824682E-12	5.61153981367921E-12	8.10555750864774E-12	5.23743715943393E-12	6.07916813148581E-12	4.92568494756286E-12	4.98803538993707E-12	5.29978760180814E-12
0.01246	4.76980884162733E-12	4.61393273569179E-12	2.93047079158803E-12	4.36453096619494E-12	5.39331326536946E-12	4.73863362044022E-12	2.99282123396224E-12	4.1774796390723E-12	1.58993628054244E-12	6.20386901623423E-12	5.23743715943393E-12	6.07916813148581E-12	8.26143361458328E-12	5.29978760180814E-12	6.07916813148581E-12	4.676283178066E-12	5.29978760180814E-12	5.82976636198895E-12
0.01248	4.33335574500783E-12	4.95686016874997E-12	3.11752211871067E-12	4.52040707213047E-12	5.42448848655657E-12	4.30218052382072E-12	3.14869733989778E-12	4.39570618738205E-12	1.8705132712264E-13	6.07916813148581E-12	5.33096282299525E-12	6.32856990098266E-12	7.85615573915089E-12	5.79859114080185E-12	6.29739467979555E-12	4.58275751450468E-12	5.61153981367921E-12	6.23504423742134E-12
0.0125	4.11512919669808E-12	5.42448848655657E-12	3.46044955176884E-12	4.80098406281443E-12	5.48683892893078E-12	3.92807786957544E-12	3.95925309076255E-12	3.92807786957544E-12	-7.17030087303454E-13	5.76741591961474E-12	5.42448848655657E-12	6.23504423742134E-12	7.17030087303454E-12	6.0479929102987E-12	6.64032211285373E-12	4.30218052382072E-12	5.73624069842763E-12	6.54679644929241E-12
0.01252	4.08395397551098E-12	6.01681768911159E-12	3.86572742720123E-12	4.95686016874997E-12	5.39331326536946E-12	3.77220176363991E-12	5.23743715943393E-12	3.17987256108488E-12	-6.85854866116347E-13	5.36213804418235E-12	5.26861238062103E-12	5.76741591961474E-12	6.39092034335687E-12	5.89211680436317E-12	6.82737343997637E-12	3.99042831194966E-12	5.61153981367921E-12	6.67149733404083E-12
0.01254	4.27100530263362E-12	6.42209556454398E-12	4.2086548602594E-12	4.76980884162733E-12	5.17508671705971E-12	3.80337698482702E-12	6.32856990098266E-12	2.43166725259432E-12	2.8057699068396E-13	5.08156105349839E-12	5.05038583231129E-12	5.17508671705971E-12	5.92329202555027E-12	5.48683892893078E-12	6.73384777641505E-12	3.67867610007859E-12	5.76741591961474E-12	6.35974512216977E-12
0.01256	4.55158229331758E-12	6.54679644929241E-12	4.30218052382072E-12	4.27100530263362E-12	5.17508671705971E-12	4.02160353313676E-12	6.67149733404083E-12	1.68346194410376E-12	1.09113274154873E-12	5.05038583231129E-12	4.55158229331758E-12	4.73863362044022E-12	6.76502299760215E-12	4.80098406281443E-12	6.11034335267291E-12	3.58515043651727E-12	6.26621945860845E-12	5.76741591961474E-12
0.01258	4.83215928400154E-12	6.29739467979555E-12	4.33335574500783E-12	3.67867610007859E-12	5.14391149587261E-12	4.36453096619494E-12	6.17269379504713E-12	1.27818406867137E-12	1.74581238647798E-12	4.89450972637575E-12	3.99042831194966E-12	4.6451079568789E-12	8.60436104764145E-12	4.2086548602594E-12	5.36213804418235E-12	3.7098513212657E-12	6.79619821878926E-12	5.29978760180814E-12
0.0126	4.98803538993707E-12	5.98564246792449E-12	4.39570618738205E-12	3.2733982246462E-12	4.92568494756286E-12	4.58275751450468E-12	5.36213804418235E-12	1.30935928985848E-12	2.18226548309747E-12	5.01921061112418E-12	3.7410265424528E-12	4.95686016874997E-12	9.19669025019648E-12	3.7098513212657E-12	4.61393273569179E-12	4.05277875432387E-12	7.01442476709901E-12	5.17508671705971E-12
0.01262	5.05038583231129E-12	5.45566370774367E-12	4.48923185094337E-12	3.14869733989778E-12	4.48923185094337E-12	4.80098406281443E-12	4.48923185094337E-12	2.08873981953615E-12	2.49401769496854E-12	5.20626193824682E-12	4.11512919669808E-12	5.14391149587261E-12	8.91611325951252E-12	3.49162477295595E-12	4.36453096619494E-12	4.33335574500783E-12	6.9832495459119E-12	5.42448848655657E-12
0.01264	4.76980884162733E-12	4.83215928400154E-12	4.39570618738205E-12	3.14869733989778E-12	3.95925309076255E-12	5.01921061112418E-12	3.95925309076255E-12	2.89929557040092E-12	2.58754335852986E-12	5.36213804418235E-12	4.80098406281443E-12	5.08156105349839E-12	8.10555750864774E-12	3.7410265424528E-12	4.33335574500783E-12	4.58275751450468E-12	6.39092034335687E-12	5.89211680436317E-12
0.01266	4.55158229331758E-12	4.23983008144651E-12	4.11512919669808E-12	3.14869733989778E-12	3.42927433058174E-12	5.14391149587261E-12	3.92807786957544E-12	3.67867610007859E-12	2.64989380090407E-12	5.61153981367921E-12	5.54918937130499E-12	4.676283178066E-12	6.67149733404083E-12	4.05277875432387E-12	4.58275751450468E-12	4.73863362044022E-12	5.64271503486631E-12	6.32856990098266E-12
0.01268	4.30218052382072E-12	3.7410265424528E-12	3.58515043651727E-12	3.11752211871067E-12	3.11752211871067E-12	5.23743715943393E-12	4.23983008144651E-12	4.08395397551098E-12	2.96164601277514E-12	5.51801415011789E-12	6.32856990098266E-12	4.2086548602594E-12	5.01921061112418E-12	4.48923185094337E-12	4.61393273569179E-12	4.6451079568789E-12	5.05038583231129E-12	6.67149733404083E-12
0.0127	4.2086548602594E-12	3.2422230034591E-12	3.67867610007859E-12	2.83694512802671E-12	3.17987256108488E-12	5.36213804418235E-12	4.73863362044022E-12	4.23983008144651E-12	3.58515043651727E-12	5.17508671705971E-12	7.04559998828611E-12	3.55397521533016E-12	3.92807786957544E-12	4.98803538993707E-12	4.55158229331758E-12	4.48923185094337E-12	4.89450972637575E-12	6.9832495459119E-12
0.01272	4.14630441788519E-12	3.30457344583331E-12	4.14630441788519E-12	2.58754335852986E-12	3.42927433058174E-12	5.45566370774367E-12	4.89450972637575E-12	3.86572742720123E-12	4.39570618738205E-12	4.70745839925311E-12	7.20147609422165E-12	2.83694512802671E-12	3.83455220601412E-12	5.23743715943393E-12	4.55158229331758E-12	4.42688140856915E-12	5.05038583231129E-12	7.04559998828611E-12
0.01274	4.1774796390723E-12	4.27100530263362E-12	4.55158229331758E-12	2.68106902209118E-12	3.7410265424528E-12	5.54918937130499E-12	4.76980884162733E-12	3.33574866702042E-12	5.1127362746855E-12	4.83215928400154E-12	6.48444600691819E-12	2.43166725259432E-12	4.39570618738205E-12	5.45566370774367E-12	4.61393273569179E-12	4.39570618738205E-12	5.48683892893078E-12	7.01442476709901E-12
0.01276	4.61393273569179E-12	5.67389025605342E-12	4.86333450518865E-12	3.30457344583331E-12	4.14630441788519E-12	5.45566370774367E-12	4.676283178066E-12	2.71224424327828E-12	5.48683892893078E-12	5.23743715943393E-12	5.51801415011789E-12	3.05517167633646E-12	5.23743715943393E-12	5.61153981367921E-12	4.6451079568789E-12	4.23983008144651E-12	5.92329202555027E-12	6.9832495459119E-12
0.01278	5.36213804418235E-12	6.60914689166662E-12	5.01921061112418E-12	4.08395397551098E-12	4.676283178066E-12	5.20626193824682E-12	4.83215928400154E-12	1.93286371360062E-12	5.33096282299525E-12	5.67389025605342E-12	4.80098406281443E-12	4.2086548602594E-12	5.98564246792449E-12	5.70506547724053E-12	4.52040707213047E-12	4.02160353313676E-12	6.54679644929241E-12	6.85854866116347E-12
0.0128	6.07916813148581E-12	6.92089910353769E-12	5.48683892893078E-12	4.676283178066E-12	5.14391149587261E-12	4.92568494756286E-12	5.23743715943393E-12	1.34053451104559E-12	4.80098406281443E-12	5.48683892893078E-12	4.83215928400154E-12	4.80098406281443E-12	6.32856990098266E-12	5.64271503486631E-12	4.58275751450468E-12	4.02160353313676E-12	7.04559998828611E-12	6.57797167047951E-12
0.01282	6.39092034335687E-12	6.70267255522794E-12	5.92329202555027E-12	4.86333450518865E-12	5.39331326536946E-12	4.70745839925311E-12	5.70506547724053E-12	9.35256635613201E-13	4.11512919669808E-12	4.73863362044022E-12	4.98803538993707E-12	4.76980884162733E-12	6.5156212281053E-12	5.45566370774367E-12	4.70745839925311E-12	4.08395397551098E-12	7.29500175778297E-12	6.01681768911159E-12
0.01284	6.35974512216977E-12	6.29739467979555E-12	6.26621945860845E-12	4.61393273569179E-12	5.23743715943393E-12	4.76980884162733E-12	5.98564246792449E-12	9.04081414426094E-13	3.89690264838834E-12	3.99042831194966E-12	5.29978760180814E-12	4.58275751450468E-12	6.39092034335687E-12	5.23743715943393E-12	4.80098406281443E-12	4.39570618738205E-12	7.17030087303454E-12	5.39331326536946E-12
0.01286	5.86094158317606E-12	5.76741591961474E-12	6.32856990098266E-12	4.2086548602594E-12	4.89450972637575E-12	4.98803538993707E-12	5.82976636198895E-12	1.27818406867137E-12	3.99042831194966E-12	3.58515043651727E-12	5.64271503486631E-12	4.48923185094337E-12	6.54679644929241E-12	4.89450972637575E-12	4.73863362044022E-12	4.86333450518865E-12	6.85854866116347E-12	4.80098406281443E-12
0.01288	5.48683892893078E-12	5.48683892893078E-12	6.07916813148581E-12	3.49162477295595E-12	4.48923185094337E-12	5.17508671705971E-12	5.64271503486631E-12	1.90168849241351E-12	3.7410265424528E-12	3.86572742720123E-12	5.73624069842763E-12	4.48923185094337E-12	6.76502299760215E-12	4.55158229331758E-12	4.52040707213047E-12	5.42448848655657E-12	6.42209556454398E-12	4.39570618738205E-12
0.0129	5.36213804418235E-12	5.39331326536946E-12	5.86094158317606E-12	2.7745946856525E-12	4.23983008144651E-12	5.08156105349839E-12	5.26861238062103E-12	2.61871857971696E-12	3.46044955176884E-12	4.48923185094337E-12	5.95446724673738E-12	4.52040707213047E-12	7.01442476709901E-12	4.02160353313676E-12	4.2086548602594E-12	6.01681768911159E-12	5.67389025605342E-12	4.2086548602594E-12
0.01292	5.42448848655657E-12	5.76741591961474E-12	5.42448848655657E-12	2.27579114665879E-12	4.33335574500783E-12	4.70745839925311E-12	4.92568494756286E-12	3.05517167633646E-12	3.30457344583331E-12	5.08156105349839E-12	6.17269379504713E-12	5.01921061112418E-12	6.73384777641505E-12	3.55397521533016E-12	3.92807786957544E-12	6.32856990098266E-12	4.86333450518865E-12	4.30218052382072E-12
0.01294	5.61153981367921E-12	6.20386901623423E-12	5.26861238062103E-12	2.11991504072326E-12	4.36453096619494E-12	4.27100530263362E-12	4.61393273569179E-12	3.49162477295595E-12	3.05517167633646E-12	5.45566370774367E-12	6.54679644929241E-12	5.5803645924921E-12	6.14151857386002E-12	3.2422230034591E-12	4.14630441788519E-12	6.54679644929241E-12	4.23983008144651E-12	4.98803538993707E-12
0.01296	5.79859114080185E-12	6.5156212281053E-12	5.36213804418235E-12	2.27579114665879E-12	4.23983008144651E-12	4.14630441788519E-12	3.92807786957544E-12	3.77220176363991E-12	2.89929557040092E-12	5.61153981367921E-12	6.85854866116347E-12	6.01681768911159E-12	5.45566370774367E-12	2.99282123396224E-12	4.73863362044022E-12	6.26621945860845E-12	4.02160353313676E-12	6.01681768911159E-12
0.01298	5.98564246792449E-12	6.76502299760215E-12	5.76741591961474E-12	2.71224424327828E-12	4.02160353313676E-12	4.27100530263362E-12	3.30457344583331E-12	3.58515043651727E-12	3.11752211871067E-12	5.48683892893078E-12	6.64032211285373E-12	6.14151857386002E-12	5.05038583231129E-12	3.11752211871067E-12	5.45566370774367E-12	5.73624069842763E-12	3.80337698482702E-12	6.60914689166662E-12
0.013	5.92329202555027E-12	6.9832495459119E-12	5.98564246792449E-12	3.33574866702042E-12	3.64750087889148E-12	4.676283178066E-12	2.93047079158803E-12	2.8057699068396E-12	3.39809910939463E-12	5.26861238062103E-12	6.01681768911159E-12	6.07916813148581E-12	5.05038583231129E-12	3.67867610007859E-12	5.82976636198895E-12	5.1127362746855E-12	3.7410265424528E-12	6.07916813148581E-12
0.01302	5.92329202555027E-12	7.57557874846693E-12	5.86094158317606E-12	4.1774796390723E-12	3.33574866702042E-12	4.92568494756286E-12	2.86812034921382E-12	1.62111150172955E-12	3.89690264838834E-12	4.83215928400154E-12	5.26861238062103E-12	6.5156212281053E-12	5.14391149587261E-12	4.2086548602594E-12	5.73624069842763E-12	4.48923185094337E-12	4.27100530263362E-12	5.05038583231129E-12
0.01304	5.86094158317606E-12	7.85615573915089E-12	5.51801415011789E-12	4.83215928400154E-12	3.39809910939463E-12	5.1127362746855E-12	3.08634689752356E-12	3.42927433058174E-13	4.23983008144651E-12	4.36453096619494E-12	4.676283178066E-12	7.29500175778297E-12	5.23743715943393E-12	4.52040707213047E-12	5.48683892893078E-12	3.99042831194966E-12	5.05038583231129E-12	4.33335574500783E-12
0.01306	5.67389025605342E-12	7.63792919084114E-12	5.14391149587261E-12	5.01921061112418E-12	3.61632565770438E-12	4.89450972637575E-12	3.49162477295595E-12	-7.79380529677668E-13	4.52040707213047E-12	3.99042831194966E-12	4.2086548602594E-12	7.70027963321535E-12	5.17508671705971E-12	4.70745839925311E-12	4.95686016874997E-12	3.7098513212657E-12	5.42448848655657E-12	4.1774796390723E-12
0.01308	5.61153981367921E-12	7.29500175778297E-12	5.23743715943393E-12	4.52040707213047E-12	4.05277875432387E-12	4.61393273569179E-12	3.83455220601412E-12	-1.49641061698112E-12	4.70745839925311E-12	3.7410265424528E-12	4.2086548602594E-12	7.32617697897007E-12	5.01921061112418E-12	4.89450972637575E-12	4.55158229331758E-12	3.64750087889148E-12	5.45566370774367E-12	4.30218052382072E-12
0.0131	5.5803645924921E-12	6.9832495459119E-12	5.51801415011789E-12	3.80337698482702E-12	4.58275751450468E-12	4.27100530263362E-12	4.14630441788519E-12	-1.77698760766508E-12	4.95686016874997E-12	3.86572742720123E-12	4.86333450518865E-12	6.54679644929241E-12	5.05038583231129E-12	5.29978760180814E-12	4.11512919669808E-12	4.02160353313676E-12	5.14391149587261E-12	4.676283178066E-12
0.01312	5.42448848655657E-12	6.76502299760215E-12	5.5803645924921E-12	3.05517167633646E-12	5.20626193824682E-12	4.1774796390723E-12	4.30218052382072E-12	-1.55876105935534E-12	5.14391149587261E-12	4.30218052382072E-12	5.61153981367921E-12	5.5803645924921E-12	5.33096282299525E-12	5.86094158317606E-12	3.64750087889148E-12	4.52040707213047E-12	4.83215928400154E-12	5.01921061112418E-12
0.01314	5.23743715943393E-12	6.42209556454398E-12	5.29978760180814E-12	2.71224424327828E-12	5.79859114080185E-12	4.2086548602594E-12	4.42688140856915E-12	-8.10555750864774E-13	5.42448848655657E-12	5.05038583231129E-12	6.14151857386002E-12	4.80098406281443E-12	5.86094158317606E-12	6.39092034335687E-12	3.33574866702042E-12	5.05038583231129E-12	4.80098406281443E-12	5.23743715943393E-12
0.01316	5.33096282299525E-12	5.86094158317606E-12	4.6451079568789E-12	2.64989380090407E-12	6.17269379504713E-12	4.2086548602594E-12	4.36453096619494E-12	9.35256635613201E-14	5.51801415011789E-12	5.73624069842763E-12	6.32856990098266E-12	4.27100530263362E-12	6.64032211285373E-12	6.57797167047951E-12	3.2733982246462E-12	5.33096282299525E-12	4.95686016874997E-12	5.17508671705971E-12
0.01318	5.64271503486631E-12	5.23743715943393E-12	3.86572742720123E-12	3.02399645514935E-12	6.23504423742134E-12	3.99042831194966E-12	3.86572742720123E-12	1.18465840511005E-12	5.36213804418235E-12	6.20386901623423E-12	6.26621945860845E-12	4.1774796390723E-12	7.23265131540875E-12	6.23504423742134E-12	3.52279999414306E-12	5.48683892893078E-12	5.20626193824682E-12	4.76980884162733E-12
0.0132	6.01681768911159E-12	4.58275751450468E-12	3.2422230034591E-12	3.42927433058174E-12	6.07916813148581E-12	3.46044955176884E-12	3.39809910939463E-12	2.27579114665879E-12	5.08156105349839E-12	6.54679644929241E-12	6.14151857386002E-12	4.33335574500783E-12	7.23265131540875E-12	5.42448848655657E-12	3.83455220601412E-12	5.48683892893078E-12	5.48683892893078E-12	4.27100530263362E-12
0.01322	6.11034335267291E-12	3.95925309076255E-12	3.02399645514935E-12	3.92807786957544E-12	5.73624069842763E-12	3.11752211871067E-12	3.36692388820752E-12	3.05517167633646E-12	4.45805662975626E-12	6.57797167047951E-12	6.01681768911159E-12	4.89450972637575E-12	6.85854866116347E-12	4.39570618738205E-12	4.48923185094337E-12	5.54918937130499E-12	5.79859114080185E-12	3.86572742720123E-12
0.01324	6.0479929102987E-12	3.67867610007859E-12	3.49162477295595E-12	4.14630441788519E-12	5.1127362746855E-12	2.86812034921382E-12	4.05277875432387E-12	3.33574866702042E-12	3.58515043651727E-12	6.5156212281053E-12	5.61153981367921E-12	5.14391149587261E-12	6.17269379504713E-12	3.92807786957544E-12	5.61153981367921E-12	5.45566370774367E-12	5.98564246792449E-12	3.77220176363991E-12
0.01326	6.11034335267291E-12	3.7410265424528E-12	4.55158229331758E-12	3.89690264838834E-12	4.6451079568789E-12	2.96164601277514E-12	5.01921061112418E-12	3.02399645514935E-12	2.93047079158803E-12	6.20386901623423E-12	5.36213804418235E-12	4.89450972637575E-12	5.79859114080185E-12	3.83455220601412E-12	6.85854866116347E-12	5.29978760180814E-12	5.92329202555027E-12	4.11512919669808E-12
0.01328	6.0479929102987E-12	4.02160353313676E-12	5.39331326536946E-12	3.67867610007859E-12	3.95925309076255E-12	3.05517167633646E-12	5.64271503486631E-12	2.05756459834904E-12	3.49162477295595E-12	5.82976636198895E-12	5.17508671705971E-12	4.48923185094337E-12	5.61153981367921E-12	4.11512919669808E-12	7.70027963321535E-12	4.92568494756286E-12	5.73624069842763E-12	4.61393273569179E-12
0.0133	6.17269379504713E-12	4.48923185094337E-12	5.82976636198895E-12	3.39809910939463E-12	3.39809910939463E-12	3.14869733989778E-12	5.73624069842763E-12	7.17030087303454E-13	4.76980884162733E-12	5.48683892893078E-12	5.23743715943393E-12	4.14630441788519E-12	5.79859114080185E-12	4.30218052382072E-12	7.76263007558957E-12	4.55158229331758E-12	5.5803645924921E-12	5.20626193824682E-12
0.01332	6.26621945860845E-12	5.08156105349839E-12	5.76741591961474E-12	3.58515043651727E-12	3.14869733989778E-12	3.39809910939463E-12	5.39331326536946E-12	-7.79380529677668E-13	6.07916813148581E-12	5.51801415011789E-12	5.54918937130499E-12	4.08395397551098E-12	6.07916813148581E-12	4.76980884162733E-12	7.20147609422165E-12	4.14630441788519E-12	5.73624069842763E-12	5.67389025605342E-12
0.01334	6.20386901623423E-12	5.5803645924921E-12	5.39331326536946E-12	3.95925309076255E-12	3.21104778227199E-12	3.67867610007859E-12	4.98803538993707E-12	-1.99521415597483E-12	6.45327078573109E-12	5.82976636198895E-12	5.76741591961474E-12	4.08395397551098E-12	6.23504423742134E-12	5.23743715943393E-12	6.42209556454398E-12	4.2086548602594E-12	6.01681768911159E-12	5.67389025605342E-12
0.01336	6.14151857386002E-12	5.70506547724053E-12	5.14391149587261E-12	4.33335574500783E-12	3.46044955176884E-12	3.99042831194966E-12	4.676283178066E-12	-2.61871857971696E-12	5.92329202555027E-12	6.07916813148581E-12	6.20386901623423E-12	4.11512919669808E-12	6.0479929102987E-12	5.67389025605342E-12	5.76741591961474E-12	4.73863362044022E-12	6.54679644929241E-12	5.39331326536946E-12
0.01338	6.0479929102987E-12	5.73624069842763E-12	4.80098406281443E-12	4.83215928400154E-12	3.92807786957544E-12	4.30218052382072E-12	4.80098406281443E-12	-2.338141589033E-12	5.08156105349839E-12	5.98564246792449E-12	6.39092034335687E-12	3.80337698482702E-12	5.76741591961474E-12	5.95446724673738E-12	5.05038583231129E-12	5.5803645924921E-12	6.92089910353769E-12	4.83215928400154E-12
0.0134	5.98564246792449E-12	5.5803645924921E-12	4.42688140856915E-12	5.08156105349839E-12	4.2086548602594E-12	4.52040707213047E-12	5.17508671705971E-12	-1.62111150172955E-12	3.99042831194966E-12	5.54918937130499E-12	6.32856990098266E-12	3.39809910939463E-12	5.67389025605342E-12	6.0479929102987E-12	4.27100530263362E-12	5.86094158317606E-12	7.17030087303454E-12	4.48923185094337E-12
0.01342	6.01681768911159E-12	5.36213804418235E-12	4.05277875432387E-12	5.17508671705971E-12	4.30218052382072E-12	4.52040707213047E-12	5.73624069842763E-12	-6.85854866116347E-13	3.05517167633646E-12	4.98803538993707E-12	5.92329202555027E-12	3.2422230034591E-12	5.61153981367921E-12	5.89211680436317E-12	3.39809910939463E-12	5.54918937130499E-12	6.85854866116347E-12	4.80098406281443E-12
0.01344	5.95446724673738E-12	5.23743715943393E-12	4.11512919669808E-12	4.83215928400154E-12	4.05277875432387E-12	4.58275751450468E-12	6.07916813148581E-12	-3.11752211871067E-14	2.71224424327828E-12	4.6451079568789E-12	5.08156105349839E-12	3.05517167633646E-12	5.64271503486631E-12	5.70506547724053E-12	2.55636813734275E-12	5.20626193824682E-12	6.35974512216977E-12	5.23743715943393E-12
0.01346	5.29978760180814E-12	5.08156105349839E-12	4.30218052382072E-12	4.58275751450468E-12	3.46044955176884E-12	4.86333450518865E-12	6.17269379504713E-12	5.61153981367921E-13	2.99282123396224E-12	4.45805662975626E-12	4.2086548602594E-12	2.71224424327828E-12	5.54918937130499E-12	5.36213804418235E-12	1.99521415597483E-12	5.08156105349839E-12	5.76741591961474E-12	5.76741591961474E-12
0.01348	4.39570618738205E-12	4.70745839925311E-12	4.676283178066E-12	4.48923185094337E-12	2.86812034921382E-12	5.29978760180814E-12	5.86094158317606E-12	1.21583362629716E-12	3.61632565770438E-12	4.48923185094337E-12	3.55397521533016E-12	2.49401769496854E-12	5.05038583231129E-12	4.86333450518865E-12	2.08873981953615E-12	5.1127362746855E-12	5.61153981367921E-12	6.35974512216977E-12
0.0135	3.39809910939463E-12	4.27100530263362E-12	5.01921061112418E-12	4.39570618738205E-12	2.61871857971696E-12	5.42448848655657E-12	5.36213804418235E-12	2.18226548309747E-12	4.36453096619494E-12	4.61393273569179E-12	3.46044955176884E-12	2.71224424327828E-12	4.45805662975626E-12	4.55158229331758E-12	2.83694512802671E-12	5.01921061112418E-12	5.48683892893078E-12	6.42209556454398E-12
0.01352	2.83694512802671E-12	4.14630441788519E-12	5.05038583231129E-12	4.1774796390723E-12	2.83694512802671E-12	5.20626193824682E-12	4.61393273569179E-12	3.05517167633646E-12	4.98803538993707E-12	4.86333450518865E-12	3.58515043651727E-12	3.33574866702042E-12	3.67867610007859E-12	4.30218052382072E-12	3.83455220601412E-12	4.70745839925311E-12	5.61153981367921E-12	6.5156212281053E-12
0.01354	2.7745946856525E-12	4.23983008144651E-12	4.89450972637575E-12	3.86572742720123E-12	3.30457344583331E-12	4.73863362044022E-12	4.02160353313676E-12	3.58515043651727E-12	5.29978760180814E-12	5.1127362746855E-12	3.49162477295595E-12	4.08395397551098E-12	3.14869733989778E-12	4.27100530263362E-12	4.92568494756286E-12	4.33335574500783E-12	5.64271503486631E-12	6.11034335267291E-12
0.01356	3.30457344583331E-12	4.676283178066E-12	5.08156105349839E-12	3.52279999414306E-12	3.89690264838834E-12	4.14630441788519E-12	4.08395397551098E-12	3.86572742720123E-12	5.51801415011789E-12	5.45566370774367E-12	3.17987256108488E-12	4.58275751450468E-12	3.05517167633646E-12	4.61393273569179E-12	5.70506547724053E-12	3.77220176363991E-12	5.67389025605342E-12	5.5803645924921E-12
0.01358	4.11512919669808E-12	5.05038583231129E-12	5.29978760180814E-12	3.55397521533016E-12	3.99042831194966E-12	3.58515043651727E-12	4.6451079568789E-12	4.14630441788519E-12	6.0479929102987E-12	5.67389025605342E-12	3.36692388820752E-12	4.80098406281443E-12	3.42927433058174E-12	5.1127362746855E-12	6.0479929102987E-12	3.21104778227199E-12	5.51801415011789E-12	4.83215928400154E-12
0.0136	5.01921061112418E-12	5.5803645924921E-12	5.39331326536946E-12	3.89690264838834E-12	3.80337698482702E-12	3.21104778227199E-12	4.89450972637575E-12	4.36453096619494E-12	6.57797167047951E-12	5.61153981367921E-12	3.67867610007859E-12	4.80098406281443E-12	4.05277875432387E-12	5.64271503486631E-12	5.89211680436317E-12	2.74341946446539E-12	5.26861238062103E-12	4.23983008144651E-12
0.01362	5.70506547724053E-12	6.07916813148581E-12	5.01921061112418E-12	4.42688140856915E-12	3.52279999414306E-12	2.96164601277514E-12	5.08156105349839E-12	4.61393273569179E-12	6.79619821878926E-12	5.33096282299525E-12	3.7098513212657E-12	4.73863362044022E-12	4.83215928400154E-12	5.95446724673738E-12	5.39331326536946E-12	2.58754335852986E-12	5.17508671705971E-12	4.1774796390723E-12
0.01364	6.11034335267291E-12	6.17269379504713E-12	4.48923185094337E-12	4.80098406281443E-12	3.7410265424528E-12	2.99282123396224E-12	5.1127362746855E-12	4.70745839925311E-12	6.67149733404083E-12	5.05038583231129E-12	3.58515043651727E-12	4.55158229331758E-12	5.42448848655657E-12	5.73624069842763E-12	4.80098406281443E-12	2.71224424327828E-12	5.23743715943393E-12	4.27100530263362E-12
0.01366	6.26621945860845E-12	6.07916813148581E-12	4.08395397551098E-12	4.98803538993707E-12	4.33335574500783E-12	3.11752211871067E-12	5.14391149587261E-12	4.83215928400154E-12	6.14151857386002E-12	5.08156105349839E-12	3.61632565770438E-12	4.23983008144651E-12	5.86094158317606E-12	5.29978760180814E-12	3.92807786957544E-12	3.2422230034591E-12	5.48683892893078E-12	4.70745839925311E-12
0.01368	6.29739467979555E-12	5.89211680436317E-12	3.80337698482702E-12	5.14391149587261E-12	5.17508671705971E-12	3.36692388820752E-12	5.48683892893078E-12	4.89450972637575E-12	5.36213804418235E-12	5.33096282299525E-12	3.89690264838834E-12	4.14630441788519E-12	6.14151857386002E-12	4.95686016874997E-12	3.14869733989778E-12	3.83455220601412E-12	5.26861238062103E-12	5.26861238062103E-12
0.0137	6.29739467979555E-12	5.86094158317606E-12	3.64750087889148E-12	5.26861238062103E-12	6.01681768911159E-12	3.89690264838834E-12	5.79859114080185E-12	5.14391149587261E-12	4.61393273569179E-12	5.86094158317606E-12	4.27100530263362E-12	4.08395397551098E-12	6.54679644929241E-12	4.98803538993707E-12	2.68106902209118E-12	4.39570618738205E-12	4.98803538993707E-12	5.76741591961474E-12
0.01372	6.32856990098266E-12	5.92329202555027E-12	3.7410265424528E-12	5.48683892893078E-12	6.5156212281053E-12	4.676283178066E-12	5.82976636198895E-12	5.39331326536946E-12	3.99042831194966E-12	6.35974512216977E-12	4.61393273569179E-12	4.36453096619494E-12	6.92089910353769E-12	5.14391149587261E-12	2.93047079158803E-12	4.55158229331758E-12	4.27100530263362E-12	6.01681768911159E-12
0.01374	6.29739467979555E-12	6.20386901623423E-12	3.80337698482702E-12	5.51801415011789E-12	6.48444600691819E-12	5.33096282299525E-12	5.64271503486631E-12	5.67389025605342E-12	3.64750087889148E-12	6.54679644929241E-12	4.98803538993707E-12	4.83215928400154E-12	7.07677520947322E-12	5.39331326536946E-12	3.64750087889148E-12	4.6451079568789E-12	3.02399645514935E-12	5.82976636198895E-12
0.01376	6.20386901623423E-12	6.64032211285373E-12	4.05277875432387E-12	5.48683892893078E-12	6.0479929102987E-12	5.61153981367921E-12	5.08156105349839E-12	5.73624069842763E-12	3.58515043651727E-12	6.5156212281053E-12	5.17508671705971E-12	5.20626193824682E-12	6.92089910353769E-12	5.5803645924921E-12	4.52040707213047E-12	4.70745839925311E-12	2.18226548309747E-12	5.79859114080185E-12
0.01378	6.11034335267291E-12	7.01442476709901E-12	4.30218052382072E-12	5.23743715943393E-12	5.14391149587261E-12	5.36213804418235E-12	4.58275751450468E-12	5.79859114080185E-12	3.83455220601412E-12	6.23504423742134E-12	5.17508671705971E-12	5.29978760180814E-12	6.57797167047951E-12	5.82976636198895E-12	5.17508671705971E-12	4.92568494756286E-12	2.24461592547168E-12	6.29739467979555E-12
0.0138	6.0479929102987E-12	6.82737343997637E-12	4.55158229331758E-12	4.98803538993707E-12	4.42688140856915E-12	5.1127362746855E-12	4.27100530263362E-12	5.70506547724053E-12	4.1774796390723E-12	5.95446724673738E-12	4.86333450518865E-12	4.83215928400154E-12	6.17269379504713E-12	5.89211680436317E-12	5.51801415011789E-12	5.26861238062103E-12	2.93047079158803E-12	6.60914689166662E-12
0.01382	6.11034335267291E-12	6.26621945860845E-12	4.48923185094337E-12	4.80098406281443E-12	3.99042831194966E-12	5.17508671705971E-12	4.30218052382072E-12	5.42448848655657E-12	4.55158229331758E-12	5.73624069842763E-12	4.36453096619494E-12	4.14630441788519E-12	5.86094158317606E-12	5.95446724673738E-12	5.5803645924921E-12	5.5803645924921E-12	3.49162477295595E-12	6.07916813148581E-12
0.01384	6.20386901623423E-12	5.61153981367921E-12	4.42688140856915E-12	4.86333450518865E-12	3.89690264838834E-12	5.33096282299525E-12	4.45805662975626E-12	5.20626193824682E-12	4.86333450518865E-12	5.45566370774367E-12	4.14630441788519E-12	3.58515043651727E-12	5.54918937130499E-12	5.82976636198895E-12	5.51801415011789E-12	5.70506547724053E-12	3.64750087889148E-12	5.17508671705971E-12
0.01386	6.26621945860845E-12	5.05038583231129E-12	4.48923185094337E-12	5.17508671705971E-12	4.1774796390723E-12	5.67389025605342E-12	4.6451079568789E-12	4.98803538993707E-12	5.23743715943393E-12	5.08156105349839E-12	4.23983008144651E-12	3.2733982246462E-12	5.14391149587261E-12	5.5803645924921E-12	5.23743715943393E-12	5.76741591961474E-12	3.89690264838834E-12	4.70745839925311E-12
0.01388	6.20386901623423E-12	4.6451079568789E-12	4.98803538993707E-12	5.42448848655657E-12	4.30218052382072E-12	5.73624069842763E-12	4.6451079568789E-12	5.14391149587261E-12	5.26861238062103E-12	4.676283178066E-12	4.48923185094337E-12	3.33574866702042E-12	4.95686016874997E-12	5.54918937130499E-12	4.89450972637575E-12	5.54918937130499E-12	4.27100530263362E-12	4.58275751450468E-12
0.0139	6.17269379504713E-12	4.11512919669808E-12	5.54918937130499E-12	5.89211680436317E-12	4.30218052382072E-12	5.5803645924921E-12	4.48923185094337E-12	5.42448848655657E-12	5.01921061112418E-12	4.2086548602594E-12	4.92568494756286E-12	3.61632565770438E-12	4.83215928400154E-12	5.36213804418235E-12	4.73863362044022E-12	5.33096282299525E-12	4.70745839925311E-12	4.61393273569179E-12
0.01392	6.0479929102987E-12	3.7410265424528E-12	5.79859114080185E-12	6.35974512216977E-12	3.99042831194966E-12	5.08156105349839E-12	4.2086548602594E-12	5.54918937130499E-12	4.58275751450468E-12	3.86572742720123E-12	5.29978760180814E-12	3.7098513212657E-12	4.73863362044022E-12	5.36213804418235E-12	4.73863362044022E-12	5.42448848655657E-12	5.1127362746855E-12	4.61393273569179E-12
0.01394	5.82976636198895E-12	3.49162477295595E-12	5.79859114080185E-12	6.39092034335687E-12	3.89690264838834E-12	4.36453096619494E-12	3.89690264838834E-12	5.26861238062103E-12	4.02160353313676E-12	3.7098513212657E-12	5.67389025605342E-12	3.89690264838834E-12	4.676283178066E-12	5.51801415011789E-12	4.98803538993707E-12	5.76741591961474E-12	5.33096282299525E-12	4.76980884162733E-12
0.01396	5.79859114080185E-12	3.7098513212657E-12	5.51801415011789E-12	6.20386901623423E-12	4.1774796390723E-12	3.52279999414306E-12	3.46044955176884E-12	4.58275751450468E-12	3.39809910939463E-12	4.08395397551098E-12	5.86094158317606E-12	4.11512919669808E-12	4.6451079568789E-12	5.61153981367921E-12	5.05038583231129E-12	6.17269379504713E-12	5.67389025605342E-12	5.01921061112418E-12
0.01398	5.89211680436317E-12	4.05277875432387E-12	5.29978760180814E-12	5.54918937130499E-12	4.76980884162733E-12	2.64989380090407E-12	2.74341946446539E-12	3.67867610007859E-12	3.11752211871067E-12	4.6451079568789E-12	5.79859114080185E-12	4.39570618738205E-12	4.89450972637575E-12	5.39331326536946E-12	5.20626193824682E-12	6.64032211285373E-12	5.70506547724053E-12	5.42448848655657E-12
0.014	6.23504423742134E-12	4.55158229331758E-12	5.17508671705971E-12	4.86333450518865E-12	5.20626193824682E-12	2.27579114665879E-12	2.36931681022011E-12	3.05517167633646E-12	2.89929557040092E-12	5.33096282299525E-12	5.42448848655657E-12	4.676283178066E-12	5.17508671705971E-12	5.05038583231129E-12	5.29978760180814E-12	6.79619821878926E-12	5.36213804418235E-12	5.54918937130499E-12
0.01402	6.70267255522794E-12	4.83215928400154E-12	4.98803538993707E-12	4.33335574500783E-12	5.20626193824682E-12	2.11991504072326E-12	2.7745946856525E-12	2.7745946856525E-12	3.02399645514935E-12	5.89211680436317E-12	5.23743715943393E-12	4.61393273569179E-12	5.51801415011789E-12	4.42688140856915E-12	5.51801415011789E-12	6.57797167047951E-12	4.92568494756286E-12	5.67389025605342E-12
0.01404	6.92089910353769E-12	5.05038583231129E-12	4.83215928400154E-12	3.80337698482702E-12	4.48923185094337E-12	2.08873981953615E-12	3.49162477295595E-12	2.96164601277514E-12	3.21104778227199E-12	6.42209556454398E-12	5.05038583231129E-12	4.36453096619494E-12	5.70506547724053E-12	4.1774796390723E-12	5.64271503486631E-12	6.11034335267291E-12	4.676283178066E-12	5.67389025605342E-12
0.01406	6.82737343997637E-12	5.23743715943393E-12	4.48923185094337E-12	3.14869733989778E-12	3.55397521533016E-12	2.24461592547168E-12	4.14630441788519E-12	3.33574866702042E-12	3.80337698482702E-12	6.42209556454398E-12	4.95686016874997E-12	4.05277875432387E-12	5.89211680436317E-12	4.1774796390723E-12	5.89211680436317E-12	5.51801415011789E-12	4.73863362044022E-12	5.48683892893078E-12
0.01408	6.57797167047951E-12	5.26861238062103E-12	4.36453096619494E-12	2.7745946856525E-12	2.61871857971696E-12	2.55636813734275E-12	4.33335574500783E-12	3.49162477295595E-12	4.30218052382072E-12	6.45327078573109E-12	4.86333450518865E-12	3.52279999414306E-12	6.01681768911159E-12	4.2086548602594E-12	6.14151857386002E-12	4.80098406281443E-12	5.48683892893078E-12	5.17508671705971E-12
0.0141	6.17269379504713E-12	5.05038583231129E-12	4.2086548602594E-12	2.7745946856525E-12	2.24461592547168E-12	3.30457344583331E-12	4.58275751450468E-12	3.36692388820752E-12	4.76980884162733E-12	6.39092034335687E-12	4.92568494756286E-12	2.99282123396224E-12	6.20386901623423E-12	4.39570618738205E-12	6.48444600691819E-12	4.11512919669808E-12	5.98564246792449E-12	4.86333450518865E-12
0.01412	5.82976636198895E-12	4.6451079568789E-12	4.08395397551098E-12	2.93047079158803E-12	2.40049203140722E-12	4.33335574500783E-12	4.92568494756286E-12	3.17987256108488E-12	4.70745839925311E-12	6.11034335267291E-12	5.1127362746855E-12	2.52519291615564E-12	6.20386901623423E-12	4.83215928400154E-12	6.79619821878926E-12	3.55397521533016E-12	5.92329202555027E-12	4.42688140856915E-12
0.01414	5.64271503486631E-12	4.1774796390723E-12	4.08395397551098E-12	3.17987256108488E-12	2.89929557040092E-12	5.48683892893078E-12	5.33096282299525E-12	3.2422230034591E-12	4.11512919669808E-12	5.70506547724053E-12	5.61153981367921E-12	2.338141589033E-12	6.0479929102987E-12	5.29978760180814E-12	6.88972388235058E-12	3.64750087889148E-12	5.64271503486631E-12	4.1774796390723E-12
0.01416	5.48683892893078E-12	4.08395397551098E-12	4.23983008144651E-12	3.17987256108488E-12	3.42927433058174E-12	6.32856990098266E-12	5.42448848655657E-12	3.61632565770438E-12	3.36692388820752E-12	5.08156105349839E-12	5.67389025605342E-12	2.43166725259432E-12	5.5803645924921E-12	5.67389025605342E-12	6.70267255522794E-12	4.6451079568789E-12	5.20626193824682E-12	4.23983008144651E-12
0.01418	5.23743715943393E-12	4.2086548602594E-12	4.27100530263362E-12	2.89929557040092E-12	3.61632565770438E-12	6.9832495459119E-12	5.36213804418235E-12	4.11512919669808E-12	2.89929557040092E-12	4.33335574500783E-12	5.26861238062103E-12	2.74341946446539E-12	5.01921061112418E-12	5.79859114080185E-12	6.32856990098266E-12	5.26861238062103E-12	5.20626193824682E-12	4.58275751450468E-12
0.0142	5.17508671705971E-12	4.676283178066E-12	4.36453096619494E-12	2.7745946856525E-12	3.7098513212657E-12	7.38852742134429E-12	5.20626193824682E-12	4.42688140856915E-12	2.83694512802671E-12	3.77220176363991E-12	4.39570618738205E-12	2.93047079158803E-12	4.42688140856915E-12	5.79859114080185E-12	6.11034335267291E-12	5.08156105349839E-12	5.39331326536946E-12	5.08156105349839E-12
0.01422	5.1127362746855E-12	5.42448848655657E-12	4.27100530263362E-12	2.71224424327828E-12	3.64750087889148E-12	7.38852742134429E-12	4.92568494756286E-12	4.52040707213047E-12	3.14869733989778E-12	3.64750087889148E-12	3.52279999414306E-12	2.96164601277514E-12	4.1774796390723E-12	5.67389025605342E-12	6.0479929102987E-12	4.27100530263362E-12	5.98564246792449E-12	5.39331326536946E-12
0.01424	5.29978760180814E-12	5.89211680436317E-12	4.30218052382072E-12	2.71224424327828E-12	3.89690264838834E-12	7.26382653659586E-12	4.676283178066E-12	4.2086548602594E-12	3.55397521533016E-12	3.77220176363991E-12	2.93047079158803E-12	2.99282123396224E-12	4.02160353313676E-12	5.39331326536946E-12	6.20386901623423E-12	3.61632565770438E-12	6.39092034335687E-12	5.48683892893078E-12
0.01426	5.67389025605342E-12	6.14151857386002E-12	4.39570618738205E-12	2.61871857971696E-12	4.36453096619494E-12	6.92089910353769E-12	4.55158229331758E-12	3.67867610007859E-12	3.86572742720123E-12	4.2086548602594E-12	3.08634689752356E-12	3.14869733989778E-12	4.23983008144651E-12	4.98803538993707E-12	6.29739467979555E-12	2.96164601277514E-12	6.67149733404083E-12	5.36213804418235E-12
0.01428	6.07916813148581E-12	5.95446724673738E-12	4.45805662975626E-12	2.3069663678459E-12	4.89450972637575E-12	6.39092034335687E-12	4.6451079568789E-12	3.2422230034591E-12	4.14630441788519E-12	4.76980884162733E-12	3.80337698482702E-12	3.64750087889148E-12	4.6451079568789E-12	4.61393273569179E-12	6.07916813148581E-12	2.36931681022011E-12	6.79619821878926E-12	5.36213804418235E-12
0.0143	6.57797167047951E-12	5.70506547724053E-12	4.39570618738205E-12	2.21344070428458E-12	5.23743715943393E-12	5.98564246792449E-12	4.83215928400154E-12	3.30457344583331E-12	4.14630441788519E-12	5.39331326536946E-12	4.42688140856915E-12	4.30218052382072E-12	5.39331326536946E-12	4.55158229331758E-12	5.70506547724053E-12	2.21344070428458E-12	6.57797167047951E-12	5.5803645924921E-12
0.01432	6.85854866116347E-12	5.67389025605342E-12	4.30218052382072E-12	2.18226548309747E-12	5.23743715943393E-12	5.36213804418235E-12	5.42448848655657E-12	3.7410265424528E-12	3.95925309076255E-12	6.07916813148581E-12	4.30218052382072E-12	5.23743715943393E-12	6.14151857386002E-12	4.98803538993707E-12	5.26861238062103E-12	2.36931681022011E-12	6.07916813148581E-12	5.70506547724053E-12
0.01434	7.10795043066033E-12	5.67389025605342E-12	4.30218052382072E-12	2.18226548309747E-12	4.98803538993707E-12	4.86333450518865E-12	5.98564246792449E-12	4.08395397551098E-12	3.55397521533016E-12	6.5156212281053E-12	3.89690264838834E-12	5.79859114080185E-12	6.67149733404083E-12	5.76741591961474E-12	4.676283178066E-12	2.61871857971696E-12	5.51801415011789E-12	5.64271503486631E-12
0.01436	7.20147609422165E-12	5.92329202555027E-12	4.30218052382072E-12	2.18226548309747E-12	4.70745839925311E-12	4.36453096619494E-12	6.14151857386002E-12	4.30218052382072E-12	2.86812034921382E-12	6.64032211285373E-12	3.61632565770438E-12	6.14151857386002E-12	7.04559998828611E-12	6.64032211285373E-12	4.27100530263362E-12	2.8057699068396E-12	4.86333450518865E-12	5.29978760180814E-12
0.01438	7.13912565184743E-12	6.01681768911159E-12	4.2086548602594E-12	2.15109026191036E-12	4.27100530263362E-12	4.02160353313676E-12	5.89211680436317E-12	4.52040707213047E-12	2.36931681022011E-12	6.39092034335687E-12	3.80337698482702E-12	6.26621945860845E-12	7.01442476709901E-12	7.10795043066033E-12	4.23983008144651E-12	2.74341946446539E-12	4.55158229331758E-12	4.92568494756286E-12
0.0144	6.88972388235058E-12	5.82976636198895E-12	3.95925309076255E-12	2.15109026191036E-12	3.89690264838834E-12	3.67867610007859E-12	5.48683892893078E-12	4.6451079568789E-12	2.08873981953615E-12	5.95446724673738E-12	4.55158229331758E-12	6.0479929102987E-12	6.42209556454398E-12	6.82737343997637E-12	4.42688140856915E-12	2.61871857971696E-12	4.55158229331758E-12	4.48923185094337E-12
0.01442	6.39092034335687E-12	5.61153981367921E-12	3.77220176363991E-12	2.21344070428458E-12	3.77220176363991E-12	3.21104778227199E-12	5.26861238062103E-12	4.76980884162733E-12	1.99521415597483E-12	5.54918937130499E-12	5.54918937130499E-12	5.70506547724053E-12	5.70506547724053E-12	6.07916813148581E-12	4.42688140856915E-12	2.7745946856525E-12	4.92568494756286E-12	4.14630441788519E-12
0.01444	5.73624069842763E-12	5.26861238062103E-12	3.67867610007859E-12	2.338141589033E-12	4.11512919669808E-12	3.05517167633646E-12	5.29978760180814E-12	4.83215928400154E-12	2.3069663678459E-12	5.33096282299525E-12	6.32856990098266E-12	5.23743715943393E-12	4.95686016874997E-12	5.26861238062103E-12	4.2086548602594E-12	3.21104778227199E-12	5.29978760180814E-12	4.05277875432387E-12
0.01446	5.17508671705971E-12	5.01921061112418E-12	3.92807786957544E-12	2.338141589033E-12	4.73863362044022E-12	3.39809910939463E-12	5.5803645924921E-12	4.70745839925311E-12	2.61871857971696E-12	5.29978760180814E-12	7.07677520947322E-12	4.76980884162733E-12	4.39570618738205E-12	4.98803538993707E-12	3.64750087889148E-12	3.95925309076255E-12	5.61153981367921E-12	3.95925309076255E-12
0.01448	5.14391149587261E-12	4.98803538993707E-12	4.39570618738205E-12	2.27579114665879E-12	5.08156105349839E-12	3.86572742720123E-12	5.86094158317606E-12	4.33335574500783E-12	2.8057699068396E-12	5.20626193824682E-12	7.54440352727982E-12	4.42688140856915E-12	4.02160353313676E-12	5.1127362746855E-12	2.99282123396224E-12	4.55158229331758E-12	5.73624069842763E-12	4.02160353313676E-12
0.0145	5.29978760180814E-12	5.42448848655657E-12	4.98803538993707E-12	2.24461592547168E-12	5.17508671705971E-12	4.02160353313676E-12	6.07916813148581E-12	3.83455220601412E-12	2.74341946446539E-12	5.14391149587261E-12	7.60675396965403E-12	4.33335574500783E-12	4.05277875432387E-12	5.20626193824682E-12	2.89929557040092E-12	4.70745839925311E-12	5.08156105349839E-12	4.30218052382072E-12
0.01452	5.42448848655657E-12	6.0479929102987E-12	5.39331326536946E-12	2.3069663678459E-12	5.1127362746855E-12	3.7410265424528E-12	6.01681768911159E-12	3.49162477295595E-12	2.64989380090407E-12	5.17508671705971E-12	7.07677520947322E-12	4.58275751450468E-12	4.33335574500783E-12	5.26861238062103E-12	3.86572742720123E-12	4.92568494756286E-12	4.2086548602594E-12	4.61393273569179E-12
0.01454	5.54918937130499E-12	6.5156212281053E-12	5.73624069842763E-12	2.40049203140722E-12	5.14391149587261E-12	3.2733982246462E-12	5.54918937130499E-12	3.2422230034591E-12	2.71224424327828E-12	5.26861238062103E-12	6.0479929102987E-12	4.80098406281443E-12	4.80098406281443E-12	5.48683892893078E-12	5.36213804418235E-12	5.23743715943393E-12	3.83455220601412E-12	5.08156105349839E-12
0.01456	5.48683892893078E-12	6.76502299760215E-12	5.89211680436317E-12	2.68106902209118E-12	4.95686016874997E-12	2.74341946446539E-12	5.08156105349839E-12	3.2422230034591E-12	2.96164601277514E-12	5.61153981367921E-12	4.83215928400154E-12	4.52040707213047E-12	5.26861238062103E-12	5.67389025605342E-12	6.5156212281053E-12	5.61153981367921E-12	4.2086548602594E-12	5.64271503486631E-12
0.01458	5.08156105349839E-12	6.64032211285373E-12	5.82976636198895E-12	2.89929557040092E-12	4.61393273569179E-12	2.74341946446539E-12	4.70745839925311E-12	3.05517167633646E-12	3.11752211871067E-12	5.86094158317606E-12	3.86572742720123E-12	4.39570618738205E-12	5.67389025605342E-12	5.82976636198895E-12	6.92089910353769E-12	5.76741591961474E-12	4.73863362044022E-12	5.92329202555027E-12
0.0146	4.70745839925311E-12	6.39092034335687E-12	5.39331326536946E-12	2.99282123396224E-12	4.14630441788519E-12	3.05517167633646E-12	4.6451079568789E-12	2.36931681022011E-12	3.30457344583331E-12	6.11034335267291E-12	3.42927433058174E-12	4.33335574500783E-12	5.70506547724053E-12	5.95446724673738E-12	7.04559998828611E-12	5.54918937130499E-12	5.01921061112418E-12	5.70506547724053E-12
0.01462	4.58275751450468E-12	6.0479929102987E-12	5.17508671705971E-12	3.30457344583331E-12	3.77220176363991E-12	3.80337698482702E-12	4.86333450518865E-12	1.55876105935534E-12	3.30457344583331E-12	5.86094158317606E-12	3.7410265424528E-12	4.2086548602594E-12	5.61153981367921E-12	5.89211680436317E-12	6.73384777641505E-12	5.08156105349839E-12	5.20626193824682E-12	5.08156105349839E-12
0.01464	4.58275751450468E-12	5.73624069842763E-12	5.14391149587261E-12	3.61632565770438E-12	3.58515043651727E-12	4.33335574500783E-12	5.33096282299525E-12	5.29978760180814E-13	3.33574866702042E-12	5.20626193824682E-12	4.23983008144651E-12	3.99042831194966E-12	5.26861238062103E-12	5.82976636198895E-12	6.0479929102987E-12	4.55158229331758E-12	5.51801415011789E-12	4.70745839925311E-12
0.01466	4.6451079568789E-12	5.29978760180814E-12	5.42448848655657E-12	4.02160353313676E-12	3.64750087889148E-12	4.70745839925311E-12	5.5803645924921E-12	-4.36453096619494E-13	3.42927433058174E-12	4.33335574500783E-12	4.73863362044022E-12	3.67867610007859E-12	5.20626193824682E-12	5.76741591961474E-12	4.83215928400154E-12	4.1774796390723E-12	5.5803645924921E-12	4.30218052382072E-12
0.01468	4.52040707213047E-12	4.92568494756286E-12	5.61153981367921E-12	4.33335574500783E-12	3.83455220601412E-12	5.14391149587261E-12	5.39331326536946E-12	-1.09113274154873E-12	3.64750087889148E-12	3.58515043651727E-12	5.05038583231129E-12	3.49162477295595E-12	5.54918937130499E-12	5.82976636198895E-12	3.58515043651727E-12	4.23983008144651E-12	5.5803645924921E-12	3.86572742720123E-12
0.0147	4.33335574500783E-12	4.73863362044022E-12	5.79859114080185E-12	4.58275751450468E-12	3.89690264838834E-12	5.61153981367921E-12	4.89450972637575E-12	-1.18465840511005E-12	3.86572742720123E-12	3.21104778227199E-12	5.05038583231129E-12	3.21104778227199E-12	6.26621945860845E-12	5.79859114080185E-12	2.7745946856525E-12	4.676283178066E-12	5.42448848655657E-12	3.36692388820752E-12
0.01472	4.1774796390723E-12	4.80098406281443E-12	5.86094158317606E-12	4.86333450518865E-12	3.99042831194966E-12	6.0479929102987E-12	4.36453096619494E-12	-9.66431856800308E-13	3.7098513212657E-12	3.30457344583331E-12	4.86333450518865E-12	3.2733982246462E-12	6.9832495459119E-12	5.79859114080185E-12	2.58754335852986E-12	5.05038583231129E-12	5.33096282299525E-12	2.8057699068396E-12
0.01474	4.05277875432387E-12	5.14391149587261E-12	6.17269379504713E-12	5.29978760180814E-12	4.08395397551098E-12	6.11034335267291E-12	3.86572742720123E-12	-1.55876105935534E-13	3.49162477295595E-12	3.77220176363991E-12	4.86333450518865E-12	3.64750087889148E-12	7.32617697897007E-12	5.76741591961474E-12	2.89929557040092E-12	5.33096282299525E-12	5.39331326536946E-12	2.58754335852986E-12
0.01476	4.14630441788519E-12	5.48683892893078E-12	6.5156212281053E-12	5.76741591961474E-12	4.30218052382072E-12	5.67389025605342E-12	3.42927433058174E-12	7.48205308490561E-13	3.17987256108488E-12	4.08395397551098E-12	4.89450972637575E-12	4.36453096619494E-12	7.51322830609271E-12	5.54918937130499E-12	3.55397521533016E-12	5.48683892893078E-12	5.36213804418235E-12	2.8057699068396E-12
0.01478	4.39570618738205E-12	5.86094158317606E-12	6.95207432472479E-12	5.76741591961474E-12	4.48923185094337E-12	5.20626193824682E-12	3.7410265424528E-12	1.30935928985848E-12	2.74341946446539E-12	4.42688140856915E-12	5.1127362746855E-12	4.86333450518865E-12	7.57557874846693E-12	5.14391149587261E-12	4.39570618738205E-12	5.39331326536946E-12	5.23743715943393E-12	3.52279999414306E-12
0.0148	4.76980884162733E-12	6.01681768911159E-12	6.95207432472479E-12	5.61153981367921E-12	4.36453096619494E-12	4.6451079568789E-12	4.55158229331758E-12	1.58993628054244E-12	2.05756459834904E-12	4.61393273569179E-12	5.64271503486631E-12	5.01921061112418E-12	7.20147609422165E-12	4.98803538993707E-12	5.26861238062103E-12	5.42448848655657E-12	5.20626193824682E-12	4.39570618738205E-12
0.01482	4.83215928400154E-12	6.14151857386002E-12	6.76502299760215E-12	5.39331326536946E-12	4.11512919669808E-12	4.02160353313676E-12	5.33096282299525E-12	1.55876105935534E-12	1.34053451104559E-12	4.83215928400154E-12	6.29739467979555E-12	4.80098406281443E-12	6.5156212281053E-12	5.01921061112418E-12	5.95446724673738E-12	5.42448848655657E-12	5.39331326536946E-12	5.36213804418235E-12
0.01484	4.73863362044022E-12	6.23504423742134E-12	6.20386901623423E-12	5.14391149587261E-12	3.77220176363991E-12	3.2422230034591E-12	5.5803645924921E-12	1.55876105935534E-12	9.66431856800308E-13	4.89450972637575E-12	6.73384777641505E-12	4.1774796390723E-12	5.76741591961474E-12	5.26861238062103E-12	6.11034335267291E-12	5.33096282299525E-12	5.45566370774367E-12	6.0479929102987E-12
0.01486	4.6451079568789E-12	6.35974512216977E-12	5.36213804418235E-12	5.1127362746855E-12	3.52279999414306E-12	2.99282123396224E-12	5.45566370774367E-12	1.68346194410376E-12	9.35256635613201E-13	4.92568494756286E-12	6.92089910353769E-12	3.58515043651727E-12	5.17508671705971E-12	5.39331326536946E-12	6.07916813148581E-12	5.17508671705971E-12	5.61153981367921E-12	6.35974512216977E-12
0.01488	4.86333450518865E-12	6.29739467979555E-12	4.83215928400154E-12	5.23743715943393E-12	3.33574866702042E-12	3.05517167633646E-12	5.39331326536946E-12	1.80816282885219E-12	1.27818406867137E-12	4.83215928400154E-12	6.39092034335687E-12	3.02399645514935E-12	4.73863362044022E-12	5.1127362746855E-12	6.01681768911159E-12	5.01921061112418E-12	6.07916813148581E-12	6.23504423742134E-12
0.0149	5.23743715943393E-12	5.89211680436317E-12	4.70745839925311E-12	5.5803645924921E-12	3.52279999414306E-12	3.49162477295595E-12	5.48683892893078E-12	1.71463716529087E-12	1.62111150172955E-12	4.83215928400154E-12	5.51801415011789E-12	2.93047079158803E-12	4.76980884162733E-12	4.676283178066E-12	5.89211680436317E-12	5.26861238062103E-12	6.07916813148581E-12	5.82976636198895E-12
0.01492	5.67389025605342E-12	5.61153981367921E-12	4.76980884162733E-12	5.82976636198895E-12	3.77220176363991E-12	4.02160353313676E-12	5.54918937130499E-12	1.43406017460691E-12	1.58993628054244E-12	4.76980884162733E-12	4.42688140856915E-12	3.08634689752356E-12	4.83215928400154E-12	4.55158229331758E-12	5.39331326536946E-12	6.14151857386002E-12	5.82976636198895E-12	5.36213804418235E-12
0.01494	5.79859114080185E-12	5.1127362746855E-12	5.08156105349839E-12	5.86094158317606E-12	3.89690264838834E-12	4.27100530263362E-12	5.73624069842763E-12	1.21583362629716E-12	1.58993628054244E-12	4.58275751450468E-12	3.58515043651727E-12	3.55397521533016E-12	4.80098406281443E-12	4.80098406281443E-12	4.89450972637575E-12	7.07677520947322E-12	5.48683892893078E-12	4.89450972637575E-12
0.01496	5.51801415011789E-12	4.73863362044022E-12	5.26861238062103E-12	5.51801415011789E-12	3.58515043651727E-12	4.27100530263362E-12	6.17269379504713E-12	1.37170973223269E-12	1.74581238647798E-12	4.2086548602594E-12	3.2733982246462E-12	4.30218052382072E-12	4.6451079568789E-12	5.05038583231129E-12	4.89450972637575E-12	7.10795043066033E-12	5.17508671705971E-12	4.39570618738205E-12
0.01498	4.98803538993707E-12	4.30218052382072E-12	5.23743715943393E-12	5.20626193824682E-12	3.21104778227199E-12	4.36453096619494E-12	6.70267255522794E-12	1.68346194410376E-12	2.15109026191036E-12	3.83455220601412E-12	3.61632565770438E-12	5.01921061112418E-12	4.52040707213047E-12	4.95686016874997E-12	5.33096282299525E-12	6.54679644929241E-12	5.05038583231129E-12	4.23983008144651E-12
0.015	4.48923185094337E-12	4.14630441788519E-12	5.14391149587261E-12	4.92568494756286E-12	3.02399645514935E-12	4.39570618738205E-12	6.79619821878926E-12	2.18226548309747E-12	2.7745946856525E-12	3.64750087889148E-12	4.33335574500783E-12	5.42448848655657E-12	4.45805662975626E-12	4.92568494756286E-12	5.98564246792449E-12	5.54918937130499E-12	4.89450972637575E-12	4.48923185094337E-12
0.01502	4.55158229331758E-12	4.2086548602594E-12	5.1127362746855E-12	4.58275751450468E-12	3.11752211871067E-12	4.39570618738205E-12	6.48444600691819E-12	2.83694512802671E-12	3.30457344583331E-12	3.49162477295595E-12	5.33096282299525E-12	5.29978760180814E-12	4.42688140856915E-12	4.92568494756286E-12	6.42209556454398E-12	4.70745839925311E-12	4.83215928400154E-12	4.92568494756286E-12
0.01504	5.05038583231129E-12	4.58275751450468E-12	5.14391149587261E-12	3.89690264838834E-12	3.42927433058174E-12	4.23983008144651E-12	5.95446724673738E-12	3.30457344583331E-12	3.42927433058174E-12	3.17987256108488E-12	5.98564246792449E-12	4.70745839925311E-12	4.676283178066E-12	5.01921061112418E-12	6.73384777641505E-12	3.95925309076255E-12	4.86333450518865E-12	5.45566370774367E-12
0.01506	5.54918937130499E-12	4.95686016874997E-12	5.1127362746855E-12	3.14869733989778E-12	3.95925309076255E-12	4.05277875432387E-12	5.45566370774367E-12	3.49162477295595E-12	3.02399645514935E-12	2.93047079158803E-12	6.11034335267291E-12	4.1774796390723E-12	5.33096282299525E-12	5.26861238062103E-12	6.70267255522794E-12	3.61632565770438E-12	5.01921061112418E-12	5.95446724673738E-12
0.01508	5.86094158317606E-12	5.36213804418235E-12	4.89450972637575E-12	2.64989380090407E-12	4.55158229331758E-12	3.83455220601412E-12	5.67389025605342E-12	3.42927433058174E-12	2.58754335852986E-12	3.02399645514935E-12	5.98564246792449E-12	3.83455220601412E-12	6.17269379504713E-12	5.48683892893078E-12	6.70267255522794E-12	3.67867610007859E-12	5.36213804418235E-12	6.54679644929241E-12
0.0151	5.92329202555027E-12	5.54918937130499E-12	4.52040707213047E-12	2.40049203140722E-12	4.89450972637575E-12	3.99042831194966E-12	5.89211680436317E-12	3.42927433058174E-12	2.11991504072326E-12	3.49162477295595E-12	5.54918937130499E-12	3.80337698482702E-12	7.07677520947322E-12	5.61153981367921E-12	6.57797167047951E-12	4.14630441788519E-12	5.79859114080185E-12	6.9832495459119E-12
0.01512	5.86094158317606E-12	5.76741591961474E-12	4.33335574500783E-12	2.58754335852986E-12	4.83215928400154E-12	4.36453096619494E-12	5.67389025605342E-12	3.7098513212657E-12	1.77698760766508E-12	4.2086548602594E-12	4.95686016874997E-12	4.2086548602594E-12	7.54440352727982E-12	5.70506547724053E-12	6.48444600691819E-12	4.6451079568789E-12	6.0479929102987E-12	7.23265131540875E-12
0.01514	5.79859114080185E-12	5.64271503486631E-12	4.36453096619494E-12	2.93047079158803E-12	4.73863362044022E-12	5.01921061112418E-12	5.36213804418235E-12	4.27100530263362E-12	1.65228672291666E-12	4.98803538993707E-12	4.45805662975626E-12	4.45805662975626E-12	7.48205308490561E-12	5.61153981367921E-12	6.23504423742134E-12	4.98803538993707E-12	6.0479929102987E-12	6.95207432472479E-12
0.01516	5.76741591961474E-12	5.29978760180814E-12	4.76980884162733E-12	3.49162477295595E-12	4.6451079568789E-12	5.51801415011789E-12	4.95686016874997E-12	4.83215928400154E-12	1.74581238647798E-12	5.5803645924921E-12	4.14630441788519E-12	4.52040707213047E-12	6.95207432472479E-12	5.23743715943393E-12	5.95446724673738E-12	5.17508671705971E-12	5.61153981367921E-12	6.70267255522794E-12
0.01518	5.76741591961474E-12	4.83215928400154E-12	5.36213804418235E-12	3.99042831194966E-12	4.80098406281443E-12	5.67389025605342E-12	4.92568494756286E-12	5.20626193824682E-12	2.05756459834904E-12	5.70506547724053E-12	4.1774796390723E-12	4.33335574500783E-12	6.20386901623423E-12	4.89450972637575E-12	5.70506547724053E-12	5.29978760180814E-12	5.05038583231129E-12	6.17269379504713E-12
0.0152	5.76741591961474E-12	4.52040707213047E-12	5.82976636198895E-12	4.11512919669808E-12	4.83215928400154E-12	5.48683892893078E-12	5.17508671705971E-12	5.29978760180814E-12	2.7745946856525E-12	5.61153981367921E-12	4.36453096619494E-12	4.14630441788519E-12	5.67389025605342E-12	4.70745839925311E-12	5.5803645924921E-12	5.33096282299525E-12	4.39570618738205E-12	5.82976636198895E-12
0.01522	5.82976636198895E-12	4.55158229331758E-12	6.26621945860845E-12	3.99042831194966E-12	4.92568494756286E-12	5.48683892893078E-12	5.51801415011789E-12	5.23743715943393E-12	3.7098513212657E-12	5.42448848655657E-12	4.676283178066E-12	4.08395397551098E-12	5.54918937130499E-12	4.86333450518865E-12	5.23743715943393E-12	5.26861238062103E-12	3.99042831194966E-12	5.70506547724053E-12
0.01524	5.67389025605342E-12	4.83215928400154E-12	6.67149733404083E-12	3.7410265424528E-12	4.76980884162733E-12	5.5803645924921E-12	5.61153981367921E-12	5.20626193824682E-12	4.45805662975626E-12	5.14391149587261E-12	4.92568494756286E-12	4.14630441788519E-12	5.51801415011789E-12	5.20626193824682E-12	4.70745839925311E-12	5.14391149587261E-12	3.86572742720123E-12	5.61153981367921E-12
0.01526	5.14391149587261E-12	5.29978760180814E-12	7.04559998828611E-12	3.55397521533016E-12	4.36453096619494E-12	5.67389025605342E-12	5.5803645924921E-12	5.23743715943393E-12	4.89450972637575E-12	4.83215928400154E-12	5.23743715943393E-12	3.89690264838834E-12	5.70506547724053E-12	5.45566370774367E-12	4.08395397551098E-12	5.36213804418235E-12	3.80337698482702E-12	5.33096282299525E-12
0.01528	4.676283178066E-12	5.82976636198895E-12	7.26382653659586E-12	3.64750087889148E-12	3.86572742720123E-12	5.14391149587261E-12	5.73624069842763E-12	5.36213804418235E-12	4.73863362044022E-12	4.676283178066E-12	5.26861238062103E-12	3.52279999414306E-12	5.86094158317606E-12	5.48683892893078E-12	3.36692388820752E-12	6.01681768911159E-12	3.64750087889148E-12	4.92568494756286E-12
0.0153	4.2086548602594E-12	6.35974512216977E-12	6.9832495459119E-12	4.02160353313676E-12	3.58515043651727E-12	4.42688140856915E-12	5.76741591961474E-12	5.54918937130499E-12	4.05277875432387E-12	4.70745839925311E-12	5.14391149587261E-12	3.2733982246462E-12	5.73624069842763E-12	5.26861238062103E-12	2.7745946856525E-12	6.64032211285373E-12	3.39809910939463E-12	4.6451079568789E-12
0.01532	4.27100530263362E-12	6.79619821878926E-12	6.20386901623423E-12	4.2086548602594E-12	3.36692388820752E-12	3.86572742720123E-12	5.67389025605342E-12	5.48683892893078E-12	3.2422230034591E-12	5.26861238062103E-12	4.76980884162733E-12	3.42927433058174E-12	5.51801415011789E-12	4.83215928400154E-12	3.05517167633646E-12	6.92089910353769E-12	3.80337698482702E-12	4.45805662975626E-12
0.01534	4.6451079568789E-12	6.92089910353769E-12	5.29978760180814E-12	4.1774796390723E-12	3.52279999414306E-12	3.7098513212657E-12	5.29978760180814E-12	5.23743715943393E-12	2.61871857971696E-12	5.73624069842763E-12	4.39570618738205E-12	3.99042831194966E-12	5.42448848655657E-12	4.36453096619494E-12	4.23983008144651E-12	6.79619821878926E-12	4.58275751450468E-12	4.2086548602594E-12
0.01536	5.01921061112418E-12	6.76502299760215E-12	4.70745839925311E-12	3.86572742720123E-12	3.7098513212657E-12	3.55397521533016E-12	4.80098406281443E-12	4.73863362044022E-12	2.36931681022011E-12	5.98564246792449E-12	4.2086548602594E-12	4.6451079568789E-12	5.61153981367921E-12	3.95925309076255E-12	5.33096282299525E-12	6.32856990098266E-12	5.17508671705971E-12	3.89690264838834E-12
0.01538	5.23743715943393E-12	6.45327078573109E-12	4.70745839925311E-12	3.80337698482702E-12	4.02160353313676E-12	3.52279999414306E-12	4.33335574500783E-12	4.05277875432387E-12	2.52519291615564E-12	5.79859114080185E-12	4.11512919669808E-12	4.98803538993707E-12	5.95446724673738E-12	3.77220176363991E-12	5.86094158317606E-12	5.86094158317606E-12	5.29978760180814E-12	3.55397521533016E-12
0.0154	5.17508671705971E-12	5.95446724673738E-12	5.29978760180814E-12	4.27100530263362E-12	4.1774796390723E-12	3.52279999414306E-12	4.14630441788519E-12	3.39809910939463E-12	2.83694512802671E-12	5.36213804418235E-12	4.02160353313676E-12	5.05038583231129E-12	6.23504423742134E-12	3.58515043651727E-12	6.01681768911159E-12	5.45566370774367E-12	5.01921061112418E-12	3.49162477295595E-12
0.01542	4.98803538993707E-12	5.33096282299525E-12	5.79859114080185E-12	4.98803538993707E-12	4.23983008144651E-12	3.33574866702042E-12	4.33335574500783E-12	2.99282123396224E-12	3.14869733989778E-12	4.86333450518865E-12	4.02160353313676E-12	4.676283178066E-12	6.39092034335687E-12	3.67867610007859E-12	6.11034335267291E-12	5.51801415011789E-12	4.676283178066E-12	3.64750087889148E-12
0.01544	4.80098406281443E-12	4.86333450518865E-12	6.23504423742134E-12	5.51801415011789E-12	4.33335574500783E-12	3.02399645514935E-12	4.55158229331758E-12	2.86812034921382E-12	3.46044955176884E-12	4.58275751450468E-12	4.05277875432387E-12	4.39570618738205E-12	6.20386901623423E-12	4.11512919669808E-12	6.07916813148581E-12	5.67389025605342E-12	4.48923185094337E-12	3.99042831194966E-12
0.01546	4.76980884162733E-12	4.55158229331758E-12	6.23504423742134E-12	5.79859114080185E-12	4.48923185094337E-12	2.74341946446539E-12	4.70745839925311E-12	3.14869733989778E-12	3.67867610007859E-12	4.45805662975626E-12	4.1774796390723E-12	4.39570618738205E-12	5.73624069842763E-12	4.80098406281443E-12	6.07916813148581E-12	5.76741591961474E-12	4.48923185094337E-12	4.23983008144651E-12
0.01548	4.83215928400154E-12	4.11512919669808E-12	6.20386901623423E-12	5.95446724673738E-12	4.70745839925311E-12	2.71224424327828E-12	4.61393273569179E-12	3.7098513212657E-12	3.7098513212657E-12	4.55158229331758E-12	4.23983008144651E-12	4.70745839925311E-12	5.17508671705971E-12	5.64271503486631E-12	5.76741591961474E-12	5.70506547724053E-12	4.55158229331758E-12	4.61393273569179E-12
0.0155	4.98803538993707E-12	3.92807786957544E-12	6.11034335267291E-12	5.95446724673738E-12	5.14391149587261E-12	3.08634689752356E-12	4.2086548602594E-12	4.42688140856915E-12	3.58515043651727E-12	4.83215928400154E-12	4.52040707213047E-12	5.01921061112418E-12	5.01921061112418E-12	6.35974512216977E-12	5.54918937130499E-12	5.5803645924921E-12	4.55158229331758E-12	4.89450972637575E-12
0.01552	4.89450972637575E-12	3.99042831194966E-12	5.92329202555027E-12	5.86094158317606E-12	5.36213804418235E-12	3.58515043651727E-12	3.39809910939463E-12	5.1127362746855E-12	3.52279999414306E-12	5.36213804418235E-12	4.70745839925311E-12	5.20626193824682E-12	5.20626193824682E-12	6.85854866116347E-12	5.29978760180814E-12	5.42448848655657E-12	4.42688140856915E-12	5.1127362746855E-12
0.01554	4.76980884162733E-12	4.52040707213047E-12	5.76741591961474E-12	5.61153981367921E-12	5.42448848655657E-12	4.23983008144651E-12	2.99282123396224E-12	5.54918937130499E-12	3.39809910939463E-12	5.79859114080185E-12	4.86333450518865E-12	5.08156105349839E-12	5.76741591961474E-12	6.85854866116347E-12	5.14391149587261E-12	5.08156105349839E-12	4.2086548602594E-12	5.29978760180814E-12
0.01556	4.48923185094337E-12	5.05038583231129E-12	5.51801415011789E-12	5.39331326536946E-12	5.08156105349839E-12	4.55158229331758E-12	3.46044955176884E-12	5.73624069842763E-12	3.49162477295595E-12	6.35974512216977E-12	4.98803538993707E-12	4.86333450518865E-12	6.42209556454398E-12	6.54679644929241E-12	5.20626193824682E-12	4.676283178066E-12	4.23983008144651E-12	5.23743715943393E-12
0.01558	4.45805662975626E-12	5.51801415011789E-12	4.98803538993707E-12	5.26861238062103E-12	4.36453096619494E-12	4.2086548602594E-12	4.33335574500783E-12	5.79859114080185E-12	3.49162477295595E-12	6.85854866116347E-12	4.89450972637575E-12	4.676283178066E-12	7.07677520947322E-12	6.42209556454398E-12	5.39331326536946E-12	4.14630441788519E-12	4.52040707213047E-12	5.17508671705971E-12
0.0156	4.676283178066E-12	5.61153981367921E-12	4.36453096619494E-12	5.17508671705971E-12	3.2422230034591E-12	3.64750087889148E-12	5.29978760180814E-12	5.76741591961474E-12	3.30457344583331E-12	7.10795043066033E-12	4.89450972637575E-12	4.48923185094337E-12	7.60675396965403E-12	6.45327078573109E-12	5.54918937130499E-12	3.86572742720123E-12	5.1127362746855E-12	5.29978760180814E-12
0.01562	4.92568494756286E-12	5.42448848655657E-12	3.99042831194966E-12	5.26861238062103E-12	2.15109026191036E-12	2.93047079158803E-12	5.82976636198895E-12	5.54918937130499E-12	3.14869733989778E-12	7.07677520947322E-12	5.1127362746855E-12	4.36453096619494E-12	7.60675396965403E-12	5.86094158317606E-12	6.01681768911159E-12	3.99042831194966E-12	5.76741591961474E-12	5.73624069842763E-12
0.01564	5.23743715943393E-12	5.23743715943393E-12	4.1774796390723E-12	5.20626193824682E-12	1.71463716529087E-12	2.27579114665879E-12	5.67389025605342E-12	5.23743715943393E-12	3.21104778227199E-12	6.64032211285373E-12	5.26861238062103E-12	4.33335574500783E-12	7.26382653659586E-12	4.83215928400154E-12	6.5156212281053E-12	4.33335574500783E-12	6.79619821878926E-12	6.11034335267291E-12
0.01566	5.36213804418235E-12	4.92568494756286E-12	4.61393273569179E-12	5.1127362746855E-12	2.15109026191036E-12	2.21344070428458E-12	5.08156105349839E-12	5.23743715943393E-12	3.67867610007859E-12	6.20386901623423E-12	5.5803645924921E-12	4.2086548602594E-12	6.76502299760215E-12	3.86572742720123E-12	6.54679644929241E-12	5.05038583231129E-12	7.35735220015718E-12	6.39092034335687E-12
0.01568	5.39331326536946E-12	4.70745839925311E-12	5.36213804418235E-12	4.76980884162733E-12	3.02399645514935E-12	2.89929557040092E-12	4.27100530263362E-12	5.42448848655657E-12	4.2086548602594E-12	5.82976636198895E-12	5.92329202555027E-12	4.1774796390723E-12	6.23504423742134E-12	3.49162477295595E-12	5.98564246792449E-12	5.64271503486631E-12	7.26382653659586E-12	6.5156212281053E-12
0.0157	5.39331326536946E-12	4.61393273569179E-12	5.98564246792449E-12	4.23983008144651E-12	3.86572742720123E-12	3.83455220601412E-12	3.77220176363991E-12	5.76741591961474E-12	4.73863362044022E-12	5.5803645924921E-12	6.0479929102987E-12	3.99042831194966E-12	5.67389025605342E-12	3.64750087889148E-12	5.17508671705971E-12	5.67389025605342E-12	6.85854866116347E-12	6.48444600691819E-12
0.01572	5.54918937130499E-12	4.80098406281443E-12	6.23504423742134E-12	3.86572742720123E-12	4.2086548602594E-12	4.676283178066E-12	3.83455220601412E-12	6.29739467979555E-12	4.98803538993707E-12	5.29978760180814E-12	5.73624069842763E-12	3.67867610007859E-12	5.20626193824682E-12	3.89690264838834E-12	4.58275751450468E-12	4.89450972637575E-12	6.32856990098266E-12	6.39092034335687E-12
0.01574	6.01681768911159E-12	4.6451079568789E-12	6.17269379504713E-12	4.02160353313676E-12	4.14630441788519E-12	5.1127362746855E-12	4.39570618738205E-12	6.57797167047951E-12	5.29978760180814E-12	4.89450972637575E-12	4.98803538993707E-12	3.21104778227199E-12	4.86333450518865E-12	4.23983008144651E-12	4.36453096619494E-12	4.05277875432387E-12	5.92329202555027E-12	6.17269379504713E-12
0.01576	6.54679644929241E-12	4.6451079568789E-12	5.76741591961474E-12	4.70745839925311E-12	3.64750087889148E-12	5.61153981367921E-12	5.1127362746855E-12	6.73384777641505E-12	5.48683892893078E-12	4.55158229331758E-12	4.2086548602594E-12	2.64989380090407E-12	4.55158229331758E-12	4.52040707213047E-12	4.58275751450468E-12	3.7098513212657E-12	5.54918937130499E-12	5.82976636198895E-12
0.01578	6.88972388235058E-12	4.45805662975626E-12	5.23743715943393E-12	5.26861238062103E-12	2.93047079158803E-12	6.26621945860845E-12	5.67389025605342E-12	6.82737343997637E-12	5.42448848655657E-12	4.39570618738205E-12	3.89690264838834E-12	2.36931681022011E-12	4.73863362044022E-12	4.33335574500783E-12	4.86333450518865E-12	3.80337698482702E-12	5.29978760180814E-12	5.48683892893078E-12
0.0158	7.04559998828611E-12	4.2086548602594E-12	4.73863362044022E-12	5.36213804418235E-12	2.24461592547168E-12	6.9832495459119E-12	6.11034335267291E-12	6.70267255522794E-12	4.89450972637575E-12	4.42688140856915E-12	4.08395397551098E-12	2.36931681022011E-12	5.26861238062103E-12	3.89690264838834E-12	4.92568494756286E-12	4.14630441788519E-12	5.20626193824682E-12	5.1127362746855E-12
0.01582	6.9832495459119E-12	4.2086548602594E-12	4.52040707213047E-12	4.98803538993707E-12	1.77698760766508E-12	7.29500175778297E-12	6.57797167047951E-12	6.54679644929241E-12	4.11512919669808E-12	4.6451079568789E-12	4.52040707213047E-12	2.71224424327828E-12	6.0479929102987E-12	3.36692388820752E-12	4.86333450518865E-12	4.58275751450468E-12	5.33096282299525E-12	4.89450972637575E-12
0.01584	6.70267255522794E-12	4.70745839925311E-12	4.48923185094337E-12	4.27100530263362E-12	1.52758583816823E-12	7.13912565184743E-12	7.20147609422165E-12	6.42209556454398E-12	3.52279999414306E-12	4.98803538993707E-12	4.80098406281443E-12	3.14869733989778E-12	6.54679644929241E-12	3.33574866702042E-12	4.95686016874997E-12	4.86333450518865E-12	5.67389025605342E-12	4.83215928400154E-12
0.01586	6.42209556454398E-12	5.17508671705971E-12	4.61393273569179E-12	3.83455220601412E-12	1.46523539579401E-12	6.42209556454398E-12	7.79380529677668E-12	6.73384777641505E-12	3.58515043651727E-12	5.26861238062103E-12	4.95686016874997E-12	3.36692388820752E-12	6.70267255522794E-12	3.64750087889148E-12	5.17508671705971E-12	4.80098406281443E-12	6.20386901623423E-12	4.6451079568789E-12
0.01588	6.07916813148581E-12	5.73624069842763E-12	4.83215928400154E-12	3.67867610007859E-12	1.65228672291666E-12	5.39331326536946E-12	8.01203184508642E-12	6.9832495459119E-12	4.08395397551098E-12	5.23743715943393E-12	4.86333450518865E-12	3.46044955176884E-12	6.57797167047951E-12	4.36453096619494E-12	5.23743715943393E-12	4.48923185094337E-12	6.45327078573109E-12	4.45805662975626E-12
0.0159	5.70506547724053E-12	6.0479929102987E-12	4.89450972637575E-12	3.55397521533016E-12	2.08873981953615E-12	4.58275751450468E-12	7.57557874846693E-12	7.17030087303454E-12	4.86333450518865E-12	4.83215928400154E-12	4.70745839925311E-12	3.2733982246462E-12	6.57797167047951E-12	5.14391149587261E-12	5.26861238062103E-12	4.11512919669808E-12	6.20386901623423E-12	4.48923185094337E-12
0.01592	5.45566370774367E-12	6.01681768911159E-12	5.05038583231129E-12	3.46044955176884E-12	2.71224424327828E-12	3.99042831194966E-12	6.70267255522794E-12	6.95207432472479E-12	5.23743715943393E-12	4.14630441788519E-12	4.86333450518865E-12	3.11752211871067E-12	6.73384777641505E-12	5.48683892893078E-12	5.20626193824682E-12	3.7410265424528E-12	5.67389025605342E-12	4.676283178066E-12
0.01594	5.29978760180814E-12	5.73624069842763E-12	4.89450972637575E-12	3.17987256108488E-12	3.21104778227199E-12	3.77220176363991E-12	5.95446724673738E-12	6.60914689166662E-12	5.39331326536946E-12	3.49162477295595E-12	5.01921061112418E-12	2.8057699068396E-12	6.85854866116347E-12	5.48683892893078E-12	5.08156105349839E-12	3.2422230034591E-12	4.73863362044022E-12	4.61393273569179E-12
0.01596	5.39331326536946E-12	5.29978760180814E-12	4.52040707213047E-12	2.86812034921382E-12	3.67867610007859E-12	3.64750087889148E-12	5.36213804418235E-12	6.0479929102987E-12	5.29978760180814E-12	3.05517167633646E-12	4.98803538993707E-12	2.64989380090407E-12	7.17030087303454E-12	5.42448848655657E-12	4.73863362044022E-12	3.05517167633646E-12	4.08395397551098E-12	4.23983008144651E-12
0.01598	5.51801415011789E-12	4.92568494756286E-12	4.08395397551098E-12	2.68106902209118E-12	3.77220176363991E-12	3.7410265424528E-12	4.92568494756286E-12	5.23743715943393E-12	5.1127362746855E-12	3.2733982246462E-12	4.86333450518865E-12	2.83694512802671E-12	7.23265131540875E-12	5.51801415011789E-12	4.08395397551098E-12	2.93047079158803E-12	3.46044955176884E-12	3.80337698482702E-12
0.016	5.70506547724053E-12	4.61393273569179E-12	3.77220176363991E-12	2.58754335852986E-12	3.7098513212657E-12	3.7410265424528E-12	4.70745839925311E-12	4.23983008144651E-12	5.05038583231129E-12	3.99042831194966E-12	4.39570618738205E-12	3.33574866702042E-12	7.17030087303454E-12	5.82976636198895E-12	3.58515043651727E-12	3.33574866702042E-12	2.89929557040092E-12	3.33574866702042E-12
0.01602	6.01681768911159E-12	4.45805662975626E-12	3.77220176363991E-12	2.55636813734275E-12	3.67867610007859E-12	3.89690264838834E-12	4.70745839925311E-12	3.11752211871067E-12	5.17508671705971E-12	4.83215928400154E-12	3.99042831194966E-12	4.05277875432387E-12	6.85854866116347E-12	6.17269379504713E-12	3.2733982246462E-12	4.11512919669808E-12	2.64989380090407E-12	3.05517167633646E-12
0.01604	6.17269379504713E-12	4.30218052382072E-12	4.02160353313676E-12	2.36931681022011E-12	3.67867610007859E-12	4.30218052382072E-12	5.17508671705971E-12	2.18226548309747E-12	5.54918937130499E-12	5.51801415011789E-12	3.46044955176884E-12	4.73863362044022E-12	6.29739467979555E-12	6.29739467979555E-12	3.08634689752356E-12	5.17508671705971E-12	2.64989380090407E-12	3.21104778227199E-12
0.01606	6.39092034335687E-12	4.1774796390723E-12	4.48923185094337E-12	2.3069663678459E-12	3.49162477295595E-12	4.45805662975626E-12	5.70506547724053E-12	1.37170973223269E-12	5.92329202555027E-12	5.79859114080185E-12	3.05517167633646E-12	5.42448848655657E-12	5.5803645924921E-12	6.01681768911159E-12	2.61871857971696E-12	6.0479929102987E-12	2.74341946446539E-12	3.49162477295595E-12
0.01608	6.23504423742134E-12	4.30218052382072E-12	4.83215928400154E-12	2.08873981953615E-12	3.11752211871067E-12	3.99042831194966E-12	5.98564246792449E-12	8.41730972051881E-13	5.98564246792449E-12	5.79859114080185E-12	2.93047079158803E-12	6.14151857386002E-12	4.80098406281443E-12	5.36213804418235E-12	2.64989380090407E-12	6.39092034335687E-12	3.11752211871067E-12	3.80337698482702E-12
0.0161	5.79859114080185E-12	4.676283178066E-12	4.92568494756286E-12	2.05756459834904E-12	2.74341946446539E-12	3.36692388820752E-12	6.07916813148581E-12	6.85854866116347E-13	5.54918937130499E-12	5.70506547724053E-12	3.02399645514935E-12	6.67149733404083E-12	4.39570618738205E-12	4.83215928400154E-12	3.30457344583331E-12	6.48444600691819E-12	3.61632565770438E-12	4.2086548602594E-12
0.01612	4.98803538993707E-12	4.95686016874997E-12	4.83215928400154E-12	2.3069663678459E-12	2.55636813734275E-12	3.14869733989778E-12	6.11034335267291E-12	9.04081414426094E-13	4.89450972637575E-12	5.98564246792449E-12	3.52279999414306E-12	6.82737343997637E-12	4.42688140856915E-12	4.61393273569179E-12	4.2086548602594E-12	6.48444600691819E-12	4.55158229331758E-12	4.6451079568789E-12
0.01614	4.55158229331758E-12	5.17508671705971E-12	4.83215928400154E-12	3.05517167633646E-12	2.74341946446539E-12	3.33574866702042E-12	5.98564246792449E-12	1.4028849534198E-12	4.23983008144651E-12	6.39092034335687E-12	4.33335574500783E-12	6.29739467979555E-12	4.98803538993707E-12	4.70745839925311E-12	4.676283178066E-12	6.35974512216977E-12	5.26861238062103E-12	5.01921061112418E-12
0.01616	4.11512919669808E-12	5.36213804418235E-12	4.676283178066E-12	4.08395397551098E-12	3.33574866702042E-12	3.49162477295595E-12	5.67389025605342E-12	1.99521415597483E-12	3.77220176363991E-12	6.67149733404083E-12	4.89450972637575E-12	5.33096282299525E-12	5.67389025605342E-12	4.92568494756286E-12	4.80098406281443E-12	6.57797167047951E-12	5.61153981367921E-12	5.1127362746855E-12
0.01618	4.11512919669808E-12	5.67389025605342E-12	4.48923185094337E-12	5.20626193824682E-12	4.05277875432387E-12	3.58515043651727E-12	5.26861238062103E-12	2.52519291615564E-12	3.61632565770438E-12	6.64032211285373E-12	4.98803538993707E-12	4.14630441788519E-12	5.98564246792449E-12	5.08156105349839E-12	4.61393273569179E-12	6.5156212281053E-12	5.51801415011789E-12	4.83215928400154E-12
0.0162	4.2086548602594E-12	6.07916813148581E-12	4.30218052382072E-12	5.92329202555027E-12	4.6451079568789E-12	3.7410265424528E-12	4.83215928400154E-12	2.61871857971696E-12	3.64750087889148E-12	6.57797167047951E-12	4.55158229331758E-12	2.96164601277514E-12	5.82976636198895E-12	5.48683892893078E-12	4.76980884162733E-12	6.29739467979555E-12	5.23743715943393E-12	4.55158229331758E-12
0.01622	4.27100530263362E-12	6.14151857386002E-12	4.08395397551098E-12	6.14151857386002E-12	5.05038583231129E-12	3.92807786957544E-12	4.89450972637575E-12	2.15109026191036E-12	3.99042831194966E-12	6.54679644929241E-12	3.89690264838834E-12	2.05756459834904E-12	5.33096282299525E-12	6.17269379504713E-12	5.01921061112418E-12	6.0479929102987E-12	5.20626193824682E-12	4.55158229331758E-12
0.01624	4.39570618738205E-12	5.98564246792449E-12	4.08395397551098E-12	5.86094158317606E-12	4.98803538993707E-12	4.11512919669808E-12	5.23743715943393E-12	1.49641061698112E-12	4.2086548602594E-12	6.32856990098266E-12	3.42927433058174E-12	1.55876105935534E-12	4.89450972637575E-12	6.82737343997637E-12	5.33096282299525E-12	5.70506547724053E-12	5.33096282299525E-12	4.86333450518865E-12
0.01626	4.27100530263362E-12	5.42448848655657E-12	3.80337698482702E-12	5.51801415011789E-12	4.36453096619494E-12	4.39570618738205E-12	5.73624069842763E-12	9.97607077987414E-13	4.2086548602594E-12	5.89211680436317E-12	3.36692388820752E-12	1.4028849534198E-12	4.6451079568789E-12	7.01442476709901E-12	5.67389025605342E-12	5.42448848655657E-12	5.64271503486631E-12	5.26861238062103E-12
0.01628	4.30218052382072E-12	4.89450972637575E-12	3.21104778227199E-12	4.92568494756286E-12	3.7410265424528E-12	4.86333450518865E-12	6.14151857386002E-12	9.97607077987414E-13	3.7098513212657E-12	5.39331326536946E-12	3.83455220601412E-12	1.74581238647798E-12	4.73863362044022E-12	6.54679644929241E-12	5.73624069842763E-12	5.23743715943393E-12	5.79859114080185E-12	5.33096282299525E-12
0.0163	4.52040707213047E-12	4.55158229331758E-12	2.68106902209118E-12	4.1774796390723E-12	3.33574866702042E-12	5.23743715943393E-12	6.57797167047951E-12	1.37170973223269E-12	3.02399645514935E-12	4.98803538993707E-12	4.36453096619494E-12	2.27579114665879E-12	4.80098406281443E-12	5.79859114080185E-12	5.5803645924921E-12	5.29978760180814E-12	5.64271503486631E-12	4.95686016874997E-12
0.01632	5.20626193824682E-12	4.52040707213047E-12	2.55636813734275E-12	3.55397521533016E-12	3.39809910939463E-12	5.70506547724053E-12	6.92089910353769E-12	2.11991504072326E-12	2.338141589033E-12	4.86333450518865E-12	4.6451079568789E-12	2.7745946856525E-12	4.83215928400154E-12	5.33096282299525E-12	5.36213804418235E-12	5.39331326536946E-12	5.33096282299525E-12	4.42688140856915E-12
0.01634	5.98564246792449E-12	4.80098406281443E-12	2.8057699068396E-12	3.21104778227199E-12	3.42927433058174E-12	6.11034335267291E-12	6.88972388235058E-12	3.11752211871067E-12	2.21344070428458E-12	4.89450972637575E-12	4.55158229331758E-12	2.99282123396224E-12	4.86333450518865E-12	4.89450972637575E-12	5.39331326536946E-12	5.48683892893078E-12	5.01921061112418E-12	4.08395397551098E-12
0.01636	6.73384777641505E-12	5.36213804418235E-12	3.64750087889148E-12	3.2422230034591E-12	3.2422230034591E-12	6.35974512216977E-12	6.54679644929241E-12	4.23983008144651E-12	2.64989380090407E-12	5.14391149587261E-12	4.39570618738205E-12	2.99282123396224E-12	4.92568494756286E-12	4.33335574500783E-12	5.70506547724053E-12	5.5803645924921E-12	4.676283178066E-12	4.1774796390723E-12
0.01638	7.04559998828611E-12	6.11034335267291E-12	4.80098406281443E-12	3.55397521533016E-12	2.83694512802671E-12	6.39092034335687E-12	5.70506547724053E-12	5.01921061112418E-12	3.30457344583331E-12	5.23743715943393E-12	4.27100530263362E-12	2.8057699068396E-12	5.08156105349839E-12	3.80337698482702E-12	6.39092034335687E-12	6.14151857386002E-12	4.676283178066E-12	4.42688140856915E-12
0.0164	6.82737343997637E-12	6.60914689166662E-12	5.95446724673738E-12	3.86572742720123E-12	2.96164601277514E-12	5.79859114080185E-12	5.01921061112418E-12	5.14391149587261E-12	3.52279999414306E-12	5.36213804418235E-12	4.30218052382072E-12	2.83694512802671E-12	5.29978760180814E-12	3.83455220601412E-12	6.57797167047951E-12	6.79619821878926E-12	4.89450972637575E-12	5.01921061112418E-12
0.01642	6.17269379504713E-12	6.76502299760215E-12	6.54679644929241E-12	4.11512919669808E-12	3.80337698482702E-12	5.20626193824682E-12	4.80098406281443E-12	4.6451079568789E-12	3.36692388820752E-12	5.5803645924921E-12	4.42688140856915E-12	2.99282123396224E-12	5.51801415011789E-12	4.2086548602594E-12	6.01681768911159E-12	6.79619821878926E-12	5.01921061112418E-12	5.39331326536946E-12
0.01644	5.79859114080185E-12	6.64032211285373E-12	6.48444600691819E-12	3.86572742720123E-12	4.676283178066E-12	5.01921061112418E-12	5.20626193824682E-12	3.99042831194966E-12	2.7745946856525E-12	5.82976636198895E-12	4.58275751450468E-12	3.2733982246462E-12	5.54918937130499E-12	4.61393273569179E-12	5.05038583231129E-12	6.07916813148581E-12	5.05038583231129E-12	5.61153981367921E-12
0.01646	5.86094158317606E-12	6.48444600691819E-12	6.11034335267291E-12	3.21104778227199E-12	5.51801415011789E-12	5.23743715943393E-12	5.79859114080185E-12	3.42927433058174E-12	2.52519291615564E-12	5.79859114080185E-12	4.45805662975626E-12	3.49162477295595E-12	5.48683892893078E-12	4.70745839925311E-12	4.30218052382072E-12	4.98803538993707E-12	5.1127362746855E-12	5.70506547724053E-12
0.01648	6.14151857386002E-12	6.29739467979555E-12	5.73624069842763E-12	2.11991504072326E-12	6.39092034335687E-12	5.79859114080185E-12	6.32856990098266E-12	3.30457344583331E-12	2.61871857971696E-12	5.76741591961474E-12	4.14630441788519E-12	3.64750087889148E-12	5.61153981367921E-12	4.92568494756286E-12	4.23983008144651E-12	4.02160353313676E-12	5.42448848655657E-12	5.64271503486631E-12
0.0165	6.60914689166662E-12	6.01681768911159E-12	5.5803645924921E-12	1.37170973223269E-12	7.04559998828611E-12	6.26621945860845E-12	6.60914689166662E-12	3.7098513212657E-12	3.14869733989778E-12	5.54918937130499E-12	3.89690264838834E-12	3.83455220601412E-12	5.61153981367921E-12	5.14391149587261E-12	4.6451079568789E-12	3.58515043651727E-12	5.82976636198895E-12	5.54918937130499E-12
0.01652	6.92089910353769E-12	5.61153981367921E-12	5.45566370774367E-12	1.58993628054244E-12	6.79619821878926E-12	6.5156212281053E-12	6.35974512216977E-12	4.27100530263362E-12	3.92807786957544E-12	4.92568494756286E-12	4.11512919669808E-12	4.08395397551098E-12	5.61153981367921E-12	5.08156105349839E-12	5.17508671705971E-12	3.42927433058174E-12	6.32856990098266E-12	5.14391149587261E-12
0.01654	6.95207432472479E-12	5.23743715943393E-12	5.51801415011789E-12	2.15109026191036E-12	5.89211680436317E-12	6.32856990098266E-12	5.67389025605342E-12	4.58275751450468E-12	4.55158229331758E-12	4.08395397551098E-12	4.6451079568789E-12	4.36453096619494E-12	5.76741591961474E-12	4.676283178066E-12	5.61153981367921E-12	3.49162477295595E-12	6.54679644929241E-12	4.676283178066E-12
0.01656	6.73384777641505E-12	5.29978760180814E-12	5.64271503486631E-12	2.40049203140722E-12	4.73863362044022E-12	6.0479929102987E-12	4.76980884162733E-12	4.61393273569179E-12	5.20626193824682E-12	3.2733982246462E-12	5.26861238062103E-12	4.98803538993707E-12	5.76741591961474E-12	4.48923185094337E-12	5.61153981367921E-12	3.80337698482702E-12	6.14151857386002E-12	4.48923185094337E-12
0.01658	6.35974512216977E-12	5.64271503486631E-12	5.73624069842763E-12	2.49401769496854E-12	3.89690264838834E-12	5.61153981367921E-12	3.99042831194966E-12	4.2086548602594E-12	5.51801415011789E-12	3.02399645514935E-12	5.51801415011789E-12	5.48683892893078E-12	5.61153981367921E-12	4.70745839925311E-12	5.23743715943393E-12	4.42688140856915E-12	5.26861238062103E-12	4.55158229331758E-12
0.0166	5.89211680436317E-12	5.98564246792449E-12	5.45566370774367E-12	2.61871857971696E-12	3.49162477295595E-12	5.48683892893078E-12	3.80337698482702E-12	3.77220176363991E-12	5.20626193824682E-12	3.49162477295595E-12	5.14391149587261E-12	5.64271503486631E-12	5.45566370774367E-12	5.1127362746855E-12	4.80098406281443E-12	4.95686016874997E-12	4.55158229331758E-12	4.80098406281443E-12
0.01662	5.42448848655657E-12	5.98564246792449E-12	5.26861238062103E-12	3.14869733989778E-12	3.55397521533016E-12	5.39331326536946E-12	4.1774796390723E-12	3.49162477295595E-12	4.36453096619494E-12	4.30218052382072E-12	4.30218052382072E-12	5.42448848655657E-12	5.39331326536946E-12	5.54918937130499E-12	4.6451079568789E-12	5.20626193824682E-12	3.99042831194966E-12	4.92568494756286E-12
0.01664	4.86333450518865E-12	5.67389025605342E-12	5.14391149587261E-12	3.58515043651727E-12	3.61632565770438E-12	5.42448848655657E-12	4.80098406281443E-12	3.30457344583331E-12	3.2733982246462E-12	5.14391149587261E-12	3.7098513212657E-12	4.98803538993707E-12	5.45566370774367E-12	5.61153981367921E-12	4.6451079568789E-12	4.98803538993707E-12	3.80337698482702E-12	4.86333450518865E-12
0.01666	4.61393273569179E-12	5.23743715943393E-12	4.95686016874997E-12	4.05277875432387E-12	3.89690264838834E-12	5.39331326536946E-12	5.36213804418235E-12	3.14869733989778E-12	2.21344070428458E-12	5.70506547724053E-12	3.67867610007859E-12	4.73863362044022E-12	5.70506547724053E-12	5.23743715943393E-12	4.58275751450468E-12	4.33335574500783E-12	3.92807786957544E-12	4.76980884162733E-12
0.01668	4.6451079568789E-12	4.76980884162733E-12	4.73863362044022E-12	4.39570618738205E-12	4.2086548602594E-12	5.20626193824682E-12	5.73624069842763E-12	3.05517167633646E-12	1.34053451104559E-12	6.17269379504713E-12	3.80337698482702E-12	4.61393273569179E-12	6.11034335267291E-12	4.95686016874997E-12	4.14630441788519E-12	3.67867610007859E-12	4.27100530263362E-12	5.08156105349839E-12
0.0167	4.89450972637575E-12	4.42688140856915E-12	4.23983008144651E-12	4.48923185094337E-12	4.676283178066E-12	4.92568494756286E-12	5.64271503486631E-12	3.17987256108488E-12	1.02878229917452E-12	6.23504423742134E-12	4.05277875432387E-12	4.55158229331758E-12	6.42209556454398E-12	4.95686016874997E-12	3.80337698482702E-12	3.33574866702042E-12	4.42688140856915E-12	5.17508671705971E-12
0.01672	5.33096282299525E-12	4.05277875432387E-12	3.7410265424528E-12	4.23983008144651E-12	5.05038583231129E-12	4.58275751450468E-12	5.36213804418235E-12	3.17987256108488E-12	1.12230796273584E-12	6.07916813148581E-12	4.45805662975626E-12	4.80098406281443E-12	6.70267255522794E-12	5.08156105349839E-12	3.39809910939463E-12	3.7098513212657E-12	4.39570618738205E-12	5.05038583231129E-12
0.01674	5.73624069842763E-12	3.80337698482702E-12	3.2422230034591E-12	4.14630441788519E-12	5.33096282299525E-12	4.33335574500783E-12	5.05038583231129E-12	3.21104778227199E-12	1.55876105935534E-12	5.73624069842763E-12	4.92568494756286E-12	4.98803538993707E-12	6.70267255522794E-12	5.36213804418235E-12	3.2422230034591E-12	4.676283178066E-12	4.33335574500783E-12	4.86333450518865E-12
0.01676	5.82976636198895E-12	3.7410265424528E-12	2.83694512802671E-12	4.30218052382072E-12	6.14151857386002E-12	4.02160353313676E-12	4.92568494756286E-12	3.64750087889148E-12	2.21344070428458E-12	5.48683892893078E-12	5.54918937130499E-12	4.98803538993707E-12	6.32856990098266E-12	5.73624069842763E-12	3.33574866702042E-12	5.73624069842763E-12	4.33335574500783E-12	4.58275751450468E-12
0.01678	5.89211680436317E-12	3.89690264838834E-12	2.89929557040092E-12	4.83215928400154E-12	6.88972388235058E-12	3.58515043651727E-12	5.17508671705971E-12	4.05277875432387E-12	2.93047079158803E-12	5.01921061112418E-12	6.0479929102987E-12	4.89450972637575E-12	5.67389025605342E-12	6.07916813148581E-12	3.83455220601412E-12	6.42209556454398E-12	4.11512919669808E-12	4.30218052382072E-12
0.0168	5.89211680436317E-12	4.14630441788519E-12	3.42927433058174E-12	5.33096282299525E-12	7.01442476709901E-12	3.61632565770438E-12	5.29978760180814E-12	4.2086548602594E-12	3.61632565770438E-12	4.55158229331758E-12	6.11034335267291E-12	4.83215928400154E-12	5.01921061112418E-12	6.20386901623423E-12	4.2086548602594E-12	6.54679644929241E-12	3.83455220601412E-12	4.27100530263362E-12
0.01682	5.89211680436317E-12	4.80098406281443E-12	4.2086548602594E-12	5.45566370774367E-12	6.54679644929241E-12	4.48923185094337E-12	5.51801415011789E-12	4.2086548602594E-12	4.08395397551098E-12	4.2086548602594E-12	5.89211680436317E-12	5.17508671705971E-12	4.6451079568789E-12	6.01681768911159E-12	4.27100530263362E-12	6.42209556454398E-12	3.55397521533016E-12	4.676283178066E-12
0.01684	5.64271503486631E-12	5.64271503486631E-12	4.95686016874997E-12	4.98803538993707E-12	5.67389025605342E-12	5.51801415011789E-12	5.36213804418235E-12	4.05277875432387E-12	4.08395397551098E-12	4.23983008144651E-12	5.48683892893078E-12	5.5803645924921E-12	4.676283178066E-12	5.73624069842763E-12	3.99042831194966E-12	6.11034335267291E-12	3.55397521533016E-12	5.26861238062103E-12
0.01686	5.14391149587261E-12	6.32856990098266E-12	5.61153981367921E-12	4.48923185094337E-12	4.83215928400154E-12	5.82976636198895E-12	5.08156105349839E-12	3.77220176363991E-12	3.77220176363991E-12	4.55158229331758E-12	5.05038583231129E-12	5.89211680436317E-12	5.01921061112418E-12	5.51801415011789E-12	3.83455220601412E-12	5.73624069842763E-12	3.89690264838834E-12	5.54918937130499E-12
0.01688	4.36453096619494E-12	6.57797167047951E-12	5.92329202555027E-12	4.1774796390723E-12	4.48923185094337E-12	5.73624069842763E-12	4.73863362044022E-12	3.7098513212657E-12	3.30457344583331E-12	5.17508671705971E-12	4.83215928400154E-12	5.86094158317606E-12	5.42448848655657E-12	5.17508671705971E-12	3.83455220601412E-12	5.14391149587261E-12	4.2086548602594E-12	5.45566370774367E-12
0.0169	3.92807786957544E-12	6.17269379504713E-12	6.01681768911159E-12	4.2086548602594E-12	4.30218052382072E-12	5.48683892893078E-12	4.45805662975626E-12	3.58515043651727E-12	3.05517167633646E-12	6.0479929102987E-12	4.70745839925311E-12	5.54918937130499E-12	5.70506547724053E-12	5.1127362746855E-12	4.08395397551098E-12	4.58275751450468E-12	4.42688140856915E-12	4.89450972637575E-12
0.01692	3.99042831194966E-12	5.54918937130499E-12	5.79859114080185E-12	4.39570618738205E-12	4.1774796390723E-12	5.23743715943393E-12	4.23983008144651E-12	3.7410265424528E-12	3.08634689752356E-12	6.64032211285373E-12	4.676283178066E-12	4.98803538993707E-12	6.0479929102987E-12	5.08156105349839E-12	4.52040707213047E-12	4.2086548602594E-12	4.39570618738205E-12	4.39570618738205E-12
0.01694	4.23983008144651E-12	5.1127362746855E-12	5.33096282299525E-12	4.36453096619494E-12	3.86572742720123E-12	5.05038583231129E-12	4.02160353313676E-12	4.02160353313676E-12	3.42927433058174E-12	6.60914689166662E-12	4.676283178066E-12	4.52040707213047E-12	6.11034335267291E-12	5.26861238062103E-12	4.86333450518865E-12	3.7098513212657E-12	4.27100530263362E-12	4.2086548602594E-12
0.01696	4.61393273569179E-12	4.86333450518865E-12	4.76980884162733E-12	4.14630441788519E-12	3.39809910939463E-12	4.76980884162733E-12	3.80337698482702E-12	4.14630441788519E-12	3.99042831194966E-12	6.11034335267291E-12	5.05038583231129E-12	4.2086548602594E-12	5.98564246792449E-12	5.39331326536946E-12	5.05038583231129E-12	3.42927433058174E-12	4.2086548602594E-12	4.33335574500783E-12
0.01698	4.83215928400154E-12	4.86333450518865E-12	4.36453096619494E-12	3.83455220601412E-12	3.17987256108488E-12	4.676283178066E-12	3.52279999414306E-12	3.92807786957544E-12	4.08395397551098E-12	5.26861238062103E-12	5.36213804418235E-12	4.33335574500783E-12	5.61153981367921E-12	5.26861238062103E-12	5.29978760180814E-12	3.30457344583331E-12	4.33335574500783E-12	4.48923185094337E-12
0.017	4.92568494756286E-12	4.86333450518865E-12	4.05277875432387E-12	3.7098513212657E-12	3.21104778227199E-12	4.676283178066E-12	3.61632565770438E-12	3.7098513212657E-12	3.67867610007859E-12	4.676283178066E-12	5.51801415011789E-12	4.73863362044022E-12	5.33096282299525E-12	5.08156105349839E-12	5.67389025605342E-12	3.46044955176884E-12	4.48923185094337E-12	4.80098406281443E-12
0.01702	4.98803538993707E-12	4.83215928400154E-12	3.89690264838834E-12	3.7410265424528E-12	3.49162477295595E-12	4.676283178066E-12	3.86572742720123E-12	3.80337698482702E-12	3.08634689752356E-12	4.36453096619494E-12	5.51801415011789E-12	5.39331326536946E-12	5.42448848655657E-12	4.83215928400154E-12	6.20386901623423E-12	3.80337698482702E-12	4.83215928400154E-12	5.17508671705971E-12
0.01704	4.98803538993707E-12	4.676283178066E-12	3.95925309076255E-12	3.49162477295595E-12	3.7410265424528E-12	4.676283178066E-12	4.33335574500783E-12	4.08395397551098E-12	2.52519291615564E-12	4.23983008144651E-12	5.51801415011789E-12	5.76741591961474E-12	5.67389025605342E-12	4.98803538993707E-12	6.45327078573109E-12	4.33335574500783E-12	5.36213804418235E-12	5.39331326536946E-12
0.01706	5.14391149587261E-12	4.676283178066E-12	4.08395397551098E-12	3.21104778227199E-12	3.86572742720123E-12	4.76980884162733E-12	4.86333450518865E-12	4.55158229331758E-12	2.36931681022011E-12	4.33335574500783E-12	5.54918937130499E-12	5.95446724673738E-12	5.98564246792449E-12	5.5803645924921E-12	6.5156212281053E-12	4.86333450518865E-12	5.73624069842763E-12	5.54918937130499E-12
0.01708	5.5803645924921E-12	4.86333450518865E-12	4.33335574500783E-12	3.21104778227199E-12	3.86572742720123E-12	4.92568494756286E-12	5.26861238062103E-12	4.80098406281443E-12	2.52519291615564E-12	4.676283178066E-12	5.70506547724053E-12	5.76741591961474E-12	6.23504423742134E-12	5.86094158317606E-12	6.45327078573109E-12	5.14391149587261E-12	5.73624069842763E-12	5.5803645924921E-12
0.0171	6.0479929102987E-12	5.1127362746855E-12	4.48923185094337E-12	3.58515043651727E-12	3.83455220601412E-12	4.95686016874997E-12	5.67389025605342E-12	5.01921061112418E-12	2.55636813734275E-12	4.95686016874997E-12	5.89211680436317E-12	5.54918937130499E-12	6.45327078573109E-12	5.20626193824682E-12	6.42209556454398E-12	5.20626193824682E-12	5.5803645924921E-12	5.36213804418235E-12
0.01712	6.48444600691819E-12	5.70506547724053E-12	4.61393273569179E-12	4.14630441788519E-12	3.77220176363991E-12	4.6451079568789E-12	6.17269379504713E-12	4.80098406281443E-12	2.68106902209118E-12	5.33096282299525E-12	5.92329202555027E-12	5.20626193824682E-12	6.73384777641505E-12	4.27100530263362E-12	6.60914689166662E-12	5.1127362746855E-12	5.45566370774367E-12	5.14391149587261E-12
0.01714	6.5156212281053E-12	6.07916813148581E-12	4.73863362044022E-12	4.89450972637575E-12	3.77220176363991E-12	4.23983008144651E-12	6.29739467979555E-12	4.14630441788519E-12	2.8057699068396E-12	5.36213804418235E-12	5.73624069842763E-12	4.89450972637575E-12	7.01442476709901E-12	3.7410265424528E-12	6.85854866116347E-12	4.89450972637575E-12	5.70506547724053E-12	4.83215928400154E-12
0.01716	6.32856990098266E-12	6.32856990098266E-12	5.08156105349839E-12	5.33096282299525E-12	3.61632565770438E-12	4.23983008144651E-12	6.0479929102987E-12	3.30457344583331E-12	3.2733982246462E-12	5.14391149587261E-12	5.36213804418235E-12	4.61393273569179E-12	7.20147609422165E-12	3.7098513212657E-12	7.01442476709901E-12	4.80098406281443E-12	5.86094158317606E-12	4.86333450518865E-12
0.01718	5.95446724673738E-12	6.23504423742134E-12	5.51801415011789E-12	5.54918937130499E-12	2.99282123396224E-12	4.83215928400154E-12	5.5803645924921E-12	2.64989380090407E-12	3.89690264838834E-12	5.05038583231129E-12	4.80098406281443E-12	4.42688140856915E-12	7.48205308490561E-12	3.92807786957544E-12	6.95207432472479E-12	4.76980884162733E-12	5.82976636198895E-12	5.17508671705971E-12
0.0172	5.70506547724053E-12	6.14151857386002E-12	5.89211680436317E-12	5.20626193824682E-12	2.49401769496854E-12	5.79859114080185E-12	5.23743715943393E-12	2.40049203140722E-12	4.55158229331758E-12	5.23743715943393E-12	4.39570618738205E-12	4.48923185094337E-12	7.4508778637185E-12	4.2086548602594E-12	6.60914689166662E-12	4.58275751450468E-12	5.54918937130499E-12	5.64271503486631E-12
0.01722	5.79859114080185E-12	5.89211680436317E-12	6.17269379504713E-12	4.83215928400154E-12	2.68106902209118E-12	6.70267255522794E-12	5.17508671705971E-12	2.83694512802671E-12	4.92568494756286E-12	5.64271503486631E-12	4.1774796390723E-12	4.61393273569179E-12	7.51322830609271E-12	4.70745839925311E-12	6.20386901623423E-12	4.30218052382072E-12	5.20626193824682E-12	6.01681768911159E-12
0.01724	6.0479929102987E-12	5.61153981367921E-12	6.07916813148581E-12	4.89450972637575E-12	3.30457344583331E-12	7.10795043066033E-12	5.36213804418235E-12	3.42927433058174E-12	4.86333450518865E-12	6.07916813148581E-12	4.08395397551098E-12	4.58275751450468E-12	7.20147609422165E-12	5.1127362746855E-12	5.79859114080185E-12	4.14630441788519E-12	4.86333450518865E-12	6.07916813148581E-12
0.01726	6.17269379504713E-12	4.92568494756286E-12	5.51801415011789E-12	5.1127362746855E-12	3.77220176363991E-12	6.70267255522794E-12	5.61153981367921E-12	4.30218052382072E-12	4.45805662975626E-12	6.48444600691819E-12	4.36453096619494E-12	4.55158229331758E-12	6.76502299760215E-12	5.36213804418235E-12	5.14391149587261E-12	3.99042831194966E-12	4.73863362044022E-12	6.14151857386002E-12
0.01728	6.14151857386002E-12	4.36453096619494E-12	4.76980884162733E-12	5.05038583231129E-12	4.08395397551098E-12	5.70506547724053E-12	5.39331326536946E-12	5.08156105349839E-12	4.23983008144651E-12	6.42209556454398E-12	4.676283178066E-12	4.6451079568789E-12	6.01681768911159E-12	5.39331326536946E-12	4.61393273569179E-12	4.05277875432387E-12	4.80098406281443E-12	6.17269379504713E-12
0.0173	5.89211680436317E-12	3.89690264838834E-12	4.27100530263362E-12	4.55158229331758E-12	4.48923185094337E-12	4.70745839925311E-12	4.80098406281443E-12	5.61153981367921E-12	4.30218052382072E-12	5.73624069842763E-12	5.29978760180814E-12	4.76980884162733E-12	5.20626193824682E-12	5.17508671705971E-12	4.2086548602594E-12	4.11512919669808E-12	4.98803538993707E-12	5.89211680436317E-12
0.01732	5.61153981367921E-12	3.77220176363991E-12	4.11512919669808E-12	4.2086548602594E-12	5.08156105349839E-12	4.08395397551098E-12	4.14630441788519E-12	5.45566370774367E-12	4.89450972637575E-12	4.86333450518865E-12	6.11034335267291E-12	4.83215928400154E-12	4.30218052382072E-12	4.92568494756286E-12	4.05277875432387E-12	4.14630441788519E-12	5.26861238062103E-12	5.67389025605342E-12
0.01734	5.29978760180814E-12	3.92807786957544E-12	4.02160353313676E-12	4.33335574500783E-12	5.48683892893078E-12	3.92807786957544E-12	3.80337698482702E-12	4.86333450518865E-12	5.5803645924921E-12	4.27100530263362E-12	6.76502299760215E-12	5.05038583231129E-12	3.39809910939463E-12	4.80098406281443E-12	4.14630441788519E-12	4.39570618738205E-12	5.70506547724053E-12	5.29978760180814E-12
0.01736	4.98803538993707E-12	4.14630441788519E-12	4.02160353313676E-12	4.55158229331758E-12	5.73624069842763E-12	4.1774796390723E-12	3.80337698482702E-12	4.05277875432387E-12	6.01681768911159E-12	4.14630441788519E-12	7.10795043066033E-12	5.39331326536946E-12	3.08634689752356E-12	4.86333450518865E-12	4.39570618738205E-12	4.76980884162733E-12	6.26621945860845E-12	5.1127362746855E-12
0.01738	4.80098406281443E-12	4.14630441788519E-12	4.2086548602594E-12	4.58275751450468E-12	5.82976636198895E-12	4.76980884162733E-12	4.27100530263362E-12	3.30457344583331E-12	5.92329202555027E-12	4.27100530263362E-12	7.10795043066033E-12	5.86094158317606E-12	3.52279999414306E-12	4.83215928400154E-12	4.70745839925311E-12	4.92568494756286E-12	6.5156212281053E-12	4.76980884162733E-12
0.0174	4.73863362044022E-12	4.08395397551098E-12	4.36453096619494E-12	4.48923185094337E-12	5.98564246792449E-12	5.51801415011789E-12	4.95686016874997E-12	2.68106902209118E-12	5.14391149587261E-12	4.48923185094337E-12	6.73384777641505E-12	6.17269379504713E-12	4.61393273569179E-12	4.676283178066E-12	4.70745839925311E-12	4.55158229331758E-12	6.54679644929241E-12	4.27100530263362E-12
0.01742	4.95686016874997E-12	4.30218052382072E-12	4.48923185094337E-12	4.2086548602594E-12	5.70506547724053E-12	6.01681768911159E-12	5.5803645924921E-12	2.27579114665879E-12	4.30218052382072E-12	4.92568494756286E-12	6.32856990098266E-12	6.20386901623423E-12	5.76741591961474E-12	4.70745839925311E-12	4.48923185094337E-12	3.92807786957544E-12	6.23504423742134E-12	3.58515043651727E-12
0.01744	5.17508671705971E-12	4.676283178066E-12	4.55158229331758E-12	4.05277875432387E-12	5.26861238062103E-12	6.20386901623423E-12	5.95446724673738E-12	2.3069663678459E-12	3.92807786957544E-12	5.29978760180814E-12	5.61153981367921E-12	5.92329202555027E-12	6.48444600691819E-12	5.17508671705971E-12	4.11512919669808E-12	3.49162477295595E-12	5.98564246792449E-12	2.96164601277514E-12
0.01746	5.05038583231129E-12	4.80098406281443E-12	4.27100530263362E-12	4.05277875432387E-12	4.83215928400154E-12	6.07916813148581E-12	6.01681768911159E-12	2.338141589033E-12	4.05277875432387E-12	5.61153981367921E-12	4.89450972637575E-12	5.39331326536946E-12	6.82737343997637E-12	5.92329202555027E-12	3.86572742720123E-12	3.7098513212657E-12	5.51801415011789E-12	2.64989380090407E-12
0.01748	4.676283178066E-12	4.55158229331758E-12	3.89690264838834E-12	4.02160353313676E-12	4.39570618738205E-12	5.70506547724053E-12	5.95446724673738E-12	2.36931681022011E-12	4.33335574500783E-12	5.79859114080185E-12	4.73863362044022E-12	4.98803538993707E-12	7.01442476709901E-12	6.67149733404083E-12	3.67867610007859E-12	4.39570618738205E-12	5.08156105349839E-12	2.68106902209118E-12
0.0175	4.23983008144651E-12	4.1774796390723E-12	3.58515043651727E-12	3.7410265424528E-12	4.08395397551098E-12	5.5803645924921E-12	5.54918937130499E-12	2.46284247378143E-12	4.676283178066E-12	5.82976636198895E-12	4.92568494756286E-12	4.70745839925311E-12	7.04559998828611E-12	7.20147609422165E-12	3.67867610007859E-12	5.42448848655657E-12	4.58275751450468E-12	3.02399645514935E-12
0.01752	3.86572742720123E-12	3.86572742720123E-12	3.46044955176884E-12	3.2733982246462E-12	3.99042831194966E-12	5.26861238062103E-12	4.98803538993707E-12	2.89929557040092E-12	4.70745839925311E-12	5.82976636198895E-12	5.39331326536946E-12	4.52040707213047E-12	6.9832495459119E-12	7.57557874846693E-12	3.80337698482702E-12	6.39092034335687E-12	4.14630441788519E-12	3.89690264838834E-12
0.01754	3.80337698482702E-12	3.80337698482702E-12	3.64750087889148E-12	2.86812034921382E-12	4.2086548602594E-12	4.80098406281443E-12	4.42688140856915E-12	3.86572742720123E-12	4.58275751450468E-12	5.89211680436317E-12	5.73624069842763E-12	4.73863362044022E-12	7.17030087303454E-12	7.79380529677668E-12	4.05277875432387E-12	6.82737343997637E-12	3.83455220601412E-12	4.76980884162733E-12
0.01756	3.89690264838834E-12	4.08395397551098E-12	4.2086548602594E-12	2.7745946856525E-12	4.52040707213047E-12	4.52040707213047E-12	4.11512919669808E-12	4.92568494756286E-12	4.42688140856915E-12	5.95446724673738E-12	5.51801415011789E-12	5.23743715943393E-12	7.60675396965403E-12	7.57557874846693E-12	4.36453096619494E-12	6.67149733404083E-12	3.58515043651727E-12	5.51801415011789E-12
0.01758	4.11512919669808E-12	4.61393273569179E-12	4.70745839925311E-12	2.86812034921382E-12	4.2086548602594E-12	4.6451079568789E-12	3.83455220601412E-12	5.70506547724053E-12	4.1774796390723E-12	6.0479929102987E-12	4.92568494756286E-12	5.64271503486631E-12	7.70027963321535E-12	7.04559998828611E-12	4.76980884162733E-12	5.61153981367921E-12	3.55397521533016E-12	5.73624069842763E-12
0.0176	4.48923185094337E-12	5.42448848655657E-12	5.17508671705971E-12	3.17987256108488E-12	3.86572742720123E-12	5.17508671705971E-12	3.61632565770438E-12	5.82976636198895E-12	4.05277875432387E-12	5.82976636198895E-12	4.14630441788519E-12	5.92329202555027E-12	7.38852742134429E-12	6.29739467979555E-12	5.1127362746855E-12	4.30218052382072E-12	3.89690264838834E-12	5.82976636198895E-12
0.01762	4.70745839925311E-12	6.11034335267291E-12	5.48683892893078E-12	3.02399645514935E-12	3.55397521533016E-12	5.92329202555027E-12	3.52279999414306E-12	5.5803645924921E-12	4.14630441788519E-12	5.67389025605342E-12	3.52279999414306E-12	6.07916813148581E-12	6.82737343997637E-12	5.36213804418235E-12	5.20626193824682E-12	4.1774796390723E-12	4.52040707213047E-12	6.01681768911159E-12
0.01764	4.76980884162733E-12	6.48444600691819E-12	5.54918937130499E-12	2.58754335852986E-12	3.49162477295595E-12	6.35974512216977E-12	3.7410265424528E-12	4.98803538993707E-12	4.48923185094337E-12	5.54918937130499E-12	3.2422230034591E-12	6.32856990098266E-12	6.32856990098266E-12	4.52040707213047E-12	5.1127362746855E-12	4.676283178066E-12	5.39331326536946E-12	6.26621945860845E-12
0.01766	4.89450972637575E-12	6.29739467979555E-12	5.54918937130499E-12	2.18226548309747E-12	3.7410265424528E-12	6.29739467979555E-12	4.14630441788519E-12	4.39570618738205E-12	4.73863362044022E-12	6.07916813148581E-12	3.36692388820752E-12	6.23504423742134E-12	6.32856990098266E-12	3.99042831194966E-12	4.86333450518865E-12	4.48923185094337E-12	6.0479929102987E-12	6.64032211285373E-12
0.01768	5.26861238062103E-12	5.82976636198895E-12	5.54918937130499E-12	1.90168849241351E-12	4.33335574500783E-12	5.73624069842763E-12	4.58275751450468E-12	4.02160353313676E-12	4.89450972637575E-12	7.13912565184743E-12	3.58515043651727E-12	5.98564246792449E-12	6.67149733404083E-12	3.86572742720123E-12	4.83215928400154E-12	4.02160353313676E-12	6.07916813148581E-12	6.88972388235058E-12
0.0177	5.5803645924921E-12	5.5803645924921E-12	5.29978760180814E-12	1.71463716529087E-12	5.05038583231129E-12	5.1127362746855E-12	4.86333450518865E-12	3.64750087889148E-12	4.80098406281443E-12	8.16790795102196E-12	4.08395397551098E-12	5.54918937130499E-12	6.88972388235058E-12	4.02160353313676E-12	4.89450972637575E-12	3.80337698482702E-12	5.61153981367921E-12	6.92089910353769E-12
0.01772	5.54918937130499E-12	5.67389025605342E-12	4.83215928400154E-12	1.96403893478772E-12	5.36213804418235E-12	4.76980884162733E-12	4.98803538993707E-12	3.2422230034591E-12	4.36453096619494E-12	8.51083538408013E-12	4.676283178066E-12	4.80098406281443E-12	6.79619821878926E-12	4.27100530263362E-12	5.1127362746855E-12	3.39809910939463E-12	4.86333450518865E-12	6.64032211285373E-12
0.01774	5.33096282299525E-12	6.01681768911159E-12	4.33335574500783E-12	2.36931681022011E-12	5.23743715943393E-12	4.61393273569179E-12	5.1127362746855E-12	3.08634689752356E-12	4.02160353313676E-12	8.32378405695749E-12	5.48683892893078E-12	4.36453096619494E-12	6.32856990098266E-12	4.73863362044022E-12	5.51801415011789E-12	3.08634689752356E-12	4.23983008144651E-12	6.23504423742134E-12
0.01776	5.1127362746855E-12	6.17269379504713E-12	4.08395397551098E-12	2.99282123396224E-12	4.98803538993707E-12	4.55158229331758E-12	5.26861238062103E-12	2.99282123396224E-12	3.61632565770438E-12	7.48205308490561E-12	6.14151857386002E-12	4.36453096619494E-12	5.79859114080185E-12	5.23743715943393E-12	5.86094158317606E-12	3.02399645514935E-12	4.02160353313676E-12	5.86094158317606E-12
0.01778	5.1127362746855E-12	6.17269379504713E-12	3.80337698482702E-12	3.39809910939463E-12	4.70745839925311E-12	4.55158229331758E-12	5.51801415011789E-12	2.83694512802671E-12	3.36692388820752E-12	6.23504423742134E-12	6.64032211285373E-12	4.6451079568789E-12	5.23743715943393E-12	5.64271503486631E-12	6.14151857386002E-12	3.14869733989778E-12	4.23983008144651E-12	5.67389025605342E-12
0.0178	5.39331326536946E-12	6.14151857386002E-12	3.39809910939463E-12	3.55397521533016E-12	4.61393273569179E-12	4.55158229331758E-12	5.92329202555027E-12	2.86812034921382E-12	3.05517167633646E-12	5.01921061112418E-12	6.82737343997637E-12	4.98803538993707E-12	4.73863362044022E-12	5.98564246792449E-12	6.29739467979555E-12	3.36692388820752E-12	4.6451079568789E-12	5.70506547724053E-12
0.01782	5.92329202555027E-12	5.76741591961474E-12	2.8057699068396E-12	3.39809910939463E-12	4.58275751450468E-12	4.89450972637575E-12	6.07916813148581E-12	3.11752211871067E-12	2.86812034921382E-12	4.05277875432387E-12	6.95207432472479E-12	5.20626193824682E-12	4.52040707213047E-12	6.20386901623423E-12	6.54679644929241E-12	3.7410265424528E-12	5.08156105349839E-12	6.14151857386002E-12
0.01784	6.23504423742134E-12	5.29978760180814E-12	2.49401769496854E-12	3.05517167633646E-12	4.6451079568789E-12	5.39331326536946E-12	6.11034335267291E-12	3.58515043651727E-12	2.55636813734275E-12	3.77220176363991E-12	7.07677520947322E-12	5.1127362746855E-12	4.55158229331758E-12	6.23504423742134E-12	7.13912565184743E-12	4.05277875432387E-12	5.64271503486631E-12	6.26621945860845E-12
0.01786	6.23504423742134E-12	5.01921061112418E-12	2.43166725259432E-12	2.86812034921382E-12	4.6451079568789E-12	5.70506547724053E-12	6.23504423742134E-12	4.11512919669808E-12	2.02638937716194E-12	4.05277875432387E-12	6.79619821878926E-12	5.45566370774367E-12	4.83215928400154E-12	6.29739467979555E-12	7.54440352727982E-12	4.45805662975626E-12	5.98564246792449E-12	6.20386901623423E-12
0.01788	5.89211680436317E-12	4.73863362044022E-12	2.71224424327828E-12	2.8057699068396E-12	4.58275751450468E-12	5.54918937130499E-12	6.32856990098266E-12	4.2086548602594E-12	1.30935928985848E-12	4.70745839925311E-12	6.42209556454398E-12	5.95446724673738E-12	5.01921061112418E-12	6.07916813148581E-12	7.73145485440246E-12	4.676283178066E-12	5.86094158317606E-12	6.11034335267291E-12
0.0179	5.29978760180814E-12	4.45805662975626E-12	3.02399645514935E-12	2.71224424327828E-12	4.33335574500783E-12	5.1127362746855E-12	6.39092034335687E-12	4.2086548602594E-12	5.92329202555027E-13	5.45566370774367E-12	5.76741591961474E-12	6.54679644929241E-12	5.39331326536946E-12	5.92329202555027E-12	7.23265131540875E-12	4.86333450518865E-12	5.42448848655657E-12	6.20386901623423E-12
0.01792	4.58275751450468E-12	4.23983008144651E-12	3.2422230034591E-12	2.64989380090407E-12	4.11512919669808E-12	4.83215928400154E-12	6.42209556454398E-12	3.99042831194966E-12	1.24700884748427E-13	6.01681768911159E-12	5.08156105349839E-12	6.79619821878926E-12	5.82976636198895E-12	5.79859114080185E-12	6.42209556454398E-12	4.73863362044022E-12	5.39331326536946E-12	6.42209556454398E-12
0.01794	4.1774796390723E-12	3.89690264838834E-12	3.52279999414306E-12	2.58754335852986E-12	3.67867610007859E-12	4.83215928400154E-12	6.32856990098266E-12	3.89690264838834E-12	2.8057699068396E-13	6.14151857386002E-12	4.52040707213047E-12	6.48444600691819E-12	5.89211680436317E-12	5.42448848655657E-12	5.51801415011789E-12	4.39570618738205E-12	5.86094158317606E-12	6.67149733404083E-12
0.01796	4.2086548602594E-12	3.7410265424528E-12	3.77220176363991E-12	2.55636813734275E-12	2.93047079158803E-12	5.1127362746855E-12	6.07916813148581E-12	3.92807786957544E-12	5.61153981367921E-13	5.73624069842763E-12	3.92807786957544E-12	5.92329202555027E-12	5.67389025605342E-12	5.39331326536946E-12	4.52040707213047E-12	4.14630441788519E-12	6.45327078573109E-12	6.64032211285373E-12
0.01798	4.55158229331758E-12	3.64750087889148E-12	3.86572742720123E-12	2.3069663678459E-12	2.43166725259432E-12	5.54918937130499E-12	5.67389025605342E-12	4.14630441788519E-12	9.66431856800308E-13	4.92568494756286E-12	3.7410265424528E-12	5.61153981367921E-12	5.39331326536946E-12	5.29978760180814E-12	3.99042831194966E-12	4.08395397551098E-12	6.57797167047951E-12	6.35974512216977E-12
0.018	5.08156105349839E-12	3.83455220601412E-12	3.7098513212657E-12	1.8705132712264E-12	2.61871857971696E-12	5.5803645924921E-12	5.14391149587261E-12	4.08395397551098E-12	1.27818406867137E-12	4.2086548602594E-12	3.83455220601412E-12	5.51801415011789E-12	5.33096282299525E-12	5.23743715943393E-12	3.80337698482702E-12	4.48923185094337E-12	6.26621945860845E-12	5.82976636198895E-12
0.01802	5.54918937130499E-12	4.2086548602594E-12	3.42927433058174E-12	1.49641061698112E-12	3.30457344583331E-12	5.26861238062103E-12	4.61393273569179E-12	3.67867610007859E-12	1.49641061698112E-12	3.7098513212657E-12	4.08395397551098E-12	5.29978760180814E-12	5.29978760180814E-12	5.01921061112418E-12	4.11512919669808E-12	4.98803538993707E-12	5.73624069842763E-12	5.08156105349839E-12
0.01804	5.89211680436317E-12	4.55158229331758E-12	3.05517167633646E-12	1.49641061698112E-12	3.92807786957544E-12	4.61393273569179E-12	4.30218052382072E-12	3.55397521533016E-12	1.62111150172955E-12	3.39809910939463E-12	4.11512919669808E-12	4.676283178066E-12	5.54918937130499E-12	4.83215928400154E-12	4.676283178066E-12	5.5803645924921E-12	5.36213804418235E-12	4.33335574500783E-12
0.01806	6.23504423742134E-12	4.80098406281443E-12	2.86812034921382E-12	1.8705132712264E-12	4.23983008144651E-12	3.95925309076255E-12	3.92807786957544E-12	3.86572742720123E-12	1.4028849534198E-12	3.30457344583331E-12	3.80337698482702E-12	4.08395397551098E-12	5.82976636198895E-12	4.86333450518865E-12	5.23743715943393E-12	5.86094158317606E-12	5.36213804418235E-12	3.7410265424528E-12
0.01808	6.60914689166662E-12	4.98803538993707E-12	2.93047079158803E-12	1.93286371360062E-12	4.58275751450468E-12	3.7098513212657E-12	3.67867610007859E-12	4.61393273569179E-12	1.12230796273584E-12	3.14869733989778E-12	3.39809910939463E-12	3.77220176363991E-12	5.92329202555027E-12	5.01921061112418E-12	5.86094158317606E-12	5.79859114080185E-12	5.48683892893078E-12	3.30457344583331E-12
0.0181	6.76502299760215E-12	5.17508671705971E-12	2.99282123396224E-12	1.34053451104559E-12	4.73863362044022E-12	4.05277875432387E-12	3.61632565770438E-12	5.17508671705971E-12	8.10555750864774E-13	3.7098513212657E-12	2.93047079158803E-12	4.05277875432387E-12	5.82976636198895E-12	5.05038583231129E-12	6.26621945860845E-12	5.42448848655657E-12	5.79859114080185E-12	3.2422230034591E-12
0.01812	6.54679644929241E-12	5.26861238062103E-12	2.93047079158803E-12	5.61153981367921E-13	4.39570618738205E-12	4.58275751450468E-12	4.05277875432387E-12	5.26861238062103E-12	6.23504423742134E-13	4.98803538993707E-12	2.71224424327828E-12	4.6451079568789E-12	5.82976636198895E-12	4.89450972637575E-12	6.29739467979555E-12	5.1127362746855E-12	6.23504423742134E-12	3.17987256108488E-12
0.01814	5.95446724673738E-12	5.51801415011789E-12	2.68106902209118E-12	1.24700884748427E-13	3.83455220601412E-12	5.01921061112418E-12	4.55158229331758E-12	4.95686016874997E-12	8.10555750864774E-13	6.0479929102987E-12	2.93047079158803E-12	5.20626193824682E-12	6.11034335267291E-12	4.6451079568789E-12	5.76741591961474E-12	4.98803538993707E-12	6.70267255522794E-12	3.33574866702042E-12
0.01816	5.26861238062103E-12	5.61153981367921E-12	2.64989380090407E-12	3.11752211871067E-14	3.21104778227199E-12	5.17508671705971E-12	5.14391149587261E-12	4.48923185094337E-12	1.21583362629716E-12	6.29739467979555E-12	3.39809910939463E-12	5.70506547724053E-12	6.23504423742134E-12	4.676283178066E-12	5.20626193824682E-12	5.05038583231129E-12	6.48444600691819E-12	3.61632565770438E-12
0.01818	4.61393273569179E-12	5.64271503486631E-12	2.71224424327828E-12	1.24700884748427E-13	2.99282123396224E-12	5.05038583231129E-12	5.67389025605342E-12	4.23983008144651E-12	1.4028849534198E-12	6.07916813148581E-12	3.7098513212657E-12	6.0479929102987E-12	6.07916813148581E-12	5.08156105349839E-12	4.70745839925311E-12	5.36213804418235E-12	5.36213804418235E-12	3.89690264838834E-12
0.0182	4.08395397551098E-12	5.67389025605342E-12	2.99282123396224E-12	1.55876105935534E-13	3.02399645514935E-12	4.83215928400154E-12	6.11034335267291E-12	3.99042831194966E-12	1.27818406867137E-12	5.82976636198895E-12	4.11512919669808E-12	6.29739467979555E-12	5.73624069842763E-12	5.95446724673738E-12	4.39570618738205E-12	5.61153981367921E-12	3.83455220601412E-12	4.1774796390723E-12
0.01822	3.64750087889148E-12	5.76741591961474E-12	3.46044955176884E-12	2.18226548309747E-13	3.2422230034591E-12	4.6451079568789E-12	6.20386901623423E-12	3.86572742720123E-12	7.17030087303454E-13	5.67389025605342E-12	4.27100530263362E-12	6.39092034335687E-12	5.61153981367921E-12	6.79619821878926E-12	4.2086548602594E-12	5.61153981367921E-12	2.68106902209118E-12	4.61393273569179E-12
0.01824	3.30457344583331E-12	6.01681768911159E-12	3.86572742720123E-12	3.7410265424528E-13	3.67867610007859E-12	4.42688140856915E-12	6.14151857386002E-12	3.92807786957544E-12	1.24700884748427E-13	5.36213804418235E-12	4.58275751450468E-12	6.20386901623423E-12	5.17508671705971E-12	7.10795043066033E-12	4.30218052382072E-12	5.64271503486631E-12	2.3069663678459E-12	5.29978760180814E-12
0.01826	3.2422230034591E-12	6.39092034335687E-12	4.02160353313676E-12	5.29978760180814E-13	4.05277875432387E-12	4.33335574500783E-12	5.86094158317606E-12	4.1774796390723E-12	-1.8705132712264E-13	5.01921061112418E-12	4.98803538993707E-12	5.92329202555027E-12	4.73863362044022E-12	6.95207432472479E-12	4.52040707213047E-12	5.54918937130499E-12	2.86812034921382E-12	5.86094158317606E-12
0.01828	3.77220176363991E-12	6.64032211285373E-12	3.89690264838834E-12	7.48205308490561E-13	4.52040707213047E-12	4.6451079568789E-12	5.73624069842763E-12	4.48923185094337E-12	-3.11752211871067E-14	4.676283178066E-12	5.45566370774367E-12	5.64271503486631E-12	4.45805662975626E-12	6.60914689166662E-12	4.6451079568789E-12	5.33096282299525E-12	4.08395397551098E-12	6.07916813148581E-12
0.0183	4.58275751450468E-12	6.79619821878926E-12	3.58515043651727E-12	1.09113274154873E-12	5.45566370774367E-12	4.92568494756286E-12	5.70506547724053E-12	4.58275751450468E-12	3.7410265424528E-13	4.76980884162733E-12	6.01681768911159E-12	5.64271503486631E-12	4.58275751450468E-12	6.0479929102987E-12	4.86333450518865E-12	5.14391149587261E-12	5.14391149587261E-12	5.82976636198895E-12
0.01832	5.20626193824682E-12	6.88972388235058E-12	3.2733982246462E-12	1.55876105935534E-12	6.17269379504713E-12	5.08156105349839E-12	5.82976636198895E-12	4.70745839925311E-12	8.41730972051881E-13	5.05038583231129E-12	6.54679644929241E-12	5.82976636198895E-12	4.80098406281443E-12	5.5803645924921E-12	4.92568494756286E-12	4.76980884162733E-12	5.73624069842763E-12	5.51801415011789E-12
0.01834	5.33096282299525E-12	6.9832495459119E-12	2.99282123396224E-12	1.80816282885219E-12	6.29739467979555E-12	4.89450972637575E-12	6.01681768911159E-12	4.70745839925311E-12	1.43406017460691E-12	5.17508671705971E-12	6.76502299760215E-12	5.86094158317606E-12	5.05038583231129E-12	5.08156105349839E-12	4.80098406281443E-12	4.55158229331758E-12	5.54918937130499E-12	5.20626193824682E-12
0.01836	5.36213804418235E-12	7.07677520947322E-12	2.58754335852986E-12	1.93286371360062E-12	6.14151857386002E-12	4.73863362044022E-12	5.95446724673738E-12	4.58275751450468E-12	2.27579114665879E-12	5.14391149587261E-12	6.60914689166662E-12	5.64271503486631E-12	5.48683892893078E-12	4.58275751450468E-12	4.61393273569179E-12	4.33335574500783E-12	4.83215928400154E-12	5.26861238062103E-12
0.01838	5.08156105349839E-12	7.13912565184743E-12	2.36931681022011E-12	2.18226548309747E-12	5.92329202555027E-12	4.80098406281443E-12	5.76741591961474E-12	4.55158229331758E-12	3.2733982246462E-12	5.05038583231129E-12	6.14151857386002E-12	4.92568494756286E-12	5.98564246792449E-12	4.30218052382072E-12	4.27100530263362E-12	4.36453096619494E-12	4.11512919669808E-12	5.14391149587261E-12
0.0184	4.6451079568789E-12	7.10795043066033E-12	2.61871857971696E-12	2.40049203140722E-12	5.79859114080185E-12	4.89450972637575E-12	5.39331326536946E-12	4.55158229331758E-12	4.1774796390723E-12	4.89450972637575E-12	5.36213804418235E-12	3.99042831194966E-12	6.35974512216977E-12	4.05277875432387E-12	4.1774796390723E-12	4.58275751450468E-12	3.67867610007859E-12	4.92568494756286E-12
0.01842	4.2086548602594E-12	6.85854866116347E-12	3.02399645514935E-12	2.86812034921382E-12	5.42448848655657E-12	5.14391149587261E-12	5.26861238062103E-12	4.676283178066E-12	4.83215928400154E-12	4.86333450518865E-12	4.676283178066E-12	3.33574866702042E-12	6.79619821878926E-12	4.14630441788519E-12	4.36453096619494E-12	4.89450972637575E-12	3.58515043651727E-12	4.58275751450468E-12
0.01844	4.08395397551098E-12	6.60914689166662E-12	3.52279999414306E-12	3.2422230034591E-12	4.73863362044022E-12	5.64271503486631E-12	5.36213804418235E-12	4.39570618738205E-12	5.08156105349839E-12	5.33096282299525E-12	4.2086548602594E-12	3.36692388820752E-12	7.26382653659586E-12	4.676283178066E-12	4.70745839925311E-12	4.86333450518865E-12	3.77220176363991E-12	4.42688140856915E-12
0.01846	4.2086548602594E-12	6.14151857386002E-12	4.08395397551098E-12	3.52279999414306E-12	3.92807786957544E-12	6.07916813148581E-12	5.48683892893078E-12	3.61632565770438E-12	5.1127362746855E-12	6.01681768911159E-12	4.1774796390723E-12	3.92807786957544E-12	7.32617697897007E-12	5.45566370774367E-12	4.98803538993707E-12	4.76980884162733E-12	4.1774796390723E-12	4.23983008144651E-12
0.01848	4.52040707213047E-12	5.70506547724053E-12	4.6451079568789E-12	3.92807786957544E-12	3.36692388820752E-12	6.35974512216977E-12	5.42448848655657E-12	2.24461592547168E-12	5.20626193824682E-12	6.48444600691819E-12	4.52040707213047E-12	4.89450972637575E-12	6.88972388235058E-12	6.01681768911159E-12	5.20626193824682E-12	4.676283178066E-12	4.61393273569179E-12	4.27100530263362E-12
0.0185	4.80098406281443E-12	5.23743715943393E-12	5.36213804418235E-12	4.36453096619494E-12	3.21104778227199E-12	6.39092034335687E-12	5.26861238062103E-12	1.09113274154873E-12	5.20626193824682E-12	6.64032211285373E-12	4.92568494756286E-12	5.95446724673738E-12	6.23504423742134E-12	6.23504423742134E-12	5.33096282299525E-12	4.61393273569179E-12	5.17508671705971E-12	4.27100530263362E-12
0.01852	5.08156105349839E-12	4.89450972637575E-12	5.76741591961474E-12	4.70745839925311E-12	3.49162477295595E-12	6.35974512216977E-12	5.05038583231129E-12	5.29978760180814E-13	5.33096282299525E-12	6.54679644929241E-12	5.29978760180814E-12	6.76502299760215E-12	5.51801415011789E-12	6.35974512216977E-12	5.23743715943393E-12	4.76980884162733E-12	5.42448848655657E-12	4.1774796390723E-12
0.01854	5.26861238062103E-12	4.58275751450468E-12	5.92329202555027E-12	4.80098406281443E-12	4.02160353313676E-12	6.26621945860845E-12	4.92568494756286E-12	7.48205308490561E-13	5.01921061112418E-12	6.20386901623423E-12	5.51801415011789E-12	7.17030087303454E-12	4.95686016874997E-12	6.54679644929241E-12	5.17508671705971E-12	5.01921061112418E-12	5.48683892893078E-12	4.05277875432387E-12
0.01856	5.26861238062103E-12	4.42688140856915E-12	5.73624069842763E-12	4.70745839925311E-12	4.61393273569179E-12	6.35974512216977E-12	5.05038583231129E-12	1.34053451104559E-12	4.27100530263362E-12	6.01681768911159E-12	5.54918937130499E-12	6.92089910353769E-12	4.80098406281443E-12	6.42209556454398E-12	5.01921061112418E-12	5.08156105349839E-12	5.20626193824682E-12	4.2086548602594E-12
0.01858	5.23743715943393E-12	4.61393273569179E-12	5.17508671705971E-12	4.48923185094337E-12	4.98803538993707E-12	6.26621945860845E-12	5.36213804418235E-12	2.05756459834904E-12	3.2422230034591E-12	5.67389025605342E-12	5.39331326536946E-12	6.39092034335687E-12	5.08156105349839E-12	6.20386901623423E-12	4.98803538993707E-12	4.86333450518865E-12	4.80098406281443E-12	4.52040707213047E-12
0.0186	5.1127362746855E-12	5.1127362746855E-12	4.58275751450468E-12	4.05277875432387E-12	4.86333450518865E-12	6.14151857386002E-12	5.5803645924921E-12	2.46284247378143E-12	2.55636813734275E-12	5.17508671705971E-12	5.26861238062103E-12	5.67389025605342E-12	5.54918937130499E-12	5.70506547724053E-12	5.01921061112418E-12	4.52040707213047E-12	4.61393273569179E-12	4.61393273569179E-12
0.01862	5.1127362746855E-12	5.82976636198895E-12	3.92807786957544E-12	3.86572742720123E-12	4.45805662975626E-12	5.79859114080185E-12	5.54918937130499E-12	2.83694512802671E-12	2.338141589033E-12	4.73863362044022E-12	5.14391149587261E-12	5.01921061112418E-12	5.79859114080185E-12	5.39331326536946E-12	5.17508671705971E-12	4.2086548602594E-12	4.55158229331758E-12	4.73863362044022E-12
0.01864	5.08156105349839E-12	6.35974512216977E-12	3.67867610007859E-12	3.89690264838834E-12	3.86572742720123E-12	5.67389025605342E-12	5.23743715943393E-12	2.8057699068396E-12	2.24461592547168E-12	4.70745839925311E-12	5.08156105349839E-12	4.6451079568789E-12	5.86094158317606E-12	5.54918937130499E-12	5.17508671705971E-12	4.05277875432387E-12	4.73863362044022E-12	4.95686016874997E-12
0.01866	5.26861238062103E-12	6.64032211285373E-12	3.67867610007859E-12	4.1774796390723E-12	3.33574866702042E-12	5.64271503486631E-12	4.86333450518865E-12	2.3069663678459E-12	2.21344070428458E-12	4.92568494756286E-12	5.26861238062103E-12	4.58275751450468E-12	5.92329202555027E-12	6.01681768911159E-12	5.20626193824682E-12	4.14630441788519E-12	4.95686016874997E-12	5.33096282299525E-12
0.01868	5.48683892893078E-12	6.67149733404083E-12	3.80337698482702E-12	4.55158229331758E-12	3.02399645514935E-12	6.01681768911159E-12	4.58275751450468E-12	1.74581238647798E-12	1.8393380500393E-12	5.20626193824682E-12	5.51801415011789E-12	4.73863362044022E-12	5.89211680436317E-12	6.23504423742134E-12	5.14391149587261E-12	4.6451079568789E-12	5.26861238062103E-12	5.92329202555027E-12
0.0187	5.42448848655657E-12	6.57797167047951E-12	4.2086548602594E-12	4.73863362044022E-12	3.2422230034591E-12	6.29739467979555E-12	4.14630441788519E-12	1.49641061698112E-12	1.77698760766508E-12	5.45566370774367E-12	5.70506547724053E-12	4.98803538993707E-12	5.82976636198895E-12	6.17269379504713E-12	5.1127362746855E-12	5.26861238062103E-12	5.64271503486631E-12	6.57797167047951E-12
0.01872	5.29978760180814E-12	6.42209556454398E-12	4.98803538993707E-12	4.6451079568789E-12	3.49162477295595E-12	6.57797167047951E-12	3.89690264838834E-12	1.49641061698112E-12	1.8393380500393E-12	5.54918937130499E-12	5.5803645924921E-12	5.08156105349839E-12	5.67389025605342E-12	5.70506547724053E-12	5.08156105349839E-12	5.82976636198895E-12	5.76741591961474E-12	6.82737343997637E-12
0.01874	5.48683892893078E-12	6.0479929102987E-12	5.5803645924921E-12	4.11512919669808E-12	3.46044955176884E-12	6.60914689166662E-12	3.86572742720123E-12	1.58993628054244E-12	1.99521415597483E-12	5.54918937130499E-12	5.26861238062103E-12	5.14391149587261E-12	5.36213804418235E-12	5.17508671705971E-12	4.89450972637575E-12	5.98564246792449E-12	5.76741591961474E-12	6.79619821878926E-12
0.01876	6.14151857386002E-12	5.5803645924921E-12	5.70506547724053E-12	3.2733982246462E-12	3.39809910939463E-12	6.20386901623423E-12	3.89690264838834E-12	1.62111150172955E-12	1.8705132712264E-12	5.42448848655657E-12	4.76980884162733E-12	5.1127362746855E-12	4.98803538993707E-12	4.70745839925311E-12	4.86333450518865E-12	5.89211680436317E-12	5.45566370774367E-12	6.73384777641505E-12
0.01878	6.82737343997637E-12	4.95686016874997E-12	5.48683892893078E-12	2.27579114665879E-12	3.64750087889148E-12	5.67389025605342E-12	4.30218052382072E-12	1.55876105935534E-12	1.68346194410376E-12	4.98803538993707E-12	4.23983008144651E-12	5.20626193824682E-12	4.6451079568789E-12	4.55158229331758E-12	4.98803538993707E-12	5.64271503486631E-12	4.95686016874997E-12	6.57797167047951E-12
0.0188	7.17030087303454E-12	4.676283178066E-12	5.01921061112418E-12	1.77698760766508E-12	4.14630441788519E-12	5.01921061112418E-12	4.73863362044022E-12	1.68346194410376E-12	1.34053451104559E-12	4.52040707213047E-12	3.99042831194966E-12	5.05038583231129E-12	4.52040707213047E-12	4.676283178066E-12	4.86333450518865E-12	5.61153981367921E-12	4.36453096619494E-12	6.35974512216977E-12
0.01882	7.17030087303454E-12	4.6451079568789E-12	4.61393273569179E-12	1.71463716529087E-12	4.61393273569179E-12	4.52040707213047E-12	5.05038583231129E-12	2.36931681022011E-12	1.15348318392295E-12	4.1774796390723E-12	3.99042831194966E-12	4.86333450518865E-12	4.52040707213047E-12	4.83215928400154E-12	4.58275751450468E-12	5.48683892893078E-12	4.1774796390723E-12	6.20386901623423E-12
0.01884	6.88972388235058E-12	4.92568494756286E-12	4.42688140856915E-12	2.24461592547168E-12	4.83215928400154E-12	4.39570618738205E-12	5.17508671705971E-12	3.30457344583331E-12	1.12230796273584E-12	3.83455220601412E-12	3.99042831194966E-12	4.39570618738205E-12	4.1774796390723E-12	5.23743715943393E-12	4.33335574500783E-12	5.23743715943393E-12	4.2086548602594E-12	6.17269379504713E-12
0.01886	6.64032211285373E-12	5.14391149587261E-12	4.36453096619494E-12	3.05517167633646E-12	4.98803538993707E-12	4.58275751450468E-12	5.39331326536946E-12	3.99042831194966E-12	1.15348318392295E-12	3.33574866702042E-12	4.08395397551098E-12	3.89690264838834E-12	4.08395397551098E-12	5.42448848655657E-12	4.42688140856915E-12	4.80098406281443E-12	4.55158229331758E-12	6.01681768911159E-12
0.01888	6.35974512216977E-12	5.29978760180814E-12	4.23983008144651E-12	3.2733982246462E-12	5.01921061112418E-12	4.89450972637575E-12	5.67389025605342E-12	3.99042831194966E-12	1.4028849534198E-12	3.02399645514935E-12	4.23983008144651E-12	3.58515043651727E-12	4.58275751450468E-12	5.29978760180814E-12	4.676283178066E-12	4.39570618738205E-12	5.08156105349839E-12	5.79859114080185E-12
0.0189	6.14151857386002E-12	5.17508671705971E-12	4.2086548602594E-12	2.83694512802671E-12	4.86333450518865E-12	5.26861238062103E-12	5.82976636198895E-12	3.33574866702042E-12	1.80816282885219E-12	3.55397521533016E-12	4.23983008144651E-12	3.7098513212657E-12	5.29978760180814E-12	5.08156105349839E-12	4.76980884162733E-12	4.36453096619494E-12	5.33096282299525E-12	5.36213804418235E-12
0.01892	5.82976636198895E-12	4.86333450518865E-12	4.33335574500783E-12	2.36931681022011E-12	4.61393273569179E-12	5.36213804418235E-12	5.95446724673738E-12	2.40049203140722E-12	2.36931681022011E-12	4.39570618738205E-12	4.23983008144651E-12	4.14630441788519E-12	5.5803645924921E-12	5.14391149587261E-12	4.80098406281443E-12	4.70745839925311E-12	5.26861238062103E-12	5.14391149587261E-12
0.01894	5.70506547724053E-12	4.6451079568789E-12	4.55158229331758E-12	2.11991504072326E-12	4.45805662975626E-12	5.26861238062103E-12	5.95446724673738E-12	1.30935928985848E-12	3.17987256108488E-12	5.17508671705971E-12	4.33335574500783E-12	4.76980884162733E-12	5.26861238062103E-12	5.42448848655657E-12	4.676283178066E-12	5.20626193824682E-12	4.92568494756286E-12	4.70745839925311E-12
0.01896	5.5803645924921E-12	4.676283178066E-12	4.73863362044022E-12	2.49401769496854E-12	4.52040707213047E-12	5.08156105349839E-12	5.76741591961474E-12	7.17030087303454E-13	3.86572742720123E-12	5.73624069842763E-12	4.58275751450468E-12	5.64271503486631E-12	4.676283178066E-12	5.86094158317606E-12	4.70745839925311E-12	5.54918937130499E-12	4.58275751450468E-12	4.23983008144651E-12
0.01898	5.48683892893078E-12	5.14391149587261E-12	4.89450972637575E-12	3.2733982246462E-12	4.58275751450468E-12	4.76980884162733E-12	5.5803645924921E-12	5.61153981367921E-13	4.14630441788519E-12	6.20386901623423E-12	4.98803538993707E-12	6.48444600691819E-12	4.05277875432387E-12	6.23504423742134E-12	4.73863362044022E-12	5.73624069842763E-12	4.39570618738205E-12	3.80337698482702E-12
0.019	5.26861238062103E-12	5.70506547724053E-12	4.80098406281443E-12	3.92807786957544E-12	4.58275751450468E-12	4.676283178066E-12	5.54918937130499E-12	7.79380529677668E-13	3.77220176363991E-12	6.0479929102987E-12	5.33096282299525E-12	7.10795043066033E-12	3.67867610007859E-12	6.32856990098266E-12	4.73863362044022E-12	5.79859114080185E-12	4.2086548602594E-12	3.36692388820752E-12
0.01902	5.05038583231129E-12	6.17269379504713E-12	4.52040707213047E-12	4.33335574500783E-12	4.80098406281443E-12	4.98803538993707E-12	5.5803645924921E-12	1.43406017460691E-12	2.89929557040092E-12	5.26861238062103E-12	5.64271503486631E-12	7.29500175778297E-12	3.77220176363991E-12	6.11034335267291E-12	4.6451079568789E-12	5.98564246792449E-12	3.99042831194966E-12	2.99282123396224E-12
0.01904	4.52040707213047E-12	6.17269379504713E-12	4.52040707213047E-12	4.45805662975626E-12	4.92568494756286E-12	5.33096282299525E-12	5.61153981367921E-12	2.46284247378143E-12	2.08873981953615E-12	4.36453096619494E-12	5.95446724673738E-12	7.01442476709901E-12	4.36453096619494E-12	5.73624069842763E-12	4.45805662975626E-12	6.07916813148581E-12	3.67867610007859E-12	2.93047079158803E-12
0.01906	4.14630441788519E-12	5.98564246792449E-12	4.42688140856915E-12	4.39570618738205E-12	4.98803538993707E-12	5.36213804418235E-12	5.76741591961474E-12	3.58515043651727E-12	1.49641061698112E-12	4.05277875432387E-12	6.17269379504713E-12	5.98564246792449E-12	5.39331326536946E-12	5.51801415011789E-12	4.23983008144651E-12	6.23504423742134E-12	3.39809910939463E-12	3.02399645514935E-12
0.01908	3.77220176363991E-12	5.64271503486631E-12	4.33335574500783E-12	4.02160353313676E-12	4.676283178066E-12	5.36213804418235E-12	5.5803645924921E-12	4.48923185094337E-12	1.05995752036163E-12	4.05277875432387E-12	6.23504423742134E-12	4.61393273569179E-12	6.35974512216977E-12	5.45566370774367E-12	4.14630441788519E-12	6.5156212281053E-12	3.36692388820752E-12	3.30457344583331E-12
0.0191	3.58515043651727E-12	5.54918937130499E-12	4.08395397551098E-12	3.61632565770438E-12	4.14630441788519E-12	5.08156105349839E-12	5.14391149587261E-12	5.05038583231129E-12	9.97607077987414E-13	4.2086548602594E-12	6.01681768911159E-12	3.39809910939463E-12	6.88972388235058E-12	5.29978760180814E-12	4.36453096619494E-12	6.76502299760215E-12	3.39809910939463E-12	3.67867610007859E-12
0.01912	3.55397521533016E-12	5.51801415011789E-12	3.55397521533016E-12	3.08634689752356E-12	3.42927433058174E-12	4.92568494756286E-12	4.6451079568789E-12	5.20626193824682E-12	1.18465840511005E-12	4.30218052382072E-12	5.5803645924921E-12	2.7745946856525E-12	7.17030087303454E-12	5.26861238062103E-12	4.70745839925311E-12	6.85854866116347E-12	3.7098513212657E-12	4.14630441788519E-12
0.01914	3.55397521533016E-12	5.48683892893078E-12	2.89929557040092E-12	2.99282123396224E-12	3.11752211871067E-12	4.89450972637575E-12	4.48923185094337E-12	5.36213804418235E-12	1.55876105935534E-12	4.55158229331758E-12	4.83215928400154E-12	2.40049203140722E-12	6.88972388235058E-12	5.51801415011789E-12	4.83215928400154E-12	6.85854866116347E-12	4.11512919669808E-12	4.676283178066E-12
0.01916	3.77220176363991E-12	5.54918937130499E-12	2.86812034921382E-12	3.21104778227199E-12	3.14869733989778E-12	4.89450972637575E-12	4.42688140856915E-12	5.29978760180814E-12	2.02638937716194E-12	5.36213804418235E-12	4.05277875432387E-12	2.338141589033E-12	6.42209556454398E-12	5.82976636198895E-12	4.76980884162733E-12	6.60914689166662E-12	4.39570618738205E-12	5.14391149587261E-12
0.01918	4.23983008144651E-12	5.92329202555027E-12	3.61632565770438E-12	3.67867610007859E-12	3.2422230034591E-12	4.83215928400154E-12	4.36453096619494E-12	4.95686016874997E-12	2.21344070428458E-12	6.35974512216977E-12	3.39809910939463E-12	2.55636813734275E-12	6.14151857386002E-12	6.26621945860845E-12	4.36453096619494E-12	6.26621945860845E-12	4.86333450518865E-12	5.67389025605342E-12
0.0192	4.92568494756286E-12	6.60914689166662E-12	4.39570618738205E-12	4.1774796390723E-12	3.14869733989778E-12	4.70745839925311E-12	4.27100530263362E-12	4.33335574500783E-12	2.43166725259432E-12	7.01442476709901E-12	3.17987256108488E-12	3.14869733989778E-12	6.60914689166662E-12	6.54679644929241E-12	3.92807786957544E-12	5.73624069842763E-12	5.5803645924921E-12	5.92329202555027E-12
0.01922	5.20626193824682E-12	7.38852742134429E-12	4.676283178066E-12	4.30218052382072E-12	2.93047079158803E-12	4.6451079568789E-12	4.27100530263362E-12	3.92807786957544E-12	2.21344070428458E-12	6.54679644929241E-12	3.49162477295595E-12	3.86572742720123E-12	6.88972388235058E-12	6.73384777641505E-12	3.99042831194966E-12	5.01921061112418E-12	6.20386901623423E-12	5.73624069842763E-12
0.01924	4.76980884162733E-12	8.10555750864774E-12	4.61393273569179E-12	4.36453096619494E-12	3.11752211871067E-12	4.89450972637575E-12	4.14630441788519E-12	3.30457344583331E-12	1.62111150172955E-12	5.76741591961474E-12	4.11512919669808E-12	4.58275751450468E-12	6.85854866116347E-12	6.70267255522794E-12	4.42688140856915E-12	4.48923185094337E-12	6.67149733404083E-12	5.33096282299525E-12
0.01926	4.27100530263362E-12	8.32378405695749E-12	4.70745839925311E-12	4.27100530263362E-12	3.52279999414306E-12	5.1127362746855E-12	4.30218052382072E-12	2.3069663678459E-12	9.35256635613201E-13	4.83215928400154E-12	4.6451079568789E-12	5.33096282299525E-12	6.54679644929241E-12	6.5156212281053E-12	5.01921061112418E-12	4.23983008144651E-12	6.64032211285373E-12	4.83215928400154E-12
0.01928	3.89690264838834E-12	8.07438228746064E-12	4.89450972637575E-12	4.30218052382072E-12	4.23983008144651E-12	5.42448848655657E-12	4.55158229331758E-12	1.62111150172955E-12	4.05277875432387E-13	4.33335574500783E-12	5.1127362746855E-12	5.89211680436317E-12	5.82976636198895E-12	6.14151857386002E-12	5.51801415011789E-12	4.30218052382072E-12	6.0479929102987E-12	4.39570618738205E-12
0.0193	3.83455220601412E-12	7.4508778637185E-12	5.17508671705971E-12	4.52040707213047E-12	4.83215928400154E-12	5.86094158317606E-12	4.86333450518865E-12	1.77698760766508E-12	3.42927433058174E-13	4.36453096619494E-12	5.1127362746855E-12	6.17269379504713E-12	5.20626193824682E-12	5.67389025605342E-12	5.98564246792449E-12	4.23983008144651E-12	4.98803538993707E-12	4.2086548602594E-12
0.01932	4.05277875432387E-12	6.82737343997637E-12	5.48683892893078E-12	4.86333450518865E-12	5.36213804418235E-12	6.23504423742134E-12	4.89450972637575E-12	2.68106902209118E-12	4.98803538993707E-13	4.61393273569179E-12	5.08156105349839E-12	6.07916813148581E-12	4.98803538993707E-12	5.17508671705971E-12	5.95446724673738E-12	4.1774796390723E-12	4.05277875432387E-12	4.52040707213047E-12
0.01934	4.11512919669808E-12	6.64032211285373E-12	5.61153981367921E-12	5.33096282299525E-12	5.89211680436317E-12	6.64032211285373E-12	4.73863362044022E-12	3.80337698482702E-12	4.98803538993707E-13	5.05038583231129E-12	4.83215928400154E-12	5.92329202555027E-12	5.20626193824682E-12	4.86333450518865E-12	5.64271503486631E-12	4.08395397551098E-12	3.42927433058174E-12	4.98803538993707E-12
0.01936	4.39570618738205E-12	6.29739467979555E-12	5.39331326536946E-12	5.5803645924921E-12	6.29739467979555E-12	6.95207432472479E-12	4.48923185094337E-12	4.86333450518865E-12	2.18226548309747E-13	5.79859114080185E-12	4.61393273569179E-12	5.70506547724053E-12	5.79859114080185E-12	4.86333450518865E-12	5.1127362746855E-12	4.14630441788519E-12	3.42927433058174E-12	5.17508671705971E-12
0.01938	4.52040707213047E-12	5.61153981367921E-12	4.83215928400154E-12	5.67389025605342E-12	6.32856990098266E-12	6.88972388235058E-12	4.02160353313676E-12	5.89211680436317E-12	-3.11752211871067E-14	6.39092034335687E-12	4.33335574500783E-12	5.5803645924921E-12	6.32856990098266E-12	5.14391149587261E-12	4.6451079568789E-12	4.33335574500783E-12	3.58515043651727E-12	5.1127362746855E-12
0.0194	4.55158229331758E-12	4.76980884162733E-12	4.14630441788519E-12	5.42448848655657E-12	6.11034335267291E-12	6.67149733404083E-12	3.89690264838834E-12	6.57797167047951E-12	-3.11752211871067E-13	6.76502299760215E-12	4.2086548602594E-12	5.61153981367921E-12	6.60914689166662E-12	5.5803645924921E-12	4.52040707213047E-12	4.80098406281443E-12	3.83455220601412E-12	5.17508671705971E-12
0.01942	4.73863362044022E-12	4.02160353313676E-12	3.92807786957544E-12	5.08156105349839E-12	5.48683892893078E-12	6.42209556454398E-12	4.11512919669808E-12	6.82737343997637E-12	-4.05277875432387E-13	6.57797167047951E-12	4.30218052382072E-12	5.61153981367921E-12	6.29739467979555E-12	5.79859114080185E-12	4.73863362044022E-12	5.23743715943393E-12	4.11512919669808E-12	5.39331326536946E-12
0.01944	4.86333450518865E-12	3.42927433058174E-12	4.30218052382072E-12	4.61393273569179E-12	4.73863362044022E-12	6.17269379504713E-12	4.42688140856915E-12	6.70267255522794E-12	-1.24700884748427E-13	5.98564246792449E-12	4.52040707213047E-12	5.36213804418235E-12	5.79859114080185E-12	5.67389025605342E-12	5.05038583231129E-12	5.67389025605342E-12	4.42688140856915E-12	5.92329202555027E-12
0.01946	4.98803538993707E-12	3.2733982246462E-12	5.20626193824682E-12	4.36453096619494E-12	4.11512919669808E-12	6.17269379504713E-12	5.1127362746855E-12	6.42209556454398E-12	6.54679644929241E-13	5.39331326536946E-12	4.36453096619494E-12	5.17508671705971E-12	5.26861238062103E-12	5.01921061112418E-12	5.1127362746855E-12	6.07916813148581E-12	4.70745839925311E-12	6.26621945860845E-12
0.01948	5.17508671705971E-12	3.58515043651727E-12	5.5803645924921E-12	4.11512919669808E-12	3.86572742720123E-12	6.39092034335687E-12	5.67389025605342E-12	6.14151857386002E-12	1.37170973223269E-12	4.98803538993707E-12	4.2086548602594E-12	4.92568494756286E-12	4.92568494756286E-12	4.39570618738205E-12	4.80098406281443E-12	6.48444600691819E-12	4.80098406281443E-12	6.26621945860845E-12
0.0195	5.48683892893078E-12	4.14630441788519E-12	5.33096282299525E-12	3.80337698482702E-12	4.05277875432387E-12	6.54679644929241E-12	5.95446724673738E-12	5.73624069842763E-12	1.96403893478772E-12	4.92568494756286E-12	3.99042831194966E-12	4.89450972637575E-12	4.73863362044022E-12	3.83455220601412E-12	4.33335574500783E-12	6.70267255522794E-12	4.70745839925311E-12	5.89211680436317E-12
0.01952	6.17269379504713E-12	4.73863362044022E-12	4.80098406281443E-12	3.17987256108488E-12	3.99042831194966E-12	6.29739467979555E-12	5.98564246792449E-12	5.20626193824682E-12	2.21344070428458E-12	4.95686016874997E-12	3.92807786957544E-12	5.08156105349839E-12	5.01921061112418E-12	3.52279999414306E-12	4.08395397551098E-12	6.79619821878926E-12	4.52040707213047E-12	5.39331326536946E-12
0.01954	6.92089910353769E-12	5.39331326536946E-12	4.14630441788519E-12	2.52519291615564E-12	3.80337698482702E-12	5.79859114080185E-12	5.67389025605342E-12	4.42688140856915E-12	2.11991504072326E-12	4.95686016874997E-12	4.02160353313676E-12	5.64271503486631E-12	5.39331326536946E-12	3.58515043651727E-12	4.11512919669808E-12	6.48444600691819E-12	4.48923185094337E-12	5.17508671705971E-12
0.01956	7.01442476709901E-12	5.70506547724053E-12	3.92807786957544E-12	2.18226548309747E-12	3.30457344583331E-12	5.36213804418235E-12	5.39331326536946E-12	3.77220176363991E-12	1.80816282885219E-12	4.70745839925311E-12	4.33335574500783E-12	6.14151857386002E-12	5.86094158317606E-12	3.99042831194966E-12	4.42688140856915E-12	6.11034335267291E-12	4.76980884162733E-12	5.08156105349839E-12
0.01958	6.64032211285373E-12	5.51801415011789E-12	4.11512919669808E-12	2.36931681022011E-12	2.8057699068396E-12	5.26861238062103E-12	5.08156105349839E-12	3.36692388820752E-12	1.55876105935534E-12	4.33335574500783E-12	4.73863362044022E-12	5.79859114080185E-12	5.98564246792449E-12	4.48923185094337E-12	4.95686016874997E-12	5.45566370774367E-12	5.1127362746855E-12	5.08156105349839E-12
0.0196	5.61153981367921E-12	5.29978760180814E-12	4.6451079568789E-12	2.7745946856525E-12	2.8057699068396E-12	5.70506547724053E-12	4.95686016874997E-12	3.55397521533016E-12	1.52758583816823E-12	3.89690264838834E-12	5.01921061112418E-12	4.61393273569179E-12	5.33096282299525E-12	4.98803538993707E-12	5.42448848655657E-12	4.83215928400154E-12	5.29978760180814E-12	4.98803538993707E-12
0.01962	4.55158229331758E-12	5.29978760180814E-12	5.23743715943393E-12	2.99282123396224E-12	3.17987256108488E-12	6.42209556454398E-12	4.76980884162733E-12	4.27100530263362E-12	1.96403893478772E-12	3.55397521533016E-12	5.20626193824682E-12	3.36692388820752E-12	4.02160353313676E-12	5.1127362746855E-12	5.73624069842763E-12	4.33335574500783E-12	5.51801415011789E-12	5.17508671705971E-12
0.01964	3.7098513212657E-12	5.39331326536946E-12	5.64271503486631E-12	2.99282123396224E-12	3.7410265424528E-12	7.10795043066033E-12	4.58275751450468E-12	4.70745839925311E-12	2.71224424327828E-12	3.61632565770438E-12	5.01921061112418E-12	2.83694512802671E-12	2.99282123396224E-12	5.05038583231129E-12	5.51801415011789E-12	3.77220176363991E-12	5.39331326536946E-12	5.5803645924921E-12
0.01966	3.2733982246462E-12	5.5803645924921E-12	5.76741591961474E-12	2.93047079158803E-12	4.02160353313676E-12	7.41970264253139E-12	4.42688140856915E-12	4.61393273569179E-12	3.46044955176884E-12	4.30218052382072E-12	4.48923185094337E-12	2.71224424327828E-12	2.8057699068396E-12	4.95686016874997E-12	5.20626193824682E-12	3.42927433058174E-12	5.39331326536946E-12	6.11034335267291E-12
0.01968	3.52279999414306E-12	5.86094158317606E-12	5.70506547724053E-12	3.02399645514935E-12	3.99042831194966E-12	7.38852742134429E-12	4.39570618738205E-12	4.2086548602594E-12	3.64750087889148E-12	5.36213804418235E-12	3.89690264838834E-12	2.71224424327828E-12	3.11752211871067E-12	4.98803538993707E-12	4.83215928400154E-12	3.61632565770438E-12	5.54918937130499E-12	6.29739467979555E-12
0.0197	4.23983008144651E-12	6.07916813148581E-12	5.48683892893078E-12	3.11752211871067E-12	3.86572742720123E-12	6.92089910353769E-12	4.70745839925311E-12	3.83455220601412E-12	2.96164601277514E-12	6.39092034335687E-12	3.33574866702042E-12	2.68106902209118E-12	3.77220176363991E-12	5.1127362746855E-12	4.76980884162733E-12	4.48923185094337E-12	5.73624069842763E-12	5.82976636198895E-12
0.01972	5.14391149587261E-12	6.17269379504713E-12	5.17508671705971E-12	3.08634689752356E-12	3.80337698482702E-12	6.32856990098266E-12	5.1127362746855E-12	3.95925309076255E-12	1.8393380500393E-12	6.64032211285373E-12	2.93047079158803E-12	2.61871857971696E-12	4.48923185094337E-12	5.36213804418235E-12	5.08156105349839E-12	5.51801415011789E-12	6.14151857386002E-12	4.98803538993707E-12
0.01974	5.73624069842763E-12	5.89211680436317E-12	4.98803538993707E-12	3.14869733989778E-12	4.14630441788519E-12	5.67389025605342E-12	5.51801415011789E-12	4.39570618738205E-12	9.35256635613201E-13	6.07916813148581E-12	2.64989380090407E-12	2.24461592547168E-12	5.26861238062103E-12	5.5803645924921E-12	5.54918937130499E-12	6.14151857386002E-12	6.45327078573109E-12	3.86572742720123E-12
0.01976	5.86094158317606E-12	5.26861238062103E-12	5.01921061112418E-12	3.02399645514935E-12	4.48923185094337E-12	4.98803538993707E-12	5.39331326536946E-12	4.83215928400154E-12	4.05277875432387E-13	5.23743715943393E-12	2.61871857971696E-12	1.80816282885219E-12	6.01681768911159E-12	5.5803645924921E-12	5.82976636198895E-12	6.23504423742134E-12	6.29739467979555E-12	2.93047079158803E-12
0.01978	5.82976636198895E-12	4.6451079568789E-12	5.20626193824682E-12	2.8057699068396E-12	4.76980884162733E-12	4.27100530263362E-12	5.1127362746855E-12	5.1127362746855E-12	4.67628317806601E-13	4.42688140856915E-12	2.83694512802671E-12	1.8705132712264E-12	6.32856990098266E-12	5.5803645924921E-12	5.92329202555027E-12	6.14151857386002E-12	5.76741591961474E-12	2.338141589033E-12
0.0198	5.48683892893078E-12	4.1774796390723E-12	5.70506547724053E-12	2.40049203140722E-12	4.76980884162733E-12	3.80337698482702E-12	4.92568494756286E-12	4.92568494756286E-12	9.04081414426094E-13	3.95925309076255E-12	3.11752211871067E-12	2.338141589033E-12	6.57797167047951E-12	5.17508671705971E-12	5.76741591961474E-12	5.82976636198895E-12	4.98803538993707E-12	2.18226548309747E-12
0.01982	5.14391149587261E-12	4.2086548602594E-12	6.26621945860845E-12	2.27579114665879E-12	4.27100530263362E-12	3.42927433058174E-12	5.08156105349839E-12	4.45805662975626E-12	1.49641061698112E-12	3.77220176363991E-12	3.58515043651727E-12	3.2422230034591E-12	6.67149733404083E-12	4.92568494756286E-12	5.70506547724053E-12	5.67389025605342E-12	4.42688140856915E-12	2.3069663678459E-12
0.01984	5.23743715943393E-12	4.42688140856915E-12	6.64032211285373E-12	2.64989380090407E-12	3.64750087889148E-12	3.2733982246462E-12	5.23743715943393E-12	4.02160353313676E-12	2.05756459834904E-12	3.77220176363991E-12	4.05277875432387E-12	4.1774796390723E-12	6.79619821878926E-12	4.61393273569179E-12	5.79859114080185E-12	5.51801415011789E-12	4.36453096619494E-12	2.7745946856525E-12
0.01986	5.42448848655657E-12	4.70745839925311E-12	6.48444600691819E-12	3.21104778227199E-12	3.11752211871067E-12	3.55397521533016E-12	5.39331326536946E-12	3.7410265424528E-12	2.21344070428458E-12	3.92807786957544E-12	4.6451079568789E-12	4.70745839925311E-12	6.73384777641505E-12	4.42688140856915E-12	6.26621945860845E-12	5.17508671705971E-12	4.55158229331758E-12	3.49162477295595E-12
0.01988	5.73624069842763E-12	4.92568494756286E-12	5.51801415011789E-12	3.7098513212657E-12	2.99282123396224E-12	4.2086548602594E-12	5.42448848655657E-12	3.64750087889148E-12	1.8393380500393E-12	4.14630441788519E-12	5.39331326536946E-12	4.76980884162733E-12	6.48444600691819E-12	4.2086548602594E-12	6.9832495459119E-12	4.76980884162733E-12	4.98803538993707E-12	4.48923185094337E-12
0.0199	5.92329202555027E-12	4.73863362044022E-12	4.58275751450468E-12	4.05277875432387E-12	3.36692388820752E-12	5.05038583231129E-12	5.17508671705971E-12	3.80337698482702E-12	1.18465840511005E-12	4.58275751450468E-12	6.11034335267291E-12	4.52040707213047E-12	6.17269379504713E-12	4.08395397551098E-12	7.35735220015718E-12	4.676283178066E-12	5.48683892893078E-12	5.61153981367921E-12
0.01992	5.39331326536946E-12	4.6451079568789E-12	4.48923185094337E-12	4.1774796390723E-12	4.14630441788519E-12	5.82976636198895E-12	4.92568494756286E-12	3.86572742720123E-12	6.54679644929241E-13	5.23743715943393E-12	6.29739467979555E-12	4.36453096619494E-12	5.67389025605342E-12	4.23983008144651E-12	7.54440352727982E-12	4.70745839925311E-12	5.76741591961474E-12	6.35974512216977E-12
0.01994	4.39570618738205E-12	4.89450972637575E-12	4.58275751450468E-12	3.86572742720123E-12	4.76980884162733E-12	6.01681768911159E-12	4.33335574500783E-12	3.67867610007859E-12	4.67628317806601E-13	5.73624069842763E-12	6.11034335267291E-12	4.55158229331758E-12	5.61153981367921E-12	4.61393273569179E-12	7.48205308490561E-12	4.80098406281443E-12	5.82976636198895E-12	6.67149733404083E-12
0.01996	3.86572742720123E-12	5.08156105349839E-12	4.70745839925311E-12	3.42927433058174E-12	5.05038583231129E-12	5.82976636198895E-12	4.02160353313676E-12	3.30457344583331E-12	8.72906193238988E-13	5.79859114080185E-12	5.36213804418235E-12	4.83215928400154E-12	5.73624069842763E-12	4.95686016874997E-12	7.07677520947322E-12	4.676283178066E-12	5.73624069842763E-12	6.54679644929241E-12
0.01998	4.36453096619494E-12	5.14391149587261E-12	4.6451079568789E-12	3.33574866702042E-12	4.92568494756286E-12	5.33096282299525E-12	4.2086548602594E-12	2.8057699068396E-12	1.55876105935534E-12	5.51801415011789E-12	4.61393273569179E-12	5.20626193824682E-12	6.11034335267291E-12	4.98803538993707E-12	6.29739467979555E-12	4.39570618738205E-12	5.76741591961474E-12	6.14151857386002E-12
0.02	5.05038583231129E-12	4.98803538993707E-12	4.58275751450468E-12	3.67867610007859E-12	4.61393273569179E-12	4.61393273569179E-12	4.83215928400154E-12	2.338141589033E-12	2.64989380090407E-12	5.01921061112418E-12	4.23983008144651E-12	5.36213804418235E-12	6.26621945860845E-12	4.676283178066E-12	5.33096282299525E-12	4.1774796390723E-12	5.73624069842763E-12	5.64271503486631E-12
0.02002	5.26861238062103E-12	4.58275751450468E-12	4.48923185094337E-12	4.02160353313676E-12	4.36453096619494E-12	4.08395397551098E-12	5.42448848655657E-12	1.58993628054244E-12	3.83455220601412E-12	4.48923185094337E-12	4.08395397551098E-12	5.48683892893078E-12	6.17269379504713E-12	4.52040707213047E-12	4.45805662975626E-12	3.99042831194966E-12	5.73624069842763E-12	5.23743715943393E-12
0.02004	5.01921061112418E-12	4.36453096619494E-12	4.36453096619494E-12	3.99042831194966E-12	4.08395397551098E-12	3.58515043651727E-12	5.5803645924921E-12	9.35256635613201E-13	4.70745839925311E-12	4.11512919669808E-12	4.14630441788519E-12	5.42448848655657E-12	5.70506547724053E-12	4.30218052382072E-12	4.02160353313676E-12	3.92807786957544E-12	5.48683892893078E-12	5.01921061112418E-12
0.02006	4.676283178066E-12	4.30218052382072E-12	4.23983008144651E-12	3.7410265424528E-12	4.02160353313676E-12	3.42927433058174E-12	5.39331326536946E-12	9.04081414426094E-13	4.61393273569179E-12	4.08395397551098E-12	4.33335574500783E-12	5.20626193824682E-12	5.23743715943393E-12	4.1774796390723E-12	3.95925309076255E-12	4.05277875432387E-12	4.86333450518865E-12	4.92568494756286E-12
0.02008	4.48923185094337E-12	4.48923185094337E-12	4.30218052382072E-12	3.39809910939463E-12	4.14630441788519E-12	3.7098513212657E-12	5.14391149587261E-12	1.77698760766508E-12	3.86572742720123E-12	4.30218052382072E-12	4.39570618738205E-12	4.98803538993707E-12	4.92568494756286E-12	3.83455220601412E-12	4.1774796390723E-12	3.99042831194966E-12	4.08395397551098E-12	4.89450972637575E-12
0.0201	4.48923185094337E-12	4.676283178066E-12	4.27100530263362E-12	3.2422230034591E-12	4.30218052382072E-12	4.23983008144651E-12	5.05038583231129E-12	2.68106902209118E-12	3.21104778227199E-12	4.70745839925311E-12	4.676283178066E-12	5.01921061112418E-12	4.92568494756286E-12	3.39809910939463E-12	4.61393273569179E-12	4.1774796390723E-12	3.46044955176884E-12	4.92568494756286E-12
0.02012	4.76980884162733E-12	4.76980884162733E-12	4.14630441788519E-12	3.21104778227199E-12	4.36453096619494E-12	4.92568494756286E-12	4.86333450518865E-12	3.30457344583331E-12	2.7745946856525E-12	5.08156105349839E-12	4.86333450518865E-12	5.14391149587261E-12	5.20626193824682E-12	2.93047079158803E-12	5.01921061112418E-12	4.48923185094337E-12	3.14869733989778E-12	4.83215928400154E-12
0.02014	5.17508671705971E-12	4.76980884162733E-12	4.11512919669808E-12	3.2733982246462E-12	4.36453096619494E-12	5.48683892893078E-12	4.39570618738205E-12	3.52279999414306E-12	2.58754335852986E-12	5.48683892893078E-12	4.95686016874997E-12	5.36213804418235E-12	5.5803645924921E-12	2.83694512802671E-12	5.61153981367921E-12	4.95686016874997E-12	3.36692388820752E-12	4.83215928400154E-12
0.02016	5.48683892893078E-12	4.58275751450468E-12	4.2086548602594E-12	3.33574866702042E-12	4.02160353313676E-12	5.92329202555027E-12	3.99042831194966E-12	3.77220176363991E-12	2.338141589033E-12	5.86094158317606E-12	5.14391149587261E-12	5.26861238062103E-12	5.67389025605342E-12	3.39809910939463E-12	5.89211680436317E-12	5.36213804418235E-12	3.92807786957544E-12	4.58275751450468E-12
0.02018	5.5803645924921E-12	4.42688140856915E-12	4.52040707213047E-12	3.30457344583331E-12	3.67867610007859E-12	6.17269379504713E-12	3.67867610007859E-12	3.86572742720123E-12	2.24461592547168E-12	6.14151857386002E-12	5.33096282299525E-12	4.92568494756286E-12	5.54918937130499E-12	4.14630441788519E-12	5.98564246792449E-12	5.73624069842763E-12	4.48923185094337E-12	4.23983008144651E-12
0.0202	5.51801415011789E-12	4.27100530263362E-12	5.1127362746855E-12	3.02399645514935E-12	3.36692388820752E-12	6.39092034335687E-12	3.42927433058174E-12	4.11512919669808E-12	2.40049203140722E-12	6.26621945860845E-12	5.61153981367921E-12	4.48923185094337E-12	5.29978760180814E-12	4.6451079568789E-12	5.79859114080185E-12	5.86094158317606E-12	4.89450972637575E-12	4.08395397551098E-12
0.02022	5.29978760180814E-12	4.14630441788519E-12	5.51801415011789E-12	2.55636813734275E-12	3.39809910939463E-12	6.45327078573109E-12	3.11752211871067E-12	4.70745839925311E-12	2.74341946446539E-12	6.42209556454398E-12	5.5803645924921E-12	4.23983008144651E-12	5.20626193824682E-12	4.86333450518865E-12	5.36213804418235E-12	5.86094158317606E-12	4.92568494756286E-12	4.2086548602594E-12
0.02024	5.14391149587261E-12	3.92807786957544E-12	5.39331326536946E-12	2.11991504072326E-12	3.52279999414306E-12	6.48444600691819E-12	2.93047079158803E-12	5.86094158317606E-12	3.2733982246462E-12	6.54679644929241E-12	5.48683892893078E-12	4.11512919669808E-12	5.26861238062103E-12	4.676283178066E-12	5.17508671705971E-12	5.67389025605342E-12	4.6451079568789E-12	4.6451079568789E-12
0.02026	5.20626193824682E-12	4.05277875432387E-12	5.1127362746855E-12	1.8705132712264E-12	3.61632565770438E-12	6.35974512216977E-12	2.96164601277514E-12	7.01442476709901E-12	3.86572742720123E-12	6.39092034335687E-12	4.92568494756286E-12	4.36453096619494E-12	5.39331326536946E-12	4.42688140856915E-12	5.14391149587261E-12	5.42448848655657E-12	4.39570618738205E-12	5.26861238062103E-12
0.02028	5.67389025605342E-12	4.23983008144651E-12	4.76980884162733E-12	1.8705132712264E-12	3.49162477295595E-12	6.11034335267291E-12	3.39809910939463E-12	7.76263007558957E-12	4.39570618738205E-12	6.0479929102987E-12	4.55158229331758E-12	4.86333450518865E-12	5.45566370774367E-12	4.27100530263362E-12	5.14391149587261E-12	5.20626193824682E-12	4.55158229331758E-12	5.86094158317606E-12
0.0203	6.5156212281053E-12	4.83215928400154E-12	4.6451079568789E-12	2.08873981953615E-12	3.61632565770438E-12	5.79859114080185E-12	3.99042831194966E-12	7.9185061815251E-12	4.676283178066E-12	5.54918937130499E-12	4.48923185094337E-12	5.70506547724053E-12	5.14391149587261E-12	4.33335574500783E-12	4.89450972637575E-12	4.95686016874997E-12	4.95686016874997E-12	6.26621945860845E-12
0.02032	6.70267255522794E-12	5.73624069842763E-12	4.73863362044022E-12	2.15109026191036E-12	3.67867610007859E-12	5.36213804418235E-12	4.27100530263362E-12	7.48205308490561E-12	4.86333450518865E-12	4.95686016874997E-12	4.86333450518865E-12	6.70267255522794E-12	4.36453096619494E-12	4.676283178066E-12	4.55158229331758E-12	4.76980884162733E-12	5.39331326536946E-12	6.45327078573109E-12
0.02034	6.32856990098266E-12	6.32856990098266E-12	4.98803538993707E-12	1.80816282885219E-12	3.99042831194966E-12	5.05038583231129E-12	4.23983008144651E-12	6.76502299760215E-12	4.48923185094337E-12	4.30218052382072E-12	5.14391149587261E-12	6.79619821878926E-12	3.46044955176884E-12	5.23743715943393E-12	4.39570618738205E-12	4.55158229331758E-12	5.79859114080185E-12	6.35974512216977E-12
0.02036	5.67389025605342E-12	6.14151857386002E-12	5.14391149587261E-12	1.49641061698112E-12	4.23983008144651E-12	4.73863362044022E-12	4.05277875432387E-12	5.95446724673738E-12	3.67867610007859E-12	3.92807786957544E-12	4.98803538993707E-12	5.95446724673738E-12	2.7745946856525E-12	6.17269379504713E-12	4.42688140856915E-12	4.33335574500783E-12	6.26621945860845E-12	6.01681768911159E-12
0.02038	4.89450972637575E-12	5.51801415011789E-12	5.14391149587261E-12	1.58993628054244E-12	4.33335574500783E-12	4.6451079568789E-12	3.7098513212657E-12	5.51801415011789E-12	2.8057699068396E-12	3.95925309076255E-12	4.30218052382072E-12	4.48923185094337E-12	2.18226548309747E-12	6.92089910353769E-12	4.58275751450468E-12	4.11512919669808E-12	6.79619821878926E-12	5.48683892893078E-12
0.0204	4.27100530263362E-12	5.01921061112418E-12	4.98803538993707E-12	2.08873981953615E-12	4.30218052382072E-12	4.6451079568789E-12	3.33574866702042E-12	5.5803645924921E-12	2.55636813734275E-12	4.30218052382072E-12	3.61632565770438E-12	3.17987256108488E-12	1.8393380500393E-12	7.23265131540875E-12	4.52040707213047E-12	3.89690264838834E-12	7.01442476709901E-12	4.73863362044022E-12
0.02042	3.95925309076255E-12	4.89450972637575E-12	4.98803538993707E-12	2.83694512802671E-12	4.11512919669808E-12	4.70745839925311E-12	2.93047079158803E-12	5.61153981367921E-12	3.08634689752356E-12	4.89450972637575E-12	3.2733982246462E-12	2.58754335852986E-12	2.15109026191036E-12	6.9832495459119E-12	4.36453096619494E-12	3.95925309076255E-12	7.07677520947322E-12	4.27100530263362E-12
0.02044	3.89690264838834E-12	4.92568494756286E-12	4.95686016874997E-12	3.80337698482702E-12	3.86572742720123E-12	4.86333450518865E-12	2.74341946446539E-12	5.33096282299525E-12	3.95925309076255E-12	5.42448848655657E-12	3.39809910939463E-12	2.49401769496854E-12	3.11752211871067E-12	6.73384777641505E-12	4.23983008144651E-12	4.36453096619494E-12	6.95207432472479E-12	3.99042831194966E-12
0.02046	4.14630441788519E-12	4.70745839925311E-12	5.05038583231129E-12	4.39570618738205E-12	3.49162477295595E-12	5.20626193824682E-12	2.74341946446539E-12	5.01921061112418E-12	5.05038583231129E-12	5.82976636198895E-12	3.99042831194966E-12	2.93047079158803E-12	4.08395397551098E-12	6.45327078573109E-12	4.27100530263362E-12	4.95686016874997E-12	6.67149733404083E-12	3.86572742720123E-12
0.02048	4.6451079568789E-12	4.48923185094337E-12	5.01921061112418E-12	4.58275751450468E-12	3.55397521533016E-12	5.70506547724053E-12	3.11752211871067E-12	4.73863362044022E-12	5.64271503486631E-12	5.79859114080185E-12	4.676283178066E-12	3.92807786957544E-12	4.58275751450468E-12	6.14151857386002E-12	4.73863362044022E-12	5.36213804418235E-12	5.98564246792449E-12	3.52279999414306E-12
0.0205	5.08156105349839E-12	4.42688140856915E-12	4.98803538993707E-12	4.42688140856915E-12	3.7098513212657E-12	6.23504423742134E-12	3.67867610007859E-12	4.70745839925311E-12	5.76741591961474E-12	5.20626193824682E-12	5.05038583231129E-12	5.14391149587261E-12	4.45805662975626E-12	5.82976636198895E-12	5.23743715943393E-12	5.79859114080185E-12	5.1127362746855E-12	2.96164601277514E-12
0.02052	5.29978760180814E-12	4.58275751450468E-12	4.6451079568789E-12	3.99042831194966E-12	3.77220176363991E-12	6.64032211285373E-12	4.14630441788519E-12	4.89450972637575E-12	5.48683892893078E-12	4.42688140856915E-12	5.05038583231129E-12	6.01681768911159E-12	4.30218052382072E-12	5.67389025605342E-12	5.42448848655657E-12	6.01681768911159E-12	4.6451079568789E-12	2.43166725259432E-12
0.02054	5.1127362746855E-12	4.73863362044022E-12	4.36453096619494E-12	3.36692388820752E-12	3.55397521533016E-12	6.92089910353769E-12	4.52040707213047E-12	5.23743715943393E-12	4.92568494756286E-12	3.61632565770438E-12	4.92568494756286E-12	6.20386901623423E-12	4.45805662975626E-12	5.51801415011789E-12	5.33096282299525E-12	5.89211680436317E-12	4.6451079568789E-12	2.27579114665879E-12
0.02056	4.83215928400154E-12	4.98803538993707E-12	4.14630441788519E-12	3.11752211871067E-12	3.49162477295595E-12	6.79619821878926E-12	4.70745839925311E-12	5.39331326536946E-12	4.48923185094337E-12	3.02399645514935E-12	4.83215928400154E-12	5.92329202555027E-12	5.01921061112418E-12	5.5803645924921E-12	5.05038583231129E-12	5.36213804418235E-12	4.83215928400154E-12	2.68106902209118E-12
0.02058	4.39570618738205E-12	5.14391149587261E-12	4.11512919669808E-12	3.21104778227199E-12	3.67867610007859E-12	6.39092034335687E-12	4.83215928400154E-12	5.36213804418235E-12	4.30218052382072E-12	2.71224424327828E-12	4.86333450518865E-12	5.23743715943393E-12	5.5803645924921E-12	5.5803645924921E-12	4.73863362044022E-12	4.52040707213047E-12	5.08156105349839E-12	3.17987256108488E-12
0.0206	4.2086548602594E-12	5.05038583231129E-12	4.11512919669808E-12	3.52279999414306E-12	4.39570618738205E-12	5.89211680436317E-12	4.95686016874997E-12	5.05038583231129E-12	4.05277875432387E-12	2.7745946856525E-12	4.86333450518865E-12	4.83215928400154E-12	5.86094158317606E-12	5.64271503486631E-12	4.36453096619494E-12	4.14630441788519E-12	5.1127362746855E-12	3.52279999414306E-12
0.02062	4.23983008144651E-12	4.83215928400154E-12	3.64750087889148E-12	3.92807786957544E-12	5.42448848655657E-12	5.54918937130499E-12	5.17508671705971E-12	4.08395397551098E-12	3.80337698482702E-12	3.14869733989778E-12	4.86333450518865E-12	4.45805662975626E-12	5.76741591961474E-12	5.64271503486631E-12	4.1774796390723E-12	4.30218052382072E-12	5.01921061112418E-12	3.80337698482702E-12
0.02064	4.36453096619494E-12	4.73863362044022E-12	3.39809910939463E-12	4.1774796390723E-12	6.54679644929241E-12	5.08156105349839E-12	5.23743715943393E-12	2.68106902209118E-12	3.39809910939463E-12	3.7098513212657E-12	4.83215928400154E-12	4.30218052382072E-12	5.45566370774367E-12	5.61153981367921E-12	4.02160353313676E-12	5.01921061112418E-12	4.80098406281443E-12	4.02160353313676E-12
0.02066	4.76980884162733E-12	5.05038583231129E-12	3.64750087889148E-12	4.30218052382072E-12	7.13912565184743E-12	4.73863362044022E-12	5.17508671705971E-12	1.37170973223269E-12	2.86812034921382E-12	4.55158229331758E-12	5.23743715943393E-12	4.73863362044022E-12	4.89450972637575E-12	5.51801415011789E-12	4.14630441788519E-12	5.92329202555027E-12	4.58275751450468E-12	4.36453096619494E-12
0.02068	5.01921061112418E-12	5.70506547724053E-12	4.08395397551098E-12	4.61393273569179E-12	7.20147609422165E-12	4.30218052382072E-12	4.86333450518865E-12	8.10555750864774E-13	2.46284247378143E-12	5.20626193824682E-12	5.70506547724053E-12	5.5803645924921E-12	4.30218052382072E-12	5.26861238062103E-12	4.45805662975626E-12	6.67149733404083E-12	4.48923185094337E-12	4.92568494756286E-12
0.0207	4.61393273569179E-12	6.26621945860845E-12	4.48923185094337E-12	4.92568494756286E-12	6.85854866116347E-12	4.05277875432387E-12	4.30218052382072E-12	8.41730972051881E-13	2.21344070428458E-12	5.64271503486631E-12	5.98564246792449E-12	6.23504423742134E-12	4.11512919669808E-12	4.95686016874997E-12	5.01921061112418E-12	7.23265131540875E-12	4.52040707213047E-12	5.51801415011789E-12
0.02072	3.99042831194966E-12	6.57797167047951E-12	4.676283178066E-12	5.26861238062103E-12	6.23504423742134E-12	3.99042831194966E-12	3.55397521533016E-12	1.27818406867137E-12	2.338141589033E-12	5.5803645924921E-12	5.92329202555027E-12	6.57797167047951E-12	4.05277875432387E-12	4.6451079568789E-12	5.54918937130499E-12	7.51322830609271E-12	4.6451079568789E-12	6.0479929102987E-12
0.02074	3.7410265424528E-12	6.45327078573109E-12	4.89450972637575E-12	5.42448848655657E-12	5.29978760180814E-12	4.08395397551098E-12	2.71224424327828E-12	1.58993628054244E-12	2.89929557040092E-12	5.17508671705971E-12	5.86094158317606E-12	6.35974512216977E-12	4.02160353313676E-12	4.61393273569179E-12	5.79859114080185E-12	7.38852742134429E-12	4.70745839925311E-12	6.32856990098266E-12
0.02076	4.02160353313676E-12	6.07916813148581E-12	5.05038583231129E-12	5.48683892893078E-12	4.1774796390723E-12	4.52040707213047E-12	1.80816282885219E-12	1.71463716529087E-12	3.52279999414306E-12	4.95686016874997E-12	5.67389025605342E-12	5.73624069842763E-12	4.08395397551098E-12	4.6451079568789E-12	5.73624069842763E-12	7.23265131540875E-12	4.70745839925311E-12	6.54679644929241E-12
0.02078	4.33335574500783E-12	5.76741591961474E-12	4.83215928400154E-12	5.33096282299525E-12	3.36692388820752E-12	5.01921061112418E-12	1.43406017460691E-12	1.65228672291666E-12	3.33574866702042E-12	5.08156105349839E-12	5.70506547724053E-12	5.1127362746855E-12	3.95925309076255E-12	5.08156105349839E-12	5.48683892893078E-12	7.01442476709901E-12	4.76980884162733E-12	6.57797167047951E-12
0.0208	4.6451079568789E-12	5.64271503486631E-12	4.1774796390723E-12	4.92568494756286E-12	2.93047079158803E-12	5.51801415011789E-12	1.65228672291666E-12	1.02878229917452E-12	2.40049203140722E-12	5.48683892893078E-12	6.07916813148581E-12	4.58275751450468E-12	3.83455220601412E-12	5.45566370774367E-12	5.1127362746855E-12	6.85854866116347E-12	4.70745839925311E-12	6.64032211285373E-12
0.02082	5.08156105349839E-12	5.73624069842763E-12	3.36692388820752E-12	4.76980884162733E-12	3.05517167633646E-12	5.98564246792449E-12	2.55636813734275E-12	2.18226548309747E-13	1.68346194410376E-12	5.54918937130499E-12	6.57797167047951E-12	4.55158229331758E-12	3.89690264838834E-12	5.76741591961474E-12	4.98803538993707E-12	6.79619821878926E-12	4.58275751450468E-12	6.35974512216977E-12
0.02084	5.64271503486631E-12	5.67389025605342E-12	3.05517167633646E-12	4.676283178066E-12	3.30457344583331E-12	6.42209556454398E-12	3.7098513212657E-12	-2.49401769496854E-13	1.77698760766508E-12	5.33096282299525E-12	7.04559998828611E-12	4.80098406281443E-12	4.2086548602594E-12	5.98564246792449E-12	5.01921061112418E-12	6.70267255522794E-12	4.23983008144651E-12	6.11034335267291E-12
0.02086	5.82976636198895E-12	5.20626193824682E-12	3.11752211871067E-12	4.61393273569179E-12	3.30457344583331E-12	6.64032211285373E-12	4.39570618738205E-12	-3.11752211871067E-14	2.27579114665879E-12	5.1127362746855E-12	7.07677520947322E-12	5.23743715943393E-12	4.48923185094337E-12	6.07916813148581E-12	5.33096282299525E-12	6.35974512216977E-12	4.2086548602594E-12	5.92329202555027E-12
0.02088	5.79859114080185E-12	4.55158229331758E-12	3.77220176363991E-12	4.42688140856915E-12	3.14869733989778E-12	6.60914689166662E-12	4.48923185094337E-12	4.98803538993707E-13	2.64989380090407E-12	4.92568494756286E-12	6.70267255522794E-12	5.5803645924921E-12	4.676283178066E-12	5.86094158317606E-12	5.67389025605342E-12	5.76741591961474E-12	4.2086548602594E-12	6.07916813148581E-12
0.0209	5.67389025605342E-12	4.2086548602594E-12	4.33335574500783E-12	4.36453096619494E-12	2.83694512802671E-12	6.32856990098266E-12	4.05277875432387E-12	8.72906193238988E-13	2.74341946446539E-12	4.83215928400154E-12	6.07916813148581E-12	5.70506547724053E-12	4.58275751450468E-12	5.36213804418235E-12	6.01681768911159E-12	5.17508671705971E-12	4.2086548602594E-12	5.70506547724053E-12
0.02092	5.51801415011789E-12	4.1774796390723E-12	4.83215928400154E-12	4.48923185094337E-12	2.58754335852986E-12	6.35974512216977E-12	3.49162477295595E-12	1.43406017460691E-12	2.74341946446539E-12	4.89450972637575E-12	5.1127362746855E-12	5.70506547724053E-12	4.1774796390723E-12	4.58275751450468E-12	6.20386901623423E-12	4.36453096619494E-12	4.2086548602594E-12	4.98803538993707E-12
0.02094	5.14391149587261E-12	4.2086548602594E-12	5.33096282299525E-12	4.98803538993707E-12	2.7745946856525E-12	6.35974512216977E-12	3.2733982246462E-12	2.21344070428458E-12	2.83694512802671E-12	4.73863362044022E-12	4.14630441788519E-12	5.51801415011789E-12	3.7098513212657E-12	3.89690264838834E-12	6.26621945860845E-12	3.89690264838834E-12	4.14630441788519E-12	4.08395397551098E-12
0.02096	4.676283178066E-12	4.33335574500783E-12	6.01681768911159E-12	5.23743715943393E-12	3.05517167633646E-12	6.42209556454398E-12	3.52279999414306E-12	2.83694512802671E-12	2.83694512802671E-12	4.61393273569179E-12	3.64750087889148E-12	5.29978760180814E-12	3.58515043651727E-12	3.49162477295595E-12	6.29739467979555E-12	3.7098513212657E-12	4.1774796390723E-12	3.46044955176884E-12
0.02098	4.676283178066E-12	4.52040707213047E-12	6.42209556454398E-12	5.39331326536946E-12	3.52279999414306E-12	6.48444600691819E-12	3.95925309076255E-12	3.11752211871067E-12	2.83694512802671E-12	4.676283178066E-12	3.67867610007859E-12	5.1127362746855E-12	3.86572742720123E-12	3.30457344583331E-12	6.23504423742134E-12	3.89690264838834E-12	4.23983008144651E-12	3.46044955176884E-12
0.021	4.92568494756286E-12	4.52040707213047E-12	6.17269379504713E-12	5.48683892893078E-12	3.95925309076255E-12	6.48444600691819E-12	4.33335574500783E-12	2.86812034921382E-12	2.86812034921382E-12	4.58275751450468E-12	4.11512919669808E-12	4.58275751450468E-12	4.58275751450468E-12	3.2733982246462E-12	6.11034335267291E-12	4.2086548602594E-12	4.52040707213047E-12	4.05277875432387E-12
0.02102	5.92329202555027E-12	4.11512919669808E-12	5.64271503486631E-12	5.73624069842763E-12	4.30218052382072E-12	6.32856990098266E-12	4.676283178066E-12	2.36931681022011E-12	2.83694512802671E-12	4.36453096619494E-12	4.48923185094337E-12	3.55397521533016E-12	5.42448848655657E-12	3.36692388820752E-12	5.79859114080185E-12	4.55158229331758E-12	4.61393273569179E-12	4.6451079568789E-12
0.02104	7.10795043066033E-12	3.49162477295595E-12	4.98803538993707E-12	6.14151857386002E-12	4.42688140856915E-12	6.20386901623423E-12	4.86333450518865E-12	1.34053451104559E-12	2.71224424327828E-12	4.1774796390723E-12	4.92568494756286E-12	2.55636813734275E-12	6.20386901623423E-12	3.36692388820752E-12	5.20626193824682E-12	4.86333450518865E-12	4.92568494756286E-12	5.1127362746855E-12
0.02106	7.51322830609271E-12	3.39809910939463E-12	4.23983008144651E-12	6.45327078573109E-12	4.11512919669808E-12	5.95446724673738E-12	4.55158229331758E-12	0	2.46284247378143E-12	4.2086548602594E-12	4.80098406281443E-12	2.3069663678459E-12	6.5156212281053E-12	3.64750087889148E-12	4.48923185094337E-12	5.01921061112418E-12	5.29978760180814E-12	5.1127362746855E-12
0.02108	6.82737343997637E-12	3.77220176363991E-12	3.86572742720123E-12	6.32856990098266E-12	3.67867610007859E-12	5.73624069842763E-12	3.89690264838834E-12	-1.21583362629716E-12	2.338141589033E-12	4.48923185094337E-12	4.1774796390723E-12	2.64989380090407E-12	6.26621945860845E-12	4.08395397551098E-12	3.95925309076255E-12	5.23743715943393E-12	5.73624069842763E-12	4.83215928400154E-12
0.0211	5.5803645924921E-12	3.83455220601412E-12	3.92807786957544E-12	6.07916813148581E-12	3.52279999414306E-12	5.5803645924921E-12	2.99282123396224E-12	-2.05756459834904E-12	2.58754335852986E-12	4.80098406281443E-12	3.61632565770438E-12	3.05517167633646E-12	5.5803645924921E-12	4.58275751450468E-12	3.99042831194966E-12	5.5803645924921E-12	6.07916813148581E-12	4.61393273569179E-12
0.02112	4.52040707213047E-12	3.2733982246462E-12	4.2086548602594E-12	5.48683892893078E-12	3.49162477295595E-12	5.5803645924921E-12	2.49401769496854E-12	-2.15109026191036E-12	2.74341946446539E-12	5.17508671705971E-12	3.64750087889148E-12	3.39809910939463E-12	4.76980884162733E-12	5.20626193824682E-12	4.58275751450468E-12	5.51801415011789E-12	6.11034335267291E-12	4.33335574500783E-12
0.02114	4.30218052382072E-12	2.61871857971696E-12	4.52040707213047E-12	4.61393273569179E-12	3.64750087889148E-12	5.73624069842763E-12	2.40049203140722E-12	-1.49641061698112E-12	2.8057699068396E-12	5.14391149587261E-12	3.80337698482702E-12	3.86572742720123E-12	4.1774796390723E-12	5.98564246792449E-12	5.48683892893078E-12	5.1127362746855E-12	5.98564246792449E-12	4.39570618738205E-12
0.02116	5.17508671705971E-12	2.36931681022011E-12	4.76980884162733E-12	3.86572742720123E-12	3.58515043651727E-12	5.39331326536946E-12	2.61871857971696E-12	-1.24700884748427E-13	2.99282123396224E-12	4.86333450518865E-12	3.95925309076255E-12	4.36453096619494E-12	3.92807786957544E-12	6.67149733404083E-12	6.42209556454398E-12	4.52040707213047E-12	5.48683892893078E-12	4.70745839925311E-12
0.02118	6.42209556454398E-12	2.74341946446539E-12	4.73863362044022E-12	3.49162477295595E-12	3.30457344583331E-12	4.676283178066E-12	2.99282123396224E-12	1.4028849534198E-12	3.46044955176884E-12	4.42688140856915E-12	4.48923185094337E-12	4.55158229331758E-12	3.86572742720123E-12	7.29500175778297E-12	6.82737343997637E-12	3.99042831194966E-12	5.17508671705971E-12	5.20626193824682E-12
0.0212	7.10795043066033E-12	3.39809910939463E-12	4.52040707213047E-12	3.55397521533016E-12	3.2422230034591E-12	3.67867610007859E-12	3.30457344583331E-12	2.74341946446539E-12	4.11512919669808E-12	4.14630441788519E-12	5.17508671705971E-12	4.39570618738205E-12	3.92807786957544E-12	7.57557874846693E-12	6.79619821878926E-12	3.67867610007859E-12	4.92568494756286E-12	5.82976636198895E-12
0.02122	7.01442476709901E-12	4.05277875432387E-12	4.27100530263362E-12	3.99042831194966E-12	3.36692388820752E-12	2.64989380090407E-12	3.39809910939463E-12	3.61632565770438E-12	4.42688140856915E-12	4.1774796390723E-12	5.70506547724053E-12	4.39570618738205E-12	3.86572742720123E-12	7.26382653659586E-12	6.32856990098266E-12	3.89690264838834E-12	4.80098406281443E-12	6.35974512216977E-12
0.02124	6.42209556454398E-12	4.676283178066E-12	4.23983008144651E-12	4.45805662975626E-12	3.58515043651727E-12	2.02638937716194E-12	3.33574866702042E-12	4.08395397551098E-12	4.52040707213047E-12	4.52040707213047E-12	5.89211680436317E-12	4.58275751450468E-12	3.67867610007859E-12	6.5156212281053E-12	5.92329202555027E-12	4.36453096619494E-12	4.83215928400154E-12	6.48444600691819E-12
0.02126	5.70506547724053E-12	4.98803538993707E-12	4.36453096619494E-12	4.6451079568789E-12	3.86572742720123E-12	2.15109026191036E-12	3.36692388820752E-12	4.05277875432387E-12	4.30218052382072E-12	4.98803538993707E-12	5.54918937130499E-12	4.89450972637575E-12	3.7098513212657E-12	5.5803645924921E-12	5.67389025605342E-12	4.98803538993707E-12	4.70745839925311E-12	6.29739467979555E-12
0.02128	5.29978760180814E-12	5.14391149587261E-12	4.39570618738205E-12	4.27100530263362E-12	4.1774796390723E-12	2.61871857971696E-12	3.55397521533016E-12	3.7098513212657E-12	4.02160353313676E-12	5.39331326536946E-12	5.05038583231129E-12	4.95686016874997E-12	3.92807786957544E-12	4.86333450518865E-12	5.26861238062103E-12	5.54918937130499E-12	4.58275751450468E-12	5.48683892893078E-12
0.0213	5.1127362746855E-12	4.98803538993707E-12	4.08395397551098E-12	3.67867610007859E-12	4.23983008144651E-12	3.33574866702042E-12	3.77220176363991E-12	3.39809910939463E-12	3.7410265424528E-12	5.39331326536946E-12	4.6451079568789E-12	4.92568494756286E-12	4.58275751450468E-12	4.52040707213047E-12	4.83215928400154E-12	5.92329202555027E-12	4.61393273569179E-12	4.83215928400154E-12
0.02132	5.1127362746855E-12	4.61393273569179E-12	3.2733982246462E-12	3.14869733989778E-12	4.23983008144651E-12	4.02160353313676E-12	3.89690264838834E-12	3.49162477295595E-12	3.80337698482702E-12	5.36213804418235E-12	4.52040707213047E-12	4.73863362044022E-12	5.29978760180814E-12	4.1774796390723E-12	4.23983008144651E-12	6.07916813148581E-12	4.73863362044022E-12	4.70745839925311E-12
0.02134	5.17508671705971E-12	4.05277875432387E-12	2.24461592547168E-12	3.02399645514935E-12	4.11512919669808E-12	4.1774796390723E-12	4.08395397551098E-12	4.14630441788519E-12	4.02160353313676E-12	5.33096282299525E-12	4.70745839925311E-12	4.61393273569179E-12	5.79859114080185E-12	3.99042831194966E-12	3.86572742720123E-12	6.0479929102987E-12	4.92568494756286E-12	4.86333450518865E-12
0.02136	5.23743715943393E-12	3.42927433058174E-12	1.09113274154873E-12	3.2733982246462E-12	3.92807786957544E-12	4.1774796390723E-12	4.23983008144651E-12	4.80098406281443E-12	4.30218052382072E-12	5.26861238062103E-12	5.14391149587261E-12	4.36453096619494E-12	5.70506547724053E-12	3.86572742720123E-12	3.58515043651727E-12	6.20386901623423E-12	4.95686016874997E-12	4.83215928400154E-12
0.02138	5.01921061112418E-12	2.7745946856525E-12	1.55876105935534E-13	3.80337698482702E-12	3.83455220601412E-12	4.14630441788519E-12	4.2086548602594E-12	5.23743715943393E-12	4.55158229331758E-12	5.08156105349839E-12	5.5803645924921E-12	4.23983008144651E-12	5.20626193824682E-12	4.1774796390723E-12	3.49162477295595E-12	6.32856990098266E-12	4.92568494756286E-12	4.92568494756286E-12
0.0214	4.61393273569179E-12	2.55636813734275E-12	-2.49401769496854E-13	3.95925309076255E-12	3.7410265424528E-12	4.23983008144651E-12	4.11512919669808E-12	5.1127362746855E-12	4.52040707213047E-12	4.89450972637575E-12	6.0479929102987E-12	4.02160353313676E-12	4.61393273569179E-12	4.92568494756286E-12	3.7098513212657E-12	6.64032211285373E-12	4.76980884162733E-12	4.95686016874997E-12
0.02142	4.2086548602594E-12	2.71224424327828E-12	6.23504423742134E-14	3.52279999414306E-12	3.61632565770438E-12	4.33335574500783E-12	3.92807786957544E-12	4.6451079568789E-12	4.23983008144651E-12	4.98803538993707E-12	6.45327078573109E-12	3.61632565770438E-12	4.30218052382072E-12	5.64271503486631E-12	4.14630441788519E-12	6.88972388235058E-12	4.58275751450468E-12	5.14391149587261E-12
0.02144	4.14630441788519E-12	3.52279999414306E-12	1.05995752036163E-12	2.74341946446539E-12	3.55397521533016E-12	4.27100530263362E-12	3.95925309076255E-12	4.05277875432387E-12	4.08395397551098E-12	5.29978760180814E-12	6.29739467979555E-12	3.05517167633646E-12	4.23983008144651E-12	6.01681768911159E-12	4.80098406281443E-12	7.23265131540875E-12	4.23983008144651E-12	4.92568494756286E-12
0.02146	4.27100530263362E-12	4.36453096619494E-12	2.338141589033E-12	1.68346194410376E-12	3.49162477295595E-12	4.23983008144651E-12	4.2086548602594E-12	3.49162477295595E-12	4.08395397551098E-12	5.76741591961474E-12	5.76741591961474E-12	2.8057699068396E-12	4.30218052382072E-12	5.54918937130499E-12	5.64271503486631E-12	7.41970264253139E-12	4.11512919669808E-12	4.80098406281443E-12
0.02148	4.61393273569179E-12	5.14391149587261E-12	3.39809910939463E-12	8.41730972051881E-13	3.49162477295595E-12	4.23983008144651E-12	4.45805662975626E-12	3.11752211871067E-12	4.02160353313676E-12	6.35974512216977E-12	5.20626193824682E-12	2.8057699068396E-12	4.33335574500783E-12	4.89450972637575E-12	6.17269379504713E-12	7.29500175778297E-12	4.2086548602594E-12	4.676283178066E-12
0.0215	4.89450972637575E-12	5.51801415011789E-12	4.11512919669808E-12	4.05277875432387E-13	3.58515043651727E-12	4.42688140856915E-12	4.55158229331758E-12	2.89929557040092E-12	4.08395397551098E-12	6.73384777641505E-12	4.6451079568789E-12	3.21104778227199E-12	4.55158229331758E-12	4.11512919669808E-12	6.57797167047951E-12	6.9832495459119E-12	4.61393273569179E-12	4.61393273569179E-12
0.02152	5.36213804418235E-12	5.54918937130499E-12	4.1774796390723E-12	5.29978760180814E-13	3.58515043651727E-12	4.48923185094337E-12	4.48923185094337E-12	2.8057699068396E-12	4.05277875432387E-12	6.64032211285373E-12	4.23983008144651E-12	3.83455220601412E-12	4.83215928400154E-12	3.7410265424528E-12	6.73384777641505E-12	6.48444600691819E-12	5.17508671705971E-12	4.52040707213047E-12
0.02154	5.76741591961474E-12	5.70506547724053E-12	3.92807786957544E-12	7.79380529677668E-13	3.33574866702042E-12	4.6451079568789E-12	4.48923185094337E-12	2.86812034921382E-12	4.48923185094337E-12	6.20386901623423E-12	4.02160353313676E-12	4.55158229331758E-12	5.17508671705971E-12	3.64750087889148E-12	6.48444600691819E-12	5.95446724673738E-12	5.48683892893078E-12	4.52040707213047E-12
0.02156	6.0479929102987E-12	6.14151857386002E-12	3.64750087889148E-12	1.18465840511005E-12	2.96164601277514E-12	4.95686016874997E-12	4.30218052382072E-12	2.83694512802671E-12	5.23743715943393E-12	5.42448848655657E-12	3.95925309076255E-12	4.83215928400154E-12	5.45566370774367E-12	3.86572742720123E-12	5.98564246792449E-12	5.54918937130499E-12	5.5803645924921E-12	4.58275751450468E-12
0.02158	5.98564246792449E-12	6.39092034335687E-12	3.77220176363991E-12	1.71463716529087E-12	2.46284247378143E-12	5.29978760180814E-12	4.05277875432387E-12	2.8057699068396E-12	5.48683892893078E-12	4.52040707213047E-12	4.02160353313676E-12	4.86333450518865E-12	5.79859114080185E-12	4.36453096619494E-12	5.36213804418235E-12	5.1127362746855E-12	5.5803645924921E-12	4.86333450518865E-12
0.0216	5.5803645924921E-12	6.26621945860845E-12	4.2086548602594E-12	2.338141589033E-12	1.8705132712264E-12	5.70506547724053E-12	3.64750087889148E-12	3.11752211871067E-12	5.14391149587261E-12	4.08395397551098E-12	4.2086548602594E-12	4.73863362044022E-12	6.26621945860845E-12	4.89450972637575E-12	4.45805662975626E-12	4.70745839925311E-12	5.51801415011789E-12	5.08156105349839E-12
0.02162	5.05038583231129E-12	5.82976636198895E-12	4.80098406281443E-12	2.8057699068396E-12	1.80816282885219E-12	5.67389025605342E-12	3.39809910939463E-12	3.67867610007859E-12	4.61393273569179E-12	4.02160353313676E-12	4.39570618738205E-12	4.61393273569179E-12	6.70267255522794E-12	5.26861238062103E-12	3.86572742720123E-12	4.02160353313676E-12	5.54918937130499E-12	5.08156105349839E-12
0.02164	4.58275751450468E-12	5.42448848655657E-12	5.01921061112418E-12	3.21104778227199E-12	2.18226548309747E-12	5.20626193824682E-12	3.61632565770438E-12	4.11512919669808E-12	4.55158229331758E-12	3.86572742720123E-12	4.58275751450468E-12	4.83215928400154E-12	7.10795043066033E-12	5.01921061112418E-12	3.64750087889148E-12	3.42927433058174E-12	5.45566370774367E-12	4.83215928400154E-12
0.02166	4.39570618738205E-12	5.23743715943393E-12	4.89450972637575E-12	3.52279999414306E-12	2.93047079158803E-12	4.48923185094337E-12	3.80337698482702E-12	4.30218052382072E-12	4.58275751450468E-12	3.64750087889148E-12	4.676283178066E-12	5.20626193824682E-12	7.35735220015718E-12	4.61393273569179E-12	3.92807786957544E-12	2.96164601277514E-12	5.29978760180814E-12	4.98803538993707E-12
0.02168	4.55158229331758E-12	5.08156105349839E-12	4.58275751450468E-12	3.77220176363991E-12	3.83455220601412E-12	4.05277875432387E-12	3.7410265424528E-12	4.2086548602594E-12	4.42688140856915E-12	3.49162477295595E-12	4.83215928400154E-12	5.67389025605342E-12	7.48205308490561E-12	4.48923185094337E-12	4.48923185094337E-12	2.61871857971696E-12	5.20626193824682E-12	5.39331326536946E-12
0.0217	4.55158229331758E-12	4.95686016874997E-12	4.08395397551098E-12	3.80337698482702E-12	4.45805662975626E-12	3.7410265424528E-12	3.2422230034591E-12	4.1774796390723E-12	4.08395397551098E-12	3.7410265424528E-12	5.1127362746855E-12	6.01681768911159E-12	7.35735220015718E-12	4.70745839925311E-12	5.05038583231129E-12	2.55636813734275E-12	5.33096282299525E-12	5.70506547724053E-12
0.02172	4.36453096619494E-12	5.01921061112418E-12	3.89690264838834E-12	3.83455220601412E-12	4.676283178066E-12	3.55397521533016E-12	2.93047079158803E-12	4.39570618738205E-12	4.02160353313676E-12	4.33335574500783E-12	5.54918937130499E-12	5.92329202555027E-12	7.13912565184743E-12	4.92568494756286E-12	5.36213804418235E-12	3.05517167633646E-12	5.5803645924921E-12	5.67389025605342E-12
0.02174	4.27100530263362E-12	4.89450972637575E-12	4.2086548602594E-12	3.77220176363991E-12	4.39570618738205E-12	3.55397521533016E-12	3.02399645514935E-12	4.92568494756286E-12	4.14630441788519E-12	5.14391149587261E-12	5.86094158317606E-12	5.61153981367921E-12	6.60914689166662E-12	5.14391149587261E-12	5.5803645924921E-12	3.86572742720123E-12	5.76741591961474E-12	5.51801415011789E-12
0.02176	4.58275751450468E-12	4.89450972637575E-12	4.55158229331758E-12	3.36692388820752E-12	3.83455220601412E-12	3.58515043651727E-12	3.2733982246462E-12	5.42448848655657E-12	4.36453096619494E-12	5.73624069842763E-12	5.70506547724053E-12	5.20626193824682E-12	6.11034335267291E-12	4.95686016874997E-12	5.61153981367921E-12	4.98803538993707E-12	5.82976636198895E-12	5.39331326536946E-12
0.02178	5.08156105349839E-12	4.89450972637575E-12	4.58275751450468E-12	2.86812034921382E-12	3.17987256108488E-12	3.86572742720123E-12	3.99042831194966E-12	5.82976636198895E-12	4.42688140856915E-12	6.17269379504713E-12	5.17508671705971E-12	4.83215928400154E-12	5.39331326536946E-12	4.70745839925311E-12	6.01681768911159E-12	6.0479929102987E-12	5.70506547724053E-12	5.36213804418235E-12
0.0218	5.45566370774367E-12	4.89450972637575E-12	4.33335574500783E-12	2.55636813734275E-12	2.7745946856525E-12	4.14630441788519E-12	4.6451079568789E-12	5.86094158317606E-12	4.36453096619494E-12	6.20386901623423E-12	4.52040707213047E-12	4.58275751450468E-12	4.80098406281443E-12	4.83215928400154E-12	6.35974512216977E-12	6.64032211285373E-12	5.76741591961474E-12	5.36213804418235E-12
0.02182	5.23743715943393E-12	5.1127362746855E-12	4.1774796390723E-12	2.3069663678459E-12	2.7745946856525E-12	4.52040707213047E-12	5.14391149587261E-12	5.54918937130499E-12	4.08395397551098E-12	6.01681768911159E-12	3.99042831194966E-12	4.30218052382072E-12	4.11512919669808E-12	5.1127362746855E-12	6.5156212281053E-12	6.82737343997637E-12	5.79859114080185E-12	5.39331326536946E-12
0.02184	4.676283178066E-12	5.45566370774367E-12	4.08395397551098E-12	2.3069663678459E-12	3.14869733989778E-12	5.08156105349839E-12	5.39331326536946E-12	4.86333450518865E-12	3.67867610007859E-12	5.76741591961474E-12	3.49162477295595E-12	4.14630441788519E-12	3.49162477295595E-12	5.17508671705971E-12	6.26621945860845E-12	6.29739467979555E-12	6.01681768911159E-12	5.33096282299525E-12
0.02186	4.36453096619494E-12	5.70506547724053E-12	3.89690264838834E-12	2.71224424327828E-12	3.49162477295595E-12	5.5803645924921E-12	5.36213804418235E-12	4.05277875432387E-12	3.2422230034591E-12	5.54918937130499E-12	3.61632565770438E-12	4.11512919669808E-12	3.14869733989778E-12	5.1127362746855E-12	5.79859114080185E-12	5.39331326536946E-12	6.29739467979555E-12	5.33096282299525E-12
0.02188	4.39570618738205E-12	5.48683892893078E-12	3.64750087889148E-12	3.49162477295595E-12	3.49162477295595E-12	5.67389025605342E-12	5.14391149587261E-12	3.39809910939463E-12	2.89929557040092E-12	5.17508671705971E-12	4.45805662975626E-12	4.1774796390723E-12	3.2733982246462E-12	5.14391149587261E-12	5.42448848655657E-12	4.676283178066E-12	6.5156212281053E-12	5.26861238062103E-12
0.0219	4.95686016874997E-12	5.05038583231129E-12	3.33574866702042E-12	4.23983008144651E-12	3.14869733989778E-12	5.20626193824682E-12	4.83215928400154E-12	2.89929557040092E-12	3.21104778227199E-12	4.61393273569179E-12	5.20626193824682E-12	4.08395397551098E-12	3.83455220601412E-12	5.70506547724053E-12	5.29978760180814E-12	4.676283178066E-12	6.64032211285373E-12	5.17508671705971E-12
0.02192	5.79859114080185E-12	4.61393273569179E-12	3.05517167633646E-12	4.61393273569179E-12	2.93047079158803E-12	4.61393273569179E-12	4.61393273569179E-12	2.61871857971696E-12	3.77220176363991E-12	4.27100530263362E-12	5.39331326536946E-12	3.99042831194966E-12	4.73863362044022E-12	6.45327078573109E-12	5.20626193824682E-12	5.20626193824682E-12	6.85854866116347E-12	5.05038583231129E-12
0.02194	6.70267255522794E-12	4.30218052382072E-12	3.11752211871067E-12	4.55158229331758E-12	2.96164601277514E-12	4.27100530263362E-12	4.48923185094337E-12	2.40049203140722E-12	4.42688140856915E-12	4.11512919669808E-12	5.51801415011789E-12	3.99042831194966E-12	5.64271503486631E-12	6.88972388235058E-12	5.36213804418235E-12	5.79859114080185E-12	6.88972388235058E-12	4.80098406281443E-12
0.02196	6.95207432472479E-12	4.11512919669808E-12	3.36692388820752E-12	4.02160353313676E-12	3.36692388820752E-12	4.14630441788519E-12	4.33335574500783E-12	2.338141589033E-12	4.89450972637575E-12	4.05277875432387E-12	5.70506547724053E-12	4.36453096619494E-12	6.0479929102987E-12	6.9832495459119E-12	5.29978760180814E-12	6.20386901623423E-12	6.88972388235058E-12	4.6451079568789E-12
0.02198	6.5156212281053E-12	4.05277875432387E-12	3.61632565770438E-12	2.96164601277514E-12	3.7098513212657E-12	4.05277875432387E-12	4.33335574500783E-12	2.18226548309747E-12	4.98803538993707E-12	4.36453096619494E-12	5.89211680436317E-12	4.6451079568789E-12	5.95446724673738E-12	6.57797167047951E-12	5.26861238062103E-12	6.29739467979555E-12	6.67149733404083E-12	4.48923185094337E-12
0.022	5.73624069842763E-12	4.08395397551098E-12	3.58515043651727E-12	1.8705132712264E-12	3.67867610007859E-12	3.77220176363991E-12	4.02160353313676E-12	1.99521415597483E-12	5.05038583231129E-12	4.61393273569179E-12	6.07916813148581E-12	4.80098406281443E-12	5.70506547724053E-12	6.0479929102987E-12	5.29978760180814E-12	6.11034335267291E-12	6.23504423742134E-12	4.36453096619494E-12
0.02202	4.76980884162733E-12	4.39570618738205E-12	3.49162477295595E-12	1.12230796273584E-12	3.30457344583331E-12	3.61632565770438E-12	3.77220176363991E-12	1.74581238647798E-12	4.86333450518865E-12	4.98803538993707E-12	6.20386901623423E-12	4.55158229331758E-12	5.48683892893078E-12	5.48683892893078E-12	5.42448848655657E-12	6.01681768911159E-12	5.5803645924921E-12	4.52040707213047E-12
0.02204	4.23983008144651E-12	4.70745839925311E-12	3.49162477295595E-12	1.09113274154873E-12	2.89929557040092E-12	3.49162477295595E-12	4.08395397551098E-12	1.58993628054244E-12	4.58275751450468E-12	5.08156105349839E-12	6.26621945860845E-12	4.14630441788519E-12	5.70506547724053E-12	5.1127362746855E-12	5.61153981367921E-12	6.32856990098266E-12	5.01921061112418E-12	4.73863362044022E-12
0.02206	4.1774796390723E-12	4.98803538993707E-12	3.36692388820752E-12	1.62111150172955E-12	2.8057699068396E-12	3.49162477295595E-12	4.73863362044022E-12	1.55876105935534E-12	4.23983008144651E-12	5.05038583231129E-12	6.23504423742134E-12	3.7410265424528E-12	6.0479929102987E-12	4.89450972637575E-12	5.79859114080185E-12	6.60914689166662E-12	4.55158229331758E-12	4.89450972637575E-12
0.02208	4.42688140856915E-12	5.33096282299525E-12	3.11752211871067E-12	2.46284247378143E-12	2.99282123396224E-12	3.77220176363991E-12	5.36213804418235E-12	1.8705132712264E-12	4.11512919669808E-12	4.80098406281443E-12	5.82976636198895E-12	3.58515043651727E-12	6.29739467979555E-12	4.92568494756286E-12	5.86094158317606E-12	6.48444600691819E-12	4.80098406281443E-12	5.05038583231129E-12
0.0221	4.73863362044022E-12	5.36213804418235E-12	2.71224424327828E-12	3.2422230034591E-12	3.17987256108488E-12	4.08395397551098E-12	5.73624069842763E-12	2.3069663678459E-12	4.05277875432387E-12	4.6451079568789E-12	5.05038583231129E-12	3.58515043651727E-12	6.57797167047951E-12	5.05038583231129E-12	5.64271503486631E-12	5.70506547724053E-12	5.86094158317606E-12	5.45566370774367E-12
0.02212	4.89450972637575E-12	5.17508671705971E-12	2.18226548309747E-12	4.05277875432387E-12	3.30457344583331E-12	4.27100530263362E-12	5.70506547724053E-12	2.71224424327828E-12	4.14630441788519E-12	4.61393273569179E-12	4.58275751450468E-12	3.67867610007859E-12	6.39092034335687E-12	5.23743715943393E-12	5.48683892893078E-12	4.676283178066E-12	6.57797167047951E-12	6.42209556454398E-12
0.02214	4.92568494756286E-12	4.86333450518865E-12	1.90168849241351E-12	4.61393273569179E-12	3.67867610007859E-12	4.27100530263362E-12	5.39331326536946E-12	2.99282123396224E-12	4.27100530263362E-12	4.73863362044022E-12	4.6451079568789E-12	3.83455220601412E-12	5.98564246792449E-12	5.39331326536946E-12	5.20626193824682E-12	3.52279999414306E-12	6.35974512216977E-12	7.07677520947322E-12
0.02216	4.73863362044022E-12	4.61393273569179E-12	1.65228672291666E-12	4.89450972637575E-12	4.11512919669808E-12	4.23983008144651E-12	5.08156105349839E-12	2.99282123396224E-12	4.39570618738205E-12	4.92568494756286E-12	4.86333450518865E-12	3.89690264838834E-12	5.26861238062103E-12	5.54918937130499E-12	5.14391149587261E-12	2.61871857971696E-12	5.73624069842763E-12	6.82737343997637E-12
0.02218	4.39570618738205E-12	4.61393273569179E-12	1.43406017460691E-12	5.17508671705971E-12	4.39570618738205E-12	4.1774796390723E-12	5.17508671705971E-12	3.30457344583331E-12	4.55158229331758E-12	5.05038583231129E-12	5.1127362746855E-12	3.86572742720123E-12	4.6451079568789E-12	5.73624069842763E-12	5.01921061112418E-12	2.24461592547168E-12	5.51801415011789E-12	6.0479929102987E-12
0.0222	4.30218052382072E-12	4.80098406281443E-12	1.24700884748427E-12	5.20626193824682E-12	4.58275751450468E-12	4.30218052382072E-12	5.54918937130499E-12	3.7410265424528E-12	4.48923185094337E-12	5.20626193824682E-12	5.39331326536946E-12	3.95925309076255E-12	4.48923185094337E-12	5.89211680436317E-12	4.92568494756286E-12	2.43166725259432E-12	5.73624069842763E-12	5.08156105349839E-12
0.02222	4.30218052382072E-12	5.29978760180814E-12	9.35256635613201E-13	5.26861238062103E-12	4.676283178066E-12	4.6451079568789E-12	5.95446724673738E-12	3.89690264838834E-12	4.23983008144651E-12	5.39331326536946E-12	5.39331326536946E-12	4.23983008144651E-12	4.36453096619494E-12	5.70506547724053E-12	5.01921061112418E-12	2.93047079158803E-12	5.98564246792449E-12	4.2086548602594E-12
0.02224	4.30218052382072E-12	5.61153981367921E-12	9.97607077987414E-13	5.29978760180814E-12	4.83215928400154E-12	4.89450972637575E-12	6.32856990098266E-12	3.83455220601412E-12	3.86572742720123E-12	5.70506547724053E-12	5.39331326536946E-12	4.52040707213047E-12	4.30218052382072E-12	5.33096282299525E-12	5.23743715943393E-12	3.64750087889148E-12	5.92329202555027E-12	3.55397521533016E-12
0.02226	4.2086548602594E-12	5.92329202555027E-12	1.12230796273584E-12	5.48683892893078E-12	4.86333450518865E-12	5.14391149587261E-12	6.54679644929241E-12	3.39809910939463E-12	3.67867610007859E-12	6.07916813148581E-12	5.26861238062103E-12	4.61393273569179E-12	4.48923185094337E-12	4.80098406281443E-12	5.42448848655657E-12	4.1774796390723E-12	5.76741591961474E-12	3.2422230034591E-12
0.02228	4.11512919669808E-12	5.92329202555027E-12	1.62111150172955E-12	5.70506547724053E-12	4.676283178066E-12	5.29978760180814E-12	6.67149733404083E-12	2.74341946446539E-12	3.67867610007859E-12	6.20386901623423E-12	4.89450972637575E-12	4.58275751450468E-12	4.83215928400154E-12	4.08395397551098E-12	5.54918937130499E-12	4.61393273569179E-12	5.45566370774367E-12	3.30457344583331E-12
0.0223	4.1774796390723E-12	5.51801415011789E-12	2.15109026191036E-12	5.95446724673738E-12	4.52040707213047E-12	5.29978760180814E-12	6.67149733404083E-12	2.18226548309747E-12	3.99042831194966E-12	6.07916813148581E-12	4.39570618738205E-12	4.27100530263362E-12	5.36213804418235E-12	3.33574866702042E-12	5.48683892893078E-12	4.80098406281443E-12	4.89450972637575E-12	3.89690264838834E-12
0.02232	4.2086548602594E-12	4.98803538993707E-12	2.71224424327828E-12	6.17269379504713E-12	4.11512919669808E-12	5.39331326536946E-12	6.48444600691819E-12	1.93286371360062E-12	4.6451079568789E-12	5.82976636198895E-12	4.02160353313676E-12	4.11512919669808E-12	5.95446724673738E-12	2.96164601277514E-12	5.17508671705971E-12	4.76980884162733E-12	4.39570618738205E-12	4.58275751450468E-12
0.02234	4.36453096619494E-12	4.48923185094337E-12	3.17987256108488E-12	6.17269379504713E-12	3.52279999414306E-12	5.61153981367921E-12	6.07916813148581E-12	1.8705132712264E-12	5.17508671705971E-12	5.48683892893078E-12	4.08395397551098E-12	4.30218052382072E-12	6.29739467979555E-12	3.08634689752356E-12	4.95686016874997E-12	4.676283178066E-12	4.42688140856915E-12	5.26861238062103E-12
0.02236	4.70745839925311E-12	4.36453096619494E-12	3.58515043651727E-12	6.14151857386002E-12	2.64989380090407E-12	5.79859114080185E-12	5.36213804418235E-12	2.05756459834904E-12	5.29978760180814E-12	4.98803538993707E-12	4.27100530263362E-12	4.98803538993707E-12	6.35974512216977E-12	3.7098513212657E-12	4.70745839925311E-12	4.70745839925311E-12	4.80098406281443E-12	5.82976636198895E-12
0.02238	4.92568494756286E-12	4.70745839925311E-12	4.05277875432387E-12	5.76741591961474E-12	1.68346194410376E-12	5.70506547724053E-12	4.70745839925311E-12	2.18226548309747E-12	5.1127362746855E-12	4.55158229331758E-12	4.58275751450468E-12	5.76741591961474E-12	6.14151857386002E-12	4.70745839925311E-12	4.33335574500783E-12	4.73863362044022E-12	5.1127362746855E-12	6.39092034335687E-12
0.0224	5.20626193824682E-12	5.1127362746855E-12	4.48923185094337E-12	5.45566370774367E-12	1.24700884748427E-12	5.51801415011789E-12	4.33335574500783E-12	2.15109026191036E-12	4.92568494756286E-12	4.27100530263362E-12	4.86333450518865E-12	6.20386901623423E-12	5.82976636198895E-12	5.82976636198895E-12	4.02160353313676E-12	4.55158229331758E-12	5.48683892893078E-12	7.17030087303454E-12
0.02242	5.33096282299525E-12	5.36213804418235E-12	4.6451079568789E-12	5.14391149587261E-12	1.37170973223269E-12	4.98803538993707E-12	4.58275751450468E-12	1.71463716529087E-12	4.86333450518865E-12	4.52040707213047E-12	5.23743715943393E-12	6.07916813148581E-12	5.61153981367921E-12	6.95207432472479E-12	3.77220176363991E-12	4.1774796390723E-12	5.51801415011789E-12	7.94968140271221E-12
0.02244	5.29978760180814E-12	5.51801415011789E-12	4.70745839925311E-12	4.73863362044022E-12	1.8393380500393E-12	4.80098406281443E-12	5.20626193824682E-12	9.66431856800308E-13	5.1127362746855E-12	5.05038583231129E-12	5.64271503486631E-12	5.48683892893078E-12	5.23743715943393E-12	7.60675396965403E-12	3.89690264838834E-12	3.39809910939463E-12	5.39331326536946E-12	8.07438228746064E-12
0.02246	5.20626193824682E-12	5.42448848655657E-12	4.73863362044022E-12	4.27100530263362E-12	2.21344070428458E-12	4.55158229331758E-12	5.82976636198895E-12	2.18226548309747E-13	4.95686016874997E-12	5.70506547724053E-12	5.76741591961474E-12	4.98803538993707E-12	4.89450972637575E-12	7.73145485440246E-12	4.39570618738205E-12	2.43166725259432E-12	5.67389025605342E-12	7.85615573915089E-12
0.02248	5.23743715943393E-12	5.14391149587261E-12	4.33335574500783E-12	4.14630441788519E-12	2.43166725259432E-12	4.36453096619494E-12	6.07916813148581E-12	-2.8057699068396E-13	4.58275751450468E-12	6.01681768911159E-12	5.33096282299525E-12	4.6451079568789E-12	4.52040707213047E-12	7.23265131540875E-12	5.14391149587261E-12	1.74581238647798E-12	6.23504423742134E-12	7.04559998828611E-12
0.0225	5.48683892893078E-12	4.70745839925311E-12	3.77220176363991E-12	4.1774796390723E-12	2.58754335852986E-12	4.36453096619494E-12	6.14151857386002E-12	-4.67628317806601E-13	4.23983008144651E-12	5.95446724673738E-12	4.36453096619494E-12	4.76980884162733E-12	4.14630441788519E-12	6.48444600691819E-12	5.82976636198895E-12	2.08873981953615E-12	6.39092034335687E-12	5.98564246792449E-12
0.02252	5.82976636198895E-12	4.2086548602594E-12	3.05517167633646E-12	3.99042831194966E-12	2.83694512802671E-12	4.23983008144651E-12	6.11034335267291E-12	-2.18226548309747E-13	4.1774796390723E-12	5.48683892893078E-12	3.46044955176884E-12	5.01921061112418E-12	3.83455220601412E-12	5.48683892893078E-12	6.39092034335687E-12	2.99282123396224E-12	6.20386901623423E-12	5.14391149587261E-12
0.02254	6.0479929102987E-12	3.83455220601412E-12	2.71224424327828E-12	3.80337698482702E-12	3.33574866702042E-12	4.30218052382072E-12	5.82976636198895E-12	3.11752211871067E-13	4.42688140856915E-12	4.80098406281443E-12	2.96164601277514E-12	5.01921061112418E-12	3.64750087889148E-12	4.36453096619494E-12	6.54679644929241E-12	3.64750087889148E-12	5.67389025605342E-12	4.61393273569179E-12
0.02256	5.98564246792449E-12	3.7098513212657E-12	2.83694512802671E-12	3.64750087889148E-12	3.86572742720123E-12	4.30218052382072E-12	5.26861238062103E-12	9.04081414426094E-13	4.48923185094337E-12	4.45805662975626E-12	2.68106902209118E-12	4.52040707213047E-12	3.39809910939463E-12	3.42927433058174E-12	6.32856990098266E-12	3.99042831194966E-12	5.26861238062103E-12	4.73863362044022E-12
0.02258	5.79859114080185E-12	3.89690264838834E-12	3.30457344583331E-12	3.7098513212657E-12	4.27100530263362E-12	4.42688140856915E-12	5.08156105349839E-12	1.46523539579401E-12	3.99042831194966E-12	4.11512919669808E-12	2.61871857971696E-12	3.77220176363991E-12	3.42927433058174E-12	2.86812034921382E-12	5.70506547724053E-12	4.08395397551098E-12	5.01921061112418E-12	5.54918937130499E-12
0.0226	5.61153981367921E-12	4.30218052382072E-12	3.80337698482702E-12	3.86572742720123E-12	4.61393273569179E-12	4.80098406281443E-12	5.17508671705971E-12	1.8705132712264E-12	2.74341946446539E-12	3.86572742720123E-12	3.11752211871067E-12	2.99282123396224E-12	3.67867610007859E-12	2.86812034921382E-12	4.92568494756286E-12	3.7098513212657E-12	5.05038583231129E-12	6.35974512216977E-12
0.02262	5.36213804418235E-12	4.76980884162733E-12	4.14630441788519E-12	4.1774796390723E-12	4.80098406281443E-12	5.14391149587261E-12	5.61153981367921E-12	2.11991504072326E-12	1.4028849534198E-12	3.86572742720123E-12	3.80337698482702E-12	2.61871857971696E-12	4.11512919669808E-12	3.52279999414306E-12	4.27100530263362E-12	3.42927433058174E-12	5.29978760180814E-12	6.85854866116347E-12
0.02264	5.1127362746855E-12	5.20626193824682E-12	4.11512919669808E-12	4.39570618738205E-12	4.42688140856915E-12	5.48683892893078E-12	5.86094158317606E-12	2.27579114665879E-12	5.29978760180814E-13	4.05277875432387E-12	4.33335574500783E-12	2.7745946856525E-12	4.58275751450468E-12	4.55158229331758E-12	4.1774796390723E-12	3.2422230034591E-12	5.73624069842763E-12	6.76502299760215E-12
0.02266	4.95686016874997E-12	5.67389025605342E-12	3.92807786957544E-12	4.55158229331758E-12	3.86572742720123E-12	5.61153981367921E-12	5.95446724673738E-12	2.27579114665879E-12	2.49401769496854E-13	4.58275751450468E-12	4.30218052382072E-12	3.17987256108488E-12	4.73863362044022E-12	5.39331326536946E-12	4.55158229331758E-12	3.55397521533016E-12	5.92329202555027E-12	6.29739467979555E-12
0.02268	4.98803538993707E-12	6.32856990098266E-12	3.77220176363991E-12	4.52040707213047E-12	3.21104778227199E-12	5.48683892893078E-12	5.79859114080185E-12	2.43166725259432E-12	3.42927433058174E-13	5.26861238062103E-12	3.92807786957544E-12	3.99042831194966E-12	4.39570618738205E-12	5.64271503486631E-12	5.17508671705971E-12	3.92807786957544E-12	5.92329202555027E-12	5.70506547724053E-12
0.0227	5.20626193824682E-12	6.82737343997637E-12	3.39809910939463E-12	4.33335574500783E-12	2.96164601277514E-12	4.98803538993707E-12	5.39331326536946E-12	2.58754335852986E-12	5.92329202555027E-13	5.64271503486631E-12	3.49162477295595E-12	4.80098406281443E-12	4.14630441788519E-12	5.5803645924921E-12	5.54918937130499E-12	4.39570618738205E-12	5.73624069842763E-12	5.05038583231129E-12
0.02272	5.39331326536946E-12	6.54679644929241E-12	3.14869733989778E-12	4.2086548602594E-12	3.33574866702042E-12	4.23983008144651E-12	5.01921061112418E-12	2.74341946446539E-12	9.04081414426094E-13	5.73624069842763E-12	3.49162477295595E-12	5.54918937130499E-12	4.11512919669808E-12	5.29978760180814E-12	5.67389025605342E-12	4.89450972637575E-12	5.54918937130499E-12	4.92568494756286E-12
0.02274	5.5803645924921E-12	5.64271503486631E-12	3.2422230034591E-12	3.86572742720123E-12	3.92807786957544E-12	3.52279999414306E-12	4.76980884162733E-12	2.93047079158803E-12	1.24700884748427E-12	5.39331326536946E-12	3.77220176363991E-12	6.01681768911159E-12	4.23983008144651E-12	5.01921061112418E-12	5.39331326536946E-12	5.1127362746855E-12	5.26861238062103E-12	5.08156105349839E-12
0.02276	5.5803645924921E-12	4.52040707213047E-12	3.21104778227199E-12	3.21104778227199E-12	4.6451079568789E-12	3.05517167633646E-12	4.23983008144651E-12	3.05517167633646E-12	1.8705132712264E-12	4.98803538993707E-12	4.48923185094337E-12	6.23504423742134E-12	4.45805662975626E-12	5.1127362746855E-12	5.1127362746855E-12	5.20626193824682E-12	5.29978760180814E-12	5.54918937130499E-12
0.02278	5.36213804418235E-12	3.61632565770438E-12	3.17987256108488E-12	2.58754335852986E-12	5.29978760180814E-12	2.99282123396224E-12	3.83455220601412E-12	3.17987256108488E-12	2.36931681022011E-12	4.80098406281443E-12	5.36213804418235E-12	6.23504423742134E-12	4.42688140856915E-12	5.23743715943393E-12	5.42448848655657E-12	5.54918937130499E-12	5.33096282299525E-12	6.14151857386002E-12
0.0228	5.17508671705971E-12	3.21104778227199E-12	2.83694512802671E-12	2.11991504072326E-12	5.54918937130499E-12	3.49162477295595E-12	3.95925309076255E-12	3.33574866702042E-12	2.7745946856525E-12	4.92568494756286E-12	6.07916813148581E-12	6.32856990098266E-12	4.14630441788519E-12	5.51801415011789E-12	5.70506547724053E-12	6.07916813148581E-12	5.5803645924921E-12	6.48444600691819E-12
0.02282	5.1127362746855E-12	3.17987256108488E-12	2.18226548309747E-12	2.11991504072326E-12	5.51801415011789E-12	4.08395397551098E-12	4.55158229331758E-12	3.30457344583331E-12	3.2422230034591E-12	5.20626193824682E-12	6.39092034335687E-12	6.29739467979555E-12	3.58515043651727E-12	5.73624069842763E-12	5.48683892893078E-12	6.29739467979555E-12	5.79859114080185E-12	6.07916813148581E-12
0.02284	5.20626193824682E-12	3.14869733989778E-12	1.4028849534198E-12	2.55636813734275E-12	5.26861238062103E-12	4.55158229331758E-12	5.42448848655657E-12	3.42927433058174E-12	3.77220176363991E-12	5.54918937130499E-12	6.54679644929241E-12	5.98564246792449E-12	3.2422230034591E-12	6.01681768911159E-12	4.76980884162733E-12	5.95446724673738E-12	5.79859114080185E-12	5.17508671705971E-12
0.02286	5.39331326536946E-12	3.11752211871067E-12	9.97607077987414E-13	2.89929557040092E-12	5.14391149587261E-12	4.6451079568789E-12	6.29739467979555E-12	3.58515043651727E-12	4.27100530263362E-12	5.73624069842763E-12	6.70267255522794E-12	5.48683892893078E-12	3.17987256108488E-12	5.92329202555027E-12	4.14630441788519E-12	5.48683892893078E-12	5.39331326536946E-12	4.58275751450468E-12
0.02288	5.54918937130499E-12	3.21104778227199E-12	9.35256635613201E-13	3.14869733989778E-12	5.26861238062103E-12	4.61393273569179E-12	6.82737343997637E-12	3.7098513212657E-12	4.70745839925311E-12	5.89211680436317E-12	6.70267255522794E-12	4.83215928400154E-12	3.36692388820752E-12	5.89211680436317E-12	3.86572742720123E-12	5.08156105349839E-12	4.73863362044022E-12	4.86333450518865E-12
0.0229	5.67389025605342E-12	3.42927433058174E-12	1.49641061698112E-12	3.02399645514935E-12	5.33096282299525E-12	4.33335574500783E-12	7.01442476709901E-12	3.86572742720123E-12	4.83215928400154E-12	5.92329202555027E-12	6.57797167047951E-12	4.27100530263362E-12	3.7098513212657E-12	5.70506547724053E-12	3.77220176363991E-12	4.89450972637575E-12	4.14630441788519E-12	5.51801415011789E-12
0.02292	5.45566370774367E-12	3.64750087889148E-12	2.43166725259432E-12	2.83694512802671E-12	5.29978760180814E-12	3.99042831194966E-12	6.64032211285373E-12	4.08395397551098E-12	4.55158229331758E-12	5.76741591961474E-12	5.86094158317606E-12	4.14630441788519E-12	4.02160353313676E-12	5.29978760180814E-12	3.77220176363991E-12	4.92568494756286E-12	4.2086548602594E-12	5.98564246792449E-12
0.02294	5.14391149587261E-12	4.14630441788519E-12	3.58515043651727E-12	2.49401769496854E-12	4.89450972637575E-12	3.89690264838834E-12	5.95446724673738E-12	4.1774796390723E-12	4.2086548602594E-12	5.54918937130499E-12	5.08156105349839E-12	4.52040707213047E-12	4.1774796390723E-12	5.05038583231129E-12	4.05277875432387E-12	5.05038583231129E-12	4.676283178066E-12	6.07916813148581E-12
0.02296	4.70745839925311E-12	4.55158229331758E-12	4.6451079568789E-12	1.99521415597483E-12	4.36453096619494E-12	4.2086548602594E-12	5.33096282299525E-12	4.08395397551098E-12	3.77220176363991E-12	5.14391149587261E-12	4.48923185094337E-12	5.36213804418235E-12	4.42688140856915E-12	4.42688140856915E-12	4.52040707213047E-12	5.17508671705971E-12	4.98803538993707E-12	5.86094158317606E-12
0.02298	4.30218052382072E-12	4.83215928400154E-12	4.98803538993707E-12	1.65228672291666E-12	3.89690264838834E-12	5.08156105349839E-12	5.1127362746855E-12	3.80337698482702E-12	3.49162477295595E-12	4.80098406281443E-12	4.36453096619494E-12	6.23504423742134E-12	4.83215928400154E-12	4.05277875432387E-12	4.89450972637575E-12	5.1127362746855E-12	5.01921061112418E-12	5.61153981367921E-12
0.023	4.08395397551098E-12	5.14391149587261E-12	4.73863362044022E-12	1.43406017460691E-12	3.39809910939463E-12	5.89211680436317E-12	5.29978760180814E-12	3.36692388820752E-12	3.36692388820752E-12	4.6451079568789E-12	4.55158229331758E-12	6.5156212281053E-12	5.39331326536946E-12	3.7410265424528E-12	5.1127362746855E-12	4.80098406281443E-12	5.1127362746855E-12	5.33096282299525E-12
0.02302	4.14630441788519E-12	5.01921061112418E-12	4.23983008144651E-12	1.62111150172955E-12	3.14869733989778E-12	6.42209556454398E-12	5.39331326536946E-12	2.74341946446539E-12	3.36692388820752E-12	4.6451079568789E-12	4.48923185094337E-12	6.5156212281053E-12	5.86094158317606E-12	3.55397521533016E-12	5.42448848655657E-12	4.55158229331758E-12	5.23743715943393E-12	5.61153981367921E-12
0.02304	4.70745839925311E-12	4.92568494756286E-12	3.58515043651727E-12	2.27579114665879E-12	2.86812034921382E-12	6.39092034335687E-12	5.48683892893078E-12	2.24461592547168E-12	3.33574866702042E-12	4.48923185094337E-12	4.45805662975626E-12	6.20386901623423E-12	6.20386901623423E-12	3.36692388820752E-12	5.73624069842763E-12	4.30218052382072E-12	5.36213804418235E-12	6.11034335267291E-12
0.02306	5.36213804418235E-12	4.80098406281443E-12	3.02399645514935E-12	3.08634689752356E-12	2.64989380090407E-12	5.98564246792449E-12	5.36213804418235E-12	1.90168849241351E-12	3.7098513212657E-12	4.02160353313676E-12	4.36453096619494E-12	5.89211680436317E-12	6.23504423742134E-12	2.83694512802671E-12	5.86094158317606E-12	4.36453096619494E-12	5.45566370774367E-12	6.60914689166662E-12
0.02308	6.0479929102987E-12	4.89450972637575E-12	2.46284247378143E-12	3.80337698482702E-12	2.52519291615564E-12	5.48683892893078E-12	5.29978760180814E-12	1.55876105935534E-12	4.23983008144651E-12	3.49162477295595E-12	4.58275751450468E-12	5.5803645924921E-12	6.20386901623423E-12	2.58754335852986E-12	5.82976636198895E-12	4.73863362044022E-12	5.42448848655657E-12	6.76502299760215E-12
0.0231	6.39092034335687E-12	5.08156105349839E-12	2.11991504072326E-12	4.23983008144651E-12	2.46284247378143E-12	5.08156105349839E-12	5.14391149587261E-12	1.52758583816823E-12	4.92568494756286E-12	3.2422230034591E-12	4.86333450518865E-12	5.42448848655657E-12	5.98564246792449E-12	2.83694512802671E-12	5.64271503486631E-12	5.17508671705971E-12	5.42448848655657E-12	6.73384777641505E-12
0.02312	6.60914689166662E-12	5.17508671705971E-12	1.99521415597483E-12	4.27100530263362E-12	2.52519291615564E-12	5.17508671705971E-12	4.89450972637575E-12	1.62111150172955E-12	5.36213804418235E-12	3.55397521533016E-12	5.26861238062103E-12	5.20626193824682E-12	5.73624069842763E-12	3.55397521533016E-12	5.23743715943393E-12	5.51801415011789E-12	5.36213804418235E-12	6.92089910353769E-12
0.02314	6.64032211285373E-12	4.98803538993707E-12	2.3069663678459E-12	4.08395397551098E-12	2.8057699068396E-12	5.42448848655657E-12	4.48923185094337E-12	1.99521415597483E-12	5.5803645924921E-12	3.99042831194966E-12	5.39331326536946E-12	5.17508671705971E-12	5.29978760180814E-12	4.30218052382072E-12	4.6451079568789E-12	5.45566370774367E-12	5.29978760180814E-12	7.4508778637185E-12
0.02316	6.5156212281053E-12	4.58275751450468E-12	2.8057699068396E-12	3.67867610007859E-12	3.08634689752356E-12	5.39331326536946E-12	4.1774796390723E-12	2.49401769496854E-12	5.23743715943393E-12	4.11512919669808E-12	5.39331326536946E-12	5.20626193824682E-12	4.92568494756286E-12	5.01921061112418E-12	4.23983008144651E-12	5.23743715943393E-12	5.48683892893078E-12	7.9185061815251E-12
0.02318	6.23504423742134E-12	4.45805662975626E-12	3.17987256108488E-12	3.2422230034591E-12	3.55397521533016E-12	5.05038583231129E-12	4.1774796390723E-12	3.08634689752356E-12	4.61393273569179E-12	4.23983008144651E-12	5.51801415011789E-12	5.17508671705971E-12	4.70745839925311E-12	5.39331326536946E-12	4.27100530263362E-12	4.86333450518865E-12	5.45566370774367E-12	7.66910441202825E-12
0.0232	5.79859114080185E-12	4.52040707213047E-12	3.55397521533016E-12	3.02399645514935E-12	3.83455220601412E-12	4.73863362044022E-12	4.58275751450468E-12	3.55397521533016E-12	4.02160353313676E-12	4.45805662975626E-12	5.64271503486631E-12	5.05038583231129E-12	4.83215928400154E-12	5.39331326536946E-12	4.70745839925311E-12	4.2086548602594E-12	5.14391149587261E-12	6.79619821878926E-12
0.02322	5.23743715943393E-12	4.70745839925311E-12	3.89690264838834E-12	2.7745946856525E-12	3.58515043651727E-12	4.73863362044022E-12	5.1127362746855E-12	3.7410265424528E-12	3.7410265424528E-12	4.80098406281443E-12	5.76741591961474E-12	4.98803538993707E-12	5.17508671705971E-12	5.26861238062103E-12	5.36213804418235E-12	3.30457344583331E-12	5.08156105349839E-12	5.61153981367921E-12
0.02324	4.95686016874997E-12	4.70745839925311E-12	4.2086548602594E-12	2.52519291615564E-12	2.8057699068396E-12	5.05038583231129E-12	5.01921061112418E-12	3.55397521533016E-12	4.11512919669808E-12	5.20626193824682E-12	5.76741591961474E-12	4.92568494756286E-12	5.51801415011789E-12	5.20626193824682E-12	5.92329202555027E-12	2.55636813734275E-12	5.29978760180814E-12	4.86333450518865E-12
0.02326	4.98803538993707E-12	4.48923185094337E-12	4.52040707213047E-12	2.40049203140722E-12	1.77698760766508E-12	5.20626193824682E-12	4.39570618738205E-12	3.14869733989778E-12	4.86333450518865E-12	5.61153981367921E-12	5.64271503486631E-12	5.26861238062103E-12	5.79859114080185E-12	5.1127362746855E-12	6.26621945860845E-12	2.71224424327828E-12	5.92329202555027E-12	4.676283178066E-12
0.02328	5.36213804418235E-12	3.99042831194966E-12	4.80098406281443E-12	2.15109026191036E-12	1.09113274154873E-12	5.45566370774367E-12	4.08395397551098E-12	2.93047079158803E-12	5.79859114080185E-12	5.76741591961474E-12	5.67389025605342E-12	5.54918937130499E-12	5.89211680436317E-12	5.01921061112418E-12	6.14151857386002E-12	3.36692388820752E-12	6.42209556454398E-12	4.89450972637575E-12
0.0233	5.67389025605342E-12	3.46044955176884E-12	4.89450972637575E-12	1.77698760766508E-12	1.12230796273584E-12	5.39331326536946E-12	4.2086548602594E-12	2.7745946856525E-12	6.23504423742134E-12	5.89211680436317E-12	5.76741591961474E-12	6.01681768911159E-12	6.01681768911159E-12	4.83215928400154E-12	5.89211680436317E-12	3.7098513212657E-12	6.54679644929241E-12	5.08156105349839E-12
0.02332	5.70506547724053E-12	3.21104778227199E-12	4.676283178066E-12	1.52758583816823E-12	1.43406017460691E-12	5.20626193824682E-12	4.58275751450468E-12	2.96164601277514E-12	6.17269379504713E-12	5.92329202555027E-12	6.01681768911159E-12	6.26621945860845E-12	6.14151857386002E-12	4.86333450518865E-12	5.64271503486631E-12	3.52279999414306E-12	6.35974512216977E-12	5.23743715943393E-12
0.02334	5.67389025605342E-12	3.36692388820752E-12	4.1774796390723E-12	1.46523539579401E-12	2.05756459834904E-12	4.83215928400154E-12	4.83215928400154E-12	3.17987256108488E-12	5.70506547724053E-12	5.76741591961474E-12	6.23504423742134E-12	5.98564246792449E-12	6.23504423742134E-12	4.95686016874997E-12	5.5803645924921E-12	3.21104778227199E-12	6.11034335267291E-12	5.48683892893078E-12
0.02336	5.54918937130499E-12	3.64750087889148E-12	3.58515043651727E-12	1.8705132712264E-12	2.40049203140722E-12	4.70745839925311E-12	4.676283178066E-12	3.55397521533016E-12	5.23743715943393E-12	5.26861238062103E-12	6.26621945860845E-12	5.29978760180814E-12	6.35974512216977E-12	5.23743715943393E-12	5.48683892893078E-12	3.05517167633646E-12	5.76741591961474E-12	5.89211680436317E-12
0.02338	5.54918937130499E-12	4.1774796390723E-12	3.02399645514935E-12	2.55636813734275E-12	2.68106902209118E-12	4.80098406281443E-12	4.55158229331758E-12	3.89690264838834E-12	4.95686016874997E-12	4.73863362044022E-12	5.92329202555027E-12	4.76980884162733E-12	6.73384777641505E-12	5.64271503486631E-12	5.20626193824682E-12	2.83694512802671E-12	5.54918937130499E-12	6.0479929102987E-12
0.0234	5.5803645924921E-12	4.73863362044022E-12	2.68106902209118E-12	3.17987256108488E-12	2.74341946446539E-12	5.17508671705971E-12	4.33335574500783E-12	4.27100530263362E-12	4.86333450518865E-12	4.58275751450468E-12	5.17508671705971E-12	4.45805662975626E-12	7.01442476709901E-12	5.89211680436317E-12	4.70745839925311E-12	2.71224424327828E-12	5.17508671705971E-12	6.01681768911159E-12
0.02342	5.64271503486631E-12	5.14391149587261E-12	2.24461592547168E-12	3.67867610007859E-12	2.83694512802671E-12	5.70506547724053E-12	4.33335574500783E-12	4.61393273569179E-12	4.92568494756286E-12	4.86333450518865E-12	4.45805662975626E-12	4.48923185094337E-12	6.88972388235058E-12	5.76741591961474E-12	4.2086548602594E-12	2.68106902209118E-12	5.05038583231129E-12	5.92329202555027E-12
0.02344	5.61153981367921E-12	5.29978760180814E-12	2.05756459834904E-12	3.55397521533016E-12	2.83694512802671E-12	5.92329202555027E-12	4.45805662975626E-12	4.98803538993707E-12	5.01921061112418E-12	5.17508671705971E-12	3.92807786957544E-12	4.61393273569179E-12	6.42209556454398E-12	5.54918937130499E-12	4.11512919669808E-12	2.74341946446539E-12	5.14391149587261E-12	5.5803645924921E-12
0.02346	5.29978760180814E-12	5.20626193824682E-12	2.3069663678459E-12	3.08634689752356E-12	3.11752211871067E-12	5.61153981367921E-12	4.48923185094337E-12	5.17508671705971E-12	5.48683892893078E-12	5.23743715943393E-12	3.7098513212657E-12	4.80098406281443E-12	5.73624069842763E-12	5.14391149587261E-12	4.42688140856915E-12	2.89929557040092E-12	5.42448848655657E-12	5.23743715943393E-12
0.02348	4.92568494756286E-12	5.01921061112418E-12	2.64989380090407E-12	2.64989380090407E-12	3.46044955176884E-12	4.80098406281443E-12	4.48923185094337E-12	5.51801415011789E-12	5.82976636198895E-12	5.20626193824682E-12	3.80337698482702E-12	4.98803538993707E-12	5.29978760180814E-12	4.95686016874997E-12	4.89450972637575E-12	3.11752211871067E-12	5.61153981367921E-12	4.83215928400154E-12
0.0235	4.55158229331758E-12	5.08156105349839E-12	3.33574866702042E-12	2.40049203140722E-12	4.02160353313676E-12	3.64750087889148E-12	4.42688140856915E-12	5.82976636198895E-12	6.14151857386002E-12	5.05038583231129E-12	3.89690264838834E-12	5.23743715943393E-12	5.01921061112418E-12	4.83215928400154E-12	5.36213804418235E-12	3.36692388820752E-12	5.5803645924921E-12	4.48923185094337E-12
0.02352	4.1774796390723E-12	5.17508671705971E-12	3.92807786957544E-12	2.36931681022011E-12	4.6451079568789E-12	2.24461592547168E-12	4.23983008144651E-12	6.14151857386002E-12	6.23504423742134E-12	5.08156105349839E-12	4.02160353313676E-12	5.26861238062103E-12	4.55158229331758E-12	4.76980884162733E-12	5.42448848655657E-12	3.89690264838834E-12	5.39331326536946E-12	4.30218052382072E-12
0.02354	3.83455220601412E-12	5.23743715943393E-12	4.11512919669808E-12	2.58754335852986E-12	5.14391149587261E-12	1.37170973223269E-12	3.99042831194966E-12	6.29739467979555E-12	5.98564246792449E-12	5.36213804418235E-12	4.1774796390723E-12	5.01921061112418E-12	4.42688140856915E-12	4.6451079568789E-12	5.33096282299525E-12	5.1127362746855E-12	5.08156105349839E-12	4.23983008144651E-12
0.02356	3.55397521533016E-12	5.05038583231129E-12	4.08395397551098E-12	2.99282123396224E-12	5.26861238062103E-12	1.71463716529087E-12	4.1774796390723E-12	6.0479929102987E-12	5.67389025605342E-12	5.70506547724053E-12	4.23983008144651E-12	4.676283178066E-12	4.42688140856915E-12	4.52040707213047E-12	5.29978760180814E-12	6.5156212281053E-12	4.86333450518865E-12	4.36453096619494E-12
0.02358	3.2422230034591E-12	4.58275751450468E-12	3.7098513212657E-12	3.7098513212657E-12	5.29978760180814E-12	2.86812034921382E-12	4.70745839925311E-12	5.51801415011789E-12	5.23743715943393E-12	5.92329202555027E-12	4.33335574500783E-12	4.58275751450468E-12	4.676283178066E-12	4.55158229331758E-12	4.98803538993707E-12	7.32617697897007E-12	5.14391149587261E-12	4.48923185094337E-12
0.0236	3.11752211871067E-12	4.2086548602594E-12	3.17987256108488E-12	4.39570618738205E-12	5.29978760180814E-12	3.95925309076255E-12	5.39331326536946E-12	4.70745839925311E-12	5.1127362746855E-12	5.98564246792449E-12	4.52040707213047E-12	4.76980884162733E-12	4.95686016874997E-12	4.6451079568789E-12	4.33335574500783E-12	7.32617697897007E-12	5.92329202555027E-12	4.89450972637575E-12
0.02362	3.21104778227199E-12	4.27100530263362E-12	2.7745946856525E-12	4.92568494756286E-12	5.08156105349839E-12	4.45805662975626E-12	5.76741591961474E-12	3.92807786957544E-12	5.05038583231129E-12	5.73624069842763E-12	4.73863362044022E-12	5.26861238062103E-12	5.17508671705971E-12	4.92568494756286E-12	4.1774796390723E-12	6.70267255522794E-12	6.14151857386002E-12	5.61153981367921E-12
0.02364	3.52279999414306E-12	4.83215928400154E-12	2.49401769496854E-12	5.17508671705971E-12	4.42688140856915E-12	4.70745839925311E-12	5.89211680436317E-12	3.58515043651727E-12	5.01921061112418E-12	5.29978760180814E-12	5.05038583231129E-12	5.76741591961474E-12	5.51801415011789E-12	5.17508671705971E-12	4.42688140856915E-12	5.89211680436317E-12	5.61153981367921E-12	6.35974512216977E-12
0.02366	3.89690264838834E-12	5.45566370774367E-12	2.24461592547168E-12	4.89450972637575E-12	3.67867610007859E-12	4.89450972637575E-12	5.86094158317606E-12	3.46044955176884E-12	4.89450972637575E-12	5.1127362746855E-12	5.73624069842763E-12	5.89211680436317E-12	5.95446724673738E-12	5.39331326536946E-12	5.1127362746855E-12	5.1127362746855E-12	4.6451079568789E-12	6.85854866116347E-12
0.02368	4.11512919669808E-12	5.92329202555027E-12	2.27579114665879E-12	4.36453096619494E-12	3.14869733989778E-12	5.05038583231129E-12	5.73624069842763E-12	3.80337698482702E-12	4.676283178066E-12	5.1127362746855E-12	6.42209556454398E-12	5.76741591961474E-12	6.35974512216977E-12	5.42448848655657E-12	5.23743715943393E-12	4.6451079568789E-12	4.08395397551098E-12	6.73384777641505E-12
0.0237	4.08395397551098E-12	6.17269379504713E-12	2.36931681022011E-12	3.7098513212657E-12	3.11752211871067E-12	5.26861238062103E-12	5.54918937130499E-12	4.08395397551098E-12	4.42688140856915E-12	5.29978760180814E-12	6.92089910353769E-12	5.64271503486631E-12	6.54679644929241E-12	5.33096282299525E-12	5.05038583231129E-12	4.30218052382072E-12	3.58515043651727E-12	6.26621945860845E-12
0.02372	3.92807786957544E-12	5.92329202555027E-12	2.36931681022011E-12	3.08634689752356E-12	3.17987256108488E-12	5.51801415011789E-12	5.20626193824682E-12	4.1774796390723E-12	4.2086548602594E-12	5.39331326536946E-12	6.82737343997637E-12	5.73624069842763E-12	6.42209556454398E-12	5.1127362746855E-12	4.83215928400154E-12	3.95925309076255E-12	3.30457344583331E-12	5.73624069842763E-12
0.02374	3.92807786957544E-12	5.33096282299525E-12	2.3069663678459E-12	2.61871857971696E-12	3.11752211871067E-12	5.73624069842763E-12	4.86333450518865E-12	3.89690264838834E-12	4.14630441788519E-12	5.20626193824682E-12	6.42209556454398E-12	5.92329202555027E-12	5.92329202555027E-12	4.70745839925311E-12	4.86333450518865E-12	3.61632565770438E-12	3.42927433058174E-12	5.48683892893078E-12
0.02376	4.2086548602594E-12	4.73863362044022E-12	2.24461592547168E-12	2.40049203140722E-12	2.71224424327828E-12	5.36213804418235E-12	4.39570618738205E-12	3.58515043651727E-12	3.99042831194966E-12	4.73863362044022E-12	5.67389025605342E-12	6.07916813148581E-12	5.39331326536946E-12	4.30218052382072E-12	5.01921061112418E-12	3.39809910939463E-12	4.2086548602594E-12	5.33096282299525E-12
0.02378	4.55158229331758E-12	4.23983008144651E-12	2.27579114665879E-12	2.43166725259432E-12	2.3069663678459E-12	4.58275751450468E-12	4.05277875432387E-12	3.36692388820752E-12	3.67867610007859E-12	4.05277875432387E-12	4.83215928400154E-12	6.07916813148581E-12	5.01921061112418E-12	3.92807786957544E-12	5.48683892893078E-12	3.52279999414306E-12	5.42448848655657E-12	5.39331326536946E-12
0.0238	4.86333450518865E-12	3.99042831194966E-12	2.46284247378143E-12	2.68106902209118E-12	2.338141589033E-12	3.92807786957544E-12	3.86572742720123E-12	3.49162477295595E-12	3.21104778227199E-12	3.2422230034591E-12	4.30218052382072E-12	5.89211680436317E-12	4.98803538993707E-12	3.77220176363991E-12	5.98564246792449E-12	3.83455220601412E-12	6.48444600691819E-12	5.42448848655657E-12
0.02382	5.17508671705971E-12	3.77220176363991E-12	2.74341946446539E-12	3.02399645514935E-12	2.8057699068396E-12	3.67867610007859E-12	3.7410265424528E-12	3.7098513212657E-12	2.74341946446539E-12	2.7745946856525E-12	4.14630441788519E-12	5.42448848655657E-12	5.17508671705971E-12	4.05277875432387E-12	6.07916813148581E-12	4.1774796390723E-12	7.01442476709901E-12	5.33096282299525E-12
0.02384	5.5803645924921E-12	3.83455220601412E-12	3.05517167633646E-12	3.58515043651727E-12	3.46044955176884E-12	3.83455220601412E-12	3.89690264838834E-12	3.52279999414306E-12	2.74341946446539E-12	2.89929557040092E-12	4.55158229331758E-12	5.05038583231129E-12	5.48683892893078E-12	4.70745839925311E-12	5.89211680436317E-12	4.30218052382072E-12	7.13912565184743E-12	5.33096282299525E-12
0.02386	5.79859114080185E-12	3.86572742720123E-12	3.2733982246462E-12	4.2086548602594E-12	3.80337698482702E-12	4.05277875432387E-12	4.27100530263362E-12	3.11752211871067E-12	3.14869733989778E-12	3.77220176363991E-12	5.1127362746855E-12	4.83215928400154E-12	5.45566370774367E-12	5.14391149587261E-12	5.54918937130499E-12	4.23983008144651E-12	7.20147609422165E-12	5.42448848655657E-12
0.02388	5.54918937130499E-12	3.58515043651727E-12	3.42927433058174E-12	4.73863362044022E-12	3.7098513212657E-12	4.39570618738205E-12	4.89450972637575E-12	2.46284247378143E-12	3.77220176363991E-12	4.76980884162733E-12	5.51801415011789E-12	5.1127362746855E-12	5.48683892893078E-12	4.98803538993707E-12	5.14391149587261E-12	3.86572742720123E-12	7.07677520947322E-12	5.61153981367921E-12
0.0239	5.08156105349839E-12	3.49162477295595E-12	3.39809910939463E-12	5.39331326536946E-12	3.30457344583331E-12	4.95686016874997E-12	5.39331326536946E-12	1.62111150172955E-12	4.58275751450468E-12	5.67389025605342E-12	5.48683892893078E-12	5.67389025605342E-12	5.17508671705971E-12	4.52040707213047E-12	4.89450972637575E-12	3.58515043651727E-12	6.79619821878926E-12	5.73624069842763E-12
0.02392	4.48923185094337E-12	3.42927433058174E-12	3.2733982246462E-12	5.76741591961474E-12	2.86812034921382E-12	5.39331326536946E-12	5.67389025605342E-12	6.23504423742134E-13	5.08156105349839E-12	6.42209556454398E-12	5.14391149587261E-12	6.35974512216977E-12	4.92568494756286E-12	4.33335574500783E-12	5.29978760180814E-12	3.61632565770438E-12	6.29739467979555E-12	5.39331326536946E-12
0.02394	4.39570618738205E-12	3.58515043651727E-12	2.99282123396224E-12	5.64271503486631E-12	2.7745946856525E-12	5.39331326536946E-12	6.07916813148581E-12	-3.42927433058174E-13	5.20626193824682E-12	7.10795043066033E-12	4.98803538993707E-12	6.70267255522794E-12	4.676283178066E-12	4.45805662975626E-12	5.70506547724053E-12	3.7410265424528E-12	5.51801415011789E-12	4.92568494756286E-12
0.02396	4.55158229331758E-12	3.64750087889148E-12	2.89929557040092E-12	4.92568494756286E-12	3.02399645514935E-12	5.23743715943393E-12	6.67149733404083E-12	-7.17030087303454E-13	4.98803538993707E-12	7.57557874846693E-12	5.01921061112418E-12	6.54679644929241E-12	4.6451079568789E-12	4.70745839925311E-12	6.17269379504713E-12	3.61632565770438E-12	5.1127362746855E-12	4.30218052382072E-12
0.02398	4.89450972637575E-12	3.52279999414306E-12	3.05517167633646E-12	4.08395397551098E-12	3.08634689752356E-12	5.01921061112418E-12	6.92089910353769E-12	-3.7410265424528E-13	4.42688140856915E-12	7.41970264253139E-12	5.23743715943393E-12	6.11034335267291E-12	4.70745839925311E-12	5.05038583231129E-12	6.20386901623423E-12	3.42927433058174E-12	5.48683892893078E-12	3.89690264838834E-12
0.024	5.20626193824682E-12	3.39809910939463E-12	3.42927433058174E-12	3.2422230034591E-12	2.8057699068396E-12	4.676283178066E-12	6.64032211285373E-12	3.7410265424528E-13	3.67867610007859E-12	6.70267255522794E-12	5.36213804418235E-12	5.42448848655657E-12	4.86333450518865E-12	5.51801415011789E-12	5.86094158317606E-12	3.99042831194966E-12	6.39092034335687E-12	3.92807786957544E-12
0.02402	5.51801415011789E-12	3.39809910939463E-12	3.86572742720123E-12	2.8057699068396E-12	2.18226548309747E-12	4.58275751450468E-12	6.14151857386002E-12	1.12230796273584E-12	2.7745946856525E-12	5.92329202555027E-12	5.48683892893078E-12	4.89450972637575E-12	5.14391149587261E-12	5.92329202555027E-12	5.51801415011789E-12	4.86333450518865E-12	7.23265131540875E-12	4.14630441788519E-12
0.02404	5.51801415011789E-12	3.83455220601412E-12	4.14630441788519E-12	2.71224424327828E-12	1.37170973223269E-12	4.76980884162733E-12	5.48683892893078E-12	1.37170973223269E-12	2.05756459834904E-12	5.23743715943393E-12	5.39331326536946E-12	4.48923185094337E-12	5.36213804418235E-12	5.98564246792449E-12	5.23743715943393E-12	5.5803645924921E-12	7.63792919084114E-12	4.48923185094337E-12
0.02406	5.39331326536946E-12	4.42688140856915E-12	4.30218052382072E-12	3.2733982246462E-12	8.10555750864774E-13	5.20626193824682E-12	5.48683892893078E-12	9.97607077987414E-13	1.71463716529087E-12	4.92568494756286E-12	5.1127362746855E-12	4.42688140856915E-12	5.26861238062103E-12	5.54918937130499E-12	5.23743715943393E-12	5.73624069842763E-12	7.48205308490561E-12	4.95686016874997E-12
0.02408	5.17508671705971E-12	4.98803538993707E-12	4.36453096619494E-12	3.92807786957544E-12	7.17030087303454E-13	5.67389025605342E-12	5.76741591961474E-12	3.11752211871067E-13	1.77698760766508E-12	4.98803538993707E-12	4.95686016874997E-12	4.58275751450468E-12	4.86333450518865E-12	5.17508671705971E-12	5.36213804418235E-12	5.89211680436317E-12	6.82737343997637E-12	5.20626193824682E-12
0.0241	4.95686016874997E-12	5.23743715943393E-12	4.30218052382072E-12	4.30218052382072E-12	9.35256635613201E-13	5.89211680436317E-12	6.0479929102987E-12	-2.18226548309747E-13	1.93286371360062E-12	5.14391149587261E-12	4.83215928400154E-12	4.86333450518865E-12	4.30218052382072E-12	4.86333450518865E-12	5.48683892893078E-12	6.17269379504713E-12	5.82976636198895E-12	5.42448848655657E-12
0.02412	4.86333450518865E-12	5.29978760180814E-12	4.2086548602594E-12	4.05277875432387E-12	1.18465840511005E-12	5.61153981367921E-12	6.07916813148581E-12	-4.67628317806601E-13	2.27579114665879E-12	5.36213804418235E-12	5.05038583231129E-12	4.95686016874997E-12	4.14630441788519E-12	4.39570618738205E-12	5.76741591961474E-12	6.17269379504713E-12	4.83215928400154E-12	5.64271503486631E-12
0.02414	4.676283178066E-12	5.29978760180814E-12	4.23983008144651E-12	3.17987256108488E-12	1.37170973223269E-12	4.92568494756286E-12	5.95446724673738E-12	-1.8705132712264E-13	2.52519291615564E-12	5.33096282299525E-12	5.36213804418235E-12	5.08156105349839E-12	4.30218052382072E-12	3.99042831194966E-12	6.01681768911159E-12	5.76741591961474E-12	4.2086548602594E-12	5.82976636198895E-12
0.02416	5.05038583231129E-12	5.48683892893078E-12	4.11512919669808E-12	1.93286371360062E-12	1.37170973223269E-12	4.23983008144651E-12	5.61153981367921E-12	4.36453096619494E-13	2.83694512802671E-12	4.95686016874997E-12	5.67389025605342E-12	5.05038583231129E-12	4.58275751450468E-12	3.92807786957544E-12	6.14151857386002E-12	5.17508671705971E-12	3.89690264838834E-12	5.82976636198895E-12
0.02418	5.36213804418235E-12	5.67389025605342E-12	4.11512919669808E-12	7.79380529677668E-13	1.43406017460691E-12	3.67867610007859E-12	5.17508671705971E-12	1.21583362629716E-12	3.17987256108488E-12	4.11512919669808E-12	6.0479929102987E-12	5.14391149587261E-12	4.86333450518865E-12	4.42688140856915E-12	6.14151857386002E-12	4.55158229331758E-12	3.77220176363991E-12	5.73624069842763E-12
0.0242	5.86094158317606E-12	5.54918937130499E-12	4.23983008144651E-12	1.24700884748427E-13	1.30935928985848E-12	3.55397521533016E-12	4.98803538993707E-12	2.08873981953615E-12	3.42927433058174E-12	3.52279999414306E-12	6.26621945860845E-12	5.51801415011789E-12	4.86333450518865E-12	5.64271503486631E-12	5.92329202555027E-12	4.1774796390723E-12	4.05277875432387E-12	5.54918937130499E-12
0.02422	6.14151857386002E-12	5.33096282299525E-12	4.27100530263362E-12	0	1.37170973223269E-12	3.58515043651727E-12	4.92568494756286E-12	2.7745946856525E-12	3.33574866702042E-12	3.33574866702042E-12	6.07916813148581E-12	6.07916813148581E-12	4.52040707213047E-12	6.79619821878926E-12	5.64271503486631E-12	4.11512919669808E-12	4.70745839925311E-12	5.05038583231129E-12
0.02424	6.14151857386002E-12	5.14391149587261E-12	4.11512919669808E-12	4.98803538993707E-13	1.65228672291666E-12	3.80337698482702E-12	4.86333450518865E-12	3.08634689752356E-12	2.99282123396224E-12	3.64750087889148E-12	5.5803645924921E-12	6.57797167047951E-12	4.11512919669808E-12	7.13912565184743E-12	5.20626193824682E-12	4.70745839925311E-12	5.51801415011789E-12	4.30218052382072E-12
0.02426	5.67389025605342E-12	5.17508671705971E-12	4.02160353313676E-12	1.4028849534198E-12	2.15109026191036E-12	4.1774796390723E-12	4.73863362044022E-12	3.14869733989778E-12	2.58754335852986E-12	4.2086548602594E-12	5.20626193824682E-12	6.82737343997637E-12	3.7410265424528E-12	6.82737343997637E-12	4.86333450518865E-12	5.61153981367921E-12	6.11034335267291E-12	3.83455220601412E-12
0.02428	5.08156105349839E-12	5.51801415011789E-12	3.83455220601412E-12	2.55636813734275E-12	2.49401769496854E-12	4.52040707213047E-12	4.33335574500783E-12	3.05517167633646E-12	2.46284247378143E-12	4.6451079568789E-12	4.98803538993707E-12	6.73384777641505E-12	3.61632565770438E-12	6.20386901623423E-12	4.70745839925311E-12	6.29739467979555E-12	6.35974512216977E-12	3.7098513212657E-12
0.0243	4.39570618738205E-12	6.07916813148581E-12	3.52279999414306E-12	3.55397521533016E-12	2.7745946856525E-12	4.2086548602594E-12	3.92807786957544E-12	2.89929557040092E-12	2.64989380090407E-12	5.08156105349839E-12	5.14391149587261E-12	6.48444600691819E-12	3.52279999414306E-12	5.39331326536946E-12	5.20626193824682E-12	6.73384777641505E-12	6.14151857386002E-12	3.89690264838834E-12
0.02432	4.14630441788519E-12	6.5156212281053E-12	3.21104778227199E-12	4.2086548602594E-12	2.8057699068396E-12	3.52279999414306E-12	3.61632565770438E-12	3.02399645514935E-12	3.2422230034591E-12	5.39331326536946E-12	5.36213804418235E-12	6.20386901623423E-12	3.42927433058174E-12	4.676283178066E-12	6.39092034335687E-12	6.76502299760215E-12	5.92329202555027E-12	4.36453096619494E-12
0.02434	4.27100530263362E-12	6.48444600691819E-12	2.83694512802671E-12	4.80098406281443E-12	2.8057699068396E-12	3.14869733989778E-12	3.83455220601412E-12	3.14869733989778E-12	3.99042831194966E-12	5.26861238062103E-12	5.42448848655657E-12	5.79859114080185E-12	3.52279999414306E-12	4.11512919669808E-12	7.29500175778297E-12	6.60914689166662E-12	5.54918937130499E-12	4.73863362044022E-12
0.02436	4.52040707213047E-12	6.01681768911159E-12	2.58754335852986E-12	5.36213804418235E-12	2.83694512802671E-12	3.55397521533016E-12	4.27100530263362E-12	3.36692388820752E-12	4.6451079568789E-12	4.80098406281443E-12	5.1127362746855E-12	5.48683892893078E-12	3.80337698482702E-12	4.08395397551098E-12	6.79619821878926E-12	6.17269379504713E-12	5.42448848655657E-12	4.89450972637575E-12
0.02438	4.6451079568789E-12	5.33096282299525E-12	2.40049203140722E-12	5.73624069842763E-12	2.89929557040092E-12	3.89690264838834E-12	4.83215928400154E-12	3.58515043651727E-12	5.01921061112418E-12	4.36453096619494E-12	4.48923185094337E-12	5.33096282299525E-12	4.30218052382072E-12	4.27100530263362E-12	5.73624069842763E-12	5.39331326536946E-12	5.64271503486631E-12	4.70745839925311E-12
0.0244	4.27100530263362E-12	4.83215928400154E-12	2.36931681022011E-12	5.36213804418235E-12	3.14869733989778E-12	4.05277875432387E-12	5.08156105349839E-12	3.89690264838834E-12	4.98803538993707E-12	4.02160353313676E-12	3.67867610007859E-12	5.33096282299525E-12	4.86333450518865E-12	4.55158229331758E-12	4.73863362044022E-12	4.48923185094337E-12	5.82976636198895E-12	4.39570618738205E-12
0.02442	3.80337698482702E-12	4.27100530263362E-12	2.61871857971696E-12	4.676283178066E-12	3.39809910939463E-12	4.05277875432387E-12	5.05038583231129E-12	4.23983008144651E-12	4.80098406281443E-12	3.7098513212657E-12	3.05517167633646E-12	5.70506547724053E-12	5.36213804418235E-12	4.89450972637575E-12	4.11512919669808E-12	3.77220176363991E-12	5.42448848655657E-12	4.39570618738205E-12
0.02444	3.64750087889148E-12	3.80337698482702E-12	3.08634689752356E-12	3.92807786957544E-12	3.92807786957544E-12	3.95925309076255E-12	4.98803538993707E-12	4.83215928400154E-12	4.80098406281443E-12	3.77220176363991E-12	2.89929557040092E-12	6.20386901623423E-12	5.76741591961474E-12	5.05038583231129E-12	3.83455220601412E-12	3.52279999414306E-12	4.58275751450468E-12	4.76980884162733E-12
0.02446	4.05277875432387E-12	3.49162477295595E-12	3.58515043651727E-12	3.7098513212657E-12	4.39570618738205E-12	3.83455220601412E-12	4.95686016874997E-12	5.51801415011789E-12	4.86333450518865E-12	4.14630441788519E-12	3.08634689752356E-12	6.73384777641505E-12	6.11034335267291E-12	5.08156105349839E-12	3.7410265424528E-12	3.64750087889148E-12	3.83455220601412E-12	5.42448848655657E-12
0.02448	4.83215928400154E-12	3.21104778227199E-12	3.80337698482702E-12	3.55397521533016E-12	4.676283178066E-12	3.64750087889148E-12	4.98803538993707E-12	5.98564246792449E-12	4.80098406281443E-12	4.61393273569179E-12	3.49162477295595E-12	6.76502299760215E-12	5.92329202555027E-12	4.98803538993707E-12	3.86572742720123E-12	4.23983008144651E-12	3.58515043651727E-12	6.01681768911159E-12
0.0245	5.70506547724053E-12	3.11752211871067E-12	3.83455220601412E-12	3.7098513212657E-12	4.6451079568789E-12	3.49162477295595E-12	4.92568494756286E-12	6.14151857386002E-12	4.61393273569179E-12	5.39331326536946E-12	3.92807786957544E-12	6.29739467979555E-12	5.14391149587261E-12	4.92568494756286E-12	3.95925309076255E-12	5.05038583231129E-12	3.7098513212657E-12	6.42209556454398E-12
0.02452	6.26621945860845E-12	3.21104778227199E-12	3.7410265424528E-12	4.05277875432387E-12	4.2086548602594E-12	3.58515043651727E-12	4.70745839925311E-12	5.86094158317606E-12	4.30218052382072E-12	5.95446724673738E-12	4.36453096619494E-12	5.67389025605342E-12	4.52040707213047E-12	4.98803538993707E-12	3.95925309076255E-12	5.73624069842763E-12	4.11512919669808E-12	6.64032211285373E-12
0.02454	6.29739467979555E-12	3.64750087889148E-12	3.67867610007859E-12	4.52040707213047E-12	3.83455220601412E-12	3.80337698482702E-12	4.48923185094337E-12	5.48683892893078E-12	3.99042831194966E-12	6.17269379504713E-12	4.83215928400154E-12	5.08156105349839E-12	4.33335574500783E-12	5.1127362746855E-12	4.08395397551098E-12	6.29739467979555E-12	4.36453096619494E-12	6.35974512216977E-12
0.02456	6.20386901623423E-12	3.99042831194966E-12	3.67867610007859E-12	4.70745839925311E-12	3.52279999414306E-12	4.27100530263362E-12	3.89690264838834E-12	4.80098406281443E-12	3.67867610007859E-12	6.07916813148581E-12	5.23743715943393E-12	4.48923185094337E-12	4.73863362044022E-12	4.98803538993707E-12	4.30218052382072E-12	6.48444600691819E-12	4.676283178066E-12	5.82976636198895E-12
0.02458	5.98564246792449E-12	4.11512919669808E-12	3.86572742720123E-12	4.23983008144651E-12	3.33574866702042E-12	4.55158229331758E-12	3.49162477295595E-12	4.05277875432387E-12	3.36692388820752E-12	5.82976636198895E-12	5.51801415011789E-12	4.14630441788519E-12	5.36213804418235E-12	4.76980884162733E-12	4.76980884162733E-12	6.26621945860845E-12	4.92568494756286E-12	5.17508671705971E-12
0.0246	5.86094158317606E-12	3.99042831194966E-12	4.02160353313676E-12	3.2733982246462E-12	3.30457344583331E-12	4.6451079568789E-12	3.2733982246462E-12	3.2422230034591E-12	3.17987256108488E-12	5.64271503486631E-12	5.61153981367921E-12	4.14630441788519E-12	5.64271503486631E-12	4.48923185094337E-12	4.89450972637575E-12	5.70506547724053E-12	5.29978760180814E-12	4.676283178066E-12
0.02462	6.11034335267291E-12	3.86572742720123E-12	4.2086548602594E-12	2.08873981953615E-12	3.33574866702042E-12	4.58275751450468E-12	3.67867610007859E-12	2.71224424327828E-12	3.08634689752356E-12	5.67389025605342E-12	5.36213804418235E-12	4.55158229331758E-12	5.5803645924921E-12	3.83455220601412E-12	5.05038583231129E-12	4.92568494756286E-12	5.54918937130499E-12	4.55158229331758E-12
0.02464	6.29739467979555E-12	3.7098513212657E-12	4.02160353313676E-12	9.66431856800308E-13	3.08634689752356E-12	4.89450972637575E-12	4.2086548602594E-12	2.49401769496854E-12	3.49162477295595E-12	5.98564246792449E-12	4.98803538993707E-12	5.01921061112418E-12	5.42448848655657E-12	3.46044955176884E-12	5.29978760180814E-12	4.11512919669808E-12	5.51801415011789E-12	4.70745839925311E-12
0.02466	6.26621945860845E-12	3.49162477295595E-12	3.33574866702042E-12	2.8057699068396E-13	2.8057699068396E-12	5.14391149587261E-12	4.80098406281443E-12	2.49401769496854E-12	4.05277875432387E-12	6.57797167047951E-12	4.58275751450468E-12	5.23743715943393E-12	5.29978760180814E-12	3.83455220601412E-12	5.51801415011789E-12	3.49162477295595E-12	5.29978760180814E-12	5.29978760180814E-12
0.02468	5.67389025605342E-12	3.2733982246462E-12	2.74341946446539E-12	2.49401769496854E-13	2.86812034921382E-12	4.92568494756286E-12	5.17508671705971E-12	2.55636813734275E-12	4.83215928400154E-12	6.9832495459119E-12	4.30218052382072E-12	5.05038583231129E-12	5.26861238062103E-12	4.48923185094337E-12	5.70506547724053E-12	2.96164601277514E-12	5.14391149587261E-12	5.79859114080185E-12
0.0247	4.76980884162733E-12	3.14869733989778E-12	2.58754335852986E-12	5.61153981367921E-13	3.33574866702042E-12	4.6451079568789E-12	5.14391149587261E-12	2.61871857971696E-12	5.36213804418235E-12	7.01442476709901E-12	4.23983008144651E-12	4.48923185094337E-12	5.48683892893078E-12	5.08156105349839E-12	5.64271503486631E-12	2.7745946856525E-12	5.26861238062103E-12	6.17269379504713E-12
0.02472	4.14630441788519E-12	3.30457344583331E-12	3.05517167633646E-12	1.18465840511005E-12	3.46044955176884E-12	4.52040707213047E-12	5.17508671705971E-12	2.64989380090407E-12	5.64271503486631E-12	6.60914689166662E-12	4.48923185094337E-12	3.77220176363991E-12	5.70506547724053E-12	5.26861238062103E-12	5.36213804418235E-12	2.68106902209118E-12	5.64271503486631E-12	6.35974512216977E-12
0.02474	3.99042831194966E-12	3.55397521533016E-12	3.77220176363991E-12	1.93286371360062E-12	3.17987256108488E-12	4.48923185094337E-12	5.17508671705971E-12	2.64989380090407E-12	5.54918937130499E-12	6.01681768911159E-12	4.76980884162733E-12	3.49162477295595E-12	5.86094158317606E-12	5.29978760180814E-12	4.83215928400154E-12	2.86812034921382E-12	5.82976636198895E-12	6.57797167047951E-12
0.02476	4.1774796390723E-12	3.7098513212657E-12	4.36453096619494E-12	2.40049203140722E-12	2.74341946446539E-12	4.676283178066E-12	5.39331326536946E-12	2.8057699068396E-12	5.17508671705971E-12	5.39331326536946E-12	5.01921061112418E-12	3.30457344583331E-12	5.95446724673738E-12	5.1127362746855E-12	4.39570618738205E-12	3.39809910939463E-12	5.79859114080185E-12	6.82737343997637E-12
0.02478	4.58275751450468E-12	4.1774796390723E-12	4.70745839925311E-12	2.338141589033E-12	2.46284247378143E-12	4.80098406281443E-12	5.61153981367921E-12	2.96164601277514E-12	4.61393273569179E-12	5.14391149587261E-12	5.08156105349839E-12	3.05517167633646E-12	6.0479929102987E-12	4.92568494756286E-12	3.92807786957544E-12	4.33335574500783E-12	5.70506547724053E-12	7.07677520947322E-12
0.0248	4.98803538993707E-12	4.36453096619494E-12	4.61393273569179E-12	2.08873981953615E-12	2.08873981953615E-12	4.89450972637575E-12	5.5803645924921E-12	2.99282123396224E-12	4.08395397551098E-12	4.89450972637575E-12	4.98803538993707E-12	2.99282123396224E-12	6.14151857386002E-12	4.76980884162733E-12	3.61632565770438E-12	5.29978760180814E-12	5.5803645924921E-12	7.20147609422165E-12
0.02482	5.01921061112418E-12	4.42688140856915E-12	4.27100530263362E-12	2.36931681022011E-12	1.68346194410376E-12	4.89450972637575E-12	5.17508671705971E-12	3.02399645514935E-12	3.58515043651727E-12	4.6451079568789E-12	4.80098406281443E-12	3.14869733989778E-12	6.17269379504713E-12	4.6451079568789E-12	3.61632565770438E-12	5.82976636198895E-12	5.54918937130499E-12	7.10795043066033E-12
0.02484	5.08156105349839E-12	4.36453096619494E-12	4.11512919669808E-12	2.89929557040092E-12	1.43406017460691E-12	4.76980884162733E-12	4.61393273569179E-12	3.02399645514935E-12	3.11752211871067E-12	4.36453096619494E-12	4.61393273569179E-12	3.64750087889148E-12	6.11034335267291E-12	4.61393273569179E-12	3.99042831194966E-12	6.07916813148581E-12	5.33096282299525E-12	7.04559998828611E-12
0.02486	5.23743715943393E-12	4.1774796390723E-12	4.11512919669808E-12	3.42927433058174E-12	1.49641061698112E-12	4.61393273569179E-12	4.39570618738205E-12	3.11752211871067E-12	2.7745946856525E-12	4.23983008144651E-12	4.27100530263362E-12	4.1774796390723E-12	5.82976636198895E-12	4.58275751450468E-12	4.70745839925311E-12	5.89211680436317E-12	4.98803538993707E-12	6.82737343997637E-12
0.02488	5.51801415011789E-12	4.05277875432387E-12	4.23983008144651E-12	3.7098513212657E-12	1.74581238647798E-12	4.39570618738205E-12	4.33335574500783E-12	3.2733982246462E-12	2.61871857971696E-12	4.39570618738205E-12	4.05277875432387E-12	4.61393273569179E-12	5.42448848655657E-12	4.76980884162733E-12	5.5803645924921E-12	5.51801415011789E-12	4.70745839925311E-12	6.57797167047951E-12
0.0249	5.67389025605342E-12	4.05277875432387E-12	4.39570618738205E-12	3.89690264838834E-12	1.74581238647798E-12	4.36453096619494E-12	4.48923185094337E-12	3.33574866702042E-12	3.02399645514935E-12	4.676283178066E-12	3.77220176363991E-12	4.80098406281443E-12	4.95686016874997E-12	4.98803538993707E-12	6.20386901623423E-12	5.26861238062103E-12	4.30218052382072E-12	6.5156212281053E-12
0.02492	5.79859114080185E-12	4.02160353313676E-12	4.39570618738205E-12	3.83455220601412E-12	1.49641061698112E-12	4.58275751450468E-12	4.676283178066E-12	3.2733982246462E-12	3.89690264838834E-12	4.83215928400154E-12	3.64750087889148E-12	4.6451079568789E-12	4.92568494756286E-12	5.1127362746855E-12	6.5156212281053E-12	5.1127362746855E-12	4.05277875432387E-12	6.29739467979555E-12
0.02494	6.14151857386002E-12	3.92807786957544E-12	4.36453096619494E-12	3.46044955176884E-12	1.24700884748427E-12	4.83215928400154E-12	4.92568494756286E-12	3.05517167633646E-12	4.89450972637575E-12	5.08156105349839E-12	3.7410265424528E-12	4.73863362044022E-12	5.23743715943393E-12	5.14391149587261E-12	6.29739467979555E-12	5.14391149587261E-12	3.95925309076255E-12	6.07916813148581E-12
0.02496	6.5156212281053E-12	3.95925309076255E-12	4.45805662975626E-12	3.02399645514935E-12	1.21583362629716E-12	4.95686016874997E-12	5.33096282299525E-12	3.02399645514935E-12	5.76741591961474E-12	5.76741591961474E-12	3.95925309076255E-12	5.01921061112418E-12	5.51801415011789E-12	5.08156105349839E-12	5.70506547724053E-12	5.01921061112418E-12	4.27100530263362E-12	6.01681768911159E-12
0.02498	6.76502299760215E-12	4.14630441788519E-12	4.55158229331758E-12	2.61871857971696E-12	1.46523539579401E-12	4.76980884162733E-12	5.61153981367921E-12	2.93047079158803E-12	6.07916813148581E-12	6.57797167047951E-12	4.11512919669808E-12	5.79859114080185E-12	5.26861238062103E-12	5.29978760180814E-12	4.89450972637575E-12	4.92568494756286E-12	4.80098406281443E-12	6.11034335267291E-12
0.025	6.9832495459119E-12	4.52040707213047E-12	4.70745839925311E-12	2.338141589033E-12	1.80816282885219E-12	4.55158229331758E-12	5.92329202555027E-12	3.02399645514935E-12	5.79859114080185E-12	7.20147609422165E-12	4.11512919669808E-12	6.79619821878926E-12	4.83215928400154E-12	6.20386901623423E-12	4.27100530263362E-12	4.76980884162733E-12	5.17508671705971E-12	6.20386901623423E-12
0.02502	7.01442476709901E-12	4.83215928400154E-12	4.80098406281443E-12	1.93286371360062E-12	1.99521415597483E-12	4.23983008144651E-12	5.79859114080185E-12	3.36692388820752E-12	5.51801415011789E-12	7.17030087303454E-12	3.95925309076255E-12	7.70027963321535E-12	4.45805662975626E-12	7.01442476709901E-12	4.33335574500783E-12	4.73863362044022E-12	5.23743715943393E-12	6.11034335267291E-12
0.02504	6.92089910353769E-12	5.14391149587261E-12	4.70745839925311E-12	1.52758583816823E-12	1.74581238647798E-12	3.95925309076255E-12	5.5803645924921E-12	3.7410265424528E-12	5.36213804418235E-12	6.39092034335687E-12	3.95925309076255E-12	7.85615573915089E-12	4.2086548602594E-12	7.23265131540875E-12	4.95686016874997E-12	4.80098406281443E-12	5.01921061112418E-12	6.0479929102987E-12
0.02506	6.70267255522794E-12	5.48683892893078E-12	4.30218052382072E-12	1.27818406867137E-12	1.71463716529087E-12	3.49162477295595E-12	5.23743715943393E-12	4.08395397551098E-12	5.42448848655657E-12	5.1127362746855E-12	3.83455220601412E-12	7.23265131540875E-12	4.05277875432387E-12	6.92089910353769E-12	5.79859114080185E-12	5.01921061112418E-12	4.76980884162733E-12	5.86094158317606E-12
0.02508	6.23504423742134E-12	5.5803645924921E-12	3.83455220601412E-12	1.4028849534198E-12	2.24461592547168E-12	2.89929557040092E-12	5.05038583231129E-12	4.1774796390723E-12	5.70506547724053E-12	4.11512919669808E-12	4.02160353313676E-12	5.95446724673738E-12	3.77220176363991E-12	6.14151857386002E-12	6.20386901623423E-12	5.29978760180814E-12	4.76980884162733E-12	5.42448848655657E-12
0.0251	5.70506547724053E-12	5.92329202555027E-12	3.21104778227199E-12	2.05756459834904E-12	2.83694512802671E-12	3.08634689752356E-12	5.05038583231129E-12	4.05277875432387E-12	5.54918937130499E-12	3.7410265424528E-12	4.14630441788519E-12	4.80098406281443E-12	3.64750087889148E-12	5.23743715943393E-12	5.76741591961474E-12	5.39331326536946E-12	5.01921061112418E-12	5.26861238062103E-12
0.02512	5.26861238062103E-12	6.0479929102987E-12	3.14869733989778E-12	3.2733982246462E-12	3.36692388820752E-12	3.86572742720123E-12	5.14391149587261E-12	3.83455220601412E-12	4.95686016874997E-12	3.99042831194966E-12	4.2086548602594E-12	4.05277875432387E-12	3.7098513212657E-12	4.676283178066E-12	4.76980884162733E-12	5.45566370774367E-12	5.51801415011789E-12	5.26861238062103E-12
0.02514	5.14391149587261E-12	5.67389025605342E-12	3.11752211871067E-12	4.08395397551098E-12	3.67867610007859E-12	4.6451079568789E-12	5.20626193824682E-12	3.58515043651727E-12	3.7410265424528E-12	4.58275751450468E-12	4.14630441788519E-12	4.02160353313676E-12	3.99042831194966E-12	4.52040707213047E-12	3.64750087889148E-12	5.23743715943393E-12	6.14151857386002E-12	5.23743715943393E-12
0.02516	5.33096282299525E-12	4.89450972637575E-12	3.33574866702042E-12	3.89690264838834E-12	3.80337698482702E-12	5.17508671705971E-12	5.17508671705971E-12	3.30457344583331E-12	2.46284247378143E-12	5.20626193824682E-12	4.05277875432387E-12	4.52040707213047E-12	4.42688140856915E-12	4.52040707213047E-12	2.83694512802671E-12	5.08156105349839E-12	6.73384777641505E-12	5.05038583231129E-12
0.02518	5.67389025605342E-12	3.83455220601412E-12	3.30457344583331E-12	3.11752211871067E-12	3.92807786957544E-12	5.48683892893078E-12	4.98803538993707E-12	3.05517167633646E-12	1.52758583816823E-12	5.48683892893078E-12	4.08395397551098E-12	5.1127362746855E-12	4.70745839925311E-12	4.61393273569179E-12	2.93047079158803E-12	4.76980884162733E-12	7.29500175778297E-12	5.14391149587261E-12
0.0252	6.01681768911159E-12	2.71224424327828E-12	3.08634689752356E-12	2.11991504072326E-12	4.1774796390723E-12	5.39331326536946E-12	4.83215928400154E-12	3.05517167633646E-12	8.10555750864774E-13	5.54918937130499E-12	4.2086548602594E-12	5.67389025605342E-12	5.08156105349839E-12	4.98803538993707E-12	3.49162477295595E-12	4.48923185094337E-12	7.38852742134429E-12	5.51801415011789E-12
0.02522	5.98564246792449E-12	1.96403893478772E-12	2.96164601277514E-12	1.49641061698112E-12	4.36453096619494E-12	5.01921061112418E-12	4.83215928400154E-12	3.42927433058174E-12	2.8057699068396E-13	5.33096282299525E-12	4.42688140856915E-12	6.07916813148581E-12	4.98803538993707E-12	5.33096282299525E-12	3.99042831194966E-12	4.1774796390723E-12	7.13912565184743E-12	6.07916813148581E-12
0.02524	6.01681768911159E-12	1.58993628054244E-12	2.93047079158803E-12	1.15348318392295E-12	4.6451079568789E-12	4.36453096619494E-12	4.76980884162733E-12	4.2086548602594E-12	3.11752211871067E-14	5.20626193824682E-12	4.89450972637575E-12	6.39092034335687E-12	4.55158229331758E-12	5.79859114080185E-12	4.2086548602594E-12	3.77220176363991E-12	6.48444600691819E-12	6.42209556454398E-12
0.02526	6.01681768911159E-12	1.27818406867137E-12	2.96164601277514E-12	1.21583362629716E-12	4.76980884162733E-12	4.02160353313676E-12	4.6451079568789E-12	5.17508671705971E-12	3.7410265424528E-13	5.20626193824682E-12	5.42448848655657E-12	6.76502299760215E-12	3.99042831194966E-12	6.07916813148581E-12	4.39570618738205E-12	3.36692388820752E-12	5.5803645924921E-12	6.35974512216977E-12
0.02528	5.79859114080185E-12	1.58993628054244E-12	3.21104778227199E-12	1.71463716529087E-12	4.83215928400154E-12	4.2086548602594E-12	4.61393273569179E-12	6.07916813148581E-12	9.97607077987414E-13	5.45566370774367E-12	5.92329202555027E-12	7.10795043066033E-12	3.52279999414306E-12	5.98564246792449E-12	4.48923185094337E-12	3.21104778227199E-12	4.86333450518865E-12	5.79859114080185E-12
0.0253	5.42448848655657E-12	2.24461592547168E-12	3.36692388820752E-12	2.27579114665879E-12	4.73863362044022E-12	4.6451079568789E-12	4.76980884162733E-12	6.64032211285373E-12	1.74581238647798E-12	5.73624069842763E-12	6.23504423742134E-12	7.04559998828611E-12	3.33574866702042E-12	5.48683892893078E-12	4.55158229331758E-12	3.14869733989778E-12	4.33335574500783E-12	5.23743715943393E-12
0.02532	4.83215928400154E-12	3.08634689752356E-12	3.61632565770438E-12	2.8057699068396E-12	4.33335574500783E-12	5.17508671705971E-12	5.05038583231129E-12	6.70267255522794E-12	2.36931681022011E-12	5.67389025605342E-12	6.17269379504713E-12	6.67149733404083E-12	3.33574866702042E-12	5.20626193824682E-12	4.48923185094337E-12	3.08634689752356E-12	4.30218052382072E-12	4.86333450518865E-12
0.02534	4.52040707213047E-12	3.99042831194966E-12	3.77220176363991E-12	3.05517167633646E-12	3.7098513212657E-12	5.39331326536946E-12	5.42448848655657E-12	6.32856990098266E-12	2.58754335852986E-12	5.29978760180814E-12	6.0479929102987E-12	6.01681768911159E-12	3.55397521533016E-12	4.86333450518865E-12	4.23983008144651E-12	3.2733982246462E-12	4.45805662975626E-12	4.80098406281443E-12
0.02536	4.42688140856915E-12	4.676283178066E-12	3.77220176363991E-12	3.17987256108488E-12	3.05517167633646E-12	5.45566370774367E-12	5.70506547724053E-12	5.54918937130499E-12	2.49401769496854E-12	4.76980884162733E-12	5.89211680436317E-12	5.48683892893078E-12	3.7410265424528E-12	4.52040707213047E-12	3.95925309076255E-12	3.46044955176884E-12	4.61393273569179E-12	5.01921061112418E-12
0.02538	4.61393273569179E-12	5.17508671705971E-12	3.86572742720123E-12	2.89929557040092E-12	2.68106902209118E-12	5.51801415011789E-12	5.70506547724053E-12	4.80098406281443E-12	2.18226548309747E-12	4.48923185094337E-12	5.86094158317606E-12	5.14391149587261E-12	3.89690264838834E-12	3.95925309076255E-12	3.99042831194966E-12	3.83455220601412E-12	4.61393273569179E-12	5.51801415011789E-12
0.0254	5.1127362746855E-12	5.51801415011789E-12	3.83455220601412E-12	2.52519291615564E-12	2.7745946856525E-12	5.36213804418235E-12	5.36213804418235E-12	4.23983008144651E-12	1.77698760766508E-12	4.676283178066E-12	5.79859114080185E-12	4.89450972637575E-12	4.2086548602594E-12	3.30457344583331E-12	4.2086548602594E-12	4.39570618738205E-12	4.30218052382072E-12	6.01681768911159E-12
0.02542	5.61153981367921E-12	5.82976636198895E-12	3.95925309076255E-12	2.18226548309747E-12	3.36692388820752E-12	4.95686016874997E-12	4.70745839925311E-12	3.80337698482702E-12	1.30935928985848E-12	5.29978760180814E-12	5.67389025605342E-12	4.70745839925311E-12	4.55158229331758E-12	2.52519291615564E-12	4.6451079568789E-12	4.98803538993707E-12	4.23983008144651E-12	6.23504423742134E-12
0.02544	6.07916813148581E-12	6.14151857386002E-12	4.02160353313676E-12	1.93286371360062E-12	4.30218052382072E-12	4.70745839925311E-12	3.99042831194966E-12	3.61632565770438E-12	1.12230796273584E-12	5.70506547724053E-12	5.61153981367921E-12	4.33335574500783E-12	4.83215928400154E-12	2.338141589033E-12	5.1127362746855E-12	5.39331326536946E-12	4.676283178066E-12	6.23504423742134E-12
0.02546	6.42209556454398E-12	6.07916813148581E-12	3.89690264838834E-12	1.93286371360062E-12	4.98803538993707E-12	4.36453096619494E-12	3.67867610007859E-12	3.58515043651727E-12	1.18465840511005E-12	5.70506547724053E-12	5.51801415011789E-12	3.86572742720123E-12	4.95686016874997E-12	2.86812034921382E-12	5.39331326536946E-12	5.42448848655657E-12	5.61153981367921E-12	6.01681768911159E-12
0.02548	6.26621945860845E-12	5.64271503486631E-12	3.64750087889148E-12	2.18226548309747E-12	4.83215928400154E-12	4.11512919669808E-12	3.42927433058174E-12	3.95925309076255E-12	1.62111150172955E-12	5.33096282299525E-12	5.36213804418235E-12	3.46044955176884E-12	4.80098406281443E-12	3.58515043651727E-12	5.17508671705971E-12	5.14391149587261E-12	6.54679644929241E-12	5.70506547724053E-12
0.0255	5.86094158317606E-12	4.6451079568789E-12	3.36692388820752E-12	2.24461592547168E-12	4.2086548602594E-12	3.86572742720123E-12	3.46044955176884E-12	4.08395397551098E-12	2.24461592547168E-12	5.01921061112418E-12	5.08156105349839E-12	3.08634689752356E-12	4.55158229331758E-12	4.08395397551098E-12	4.42688140856915E-12	4.70745839925311E-12	7.07677520947322E-12	5.73624069842763E-12
0.02552	5.26861238062103E-12	3.55397521533016E-12	3.05517167633646E-12	1.80816282885219E-12	3.49162477295595E-12	3.39809910939463E-12	3.7098513212657E-12	4.1774796390723E-12	2.7745946856525E-12	4.58275751450468E-12	4.92568494756286E-12	2.96164601277514E-12	4.30218052382072E-12	4.52040707213047E-12	3.64750087889148E-12	4.27100530263362E-12	7.10795043066033E-12	5.92329202555027E-12
0.02554	4.89450972637575E-12	2.49401769496854E-12	2.64989380090407E-12	1.8393380500393E-12	3.14869733989778E-12	2.86812034921382E-12	4.08395397551098E-12	3.99042831194966E-12	3.17987256108488E-12	4.30218052382072E-12	4.92568494756286E-12	2.99282123396224E-12	4.73863362044022E-12	5.01921061112418E-12	3.14869733989778E-12	4.11512919669808E-12	7.10795043066033E-12	6.14151857386002E-12
0.02556	4.52040707213047E-12	1.96403893478772E-12	2.24461592547168E-12	2.61871857971696E-12	2.89929557040092E-12	2.40049203140722E-12	4.36453096619494E-12	3.55397521533016E-12	3.49162477295595E-12	4.1774796390723E-12	4.95686016874997E-12	3.21104778227199E-12	5.39331326536946E-12	5.48683892893078E-12	3.2733982246462E-12	4.14630441788519E-12	6.82737343997637E-12	6.11034335267291E-12
0.02558	4.23983008144651E-12	1.99521415597483E-12	1.68346194410376E-12	3.36692388820752E-12	2.7745946856525E-12	2.27579114665879E-12	4.61393273569179E-12	3.02399645514935E-12	3.80337698482702E-12	4.05277875432387E-12	5.01921061112418E-12	3.61632565770438E-12	5.82976636198895E-12	5.54918937130499E-12	3.86572742720123E-12	4.08395397551098E-12	6.17269379504713E-12	5.95446724673738E-12
0.0256	4.14630441788519E-12	2.338141589033E-12	1.55876105935534E-12	3.86572742720123E-12	2.99282123396224E-12	2.68106902209118E-12	4.76980884162733E-12	2.64989380090407E-12	4.42688140856915E-12	4.1774796390723E-12	5.01921061112418E-12	4.1774796390723E-12	5.92329202555027E-12	5.42448848655657E-12	4.70745839925311E-12	3.92807786957544E-12	5.48683892893078E-12	5.67389025605342E-12
[truncated: 53,719 more rows]
