# Supplementary material for: Reliability of an interneuron response depends on an integrated sensory state
Source: eLife. 2019 Nov 13;8:e50566. doi: 10.7554/eLife.50566 (PMC6894930; doi:10.7554/eLife.50566)
Supplement: Figure 6—source data 1. [file elife-50566-fig6-data1.zip › Figure S6B_AIA Voltage-Clamp raw data for calculating IV curve/150918AIAGC5_3.txt]

	IV-long	IV-long_4	IV-long_6	IV-long_8	IV-long_10	IV-long_12	IV-long_14	IV-long_16	IV-long_18	IV-long_20	IV-long_22	IV-long_24	IV-long_26	IV-long_28	IV-long_30	IV-long_32	IV-long_34	IV-long_36
s	A	A	A	A	A	A	A	A	A	A	A	A	A	A	A	A	A	A
Time	Imon-1	Imon-1	Imon-1	Imon-1	Imon-1	Imon-1	Imon-1	Imon-1	Imon-1	Imon-1	Imon-1	Imon-1	Imon-1	Imon-1	Imon-1	Imon-1	Imon-1	Imon-1
0.005	1.30935928985848E-12	1.12230796273584E-12	-6.23504423742134E-14	1.8393380500393E-12	-1.8705132712264E-13	2.8057699068396E-12	-1.24700884748427E-13	5.61153981367921E-13	-6.23504423742134E-14	1.62111150172955E-12	-2.8057699068396E-13	1.18465840511005E-12	-8.41730972051881E-13	-9.35256635613201E-14	3.42927433058174E-13	7.79380529677668E-13	9.35256635613201E-13	-8.72906193238988E-13
0.00502	1.49641061698112E-12	1.21583362629716E-12	-6.85854866116347E-13	1.24700884748427E-12	-4.98803538993707E-13	2.24461592547168E-12	-3.7410265424528E-13	6.54679644929241E-13	0	1.80816282885219E-12	5.92329202555027E-13	1.52758583816823E-12	-3.11752211871067E-13	2.49401769496854E-13	3.7410265424528E-13	9.97607077987414E-13	1.46523539579401E-12	-4.67628317806601E-13
0.00504	1.37170973223269E-12	8.10555750864774E-13	-1.65228672291666E-12	7.17030087303454E-13	-4.36453096619494E-13	1.49641061698112E-12	-7.17030087303454E-13	7.17030087303454E-13	9.35256635613201E-14	1.71463716529087E-12	1.37170973223269E-12	1.74581238647798E-12	9.35256635613201E-14	3.7410265424528E-13	2.8057699068396E-13	1.18465840511005E-12	1.62111150172955E-12	-1.8705132712264E-13
0.00506	1.30935928985848E-12	4.05277875432387E-13	-2.46284247378143E-12	5.61153981367921E-13	6.23504423742134E-14	9.04081414426094E-13	-9.66431856800308E-13	6.54679644929241E-13	2.8057699068396E-13	1.55876105935534E-12	2.21344070428458E-12	1.8393380500393E-12	3.11752211871067E-13	2.49401769496854E-13	1.24700884748427E-13	1.4028849534198E-12	1.43406017460691E-12	3.11752211871067E-13
0.00508	1.15348318392295E-12	3.11752211871067E-14	-2.36931681022011E-12	5.61153981367921E-13	4.67628317806601E-13	5.92329202555027E-13	-9.97607077987414E-13	3.11752211871067E-13	7.17030087303454E-13	1.12230796273584E-12	2.64989380090407E-12	1.55876105935534E-12	4.67628317806601E-13	-3.11752211871067E-14	6.23504423742134E-14	1.58993628054244E-12	9.35256635613201E-13	1.02878229917452E-12
0.0051	8.41730972051881E-13	-1.55876105935534E-13	-1.18465840511005E-12	5.92329202555027E-13	6.23504423742134E-13	3.11752211871067E-13	-6.85854866116347E-13	-2.8057699068396E-13	1.55876105935534E-12	8.72906193238988E-13	2.71224424327828E-12	1.27818406867137E-12	6.23504423742134E-13	-3.42927433058174E-13	1.55876105935534E-13	1.65228672291666E-12	3.7410265424528E-13	2.05756459834904E-12
0.00512	6.23504423742134E-13	-1.55876105935534E-13	6.23504423742134E-13	4.36453096619494E-13	3.11752211871067E-13	3.11752211871067E-14	1.24700884748427E-13	-7.48205308490561E-13	1.74581238647798E-12	7.79380529677668E-13	2.3069663678459E-12	1.27818406867137E-12	8.10555750864774E-13	-3.7410265424528E-13	2.49401769496854E-13	1.34053451104559E-12	-2.8057699068396E-13	3.21104778227199E-12
0.00514	5.29978760180814E-13	1.24700884748427E-13	1.93286371360062E-12	2.49401769496854E-13	-2.8057699068396E-13	-1.8705132712264E-13	9.97607077987414E-13	-8.10555750864774E-13	1.18465840511005E-12	1.02878229917452E-12	1.74581238647798E-12	1.52758583816823E-12	1.27818406867137E-12	-2.49401769496854E-13	1.24700884748427E-13	1.27818406867137E-12	-8.72906193238988E-13	3.83455220601412E-12
0.00516	7.48205308490561E-13	7.48205308490561E-13	2.40049203140722E-12	3.11752211871067E-13	-8.41730972051881E-13	-1.55876105935534E-13	1.65228672291666E-12	-6.23504423742134E-13	4.05277875432387E-13	1.74581238647798E-12	1.37170973223269E-12	1.77698760766508E-12	1.49641061698112E-12	3.11752211871067E-14	-6.23504423742134E-14	1.49641061698112E-12	-9.35256635613201E-13	3.7410265424528E-12
0.00518	7.79380529677668E-13	1.34053451104559E-12	2.338141589033E-12	4.05277875432387E-13	-1.09113274154873E-12	-6.23504423742134E-14	1.74581238647798E-12	-4.67628317806601E-13	-1.55876105935534E-13	2.05756459834904E-12	1.12230796273584E-12	1.99521415597483E-12	1.49641061698112E-12	1.55876105935534E-13	-2.8057699068396E-13	1.65228672291666E-12	-7.48205308490561E-13	2.89929557040092E-12
0.0052	9.35256635613201E-13	1.74581238647798E-12	2.24461592547168E-12	6.54679644929241E-13	-1.02878229917452E-12	2.18226548309747E-13	1.49641061698112E-12	-6.23504423742134E-13	-6.85854866116347E-13	1.90168849241351E-12	9.97607077987414E-13	1.99521415597483E-12	9.97607077987414E-13	1.55876105935534E-13	-3.42927433058174E-13	1.68346194410376E-12	-4.67628317806601E-13	1.77698760766508E-12
0.00522	9.66431856800308E-13	1.8393380500393E-12	1.77698760766508E-12	6.23504423742134E-13	-6.54679644929241E-13	3.42927433058174E-13	9.35256635613201E-13	-9.97607077987414E-13	-1.05995752036163E-12	1.43406017460691E-12	9.66431856800308E-13	2.02638937716194E-12	2.18226548309747E-13	0	-4.67628317806601E-13	1.49641061698112E-12	-4.36453096619494E-13	5.29978760180814E-13
0.00524	1.12230796273584E-12	1.58993628054244E-12	1.09113274154873E-12	3.42927433058174E-13	-6.23504423742134E-14	2.8057699068396E-13	6.23504423742134E-13	-1.4028849534198E-12	-1.09113274154873E-12	6.23504423742134E-13	8.10555750864774E-13	1.99521415597483E-12	-2.49401769496854E-13	0	-4.67628317806601E-13	1.02878229917452E-12	-8.10555750864774E-13	-4.36453096619494E-13
0.00526	1.18465840511005E-12	1.34053451104559E-12	4.05277875432387E-13	-9.35256635613201E-14	3.42927433058174E-13	1.55876105935534E-13	4.98803538993707E-13	-1.46523539579401E-12	-9.35256635613201E-13	6.23504423742134E-14	8.41730972051881E-13	1.8393380500393E-12	-5.29978760180814E-13	-9.35256635613201E-14	-5.29978760180814E-13	4.05277875432387E-13	-1.55876105935534E-12	-1.05995752036163E-12
0.00528	1.09113274154873E-12	1.15348318392295E-12	-6.23504423742134E-14	-2.18226548309747E-13	5.61153981367921E-13	9.35256635613201E-14	4.36453096619494E-13	-1.21583362629716E-12	-6.85854866116347E-13	-1.8705132712264E-13	9.04081414426094E-13	1.52758583816823E-12	-3.11752211871067E-13	1.55876105935534E-13	-5.92329202555027E-13	1.55876105935534E-13	-2.15109026191036E-12	-1.24700884748427E-12
0.0053	6.85854866116347E-13	1.30935928985848E-12	-6.23504423742134E-14	-2.49401769496854E-13	6.85854866116347E-13	9.35256635613201E-14	2.8057699068396E-13	-5.29978760180814E-13	-2.49401769496854E-13	-2.49401769496854E-13	6.85854866116347E-13	1.09113274154873E-12	-1.55876105935534E-13	5.29978760180814E-13	-7.79380529677668E-13	3.11752211871067E-14	-2.24461592547168E-12	-1.43406017460691E-12
0.00532	-6.23504423742134E-14	1.43406017460691E-12	2.49401769496854E-13	-3.7410265424528E-13	9.04081414426094E-13	1.55876105935534E-13	2.18226548309747E-13	3.42927433058174E-13	2.49401769496854E-13	-3.11752211871067E-14	1.8705132712264E-13	4.05277875432387E-13	6.23504423742134E-14	8.72906193238988E-13	-7.79380529677668E-13	6.23504423742134E-14	-1.71463716529087E-12	-1.27818406867137E-12
0.00534	-8.10555750864774E-13	1.58993628054244E-12	4.36453096619494E-13	-5.61153981367921E-13	1.12230796273584E-12	1.8705132712264E-13	1.8705132712264E-13	1.15348318392295E-12	5.92329202555027E-13	1.8705132712264E-13	-4.05277875432387E-13	-2.49401769496854E-13	6.23504423742134E-14	8.41730972051881E-13	-4.98803538993707E-13	9.35256635613201E-14	-9.04081414426094E-13	-1.18465840511005E-12
0.00536	-1.43406017460691E-12	1.52758583816823E-12	6.23504423742134E-13	-7.48205308490561E-13	1.09113274154873E-12	1.24700884748427E-13	4.36453096619494E-13	1.74581238647798E-12	1.15348318392295E-12	3.42927433058174E-13	-6.23504423742134E-13	-7.48205308490561E-13	-1.24700884748427E-13	6.54679644929241E-13	6.23504423742134E-14	1.55876105935534E-13	-1.8705132712264E-13	-1.05995752036163E-12
0.00538	-1.93286371360062E-12	1.49641061698112E-12	5.92329202555027E-13	-7.48205308490561E-13	7.79380529677668E-13	-1.55876105935534E-13	6.54679644929241E-13	1.93286371360062E-12	1.52758583816823E-12	3.7410265424528E-13	-1.8705132712264E-13	-6.85854866116347E-13	-2.8057699068396E-13	6.85854866116347E-13	4.05277875432387E-13	4.05277875432387E-13	2.49401769496854E-13	-7.48205308490561E-13
0.0054	-2.11991504072326E-12	1.4028849534198E-12	6.85854866116347E-13	-3.42927433058174E-13	5.29978760180814E-13	-3.42927433058174E-13	8.41730972051881E-13	1.52758583816823E-12	1.52758583816823E-12	2.18226548309747E-13	3.7410265424528E-13	-2.18226548309747E-13	-9.35256635613201E-14	8.10555750864774E-13	5.29978760180814E-13	6.85854866116347E-13	5.29978760180814E-13	-4.05277875432387E-13
0.00542	-1.80816282885219E-12	1.15348318392295E-12	8.10555750864774E-13	1.24700884748427E-13	1.55876105935534E-13	-4.67628317806601E-13	8.72906193238988E-13	9.04081414426094E-13	1.24700884748427E-12	2.8057699068396E-13	4.36453096619494E-13	4.36453096619494E-13	4.36453096619494E-13	7.48205308490561E-13	3.7410265424528E-13	8.72906193238988E-13	5.92329202555027E-13	3.11752211871067E-14
0.00544	-9.04081414426094E-13	8.41730972051881E-13	1.05995752036163E-12	3.7410265424528E-13	-9.35256635613201E-14	-7.17030087303454E-13	8.41730972051881E-13	3.11752211871067E-13	7.48205308490561E-13	2.49401769496854E-13	3.11752211871067E-13	1.05995752036163E-12	1.09113274154873E-12	3.7410265424528E-13	-1.55876105935534E-13	8.10555750864774E-13	5.92329202555027E-13	4.36453096619494E-13
0.00546	3.11752211871067E-14	6.23504423742134E-13	1.18465840511005E-12	5.92329202555027E-13	-2.49401769496854E-13	-6.54679644929241E-13	8.10555750864774E-13	6.23504423742134E-14	2.18226548309747E-13	3.42927433058174E-13	1.8705132712264E-13	1.27818406867137E-12	1.43406017460691E-12	-6.23504423742134E-14	-6.85854866116347E-13	6.23504423742134E-13	5.92329202555027E-13	5.29978760180814E-13
0.00548	6.23504423742134E-13	7.79380529677668E-13	1.05995752036163E-12	6.23504423742134E-13	-3.11752211871067E-13	-4.05277875432387E-13	6.23504423742134E-13	2.8057699068396E-13	-1.55876105935534E-13	3.42927433058174E-13	3.42927433058174E-13	1.21583362629716E-12	1.43406017460691E-12	-4.05277875432387E-13	-1.52758583816823E-12	4.98803538993707E-13	4.05277875432387E-13	5.61153981367921E-13
0.0055	1.09113274154873E-12	1.4028849534198E-12	8.10555750864774E-13	6.23504423742134E-13	-3.7410265424528E-13	-9.35256635613201E-14	4.98803538993707E-13	5.92329202555027E-13	-3.11752211871067E-14	2.8057699068396E-13	4.36453096619494E-13	9.35256635613201E-13	1.12230796273584E-12	-4.67628317806601E-13	-2.338141589033E-12	4.05277875432387E-13	6.23504423742134E-14	4.98803538993707E-13
0.00552	1.43406017460691E-12	1.74581238647798E-12	3.42927433058174E-13	5.92329202555027E-13	-4.05277875432387E-13	1.55876105935534E-13	3.7410265424528E-13	7.48205308490561E-13	4.05277875432387E-13	2.18226548309747E-13	4.05277875432387E-13	8.41730972051881E-13	7.48205308490561E-13	-3.7410265424528E-13	-2.86812034921382E-12	9.35256635613201E-14	-9.35256635613201E-14	1.8705132712264E-13
0.00554	1.71463716529087E-12	1.43406017460691E-12	-2.49401769496854E-13	6.23504423742134E-13	-2.49401769496854E-13	3.42927433058174E-13	4.98803538993707E-13	7.79380529677668E-13	8.72906193238988E-13	1.8705132712264E-13	4.67628317806601E-13	4.05277875432387E-13	4.36453096619494E-13	-3.11752211871067E-13	-2.58754335852986E-12	-2.49401769496854E-13	-1.24700884748427E-13	-9.35256635613201E-14
0.00556	2.02638937716194E-12	6.54679644929241E-13	-7.79380529677668E-13	6.23504423742134E-13	3.11752211871067E-14	4.98803538993707E-13	7.79380529677668E-13	5.61153981367921E-13	1.05995752036163E-12	2.49401769496854E-13	7.48205308490561E-13	1.55876105935534E-13	2.49401769496854E-13	-1.8705132712264E-13	-1.58993628054244E-12	-4.98803538993707E-13	9.35256635613201E-14	-3.11752211871067E-13
0.00558	2.3069663678459E-12	0	-8.72906193238988E-13	8.10555750864774E-13	4.67628317806601E-13	7.48205308490561E-13	1.18465840511005E-12	4.98803538993707E-13	8.10555750864774E-13	5.29978760180814E-13	7.79380529677668E-13	-3.11752211871067E-14	3.11752211871067E-13	-4.36453096619494E-13	-5.92329202555027E-13	-4.36453096619494E-13	4.05277875432387E-13	6.23504423742134E-14
0.0056	2.68106902209118E-12	-4.98803538993707E-13	-7.17030087303454E-13	1.09113274154873E-12	7.79380529677668E-13	1.09113274154873E-12	1.52758583816823E-12	6.23504423742134E-13	3.42927433058174E-13	9.35256635613201E-13	5.61153981367921E-13	9.35256635613201E-14	2.8057699068396E-13	-8.72906193238988E-13	1.24700884748427E-13	-9.35256635613201E-14	9.35256635613201E-13	8.41730972051881E-13
0.00562	3.08634689752356E-12	-7.17030087303454E-13	-3.11752211871067E-13	1.24700884748427E-12	9.35256635613201E-13	1.24700884748427E-12	1.80816282885219E-12	8.41730972051881E-13	-2.18226548309747E-13	1.34053451104559E-12	1.24700884748427E-13	3.7410265424528E-13	3.42927433058174E-13	-1.15348318392295E-12	4.98803538993707E-13	1.24700884748427E-13	1.24700884748427E-12	1.27818406867137E-12
0.00564	3.21104778227199E-12	-6.85854866116347E-13	2.49401769496854E-13	1.09113274154873E-12	1.15348318392295E-12	1.21583362629716E-12	1.99521415597483E-12	8.72906193238988E-13	-6.85854866116347E-13	1.24700884748427E-12	-6.23504423742134E-14	9.97607077987414E-13	5.29978760180814E-13	-1.27818406867137E-12	5.92329202555027E-13	1.24700884748427E-13	1.30935928985848E-12	1.49641061698112E-12
0.00566	2.96164601277514E-12	-4.05277875432387E-13	7.79380529677668E-13	7.48205308490561E-13	1.21583362629716E-12	1.05995752036163E-12	1.99521415597483E-12	5.29978760180814E-13	-8.10555750864774E-13	8.10555750864774E-13	3.11752211871067E-14	1.52758583816823E-12	8.41730972051881E-13	-1.30935928985848E-12	4.98803538993707E-13	-2.49401769496854E-13	1.18465840511005E-12	1.49641061698112E-12
0.00568	2.40049203140722E-12	-1.24700884748427E-13	1.12230796273584E-12	2.8057699068396E-13	9.97607077987414E-13	1.05995752036163E-12	2.02638937716194E-12	9.35256635613201E-14	-8.72906193238988E-13	4.36453096619494E-13	2.18226548309747E-13	1.80816282885219E-12	1.12230796273584E-12	-1.15348318392295E-12	2.49401769496854E-13	-8.10555750864774E-13	9.04081414426094E-13	1.52758583816823E-12
0.0057	1.65228672291666E-12	-3.11752211871067E-13	1.09113274154873E-12	-6.23504423742134E-14	4.98803538993707E-13	1.09113274154873E-12	2.05756459834904E-12	-4.67628317806601E-13	-7.17030087303454E-13	2.18226548309747E-13	4.05277875432387E-13	1.80816282885219E-12	1.15348318392295E-12	-8.41730972051881E-13	1.8705132712264E-13	-1.46523539579401E-12	5.92329202555027E-13	1.55876105935534E-12
0.00572	1.18465840511005E-12	-8.41730972051881E-13	6.85854866116347E-13	-2.8057699068396E-13	-1.55876105935534E-13	9.66431856800308E-13	1.58993628054244E-12	-7.79380529677668E-13	-4.36453096619494E-13	-6.23504423742134E-14	4.98803538993707E-13	1.49641061698112E-12	1.15348318392295E-12	-4.05277875432387E-13	3.7410265424528E-13	-1.80816282885219E-12	2.8057699068396E-13	1.24700884748427E-12
0.00574	8.72906193238988E-13	-9.97607077987414E-13	1.55876105935534E-13	-2.8057699068396E-13	-7.48205308490561E-13	4.98803538993707E-13	9.97607077987414E-13	-7.17030087303454E-13	-3.11752211871067E-13	-5.92329202555027E-13	6.23504423742134E-13	9.04081414426094E-13	1.02878229917452E-12	1.8705132712264E-13	9.97607077987414E-13	-2.15109026191036E-12	9.35256635613201E-14	7.79380529677668E-13
0.00576	8.41730972051881E-13	-7.79380529677668E-13	-2.49401769496854E-13	-3.11752211871067E-14	-9.04081414426094E-13	-2.49401769496854E-13	3.7410265424528E-13	-4.05277875432387E-13	-5.29978760180814E-13	-7.79380529677668E-13	6.54679644929241E-13	3.42927433058174E-13	9.04081414426094E-13	1.09113274154873E-12	1.90168849241351E-12	-2.21344070428458E-12	3.11752211871067E-14	4.05277875432387E-13
0.00578	1.05995752036163E-12	-4.05277875432387E-13	-3.11752211871067E-13	5.61153981367921E-13	-6.23504423742134E-13	-8.10555750864774E-13	3.11752211871067E-14	6.23504423742134E-14	-9.66431856800308E-13	-5.29978760180814E-13	6.23504423742134E-13	-6.23504423742134E-14	7.17030087303454E-13	1.90168849241351E-12	2.58754335852986E-12	-2.15109026191036E-12	3.11752211871067E-14	2.49401769496854E-13
0.0058	1.27818406867137E-12	9.35256635613201E-14	-1.8705132712264E-13	1.24700884748427E-12	3.11752211871067E-14	-8.41730972051881E-13	-1.24700884748427E-13	6.23504423742134E-13	-1.58993628054244E-12	-1.8705132712264E-13	5.29978760180814E-13	-2.18226548309747E-13	2.49401769496854E-13	2.27579114665879E-12	2.40049203140722E-12	-2.08873981953615E-12	4.05277875432387E-13	0
0.00582	1.55876105935534E-12	2.18226548309747E-13	-2.18226548309747E-13	1.8393380500393E-12	4.98803538993707E-13	-5.29978760180814E-13	-1.8705132712264E-13	8.10555750864774E-13	-1.90168849241351E-12	2.49401769496854E-13	4.98803538993707E-13	-1.24700884748427E-13	-3.11752211871067E-13	2.3069663678459E-12	1.49641061698112E-12	-1.90168849241351E-12	7.79380529677668E-13	-5.92329202555027E-13
0.00584	1.68346194410376E-12	3.11752211871067E-14	-1.55876105935534E-13	2.15109026191036E-12	6.23504423742134E-13	2.18226548309747E-13	-3.42927433058174E-13	3.42927433058174E-13	-1.58993628054244E-12	6.23504423742134E-13	4.05277875432387E-13	2.8057699068396E-13	-6.54679644929241E-13	1.90168849241351E-12	3.42927433058174E-13	-1.43406017460691E-12	1.12230796273584E-12	-6.85854866116347E-13
0.00586	1.71463716529087E-12	-3.42927433058174E-13	1.24700884748427E-13	2.05756459834904E-12	6.85854866116347E-13	9.04081414426094E-13	-1.55876105935534E-13	6.23504423742134E-14	-7.79380529677668E-13	1.21583362629716E-12	3.7410265424528E-13	6.85854866116347E-13	-7.48205308490561E-13	1.21583362629716E-12	-7.48205308490561E-13	-6.85854866116347E-13	1.21583362629716E-12	-4.36453096619494E-13
0.00588	1.62111150172955E-12	-7.17030087303454E-13	6.85854866116347E-13	1.8705132712264E-12	4.36453096619494E-13	1.4028849534198E-12	3.42927433058174E-13	1.24700884748427E-13	3.42927433058174E-13	1.90168849241351E-12	3.11752211871067E-13	1.05995752036163E-12	-4.98803538993707E-13	3.11752211871067E-13	-1.4028849534198E-12	1.55876105935534E-13	1.18465840511005E-12	3.11752211871067E-14
0.0059	1.30935928985848E-12	-9.97607077987414E-13	1.15348318392295E-12	1.52758583816823E-12	2.8057699068396E-13	1.68346194410376E-12	7.48205308490561E-13	6.23504423742134E-14	7.48205308490561E-13	2.21344070428458E-12	2.8057699068396E-13	1.34053451104559E-12	-1.8705132712264E-13	-4.98803538993707E-13	-1.52758583816823E-12	9.66431856800308E-13	8.10555750864774E-13	3.7410265424528E-13
0.00592	8.72906193238988E-13	-9.97607077987414E-13	1.30935928985848E-12	1.18465840511005E-12	9.35256635613201E-14	1.77698760766508E-12	8.72906193238988E-13	-2.8057699068396E-13	7.48205308490561E-13	2.08873981953615E-12	2.18226548309747E-13	1.37170973223269E-12	1.55876105935534E-13	-8.72906193238988E-13	-1.27818406867137E-12	1.71463716529087E-12	2.8057699068396E-13	4.67628317806601E-13
0.00594	7.17030087303454E-13	-8.10555750864774E-13	8.41730972051881E-13	5.92329202555027E-13	3.11752211871067E-14	1.90168849241351E-12	6.85854866116347E-13	-3.11752211871067E-13	7.48205308490561E-13	1.8393380500393E-12	1.24700884748427E-13	1.34053451104559E-12	3.11752211871067E-13	-1.05995752036163E-12	-8.10555750864774E-13	2.11991504072326E-12	-3.7410265424528E-13	4.98803538993707E-13
0.00596	8.41730972051881E-13	-3.42927433058174E-13	9.35256635613201E-14	2.18226548309747E-13	3.11752211871067E-14	2.08873981953615E-12	4.05277875432387E-13	-3.11752211871067E-14	1.02878229917452E-12	1.46523539579401E-12	1.24700884748427E-13	1.09113274154873E-12	2.49401769496854E-13	-9.04081414426094E-13	-1.8705132712264E-13	1.96403893478772E-12	-1.09113274154873E-12	4.98803538993707E-13
0.00598	9.97607077987414E-13	-6.23504423742134E-14	-7.79380529677668E-13	6.23504423742134E-14	9.35256635613201E-14	2.21344070428458E-12	9.35256635613201E-14	3.11752211871067E-13	9.97607077987414E-13	1.12230796273584E-12	1.8705132712264E-13	1.05995752036163E-12	-3.11752211871067E-14	-5.92329202555027E-13	1.55876105935534E-13	1.18465840511005E-12	-1.37170973223269E-12	4.05277875432387E-13
0.006	9.97607077987414E-13	2.49401769496854E-13	-1.4028849534198E-12	1.55876105935534E-13	4.36453096619494E-13	2.3069663678459E-12	-6.23504423742134E-14	5.61153981367921E-13	9.04081414426094E-13	8.72906193238988E-13	4.05277875432387E-13	8.72906193238988E-13	-4.36453096619494E-13	-1.24700884748427E-13	2.18226548309747E-13	1.8705132712264E-13	-1.30935928985848E-12	3.7410265424528E-13
0.00602	9.97607077987414E-13	4.98803538993707E-13	-1.49641061698112E-12	5.29978760180814E-13	6.85854866116347E-13	2.18226548309747E-12	-6.23504423742134E-14	1.09113274154873E-12	7.79380529677668E-13	5.92329202555027E-13	7.17030087303454E-13	8.10555750864774E-13	-8.10555750864774E-13	3.42927433058174E-13	-1.55876105935534E-13	-6.23504423742134E-13	-9.66431856800308E-13	1.55876105935534E-13
0.00604	7.79380529677668E-13	7.79380529677668E-13	-1.02878229917452E-12	6.85854866116347E-13	9.04081414426094E-13	1.77698760766508E-12	1.24700884748427E-13	1.68346194410376E-12	6.54679644929241E-13	5.92329202555027E-13	1.02878229917452E-12	7.48205308490561E-13	-1.15348318392295E-12	8.41730972051881E-13	-8.41730972051881E-13	-9.04081414426094E-13	-6.54679644929241E-13	9.35256635613201E-14
0.00606	2.49401769496854E-13	1.18465840511005E-12	-2.18226548309747E-13	6.54679644929241E-13	1.02878229917452E-12	1.24700884748427E-12	4.36453096619494E-13	2.36931681022011E-12	3.11752211871067E-13	5.61153981367921E-13	1.05995752036163E-12	7.17030087303454E-13	-1.30935928985848E-12	8.72906193238988E-13	-1.52758583816823E-12	-6.54679644929241E-13	-3.42927433058174E-13	3.11752211871067E-13
0.00608	-6.23504423742134E-13	1.43406017460691E-12	2.8057699068396E-13	4.98803538993707E-13	8.41730972051881E-13	6.54679644929241E-13	4.98803538993707E-13	2.64989380090407E-12	-2.49401769496854E-13	4.98803538993707E-13	8.72906193238988E-13	7.48205308490561E-13	-1.18465840511005E-12	5.61153981367921E-13	-1.8705132712264E-12	0	-1.8705132712264E-13	3.7410265424528E-13
0.0061	-1.37170973223269E-12	1.49641061698112E-12	4.36453096619494E-13	3.7410265424528E-13	8.41730972051881E-13	9.35256635613201E-14	3.11752211871067E-13	2.3069663678459E-12	-1.12230796273584E-12	3.7410265424528E-13	7.48205308490561E-13	8.10555750864774E-13	-5.92329202555027E-13	1.8705132712264E-13	-1.8393380500393E-12	2.8057699068396E-13	-2.49401769496854E-13	4.67628317806601E-13
0.00612	-2.11991504072326E-12	1.18465840511005E-12	5.29978760180814E-13	3.42927433058174E-13	9.97607077987414E-13	-4.05277875432387E-13	-3.42927433058174E-13	1.68346194410376E-12	-1.46523539579401E-12	3.11752211871067E-13	7.48205308490561E-13	1.02878229917452E-12	6.23504423742134E-14	-9.35256635613201E-14	-1.4028849534198E-12	4.05277875432387E-13	-3.7410265424528E-13	1.8705132712264E-13
0.00614	-2.43166725259432E-12	8.10555750864774E-13	7.17030087303454E-13	4.98803538993707E-13	1.12230796273584E-12	-9.04081414426094E-13	-9.97607077987414E-13	9.04081414426094E-13	-1.37170973223269E-12	6.23504423742134E-14	1.02878229917452E-12	1.37170973223269E-12	4.98803538993707E-13	-2.49401769496854E-13	-8.41730972051881E-13	3.7410265424528E-13	-5.61153981367921E-13	-9.35256635613201E-14
0.00616	-1.90168849241351E-12	5.92329202555027E-13	8.72906193238988E-13	7.17030087303454E-13	9.35256635613201E-13	-1.21583362629716E-12	-1.34053451104559E-12	1.24700884748427E-13	-9.04081414426094E-13	-1.8705132712264E-13	9.66431856800308E-13	1.52758583816823E-12	7.48205308490561E-13	-3.11752211871067E-13	-3.11752211871067E-13	2.49401769496854E-13	-6.23504423742134E-13	-4.05277875432387E-13
0.00618	-6.23504423742134E-13	3.7410265424528E-13	8.10555750864774E-13	8.41730972051881E-13	6.54679644929241E-13	-1.68346194410376E-12	-1.46523539579401E-12	-4.98803538993707E-13	-1.24700884748427E-13	-4.05277875432387E-13	4.05277875432387E-13	1.46523539579401E-12	8.10555750864774E-13	-3.42927433058174E-13	6.23504423742134E-14	1.8705132712264E-13	-4.67628317806601E-13	-4.05277875432387E-13
0.0062	1.02878229917452E-12	3.42927433058174E-13	5.61153981367921E-13	9.97607077987414E-13	4.67628317806601E-13	-2.11991504072326E-12	-9.97607077987414E-13	-7.48205308490561E-13	5.61153981367921E-13	-3.42927433058174E-13	-1.8705132712264E-13	1.18465840511005E-12	9.35256635613201E-13	-3.42927433058174E-13	1.8705132712264E-13	-9.35256635613201E-14	-1.24700884748427E-13	0
0.00622	2.18226548309747E-12	4.05277875432387E-13	6.23504423742134E-14	1.21583362629716E-12	6.23504423742134E-13	-2.08873981953615E-12	-3.7410265424528E-13	-6.23504423742134E-13	9.35256635613201E-13	-1.8705132712264E-13	-3.42927433058174E-13	9.66431856800308E-13	1.18465840511005E-12	-4.67628317806601E-13	6.23504423742134E-14	-3.11752211871067E-13	4.67628317806601E-13	9.04081414426094E-13
0.00624	2.93047079158803E-12	9.35256635613201E-13	-1.55876105935534E-13	1.46523539579401E-12	6.85854866116347E-13	-1.52758583816823E-12	3.42927433058174E-13	-1.55876105935534E-13	1.05995752036163E-12	1.8705132712264E-13	-3.7410265424528E-13	6.23504423742134E-13	1.62111150172955E-12	-7.79380529677668E-13	-1.8705132712264E-13	-2.8057699068396E-13	1.27818406867137E-12	1.96403893478772E-12
0.00626	3.36692388820752E-12	1.74581238647798E-12	-9.35256635613201E-14	1.62111150172955E-12	7.17030087303454E-13	-7.17030087303454E-13	8.10555750864774E-13	3.7410265424528E-13	8.72906193238988E-13	7.48205308490561E-13	-6.85854866116347E-13	4.05277875432387E-13	1.8705132712264E-12	-1.15348318392295E-12	-8.41730972051881E-13	3.11752211871067E-14	1.99521415597483E-12	2.71224424327828E-12
0.00628	3.17987256108488E-12	2.27579114665879E-12	1.55876105935534E-13	1.62111150172955E-12	7.17030087303454E-13	-1.24700884748427E-13	1.05995752036163E-12	7.17030087303454E-13	7.79380529677668E-13	1.30935928985848E-12	-1.21583362629716E-12	3.11752211871067E-13	2.02638937716194E-12	-1.49641061698112E-12	-1.55876105935534E-12	5.61153981367921E-13	2.24461592547168E-12	2.99282123396224E-12
0.0063	2.74341946446539E-12	1.93286371360062E-12	3.7410265424528E-13	1.34053451104559E-12	5.92329202555027E-13	3.7410265424528E-13	9.04081414426094E-13	9.97607077987414E-13	5.61153981367921E-13	1.8705132712264E-12	-1.55876105935534E-12	4.36453096619494E-13	1.90168849241351E-12	-1.37170973223269E-12	-2.18226548309747E-12	7.79380529677668E-13	1.90168849241351E-12	2.71224424327828E-12
0.00632	1.99521415597483E-12	9.66431856800308E-13	3.11752211871067E-13	1.09113274154873E-12	6.23504423742134E-13	8.41730972051881E-13	5.29978760180814E-13	1.21583362629716E-12	4.36453096619494E-13	1.90168849241351E-12	-1.58993628054244E-12	5.92329202555027E-13	1.58993628054244E-12	-6.54679644929241E-13	-2.3069663678459E-12	9.97607077987414E-13	1.09113274154873E-12	2.15109026191036E-12
0.00634	1.74581238647798E-12	2.49401769496854E-13	-9.35256635613201E-14	9.04081414426094E-13	6.23504423742134E-13	1.02878229917452E-12	6.23504423742134E-14	1.18465840511005E-12	4.98803538993707E-13	1.37170973223269E-12	-1.12230796273584E-12	4.98803538993707E-13	1.24700884748427E-12	3.7410265424528E-13	-2.05756459834904E-12	1.27818406867137E-12	4.98803538993707E-13	2.08873981953615E-12
0.00636	1.90168849241351E-12	-6.23504423742134E-14	-4.67628317806601E-13	8.10555750864774E-13	7.48205308490561E-13	9.35256635613201E-13	-4.67628317806601E-13	1.30935928985848E-12	5.61153981367921E-13	6.23504423742134E-13	-5.61153981367921E-13	3.11752211871067E-13	9.66431856800308E-13	1.4028849534198E-12	-1.68346194410376E-12	1.8705132712264E-12	1.8705132712264E-13	2.02638937716194E-12
0.00638	2.02638937716194E-12	-9.35256635613201E-14	-7.48205308490561E-13	8.41730972051881E-13	8.72906193238988E-13	9.04081414426094E-13	-7.79380529677668E-13	1.30935928985848E-12	4.67628317806601E-13	-4.67628317806601E-13	2.49401769496854E-13	-1.55876105935534E-13	5.29978760180814E-13	2.43166725259432E-12	-1.4028849534198E-12	2.18226548309747E-12	2.18226548309747E-13	1.55876105935534E-12
0.0064	1.99521415597483E-12	1.55876105935534E-13	-6.23504423742134E-13	7.48205308490561E-13	1.21583362629716E-12	1.18465840511005E-12	-7.48205308490561E-13	1.27818406867137E-12	2.8057699068396E-13	-1.43406017460691E-12	1.12230796273584E-12	-4.67628317806601E-13	3.11752211871067E-14	2.93047079158803E-12	-1.12230796273584E-12	1.8705132712264E-12	3.7410265424528E-13	5.29978760180814E-13
0.00642	1.55876105935534E-12	6.54679644929241E-13	-1.55876105935534E-13	6.54679644929241E-13	1.52758583816823E-12	1.68346194410376E-12	-9.35256635613201E-14	9.04081414426094E-13	1.8705132712264E-13	-1.74581238647798E-12	1.65228672291666E-12	-5.61153981367921E-13	-3.7410265424528E-13	2.83694512802671E-12	-1.05995752036163E-12	9.66431856800308E-13	5.29978760180814E-13	-3.42927433058174E-13
0.00644	1.02878229917452E-12	1.09113274154873E-12	5.29978760180814E-13	4.98803538993707E-13	1.80816282885219E-12	1.96403893478772E-12	6.23504423742134E-13	7.17030087303454E-13	2.49401769496854E-13	-1.12230796273584E-12	1.90168849241351E-12	-6.23504423742134E-13	-6.54679644929241E-13	2.36931681022011E-12	-1.18465840511005E-12	-6.23504423742134E-14	6.54679644929241E-13	-8.72906193238988E-13
0.00646	5.61153981367921E-13	1.18465840511005E-12	9.97607077987414E-13	3.42927433058174E-13	1.90168849241351E-12	1.80816282885219E-12	5.61153981367921E-13	7.79380529677668E-13	4.67628317806601E-13	-3.7410265424528E-13	1.68346194410376E-12	-4.36453096619494E-13	-6.54679644929241E-13	1.90168849241351E-12	-1.37170973223269E-12	-9.35256635613201E-13	6.23504423742134E-13	-1.34053451104559E-12
0.00648	9.35256635613201E-14	9.66431856800308E-13	1.18465840511005E-12	3.11752211871067E-14	1.8393380500393E-12	1.37170973223269E-12	0	9.35256635613201E-13	5.92329202555027E-13	6.23504423742134E-14	1.02878229917452E-12	9.35256635613201E-14	-4.98803538993707E-13	1.58993628054244E-12	-1.34053451104559E-12	-1.18465840511005E-12	5.61153981367921E-13	-1.65228672291666E-12
0.0065	-3.42927433058174E-13	4.36453096619494E-13	9.97607077987414E-13	-1.55876105935534E-13	1.71463716529087E-12	6.85854866116347E-13	-5.92329202555027E-13	9.04081414426094E-13	5.61153981367921E-13	2.49401769496854E-13	3.7410265424528E-13	8.72906193238988E-13	-3.11752211871067E-13	1.37170973223269E-12	-1.09113274154873E-12	-9.35256635613201E-13	6.23504423742134E-13	-1.77698760766508E-12
0.00652	-4.67628317806601E-13	-3.42927433058174E-13	5.92329202555027E-13	-3.42927433058174E-13	1.55876105935534E-12	9.35256635613201E-14	-7.17030087303454E-13	5.92329202555027E-13	4.05277875432387E-13	6.23504423742134E-14	1.24700884748427E-13	1.74581238647798E-12	9.35256635613201E-14	9.97607077987414E-13	-5.92329202555027E-13	-1.55876105935534E-13	6.54679644929241E-13	-1.58993628054244E-12
0.00654	-4.05277875432387E-13	-9.35256635613201E-13	1.24700884748427E-13	-9.35256635613201E-14	1.27818406867137E-12	-2.18226548309747E-13	-6.23504423742134E-13	-1.24700884748427E-13	1.55876105935534E-13	0	2.8057699068396E-13	2.49401769496854E-12	4.98803538993707E-13	4.98803538993707E-13	-2.49401769496854E-13	9.66431856800308E-13	5.92329202555027E-13	-1.34053451104559E-12
0.00656	-2.18226548309747E-13	-8.72906193238988E-13	-1.55876105935534E-13	3.42927433058174E-13	9.66431856800308E-13	-2.49401769496854E-13	-4.05277875432387E-13	-1.34053451104559E-12	6.23504423742134E-14	-1.24700884748427E-13	5.92329202555027E-13	2.83694512802671E-12	8.41730972051881E-13	6.23504423742134E-14	-2.8057699068396E-13	1.80816282885219E-12	4.05277875432387E-13	-1.24700884748427E-12
0.00658	3.11752211871067E-14	-3.42927433058174E-13	-2.18226548309747E-13	9.66431856800308E-13	5.92329202555027E-13	0	-1.24700884748427E-13	-2.18226548309747E-12	2.8057699068396E-13	0	8.10555750864774E-13	2.83694512802671E-12	9.35256635613201E-13	-1.8705132712264E-13	-7.17030087303454E-13	2.02638937716194E-12	2.49401769496854E-13	-1.02878229917452E-12
0.0066	3.42927433058174E-13	3.7410265424528E-13	-1.8705132712264E-13	1.55876105935534E-12	2.49401769496854E-13	4.98803538993707E-13	9.35256635613201E-14	-2.338141589033E-12	7.17030087303454E-13	5.61153981367921E-13	9.97607077987414E-13	2.71224424327828E-12	8.41730972051881E-13	-1.8705132712264E-13	-1.24700884748427E-12	1.55876105935534E-12	1.8705132712264E-13	-6.85854866116347E-13
0.00662	6.23504423742134E-13	1.18465840511005E-12	-9.35256635613201E-14	1.96403893478772E-12	0	1.05995752036163E-12	2.18226548309747E-13	-1.68346194410376E-12	1.58993628054244E-12	1.09113274154873E-12	9.66431856800308E-13	2.55636813734275E-12	6.85854866116347E-13	-6.23504423742134E-14	-1.62111150172955E-12	1.02878229917452E-12	-9.35256635613201E-14	-3.11752211871067E-13
0.00664	7.48205308490561E-13	1.71463716529087E-12	-4.36453096619494E-13	2.08873981953615E-12	-2.8057699068396E-13	1.30935928985848E-12	-1.8705132712264E-13	-1.05995752036163E-12	2.27579114665879E-12	1.21583362629716E-12	7.17030087303454E-13	2.27579114665879E-12	3.7410265424528E-13	2.8057699068396E-13	-1.55876105935534E-12	7.17030087303454E-13	-4.05277875432387E-13	2.49401769496854E-13
0.00666	7.48205308490561E-13	2.11991504072326E-12	-9.04081414426094E-13	1.90168849241351E-12	-6.54679644929241E-13	1.24700884748427E-12	-8.10555750864774E-13	-3.42927433058174E-13	1.8705132712264E-12	1.15348318392295E-12	5.92329202555027E-13	1.71463716529087E-12	9.35256635613201E-14	5.61153981367921E-13	-1.37170973223269E-12	5.61153981367921E-13	-9.35256635613201E-13	8.41730972051881E-13
0.00668	5.61153981367921E-13	2.18226548309747E-12	-1.30935928985848E-12	1.62111150172955E-12	-9.97607077987414E-13	9.97607077987414E-13	-1.24700884748427E-12	3.42927433058174E-13	6.54679644929241E-13	9.35256635613201E-13	7.48205308490561E-13	9.97607077987414E-13	-4.05277875432387E-13	4.67628317806601E-13	-1.12230796273584E-12	6.23504423742134E-13	-1.37170973223269E-12	1.46523539579401E-12
0.0067	3.11752211871067E-13	1.8705132712264E-12	-1.24700884748427E-12	1.37170973223269E-12	-1.12230796273584E-12	8.72906193238988E-13	-1.12230796273584E-12	8.41730972051881E-13	-4.67628317806601E-13	7.48205308490561E-13	9.35256635613201E-13	3.7410265424528E-13	-6.54679644929241E-13	0	-1.15348318392295E-12	6.23504423742134E-13	-1.55876105935534E-12	1.71463716529087E-12
0.00672	6.23504423742134E-14	1.4028849534198E-12	-6.54679644929241E-13	1.12230796273584E-12	-1.27818406867137E-12	1.02878229917452E-12	-5.29978760180814E-13	1.05995752036163E-12	-8.72906193238988E-13	5.92329202555027E-13	1.09113274154873E-12	3.11752211871067E-14	-5.61153981367921E-13	-6.85854866116347E-13	-1.37170973223269E-12	6.54679644929241E-13	-1.62111150172955E-12	1.77698760766508E-12
0.00674	6.23504423742134E-14	9.97607077987414E-13	3.7410265424528E-13	8.72906193238988E-13	-1.27818406867137E-12	1.21583362629716E-12	2.8057699068396E-13	9.04081414426094E-13	-6.23504423742134E-13	2.49401769496854E-13	1.02878229917452E-12	-3.11752211871067E-14	-1.8705132712264E-13	-1.24700884748427E-12	-1.52758583816823E-12	6.85854866116347E-13	-1.62111150172955E-12	1.68346194410376E-12
0.00676	3.11752211871067E-13	7.17030087303454E-13	1.43406017460691E-12	5.92329202555027E-13	-1.12230796273584E-12	1.4028849534198E-12	9.66431856800308E-13	5.92329202555027E-13	-2.18226548309747E-13	-3.11752211871067E-14	9.35256635613201E-13	1.24700884748427E-13	5.61153981367921E-13	-1.49641061698112E-12	-1.46523539579401E-12	6.54679644929241E-13	-1.49641061698112E-12	1.37170973223269E-12
0.00678	6.23504423742134E-13	7.17030087303454E-13	2.3069663678459E-12	9.35256635613201E-14	-6.85854866116347E-13	1.24700884748427E-12	1.4028849534198E-12	4.36453096619494E-13	1.55876105935534E-13	-2.49401769496854E-13	6.85854866116347E-13	1.55876105935534E-13	1.49641061698112E-12	-1.30935928985848E-12	-1.27818406867137E-12	5.61153981367921E-13	-1.4028849534198E-12	9.35256635613201E-13
0.0068	8.41730972051881E-13	8.72906193238988E-13	2.86812034921382E-12	-6.23504423742134E-13	-1.55876105935534E-13	8.72906193238988E-13	1.43406017460691E-12	2.49401769496854E-13	7.17030087303454E-13	-3.7410265424528E-13	5.61153981367921E-13	1.8705132712264E-13	2.3069663678459E-12	-9.35256635613201E-13	-7.79380529677668E-13	4.36453096619494E-13	-1.12230796273584E-12	4.98803538993707E-13
0.00682	6.23504423742134E-13	9.35256635613201E-13	2.93047079158803E-12	-1.12230796273584E-12	3.42927433058174E-13	3.7410265424528E-13	1.21583362629716E-12	-3.11752211871067E-13	8.10555750864774E-13	-6.23504423742134E-14	3.7410265424528E-13	1.55876105935534E-13	2.49401769496854E-12	-3.11752211871067E-13	-4.05277875432387E-13	5.29978760180814E-13	-8.10555750864774E-13	-6.23504423742134E-14
0.00684	1.24700884748427E-13	6.23504423742134E-13	2.68106902209118E-12	-1.24700884748427E-12	9.04081414426094E-13	9.35256635613201E-14	7.79380529677668E-13	-5.92329202555027E-13	4.98803538993707E-13	4.05277875432387E-13	1.24700884748427E-13	2.49401769496854E-13	2.15109026191036E-12	-9.35256635613201E-14	-1.8705132712264E-13	9.04081414426094E-13	-5.61153981367921E-13	-6.54679644929241E-13
0.00686	-7.79380529677668E-13	9.35256635613201E-14	2.3069663678459E-12	-1.15348318392295E-12	1.49641061698112E-12	-1.55876105935534E-13	2.8057699068396E-13	-6.85854866116347E-13	-1.24700884748427E-13	8.72906193238988E-13	-1.24700884748427E-13	4.36453096619494E-13	1.46523539579401E-12	-1.55876105935534E-13	-1.24700884748427E-13	1.21583362629716E-12	-4.98803538993707E-13	-9.97607077987414E-13
0.00688	-1.96403893478772E-12	-3.11752211871067E-13	1.8393380500393E-12	-8.72906193238988E-13	1.99521415597483E-12	-1.8705132712264E-13	-1.8705132712264E-13	-6.85854866116347E-13	-4.98803538993707E-13	1.05995752036163E-12	-1.24700884748427E-13	5.61153981367921E-13	7.17030087303454E-13	-6.85854866116347E-13	6.23504423742134E-14	1.49641061698112E-12	-2.8057699068396E-13	-1.09113274154873E-12
0.0069	-2.61871857971696E-12	-5.92329202555027E-13	1.62111150172955E-12	-4.67628317806601E-13	2.18226548309747E-12	-3.11752211871067E-14	-3.7410265424528E-13	-4.98803538993707E-13	-3.11752211871067E-13	1.05995752036163E-12	-9.35256635613201E-14	4.67628317806601E-13	1.55876105935534E-13	-9.35256635613201E-13	1.8705132712264E-13	1.43406017460691E-12	0	-8.10555750864774E-13
0.00692	-2.40049203140722E-12	-7.48205308490561E-13	1.43406017460691E-12	1.55876105935534E-13	2.21344070428458E-12	3.11752211871067E-13	-4.36453096619494E-13	-1.8705132712264E-13	3.42927433058174E-13	1.15348318392295E-12	1.24700884748427E-13	4.98803538993707E-13	-2.49401769496854E-13	-1.21583362629716E-12	4.36453096619494E-13	1.12230796273584E-12	3.11752211871067E-13	-3.7410265424528E-13
0.00694	-1.37170973223269E-12	-9.97607077987414E-13	1.18465840511005E-12	7.48205308490561E-13	1.96403893478772E-12	6.54679644929241E-13	-2.49401769496854E-13	6.23504423742134E-14	1.24700884748427E-12	1.12230796273584E-12	6.23504423742134E-14	6.23504423742134E-13	-4.05277875432387E-13	-1.12230796273584E-12	5.61153981367921E-13	5.61153981367921E-13	6.54679644929241E-13	-3.11752211871067E-14
0.00696	-5.29978760180814E-13	-1.18465840511005E-12	7.79380529677668E-13	1.21583362629716E-12	1.65228672291666E-12	6.23504423742134E-13	0	3.7410265424528E-13	2.11991504072326E-12	1.02878229917452E-12	-3.11752211871067E-13	1.12230796273584E-12	-3.7410265424528E-13	-6.54679644929241E-13	5.29978760180814E-13	3.11752211871067E-14	1.05995752036163E-12	2.49401769496854E-13
0.00698	6.23504423742134E-14	-1.43406017460691E-12	4.36453096619494E-13	1.55876105935534E-12	1.05995752036163E-12	4.67628317806601E-13	2.18226548309747E-13	8.10555750864774E-13	2.61871857971696E-12	7.17030087303454E-13	-8.41730972051881E-13	1.8393380500393E-12	-2.8057699068396E-13	6.23504423742134E-14	1.8705132712264E-13	-4.67628317806601E-13	1.52758583816823E-12	3.11752211871067E-13
0.007	3.11752211871067E-13	-1.34053451104559E-12	2.8057699068396E-13	1.77698760766508E-12	4.36453096619494E-13	5.92329202555027E-13	4.05277875432387E-13	1.12230796273584E-12	2.7745946856525E-12	3.42927433058174E-13	-1.15348318392295E-12	2.58754335852986E-12	-1.55876105935534E-13	4.36453096619494E-13	-4.67628317806601E-13	-6.85854866116347E-13	1.8705132712264E-12	3.11752211871067E-13
0.00702	4.05277875432387E-13	-5.92329202555027E-13	5.29978760180814E-13	1.71463716529087E-12	-9.35256635613201E-14	7.17030087303454E-13	6.85854866116347E-13	1.49641061698112E-12	2.55636813734275E-12	0	-9.97607077987414E-13	2.64989380090407E-12	1.24700884748427E-13	3.7410265424528E-13	-1.49641061698112E-12	-8.10555750864774E-13	1.96403893478772E-12	2.49401769496854E-13
0.00704	6.23504423742134E-14	3.42927433058174E-13	9.35256635613201E-13	1.52758583816823E-12	-5.29978760180814E-13	6.23504423742134E-13	8.10555750864774E-13	1.68346194410376E-12	2.05756459834904E-12	0	-4.36453096619494E-13	2.3069663678459E-12	3.7410265424528E-13	2.18226548309747E-13	-2.21344070428458E-12	-9.66431856800308E-13	1.55876105935534E-12	-9.35256635613201E-14
0.00706	-4.05277875432387E-13	4.67628317806601E-13	1.15348318392295E-12	1.27818406867137E-12	-6.23504423742134E-13	3.7410265424528E-13	8.41730972051881E-13	1.80816282885219E-12	1.21583362629716E-12	9.35256635613201E-14	0	1.52758583816823E-12	4.36453096619494E-13	-1.24700884748427E-13	-2.15109026191036E-12	-1.24700884748427E-12	9.04081414426094E-13	-3.7410265424528E-13
0.00708	-5.61153981367921E-13	-9.35256635613201E-14	1.02878229917452E-12	9.35256635613201E-13	-2.49401769496854E-13	3.11752211871067E-13	7.17030087303454E-13	1.74581238647798E-12	3.42927433058174E-13	9.35256635613201E-14	1.8705132712264E-13	6.23504423742134E-13	6.85854866116347E-13	-9.35256635613201E-14	-1.68346194410376E-12	-1.24700884748427E-12	2.18226548309747E-13	-2.49401769496854E-13
0.0071	-3.11752211871067E-14	-1.21583362629716E-12	7.17030087303454E-13	6.54679644929241E-13	5.92329202555027E-13	3.11752211871067E-13	8.41730972051881E-13	1.34053451104559E-12	-4.36453096619494E-13	-3.11752211871067E-14	-6.23504423742134E-14	-6.23504423742134E-14	8.41730972051881E-13	4.36453096619494E-13	-8.72906193238988E-13	-6.85854866116347E-13	-3.42927433058174E-13	2.8057699068396E-13
0.00712	8.10555750864774E-13	-2.08873981953615E-12	3.7410265424528E-13	4.05277875432387E-13	1.62111150172955E-12	4.67628317806601E-13	1.18465840511005E-12	9.35256635613201E-13	-9.35256635613201E-13	-2.49401769496854E-13	-4.36453096619494E-13	-4.36453096619494E-13	9.97607077987414E-13	1.05995752036163E-12	-1.55876105935534E-13	4.98803538993707E-13	-3.7410265424528E-13	5.92329202555027E-13
0.00714	1.21583362629716E-12	-2.43166725259432E-12	1.24700884748427E-13	1.55876105935534E-13	2.338141589033E-12	6.23504423742134E-13	1.46523539579401E-12	5.92329202555027E-13	-1.18465840511005E-12	-6.23504423742134E-13	-5.61153981367921E-13	-6.85854866116347E-13	9.66431856800308E-13	1.43406017460691E-12	3.11752211871067E-13	1.27818406867137E-12	-9.35256635613201E-14	5.92329202555027E-13
0.00716	1.21583362629716E-12	-2.18226548309747E-12	-1.24700884748427E-13	-3.11752211871067E-14	2.68106902209118E-12	9.35256635613201E-13	1.58993628054244E-12	2.18226548309747E-13	-1.18465840511005E-12	-1.24700884748427E-12	-2.18226548309747E-13	-1.09113274154873E-12	7.17030087303454E-13	1.55876105935534E-12	5.29978760180814E-13	9.35256635613201E-13	4.36453096619494E-13	4.36453096619494E-13
0.00718	9.04081414426094E-13	-1.49641061698112E-12	-2.8057699068396E-13	-6.23504423742134E-14	2.58754335852986E-12	1.21583362629716E-12	1.62111150172955E-12	3.11752211871067E-14	-7.17030087303454E-13	-1.65228672291666E-12	2.18226548309747E-13	-1.37170973223269E-12	3.7410265424528E-13	1.37170973223269E-12	4.36453096619494E-13	0	1.18465840511005E-12	2.8057699068396E-13
0.0072	3.7410265424528E-13	-7.48205308490561E-13	-3.7410265424528E-13	6.23504423742134E-14	2.40049203140722E-12	1.12230796273584E-12	1.68346194410376E-12	6.23504423742134E-14	-3.11752211871067E-14	-1.62111150172955E-12	6.54679644929241E-13	-1.4028849534198E-12	1.55876105935534E-13	1.12230796273584E-12	2.49401769496854E-13	-1.09113274154873E-12	1.80816282885219E-12	-6.23504423742134E-14
0.00722	-3.11752211871067E-14	-9.35256635613201E-14	-4.36453096619494E-13	1.24700884748427E-13	2.46284247378143E-12	4.67628317806601E-13	1.21583362629716E-12	2.8057699068396E-13	9.35256635613201E-13	-9.97607077987414E-13	1.09113274154873E-12	-1.21583362629716E-12	9.35256635613201E-14	8.41730972051881E-13	1.8705132712264E-13	-1.68346194410376E-12	2.3069663678459E-12	-3.7410265424528E-13
0.00724	-1.8705132712264E-13	1.8705132712264E-13	-5.29978760180814E-13	0	2.43166725259432E-12	-2.18226548309747E-13	6.85854866116347E-13	3.7410265424528E-13	1.8393380500393E-12	-1.8705132712264E-13	1.27818406867137E-12	-8.10555750864774E-13	1.55876105935534E-13	5.92329202555027E-13	6.85854866116347E-13	-1.90168849241351E-12	2.36931681022011E-12	-4.36453096619494E-13
0.00726	6.23504423742134E-14	1.8705132712264E-13	-3.42927433058174E-13	-2.49401769496854E-13	2.18226548309747E-12	-7.17030087303454E-13	6.23504423742134E-13	3.7410265424528E-13	2.68106902209118E-12	3.7410265424528E-13	1.4028849534198E-12	-2.18226548309747E-13	3.42927433058174E-13	3.11752211871067E-13	1.49641061698112E-12	-1.58993628054244E-12	2.15109026191036E-12	-3.11752211871067E-13
0.00728	5.29978760180814E-13	3.11752211871067E-14	-3.11752211871067E-14	-4.98803538993707E-13	1.62111150172955E-12	-8.41730972051881E-13	8.72906193238988E-13	1.55876105935534E-13	2.8057699068396E-12	5.92329202555027E-13	1.27818406867137E-12	4.05277875432387E-13	3.7410265424528E-13	9.35256635613201E-14	1.77698760766508E-12	-7.48205308490561E-13	1.65228672291666E-12	-1.24700884748427E-13
0.0073	9.04081414426094E-13	2.49401769496854E-13	1.8705132712264E-13	-3.11752211871067E-13	9.66431856800308E-13	-7.79380529677668E-13	1.02878229917452E-12	-5.29978760180814E-13	2.24461592547168E-12	7.17030087303454E-13	1.05995752036163E-12	1.12230796273584E-12	3.7410265424528E-13	-1.8705132712264E-13	1.52758583816823E-12	3.11752211871067E-13	7.79380529677668E-13	-1.55876105935534E-13
0.00732	9.04081414426094E-13	7.48205308490561E-13	4.98803538993707E-13	-1.24700884748427E-13	4.36453096619494E-13	-3.7410265424528E-13	8.72906193238988E-13	-1.43406017460691E-12	1.21583362629716E-12	7.48205308490561E-13	8.41730972051881E-13	1.65228672291666E-12	4.36453096619494E-13	-3.7410265424528E-13	7.48205308490561E-13	1.15348318392295E-12	0	-3.11752211871067E-13
0.00734	6.85854866116347E-13	1.27818406867137E-12	8.10555750864774E-13	-6.23504423742134E-14	0	3.11752211871067E-14	5.92329202555027E-13	-2.15109026191036E-12	1.8705132712264E-13	1.12230796273584E-12	8.10555750864774E-13	1.80816282885219E-12	3.42927433058174E-13	-2.8057699068396E-13	-9.35256635613201E-14	1.24700884748427E-12	-6.54679644929241E-13	-5.92329202555027E-13
0.00736	4.36453096619494E-13	1.71463716529087E-12	1.02878229917452E-12	6.23504423742134E-14	-6.23504423742134E-14	4.98803538993707E-13	6.23504423742134E-13	-1.93286371360062E-12	-5.92329202555027E-13	1.71463716529087E-12	6.54679644929241E-13	1.62111150172955E-12	3.7410265424528E-13	9.35256635613201E-14	-7.79380529677668E-13	9.97607077987414E-13	-8.72906193238988E-13	-1.05995752036163E-12
0.00738	1.55876105935534E-13	2.15109026191036E-12	8.72906193238988E-13	-9.35256635613201E-14	3.11752211871067E-14	8.72906193238988E-13	5.61153981367921E-13	-1.49641061698112E-12	-8.72906193238988E-13	2.18226548309747E-12	5.29978760180814E-13	1.27818406867137E-12	2.49401769496854E-13	6.54679644929241E-13	-1.18465840511005E-12	7.17030087303454E-13	-7.48205308490561E-13	-1.02878229917452E-12
0.0074	3.11752211871067E-14	2.3069663678459E-12	5.92329202555027E-13	-2.18226548309747E-13	6.23504423742134E-14	1.05995752036163E-12	4.05277875432387E-13	-1.02878229917452E-12	-6.23504423742134E-13	2.18226548309747E-12	4.36453096619494E-13	9.35256635613201E-13	0	1.24700884748427E-12	-1.27818406867137E-12	6.85854866116347E-13	-3.7410265424528E-13	-8.10555750864774E-13
0.00742	3.11752211871067E-14	2.05756459834904E-12	6.23504423742134E-13	-6.23504423742134E-13	6.23504423742134E-14	1.09113274154873E-12	4.05277875432387E-13	-5.92329202555027E-13	-9.35256635613201E-14	1.71463716529087E-12	4.36453096619494E-13	9.97607077987414E-13	-4.36453096619494E-13	1.80816282885219E-12	-1.24700884748427E-12	6.54679644929241E-13	-1.24700884748427E-13	-5.92329202555027E-13
0.00744	1.24700884748427E-13	1.58993628054244E-12	7.48205308490561E-13	-9.04081414426094E-13	6.23504423742134E-14	9.97607077987414E-13	5.92329202555027E-13	-6.23504423742134E-14	4.05277875432387E-13	9.35256635613201E-13	5.92329202555027E-13	1.21583362629716E-12	-8.10555750864774E-13	2.02638937716194E-12	-1.05995752036163E-12	4.05277875432387E-13	3.11752211871067E-14	-3.7410265424528E-13
0.00746	4.67628317806601E-13	9.35256635613201E-13	9.97607077987414E-13	-9.35256635613201E-13	2.18226548309747E-13	7.48205308490561E-13	6.85854866116347E-13	2.8057699068396E-13	4.36453096619494E-13	1.8705132712264E-13	9.97607077987414E-13	1.49641061698112E-12	-8.41730972051881E-13	1.99521415597483E-12	-6.54679644929241E-13	3.11752211871067E-14	-1.8705132712264E-13	-2.18226548309747E-13
0.00748	6.85854866116347E-13	5.29978760180814E-13	1.24700884748427E-12	-5.61153981367921E-13	2.8057699068396E-13	4.05277875432387E-13	5.61153981367921E-13	4.05277875432387E-13	9.35256635613201E-14	-4.98803538993707E-13	1.09113274154873E-12	1.49641061698112E-12	-6.23504423742134E-13	1.37170973223269E-12	-3.42927433058174E-13	-4.98803538993707E-13	-6.85854866116347E-13	-6.23504423742134E-14
0.0075	1.05995752036163E-12	5.61153981367921E-13	1.37170973223269E-12	0	5.61153981367921E-13	3.11752211871067E-14	2.49401769496854E-13	2.49401769496854E-13	-3.7410265424528E-13	-8.41730972051881E-13	1.27818406867137E-12	1.4028849534198E-12	-4.98803538993707E-13	5.92329202555027E-13	-2.8057699068396E-13	-7.79380529677668E-13	-1.30935928985848E-12	9.35256635613201E-14
0.00752	1.15348318392295E-12	7.79380529677668E-13	1.58993628054244E-12	3.7410265424528E-13	1.15348318392295E-12	-3.7410265424528E-13	3.42927433058174E-13	6.23504423742134E-13	-7.79380529677668E-13	-8.72906193238988E-13	1.21583362629716E-12	1.09113274154873E-12	-2.18226548309747E-13	-3.42927433058174E-13	-4.36453096619494E-13	-9.66431856800308E-13	-1.62111150172955E-12	1.55876105935534E-13
0.00754	1.12230796273584E-12	1.21583362629716E-12	1.52758583816823E-12	6.54679644929241E-13	1.62111150172955E-12	-6.54679644929241E-13	6.54679644929241E-13	1.49641061698112E-12	-9.97607077987414E-13	-8.10555750864774E-13	1.18465840511005E-12	6.85854866116347E-13	0	-1.30935928985848E-12	-5.61153981367921E-13	-1.05995752036163E-12	-1.52758583816823E-12	3.42927433058174E-13
0.00756	9.97607077987414E-13	1.58993628054244E-12	1.30935928985848E-12	6.85854866116347E-13	1.99521415597483E-12	-8.41730972051881E-13	1.09113274154873E-12	2.05756459834904E-12	-8.41730972051881E-13	-6.23504423742134E-13	9.04081414426094E-13	4.67628317806601E-13	0	-1.96403893478772E-12	-2.8057699068396E-13	-8.72906193238988E-13	-9.66431856800308E-13	6.23504423742134E-13
0.00758	6.85854866116347E-13	1.62111150172955E-12	9.04081414426094E-13	5.29978760180814E-13	1.8705132712264E-12	-6.85854866116347E-13	1.62111150172955E-12	2.55636813734275E-12	-6.23504423742134E-13	-4.98803538993707E-13	4.98803538993707E-13	5.92329202555027E-13	-1.55876105935534E-13	-2.11991504072326E-12	2.49401769496854E-13	-6.85854866116347E-13	-3.42927433058174E-13	7.17030087303454E-13
0.0076	-6.23504423742134E-14	1.4028849534198E-12	4.98803538993707E-13	2.8057699068396E-13	1.52758583816823E-12	-3.42927433058174E-13	1.74581238647798E-12	2.52519291615564E-12	-4.98803538993707E-13	-5.61153981367921E-13	-2.18226548309747E-13	7.17030087303454E-13	-4.05277875432387E-13	-1.74581238647798E-12	9.04081414426094E-13	-5.61153981367921E-13	1.55876105935534E-13	7.17030087303454E-13
0.00762	-7.79380529677668E-13	1.05995752036163E-12	1.8705132712264E-13	3.42927433058174E-13	1.05995752036163E-12	-6.23504423742134E-14	1.74581238647798E-12	2.05756459834904E-12	-4.67628317806601E-13	-5.92329202555027E-13	-1.15348318392295E-12	8.10555750864774E-13	-7.79380529677668E-13	-1.15348318392295E-12	1.43406017460691E-12	-4.67628317806601E-13	5.92329202555027E-13	5.61153981367921E-13
0.00764	-1.12230796273584E-12	7.17030087303454E-13	2.8057699068396E-13	6.54679644929241E-13	7.79380529677668E-13	-9.35256635613201E-14	1.46523539579401E-12	1.09113274154873E-12	-3.11752211871067E-13	-5.29978760180814E-13	-1.96403893478772E-12	8.41730972051881E-13	-1.18465840511005E-12	-3.11752211871067E-13	1.49641061698112E-12	-2.49401769496854E-13	9.04081414426094E-13	4.36453096619494E-13
0.00766	-9.97607077987414E-13	6.85854866116347E-13	3.7410265424528E-13	1.02878229917452E-12	6.85854866116347E-13	-2.18226548309747E-13	1.15348318392295E-12	3.11752211871067E-14	9.35256635613201E-14	-9.35256635613201E-14	-2.3069663678459E-12	6.85854866116347E-13	-1.09113274154873E-12	3.11752211871067E-13	1.15348318392295E-12	1.8705132712264E-13	9.66431856800308E-13	4.05277875432387E-13
0.00768	-8.10555750864774E-13	6.85854866116347E-13	5.92329202555027E-13	1.49641061698112E-12	6.85854866116347E-13	-4.67628317806601E-13	8.41730972051881E-13	-8.10555750864774E-13	7.48205308490561E-13	4.98803538993707E-13	-2.02638937716194E-12	4.98803538993707E-13	-3.11752211871067E-13	5.92329202555027E-13	5.29978760180814E-13	6.54679644929241E-13	9.04081414426094E-13	3.11752211871067E-13
0.0077	-6.85854866116347E-13	6.54679644929241E-13	8.10555750864774E-13	1.77698760766508E-12	6.23504423742134E-13	-1.05995752036163E-12	5.92329202555027E-13	-1.30935928985848E-12	1.68346194410376E-12	1.02878229917452E-12	-1.37170973223269E-12	4.98803538993707E-13	7.48205308490561E-13	3.7410265424528E-13	-9.35256635613201E-14	9.97607077987414E-13	8.72906193238988E-13	2.18226548309747E-13
0.00772	-1.55876105935534E-13	5.61153981367921E-13	9.35256635613201E-13	1.99521415597483E-12	4.36453096619494E-13	-1.49641061698112E-12	4.67628317806601E-13	-1.30935928985848E-12	2.338141589033E-12	1.30935928985848E-12	-4.67628317806601E-13	7.48205308490561E-13	1.71463716529087E-12	-9.35256635613201E-14	-4.67628317806601E-13	1.09113274154873E-12	1.18465840511005E-12	1.24700884748427E-13
0.00774	3.7410265424528E-13	4.05277875432387E-13	8.10555750864774E-13	1.74581238647798E-12	0	-1.37170973223269E-12	5.29978760180814E-13	-7.48205308490561E-13	2.58754335852986E-12	1.30935928985848E-12	4.05277875432387E-13	1.15348318392295E-12	2.11991504072326E-12	-3.11752211871067E-13	-8.10555750864774E-13	8.41730972051881E-13	1.62111150172955E-12	1.8705132712264E-13
0.00776	6.85854866116347E-13	1.24700884748427E-13	4.98803538993707E-13	1.15348318392295E-12	-3.7410265424528E-13	-8.72906193238988E-13	5.61153981367921E-13	9.35256635613201E-14	2.3069663678459E-12	1.02878229917452E-12	1.18465840511005E-12	1.58993628054244E-12	2.02638937716194E-12	-3.7410265424528E-13	-1.05995752036163E-12	2.8057699068396E-13	1.80816282885219E-12	1.8705132712264E-13
0.00778	8.41730972051881E-13	-6.23504423742134E-14	9.35256635613201E-14	1.8705132712264E-13	-4.67628317806601E-13	-3.42927433058174E-13	4.36453096619494E-13	9.04081414426094E-13	1.62111150172955E-12	6.85854866116347E-13	1.77698760766508E-12	1.74581238647798E-12	1.37170973223269E-12	-2.49401769496854E-13	-1.05995752036163E-12	-4.36453096619494E-13	1.62111150172955E-12	1.24700884748427E-13
0.0078	6.85854866116347E-13	-2.49401769496854E-13	-4.36453096619494E-13	-5.92329202555027E-13	-3.7410265424528E-13	-1.24700884748427E-13	3.42927433058174E-13	1.37170973223269E-12	8.72906193238988E-13	2.8057699068396E-13	1.93286371360062E-12	1.55876105935534E-12	5.92329202555027E-13	-6.23504423742134E-14	-6.85854866116347E-13	-9.04081414426094E-13	1.34053451104559E-12	-1.24700884748427E-13
0.00782	4.36453096619494E-13	-3.7410265424528E-13	-7.48205308490561E-13	-7.17030087303454E-13	-6.23504423742134E-14	2.8057699068396E-13	3.42927433058174E-13	1.37170973223269E-12	5.29978760180814E-13	-1.55876105935534E-13	1.65228672291666E-12	1.18465840511005E-12	-3.11752211871067E-13	1.55876105935534E-13	-6.23504423742134E-13	-1.02878229917452E-12	1.12230796273584E-12	-4.36453096619494E-13
0.00784	1.55876105935534E-13	-4.05277875432387E-13	-9.66431856800308E-13	-5.92329202555027E-13	3.42927433058174E-13	7.17030087303454E-13	1.8705132712264E-13	8.72906193238988E-13	6.23504423742134E-13	-7.48205308490561E-13	1.18465840511005E-12	1.05995752036163E-12	-1.12230796273584E-12	5.29978760180814E-13	-7.79380529677668E-13	-4.05277875432387E-13	9.35256635613201E-13	-8.41730972051881E-13
0.00786	4.67628317806601E-13	-2.49401769496854E-13	-9.66431856800308E-13	-3.11752211871067E-13	3.7410265424528E-13	9.04081414426094E-13	6.23504423742134E-14	0	1.02878229917452E-12	-9.97607077987414E-13	6.54679644929241E-13	1.27818406867137E-12	-1.34053451104559E-12	9.04081414426094E-13	-8.41730972051881E-13	2.49401769496854E-13	6.54679644929241E-13	-9.97607077987414E-13
0.00788	1.21583362629716E-12	3.11752211871067E-14	-7.17030087303454E-13	0	3.11752211871067E-14	9.04081414426094E-13	-4.05277875432387E-13	-6.54679644929241E-13	1.43406017460691E-12	-9.66431856800308E-13	9.35256635613201E-14	1.71463716529087E-12	-1.24700884748427E-12	6.23504423742134E-13	-7.17030087303454E-13	3.11752211871067E-13	4.05277875432387E-13	-8.41730972051881E-13
0.0079	1.65228672291666E-12	2.18226548309747E-13	-4.67628317806601E-13	4.05277875432387E-13	-4.05277875432387E-13	1.02878229917452E-12	-4.36453096619494E-13	-8.41730972051881E-13	1.77698760766508E-12	-3.42927433058174E-13	-2.8057699068396E-13	2.11991504072326E-12	-1.05995752036163E-12	-3.11752211871067E-13	-6.23504423742134E-13	-1.24700884748427E-13	2.8057699068396E-13	-4.98803538993707E-13
0.00792	1.77698760766508E-12	4.67628317806601E-13	-1.55876105935534E-13	9.35256635613201E-13	-5.29978760180814E-13	1.74581238647798E-12	-9.35256635613201E-14	-4.36453096619494E-13	1.62111150172955E-12	4.05277875432387E-13	-5.92329202555027E-13	2.11991504072326E-12	-8.10555750864774E-13	-1.15348318392295E-12	-7.48205308490561E-13	-2.49401769496854E-13	2.18226548309747E-13	-4.98803538993707E-13
0.00794	1.4028849534198E-12	5.61153981367921E-13	1.55876105935534E-13	1.37170973223269E-12	-2.18226548309747E-13	2.3069663678459E-12	3.42927433058174E-13	0	1.21583362629716E-12	1.21583362629716E-12	-6.85854866116347E-13	1.65228672291666E-12	-4.36453096619494E-13	-1.34053451104559E-12	-9.97607077987414E-13	-1.24700884748427E-13	5.29978760180814E-13	-5.29978760180814E-13
0.00796	7.79380529677668E-13	4.98803538993707E-13	3.11752211871067E-13	1.62111150172955E-12	3.11752211871067E-13	2.338141589033E-12	2.18226548309747E-13	3.7410265424528E-13	6.85854866116347E-13	1.90168849241351E-12	-6.85854866116347E-13	8.72906193238988E-13	-9.35256635613201E-14	-8.72906193238988E-13	-1.15348318392295E-12	2.49401769496854E-13	8.72906193238988E-13	-5.61153981367921E-13
0.00798	4.05277875432387E-13	4.98803538993707E-13	4.05277875432387E-13	1.68346194410376E-12	7.17030087303454E-13	2.11991504072326E-12	-3.7410265424528E-13	4.98803538993707E-13	2.8057699068396E-13	2.02638937716194E-12	-4.67628317806601E-13	2.49401769496854E-13	9.35256635613201E-14	-4.05277875432387E-13	-1.34053451104559E-12	4.05277875432387E-13	1.12230796273584E-12	-2.8057699068396E-13
0.008	2.8057699068396E-13	5.61153981367921E-13	4.36453096619494E-13	1.46523539579401E-12	9.04081414426094E-13	1.58993628054244E-12	-8.10555750864774E-13	4.05277875432387E-13	2.18226548309747E-13	1.71463716529087E-12	-1.24700884748427E-13	-3.11752211871067E-13	2.8057699068396E-13	2.18226548309747E-13	-1.27818406867137E-12	7.79380529677668E-13	1.09113274154873E-12	0
0.00802	4.05277875432387E-13	7.17030087303454E-13	6.23504423742134E-13	1.15348318392295E-12	6.85854866116347E-13	8.72906193238988E-13	-8.72906193238988E-13	1.8705132712264E-13	3.11752211871067E-13	1.43406017460691E-12	3.42927433058174E-13	-4.36453096619494E-13	3.7410265424528E-13	8.41730972051881E-13	-3.7410265424528E-13	1.05995752036163E-12	5.61153981367921E-13	1.55876105935534E-13
0.00804	8.72906193238988E-13	9.04081414426094E-13	6.54679644929241E-13	1.02878229917452E-12	4.98803538993707E-13	1.55876105935534E-13	-8.10555750864774E-13	-1.8705132712264E-13	4.98803538993707E-13	1.30935928985848E-12	7.17030087303454E-13	-4.67628317806601E-13	2.49401769496854E-13	1.30935928985848E-12	7.48205308490561E-13	1.15348318392295E-12	6.23504423742134E-14	6.23504423742134E-14
0.00806	1.27818406867137E-12	1.09113274154873E-12	6.23504423742134E-13	8.41730972051881E-13	4.36453096619494E-13	-4.67628317806601E-13	-9.04081414426094E-13	-6.23504423742134E-13	3.11752211871067E-13	1.43406017460691E-12	8.72906193238988E-13	-3.42927433058174E-13	-1.55876105935534E-13	1.46523539579401E-12	1.55876105935534E-12	9.04081414426094E-13	-3.11752211871067E-13	6.23504423742134E-14
0.00808	1.52758583816823E-12	1.30935928985848E-12	3.42927433058174E-13	6.54679644929241E-13	6.23504423742134E-13	-8.72906193238988E-13	-8.41730972051881E-13	-1.24700884748427E-12	9.35256635613201E-14	1.58993628054244E-12	9.66431856800308E-13	1.24700884748427E-13	-4.98803538993707E-13	1.15348318392295E-12	2.02638937716194E-12	5.29978760180814E-13	-4.36453096619494E-13	-2.18226548309747E-13
0.0081	1.71463716529087E-12	1.4028849534198E-12	-6.23504423742134E-14	5.29978760180814E-13	9.35256635613201E-13	-9.35256635613201E-13	-6.85854866116347E-13	-2.08873981953615E-12	-2.18226548309747E-13	1.99521415597483E-12	9.66431856800308E-13	4.67628317806601E-13	-6.54679644929241E-13	3.7410265424528E-13	2.11991504072326E-12	5.61153981367921E-13	-1.55876105935534E-13	-5.29978760180814E-13
0.00812	1.71463716529087E-12	1.30935928985848E-12	-4.05277875432387E-13	1.55876105935534E-13	1.15348318392295E-12	-8.41730972051881E-13	-4.98803538993707E-13	-2.68106902209118E-12	-9.35256635613201E-14	2.61871857971696E-12	9.66431856800308E-13	9.66431856800308E-13	-4.36453096619494E-13	-6.23504423742134E-14	1.8393380500393E-12	9.04081414426094E-13	3.42927433058174E-13	-9.35256635613201E-13
0.00814	1.46523539579401E-12	8.10555750864774E-13	-4.98803538993707E-13	-1.8705132712264E-13	1.27818406867137E-12	-5.92329202555027E-13	-6.23504423742134E-13	-2.74341946446539E-12	2.18226548309747E-13	2.93047079158803E-12	1.15348318392295E-12	1.30935928985848E-12	1.24700884748427E-13	-1.24700884748427E-13	1.65228672291666E-12	1.18465840511005E-12	7.48205308490561E-13	-1.21583362629716E-12
0.00816	9.04081414426094E-13	3.11752211871067E-13	-3.11752211871067E-13	-6.85854866116347E-13	1.09113274154873E-12	-2.8057699068396E-13	-9.04081414426094E-13	-2.11991504072326E-12	6.54679644929241E-13	2.93047079158803E-12	1.24700884748427E-12	1.49641061698112E-12	7.48205308490561E-13	1.8705132712264E-13	1.43406017460691E-12	1.37170973223269E-12	9.35256635613201E-13	-9.97607077987414E-13
0.00818	4.05277875432387E-13	-2.18226548309747E-13	3.7410265424528E-13	-1.15348318392295E-12	4.98803538993707E-13	-1.8705132712264E-13	-8.72906193238988E-13	-1.34053451104559E-12	1.05995752036163E-12	2.27579114665879E-12	1.27818406867137E-12	1.52758583816823E-12	1.12230796273584E-12	4.67628317806601E-13	1.34053451104559E-12	9.97607077987414E-13	7.79380529677668E-13	-5.61153981367921E-13
0.0082	1.55876105935534E-13	-2.8057699068396E-13	9.04081414426094E-13	-1.43406017460691E-12	-3.11752211871067E-13	-2.18226548309747E-13	-5.61153981367921E-13	-8.41730972051881E-13	1.05995752036163E-12	1.15348318392295E-12	1.12230796273584E-12	1.18465840511005E-12	1.12230796273584E-12	7.48205308490561E-13	1.27818406867137E-12	3.11752211871067E-13	2.18226548309747E-13	3.11752211871067E-14
0.00822	0	-3.11752211871067E-14	1.21583362629716E-12	-1.49641061698112E-12	-7.79380529677668E-13	-3.11752211871067E-13	-9.35256635613201E-14	-6.23504423742134E-13	5.92329202555027E-13	-6.23504423742134E-14	9.04081414426094E-13	7.17030087303454E-13	9.97607077987414E-13	1.05995752036163E-12	1.05995752036163E-12	-3.42927433058174E-13	-6.54679644929241E-13	6.23504423742134E-13
0.00824	-1.24700884748427E-13	2.18226548309747E-13	1.24700884748427E-12	-1.21583362629716E-12	-8.72906193238988E-13	-4.98803538993707E-13	4.36453096619494E-13	-6.85854866116347E-13	2.49401769496854E-13	-7.79380529677668E-13	4.98803538993707E-13	2.49401769496854E-13	8.10555750864774E-13	1.30935928985848E-12	5.92329202555027E-13	-5.92329202555027E-13	-1.62111150172955E-12	1.15348318392295E-12
0.00826	-1.8705132712264E-13	4.05277875432387E-13	1.09113274154873E-12	-7.48205308490561E-13	-5.61153981367921E-13	-7.79380529677668E-13	6.23504423742134E-13	-7.79380529677668E-13	9.35256635613201E-14	-7.48205308490561E-13	1.24700884748427E-13	-9.35256635613201E-14	8.41730972051881E-13	1.4028849534198E-12	-9.35256635613201E-14	-4.05277875432387E-13	-2.74341946446539E-12	1.4028849534198E-12
0.00828	-1.55876105935534E-13	2.49401769496854E-13	9.66431856800308E-13	-1.24700884748427E-13	-9.35256635613201E-14	-1.09113274154873E-12	6.85854866116347E-13	-4.67628317806601E-13	3.11752211871067E-14	3.11752211871067E-13	-4.05277875432387E-13	-1.55876105935534E-13	1.18465840511005E-12	1.55876105935534E-12	-9.35256635613201E-13	-1.24700884748427E-13	-3.08634689752356E-12	1.37170973223269E-12
0.0083	-1.24700884748427E-13	9.35256635613201E-14	8.10555750864774E-13	6.54679644929241E-13	-6.23504423742134E-14	-1.18465840511005E-12	5.61153981367921E-13	1.8705132712264E-13	6.23504423742134E-14	1.18465840511005E-12	-8.10555750864774E-13	0	1.18465840511005E-12	1.52758583816823E-12	-1.65228672291666E-12	0	-2.24461592547168E-12	1.05995752036163E-12
0.00832	-6.23504423742134E-14	1.8705132712264E-13	6.85854866116347E-13	1.12230796273584E-12	-9.35256635613201E-14	-1.18465840511005E-12	5.92329202555027E-13	1.05995752036163E-12	-6.23504423742134E-14	6.85854866116347E-13	-1.05995752036163E-12	3.11752211871067E-13	9.35256635613201E-13	1.27818406867137E-12	-2.21344070428458E-12	6.23504423742134E-14	-9.04081414426094E-13	5.29978760180814E-13
0.00834	-2.18226548309747E-13	3.11752211871067E-13	6.23504423742134E-13	1.34053451104559E-12	-1.55876105935534E-13	-1.15348318392295E-12	4.36453096619494E-13	1.68346194410376E-12	6.23504423742134E-14	-6.23504423742134E-14	-9.97607077987414E-13	7.48205308490561E-13	4.36453096619494E-13	1.02878229917452E-12	-2.27579114665879E-12	-6.23504423742134E-14	2.8057699068396E-13	-9.35256635613201E-14
0.00836	-4.05277875432387E-13	2.49401769496854E-13	4.98803538993707E-13	9.97607077987414E-13	-1.55876105935534E-13	-1.24700884748427E-12	3.11752211871067E-14	1.74581238647798E-12	3.11752211871067E-13	-1.24700884748427E-13	-6.54679644929241E-13	1.05995752036163E-12	-1.55876105935534E-13	9.35256635613201E-13	-1.99521415597483E-12	-1.55876105935534E-13	1.02878229917452E-12	-8.10555750864774E-13
0.00838	-6.23504423742134E-13	2.49401769496854E-13	4.05277875432387E-13	3.42927433058174E-13	-3.11752211871067E-14	-1.34053451104559E-12	-3.11752211871067E-13	1.49641061698112E-12	8.10555750864774E-13	1.8705132712264E-13	-1.24700884748427E-13	1.09113274154873E-12	-7.17030087303454E-13	1.02878229917452E-12	-1.46523539579401E-12	-2.18226548309747E-13	1.49641061698112E-12	-1.37170973223269E-12
0.0084	-5.92329202555027E-13	4.36453096619494E-13	2.49401769496854E-13	-2.49401769496854E-13	2.49401769496854E-13	-1.58993628054244E-12	-7.17030087303454E-13	1.02878229917452E-12	1.15348318392295E-12	6.85854866116347E-13	3.11752211871067E-13	8.41730972051881E-13	-1.12230796273584E-12	1.46523539579401E-12	-8.10555750864774E-13	1.24700884748427E-13	1.30935928985848E-12	-1.58993628054244E-12
0.00842	-2.8057699068396E-13	4.36453096619494E-13	1.55876105935534E-13	-7.17030087303454E-13	5.61153981367921E-13	-1.80816282885219E-12	-9.66431856800308E-13	5.29978760180814E-13	1.52758583816823E-12	1.24700884748427E-12	4.98803538993707E-13	2.8057699068396E-13	-1.21583362629716E-12	1.80816282885219E-12	-3.7410265424528E-13	6.85854866116347E-13	5.92329202555027E-13	-1.34053451104559E-12
0.00844	2.8057699068396E-13	2.8057699068396E-13	3.42927433058174E-13	-4.36453096619494E-13	1.12230796273584E-12	-1.90168849241351E-12	-8.41730972051881E-13	2.8057699068396E-13	1.55876105935534E-12	1.65228672291666E-12	2.49401769496854E-13	-2.8057699068396E-13	-6.23504423742134E-13	2.08873981953615E-12	9.35256635613201E-14	1.18465840511005E-12	-2.18226548309747E-13	-7.79380529677668E-13
0.00846	7.48205308490561E-13	-1.55876105935534E-13	5.61153981367921E-13	1.8705132712264E-13	1.80816282885219E-12	-1.80816282885219E-12	-3.7410265424528E-13	2.49401769496854E-13	1.43406017460691E-12	1.12230796273584E-12	-9.35256635613201E-14	-5.92329202555027E-13	2.49401769496854E-13	2.27579114665879E-12	6.54679644929241E-13	1.37170973223269E-12	-5.92329202555027E-13	-6.23504423742134E-14
0.00848	1.18465840511005E-12	-7.17030087303454E-13	9.04081414426094E-13	1.09113274154873E-12	2.21344070428458E-12	-1.43406017460691E-12	2.8057699068396E-13	1.8705132712264E-13	1.27818406867137E-12	1.24700884748427E-13	-4.67628317806601E-13	-3.7410265424528E-13	9.97607077987414E-13	2.43166725259432E-12	1.05995752036163E-12	1.21583362629716E-12	0	5.92329202555027E-13
0.0085	1.52758583816823E-12	-9.35256635613201E-13	1.18465840511005E-12	1.71463716529087E-12	1.99521415597483E-12	-8.41730972051881E-13	9.66431856800308E-13	9.35256635613201E-14	1.15348318392295E-12	-7.17030087303454E-13	-7.17030087303454E-13	1.8705132712264E-13	1.30935928985848E-12	2.43166725259432E-12	1.27818406867137E-12	7.48205308490561E-13	5.92329202555027E-13	1.12230796273584E-12
0.00852	2.02638937716194E-12	-6.85854866116347E-13	1.37170973223269E-12	1.99521415597483E-12	1.4028849534198E-12	-3.42927433058174E-13	1.09113274154873E-12	3.11752211871067E-14	9.97607077987414E-13	-1.18465840511005E-12	-6.85854866116347E-13	9.04081414426094E-13	1.21583362629716E-12	2.05756459834904E-12	9.97607077987414E-13	0	8.72906193238988E-13	1.05995752036163E-12
0.00854	2.36931681022011E-12	-1.24700884748427E-13	1.27818406867137E-12	1.8393380500393E-12	6.54679644929241E-13	6.23504423742134E-14	7.17030087303454E-13	-1.55876105935534E-13	9.04081414426094E-13	-1.15348318392295E-12	-2.8057699068396E-13	1.74581238647798E-12	1.05995752036163E-12	1.34053451104559E-12	-6.23504423742134E-14	-3.11752211871067E-13	8.41730972051881E-13	5.92329202555027E-13
0.00856	2.55636813734275E-12	4.98803538993707E-13	8.72906193238988E-13	1.46523539579401E-12	1.24700884748427E-13	3.7410265424528E-13	1.8705132712264E-13	-4.36453096619494E-13	7.79380529677668E-13	-8.41730972051881E-13	5.29978760180814E-13	2.27579114665879E-12	6.85854866116347E-13	3.7410265424528E-13	-1.58993628054244E-12	-1.24700884748427E-13	4.98803538993707E-13	-1.8705132712264E-13
0.00858	2.58754335852986E-12	8.72906193238988E-13	3.7410265424528E-13	1.12230796273584E-12	-2.18226548309747E-13	7.48205308490561E-13	-2.18226548309747E-13	-7.79380529677668E-13	7.79380529677668E-13	-3.42927433058174E-13	1.37170973223269E-12	2.36931681022011E-12	1.8705132712264E-13	-2.18226548309747E-13	-2.43166725259432E-12	9.35256635613201E-14	2.49401769496854E-13	-9.35256635613201E-13
0.0086	2.58754335852986E-12	1.12230796273584E-12	-1.8705132712264E-13	9.04081414426094E-13	-3.42927433058174E-13	1.12230796273584E-12	3.11752211871067E-14	-8.10555750864774E-13	9.35256635613201E-13	0	2.21344070428458E-12	1.93286371360062E-12	-9.35256635613201E-14	-4.36453096619494E-13	-2.55636813734275E-12	-1.55876105935534E-13	0	-1.27818406867137E-12
0.00862	2.21344070428458E-12	9.35256635613201E-13	-5.92329202555027E-13	6.23504423742134E-13	-2.18226548309747E-13	1.46523539579401E-12	5.92329202555027E-13	-4.98803538993707E-13	1.21583362629716E-12	1.8705132712264E-13	2.36931681022011E-12	1.12230796273584E-12	1.55876105935534E-13	-7.79380529677668E-13	-2.24461592547168E-12	-5.61153981367921E-13	-9.35256635613201E-14	-1.15348318392295E-12
0.00864	1.68346194410376E-12	6.54679644929241E-13	-8.10555750864774E-13	3.42927433058174E-13	0	1.8393380500393E-12	1.27818406867137E-12	0	1.37170973223269E-12	4.36453096619494E-13	2.05756459834904E-12	4.67628317806601E-13	7.17030087303454E-13	-1.37170973223269E-12	-1.90168849241351E-12	-7.17030087303454E-13	3.11752211871067E-14	-6.54679644929241E-13
0.00866	1.09113274154873E-12	1.8705132712264E-13	-9.35256635613201E-13	1.55876105935534E-13	2.18226548309747E-13	1.8393380500393E-12	2.15109026191036E-12	3.11752211871067E-13	1.43406017460691E-12	6.85854866116347E-13	1.62111150172955E-12	1.55876105935534E-13	1.15348318392295E-12	-1.74581238647798E-12	-1.30935928985848E-12	-7.79380529677668E-13	3.11752211871067E-13	-3.11752211871067E-14
0.00868	6.23504423742134E-13	-3.7410265424528E-13	-8.72906193238988E-13	1.55876105935534E-13	4.36453096619494E-13	1.62111150172955E-12	2.52519291615564E-12	3.11752211871067E-13	1.4028849534198E-12	8.10555750864774E-13	1.18465840511005E-12	0	1.18465840511005E-12	-1.71463716529087E-12	-2.49401769496854E-13	-8.41730972051881E-13	7.79380529677668E-13	4.98803538993707E-13
0.0087	3.11752211871067E-13	-9.97607077987414E-13	-6.23504423742134E-13	3.42927433058174E-13	9.97607077987414E-13	1.15348318392295E-12	2.27579114665879E-12	0	1.18465840511005E-12	8.41730972051881E-13	7.79380529677668E-13	-3.42927433058174E-13	8.10555750864774E-13	-1.30935928985848E-12	7.48205308490561E-13	-7.79380529677668E-13	1.21583362629716E-12	9.97607077987414E-13
0.00872	6.23504423742134E-14	-1.43406017460691E-12	-4.67628317806601E-13	9.04081414426094E-13	1.37170973223269E-12	5.61153981367921E-13	1.71463716529087E-12	-4.36453096619494E-13	9.97607077987414E-13	8.10555750864774E-13	5.29978760180814E-13	-6.23504423742134E-13	4.98803538993707E-13	-1.12230796273584E-12	1.52758583816823E-12	-6.23504423742134E-13	1.62111150172955E-12	1.18465840511005E-12
0.00874	1.55876105935534E-13	-1.65228672291666E-12	-5.61153981367921E-13	1.43406017460691E-12	1.49641061698112E-12	0	9.97607077987414E-13	-7.79380529677668E-13	8.72906193238988E-13	5.29978760180814E-13	4.67628317806601E-13	-6.54679644929241E-13	5.29978760180814E-13	-1.09113274154873E-12	1.8393380500393E-12	-2.8057699068396E-13	1.71463716529087E-12	1.21583362629716E-12
0.00876	4.36453096619494E-13	-1.21583362629716E-12	-4.67628317806601E-13	1.68346194410376E-12	1.18465840511005E-12	-6.23504423742134E-13	8.10555750864774E-13	-9.35256635613201E-13	9.97607077987414E-13	1.24700884748427E-13	4.05277875432387E-13	-4.98803538993707E-13	5.61153981367921E-13	-8.72906193238988E-13	1.68346194410376E-12	-1.55876105935534E-13	1.80816282885219E-12	1.09113274154873E-12
0.00878	9.04081414426094E-13	-3.7410265424528E-13	-3.7410265424528E-13	1.68346194410376E-12	6.54679644929241E-13	-1.15348318392295E-12	6.85854866116347E-13	-8.10555750864774E-13	1.34053451104559E-12	-4.36453096619494E-13	6.85854866116347E-13	-2.8057699068396E-13	6.23504423742134E-13	-4.98803538993707E-13	1.49641061698112E-12	-2.18226548309747E-13	1.8705132712264E-12	9.35256635613201E-13
0.0088	1.15348318392295E-12	4.36453096619494E-13	-2.49401769496854E-13	1.62111150172955E-12	3.11752211871067E-13	-1.65228672291666E-12	5.29978760180814E-13	-2.8057699068396E-13	1.99521415597483E-12	-7.17030087303454E-13	7.79380529677668E-13	-1.55876105935534E-13	5.92329202555027E-13	-1.55876105935534E-13	1.4028849534198E-12	-4.36453096619494E-13	1.80816282885219E-12	6.85854866116347E-13
0.00882	1.21583362629716E-12	9.97607077987414E-13	0	1.37170973223269E-12	2.8057699068396E-13	-1.43406017460691E-12	4.36453096619494E-13	5.61153981367921E-13	2.71224424327828E-12	-6.54679644929241E-13	7.79380529677668E-13	-6.23504423742134E-14	5.61153981367921E-13	1.24700884748427E-13	1.12230796273584E-12	-3.11752211871067E-13	1.77698760766508E-12	2.49401769496854E-13
0.00884	1.15348318392295E-12	1.09113274154873E-12	3.11752211871067E-14	1.09113274154873E-12	3.11752211871067E-13	-9.66431856800308E-13	6.23504423742134E-14	1.34053451104559E-12	2.96164601277514E-12	-2.8057699068396E-13	6.23504423742134E-13	2.18226548309747E-13	4.67628317806601E-13	4.67628317806601E-13	6.23504423742134E-13	-1.55876105935534E-13	1.62111150172955E-12	-9.35256635613201E-14
0.00886	9.35256635613201E-13	7.79380529677668E-13	-9.35256635613201E-14	7.17030087303454E-13	3.42927433058174E-13	-2.8057699068396E-13	-4.05277875432387E-13	1.80816282885219E-12	2.7745946856525E-12	3.11752211871067E-13	5.92329202555027E-13	4.36453096619494E-13	2.18226548309747E-13	3.7410265424528E-13	6.23504423742134E-14	-1.55876105935534E-13	1.43406017460691E-12	-3.11752211871067E-13
0.00888	8.72906193238988E-13	1.8705132712264E-13	-2.18226548309747E-13	2.18226548309747E-13	4.36453096619494E-13	4.98803538993707E-13	-8.72906193238988E-13	1.68346194410376E-12	2.18226548309747E-12	9.04081414426094E-13	6.23504423742134E-13	7.48205308490561E-13	-9.35256635613201E-14	0	-6.54679644929241E-13	-4.67628317806601E-13	1.18465840511005E-12	-4.36453096619494E-13
0.0089	1.18465840511005E-12	-3.7410265424528E-13	9.35256635613201E-14	-6.23504423742134E-14	4.05277875432387E-13	9.35256635613201E-13	-1.12230796273584E-12	1.09113274154873E-12	1.4028849534198E-12	1.43406017460691E-12	5.61153981367921E-13	1.18465840511005E-12	-1.8705132712264E-13	0	-9.04081414426094E-13	-7.79380529677668E-13	9.04081414426094E-13	-2.18226548309747E-13
0.00892	1.46523539579401E-12	-7.79380529677668E-13	4.36453096619494E-13	-1.55876105935534E-13	4.67628317806601E-13	1.05995752036163E-12	-9.66431856800308E-13	4.36453096619494E-13	6.54679644929241E-13	1.34053451104559E-12	3.7410265424528E-13	1.65228672291666E-12	3.11752211871067E-14	1.55876105935534E-13	-8.10555750864774E-13	-1.02878229917452E-12	6.23504423742134E-13	-6.23504423742134E-14
0.00894	1.62111150172955E-12	-1.02878229917452E-12	7.79380529677668E-13	-4.05277875432387E-13	3.11752211871067E-13	9.04081414426094E-13	-4.05277875432387E-13	3.11752211871067E-14	6.23504423742134E-14	1.09113274154873E-12	2.49401769496854E-13	2.338141589033E-12	4.05277875432387E-13	3.42927433058174E-13	-6.23504423742134E-13	-9.04081414426094E-13	1.55876105935534E-13	6.23504423742134E-14
0.00896	1.4028849534198E-12	-1.05995752036163E-12	8.72906193238988E-13	-1.09113274154873E-12	2.8057699068396E-13	6.85854866116347E-13	3.11752211871067E-13	-1.55876105935534E-13	-4.67628317806601E-13	5.29978760180814E-13	4.05277875432387E-13	2.71224424327828E-12	9.04081414426094E-13	5.29978760180814E-13	-3.11752211871067E-13	-6.85854866116347E-13	-1.8705132712264E-13	9.35256635613201E-14
0.00898	1.12230796273584E-12	-9.35256635613201E-13	7.48205308490561E-13	-1.62111150172955E-12	3.11752211871067E-13	4.67628317806601E-13	6.85854866116347E-13	-1.24700884748427E-13	-1.02878229917452E-12	3.11752211871067E-13	5.61153981367921E-13	2.86812034921382E-12	1.43406017460691E-12	5.92329202555027E-13	-6.23504423742134E-14	-6.54679644929241E-13	-7.79380529677668E-13	6.23504423742134E-14
0.009	7.79380529677668E-13	-6.54679644929241E-13	3.42927433058174E-13	-1.8393380500393E-12	5.29978760180814E-13	2.18226548309747E-13	8.10555750864774E-13	1.8705132712264E-13	-1.55876105935534E-12	2.8057699068396E-13	7.48205308490561E-13	2.68106902209118E-12	1.65228672291666E-12	5.61153981367921E-13	3.11752211871067E-14	-6.23504423742134E-13	-1.8393380500393E-12	3.11752211871067E-14
0.00902	5.61153981367921E-13	-2.8057699068396E-13	3.11752211871067E-14	-1.4028849534198E-12	8.41730972051881E-13	0	5.61153981367921E-13	6.23504423742134E-13	-1.96403893478772E-12	2.49401769496854E-13	6.85854866116347E-13	2.27579114665879E-12	1.80816282885219E-12	5.29978760180814E-13	6.23504423742134E-14	-5.61153981367921E-13	-2.40049203140722E-12	1.8705132712264E-13
0.00904	2.8057699068396E-13	1.55876105935534E-13	-2.18226548309747E-13	-8.72906193238988E-13	1.12230796273584E-12	-1.8705132712264E-13	4.05277875432387E-13	1.21583362629716E-12	-1.99521415597483E-12	5.61153981367921E-13	7.48205308490561E-13	1.71463716529087E-12	1.93286371360062E-12	5.61153981367921E-13	-3.11752211871067E-14	-6.54679644929241E-13	-1.99521415597483E-12	6.85854866116347E-13
0.00906	-3.11752211871067E-14	6.54679644929241E-13	-1.55876105935534E-13	-4.36453096619494E-13	1.24700884748427E-12	-2.8057699068396E-13	4.67628317806601E-13	1.65228672291666E-12	-1.52758583816823E-12	8.10555750864774E-13	9.97607077987414E-13	1.30935928985848E-12	1.80816282885219E-12	9.04081414426094E-13	-1.8705132712264E-13	-7.48205308490561E-13	-9.97607077987414E-13	1.34053451104559E-12
0.00908	-2.8057699068396E-13	9.97607077987414E-13	2.18226548309747E-13	-1.8705132712264E-13	1.55876105935534E-12	-3.42927433058174E-13	7.17030087303454E-13	1.58993628054244E-12	-6.85854866116347E-13	1.02878229917452E-12	1.27818406867137E-12	1.05995752036163E-12	1.65228672291666E-12	1.24700884748427E-12	-5.61153981367921E-13	-8.41730972051881E-13	-2.18226548309747E-13	1.99521415597483E-12
0.0091	-2.8057699068396E-13	1.18465840511005E-12	9.35256635613201E-13	-1.24700884748427E-13	1.96403893478772E-12	-2.18226548309747E-13	1.15348318392295E-12	9.04081414426094E-13	4.98803538993707E-13	1.02878229917452E-12	1.49641061698112E-12	9.97607077987414E-13	1.18465840511005E-12	1.34053451104559E-12	-7.48205308490561E-13	-8.72906193238988E-13	2.18226548309747E-13	2.36931681022011E-12
0.00912	3.11752211871067E-14	1.18465840511005E-12	1.55876105935534E-12	-6.23504423742134E-14	2.36931681022011E-12	-6.23504423742134E-14	1.55876105935534E-12	0	1.58993628054244E-12	7.48205308490561E-13	1.30935928985848E-12	1.15348318392295E-12	1.55876105935534E-13	1.18465840511005E-12	-9.04081414426094E-13	-8.10555750864774E-13	6.85854866116347E-13	2.36931681022011E-12
0.00914	3.42927433058174E-13	9.66431856800308E-13	1.8393380500393E-12	6.23504423742134E-14	2.49401769496854E-12	-1.55876105935534E-13	1.99521415597483E-12	-7.17030087303454E-13	2.27579114665879E-12	3.7410265424528E-13	9.04081414426094E-13	1.52758583816823E-12	-8.41730972051881E-13	9.04081414426094E-13	-9.66431856800308E-13	-8.10555750864774E-13	1.05995752036163E-12	1.90168849241351E-12
0.00916	4.05277875432387E-13	6.85854866116347E-13	1.8393380500393E-12	4.98803538993707E-13	2.24461592547168E-12	-2.49401769496854E-13	2.15109026191036E-12	-8.41730972051881E-13	2.46284247378143E-12	2.18226548309747E-13	6.54679644929241E-13	2.08873981953615E-12	-9.04081414426094E-13	6.85854866116347E-13	-7.79380529677668E-13	-7.79380529677668E-13	9.97607077987414E-13	1.12230796273584E-12
0.00918	1.55876105935534E-13	5.29978760180814E-13	1.30935928985848E-12	1.24700884748427E-12	1.80816282885219E-12	-2.49401769496854E-13	2.338141589033E-12	-6.23504423742134E-13	2.3069663678459E-12	4.05277875432387E-13	5.29978760180814E-13	2.52519291615564E-12	-2.18226548309747E-13	5.92329202555027E-13	-4.98803538993707E-13	-6.85854866116347E-13	5.92329202555027E-13	3.7410265424528E-13
0.0092	6.23504423742134E-14	3.7410265424528E-13	7.17030087303454E-13	2.08873981953615E-12	1.30935928985848E-12	-1.55876105935534E-13	2.18226548309747E-12	-3.11752211871067E-13	1.74581238647798E-12	1.09113274154873E-12	6.54679644929241E-13	2.58754335852986E-12	4.36453096619494E-13	7.48205308490561E-13	-3.7410265424528E-13	-5.61153981367921E-13	3.11752211871067E-14	6.23504423742134E-14
0.00922	1.8705132712264E-13	2.18226548309747E-13	7.79380529677668E-13	2.71224424327828E-12	9.04081414426094E-13	0	2.02638937716194E-12	9.35256635613201E-14	1.27818406867137E-12	1.58993628054244E-12	9.35256635613201E-13	2.24461592547168E-12	1.02878229917452E-12	9.35256635613201E-13	-1.24700884748427E-13	-6.54679644929241E-13	-6.85854866116347E-13	-1.55876105935534E-13
0.00924	6.54679644929241E-13	-1.24700884748427E-13	1.34053451104559E-12	2.89929557040092E-12	6.85854866116347E-13	1.55876105935534E-13	1.62111150172955E-12	2.49401769496854E-13	8.10555750864774E-13	1.68346194410376E-12	9.04081414426094E-13	1.8705132712264E-12	1.43406017460691E-12	9.35256635613201E-13	6.23504423742134E-14	-9.66431856800308E-13	-1.05995752036163E-12	-1.8705132712264E-13
0.00926	1.27818406867137E-12	-4.36453096619494E-13	1.55876105935534E-12	2.64989380090407E-12	7.79380529677668E-13	2.8057699068396E-13	1.52758583816823E-12	2.49401769496854E-13	4.67628317806601E-13	1.43406017460691E-12	7.48205308490561E-13	1.58993628054244E-12	1.58993628054244E-12	9.66431856800308E-13	2.49401769496854E-13	-1.4028849534198E-12	-9.35256635613201E-13	-1.8705132712264E-13
0.00928	1.99521415597483E-12	-6.54679644929241E-13	1.21583362629716E-12	2.27579114665879E-12	9.35256635613201E-13	4.67628317806601E-13	1.58993628054244E-12	2.18226548309747E-13	1.24700884748427E-13	9.35256635613201E-13	3.7410265424528E-13	1.34053451104559E-12	1.52758583816823E-12	7.17030087303454E-13	1.8705132712264E-13	-1.93286371360062E-12	0	-2.49401769496854E-13
0.0093	2.8057699068396E-12	-4.67628317806601E-13	4.36453096619494E-13	2.05756459834904E-12	1.02878229917452E-12	9.04081414426094E-13	1.74581238647798E-12	-1.24700884748427E-13	-6.23504423742134E-14	5.29978760180814E-13	3.11752211871067E-14	1.30935928985848E-12	1.21583362629716E-12	4.67628317806601E-13	-3.11752211871067E-13	-2.02638937716194E-12	8.10555750864774E-13	-9.35256635613201E-14
0.00932	3.05517167633646E-12	-1.24700884748427E-13	-3.11752211871067E-13	1.90168849241351E-12	9.66431856800308E-13	1.4028849534198E-12	1.52758583816823E-12	-7.48205308490561E-13	9.35256635613201E-14	1.24700884748427E-13	-3.11752211871067E-13	1.27818406867137E-12	1.27818406867137E-12	2.8057699068396E-13	-7.79380529677668E-13	-1.55876105935534E-12	1.46523539579401E-12	2.8057699068396E-13
0.00934	2.58754335852986E-12	4.67628317806601E-13	-1.05995752036163E-12	1.8705132712264E-12	8.41730972051881E-13	1.80816282885219E-12	1.09113274154873E-12	-1.52758583816823E-12	9.35256635613201E-14	-2.8057699068396E-13	-7.48205308490561E-13	1.52758583816823E-12	1.62111150172955E-12	5.92329202555027E-13	-1.15348318392295E-12	-7.17030087303454E-13	1.65228672291666E-12	6.54679644929241E-13
0.00936	1.62111150172955E-12	9.35256635613201E-13	-1.30935928985848E-12	1.90168849241351E-12	8.72906193238988E-13	1.99521415597483E-12	5.29978760180814E-13	-1.93286371360062E-12	-1.55876105935534E-13	-3.7410265424528E-13	-1.34053451104559E-12	1.71463716529087E-12	2.08873981953615E-12	9.35256635613201E-13	-1.24700884748427E-12	-3.42927433058174E-13	1.37170973223269E-12	8.10555750864774E-13
0.00938	5.61153981367921E-13	1.27818406867137E-12	-1.12230796273584E-12	1.80816282885219E-12	9.66431856800308E-13	1.68346194410376E-12	-6.23504423742134E-14	-1.99521415597483E-12	-3.7410265424528E-13	-2.8057699068396E-13	-1.80816282885219E-12	2.02638937716194E-12	2.71224424327828E-12	8.72906193238988E-13	-1.12230796273584E-12	-3.7410265424528E-13	1.05995752036163E-12	6.85854866116347E-13
0.0094	-1.24700884748427E-13	1.24700884748427E-12	-5.92329202555027E-13	1.55876105935534E-12	8.10555750864774E-13	1.18465840511005E-12	-3.11752211871067E-13	-1.74581238647798E-12	-4.05277875432387E-13	0	-1.8393380500393E-12	2.24461592547168E-12	3.2733982246462E-12	6.85854866116347E-13	-8.72906193238988E-13	-8.10555750864774E-13	7.79380529677668E-13	2.8057699068396E-13
0.00942	-4.05277875432387E-13	7.79380529677668E-13	-1.55876105935534E-13	1.12230796273584E-12	3.42927433058174E-13	7.79380529677668E-13	-6.23504423742134E-13	-1.27818406867137E-12	-3.7410265424528E-13	1.55876105935534E-13	-1.34053451104559E-12	1.77698760766508E-12	3.11752211871067E-12	7.79380529677668E-13	-5.29978760180814E-13	-1.37170973223269E-12	4.67628317806601E-13	9.35256635613201E-14
0.00944	-2.8057699068396E-13	3.11752211871067E-13	3.7410265424528E-13	4.67628317806601E-13	-1.8705132712264E-13	6.23504423742134E-13	-9.35256635613201E-13	-6.85854866116347E-13	-2.8057699068396E-13	3.42927433058174E-13	-4.05277875432387E-13	8.72906193238988E-13	2.58754335852986E-12	7.48205308490561E-13	2.18226548309747E-13	-1.58993628054244E-12	1.24700884748427E-13	1.24700884748427E-13
0.00946	-1.55876105935534E-13	1.24700884748427E-13	7.17030087303454E-13	-1.8705132712264E-13	-4.98803538993707E-13	3.11752211871067E-13	-1.02878229917452E-12	0	-4.98803538993707E-13	3.42927433058174E-13	7.48205308490561E-13	3.11752211871067E-14	1.65228672291666E-12	2.8057699068396E-13	9.04081414426094E-13	-1.46523539579401E-12	-2.18226548309747E-13	2.49401769496854E-13
0.00948	-1.24700884748427E-13	6.23504423742134E-14	7.79380529677668E-13	-4.98803538993707E-13	-7.48205308490561E-13	0	-8.10555750864774E-13	6.85854866116347E-13	-7.17030087303454E-13	2.18226548309747E-13	1.74581238647798E-12	-6.23504423742134E-14	5.29978760180814E-13	-3.7410265424528E-13	1.49641061698112E-12	-1.30935928985848E-12	-4.98803538993707E-13	5.61153981367921E-13
0.0095	9.35256635613201E-14	1.8705132712264E-13	4.36453096619494E-13	-5.61153981367921E-13	-1.18465840511005E-12	-3.11752211871067E-13	-1.8705132712264E-13	1.4028849534198E-12	-7.48205308490561E-13	9.35256635613201E-14	2.36931681022011E-12	4.98803538993707E-13	-4.36453096619494E-13	-7.48205308490561E-13	1.74581238647798E-12	-1.15348318392295E-12	-5.61153981367921E-13	7.48205308490561E-13
0.00952	3.7410265424528E-13	1.55876105935534E-13	-3.11752211871067E-13	-2.49401769496854E-13	-1.34053451104559E-12	-4.36453096619494E-13	7.48205308490561E-13	2.08873981953615E-12	-4.05277875432387E-13	-3.11752211871067E-14	2.338141589033E-12	9.04081414426094E-13	-1.09113274154873E-12	-4.98803538993707E-13	1.8705132712264E-12	-1.09113274154873E-12	-4.36453096619494E-13	8.41730972051881E-13
0.00954	5.61153981367921E-13	-1.55876105935534E-13	-1.21583362629716E-12	9.35256635613201E-14	-1.27818406867137E-12	-2.18226548309747E-13	1.27818406867137E-12	2.61871857971696E-12	2.8057699068396E-13	-2.49401769496854E-13	1.99521415597483E-12	1.30935928985848E-12	-1.18465840511005E-12	-6.23504423742134E-14	1.8393380500393E-12	-1.09113274154873E-12	-2.49401769496854E-13	7.48205308490561E-13
0.00956	6.23504423742134E-13	-5.61153981367921E-13	-1.80816282885219E-12	4.36453096619494E-13	-6.54679644929241E-13	9.35256635613201E-14	1.12230796273584E-12	2.61871857971696E-12	1.02878229917452E-12	-4.67628317806601E-13	1.30935928985848E-12	1.65228672291666E-12	-8.72906193238988E-13	1.24700884748427E-13	1.49641061698112E-12	-9.66431856800308E-13	1.24700884748427E-13	8.41730972051881E-13
0.00958	5.61153981367921E-13	-9.04081414426094E-13	-1.96403893478772E-12	5.92329202555027E-13	6.23504423742134E-14	6.23504423742134E-13	4.05277875432387E-13	1.90168849241351E-12	1.4028849534198E-12	-3.11752211871067E-13	5.29978760180814E-13	1.55876105935534E-12	-9.35256635613201E-14	-1.24700884748427E-13	9.97607077987414E-13	-4.05277875432387E-13	7.48205308490561E-13	6.54679644929241E-13
0.0096	4.36453096619494E-13	-9.35256635613201E-13	-1.71463716529087E-12	6.23504423742134E-13	4.05277875432387E-13	1.09113274154873E-12	-3.42927433058174E-13	7.17030087303454E-13	1.58993628054244E-12	1.24700884748427E-13	1.55876105935534E-13	9.04081414426094E-13	8.72906193238988E-13	-2.18226548309747E-13	3.42927433058174E-13	4.05277875432387E-13	1.49641061698112E-12	3.7410265424528E-13
0.00962	2.8057699068396E-13	-7.17030087303454E-13	-1.43406017460691E-12	4.36453096619494E-13	3.11752211871067E-13	1.49641061698112E-12	-1.12230796273584E-12	-4.67628317806601E-13	1.52758583816823E-12	6.23504423742134E-13	-9.35256635613201E-14	3.11752211871067E-14	1.62111150172955E-12	3.11752211871067E-14	-4.05277875432387E-13	1.43406017460691E-12	1.80816282885219E-12	1.55876105935534E-13
0.00964	2.18226548309747E-13	-2.8057699068396E-13	-8.72906193238988E-13	1.55876105935534E-13	-6.23504423742134E-14	1.55876105935534E-12	-1.46523539579401E-12	-1.4028849534198E-12	1.30935928985848E-12	9.35256635613201E-13	-2.49401769496854E-13	-7.17030087303454E-13	1.99521415597483E-12	5.92329202555027E-13	-1.02878229917452E-12	2.18226548309747E-12	1.71463716529087E-12	-2.8057699068396E-13
0.00966	9.35256635613201E-14	3.11752211871067E-14	-3.7410265424528E-13	-3.7410265424528E-13	-4.98803538993707E-13	1.4028849534198E-12	-1.15348318392295E-12	-1.8705132712264E-12	1.05995752036163E-12	1.09113274154873E-12	-2.49401769496854E-13	-1.30935928985848E-12	1.77698760766508E-12	1.21583362629716E-12	-1.52758583816823E-12	2.11991504072326E-12	1.15348318392295E-12	-6.54679644929241E-13
0.00968	6.23504423742134E-14	9.35256635613201E-14	1.8705132712264E-13	-7.79380529677668E-13	-8.10555750864774E-13	1.09113274154873E-12	-1.24700884748427E-13	-1.8393380500393E-12	5.61153981367921E-13	8.72906193238988E-13	-3.7410265424528E-13	-1.34053451104559E-12	1.18465840511005E-12	1.65228672291666E-12	-1.65228672291666E-12	1.62111150172955E-12	5.92329202555027E-13	-9.97607077987414E-13
0.0097	1.24700884748427E-13	6.23504423742134E-14	4.98803538993707E-13	-1.15348318392295E-12	-9.04081414426094E-13	8.72906193238988E-13	1.37170973223269E-12	-1.34053451104559E-12	2.49401769496854E-13	5.61153981367921E-13	-3.7410265424528E-13	-9.35256635613201E-13	3.42927433058174E-13	1.4028849534198E-12	-1.52758583816823E-12	8.10555750864774E-13	1.55876105935534E-13	-9.97607077987414E-13
0.00972	4.05277875432387E-13	2.49401769496854E-13	5.61153981367921E-13	-1.34053451104559E-12	-4.67628317806601E-13	8.41730972051881E-13	2.74341946446539E-12	-5.92329202555027E-13	-9.35256635613201E-14	1.8705132712264E-13	-2.18226548309747E-13	-4.98803538993707E-13	-4.98803538993707E-13	9.04081414426094E-13	-1.21583362629716E-12	2.18226548309747E-13	-2.18226548309747E-13	-7.79380529677668E-13
0.00974	5.29978760180814E-13	5.92329202555027E-13	5.61153981367921E-13	-1.18465840511005E-12	3.7410265424528E-13	8.41730972051881E-13	3.61632565770438E-12	2.8057699068396E-13	-2.18226548309747E-13	0	2.18226548309747E-13	6.23504423742134E-14	-1.05995752036163E-12	3.42927433058174E-13	-8.41730972051881E-13	-3.11752211871067E-14	-3.42927433058174E-13	-3.11752211871067E-14
0.00976	5.92329202555027E-13	7.48205308490561E-13	4.98803538993707E-13	-7.79380529677668E-13	1.49641061698112E-12	8.10555750864774E-13	3.77220176363991E-12	1.09113274154873E-12	-3.11752211871067E-13	-2.18226548309747E-13	8.72906193238988E-13	5.92329202555027E-13	-1.30935928985848E-12	-6.23504423742134E-14	-4.05277875432387E-13	2.18226548309747E-13	-5.29978760180814E-13	9.04081414426094E-13
0.00978	4.98803538993707E-13	9.04081414426094E-13	6.23504423742134E-13	-3.11752211871067E-13	2.40049203140722E-12	4.67628317806601E-13	3.39809910939463E-12	1.4028849534198E-12	-2.18226548309747E-13	-3.11752211871067E-13	1.62111150172955E-12	1.27818406867137E-12	-1.15348318392295E-12	-1.55876105935534E-13	3.11752211871067E-14	7.79380529677668E-13	-1.15348318392295E-12	1.77698760766508E-12
0.0098	6.54679644929241E-13	7.48205308490561E-13	7.48205308490561E-13	3.11752211871067E-14	2.96164601277514E-12	6.23504423742134E-14	2.61871857971696E-12	1.55876105935534E-12	-9.35256635613201E-14	-4.36453096619494E-13	2.27579114665879E-12	1.99521415597483E-12	-6.23504423742134E-13	3.11752211871067E-14	4.05277875432387E-13	1.37170973223269E-12	-1.96403893478772E-12	2.338141589033E-12
0.00982	1.02878229917452E-12	6.85854866116347E-13	8.72906193238988E-13	1.8705132712264E-13	3.08634689752356E-12	-3.42927433058174E-13	1.8393380500393E-12	1.30935928985848E-12	2.18226548309747E-13	-5.92329202555027E-13	2.55636813734275E-12	2.49401769496854E-12	9.35256635613201E-14	4.05277875432387E-13	8.10555750864774E-13	1.68346194410376E-12	-2.18226548309747E-12	2.36931681022011E-12
0.00984	1.12230796273584E-12	4.05277875432387E-13	8.41730972051881E-13	2.18226548309747E-13	2.61871857971696E-12	-7.17030087303454E-13	1.24700884748427E-12	9.66431856800308E-13	4.98803538993707E-13	-7.48205308490561E-13	2.43166725259432E-12	2.43166725259432E-12	6.23504423742134E-13	6.85854866116347E-13	1.24700884748427E-12	1.27818406867137E-12	-1.46523539579401E-12	1.99521415597483E-12
0.00986	9.97607077987414E-13	6.23504423742134E-14	9.35256635613201E-13	3.11752211871067E-13	2.11991504072326E-12	-8.41730972051881E-13	6.54679644929241E-13	5.29978760180814E-13	7.48205308490561E-13	-8.41730972051881E-13	1.8705132712264E-12	2.21344070428458E-12	8.10555750864774E-13	8.41730972051881E-13	1.74581238647798E-12	7.17030087303454E-13	-4.67628317806601E-13	1.49641061698112E-12
0.00988	6.85854866116347E-13	-3.11752211871067E-13	1.09113274154873E-12	1.55876105935534E-13	1.55876105935534E-12	-7.17030087303454E-13	0	3.42927433058174E-13	7.48205308490561E-13	-6.23504423742134E-13	1.05995752036163E-12	1.99521415597483E-12	4.05277875432387E-13	9.04081414426094E-13	2.11991504072326E-12	-9.35256635613201E-14	5.29978760180814E-13	1.12230796273584E-12
0.0099	3.42927433058174E-13	-5.61153981367921E-13	9.97607077987414E-13	0	1.15348318392295E-12	-3.11752211871067E-13	-7.17030087303454E-13	2.8057699068396E-13	7.48205308490561E-13	-3.11752211871067E-14	-9.35256635613201E-14	1.77698760766508E-12	-2.49401769496854E-13	9.35256635613201E-13	2.40049203140722E-12	-6.54679644929241E-13	1.52758583816823E-12	1.05995752036163E-12
0.00992	3.11752211871067E-14	-4.36453096619494E-13	9.35256635613201E-13	3.7410265424528E-13	1.05995752036163E-12	1.55876105935534E-13	-1.30935928985848E-12	2.18226548309747E-13	8.10555750864774E-13	7.79380529677668E-13	-1.02878229917452E-12	1.80816282885219E-12	-3.42927433058174E-13	1.18465840511005E-12	2.61871857971696E-12	-8.72906193238988E-13	2.18226548309747E-12	1.18465840511005E-12
0.00994	-9.35256635613201E-14	-2.49401769496854E-13	9.97607077987414E-13	1.18465840511005E-12	9.04081414426094E-13	5.61153981367921E-13	-1.4028849534198E-12	-1.8705132712264E-13	9.97607077987414E-13	1.71463716529087E-12	-1.52758583816823E-12	1.96403893478772E-12	9.35256635613201E-14	1.37170973223269E-12	2.49401769496854E-12	-8.72906193238988E-13	2.43166725259432E-12	1.15348318392295E-12
0.00996	0	1.24700884748427E-13	1.15348318392295E-12	1.8393380500393E-12	8.72906193238988E-13	7.48205308490561E-13	-9.66431856800308E-13	-4.67628317806601E-13	9.35256635613201E-13	2.36931681022011E-12	-1.37170973223269E-12	1.93286371360062E-12	6.85854866116347E-13	1.27818406867137E-12	2.02638937716194E-12	-6.85854866116347E-13	2.21344070428458E-12	1.02878229917452E-12
0.00998	3.11752211871067E-14	3.42927433058174E-13	1.43406017460691E-12	1.99521415597483E-12	8.10555750864774E-13	7.48205308490561E-13	-1.55876105935534E-13	-6.85854866116347E-13	8.72906193238988E-13	2.40049203140722E-12	-9.97607077987414E-13	1.77698760766508E-12	9.35256635613201E-13	8.41730972051881E-13	1.12230796273584E-12	-4.67628317806601E-13	1.80816282885219E-12	6.54679644929241E-13
0.01	1.8705132712264E-13	3.42927433058174E-13	1.52758583816823E-12	1.49641061698112E-12	5.29978760180814E-13	8.41730972051881E-13	7.79380529677668E-13	-6.23504423742134E-13	1.09113274154873E-12	1.90168849241351E-12	-1.8705132712264E-13	1.24700884748427E-12	9.97607077987414E-13	3.42927433058174E-13	2.18226548309747E-13	-1.24700884748427E-13	1.24700884748427E-12	3.11752211871067E-14
0.01002	4.98803538993707E-13	1.8705132712264E-13	1.49641061698112E-12	8.10555750864774E-13	-6.23504423742134E-14	8.72906193238988E-13	1.68346194410376E-12	-3.42927433058174E-13	1.62111150172955E-12	1.24700884748427E-12	8.10555750864774E-13	7.48205308490561E-13	7.48205308490561E-13	-9.35256635613201E-14	-4.36453096619494E-13	2.49401769496854E-13	1.09113274154873E-12	-3.42927433058174E-13
0.01004	1.02878229917452E-12	0	1.30935928985848E-12	2.18226548309747E-13	-8.10555750864774E-13	9.35256635613201E-13	2.11991504072326E-12	-6.23504423742134E-14	2.21344070428458E-12	3.11752211871067E-13	1.71463716529087E-12	3.11752211871067E-13	4.98803538993707E-13	-2.8057699068396E-13	-8.10555750864774E-13	5.92329202555027E-13	1.18465840511005E-12	-7.17030087303454E-13
0.01006	1.52758583816823E-12	-1.55876105935534E-13	1.21583362629716E-12	2.8057699068396E-13	-1.21583362629716E-12	7.48205308490561E-13	2.18226548309747E-12	1.24700884748427E-13	2.74341946446539E-12	-4.05277875432387E-13	2.08873981953615E-12	3.11752211871067E-14	9.35256635613201E-14	-2.8057699068396E-13	-7.79380529677668E-13	7.48205308490561E-13	1.12230796273584E-12	-8.10555750864774E-13
0.01008	1.80816282885219E-12	-2.49401769496854E-13	1.18465840511005E-12	8.41730972051881E-13	-9.66431856800308E-13	4.36453096619494E-13	1.8705132712264E-12	3.7410265424528E-13	2.86812034921382E-12	-7.79380529677668E-13	1.8705132712264E-12	-1.55876105935534E-13	-3.11752211871067E-14	-4.05277875432387E-13	-6.85854866116347E-13	7.48205308490561E-13	9.04081414426094E-13	-9.04081414426094E-13
0.0101	2.05756459834904E-12	-4.05277875432387E-13	1.15348318392295E-12	1.4028849534198E-12	-2.49401769496854E-13	-6.23504423742134E-14	1.55876105935534E-12	4.67628317806601E-13	2.89929557040092E-12	-9.66431856800308E-13	1.30935928985848E-12	-3.42927433058174E-13	1.24700884748427E-13	0	-4.67628317806601E-13	4.36453096619494E-13	5.61153981367921E-13	-1.09113274154873E-12
0.01012	1.96403893478772E-12	-4.67628317806601E-13	1.27818406867137E-12	1.58993628054244E-12	4.36453096619494E-13	-3.11752211871067E-13	1.12230796273584E-12	5.29978760180814E-13	2.46284247378143E-12	-8.41730972051881E-13	8.72906193238988E-13	-4.05277875432387E-13	4.98803538993707E-13	6.54679644929241E-13	-9.35256635613201E-14	1.24700884748427E-13	-9.35256635613201E-14	-1.12230796273584E-12
0.01014	1.58993628054244E-12	-5.61153981367921E-13	1.4028849534198E-12	1.12230796273584E-12	9.97607077987414E-13	-3.42927433058174E-13	1.02878229917452E-12	6.54679644929241E-13	1.93286371360062E-12	-4.36453096619494E-13	5.61153981367921E-13	-1.8705132712264E-13	1.4028849534198E-12	1.24700884748427E-12	2.49401769496854E-13	0	-6.54679644929241E-13	-9.35256635613201E-13
0.01016	1.24700884748427E-12	-7.79380529677668E-13	1.46523539579401E-12	3.42927433058174E-13	1.24700884748427E-12	-2.18226548309747E-13	9.66431856800308E-13	9.66431856800308E-13	1.21583362629716E-12	3.11752211871067E-14	5.29978760180814E-13	3.7410265424528E-13	2.02638937716194E-12	1.30935928985848E-12	5.29978760180814E-13	9.35256635613201E-14	-1.21583362629716E-12	-4.36453096619494E-13
0.01018	7.17030087303454E-13	-1.18465840511005E-12	1.77698760766508E-12	-3.42927433058174E-13	1.05995752036163E-12	-6.23504423742134E-14	1.09113274154873E-12	1.37170973223269E-12	8.10555750864774E-13	3.7410265424528E-13	6.54679644929241E-13	7.48205308490561E-13	2.27579114665879E-12	7.48205308490561E-13	6.54679644929241E-13	4.36453096619494E-13	-1.58993628054244E-12	6.23504423742134E-14
0.0102	1.55876105935534E-13	-1.4028849534198E-12	2.11991504072326E-12	-5.61153981367921E-13	8.10555750864774E-13	9.35256635613201E-14	1.09113274154873E-12	1.68346194410376E-12	4.05277875432387E-13	5.92329202555027E-13	1.15348318392295E-12	7.17030087303454E-13	2.24461592547168E-12	6.23504423742134E-14	4.67628317806601E-13	4.98803538993707E-13	-1.30935928985848E-12	5.29978760180814E-13
0.01022	-3.7410265424528E-13	-1.49641061698112E-12	2.58754335852986E-12	-2.49401769496854E-13	8.41730972051881E-13	2.8057699068396E-13	7.79380529677668E-13	1.90168849241351E-12	3.11752211871067E-14	6.85854866116347E-13	1.37170973223269E-12	4.05277875432387E-13	1.77698760766508E-12	-4.98803538993707E-13	3.11752211871067E-14	3.42927433058174E-13	-6.54679644929241E-13	7.79380529677668E-13
0.01024	-6.54679644929241E-13	-1.05995752036163E-12	2.52519291615564E-12	3.42927433058174E-13	8.72906193238988E-13	3.11752211871067E-13	3.7410265424528E-13	1.8393380500393E-12	-2.49401769496854E-13	5.92329202555027E-13	1.65228672291666E-12	3.11752211871067E-13	1.58993628054244E-12	-6.23504423742134E-13	-1.55876105935534E-13	-6.23504423742134E-14	4.98803538993707E-13	9.35256635613201E-13
0.01026	-6.85854866116347E-13	-3.11752211871067E-13	1.8705132712264E-12	7.48205308490561E-13	4.98803538993707E-13	4.67628317806601E-13	-1.55876105935534E-13	1.55876105935534E-12	-7.79380529677668E-13	5.61153981367921E-13	1.62111150172955E-12	2.8057699068396E-13	1.37170973223269E-12	-4.36453096619494E-13	-6.23504423742134E-14	-4.05277875432387E-13	1.55876105935534E-12	8.10555750864774E-13
0.01028	-2.49401769496854E-13	4.98803538993707E-13	9.97607077987414E-13	8.72906193238988E-13	-1.55876105935534E-13	8.10555750864774E-13	-4.36453096619494E-13	1.18465840511005E-12	-1.15348318392295E-12	2.18226548309747E-13	1.55876105935534E-12	2.8057699068396E-13	1.24700884748427E-12	-1.55876105935534E-13	1.55876105935534E-13	-7.48205308490561E-13	2.08873981953615E-12	4.67628317806601E-13
0.0103	4.67628317806601E-13	1.34053451104559E-12	9.35256635613201E-14	7.48205308490561E-13	-3.7410265424528E-13	1.58993628054244E-12	-4.05277875432387E-13	7.48205308490561E-13	-1.58993628054244E-12	-6.23504423742134E-14	1.49641061698112E-12	2.49401769496854E-13	1.15348318392295E-12	6.23504423742134E-14	1.24700884748427E-13	-7.79380529677668E-13	1.8393380500393E-12	1.24700884748427E-13
0.01032	1.24700884748427E-12	1.77698760766508E-12	-7.17030087303454E-13	4.36453096619494E-13	-2.18226548309747E-13	2.36931681022011E-12	-2.49401769496854E-13	5.61153981367921E-13	-1.77698760766508E-12	-1.24700884748427E-13	1.27818406867137E-12	4.67628317806601E-13	8.41730972051881E-13	6.23504423742134E-14	0	-7.17030087303454E-13	1.21583362629716E-12	-1.24700884748427E-13
0.01034	1.68346194410376E-12	1.8393380500393E-12	-1.24700884748427E-12	2.49401769496854E-13	0	2.8057699068396E-12	1.8705132712264E-13	4.67628317806601E-13	-1.55876105935534E-12	1.8705132712264E-13	8.41730972051881E-13	5.92329202555027E-13	4.98803538993707E-13	6.23504423742134E-14	-2.8057699068396E-13	-3.11752211871067E-13	4.67628317806601E-13	-2.49401769496854E-13
0.01036	1.90168849241351E-12	1.30935928985848E-12	-1.18465840511005E-12	1.8705132712264E-13	4.05277875432387E-13	2.8057699068396E-12	9.04081414426094E-13	4.67628317806601E-13	-7.79380529677668E-13	5.92329202555027E-13	5.29978760180814E-13	7.48205308490561E-13	1.55876105935534E-13	1.24700884748427E-13	-3.11752211871067E-13	1.24700884748427E-13	3.11752211871067E-14	-3.11752211871067E-13
0.01038	1.99521415597483E-12	6.85854866116347E-13	-7.79380529677668E-13	0	9.04081414426094E-13	2.27579114665879E-12	1.55876105935534E-12	5.29978760180814E-13	2.8057699068396E-13	9.97607077987414E-13	3.11752211871067E-13	9.97607077987414E-13	-6.23504423742134E-14	1.24700884748427E-13	-4.36453096619494E-13	9.35256635613201E-14	-2.8057699068396E-13	-3.7410265424528E-13
0.0104	1.96403893478772E-12	2.18226548309747E-13	-1.55876105935534E-13	-2.18226548309747E-13	1.27818406867137E-12	1.34053451104559E-12	1.99521415597483E-12	7.48205308490561E-13	1.21583362629716E-12	1.12230796273584E-12	4.05277875432387E-13	1.21583362629716E-12	-3.11752211871067E-14	1.24700884748427E-13	-4.36453096619494E-13	-1.8705132712264E-13	-2.18226548309747E-13	-1.55876105935534E-13
0.01042	1.99521415597483E-12	1.24700884748427E-13	5.61153981367921E-13	-2.8057699068396E-13	1.4028849534198E-12	3.42927433058174E-13	2.338141589033E-12	7.17030087303454E-13	1.8705132712264E-12	9.35256635613201E-13	5.29978760180814E-13	1.18465840511005E-12	9.35256635613201E-14	-6.23504423742134E-14	-4.36453096619494E-13	-7.17030087303454E-13	-1.55876105935534E-13	1.55876105935534E-13
0.01044	1.96403893478772E-12	2.49401769496854E-13	8.41730972051881E-13	-3.42927433058174E-13	8.72906193238988E-13	-3.11752211871067E-13	2.338141589033E-12	8.72906193238988E-13	2.338141589033E-12	6.54679644929241E-13	7.79380529677668E-13	1.24700884748427E-12	2.49401769496854E-13	3.11752211871067E-14	-2.18226548309747E-13	-1.02878229917452E-12	-1.55876105935534E-13	5.61153981367921E-13
0.01046	1.8393380500393E-12	4.36453096619494E-13	8.10555750864774E-13	-7.48205308490561E-13	2.8057699068396E-13	-4.67628317806601E-13	2.11991504072326E-12	1.05995752036163E-12	2.74341946446539E-12	2.49401769496854E-13	7.79380529677668E-13	1.30935928985848E-12	5.92329202555027E-13	4.67628317806601E-13	1.8705132712264E-13	-1.02878229917452E-12	-3.42927433058174E-13	9.04081414426094E-13
0.01048	1.80816282885219E-12	3.7410265424528E-13	4.36453096619494E-13	-9.35256635613201E-13	1.8705132712264E-13	-2.18226548309747E-13	1.58993628054244E-12	1.12230796273584E-12	3.02399645514935E-12	3.7410265424528E-13	7.48205308490561E-13	1.21583362629716E-12	7.79380529677668E-13	1.09113274154873E-12	6.54679644929241E-13	-6.85854866116347E-13	-5.92329202555027E-13	1.30935928985848E-12
0.0105	1.52758583816823E-12	-1.8705132712264E-13	-3.11752211871067E-14	-5.29978760180814E-13	3.42927433058174E-13	6.23504423742134E-14	9.97607077987414E-13	1.09113274154873E-12	3.08634689752356E-12	9.35256635613201E-13	6.23504423742134E-13	1.37170973223269E-12	9.97607077987414E-13	1.58993628054244E-12	1.09113274154873E-12	-1.24700884748427E-13	-7.48205308490561E-13	1.62111150172955E-12
0.01052	1.05995752036163E-12	-6.23504423742134E-13	-9.35256635613201E-14	3.11752211871067E-13	5.61153981367921E-13	0	5.29978760180814E-13	9.04081414426094E-13	2.7745946856525E-12	1.43406017460691E-12	4.05277875432387E-13	1.49641061698112E-12	1.18465840511005E-12	1.93286371360062E-12	1.55876105935534E-12	6.23504423742134E-13	-7.79380529677668E-13	1.8393380500393E-12
0.01054	3.42927433058174E-13	-9.97607077987414E-13	-6.23504423742134E-14	6.54679644929241E-13	7.79380529677668E-13	-3.7410265424528E-13	2.49401769496854E-13	4.98803538993707E-13	2.40049203140722E-12	1.77698760766508E-12	2.49401769496854E-13	1.62111150172955E-12	1.21583362629716E-12	1.96403893478772E-12	1.74581238647798E-12	1.18465840511005E-12	-8.10555750864774E-13	1.93286371360062E-12
0.01056	-3.42927433058174E-13	-9.97607077987414E-13	9.35256635613201E-14	7.17030087303454E-13	8.10555750864774E-13	-1.18465840511005E-12	1.55876105935534E-13	3.11752211871067E-14	2.05756459834904E-12	1.65228672291666E-12	1.24700884748427E-13	1.80816282885219E-12	1.02878229917452E-12	1.80816282885219E-12	1.71463716529087E-12	1.52758583816823E-12	-9.35256635613201E-13	1.71463716529087E-12
0.01058	-7.79380529677668E-13	-8.72906193238988E-13	1.8705132712264E-13	5.29978760180814E-13	1.02878229917452E-12	-1.90168849241351E-12	1.8705132712264E-13	-3.11752211871067E-13	1.77698760766508E-12	1.24700884748427E-12	2.49401769496854E-13	1.71463716529087E-12	9.66431856800308E-13	1.58993628054244E-12	1.49641061698112E-12	1.71463716529087E-12	-1.12230796273584E-12	1.27818406867137E-12
0.0106	-8.10555750864774E-13	-7.17030087303454E-13	2.49401769496854E-13	2.8057699068396E-13	1.37170973223269E-12	-2.18226548309747E-12	2.18226548309747E-13	-3.7410265424528E-13	1.49641061698112E-12	1.02878229917452E-12	5.29978760180814E-13	1.24700884748427E-12	6.54679644929241E-13	1.18465840511005E-12	1.12230796273584E-12	1.52758583816823E-12	-8.10555750864774E-13	8.72906193238988E-13
0.01062	-2.8057699068396E-13	-6.23504423742134E-13	3.11752211871067E-13	1.55876105935534E-13	1.71463716529087E-12	-2.02638937716194E-12	3.42927433058174E-13	-1.8705132712264E-13	1.30935928985848E-12	1.09113274154873E-12	6.85854866116347E-13	5.61153981367921E-13	1.24700884748427E-13	8.10555750864774E-13	7.17030087303454E-13	9.97607077987414E-13	-3.7410265424528E-13	4.36453096619494E-13
0.01064	3.7410265424528E-13	-5.92329202555027E-13	3.42927433058174E-13	-6.23504423742134E-14	1.8705132712264E-12	-1.4028849534198E-12	6.23504423742134E-13	-3.11752211871067E-14	1.09113274154873E-12	1.43406017460691E-12	5.92329202555027E-13	-2.49401769496854E-13	-9.04081414426094E-13	4.98803538993707E-13	5.61153981367921E-13	1.8705132712264E-13	2.49401769496854E-13	-6.23504423742134E-14
0.01066	8.41730972051881E-13	-5.92329202555027E-13	3.11752211871067E-13	-3.11752211871067E-13	1.77698760766508E-12	-7.17030087303454E-13	6.23504423742134E-13	1.24700884748427E-13	9.66431856800308E-13	1.65228672291666E-12	6.23504423742134E-14	-8.41730972051881E-13	-1.74581238647798E-12	3.11752211871067E-13	6.85854866116347E-13	-4.67628317806601E-13	5.61153981367921E-13	-2.8057699068396E-13
0.01068	1.37170973223269E-12	-6.54679644929241E-13	2.18226548309747E-13	3.11752211871067E-14	1.55876105935534E-12	-2.8057699068396E-13	4.67628317806601E-13	3.42927433058174E-13	8.10555750864774E-13	1.71463716529087E-12	-5.61153981367921E-13	-1.30935928985848E-12	-1.74581238647798E-12	1.55876105935534E-13	8.41730972051881E-13	-8.41730972051881E-13	6.23504423742134E-13	-3.11752211871067E-13
0.0107	1.71463716529087E-12	-6.23504423742134E-13	2.49401769496854E-13	7.79380529677668E-13	1.21583362629716E-12	0	1.24700884748427E-13	4.36453096619494E-13	4.98803538993707E-13	1.68346194410376E-12	-1.18465840511005E-12	-1.30935928985848E-12	-9.66431856800308E-13	2.49401769496854E-13	8.72906193238988E-13	-9.35256635613201E-13	5.61153981367921E-13	-1.24700884748427E-13
0.01072	1.8705132712264E-12	-6.54679644929241E-13	2.8057699068396E-13	1.37170973223269E-12	9.97607077987414E-13	-6.23504423742134E-14	6.23504423742134E-14	2.8057699068396E-13	2.8057699068396E-13	1.30935928985848E-12	-1.46523539579401E-12	-8.41730972051881E-13	-1.24700884748427E-13	4.05277875432387E-13	5.92329202555027E-13	-7.79380529677668E-13	4.98803538993707E-13	1.24700884748427E-13
0.01074	2.05756459834904E-12	-8.41730972051881E-13	2.8057699068396E-13	1.52758583816823E-12	9.35256635613201E-13	-1.8705132712264E-13	4.36453096619494E-13	3.11752211871067E-14	1.8705132712264E-13	8.41730972051881E-13	-1.52758583816823E-12	-3.11752211871067E-13	5.92329202555027E-13	6.54679644929241E-13	9.35256635613201E-14	-4.36453096619494E-13	4.98803538993707E-13	3.11752211871067E-13
0.01076	2.21344070428458E-12	-1.02878229917452E-12	1.55876105935534E-13	1.43406017460691E-12	8.10555750864774E-13	-1.8705132712264E-13	1.24700884748427E-12	-2.8057699068396E-13	1.8705132712264E-13	3.11752211871067E-13	-1.24700884748427E-12	2.8057699068396E-13	1.18465840511005E-12	7.79380529677668E-13	-3.42927433058174E-13	0	8.10555750864774E-13	4.67628317806601E-13
0.01078	2.43166725259432E-12	-9.35256635613201E-13	3.11752211871067E-14	9.66431856800308E-13	6.85854866116347E-13	-9.35256635613201E-14	2.27579114665879E-12	-5.61153981367921E-13	1.8705132712264E-13	-1.55876105935534E-13	-4.67628317806601E-13	8.10555750864774E-13	1.77698760766508E-12	6.85854866116347E-13	-6.85854866116347E-13	9.35256635613201E-14	1.43406017460691E-12	4.67628317806601E-13
0.0108	2.61871857971696E-12	-6.23504423742134E-13	1.8705132712264E-13	5.92329202555027E-13	3.7410265424528E-13	6.23504423742134E-14	2.99282123396224E-12	-9.66431856800308E-13	2.8057699068396E-13	-5.29978760180814E-13	5.29978760180814E-13	1.37170973223269E-12	2.24461592547168E-12	3.42927433058174E-13	-8.10555750864774E-13	1.24700884748427E-13	1.74581238647798E-12	2.8057699068396E-13
0.01082	2.74341946446539E-12	-2.49401769496854E-13	4.36453096619494E-13	6.23504423742134E-14	3.11752211871067E-14	2.49401769496854E-13	3.11752211871067E-12	-1.37170973223269E-12	2.49401769496854E-13	-6.85854866116347E-13	1.30935928985848E-12	1.74581238647798E-12	2.36931681022011E-12	-1.8705132712264E-13	-4.98803538993707E-13	3.11752211871067E-14	1.55876105935534E-12	9.35256635613201E-14
0.01084	2.3069663678459E-12	3.42927433058174E-13	5.61153981367921E-13	-2.49401769496854E-13	-2.8057699068396E-13	4.36453096619494E-13	2.86812034921382E-12	-1.37170973223269E-12	6.23504423742134E-14	-7.17030087303454E-13	1.65228672291666E-12	1.90168849241351E-12	2.64989380090407E-12	-7.79380529677668E-13	2.18226548309747E-13	-9.35256635613201E-14	6.85854866116347E-13	0
0.01086	1.77698760766508E-12	6.85854866116347E-13	5.92329202555027E-13	-4.67628317806601E-13	-4.67628317806601E-13	4.05277875432387E-13	2.36931681022011E-12	-1.18465840511005E-12	-6.23504423742134E-14	-5.92329202555027E-13	1.74581238647798E-12	1.55876105935534E-12	3.05517167633646E-12	-1.21583362629716E-12	1.09113274154873E-12	-1.8705132712264E-13	-3.11752211871067E-13	-1.55876105935534E-13
0.01088	1.24700884748427E-12	9.97607077987414E-13	7.17030087303454E-13	-3.7410265424528E-13	-6.23504423742134E-13	4.67628317806601E-13	1.80816282885219E-12	-8.72906193238988E-13	-1.55876105935534E-13	-1.55876105935534E-13	1.77698760766508E-12	9.35256635613201E-13	3.11752211871067E-12	-1.4028849534198E-12	1.49641061698112E-12	-1.55876105935534E-13	-1.24700884748427E-12	-3.42927433058174E-13
0.0109	9.35256635613201E-13	9.97607077987414E-13	1.05995752036163E-12	1.55876105935534E-13	-7.48205308490561E-13	4.05277875432387E-13	1.09113274154873E-12	-7.17030087303454E-13	-4.05277875432387E-13	3.42927433058174E-13	1.62111150172955E-12	6.85854866116347E-13	2.64989380090407E-12	-1.43406017460691E-12	1.27818406867137E-12	3.11752211871067E-14	-1.65228672291666E-12	-6.54679644929241E-13
0.01092	9.35256635613201E-13	7.17030087303454E-13	1.37170973223269E-12	5.92329202555027E-13	-5.92329202555027E-13	4.36453096619494E-13	3.7410265424528E-13	-6.54679644929241E-13	-7.48205308490561E-13	7.17030087303454E-13	1.43406017460691E-12	8.41730972051881E-13	1.8705132712264E-12	-1.09113274154873E-12	5.29978760180814E-13	2.18226548309747E-13	-1.55876105935534E-12	-1.09113274154873E-12
0.01094	9.04081414426094E-13	1.55876105935534E-13	1.99521415597483E-12	1.05995752036163E-12	3.11752211871067E-14	5.61153981367921E-13	-2.49401769496854E-13	-5.61153981367921E-13	-1.09113274154873E-12	7.48205308490561E-13	1.18465840511005E-12	9.35256635613201E-13	1.15348318392295E-12	-3.7410265424528E-13	-4.36453096619494E-13	4.36453096619494E-13	-1.12230796273584E-12	-1.34053451104559E-12
0.01096	9.66431856800308E-13	-4.98803538993707E-13	2.55636813734275E-12	1.34053451104559E-12	9.04081414426094E-13	6.54679644929241E-13	-6.85854866116347E-13	-4.05277875432387E-13	-1.15348318392295E-12	3.7410265424528E-13	9.35256635613201E-13	6.23504423742134E-13	6.54679644929241E-13	2.8057699068396E-13	-1.37170973223269E-12	4.36453096619494E-13	-4.36453096619494E-13	-1.18465840511005E-12
0.01098	9.35256635613201E-13	-1.12230796273584E-12	3.42927433058174E-12	1.4028849534198E-12	1.43406017460691E-12	5.29978760180814E-13	-8.41730972051881E-13	-3.42927433058174E-13	-9.66431856800308E-13	-1.55876105935534E-13	1.05995752036163E-12	2.8057699068396E-13	4.98803538993707E-13	5.92329202555027E-13	-1.68346194410376E-12	2.18226548309747E-13	3.7410265424528E-13	-6.85854866116347E-13
0.011	6.54679644929241E-13	-1.52758583816823E-12	3.86572742720123E-12	1.37170973223269E-12	1.12230796273584E-12	1.55876105935534E-13	-7.48205308490561E-13	-2.49401769496854E-13	-6.85854866116347E-13	-7.48205308490561E-13	1.27818406867137E-12	9.35256635613201E-14	5.92329202555027E-13	3.42927433058174E-13	-1.18465840511005E-12	3.11752211871067E-14	1.12230796273584E-12	-6.23504423742134E-14
0.01102	5.29978760180814E-13	-1.46523539579401E-12	3.61632565770438E-12	1.30935928985848E-12	4.98803538993707E-13	0	-4.67628317806601E-13	-2.49401769496854E-13	-7.17030087303454E-13	-1.18465840511005E-12	1.52758583816823E-12	-1.8705132712264E-13	9.35256635613201E-13	-9.35256635613201E-14	-1.8705132712264E-13	9.35256635613201E-14	1.62111150172955E-12	4.67628317806601E-13
0.01104	2.18226548309747E-13	-9.35256635613201E-13	2.64989380090407E-12	1.18465840511005E-12	0	-6.23504423742134E-14	3.11752211871067E-14	-2.18226548309747E-13	-9.97607077987414E-13	-1.18465840511005E-12	1.55876105935534E-12	-6.23504423742134E-13	1.09113274154873E-12	-6.23504423742134E-13	9.04081414426094E-13	2.8057699068396E-13	1.65228672291666E-12	8.72906193238988E-13
0.01106	3.11752211871067E-14	-6.23504423742134E-14	1.4028849534198E-12	8.72906193238988E-13	-4.36453096619494E-13	0	4.98803538993707E-13	-3.11752211871067E-14	-1.18465840511005E-12	-8.41730972051881E-13	1.30935928985848E-12	-9.66431856800308E-13	8.72906193238988E-13	-7.79380529677668E-13	1.65228672291666E-12	6.85854866116347E-13	1.18465840511005E-12	1.05995752036163E-12
0.01108	-2.8057699068396E-13	6.54679644929241E-13	2.8057699068396E-13	7.17030087303454E-13	-7.79380529677668E-13	2.49401769496854E-13	8.41730972051881E-13	6.23504423742134E-14	-9.97607077987414E-13	-4.36453096619494E-13	6.23504423742134E-13	-9.66431856800308E-13	3.7410265424528E-13	-8.10555750864774E-13	2.11991504072326E-12	1.02878229917452E-12	4.67628317806601E-13	1.02878229917452E-12
0.0111	-8.10555750864774E-13	1.02878229917452E-12	-4.36453096619494E-13	4.05277875432387E-13	-8.10555750864774E-13	4.05277875432387E-13	1.21583362629716E-12	-6.23504423742134E-14	-5.29978760180814E-13	-1.8705132712264E-13	-1.8705132712264E-13	-6.85854866116347E-13	-3.11752211871067E-13	-3.7410265424528E-13	2.15109026191036E-12	1.27818406867137E-12	-2.49401769496854E-13	8.10555750864774E-13
0.01112	-1.18465840511005E-12	1.09113274154873E-12	-1.02878229917452E-12	-2.49401769496854E-13	-4.05277875432387E-13	4.98803538993707E-13	1.30935928985848E-12	-3.11752211871067E-13	9.35256635613201E-14	-2.8057699068396E-13	-7.79380529677668E-13	-2.49401769496854E-13	-7.17030087303454E-13	9.35256635613201E-14	1.93286371360062E-12	1.24700884748427E-12	-7.17030087303454E-13	9.04081414426094E-13
0.01114	-1.43406017460691E-12	9.35256635613201E-13	-1.65228672291666E-12	-9.66431856800308E-13	2.8057699068396E-13	4.67628317806601E-13	1.15348318392295E-12	-3.42927433058174E-13	6.23504423742134E-13	-4.67628317806601E-13	-1.02878229917452E-12	-9.35256635613201E-14	-1.09113274154873E-12	5.61153981367921E-13	1.15348318392295E-12	8.72906193238988E-13	-9.97607077987414E-13	1.24700884748427E-12
0.01116	-1.55876105935534E-12	8.72906193238988E-13	-2.15109026191036E-12	-1.46523539579401E-12	7.17030087303454E-13	4.67628317806601E-13	9.35256635613201E-13	-1.24700884748427E-13	1.05995752036163E-12	-6.54679644929241E-13	-9.35256635613201E-13	3.11752211871067E-13	-1.21583362629716E-12	7.48205308490561E-13	2.49401769496854E-13	4.05277875432387E-13	-9.97607077987414E-13	1.71463716529087E-12
0.01118	-1.34053451104559E-12	8.41730972051881E-13	-2.11991504072326E-12	-1.8705132712264E-12	9.35256635613201E-13	5.61153981367921E-13	7.48205308490561E-13	3.7410265424528E-13	1.27818406867137E-12	-4.67628317806601E-13	-5.92329202555027E-13	6.54679644929241E-13	-1.12230796273584E-12	8.41730972051881E-13	-4.67628317806601E-13	-6.23504423742134E-14	-9.66431856800308E-13	2.08873981953615E-12
0.0112	-9.97607077987414E-13	6.54679644929241E-13	-1.74581238647798E-12	-2.18226548309747E-12	7.79380529677668E-13	7.48205308490561E-13	5.61153981367921E-13	9.66431856800308E-13	1.43406017460691E-12	-6.23504423742134E-14	0	9.04081414426094E-13	-4.98803538993707E-13	6.54679644929241E-13	-7.79380529677668E-13	-3.7410265424528E-13	-7.79380529677668E-13	2.21344070428458E-12
0.01122	-4.98803538993707E-13	3.7410265424528E-13	-1.21583362629716E-12	-2.02638937716194E-12	7.17030087303454E-13	9.04081414426094E-13	6.54679644929241E-13	1.62111150172955E-12	1.62111150172955E-12	3.7410265424528E-13	4.98803538993707E-13	1.12230796273584E-12	4.98803538993707E-13	6.54679644929241E-13	-4.98803538993707E-13	-3.7410265424528E-13	-6.23504423742134E-13	2.05756459834904E-12
0.01124	0	3.11752211871067E-13	-5.92329202555027E-13	-1.30935928985848E-12	1.18465840511005E-12	9.04081414426094E-13	9.35256635613201E-13	2.11991504072326E-12	1.8393380500393E-12	7.48205308490561E-13	9.04081414426094E-13	1.15348318392295E-12	1.52758583816823E-12	6.85854866116347E-13	1.24700884748427E-13	-3.42927433058174E-13	-6.85854866116347E-13	1.43406017460691E-12
0.01126	3.11752211871067E-13	3.42927433058174E-13	1.55876105935534E-13	-5.92329202555027E-13	1.58993628054244E-12	6.23504423742134E-13	1.21583362629716E-12	2.3069663678459E-12	2.21344070428458E-12	8.10555750864774E-13	1.18465840511005E-12	1.18465840511005E-12	2.11991504072326E-12	9.04081414426094E-13	7.79380529677668E-13	-4.36453096619494E-13	-8.41730972051881E-13	3.7410265424528E-13
0.01128	4.36453096619494E-13	2.49401769496854E-13	1.02878229917452E-12	-5.61153981367921E-13	2.05756459834904E-12	1.55876105935534E-13	1.46523539579401E-12	2.24461592547168E-12	2.338141589033E-12	6.85854866116347E-13	1.21583362629716E-12	1.09113274154873E-12	2.11991504072326E-12	1.27818406867137E-12	1.21583362629716E-12	-4.98803538993707E-13	-9.66431856800308E-13	-9.66431856800308E-13
0.0113	2.18226548309747E-13	-6.23504423742134E-14	1.52758583816823E-12	-9.04081414426094E-13	2.3069663678459E-12	-3.11752211871067E-13	1.27818406867137E-12	1.74581238647798E-12	2.24461592547168E-12	5.29978760180814E-13	9.04081414426094E-13	9.97607077987414E-13	1.8393380500393E-12	1.71463716529087E-12	1.15348318392295E-12	-2.49401769496854E-13	-9.97607077987414E-13	-1.96403893478772E-12
0.01132	6.23504423742134E-14	-4.36453096619494E-13	1.90168849241351E-12	-8.41730972051881E-13	2.40049203140722E-12	-7.48205308490561E-13	1.18465840511005E-12	8.72906193238988E-13	1.99521415597483E-12	3.11752211871067E-13	3.42927433058174E-13	9.66431856800308E-13	1.4028849534198E-12	1.8393380500393E-12	6.85854866116347E-13	3.7410265424528E-13	-9.04081414426094E-13	-2.40049203140722E-12
0.01134	-3.11752211871067E-14	-5.92329202555027E-13	2.08873981953615E-12	-5.29978760180814E-13	2.46284247378143E-12	-1.15348318392295E-12	8.41730972051881E-13	3.7410265424528E-13	1.58993628054244E-12	2.49401769496854E-13	-6.23504423742134E-14	9.35256635613201E-13	1.05995752036163E-12	1.93286371360062E-12	2.18226548309747E-13	1.05995752036163E-12	-4.98803538993707E-13	-1.77698760766508E-12
0.01136	1.55876105935534E-13	-4.67628317806601E-13	1.99521415597483E-12	0	2.27579114665879E-12	-1.68346194410376E-12	4.36453096619494E-13	-1.24700884748427E-13	1.24700884748427E-12	6.23504423742134E-14	-2.18226548309747E-13	9.66431856800308E-13	6.54679644929241E-13	1.62111150172955E-12	-9.35256635613201E-14	1.4028849534198E-12	-2.18226548309747E-13	-6.54679644929241E-13
0.01138	4.98803538993707E-13	-3.7410265424528E-13	1.74581238647798E-12	1.8705132712264E-13	1.93286371360062E-12	-2.21344070428458E-12	1.55876105935534E-13	-1.8705132712264E-13	1.12230796273584E-12	-2.18226548309747E-13	-6.23504423742134E-14	1.12230796273584E-12	-1.24700884748427E-13	1.24700884748427E-12	-3.7410265424528E-13	1.15348318392295E-12	-3.11752211871067E-14	6.23504423742134E-13
0.0114	9.35256635613201E-13	-2.18226548309747E-13	1.58993628054244E-12	2.49401769496854E-13	1.52758583816823E-12	-2.49401769496854E-12	0	-1.24700884748427E-13	1.30935928985848E-12	-4.36453096619494E-13	9.35256635613201E-14	1.21583362629716E-12	-1.12230796273584E-12	8.72906193238988E-13	-5.61153981367921E-13	4.67628317806601E-13	6.23504423742134E-14	1.55876105935534E-12
0.01142	1.21583362629716E-12	-2.8057699068396E-13	1.52758583816823E-12	3.11752211871067E-13	9.04081414426094E-13	-2.61871857971696E-12	-1.8705132712264E-13	0	1.46523539579401E-12	-6.23504423742134E-13	6.23504423742134E-14	1.34053451104559E-12	-1.65228672291666E-12	3.7410265424528E-13	-5.29978760180814E-13	-4.05277875432387E-13	1.24700884748427E-13	2.05756459834904E-12
0.01144	1.37170973223269E-12	-2.49401769496854E-13	1.58993628054244E-12	4.36453096619494E-13	2.49401769496854E-13	-2.27579114665879E-12	-5.92329202555027E-13	3.11752211871067E-14	1.49641061698112E-12	-5.61153981367921E-13	-1.55876105935534E-13	1.46523539579401E-12	-1.62111150172955E-12	-6.23504423742134E-14	-5.92329202555027E-13	-1.18465840511005E-12	5.92329202555027E-13	2.05756459834904E-12
0.01146	1.15348318392295E-12	-2.18226548309747E-13	1.71463716529087E-12	9.35256635613201E-13	-2.8057699068396E-13	-1.74581238647798E-12	-1.18465840511005E-12	9.35256635613201E-14	1.49641061698112E-12	-2.18226548309747E-13	-5.92329202555027E-13	1.27818406867137E-12	-1.05995752036163E-12	-1.55876105935534E-13	-7.17030087303454E-13	-1.34053451104559E-12	1.27818406867137E-12	1.8705132712264E-12
0.01148	5.29978760180814E-13	-2.49401769496854E-13	1.58993628054244E-12	1.71463716529087E-12	-5.92329202555027E-13	-1.02878229917452E-12	-1.62111150172955E-12	9.35256635613201E-14	1.49641061698112E-12	2.49401769496854E-13	-9.04081414426094E-13	6.54679644929241E-13	-3.42927433058174E-13	1.8705132712264E-13	-6.54679644929241E-13	-1.09113274154873E-12	1.99521415597483E-12	1.52758583816823E-12
0.0115	-2.49401769496854E-13	-3.7410265424528E-13	1.34053451104559E-12	2.24461592547168E-12	-5.92329202555027E-13	-1.8705132712264E-13	-1.90168849241351E-12	3.11752211871067E-13	1.30935928985848E-12	8.41730972051881E-13	-9.97607077987414E-13	-3.42927433058174E-13	4.05277875432387E-13	6.23504423742134E-13	-3.7410265424528E-13	-5.92329202555027E-13	2.68106902209118E-12	1.02878229917452E-12
0.01152	-1.12230796273584E-12	-7.48205308490561E-13	1.09113274154873E-12	2.3069663678459E-12	-4.05277875432387E-13	5.92329202555027E-13	-1.96403893478772E-12	4.98803538993707E-13	1.12230796273584E-12	1.24700884748427E-12	-5.92329202555027E-13	-1.15348318392295E-12	1.34053451104559E-12	7.48205308490561E-13	6.23504423742134E-14	0	3.05517167633646E-12	2.49401769496854E-13
0.01154	-1.49641061698112E-12	-7.17030087303454E-13	8.41730972051881E-13	1.93286371360062E-12	-1.24700884748427E-13	1.15348318392295E-12	-1.80816282885219E-12	3.7410265424528E-13	9.35256635613201E-13	1.49641061698112E-12	3.11752211871067E-13	-1.4028849534198E-12	1.99521415597483E-12	5.61153981367921E-13	4.36453096619494E-13	4.05277875432387E-13	2.83694512802671E-12	-8.10555750864774E-13
0.01156	-1.65228672291666E-12	-4.36453096619494E-13	6.85854866116347E-13	1.4028849534198E-12	2.18226548309747E-13	1.71463716529087E-12	-2.02638937716194E-12	6.23504423742134E-14	8.10555750864774E-13	1.30935928985848E-12	1.18465840511005E-12	-1.05995752036163E-12	2.40049203140722E-12	1.8705132712264E-13	7.48205308490561E-13	6.54679644929241E-13	2.3069663678459E-12	-1.71463716529087E-12
0.01158	-1.30935928985848E-12	0	5.29978760180814E-13	7.48205308490561E-13	5.29978760180814E-13	2.15109026191036E-12	-2.27579114665879E-12	-1.24700884748427E-13	7.79380529677668E-13	8.72906193238988E-13	1.58993628054244E-12	-4.36453096619494E-13	2.49401769496854E-12	-6.23504423742134E-14	1.05995752036163E-12	5.92329202555027E-13	1.62111150172955E-12	-2.11991504072326E-12
0.0116	-6.23504423742134E-13	4.67628317806601E-13	2.18226548309747E-13	3.42927433058174E-13	7.79380529677668E-13	2.46284247378143E-12	-2.338141589033E-12	-1.24700884748427E-13	8.10555750864774E-13	5.61153981367921E-13	1.58993628054244E-12	3.11752211871067E-14	2.46284247378143E-12	1.8705132712264E-13	1.09113274154873E-12	3.11752211871067E-13	9.04081414426094E-13	-1.77698760766508E-12
0.01162	2.18226548309747E-13	8.41730972051881E-13	-2.8057699068396E-13	-3.11752211871067E-14	1.05995752036163E-12	2.61871857971696E-12	-1.90168849241351E-12	6.23504423742134E-14	1.27818406867137E-12	3.11752211871067E-13	1.52758583816823E-12	3.7410265424528E-13	2.3069663678459E-12	7.79380529677668E-13	1.12230796273584E-12	0	4.67628317806601E-13	-8.41730972051881E-13
0.01164	1.09113274154873E-12	9.04081414426094E-13	-5.61153981367921E-13	-1.55876105935534E-13	1.12230796273584E-12	2.49401769496854E-12	-9.97607077987414E-13	4.05277875432387E-13	2.02638937716194E-12	2.49401769496854E-13	1.49641061698112E-12	6.54679644929241E-13	2.02638937716194E-12	1.52758583816823E-12	1.05995752036163E-12	-4.36453096619494E-13	2.8057699068396E-13	1.8705132712264E-13
0.01166	1.74581238647798E-12	7.79380529677668E-13	-5.29978760180814E-13	-4.36453096619494E-13	9.97607077987414E-13	2.21344070428458E-12	6.23504423742134E-14	5.92329202555027E-13	2.64989380090407E-12	0	1.49641061698112E-12	1.02878229917452E-12	1.77698760766508E-12	2.15109026191036E-12	9.35256635613201E-13	-6.54679644929241E-13	3.7410265424528E-13	1.09113274154873E-12
0.01168	2.3069663678459E-12	8.41730972051881E-13	-3.7410265424528E-13	-8.72906193238988E-13	9.66431856800308E-13	1.71463716529087E-12	1.12230796273584E-12	9.97607077987414E-13	2.93047079158803E-12	-3.7410265424528E-13	1.37170973223269E-12	1.77698760766508E-12	1.52758583816823E-12	2.55636813734275E-12	7.79380529677668E-13	-3.11752211871067E-13	5.29978760180814E-13	1.49641061698112E-12
0.0117	2.74341946446539E-12	9.35256635613201E-13	-6.23504423742134E-14	-1.24700884748427E-12	9.04081414426094E-13	1.05995752036163E-12	2.11991504072326E-12	1.34053451104559E-12	2.64989380090407E-12	-8.72906193238988E-13	1.21583362629716E-12	2.55636813734275E-12	1.34053451104559E-12	2.68106902209118E-12	7.48205308490561E-13	6.23504423742134E-14	5.29978760180814E-13	1.34053451104559E-12
0.01172	2.93047079158803E-12	1.02878229917452E-12	2.49401769496854E-13	-1.15348318392295E-12	1.09113274154873E-12	3.42927433058174E-13	2.7745946856525E-12	1.65228672291666E-12	1.80816282885219E-12	-1.21583362629716E-12	1.02878229917452E-12	2.89929557040092E-12	9.04081414426094E-13	2.49401769496854E-12	6.23504423742134E-13	3.42927433058174E-13	1.8705132712264E-13	8.72906193238988E-13
0.01174	2.8057699068396E-12	1.09113274154873E-12	8.10555750864774E-13	-6.23504423742134E-13	7.48205308490561E-13	-3.7410265424528E-13	2.7745946856525E-12	1.80816282885219E-12	6.54679644929241E-13	-1.30935928985848E-12	8.41730972051881E-13	2.58754335852986E-12	6.54679644929241E-13	1.93286371360062E-12	4.36453096619494E-13	6.23504423742134E-13	-2.49401769496854E-13	5.29978760180814E-13
0.01176	2.18226548309747E-12	1.18465840511005E-12	1.71463716529087E-12	6.23504423742134E-14	4.98803538993707E-13	-7.17030087303454E-13	2.21344070428458E-12	1.62111150172955E-12	-1.55876105935534E-13	-1.18465840511005E-12	5.61153981367921E-13	1.90168849241351E-12	2.18226548309747E-13	1.12230796273584E-12	3.42927433058174E-13	6.23504423742134E-13	-8.41730972051881E-13	4.36453096619494E-13
0.01178	1.46523539579401E-12	1.12230796273584E-12	1.96403893478772E-12	5.92329202555027E-13	4.67628317806601E-13	-6.54679644929241E-13	1.43406017460691E-12	1.4028849534198E-12	-3.11752211871067E-13	-5.92329202555027E-13	3.11752211871067E-13	1.27818406867137E-12	-3.11752211871067E-13	1.24700884748427E-13	5.29978760180814E-13	5.29978760180814E-13	-1.37170973223269E-12	7.48205308490561E-13
0.0118	9.04081414426094E-13	1.12230796273584E-12	1.30935928985848E-12	8.72906193238988E-13	7.48205308490561E-13	-4.05277875432387E-13	7.17030087303454E-13	1.15348318392295E-12	-1.24700884748427E-13	0	1.8705132712264E-13	7.17030087303454E-13	-6.85854866116347E-13	-9.04081414426094E-13	8.10555750864774E-13	4.36453096619494E-13	-1.58993628054244E-12	9.97607077987414E-13
0.01182	8.10555750864774E-13	9.35256635613201E-13	8.72906193238988E-13	7.17030087303454E-13	9.97607077987414E-13	-6.23504423742134E-14	4.36453096619494E-13	1.09113274154873E-12	2.8057699068396E-13	4.36453096619494E-13	1.55876105935534E-13	0	-8.72906193238988E-13	-1.49641061698112E-12	1.27818406867137E-12	4.98803538993707E-13	-1.49641061698112E-12	1.18465840511005E-12
0.01184	1.05995752036163E-12	4.05277875432387E-13	8.41730972051881E-13	6.23504423742134E-13	8.72906193238988E-13	1.8705132712264E-13	4.05277875432387E-13	1.05995752036163E-12	3.7410265424528E-13	4.98803538993707E-13	4.98803538993707E-13	-9.35256635613201E-13	-9.35256635613201E-13	-1.34053451104559E-12	1.49641061698112E-12	8.10555750864774E-13	-1.15348318392295E-12	1.18465840511005E-12
0.01186	1.37170973223269E-12	-1.8705132712264E-13	1.18465840511005E-12	4.98803538993707E-13	6.85854866116347E-13	5.61153981367921E-13	6.85854866116347E-13	8.72906193238988E-13	2.8057699068396E-13	1.24700884748427E-13	7.48205308490561E-13	-1.80816282885219E-12	-8.72906193238988E-13	-6.23504423742134E-13	1.4028849534198E-12	1.27818406867137E-12	-8.41730972051881E-13	9.97607077987414E-13
0.01188	1.68346194410376E-12	-5.92329202555027E-13	1.74581238647798E-12	5.29978760180814E-13	4.36453096619494E-13	9.35256635613201E-13	1.34053451104559E-12	3.42927433058174E-13	-1.8705132712264E-13	-4.67628317806601E-13	7.17030087303454E-13	-2.40049203140722E-12	-9.04081414426094E-13	2.49401769496854E-13	1.30935928985848E-12	1.55876105935534E-12	-5.61153981367921E-13	5.61153981367921E-13
0.0119	1.55876105935534E-12	-6.54679644929241E-13	2.21344070428458E-12	6.23504423742134E-13	1.55876105935534E-13	1.37170973223269E-12	2.02638937716194E-12	-3.42927433058174E-13	-4.67628317806601E-13	-9.35256635613201E-13	6.23504423742134E-13	-2.338141589033E-12	-1.27818406867137E-12	1.09113274154873E-12	1.24700884748427E-12	1.52758583816823E-12	-2.49401769496854E-13	3.11752211871067E-14
0.01192	1.15348318392295E-12	-4.05277875432387E-13	2.58754335852986E-12	6.85854866116347E-13	-9.35256635613201E-14	1.43406017460691E-12	2.55636813734275E-12	-8.72906193238988E-13	-2.8057699068396E-13	-1.05995752036163E-12	4.98803538993707E-13	-1.65228672291666E-12	-1.34053451104559E-12	1.74581238647798E-12	1.37170973223269E-12	1.24700884748427E-12	-3.11752211871067E-14	-3.42927433058174E-13
0.01194	6.23504423742134E-13	6.23504423742134E-14	2.27579114665879E-12	7.17030087303454E-13	-4.98803538993707E-13	1.09113274154873E-12	2.89929557040092E-12	-9.97607077987414E-13	2.8057699068396E-13	-8.10555750864774E-13	4.05277875432387E-13	-4.36453096619494E-13	-9.97607077987414E-13	2.24461592547168E-12	1.58993628054244E-12	7.79380529677668E-13	1.55876105935534E-13	-3.42927433058174E-13
0.01196	1.8705132712264E-13	6.54679644929241E-13	1.4028849534198E-12	8.10555750864774E-13	-8.72906193238988E-13	3.7410265424528E-13	2.93047079158803E-12	-3.42927433058174E-13	1.05995752036163E-12	-4.05277875432387E-13	3.42927433058174E-13	7.48205308490561E-13	-6.23504423742134E-14	2.52519291615564E-12	1.8393380500393E-12	3.42927433058174E-13	1.24700884748427E-13	-9.35256635613201E-14
0.01198	6.23504423742134E-14	1.24700884748427E-12	2.8057699068396E-13	6.23504423742134E-13	-1.05995752036163E-12	-4.05277875432387E-13	2.68106902209118E-12	5.61153981367921E-13	1.8705132712264E-12	-3.11752211871067E-14	2.49401769496854E-13	1.65228672291666E-12	1.09113274154873E-12	2.43166725259432E-12	2.18226548309747E-12	0	0	4.67628317806601E-13
0.012	1.24700884748427E-13	1.37170973223269E-12	-4.05277875432387E-13	3.11752211871067E-14	-5.92329202555027E-13	-7.79380529677668E-13	2.36931681022011E-12	1.27818406867137E-12	2.49401769496854E-12	3.7410265424528E-13	3.11752211871067E-13	2.02638937716194E-12	1.99521415597483E-12	2.02638937716194E-12	2.11991504072326E-12	-3.11752211871067E-13	-2.18226548309747E-13	8.72906193238988E-13
0.01202	4.05277875432387E-13	9.35256635613201E-13	-3.42927433058174E-13	-9.35256635613201E-13	1.24700884748427E-13	-9.04081414426094E-13	1.90168849241351E-12	1.62111150172955E-12	2.64989380090407E-12	8.10555750864774E-13	4.98803538993707E-13	2.11991504072326E-12	2.3069663678459E-12	1.37170973223269E-12	1.74581238647798E-12	-6.23504423742134E-13	-2.49401769496854E-13	1.21583362629716E-12
0.01204	7.79380529677668E-13	1.8705132712264E-13	-1.24700884748427E-13	-1.09113274154873E-12	7.17030087303454E-13	-7.17030087303454E-13	1.4028849534198E-12	1.49641061698112E-12	2.52519291615564E-12	1.49641061698112E-12	6.85854866116347E-13	1.99521415597483E-12	2.15109026191036E-12	4.98803538993707E-13	1.02878229917452E-12	-6.54679644929241E-13	-1.24700884748427E-13	1.24700884748427E-12
0.01206	1.27818406867137E-12	-3.7410265424528E-13	4.98803538993707E-13	-4.05277875432387E-13	1.12230796273584E-12	-5.61153981367921E-13	1.05995752036163E-12	1.37170973223269E-12	2.05756459834904E-12	2.18226548309747E-12	7.48205308490561E-13	1.8393380500393E-12	1.52758583816823E-12	-4.98803538993707E-13	1.8705132712264E-13	-3.11752211871067E-13	1.8705132712264E-13	1.21583362629716E-12
0.01208	1.68346194410376E-12	-9.04081414426094E-13	7.79380529677668E-13	3.42927433058174E-13	1.27818406867137E-12	-4.05277875432387E-13	7.48205308490561E-13	9.66431856800308E-13	1.68346194410376E-12	2.52519291615564E-12	8.72906193238988E-13	1.77698760766508E-12	7.17030087303454E-13	-1.34053451104559E-12	-4.36453096619494E-13	2.18226548309747E-13	4.36453096619494E-13	1.12230796273584E-12
0.0121	1.68346194410376E-12	-1.09113274154873E-12	6.54679644929241E-13	5.92329202555027E-13	1.49641061698112E-12	-2.49401769496854E-13	4.67628317806601E-13	5.61153981367921E-13	1.37170973223269E-12	2.71224424327828E-12	9.04081414426094E-13	1.71463716529087E-12	-1.24700884748427E-13	-1.58993628054244E-12	-5.61153981367921E-13	7.79380529677668E-13	8.41730972051881E-13	8.41730972051881E-13
0.01212	1.4028849534198E-12	-1.05995752036163E-12	4.05277875432387E-13	7.17030087303454E-13	1.62111150172955E-12	0	1.8705132712264E-13	1.24700884748427E-13	1.05995752036163E-12	2.49401769496854E-12	8.72906193238988E-13	1.46523539579401E-12	-8.72906193238988E-13	-1.4028849534198E-12	-2.18226548309747E-13	1.18465840511005E-12	1.05995752036163E-12	4.36453096619494E-13
0.01214	1.12230796273584E-12	-8.10555750864774E-13	2.8057699068396E-13	7.48205308490561E-13	1.77698760766508E-12	4.36453096619494E-13	-2.49401769496854E-13	-6.23504423742134E-14	8.72906193238988E-13	1.99521415597483E-12	8.10555750864774E-13	1.02878229917452E-12	-1.43406017460691E-12	-9.35256635613201E-13	3.7410265424528E-13	1.27818406867137E-12	1.15348318392295E-12	-9.35256635613201E-14
0.01216	9.66431856800308E-13	-2.49401769496854E-13	2.8057699068396E-13	7.17030087303454E-13	1.93286371360062E-12	9.35256635613201E-13	-3.11752211871067E-13	6.23504423742134E-14	4.67628317806601E-13	1.30935928985848E-12	8.10555750864774E-13	5.61153981367921E-13	-1.62111150172955E-12	-3.7410265424528E-13	6.85854866116347E-13	1.15348318392295E-12	1.15348318392295E-12	-4.05277875432387E-13
0.01218	8.72906193238988E-13	4.05277875432387E-13	5.29978760180814E-13	7.79380529677668E-13	1.90168849241351E-12	1.30935928985848E-12	-4.67628317806601E-13	3.42927433058174E-13	-6.23504423742134E-14	9.35256635613201E-13	1.05995752036163E-12	9.35256635613201E-14	-1.46523539579401E-12	1.24700884748427E-13	5.29978760180814E-13	8.72906193238988E-13	1.15348318392295E-12	-5.61153981367921E-13
0.0122	7.48205308490561E-13	7.79380529677668E-13	6.54679644929241E-13	9.04081414426094E-13	1.68346194410376E-12	1.37170973223269E-12	-4.05277875432387E-13	4.98803538993707E-13	-2.8057699068396E-13	6.23504423742134E-13	1.4028849534198E-12	-9.35256635613201E-14	-1.09113274154873E-12	3.7410265424528E-13	1.8705132712264E-13	4.05277875432387E-13	1.18465840511005E-12	-3.11752211871067E-13
0.01222	4.67628317806601E-13	8.10555750864774E-13	6.54679644929241E-13	1.27818406867137E-12	1.37170973223269E-12	1.05995752036163E-12	-3.11752211871067E-13	2.49401769496854E-13	1.8705132712264E-13	3.42927433058174E-13	1.71463716529087E-12	6.23504423742134E-14	-6.85854866116347E-13	5.29978760180814E-13	-4.05277875432387E-13	0	9.97607077987414E-13	0
0.01224	1.55876105935534E-13	5.29978760180814E-13	6.54679644929241E-13	1.68346194410376E-12	1.09113274154873E-12	7.48205308490561E-13	-3.11752211871067E-13	-3.11752211871067E-14	7.79380529677668E-13	3.11752211871067E-14	1.77698760766508E-12	4.98803538993707E-13	-5.29978760180814E-13	4.36453096619494E-13	-9.04081414426094E-13	-7.17030087303454E-13	8.41730972051881E-13	3.42927433058174E-13
0.01226	-2.18226548309747E-13	1.55876105935534E-13	9.66431856800308E-13	1.71463716529087E-12	9.66431856800308E-13	5.92329202555027E-13	-2.8057699068396E-13	-2.49401769496854E-13	1.4028849534198E-12	-4.98803538993707E-13	1.37170973223269E-12	8.10555750864774E-13	-3.7410265424528E-13	2.49401769496854E-13	-1.34053451104559E-12	-1.52758583816823E-12	8.41730972051881E-13	2.49401769496854E-13
0.01228	-4.05277875432387E-13	-3.11752211871067E-13	1.34053451104559E-12	1.21583362629716E-12	1.09113274154873E-12	6.54679644929241E-13	-2.49401769496854E-13	-2.49401769496854E-13	1.8393380500393E-12	-9.35256635613201E-13	8.10555750864774E-13	9.97607077987414E-13	-3.11752211871067E-13	3.11752211871067E-14	-1.49641061698112E-12	-2.36931681022011E-12	7.79380529677668E-13	-9.35256635613201E-14
0.0123	-4.05277875432387E-13	-4.05277875432387E-13	1.49641061698112E-12	4.98803538993707E-13	1.49641061698112E-12	7.48205308490561E-13	-2.18226548309747E-13	-2.8057699068396E-13	2.08873981953615E-12	-1.05995752036163E-12	3.42927433058174E-13	1.18465840511005E-12	-3.11752211871067E-13	3.11752211871067E-14	-1.52758583816823E-12	-2.61871857971696E-12	5.61153981367921E-13	-4.05277875432387E-13
0.01232	-1.55876105935534E-13	-1.55876105935534E-13	1.49641061698112E-12	-2.49401769496854E-13	2.02638937716194E-12	8.10555750864774E-13	-3.11752211871067E-13	-2.49401769496854E-13	2.11991504072326E-12	-5.61153981367921E-13	6.23504423742134E-14	1.24700884748427E-12	-4.98803538993707E-13	0	-1.18465840511005E-12	-2.3069663678459E-12	1.24700884748427E-13	-4.67628317806601E-13
0.01234	2.18226548309747E-13	2.18226548309747E-13	1.18465840511005E-12	-8.41730972051881E-13	2.24461592547168E-12	9.66431856800308E-13	-4.05277875432387E-13	-2.49401769496854E-13	2.27579114665879E-12	4.67628317806601E-13	-2.18226548309747E-13	1.05995752036163E-12	-6.23504423742134E-13	9.35256635613201E-14	-9.35256635613201E-13	-1.74581238647798E-12	-1.24700884748427E-13	0
0.01236	6.85854866116347E-13	8.72906193238988E-13	7.17030087303454E-13	-1.09113274154873E-12	2.02638937716194E-12	8.72906193238988E-13	-5.29978760180814E-13	-2.18226548309747E-13	2.21344070428458E-12	1.27818406867137E-12	-7.17030087303454E-13	7.79380529677668E-13	-5.61153981367921E-13	1.8705132712264E-13	-3.7410265424528E-13	-8.41730972051881E-13	-3.11752211871067E-13	5.92329202555027E-13
0.01238	1.12230796273584E-12	1.30935928985848E-12	-6.23504423742134E-14	-9.97607077987414E-13	1.4028849534198E-12	6.23504423742134E-13	-2.49401769496854E-13	0	1.68346194410376E-12	1.74581238647798E-12	-1.24700884748427E-12	5.92329202555027E-13	-6.54679644929241E-13	4.05277875432387E-13	2.8057699068396E-13	9.35256635613201E-14	-3.7410265424528E-13	1.30935928985848E-12
0.0124	1.55876105935534E-12	1.4028849534198E-12	-9.66431856800308E-13	-5.92329202555027E-13	8.10555750864774E-13	2.8057699068396E-13	0	1.24700884748427E-13	8.72906193238988E-13	1.55876105935534E-12	-1.62111150172955E-12	3.11752211871067E-13	-6.85854866116347E-13	4.98803538993707E-13	9.66431856800308E-13	9.04081414426094E-13	-3.7410265424528E-13	1.74581238647798E-12
0.01242	1.8393380500393E-12	1.27818406867137E-12	-1.37170973223269E-12	0	1.8705132712264E-13	-9.35256635613201E-14	3.7410265424528E-13	-6.23504423742134E-14	1.55876105935534E-13	1.09113274154873E-12	-1.96403893478772E-12	2.49401769496854E-13	-6.23504423742134E-13	5.61153981367921E-13	1.4028849534198E-12	1.43406017460691E-12	-3.42927433058174E-13	1.80816282885219E-12
0.01244	2.11991504072326E-12	9.97607077987414E-13	-1.21583362629716E-12	4.36453096619494E-13	-9.35256635613201E-14	6.23504423742134E-14	7.48205308490561E-13	-1.24700884748427E-13	-5.61153981367921E-13	6.23504423742134E-13	-1.80816282885219E-12	4.67628317806601E-13	-3.42927433058174E-13	6.85854866116347E-13	1.43406017460691E-12	1.58993628054244E-12	-1.8705132712264E-13	1.46523539579401E-12
0.01246	2.21344070428458E-12	5.29978760180814E-13	-2.8057699068396E-13	4.67628317806601E-13	0	8.10555750864774E-13	1.05995752036163E-12	-1.24700884748427E-13	-1.18465840511005E-12	1.55876105935534E-13	-1.27818406867137E-12	8.72906193238988E-13	0	1.09113274154873E-12	1.21583362629716E-12	1.30935928985848E-12	-3.11752211871067E-14	1.02878229917452E-12
0.01248	2.05756459834904E-12	4.36453096619494E-13	8.41730972051881E-13	4.67628317806601E-13	-6.23504423742134E-14	1.96403893478772E-12	9.35256635613201E-13	0	-1.49641061698112E-12	-1.8705132712264E-13	-4.05277875432387E-13	1.37170973223269E-12	1.24700884748427E-13	1.49641061698112E-12	8.10555750864774E-13	8.72906193238988E-13	3.7410265424528E-13	4.98803538993707E-13
0.0125	1.62111150172955E-12	4.67628317806601E-13	1.18465840511005E-12	4.36453096619494E-13	-2.49401769496854E-13	2.93047079158803E-12	8.10555750864774E-13	4.36453096619494E-13	-1.37170973223269E-12	-4.36453096619494E-13	5.92329202555027E-13	1.68346194410376E-12	2.49401769496854E-13	1.58993628054244E-12	7.17030087303454E-13	3.11752211871067E-13	6.54679644929241E-13	2.18226548309747E-13
0.01252	1.24700884748427E-12	6.85854866116347E-13	8.10555750864774E-13	4.67628317806601E-13	-3.7410265424528E-13	3.58515043651727E-12	7.48205308490561E-13	6.85854866116347E-13	-8.72906193238988E-13	-4.98803538993707E-13	1.62111150172955E-12	1.68346194410376E-12	1.24700884748427E-13	1.43406017460691E-12	7.17030087303454E-13	-2.18226548309747E-13	6.85854866116347E-13	1.55876105935534E-13
0.01254	9.97607077987414E-13	6.54679644929241E-13	4.05277875432387E-13	4.98803538993707E-13	-3.42927433058174E-13	3.52279999414306E-12	7.79380529677668E-13	8.72906193238988E-13	-1.55876105935534E-13	-5.61153981367921E-13	2.24461592547168E-12	1.55876105935534E-12	1.8705132712264E-13	9.35256635613201E-13	7.79380529677668E-13	-4.05277875432387E-13	5.29978760180814E-13	2.8057699068396E-13
0.01256	1.09113274154873E-12	4.05277875432387E-13	0	3.11752211871067E-13	-9.35256635613201E-14	2.7745946856525E-12	8.72906193238988E-13	7.17030087303454E-13	6.85854866116347E-13	-7.79380529677668E-13	2.55636813734275E-12	1.43406017460691E-12	4.36453096619494E-13	5.61153981367921E-13	9.97607077987414E-13	-2.8057699068396E-13	3.7410265424528E-13	3.7410265424528E-13
0.01258	1.4028849534198E-12	-3.11752211871067E-14	-3.42927433058174E-13	2.8057699068396E-13	3.42927433058174E-13	1.68346194410376E-12	1.24700884748427E-12	4.36453096619494E-13	1.09113274154873E-12	-9.04081414426094E-13	2.8057699068396E-12	1.27818406867137E-12	7.17030087303454E-13	1.55876105935534E-13	1.18465840511005E-12	0	3.11752211871067E-13	7.48205308490561E-13
0.0126	1.71463716529087E-12	-4.67628317806601E-13	-9.04081414426094E-13	4.05277875432387E-13	4.98803538993707E-13	6.85854866116347E-13	1.65228672291666E-12	1.55876105935534E-13	1.15348318392295E-12	-8.10555750864774E-13	2.64989380090407E-12	1.05995752036163E-12	9.04081414426094E-13	-9.35256635613201E-14	1.34053451104559E-12	2.49401769496854E-13	5.29978760180814E-13	1.15348318392295E-12
0.01262	2.05756459834904E-12	-7.79380529677668E-13	-1.15348318392295E-12	6.23504423742134E-13	6.23504423742134E-13	0	2.05756459834904E-12	-1.24700884748427E-13	8.10555750864774E-13	-1.24700884748427E-13	2.24461592547168E-12	8.72906193238988E-13	9.97607077987414E-13	-3.11752211871067E-13	1.62111150172955E-12	4.05277875432387E-13	9.97607077987414E-13	1.46523539579401E-12
0.01264	2.15109026191036E-12	-8.10555750864774E-13	-1.21583362629716E-12	7.48205308490561E-13	5.61153981367921E-13	-2.8057699068396E-13	2.15109026191036E-12	-4.05277875432387E-13	3.7410265424528E-13	5.92329202555027E-13	1.58993628054244E-12	7.79380529677668E-13	9.97607077987414E-13	-4.05277875432387E-13	1.71463716529087E-12	4.98803538993707E-13	1.24700884748427E-12	1.55876105935534E-12
0.01266	2.02638937716194E-12	-6.85854866116347E-13	-1.12230796273584E-12	8.10555750864774E-13	4.67628317806601E-13	-3.7410265424528E-13	2.18226548309747E-12	-6.85854866116347E-13	1.8705132712264E-13	1.15348318392295E-12	9.35256635613201E-13	9.97607077987414E-13	6.85854866116347E-13	-4.67628317806601E-13	1.74581238647798E-12	3.11752211871067E-13	1.43406017460691E-12	1.52758583816823E-12
0.01268	1.74581238647798E-12	-4.98803538993707E-13	-1.09113274154873E-12	7.17030087303454E-13	3.42927433058174E-13	-2.49401769496854E-13	2.05756459834904E-12	-9.04081414426094E-13	3.7410265424528E-13	1.21583362629716E-12	4.36453096619494E-13	1.18465840511005E-12	4.36453096619494E-13	-6.54679644929241E-13	1.71463716529087E-12	0	1.21583362629716E-12	1.34053451104559E-12
0.0127	1.52758583816823E-12	-2.49401769496854E-13	-7.17030087303454E-13	7.48205308490561E-13	4.36453096619494E-13	-1.24700884748427E-13	1.8705132712264E-12	-8.72906193238988E-13	9.97607077987414E-13	9.97607077987414E-13	1.55876105935534E-13	1.27818406867137E-12	1.55876105935534E-13	-7.79380529677668E-13	1.68346194410376E-12	-2.49401769496854E-13	6.54679644929241E-13	1.27818406867137E-12
0.01272	1.21583362629716E-12	3.11752211871067E-14	9.35256635613201E-14	6.85854866116347E-13	5.29978760180814E-13	9.35256635613201E-14	1.55876105935534E-12	-7.48205308490561E-13	1.65228672291666E-12	4.36453096619494E-13	9.35256635613201E-14	1.37170973223269E-12	1.24700884748427E-13	-5.92329202555027E-13	1.43406017460691E-12	-3.42927433058174E-13	0	1.4028849534198E-12
0.01274	8.41730972051881E-13	2.49401769496854E-13	9.04081414426094E-13	2.18226548309747E-13	6.23504423742134E-13	2.8057699068396E-13	1.15348318392295E-12	-5.61153981367921E-13	1.90168849241351E-12	3.11752211871067E-14	3.11752211871067E-14	1.37170973223269E-12	3.7410265424528E-13	-2.49401769496854E-13	1.12230796273584E-12	-2.18226548309747E-13	-5.92329202555027E-13	1.74581238647798E-12
0.01276	4.36453096619494E-13	3.11752211871067E-13	1.71463716529087E-12	-3.11752211871067E-13	6.85854866116347E-13	4.05277875432387E-13	6.85854866116347E-13	-4.67628317806601E-13	1.80816282885219E-12	0	-4.98803538993707E-13	1.30935928985848E-12	6.23504423742134E-13	2.8057699068396E-13	6.54679644929241E-13	-2.49401769496854E-13	-9.97607077987414E-13	2.02638937716194E-12
0.01278	3.7410265424528E-13	4.05277875432387E-13	2.15109026191036E-12	-8.72906193238988E-13	6.85854866116347E-13	5.92329202555027E-13	4.05277875432387E-13	-2.18226548309747E-13	1.43406017460691E-12	3.11752211871067E-13	-1.18465840511005E-12	1.37170973223269E-12	8.72906193238988E-13	8.10555750864774E-13	9.35256635613201E-14	-3.11752211871067E-13	-1.09113274154873E-12	1.96403893478772E-12
0.0128	7.48205308490561E-13	5.92329202555027E-13	2.18226548309747E-12	-1.02878229917452E-12	6.23504423742134E-13	8.41730972051881E-13	2.18226548309747E-13	1.24700884748427E-13	1.05995752036163E-12	5.29978760180814E-13	-1.37170973223269E-12	1.15348318392295E-12	7.48205308490561E-13	1.12230796273584E-12	-4.36453096619494E-13	-4.05277875432387E-13	-1.02878229917452E-12	1.49641061698112E-12
0.01282	1.37170973223269E-12	9.35256635613201E-13	1.74581238647798E-12	-6.23504423742134E-13	5.61153981367921E-13	1.09113274154873E-12	6.23504423742134E-14	4.67628317806601E-13	8.10555750864774E-13	8.10555750864774E-13	-8.72906193238988E-13	7.79380529677668E-13	3.7410265424528E-13	1.21583362629716E-12	-8.41730972051881E-13	-4.05277875432387E-13	-8.10555750864774E-13	5.29978760180814E-13
0.01284	1.90168849241351E-12	1.18465840511005E-12	1.21583362629716E-12	6.23504423742134E-14	5.92329202555027E-13	8.72906193238988E-13	-1.24700884748427E-13	9.04081414426094E-13	1.05995752036163E-12	9.35256635613201E-13	-4.67628317806601E-13	4.36453096619494E-13	-2.8057699068396E-13	1.02878229917452E-12	-1.12230796273584E-12	-3.7410265424528E-13	-6.23504423742134E-13	-4.36453096619494E-13
0.01286	1.99521415597483E-12	1.24700884748427E-12	7.17030087303454E-13	4.05277875432387E-13	6.85854866116347E-13	5.29978760180814E-13	-1.24700884748427E-13	1.37170973223269E-12	1.43406017460691E-12	6.54679644929241E-13	-4.98803538993707E-13	2.8057699068396E-13	-6.85854866116347E-13	8.10555750864774E-13	-1.34053451104559E-12	-2.49401769496854E-13	-4.05277875432387E-13	-9.35256635613201E-13
0.01288	1.58993628054244E-12	1.27818406867137E-12	5.29978760180814E-13	4.36453096619494E-13	9.04081414426094E-13	2.49401769496854E-13	-1.24700884748427E-13	1.80816282885219E-12	1.74581238647798E-12	4.36453096619494E-13	-7.17030087303454E-13	3.7410265424528E-13	-7.79380529677668E-13	6.54679644929241E-13	-1.4028849534198E-12	-2.18226548309747E-13	-2.18226548309747E-13	-9.66431856800308E-13
0.0129	9.04081414426094E-13	1.09113274154873E-12	5.61153981367921E-13	2.8057699068396E-13	9.97607077987414E-13	1.24700884748427E-13	-1.24700884748427E-13	2.338141589033E-12	1.58993628054244E-12	1.55876105935534E-13	-6.23504423742134E-13	9.35256635613201E-13	-8.41730972051881E-13	5.61153981367921E-13	-1.49641061698112E-12	-6.23504423742134E-14	0	-5.92329202555027E-13
0.01292	2.49401769496854E-13	5.92329202555027E-13	7.48205308490561E-13	9.35256635613201E-14	7.79380529677668E-13	1.24700884748427E-13	2.49401769496854E-13	2.40049203140722E-12	1.27818406867137E-12	-6.23504423742134E-14	-4.98803538993707E-13	1.49641061698112E-12	-6.85854866116347E-13	5.92329202555027E-13	-1.37170973223269E-12	0	2.49401769496854E-13	-1.55876105935534E-13
0.01294	-9.35256635613201E-14	-1.55876105935534E-13	8.41730972051881E-13	1.8705132712264E-13	3.7410265424528E-13	3.7410265424528E-13	5.61153981367921E-13	1.99521415597483E-12	1.05995752036163E-12	-2.49401769496854E-13	-4.05277875432387E-13	1.8705132712264E-12	-4.05277875432387E-13	6.85854866116347E-13	-1.43406017460691E-12	3.42927433058174E-13	6.23504423742134E-13	1.8705132712264E-13
0.01296	-9.35256635613201E-14	-9.97607077987414E-13	8.72906193238988E-13	7.17030087303454E-13	9.35256635613201E-14	8.72906193238988E-13	6.54679644929241E-13	1.18465840511005E-12	8.41730972051881E-13	-1.8705132712264E-13	-1.55876105935534E-13	1.8705132712264E-12	3.11752211871067E-14	8.10555750864774E-13	-1.62111150172955E-12	4.98803538993707E-13	9.04081414426094E-13	3.11752211871067E-13
0.01298	2.49401769496854E-13	-1.71463716529087E-12	9.04081414426094E-13	1.65228672291666E-12	0	1.37170973223269E-12	4.67628317806601E-13	5.61153981367921E-13	5.92329202555027E-13	1.55876105935534E-13	-1.24700884748427E-13	1.71463716529087E-12	6.54679644929241E-13	8.41730972051881E-13	-1.8393380500393E-12	6.54679644929241E-13	1.09113274154873E-12	3.42927433058174E-13
0.013	5.92329202555027E-13	-2.27579114665879E-12	9.66431856800308E-13	2.58754335852986E-12	0	1.58993628054244E-12	9.35256635613201E-14	2.49401769496854E-13	5.29978760180814E-13	4.67628317806601E-13	-1.8705132712264E-13	1.27818406867137E-12	1.34053451104559E-12	4.98803538993707E-13	-1.58993628054244E-12	8.41730972051881E-13	1.18465840511005E-12	1.8705132712264E-13
0.01302	8.10555750864774E-13	-2.46284247378143E-12	8.72906193238988E-13	3.02399645514935E-12	-1.24700884748427E-13	1.62111150172955E-12	-2.8057699068396E-13	1.55876105935534E-13	6.54679644929241E-13	9.35256635613201E-13	1.24700884748427E-13	8.41730972051881E-13	1.77698760766508E-12	9.35256635613201E-14	-1.12230796273584E-12	7.48205308490561E-13	1.21583362629716E-12	2.18226548309747E-13
0.01304	8.10555750864774E-13	-2.27579114665879E-12	7.48205308490561E-13	2.99282123396224E-12	-4.67628317806601E-13	1.37170973223269E-12	-7.17030087303454E-13	-3.11752211871067E-14	9.97607077987414E-13	1.4028849534198E-12	6.85854866116347E-13	2.8057699068396E-13	1.8393380500393E-12	-2.49401769496854E-13	-2.8057699068396E-13	4.36453096619494E-13	1.27818406867137E-12	2.8057699068396E-13
0.01306	5.92329202555027E-13	-1.65228672291666E-12	4.36453096619494E-13	2.49401769496854E-12	-8.72906193238988E-13	1.09113274154873E-12	-1.09113274154873E-12	3.11752211871067E-14	1.58993628054244E-12	1.96403893478772E-12	9.04081414426094E-13	-1.55876105935534E-13	1.4028849534198E-12	-4.98803538993707E-13	7.17030087303454E-13	3.11752211871067E-14	1.34053451104559E-12	3.7410265424528E-13
0.01308	3.7410265424528E-13	-9.04081414426094E-13	-1.55876105935534E-13	2.11991504072326E-12	-1.30935928985848E-12	9.66431856800308E-13	-1.30935928985848E-12	1.8705132712264E-13	2.15109026191036E-12	2.21344070428458E-12	6.85854866116347E-13	-4.05277875432387E-13	5.92329202555027E-13	-6.23504423742134E-13	1.49641061698112E-12	-2.49401769496854E-13	1.43406017460691E-12	3.7410265424528E-13
0.0131	1.8705132712264E-13	-4.05277875432387E-13	-8.10555750864774E-13	1.65228672291666E-12	-1.68346194410376E-12	7.79380529677668E-13	-1.12230796273584E-12	4.67628317806601E-13	2.58754335852986E-12	1.71463716529087E-12	-9.35256635613201E-14	-6.85854866116347E-13	-6.23504423742134E-14	-5.92329202555027E-13	2.15109026191036E-12	-4.67628317806601E-13	1.37170973223269E-12	4.36453096619494E-13
0.01312	4.98803538993707E-13	-1.55876105935534E-13	-1.34053451104559E-12	1.27818406867137E-12	-1.80816282885219E-12	5.92329202555027E-13	-5.29978760180814E-13	6.85854866116347E-13	2.52519291615564E-12	1.02878229917452E-12	-1.12230796273584E-12	-8.41730972051881E-13	-4.36453096619494E-13	-3.11752211871067E-13	2.46284247378143E-12	-4.36453096619494E-13	1.49641061698112E-12	6.23504423742134E-13
0.01314	8.41730972051881E-13	1.8705132712264E-13	-1.37170973223269E-12	7.79380529677668E-13	-1.71463716529087E-12	4.36453096619494E-13	6.23504423742134E-14	7.48205308490561E-13	1.77698760766508E-12	5.92329202555027E-13	-1.77698760766508E-12	-8.10555750864774E-13	-3.11752211871067E-13	9.35256635613201E-14	2.61871857971696E-12	-2.8057699068396E-13	1.55876105935534E-12	7.17030087303454E-13
0.01316	1.21583362629716E-12	4.36453096619494E-13	-9.97607077987414E-13	1.55876105935534E-13	-1.24700884748427E-12	5.29978760180814E-13	5.61153981367921E-13	6.23504423742134E-13	5.61153981367921E-13	4.98803538993707E-13	-1.8393380500393E-12	-4.05277875432387E-13	1.55876105935534E-13	5.29978760180814E-13	2.43166725259432E-12	-1.55876105935534E-13	1.58993628054244E-12	8.10555750864774E-13
0.01318	1.27818406867137E-12	8.72906193238988E-13	-9.04081414426094E-13	-3.7410265424528E-13	-6.54679644929241E-13	7.48205308490561E-13	9.97607077987414E-13	5.29978760180814E-13	-1.09113274154873E-12	6.23504423742134E-13	-1.21583362629716E-12	1.8705132712264E-13	7.48205308490561E-13	8.10555750864774E-13	1.99521415597483E-12	2.18226548309747E-13	1.49641061698112E-12	7.48205308490561E-13
0.0132	1.21583362629716E-12	1.4028849534198E-12	-1.27818406867137E-12	-8.10555750864774E-13	9.35256635613201E-14	1.05995752036163E-12	1.43406017460691E-12	6.23504423742134E-13	-2.74341946446539E-12	9.04081414426094E-13	-1.24700884748427E-13	6.23504423742134E-13	1.05995752036163E-12	1.02878229917452E-12	1.18465840511005E-12	7.79380529677668E-13	1.37170973223269E-12	8.10555750864774E-13
0.01322	9.97607077987414E-13	1.8705132712264E-12	-1.71463716529087E-12	-8.41730972051881E-13	1.02878229917452E-12	1.12230796273584E-12	1.74581238647798E-12	1.18465840511005E-12	-3.61632565770438E-12	1.24700884748427E-12	8.41730972051881E-13	9.97607077987414E-13	1.12230796273584E-12	9.97607077987414E-13	1.24700884748427E-13	1.34053451104559E-12	1.43406017460691E-12	8.72906193238988E-13
0.01324	7.79380529677668E-13	2.338141589033E-12	-2.11991504072326E-12	-5.61153981367921E-13	1.80816282885219E-12	8.72906193238988E-13	1.8393380500393E-12	1.93286371360062E-12	-3.2422230034591E-12	1.43406017460691E-12	1.55876105935534E-12	1.24700884748427E-12	1.02878229917452E-12	1.12230796273584E-12	-1.09113274154873E-12	1.62111150172955E-12	1.27818406867137E-12	9.35256635613201E-13
0.01326	5.92329202555027E-13	2.68106902209118E-12	-2.338141589033E-12	-1.24700884748427E-13	2.24461592547168E-12	4.05277875432387E-13	1.74581238647798E-12	2.43166725259432E-12	-2.05756459834904E-12	1.18465840511005E-12	1.58993628054244E-12	1.27818406867137E-12	8.72906193238988E-13	1.09113274154873E-12	-2.05756459834904E-12	1.58993628054244E-12	1.30935928985848E-12	9.35256635613201E-13
0.01328	5.29978760180814E-13	2.71224424327828E-12	-2.58754335852986E-12	3.7410265424528E-13	2.40049203140722E-12	-9.35256635613201E-14	1.43406017460691E-12	2.21344070428458E-12	-7.79380529677668E-13	7.48205308490561E-13	1.24700884748427E-12	1.34053451104559E-12	1.02878229917452E-12	1.05995752036163E-12	-2.36931681022011E-12	1.43406017460691E-12	1.09113274154873E-12	8.41730972051881E-13
0.0133	6.54679644929241E-13	2.3069663678459E-12	-2.68106902209118E-12	4.05277875432387E-13	2.55636813734275E-12	-3.7410265424528E-13	1.05995752036163E-12	1.49641061698112E-12	3.42927433058174E-13	1.8705132712264E-13	7.79380529677668E-13	1.30935928985848E-12	1.18465840511005E-12	8.72906193238988E-13	-2.08873981953615E-12	1.24700884748427E-12	5.29978760180814E-13	6.54679644929241E-13
0.01332	1.02878229917452E-12	1.65228672291666E-12	-2.52519291615564E-12	2.49401769496854E-13	2.52519291615564E-12	-4.98803538993707E-13	8.10555750864774E-13	4.05277875432387E-13	1.15348318392295E-12	-1.55876105935534E-13	1.8705132712264E-13	1.52758583816823E-12	1.34053451104559E-12	5.29978760180814E-13	-1.43406017460691E-12	1.15348318392295E-12	-1.8705132712264E-13	6.54679644929241E-13
0.01334	1.37170973223269E-12	1.05995752036163E-12	-2.08873981953615E-12	-1.24700884748427E-13	2.24461592547168E-12	-4.05277875432387E-13	7.48205308490561E-13	-2.18226548309747E-13	1.65228672291666E-12	9.35256635613201E-14	-2.8057699068396E-13	1.74581238647798E-12	1.49641061698112E-12	9.35256635613201E-14	-8.72906193238988E-13	8.72906193238988E-13	-9.35256635613201E-13	5.61153981367921E-13
0.01336	1.52758583816823E-12	6.54679644929241E-13	-1.4028849534198E-12	-5.29978760180814E-13	1.8705132712264E-12	-9.35256635613201E-14	1.09113274154873E-12	-2.8057699068396E-13	1.58993628054244E-12	6.54679644929241E-13	-4.67628317806601E-13	2.15109026191036E-12	1.71463716529087E-12	-3.7410265424528E-13	-3.7410265424528E-13	4.67628317806601E-13	-1.24700884748427E-12	5.61153981367921E-13
0.01338	1.43406017460691E-12	6.85854866116347E-13	-5.61153981367921E-13	-7.48205308490561E-13	1.65228672291666E-12	4.05277875432387E-13	1.4028849534198E-12	-1.8705132712264E-13	1.43406017460691E-12	1.30935928985848E-12	-2.8057699068396E-13	2.36931681022011E-12	1.65228672291666E-12	-7.17030087303454E-13	1.55876105935534E-13	1.55876105935534E-13	-1.09113274154873E-12	5.61153981367921E-13
0.0134	1.4028849534198E-12	7.17030087303454E-13	-3.11752211871067E-14	-8.10555750864774E-13	1.27818406867137E-12	9.35256635613201E-13	1.65228672291666E-12	3.11752211871067E-14	1.37170973223269E-12	2.02638937716194E-12	0	2.40049203140722E-12	1.4028849534198E-12	-9.35256635613201E-13	6.54679644929241E-13	0	-9.35256635613201E-13	4.36453096619494E-13
0.01342	1.46523539579401E-12	8.72906193238988E-13	3.42927433058174E-13	-9.04081414426094E-13	9.04081414426094E-13	1.37170973223269E-12	1.49641061698112E-12	1.24700884748427E-13	1.77698760766508E-12	2.46284247378143E-12	1.24700884748427E-13	2.27579114665879E-12	9.97607077987414E-13	-1.21583362629716E-12	1.18465840511005E-12	3.11752211871067E-14	-6.54679644929241E-13	1.24700884748427E-13
0.01344	1.65228672291666E-12	1.05995752036163E-12	7.79380529677668E-13	-6.54679644929241E-13	4.05277875432387E-13	1.49641061698112E-12	1.02878229917452E-12	1.24700884748427E-13	2.18226548309747E-12	2.8057699068396E-12	-9.35256635613201E-14	2.02638937716194E-12	6.23504423742134E-13	-1.52758583816823E-12	1.46523539579401E-12	1.24700884748427E-13	-3.11752211871067E-13	-6.23504423742134E-14
0.01346	1.99521415597483E-12	1.05995752036163E-12	1.05995752036163E-12	-2.8057699068396E-13	1.8705132712264E-13	1.62111150172955E-12	4.05277875432387E-13	1.55876105935534E-13	1.74581238647798E-12	2.55636813734275E-12	-2.49401769496854E-13	1.74581238647798E-12	3.42927433058174E-13	-1.62111150172955E-12	1.4028849534198E-12	3.11752211871067E-14	3.11752211871067E-14	-3.42927433058174E-13
0.01348	2.21344070428458E-12	1.12230796273584E-12	1.24700884748427E-12	1.55876105935534E-13	6.23504423742134E-14	1.4028849534198E-12	1.8705132712264E-13	3.7410265424528E-13	9.04081414426094E-13	1.77698760766508E-12	-4.98803538993707E-13	1.77698760766508E-12	2.8057699068396E-13	-1.27818406867137E-12	9.35256635613201E-13	-3.11752211871067E-14	4.36453096619494E-13	-5.92329202555027E-13
0.0135	2.02638937716194E-12	7.48205308490561E-13	1.43406017460691E-12	3.11752211871067E-13	3.11752211871067E-13	8.10555750864774E-13	1.24700884748427E-13	4.67628317806601E-13	6.23504423742134E-14	7.79380529677668E-13	-8.41730972051881E-13	1.80816282885219E-12	2.49401769496854E-13	-4.67628317806601E-13	9.35256635613201E-14	6.23504423742134E-14	8.41730972051881E-13	-6.85854866116347E-13
0.01352	1.27818406867137E-12	2.49401769496854E-13	1.49641061698112E-12	3.11752211871067E-13	9.35256635613201E-13	0	2.8057699068396E-13	7.17030087303454E-13	-6.54679644929241E-13	-9.35256635613201E-14	-1.37170973223269E-12	1.8705132712264E-12	2.49401769496854E-13	8.10555750864774E-13	-7.17030087303454E-13	4.98803538993707E-13	8.72906193238988E-13	-7.17030087303454E-13
0.01354	4.98803538993707E-13	-3.7410265424528E-13	1.71463716529087E-12	3.11752211871067E-13	1.55876105935534E-12	-6.23504423742134E-13	4.98803538993707E-13	1.15348318392295E-12	-7.48205308490561E-13	-7.17030087303454E-13	-1.96403893478772E-12	1.80816282885219E-12	2.49401769496854E-13	1.8393380500393E-12	-1.30935928985848E-12	1.02878229917452E-12	6.54679644929241E-13	-4.05277875432387E-13
0.01356	1.8705132712264E-13	-9.04081414426094E-13	1.8705132712264E-12	1.24700884748427E-13	2.21344070428458E-12	-1.09113274154873E-12	6.85854866116347E-13	1.74581238647798E-12	-4.67628317806601E-13	-8.72906193238988E-13	-1.74581238647798E-12	1.58993628054244E-12	4.05277875432387E-13	2.49401769496854E-12	-1.4028849534198E-12	1.27818406867137E-12	6.23504423742134E-14	-6.23504423742134E-14
0.01358	3.11752211871067E-13	-1.21583362629716E-12	2.02638937716194E-12	-2.49401769496854E-13	2.68106902209118E-12	-1.46523539579401E-12	8.10555750864774E-13	2.15109026191036E-12	-1.24700884748427E-13	-7.79380529677668E-13	-9.66431856800308E-13	1.15348318392295E-12	6.23504423742134E-13	2.68106902209118E-12	-1.05995752036163E-12	1.37170973223269E-12	-4.36453096619494E-13	2.49401769496854E-13
0.0136	3.7410265424528E-13	-1.18465840511005E-12	1.8705132712264E-12	-6.85854866116347E-13	2.7745946856525E-12	-1.46523539579401E-12	9.66431856800308E-13	2.3069663678459E-12	1.8705132712264E-13	-5.92329202555027E-13	-3.11752211871067E-14	6.23504423742134E-13	8.41730972051881E-13	2.55636813734275E-12	-2.49401769496854E-13	1.52758583816823E-12	-4.67628317806601E-13	4.05277875432387E-13
0.01362	4.67628317806601E-13	-9.04081414426094E-13	1.34053451104559E-12	-8.10555750864774E-13	2.338141589033E-12	-9.66431856800308E-13	1.21583362629716E-12	2.15109026191036E-12	3.11752211871067E-13	-2.18226548309747E-13	6.54679644929241E-13	3.11752211871067E-13	8.41730972051881E-13	2.18226548309747E-12	3.7410265424528E-13	1.65228672291666E-12	1.8705132712264E-13	5.29978760180814E-13
0.01364	5.29978760180814E-13	-3.11752211871067E-13	9.35256635613201E-13	-5.61153981367921E-13	1.74581238647798E-12	-2.8057699068396E-13	1.30935928985848E-12	1.68346194410376E-12	2.8057699068396E-13	1.8705132712264E-13	1.02878229917452E-12	6.23504423742134E-14	5.92329202555027E-13	1.62111150172955E-12	6.85854866116347E-13	1.8393380500393E-12	1.24700884748427E-12	5.29978760180814E-13
0.01366	7.17030087303454E-13	9.35256635613201E-14	6.23504423742134E-13	-6.23504423742134E-14	9.66431856800308E-13	3.7410265424528E-13	1.43406017460691E-12	8.10555750864774E-13	2.8057699068396E-13	5.29978760180814E-13	1.15348318392295E-12	2.18226548309747E-13	3.7410265424528E-13	9.04081414426094E-13	6.23504423742134E-13	1.80816282885219E-12	2.24461592547168E-12	5.92329202555027E-13
0.01368	9.66431856800308E-13	2.49401769496854E-13	5.29978760180814E-13	4.36453096619494E-13	1.8705132712264E-13	8.41730972051881E-13	1.68346194410376E-12	-1.55876105935534E-13	1.8705132712264E-13	7.17030087303454E-13	1.02878229917452E-12	5.92329202555027E-13	9.35256635613201E-14	3.42927433058174E-13	2.18226548309747E-13	1.58993628054244E-12	2.8057699068396E-12	8.10555750864774E-13
0.0137	1.15348318392295E-12	0	5.29978760180814E-13	7.79380529677668E-13	-4.36453096619494E-13	9.97607077987414E-13	1.74581238647798E-12	-9.04081414426094E-13	1.8705132712264E-13	5.61153981367921E-13	7.17030087303454E-13	1.02878229917452E-12	3.7410265424528E-13	0	-4.36453096619494E-13	1.24700884748427E-12	2.93047079158803E-12	1.18465840511005E-12
0.01372	1.37170973223269E-12	-4.98803538993707E-13	4.98803538993707E-13	1.05995752036163E-12	-9.04081414426094E-13	1.05995752036163E-12	1.49641061698112E-12	-1.49641061698112E-12	3.7410265424528E-13	4.67628317806601E-13	8.10555750864774E-13	1.68346194410376E-12	9.35256635613201E-13	-1.8705132712264E-13	-6.85854866116347E-13	7.48205308490561E-13	2.43166725259432E-12	1.52758583816823E-12
0.01374	1.52758583816823E-12	-1.46523539579401E-12	5.61153981367921E-13	1.02878229917452E-12	-7.48205308490561E-13	1.05995752036163E-12	1.02878229917452E-12	-1.74581238647798E-12	6.85854866116347E-13	4.05277875432387E-13	1.30935928985848E-12	2.08873981953615E-12	1.68346194410376E-12	-1.8705132712264E-13	-6.85854866116347E-13	1.8705132712264E-13	1.68346194410376E-12	1.68346194410376E-12
0.01376	1.34053451104559E-12	-2.43166725259432E-12	8.41730972051881E-13	6.85854866116347E-13	-4.36453096619494E-13	9.04081414426094E-13	5.92329202555027E-13	-1.55876105935534E-12	9.97607077987414E-13	6.54679644929241E-13	2.05756459834904E-12	2.18226548309747E-12	2.05756459834904E-12	-1.55876105935534E-13	-1.24700884748427E-13	-3.42927433058174E-13	7.48205308490561E-13	1.71463716529087E-12
0.01378	1.02878229917452E-12	-2.74341946446539E-12	1.30935928985848E-12	3.11752211871067E-14	9.35256635613201E-14	4.98803538993707E-13	9.35256635613201E-14	-1.05995752036163E-12	1.27818406867137E-12	9.35256635613201E-13	2.02638937716194E-12	1.80816282885219E-12	1.93286371360062E-12	-2.8057699068396E-13	4.36453096619494E-13	-5.29978760180814E-13	2.18226548309747E-13	1.58993628054244E-12
0.0138	6.23504423742134E-13	-1.77698760766508E-12	1.93286371360062E-12	-7.48205308490561E-13	4.67628317806601E-13	-1.55876105935534E-13	-7.79380529677668E-13	-3.7410265424528E-13	1.49641061698112E-12	1.37170973223269E-12	1.43406017460691E-12	1.21583362629716E-12	1.68346194410376E-12	-2.49401769496854E-13	9.04081414426094E-13	-5.92329202555027E-13	3.11752211871067E-14	1.12230796273584E-12
0.01382	3.42927433058174E-13	-2.8057699068396E-13	2.08873981953615E-12	-1.34053451104559E-12	4.98803538993707E-13	-9.35256635613201E-13	-1.68346194410376E-12	4.05277875432387E-13	1.62111150172955E-12	1.77698760766508E-12	4.36453096619494E-13	8.10555750864774E-13	1.15348318392295E-12	-1.24700884748427E-13	1.02878229917452E-12	-6.54679644929241E-13	-3.11752211871067E-14	3.42927433058174E-13
0.01384	2.49401769496854E-13	8.41730972051881E-13	1.8705132712264E-12	-1.55876105935534E-12	2.18226548309747E-13	-1.55876105935534E-12	-2.3069663678459E-12	9.66431856800308E-13	1.62111150172955E-12	1.58993628054244E-12	-8.10555750864774E-13	8.72906193238988E-13	7.17030087303454E-13	-6.23504423742134E-14	6.23504423742134E-13	-6.54679644929241E-13	-4.05277875432387E-13	-6.23504423742134E-13
0.01386	3.11752211871067E-13	1.49641061698112E-12	1.18465840511005E-12	-1.43406017460691E-12	-2.49401769496854E-13	-1.8705132712264E-12	-2.21344070428458E-12	1.4028849534198E-12	1.4028849534198E-12	8.72906193238988E-13	-1.71463716529087E-12	1.09113274154873E-12	3.42927433058174E-13	-6.23504423742134E-14	3.42927433058174E-13	-5.92329202555027E-13	-9.04081414426094E-13	-1.15348318392295E-12
0.01388	4.36453096619494E-13	1.8705132712264E-12	3.11752211871067E-13	-9.97607077987414E-13	-5.92329202555027E-13	-1.90168849241351E-12	-1.68346194410376E-12	1.52758583816823E-12	8.72906193238988E-13	4.67628317806601E-13	-1.96403893478772E-12	1.18465840511005E-12	-3.11752211871067E-14	-9.35256635613201E-14	4.98803538993707E-13	-4.05277875432387E-13	-1.30935928985848E-12	-1.12230796273584E-12
0.0139	4.98803538993707E-13	2.11991504072326E-12	-2.49401769496854E-13	-4.98803538993707E-13	-6.23504423742134E-13	-1.43406017460691E-12	-1.02878229917452E-12	1.68346194410376E-12	4.05277875432387E-13	1.24700884748427E-13	-1.55876105935534E-12	1.18465840511005E-12	6.23504423742134E-14	2.8057699068396E-13	1.05995752036163E-12	-2.8057699068396E-13	-1.24700884748427E-12	-7.17030087303454E-13
0.01392	3.42927433058174E-13	2.11991504072326E-12	-1.8705132712264E-13	3.11752211871067E-14	-2.49401769496854E-13	-8.10555750864774E-13	-6.85854866116347E-13	1.58993628054244E-12	-9.35256635613201E-14	-1.55876105935534E-13	-7.79380529677668E-13	7.79380529677668E-13	4.98803538993707E-13	7.79380529677668E-13	1.71463716529087E-12	-2.18226548309747E-13	-9.35256635613201E-13	-4.05277875432387E-13
0.01394	0	2.18226548309747E-12	1.55876105935534E-13	6.54679644929241E-13	4.36453096619494E-13	-9.35256635613201E-14	-8.10555750864774E-13	1.05995752036163E-12	-8.72906193238988E-13	-4.98803538993707E-13	-2.18226548309747E-13	3.42927433058174E-13	1.02878229917452E-12	1.27818406867137E-12	2.02638937716194E-12	3.11752211871067E-14	-7.79380529677668E-13	-1.24700884748427E-13
0.01396	-2.18226548309747E-13	2.27579114665879E-12	2.18226548309747E-13	1.37170973223269E-12	1.12230796273584E-12	4.36453096619494E-13	-9.97607077987414E-13	5.61153981367921E-13	-1.4028849534198E-12	-9.97607077987414E-13	0	2.8057699068396E-13	1.34053451104559E-12	1.55876105935534E-12	1.77698760766508E-12	2.18226548309747E-13	-9.35256635613201E-13	1.55876105935534E-13
0.01398	-2.49401769496854E-13	2.49401769496854E-12	0	1.93286371360062E-12	1.4028849534198E-12	6.85854866116347E-13	-9.66431856800308E-13	5.29978760180814E-13	-1.02878229917452E-12	-1.37170973223269E-12	-2.18226548309747E-13	2.8057699068396E-13	1.30935928985848E-12	1.68346194410376E-12	1.27818406867137E-12	4.05277875432387E-13	-8.72906193238988E-13	2.8057699068396E-13
0.014	-6.23504423742134E-14	2.36931681022011E-12	-2.8057699068396E-13	2.21344070428458E-12	1.4028849534198E-12	6.23504423742134E-13	-5.92329202555027E-13	1.05995752036163E-12	-1.8705132712264E-13	-1.62111150172955E-12	-3.7410265424528E-13	6.23504423742134E-13	1.12230796273584E-12	1.71463716529087E-12	6.54679644929241E-13	3.42927433058174E-13	-7.48205308490561E-13	5.61153981367921E-13
0.01402	4.36453096619494E-13	1.8705132712264E-12	-4.05277875432387E-13	2.21344070428458E-12	1.09113274154873E-12	3.11752211871067E-13	-1.24700884748427E-13	1.43406017460691E-12	4.36453096619494E-13	-1.74581238647798E-12	-4.67628317806601E-13	8.72906193238988E-13	9.04081414426094E-13	1.74581238647798E-12	0	3.11752211871067E-13	-4.05277875432387E-13	1.21583362629716E-12
0.01404	8.41730972051881E-13	8.41730972051881E-13	-3.11752211871067E-13	2.08873981953615E-12	6.54679644929241E-13	-3.11752211871067E-14	5.29978760180814E-13	1.09113274154873E-12	4.36453096619494E-13	-1.68346194410376E-12	-1.24700884748427E-13	1.15348318392295E-12	7.17030087303454E-13	1.52758583816823E-12	-4.36453096619494E-13	4.98803538993707E-13	-6.23504423742134E-14	2.338141589033E-12
0.01406	1.02878229917452E-12	6.23504423742134E-14	1.24700884748427E-13	1.58993628054244E-12	2.49401769496854E-13	-3.42927433058174E-13	1.05995752036163E-12	4.05277875432387E-13	6.23504423742134E-14	-9.04081414426094E-13	4.05277875432387E-13	1.02878229917452E-12	5.61153981367921E-13	1.18465840511005E-12	-4.36453096619494E-13	8.72906193238988E-13	9.35256635613201E-14	3.39809910939463E-12
0.01408	8.41730972051881E-13	-5.29978760180814E-13	4.98803538993707E-13	9.66431856800308E-13	-1.24700884748427E-13	-3.11752211871067E-13	1.43406017460691E-12	-2.18226548309747E-13	-6.23504423742134E-13	3.11752211871067E-13	1.12230796273584E-12	8.10555750864774E-13	4.67628317806601E-13	6.54679644929241E-13	3.11752211871067E-14	1.21583362629716E-12	6.23504423742134E-14	3.64750087889148E-12
0.0141	5.92329202555027E-13	-5.92329202555027E-13	6.85854866116347E-13	1.8705132712264E-13	-1.24700884748427E-13	-1.24700884748427E-13	1.71463716529087E-12	-4.98803538993707E-13	-9.97607077987414E-13	1.43406017460691E-12	1.68346194410376E-12	5.29978760180814E-13	4.67628317806601E-13	2.18226548309747E-13	8.72906193238988E-13	1.05995752036163E-12	-6.23504423742134E-14	3.17987256108488E-12
0.01412	3.7410265424528E-13	-2.8057699068396E-13	6.54679644929241E-13	-3.42927433058174E-13	-9.35256635613201E-14	1.55876105935534E-13	1.8705132712264E-12	-5.92329202555027E-13	-9.97607077987414E-13	2.3069663678459E-12	1.8393380500393E-12	2.18226548309747E-13	6.85854866116347E-13	6.23504423742134E-14	1.34053451104559E-12	6.23504423742134E-13	1.24700884748427E-13	2.24461592547168E-12
0.01414	4.05277875432387E-13	2.49401769496854E-13	3.7410265424528E-13	-6.23504423742134E-13	3.11752211871067E-14	4.67628317806601E-13	1.99521415597483E-12	-4.36453096619494E-13	-3.42927433058174E-13	2.7745946856525E-12	1.55876105935534E-12	-9.35256635613201E-14	1.09113274154873E-12	6.23504423742134E-14	1.62111150172955E-12	9.35256635613201E-14	5.29978760180814E-13	1.24700884748427E-12
0.01416	5.61153981367921E-13	7.79380529677668E-13	3.7410265424528E-13	-6.54679644929241E-13	6.23504423742134E-14	7.79380529677668E-13	2.11991504072326E-12	-6.23504423742134E-14	9.66431856800308E-13	2.86812034921382E-12	9.97607077987414E-13	-5.29978760180814E-13	1.58993628054244E-12	4.36453096619494E-13	1.68346194410376E-12	-1.55876105935534E-13	8.72906193238988E-13	5.61153981367921E-13
0.01418	7.79380529677668E-13	1.27818406867137E-12	5.92329202555027E-13	-4.36453096619494E-13	9.35256635613201E-14	8.72906193238988E-13	2.18226548309747E-12	4.98803538993707E-13	2.18226548309747E-12	2.71224424327828E-12	5.29978760180814E-13	-1.15348318392295E-12	2.08873981953615E-12	1.05995752036163E-12	1.37170973223269E-12	-1.24700884748427E-13	1.02878229917452E-12	2.49401769496854E-13
0.0142	8.41730972051881E-13	1.37170973223269E-12	1.02878229917452E-12	-3.11752211871067E-13	1.55876105935534E-13	9.35256635613201E-13	2.05756459834904E-12	1.02878229917452E-12	2.61871857971696E-12	2.27579114665879E-12	1.24700884748427E-13	-1.49641061698112E-12	2.3069663678459E-12	1.65228672291666E-12	9.04081414426094E-13	-6.23504423742134E-14	1.09113274154873E-12	3.42927433058174E-13
0.01422	8.10555750864774E-13	1.21583362629716E-12	1.46523539579401E-12	-1.55876105935534E-13	2.8057699068396E-13	7.79380529677668E-13	1.71463716529087E-12	9.97607077987414E-13	2.338141589033E-12	1.80816282885219E-12	-6.23504423742134E-14	-1.65228672291666E-12	2.11991504072326E-12	1.96403893478772E-12	4.36453096619494E-13	1.55876105935534E-13	9.35256635613201E-13	1.55876105935534E-13
0.01424	6.23504423742134E-13	1.18465840511005E-12	1.62111150172955E-12	-6.23504423742134E-14	2.49401769496854E-13	4.67628317806601E-13	1.49641061698112E-12	5.61153981367921E-13	1.62111150172955E-12	1.27818406867137E-12	-2.8057699068396E-13	-1.4028849534198E-12	1.49641061698112E-12	2.18226548309747E-12	6.23504423742134E-14	2.8057699068396E-13	8.72906193238988E-13	-9.35256635613201E-14
0.01426	4.67628317806601E-13	9.66431856800308E-13	1.71463716529087E-12	-6.23504423742134E-14	9.35256635613201E-14	3.42927433058174E-13	1.18465840511005E-12	3.11752211871067E-13	8.10555750864774E-13	8.41730972051881E-13	-7.79380529677668E-13	-9.04081414426094E-13	7.48205308490561E-13	2.18226548309747E-12	-3.11752211871067E-13	3.7410265424528E-13	1.05995752036163E-12	-4.67628317806601E-13
0.01428	3.11752211871067E-13	8.10555750864774E-13	1.65228672291666E-12	3.11752211871067E-14	-9.35256635613201E-14	4.05277875432387E-13	8.72906193238988E-13	1.55876105935534E-13	3.11752211871067E-13	5.29978760180814E-13	-1.4028849534198E-12	-2.18226548309747E-13	1.8705132712264E-13	1.8705132712264E-12	-4.67628317806601E-13	3.7410265424528E-13	1.30935928985848E-12	-6.23504423742134E-13
0.0143	4.36453096619494E-13	5.92329202555027E-13	1.71463716529087E-12	1.24700884748427E-13	-2.8057699068396E-13	4.98803538993707E-13	3.11752211871067E-13	3.11752211871067E-13	9.35256635613201E-14	3.11752211871067E-13	-1.55876105935534E-12	3.42927433058174E-13	-3.11752211871067E-13	1.27818406867137E-12	-3.42927433058174E-13	2.8057699068396E-13	1.65228672291666E-12	-4.05277875432387E-13
0.01432	9.04081414426094E-13	4.05277875432387E-13	1.58993628054244E-12	4.98803538993707E-13	-2.18226548309747E-13	7.17030087303454E-13	-1.55876105935534E-13	7.48205308490561E-13	9.35256635613201E-14	-9.35256635613201E-14	-9.04081414426094E-13	8.41730972051881E-13	-6.23504423742134E-13	2.8057699068396E-13	2.49401769496854E-13	3.11752211871067E-13	1.52758583816823E-12	2.8057699068396E-13
0.01434	1.58993628054244E-12	3.7410265424528E-13	1.46523539579401E-12	7.79380529677668E-13	-2.49401769496854E-13	8.72906193238988E-13	-6.85854866116347E-13	9.66431856800308E-13	2.49401769496854E-13	-3.11752211871067E-13	-1.55876105935534E-13	1.18465840511005E-12	-1.24700884748427E-12	-7.48205308490561E-13	7.79380529677668E-13	4.36453096619494E-13	1.12230796273584E-12	1.09113274154873E-12
0.01436	1.58993628054244E-12	2.18226548309747E-13	1.18465840511005E-12	1.21583362629716E-12	-3.7410265424528E-13	8.72906193238988E-13	-1.02878229917452E-12	1.02878229917452E-12	2.49401769496854E-13	-1.55876105935534E-13	2.49401769496854E-13	1.46523539579401E-12	-1.58993628054244E-12	-1.43406017460691E-12	1.05995752036163E-12	7.48205308490561E-13	7.79380529677668E-13	1.8393380500393E-12
0.01438	9.04081414426094E-13	1.24700884748427E-13	7.48205308490561E-13	1.37170973223269E-12	-4.98803538993707E-13	6.23504423742134E-13	-1.24700884748427E-12	9.66431856800308E-13	1.55876105935534E-13	6.23504423742134E-14	4.67628317806601E-13	1.80816282885219E-12	-1.58993628054244E-12	-1.49641061698112E-12	8.41730972051881E-13	9.35256635613201E-13	5.92329202555027E-13	2.11991504072326E-12
0.0144	1.55876105935534E-13	1.8705132712264E-13	2.8057699068396E-13	1.21583362629716E-12	-6.23504423742134E-13	9.35256635613201E-14	-1.37170973223269E-12	7.48205308490561E-13	3.11752211871067E-14	1.8705132712264E-13	6.85854866116347E-13	2.18226548309747E-12	-1.49641061698112E-12	-9.97607077987414E-13	4.98803538993707E-13	1.15348318392295E-12	7.48205308490561E-13	1.99521415597483E-12
0.01442	-3.42927433058174E-13	1.24700884748427E-13	-1.55876105935534E-13	8.10555750864774E-13	-5.29978760180814E-13	-2.8057699068396E-13	-1.21583362629716E-12	4.98803538993707E-13	-3.11752211871067E-14	2.18226548309747E-13	7.48205308490561E-13	2.40049203140722E-12	-1.15348318392295E-12	-1.8705132712264E-13	9.35256635613201E-14	1.15348318392295E-12	9.97607077987414E-13	1.68346194410376E-12
0.01444	-6.23504423742134E-13	3.11752211871067E-14	-2.18226548309747E-13	4.05277875432387E-13	-1.8705132712264E-13	-2.18226548309747E-13	-8.10555750864774E-13	3.7410265424528E-13	-9.35256635613201E-14	2.8057699068396E-13	8.41730972051881E-13	2.3069663678459E-12	-1.02878229917452E-12	4.67628317806601E-13	-3.42927433058174E-13	9.35256635613201E-13	1.15348318392295E-12	9.97607077987414E-13
0.01446	-7.79380529677668E-13	-2.49401769496854E-13	-1.55876105935534E-13	2.49401769496854E-13	3.11752211871067E-14	-9.35256635613201E-14	-2.49401769496854E-13	9.35256635613201E-14	1.24700884748427E-13	4.05277875432387E-13	9.97607077987414E-13	1.8705132712264E-12	-8.72906193238988E-13	8.10555750864774E-13	-7.79380529677668E-13	8.10555750864774E-13	9.35256635613201E-13	4.98803538993707E-13
0.01448	-7.17030087303454E-13	-8.41730972051881E-13	6.23504423742134E-14	3.11752211871067E-13	3.7410265424528E-13	-1.24700884748427E-13	2.8057699068396E-13	-1.24700884748427E-13	3.11752211871067E-13	8.10555750864774E-13	1.49641061698112E-12	1.24700884748427E-12	-6.54679644929241E-13	8.72906193238988E-13	-1.4028849534198E-12	7.17030087303454E-13	4.67628317806601E-13	3.11752211871067E-14
0.0145	-5.61153981367921E-13	-1.46523539579401E-12	1.8705132712264E-13	4.05277875432387E-13	5.29978760180814E-13	-1.8705132712264E-13	6.85854866116347E-13	-3.11752211871067E-13	5.92329202555027E-13	1.21583362629716E-12	1.93286371360062E-12	5.92329202555027E-13	-3.42927433058174E-13	6.23504423742134E-13	-1.90168849241351E-12	7.48205308490561E-13	6.23504423742134E-14	-6.23504423742134E-14
0.01452	-4.67628317806601E-13	-1.43406017460691E-12	2.49401769496854E-13	5.29978760180814E-13	4.67628317806601E-13	3.11752211871067E-14	6.85854866116347E-13	-9.35256635613201E-14	8.41730972051881E-13	1.43406017460691E-12	1.8393380500393E-12	1.55876105935534E-13	6.23504423742134E-14	1.8705132712264E-13	-2.3069663678459E-12	5.92329202555027E-13	-4.05277875432387E-13	-1.55876105935534E-13
0.01454	-7.17030087303454E-13	-9.66431856800308E-13	3.7410265424528E-13	4.98803538993707E-13	4.36453096619494E-13	5.29978760180814E-13	2.8057699068396E-13	2.49401769496854E-13	8.41730972051881E-13	1.4028849534198E-12	1.4028849534198E-12	-6.23504423742134E-14	5.92329202555027E-13	-3.42927433058174E-13	-2.11991504072326E-12	2.49401769496854E-13	-8.10555750864774E-13	-1.8705132712264E-13
0.01456	-8.72906193238988E-13	-7.48205308490561E-13	4.98803538993707E-13	4.36453096619494E-13	5.61153981367921E-13	9.04081414426094E-13	-1.24700884748427E-13	5.92329202555027E-13	5.29978760180814E-13	1.12230796273584E-12	7.48205308490561E-13	-2.18226548309747E-13	1.24700884748427E-12	-4.05277875432387E-13	-1.52758583816823E-12	-6.85854866116347E-13	-1.02878229917452E-12	-6.54679644929241E-13
0.01458	-6.23504423742134E-13	-6.23504423742134E-13	6.23504423742134E-13	4.67628317806601E-13	8.72906193238988E-13	7.48205308490561E-13	-7.48205308490561E-13	9.04081414426094E-13	4.05277875432387E-13	9.97607077987414E-13	1.24700884748427E-13	-4.67628317806601E-13	1.8705132712264E-12	-2.8057699068396E-13	-7.48205308490561E-13	-1.46523539579401E-12	-9.66431856800308E-13	-1.12230796273584E-12
0.0146	-2.18226548309747E-13	-4.36453096619494E-13	7.48205308490561E-13	4.05277875432387E-13	1.12230796273584E-12	3.11752211871067E-13	-1.27818406867137E-12	1.05995752036163E-12	3.7410265424528E-13	9.04081414426094E-13	-4.05277875432387E-13	-8.10555750864774E-13	1.99521415597483E-12	-6.23504423742134E-14	-4.36453096619494E-13	-1.93286371360062E-12	-4.05277875432387E-13	-8.72906193238988E-13
0.01462	3.7410265424528E-13	6.23504423742134E-14	7.48205308490561E-13	2.49401769496854E-13	1.27818406867137E-12	6.23504423742134E-14	-1.4028849534198E-12	9.04081414426094E-13	5.29978760180814E-13	2.18226548309747E-13	-6.54679644929241E-13	-1.18465840511005E-12	1.80816282885219E-12	6.23504423742134E-14	-3.11752211871067E-13	-1.80816282885219E-12	2.49401769496854E-13	-3.11752211871067E-13
0.01464	9.97607077987414E-13	4.67628317806601E-13	7.17030087303454E-13	1.24700884748427E-13	9.66431856800308E-13	1.55876105935534E-13	-9.66431856800308E-13	9.35256635613201E-13	4.67628317806601E-13	-6.23504423742134E-13	-5.92329202555027E-13	-1.21583362629716E-12	1.49641061698112E-12	6.23504423742134E-14	-2.18226548309747E-13	-1.4028849534198E-12	6.23504423742134E-13	2.49401769496854E-13
0.01466	1.4028849534198E-12	8.10555750864774E-13	8.10555750864774E-13	9.35256635613201E-14	4.98803538993707E-13	3.11752211871067E-13	-6.23504423742134E-14	1.12230796273584E-12	2.8057699068396E-13	-1.09113274154873E-12	-4.98803538993707E-13	-9.04081414426094E-13	1.15348318392295E-12	1.8705132712264E-13	-3.11752211871067E-14	-8.72906193238988E-13	5.29978760180814E-13	4.05277875432387E-13
0.01468	1.65228672291666E-12	1.09113274154873E-12	4.98803538993707E-13	-6.23504423742134E-14	-6.23504423742134E-14	4.36453096619494E-13	7.48205308490561E-13	1.27818406867137E-12	-1.8705132712264E-13	-8.41730972051881E-13	-2.18226548309747E-13	-4.36453096619494E-13	9.35256635613201E-13	3.7410265424528E-13	2.8057699068396E-13	-2.8057699068396E-13	3.11752211871067E-13	4.05277875432387E-13
0.0147	1.21583362629716E-12	1.43406017460691E-12	-1.24700884748427E-13	-1.24700884748427E-13	-3.42927433058174E-13	3.42927433058174E-13	1.4028849534198E-12	1.34053451104559E-12	-1.05995752036163E-12	-4.05277875432387E-13	-1.24700884748427E-13	6.23504423742134E-14	7.48205308490561E-13	6.85854866116347E-13	5.61153981367921E-13	3.42927433058174E-13	-2.49401769496854E-13	4.05277875432387E-13
0.01472	4.36453096619494E-13	2.02638937716194E-12	-8.41730972051881E-13	3.11752211871067E-14	-1.55876105935534E-13	-6.23504423742134E-14	1.62111150172955E-12	1.09113274154873E-12	-1.80816282885219E-12	9.35256635613201E-14	-2.18226548309747E-13	2.49401769496854E-13	6.54679644929241E-13	9.97607077987414E-13	8.41730972051881E-13	8.72906193238988E-13	-6.85854866116347E-13	3.11752211871067E-14
0.01474	-3.42927433058174E-13	2.40049203140722E-12	-1.21583362629716E-12	3.42927433058174E-13	3.42927433058174E-13	-5.61153981367921E-13	1.37170973223269E-12	1.09113274154873E-12	-2.18226548309747E-12	4.67628317806601E-13	-3.42927433058174E-13	1.55876105935534E-13	5.92329202555027E-13	1.37170973223269E-12	1.02878229917452E-12	1.21583362629716E-12	-1.09113274154873E-12	-4.67628317806601E-13
0.01476	-8.10555750864774E-13	2.3069663678459E-12	-1.09113274154873E-12	7.79380529677668E-13	9.04081414426094E-13	-9.35256635613201E-13	7.17030087303454E-13	1.21583362629716E-12	-2.3069663678459E-12	4.98803538993707E-13	-6.85854866116347E-13	9.35256635613201E-14	4.36453096619494E-13	1.8705132712264E-12	9.04081414426094E-13	1.62111150172955E-12	-1.15348318392295E-12	-9.35256635613201E-13
0.01478	-8.72906193238988E-13	2.08873981953615E-12	-5.61153981367921E-13	9.97607077987414E-13	1.05995752036163E-12	-1.12230796273584E-12	3.11752211871067E-14	1.34053451104559E-12	-2.338141589033E-12	2.49401769496854E-13	-6.54679644929241E-13	6.23504423742134E-14	5.92329202555027E-13	2.40049203140722E-12	5.61153981367921E-13	2.43166725259432E-12	-1.02878229917452E-12	-8.10555750864774E-13
0.0148	-6.23504423742134E-13	1.71463716529087E-12	-2.18226548309747E-13	8.72906193238988E-13	9.35256635613201E-13	-1.02878229917452E-12	-4.67628317806601E-13	9.04081414426094E-13	-2.11991504072326E-12	-2.8057699068396E-13	-6.23504423742134E-13	4.67628317806601E-13	6.85854866116347E-13	2.61871857971696E-12	2.49401769496854E-13	3.17987256108488E-12	-5.61153981367921E-13	-1.24700884748427E-13
0.01482	-1.55876105935534E-13	1.62111150172955E-12	9.35256635613201E-14	5.61153981367921E-13	4.67628317806601E-13	-7.79380529677668E-13	0	4.67628317806601E-13	-1.46523539579401E-12	-7.17030087303454E-13	-4.36453096619494E-13	8.41730972051881E-13	6.23504423742134E-13	2.40049203140722E-12	3.11752211871067E-14	3.52279999414306E-12	-1.55876105935534E-13	4.05277875432387E-13
0.01484	3.42927433058174E-13	1.65228672291666E-12	4.36453096619494E-13	3.11752211871067E-13	-3.11752211871067E-14	-2.49401769496854E-13	7.17030087303454E-13	3.11752211871067E-13	-4.36453096619494E-13	-6.23504423742134E-13	-3.11752211871067E-13	9.35256635613201E-13	2.8057699068396E-13	1.80816282885219E-12	1.24700884748427E-13	3.30457344583331E-12	1.8705132712264E-13	8.10555750864774E-13
0.01486	7.48205308490561E-13	1.65228672291666E-12	6.85854866116347E-13	-9.35256635613201E-14	-5.29978760180814E-13	3.7410265424528E-13	1.30935928985848E-12	3.11752211871067E-13	4.36453096619494E-13	-3.7410265424528E-13	-1.24700884748427E-13	4.67628317806601E-13	-9.35256635613201E-14	1.34053451104559E-12	2.49401769496854E-13	2.86812034921382E-12	4.67628317806601E-13	6.54679644929241E-13
0.01488	1.12230796273584E-12	1.34053451104559E-12	1.12230796273584E-12	-3.11752211871067E-13	-9.35256635613201E-13	9.04081414426094E-13	1.55876105935534E-12	2.49401769496854E-13	1.30935928985848E-12	6.23504423742134E-14	1.8705132712264E-13	-2.18226548309747E-13	-1.8705132712264E-13	1.05995752036163E-12	1.55876105935534E-13	2.43166725259432E-12	8.10555750864774E-13	1.8705132712264E-13
0.0149	1.46523539579401E-12	9.04081414426094E-13	1.58993628054244E-12	-5.61153981367921E-13	-1.24700884748427E-12	1.18465840511005E-12	1.52758583816823E-12	2.8057699068396E-13	2.24461592547168E-12	5.61153981367921E-13	6.23504423742134E-13	-7.17030087303454E-13	-6.23504423742134E-14	9.35256635613201E-13	0	2.11991504072326E-12	1.24700884748427E-12	-3.11752211871067E-13
0.01492	1.71463716529087E-12	4.36453096619494E-13	1.99521415597483E-12	-7.79380529677668E-13	-1.43406017460691E-12	1.15348318392295E-12	1.27818406867137E-12	4.98803538993707E-13	2.96164601277514E-12	7.79380529677668E-13	8.41730972051881E-13	-1.15348318392295E-12	3.11752211871067E-13	9.35256635613201E-13	-6.23504423742134E-14	1.77698760766508E-12	1.49641061698112E-12	-8.10555750864774E-13
0.01494	1.71463716529087E-12	3.11752211871067E-14	2.08873981953615E-12	-1.09113274154873E-12	-1.30935928985848E-12	9.66431856800308E-13	1.27818406867137E-12	5.61153981367921E-13	2.96164601277514E-12	8.10555750864774E-13	9.04081414426094E-13	-1.37170973223269E-12	6.85854866116347E-13	1.18465840511005E-12	6.23504423742134E-14	1.71463716529087E-12	1.58993628054244E-12	-9.35256635613201E-13
0.01496	1.55876105935534E-12	-4.67628317806601E-13	1.74581238647798E-12	-1.30935928985848E-12	-9.66431856800308E-13	7.17030087303454E-13	1.34053451104559E-12	2.8057699068396E-13	2.3069663678459E-12	8.41730972051881E-13	6.23504423742134E-13	-1.55876105935534E-12	1.15348318392295E-12	1.27818406867137E-12	2.49401769496854E-13	1.71463716529087E-12	1.4028849534198E-12	-6.54679644929241E-13
0.01498	1.18465840511005E-12	-9.35256635613201E-13	1.34053451104559E-12	-1.27818406867137E-12	-7.17030087303454E-13	3.7410265424528E-13	1.30935928985848E-12	-6.23504423742134E-14	1.58993628054244E-12	8.10555750864774E-13	6.23504423742134E-14	-1.24700884748427E-12	1.37170973223269E-12	1.37170973223269E-12	2.8057699068396E-13	1.77698760766508E-12	1.09113274154873E-12	-1.8705132712264E-13
0.015	4.36453096619494E-13	-1.18465840511005E-12	8.72906193238988E-13	-1.21583362629716E-12	-6.85854866116347E-13	6.23504423742134E-14	1.09113274154873E-12	3.11752211871067E-14	9.35256635613201E-13	8.10555750864774E-13	-5.92329202555027E-13	-4.98803538993707E-13	1.52758583816823E-12	1.24700884748427E-12	1.55876105935534E-13	1.74581238647798E-12	6.54679644929241E-13	3.11752211871067E-13
0.01502	-2.8057699068396E-13	-1.05995752036163E-12	3.7410265424528E-13	-9.04081414426094E-13	-7.48205308490561E-13	9.35256635613201E-14	7.48205308490561E-13	4.36453096619494E-13	7.48205308490561E-13	6.85854866116347E-13	-1.02878229917452E-12	2.49401769496854E-13	1.71463716529087E-12	1.12230796273584E-12	1.55876105935534E-13	1.71463716529087E-12	3.11752211871067E-13	8.41730972051881E-13
0.01504	-5.92329202555027E-13	-5.92329202555027E-13	1.8705132712264E-13	-7.17030087303454E-13	-6.85854866116347E-13	3.11752211871067E-13	3.42927433058174E-13	8.41730972051881E-13	8.10555750864774E-13	3.11752211871067E-13	-1.18465840511005E-12	9.35256635613201E-13	1.55876105935534E-12	1.02878229917452E-12	9.35256635613201E-14	1.58993628054244E-12	2.8057699068396E-13	1.34053451104559E-12
0.01506	-2.8057699068396E-13	-1.24700884748427E-13	2.18226548309747E-13	-4.98803538993707E-13	-5.29978760180814E-13	5.92329202555027E-13	-9.35256635613201E-14	1.09113274154873E-12	9.66431856800308E-13	-2.49401769496854E-13	-1.24700884748427E-12	1.4028849534198E-12	1.09113274154873E-12	1.05995752036163E-12	-1.24700884748427E-13	1.18465840511005E-12	4.05277875432387E-13	1.62111150172955E-12
0.01508	9.35256635613201E-14	1.8705132712264E-13	5.29978760180814E-13	-2.49401769496854E-13	-1.55876105935534E-13	5.92329202555027E-13	-2.8057699068396E-13	1.27818406867137E-12	1.05995752036163E-12	-7.79380529677668E-13	-8.10555750864774E-13	1.55876105935534E-12	4.98803538993707E-13	1.15348318392295E-12	-3.11752211871067E-13	7.79380529677668E-13	3.7410265424528E-13	1.49641061698112E-12
0.0151	3.11752211871067E-13	3.7410265424528E-13	8.72906193238988E-13	0	2.49401769496854E-13	4.05277875432387E-13	-2.18226548309747E-13	1.46523539579401E-12	1.12230796273584E-12	-1.09113274154873E-12	3.11752211871067E-14	1.49641061698112E-12	3.11752211871067E-14	1.12230796273584E-12	-4.67628317806601E-13	1.55876105935534E-13	1.55876105935534E-13	1.12230796273584E-12
0.01512	6.85854866116347E-13	5.92329202555027E-13	9.66431856800308E-13	2.49401769496854E-13	4.36453096619494E-13	4.98803538993707E-13	1.8705132712264E-13	1.52758583816823E-12	9.35256635613201E-13	-1.15348318392295E-12	9.97607077987414E-13	1.05995752036163E-12	-9.35256635613201E-14	7.48205308490561E-13	-6.54679644929241E-13	-4.36453096619494E-13	-2.49401769496854E-13	6.23504423742134E-13
0.01514	1.02878229917452E-12	7.48205308490561E-13	4.05277875432387E-13	4.67628317806601E-13	4.98803538993707E-13	4.98803538993707E-13	5.61153981367921E-13	1.43406017460691E-12	5.92329202555027E-13	-1.12230796273584E-12	1.77698760766508E-12	5.92329202555027E-13	0	1.55876105935534E-13	-6.54679644929241E-13	-6.54679644929241E-13	-7.17030087303454E-13	3.11752211871067E-13
0.01516	1.24700884748427E-12	7.79380529677668E-13	-3.42927433058174E-13	8.72906193238988E-13	5.92329202555027E-13	-1.55876105935534E-13	8.41730972051881E-13	1.09113274154873E-12	2.49401769496854E-13	-1.05995752036163E-12	2.05756459834904E-12	2.8057699068396E-13	-1.8705132712264E-13	-4.36453096619494E-13	-5.29978760180814E-13	-4.36453096619494E-13	-1.12230796273584E-12	9.35256635613201E-14
0.01518	1.18465840511005E-12	7.17030087303454E-13	-7.79380529677668E-13	1.4028849534198E-12	5.61153981367921E-13	-8.72906193238988E-13	9.35256635613201E-13	8.10555750864774E-13	0	-9.35256635613201E-13	1.8705132712264E-12	2.18226548309747E-13	-7.17030087303454E-13	-9.04081414426094E-13	-2.8057699068396E-13	0	-1.27818406867137E-12	-9.35256635613201E-14
0.0152	1.12230796273584E-12	9.35256635613201E-14	-7.79380529677668E-13	1.8393380500393E-12	5.61153981367921E-13	-1.18465840511005E-12	8.41730972051881E-13	4.36453096619494E-13	2.8057699068396E-13	-5.29978760180814E-13	1.46523539579401E-12	5.92329202555027E-13	-1.4028849534198E-12	-1.15348318392295E-12	1.24700884748427E-13	2.49401769496854E-13	-1.24700884748427E-12	-2.8057699068396E-13
0.01522	1.15348318392295E-12	-9.35256635613201E-13	-5.61153981367921E-13	2.338141589033E-12	4.67628317806601E-13	-9.97607077987414E-13	7.79380529677668E-13	2.49401769496854E-13	8.10555750864774E-13	6.23504423742134E-14	1.21583362629716E-12	1.02878229917452E-12	-1.93286371360062E-12	-8.72906193238988E-13	3.42927433058174E-13	2.49401769496854E-13	-6.85854866116347E-13	-4.05277875432387E-13
0.01524	1.15348318392295E-12	-1.09113274154873E-12	1.24700884748427E-13	2.8057699068396E-12	4.98803538993707E-13	-9.35256635613201E-13	6.23504423742134E-13	4.05277875432387E-13	1.18465840511005E-12	3.42927433058174E-13	1.21583362629716E-12	1.4028849534198E-12	-2.15109026191036E-12	-4.36453096619494E-13	4.67628317806601E-13	-6.23504423742134E-14	-3.11752211871067E-14	-3.11752211871067E-13
0.01526	1.09113274154873E-12	-2.8057699068396E-13	6.54679644929241E-13	2.99282123396224E-12	7.79380529677668E-13	-1.05995752036163E-12	6.85854866116347E-13	6.23504423742134E-13	1.27818406867137E-12	4.98803538993707E-13	1.34053451104559E-12	1.43406017460691E-12	-1.65228672291666E-12	-2.8057699068396E-13	2.49401769496854E-13	-4.36453096619494E-13	5.61153981367921E-13	-9.35256635613201E-14
0.01528	9.35256635613201E-13	6.54679644929241E-13	1.12230796273584E-12	2.7745946856525E-12	1.27818406867137E-12	-1.09113274154873E-12	9.04081414426094E-13	8.41730972051881E-13	8.72906193238988E-13	5.92329202555027E-13	1.62111150172955E-12	1.09113274154873E-12	-1.05995752036163E-12	-6.23504423742134E-13	-4.98803538993707E-13	-7.48205308490561E-13	9.04081414426094E-13	6.23504423742134E-14
0.0153	4.36453096619494E-13	1.12230796273584E-12	1.49641061698112E-12	2.27579114665879E-12	1.80816282885219E-12	-9.35256635613201E-13	1.05995752036163E-12	7.48205308490561E-13	1.24700884748427E-13	6.54679644929241E-13	1.74581238647798E-12	5.92329202555027E-13	-4.36453096619494E-13	-1.09113274154873E-12	-1.21583362629716E-12	-1.12230796273584E-12	9.97607077987414E-13	4.36453096619494E-13
0.01532	-5.29978760180814E-13	9.97607077987414E-13	1.74581238647798E-12	1.71463716529087E-12	2.18226548309747E-12	-8.72906193238988E-13	8.72906193238988E-13	4.05277875432387E-13	-7.17030087303454E-13	6.23504423742134E-13	1.58993628054244E-12	2.49401769496854E-13	1.55876105935534E-13	-1.43406017460691E-12	-1.68346194410376E-12	-9.04081414426094E-13	1.12230796273584E-12	9.97607077987414E-13
0.01534	-9.35256635613201E-13	5.92329202555027E-13	1.8393380500393E-12	1.30935928985848E-12	2.18226548309747E-12	-9.66431856800308E-13	3.42927433058174E-13	3.11752211871067E-14	-1.27818406867137E-12	6.54679644929241E-13	1.15348318392295E-12	3.11752211871067E-14	6.54679644929241E-13	-1.43406017460691E-12	-2.27579114665879E-12	-1.24700884748427E-13	1.37170973223269E-12	1.43406017460691E-12
0.01536	-6.85854866116347E-13	1.24700884748427E-13	1.90168849241351E-12	1.15348318392295E-12	1.77698760766508E-12	-5.61153981367921E-13	-7.48205308490561E-13	-2.8057699068396E-13	-1.34053451104559E-12	8.72906193238988E-13	6.23504423742134E-13	-3.11752211871067E-14	1.09113274154873E-12	-9.35256635613201E-13	-2.8057699068396E-12	7.17030087303454E-13	1.4028849534198E-12	1.09113274154873E-12
0.01538	6.23504423742134E-14	-3.42927433058174E-13	1.49641061698112E-12	9.97607077987414E-13	1.09113274154873E-12	1.55876105935534E-13	-1.58993628054244E-12	-4.67628317806601E-13	-9.35256635613201E-13	1.21583362629716E-12	2.18226548309747E-13	0	1.30935928985848E-12	-2.49401769496854E-13	-3.30457344583331E-12	1.18465840511005E-12	1.15348318392295E-12	3.42927433058174E-13
0.0154	9.04081414426094E-13	-4.98803538993707E-13	7.79380529677668E-13	6.54679644929241E-13	4.67628317806601E-13	7.17030087303454E-13	-1.58993628054244E-12	-6.23504423742134E-13	-2.49401769496854E-13	1.15348318392295E-12	3.11752211871067E-13	-1.24700884748427E-13	1.43406017460691E-12	1.8705132712264E-13	-3.30457344583331E-12	1.15348318392295E-12	5.92329202555027E-13	-3.42927433058174E-13
0.01542	1.62111150172955E-12	-2.18226548309747E-13	3.11752211871067E-13	1.55876105935534E-13	-1.55876105935534E-13	1.02878229917452E-12	-1.21583362629716E-12	-6.23504423742134E-13	4.98803538993707E-13	7.17030087303454E-13	3.11752211871067E-13	-3.42927433058174E-13	1.4028849534198E-12	5.29978760180814E-13	-2.8057699068396E-12	9.97607077987414E-13	-1.24700884748427E-13	-7.17030087303454E-13
0.01544	1.93286371360062E-12	5.29978760180814E-13	3.42927433058174E-13	-3.7410265424528E-13	-4.05277875432387E-13	1.15348318392295E-12	-7.79380529677668E-13	-4.67628317806601E-13	8.10555750864774E-13	1.8705132712264E-13	4.36453096619494E-13	-6.23504423742134E-13	1.37170973223269E-12	5.92329202555027E-13	-2.15109026191036E-12	5.29978760180814E-13	-5.61153981367921E-13	-7.79380529677668E-13
0.01546	1.8705132712264E-12	1.52758583816823E-12	6.23504423742134E-13	-8.41730972051881E-13	-3.11752211871067E-13	1.21583362629716E-12	-6.54679644929241E-13	-1.8705132712264E-13	8.10555750864774E-13	-1.55876105935534E-13	4.67628317806601E-13	-6.54679644929241E-13	1.62111150172955E-12	5.29978760180814E-13	-1.49641061698112E-12	-9.35256635613201E-14	-9.66431856800308E-13	-5.61153981367921E-13
0.01548	1.55876105935534E-12	2.40049203140722E-12	9.97607077987414E-13	-1.24700884748427E-12	-6.23504423742134E-14	1.43406017460691E-12	-5.61153981367921E-13	2.18226548309747E-13	2.18226548309747E-13	-3.11752211871067E-13	6.54679644929241E-13	-4.98803538993707E-13	1.77698760766508E-12	6.23504423742134E-13	-9.66431856800308E-13	-6.85854866116347E-13	-9.35256635613201E-13	-2.8057699068396E-13
0.0155	1.30935928985848E-12	2.58754335852986E-12	1.49641061698112E-12	-1.27818406867137E-12	2.49401769496854E-13	1.43406017460691E-12	-5.92329202555027E-13	7.48205308490561E-13	-9.35256635613201E-14	-2.49401769496854E-13	6.54679644929241E-13	-3.11752211871067E-13	2.02638937716194E-12	8.10555750864774E-13	-6.85854866116347E-13	-8.41730972051881E-13	-7.17030087303454E-13	5.29978760180814E-13
0.01552	1.05995752036163E-12	2.02638937716194E-12	1.58993628054244E-12	-9.04081414426094E-13	5.29978760180814E-13	1.27818406867137E-12	-7.79380529677668E-13	9.04081414426094E-13	0	-3.42927433058174E-13	3.42927433058174E-13	-9.35256635613201E-14	2.21344070428458E-12	1.27818406867137E-12	-7.17030087303454E-13	-3.11752211871067E-13	-3.7410265424528E-13	1.4028849534198E-12
0.01554	9.04081414426094E-13	1.05995752036163E-12	1.24700884748427E-12	-2.49401769496854E-13	8.72906193238988E-13	9.97607077987414E-13	-8.41730972051881E-13	2.49401769496854E-13	2.49401769496854E-13	-6.23504423742134E-13	6.23504423742134E-14	3.11752211871067E-13	2.08873981953615E-12	1.99521415597483E-12	-8.41730972051881E-13	6.23504423742134E-13	3.11752211871067E-14	1.96403893478772E-12
0.01556	6.85854866116347E-13	6.23504423742134E-14	6.54679644929241E-13	1.55876105935534E-13	1.02878229917452E-12	4.67628317806601E-13	-2.18226548309747E-13	-5.92329202555027E-13	4.36453096619494E-13	-9.66431856800308E-13	-3.11752211871067E-13	6.85854866116347E-13	1.8705132712264E-12	2.58754335852986E-12	-9.66431856800308E-13	1.21583362629716E-12	1.55876105935534E-13	2.15109026191036E-12
0.01558	7.48205308490561E-13	-6.54679644929241E-13	1.24700884748427E-13	4.98803538993707E-13	1.09113274154873E-12	-6.23504423742134E-14	1.18465840511005E-12	-1.05995752036163E-12	4.05277875432387E-13	-9.97607077987414E-13	-6.23504423742134E-13	8.72906193238988E-13	1.62111150172955E-12	2.55636813734275E-12	-5.61153981367921E-13	1.21583362629716E-12	1.24700884748427E-13	1.93286371360062E-12
0.0156	6.85854866116347E-13	-9.35256635613201E-13	-4.67628317806601E-13	5.29978760180814E-13	8.72906193238988E-13	-4.98803538993707E-13	2.11991504072326E-12	-1.24700884748427E-12	2.18226548309747E-13	-6.54679644929241E-13	-7.79380529677668E-13	9.35256635613201E-13	1.4028849534198E-12	1.99521415597483E-12	1.24700884748427E-13	1.05995752036163E-12	0	1.43406017460691E-12
0.01562	7.48205308490561E-13	-8.72906193238988E-13	-6.85854866116347E-13	7.17030087303454E-13	4.05277875432387E-13	-7.48205308490561E-13	2.43166725259432E-12	-1.12230796273584E-12	-2.8057699068396E-13	1.24700884748427E-13	-8.10555750864774E-13	7.48205308490561E-13	1.18465840511005E-12	1.18465840511005E-12	5.92329202555027E-13	5.61153981367921E-13	-2.8057699068396E-13	8.72906193238988E-13
0.01564	9.97607077987414E-13	-7.17030087303454E-13	-7.79380529677668E-13	9.66431856800308E-13	-2.49401769496854E-13	-5.92329202555027E-13	2.15109026191036E-12	-1.09113274154873E-12	-8.72906193238988E-13	8.10555750864774E-13	-6.23504423742134E-13	6.85854866116347E-13	7.48205308490561E-13	4.36453096619494E-13	8.10555750864774E-13	3.11752211871067E-13	-5.29978760180814E-13	5.61153981367921E-13
0.01566	1.24700884748427E-12	-5.61153981367921E-13	-7.48205308490561E-13	1.43406017460691E-12	-4.67628317806601E-13	-2.18226548309747E-13	1.21583362629716E-12	-6.85854866116347E-13	-1.30935928985848E-12	1.15348318392295E-12	-3.42927433058174E-13	6.85854866116347E-13	1.24700884748427E-13	-9.35256635613201E-14	6.85854866116347E-13	9.35256635613201E-14	-7.79380529677668E-13	6.23504423742134E-13
0.01568	1.30935928985848E-12	-5.92329202555027E-13	-4.67628317806601E-13	1.93286371360062E-12	-3.42927433058174E-13	2.8057699068396E-13	4.05277875432387E-13	-6.85854866116347E-13	-1.12230796273584E-12	1.24700884748427E-12	-9.35256635613201E-14	7.79380529677668E-13	-4.67628317806601E-13	-4.98803538993707E-13	5.92329202555027E-13	-2.8057699068396E-13	-7.17030087303454E-13	7.17030087303454E-13
0.0157	1.34053451104559E-12	-7.17030087303454E-13	-3.11752211871067E-14	2.27579114665879E-12	1.8705132712264E-13	6.85854866116347E-13	3.11752211871067E-14	-1.24700884748427E-12	-4.98803538993707E-13	1.09113274154873E-12	2.8057699068396E-13	5.29978760180814E-13	-9.97607077987414E-13	-7.48205308490561E-13	5.92329202555027E-13	-5.92329202555027E-13	-6.85854866116347E-13	8.72906193238988E-13
0.01572	1.34053451104559E-12	-6.54679644929241E-13	4.36453096619494E-13	2.27579114665879E-12	1.12230796273584E-12	8.72906193238988E-13	2.18226548309747E-13	-1.90168849241351E-12	3.11752211871067E-14	9.04081414426094E-13	6.23504423742134E-13	2.49401769496854E-13	-1.30935928985848E-12	-6.85854866116347E-13	6.85854866116347E-13	-7.79380529677668E-13	-5.29978760180814E-13	7.79380529677668E-13
0.01574	1.4028849534198E-12	-3.11752211871067E-13	7.48205308490561E-13	2.02638937716194E-12	1.99521415597483E-12	8.72906193238988E-13	7.79380529677668E-13	-2.27579114665879E-12	1.8705132712264E-13	8.10555750864774E-13	9.66431856800308E-13	-1.24700884748427E-13	-1.27818406867137E-12	-3.7410265424528E-13	8.41730972051881E-13	-6.54679644929241E-13	-2.49401769496854E-13	4.67628317806601E-13
0.01576	1.27818406867137E-12	-3.11752211871067E-14	7.17030087303454E-13	1.74581238647798E-12	2.7745946856525E-12	7.48205308490561E-13	1.30935928985848E-12	-1.90168849241351E-12	1.24700884748427E-13	8.41730972051881E-13	1.12230796273584E-12	-1.8705132712264E-13	-9.04081414426094E-13	3.11752211871067E-14	6.23504423742134E-13	-2.8057699068396E-13	-1.24700884748427E-13	1.55876105935534E-13
0.01578	1.09113274154873E-12	1.55876105935534E-13	6.54679644929241E-13	1.46523539579401E-12	3.17987256108488E-12	6.23504423742134E-13	1.58993628054244E-12	-1.21583362629716E-12	-1.24700884748427E-13	1.21583362629716E-12	1.24700884748427E-12	-2.18226548309747E-13	-4.98803538993707E-13	4.67628317806601E-13	2.18226548309747E-13	6.23504423742134E-14	2.49401769496854E-13	-1.55876105935534E-13
0.0158	7.48205308490561E-13	1.55876105935534E-13	5.61153981367921E-13	1.21583362629716E-12	3.02399645514935E-12	5.92329202555027E-13	1.30935928985848E-12	-2.8057699068396E-13	-2.49401769496854E-13	1.62111150172955E-12	1.09113274154873E-12	-2.8057699068396E-13	6.23504423742134E-14	9.97607077987414E-13	-4.05277875432387E-13	2.8057699068396E-13	8.10555750864774E-13	-4.98803538993707E-13
0.01582	5.92329202555027E-13	1.24700884748427E-13	4.98803538993707E-13	7.17030087303454E-13	2.46284247378143E-12	4.67628317806601E-13	5.92329202555027E-13	4.36453096619494E-13	-3.11752211871067E-13	1.65228672291666E-12	9.35256635613201E-13	-3.7410265424528E-13	7.17030087303454E-13	1.55876105935534E-12	-8.10555750864774E-13	5.29978760180814E-13	1.52758583816823E-12	-1.12230796273584E-12
0.01584	1.8705132712264E-13	1.55876105935534E-13	1.8705132712264E-13	9.35256635613201E-14	1.58993628054244E-12	2.8057699068396E-13	-1.24700884748427E-13	8.72906193238988E-13	-1.8705132712264E-13	1.58993628054244E-12	8.41730972051881E-13	-4.05277875432387E-13	1.09113274154873E-12	1.93286371360062E-12	-9.66431856800308E-13	5.61153981367921E-13	1.90168849241351E-12	-1.68346194410376E-12
0.01586	-9.66431856800308E-13	3.11752211871067E-13	-2.8057699068396E-13	-6.23504423742134E-13	6.54679644929241E-13	3.11752211871067E-13	-4.98803538993707E-13	1.18465840511005E-12	3.11752211871067E-14	1.27818406867137E-12	6.85854866116347E-13	-9.35256635613201E-14	1.4028849534198E-12	2.11991504072326E-12	-8.72906193238988E-13	4.98803538993707E-13	2.02638937716194E-12	-1.93286371360062E-12
0.01588	-2.11991504072326E-12	5.92329202555027E-13	-9.04081414426094E-13	-8.72906193238988E-13	0	8.10555750864774E-13	-5.92329202555027E-13	1.46523539579401E-12	2.49401769496854E-13	1.09113274154873E-12	4.67628317806601E-13	4.36453096619494E-13	1.68346194410376E-12	2.08873981953615E-12	-5.29978760180814E-13	3.11752211871067E-13	1.65228672291666E-12	-1.90168849241351E-12
0.0159	-2.7745946856525E-12	7.48205308490561E-13	-1.21583362629716E-12	-4.67628317806601E-13	-4.36453096619494E-13	1.15348318392295E-12	-6.85854866116347E-13	1.62111150172955E-12	6.23504423742134E-13	8.10555750864774E-13	3.7410265424528E-13	8.41730972051881E-13	1.99521415597483E-12	1.99521415597483E-12	0	1.55876105935534E-13	1.21583362629716E-12	-1.52758583816823E-12
0.01592	-2.74341946446539E-12	7.48205308490561E-13	-1.12230796273584E-12	3.42927433058174E-13	-5.92329202555027E-13	7.48205308490561E-13	-6.23504423742134E-13	1.58993628054244E-12	1.05995752036163E-12	6.23504423742134E-13	7.17030087303454E-13	9.35256635613201E-13	1.8705132712264E-12	1.77698760766508E-12	3.7410265424528E-13	1.24700884748427E-13	1.05995752036163E-12	-9.97607077987414E-13
0.01594	-2.338141589033E-12	4.36453096619494E-13	-4.36453096619494E-13	1.37170973223269E-12	-6.23504423742134E-13	0	-4.67628317806601E-13	1.05995752036163E-12	1.49641061698112E-12	5.92329202555027E-13	1.27818406867137E-12	7.17030087303454E-13	1.30935928985848E-12	1.58993628054244E-12	7.48205308490561E-13	1.24700884748427E-13	1.37170973223269E-12	-5.92329202555027E-13
0.01596	-1.68346194410376E-12	-9.35256635613201E-14	6.85854866116347E-13	2.18226548309747E-12	-6.85854866116347E-13	-4.98803538993707E-13	-2.49401769496854E-13	4.36453096619494E-13	1.55876105935534E-12	6.85854866116347E-13	1.68346194410376E-12	6.54679644929241E-13	6.23504423742134E-13	1.37170973223269E-12	9.35256635613201E-13	1.24700884748427E-13	1.49641061698112E-12	-3.42927433058174E-13
0.01598	-9.04081414426094E-13	-6.23504423742134E-13	1.90168849241351E-12	2.61871857971696E-12	-7.48205308490561E-13	-7.48205308490561E-13	0	-9.35256635613201E-14	1.4028849534198E-12	1.05995752036163E-12	1.71463716529087E-12	5.29978760180814E-13	1.55876105935534E-13	8.72906193238988E-13	1.09113274154873E-12	-9.35256635613201E-14	1.43406017460691E-12	-2.18226548309747E-13
0.016	0	-8.41730972051881E-13	2.74341946446539E-12	2.61871857971696E-12	-7.17030087303454E-13	-6.54679644929241E-13	4.98803538993707E-13	-3.7410265424528E-13	9.97607077987414E-13	1.21583362629716E-12	1.18465840511005E-12	3.11752211871067E-13	-3.11752211871067E-14	2.8057699068396E-13	1.05995752036163E-12	-7.17030087303454E-13	1.21583362629716E-12	-9.35256635613201E-14
0.01602	7.79380529677668E-13	-4.36453096619494E-13	3.02399645514935E-12	2.11991504072326E-12	-5.92329202555027E-13	-5.92329202555027E-13	1.15348318392295E-12	-2.49401769496854E-13	2.8057699068396E-13	1.30935928985848E-12	4.05277875432387E-13	1.8705132712264E-13	1.8705132712264E-13	-6.54679644929241E-13	1.12230796273584E-12	-1.52758583816823E-12	9.35256635613201E-13	-1.55876105935534E-13
0.01604	1.37170973223269E-12	5.92329202555027E-13	2.68106902209118E-12	1.24700884748427E-12	-3.42927433058174E-13	-3.42927433058174E-13	1.68346194410376E-12	-9.35256635613201E-14	-3.11752211871067E-13	1.18465840511005E-12	-2.8057699068396E-13	-2.49401769496854E-13	1.8705132712264E-13	-1.18465840511005E-12	1.09113274154873E-12	-1.8705132712264E-12	4.98803538993707E-13	-1.24700884748427E-13
0.01606	1.52758583816823E-12	1.49641061698112E-12	1.99521415597483E-12	4.05277875432387E-13	0	-1.8705132712264E-13	1.8705132712264E-12	6.23504423742134E-14	-9.35256635613201E-13	1.09113274154873E-12	-6.85854866116347E-13	-7.79380529677668E-13	2.49401769496854E-13	-1.18465840511005E-12	3.11752211871067E-13	-1.34053451104559E-12	-3.11752211871067E-14	1.8705132712264E-13
0.01608	9.97607077987414E-13	1.93286371360062E-12	1.18465840511005E-12	-3.11752211871067E-13	2.49401769496854E-13	-4.36453096619494E-13	1.18465840511005E-12	3.11752211871067E-14	-1.34053451104559E-12	1.05995752036163E-12	-6.54679644929241E-13	-1.18465840511005E-12	-3.11752211871067E-14	-7.48205308490561E-13	-9.66431856800308E-13	-5.92329202555027E-13	-4.67628317806601E-13	7.17030087303454E-13
0.0161	1.8705132712264E-13	1.8705132712264E-12	7.17030087303454E-13	-7.48205308490561E-13	4.05277875432387E-13	-1.09113274154873E-12	-2.18226548309747E-13	0	-1.65228672291666E-12	1.21583362629716E-12	-2.49401769496854E-13	-1.34053451104559E-12	-3.7410265424528E-13	-1.8705132712264E-13	-1.99521415597483E-12	-9.35256635613201E-14	-7.48205308490561E-13	1.18465840511005E-12
0.01612	-6.23504423742134E-13	1.46523539579401E-12	4.98803538993707E-13	-9.66431856800308E-13	4.05277875432387E-13	-1.96403893478772E-12	-1.58993628054244E-12	-3.11752211871067E-14	-1.77698760766508E-12	1.34053451104559E-12	9.35256635613201E-14	-1.12230796273584E-12	-2.49401769496854E-13	9.35256635613201E-14	-2.338141589033E-12	9.35256635613201E-14	-9.04081414426094E-13	1.15348318392295E-12
0.01614	-1.12230796273584E-12	1.12230796273584E-12	4.98803538993707E-13	-7.48205308490561E-13	2.8057699068396E-13	-2.21344070428458E-12	-1.93286371360062E-12	-2.18226548309747E-13	-1.62111150172955E-12	1.18465840511005E-12	5.29978760180814E-13	-4.98803538993707E-13	1.55876105935534E-13	1.24700884748427E-13	-2.27579114665879E-12	3.42927433058174E-13	-8.10555750864774E-13	8.10555750864774E-13
0.01616	-8.10555750864774E-13	8.41730972051881E-13	5.29978760180814E-13	-3.7410265424528E-13	0	-1.68346194410376E-12	-1.34053451104559E-12	-3.7410265424528E-13	-1.12230796273584E-12	8.72906193238988E-13	5.61153981367921E-13	2.8057699068396E-13	9.97607077987414E-13	-6.23504423742134E-14	-1.96403893478772E-12	4.05277875432387E-13	-7.79380529677668E-13	1.24700884748427E-13
0.01618	-1.55876105935534E-13	7.79380529677668E-13	5.61153981367921E-13	-3.11752211871067E-14	-1.8705132712264E-13	-6.54679644929241E-13	-6.54679644929241E-13	-3.42927433058174E-13	-3.7410265424528E-13	4.36453096619494E-13	3.11752211871067E-13	7.17030087303454E-13	1.77698760766508E-12	-3.7410265424528E-13	-1.68346194410376E-12	2.49401769496854E-13	-6.54679644929241E-13	-6.23504423742134E-13
0.0162	4.67628317806601E-13	9.04081414426094E-13	4.67628317806601E-13	3.11752211871067E-14	-6.23504423742134E-14	7.79380529677668E-13	-1.55876105935534E-13	-3.42927433058174E-13	1.8705132712264E-13	1.55876105935534E-13	-2.49401769496854E-13	1.05995752036163E-12	2.18226548309747E-12	-4.05277875432387E-13	-1.30935928985848E-12	9.35256635613201E-14	-5.61153981367921E-13	-1.12230796273584E-12
0.01622	8.72906193238988E-13	8.10555750864774E-13	3.42927433058174E-13	9.35256635613201E-14	3.11752211871067E-13	1.99521415597483E-12	3.7410265424528E-13	0	3.7410265424528E-13	2.18226548309747E-13	-9.35256635613201E-13	1.30935928985848E-12	2.18226548309747E-12	-2.8057699068396E-13	-8.10555750864774E-13	2.49401769496854E-13	-3.11752211871067E-13	-1.18465840511005E-12
0.01624	1.12230796273584E-12	3.11752211871067E-13	1.8705132712264E-13	1.8705132712264E-13	8.72906193238988E-13	2.7745946856525E-12	9.66431856800308E-13	6.54679644929241E-13	6.23504423742134E-14	1.55876105935534E-13	-1.62111150172955E-12	1.68346194410376E-12	1.8705132712264E-12	0	-2.49401769496854E-13	7.48205308490561E-13	3.42927433058174E-13	-6.85854866116347E-13
0.01626	1.21583362629716E-12	-3.42927433058174E-13	1.8705132712264E-13	4.67628317806601E-13	1.34053451104559E-12	2.74341946446539E-12	1.43406017460691E-12	1.49641061698112E-12	-3.7410265424528E-13	-1.24700884748427E-13	-2.05756459834904E-12	2.08873981953615E-12	1.62111150172955E-12	6.23504423742134E-13	9.35256635613201E-14	1.49641061698112E-12	1.05995752036163E-12	2.49401769496854E-13
0.01628	1.18465840511005E-12	-8.10555750864774E-13	1.8705132712264E-13	9.97607077987414E-13	1.71463716529087E-12	2.24461592547168E-12	1.4028849534198E-12	1.80816282885219E-12	-7.79380529677668E-13	-5.92329202555027E-13	-2.08873981953615E-12	2.40049203140722E-12	1.43406017460691E-12	1.55876105935534E-12	3.42927433058174E-13	2.58754335852986E-12	1.68346194410376E-12	1.09113274154873E-12
0.0163	1.09113274154873E-12	-9.04081414426094E-13	0	1.58993628054244E-12	1.77698760766508E-12	1.58993628054244E-12	1.30935928985848E-12	1.62111150172955E-12	-9.97607077987414E-13	-8.41730972051881E-13	-1.58993628054244E-12	2.61871857971696E-12	1.15348318392295E-12	2.18226548309747E-12	5.92329202555027E-13	3.39809910939463E-12	1.90168849241351E-12	1.52758583816823E-12
0.01632	7.48205308490561E-13	-4.98803538993707E-13	-9.35256635613201E-14	2.02638937716194E-12	1.71463716529087E-12	8.72906193238988E-13	1.49641061698112E-12	9.97607077987414E-13	-7.48205308490561E-13	-8.41730972051881E-13	-6.85854866116347E-13	2.8057699068396E-12	1.02878229917452E-12	2.27579114665879E-12	7.48205308490561E-13	3.17987256108488E-12	1.65228672291666E-12	1.46523539579401E-12
0.01634	5.61153981367921E-13	9.35256635613201E-14	-1.55876105935534E-13	2.05756459834904E-12	1.4028849534198E-12	1.55876105935534E-13	1.99521415597483E-12	3.11752211871067E-13	1.24700884748427E-13	-4.98803538993707E-13	4.67628317806601E-13	2.71224424327828E-12	9.97607077987414E-13	1.71463716529087E-12	5.92329202555027E-13	2.61871857971696E-12	1.30935928985848E-12	9.35256635613201E-13
0.01636	5.92329202555027E-13	6.23504423742134E-13	9.35256635613201E-14	1.8393380500393E-12	1.27818406867137E-12	-4.98803538993707E-13	2.02638937716194E-12	-1.24700884748427E-13	1.12230796273584E-12	-9.35256635613201E-14	1.4028849534198E-12	2.3069663678459E-12	9.04081414426094E-13	1.02878229917452E-12	2.8057699068396E-13	2.08873981953615E-12	8.72906193238988E-13	3.42927433058174E-13
0.01638	6.23504423742134E-13	1.18465840511005E-12	6.23504423742134E-13	1.62111150172955E-12	1.18465840511005E-12	-1.05995752036163E-12	1.74581238647798E-12	-2.8057699068396E-13	2.11991504072326E-12	2.8057699068396E-13	2.08873981953615E-12	1.74581238647798E-12	9.35256635613201E-13	6.54679644929241E-13	6.23504423742134E-14	1.80816282885219E-12	7.79380529677668E-13	-3.42927433058174E-13
0.0164	7.17030087303454E-13	1.37170973223269E-12	1.4028849534198E-12	1.15348318392295E-12	1.52758583816823E-12	-1.30935928985848E-12	1.18465840511005E-12	-3.7410265424528E-13	2.86812034921382E-12	6.85854866116347E-13	2.3069663678459E-12	1.24700884748427E-12	1.05995752036163E-12	6.54679644929241E-13	6.23504423742134E-14	1.65228672291666E-12	7.17030087303454E-13	-9.04081414426094E-13
0.01642	7.17030087303454E-13	1.18465840511005E-12	2.05756459834904E-12	8.41730972051881E-13	1.93286371360062E-12	-1.18465840511005E-12	6.54679644929241E-13	-3.11752211871067E-13	3.30457344583331E-12	8.10555750864774E-13	2.3069663678459E-12	9.04081414426094E-13	1.18465840511005E-12	7.79380529677668E-13	2.18226548309747E-13	1.34053451104559E-12	7.48205308490561E-13	-1.27818406867137E-12
0.01644	7.48205308490561E-13	9.97607077987414E-13	2.3069663678459E-12	4.67628317806601E-13	2.24461592547168E-12	-7.48205308490561E-13	4.05277875432387E-13	-3.11752211871067E-13	3.58515043651727E-12	5.29978760180814E-13	1.8705132712264E-12	8.10555750864774E-13	1.12230796273584E-12	9.66431856800308E-13	4.36453096619494E-13	1.05995752036163E-12	8.72906193238988E-13	-1.21583362629716E-12
0.01646	8.41730972051881E-13	9.97607077987414E-13	2.11991504072326E-12	3.42927433058174E-13	2.3069663678459E-12	9.35256635613201E-14	3.11752211871067E-13	-5.92329202555027E-13	3.2733982246462E-12	0	1.05995752036163E-12	8.72906193238988E-13	8.41730972051881E-13	1.09113274154873E-12	4.98803538993707E-13	5.92329202555027E-13	9.66431856800308E-13	-6.23504423742134E-13
0.01648	9.66431856800308E-13	1.09113274154873E-12	1.77698760766508E-12	6.23504423742134E-13	2.11991504072326E-12	6.85854866116347E-13	1.55876105935534E-13	-7.17030087303454E-13	2.46284247378143E-12	-4.36453096619494E-13	9.35256635613201E-14	1.09113274154873E-12	3.7410265424528E-13	1.18465840511005E-12	7.17030087303454E-13	1.8705132712264E-13	8.41730972051881E-13	3.11752211871067E-13
0.0165	9.04081414426094E-13	1.12230796273584E-12	1.24700884748427E-12	1.18465840511005E-12	1.8705132712264E-12	9.66431856800308E-13	9.35256635613201E-14	-5.92329202555027E-13	1.49641061698112E-12	-4.05277875432387E-13	-6.54679644929241E-13	1.15348318392295E-12	-6.23504423742134E-14	1.30935928985848E-12	1.21583362629716E-12	-2.49401769496854E-13	4.67628317806601E-13	9.97607077987414E-13
0.01652	8.10555750864774E-13	9.97607077987414E-13	8.10555750864774E-13	1.58993628054244E-12	1.65228672291666E-12	8.10555750864774E-13	3.11752211871067E-14	-9.35256635613201E-14	6.23504423742134E-13	3.11752211871067E-13	-9.35256635613201E-13	1.05995752036163E-12	-4.67628317806601E-13	1.62111150172955E-12	1.71463716529087E-12	-4.98803538993707E-13	-9.35256635613201E-14	1.05995752036163E-12
0.01654	6.23504423742134E-13	6.85854866116347E-13	4.98803538993707E-13	1.58993628054244E-12	1.49641061698112E-12	0	1.55876105935534E-13	5.92329202555027E-13	2.8057699068396E-13	1.12230796273584E-12	-8.41730972051881E-13	7.17030087303454E-13	-6.85854866116347E-13	2.02638937716194E-12	2.05756459834904E-12	-4.98803538993707E-13	-4.36453096619494E-13	8.41730972051881E-13
0.01656	5.29978760180814E-13	3.7410265424528E-13	4.05277875432387E-13	1.15348318392295E-12	1.21583362629716E-12	-1.15348318392295E-12	4.98803538993707E-13	1.55876105935534E-12	2.8057699068396E-13	1.62111150172955E-12	-7.17030087303454E-13	3.42927433058174E-13	-6.23504423742134E-13	2.27579114665879E-12	2.11991504072326E-12	-2.8057699068396E-13	-5.61153981367921E-13	4.36453096619494E-13
0.01658	5.61153981367921E-13	1.8705132712264E-13	5.29978760180814E-13	4.36453096619494E-13	7.79380529677668E-13	-2.36931681022011E-12	8.41730972051881E-13	2.40049203140722E-12	4.05277875432387E-13	1.8705132712264E-12	-6.23504423742134E-13	-9.35256635613201E-14	-2.49401769496854E-13	2.18226548309747E-12	1.99521415597483E-12	9.35256635613201E-14	-2.18226548309747E-13	9.35256635613201E-14
0.0166	8.72906193238988E-13	9.35256635613201E-14	7.17030087303454E-13	-2.18226548309747E-13	2.8057699068396E-13	-3.14869733989778E-12	1.15348318392295E-12	2.8057699068396E-12	1.8705132712264E-13	1.8393380500393E-12	-7.17030087303454E-13	-6.23504423742134E-13	2.49401769496854E-13	1.8393380500393E-12	1.65228672291666E-12	4.05277875432387E-13	-1.8705132712264E-13	-2.49401769496854E-13
0.01662	1.12230796273584E-12	0	8.41730972051881E-13	-7.48205308490561E-13	1.24700884748427E-13	-3.08634689752356E-12	1.12230796273584E-12	2.8057699068396E-12	-1.24700884748427E-13	1.62111150172955E-12	-7.79380529677668E-13	-7.17030087303454E-13	1.05995752036163E-12	1.43406017460691E-12	1.21583362629716E-12	6.54679644929241E-13	-5.61153981367921E-13	-4.05277875432387E-13
0.01664	9.66431856800308E-13	3.11752211871067E-14	7.17030087303454E-13	-8.10555750864774E-13	4.36453096619494E-13	-2.05756459834904E-12	1.02878229917452E-12	2.43166725259432E-12	-5.29978760180814E-13	1.4028849534198E-12	-8.10555750864774E-13	-4.67628317806601E-13	1.90168849241351E-12	9.35256635613201E-13	7.48205308490561E-13	7.48205308490561E-13	-1.12230796273584E-12	-2.8057699068396E-13
0.01666	5.92329202555027E-13	-1.55876105935534E-13	3.42927433058174E-13	-4.98803538993707E-13	8.41730972051881E-13	-7.79380529677668E-13	7.17030087303454E-13	1.71463716529087E-12	-8.41730972051881E-13	1.02878229917452E-12	-4.67628317806601E-13	9.35256635613201E-14	2.27579114665879E-12	4.98803538993707E-13	3.11752211871067E-13	1.05995752036163E-12	-1.4028849534198E-12	-3.11752211871067E-13
0.01668	2.8057699068396E-13	-4.98803538993707E-13	-3.11752211871067E-13	-9.35256635613201E-14	9.97607077987414E-13	2.18226548309747E-13	3.42927433058174E-13	9.97607077987414E-13	-9.66431856800308E-13	3.7410265424528E-13	-6.23504423742134E-14	6.23504423742134E-13	1.71463716529087E-12	9.35256635613201E-14	3.11752211871067E-14	1.02878229917452E-12	-1.12230796273584E-12	-6.85854866116347E-13
0.0167	3.11752211871067E-13	-7.17030087303454E-13	-7.79380529677668E-13	4.05277875432387E-13	5.61153981367921E-13	5.92329202555027E-13	-1.55876105935534E-13	1.8705132712264E-13	-9.97607077987414E-13	-3.7410265424528E-13	4.36453096619494E-13	9.97607077987414E-13	8.41730972051881E-13	-3.42927433058174E-13	-4.05277875432387E-13	8.10555750864774E-13	-5.61153981367921E-13	-1.27818406867137E-12
0.01672	8.10555750864774E-13	-8.41730972051881E-13	-9.66431856800308E-13	4.98803538993707E-13	-9.35256635613201E-14	5.61153981367921E-13	-3.11752211871067E-13	-5.61153981367921E-13	-9.97607077987414E-13	-8.10555750864774E-13	9.35256635613201E-13	1.09113274154873E-12	0	-4.36453096619494E-13	-8.41730972051881E-13	4.67628317806601E-13	3.11752211871067E-14	-1.58993628054244E-12
0.01674	1.37170973223269E-12	-5.92329202555027E-13	-5.92329202555027E-13	2.8057699068396E-13	-1.02878229917452E-12	3.11752211871067E-13	-1.55876105935534E-13	-9.04081414426094E-13	-8.41730972051881E-13	-8.41730972051881E-13	1.21583362629716E-12	9.04081414426094E-13	-6.23504423742134E-13	-6.85854866116347E-13	-1.09113274154873E-12	1.24700884748427E-13	6.54679644929241E-13	-1.71463716529087E-12
0.01676	1.74581238647798E-12	1.24700884748427E-13	-6.23504423742134E-14	-2.49401769496854E-13	-1.55876105935534E-12	-6.23504423742134E-14	3.11752211871067E-13	-9.04081414426094E-13	-5.29978760180814E-13	-5.29978760180814E-13	1.27818406867137E-12	7.79380529677668E-13	-8.41730972051881E-13	-1.12230796273584E-12	-9.04081414426094E-13	-4.67628317806601E-13	1.05995752036163E-12	-1.4028849534198E-12
0.01678	1.74581238647798E-12	7.48205308490561E-13	4.98803538993707E-13	-4.98803538993707E-13	-1.71463716529087E-12	-4.67628317806601E-13	6.54679644929241E-13	-6.85854866116347E-13	-6.23504423742134E-14	2.18226548309747E-13	1.09113274154873E-12	4.98803538993707E-13	-7.48205308490561E-13	-1.21583362629716E-12	-6.54679644929241E-13	-1.12230796273584E-12	1.05995752036163E-12	-9.35256635613201E-13
0.0168	1.58993628054244E-12	1.09113274154873E-12	6.23504423742134E-13	-2.8057699068396E-13	-1.24700884748427E-12	-8.10555750864774E-13	6.23504423742134E-13	-4.67628317806601E-13	3.7410265424528E-13	1.02878229917452E-12	8.41730972051881E-13	1.55876105935534E-13	-5.92329202555027E-13	-7.48205308490561E-13	-7.17030087303454E-13	-1.15348318392295E-12	5.61153981367921E-13	-3.7410265424528E-13
0.01682	1.24700884748427E-12	7.48205308490561E-13	7.17030087303454E-13	3.11752211871067E-14	-4.67628317806601E-13	-9.35256635613201E-13	3.7410265424528E-13	-2.49401769496854E-13	8.41730972051881E-13	1.71463716529087E-12	4.67628317806601E-13	-4.36453096619494E-13	-5.29978760180814E-13	1.8705132712264E-13	-9.66431856800308E-13	-3.7410265424528E-13	-4.67628317806601E-13	2.18226548309747E-13
0.01684	1.15348318392295E-12	0	5.61153981367921E-13	4.98803538993707E-13	1.24700884748427E-13	-8.72906193238988E-13	-1.8705132712264E-13	-1.55876105935534E-13	1.15348318392295E-12	2.05756459834904E-12	1.8705132712264E-13	-6.85854866116347E-13	-5.61153981367921E-13	1.09113274154873E-12	-1.21583362629716E-12	4.05277875432387E-13	-1.18465840511005E-12	8.41730972051881E-13
0.01686	1.24700884748427E-12	-9.97607077987414E-13	6.54679644929241E-13	8.72906193238988E-13	4.67628317806601E-13	-7.48205308490561E-13	-3.7410265424528E-13	-4.05277875432387E-13	1.49641061698112E-12	2.05756459834904E-12	1.24700884748427E-13	-6.85854866116347E-13	-7.48205308490561E-13	1.62111150172955E-12	-1.49641061698112E-12	8.41730972051881E-13	-1.15348318392295E-12	1.34053451104559E-12
0.01688	1.15348318392295E-12	-1.30935928985848E-12	6.85854866116347E-13	1.09113274154873E-12	1.8705132712264E-13	-5.61153981367921E-13	-2.49401769496854E-13	-7.79380529677668E-13	1.58993628054244E-12	1.58993628054244E-12	1.55876105935534E-13	-1.24700884748427E-13	-9.04081414426094E-13	2.21344070428458E-12	-1.55876105935534E-12	9.35256635613201E-13	-6.85854866116347E-13	1.30935928985848E-12
0.0169	8.72906193238988E-13	-7.17030087303454E-13	8.10555750864774E-13	1.24700884748427E-12	-3.7410265424528E-13	-6.23504423742134E-13	1.8705132712264E-13	-9.97607077987414E-13	1.58993628054244E-12	8.10555750864774E-13	3.7410265424528E-13	4.98803538993707E-13	-7.17030087303454E-13	2.58754335852986E-12	-1.18465840511005E-12	1.15348318392295E-12	9.35256635613201E-14	9.97607077987414E-13
0.01692	4.05277875432387E-13	6.85854866116347E-13	9.04081414426094E-13	1.30935928985848E-12	-1.12230796273584E-12	-1.09113274154873E-12	3.11752211871067E-13	-9.35256635613201E-13	1.4028849534198E-12	0	6.54679644929241E-13	1.21583362629716E-12	-1.55876105935534E-13	2.36931681022011E-12	-4.05277875432387E-13	1.18465840511005E-12	8.10555750864774E-13	6.23504423742134E-13
0.01694	-6.23504423742134E-14	2.18226548309747E-12	1.09113274154873E-12	1.46523539579401E-12	-1.52758583816823E-12	-9.97607077987414E-13	6.23504423742134E-14	-6.85854866116347E-13	1.05995752036163E-12	-3.42927433058174E-13	8.72906193238988E-13	1.8705132712264E-12	4.36453096619494E-13	1.71463716529087E-12	4.98803538993707E-13	1.09113274154873E-12	1.27818406867137E-12	2.8057699068396E-13
0.01696	-3.11752211871067E-13	3.33574866702042E-12	9.66431856800308E-13	1.74581238647798E-12	-1.55876105935534E-12	0	-5.61153981367921E-13	-4.36453096619494E-13	6.85854866116347E-13	-3.7410265424528E-13	8.72906193238988E-13	2.21344070428458E-12	8.72906193238988E-13	8.41730972051881E-13	8.72906193238988E-13	1.09113274154873E-12	1.43406017460691E-12	-1.55876105935534E-13
0.01698	-2.8057699068396E-13	3.83455220601412E-12	6.85854866116347E-13	2.05756459834904E-12	-1.4028849534198E-12	9.97607077987414E-13	-1.12230796273584E-12	-3.42927433058174E-13	2.49401769496854E-13	-6.23504423742134E-14	9.04081414426094E-13	2.27579114665879E-12	8.41730972051881E-13	3.7410265424528E-13	5.61153981367921E-13	1.4028849534198E-12	1.4028849534198E-12	-6.23504423742134E-13
0.017	6.23504423742134E-14	3.58515043651727E-12	1.8705132712264E-13	2.3069663678459E-12	-1.37170973223269E-12	1.62111150172955E-12	-1.30935928985848E-12	-8.72906193238988E-13	1.55876105935534E-13	5.29978760180814E-13	8.72906193238988E-13	2.05756459834904E-12	5.61153981367921E-13	5.29978760180814E-13	-2.8057699068396E-13	2.18226548309747E-12	1.09113274154873E-12	-8.41730972051881E-13
0.01702	5.92329202555027E-13	2.93047079158803E-12	-3.42927433058174E-13	2.49401769496854E-12	-1.15348318392295E-12	2.02638937716194E-12	-8.41730972051881E-13	-1.27818406867137E-12	2.49401769496854E-13	1.18465840511005E-12	8.10555750864774E-13	1.62111150172955E-12	6.23504423742134E-14	9.97607077987414E-13	-9.66431856800308E-13	2.7745946856525E-12	5.92329202555027E-13	-1.02878229917452E-12
0.01704	1.09113274154873E-12	2.27579114665879E-12	-6.54679644929241E-13	2.52519291615564E-12	-8.72906193238988E-13	1.93286371360062E-12	1.55876105935534E-13	-1.58993628054244E-12	3.11752211871067E-13	1.74581238647798E-12	7.48205308490561E-13	1.49641061698112E-12	-3.42927433058174E-13	1.15348318392295E-12	-1.12230796273584E-12	2.83694512802671E-12	2.8057699068396E-13	-1.21583362629716E-12
0.01706	1.30935928985848E-12	1.52758583816823E-12	-5.29978760180814E-13	2.36931681022011E-12	-5.92329202555027E-13	1.15348318392295E-12	1.52758583816823E-12	-1.55876105935534E-12	1.8705132712264E-13	1.8705132712264E-12	9.04081414426094E-13	1.8705132712264E-12	-7.48205308490561E-13	1.12230796273584E-12	-5.92329202555027E-13	2.49401769496854E-12	9.35256635613201E-14	-1.05995752036163E-12
0.01708	1.55876105935534E-12	9.97607077987414E-13	-2.18226548309747E-13	2.11991504072326E-12	-3.11752211871067E-13	1.55876105935534E-13	2.52519291615564E-12	-1.12230796273584E-12	0	1.93286371360062E-12	1.21583362629716E-12	2.3069663678459E-12	-9.66431856800308E-13	8.41730972051881E-13	3.42927433058174E-13	1.99521415597483E-12	1.24700884748427E-13	-4.67628317806601E-13
0.0171	1.58993628054244E-12	5.29978760180814E-13	3.42927433058174E-13	1.90168849241351E-12	9.35256635613201E-14	-4.67628317806601E-13	2.58754335852986E-12	-4.98803538993707E-13	-3.7410265424528E-13	1.74581238647798E-12	1.55876105935534E-12	2.3069663678459E-12	-8.10555750864774E-13	7.17030087303454E-13	1.24700884748427E-12	1.55876105935534E-12	5.61153981367921E-13	2.8057699068396E-13
0.01712	1.4028849534198E-12	2.8057699068396E-13	8.41730972051881E-13	1.77698760766508E-12	9.97607077987414E-13	-6.85854866116347E-13	1.80816282885219E-12	2.18226548309747E-13	-8.41730972051881E-13	1.4028849534198E-12	1.52758583816823E-12	1.90168849241351E-12	-4.98803538993707E-13	7.79380529677668E-13	1.8393380500393E-12	1.27818406867137E-12	1.30935928985848E-12	8.41730972051881E-13
0.01714	1.21583362629716E-12	0	1.30935928985848E-12	1.58993628054244E-12	2.08873981953615E-12	-4.36453096619494E-13	9.35256635613201E-13	7.17030087303454E-13	-9.35256635613201E-13	9.66431856800308E-13	1.02878229917452E-12	1.46523539579401E-12	-9.35256635613201E-14	9.97607077987414E-13	1.99521415597483E-12	1.02878229917452E-12	1.99521415597483E-12	1.05995752036163E-12
0.01716	9.97607077987414E-13	-3.11752211871067E-14	1.49641061698112E-12	1.46523539579401E-12	3.21104778227199E-12	3.11752211871067E-14	9.35256635613201E-14	1.18465840511005E-12	-8.10555750864774E-13	4.98803538993707E-13	5.61153981367921E-13	9.35256635613201E-13	-3.11752211871067E-14	1.37170973223269E-12	1.71463716529087E-12	6.54679644929241E-13	2.46284247378143E-12	9.04081414426094E-13
0.01718	8.10555750864774E-13	9.35256635613201E-14	1.49641061698112E-12	1.24700884748427E-12	3.80337698482702E-12	3.7410265424528E-13	-3.11752211871067E-13	1.52758583816823E-12	-5.61153981367921E-13	9.35256635613201E-14	2.8057699068396E-13	4.67628317806601E-13	-2.8057699068396E-13	1.74581238647798E-12	1.27818406867137E-12	3.7410265424528E-13	2.64989380090407E-12	5.92329202555027E-13
0.0172	9.04081414426094E-13	4.05277875432387E-13	1.43406017460691E-12	9.04081414426094E-13	3.86572742720123E-12	5.61153981367921E-13	-3.42927433058174E-13	1.96403893478772E-12	-9.35256635613201E-14	-6.23504423742134E-14	9.35256635613201E-14	-9.35256635613201E-14	-7.17030087303454E-13	1.80816282885219E-12	6.23504423742134E-13	4.67628317806601E-13	2.58754335852986E-12	3.11752211871067E-13
0.01722	1.09113274154873E-12	5.29978760180814E-13	1.18465840511005E-12	6.85854866116347E-13	3.49162477295595E-12	3.42927433058174E-13	-3.7410265424528E-13	2.08873981953615E-12	4.98803538993707E-13	1.24700884748427E-13	3.11752211871067E-14	-6.23504423742134E-13	-8.10555750864774E-13	1.74581238647798E-12	1.24700884748427E-13	8.41730972051881E-13	2.15109026191036E-12	1.24700884748427E-13
0.01724	1.18465840511005E-12	7.79380529677668E-13	7.79380529677668E-13	4.98803538993707E-13	2.64989380090407E-12	-9.35256635613201E-14	-1.55876105935534E-13	2.18226548309747E-12	1.02878229917452E-12	6.54679644929241E-13	-3.11752211871067E-14	-9.97607077987414E-13	-4.05277875432387E-13	1.62111150172955E-12	2.8057699068396E-13	1.21583362629716E-12	1.43406017460691E-12	6.23504423742134E-14
0.01726	1.24700884748427E-12	7.79380529677668E-13	4.36453096619494E-13	4.05277875432387E-13	1.74581238647798E-12	-6.23504423742134E-13	3.11752211871067E-13	2.08873981953615E-12	1.37170973223269E-12	1.37170973223269E-12	-2.18226548309747E-13	-1.15348318392295E-12	9.35256635613201E-14	1.52758583816823E-12	7.79380529677668E-13	1.52758583816823E-12	6.54679644929241E-13	-9.35256635613201E-14
0.01728	1.12230796273584E-12	6.54679644929241E-13	2.49401769496854E-13	3.42927433058174E-13	9.04081414426094E-13	-1.12230796273584E-12	8.72906193238988E-13	1.8393380500393E-12	1.43406017460691E-12	1.80816282885219E-12	-3.42927433058174E-13	-1.15348318392295E-12	4.67628317806601E-13	1.30935928985848E-12	1.30935928985848E-12	1.49641061698112E-12	5.29978760180814E-13	-6.23504423742134E-14
0.0173	5.92329202555027E-13	5.29978760180814E-13	3.42927433058174E-13	4.05277875432387E-13	2.49401769496854E-13	-1.46523539579401E-12	1.27818406867137E-12	1.4028849534198E-12	1.46523539579401E-12	1.96403893478772E-12	-5.92329202555027E-13	-9.66431856800308E-13	4.36453096619494E-13	1.05995752036163E-12	1.49641061698112E-12	1.55876105935534E-12	4.67628317806601E-13	1.8705132712264E-13
0.01732	6.23504423742134E-14	1.24700884748427E-13	5.61153981367921E-13	5.29978760180814E-13	-2.49401769496854E-13	-1.55876105935534E-12	1.24700884748427E-12	9.35256635613201E-13	1.12230796273584E-12	1.8705132712264E-12	-6.54679644929241E-13	-6.85854866116347E-13	3.11752211871067E-13	8.41730972051881E-13	1.09113274154873E-12	1.4028849534198E-12	6.23504423742134E-14	7.79380529677668E-13
0.01734	-4.36453096619494E-13	-9.35256635613201E-14	1.05995752036163E-12	8.10555750864774E-13	-6.23504423742134E-13	-1.15348318392295E-12	9.35256635613201E-13	4.98803538993707E-13	4.05277875432387E-13	1.71463716529087E-12	-6.54679644929241E-13	-1.8705132712264E-13	-2.8057699068396E-13	6.23504423742134E-13	5.29978760180814E-13	1.09113274154873E-12	-5.61153981367921E-13	1.46523539579401E-12
0.01736	-4.67628317806601E-13	-1.24700884748427E-13	1.74581238647798E-12	1.18465840511005E-12	-8.41730972051881E-13	-4.36453096619494E-13	5.92329202555027E-13	9.35256635613201E-14	-2.18226548309747E-13	1.65228672291666E-12	-9.66431856800308E-13	3.7410265424528E-13	-1.24700884748427E-12	6.54679644929241E-13	1.55876105935534E-13	8.72906193238988E-13	-1.05995752036163E-12	2.11991504072326E-12
0.01738	0	-9.35256635613201E-14	2.18226548309747E-12	1.4028849534198E-12	-7.79380529677668E-13	2.18226548309747E-13	5.92329202555027E-13	-2.18226548309747E-13	-7.17030087303454E-13	1.71463716529087E-12	-1.09113274154873E-12	6.23504423742134E-13	-2.3069663678459E-12	9.04081414426094E-13	-1.55876105935534E-13	6.54679644929241E-13	-9.35256635613201E-13	2.24461592547168E-12
0.0174	7.79380529677668E-13	6.23504423742134E-14	2.36931681022011E-12	1.55876105935534E-12	-4.05277875432387E-13	7.48205308490561E-13	6.85854866116347E-13	-4.67628317806601E-13	-8.72906193238988E-13	1.55876105935534E-12	-1.24700884748427E-12	6.23504423742134E-13	-2.43166725259432E-12	1.30935928985848E-12	-3.42927433058174E-13	9.35256635613201E-14	-6.85854866116347E-13	1.65228672291666E-12
0.01742	1.65228672291666E-12	9.35256635613201E-14	2.21344070428458E-12	1.49641061698112E-12	2.49401769496854E-13	9.04081414426094E-13	7.79380529677668E-13	-4.36453096619494E-13	-6.54679644929241E-13	1.18465840511005E-12	-9.66431856800308E-13	5.61153981367921E-13	-2.02638937716194E-12	1.24700884748427E-12	-4.05277875432387E-13	-5.29978760180814E-13	-5.61153981367921E-13	8.41730972051881E-13
0.01744	2.15109026191036E-12	3.11752211871067E-14	1.80816282885219E-12	1.05995752036163E-12	6.54679644929241E-13	9.35256635613201E-13	8.10555750864774E-13	-4.67628317806601E-13	-6.23504423742134E-14	4.98803538993707E-13	-5.61153981367921E-13	4.67628317806601E-13	-1.46523539579401E-12	9.97607077987414E-13	-4.36453096619494E-13	-1.43406017460691E-12	-5.29978760180814E-13	-6.23504423742134E-14
0.01746	2.11991504072326E-12	-1.8705132712264E-13	1.27818406867137E-12	6.23504423742134E-13	9.35256635613201E-13	6.23504423742134E-13	5.92329202555027E-13	-3.7410265424528E-13	6.85854866116347E-13	-1.24700884748427E-13	0	4.36453096619494E-13	-9.35256635613201E-13	5.29978760180814E-13	-4.05277875432387E-13	-2.24461592547168E-12	-3.7410265424528E-13	-7.48205308490561E-13
0.01748	1.77698760766508E-12	-4.05277875432387E-13	6.85854866116347E-13	3.42927433058174E-13	1.05995752036163E-12	3.11752211871067E-14	2.49401769496854E-13	-2.49401769496854E-13	1.4028849534198E-12	-5.29978760180814E-13	5.29978760180814E-13	3.7410265424528E-13	-3.7410265424528E-13	-2.8057699068396E-13	-1.55876105935534E-13	-2.58754335852986E-12	-2.49401769496854E-13	-1.05995752036163E-12
0.0175	1.21583362629716E-12	-7.17030087303454E-13	1.55876105935534E-13	3.11752211871067E-13	1.09113274154873E-12	-3.11752211871067E-13	-1.8705132712264E-13	-1.24700884748427E-13	1.90168849241351E-12	-5.29978760180814E-13	9.04081414426094E-13	3.42927433058174E-13	9.35256635613201E-14	-1.24700884748427E-12	3.42927433058174E-13	-2.49401769496854E-12	-1.8705132712264E-13	-9.35256635613201E-13
0.01752	6.23504423742134E-13	-8.10555750864774E-13	-4.05277875432387E-13	5.92329202555027E-13	7.48205308490561E-13	-2.49401769496854E-13	-4.98803538993707E-13	-3.11752211871067E-14	2.15109026191036E-12	-2.49401769496854E-13	1.4028849534198E-12	1.8705132712264E-13	4.05277875432387E-13	-1.21583362629716E-12	9.97607077987414E-13	-2.15109026191036E-12	2.49401769496854E-13	-4.36453096619494E-13
0.01754	2.49401769496854E-13	-8.41730972051881E-13	-9.35256635613201E-13	1.05995752036163E-12	3.11752211871067E-13	2.8057699068396E-13	-8.41730972051881E-13	1.24700884748427E-13	2.11991504072326E-12	0	1.62111150172955E-12	-2.18226548309747E-13	4.05277875432387E-13	-5.61153981367921E-13	7.48205308490561E-13	-1.62111150172955E-12	9.04081414426094E-13	2.49401769496854E-13
0.01756	1.24700884748427E-13	-7.48205308490561E-13	-1.34053451104559E-12	1.4028849534198E-12	-1.24700884748427E-13	7.48205308490561E-13	-1.15348318392295E-12	6.23504423742134E-14	1.8705132712264E-12	6.23504423742134E-14	1.49641061698112E-12	-5.29978760180814E-13	4.05277875432387E-13	3.42927433058174E-13	0	-1.21583362629716E-12	1.46523539579401E-12	1.12230796273584E-12
0.01758	1.55876105935534E-13	-6.85854866116347E-13	-1.58993628054244E-12	1.71463716529087E-12	-6.23504423742134E-13	1.05995752036163E-12	-1.15348318392295E-12	-1.24700884748427E-13	1.77698760766508E-12	-1.24700884748427E-13	1.18465840511005E-12	-3.7410265424528E-13	5.61153981367921E-13	1.05995752036163E-12	-8.72906193238988E-13	-8.41730972051881E-13	1.71463716529087E-12	1.62111150172955E-12
0.0176	3.11752211871067E-13	-4.67628317806601E-13	-1.74581238647798E-12	1.68346194410376E-12	-9.04081414426094E-13	1.15348318392295E-12	-9.35256635613201E-13	-3.7410265424528E-13	1.80816282885219E-12	-3.42927433058174E-13	7.48205308490561E-13	2.18226548309747E-13	6.85854866116347E-13	1.49641061698112E-12	-1.30935928985848E-12	-6.23504423742134E-13	1.58993628054244E-12	1.68346194410376E-12
0.01762	4.98803538993707E-13	-1.55876105935534E-13	-1.49641061698112E-12	1.27818406867137E-12	-1.12230796273584E-12	1.05995752036163E-12	-6.23504423742134E-13	-5.61153981367921E-13	1.80816282885219E-12	-3.7410265424528E-13	3.42927433058174E-13	8.10555750864774E-13	9.35256635613201E-13	1.71463716529087E-12	-1.27818406867137E-12	-3.7410265424528E-13	1.24700884748427E-12	1.30935928985848E-12
0.01764	6.23504423742134E-13	1.8705132712264E-13	-1.15348318392295E-12	5.61153981367921E-13	-1.4028849534198E-12	8.10555750864774E-13	-4.36453096619494E-13	-7.48205308490561E-13	1.65228672291666E-12	-4.05277875432387E-13	-1.8705132712264E-13	7.79380529677668E-13	9.35256635613201E-13	1.8393380500393E-12	-7.48205308490561E-13	-3.42927433058174E-13	8.72906193238988E-13	8.41730972051881E-13
0.01766	7.79380529677668E-13	4.36453096619494E-13	-4.98803538993707E-13	-1.8705132712264E-13	-1.65228672291666E-12	5.61153981367921E-13	-1.24700884748427E-13	-9.35256635613201E-13	1.24700884748427E-12	-3.7410265424528E-13	-6.54679644929241E-13	6.54679644929241E-13	9.66431856800308E-13	2.02638937716194E-12	-1.55876105935534E-13	-4.36453096619494E-13	6.54679644929241E-13	3.7410265424528E-13
0.01768	9.97607077987414E-13	4.36453096619494E-13	2.49401769496854E-13	-8.10555750864774E-13	-1.43406017460691E-12	4.05277875432387E-13	2.8057699068396E-13	-1.15348318392295E-12	8.72906193238988E-13	-4.05277875432387E-13	-8.41730972051881E-13	6.23504423742134E-13	8.72906193238988E-13	2.15109026191036E-12	5.29978760180814E-13	-3.42927433058174E-13	8.41730972051881E-13	1.24700884748427E-13
0.0177	8.72906193238988E-13	3.11752211871067E-13	1.05995752036163E-12	-9.35256635613201E-13	-7.48205308490561E-13	1.8705132712264E-13	5.61153981367921E-13	-1.15348318392295E-12	5.29978760180814E-13	-3.11752211871067E-13	-8.72906193238988E-13	6.23504423742134E-13	7.48205308490561E-13	2.46284247378143E-12	9.97607077987414E-13	0	1.12230796273584E-12	-6.23504423742134E-14
0.01772	6.23504423742134E-13	9.35256635613201E-14	1.62111150172955E-12	-6.85854866116347E-13	6.23504423742134E-14	1.8705132712264E-13	8.72906193238988E-13	-1.12230796273584E-12	3.42927433058174E-13	-9.35256635613201E-14	-8.41730972051881E-13	7.48205308490561E-13	4.05277875432387E-13	2.7745946856525E-12	9.66431856800308E-13	3.42927433058174E-13	1.30935928985848E-12	9.35256635613201E-14
0.01774	1.55876105935534E-13	3.11752211871067E-14	1.62111150172955E-12	-3.11752211871067E-13	5.92329202555027E-13	2.18226548309747E-13	1.27818406867137E-12	-8.72906193238988E-13	3.7410265424528E-13	4.05277875432387E-13	-7.79380529677668E-13	7.48205308490561E-13	1.8705132712264E-13	2.64989380090407E-12	5.29978760180814E-13	8.72906193238988E-13	1.21583362629716E-12	3.42927433058174E-13
0.01776	-1.8705132712264E-13	2.8057699068396E-13	1.02878229917452E-12	0	8.41730972051881E-13	4.36453096619494E-13	1.8705132712264E-12	-3.42927433058174E-13	4.36453096619494E-13	9.97607077987414E-13	-7.17030087303454E-13	5.92329202555027E-13	-1.24700884748427E-13	1.8705132712264E-12	-1.24700884748427E-13	1.46523539579401E-12	1.02878229917452E-12	8.10555750864774E-13
0.01778	-3.11752211871067E-13	7.17030087303454E-13	6.23504423742134E-14	4.05277875432387E-13	8.41730972051881E-13	4.98803538993707E-13	2.02638937716194E-12	2.18226548309747E-13	4.36453096619494E-13	1.65228672291666E-12	-6.85854866116347E-13	3.11752211871067E-13	-3.42927433058174E-13	9.04081414426094E-13	-3.42927433058174E-13	1.68346194410376E-12	8.41730972051881E-13	1.30935928985848E-12
0.0178	-4.67628317806601E-13	9.97607077987414E-13	-6.85854866116347E-13	8.10555750864774E-13	9.97607077987414E-13	3.7410265424528E-13	1.80816282885219E-12	5.61153981367921E-13	5.92329202555027E-13	1.8393380500393E-12	-4.36453096619494E-13	4.36453096619494E-13	-6.85854866116347E-13	-9.35256635613201E-14	-2.18226548309747E-13	1.37170973223269E-12	8.72906193238988E-13	1.68346194410376E-12
0.01782	-4.05277875432387E-13	8.10555750864774E-13	-8.72906193238988E-13	9.97607077987414E-13	1.05995752036163E-12	2.49401769496854E-13	1.46523539579401E-12	5.61153981367921E-13	6.85854866116347E-13	1.74581238647798E-12	-1.8705132712264E-13	7.17030087303454E-13	-8.10555750864774E-13	-6.85854866116347E-13	6.23504423742134E-14	7.17030087303454E-13	9.04081414426094E-13	1.8393380500393E-12
0.01784	-3.7410265424528E-13	4.36453096619494E-13	-4.67628317806601E-13	1.21583362629716E-12	1.15348318392295E-12	2.49401769496854E-13	9.97607077987414E-13	3.7410265424528E-13	9.66431856800308E-13	1.21583362629716E-12	3.11752211871067E-14	7.79380529677668E-13	-6.85854866116347E-13	-8.72906193238988E-13	4.05277875432387E-13	3.11752211871067E-14	1.18465840511005E-12	1.71463716529087E-12
0.01786	-2.8057699068396E-13	1.8705132712264E-13	2.49401769496854E-13	1.34053451104559E-12	1.34053451104559E-12	2.8057699068396E-13	5.61153981367921E-13	-6.23504423742134E-14	1.18465840511005E-12	4.67628317806601E-13	1.8705132712264E-13	7.17030087303454E-13	-4.36453096619494E-13	-4.67628317806601E-13	7.17030087303454E-13	-4.36453096619494E-13	1.18465840511005E-12	1.62111150172955E-12
0.01788	-2.18226548309747E-13	1.8705132712264E-13	5.61153981367921E-13	1.43406017460691E-12	1.93286371360062E-12	3.11752211871067E-13	1.55876105935534E-13	-2.8057699068396E-13	1.58993628054244E-12	-9.35256635613201E-14	2.49401769496854E-13	5.61153981367921E-13	-9.35256635613201E-14	3.11752211871067E-13	1.02878229917452E-12	-5.92329202555027E-13	1.12230796273584E-12	1.34053451104559E-12
0.0179	-2.18226548309747E-13	5.29978760180814E-13	5.61153981367921E-13	1.4028849534198E-12	2.43166725259432E-12	1.8705132712264E-13	3.11752211871067E-14	-4.05277875432387E-13	2.02638937716194E-12	-5.92329202555027E-13	4.98803538993707E-13	5.29978760180814E-13	2.49401769496854E-13	1.09113274154873E-12	1.12230796273584E-12	-2.8057699068396E-13	9.35256635613201E-13	9.97607077987414E-13
0.01792	-2.49401769496854E-13	1.02878229917452E-12	2.8057699068396E-13	1.43406017460691E-12	2.40049203140722E-12	-6.23504423742134E-14	0	0	2.21344070428458E-12	-7.17030087303454E-13	1.18465840511005E-12	5.92329202555027E-13	4.36453096619494E-13	1.65228672291666E-12	9.04081414426094E-13	-9.35256635613201E-14	6.85854866116347E-13	6.54679644929241E-13
0.01794	-1.24700884748427E-13	1.55876105935534E-12	9.35256635613201E-14	1.21583362629716E-12	1.74581238647798E-12	-3.42927433058174E-13	-3.11752211871067E-14	6.23504423742134E-13	2.24461592547168E-12	-6.23504423742134E-13	1.8705132712264E-12	5.92329202555027E-13	4.98803538993707E-13	1.71463716529087E-12	3.11752211871067E-13	6.23504423742134E-14	2.8057699068396E-13	4.05277875432387E-13
0.01796	0	1.77698760766508E-12	6.23504423742134E-14	7.17030087303454E-13	7.79380529677668E-13	-5.92329202555027E-13	-3.11752211871067E-14	1.24700884748427E-12	1.90168849241351E-12	-3.11752211871067E-13	2.27579114665879E-12	5.61153981367921E-13	6.54679644929241E-13	1.46523539579401E-12	-3.42927433058174E-13	9.35256635613201E-14	-1.24700884748427E-13	1.55876105935534E-13
0.01798	3.11752211871067E-13	1.74581238647798E-12	2.49401769496854E-13	6.23504423742134E-14	-1.8705132712264E-13	-5.29978760180814E-13	-6.23504423742134E-14	1.62111150172955E-12	1.4028849534198E-12	-1.8705132712264E-13	2.46284247378143E-12	3.7410265424528E-13	7.79380529677668E-13	1.15348318392295E-12	-8.41730972051881E-13	1.24700884748427E-13	-1.24700884748427E-13	-9.35256635613201E-14
0.018	6.23504423742134E-13	1.43406017460691E-12	3.11752211871067E-13	-1.24700884748427E-13	-9.04081414426094E-13	-3.7410265424528E-13	2.18226548309747E-13	1.52758583816823E-12	8.10555750864774E-13	-2.18226548309747E-13	2.27579114665879E-12	1.24700884748427E-13	9.04081414426094E-13	9.35256635613201E-13	-9.97607077987414E-13	1.8705132712264E-13	1.24700884748427E-13	0
0.01802	1.15348318392295E-12	7.79380529677668E-13	4.36453096619494E-13	-1.24700884748427E-13	-9.97607077987414E-13	-1.55876105935534E-13	5.92329202555027E-13	1.15348318392295E-12	6.23504423742134E-14	-4.05277875432387E-13	1.8705132712264E-12	-1.8705132712264E-13	1.05995752036163E-12	8.10555750864774E-13	-8.72906193238988E-13	5.29978760180814E-13	9.35256635613201E-14	4.05277875432387E-13
0.01804	1.68346194410376E-12	4.36453096619494E-13	4.98803538993707E-13	6.23504423742134E-14	-7.48205308490561E-13	1.8705132712264E-13	1.18465840511005E-12	7.17030087303454E-13	-4.67628317806601E-13	-6.85854866116347E-13	1.55876105935534E-12	-2.8057699068396E-13	1.58993628054244E-12	7.17030087303454E-13	-6.85854866116347E-13	7.79380529677668E-13	-3.7410265424528E-13	1.02878229917452E-12
0.01806	1.8705132712264E-12	6.23504423742134E-13	3.7410265424528E-13	2.18226548309747E-13	-4.36453096619494E-13	3.7410265424528E-13	1.62111150172955E-12	1.55876105935534E-13	-8.10555750864774E-13	-9.66431856800308E-13	1.24700884748427E-12	-1.55876105935534E-13	2.3069663678459E-12	4.98803538993707E-13	-4.98803538993707E-13	1.12230796273584E-12	-5.92329202555027E-13	1.65228672291666E-12
0.01808	1.71463716529087E-12	1.15348318392295E-12	4.67628317806601E-13	2.49401769496854E-13	-9.35256635613201E-14	4.98803538993707E-13	1.93286371360062E-12	-3.7410265424528E-13	-8.10555750864774E-13	-1.02878229917452E-12	9.35256635613201E-13	4.36453096619494E-13	2.46284247378143E-12	5.92329202555027E-13	-2.49401769496854E-13	1.30935928985848E-12	-4.98803538993707E-13	1.93286371360062E-12
0.0181	1.37170973223269E-12	1.77698760766508E-12	7.17030087303454E-13	3.11752211871067E-13	3.42927433058174E-13	4.98803538993707E-13	1.93286371360062E-12	-5.92329202555027E-13	-4.05277875432387E-13	-9.04081414426094E-13	4.67628317806601E-13	1.30935928985848E-12	1.99521415597483E-12	9.04081414426094E-13	-1.24700884748427E-13	1.34053451104559E-12	-2.49401769496854E-13	1.77698760766508E-12
0.01812	9.97607077987414E-13	2.46284247378143E-12	8.10555750864774E-13	4.67628317806601E-13	6.23504423742134E-13	4.67628317806601E-13	1.62111150172955E-12	-5.92329202555027E-13	-6.23504423742134E-14	-4.67628317806601E-13	6.23504423742134E-14	1.90168849241351E-12	1.62111150172955E-12	1.55876105935534E-12	6.23504423742134E-14	1.30935928985848E-12	-2.8057699068396E-13	1.24700884748427E-12
0.01814	7.17030087303454E-13	2.74341946446539E-12	8.10555750864774E-13	7.79380529677668E-13	6.23504423742134E-13	9.35256635613201E-14	1.12230796273584E-12	-3.7410265424528E-13	9.35256635613201E-14	1.8705132712264E-13	-3.7410265424528E-13	2.11991504072326E-12	1.62111150172955E-12	2.18226548309747E-12	3.11752211871067E-13	1.30935928985848E-12	-9.35256635613201E-14	6.54679644929241E-13
0.01816	3.42927433058174E-13	2.86812034921382E-12	7.17030087303454E-13	1.12230796273584E-12	5.61153981367921E-13	-3.42927433058174E-13	5.61153981367921E-13	-9.35256635613201E-14	-1.8705132712264E-13	5.92329202555027E-13	-3.7410265424528E-13	1.77698760766508E-12	1.77698760766508E-12	2.64989380090407E-12	5.29978760180814E-13	1.30935928985848E-12	3.11752211871067E-14	4.67628317806601E-13
0.01818	2.8057699068396E-13	2.49401769496854E-12	8.41730972051881E-13	1.34053451104559E-12	3.7410265424528E-13	-8.41730972051881E-13	-3.11752211871067E-14	2.49401769496854E-13	-5.92329202555027E-13	6.85854866116347E-13	-1.55876105935534E-13	1.15348318392295E-12	1.80816282885219E-12	2.58754335852986E-12	6.85854866116347E-13	1.12230796273584E-12	3.11752211871067E-14	5.29978760180814E-13
0.0182	4.36453096619494E-13	1.96403893478772E-12	9.97607077987414E-13	1.27818406867137E-12	3.11752211871067E-14	-1.12230796273584E-12	-5.61153981367921E-13	5.61153981367921E-13	-9.66431856800308E-13	4.98803538993707E-13	1.55876105935534E-13	4.05277875432387E-13	1.58993628054244E-12	1.96403893478772E-12	5.92329202555027E-13	1.05995752036163E-12	-2.8057699068396E-13	8.72906193238988E-13
0.01822	6.23504423742134E-13	1.58993628054244E-12	9.35256635613201E-13	1.15348318392295E-12	-2.18226548309747E-13	-1.15348318392295E-12	-9.04081414426094E-13	9.97607077987414E-13	-1.15348318392295E-12	2.18226548309747E-13	4.67628317806601E-13	-2.18226548309747E-13	1.09113274154873E-12	9.35256635613201E-13	4.05277875432387E-13	9.35256635613201E-13	-8.72906193238988E-13	9.66431856800308E-13
0.01824	7.79380529677668E-13	1.68346194410376E-12	6.85854866116347E-13	1.09113274154873E-12	-5.61153981367921E-13	-9.66431856800308E-13	-9.66431856800308E-13	1.30935928985848E-12	-1.09113274154873E-12	-2.8057699068396E-13	5.29978760180814E-13	-6.85854866116347E-13	2.49401769496854E-13	-3.42927433058174E-13	1.24700884748427E-13	7.17030087303454E-13	-9.97607077987414E-13	9.35256635613201E-13
0.01826	4.67628317806601E-13	1.68346194410376E-12	3.11752211871067E-13	1.21583362629716E-12	-8.10555750864774E-13	-7.79380529677668E-13	-4.67628317806601E-13	1.62111150172955E-12	-7.17030087303454E-13	-6.23504423742134E-13	4.67628317806601E-13	-1.37170973223269E-12	-5.29978760180814E-13	-9.97607077987414E-13	-3.11752211871067E-14	3.42927433058174E-13	-6.23504423742134E-13	8.41730972051881E-13
0.01828	0	1.52758583816823E-12	-3.11752211871067E-13	1.49641061698112E-12	-8.41730972051881E-13	-4.98803538993707E-13	1.8705132712264E-13	1.74581238647798E-12	-2.8057699068396E-13	-7.48205308490561E-13	2.49401769496854E-13	-1.99521415597483E-12	-1.30935928985848E-12	-5.29978760180814E-13	9.35256635613201E-14	-4.05277875432387E-13	6.23504423742134E-14	7.79380529677668E-13
0.0183	-3.11752211871067E-13	9.97607077987414E-13	-8.41730972051881E-13	1.55876105935534E-12	-6.85854866116347E-13	6.23504423742134E-14	9.04081414426094E-13	1.68346194410376E-12	2.18226548309747E-13	-6.54679644929241E-13	1.24700884748427E-13	-1.8705132712264E-12	-1.99521415597483E-12	5.92329202555027E-13	4.05277875432387E-13	-1.18465840511005E-12	9.97607077987414E-13	4.98803538993707E-13
0.01832	-3.11752211871067E-13	2.18226548309747E-13	-1.4028849534198E-12	1.30935928985848E-12	-3.42927433058174E-13	5.92329202555027E-13	1.46523539579401E-12	1.43406017460691E-12	5.61153981367921E-13	-5.92329202555027E-13	6.23504423742134E-14	-1.34053451104559E-12	-2.21344070428458E-12	1.8705132712264E-12	5.92329202555027E-13	-1.62111150172955E-12	1.77698760766508E-12	2.8057699068396E-13
0.01834	-3.11752211871067E-14	-4.36453096619494E-13	-1.46523539579401E-12	9.04081414426094E-13	-1.24700884748427E-13	9.04081414426094E-13	1.43406017460691E-12	1.05995752036163E-12	5.29978760180814E-13	-4.36453096619494E-13	-9.35256635613201E-14	-9.66431856800308E-13	-1.71463716529087E-12	2.68106902209118E-12	4.05277875432387E-13	-1.80816282885219E-12	2.40049203140722E-12	1.8705132712264E-13
0.01836	1.8705132712264E-13	-8.10555750864774E-13	-8.72906193238988E-13	3.7410265424528E-13	4.05277875432387E-13	7.79380529677668E-13	9.97607077987414E-13	7.48205308490561E-13	2.18226548309747E-13	-1.55876105935534E-13	-1.55876105935534E-13	-7.79380529677668E-13	-9.35256635613201E-13	2.83694512802671E-12	-3.11752211871067E-14	-1.49641061698112E-12	2.71224424327828E-12	4.67628317806601E-13
0.01838	4.05277875432387E-13	-7.79380529677668E-13	3.11752211871067E-14	-2.18226548309747E-13	7.17030087303454E-13	4.05277875432387E-13	5.29978760180814E-13	4.67628317806601E-13	-1.8705132712264E-13	6.23504423742134E-14	-4.36453096619494E-13	-4.36453096619494E-13	-9.35256635613201E-14	2.58754335852986E-12	-4.36453096619494E-13	-9.97607077987414E-13	2.68106902209118E-12	9.04081414426094E-13
0.0184	3.42927433058174E-13	-2.18226548309747E-13	9.35256635613201E-13	-6.54679644929241E-13	5.92329202555027E-13	-2.49401769496854E-13	3.11752211871067E-14	9.35256635613201E-14	-3.7410265424528E-13	1.24700884748427E-13	-4.05277875432387E-13	3.11752211871067E-14	5.61153981367921E-13	2.02638937716194E-12	-9.35256635613201E-13	-4.36453096619494E-13	2.27579114665879E-12	1.24700884748427E-12
0.01842	4.67628317806601E-13	5.61153981367921E-13	1.37170973223269E-12	-9.04081414426094E-13	0	-5.29978760180814E-13	-3.11752211871067E-13	-2.49401769496854E-13	-4.36453096619494E-13	1.24700884748427E-13	-2.49401769496854E-13	2.49401769496854E-13	1.15348318392295E-12	1.55876105935534E-12	-1.30935928985848E-12	3.11752211871067E-14	1.65228672291666E-12	1.49641061698112E-12
0.01844	5.61153981367921E-13	1.21583362629716E-12	1.34053451104559E-12	-9.66431856800308E-13	-4.05277875432387E-13	-5.61153981367921E-13	-3.42927433058174E-13	-4.36453096619494E-13	-3.11752211871067E-13	1.55876105935534E-13	0	3.11752211871067E-13	1.49641061698112E-12	1.4028849534198E-12	-1.49641061698112E-12	4.67628317806601E-13	1.09113274154873E-12	1.24700884748427E-12
0.01846	7.17030087303454E-13	1.37170973223269E-12	1.21583362629716E-12	-6.54679644929241E-13	-3.42927433058174E-13	-9.35256635613201E-14	-1.24700884748427E-13	-5.61153981367921E-13	-3.7410265424528E-13	3.42927433058174E-13	1.24700884748427E-13	1.8705132712264E-13	1.62111150172955E-12	1.52758583816823E-12	-1.49641061698112E-12	9.97607077987414E-13	6.23504423742134E-13	4.98803538993707E-13
0.01848	1.05995752036163E-12	9.66431856800308E-13	1.15348318392295E-12	-9.35256635613201E-14	-3.11752211871067E-14	3.11752211871067E-13	1.8705132712264E-13	-4.36453096619494E-13	-6.23504423742134E-13	8.72906193238988E-13	1.55876105935534E-13	-6.23504423742134E-14	1.49641061698112E-12	1.77698760766508E-12	-1.24700884748427E-12	1.52758583816823E-12	4.67628317806601E-13	-1.55876105935534E-13
0.0185	1.65228672291666E-12	4.05277875432387E-13	1.12230796273584E-12	3.42927433058174E-13	3.11752211871067E-14	4.67628317806601E-13	4.98803538993707E-13	-2.18226548309747E-13	-7.79380529677668E-13	1.4028849534198E-12	1.24700884748427E-13	-2.49401769496854E-13	1.52758583816823E-12	1.71463716529087E-12	-8.10555750864774E-13	1.8705132712264E-12	4.05277875432387E-13	-9.04081414426094E-13
0.01852	2.27579114665879E-12	-2.8057699068396E-13	1.15348318392295E-12	8.72906193238988E-13	-9.35256635613201E-14	4.98803538993707E-13	8.10555750864774E-13	3.11752211871067E-14	-4.67628317806601E-13	1.80816282885219E-12	2.18226548309747E-13	-6.23504423742134E-14	1.09113274154873E-12	1.09113274154873E-12	3.11752211871067E-14	2.05756459834904E-12	3.42927433058174E-13	-1.52758583816823E-12
0.01854	2.74341946446539E-12	-8.41730972051881E-13	1.21583362629716E-12	1.24700884748427E-12	-1.8705132712264E-13	1.55876105935534E-13	1.18465840511005E-12	2.8057699068396E-13	1.24700884748427E-13	1.62111150172955E-12	1.8705132712264E-13	6.23504423742134E-14	6.23504423742134E-13	2.8057699068396E-13	7.17030087303454E-13	2.05756459834904E-12	3.11752211871067E-13	-1.74581238647798E-12
0.01856	2.58754335852986E-12	-1.18465840511005E-12	1.74581238647798E-12	1.55876105935534E-12	-3.42927433058174E-13	3.11752211871067E-14	1.27818406867137E-12	3.42927433058174E-13	9.04081414426094E-13	1.15348318392295E-12	2.8057699068396E-13	0	2.18226548309747E-13	-2.8057699068396E-13	1.4028849534198E-12	1.93286371360062E-12	9.35256635613201E-14	-1.62111150172955E-12
0.01858	2.18226548309747E-12	-1.21583362629716E-12	2.3069663678459E-12	1.37170973223269E-12	-6.54679644929241E-13	9.35256635613201E-14	9.66431856800308E-13	4.05277875432387E-13	1.46523539579401E-12	5.92329202555027E-13	5.61153981367921E-13	3.11752211871067E-14	-1.8705132712264E-13	-4.98803538993707E-13	2.02638937716194E-12	1.68346194410376E-12	1.24700884748427E-13	-9.97607077987414E-13
0.0186	1.52758583816823E-12	-9.66431856800308E-13	2.58754335852986E-12	9.97607077987414E-13	-8.10555750864774E-13	5.29978760180814E-13	3.7410265424528E-13	1.8705132712264E-13	1.74581238647798E-12	0	9.97607077987414E-13	3.11752211871067E-14	-4.98803538993707E-13	-4.67628317806601E-13	2.58754335852986E-12	1.24700884748427E-12	9.35256635613201E-14	-1.8705132712264E-13
0.01862	1.05995752036163E-12	-4.98803538993707E-13	2.40049203140722E-12	4.98803538993707E-13	-5.29978760180814E-13	1.12230796273584E-12	-2.18226548309747E-13	1.24700884748427E-13	1.80816282885219E-12	-4.67628317806601E-13	1.43406017460691E-12	1.55876105935534E-13	-8.41730972051881E-13	-3.7410265424528E-13	2.8057699068396E-12	5.92329202555027E-13	3.7410265424528E-13	4.36453096619494E-13
0.01864	7.17030087303454E-13	-6.23504423742134E-14	1.90168849241351E-12	1.8705132712264E-13	1.55876105935534E-13	1.55876105935534E-12	-8.10555750864774E-13	2.8057699068396E-13	1.71463716529087E-12	-5.29978760180814E-13	1.49641061698112E-12	2.18226548309747E-13	-1.15348318392295E-12	-2.49401769496854E-13	2.40049203140722E-12	0	3.7410265424528E-13	5.92329202555027E-13
0.01866	8.41730972051881E-13	5.29978760180814E-13	1.34053451104559E-12	1.55876105935534E-13	8.10555750864774E-13	1.52758583816823E-12	-9.66431856800308E-13	5.29978760180814E-13	1.74581238647798E-12	-6.23504423742134E-14	1.27818406867137E-12	1.55876105935534E-13	-9.35256635613201E-13	0	1.96403893478772E-12	-3.11752211871067E-13	4.05277875432387E-13	6.23504423742134E-13
0.01868	9.97607077987414E-13	1.12230796273584E-12	8.10555750864774E-13	1.24700884748427E-13	7.48205308490561E-13	1.05995752036163E-12	-8.72906193238988E-13	6.54679644929241E-13	1.58993628054244E-12	6.85854866116347E-13	8.41730972051881E-13	2.8057699068396E-13	-4.67628317806601E-13	4.98803538993707E-13	1.49641061698112E-12	-2.18226548309747E-13	3.7410265424528E-13	8.10555750864774E-13
0.0187	1.15348318392295E-12	1.80816282885219E-12	4.98803538993707E-13	6.23504423742134E-14	4.36453096619494E-13	4.05277875432387E-13	-4.05277875432387E-13	6.54679644929241E-13	1.21583362629716E-12	1.30935928985848E-12	2.8057699068396E-13	4.98803538993707E-13	3.11752211871067E-14	1.15348318392295E-12	1.09113274154873E-12	3.11752211871067E-14	3.11752211871067E-13	1.24700884748427E-12
0.01872	9.04081414426094E-13	2.3069663678459E-12	2.8057699068396E-13	1.8705132712264E-13	1.24700884748427E-13	-2.8057699068396E-13	6.23504423742134E-14	6.85854866116347E-13	8.10555750864774E-13	1.55876105935534E-12	-6.23504423742134E-14	8.10555750864774E-13	3.42927433058174E-13	1.68346194410376E-12	8.10555750864774E-13	1.55876105935534E-13	3.7410265424528E-13	1.8393380500393E-12
0.01874	5.61153981367921E-13	2.68106902209118E-12	1.24700884748427E-13	6.23504423742134E-13	9.35256635613201E-14	-7.79380529677668E-13	5.29978760180814E-13	8.41730972051881E-13	3.7410265424528E-13	1.15348318392295E-12	-3.42927433058174E-13	1.02878229917452E-12	2.8057699068396E-13	1.8705132712264E-12	6.23504423742134E-13	-6.23504423742134E-14	4.98803538993707E-13	2.36931681022011E-12
0.01876	2.8057699068396E-13	2.7745946856525E-12	-1.55876105935534E-13	1.21583362629716E-12	2.8057699068396E-13	-9.97607077987414E-13	8.10555750864774E-13	8.72906193238988E-13	9.35256635613201E-14	4.36453096619494E-13	-4.36453096619494E-13	1.05995752036163E-12	1.8705132712264E-13	1.55876105935534E-12	6.85854866116347E-13	-3.11752211871067E-13	8.41730972051881E-13	2.27579114665879E-12
0.01878	6.23504423742134E-14	2.8057699068396E-12	-3.7410265424528E-13	1.15348318392295E-12	5.61153981367921E-13	-9.97607077987414E-13	9.97607077987414E-13	1.12230796273584E-12	6.23504423742134E-14	-4.05277875432387E-13	-3.11752211871067E-13	1.02878229917452E-12	2.8057699068396E-13	8.10555750864774E-13	9.35256635613201E-13	-7.48205308490561E-13	9.97607077987414E-13	1.68346194410376E-12
0.0188	-3.42927433058174E-13	2.86812034921382E-12	-4.36453096619494E-13	3.42927433058174E-13	1.09113274154873E-12	-8.41730972051881E-13	1.18465840511005E-12	1.34053451104559E-12	1.24700884748427E-13	-9.04081414426094E-13	-2.49401769496854E-13	9.04081414426094E-13	7.79380529677668E-13	-1.24700884748427E-13	1.30935928985848E-12	-1.09113274154873E-12	5.61153981367921E-13	6.85854866116347E-13
0.01882	-7.79380529677668E-13	3.17987256108488E-12	-4.98803538993707E-13	-5.29978760180814E-13	1.65228672291666E-12	-6.23504423742134E-13	1.21583362629716E-12	1.21583362629716E-12	2.18226548309747E-13	-8.10555750864774E-13	-6.23504423742134E-14	4.98803538993707E-13	1.18465840511005E-12	-6.23504423742134E-13	1.58993628054244E-12	-1.43406017460691E-12	-1.8705132712264E-13	-3.7410265424528E-13
0.01884	-1.09113274154873E-12	3.46044955176884E-12	-2.49401769496854E-13	-7.48205308490561E-13	1.99521415597483E-12	-4.98803538993707E-13	1.21583362629716E-12	9.35256635613201E-13	3.11752211871067E-13	-5.92329202555027E-13	2.18226548309747E-13	1.8705132712264E-13	8.41730972051881E-13	-4.98803538993707E-13	1.68346194410376E-12	-1.62111150172955E-12	-6.23504423742134E-13	-1.15348318392295E-12
0.01886	-1.15348318392295E-12	3.7410265424528E-12	3.42927433058174E-13	-4.98803538993707E-13	1.96403893478772E-12	-6.85854866116347E-13	1.02878229917452E-12	5.29978760180814E-13	2.18226548309747E-13	-2.18226548309747E-13	6.54679644929241E-13	3.11752211871067E-14	9.35256635613201E-14	1.24700884748427E-13	1.62111150172955E-12	-1.58993628054244E-12	-6.54679644929241E-13	-1.77698760766508E-12
0.01888	-9.35256635613201E-13	3.7098513212657E-12	9.97607077987414E-13	-1.8705132712264E-13	1.77698760766508E-12	-7.48205308490561E-13	8.41730972051881E-13	2.8057699068396E-13	2.18226548309747E-13	-1.24700884748427E-13	9.04081414426094E-13	3.11752211871067E-14	-4.36453096619494E-13	6.54679644929241E-13	1.43406017460691E-12	-1.34053451104559E-12	-4.36453096619494E-13	-2.11991504072326E-12
0.0189	-5.92329202555027E-13	2.74341946446539E-12	1.43406017460691E-12	6.23504423742134E-14	1.4028849534198E-12	-9.66431856800308E-13	6.54679644929241E-13	2.49401769496854E-13	2.18226548309747E-13	-1.8705132712264E-13	8.72906193238988E-13	1.8705132712264E-13	-3.42927433058174E-13	1.02878229917452E-12	1.21583362629716E-12	-9.35256635613201E-13	-2.49401769496854E-13	-1.96403893478772E-12
0.01892	-2.49401769496854E-13	1.21583362629716E-12	1.4028849534198E-12	4.05277875432387E-13	1.09113274154873E-12	-1.15348318392295E-12	4.36453096619494E-13	2.8057699068396E-13	3.11752211871067E-13	-3.11752211871067E-13	6.23504423742134E-13	4.05277875432387E-13	-3.11752211871067E-14	8.41730972051881E-13	1.09113274154873E-12	-4.05277875432387E-13	-3.11752211871067E-14	-1.37170973223269E-12
0.01894	3.11752211871067E-14	-4.36453096619494E-13	8.72906193238988E-13	5.61153981367921E-13	1.02878229917452E-12	-1.24700884748427E-12	1.55876105935534E-13	4.36453096619494E-13	4.98803538993707E-13	-9.35256635613201E-14	3.11752211871067E-14	4.67628317806601E-13	2.18226548309747E-13	4.98803538993707E-13	1.05995752036163E-12	1.55876105935534E-13	-1.55876105935534E-13	-5.61153981367921E-13
0.01896	4.05277875432387E-13	-1.77698760766508E-12	1.8705132712264E-13	5.29978760180814E-13	1.21583362629716E-12	-1.09113274154873E-12	-1.55876105935534E-13	1.24700884748427E-13	5.61153981367921E-13	3.42927433058174E-13	-5.61153981367921E-13	2.8057699068396E-13	2.8057699068396E-13	2.49401769496854E-13	9.04081414426094E-13	5.29978760180814E-13	-4.36453096619494E-13	1.8705132712264E-13
0.01898	7.17030087303454E-13	-2.36931681022011E-12	-1.8705132712264E-13	6.23504423742134E-14	1.49641061698112E-12	-8.72906193238988E-13	-3.7410265424528E-13	-1.55876105935534E-13	4.98803538993707E-13	7.48205308490561E-13	-9.04081414426094E-13	-3.11752211871067E-14	-3.11752211871067E-14	1.24700884748427E-13	5.29978760180814E-13	7.17030087303454E-13	-5.92329202555027E-13	6.85854866116347E-13
0.019	9.35256635613201E-13	-2.36931681022011E-12	-2.8057699068396E-13	-1.8705132712264E-13	1.8705132712264E-12	-5.92329202555027E-13	-4.36453096619494E-13	-4.67628317806601E-13	3.11752211871067E-13	9.35256635613201E-13	-8.10555750864774E-13	-6.23504423742134E-14	-4.98803538993707E-13	2.18226548309747E-13	-3.11752211871067E-14	6.85854866116347E-13	-2.18226548309747E-13	1.09113274154873E-12
0.01902	8.72906193238988E-13	-1.90168849241351E-12	-3.11752211871067E-13	3.11752211871067E-14	2.15109026191036E-12	-3.7410265424528E-13	-1.8705132712264E-13	-5.92329202555027E-13	2.49401769496854E-13	8.41730972051881E-13	-5.29978760180814E-13	-3.11752211871067E-13	-1.12230796273584E-12	4.36453096619494E-13	-8.72906193238988E-13	7.17030087303454E-13	6.23504423742134E-13	1.30935928985848E-12
0.01904	4.05277875432387E-13	-1.12230796273584E-12	-2.49401769496854E-13	6.23504423742134E-13	2.43166725259432E-12	-6.23504423742134E-14	2.49401769496854E-13	-8.10555750864774E-13	9.35256635613201E-14	6.54679644929241E-13	-3.11752211871067E-13	-6.85854866116347E-13	-1.43406017460691E-12	5.29978760180814E-13	-1.21583362629716E-12	7.17030087303454E-13	1.58993628054244E-12	1.27818406867137E-12
0.01906	-6.23504423742134E-14	-2.8057699068396E-13	-4.05277875432387E-13	1.30935928985848E-12	2.338141589033E-12	3.7410265424528E-13	5.61153981367921E-13	-7.79380529677668E-13	6.23504423742134E-14	6.85854866116347E-13	-2.8057699068396E-13	-7.48205308490561E-13	-1.09113274154873E-12	3.11752211871067E-13	-1.12230796273584E-12	7.48205308490561E-13	2.27579114665879E-12	9.97607077987414E-13
0.01908	-1.55876105935534E-13	4.98803538993707E-13	-8.10555750864774E-13	1.77698760766508E-12	1.8393380500393E-12	9.97607077987414E-13	5.61153981367921E-13	-6.85854866116347E-13	-1.24700884748427E-13	6.85854866116347E-13	-3.7410265424528E-13	-2.18226548309747E-13	-5.61153981367921E-13	1.24700884748427E-13	-6.23504423742134E-13	7.48205308490561E-13	2.55636813734275E-12	6.85854866116347E-13
0.0191	3.11752211871067E-14	1.15348318392295E-12	-1.21583362629716E-12	1.93286371360062E-12	9.97607077987414E-13	1.68346194410376E-12	4.05277875432387E-13	-3.42927433058174E-13	-3.7410265424528E-13	6.23504423742134E-13	-4.05277875432387E-13	4.05277875432387E-13	-3.11752211871067E-14	-3.11752211871067E-14	0	7.48205308490561E-13	2.08873981953615E-12	5.29978760180814E-13
0.01912	4.36453096619494E-13	1.58993628054244E-12	-1.15348318392295E-12	1.74581238647798E-12	0	1.8705132712264E-12	1.55876105935534E-13	-3.11752211871067E-14	-8.72906193238988E-13	7.48205308490561E-13	-2.8057699068396E-13	7.79380529677668E-13	2.49401769496854E-13	-2.8057699068396E-13	6.54679644929241E-13	7.48205308490561E-13	1.15348318392295E-12	5.61153981367921E-13
0.01914	9.35256635613201E-13	1.55876105935534E-12	-4.36453096619494E-13	1.4028849534198E-12	-1.18465840511005E-12	1.8705132712264E-12	-9.35256635613201E-14	2.8057699068396E-13	-1.34053451104559E-12	7.48205308490561E-13	3.11752211871067E-14	7.48205308490561E-13	1.24700884748427E-13	-6.23504423742134E-13	1.18465840511005E-12	7.48205308490561E-13	2.49401769496854E-13	6.54679644929241E-13
0.01916	1.27818406867137E-12	1.21583362629716E-12	4.98803538993707E-13	9.97607077987414E-13	-2.36931681022011E-12	1.65228672291666E-12	-6.23504423742134E-14	7.17030087303454E-13	-1.58993628054244E-12	6.54679644929241E-13	3.7410265424528E-13	4.98803538993707E-13	-1.55876105935534E-13	-7.48205308490561E-13	1.55876105935534E-12	2.8057699068396E-13	-3.11752211871067E-13	4.98803538993707E-13
0.01918	1.4028849534198E-12	5.61153981367921E-13	1.24700884748427E-12	6.54679644929241E-13	-2.89929557040092E-12	1.37170973223269E-12	1.8705132712264E-13	6.54679644929241E-13	-1.62111150172955E-12	4.98803538993707E-13	4.98803538993707E-13	-9.35256635613201E-14	-6.23504423742134E-13	-6.23504423742134E-13	1.65228672291666E-12	-2.49401769496854E-13	-2.8057699068396E-13	2.8057699068396E-13
0.0192	1.37170973223269E-12	-2.49401769496854E-13	1.49641061698112E-12	5.61153981367921E-13	-2.43166725259432E-12	7.48205308490561E-13	4.67628317806601E-13	2.49401769496854E-13	-1.30935928985848E-12	2.18226548309747E-13	3.11752211871067E-13	-1.05995752036163E-12	-8.10555750864774E-13	-2.49401769496854E-13	1.58993628054244E-12	-7.48205308490561E-13	1.24700884748427E-13	-9.35256635613201E-14
0.01922	1.18465840511005E-12	-8.41730972051881E-13	1.21583362629716E-12	6.23504423742134E-13	-1.21583362629716E-12	9.35256635613201E-14	6.54679644929241E-13	-2.8057699068396E-13	-1.18465840511005E-12	1.55876105935534E-13	-1.24700884748427E-13	-1.80816282885219E-12	-6.23504423742134E-13	6.23504423742134E-14	1.30935928985848E-12	-9.97607077987414E-13	4.98803538993707E-13	-2.49401769496854E-13
0.01924	9.35256635613201E-13	-1.24700884748427E-12	6.23504423742134E-13	8.41730972051881E-13	-2.18226548309747E-13	-4.36453096619494E-13	7.79380529677668E-13	-9.66431856800308E-13	-1.18465840511005E-12	4.05277875432387E-13	-6.54679644929241E-13	-1.96403893478772E-12	-4.36453096619494E-13	4.05277875432387E-13	1.09113274154873E-12	-1.02878229917452E-12	6.54679644929241E-13	6.23504423742134E-14
0.01926	4.67628317806601E-13	-1.4028849534198E-12	-3.11752211871067E-14	1.27818406867137E-12	4.36453096619494E-13	-8.41730972051881E-13	8.72906193238988E-13	-1.34053451104559E-12	-1.12230796273584E-12	6.54679644929241E-13	-1.18465840511005E-12	-9.97607077987414E-13	-1.55876105935534E-13	7.48205308490561E-13	8.72906193238988E-13	-9.66431856800308E-13	5.29978760180814E-13	6.54679644929241E-13
0.01928	9.35256635613201E-14	-1.21583362629716E-12	-4.67628317806601E-13	1.55876105935534E-12	8.72906193238988E-13	-8.10555750864774E-13	9.04081414426094E-13	-1.24700884748427E-12	-1.02878229917452E-12	8.10555750864774E-13	-1.27818406867137E-12	2.49401769496854E-13	3.11752211871067E-14	8.72906193238988E-13	7.17030087303454E-13	-6.54679644929241E-13	5.29978760180814E-13	1.18465840511005E-12
0.0193	-2.18226548309747E-13	-7.17030087303454E-13	-4.36453096619494E-13	1.74581238647798E-12	1.18465840511005E-12	-4.98803538993707E-13	9.35256635613201E-13	-9.97607077987414E-13	-9.35256635613201E-13	6.85854866116347E-13	-1.09113274154873E-12	1.46523539579401E-12	3.7410265424528E-13	1.09113274154873E-12	7.48205308490561E-13	3.11752211871067E-14	7.17030087303454E-13	1.58993628054244E-12
0.01932	-2.49401769496854E-13	3.11752211871067E-14	1.24700884748427E-13	1.74581238647798E-12	1.27818406867137E-12	-1.55876105935534E-13	8.10555750864774E-13	-8.41730972051881E-13	-1.02878229917452E-12	2.8057699068396E-13	-5.29978760180814E-13	2.24461592547168E-12	6.23504423742134E-13	1.21583362629716E-12	7.48205308490561E-13	7.17030087303454E-13	9.04081414426094E-13	1.49641061698112E-12
0.01934	9.35256635613201E-14	6.54679644929241E-13	8.10555750864774E-13	1.65228672291666E-12	1.18465840511005E-12	2.8057699068396E-13	4.67628317806601E-13	-7.17030087303454E-13	-1.09113274154873E-12	-2.8057699068396E-13	9.35256635613201E-14	2.40049203140722E-12	5.92329202555027E-13	1.4028849534198E-12	6.54679644929241E-13	1.34053451104559E-12	9.97607077987414E-13	1.4028849534198E-12
0.01936	5.61153981367921E-13	1.21583362629716E-12	1.21583362629716E-12	1.62111150172955E-12	9.97607077987414E-13	4.36453096619494E-13	3.11752211871067E-14	-6.23504423742134E-13	-1.15348318392295E-12	-7.48205308490561E-13	4.67628317806601E-13	1.93286371360062E-12	5.29978760180814E-13	1.27818406867137E-12	2.8057699068396E-13	1.68346194410376E-12	8.41730972051881E-13	1.30935928985848E-12
0.01938	1.02878229917452E-12	1.65228672291666E-12	1.34053451104559E-12	1.55876105935534E-12	5.61153981367921E-13	5.92329202555027E-13	-1.55876105935534E-13	-3.11752211871067E-13	-1.12230796273584E-12	-1.18465840511005E-12	7.17030087303454E-13	9.66431856800308E-13	3.11752211871067E-13	1.02878229917452E-12	-2.49401769496854E-13	1.62111150172955E-12	3.42927433058174E-13	1.30935928985848E-12
0.0194	1.34053451104559E-12	2.24461592547168E-12	1.30935928985848E-12	1.68346194410376E-12	2.18226548309747E-13	3.7410265424528E-13	-1.55876105935534E-13	3.11752211871067E-14	-1.12230796273584E-12	-1.37170973223269E-12	6.54679644929241E-13	-1.24700884748427E-13	6.23504423742134E-14	8.72906193238988E-13	-6.23504423742134E-13	1.27818406867137E-12	-3.7410265424528E-13	1.37170973223269E-12
0.01942	1.37170973223269E-12	2.49401769496854E-12	1.12230796273584E-12	1.55876105935534E-12	4.36453096619494E-13	2.49401769496854E-13	1.8705132712264E-13	5.29978760180814E-13	-9.66431856800308E-13	-1.24700884748427E-12	6.23504423742134E-13	-8.41730972051881E-13	-9.35256635613201E-14	7.17030087303454E-13	-2.49401769496854E-13	7.17030087303454E-13	-9.35256635613201E-13	1.15348318392295E-12
0.01944	1.12230796273584E-12	2.46284247378143E-12	8.10555750864774E-13	1.46523539579401E-12	9.66431856800308E-13	2.18226548309747E-13	4.98803538993707E-13	9.35256635613201E-13	-7.17030087303454E-13	-9.66431856800308E-13	3.42927433058174E-13	-1.24700884748427E-12	-1.55876105935534E-13	2.49401769496854E-13	3.42927433058174E-13	1.24700884748427E-13	-1.43406017460691E-12	7.17030087303454E-13
0.01946	7.17030087303454E-13	2.21344070428458E-12	5.92329202555027E-13	1.37170973223269E-12	8.10555750864774E-13	4.36453096619494E-13	6.23504423742134E-13	9.97607077987414E-13	-3.11752211871067E-13	-4.36453096619494E-13	-1.8705132712264E-13	-1.09113274154873E-12	0	-1.8705132712264E-13	9.04081414426094E-13	-2.49401769496854E-13	-1.4028849534198E-12	2.49401769496854E-13
0.01948	3.11752211871067E-13	1.8393380500393E-12	4.36453096619494E-13	8.41730972051881E-13	4.67628317806601E-13	8.72906193238988E-13	5.92329202555027E-13	7.79380529677668E-13	2.18226548309747E-13	2.8057699068396E-13	-8.41730972051881E-13	-6.54679644929241E-13	2.49401769496854E-13	-7.17030087303454E-13	1.21583362629716E-12	-2.8057699068396E-13	-9.66431856800308E-13	-1.8705132712264E-13
0.0195	9.35256635613201E-14	1.43406017460691E-12	5.29978760180814E-13	0	0	1.12230796273584E-12	3.42927433058174E-13	3.11752211871067E-13	7.79380529677668E-13	1.15348318392295E-12	-1.30935928985848E-12	-1.24700884748427E-13	5.61153981367921E-13	-1.05995752036163E-12	1.27818406867137E-12	1.24700884748427E-13	-3.11752211871067E-13	-6.54679644929241E-13
0.01952	1.55876105935534E-13	9.97607077987414E-13	5.29978760180814E-13	-6.23504423742134E-13	-1.8705132712264E-13	7.79380529677668E-13	3.11752211871067E-14	-3.42927433058174E-13	1.05995752036163E-12	1.8705132712264E-12	-1.37170973223269E-12	2.49401769496854E-13	6.54679644929241E-13	-1.24700884748427E-12	1.37170973223269E-12	8.41730972051881E-13	4.36453096619494E-13	-8.72906193238988E-13
0.01954	2.18226548309747E-13	6.85854866116347E-13	5.29978760180814E-13	-5.92329202555027E-13	1.8705132712264E-13	1.24700884748427E-13	-4.36453096619494E-13	-5.92329202555027E-13	1.30935928985848E-12	2.15109026191036E-12	-1.05995752036163E-12	4.36453096619494E-13	4.05277875432387E-13	-1.18465840511005E-12	1.49641061698112E-12	1.46523539579401E-12	1.37170973223269E-12	-9.04081414426094E-13
0.01956	1.55876105935534E-13	5.61153981367921E-13	4.36453096619494E-13	-2.8057699068396E-13	7.48205308490561E-13	-8.41730972051881E-13	-6.23504423742134E-13	-2.8057699068396E-13	1.37170973223269E-12	1.71463716529087E-12	-4.98803538993707E-13	2.8057699068396E-13	2.49401769496854E-13	-9.35256635613201E-13	1.43406017460691E-12	1.80816282885219E-12	2.11991504072326E-12	-9.04081414426094E-13
0.01958	-3.11752211871067E-14	6.23504423742134E-13	3.11752211871067E-13	6.23504423742134E-14	1.21583362629716E-12	-1.62111150172955E-12	-4.67628317806601E-13	3.42927433058174E-13	1.4028849534198E-12	8.10555750864774E-13	-3.11752211871067E-14	2.18226548309747E-13	2.18226548309747E-13	-7.48205308490561E-13	1.30935928985848E-12	1.46523539579401E-12	2.49401769496854E-12	-7.17030087303454E-13
0.0196	-1.24700884748427E-13	5.92329202555027E-13	6.23504423742134E-14	2.49401769496854E-13	1.49641061698112E-12	-1.99521415597483E-12	-1.8705132712264E-13	9.97607077987414E-13	1.30935928985848E-12	-9.35256635613201E-14	2.49401769496854E-13	4.05277875432387E-13	2.18226548309747E-13	-4.05277875432387E-13	8.41730972051881E-13	5.61153981367921E-13	2.3069663678459E-12	-2.18226548309747E-13
0.01962	-1.8705132712264E-13	5.92329202555027E-13	-1.24700884748427E-13	4.98803538993707E-13	1.37170973223269E-12	-1.96403893478772E-12	3.11752211871067E-14	1.27818406867137E-12	1.09113274154873E-12	-6.23504423742134E-13	3.11752211871067E-13	8.10555750864774E-13	1.8705132712264E-13	-6.23504423742134E-14	2.18226548309747E-13	-4.36453096619494E-13	1.52758583816823E-12	4.05277875432387E-13
0.01964	-2.8057699068396E-13	4.67628317806601E-13	-2.18226548309747E-13	7.48205308490561E-13	1.15348318392295E-12	-1.8705132712264E-12	1.8705132712264E-13	1.18465840511005E-12	5.29978760180814E-13	-7.48205308490561E-13	4.05277875432387E-13	1.43406017460691E-12	3.11752211871067E-14	6.23504423742134E-14	-4.36453096619494E-13	-1.34053451104559E-12	6.85854866116347E-13	1.12230796273584E-12
0.01966	-3.42927433058174E-13	2.49401769496854E-13	-2.18226548309747E-13	4.67628317806601E-13	6.85854866116347E-13	-1.62111150172955E-12	3.7410265424528E-13	9.35256635613201E-13	-1.8705132712264E-13	-6.23504423742134E-13	1.55876105935534E-13	2.08873981953615E-12	-9.35256635613201E-14	2.49401769496854E-13	-1.05995752036163E-12	-1.68346194410376E-12	0	1.80816282885219E-12
0.01968	-4.05277875432387E-13	9.35256635613201E-14	6.23504423742134E-14	-1.55876105935534E-13	1.8705132712264E-13	-1.24700884748427E-12	4.98803538993707E-13	5.61153981367921E-13	-8.72906193238988E-13	-2.18226548309747E-13	-1.24700884748427E-13	2.71224424327828E-12	0	3.7410265424528E-13	-1.12230796273584E-12	-1.65228672291666E-12	-1.24700884748427E-13	1.8393380500393E-12
0.0197	-3.11752211871067E-13	-9.35256635613201E-14	3.7410265424528E-13	-2.18226548309747E-13	-1.55876105935534E-13	-5.92329202555027E-13	6.23504423742134E-13	3.11752211871067E-13	-1.34053451104559E-12	2.49401769496854E-13	-3.11752211871067E-13	2.99282123396224E-12	2.18226548309747E-13	6.54679644929241E-13	-9.97607077987414E-13	-1.27818406867137E-12	0	1.15348318392295E-12
0.01972	-4.36453096619494E-13	-9.35256635613201E-14	7.17030087303454E-13	2.49401769496854E-13	-5.61153981367921E-13	9.35256635613201E-14	8.10555750864774E-13	1.55876105935534E-13	-1.30935928985848E-12	6.54679644929241E-13	-3.7410265424528E-13	2.96164601277514E-12	3.11752211871067E-13	1.18465840511005E-12	-1.15348318392295E-12	-5.92329202555027E-13	0	1.55876105935534E-13
0.01974	-8.41730972051881E-13	3.11752211871067E-14	9.97607077987414E-13	8.10555750864774E-13	-6.85854866116347E-13	6.85854866116347E-13	9.35256635613201E-13	2.49401769496854E-13	-1.09113274154873E-12	8.41730972051881E-13	-9.35256635613201E-14	2.49401769496854E-12	1.8705132712264E-13	1.93286371360062E-12	-1.30935928985848E-12	6.23504423742134E-14	-3.11752211871067E-14	-5.29978760180814E-13
0.01976	-1.4028849534198E-12	4.36453096619494E-13	9.04081414426094E-13	1.05995752036163E-12	-6.23504423742134E-13	1.18465840511005E-12	8.10555750864774E-13	3.7410265424528E-13	-5.29978760180814E-13	7.48205308490561E-13	6.23504423742134E-14	1.65228672291666E-12	-2.18226548309747E-13	2.49401769496854E-12	-1.43406017460691E-12	6.54679644929241E-13	-1.55876105935534E-13	-9.97607077987414E-13
0.01978	-1.80816282885219E-12	8.10555750864774E-13	5.61153981367921E-13	1.02878229917452E-12	-4.67628317806601E-13	1.27818406867137E-12	6.54679644929241E-13	5.61153981367921E-13	-1.55876105935534E-13	5.29978760180814E-13	1.55876105935534E-13	5.29978760180814E-13	-5.92329202555027E-13	2.68106902209118E-12	-1.55876105935534E-12	9.35256635613201E-13	0	-1.27818406867137E-12
0.0198	-1.77698760766508E-12	1.12230796273584E-12	9.35256635613201E-14	7.48205308490561E-13	-3.11752211871067E-13	1.02878229917452E-12	2.8057699068396E-13	7.79380529677668E-13	1.55876105935534E-13	4.36453096619494E-13	3.11752211871067E-14	-4.98803538993707E-13	-6.54679644929241E-13	2.338141589033E-12	-1.55876105935534E-12	9.35256635613201E-13	2.8057699068396E-13	-1.62111150172955E-12
0.01982	-1.27818406867137E-12	1.24700884748427E-12	-6.54679644929241E-13	5.29978760180814E-13	-1.8705132712264E-13	4.36453096619494E-13	1.24700884748427E-13	8.41730972051881E-13	2.49401769496854E-13	2.8057699068396E-13	-9.35256635613201E-14	-9.97607077987414E-13	-2.8057699068396E-13	1.80816282885219E-12	-1.24700884748427E-12	9.04081414426094E-13	5.92329202555027E-13	-1.8393380500393E-12
0.01984	-4.67628317806601E-13	1.02878229917452E-12	-1.37170973223269E-12	2.18226548309747E-13	-1.8705132712264E-13	-1.24700884748427E-13	9.35256635613201E-14	8.72906193238988E-13	2.49401769496854E-13	1.24700884748427E-13	3.11752211871067E-14	-8.41730972051881E-13	3.11752211871067E-14	1.15348318392295E-12	-7.17030087303454E-13	8.72906193238988E-13	9.04081414426094E-13	-1.96403893478772E-12
0.01986	4.36453096619494E-13	8.10555750864774E-13	-1.4028849534198E-12	-9.35256635613201E-14	-2.49401769496854E-13	-4.05277875432387E-13	9.35256635613201E-14	6.85854866116347E-13	9.35256635613201E-14	9.35256635613201E-14	3.42927433058174E-13	-3.11752211871067E-13	2.49401769496854E-13	4.67628317806601E-13	6.23504423742134E-14	1.18465840511005E-12	1.09113274154873E-12	-1.90168849241351E-12
0.01988	1.18465840511005E-12	6.85854866116347E-13	-4.36453096619494E-13	-4.05277875432387E-13	-6.23504423742134E-13	-5.29978760180814E-13	2.49401769496854E-13	6.54679644929241E-13	1.55876105935534E-13	-6.23504423742134E-14	6.85854866116347E-13	0	2.8057699068396E-13	-2.49401769496854E-13	7.17030087303454E-13	1.30935928985848E-12	1.21583362629716E-12	-1.65228672291666E-12
0.0199	1.58993628054244E-12	5.92329202555027E-13	9.35256635613201E-13	-6.85854866116347E-13	-1.30935928985848E-12	-4.67628317806601E-13	4.36453096619494E-13	6.54679644929241E-13	2.18226548309747E-13	-2.18226548309747E-13	9.04081414426094E-13	-6.23504423742134E-14	-9.35256635613201E-14	-7.17030087303454E-13	9.35256635613201E-13	1.12230796273584E-12	1.21583362629716E-12	-1.4028849534198E-12
0.01992	1.80816282885219E-12	7.17030087303454E-13	1.96403893478772E-12	-6.23504423742134E-13	-1.58993628054244E-12	-4.05277875432387E-13	8.10555750864774E-13	4.98803538993707E-13	1.24700884748427E-13	-4.36453096619494E-13	9.04081414426094E-13	-2.8057699068396E-13	-4.67628317806601E-13	-8.10555750864774E-13	9.04081414426094E-13	6.54679644929241E-13	1.12230796273584E-12	-1.12230796273584E-12
0.01994	1.68346194410376E-12	9.35256635613201E-13	2.49401769496854E-12	-2.49401769496854E-13	-9.04081414426094E-13	-4.05277875432387E-13	1.37170973223269E-12	9.35256635613201E-14	-1.24700884748427E-13	-7.79380529677668E-13	8.41730972051881E-13	-6.54679644929241E-13	-8.41730972051881E-13	-6.85854866116347E-13	7.17030087303454E-13	-6.23504423742134E-14	1.15348318392295E-12	-5.92329202555027E-13
0.01996	1.65228672291666E-12	9.04081414426094E-13	2.64989380090407E-12	2.8057699068396E-13	2.8057699068396E-13	-5.29978760180814E-13	1.8705132712264E-12	-2.8057699068396E-13	-4.67628317806601E-13	-9.35256635613201E-13	7.48205308490561E-13	-9.04081414426094E-13	-8.72906193238988E-13	-3.11752211871067E-13	7.17030087303454E-13	-7.17030087303454E-13	1.21583362629716E-12	-9.35256635613201E-14
0.01998	1.55876105935534E-12	5.92329202555027E-13	2.338141589033E-12	8.10555750864774E-13	1.30935928985848E-12	-6.23504423742134E-13	2.21344070428458E-12	-6.23504423742134E-13	-9.04081414426094E-13	-9.66431856800308E-13	6.85854866116347E-13	-7.79380529677668E-13	-5.92329202555027E-13	3.42927433058174E-13	6.23504423742134E-13	-1.05995752036163E-12	1.12230796273584E-12	4.67628317806601E-13
0.02	1.58993628054244E-12	1.8705132712264E-13	1.96403893478772E-12	1.27818406867137E-12	2.08873981953615E-12	-6.85854866116347E-13	2.15109026191036E-12	-8.10555750864774E-13	-1.05995752036163E-12	-5.61153981367921E-13	6.54679644929241E-13	-6.23504423742134E-14	-1.55876105935534E-13	8.10555750864774E-13	6.85854866116347E-13	-1.24700884748427E-12	9.97607077987414E-13	9.97607077987414E-13
0.02002	1.49641061698112E-12	3.11752211871067E-14	1.49641061698112E-12	1.58993628054244E-12	2.36931681022011E-12	-4.05277875432387E-13	1.55876105935534E-12	-7.48205308490561E-13	-9.04081414426094E-13	9.35256635613201E-14	5.92329202555027E-13	9.97607077987414E-13	3.42927433058174E-13	1.34053451104559E-12	8.72906193238988E-13	-7.79380529677668E-13	7.48205308490561E-13	1.24700884748427E-12
0.02004	1.37170973223269E-12	1.8705132712264E-13	1.27818406867137E-12	1.52758583816823E-12	2.43166725259432E-12	3.11752211871067E-13	7.79380529677668E-13	-4.36453096619494E-13	-4.67628317806601E-13	7.48205308490561E-13	4.67628317806601E-13	1.80816282885219E-12	7.17030087303454E-13	1.43406017460691E-12	1.05995752036163E-12	9.35256635613201E-14	5.92329202555027E-13	1.43406017460691E-12
0.02006	1.09113274154873E-12	4.67628317806601E-13	1.30935928985848E-12	1.30935928985848E-12	2.15109026191036E-12	1.24700884748427E-12	2.8057699068396E-13	0	-2.18226548309747E-13	1.09113274154873E-12	3.7410265424528E-13	2.21344070428458E-12	1.18465840511005E-12	1.34053451104559E-12	1.4028849534198E-12	9.97607077987414E-13	3.11752211871067E-13	1.62111150172955E-12
0.02008	6.85854866116347E-13	6.23504423742134E-13	1.55876105935534E-12	9.04081414426094E-13	1.49641061698112E-12	1.8705132712264E-12	1.55876105935534E-13	4.05277875432387E-13	-6.23504423742134E-14	1.18465840511005E-12	4.36453096619494E-13	2.24461592547168E-12	1.62111150172955E-12	1.02878229917452E-12	1.8705132712264E-12	1.65228672291666E-12	9.35256635613201E-14	1.62111150172955E-12
0.0201	3.11752211871067E-13	3.7410265424528E-13	1.71463716529087E-12	3.7410265424528E-13	7.17030087303454E-13	2.02638937716194E-12	4.67628317806601E-13	7.17030087303454E-13	6.23504423742134E-14	1.15348318392295E-12	6.23504423742134E-13	1.93286371360062E-12	2.11991504072326E-12	2.18226548309747E-13	2.27579114665879E-12	1.96403893478772E-12	-1.55876105935534E-13	1.52758583816823E-12
0.02012	6.23504423742134E-14	-6.23504423742134E-14	1.58993628054244E-12	-3.7410265424528E-13	2.8057699068396E-13	1.90168849241351E-12	8.41730972051881E-13	7.17030087303454E-13	1.55876105935534E-13	1.27818406867137E-12	6.85854866116347E-13	1.62111150172955E-12	2.3069663678459E-12	-6.85854866116347E-13	2.40049203140722E-12	1.96403893478772E-12	-2.18226548309747E-13	1.02878229917452E-12
0.02014	0	-4.98803538993707E-13	1.27818406867137E-12	-7.79380529677668E-13	4.67628317806601E-13	1.68346194410376E-12	1.18465840511005E-12	5.92329202555027E-13	3.7410265424528E-13	1.34053451104559E-12	4.98803538993707E-13	1.30935928985848E-12	2.08873981953615E-12	-1.46523539579401E-12	2.08873981953615E-12	1.77698760766508E-12	-2.49401769496854E-13	5.92329202555027E-13
0.02016	9.35256635613201E-14	-8.41730972051881E-13	8.41730972051881E-13	-4.98803538993707E-13	1.02878229917452E-12	1.4028849534198E-12	1.27818406867137E-12	4.67628317806601E-13	4.67628317806601E-13	1.27818406867137E-12	1.55876105935534E-13	1.12230796273584E-12	1.80816282885219E-12	-1.99521415597483E-12	1.37170973223269E-12	1.65228672291666E-12	-2.49401769496854E-13	1.24700884748427E-13
0.02018	2.49401769496854E-13	-7.17030087303454E-13	4.05277875432387E-13	3.42927433058174E-13	1.49641061698112E-12	1.02878229917452E-12	1.30935928985848E-12	7.17030087303454E-13	5.29978760180814E-13	1.12230796273584E-12	-1.55876105935534E-13	5.92329202555027E-13	1.43406017460691E-12	-1.99521415597483E-12	4.36453096619494E-13	1.52758583816823E-12	-3.42927433058174E-13	-1.24700884748427E-13
0.0202	1.55876105935534E-13	-4.05277875432387E-13	-1.24700884748427E-13	9.97607077987414E-13	1.65228672291666E-12	5.29978760180814E-13	1.4028849534198E-12	1.02878229917452E-12	4.05277875432387E-13	9.35256635613201E-13	-4.36453096619494E-13	1.8705132712264E-13	1.15348318392295E-12	-1.46523539579401E-12	-9.35256635613201E-14	1.49641061698112E-12	-4.36453096619494E-13	-4.05277875432387E-13
0.02022	-6.23504423742134E-14	-3.11752211871067E-14	-4.98803538993707E-13	1.15348318392295E-12	1.58993628054244E-12	-1.55876105935534E-13	1.71463716529087E-12	1.49641061698112E-12	9.35256635613201E-14	6.23504423742134E-13	-8.41730972051881E-13	-1.8705132712264E-13	1.02878229917452E-12	-6.23504423742134E-13	-2.49401769496854E-13	1.4028849534198E-12	-5.92329202555027E-13	-5.61153981367921E-13
0.02024	-4.98803538993707E-13	2.49401769496854E-13	-6.54679644929241E-13	1.09113274154873E-12	1.43406017460691E-12	-1.12230796273584E-12	1.65228672291666E-12	1.8393380500393E-12	1.24700884748427E-13	6.23504423742134E-14	-1.15348318392295E-12	-2.8057699068396E-13	8.72906193238988E-13	1.8705132712264E-13	9.35256635613201E-14	1.46523539579401E-12	-6.85854866116347E-13	-6.54679644929241E-13
0.02026	-7.48205308490561E-13	2.8057699068396E-13	-6.23504423742134E-13	1.09113274154873E-12	1.30935928985848E-12	-1.8705132712264E-12	1.37170973223269E-12	2.05756459834904E-12	3.7410265424528E-13	-4.98803538993707E-13	-9.97607077987414E-13	-1.8705132712264E-13	6.54679644929241E-13	9.97607077987414E-13	4.36453096619494E-13	1.30935928985848E-12	-7.79380529677668E-13	-7.17030087303454E-13
0.02028	-7.48205308490561E-13	2.8057699068396E-13	-5.61153981367921E-13	1.12230796273584E-12	1.24700884748427E-12	-2.40049203140722E-12	8.72906193238988E-13	2.15109026191036E-12	7.17030087303454E-13	-8.72906193238988E-13	-6.23504423742134E-13	2.18226548309747E-13	4.67628317806601E-13	1.46523539579401E-12	6.54679644929241E-13	1.15348318392295E-12	-9.04081414426094E-13	-9.66431856800308E-13
0.0203	-4.67628317806601E-13	1.24700884748427E-13	-1.8705132712264E-13	1.09113274154873E-12	1.30935928985848E-12	-2.49401769496854E-12	3.42927433058174E-13	2.08873981953615E-12	9.04081414426094E-13	-9.97607077987414E-13	2.49401769496854E-13	7.17030087303454E-13	4.05277875432387E-13	1.99521415597483E-12	4.36453096619494E-13	6.54679644929241E-13	-7.79380529677668E-13	-1.37170973223269E-12
0.02032	-1.24700884748427E-13	-2.18226548309747E-13	3.11752211871067E-14	9.35256635613201E-13	1.43406017460691E-12	-2.27579114665879E-12	-1.55876105935534E-13	1.77698760766508E-12	8.72906193238988E-13	-7.79380529677668E-13	9.97607077987414E-13	1.09113274154873E-12	4.36453096619494E-13	2.24461592547168E-12	3.11752211871067E-14	1.24700884748427E-13	-3.11752211871067E-13	-1.4028849534198E-12
0.02034	3.11752211871067E-13	-3.11752211871067E-13	2.8057699068396E-13	8.10555750864774E-13	1.46523539579401E-12	-1.71463716529087E-12	-6.85854866116347E-13	1.4028849534198E-12	8.72906193238988E-13	-4.05277875432387E-13	1.37170973223269E-12	1.34053451104559E-12	4.05277875432387E-13	2.43166725259432E-12	-6.54679644929241E-13	-4.67628317806601E-13	4.36453096619494E-13	-1.24700884748427E-12
0.02036	5.92329202555027E-13	-3.42927433058174E-13	3.42927433058174E-13	4.05277875432387E-13	1.4028849534198E-12	-1.05995752036163E-12	-1.15348318392295E-12	6.23504423742134E-13	5.61153981367921E-13	0	1.09113274154873E-12	1.46523539579401E-12	1.8705132712264E-13	2.68106902209118E-12	-1.34053451104559E-12	-1.09113274154873E-12	1.12230796273584E-12	-8.10555750864774E-13
0.02038	6.54679644929241E-13	-2.8057699068396E-13	2.8057699068396E-13	-2.8057699068396E-13	1.21583362629716E-12	-4.67628317806601E-13	-1.49641061698112E-12	-2.18226548309747E-13	2.18226548309747E-13	1.55876105935534E-13	6.85854866116347E-13	1.24700884748427E-12	-2.18226548309747E-13	2.71224424327828E-12	-1.93286371360062E-12	-1.65228672291666E-12	1.18465840511005E-12	-3.7410265424528E-13
0.0204	6.85854866116347E-13	-2.18226548309747E-13	1.24700884748427E-13	-1.02878229917452E-12	8.72906193238988E-13	-1.24700884748427E-13	-1.65228672291666E-12	-6.23504423742134E-13	-1.8705132712264E-13	1.8705132712264E-13	4.05277875432387E-13	8.72906193238988E-13	-5.61153981367921E-13	2.36931681022011E-12	-2.36931681022011E-12	-2.11991504072326E-12	8.41730972051881E-13	-6.23504423742134E-14
0.02042	6.85854866116347E-13	-1.24700884748427E-13	-1.24700884748427E-13	-1.52758583816823E-12	6.23504423742134E-13	1.55876105935534E-13	-1.65228672291666E-12	-5.92329202555027E-13	-3.11752211871067E-13	3.7410265424528E-13	3.7410265424528E-13	3.42927433058174E-13	-1.05995752036163E-12	1.58993628054244E-12	-2.21344070428458E-12	-2.3069663678459E-12	3.11752211871067E-13	3.11752211871067E-14
0.02044	6.85854866116347E-13	4.05277875432387E-13	-2.18226548309747E-13	-1.62111150172955E-12	5.29978760180814E-13	4.05277875432387E-13	-1.77698760766508E-12	9.35256635613201E-14	-2.8057699068396E-13	3.7410265424528E-13	5.29978760180814E-13	3.11752211871067E-14	-1.55876105935534E-12	5.29978760180814E-13	-1.74581238647798E-12	-2.24461592547168E-12	0	9.35256635613201E-14
0.02046	8.10555750864774E-13	1.02878229917452E-12	0	-1.46523539579401E-12	5.29978760180814E-13	6.54679644929241E-13	-1.8393380500393E-12	9.66431856800308E-13	-1.55876105935534E-13	3.7410265424528E-13	6.85854866116347E-13	-6.23504423742134E-14	-1.96403893478772E-12	-5.92329202555027E-13	-9.04081414426094E-13	-1.68346194410376E-12	-3.7410265424528E-13	-9.35256635613201E-14
0.02048	1.27818406867137E-12	1.8705132712264E-12	5.61153981367921E-13	-8.72906193238988E-13	4.98803538993707E-13	6.54679644929241E-13	-1.46523539579401E-12	1.65228672291666E-12	3.11752211871067E-14	2.49401769496854E-13	5.61153981367921E-13	2.18226548309747E-13	-2.24461592547168E-12	-1.27818406867137E-12	2.49401769496854E-13	-7.79380529677668E-13	-4.98803538993707E-13	-1.8705132712264E-13
0.0205	1.8705132712264E-12	2.40049203140722E-12	1.15348318392295E-12	-1.8705132712264E-13	4.98803538993707E-13	4.05277875432387E-13	-6.54679644929241E-13	1.74581238647798E-12	3.11752211871067E-13	-6.23504423742134E-14	3.11752211871067E-13	6.54679644929241E-13	-2.11991504072326E-12	-1.55876105935534E-12	1.49641061698112E-12	3.11752211871067E-13	-5.92329202555027E-13	-2.18226548309747E-13
0.02052	2.36931681022011E-12	2.52519291615564E-12	1.71463716529087E-12	4.67628317806601E-13	2.49401769496854E-13	6.23504423742134E-14	3.7410265424528E-13	1.58993628054244E-12	7.17030087303454E-13	-4.67628317806601E-13	-1.8705132712264E-13	1.18465840511005E-12	-1.74581238647798E-12	-1.37170973223269E-12	2.68106902209118E-12	1.46523539579401E-12	-7.17030087303454E-13	0
0.02054	2.40049203140722E-12	2.24461592547168E-12	1.99521415597483E-12	1.02878229917452E-12	3.11752211871067E-14	-1.8705132712264E-13	1.30935928985848E-12	1.4028849534198E-12	1.02878229917452E-12	-4.98803538993707E-13	-7.79380529677668E-13	1.55876105935534E-12	-1.05995752036163E-12	-1.15348318392295E-12	3.55397521533016E-12	2.64989380090407E-12	-6.54679644929241E-13	4.36453096619494E-13
0.02056	2.02638937716194E-12	1.8393380500393E-12	1.65228672291666E-12	1.37170973223269E-12	-3.11752211871067E-13	3.11752211871067E-14	1.65228672291666E-12	1.24700884748427E-12	1.18465840511005E-12	-3.11752211871067E-13	-1.34053451104559E-12	1.24700884748427E-12	-6.23504423742134E-14	-8.10555750864774E-13	3.77220176363991E-12	3.39809910939463E-12	-4.98803538993707E-13	8.10555750864774E-13
0.02058	1.34053451104559E-12	1.37170973223269E-12	7.48205308490561E-13	1.71463716529087E-12	-8.41730972051881E-13	3.7410265424528E-13	1.62111150172955E-12	1.05995752036163E-12	8.72906193238988E-13	2.18226548309747E-13	-1.58993628054244E-12	6.85854866116347E-13	5.29978760180814E-13	-5.29978760180814E-13	3.2422230034591E-12	3.7410265424528E-12	-1.24700884748427E-13	1.02878229917452E-12
0.0206	8.10555750864774E-13	1.05995752036163E-12	2.8057699068396E-13	1.96403893478772E-12	-1.21583362629716E-12	7.48205308490561E-13	1.15348318392295E-12	6.85854866116347E-13	2.49401769496854E-13	8.72906193238988E-13	-1.49641061698112E-12	1.24700884748427E-13	7.17030087303454E-13	-2.8057699068396E-13	1.99521415597483E-12	3.49162477295595E-12	3.7410265424528E-13	9.35256635613201E-13
0.02062	5.92329202555027E-13	7.17030087303454E-13	4.05277875432387E-13	1.99521415597483E-12	-1.43406017460691E-12	9.97607077987414E-13	4.36453096619494E-13	1.55876105935534E-13	-6.85854866116347E-13	1.43406017460691E-12	-1.12230796273584E-12	-1.24700884748427E-13	8.10555750864774E-13	-1.55876105935534E-13	3.7410265424528E-13	3.02399645514935E-12	8.41730972051881E-13	6.85854866116347E-13
0.02064	5.61153981367921E-13	4.36453096619494E-13	7.48205308490561E-13	1.77698760766508E-12	-1.74581238647798E-12	9.97607077987414E-13	-2.18226548309747E-13	-5.61153981367921E-13	-1.37170973223269E-12	1.68346194410376E-12	-4.36453096619494E-13	3.11752211871067E-14	7.79380529677668E-13	-1.55876105935534E-13	-7.79380529677668E-13	2.52519291615564E-12	9.97607077987414E-13	4.05277875432387E-13
0.02066	3.42927433058174E-13	2.18226548309747E-13	8.10555750864774E-13	1.30935928985848E-12	-2.08873981953615E-12	7.48205308490561E-13	-6.85854866116347E-13	-1.12230796273584E-12	-1.49641061698112E-12	1.77698760766508E-12	3.7410265424528E-13	3.7410265424528E-13	6.23504423742134E-13	-6.23504423742134E-14	-1.21583362629716E-12	1.99521415597483E-12	9.97607077987414E-13	0
0.02068	1.24700884748427E-13	-1.55876105935534E-13	9.35256635613201E-13	6.85854866116347E-13	-2.11991504072326E-12	5.61153981367921E-13	-7.48205308490561E-13	-1.24700884748427E-12	-1.05995752036163E-12	1.71463716529087E-12	1.24700884748427E-12	5.61153981367921E-13	4.36453096619494E-13	1.24700884748427E-13	-1.02878229917452E-12	1.58993628054244E-12	8.41730972051881E-13	-4.67628317806601E-13
0.0207	0	-6.23504423742134E-13	1.05995752036163E-12	1.55876105935534E-13	-1.80816282885219E-12	2.8057699068396E-13	-4.67628317806601E-13	-9.97607077987414E-13	-4.05277875432387E-13	1.52758583816823E-12	1.93286371360062E-12	4.98803538993707E-13	3.42927433058174E-13	4.36453096619494E-13	-4.05277875432387E-13	1.12230796273584E-12	7.17030087303454E-13	-8.72906193238988E-13
0.02072	0	-1.21583362629716E-12	9.35256635613201E-13	-2.8057699068396E-13	-1.15348318392295E-12	2.18226548309747E-13	-1.24700884748427E-13	-6.54679644929241E-13	6.23504423742134E-14	1.24700884748427E-12	2.36931681022011E-12	2.49401769496854E-13	3.7410265424528E-13	8.10555750864774E-13	3.11752211871067E-13	4.67628317806601E-13	5.29978760180814E-13	-1.09113274154873E-12
0.02074	3.11752211871067E-14	-1.52758583816823E-12	7.17030087303454E-13	-4.98803538993707E-13	-3.42927433058174E-13	3.42927433058174E-13	6.23504423742134E-14	-3.7410265424528E-13	0	1.15348318392295E-12	2.55636813734275E-12	1.24700884748427E-13	6.23504423742134E-13	1.24700884748427E-12	8.72906193238988E-13	6.23504423742134E-14	1.8705132712264E-13	-1.15348318392295E-12
0.02076	1.55876105935534E-13	-1.30935928985848E-12	6.23504423742134E-13	-4.98803538993707E-13	4.36453096619494E-13	3.7410265424528E-13	9.35256635613201E-14	-3.11752211871067E-14	-1.55876105935534E-13	1.27818406867137E-12	2.61871857971696E-12	1.8705132712264E-13	9.04081414426094E-13	1.55876105935534E-12	1.15348318392295E-12	-3.7410265424528E-13	-2.18226548309747E-13	-1.05995752036163E-12
0.02078	5.29978760180814E-13	-7.79380529677668E-13	5.92329202555027E-13	-6.23504423742134E-13	1.18465840511005E-12	4.98803538993707E-13	9.35256635613201E-14	3.7410265424528E-13	-3.7410265424528E-13	1.37170973223269E-12	2.52519291615564E-12	2.49401769496854E-13	1.18465840511005E-12	1.65228672291666E-12	1.12230796273584E-12	-3.7410265424528E-13	-4.98803538993707E-13	-5.92329202555027E-13
0.0208	8.72906193238988E-13	-1.55876105935534E-13	1.05995752036163E-12	-4.36453096619494E-13	1.71463716529087E-12	9.04081414426094E-13	3.11752211871067E-14	8.41730972051881E-13	-5.29978760180814E-13	9.04081414426094E-13	2.08873981953615E-12	5.29978760180814E-13	1.21583362629716E-12	1.37170973223269E-12	9.66431856800308E-13	-1.8705132712264E-13	-6.85854866116347E-13	2.49401769496854E-13
0.02082	1.09113274154873E-12	2.18226548309747E-13	1.52758583816823E-12	-1.8705132712264E-13	1.90168849241351E-12	1.21583362629716E-12	1.55876105935534E-13	1.34053451104559E-12	-2.49401769496854E-13	-3.11752211871067E-14	1.37170973223269E-12	1.02878229917452E-12	1.05995752036163E-12	8.10555750864774E-13	7.79380529677668E-13	2.18226548309747E-13	-6.54679644929241E-13	1.12230796273584E-12
0.02084	1.18465840511005E-12	5.29978760180814E-13	1.58993628054244E-12	2.49401769496854E-13	2.08873981953615E-12	1.49641061698112E-12	1.8705132712264E-13	1.52758583816823E-12	6.23504423742134E-14	-1.18465840511005E-12	5.61153981367921E-13	1.49641061698112E-12	5.92329202555027E-13	3.7410265424528E-13	8.72906193238988E-13	6.54679644929241E-13	-2.49401769496854E-13	1.62111150172955E-12
0.02086	1.15348318392295E-12	7.79380529677668E-13	1.43406017460691E-12	5.92329202555027E-13	2.27579114665879E-12	1.68346194410376E-12	1.24700884748427E-13	1.62111150172955E-12	4.36453096619494E-13	-1.96403893478772E-12	-1.8705132712264E-13	1.8393380500393E-12	0	9.35256635613201E-14	8.41730972051881E-13	1.05995752036163E-12	4.36453096619494E-13	1.65228672291666E-12
0.02088	1.15348318392295E-12	1.18465840511005E-12	1.12230796273584E-12	8.41730972051881E-13	2.7745946856525E-12	1.68346194410376E-12	6.23504423742134E-14	1.55876105935534E-12	5.92329202555027E-13	-2.21344070428458E-12	-8.10555750864774E-13	2.36931681022011E-12	-7.79380529677668E-13	1.55876105935534E-13	8.72906193238988E-13	1.55876105935534E-12	1.27818406867137E-12	1.24700884748427E-12
0.0209	1.05995752036163E-12	1.55876105935534E-12	7.17030087303454E-13	8.41730972051881E-13	3.05517167633646E-12	1.4028849534198E-12	9.35256635613201E-14	1.52758583816823E-12	4.67628317806601E-13	-2.24461592547168E-12	-1.30935928985848E-12	2.7745946856525E-12	-1.30935928985848E-12	5.61153981367921E-13	9.97607077987414E-13	1.8705132712264E-12	1.80816282885219E-12	9.97607077987414E-13
0.02092	9.04081414426094E-13	1.8393380500393E-12	4.67628317806601E-13	1.09113274154873E-12	2.8057699068396E-12	1.02878229917452E-12	2.8057699068396E-13	1.71463716529087E-12	1.55876105935534E-13	-2.18226548309747E-12	-1.27818406867137E-12	2.93047079158803E-12	-1.74581238647798E-12	9.35256635613201E-13	1.24700884748427E-12	2.08873981953615E-12	2.05756459834904E-12	9.35256635613201E-13
0.02094	8.41730972051881E-13	2.05756459834904E-12	3.42927433058174E-13	1.49641061698112E-12	2.15109026191036E-12	4.05277875432387E-13	3.42927433058174E-13	1.80816282885219E-12	-1.24700884748427E-13	-2.15109026191036E-12	-1.05995752036163E-12	2.55636813734275E-12	-1.71463716529087E-12	1.43406017460691E-12	1.52758583816823E-12	1.74581238647798E-12	1.93286371360062E-12	1.21583362629716E-12
0.02096	5.92329202555027E-13	2.18226548309747E-12	3.11752211871067E-13	2.08873981953615E-12	1.58993628054244E-12	-2.18226548309747E-13	5.29978760180814E-13	1.71463716529087E-12	0	-1.8705132712264E-12	-8.41730972051881E-13	1.96403893478772E-12	-1.37170973223269E-12	1.58993628054244E-12	1.68346194410376E-12	1.15348318392295E-12	1.80816282885219E-12	1.58993628054244E-12
0.02098	1.24700884748427E-13	2.40049203140722E-12	2.8057699068396E-13	2.338141589033E-12	1.27818406867137E-12	-7.17030087303454E-13	5.92329202555027E-13	1.34053451104559E-12	3.11752211871067E-13	-1.34053451104559E-12	-6.54679644929241E-13	1.18465840511005E-12	-8.41730972051881E-13	1.8393380500393E-12	1.58993628054244E-12	5.92329202555027E-13	1.77698760766508E-12	1.8393380500393E-12
0.021	-5.92329202555027E-13	2.52519291615564E-12	2.18226548309747E-13	1.96403893478772E-12	1.30935928985848E-12	-9.35256635613201E-13	6.85854866116347E-13	9.35256635613201E-13	6.23504423742134E-13	-4.67628317806601E-13	-6.85854866116347E-13	5.29978760180814E-13	-2.18226548309747E-13	2.08873981953615E-12	1.15348318392295E-12	0	1.71463716529087E-12	1.71463716529087E-12
0.02102	-1.18465840511005E-12	2.55636813734275E-12	-9.35256635613201E-14	1.02878229917452E-12	1.74581238647798E-12	-9.66431856800308E-13	8.72906193238988E-13	7.17030087303454E-13	8.10555750864774E-13	6.54679644929241E-13	-6.23504423742134E-13	6.23504423742134E-14	2.8057699068396E-13	2.21344070428458E-12	7.48205308490561E-13	-2.8057699068396E-13	1.4028849534198E-12	1.37170973223269E-12
0.02104	-1.34053451104559E-12	2.24461592547168E-12	-6.54679644929241E-13	0	1.93286371360062E-12	-7.79380529677668E-13	9.04081414426094E-13	7.17030087303454E-13	7.48205308490561E-13	1.90168849241351E-12	-1.24700884748427E-13	-2.49401769496854E-13	7.17030087303454E-13	2.08873981953615E-12	4.98803538993707E-13	-4.05277875432387E-13	8.41730972051881E-13	8.72906193238988E-13
0.02106	-9.97607077987414E-13	1.8705132712264E-12	-1.02878229917452E-12	-6.23504423742134E-13	1.8393380500393E-12	-4.67628317806601E-13	8.41730972051881E-13	7.79380529677668E-13	8.10555750864774E-13	2.74341946446539E-12	3.42927433058174E-13	-1.8705132712264E-13	1.15348318392295E-12	1.80816282885219E-12	2.8057699068396E-13	-2.8057699068396E-13	1.55876105935534E-13	5.61153981367921E-13
0.02108	-4.98803538993707E-13	1.24700884748427E-12	-1.15348318392295E-12	-7.48205308490561E-13	1.34053451104559E-12	-1.55876105935534E-13	7.48205308490561E-13	9.35256635613201E-13	6.54679644929241E-13	3.21104778227199E-12	3.11752211871067E-13	6.23504423742134E-14	1.52758583816823E-12	1.55876105935534E-12	3.11752211871067E-14	-2.49401769496854E-13	-7.48205308490561E-13	2.18226548309747E-13
0.0211	9.35256635613201E-14	6.85854866116347E-13	-1.24700884748427E-12	-2.8057699068396E-13	6.23504423742134E-13	9.35256635613201E-14	7.79380529677668E-13	9.04081414426094E-13	4.67628317806601E-13	3.08634689752356E-12	3.11752211871067E-14	3.7410265424528E-13	1.30935928985848E-12	1.4028849534198E-12	-4.98803538993707E-13	-2.18226548309747E-13	-1.30935928985848E-12	9.35256635613201E-14
0.02112	6.85854866116347E-13	3.11752211871067E-13	-1.15348318392295E-12	1.8705132712264E-13	6.23504423742134E-14	1.8705132712264E-13	1.05995752036163E-12	7.48205308490561E-13	2.49401769496854E-13	2.55636813734275E-12	0	6.23504423742134E-13	1.15348318392295E-12	1.12230796273584E-12	-1.12230796273584E-12	-2.8057699068396E-13	-1.55876105935534E-12	6.23504423742134E-14
0.02114	1.09113274154873E-12	0	-1.09113274154873E-12	6.54679644929241E-13	-4.67628317806601E-13	2.18226548309747E-13	1.21583362629716E-12	6.23504423742134E-13	9.35256635613201E-14	1.77698760766508E-12	1.24700884748427E-13	9.04081414426094E-13	1.12230796273584E-12	8.10555750864774E-13	-1.65228672291666E-12	-3.11752211871067E-13	-1.21583362629716E-12	3.11752211871067E-13
0.02116	1.12230796273584E-12	-4.36453096619494E-13	-7.79380529677668E-13	6.85854866116347E-13	-7.48205308490561E-13	2.18226548309747E-13	1.18465840511005E-12	4.98803538993707E-13	-6.23504423742134E-14	9.04081414426094E-13	3.42927433058174E-13	8.72906193238988E-13	1.34053451104559E-12	5.61153981367921E-13	-1.80816282885219E-12	-3.11752211871067E-14	-6.23504423742134E-13	4.36453096619494E-13
0.02118	8.41730972051881E-13	-9.04081414426094E-13	-2.8057699068396E-13	4.05277875432387E-13	-7.17030087303454E-13	1.8705132712264E-13	8.72906193238988E-13	8.41730972051881E-13	-1.55876105935534E-13	6.23504423742134E-14	5.61153981367921E-13	9.66431856800308E-13	1.65228672291666E-12	4.98803538993707E-13	-1.71463716529087E-12	4.36453096619494E-13	6.23504423742134E-14	4.98803538993707E-13
0.0212	4.36453096619494E-13	-1.30935928985848E-12	2.49401769496854E-13	0	-3.11752211871067E-13	2.49401769496854E-13	4.98803538993707E-13	1.30935928985848E-12	-1.24700884748427E-13	-7.79380529677668E-13	9.35256635613201E-13	1.02878229917452E-12	1.8393380500393E-12	3.7410265424528E-13	-1.12230796273584E-12	7.48205308490561E-13	4.05277875432387E-13	1.8705132712264E-13
0.02122	3.7410265424528E-13	-1.27818406867137E-12	6.23504423742134E-13	-3.11752211871067E-13	3.11752211871067E-13	1.8705132712264E-13	2.49401769496854E-13	1.8705132712264E-12	-6.23504423742134E-14	-1.4028849534198E-12	1.58993628054244E-12	1.05995752036163E-12	1.93286371360062E-12	1.55876105935534E-13	-4.98803538993707E-13	7.79380529677668E-13	3.7410265424528E-13	-1.8705132712264E-13
0.02124	7.79380529677668E-13	-8.10555750864774E-13	7.17030087303454E-13	-2.8057699068396E-13	1.12230796273584E-12	0	1.55876105935534E-13	2.02638937716194E-12	-1.8705132712264E-13	-1.96403893478772E-12	2.02638937716194E-12	1.12230796273584E-12	1.93286371360062E-12	-2.18226548309747E-13	2.18226548309747E-13	6.54679644929241E-13	4.05277875432387E-13	-7.79380529677668E-13
0.02126	1.21583362629716E-12	-1.55876105935534E-13	6.23504423742134E-13	-2.18226548309747E-13	1.68346194410376E-12	-1.8705132712264E-13	-2.18226548309747E-13	2.02638937716194E-12	-1.55876105935534E-13	-2.18226548309747E-12	2.11991504072326E-12	1.02878229917452E-12	1.90168849241351E-12	-5.29978760180814E-13	9.66431856800308E-13	3.7410265424528E-13	4.05277875432387E-13	-9.97607077987414E-13
0.02128	1.30935928985848E-12	1.8705132712264E-13	6.23504423742134E-14	-2.8057699068396E-13	1.90168849241351E-12	-4.36453096619494E-13	-8.41730972051881E-13	1.52758583816823E-12	-9.35256635613201E-14	-1.93286371360062E-12	1.55876105935534E-12	8.72906193238988E-13	1.8393380500393E-12	-6.85854866116347E-13	1.80816282885219E-12	1.55876105935534E-13	6.54679644929241E-13	-7.48205308490561E-13
0.0213	8.10555750864774E-13	6.23504423742134E-13	-5.61153981367921E-13	-4.98803538993707E-13	1.77698760766508E-12	-6.23504423742134E-13	-1.46523539579401E-12	1.05995752036163E-12	2.8057699068396E-13	-9.66431856800308E-13	7.79380529677668E-13	7.79380529677668E-13	1.8705132712264E-12	-5.92329202555027E-13	2.61871857971696E-12	3.11752211871067E-14	1.12230796273584E-12	-2.8057699068396E-13
0.02132	9.35256635613201E-14	9.97607077987414E-13	-4.05277875432387E-13	-6.54679644929241E-13	1.49641061698112E-12	-7.79380529677668E-13	-1.62111150172955E-12	5.61153981367921E-13	6.85854866116347E-13	1.24700884748427E-13	1.8705132712264E-13	7.79380529677668E-13	1.93286371360062E-12	-5.61153981367921E-13	3.14869733989778E-12	-6.23504423742134E-14	1.74581238647798E-12	0
0.02134	-4.67628317806601E-13	1.43406017460691E-12	3.11752211871067E-14	-4.67628317806601E-13	1.21583362629716E-12	-4.98803538993707E-13	-1.18465840511005E-12	9.35256635613201E-14	1.12230796273584E-12	1.18465840511005E-12	3.11752211871067E-14	9.35256635613201E-13	1.58993628054244E-12	-7.17030087303454E-13	3.14869733989778E-12	-2.18226548309747E-13	2.15109026191036E-12	1.55876105935534E-13
0.02136	-7.79380529677668E-13	1.4028849534198E-12	6.23504423742134E-13	-9.35256635613201E-14	1.21583362629716E-12	-1.55876105935534E-13	-6.85854866116347E-13	-5.61153981367921E-13	1.34053451104559E-12	1.90168849241351E-12	3.11752211871067E-13	1.12230796273584E-12	1.21583362629716E-12	-1.05995752036163E-12	2.64989380090407E-12	-2.49401769496854E-13	2.40049203140722E-12	0
0.02138	-6.85854866116347E-13	9.35256635613201E-13	6.23504423742134E-13	2.8057699068396E-13	1.62111150172955E-12	-6.23504423742134E-14	-2.18226548309747E-13	-1.4028849534198E-12	1.15348318392295E-12	2.43166725259432E-12	7.48205308490561E-13	1.24700884748427E-12	8.72906193238988E-13	-1.24700884748427E-12	1.90168849241351E-12	-1.24700884748427E-13	2.49401769496854E-12	-2.18226548309747E-13
0.0214	-1.24700884748427E-13	6.23504423742134E-14	3.42927433058174E-13	4.05277875432387E-13	1.99521415597483E-12	-2.49401769496854E-13	2.49401769496854E-13	-1.99521415597483E-12	7.79380529677668E-13	2.49401769496854E-12	1.12230796273584E-12	1.21583362629716E-12	4.67628317806601E-13	-1.43406017460691E-12	1.30935928985848E-12	9.35256635613201E-14	2.43166725259432E-12	-2.49401769496854E-13
0.02142	5.29978760180814E-13	-7.17030087303454E-13	3.11752211871067E-14	5.92329202555027E-13	2.27579114665879E-12	-6.23504423742134E-13	4.67628317806601E-13	-1.8393380500393E-12	5.29978760180814E-13	2.24461592547168E-12	1.24700884748427E-12	9.35256635613201E-13	0	-1.37170973223269E-12	1.02878229917452E-12	5.92329202555027E-13	2.18226548309747E-12	-2.49401769496854E-13
0.02144	1.12230796273584E-12	-1.18465840511005E-12	-2.8057699068396E-13	8.10555750864774E-13	2.05756459834904E-12	-9.66431856800308E-13	6.23504423742134E-13	-1.12230796273584E-12	4.67628317806601E-13	1.68346194410376E-12	1.05995752036163E-12	5.61153981367921E-13	-3.11752211871067E-13	-1.02878229917452E-12	6.85854866116347E-13	1.4028849534198E-12	1.93286371360062E-12	0
0.02146	1.34053451104559E-12	-1.27818406867137E-12	-4.67628317806601E-13	1.09113274154873E-12	1.49641061698112E-12	-9.97607077987414E-13	6.85854866116347E-13	-2.18226548309747E-13	1.8705132712264E-13	1.18465840511005E-12	7.17030087303454E-13	1.55876105935534E-13	-6.23504423742134E-13	-2.8057699068396E-13	5.29978760180814E-13	2.3069663678459E-12	1.65228672291666E-12	2.8057699068396E-13
0.02148	1.21583362629716E-12	-9.66431856800308E-13	-3.7410265424528E-13	1.37170973223269E-12	6.23504423742134E-13	-4.98803538993707E-13	5.29978760180814E-13	3.11752211871067E-13	-2.18226548309747E-13	8.72906193238988E-13	7.48205308490561E-13	9.35256635613201E-14	-8.72906193238988E-13	4.67628317806601E-13	3.7410265424528E-13	2.86812034921382E-12	1.12230796273584E-12	4.98803538993707E-13
0.0215	1.18465840511005E-12	-4.36453096619494E-13	3.11752211871067E-14	1.4028849534198E-12	-2.49401769496854E-13	-6.23504423742134E-14	4.05277875432387E-13	4.98803538993707E-13	-4.98803538993707E-13	3.11752211871067E-13	9.04081414426094E-13	2.18226548309747E-13	-1.09113274154873E-12	1.02878229917452E-12	3.7410265424528E-13	3.11752211871067E-12	3.11752211871067E-13	2.8057699068396E-13
0.02152	1.09113274154873E-12	6.23504423742134E-14	5.92329202555027E-13	1.68346194410376E-12	-8.10555750864774E-13	1.8705132712264E-13	4.67628317806601E-13	5.61153981367921E-13	-9.35256635613201E-14	-3.42927433058174E-13	9.66431856800308E-13	5.92329202555027E-13	-1.12230796273584E-12	1.15348318392295E-12	4.05277875432387E-13	2.96164601277514E-12	-4.98803538993707E-13	-9.35256635613201E-14
0.02154	1.37170973223269E-12	4.36453096619494E-13	9.35256635613201E-13	1.80816282885219E-12	-9.66431856800308E-13	2.8057699068396E-13	6.54679644929241E-13	5.29978760180814E-13	5.61153981367921E-13	-9.66431856800308E-13	8.72906193238988E-13	8.10555750864774E-13	-8.72906193238988E-13	1.18465840511005E-12	4.36453096619494E-13	2.338141589033E-12	-9.66431856800308E-13	-4.05277875432387E-13
0.02156	1.68346194410376E-12	6.23504423742134E-13	1.15348318392295E-12	2.02638937716194E-12	-5.92329202555027E-13	3.7410265424528E-13	7.79380529677668E-13	5.29978760180814E-13	1.30935928985848E-12	-1.15348318392295E-12	7.17030087303454E-13	9.35256635613201E-13	-3.7410265424528E-13	1.12230796273584E-12	4.05277875432387E-13	1.4028849534198E-12	-8.72906193238988E-13	-3.11752211871067E-13
0.02158	2.02638937716194E-12	8.10555750864774E-13	1.30935928985848E-12	2.02638937716194E-12	-1.55876105935534E-13	5.92329202555027E-13	9.35256635613201E-13	6.85854866116347E-13	2.05756459834904E-12	-5.92329202555027E-13	5.92329202555027E-13	1.15348318392295E-12	9.35256635613201E-14	1.27818406867137E-12	4.98803538993707E-13	5.92329202555027E-13	-5.92329202555027E-13	-9.35256635613201E-14
0.0216	2.08873981953615E-12	1.30935928985848E-12	1.34053451104559E-12	1.80816282885219E-12	4.67628317806601E-13	1.05995752036163E-12	9.04081414426094E-13	6.85854866116347E-13	2.27579114665879E-12	3.42927433058174E-13	4.98803538993707E-13	1.24700884748427E-12	2.8057699068396E-13	1.8393380500393E-12	4.98803538993707E-13	1.24700884748427E-13	-2.8057699068396E-13	2.49401769496854E-13
0.02162	1.90168849241351E-12	1.90168849241351E-12	1.12230796273584E-12	1.12230796273584E-12	8.72906193238988E-13	1.21583362629716E-12	6.54679644929241E-13	9.04081414426094E-13	1.96403893478772E-12	1.37170973223269E-12	4.98803538993707E-13	1.24700884748427E-12	1.8705132712264E-13	2.55636813734275E-12	5.92329202555027E-13	-9.35256635613201E-14	-2.49401769496854E-13	4.36453096619494E-13
0.02164	1.21583362629716E-12	2.49401769496854E-12	7.17030087303454E-13	-9.35256635613201E-14	1.12230796273584E-12	1.27818406867137E-12	5.29978760180814E-13	1.30935928985848E-12	1.12230796273584E-12	1.93286371360062E-12	5.92329202555027E-13	1.4028849534198E-12	-2.8057699068396E-13	3.52279999414306E-12	4.36453096619494E-13	9.35256635613201E-14	-2.49401769496854E-13	3.7410265424528E-13
0.02166	1.55876105935534E-13	2.93047079158803E-12	1.24700884748427E-13	-1.37170973223269E-12	1.05995752036163E-12	9.35256635613201E-13	3.42927433058174E-13	1.62111150172955E-12	3.11752211871067E-14	1.8393380500393E-12	5.92329202555027E-13	1.43406017460691E-12	-8.41730972051881E-13	4.14630441788519E-12	3.11752211871067E-13	2.8057699068396E-13	-1.24700884748427E-13	1.24700884748427E-13
0.02168	-8.41730972051881E-13	2.83694512802671E-12	-4.05277875432387E-13	-2.24461592547168E-12	1.37170973223269E-12	3.42927433058174E-13	1.55876105935534E-13	1.49641061698112E-12	-8.41730972051881E-13	1.30935928985848E-12	2.8057699068396E-13	1.49641061698112E-12	-1.18465840511005E-12	4.02160353313676E-12	1.55876105935534E-13	4.36453096619494E-13	3.11752211871067E-14	-6.23504423742134E-14
0.0217	-1.4028849534198E-12	2.24461592547168E-12	-5.61153981367921E-13	-2.55636813734275E-12	1.80816282885219E-12	-1.8705132712264E-13	2.18226548309747E-13	1.09113274154873E-12	-1.12230796273584E-12	5.61153981367921E-13	2.18226548309747E-13	1.49641061698112E-12	-1.24700884748427E-12	3.05517167633646E-12	2.18226548309747E-13	4.36453096619494E-13	9.35256635613201E-14	-9.35256635613201E-14
0.02172	-1.68346194410376E-12	1.77698760766508E-12	-3.42927433058174E-13	-2.15109026191036E-12	2.05756459834904E-12	-6.23504423742134E-13	4.36453096619494E-13	5.29978760180814E-13	-9.97607077987414E-13	-3.11752211871067E-14	1.8705132712264E-13	1.68346194410376E-12	-7.79380529677668E-13	1.8705132712264E-12	4.36453096619494E-13	2.18226548309747E-13	1.24700884748427E-13	-3.11752211871067E-14
0.02174	-1.8393380500393E-12	1.65228672291666E-12	-3.11752211871067E-14	-1.09113274154873E-12	2.02638937716194E-12	-8.72906193238988E-13	6.85854866116347E-13	-3.11752211871067E-14	-4.36453096619494E-13	-3.42927433058174E-13	4.98803538993707E-13	1.90168849241351E-12	-3.42927433058174E-13	7.79380529677668E-13	8.10555750864774E-13	-6.23504423742134E-14	6.23504423742134E-14	-1.24700884748427E-13
0.02176	-1.8393380500393E-12	1.68346194410376E-12	5.29978760180814E-13	4.05277875432387E-13	1.71463716529087E-12	-8.72906193238988E-13	9.97607077987414E-13	-3.11752211871067E-13	3.11752211871067E-14	-9.35256635613201E-14	7.79380529677668E-13	1.90168849241351E-12	1.24700884748427E-13	0	1.05995752036163E-12	-1.8705132712264E-13	-1.24700884748427E-13	-1.8705132712264E-13
0.02178	-1.43406017460691E-12	1.68346194410376E-12	1.05995752036163E-12	1.96403893478772E-12	1.43406017460691E-12	-7.48205308490561E-13	1.15348318392295E-12	-3.11752211871067E-13	4.98803538993707E-13	2.8057699068396E-13	1.18465840511005E-12	1.74581238647798E-12	3.7410265424528E-13	-4.67628317806601E-13	8.41730972051881E-13	-1.55876105935534E-13	-3.11752211871067E-14	-2.18226548309747E-13
0.0218	-7.48205308490561E-13	1.27818406867137E-12	1.37170973223269E-12	2.99282123396224E-12	1.15348318392295E-12	-7.79380529677668E-13	1.27818406867137E-12	9.35256635613201E-14	1.15348318392295E-12	7.79380529677668E-13	1.68346194410376E-12	1.52758583816823E-12	5.29978760180814E-13	-7.79380529677668E-13	3.11752211871067E-13	1.8705132712264E-13	3.11752211871067E-13	-1.24700884748427E-13
0.02182	9.35256635613201E-14	9.04081414426094E-13	1.21583362629716E-12	3.36692388820752E-12	1.09113274154873E-12	-1.21583362629716E-12	1.18465840511005E-12	6.23504423742134E-13	1.8705132712264E-12	1.09113274154873E-12	1.55876105935534E-12	1.34053451104559E-12	6.54679644929241E-13	-9.97607077987414E-13	-4.36453096619494E-13	3.7410265424528E-13	8.41730972051881E-13	-9.35256635613201E-14
0.02184	6.23504423742134E-13	6.23504423742134E-13	9.35256635613201E-13	3.39809910939463E-12	8.72906193238988E-13	-1.74581238647798E-12	8.72906193238988E-13	1.18465840511005E-12	2.52519291615564E-12	1.15348318392295E-12	6.85854866116347E-13	1.21583362629716E-12	9.66431856800308E-13	-1.02878229917452E-12	-7.48205308490561E-13	4.05277875432387E-13	1.43406017460691E-12	6.23504423742134E-14
0.02186	8.72906193238988E-13	4.98803538993707E-13	5.92329202555027E-13	2.86812034921382E-12	8.72906193238988E-13	-2.11991504072326E-12	5.92329202555027E-13	1.46523539579401E-12	2.96164601277514E-12	1.02878229917452E-12	-4.98803538993707E-13	1.09113274154873E-12	1.05995752036163E-12	-1.02878229917452E-12	-5.29978760180814E-13	3.11752211871067E-13	1.74581238647798E-12	9.35256635613201E-14
0.02188	7.17030087303454E-13	2.49401769496854E-13	1.24700884748427E-13	2.3069663678459E-12	9.35256635613201E-13	-1.93286371360062E-12	3.7410265424528E-13	1.30935928985848E-12	3.14869733989778E-12	6.85854866116347E-13	-1.09113274154873E-12	8.72906193238988E-13	9.97607077987414E-13	-9.04081414426094E-13	0	4.98803538993707E-13	1.65228672291666E-12	1.8705132712264E-13
0.0219	3.42927433058174E-13	1.8705132712264E-13	-3.11752211871067E-13	1.62111150172955E-12	1.12230796273584E-12	-1.46523539579401E-12	1.8705132712264E-13	8.72906193238988E-13	3.05517167633646E-12	3.42927433058174E-13	-1.27818406867137E-12	5.29978760180814E-13	4.36453096619494E-13	-1.05995752036163E-12	4.98803538993707E-13	1.02878229917452E-12	1.18465840511005E-12	3.11752211871067E-13
0.02192	2.18226548309747E-13	1.55876105935534E-13	-6.85854866116347E-13	1.05995752036163E-12	1.09113274154873E-12	-9.66431856800308E-13	1.55876105935534E-13	4.05277875432387E-13	2.68106902209118E-12	-1.55876105935534E-13	-1.27818406867137E-12	3.7410265424528E-13	-4.36453096619494E-13	-1.09113274154873E-12	7.48205308490561E-13	1.8393380500393E-12	6.23504423742134E-13	3.11752211871067E-13
0.02194	3.7410265424528E-13	1.55876105935534E-13	-1.05995752036163E-12	6.54679644929241E-13	9.97607077987414E-13	-4.98803538993707E-13	5.29978760180814E-13	-9.35256635613201E-14	2.02638937716194E-12	-4.98803538993707E-13	-1.09113274154873E-12	3.42927433058174E-13	-1.18465840511005E-12	-8.41730972051881E-13	6.23504423742134E-13	2.24461592547168E-12	1.8705132712264E-13	3.42927433058174E-13
0.02196	8.41730972051881E-13	9.35256635613201E-14	-1.21583362629716E-12	4.36453096619494E-13	6.85854866116347E-13	-3.11752211871067E-14	9.97607077987414E-13	-3.7410265424528E-13	1.24700884748427E-12	-9.35256635613201E-13	-4.36453096619494E-13	4.36453096619494E-13	-1.58993628054244E-12	-2.49401769496854E-13	2.8057699068396E-13	2.08873981953615E-12	-1.24700884748427E-13	2.49401769496854E-13
0.02198	1.4028849534198E-12	2.49401769496854E-13	-1.27818406867137E-12	3.42927433058174E-13	1.55876105935534E-13	4.36453096619494E-13	1.27818406867137E-12	-4.05277875432387E-13	5.92329202555027E-13	-1.43406017460691E-12	3.42927433058174E-13	9.35256635613201E-14	-1.55876105935534E-12	4.67628317806601E-13	-6.23504423742134E-14	1.30935928985848E-12	-3.7410265424528E-13	3.11752211871067E-14
0.022	1.8705132712264E-12	8.41730972051881E-13	-1.12230796273584E-12	3.7410265424528E-13	-3.11752211871067E-13	4.05277875432387E-13	8.72906193238988E-13	-2.8057699068396E-13	4.67628317806601E-13	-1.8393380500393E-12	7.17030087303454E-13	-2.8057699068396E-13	-1.21583362629716E-12	1.02878229917452E-12	-1.24700884748427E-13	3.11752211871067E-13	-4.67628317806601E-13	-1.55876105935534E-13
0.02202	1.93286371360062E-12	1.30935928985848E-12	-1.21583362629716E-12	4.67628317806601E-13	-7.79380529677668E-13	-2.18226548309747E-13	9.35256635613201E-14	0	6.54679644929241E-13	-1.43406017460691E-12	5.61153981367921E-13	-4.05277875432387E-13	-8.10555750864774E-13	1.34053451104559E-12	1.24700884748427E-13	-7.79380529677668E-13	-1.8705132712264E-13	6.23504423742134E-14
0.02204	1.71463716529087E-12	1.09113274154873E-12	-1.4028849534198E-12	4.05277875432387E-13	-1.09113274154873E-12	-8.10555750864774E-13	-6.54679644929241E-13	2.8057699068396E-13	1.09113274154873E-12	-7.79380529677668E-13	5.61153981367921E-13	-2.8057699068396E-13	-4.98803538993707E-13	1.43406017460691E-12	4.36453096619494E-13	-1.37170973223269E-12	3.11752211871067E-13	3.11752211871067E-13
0.02206	1.27818406867137E-12	5.61153981367921E-13	-1.46523539579401E-12	9.35256635613201E-14	-1.12230796273584E-12	-9.35256635613201E-13	-1.09113274154873E-12	2.49401769496854E-13	1.30935928985848E-12	-4.98803538993707E-13	8.41730972051881E-13	6.23504423742134E-14	-1.55876105935534E-13	1.55876105935534E-12	7.79380529677668E-13	-1.77698760766508E-12	1.05995752036163E-12	4.05277875432387E-13
0.02208	9.97607077987414E-13	1.55876105935534E-13	-9.97607077987414E-13	-3.42927433058174E-13	-8.10555750864774E-13	-4.67628317806601E-13	-9.97607077987414E-13	-3.11752211871067E-14	1.24700884748427E-12	-4.36453096619494E-13	1.27818406867137E-12	1.8705132712264E-13	2.49401769496854E-13	1.74581238647798E-12	1.05995752036163E-12	-2.02638937716194E-12	1.58993628054244E-12	-3.11752211871067E-14
0.0221	8.72906193238988E-13	-1.55876105935534E-13	-2.18226548309747E-13	-6.23504423742134E-13	-4.36453096619494E-13	3.7410265424528E-13	-8.10555750864774E-13	-5.61153981367921E-13	9.97607077987414E-13	-9.35256635613201E-14	1.8393380500393E-12	2.49401769496854E-13	7.79380529677668E-13	1.96403893478772E-12	1.34053451104559E-12	-1.8393380500393E-12	2.05756459834904E-12	-3.7410265424528E-13
0.02212	9.66431856800308E-13	-2.8057699068396E-13	6.54679644929241E-13	-4.98803538993707E-13	1.55876105935534E-13	1.18465840511005E-12	-4.67628317806601E-13	-1.12230796273584E-12	6.23504423742134E-13	4.67628317806601E-13	2.24461592547168E-12	1.24700884748427E-13	1.30935928985848E-12	2.18226548309747E-12	1.71463716529087E-12	-1.4028849534198E-12	1.96403893478772E-12	-5.92329202555027E-13
0.02214	1.12230796273584E-12	-1.55876105935534E-13	1.18465840511005E-12	-1.24700884748427E-13	5.61153981367921E-13	1.55876105935534E-12	-1.55876105935534E-13	-1.68346194410376E-12	3.11752211871067E-13	6.54679644929241E-13	2.338141589033E-12	3.11752211871067E-14	1.52758583816823E-12	2.18226548309747E-12	2.15109026191036E-12	-1.12230796273584E-12	1.65228672291666E-12	-4.67628317806601E-13
0.02216	1.24700884748427E-12	9.35256635613201E-14	1.37170973223269E-12	4.05277875432387E-13	9.66431856800308E-13	1.49641061698112E-12	9.35256635613201E-14	-1.77698760766508E-12	2.8057699068396E-13	6.54679644929241E-13	2.21344070428458E-12	2.18226548309747E-13	1.30935928985848E-12	1.80816282885219E-12	2.338141589033E-12	-1.27818406867137E-12	1.4028849534198E-12	0
0.02218	1.12230796273584E-12	2.8057699068396E-13	1.30935928985848E-12	1.02878229917452E-12	1.27818406867137E-12	1.21583362629716E-12	2.18226548309747E-13	-1.15348318392295E-12	4.98803538993707E-13	6.54679644929241E-13	1.90168849241351E-12	7.17030087303454E-13	8.10555750864774E-13	1.58993628054244E-12	2.27579114665879E-12	-1.34053451104559E-12	1.21583362629716E-12	4.67628317806601E-13
0.0222	7.48205308490561E-13	5.92329202555027E-13	9.97607077987414E-13	1.4028849534198E-12	1.49641061698112E-12	8.10555750864774E-13	1.24700884748427E-13	-6.23504423742134E-14	4.05277875432387E-13	1.12230796273584E-12	1.49641061698112E-12	1.15348318392295E-12	2.18226548309747E-13	1.4028849534198E-12	1.71463716529087E-12	-1.09113274154873E-12	1.12230796273584E-12	9.04081414426094E-13
0.02222	4.36453096619494E-13	6.23504423742134E-13	8.72906193238988E-13	1.71463716529087E-12	1.46523539579401E-12	1.55876105935534E-13	-1.8705132712264E-13	1.02878229917452E-12	-1.24700884748427E-13	1.99521415597483E-12	1.18465840511005E-12	1.71463716529087E-12	-6.23504423742134E-14	1.43406017460691E-12	9.97607077987414E-13	-4.36453096619494E-13	1.02878229917452E-12	1.24700884748427E-12
0.02224	2.49401769496854E-13	2.8057699068396E-13	9.66431856800308E-13	1.96403893478772E-12	1.15348318392295E-12	-2.8057699068396E-13	-3.42927433058174E-13	1.8393380500393E-12	-9.97607077987414E-13	2.36931681022011E-12	1.18465840511005E-12	2.05756459834904E-12	1.24700884748427E-13	1.74581238647798E-12	3.11752211871067E-13	5.92329202555027E-13	6.85854866116347E-13	1.4028849534198E-12
0.02226	3.42927433058174E-13	-4.05277875432387E-13	1.12230796273584E-12	2.02638937716194E-12	5.61153981367921E-13	-5.92329202555027E-13	0	2.05756459834904E-12	-1.43406017460691E-12	2.338141589033E-12	1.21583362629716E-12	2.40049203140722E-12	6.23504423742134E-13	2.11991504072326E-12	-2.8057699068396E-13	1.49641061698112E-12	3.7410265424528E-13	9.97607077987414E-13
0.02228	5.61153981367921E-13	-7.48205308490561E-13	1.4028849534198E-12	1.96403893478772E-12	-2.18226548309747E-13	-6.54679644929241E-13	4.98803538993707E-13	2.02638937716194E-12	-1.71463716529087E-12	1.8393380500393E-12	1.12230796273584E-12	2.40049203140722E-12	1.05995752036163E-12	2.18226548309747E-12	-7.48205308490561E-13	2.338141589033E-12	1.24700884748427E-13	3.42927433058174E-13
0.0223	8.72906193238988E-13	-6.85854866116347E-13	1.34053451104559E-12	1.90168849241351E-12	-1.05995752036163E-12	-5.92329202555027E-13	9.97607077987414E-13	1.58993628054244E-12	-1.8393380500393E-12	1.05995752036163E-12	7.79380529677668E-13	2.08873981953615E-12	1.24700884748427E-12	2.08873981953615E-12	-1.09113274154873E-12	2.71224424327828E-12	1.55876105935534E-13	-9.35256635613201E-14
0.02232	1.05995752036163E-12	-3.42927433058174E-13	9.97607077987414E-13	1.52758583816823E-12	-1.68346194410376E-12	-4.67628317806601E-13	1.46523539579401E-12	9.35256635613201E-13	-1.99521415597483E-12	3.42927433058174E-13	4.05277875432387E-13	1.62111150172955E-12	1.12230796273584E-12	1.74581238647798E-12	-1.12230796273584E-12	2.58754335852986E-12	3.7410265424528E-13	-4.98803538993707E-13
0.02234	1.12230796273584E-12	-6.23504423742134E-14	4.36453096619494E-13	1.12230796273584E-12	-1.77698760766508E-12	-4.36453096619494E-13	1.71463716529087E-12	4.05277875432387E-13	-1.90168849241351E-12	-1.55876105935534E-13	1.55876105935534E-13	1.05995752036163E-12	7.17030087303454E-13	1.52758583816823E-12	-8.10555750864774E-13	2.3069663678459E-12	6.23504423742134E-13	-5.92329202555027E-13
0.02236	1.02878229917452E-12	9.35256635613201E-14	-1.24700884748427E-13	5.61153981367921E-13	-1.43406017460691E-12	-4.98803538993707E-13	1.65228672291666E-12	4.67628317806601E-13	-1.49641061698112E-12	-9.35256635613201E-14	-6.23504423742134E-14	6.54679644929241E-13	3.11752211871067E-13	1.4028849534198E-12	-4.05277875432387E-13	1.77698760766508E-12	7.17030087303454E-13	-6.23504423742134E-13
0.02238	7.17030087303454E-13	1.24700884748427E-13	-7.79380529677668E-13	2.8057699068396E-13	-7.79380529677668E-13	-6.23504423742134E-13	1.46523539579401E-12	1.24700884748427E-12	-1.12230796273584E-12	3.42927433058174E-13	-3.11752211871067E-14	7.79380529677668E-13	0	1.46523539579401E-12	-3.11752211871067E-14	1.27818406867137E-12	7.17030087303454E-13	-7.17030087303454E-13
0.0224	3.7410265424528E-13	-3.11752211871067E-14	-1.27818406867137E-12	3.7410265424528E-13	-1.8705132712264E-13	-7.17030087303454E-13	1.43406017460691E-12	1.8393380500393E-12	-8.10555750864774E-13	6.54679644929241E-13	2.49401769496854E-13	1.09113274154873E-12	-3.11752211871067E-14	1.37170973223269E-12	3.7410265424528E-13	8.72906193238988E-13	6.54679644929241E-13	-9.35256635613201E-13
0.02242	9.35256635613201E-14	-2.18226548309747E-13	-1.71463716529087E-12	7.17030087303454E-13	1.24700884748427E-13	-7.48205308490561E-13	1.58993628054244E-12	2.11991504072326E-12	0	1.05995752036163E-12	6.85854866116347E-13	1.43406017460691E-12	6.23504423742134E-14	1.18465840511005E-12	7.17030087303454E-13	5.92329202555027E-13	4.36453096619494E-13	-1.21583362629716E-12
0.02244	-1.55876105935534E-13	-1.55876105935534E-13	-1.8705132712264E-12	9.97607077987414E-13	2.8057699068396E-13	-7.48205308490561E-13	1.8393380500393E-12	1.8393380500393E-12	1.15348318392295E-12	9.04081414426094E-13	1.02878229917452E-12	1.21583362629716E-12	4.05277875432387E-13	1.12230796273584E-12	1.12230796273584E-12	4.36453096619494E-13	3.11752211871067E-14	-1.46523539579401E-12
0.02246	-4.98803538993707E-13	6.23504423742134E-14	-1.49641061698112E-12	9.35256635613201E-13	1.8705132712264E-13	-4.05277875432387E-13	1.62111150172955E-12	1.18465840511005E-12	2.18226548309747E-12	5.92329202555027E-13	1.21583362629716E-12	5.29978760180814E-13	7.48205308490561E-13	1.09113274154873E-12	1.49641061698112E-12	5.61153981367921E-13	-2.18226548309747E-13	-1.27818406867137E-12
0.02248	-1.05995752036163E-12	4.05277875432387E-13	-6.54679644929241E-13	5.61153981367921E-13	1.24700884748427E-13	3.11752211871067E-13	1.12230796273584E-12	5.61153981367921E-13	2.7745946856525E-12	9.35256635613201E-14	1.37170973223269E-12	-1.8705132712264E-13	1.09113274154873E-12	1.37170973223269E-12	1.58993628054244E-12	9.04081414426094E-13	-1.24700884748427E-13	-6.23504423742134E-13
0.0225	-1.74581238647798E-12	6.54679644929241E-13	1.8705132712264E-13	3.11752211871067E-13	2.49401769496854E-13	1.30935928985848E-12	4.05277875432387E-13	1.24700884748427E-13	2.52519291615564E-12	-2.49401769496854E-13	1.30935928985848E-12	-8.41730972051881E-13	1.27818406867137E-12	1.65228672291666E-12	1.74581238647798E-12	1.18465840511005E-12	9.35256635613201E-14	9.35256635613201E-14
0.02252	-2.18226548309747E-12	9.66431856800308E-13	9.97607077987414E-13	2.18226548309747E-13	4.67628317806601E-13	2.18226548309747E-12	-3.42927433058174E-13	-9.35256635613201E-14	1.80816282885219E-12	-5.29978760180814E-13	9.66431856800308E-13	-1.05995752036163E-12	1.43406017460691E-12	1.71463716529087E-12	1.8393380500393E-12	1.30935928985848E-12	3.42927433058174E-13	8.10555750864774E-13
0.02254	-1.99521415597483E-12	1.49641061698112E-12	1.58993628054244E-12	1.8705132712264E-13	6.54679644929241E-13	2.40049203140722E-12	-7.79380529677668E-13	9.35256635613201E-14	9.35256635613201E-13	-7.79380529677668E-13	4.67628317806601E-13	-5.92329202555027E-13	1.37170973223269E-12	1.37170973223269E-12	1.74581238647798E-12	1.12230796273584E-12	4.05277875432387E-13	1.21583362629716E-12
0.02256	-1.12230796273584E-12	1.99521415597483E-12	1.8393380500393E-12	9.35256635613201E-14	5.61153981367921E-13	2.05756459834904E-12	-8.72906193238988E-13	2.18226548309747E-13	1.24700884748427E-13	-7.79380529677668E-13	3.11752211871067E-13	2.18226548309747E-13	1.15348318392295E-12	8.72906193238988E-13	1.58993628054244E-12	8.41730972051881E-13	4.67628317806601E-13	1.37170973223269E-12
0.02258	-6.23504423742134E-14	2.46284247378143E-12	1.8393380500393E-12	1.24700884748427E-13	-6.23504423742134E-14	1.18465840511005E-12	-5.92329202555027E-13	1.8705132712264E-13	-1.55876105935534E-13	-4.36453096619494E-13	3.42927433058174E-13	9.97607077987414E-13	7.79380529677668E-13	3.11752211871067E-13	1.34053451104559E-12	6.54679644929241E-13	4.98803538993707E-13	1.37170973223269E-12
0.0226	9.66431856800308E-13	2.86812034921382E-12	1.74581238647798E-12	1.55876105935534E-13	-8.10555750864774E-13	-6.23504423742134E-14	-2.18226548309747E-13	2.18226548309747E-13	-1.55876105935534E-13	3.11752211871067E-14	3.42927433058174E-13	1.49641061698112E-12	3.11752211871067E-13	-9.35256635613201E-14	1.15348318392295E-12	4.67628317806601E-13	4.67628317806601E-13	1.27818406867137E-12
0.02262	1.80816282885219E-12	2.96164601277514E-12	1.58993628054244E-12	4.98803538993707E-13	-1.18465840511005E-12	-1.12230796273584E-12	1.55876105935534E-13	3.42927433058174E-13	3.11752211871067E-14	4.67628317806601E-13	-6.23504423742134E-14	1.62111150172955E-12	1.8705132712264E-13	-4.05277875432387E-13	9.35256635613201E-13	-1.24700884748427E-13	4.67628317806601E-13	1.18465840511005E-12
0.02264	2.27579114665879E-12	2.7745946856525E-12	1.12230796273584E-12	7.79380529677668E-13	-1.05995752036163E-12	-1.68346194410376E-12	5.29978760180814E-13	5.61153981367921E-13	1.24700884748427E-13	5.29978760180814E-13	-4.67628317806601E-13	1.4028849534198E-12	2.8057699068396E-13	-4.67628317806601E-13	7.17030087303454E-13	-9.35256635613201E-13	4.36453096619494E-13	1.24700884748427E-12
0.02266	2.40049203140722E-12	2.21344070428458E-12	6.54679644929241E-13	1.02878229917452E-12	-3.11752211871067E-13	-1.58993628054244E-12	6.54679644929241E-13	7.79380529677668E-13	3.11752211871067E-13	4.36453096619494E-13	-5.61153981367921E-13	8.10555750864774E-13	5.29978760180814E-13	-1.24700884748427E-13	4.05277875432387E-13	-1.62111150172955E-12	5.61153981367921E-13	1.18465840511005E-12
0.02268	2.08873981953615E-12	1.15348318392295E-12	1.8705132712264E-13	1.24700884748427E-12	2.8057699068396E-13	-1.05995752036163E-12	4.67628317806601E-13	9.04081414426094E-13	5.92329202555027E-13	1.55876105935534E-13	-2.49401769496854E-13	2.8057699068396E-13	7.17030087303454E-13	5.92329202555027E-13	0	-1.77698760766508E-12	5.61153981367921E-13	1.02878229917452E-12
0.0227	1.93286371360062E-12	0	-3.11752211871067E-13	1.46523539579401E-12	7.48205308490561E-13	-5.61153981367921E-13	2.49401769496854E-13	1.12230796273584E-12	1.02878229917452E-12	-9.35256635613201E-14	1.24700884748427E-13	-3.11752211871067E-14	6.23504423742134E-13	1.4028849534198E-12	-3.7410265424528E-13	-1.4028849534198E-12	5.29978760180814E-13	5.92329202555027E-13
0.02272	2.40049203140722E-12	-8.41730972051881E-13	-4.67628317806601E-13	1.74581238647798E-12	9.97607077987414E-13	-6.23504423742134E-14	2.49401769496854E-13	1.15348318392295E-12	1.43406017460691E-12	-4.67628317806601E-13	5.61153981367921E-13	-2.18226548309747E-13	6.23504423742134E-13	2.15109026191036E-12	-4.67628317806601E-13	-1.12230796273584E-12	3.11752211871067E-13	0
0.02274	2.93047079158803E-12	-1.18465840511005E-12	-4.36453096619494E-13	1.8705132712264E-12	9.04081414426094E-13	3.11752211871067E-13	3.42927433058174E-13	1.18465840511005E-12	1.52758583816823E-12	-1.37170973223269E-12	8.72906193238988E-13	-2.18226548309747E-13	7.48205308490561E-13	2.338141589033E-12	-3.11752211871067E-13	-8.72906193238988E-13	2.8057699068396E-13	-4.36453096619494E-13
0.02276	3.11752211871067E-12	-1.49641061698112E-12	-2.18226548309747E-13	1.90168849241351E-12	5.61153981367921E-13	4.05277875432387E-13	6.23504423742134E-14	1.18465840511005E-12	1.46523539579401E-12	-2.338141589033E-12	8.10555750864774E-13	6.23504423742134E-14	1.18465840511005E-12	1.90168849241351E-12	-1.8705132712264E-13	-7.48205308490561E-13	2.49401769496854E-13	-5.92329202555027E-13
0.02278	2.86812034921382E-12	-1.77698760766508E-12	3.11752211871067E-14	1.74581238647798E-12	3.11752211871067E-14	2.49401769496854E-13	-4.36453096619494E-13	1.37170973223269E-12	1.24700884748427E-12	-2.71224424327828E-12	1.8705132712264E-13	4.36453096619494E-13	1.62111150172955E-12	1.09113274154873E-12	2.8057699068396E-13	-4.98803538993707E-13	3.11752211871067E-14	-5.61153981367921E-13
0.0228	2.15109026191036E-12	-1.93286371360062E-12	9.35256635613201E-14	1.55876105935534E-12	-4.05277875432387E-13	6.23504423742134E-14	-1.09113274154873E-12	1.49641061698112E-12	9.04081414426094E-13	-2.3069663678459E-12	-4.98803538993707E-13	7.79380529677668E-13	1.68346194410376E-12	4.05277875432387E-13	7.17030087303454E-13	-1.55876105935534E-13	-4.05277875432387E-13	-2.49401769496854E-13
0.02282	1.37170973223269E-12	-1.34053451104559E-12	-3.11752211871067E-14	1.37170973223269E-12	-6.54679644929241E-13	1.55876105935534E-13	-1.52758583816823E-12	1.34053451104559E-12	4.67628317806601E-13	-1.71463716529087E-12	-1.02878229917452E-12	9.66431856800308E-13	1.37170973223269E-12	6.23504423742134E-14	9.66431856800308E-13	4.05277875432387E-13	-1.09113274154873E-12	1.55876105935534E-13
0.02284	7.48205308490561E-13	-4.98803538993707E-13	-2.49401769496854E-13	1.21583362629716E-12	-8.72906193238988E-13	8.10555750864774E-13	-1.90168849241351E-12	7.48205308490561E-13	3.11752211871067E-13	-1.18465840511005E-12	-1.24700884748427E-12	9.97607077987414E-13	8.10555750864774E-13	-1.24700884748427E-13	9.97607077987414E-13	7.79380529677668E-13	-1.74581238647798E-12	-9.35256635613201E-14
0.02286	3.42927433058174E-13	6.23504423742134E-14	-8.10555750864774E-13	9.35256635613201E-13	-8.41730972051881E-13	1.18465840511005E-12	-1.96403893478772E-12	-9.35256635613201E-14	4.67628317806601E-13	-7.79380529677668E-13	-1.21583362629716E-12	9.66431856800308E-13	2.49401769496854E-13	-1.8705132712264E-13	6.54679644929241E-13	8.72906193238988E-13	-2.21344070428458E-12	-7.48205308490561E-13
0.02288	2.49401769496854E-13	4.98803538993707E-13	-1.46523539579401E-12	3.7410265424528E-13	-7.17030087303454E-13	1.34053451104559E-12	-1.46523539579401E-12	-9.97607077987414E-13	7.79380529677668E-13	-3.7410265424528E-13	-1.05995752036163E-12	1.05995752036163E-12	-2.8057699068396E-13	-3.7410265424528E-13	4.98803538993707E-13	7.79380529677668E-13	-2.24461592547168E-12	-1.18465840511005E-12
0.0229	2.18226548309747E-13	8.72906193238988E-13	-1.74581238647798E-12	-2.18226548309747E-13	-4.98803538993707E-13	1.24700884748427E-12	-7.79380529677668E-13	-1.93286371360062E-12	1.09113274154873E-12	-2.18226548309747E-13	-5.61153981367921E-13	9.97607077987414E-13	-8.10555750864774E-13	-3.42927433058174E-13	9.97607077987414E-13	4.67628317806601E-13	-1.74581238647798E-12	-1.30935928985848E-12
0.02292	2.18226548309747E-13	9.35256635613201E-13	-1.74581238647798E-12	-6.54679644929241E-13	-4.67628317806601E-13	1.15348318392295E-12	-6.23504423742134E-14	-1.99521415597483E-12	1.55876105935534E-12	0	2.18226548309747E-13	8.10555750864774E-13	-9.97607077987414E-13	-2.49401769496854E-13	1.8705132712264E-12	1.8705132712264E-13	-8.10555750864774E-13	-1.37170973223269E-12
0.02294	1.55876105935534E-13	7.48205308490561E-13	-1.37170973223269E-12	-7.17030087303454E-13	-5.92329202555027E-13	1.15348318392295E-12	3.7410265424528E-13	-1.15348318392295E-12	2.02638937716194E-12	6.23504423742134E-13	7.79380529677668E-13	6.23504423742134E-13	-9.04081414426094E-13	-1.8705132712264E-13	1.74581238647798E-12	2.18226548309747E-13	4.98803538993707E-13	-1.27818406867137E-12
0.02296	3.11752211871067E-13	2.18226548309747E-13	-8.72906193238988E-13	-4.98803538993707E-13	-6.85854866116347E-13	1.4028849534198E-12	6.23504423742134E-13	-6.23504423742134E-14	2.36931681022011E-12	1.93286371360062E-12	1.09113274154873E-12	5.29978760180814E-13	-6.54679644929241E-13	9.35256635613201E-14	3.7410265424528E-13	6.23504423742134E-13	1.58993628054244E-12	-1.27818406867137E-12
0.02298	3.42927433058174E-13	-2.18226548309747E-13	-1.24700884748427E-13	-2.18226548309747E-13	-7.79380529677668E-13	1.62111150172955E-12	1.02878229917452E-12	5.29978760180814E-13	2.11991504072326E-12	3.21104778227199E-12	1.15348318392295E-12	5.29978760180814E-13	-3.7410265424528E-13	5.29978760180814E-13	-5.61153981367921E-13	1.34053451104559E-12	2.11991504072326E-12	-1.09113274154873E-12
0.023	1.24700884748427E-13	-2.18226548309747E-13	6.23504423742134E-13	2.49401769496854E-13	-6.85854866116347E-13	1.49641061698112E-12	1.24700884748427E-12	6.85854866116347E-13	1.71463716529087E-12	3.7098513212657E-12	1.15348318392295E-12	7.17030087303454E-13	1.24700884748427E-13	1.12230796273584E-12	-6.23504423742134E-13	2.08873981953615E-12	2.08873981953615E-12	-7.79380529677668E-13
0.02302	-3.11752211871067E-14	0	1.15348318392295E-12	6.54679644929241E-13	-3.11752211871067E-13	1.15348318392295E-12	1.30935928985848E-12	4.98803538993707E-13	1.58993628054244E-12	3.2733982246462E-12	1.30935928985848E-12	9.97607077987414E-13	5.29978760180814E-13	1.55876105935534E-12	-3.11752211871067E-13	2.40049203140722E-12	1.71463716529087E-12	-1.8705132712264E-13
0.02304	-2.18226548309747E-13	3.11752211871067E-13	1.12230796273584E-12	9.66431856800308E-13	1.55876105935534E-13	4.98803538993707E-13	1.02878229917452E-12	9.35256635613201E-14	1.58993628054244E-12	2.18226548309747E-12	1.55876105935534E-12	1.05995752036163E-12	1.02878229917452E-12	1.62111150172955E-12	1.24700884748427E-13	2.46284247378143E-12	1.30935928985848E-12	3.7410265424528E-13
0.02306	-2.8057699068396E-13	3.42927433058174E-13	7.48205308490561E-13	1.09113274154873E-12	2.8057699068396E-13	-9.35256635613201E-14	4.98803538993707E-13	-3.7410265424528E-13	1.24700884748427E-12	9.97607077987414E-13	1.52758583816823E-12	8.10555750864774E-13	1.46523539579401E-12	1.30935928985848E-12	6.23504423742134E-13	2.05756459834904E-12	9.04081414426094E-13	5.29978760180814E-13
0.02308	-1.8705132712264E-13	3.42927433058174E-13	1.24700884748427E-13	9.35256635613201E-13	-6.23504423742134E-14	-5.29978760180814E-13	-2.49401769496854E-13	-7.48205308490561E-13	5.61153981367921E-13	-1.55876105935534E-13	1.02878229917452E-12	3.7410265424528E-13	1.8705132712264E-12	8.41730972051881E-13	1.12230796273584E-12	1.30935928985848E-12	8.72906193238988E-13	3.11752211871067E-13
0.0231	-3.11752211871067E-14	3.42927433058174E-13	-2.49401769496854E-13	7.79380529677668E-13	-3.7410265424528E-13	-7.17030087303454E-13	-6.54679644929241E-13	-8.72906193238988E-13	1.55876105935534E-13	-8.72906193238988E-13	2.8057699068396E-13	-1.24700884748427E-13	2.08873981953615E-12	3.42927433058174E-13	1.27818406867137E-12	5.29978760180814E-13	7.79380529677668E-13	2.18226548309747E-13
0.02312	1.55876105935534E-13	3.7410265424528E-13	-2.18226548309747E-13	5.29978760180814E-13	-4.36453096619494E-13	-6.23504423742134E-13	-8.41730972051881E-13	-3.7410265424528E-13	-9.35256635613201E-14	-1.05995752036163E-12	-2.8057699068396E-13	-4.67628317806601E-13	2.18226548309747E-12	0	1.30935928985848E-12	-1.24700884748427E-13	6.54679644929241E-13	2.49401769496854E-13
0.02314	2.8057699068396E-13	5.92329202555027E-13	1.8705132712264E-13	3.11752211871067E-13	-3.7410265424528E-13	-7.17030087303454E-13	-4.98803538993707E-13	1.55876105935534E-13	-4.36453096619494E-13	-8.10555750864774E-13	-1.55876105935534E-13	-4.67628317806601E-13	1.90168849241351E-12	1.55876105935534E-13	1.27818406867137E-12	-4.67628317806601E-13	3.11752211871067E-13	4.98803538993707E-13
0.02316	4.67628317806601E-13	8.41730972051881E-13	6.23504423742134E-13	6.23504423742134E-14	9.35256635613201E-14	-9.35256635613201E-13	1.55876105935534E-13	4.36453096619494E-13	-6.85854866116347E-13	-3.11752211871067E-13	2.18226548309747E-13	-2.49401769496854E-13	1.4028849534198E-12	5.61153981367921E-13	1.24700884748427E-12	-5.61153981367921E-13	-2.8057699068396E-13	6.54679644929241E-13
0.02318	4.36453096619494E-13	1.09113274154873E-12	8.72906193238988E-13	-1.24700884748427E-13	6.54679644929241E-13	-1.37170973223269E-12	9.97607077987414E-13	5.92329202555027E-13	-5.61153981367921E-13	1.8705132712264E-13	5.92329202555027E-13	1.24700884748427E-13	7.48205308490561E-13	1.18465840511005E-12	1.12230796273584E-12	-4.67628317806601E-13	-1.21583362629716E-12	6.54679644929241E-13
0.0232	1.55876105935534E-13	9.97607077987414E-13	1.05995752036163E-12	-3.11752211871067E-13	1.18465840511005E-12	-1.49641061698112E-12	1.55876105935534E-12	6.23504423742134E-13	-9.35256635613201E-14	5.92329202555027E-13	6.85854866116347E-13	4.36453096619494E-13	-9.35256635613201E-14	1.74581238647798E-12	9.35256635613201E-13	-6.23504423742134E-14	-1.93286371360062E-12	6.85854866116347E-13
0.02322	-3.7410265424528E-13	7.48205308490561E-13	1.27818406867137E-12	-3.42927433058174E-13	1.49641061698112E-12	-1.24700884748427E-12	1.62111150172955E-12	5.61153981367921E-13	5.29978760180814E-13	9.04081414426094E-13	4.67628317806601E-13	7.17030087303454E-13	-7.48205308490561E-13	2.02638937716194E-12	6.85854866116347E-13	3.11752211871067E-13	-1.96403893478772E-12	7.48205308490561E-13
0.02324	-2.49401769496854E-13	5.29978760180814E-13	1.58993628054244E-12	-9.35256635613201E-14	1.46523539579401E-12	-4.98803538993707E-13	1.34053451104559E-12	4.98803538993707E-13	9.97607077987414E-13	9.97607077987414E-13	6.23504423742134E-14	9.04081414426094E-13	-1.21583362629716E-12	1.90168849241351E-12	4.36453096619494E-13	5.61153981367921E-13	-1.30935928985848E-12	7.79380529677668E-13
0.02326	6.23504423742134E-14	4.36453096619494E-13	2.02638937716194E-12	3.42927433058174E-13	1.4028849534198E-12	4.36453096619494E-13	1.02878229917452E-12	5.61153981367921E-13	9.97607077987414E-13	8.72906193238988E-13	-9.35256635613201E-14	9.35256635613201E-13	-7.79380529677668E-13	1.37170973223269E-12	1.24700884748427E-13	4.98803538993707E-13	-3.42927433058174E-13	8.41730972051881E-13
0.02328	2.49401769496854E-13	4.36453096619494E-13	2.18226548309747E-12	7.17030087303454E-13	1.18465840511005E-12	1.24700884748427E-12	5.92329202555027E-13	4.05277875432387E-13	7.17030087303454E-13	7.48205308490561E-13	-3.11752211871067E-14	8.41730972051881E-13	0	8.41730972051881E-13	6.23504423742134E-14	4.67628317806601E-13	7.17030087303454E-13	7.48205308490561E-13
0.0233	3.7410265424528E-13	4.36453096619494E-13	1.90168849241351E-12	1.02878229917452E-12	1.05995752036163E-12	1.65228672291666E-12	4.36453096619494E-13	3.11752211871067E-13	4.05277875432387E-13	5.92329202555027E-13	9.35256635613201E-14	4.98803538993707E-13	7.17030087303454E-13	2.8057699068396E-13	-1.24700884748427E-13	5.92329202555027E-13	1.49641061698112E-12	4.98803538993707E-13
0.02332	6.54679644929241E-13	6.23504423742134E-13	1.43406017460691E-12	7.79380529677668E-13	6.54679644929241E-13	1.77698760766508E-12	2.49401769496854E-13	1.8705132712264E-13	1.55876105935534E-13	4.36453096619494E-13	1.8705132712264E-13	1.24700884748427E-13	9.97607077987414E-13	0	-4.67628317806601E-13	9.97607077987414E-13	1.8393380500393E-12	2.8057699068396E-13
0.02334	1.12230796273584E-12	8.41730972051881E-13	8.41730972051881E-13	3.7410265424528E-13	1.8705132712264E-13	1.27818406867137E-12	2.18226548309747E-13	-9.35256635613201E-14	6.23504423742134E-14	2.8057699068396E-13	5.61153981367921E-13	-1.55876105935534E-13	6.54679644929241E-13	-1.8705132712264E-13	-1.15348318392295E-12	1.37170973223269E-12	1.80816282885219E-12	1.8705132712264E-13
0.02336	1.58993628054244E-12	1.02878229917452E-12	4.36453096619494E-13	0	-2.18226548309747E-13	1.55876105935534E-13	3.42927433058174E-13	-3.7410265424528E-13	3.11752211871067E-14	6.23504423742134E-14	9.04081414426094E-13	-9.35256635613201E-14	1.55876105935534E-13	-1.8705132712264E-13	-1.96403893478772E-12	1.43406017460691E-12	1.37170973223269E-12	9.35256635613201E-14
0.02338	1.77698760766508E-12	1.05995752036163E-12	6.23504423742134E-14	-1.8705132712264E-13	-6.85854866116347E-13	-6.23504423742134E-13	4.36453096619494E-13	-8.41730972051881E-13	6.23504423742134E-14	-3.11752211871067E-14	8.72906193238988E-13	-3.11752211871067E-14	-4.98803538993707E-13	0	-2.64989380090407E-12	1.4028849534198E-12	8.72906193238988E-13	-9.35256635613201E-14
0.0234	1.90168849241351E-12	9.66431856800308E-13	-1.55876105935534E-13	0	-9.66431856800308E-13	-6.54679644929241E-13	5.61153981367921E-13	-9.66431856800308E-13	2.8057699068396E-13	0	7.17030087303454E-13	-2.49401769496854E-13	-9.35256635613201E-13	2.8057699068396E-13	-3.39809910939463E-12	1.46523539579401E-12	6.54679644929241E-13	-2.49401769496854E-13
0.02342	1.71463716529087E-12	1.09113274154873E-12	-3.42927433058174E-13	1.8705132712264E-13	-1.27818406867137E-12	-2.49401769496854E-13	6.23504423742134E-13	-8.10555750864774E-13	6.23504423742134E-13	1.55876105935534E-13	4.36453096619494E-13	-5.29978760180814E-13	-1.21583362629716E-12	2.8057699068396E-13	-3.86572742720123E-12	1.58993628054244E-12	9.04081414426094E-13	-5.29978760180814E-13
0.02344	1.27818406867137E-12	1.68346194410376E-12	-5.29978760180814E-13	3.11752211871067E-13	-1.46523539579401E-12	3.11752211871067E-14	4.67628317806601E-13	-4.98803538993707E-13	1.12230796273584E-12	5.61153981367921E-13	1.8705132712264E-13	-7.48205308490561E-13	-1.09113274154873E-12	3.7410265424528E-13	-3.77220176363991E-12	1.34053451104559E-12	1.21583362629716E-12	-7.17030087303454E-13
0.02346	1.24700884748427E-12	2.338141589033E-12	-6.85854866116347E-13	2.8057699068396E-13	-1.18465840511005E-12	2.18226548309747E-13	3.42927433058174E-13	9.35256635613201E-14	1.43406017460691E-12	9.35256635613201E-13	2.49401769496854E-13	-8.41730972051881E-13	-7.17030087303454E-13	5.61153981367921E-13	-2.93047079158803E-12	4.36453096619494E-13	1.30935928985848E-12	-7.79380529677668E-13
0.02348	1.4028849534198E-12	2.58754335852986E-12	-7.79380529677668E-13	-3.11752211871067E-14	-5.61153981367921E-13	2.8057699068396E-13	3.42927433058174E-13	6.54679644929241E-13	1.8393380500393E-12	1.15348318392295E-12	3.7410265424528E-13	-7.79380529677668E-13	-3.7410265424528E-13	1.02878229917452E-12	-1.43406017460691E-12	-4.36453096619494E-13	1.12230796273584E-12	-8.41730972051881E-13
0.0235	1.4028849534198E-12	1.8393380500393E-12	-8.72906193238988E-13	-4.05277875432387E-13	3.11752211871067E-13	2.49401769496854E-13	5.92329202555027E-13	1.05995752036163E-12	2.24461592547168E-12	8.41730972051881E-13	5.92329202555027E-13	-5.92329202555027E-13	-2.49401769496854E-13	1.46523539579401E-12	9.35256635613201E-14	-9.35256635613201E-13	5.61153981367921E-13	-7.79380529677668E-13
0.02352	1.21583362629716E-12	8.10555750864774E-13	-1.15348318392295E-12	-5.92329202555027E-13	1.02878229917452E-12	-2.49401769496854E-13	4.05277875432387E-13	1.27818406867137E-12	2.43166725259432E-12	1.55876105935534E-13	7.79380529677668E-13	-2.18226548309747E-13	-4.36453096619494E-13	1.62111150172955E-12	1.27818406867137E-12	-9.04081414426094E-13	3.11752211871067E-14	-6.54679644929241E-13
0.02354	8.72906193238988E-13	2.18226548309747E-13	-1.4028849534198E-12	-5.92329202555027E-13	1.4028849534198E-12	-6.23504423742134E-13	6.23504423742134E-14	1.12230796273584E-12	2.24461592547168E-12	-3.42927433058174E-13	8.72906193238988E-13	3.42927433058174E-13	-8.72906193238988E-13	1.4028849534198E-12	2.08873981953615E-12	-9.04081414426094E-13	-3.11752211871067E-13	-1.55876105935534E-13
0.02356	7.17030087303454E-13	0	-1.65228672291666E-12	-4.67628317806601E-13	1.21583362629716E-12	-6.85854866116347E-13	-3.11752211871067E-13	7.48205308490561E-13	1.65228672291666E-12	-4.67628317806601E-13	1.05995752036163E-12	8.10555750864774E-13	-1.18465840511005E-12	9.35256635613201E-13	2.40049203140722E-12	-9.04081414426094E-13	-4.98803538993707E-13	8.72906193238988E-13
0.02358	6.54679644929241E-13	-2.49401769496854E-13	-1.8705132712264E-12	-2.49401769496854E-13	8.10555750864774E-13	6.23504423742134E-14	-4.05277875432387E-13	3.7410265424528E-13	7.79380529677668E-13	-4.67628317806601E-13	1.58993628054244E-12	9.04081414426094E-13	-1.21583362629716E-12	3.42927433058174E-13	2.40049203140722E-12	-9.97607077987414E-13	-4.98803538993707E-13	1.68346194410376E-12
0.0236	6.85854866116347E-13	-3.7410265424528E-13	-1.93286371360062E-12	1.24700884748427E-13	3.11752211871067E-13	9.66431856800308E-13	-5.61153981367921E-13	-2.18226548309747E-13	0	-4.67628317806601E-13	2.05756459834904E-12	4.98803538993707E-13	-6.23504423742134E-13	-2.18226548309747E-13	2.11991504072326E-12	-1.15348318392295E-12	-2.49401769496854E-13	1.37170973223269E-12
0.02362	6.54679644929241E-13	-2.18226548309747E-13	-2.05756459834904E-12	4.36453096619494E-13	-2.49401769496854E-13	1.62111150172955E-12	-7.79380529677668E-13	-8.10555750864774E-13	-3.11752211871067E-13	-5.92329202555027E-13	2.24461592547168E-12	3.11752211871067E-13	1.24700884748427E-13	-7.48205308490561E-13	1.55876105935534E-12	-1.43406017460691E-12	-1.24700884748427E-13	5.92329202555027E-13
0.02364	8.10555750864774E-13	9.35256635613201E-14	-1.99521415597483E-12	6.54679644929241E-13	-9.66431856800308E-13	1.62111150172955E-12	-7.17030087303454E-13	-1.4028849534198E-12	0	-8.10555750864774E-13	2.08873981953615E-12	3.7410265424528E-13	8.41730972051881E-13	-1.18465840511005E-12	1.02878229917452E-12	-1.77698760766508E-12	-1.24700884748427E-13	-2.18226548309747E-13
0.02366	9.97607077987414E-13	1.24700884748427E-13	-1.90168849241351E-12	9.35256635613201E-13	-1.49641061698112E-12	1.05995752036163E-12	-4.05277875432387E-13	-2.11991504072326E-12	9.04081414426094E-13	-8.72906193238988E-13	1.8393380500393E-12	5.61153981367921E-13	1.27818406867137E-12	-1.58993628054244E-12	5.61153981367921E-13	-1.68346194410376E-12	-2.49401769496854E-13	-4.67628317806601E-13
0.02368	1.27818406867137E-12	-6.23504423742134E-14	-1.71463716529087E-12	1.02878229917452E-12	-1.4028849534198E-12	2.49401769496854E-13	-2.8057699068396E-13	-2.3069663678459E-12	2.05756459834904E-12	-7.79380529677668E-13	1.49641061698112E-12	5.92329202555027E-13	1.37170973223269E-12	-2.05756459834904E-12	3.42927433058174E-13	-9.35256635613201E-13	-3.11752211871067E-13	-3.42927433058174E-13
0.0237	1.58993628054244E-12	1.24700884748427E-13	-1.37170973223269E-12	1.12230796273584E-12	-9.66431856800308E-13	-3.7410265424528E-13	-3.7410265424528E-13	-1.49641061698112E-12	2.64989380090407E-12	-7.48205308490561E-13	1.24700884748427E-12	3.11752211871067E-13	1.15348318392295E-12	-2.3069663678459E-12	7.48205308490561E-13	1.24700884748427E-13	-3.42927433058174E-13	1.8705132712264E-13
0.02372	1.77698760766508E-12	6.23504423742134E-13	-6.54679644929241E-13	9.04081414426094E-13	-3.42927433058174E-13	-6.54679644929241E-13	-8.41730972051881E-13	-1.8705132712264E-13	2.43166725259432E-12	-7.48205308490561E-13	9.66431856800308E-13	-9.35256635613201E-14	7.48205308490561E-13	-2.15109026191036E-12	1.55876105935534E-12	8.41730972051881E-13	-1.8705132712264E-13	8.41730972051881E-13
0.02374	1.77698760766508E-12	1.27818406867137E-12	2.49401769496854E-13	6.54679644929241E-13	2.8057699068396E-13	-5.61153981367921E-13	-9.97607077987414E-13	9.35256635613201E-13	1.68346194410376E-12	-4.05277875432387E-13	7.79380529677668E-13	-3.42927433058174E-13	1.8705132712264E-13	-1.4028849534198E-12	2.27579114665879E-12	1.18465840511005E-12	1.24700884748427E-13	1.37170973223269E-12
0.02376	1.58993628054244E-12	1.71463716529087E-12	1.09113274154873E-12	6.23504423742134E-14	6.85854866116347E-13	-3.42927433058174E-13	-8.72906193238988E-13	1.46523539579401E-12	9.66431856800308E-13	1.55876105935534E-13	7.79380529677668E-13	-3.42927433058174E-13	-3.7410265424528E-13	-6.23504423742134E-14	2.68106902209118E-12	1.09113274154873E-12	6.23504423742134E-13	1.52758583816823E-12
0.02378	1.18465840511005E-12	1.62111150172955E-12	1.68346194410376E-12	-7.48205308490561E-13	8.72906193238988E-13	-2.18226548309747E-13	-1.8705132712264E-13	1.55876105935534E-12	4.98803538993707E-13	3.7410265424528E-13	1.02878229917452E-12	-1.24700884748427E-13	-8.41730972051881E-13	1.37170973223269E-12	2.58754335852986E-12	9.97607077987414E-13	1.27818406867137E-12	1.02878229917452E-12
0.0238	7.79380529677668E-13	1.02878229917452E-12	1.71463716529087E-12	-1.34053451104559E-12	7.17030087303454E-13	-1.8705132712264E-13	4.36453096619494E-13	1.24700884748427E-12	4.05277875432387E-13	6.23504423742134E-14	1.15348318392295E-12	1.24700884748427E-13	-1.09113274154873E-12	2.3069663678459E-12	2.02638937716194E-12	1.09113274154873E-12	1.68346194410376E-12	2.18226548309747E-13
0.02382	4.98803538993707E-13	5.29978760180814E-13	1.49641061698112E-12	-1.55876105935534E-12	4.05277875432387E-13	-1.8705132712264E-13	6.85854866116347E-13	6.54679644929241E-13	5.29978760180814E-13	-4.98803538993707E-13	1.27818406867137E-12	5.61153981367921E-13	-1.15348318392295E-12	2.64989380090407E-12	1.12230796273584E-12	1.24700884748427E-12	1.71463716529087E-12	-4.05277875432387E-13
0.02384	9.35256635613201E-14	2.8057699068396E-13	1.15348318392295E-12	-1.37170973223269E-12	1.55876105935534E-13	-2.8057699068396E-13	7.17030087303454E-13	9.35256635613201E-14	7.17030087303454E-13	-8.10555750864774E-13	1.46523539579401E-12	1.12230796273584E-12	-1.02878229917452E-12	2.02638937716194E-12	2.18226548309747E-13	1.52758583816823E-12	1.12230796273584E-12	-4.98803538993707E-13
0.02386	-3.7410265424528E-13	3.42927433058174E-13	8.41730972051881E-13	-9.35256635613201E-13	-1.24700884748427E-13	-2.8057699068396E-13	4.05277875432387E-13	-1.8705132712264E-13	6.23504423742134E-13	-7.48205308490561E-13	1.52758583816823E-12	1.4028849534198E-12	-7.48205308490561E-13	1.02878229917452E-12	-4.67628317806601E-13	1.55876105935534E-12	-3.11752211871067E-14	-3.7410265424528E-13
0.02388	-7.17030087303454E-13	4.98803538993707E-13	6.23504423742134E-13	-4.05277875432387E-13	-4.36453096619494E-13	-2.18226548309747E-13	-1.8705132712264E-13	-1.24700884748427E-13	9.35256635613201E-14	-2.8057699068396E-13	1.37170973223269E-12	1.27818406867137E-12	-4.98803538993707E-13	9.35256635613201E-14	-7.79380529677668E-13	1.27818406867137E-12	-1.15348318392295E-12	-9.35256635613201E-14
0.0239	-1.05995752036163E-12	5.29978760180814E-13	5.61153981367921E-13	2.49401769496854E-13	-5.29978760180814E-13	6.23504423742134E-14	-4.98803538993707E-13	8.41730972051881E-13	-6.85854866116347E-13	4.98803538993707E-13	1.21583362629716E-12	8.41730972051881E-13	-3.11752211871067E-13	-2.8057699068396E-13	-7.17030087303454E-13	1.05995752036163E-12	-1.80816282885219E-12	9.35256635613201E-14
0.02392	-1.37170973223269E-12	2.49401769496854E-13	7.17030087303454E-13	6.85854866116347E-13	-4.05277875432387E-13	5.29978760180814E-13	-6.54679644929241E-13	1.74581238647798E-12	-1.30935928985848E-12	1.18465840511005E-12	1.18465840511005E-12	2.8057699068396E-13	-4.98803538993707E-13	-2.49401769496854E-13	-2.49401769496854E-13	9.04081414426094E-13	-2.08873981953615E-12	1.24700884748427E-13
0.02394	-1.71463716529087E-12	-3.11752211871067E-14	1.05995752036163E-12	1.09113274154873E-12	-1.8705132712264E-13	9.35256635613201E-13	-3.7410265424528E-13	2.21344070428458E-12	-1.24700884748427E-12	1.49641061698112E-12	1.09113274154873E-12	-1.55876105935534E-13	-8.72906193238988E-13	3.11752211871067E-14	2.49401769496854E-13	1.05995752036163E-12	-1.99521415597483E-12	6.23504423742134E-14
0.02396	-1.37170973223269E-12	-1.8705132712264E-13	1.55876105935534E-12	1.12230796273584E-12	-2.49401769496854E-13	1.37170973223269E-12	0	2.3069663678459E-12	-4.67628317806601E-13	1.55876105935534E-12	8.72906193238988E-13	-1.24700884748427E-13	-1.37170973223269E-12	3.11752211871067E-13	7.79380529677668E-13	1.21583362629716E-12	-1.37170973223269E-12	-9.35256635613201E-14
0.02398	-4.36453096619494E-13	-2.18226548309747E-13	2.11991504072326E-12	8.10555750864774E-13	-4.05277875432387E-13	1.4028849534198E-12	3.11752211871067E-13	1.80816282885219E-12	4.98803538993707E-13	1.27818406867137E-12	5.29978760180814E-13	6.23504423742134E-14	-1.90168849241351E-12	4.36453096619494E-13	9.97607077987414E-13	1.21583362629716E-12	-2.18226548309747E-13	-4.05277875432387E-13
0.024	6.54679644929241E-13	-1.24700884748427E-13	2.36931681022011E-12	3.7410265424528E-13	-6.54679644929241E-13	1.02878229917452E-12	4.67628317806601E-13	8.72906193238988E-13	1.46523539579401E-12	1.09113274154873E-12	4.05277875432387E-13	3.42927433058174E-13	-2.18226548309747E-12	2.8057699068396E-13	1.21583362629716E-12	1.27818406867137E-12	1.05995752036163E-12	-6.54679644929241E-13
0.02402	1.43406017460691E-12	0	2.08873981953615E-12	-2.49401769496854E-13	-6.23504423742134E-13	4.98803538993707E-13	6.54679644929241E-13	3.11752211871067E-14	2.3069663678459E-12	9.04081414426094E-13	4.36453096619494E-13	4.98803538993707E-13	-2.05756459834904E-12	1.55876105935534E-13	1.37170973223269E-12	1.09113274154873E-12	2.02638937716194E-12	-1.05995752036163E-12
0.02404	1.93286371360062E-12	3.7410265424528E-13	1.65228672291666E-12	-5.29978760180814E-13	-4.98803538993707E-13	3.11752211871067E-14	7.79380529677668E-13	-5.29978760180814E-13	2.64989380090407E-12	6.85854866116347E-13	8.10555750864774E-13	7.17030087303454E-13	-1.74581238647798E-12	9.35256635613201E-14	1.37170973223269E-12	5.61153981367921E-13	2.52519291615564E-12	-1.24700884748427E-12
0.02406	2.08873981953615E-12	7.48205308490561E-13	1.15348318392295E-12	-7.48205308490561E-13	-3.7410265424528E-13	-2.49401769496854E-13	8.41730972051881E-13	-5.61153981367921E-13	2.40049203140722E-12	5.29978760180814E-13	9.04081414426094E-13	6.54679644929241E-13	-1.37170973223269E-12	3.11752211871067E-14	1.24700884748427E-12	-2.49401769496854E-13	2.15109026191036E-12	-1.21583362629716E-12
0.02408	1.93286371360062E-12	7.79380529677668E-13	9.97607077987414E-13	-7.48205308490561E-13	-1.24700884748427E-13	-6.85854866116347E-13	8.10555750864774E-13	-3.7410265424528E-13	1.62111150172955E-12	3.11752211871067E-13	8.72906193238988E-13	6.85854866116347E-13	-1.15348318392295E-12	-2.49401769496854E-13	9.66431856800308E-13	-9.35256635613201E-13	1.49641061698112E-12	-8.10555750864774E-13
0.0241	1.4028849534198E-12	7.17030087303454E-13	9.35256635613201E-13	-5.92329202555027E-13	2.49401769496854E-13	-1.15348318392295E-12	7.48205308490561E-13	-1.55876105935534E-13	7.17030087303454E-13	9.35256635613201E-14	7.79380529677668E-13	7.48205308490561E-13	-9.04081414426094E-13	-4.98803538993707E-13	5.29978760180814E-13	-1.37170973223269E-12	6.85854866116347E-13	-1.55876105935534E-13
0.02412	9.04081414426094E-13	5.29978760180814E-13	8.72906193238988E-13	3.11752211871067E-14	5.61153981367921E-13	-8.72906193238988E-13	6.85854866116347E-13	3.11752211871067E-14	-1.8705132712264E-13	-2.49401769496854E-13	7.79380529677668E-13	8.41730972051881E-13	-6.85854866116347E-13	-7.48205308490561E-13	3.7410265424528E-13	-1.15348318392295E-12	6.23504423742134E-14	3.11752211871067E-13
0.02414	5.29978760180814E-13	1.55876105935534E-13	5.61153981367921E-13	7.79380529677668E-13	1.05995752036163E-12	9.35256635613201E-14	5.61153981367921E-13	1.55876105935534E-13	-6.23504423742134E-13	-3.11752211871067E-13	8.72906193238988E-13	7.79380529677668E-13	-3.11752211871067E-13	-1.02878229917452E-12	8.10555750864774E-13	-3.11752211871067E-13	-6.23504423742134E-14	7.17030087303454E-13
0.02416	5.29978760180814E-13	-2.49401769496854E-13	6.23504423742134E-14	1.68346194410376E-12	1.34053451104559E-12	1.12230796273584E-12	3.42927433058174E-13	4.05277875432387E-13	-4.67628317806601E-13	-3.7410265424528E-13	8.10555750864774E-13	4.98803538993707E-13	9.35256635613201E-14	-1.09113274154873E-12	1.4028849534198E-12	3.42927433058174E-13	-3.11752211871067E-14	1.05995752036163E-12
0.02418	9.35256635613201E-13	-5.61153981367921E-13	-5.92329202555027E-13	2.49401769496854E-12	1.46523539579401E-12	1.71463716529087E-12	2.49401769496854E-13	6.54679644929241E-13	3.11752211871067E-14	-1.24700884748427E-13	4.67628317806601E-13	-1.24700884748427E-13	3.42927433058174E-13	-9.35256635613201E-13	1.71463716529087E-12	1.8705132712264E-13	2.49401769496854E-13	1.24700884748427E-12
0.0242	1.12230796273584E-12	-3.7410265424528E-13	-1.18465840511005E-12	2.93047079158803E-12	1.37170973223269E-12	1.96403893478772E-12	3.11752211871067E-13	7.79380529677668E-13	5.61153981367921E-13	1.24700884748427E-13	-1.55876105935534E-13	-4.98803538993707E-13	8.72906193238988E-13	-4.67628317806601E-13	1.58993628054244E-12	-1.55876105935534E-13	2.49401769496854E-13	1.15348318392295E-12
0.02422	8.10555750864774E-13	6.23504423742134E-14	-1.34053451104559E-12	2.68106902209118E-12	9.35256635613201E-13	1.90168849241351E-12	8.41730972051881E-13	6.23504423742134E-13	1.02878229917452E-12	2.18226548309747E-13	-8.41730972051881E-13	-8.10555750864774E-13	1.43406017460691E-12	1.24700884748427E-13	5.29978760180814E-13	-9.35256635613201E-14	1.55876105935534E-13	9.04081414426094E-13
0.02424	1.8705132712264E-13	3.42927433058174E-13	-1.12230796273584E-12	1.96403893478772E-12	6.23504423742134E-13	1.46523539579401E-12	1.77698760766508E-12	3.42927433058174E-13	1.15348318392295E-12	1.8705132712264E-13	-1.27818406867137E-12	-7.48205308490561E-13	2.05756459834904E-12	4.67628317806601E-13	-9.35256635613201E-13	6.23504423742134E-14	-6.23504423742134E-14	4.98803538993707E-13
0.02426	-5.92329202555027E-13	4.36453096619494E-13	-9.35256635613201E-13	9.35256635613201E-13	4.36453096619494E-13	7.17030087303454E-13	2.15109026191036E-12	1.8705132712264E-13	9.66431856800308E-13	3.11752211871067E-14	-1.4028849534198E-12	-2.18226548309747E-13	2.43166725259432E-12	4.05277875432387E-13	-1.93286371360062E-12	9.35256635613201E-14	-4.05277875432387E-13	9.35256635613201E-14
0.02428	-9.97607077987414E-13	2.18226548309747E-13	-4.98803538993707E-13	-9.35256635613201E-14	5.29978760180814E-13	-6.23504423742134E-14	1.8393380500393E-12	2.49401769496854E-13	7.48205308490561E-13	-4.67628317806601E-13	-1.24700884748427E-12	4.05277875432387E-13	2.68106902209118E-12	0	-1.8393380500393E-12	6.23504423742134E-14	-6.54679644929241E-13	-9.35256635613201E-14
0.0243	-9.04081414426094E-13	3.11752211871067E-14	-1.55876105935534E-13	-9.97607077987414E-13	7.79380529677668E-13	-3.11752211871067E-13	1.43406017460691E-12	4.36453096619494E-13	4.36453096619494E-13	-9.97607077987414E-13	-9.04081414426094E-13	8.41730972051881E-13	2.61871857971696E-12	-2.49401769496854E-13	-9.04081414426094E-13	2.49401769496854E-13	-7.48205308490561E-13	6.23504423742134E-14
0.02432	-4.36453096619494E-13	3.11752211871067E-14	5.92329202555027E-13	-1.65228672291666E-12	1.05995752036163E-12	-3.11752211871067E-14	1.12230796273584E-12	5.29978760180814E-13	1.24700884748427E-13	-1.4028849534198E-12	-4.36453096619494E-13	1.15348318392295E-12	2.43166725259432E-12	-4.67628317806601E-13	1.8705132712264E-13	4.67628317806601E-13	-7.17030087303454E-13	1.55876105935534E-13
0.02434	0	-9.35256635613201E-14	1.58993628054244E-12	-1.71463716529087E-12	1.15348318392295E-12	5.61153981367921E-13	6.23504423742134E-13	4.05277875432387E-13	6.23504423742134E-14	-1.4028849534198E-12	-3.11752211871067E-14	1.24700884748427E-12	2.05756459834904E-12	-5.92329202555027E-13	1.18465840511005E-12	4.36453096619494E-13	-5.92329202555027E-13	1.24700884748427E-13
0.02436	1.24700884748427E-13	3.11752211871067E-14	2.338141589033E-12	-1.21583362629716E-12	1.21583362629716E-12	1.27818406867137E-12	-2.49401769496854E-13	-2.18226548309747E-13	3.11752211871067E-14	-9.97607077987414E-13	4.05277875432387E-13	1.02878229917452E-12	1.49641061698112E-12	-8.72906193238988E-13	2.11991504072326E-12	3.11752211871067E-14	-6.23504423742134E-13	-1.55876105935534E-13
0.02438	1.24700884748427E-13	-1.8705132712264E-13	2.83694512802671E-12	-4.36453096619494E-13	1.37170973223269E-12	1.99521415597483E-12	-9.66431856800308E-13	-1.24700884748427E-12	1.55876105935534E-13	-3.42927433058174E-13	7.17030087303454E-13	4.67628317806601E-13	7.79380529677668E-13	-1.15348318392295E-12	2.52519291615564E-12	-7.48205308490561E-13	-4.98803538993707E-13	-2.18226548309747E-13
0.0244	9.35256635613201E-14	-5.61153981367921E-13	2.86812034921382E-12	3.7410265424528E-13	1.43406017460691E-12	2.27579114665879E-12	-1.30935928985848E-12	-2.27579114665879E-12	3.42927433058174E-13	3.7410265424528E-13	1.02878229917452E-12	-2.8057699068396E-13	2.8057699068396E-13	-1.27818406867137E-12	2.24461592547168E-12	-1.4028849534198E-12	-4.98803538993707E-13	-1.24700884748427E-13
0.02442	1.24700884748427E-13	-9.66431856800308E-13	2.58754335852986E-12	9.97607077987414E-13	1.21583362629716E-12	2.36931681022011E-12	-1.05995752036163E-12	-2.52519291615564E-12	7.48205308490561E-13	5.92329202555027E-13	1.27818406867137E-12	-1.05995752036163E-12	-6.23504423742134E-14	-1.15348318392295E-12	1.37170973223269E-12	-1.37170973223269E-12	-1.8705132712264E-13	2.49401769496854E-13
0.02444	2.18226548309747E-13	-9.66431856800308E-13	1.8393380500393E-12	1.55876105935534E-12	9.35256635613201E-13	1.99521415597483E-12	-6.85854866116347E-13	-1.96403893478772E-12	1.18465840511005E-12	6.85854866116347E-13	1.37170973223269E-12	-1.65228672291666E-12	-2.49401769496854E-13	-6.23504423742134E-13	4.67628317806601E-13	-7.79380529677668E-13	9.35256635613201E-14	9.04081414426094E-13
0.02446	3.11752211871067E-13	-7.17030087303454E-13	9.35256635613201E-13	1.96403893478772E-12	5.29978760180814E-13	1.49641061698112E-12	-1.55876105935534E-13	-1.09113274154873E-12	1.46523539579401E-12	8.10555750864774E-13	1.52758583816823E-12	-1.71463716529087E-12	-1.24700884748427E-13	3.11752211871067E-14	-1.55876105935534E-13	3.42927433058174E-13	3.42927433058174E-13	1.62111150172955E-12
0.02448	6.23504423742134E-13	-5.29978760180814E-13	9.35256635613201E-14	2.08873981953615E-12	1.55876105935534E-13	9.66431856800308E-13	6.23504423742134E-14	-1.24700884748427E-13	1.43406017460691E-12	1.09113274154873E-12	1.4028849534198E-12	-1.27818406867137E-12	3.11752211871067E-14	6.85854866116347E-13	-1.24700884748427E-13	1.30935928985848E-12	5.61153981367921E-13	1.99521415597483E-12
0.0245	1.21583362629716E-12	-1.55876105935534E-13	-5.61153981367921E-13	1.93286371360062E-12	-9.35256635613201E-14	6.85854866116347E-13	3.11752211871067E-14	4.67628317806601E-13	1.30935928985848E-12	1.4028849534198E-12	1.30935928985848E-12	-6.54679644929241E-13	3.11752211871067E-13	1.24700884748427E-12	5.92329202555027E-13	1.8393380500393E-12	8.10555750864774E-13	1.80816282885219E-12
0.02452	1.96403893478772E-12	3.11752211871067E-13	-1.05995752036163E-12	1.43406017460691E-12	-2.49401769496854E-13	6.23504423742134E-13	-3.11752211871067E-14	1.05995752036163E-12	1.12230796273584E-12	1.77698760766508E-12	1.24700884748427E-12	3.11752211871067E-14	4.67628317806601E-13	1.62111150172955E-12	1.24700884748427E-12	1.80816282885219E-12	7.79380529677668E-13	1.05995752036163E-12
0.02454	2.74341946446539E-12	6.54679644929241E-13	-1.30935928985848E-12	5.92329202555027E-13	-4.98803538993707E-13	5.92329202555027E-13	-9.35256635613201E-14	1.55876105935534E-12	8.10555750864774E-13	2.11991504072326E-12	1.09113274154873E-12	3.7410265424528E-13	6.23504423742134E-13	1.62111150172955E-12	1.71463716529087E-12	1.68346194410376E-12	6.85854866116347E-13	9.35256635613201E-14
0.02456	3.08634689752356E-12	1.12230796273584E-12	-1.21583362629716E-12	-9.35256635613201E-14	-5.61153981367921E-13	7.48205308490561E-13	-3.11752211871067E-13	1.99521415597483E-12	4.67628317806601E-13	2.11991504072326E-12	8.41730972051881E-13	4.67628317806601E-13	1.05995752036163E-12	1.30935928985848E-12	1.68346194410376E-12	1.65228672291666E-12	4.36453096619494E-13	-6.85854866116347E-13
0.02458	2.86812034921382E-12	1.43406017460691E-12	-9.04081414426094E-13	-7.48205308490561E-13	-6.23504423742134E-13	9.04081414426094E-13	-3.7410265424528E-13	2.15109026191036E-12	2.8057699068396E-13	1.93286371360062E-12	4.67628317806601E-13	4.98803538993707E-13	1.68346194410376E-12	8.10555750864774E-13	1.43406017460691E-12	1.80816282885219E-12	3.42927433058174E-13	-9.97607077987414E-13
0.0246	2.18226548309747E-12	1.43406017460691E-12	-4.98803538993707E-13	-1.12230796273584E-12	-9.35256635613201E-13	9.97607077987414E-13	-2.49401769496854E-13	2.3069663678459E-12	9.35256635613201E-14	1.43406017460691E-12	2.49401769496854E-13	4.05277875432387E-13	2.15109026191036E-12	2.18226548309747E-13	1.15348318392295E-12	1.8705132712264E-12	3.11752211871067E-13	-5.61153981367921E-13
0.02462	1.37170973223269E-12	1.05995752036163E-12	-6.23504423742134E-14	-1.09113274154873E-12	-1.24700884748427E-12	7.48205308490561E-13	1.8705132712264E-13	2.3069663678459E-12	0	1.02878229917452E-12	3.11752211871067E-14	2.8057699068396E-13	2.43166725259432E-12	3.11752211871067E-14	9.97607077987414E-13	1.80816282885219E-12	4.05277875432387E-13	3.7410265424528E-13
0.02464	7.17030087303454E-13	7.79380529677668E-13	3.11752211871067E-13	-6.54679644929241E-13	-1.58993628054244E-12	4.36453096619494E-13	9.35256635613201E-13	2.08873981953615E-12	-3.11752211871067E-14	7.79380529677668E-13	1.55876105935534E-13	-9.35256635613201E-14	2.21344070428458E-12	2.8057699068396E-13	8.41730972051881E-13	1.65228672291666E-12	6.54679644929241E-13	9.35256635613201E-13
0.02466	1.8705132712264E-13	4.67628317806601E-13	6.85854866116347E-13	-2.8057699068396E-13	-1.46523539579401E-12	1.8705132712264E-13	1.65228672291666E-12	1.55876105935534E-12	1.55876105935534E-13	7.48205308490561E-13	4.05277875432387E-13	-4.98803538993707E-13	1.58993628054244E-12	7.79380529677668E-13	7.17030087303454E-13	1.4028849534198E-12	7.17030087303454E-13	1.15348318392295E-12
0.02468	-2.18226548309747E-13	1.8705132712264E-13	9.35256635613201E-13	6.23504423742134E-14	-1.24700884748427E-12	6.23504423742134E-14	2.21344070428458E-12	8.10555750864774E-13	2.18226548309747E-13	9.04081414426094E-13	8.10555750864774E-13	-5.29978760180814E-13	1.09113274154873E-12	1.12230796273584E-12	5.92329202555027E-13	9.97607077987414E-13	4.98803538993707E-13	1.02878229917452E-12
0.0247	-7.79380529677668E-13	-2.49401769496854E-13	9.97607077987414E-13	1.24700884748427E-13	-1.12230796273584E-12	3.11752211871067E-14	2.21344070428458E-12	1.24700884748427E-13	4.98803538993707E-13	8.72906193238988E-13	1.24700884748427E-12	-3.11752211871067E-13	7.48205308490561E-13	1.15348318392295E-12	4.98803538993707E-13	6.85854866116347E-13	-1.8705132712264E-13	8.10555750864774E-13
0.02472	-1.24700884748427E-12	-3.7410265424528E-13	8.72906193238988E-13	9.35256635613201E-14	-9.97607077987414E-13	-9.35256635613201E-14	1.71463716529087E-12	-2.18226548309747E-13	8.10555750864774E-13	6.54679644929241E-13	1.55876105935534E-12	6.23504423742134E-14	3.7410265424528E-13	7.79380529677668E-13	5.92329202555027E-13	7.17030087303454E-13	-1.12230796273584E-12	6.85854866116347E-13
0.02474	-1.27818406867137E-12	-6.23504423742134E-13	6.23504423742134E-13	9.35256635613201E-14	-9.97607077987414E-13	-1.24700884748427E-13	7.79380529677668E-13	-9.35256635613201E-14	1.30935928985848E-12	1.8705132712264E-13	1.58993628054244E-12	5.92329202555027E-13	6.23504423742134E-14	2.18226548309747E-13	9.04081414426094E-13	7.48205308490561E-13	-1.46523539579401E-12	7.48205308490561E-13
0.02476	-8.41730972051881E-13	-8.10555750864774E-13	4.67628317806601E-13	1.24700884748427E-13	-9.66431856800308E-13	-3.7410265424528E-13	-3.11752211871067E-14	2.8057699068396E-13	1.77698760766508E-12	-3.11752211871067E-13	1.21583362629716E-12	9.04081414426094E-13	-1.24700884748427E-13	-9.35256635613201E-14	1.37170973223269E-12	7.79380529677668E-13	-1.27818406867137E-12	7.79380529677668E-13
0.02478	-2.18226548309747E-13	-9.35256635613201E-13	3.42927433058174E-13	2.49401769496854E-13	-5.92329202555027E-13	-1.27818406867137E-12	-6.85854866116347E-13	8.72906193238988E-13	2.02638937716194E-12	-5.61153981367921E-13	8.41730972051881E-13	9.04081414426094E-13	-2.18226548309747E-13	-4.36453096619494E-13	1.77698760766508E-12	5.61153981367921E-13	-7.48205308490561E-13	7.17030087303454E-13
0.0248	6.54679644929241E-13	-8.41730972051881E-13	4.67628317806601E-13	5.92329202555027E-13	-9.35256635613201E-14	-2.338141589033E-12	-1.05995752036163E-12	1.37170973223269E-12	2.15109026191036E-12	-4.98803538993707E-13	2.8057699068396E-13	6.23504423742134E-13	-3.42927433058174E-13	-7.17030087303454E-13	1.93286371360062E-12	4.05277875432387E-13	-2.8057699068396E-13	6.85854866116347E-13
0.02482	1.18465840511005E-12	-2.8057699068396E-13	6.85854866116347E-13	8.41730972051881E-13	4.67628317806601E-13	-2.55636813734275E-12	-9.35256635613201E-13	1.8393380500393E-12	1.99521415597483E-12	-1.8705132712264E-13	-6.23504423742134E-14	2.18226548309747E-13	-4.67628317806601E-13	-9.97607077987414E-13	1.65228672291666E-12	2.8057699068396E-13	1.8705132712264E-13	7.17030087303454E-13
0.02484	1.24700884748427E-12	5.92329202555027E-13	1.12230796273584E-12	1.24700884748427E-12	7.17030087303454E-13	-1.90168849241351E-12	-6.54679644929241E-13	1.99521415597483E-12	1.55876105935534E-12	9.35256635613201E-14	-2.18226548309747E-13	-2.8057699068396E-13	-6.85854866116347E-13	-1.05995752036163E-12	1.24700884748427E-12	2.49401769496854E-13	6.23504423742134E-13	8.10555750864774E-13
0.02486	9.66431856800308E-13	1.49641061698112E-12	1.55876105935534E-12	1.68346194410376E-12	7.17030087303454E-13	-7.48205308490561E-13	-4.36453096619494E-13	1.8393380500393E-12	1.24700884748427E-12	1.8705132712264E-13	-1.8705132712264E-13	-7.48205308490561E-13	-7.48205308490561E-13	-8.72906193238988E-13	1.21583362629716E-12	4.05277875432387E-13	8.10555750864774E-13	8.41730972051881E-13
0.02488	7.48205308490561E-13	1.99521415597483E-12	1.62111150172955E-12	1.71463716529087E-12	5.61153981367921E-13	2.18226548309747E-13	-3.42927433058174E-13	1.21583362629716E-12	9.35256635613201E-13	2.8057699068396E-13	-1.24700884748427E-13	-8.72906193238988E-13	-9.04081414426094E-13	-6.23504423742134E-13	1.34053451104559E-12	8.72906193238988E-13	7.48205308490561E-13	1.02878229917452E-12
0.0249	9.04081414426094E-13	1.99521415597483E-12	1.34053451104559E-12	1.34053451104559E-12	4.98803538993707E-13	9.35256635613201E-13	-2.18226548309747E-13	5.61153981367921E-13	8.10555750864774E-13	3.7410265424528E-13	-1.24700884748427E-13	-7.48205308490561E-13	-1.12230796273584E-12	-3.7410265424528E-13	1.37170973223269E-12	1.12230796273584E-12	7.17030087303454E-13	1.30935928985848E-12
0.02492	1.30935928985848E-12	1.52758583816823E-12	9.35256635613201E-13	1.02878229917452E-12	4.36453096619494E-13	1.24700884748427E-12	6.23504423742134E-14	6.23504423742134E-14	8.10555750864774E-13	2.8057699068396E-13	-6.23504423742134E-14	-2.8057699068396E-13	-1.37170973223269E-12	-3.11752211871067E-13	9.35256635613201E-13	8.72906193238988E-13	5.29978760180814E-13	1.65228672291666E-12
0.02494	1.71463716529087E-12	7.79380529677668E-13	4.36453096619494E-13	8.41730972051881E-13	2.8057699068396E-13	1.27818406867137E-12	4.67628317806601E-13	-9.35256635613201E-14	9.66431856800308E-13	1.24700884748427E-13	3.11752211871067E-14	9.35256635613201E-14	-1.62111150172955E-12	-9.35256635613201E-14	2.49401769496854E-13	4.98803538993707E-13	3.11752211871067E-13	1.71463716529087E-12
0.02496	1.74581238647798E-12	3.11752211871067E-14	0	8.41730972051881E-13	2.49401769496854E-13	1.21583362629716E-12	7.48205308490561E-13	-1.8705132712264E-13	1.02878229917452E-12	1.24700884748427E-13	6.23504423742134E-14	5.92329202555027E-13	-1.43406017460691E-12	4.67628317806601E-13	-5.92329202555027E-13	2.8057699068396E-13	0	1.49641061698112E-12
0.02498	1.4028849534198E-12	-5.61153981367921E-13	-1.24700884748427E-13	8.10555750864774E-13	3.11752211871067E-13	1.18465840511005E-12	9.35256635613201E-13	-9.35256635613201E-14	1.05995752036163E-12	3.42927433058174E-13	9.35256635613201E-14	6.54679644929241E-13	-9.04081414426094E-13	4.98803538993707E-13	-1.49641061698112E-12	3.11752211871067E-13	2.49401769496854E-13	1.02878229917452E-12
0.025	9.66431856800308E-13	-8.10555750864774E-13	3.11752211871067E-14	5.92329202555027E-13	4.05277875432387E-13	1.30935928985848E-12	1.02878229917452E-12	3.11752211871067E-14	8.72906193238988E-13	2.18226548309747E-13	-3.11752211871067E-14	6.54679644929241E-13	-4.67628317806601E-13	1.55876105935534E-13	-2.43166725259432E-12	3.42927433058174E-13	6.23504423742134E-13	4.98803538993707E-13
0.02502	4.67628317806601E-13	-9.35256635613201E-13	3.7410265424528E-13	2.8057699068396E-13	4.98803538993707E-13	1.37170973223269E-12	1.09113274154873E-12	2.8057699068396E-13	7.17030087303454E-13	1.24700884748427E-13	-2.18226548309747E-13	5.61153981367921E-13	-1.24700884748427E-13	-2.18226548309747E-13	-2.61871857971696E-12	4.67628317806601E-13	7.17030087303454E-13	-1.24700884748427E-13
0.02504	1.24700884748427E-13	-9.97607077987414E-13	6.54679644929241E-13	9.35256635613201E-14	2.8057699068396E-13	1.55876105935534E-12	1.15348318392295E-12	4.05277875432387E-13	5.92329202555027E-13	0	-1.24700884748427E-13	5.29978760180814E-13	9.35256635613201E-14	-3.11752211871067E-14	-1.74581238647798E-12	9.04081414426094E-13	5.92329202555027E-13	-5.61153981367921E-13
0.02506	0	-9.66431856800308E-13	9.97607077987414E-13	1.55876105935534E-13	-2.49401769496854E-13	1.68346194410376E-12	1.02878229917452E-12	3.11752211871067E-13	4.67628317806601E-13	3.11752211871067E-14	3.7410265424528E-13	4.98803538993707E-13	2.8057699068396E-13	2.49401769496854E-13	-6.23504423742134E-13	1.43406017460691E-12	3.42927433058174E-13	-3.42927433058174E-13
0.02508	6.23504423742134E-14	-1.02878229917452E-12	1.27818406867137E-12	3.7410265424528E-13	-6.54679644929241E-13	1.52758583816823E-12	6.54679644929241E-13	0	3.11752211871067E-13	-3.11752211871067E-14	9.97607077987414E-13	7.48205308490561E-13	3.42927433058174E-13	2.49401769496854E-13	-1.55876105935534E-13	1.74581238647798E-12	-9.35256635613201E-14	3.11752211871067E-14
0.0251	3.11752211871067E-13	-7.79380529677668E-13	1.37170973223269E-12	4.98803538993707E-13	-8.41730972051881E-13	1.02878229917452E-12	0	-5.61153981367921E-13	3.7410265424528E-13	-1.24700884748427E-13	1.46523539579401E-12	8.72906193238988E-13	1.8705132712264E-13	3.11752211871067E-13	1.24700884748427E-13	1.65228672291666E-12	-4.05277875432387E-13	0
0.02512	6.54679644929241E-13	-4.98803538993707E-13	1.52758583816823E-12	5.61153981367921E-13	-5.92329202555027E-13	2.18226548309747E-13	-5.92329202555027E-13	-8.10555750864774E-13	4.36453096619494E-13	-9.35256635613201E-14	1.62111150172955E-12	7.17030087303454E-13	-6.23504423742134E-14	1.55876105935534E-13	2.49401769496854E-13	1.30935928985848E-12	-7.17030087303454E-13	-2.49401769496854E-13
0.02514	7.79380529677668E-13	-6.23504423742134E-14	1.80816282885219E-12	5.61153981367921E-13	-3.11752211871067E-13	-7.48205308490561E-13	-9.04081414426094E-13	-5.92329202555027E-13	4.67628317806601E-13	3.42927433058174E-13	1.27818406867137E-12	3.7410265424528E-13	-1.24700884748427E-13	-1.55876105935534E-13	4.36453096619494E-13	1.21583362629716E-12	-7.79380529677668E-13	-4.98803538993707E-13
0.02516	8.41730972051881E-13	4.05277875432387E-13	2.05756459834904E-12	5.29978760180814E-13	0	-1.27818406867137E-12	-1.12230796273584E-12	9.35256635613201E-14	5.92329202555027E-13	7.79380529677668E-13	7.17030087303454E-13	-2.18226548309747E-13	-6.23504423742134E-14	-4.67628317806601E-13	4.05277875432387E-13	1.43406017460691E-12	-5.61153981367921E-13	-6.85854866116347E-13
0.02518	9.04081414426094E-13	7.79380529677668E-13	2.21344070428458E-12	4.67628317806601E-13	3.42927433058174E-13	-1.65228672291666E-12	-9.04081414426094E-13	5.92329202555027E-13	5.92329202555027E-13	1.15348318392295E-12	1.24700884748427E-13	-6.23504423742134E-13	0	-8.10555750864774E-13	3.42927433058174E-13	1.8705132712264E-12	-3.7410265424528E-13	-4.67628317806601E-13
0.0252	9.04081414426094E-13	8.41730972051881E-13	2.21344070428458E-12	4.05277875432387E-13	6.85854866116347E-13	-1.46523539579401E-12	-6.85854866116347E-13	8.72906193238988E-13	4.36453096619494E-13	1.4028849534198E-12	-3.7410265424528E-13	-9.35256635613201E-13	-1.55876105935534E-13	-1.24700884748427E-12	3.42927433058174E-13	2.24461592547168E-12	-1.8705132712264E-13	-1.55876105935534E-13
0.02522	8.72906193238988E-13	6.23504423742134E-13	2.08873981953615E-12	4.98803538993707E-13	8.72906193238988E-13	-1.09113274154873E-12	-4.36453096619494E-13	7.79380529677668E-13	9.35256635613201E-14	1.49641061698112E-12	-4.98803538993707E-13	-7.17030087303454E-13	-3.42927433058174E-13	-1.62111150172955E-12	8.72906193238988E-13	2.18226548309747E-12	-2.8057699068396E-13	6.23504423742134E-14
0.02524	7.17030087303454E-13	4.67628317806601E-13	1.77698760766508E-12	5.29978760180814E-13	9.97607077987414E-13	-3.42927433058174E-13	-2.49401769496854E-13	4.98803538993707E-13	-3.7410265424528E-13	1.49641061698112E-12	-4.05277875432387E-13	-1.55876105935534E-13	-4.98803538993707E-13	-1.34053451104559E-12	1.58993628054244E-12	1.71463716529087E-12	-4.98803538993707E-13	1.8705132712264E-13
0.02526	4.36453096619494E-13	4.98803538993707E-13	1.30935928985848E-12	6.54679644929241E-13	1.18465840511005E-12	6.54679644929241E-13	-2.49401769496854E-13	1.24700884748427E-13	-5.92329202555027E-13	1.24700884748427E-12	-1.55876105935534E-13	6.23504423742134E-13	-5.61153981367921E-13	-8.10555750864774E-13	1.8705132712264E-12	1.02878229917452E-12	-7.17030087303454E-13	9.35256635613201E-14
0.02528	0	6.23504423742134E-13	7.17030087303454E-13	5.92329202555027E-13	1.30935928985848E-12	1.65228672291666E-12	-3.7410265424528E-13	-1.24700884748427E-13	-6.23504423742134E-13	8.72906193238988E-13	0	1.4028849534198E-12	-4.05277875432387E-13	1.24700884748427E-13	2.02638937716194E-12	5.61153981367921E-13	-7.17030087303454E-13	3.11752211871067E-14
0.0253	-3.7410265424528E-13	6.85854866116347E-13	2.8057699068396E-13	6.23504423742134E-13	1.37170973223269E-12	2.40049203140722E-12	-4.36453096619494E-13	6.23504423742134E-14	-4.98803538993707E-13	2.49401769496854E-13	2.49401769496854E-13	1.8393380500393E-12	3.11752211871067E-14	8.72906193238988E-13	2.11991504072326E-12	3.11752211871067E-13	-3.42927433058174E-13	-6.23504423742134E-14
0.02532	-6.54679644929241E-13	9.04081414426094E-13	2.8057699068396E-13	6.54679644929241E-13	1.15348318392295E-12	2.68106902209118E-12	-4.36453096619494E-13	8.10555750864774E-13	-2.49401769496854E-13	-2.8057699068396E-13	4.36453096619494E-13	1.71463716529087E-12	4.05277875432387E-13	1.30935928985848E-12	2.02638937716194E-12	3.11752211871067E-13	3.42927433058174E-13	1.24700884748427E-13
0.02534	-4.67628317806601E-13	1.24700884748427E-12	7.17030087303454E-13	3.42927433058174E-13	6.85854866116347E-13	2.40049203140722E-12	-2.8057699068396E-13	1.8393380500393E-12	-1.24700884748427E-13	-6.23504423742134E-13	3.42927433058174E-13	1.15348318392295E-12	8.41730972051881E-13	1.43406017460691E-12	1.90168849241351E-12	3.11752211871067E-13	1.05995752036163E-12	3.7410265424528E-13
0.02536	-9.35256635613201E-14	1.52758583816823E-12	1.02878229917452E-12	-3.42927433058174E-13	1.24700884748427E-13	1.74581238647798E-12	-4.05277875432387E-13	2.46284247378143E-12	1.24700884748427E-13	-8.41730972051881E-13	2.49401769496854E-13	1.8705132712264E-13	1.15348318392295E-12	1.34053451104559E-12	1.80816282885219E-12	3.42927433058174E-13	1.58993628054244E-12	7.48205308490561E-13
0.02538	2.49401769496854E-13	1.77698760766508E-12	1.46523539579401E-12	-9.04081414426094E-13	-1.24700884748427E-13	9.97607077987414E-13	-3.7410265424528E-13	2.27579114665879E-12	4.67628317806601E-13	-9.35256635613201E-13	1.8705132712264E-13	-4.67628317806601E-13	1.24700884748427E-12	1.30935928985848E-12	1.71463716529087E-12	4.05277875432387E-13	2.08873981953615E-12	1.30935928985848E-12
0.0254	4.36453096619494E-13	1.80816282885219E-12	1.71463716529087E-12	-1.02878229917452E-12	3.11752211871067E-14	5.29978760180814E-13	-2.18226548309747E-13	1.4028849534198E-12	7.17030087303454E-13	-5.92329202555027E-13	2.49401769496854E-13	-6.23504423742134E-13	1.18465840511005E-12	1.12230796273584E-12	1.80816282885219E-12	3.42927433058174E-13	2.08873981953615E-12	1.8393380500393E-12
0.02542	6.23504423742134E-13	1.62111150172955E-12	1.8705132712264E-12	-7.17030087303454E-13	4.67628317806601E-13	4.05277875432387E-13	6.23504423742134E-14	2.49401769496854E-13	9.35256635613201E-13	0	4.67628317806601E-13	-4.05277875432387E-13	1.12230796273584E-12	9.04081414426094E-13	1.71463716529087E-12	4.36453096619494E-13	1.52758583816823E-12	2.18226548309747E-12
0.02544	7.48205308490561E-13	1.15348318392295E-12	1.96403893478772E-12	-1.24700884748427E-13	7.48205308490561E-13	4.36453096619494E-13	5.61153981367921E-13	-8.10555750864774E-13	1.12230796273584E-12	6.54679644929241E-13	2.49401769496854E-13	-1.8705132712264E-13	1.15348318392295E-12	6.85854866116347E-13	1.37170973223269E-12	5.92329202555027E-13	5.29978760180814E-13	2.40049203140722E-12
0.02546	9.97607077987414E-13	7.79380529677668E-13	1.62111150172955E-12	3.11752211871067E-13	8.10555750864774E-13	4.36453096619494E-13	7.48205308490561E-13	-1.18465840511005E-12	1.27818406867137E-12	1.09113274154873E-12	-1.8705132712264E-13	-9.35256635613201E-14	8.10555750864774E-13	3.42927433058174E-13	7.48205308490561E-13	6.85854866116347E-13	-4.36453096619494E-13	2.18226548309747E-12
0.02548	1.09113274154873E-12	4.36453096619494E-13	1.05995752036163E-12	5.29978760180814E-13	7.79380529677668E-13	3.11752211871067E-13	8.41730972051881E-13	-1.12230796273584E-12	1.27818406867137E-12	1.34053451104559E-12	-8.72906193238988E-13	-3.11752211871067E-14	1.8705132712264E-13	-1.24700884748427E-13	1.55876105935534E-13	7.48205308490561E-13	-1.37170973223269E-12	1.80816282885219E-12
[truncated: 53,725 more rows]
