# Supplementary material for: Reliability of an interneuron response depends on an integrated sensory state
Source: eLife. 2019 Nov 13;8:e50566. doi: 10.7554/eLife.50566 (PMC6894930; doi:10.7554/eLife.50566)
Supplement: Figure 6—source data 1. [file elife-50566-fig6-data1.zip › Figure S6B_AIA Voltage-Clamp raw data for calculating IV curve/150918AIAGC5_7.txt]

	IV-long	IV-long_4	IV-long_6	IV-long_8	IV-long_10	IV-long_12	IV-long_14	IV-long_16	IV-long_18	IV-long_20	IV-long_22	IV-long_24	IV-long_26	IV-long_28	IV-long_30	IV-long_32	IV-long_34	IV-long_36
s	A	A	A	A	A	A	A	A	A	A	A	A	A	A	A	A	A	A
Time	Imon-1	Imon-1	Imon-1	Imon-1	Imon-1	Imon-1	Imon-1	Imon-1	Imon-1	Imon-1	Imon-1	Imon-1	Imon-1	Imon-1	Imon-1	Imon-1	Imon-1	Imon-1
0.005	3.30457344583331E-12	1.90168849241351E-12	3.61632565770438E-12	2.46284247378143E-12	2.18226548309747E-12	3.67867610007859E-12	3.77220176363991E-12	3.55397521533016E-12	3.08634689752356E-12	2.27579114665879E-12	1.71463716529087E-12	3.08634689752356E-12	3.36692388820752E-12	3.33574866702042E-12	1.80816282885219E-12	2.40049203140722E-12	1.77698760766508E-12	2.8057699068396E-12
0.00502	3.14869733989778E-12	1.93286371360062E-12	3.99042831194966E-12	2.24461592547168E-12	2.27579114665879E-12	4.48923185094337E-12	3.58515043651727E-12	3.42927433058174E-12	3.2422230034591E-12	2.02638937716194E-12	2.08873981953615E-12	3.17987256108488E-12	4.11512919669808E-12	3.49162477295595E-12	1.34053451104559E-12	2.49401769496854E-12	1.27818406867137E-12	2.68106902209118E-12
0.00504	3.14869733989778E-12	1.99521415597483E-12	4.05277875432387E-12	2.08873981953615E-12	2.15109026191036E-12	4.83215928400154E-12	3.21104778227199E-12	3.30457344583331E-12	3.39809910939463E-12	2.11991504072326E-12	2.7745946856525E-12	3.30457344583331E-12	4.6451079568789E-12	3.61632565770438E-12	1.18465840511005E-12	2.3069663678459E-12	1.21583362629716E-12	2.7745946856525E-12
0.00506	3.30457344583331E-12	2.05756459834904E-12	3.64750087889148E-12	2.11991504072326E-12	1.99521415597483E-12	4.73863362044022E-12	2.8057699068396E-12	3.14869733989778E-12	3.33574866702042E-12	2.43166725259432E-12	3.55397521533016E-12	3.39809910939463E-12	4.89450972637575E-12	3.67867610007859E-12	1.43406017460691E-12	2.05756459834904E-12	1.65228672291666E-12	2.83694512802671E-12
0.00508	3.36692388820752E-12	2.02638937716194E-12	3.17987256108488E-12	2.40049203140722E-12	2.08873981953615E-12	4.42688140856915E-12	2.68106902209118E-12	2.93047079158803E-12	3.33574866702042E-12	2.7745946856525E-12	3.92807786957544E-12	3.49162477295595E-12	4.83215928400154E-12	3.61632565770438E-12	2.11991504072326E-12	1.80816282885219E-12	2.3069663678459E-12	2.99282123396224E-12
0.0051	3.42927433058174E-12	2.02638937716194E-12	2.83694512802671E-12	2.7745946856525E-12	2.36931681022011E-12	3.86572742720123E-12	2.74341946446539E-12	2.83694512802671E-12	3.21104778227199E-12	2.93047079158803E-12	3.92807786957544E-12	3.58515043651727E-12	4.42688140856915E-12	3.46044955176884E-12	2.71224424327828E-12	1.93286371360062E-12	2.61871857971696E-12	2.99282123396224E-12
0.00512	3.33574866702042E-12	2.08873981953615E-12	2.55636813734275E-12	2.99282123396224E-12	2.68106902209118E-12	3.2733982246462E-12	3.11752211871067E-12	2.8057699068396E-12	3.05517167633646E-12	3.11752211871067E-12	3.67867610007859E-12	3.52279999414306E-12	3.92807786957544E-12	3.21104778227199E-12	3.21104778227199E-12	2.36931681022011E-12	2.71224424327828E-12	3.11752211871067E-12
0.00514	3.36692388820752E-12	2.11991504072326E-12	2.24461592547168E-12	2.96164601277514E-12	2.93047079158803E-12	2.8057699068396E-12	3.7410265424528E-12	3.14869733989778E-12	2.96164601277514E-12	3.17987256108488E-12	3.30457344583331E-12	3.42927433058174E-12	3.46044955176884E-12	2.89929557040092E-12	3.30457344583331E-12	2.99282123396224E-12	2.86812034921382E-12	3.21104778227199E-12
0.00516	3.36692388820752E-12	2.05756459834904E-12	2.08873981953615E-12	2.8057699068396E-12	3.21104778227199E-12	2.36931681022011E-12	4.39570618738205E-12	3.67867610007859E-12	3.02399645514935E-12	3.2422230034591E-12	3.2733982246462E-12	3.30457344583331E-12	3.05517167633646E-12	2.64989380090407E-12	3.2422230034591E-12	3.39809910939463E-12	2.86812034921382E-12	3.21104778227199E-12
0.00518	3.36692388820752E-12	1.90168849241351E-12	1.99521415597483E-12	2.71224424327828E-12	3.2733982246462E-12	2.18226548309747E-12	5.33096282299525E-12	3.99042831194966E-12	3.11752211871067E-12	3.11752211871067E-12	3.30457344583331E-12	2.99282123396224E-12	2.8057699068396E-12	2.49401769496854E-12	3.17987256108488E-12	3.49162477295595E-12	2.86812034921382E-12	3.58515043651727E-12
0.0052	3.17987256108488E-12	1.99521415597483E-12	1.77698760766508E-12	2.71224424327828E-12	2.99282123396224E-12	2.21344070428458E-12	5.89211680436317E-12	3.99042831194966E-12	3.21104778227199E-12	2.64989380090407E-12	3.42927433058174E-12	2.36931681022011E-12	2.93047079158803E-12	2.52519291615564E-12	3.14869733989778E-12	3.49162477295595E-12	2.99282123396224E-12	4.08395397551098E-12
0.00522	2.58754335852986E-12	2.21344070428458E-12	1.49641061698112E-12	2.58754335852986E-12	2.36931681022011E-12	2.68106902209118E-12	6.23504423742134E-12	3.89690264838834E-12	3.11752211871067E-12	2.15109026191036E-12	3.46044955176884E-12	1.80816282885219E-12	3.11752211871067E-12	2.74341946446539E-12	3.17987256108488E-12	3.39809910939463E-12	3.33574866702042E-12	4.11512919669808E-12
0.00524	2.02638937716194E-12	2.61871857971696E-12	1.4028849534198E-12	2.58754335852986E-12	1.62111150172955E-12	3.30457344583331E-12	6.0479929102987E-12	3.83455220601412E-12	2.96164601277514E-12	1.55876105935534E-12	3.36692388820752E-12	1.62111150172955E-12	3.52279999414306E-12	3.14869733989778E-12	3.2733982246462E-12	3.11752211871067E-12	3.64750087889148E-12	3.67867610007859E-12
0.00526	1.77698760766508E-12	2.99282123396224E-12	1.52758583816823E-12	2.18226548309747E-12	1.12230796273584E-12	4.08395397551098E-12	5.5803645924921E-12	3.80337698482702E-12	2.74341946446539E-12	1.24700884748427E-12	3.08634689752356E-12	1.8705132712264E-12	3.7410265424528E-12	3.21104778227199E-12	3.11752211871067E-12	2.7745946856525E-12	3.86572742720123E-12	3.02399645514935E-12
0.00528	2.18226548309747E-12	3.36692388820752E-12	1.62111150172955E-12	1.68346194410376E-12	1.05995752036163E-12	4.58275751450468E-12	4.98803538993707E-12	3.83455220601412E-12	2.55636813734275E-12	1.09113274154873E-12	2.89929557040092E-12	2.52519291615564E-12	3.95925309076255E-12	3.14869733989778E-12	2.86812034921382E-12	2.55636813734275E-12	3.89690264838834E-12	2.55636813734275E-12
0.0053	2.74341946446539E-12	3.52279999414306E-12	1.80816282885219E-12	1.21583362629716E-12	1.18465840511005E-12	4.70745839925311E-12	4.58275751450468E-12	3.92807786957544E-12	2.52519291615564E-12	1.12230796273584E-12	2.7745946856525E-12	3.14869733989778E-12	4.27100530263362E-12	2.96164601277514E-12	2.61871857971696E-12	2.3069663678459E-12	3.7410265424528E-12	2.27579114665879E-12
0.00532	3.36692388820752E-12	3.21104778227199E-12	1.68346194410376E-12	1.05995752036163E-12	1.30935928985848E-12	4.27100530263362E-12	4.1774796390723E-12	3.7410265424528E-12	2.61871857971696E-12	1.24700884748427E-12	2.74341946446539E-12	3.52279999414306E-12	4.42688140856915E-12	2.68106902209118E-12	2.338141589033E-12	2.05756459834904E-12	3.61632565770438E-12	2.18226548309747E-12
0.00534	3.7410265424528E-12	2.68106902209118E-12	1.77698760766508E-12	1.24700884748427E-12	1.4028849534198E-12	3.77220176363991E-12	3.64750087889148E-12	3.55397521533016E-12	2.86812034921382E-12	1.43406017460691E-12	2.96164601277514E-12	3.61632565770438E-12	4.52040707213047E-12	2.27579114665879E-12	2.11991504072326E-12	2.08873981953615E-12	3.55397521533016E-12	2.21344070428458E-12
0.00536	3.77220176363991E-12	2.08873981953615E-12	1.71463716529087E-12	1.62111150172955E-12	1.37170973223269E-12	3.55397521533016E-12	3.14869733989778E-12	3.46044955176884E-12	3.11752211871067E-12	1.4028849534198E-12	2.93047079158803E-12	3.64750087889148E-12	4.27100530263362E-12	2.15109026191036E-12	1.96403893478772E-12	2.27579114665879E-12	3.49162477295595E-12	2.46284247378143E-12
0.00538	3.52279999414306E-12	1.68346194410376E-12	1.8705132712264E-12	2.02638937716194E-12	1.18465840511005E-12	3.61632565770438E-12	2.64989380090407E-12	3.30457344583331E-12	3.2733982246462E-12	1.37170973223269E-12	2.74341946446539E-12	3.58515043651727E-12	3.77220176363991E-12	2.18226548309747E-12	1.99521415597483E-12	2.43166725259432E-12	3.80337698482702E-12	2.61871857971696E-12
0.0054	3.2733982246462E-12	1.55876105935534E-12	1.96403893478772E-12	2.40049203140722E-12	9.66431856800308E-13	3.42927433058174E-12	2.08873981953615E-12	3.11752211871067E-12	3.30457344583331E-12	1.49641061698112E-12	2.3069663678459E-12	3.49162477295595E-12	3.11752211871067E-12	2.49401769496854E-12	2.46284247378143E-12	2.49401769496854E-12	3.92807786957544E-12	2.58754335852986E-12
0.00542	3.02399645514935E-12	1.80816282885219E-12	2.24461592547168E-12	2.68106902209118E-12	5.92329202555027E-13	2.93047079158803E-12	1.68346194410376E-12	2.86812034921382E-12	3.11752211871067E-12	1.77698760766508E-12	1.77698760766508E-12	3.46044955176884E-12	2.55636813734275E-12	3.2422230034591E-12	3.2733982246462E-12	2.3069663678459E-12	3.77220176363991E-12	2.64989380090407E-12
0.00544	2.8057699068396E-12	2.36931681022011E-12	2.61871857971696E-12	2.64989380090407E-12	4.05277875432387E-13	2.7745946856525E-12	1.68346194410376E-12	2.83694512802671E-12	2.61871857971696E-12	2.15109026191036E-12	1.21583362629716E-12	3.58515043651727E-12	2.08873981953615E-12	3.7410265424528E-12	3.99042831194966E-12	2.08873981953615E-12	3.52279999414306E-12	2.7745946856525E-12
0.00546	2.74341946446539E-12	3.02399645514935E-12	3.17987256108488E-12	2.68106902209118E-12	5.61153981367921E-13	2.74341946446539E-12	2.18226548309747E-12	2.89929557040092E-12	2.36931681022011E-12	2.49401769496854E-12	8.72906193238988E-13	3.80337698482702E-12	1.93286371360062E-12	3.89690264838834E-12	4.39570618738205E-12	1.80816282885219E-12	3.30457344583331E-12	2.99282123396224E-12
0.00548	2.96164601277514E-12	3.52279999414306E-12	3.55397521533016E-12	2.86812034921382E-12	9.66431856800308E-13	2.71224424327828E-12	2.89929557040092E-12	3.17987256108488E-12	2.64989380090407E-12	2.68106902209118E-12	8.10555750864774E-13	3.92807786957544E-12	2.11991504072326E-12	3.99042831194966E-12	4.48923185094337E-12	1.8393380500393E-12	3.2422230034591E-12	2.99282123396224E-12
0.0055	3.2733982246462E-12	3.89690264838834E-12	3.77220176363991E-12	2.89929557040092E-12	1.55876105935534E-12	2.61871857971696E-12	3.61632565770438E-12	3.46044955176884E-12	3.2733982246462E-12	2.74341946446539E-12	1.18465840511005E-12	3.95925309076255E-12	2.68106902209118E-12	3.86572742720123E-12	4.33335574500783E-12	2.24461592547168E-12	3.49162477295595E-12	2.83694512802671E-12
0.00552	3.39809910939463E-12	3.95925309076255E-12	3.92807786957544E-12	2.8057699068396E-12	2.15109026191036E-12	2.55636813734275E-12	3.95925309076255E-12	3.83455220601412E-12	3.77220176363991E-12	2.7745946856525E-12	1.58993628054244E-12	3.7410265424528E-12	3.33574866702042E-12	3.64750087889148E-12	3.99042831194966E-12	2.43166725259432E-12	3.64750087889148E-12	2.83694512802671E-12
0.00554	3.52279999414306E-12	3.77220176363991E-12	3.89690264838834E-12	2.83694512802671E-12	2.58754335852986E-12	2.61871857971696E-12	3.92807786957544E-12	4.11512919669808E-12	3.99042831194966E-12	2.83694512802671E-12	2.11991504072326E-12	3.39809910939463E-12	3.86572742720123E-12	3.39809910939463E-12	3.55397521533016E-12	2.21344070428458E-12	3.92807786957544E-12	3.08634689752356E-12
0.00556	3.55397521533016E-12	3.46044955176884E-12	3.83455220601412E-12	3.11752211871067E-12	2.83694512802671E-12	2.8057699068396E-12	3.89690264838834E-12	4.05277875432387E-12	3.99042831194966E-12	2.8057699068396E-12	2.68106902209118E-12	2.86812034921382E-12	4.2086548602594E-12	3.08634689752356E-12	3.08634689752356E-12	2.08873981953615E-12	4.05277875432387E-12	3.30457344583331E-12
0.00558	3.49162477295595E-12	3.14869733989778E-12	3.7410265424528E-12	3.49162477295595E-12	2.83694512802671E-12	2.93047079158803E-12	3.64750087889148E-12	3.67867610007859E-12	4.05277875432387E-12	2.8057699068396E-12	3.14869733989778E-12	2.05756459834904E-12	4.30218052382072E-12	2.8057699068396E-12	2.71224424327828E-12	2.18226548309747E-12	3.89690264838834E-12	3.7098513212657E-12
0.0056	3.33574866702042E-12	2.8057699068396E-12	3.77220176363991E-12	3.77220176363991E-12	2.68106902209118E-12	2.96164601277514E-12	3.2733982246462E-12	3.46044955176884E-12	3.67867610007859E-12	2.99282123396224E-12	3.46044955176884E-12	1.24700884748427E-12	4.42688140856915E-12	2.64989380090407E-12	2.3069663678459E-12	2.18226548309747E-12	3.61632565770438E-12	4.11512919669808E-12
0.00562	3.36692388820752E-12	2.52519291615564E-12	3.80337698482702E-12	4.14630441788519E-12	2.55636813734275E-12	2.86812034921382E-12	2.93047079158803E-12	3.39809910939463E-12	2.99282123396224E-12	3.11752211871067E-12	3.55397521533016E-12	6.54679644929241E-13	4.52040707213047E-12	2.58754335852986E-12	2.08873981953615E-12	2.02638937716194E-12	3.2422230034591E-12	4.2086548602594E-12
0.00564	3.52279999414306E-12	2.18226548309747E-12	3.80337698482702E-12	4.36453096619494E-12	2.27579114665879E-12	2.74341946446539E-12	2.71224424327828E-12	3.67867610007859E-12	2.58754335852986E-12	3.21104778227199E-12	3.55397521533016E-12	4.05277875432387E-13	4.42688140856915E-12	2.55636813734275E-12	2.21344070428458E-12	1.90168849241351E-12	2.83694512802671E-12	4.14630441788519E-12
0.00566	3.7098513212657E-12	1.8705132712264E-12	3.58515043651727E-12	4.42688140856915E-12	2.11991504072326E-12	2.52519291615564E-12	2.8057699068396E-12	3.89690264838834E-12	2.27579114665879E-12	3.11752211871067E-12	3.61632565770438E-12	5.29978760180814E-13	4.1774796390723E-12	2.68106902209118E-12	2.36931681022011E-12	2.02638937716194E-12	2.71224424327828E-12	3.95925309076255E-12
0.00568	3.21104778227199E-12	1.71463716529087E-12	3.46044955176884E-12	4.36453096619494E-12	1.99521415597483E-12	2.338141589033E-12	2.7745946856525E-12	4.2086548602594E-12	2.27579114665879E-12	2.89929557040092E-12	3.49162477295595E-12	1.02878229917452E-12	3.92807786957544E-12	2.71224424327828E-12	2.61871857971696E-12	1.90168849241351E-12	2.52519291615564E-12	3.77220176363991E-12
0.0057	2.08873981953615E-12	1.74581238647798E-12	3.33574866702042E-12	4.11512919669808E-12	2.02638937716194E-12	2.3069663678459E-12	2.71224424327828E-12	4.6451079568789E-12	2.21344070428458E-12	2.74341946446539E-12	3.2733982246462E-12	1.68346194410376E-12	3.83455220601412E-12	2.61871857971696E-12	2.58754335852986E-12	1.65228672291666E-12	2.55636813734275E-12	3.7098513212657E-12
0.00572	1.24700884748427E-12	1.99521415597483E-12	3.2422230034591E-12	3.58515043651727E-12	2.08873981953615E-12	2.338141589033E-12	2.74341946446539E-12	4.89450972637575E-12	2.21344070428458E-12	2.8057699068396E-12	3.05517167633646E-12	2.40049203140722E-12	3.95925309076255E-12	2.40049203140722E-12	2.43166725259432E-12	1.46523539579401E-12	2.52519291615564E-12	3.7410265424528E-12
0.00574	9.04081414426094E-13	2.08873981953615E-12	3.02399645514935E-12	3.11752211871067E-12	1.99521415597483E-12	2.21344070428458E-12	2.83694512802671E-12	5.1127362746855E-12	2.15109026191036E-12	2.99282123396224E-12	2.83694512802671E-12	3.02399645514935E-12	4.1774796390723E-12	2.43166725259432E-12	2.18226548309747E-12	1.34053451104559E-12	2.64989380090407E-12	3.46044955176884E-12
0.00576	1.05995752036163E-12	2.11991504072326E-12	3.05517167633646E-12	2.61871857971696E-12	2.08873981953615E-12	2.15109026191036E-12	2.99282123396224E-12	4.76980884162733E-12	2.40049203140722E-12	3.02399645514935E-12	2.86812034921382E-12	3.77220176363991E-12	4.05277875432387E-12	2.43166725259432E-12	1.96403893478772E-12	1.18465840511005E-12	2.74341946446539E-12	2.96164601277514E-12
0.00578	1.21583362629716E-12	2.05756459834904E-12	3.52279999414306E-12	2.18226548309747E-12	2.21344070428458E-12	2.21344070428458E-12	3.14869733989778E-12	4.36453096619494E-12	2.55636813734275E-12	2.8057699068396E-12	3.05517167633646E-12	4.27100530263362E-12	3.89690264838834E-12	2.71224424327828E-12	1.68346194410376E-12	9.97607077987414E-13	2.52519291615564E-12	2.24461592547168E-12
0.0058	1.58993628054244E-12	2.11991504072326E-12	4.11512919669808E-12	1.99521415597483E-12	2.40049203140722E-12	2.43166725259432E-12	3.39809910939463E-12	3.7098513212657E-12	2.61871857971696E-12	2.36931681022011E-12	3.49162477295595E-12	4.70745839925311E-12	3.52279999414306E-12	3.14869733989778E-12	1.30935928985848E-12	7.79380529677668E-13	1.8393380500393E-12	1.90168849241351E-12
0.00582	1.93286371360062E-12	2.3069663678459E-12	4.52040707213047E-12	1.96403893478772E-12	2.71224424327828E-12	2.86812034921382E-12	3.77220176363991E-12	3.14869733989778E-12	2.49401769496854E-12	2.11991504072326E-12	3.7410265424528E-12	5.01921061112418E-12	3.17987256108488E-12	3.58515043651727E-12	1.09113274154873E-12	7.17030087303454E-13	1.4028849534198E-12	1.80816282885219E-12
0.00584	2.08873981953615E-12	2.3069663678459E-12	4.39570618738205E-12	2.18226548309747E-12	2.86812034921382E-12	3.2733982246462E-12	4.05277875432387E-12	2.68106902209118E-12	2.58754335852986E-12	2.05756459834904E-12	3.64750087889148E-12	5.14391149587261E-12	2.8057699068396E-12	3.77220176363991E-12	8.41730972051881E-13	5.92329202555027E-13	1.49641061698112E-12	2.05756459834904E-12
0.00586	2.21344070428458E-12	2.3069663678459E-12	4.05277875432387E-12	2.61871857971696E-12	2.93047079158803E-12	3.7410265424528E-12	4.27100530263362E-12	2.40049203140722E-12	2.86812034921382E-12	2.08873981953615E-12	3.49162477295595E-12	5.17508671705971E-12	2.49401769496854E-12	3.77220176363991E-12	9.04081414426094E-13	6.85854866116347E-13	2.08873981953615E-12	2.52519291615564E-12
0.00588	2.24461592547168E-12	2.02638937716194E-12	3.67867610007859E-12	2.89929557040092E-12	2.93047079158803E-12	4.1774796390723E-12	4.36453096619494E-12	2.24461592547168E-12	3.2422230034591E-12	2.36931681022011E-12	3.33574866702042E-12	5.08156105349839E-12	1.96403893478772E-12	3.52279999414306E-12	1.37170973223269E-12	1.09113274154873E-12	2.46284247378143E-12	2.86812034921382E-12
0.0059	2.43166725259432E-12	1.8705132712264E-12	3.52279999414306E-12	3.17987256108488E-12	3.05517167633646E-12	4.55158229331758E-12	4.42688140856915E-12	2.18226548309747E-12	3.61632565770438E-12	2.64989380090407E-12	3.36692388820752E-12	4.92568494756286E-12	1.49641061698112E-12	3.11752211871067E-12	1.93286371360062E-12	1.43406017460691E-12	2.86812034921382E-12	3.02399645514935E-12
0.00592	2.7745946856525E-12	1.65228672291666E-12	3.39809910939463E-12	3.08634689752356E-12	3.02399645514935E-12	4.73863362044022E-12	4.58275751450468E-12	2.18226548309747E-12	3.83455220601412E-12	2.8057699068396E-12	3.33574866702042E-12	4.58275751450468E-12	1.15348318392295E-12	2.7745946856525E-12	2.40049203140722E-12	1.80816282885219E-12	3.39809910939463E-12	3.08634689752356E-12
0.00594	3.02399645514935E-12	1.68346194410376E-12	3.2733982246462E-12	2.89929557040092E-12	3.05517167633646E-12	4.676283178066E-12	4.36453096619494E-12	2.3069663678459E-12	3.67867610007859E-12	2.89929557040092E-12	3.39809910939463E-12	4.05277875432387E-12	1.02878229917452E-12	2.74341946446539E-12	2.61871857971696E-12	1.99521415597483E-12	3.61632565770438E-12	3.11752211871067E-12
0.00596	3.14869733989778E-12	1.8393380500393E-12	3.42927433058174E-12	2.338141589033E-12	3.17987256108488E-12	4.48923185094337E-12	4.02160353313676E-12	2.36931681022011E-12	3.46044955176884E-12	2.99282123396224E-12	3.2733982246462E-12	3.61632565770438E-12	1.09113274154873E-12	2.99282123396224E-12	2.74341946446539E-12	2.15109026191036E-12	3.7098513212657E-12	3.2733982246462E-12
0.00598	3.21104778227199E-12	2.15109026191036E-12	3.52279999414306E-12	1.71463716529087E-12	3.2422230034591E-12	4.14630441788519E-12	3.52279999414306E-12	2.27579114665879E-12	3.05517167633646E-12	3.11752211871067E-12	3.2733982246462E-12	3.08634689752356E-12	1.30935928985848E-12	3.39809910939463E-12	2.8057699068396E-12	2.36931681022011E-12	3.58515043651727E-12	3.36692388820752E-12
0.006	2.99282123396224E-12	2.52519291615564E-12	3.67867610007859E-12	1.34053451104559E-12	3.2733982246462E-12	3.89690264838834E-12	3.2422230034591E-12	1.96403893478772E-12	3.02399645514935E-12	3.17987256108488E-12	3.30457344583331E-12	2.64989380090407E-12	1.62111150172955E-12	3.64750087889148E-12	2.61871857971696E-12	2.71224424327828E-12	3.30457344583331E-12	3.14869733989778E-12
0.00602	2.3069663678459E-12	2.99282123396224E-12	3.64750087889148E-12	1.37170973223269E-12	3.2733982246462E-12	3.80337698482702E-12	3.14869733989778E-12	1.77698760766508E-12	3.14869733989778E-12	2.99282123396224E-12	3.36692388820752E-12	2.36931681022011E-12	2.338141589033E-12	3.52279999414306E-12	2.52519291615564E-12	3.05517167633646E-12	2.8057699068396E-12	2.61871857971696E-12
0.00604	1.71463716529087E-12	3.42927433058174E-12	3.64750087889148E-12	1.65228672291666E-12	3.17987256108488E-12	3.7098513212657E-12	3.30457344583331E-12	1.90168849241351E-12	3.42927433058174E-12	2.55636813734275E-12	3.55397521533016E-12	2.40049203140722E-12	3.02399645514935E-12	3.17987256108488E-12	2.40049203140722E-12	3.2733982246462E-12	2.18226548309747E-12	2.18226548309747E-12
0.00606	1.58993628054244E-12	3.89690264838834E-12	3.7410265424528E-12	2.05756459834904E-12	3.14869733989778E-12	3.33574866702042E-12	3.58515043651727E-12	2.338141589033E-12	3.67867610007859E-12	2.3069663678459E-12	3.61632565770438E-12	2.43166725259432E-12	3.58515043651727E-12	2.96164601277514E-12	2.55636813734275E-12	3.49162477295595E-12	1.52758583816823E-12	1.90168849241351E-12
0.00608	2.02638937716194E-12	3.95925309076255E-12	3.7410265424528E-12	2.27579114665879E-12	3.21104778227199E-12	3.17987256108488E-12	3.77220176363991E-12	2.89929557040092E-12	3.64750087889148E-12	2.46284247378143E-12	3.33574866702042E-12	2.338141589033E-12	3.64750087889148E-12	2.83694512802671E-12	2.64989380090407E-12	3.46044955176884E-12	1.52758583816823E-12	1.96403893478772E-12
0.0061	2.68106902209118E-12	3.77220176363991E-12	3.7410265424528E-12	2.27579114665879E-12	3.11752211871067E-12	3.02399645514935E-12	4.02160353313676E-12	3.33574866702042E-12	3.52279999414306E-12	3.08634689752356E-12	3.08634689752356E-12	2.21344070428458E-12	3.33574866702042E-12	2.83694512802671E-12	2.86812034921382E-12	3.36692388820752E-12	1.80816282885219E-12	2.3069663678459E-12
0.00612	3.33574866702042E-12	3.49162477295595E-12	3.67867610007859E-12	2.11991504072326E-12	3.14869733989778E-12	2.93047079158803E-12	4.02160353313676E-12	3.58515043651727E-12	3.30457344583331E-12	3.7410265424528E-12	2.8057699068396E-12	2.02638937716194E-12	2.86812034921382E-12	2.83694512802671E-12	2.99282123396224E-12	3.21104778227199E-12	2.55636813734275E-12	2.96164601277514E-12
0.00614	3.95925309076255E-12	3.08634689752356E-12	3.80337698482702E-12	2.21344070428458E-12	3.05517167633646E-12	3.02399645514935E-12	3.99042831194966E-12	3.64750087889148E-12	2.93047079158803E-12	3.89690264838834E-12	2.83694512802671E-12	1.8393380500393E-12	2.52519291615564E-12	2.83694512802671E-12	3.2422230034591E-12	3.14869733989778E-12	3.36692388820752E-12	3.67867610007859E-12
0.00616	4.36453096619494E-12	2.7745946856525E-12	3.92807786957544E-12	2.52519291615564E-12	2.83694512802671E-12	3.21104778227199E-12	3.83455220601412E-12	3.7098513212657E-12	2.58754335852986E-12	3.7098513212657E-12	2.83694512802671E-12	1.74581238647798E-12	2.36931681022011E-12	3.02399645514935E-12	3.61632565770438E-12	2.96164601277514E-12	4.08395397551098E-12	4.23983008144651E-12
0.00618	4.52040707213047E-12	2.64989380090407E-12	3.89690264838834E-12	2.83694512802671E-12	2.52519291615564E-12	3.33574866702042E-12	3.7098513212657E-12	3.83455220601412E-12	2.40049203140722E-12	3.49162477295595E-12	2.64989380090407E-12	1.90168849241351E-12	2.15109026191036E-12	3.14869733989778E-12	4.23983008144651E-12	2.7745946856525E-12	4.27100530263362E-12	4.48923185094337E-12
0.0062	4.39570618738205E-12	2.74341946446539E-12	3.52279999414306E-12	2.99282123396224E-12	2.27579114665879E-12	3.2422230034591E-12	3.42927433058174E-12	4.14630441788519E-12	2.3069663678459E-12	3.14869733989778E-12	2.21344070428458E-12	2.18226548309747E-12	2.11991504072326E-12	3.30457344583331E-12	4.48923185094337E-12	2.64989380090407E-12	4.23983008144651E-12	4.33335574500783E-12
0.00622	4.08395397551098E-12	2.99282123396224E-12	3.11752211871067E-12	2.89929557040092E-12	2.338141589033E-12	2.93047079158803E-12	3.49162477295595E-12	4.33335574500783E-12	2.02638937716194E-12	2.7745946856525E-12	1.8393380500393E-12	2.46284247378143E-12	2.18226548309747E-12	3.49162477295595E-12	4.2086548602594E-12	2.55636813734275E-12	3.7410265424528E-12	3.83455220601412E-12
0.00624	3.86572742720123E-12	3.2422230034591E-12	2.83694512802671E-12	2.68106902209118E-12	2.58754335852986E-12	2.64989380090407E-12	3.64750087889148E-12	4.55158229331758E-12	1.74581238647798E-12	2.68106902209118E-12	2.18226548309747E-12	2.58754335852986E-12	2.52519291615564E-12	3.77220176363991E-12	3.61632565770438E-12	2.71224424327828E-12	3.21104778227199E-12	3.02399645514935E-12
0.00626	3.55397521533016E-12	3.21104778227199E-12	2.86812034921382E-12	2.27579114665879E-12	2.74341946446539E-12	2.61871857971696E-12	3.86572742720123E-12	4.58275751450468E-12	1.62111150172955E-12	2.74341946446539E-12	2.96164601277514E-12	2.71224424327828E-12	2.99282123396224E-12	4.11512919669808E-12	3.05517167633646E-12	2.99282123396224E-12	2.55636813734275E-12	2.338141589033E-12
0.00628	3.21104778227199E-12	3.11752211871067E-12	2.96164601277514E-12	2.05756459834904E-12	3.05517167633646E-12	2.83694512802671E-12	3.99042831194966E-12	4.52040707213047E-12	1.8393380500393E-12	2.86812034921382E-12	3.52279999414306E-12	2.93047079158803E-12	3.33574866702042E-12	4.30218052382072E-12	2.68106902209118E-12	3.14869733989778E-12	1.96403893478772E-12	2.21344070428458E-12
0.0063	2.86812034921382E-12	3.14869733989778E-12	3.11752211871067E-12	2.02638937716194E-12	3.21104778227199E-12	2.86812034921382E-12	3.89690264838834E-12	4.27100530263362E-12	1.99521415597483E-12	2.99282123396224E-12	3.83455220601412E-12	3.11752211871067E-12	3.52279999414306E-12	4.1774796390723E-12	2.43166725259432E-12	2.71224424327828E-12	1.58993628054244E-12	2.55636813734275E-12
0.00632	2.55636813734275E-12	3.21104778227199E-12	3.33574866702042E-12	2.08873981953615E-12	3.30457344583331E-12	2.83694512802671E-12	3.83455220601412E-12	4.08395397551098E-12	2.11991504072326E-12	3.11752211871067E-12	3.99042831194966E-12	3.30457344583331E-12	3.83455220601412E-12	3.92807786957544E-12	2.27579114665879E-12	2.05756459834904E-12	1.58993628054244E-12	3.11752211871067E-12
0.00634	2.24461592547168E-12	3.05517167633646E-12	3.52279999414306E-12	2.338141589033E-12	3.30457344583331E-12	2.8057699068396E-12	3.7410265424528E-12	4.05277875432387E-12	2.08873981953615E-12	3.11752211871067E-12	4.2086548602594E-12	3.49162477295595E-12	4.08395397551098E-12	3.64750087889148E-12	2.46284247378143E-12	1.55876105935534E-12	1.77698760766508E-12	3.58515043651727E-12
0.00636	2.05756459834904E-12	2.71224424327828E-12	3.61632565770438E-12	2.49401769496854E-12	3.17987256108488E-12	2.86812034921382E-12	3.55397521533016E-12	4.11512919669808E-12	2.18226548309747E-12	2.89929557040092E-12	3.92807786957544E-12	3.7098513212657E-12	4.36453096619494E-12	3.39809910939463E-12	2.89929557040092E-12	1.24700884748427E-12	2.21344070428458E-12	3.92807786957544E-12
0.00638	1.96403893478772E-12	2.24461592547168E-12	3.55397521533016E-12	2.49401769496854E-12	2.96164601277514E-12	3.05517167633646E-12	3.52279999414306E-12	4.42688140856915E-12	2.36931681022011E-12	2.71224424327828E-12	3.42927433058174E-12	3.86572742720123E-12	4.70745839925311E-12	3.02399645514935E-12	3.55397521533016E-12	8.72906193238988E-13	2.64989380090407E-12	3.83455220601412E-12
0.0064	1.93286371360062E-12	1.8705132712264E-12	3.2733982246462E-12	2.55636813734275E-12	2.7745946856525E-12	3.02399645514935E-12	3.36692388820752E-12	4.6451079568789E-12	2.71224424327828E-12	2.27579114665879E-12	2.74341946446539E-12	4.08395397551098E-12	4.80098406281443E-12	2.7745946856525E-12	4.1774796390723E-12	5.29978760180814E-13	2.99282123396224E-12	3.99042831194966E-12
0.00642	2.21344070428458E-12	1.71463716529087E-12	2.83694512802671E-12	2.61871857971696E-12	2.64989380090407E-12	2.86812034921382E-12	3.17987256108488E-12	4.73863362044022E-12	2.99282123396224E-12	2.02638937716194E-12	2.338141589033E-12	4.23983008144651E-12	4.73863362044022E-12	2.58754335852986E-12	4.83215928400154E-12	5.29978760180814E-13	3.2422230034591E-12	4.02160353313676E-12
0.00644	2.74341946446539E-12	1.58993628054244E-12	2.64989380090407E-12	2.7745946856525E-12	2.7745946856525E-12	2.55636813734275E-12	2.99282123396224E-12	4.48923185094337E-12	3.17987256108488E-12	1.68346194410376E-12	2.21344070428458E-12	4.11512919669808E-12	4.48923185094337E-12	2.40049203140722E-12	5.33096282299525E-12	5.92329202555027E-13	3.36692388820752E-12	4.14630441788519E-12
0.00646	3.05517167633646E-12	1.55876105935534E-12	2.8057699068396E-12	3.02399645514935E-12	2.96164601277514E-12	2.18226548309747E-12	2.7745946856525E-12	4.02160353313676E-12	3.11752211871067E-12	1.37170973223269E-12	2.18226548309747E-12	3.7410265424528E-12	4.30218052382072E-12	2.55636813734275E-12	5.39331326536946E-12	8.10555750864774E-13	3.36692388820752E-12	4.11512919669808E-12
0.00648	2.99282123396224E-12	1.80816282885219E-12	3.02399645514935E-12	3.11752211871067E-12	3.2733982246462E-12	1.8393380500393E-12	2.71224424327828E-12	3.55397521533016E-12	2.89929557040092E-12	1.18465840511005E-12	2.27579114665879E-12	3.2733982246462E-12	4.05277875432387E-12	2.89929557040092E-12	5.05038583231129E-12	1.02878229917452E-12	3.30457344583331E-12	3.92807786957544E-12
0.0065	2.83694512802671E-12	2.02638937716194E-12	3.30457344583331E-12	3.2733982246462E-12	3.55397521533016E-12	1.80816282885219E-12	2.61871857971696E-12	3.17987256108488E-12	2.89929557040092E-12	1.15348318392295E-12	2.43166725259432E-12	2.86812034921382E-12	3.95925309076255E-12	3.17987256108488E-12	4.36453096619494E-12	1.34053451104559E-12	3.2422230034591E-12	3.55397521533016E-12
0.00652	2.93047079158803E-12	2.43166725259432E-12	3.42927433058174E-12	3.2422230034591E-12	3.49162477295595E-12	2.11991504072326E-12	2.7745946856525E-12	3.02399645514935E-12	3.08634689752356E-12	1.37170973223269E-12	2.61871857971696E-12	2.64989380090407E-12	3.80337698482702E-12	3.52279999414306E-12	3.55397521533016E-12	1.65228672291666E-12	3.05517167633646E-12	3.02399645514935E-12
0.00654	3.02399645514935E-12	2.7745946856525E-12	3.14869733989778E-12	3.08634689752356E-12	3.11752211871067E-12	2.43166725259432E-12	3.21104778227199E-12	2.93047079158803E-12	3.39809910939463E-12	1.68346194410376E-12	2.99282123396224E-12	2.52519291615564E-12	3.58515043651727E-12	3.77220176363991E-12	2.93047079158803E-12	1.93286371360062E-12	2.61871857971696E-12	2.8057699068396E-12
0.00656	2.86812034921382E-12	3.02399645514935E-12	2.93047079158803E-12	2.86812034921382E-12	2.68106902209118E-12	2.93047079158803E-12	3.39809910939463E-12	2.99282123396224E-12	3.58515043651727E-12	1.90168849241351E-12	3.36692388820752E-12	2.55636813734275E-12	3.39809910939463E-12	3.99042831194966E-12	2.58754335852986E-12	2.24461592547168E-12	1.99521415597483E-12	2.83694512802671E-12
0.00658	2.52519291615564E-12	3.30457344583331E-12	2.99282123396224E-12	2.74341946446539E-12	2.27579114665879E-12	3.46044955176884E-12	3.49162477295595E-12	3.21104778227199E-12	3.61632565770438E-12	2.11991504072326E-12	3.36692388820752E-12	2.74341946446539E-12	3.2733982246462E-12	4.1774796390723E-12	2.338141589033E-12	2.43166725259432E-12	1.49641061698112E-12	2.83694512802671E-12
0.0066	2.338141589033E-12	3.2733982246462E-12	3.2422230034591E-12	2.64989380090407E-12	2.08873981953615E-12	3.80337698482702E-12	3.39809910939463E-12	3.17987256108488E-12	3.64750087889148E-12	2.24461592547168E-12	3.30457344583331E-12	2.89929557040092E-12	3.14869733989778E-12	4.1774796390723E-12	2.15109026191036E-12	2.58754335852986E-12	1.30935928985848E-12	2.52519291615564E-12
0.00662	2.27579114665879E-12	3.11752211871067E-12	3.08634689752356E-12	2.40049203140722E-12	2.02638937716194E-12	4.02160353313676E-12	3.30457344583331E-12	2.99282123396224E-12	3.67867610007859E-12	2.15109026191036E-12	2.99282123396224E-12	3.05517167633646E-12	3.2733982246462E-12	4.11512919669808E-12	2.15109026191036E-12	2.40049203140722E-12	1.62111150172955E-12	2.15109026191036E-12
0.00664	2.18226548309747E-12	2.83694512802671E-12	2.52519291615564E-12	2.11991504072326E-12	1.93286371360062E-12	4.23983008144651E-12	3.11752211871067E-12	2.7745946856525E-12	3.61632565770438E-12	1.90168849241351E-12	2.7745946856525E-12	3.05517167633646E-12	3.2733982246462E-12	3.99042831194966E-12	2.18226548309747E-12	2.338141589033E-12	2.27579114665879E-12	1.74581238647798E-12
0.00666	2.08873981953615E-12	2.46284247378143E-12	1.99521415597483E-12	1.8705132712264E-12	1.77698760766508E-12	4.55158229331758E-12	3.08634689752356E-12	2.49401769496854E-12	3.49162477295595E-12	1.8705132712264E-12	2.55636813734275E-12	3.14869733989778E-12	2.99282123396224E-12	3.83455220601412E-12	2.18226548309747E-12	2.43166725259432E-12	2.89929557040092E-12	1.43406017460691E-12
0.00668	2.08873981953615E-12	2.02638937716194E-12	1.68346194410376E-12	1.55876105935534E-12	1.74581238647798E-12	4.6451079568789E-12	3.17987256108488E-12	2.43166725259432E-12	3.33574866702042E-12	2.08873981953615E-12	2.40049203140722E-12	2.71224424327828E-12	2.49401769496854E-12	3.77220176363991E-12	2.15109026191036E-12	2.58754335852986E-12	3.2422230034591E-12	1.55876105935534E-12
0.0067	2.21344070428458E-12	1.37170973223269E-12	1.65228672291666E-12	1.37170973223269E-12	1.65228672291666E-12	4.52040707213047E-12	3.33574866702042E-12	2.46284247378143E-12	3.08634689752356E-12	2.338141589033E-12	2.36931681022011E-12	2.338141589033E-12	2.05756459834904E-12	3.55397521533016E-12	2.08873981953615E-12	2.7745946856525E-12	3.2733982246462E-12	2.15109026191036E-12
0.00672	2.55636813734275E-12	1.05995752036163E-12	1.8393380500393E-12	1.46523539579401E-12	1.27818406867137E-12	4.2086548602594E-12	3.52279999414306E-12	2.7745946856525E-12	2.86812034921382E-12	2.68106902209118E-12	2.18226548309747E-12	1.93286371360062E-12	1.93286371360062E-12	3.30457344583331E-12	2.18226548309747E-12	2.96164601277514E-12	3.2422230034591E-12	2.8057699068396E-12
0.00674	2.83694512802671E-12	1.18465840511005E-12	2.21344070428458E-12	1.52758583816823E-12	1.09113274154873E-12	4.05277875432387E-12	3.61632565770438E-12	3.14869733989778E-12	2.7745946856525E-12	2.86812034921382E-12	2.11991504072326E-12	2.02638937716194E-12	1.77698760766508E-12	3.05517167633646E-12	2.24461592547168E-12	2.96164601277514E-12	3.36692388820752E-12	3.39809910939463E-12
0.00676	3.11752211871067E-12	1.4028849534198E-12	2.64989380090407E-12	1.77698760766508E-12	9.66431856800308E-13	3.92807786957544E-12	3.49162477295595E-12	3.49162477295595E-12	2.68106902209118E-12	3.08634689752356E-12	2.08873981953615E-12	2.21344070428458E-12	1.49641061698112E-12	2.8057699068396E-12	2.27579114665879E-12	2.86812034921382E-12	3.36692388820752E-12	3.7098513212657E-12
0.00678	3.02399645514935E-12	1.55876105935534E-12	2.89929557040092E-12	1.96403893478772E-12	9.97607077987414E-13	4.11512919669808E-12	3.30457344583331E-12	3.67867610007859E-12	2.58754335852986E-12	3.11752211871067E-12	2.36931681022011E-12	2.49401769496854E-12	1.49641061698112E-12	2.52519291615564E-12	2.36931681022011E-12	2.40049203140722E-12	3.55397521533016E-12	3.83455220601412E-12
0.0068	2.64989380090407E-12	1.71463716529087E-12	3.02399645514935E-12	2.338141589033E-12	1.18465840511005E-12	4.30218052382072E-12	3.2422230034591E-12	3.64750087889148E-12	2.61871857971696E-12	3.05517167633646E-12	2.58754335852986E-12	2.86812034921382E-12	1.65228672291666E-12	2.40049203140722E-12	2.55636813734275E-12	1.99521415597483E-12	3.64750087889148E-12	3.83455220601412E-12
0.00682	2.46284247378143E-12	1.8705132712264E-12	3.11752211871067E-12	2.93047079158803E-12	1.43406017460691E-12	4.45805662975626E-12	3.30457344583331E-12	3.55397521533016E-12	2.71224424327828E-12	2.7745946856525E-12	2.86812034921382E-12	3.17987256108488E-12	2.11991504072326E-12	2.40049203140722E-12	2.71224424327828E-12	1.62111150172955E-12	3.7410265424528E-12	3.55397521533016E-12
0.00684	2.36931681022011E-12	1.99521415597483E-12	3.08634689752356E-12	3.49162477295595E-12	1.55876105935534E-12	4.48923185094337E-12	3.46044955176884E-12	3.49162477295595E-12	2.55636813734275E-12	2.55636813734275E-12	3.08634689752356E-12	3.55397521533016E-12	2.68106902209118E-12	2.68106902209118E-12	2.86812034921382E-12	1.30935928985848E-12	3.89690264838834E-12	3.52279999414306E-12
0.00686	2.24461592547168E-12	2.08873981953615E-12	3.05517167633646E-12	3.86572742720123E-12	1.65228672291666E-12	4.52040707213047E-12	3.7098513212657E-12	3.2422230034591E-12	2.21344070428458E-12	2.68106902209118E-12	2.96164601277514E-12	3.83455220601412E-12	3.17987256108488E-12	3.02399645514935E-12	2.83694512802671E-12	1.21583362629716E-12	4.39570618738205E-12	3.39809910939463E-12
0.00688	2.27579114665879E-12	2.08873981953615E-12	3.08634689752356E-12	3.89690264838834E-12	1.77698760766508E-12	4.58275751450468E-12	3.83455220601412E-12	2.99282123396224E-12	1.71463716529087E-12	3.02399645514935E-12	2.8057699068396E-12	3.99042831194966E-12	3.67867610007859E-12	3.52279999414306E-12	2.86812034921382E-12	1.46523539579401E-12	4.92568494756286E-12	3.21104778227199E-12
0.0069	2.24461592547168E-12	1.77698760766508E-12	3.17987256108488E-12	3.7410265424528E-12	1.90168849241351E-12	4.33335574500783E-12	3.83455220601412E-12	2.7745946856525E-12	1.24700884748427E-12	3.52279999414306E-12	2.8057699068396E-12	4.14630441788519E-12	3.89690264838834E-12	3.80337698482702E-12	2.96164601277514E-12	2.08873981953615E-12	5.05038583231129E-12	3.08634689752356E-12
0.00692	2.21344070428458E-12	1.58993628054244E-12	3.14869733989778E-12	3.39809910939463E-12	1.99521415597483E-12	3.99042831194966E-12	3.52279999414306E-12	2.61871857971696E-12	9.97607077987414E-13	3.30457344583331E-12	2.74341946446539E-12	4.27100530263362E-12	3.80337698482702E-12	3.86572742720123E-12	3.52279999414306E-12	2.7745946856525E-12	4.89450972637575E-12	2.68106902209118E-12
0.00694	2.18226548309747E-12	1.4028849534198E-12	3.08634689752356E-12	3.11752211871067E-12	1.99521415597483E-12	3.67867610007859E-12	3.2422230034591E-12	2.7745946856525E-12	9.66431856800308E-13	2.64989380090407E-12	2.74341946446539E-12	4.36453096619494E-12	3.58515043651727E-12	3.7410265424528E-12	4.11512919669808E-12	3.21104778227199E-12	4.42688140856915E-12	2.21344070428458E-12
0.00696	2.24461592547168E-12	1.37170973223269E-12	2.83694512802671E-12	2.89929557040092E-12	2.05756459834904E-12	3.58515043651727E-12	2.86812034921382E-12	3.21104778227199E-12	1.24700884748427E-12	2.08873981953615E-12	2.36931681022011E-12	4.23983008144651E-12	3.52279999414306E-12	3.61632565770438E-12	4.42688140856915E-12	3.21104778227199E-12	4.02160353313676E-12	2.08873981953615E-12
0.00698	2.49401769496854E-12	1.37170973223269E-12	2.86812034921382E-12	2.8057699068396E-12	1.96403893478772E-12	3.39809910939463E-12	2.52519291615564E-12	3.55397521533016E-12	1.74581238647798E-12	1.62111150172955E-12	1.8705132712264E-12	4.05277875432387E-12	3.64750087889148E-12	3.17987256108488E-12	4.6451079568789E-12	3.02399645514935E-12	3.55397521533016E-12	2.02638937716194E-12
0.007	2.64989380090407E-12	1.4028849534198E-12	3.08634689752356E-12	2.86812034921382E-12	1.71463716529087E-12	3.42927433058174E-12	2.27579114665879E-12	3.86572742720123E-12	2.27579114665879E-12	1.27818406867137E-12	1.99521415597483E-12	3.7098513212657E-12	3.7098513212657E-12	2.86812034921382E-12	4.33335574500783E-12	2.58754335852986E-12	3.2422230034591E-12	2.24461592547168E-12
0.00702	2.89929557040092E-12	1.62111150172955E-12	3.2733982246462E-12	3.02399645514935E-12	1.46523539579401E-12	3.2422230034591E-12	2.11991504072326E-12	3.89690264838834E-12	2.49401769496854E-12	1.09113274154873E-12	2.15109026191036E-12	3.33574866702042E-12	3.77220176363991E-12	2.64989380090407E-12	3.86572742720123E-12	2.46284247378143E-12	2.83694512802671E-12	2.61871857971696E-12
0.00704	3.02399645514935E-12	1.93286371360062E-12	3.52279999414306E-12	3.11752211871067E-12	1.30935928985848E-12	2.99282123396224E-12	2.11991504072326E-12	3.86572742720123E-12	2.46284247378143E-12	1.12230796273584E-12	2.36931681022011E-12	2.89929557040092E-12	3.77220176363991E-12	2.49401769496854E-12	3.39809910939463E-12	2.71224424327828E-12	2.68106902209118E-12	2.99282123396224E-12
0.00706	3.2422230034591E-12	2.3069663678459E-12	3.7098513212657E-12	3.36692388820752E-12	1.30935928985848E-12	2.64989380090407E-12	2.40049203140722E-12	3.83455220601412E-12	2.61871857971696E-12	1.43406017460691E-12	2.24461592547168E-12	2.71224424327828E-12	3.36692388820752E-12	2.8057699068396E-12	3.05517167633646E-12	2.99282123396224E-12	2.89929557040092E-12	3.33574866702042E-12
0.00708	3.49162477295595E-12	2.71224424327828E-12	3.77220176363991E-12	3.61632565770438E-12	1.62111150172955E-12	2.46284247378143E-12	2.8057699068396E-12	3.77220176363991E-12	2.96164601277514E-12	1.55876105935534E-12	2.43166725259432E-12	3.42927433058174E-12	2.86812034921382E-12	3.14869733989778E-12	2.86812034921382E-12	2.96164601277514E-12	3.21104778227199E-12	3.39809910939463E-12
0.0071	3.61632565770438E-12	3.2733982246462E-12	3.77220176363991E-12	3.64750087889148E-12	2.11991504072326E-12	2.24461592547168E-12	3.11752211871067E-12	3.77220176363991E-12	3.36692388820752E-12	1.68346194410376E-12	2.61871857971696E-12	4.42688140856915E-12	2.36931681022011E-12	3.58515043651727E-12	2.86812034921382E-12	2.64989380090407E-12	3.61632565770438E-12	3.36692388820752E-12
0.00712	3.52279999414306E-12	3.7098513212657E-12	3.7410265424528E-12	3.49162477295595E-12	2.46284247378143E-12	2.24461592547168E-12	3.17987256108488E-12	3.64750087889148E-12	3.92807786957544E-12	1.71463716529087E-12	2.61871857971696E-12	5.05038583231129E-12	1.96403893478772E-12	3.80337698482702E-12	3.11752211871067E-12	2.18226548309747E-12	4.05277875432387E-12	3.17987256108488E-12
0.00714	3.2733982246462E-12	3.7410265424528E-12	3.64750087889148E-12	3.36692388820752E-12	2.93047079158803E-12	2.40049203140722E-12	3.17987256108488E-12	3.67867610007859E-12	4.36453096619494E-12	1.62111150172955E-12	2.40049203140722E-12	4.92568494756286E-12	1.80816282885219E-12	3.95925309076255E-12	3.52279999414306E-12	1.77698760766508E-12	4.2086548602594E-12	3.17987256108488E-12
0.00716	2.96164601277514E-12	3.42927433058174E-12	3.61632565770438E-12	3.36692388820752E-12	3.42927433058174E-12	2.83694512802671E-12	2.99282123396224E-12	3.7410265424528E-12	4.83215928400154E-12	1.68346194410376E-12	2.21344070428458E-12	4.70745839925311E-12	1.8705132712264E-12	4.02160353313676E-12	3.89690264838834E-12	1.49641061698112E-12	4.23983008144651E-12	3.2422230034591E-12
0.00718	2.68106902209118E-12	3.17987256108488E-12	3.36692388820752E-12	3.36692388820752E-12	3.99042831194966E-12	3.21104778227199E-12	3.05517167633646E-12	3.77220176363991E-12	5.01921061112418E-12	1.58993628054244E-12	2.24461592547168E-12	4.39570618738205E-12	1.93286371360062E-12	3.92807786957544E-12	4.05277875432387E-12	1.30935928985848E-12	4.30218052382072E-12	3.49162477295595E-12
0.0072	2.83694512802671E-12	2.99282123396224E-12	3.17987256108488E-12	3.2422230034591E-12	4.39570618738205E-12	3.61632565770438E-12	3.14869733989778E-12	3.49162477295595E-12	4.61393273569179E-12	1.65228672291666E-12	2.43166725259432E-12	4.11512919669808E-12	2.18226548309747E-12	3.61632565770438E-12	3.89690264838834E-12	1.34053451104559E-12	4.23983008144651E-12	3.77220176363991E-12
0.00722	3.36692388820752E-12	2.99282123396224E-12	3.02399645514935E-12	3.08634689752356E-12	4.58275751450468E-12	3.83455220601412E-12	3.2422230034591E-12	3.05517167633646E-12	3.86572742720123E-12	1.49641061698112E-12	2.64989380090407E-12	3.86572742720123E-12	2.43166725259432E-12	3.2422230034591E-12	3.55397521533016E-12	1.55876105935534E-12	4.08395397551098E-12	4.08395397551098E-12
0.00724	3.52279999414306E-12	2.96164601277514E-12	2.86812034921382E-12	2.89929557040092E-12	4.33335574500783E-12	4.08395397551098E-12	3.36692388820752E-12	2.58754335852986E-12	3.05517167633646E-12	1.4028849534198E-12	2.99282123396224E-12	3.67867610007859E-12	2.7745946856525E-12	2.86812034921382E-12	3.21104778227199E-12	1.74581238647798E-12	3.83455220601412E-12	4.30218052382072E-12
0.00726	3.33574866702042E-12	3.02399645514935E-12	2.86812034921382E-12	2.86812034921382E-12	3.86572742720123E-12	4.1774796390723E-12	3.64750087889148E-12	2.46284247378143E-12	2.49401769496854E-12	1.55876105935534E-12	3.49162477295595E-12	3.64750087889148E-12	3.17987256108488E-12	2.61871857971696E-12	2.89929557040092E-12	2.18226548309747E-12	3.52279999414306E-12	4.2086548602594E-12
0.00728	3.08634689752356E-12	2.93047079158803E-12	2.96164601277514E-12	3.08634689752356E-12	3.2733982246462E-12	4.27100530263362E-12	3.99042831194966E-12	2.58754335852986E-12	2.40049203140722E-12	1.8393380500393E-12	4.05277875432387E-12	3.64750087889148E-12	3.33574866702042E-12	2.55636813734275E-12	2.7745946856525E-12	2.52519291615564E-12	3.05517167633646E-12	4.11512919669808E-12
0.0073	2.89929557040092E-12	2.83694512802671E-12	3.17987256108488E-12	3.2422230034591E-12	2.71224424327828E-12	4.27100530263362E-12	4.27100530263362E-12	3.05517167633646E-12	2.61871857971696E-12	2.21344070428458E-12	4.27100530263362E-12	3.77220176363991E-12	3.39809910939463E-12	2.7745946856525E-12	2.74341946446539E-12	2.8057699068396E-12	2.74341946446539E-12	3.95925309076255E-12
0.00732	2.71224424327828E-12	2.58754335852986E-12	3.14869733989778E-12	3.42927433058174E-12	2.3069663678459E-12	4.23983008144651E-12	4.6451079568789E-12	3.33574866702042E-12	2.83694512802671E-12	2.61871857971696E-12	4.23983008144651E-12	3.89690264838834E-12	3.46044955176884E-12	2.99282123396224E-12	2.58754335852986E-12	2.74341946446539E-12	2.52519291615564E-12	3.86572742720123E-12
0.00734	2.61871857971696E-12	2.338141589033E-12	2.93047079158803E-12	3.61632565770438E-12	1.96403893478772E-12	4.1774796390723E-12	4.83215928400154E-12	3.7098513212657E-12	2.89929557040092E-12	2.93047079158803E-12	4.08395397551098E-12	3.86572742720123E-12	3.61632565770438E-12	3.17987256108488E-12	2.21344070428458E-12	2.46284247378143E-12	2.24461592547168E-12	3.77220176363991E-12
0.00736	2.52519291615564E-12	2.21344070428458E-12	2.86812034921382E-12	3.39809910939463E-12	1.80816282885219E-12	4.02160353313676E-12	4.80098406281443E-12	3.64750087889148E-12	2.83694512802671E-12	3.2422230034591E-12	3.86572742720123E-12	3.92807786957544E-12	3.92807786957544E-12	3.21104778227199E-12	1.62111150172955E-12	2.21344070428458E-12	1.99521415597483E-12	3.67867610007859E-12
0.00738	2.68106902209118E-12	2.3069663678459E-12	3.05517167633646E-12	3.14869733989778E-12	1.68346194410376E-12	3.89690264838834E-12	4.676283178066E-12	3.36692388820752E-12	2.89929557040092E-12	3.52279999414306E-12	3.7410265424528E-12	3.80337698482702E-12	4.11512919669808E-12	3.30457344583331E-12	1.4028849534198E-12	2.24461592547168E-12	1.71463716529087E-12	3.80337698482702E-12
0.0074	2.7745946856525E-12	2.61871857971696E-12	3.14869733989778E-12	2.83694512802671E-12	1.77698760766508E-12	3.7410265424528E-12	4.76980884162733E-12	2.96164601277514E-12	2.89929557040092E-12	3.52279999414306E-12	3.67867610007859E-12	3.61632565770438E-12	4.2086548602594E-12	3.52279999414306E-12	1.68346194410376E-12	2.58754335852986E-12	1.52758583816823E-12	3.99042831194966E-12
0.00742	2.7745946856525E-12	2.8057699068396E-12	2.8057699068396E-12	2.52519291615564E-12	1.8393380500393E-12	3.7098513212657E-12	4.89450972637575E-12	2.74341946446539E-12	2.99282123396224E-12	3.52279999414306E-12	3.39809910939463E-12	3.42927433058174E-12	4.14630441788519E-12	3.7098513212657E-12	2.27579114665879E-12	2.7745946856525E-12	1.46523539579401E-12	4.08395397551098E-12
0.00744	2.64989380090407E-12	2.83694512802671E-12	2.15109026191036E-12	2.05756459834904E-12	2.02638937716194E-12	3.7098513212657E-12	4.86333450518865E-12	2.55636813734275E-12	3.05517167633646E-12	3.33574866702042E-12	3.08634689752356E-12	3.2733982246462E-12	4.05277875432387E-12	4.08395397551098E-12	2.64989380090407E-12	2.89929557040092E-12	1.49641061698112E-12	4.23983008144651E-12
0.00746	2.49401769496854E-12	2.61871857971696E-12	1.77698760766508E-12	1.46523539579401E-12	2.15109026191036E-12	3.80337698482702E-12	4.58275751450468E-12	2.71224424327828E-12	3.02399645514935E-12	3.2422230034591E-12	2.8057699068396E-12	3.36692388820752E-12	3.99042831194966E-12	4.11512919669808E-12	2.74341946446539E-12	2.7745946856525E-12	1.74581238647798E-12	4.23983008144651E-12
0.00748	2.24461592547168E-12	2.11991504072326E-12	1.99521415597483E-12	1.09113274154873E-12	2.27579114665879E-12	3.80337698482702E-12	4.1774796390723E-12	3.02399645514935E-12	2.93047079158803E-12	2.99282123396224E-12	2.8057699068396E-12	3.67867610007859E-12	3.86572742720123E-12	3.99042831194966E-12	2.74341946446539E-12	2.49401769496854E-12	2.15109026191036E-12	4.2086548602594E-12
0.0075	2.05756459834904E-12	1.77698760766508E-12	2.36931681022011E-12	9.66431856800308E-13	2.27579114665879E-12	3.80337698482702E-12	3.83455220601412E-12	3.52279999414306E-12	2.61871857971696E-12	2.8057699068396E-12	2.86812034921382E-12	3.77220176363991E-12	3.7098513212657E-12	3.61632565770438E-12	2.64989380090407E-12	2.338141589033E-12	2.49401769496854E-12	4.08395397551098E-12
0.00752	1.58993628054244E-12	2.11991504072326E-12	2.74341946446539E-12	1.18465840511005E-12	2.36931681022011E-12	3.64750087889148E-12	3.58515043651727E-12	3.83455220601412E-12	2.27579114665879E-12	2.64989380090407E-12	2.99282123396224E-12	3.77220176363991E-12	3.64750087889148E-12	3.42927433058174E-12	2.36931681022011E-12	2.27579114665879E-12	2.61871857971696E-12	3.92807786957544E-12
0.00754	1.24700884748427E-12	3.05517167633646E-12	3.2422230034591E-12	1.74581238647798E-12	2.338141589033E-12	3.7098513212657E-12	3.36692388820752E-12	3.92807786957544E-12	1.96403893478772E-12	2.71224424327828E-12	3.11752211871067E-12	3.67867610007859E-12	3.58515043651727E-12	3.2422230034591E-12	2.11991504072326E-12	2.15109026191036E-12	2.58754335852986E-12	3.92807786957544E-12
0.00756	1.46523539579401E-12	4.05277875432387E-12	3.67867610007859E-12	2.21344070428458E-12	2.27579114665879E-12	3.89690264838834E-12	3.2733982246462E-12	3.95925309076255E-12	1.90168849241351E-12	2.74341946446539E-12	3.39809910939463E-12	3.39809910939463E-12	3.46044955176884E-12	3.21104778227199E-12	2.11991504072326E-12	2.05756459834904E-12	2.46284247378143E-12	4.02160353313676E-12
0.00758	1.80816282885219E-12	4.39570618738205E-12	3.89690264838834E-12	2.40049203140722E-12	2.3069663678459E-12	4.05277875432387E-12	3.36692388820752E-12	3.77220176363991E-12	2.08873981953615E-12	2.74341946446539E-12	3.80337698482702E-12	3.05517167633646E-12	3.30457344583331E-12	3.39809910939463E-12	2.21344070428458E-12	1.93286371360062E-12	2.338141589033E-12	3.80337698482702E-12
0.0076	2.24461592547168E-12	4.30218052382072E-12	3.95925309076255E-12	2.46284247378143E-12	2.43166725259432E-12	4.02160353313676E-12	3.52279999414306E-12	3.46044955176884E-12	2.338141589033E-12	2.86812034921382E-12	3.95925309076255E-12	2.74341946446539E-12	3.08634689752356E-12	3.7098513212657E-12	2.3069663678459E-12	1.90168849241351E-12	2.27579114665879E-12	3.64750087889148E-12
0.00762	2.64989380090407E-12	3.89690264838834E-12	3.99042831194966E-12	2.46284247378143E-12	2.58754335852986E-12	3.77220176363991E-12	3.95925309076255E-12	3.21104778227199E-12	2.43166725259432E-12	3.02399645514935E-12	4.02160353313676E-12	2.36931681022011E-12	3.02399645514935E-12	4.1774796390723E-12	2.338141589033E-12	2.05756459834904E-12	2.11991504072326E-12	3.11752211871067E-12
0.00764	3.05517167633646E-12	3.30457344583331E-12	3.92807786957544E-12	2.55636813734275E-12	2.86812034921382E-12	3.42927433058174E-12	4.27100530263362E-12	3.08634689752356E-12	2.58754335852986E-12	3.46044955176884E-12	4.05277875432387E-12	2.18226548309747E-12	2.99282123396224E-12	4.23983008144651E-12	2.43166725259432E-12	2.46284247378143E-12	2.08873981953615E-12	2.58754335852986E-12
0.00766	3.2422230034591E-12	2.86812034921382E-12	3.92807786957544E-12	2.52519291615564E-12	3.14869733989778E-12	3.17987256108488E-12	4.6451079568789E-12	2.99282123396224E-12	2.58754335852986E-12	3.86572742720123E-12	3.89690264838834E-12	2.18226548309747E-12	3.21104778227199E-12	4.14630441788519E-12	2.49401769496854E-12	2.86812034921382E-12	2.24461592547168E-12	1.99521415597483E-12
0.00768	3.33574866702042E-12	2.58754335852986E-12	3.89690264838834E-12	2.7745946856525E-12	3.42927433058174E-12	3.11752211871067E-12	4.73863362044022E-12	2.93047079158803E-12	2.58754335852986E-12	4.08395397551098E-12	3.36692388820752E-12	2.27579114665879E-12	3.30457344583331E-12	3.80337698482702E-12	2.71224424327828E-12	2.96164601277514E-12	2.52519291615564E-12	1.62111150172955E-12
0.0077	3.17987256108488E-12	2.52519291615564E-12	3.67867610007859E-12	2.83694512802671E-12	3.58515043651727E-12	3.11752211871067E-12	4.55158229331758E-12	2.89929557040092E-12	2.61871857971696E-12	3.64750087889148E-12	2.36931681022011E-12	2.40049203140722E-12	3.2422230034591E-12	3.36692388820752E-12	3.14869733989778E-12	2.71224424327828E-12	2.99282123396224E-12	1.58993628054244E-12
0.00772	2.99282123396224E-12	2.68106902209118E-12	3.33574866702042E-12	2.99282123396224E-12	3.39809910939463E-12	3.2733982246462E-12	4.39570618738205E-12	2.99282123396224E-12	2.61871857971696E-12	3.08634689752356E-12	1.58993628054244E-12	2.68106902209118E-12	3.02399645514935E-12	3.21104778227199E-12	3.52279999414306E-12	2.18226548309747E-12	3.36692388820752E-12	1.8393380500393E-12
0.00774	2.68106902209118E-12	2.93047079158803E-12	3.14869733989778E-12	3.17987256108488E-12	3.11752211871067E-12	3.7410265424528E-12	4.14630441788519E-12	3.2733982246462E-12	2.49401769496854E-12	2.8057699068396E-12	1.27818406867137E-12	2.93047079158803E-12	2.7745946856525E-12	3.14869733989778E-12	3.42927433058174E-12	1.65228672291666E-12	3.77220176363991E-12	2.15109026191036E-12
0.00776	2.64989380090407E-12	3.2422230034591E-12	3.2422230034591E-12	3.2733982246462E-12	2.86812034921382E-12	4.2086548602594E-12	3.83455220601412E-12	3.58515043651727E-12	2.338141589033E-12	2.58754335852986E-12	1.43406017460691E-12	3.2733982246462E-12	2.86812034921382E-12	3.11752211871067E-12	3.39809910939463E-12	1.24700884748427E-12	3.99042831194966E-12	2.43166725259432E-12
0.00778	2.93047079158803E-12	3.36692388820752E-12	3.2733982246462E-12	2.93047079158803E-12	2.89929557040092E-12	4.61393273569179E-12	3.46044955176884E-12	3.86572742720123E-12	2.08873981953615E-12	2.36931681022011E-12	1.68346194410376E-12	3.61632565770438E-12	3.02399645514935E-12	3.11752211871067E-12	3.33574866702042E-12	1.02878229917452E-12	3.86572742720123E-12	2.64989380090407E-12
0.0078	3.36692388820752E-12	3.2422230034591E-12	3.2733982246462E-12	2.36931681022011E-12	3.2733982246462E-12	4.83215928400154E-12	2.99282123396224E-12	3.95925309076255E-12	2.05756459834904E-12	2.40049203140722E-12	2.02638937716194E-12	3.77220176363991E-12	3.2733982246462E-12	3.14869733989778E-12	3.08634689752356E-12	1.09113274154873E-12	3.83455220601412E-12	2.7745946856525E-12
0.00782	3.89690264838834E-12	2.99282123396224E-12	2.99282123396224E-12	2.02638937716194E-12	3.61632565770438E-12	4.86333450518865E-12	2.58754335852986E-12	3.83455220601412E-12	2.3069663678459E-12	2.64989380090407E-12	2.46284247378143E-12	3.89690264838834E-12	3.42927433058174E-12	3.17987256108488E-12	3.2733982246462E-12	1.15348318392295E-12	3.80337698482702E-12	3.05517167633646E-12
0.00784	3.92807786957544E-12	3.02399645514935E-12	2.64989380090407E-12	2.02638937716194E-12	3.77220176363991E-12	4.86333450518865E-12	2.3069663678459E-12	3.67867610007859E-12	2.55636813734275E-12	2.86812034921382E-12	3.05517167633646E-12	4.1774796390723E-12	3.67867610007859E-12	3.30457344583331E-12	3.49162477295595E-12	1.49641061698112E-12	3.58515043651727E-12	3.33574866702042E-12
0.00786	3.7098513212657E-12	3.02399645514935E-12	2.338141589033E-12	2.27579114665879E-12	3.80337698482702E-12	4.95686016874997E-12	2.11991504072326E-12	3.52279999414306E-12	2.7745946856525E-12	2.99282123396224E-12	3.42927433058174E-12	4.42688140856915E-12	3.95925309076255E-12	3.58515043651727E-12	3.92807786957544E-12	2.15109026191036E-12	3.39809910939463E-12	3.52279999414306E-12
0.00788	3.08634689752356E-12	2.83694512802671E-12	2.08873981953615E-12	2.46284247378143E-12	3.67867610007859E-12	5.05038583231129E-12	2.24461592547168E-12	3.49162477295595E-12	2.86812034921382E-12	3.02399645514935E-12	3.49162477295595E-12	4.61393273569179E-12	4.27100530263362E-12	3.80337698482702E-12	4.48923185094337E-12	2.89929557040092E-12	3.11752211871067E-12	3.61632565770438E-12
0.0079	2.36931681022011E-12	2.86812034921382E-12	2.3069663678459E-12	2.7745946856525E-12	3.46044955176884E-12	5.1127362746855E-12	2.49401769496854E-12	3.46044955176884E-12	2.74341946446539E-12	2.8057699068396E-12	3.64750087889148E-12	4.61393273569179E-12	4.48923185094337E-12	3.92807786957544E-12	4.6451079568789E-12	3.17987256108488E-12	2.7745946856525E-12	3.61632565770438E-12
0.00792	1.96403893478772E-12	2.93047079158803E-12	2.49401769496854E-12	2.89929557040092E-12	3.21104778227199E-12	4.86333450518865E-12	2.89929557040092E-12	3.36692388820752E-12	2.55636813734275E-12	2.71224424327828E-12	3.89690264838834E-12	4.30218052382072E-12	4.42688140856915E-12	3.86572742720123E-12	4.83215928400154E-12	3.14869733989778E-12	2.40049203140722E-12	3.61632565770438E-12
0.00794	1.93286371360062E-12	2.93047079158803E-12	2.8057699068396E-12	3.02399645514935E-12	3.11752211871067E-12	4.73863362044022E-12	3.55397521533016E-12	3.36692388820752E-12	2.21344070428458E-12	2.52519291615564E-12	3.92807786957544E-12	3.80337698482702E-12	3.99042831194966E-12	3.61632565770438E-12	4.6451079568789E-12	2.8057699068396E-12	2.18226548309747E-12	3.52279999414306E-12
0.00796	2.27579114665879E-12	3.05517167633646E-12	3.11752211871067E-12	3.14869733989778E-12	3.14869733989778E-12	4.42688140856915E-12	4.1774796390723E-12	3.33574866702042E-12	2.08873981953615E-12	2.52519291615564E-12	3.7410265424528E-12	3.2422230034591E-12	3.46044955176884E-12	3.08634689752356E-12	4.36453096619494E-12	2.52519291615564E-12	2.05756459834904E-12	3.52279999414306E-12
0.00798	2.8057699068396E-12	2.93047079158803E-12	3.46044955176884E-12	3.30457344583331E-12	3.17987256108488E-12	4.05277875432387E-12	4.676283178066E-12	3.52279999414306E-12	2.02638937716194E-12	2.24461592547168E-12	3.52279999414306E-12	2.86812034921382E-12	3.05517167633646E-12	2.71224424327828E-12	3.92807786957544E-12	2.43166725259432E-12	2.02638937716194E-12	3.39809910939463E-12
0.008	3.17987256108488E-12	2.96164601277514E-12	3.46044955176884E-12	3.52279999414306E-12	3.21104778227199E-12	3.77220176363991E-12	4.76980884162733E-12	3.86572742720123E-12	1.8705132712264E-12	1.74581238647798E-12	3.21104778227199E-12	2.7745946856525E-12	2.7745946856525E-12	2.43166725259432E-12	3.42927433058174E-12	2.55636813734275E-12	2.338141589033E-12	3.2733982246462E-12
0.00802	3.17987256108488E-12	2.86812034921382E-12	3.2422230034591E-12	3.83455220601412E-12	3.21104778227199E-12	3.67867610007859E-12	4.76980884162733E-12	3.99042831194966E-12	1.62111150172955E-12	1.80816282885219E-12	3.05517167633646E-12	2.96164601277514E-12	2.61871857971696E-12	2.27579114665879E-12	2.93047079158803E-12	2.68106902209118E-12	2.83694512802671E-12	3.30457344583331E-12
0.00804	3.11752211871067E-12	2.93047079158803E-12	2.83694512802671E-12	4.2086548602594E-12	3.05517167633646E-12	3.39809910939463E-12	4.30218052382072E-12	3.7098513212657E-12	1.74581238647798E-12	2.15109026191036E-12	3.21104778227199E-12	3.17987256108488E-12	2.64989380090407E-12	2.40049203140722E-12	2.61871857971696E-12	2.8057699068396E-12	3.33574866702042E-12	3.39809910939463E-12
0.00806	2.93047079158803E-12	2.89929557040092E-12	2.36931681022011E-12	4.676283178066E-12	2.8057699068396E-12	3.14869733989778E-12	3.89690264838834E-12	3.58515043651727E-12	2.24461592547168E-12	2.61871857971696E-12	3.42927433058174E-12	3.61632565770438E-12	2.7745946856525E-12	2.58754335852986E-12	2.338141589033E-12	3.05517167633646E-12	3.7098513212657E-12	3.52279999414306E-12
0.00808	2.7745946856525E-12	2.86812034921382E-12	1.96403893478772E-12	5.17508671705971E-12	2.64989380090407E-12	2.71224424327828E-12	3.33574866702042E-12	3.39809910939463E-12	2.86812034921382E-12	2.89929557040092E-12	3.7410265424528E-12	4.2086548602594E-12	2.89929557040092E-12	2.7745946856525E-12	2.3069663678459E-12	3.2422230034591E-12	3.99042831194966E-12	3.55397521533016E-12
0.0081	2.68106902209118E-12	2.89929557040092E-12	1.77698760766508E-12	5.39331326536946E-12	2.49401769496854E-12	2.46284247378143E-12	2.96164601277514E-12	3.2733982246462E-12	3.36692388820752E-12	3.05517167633646E-12	3.83455220601412E-12	4.58275751450468E-12	2.89929557040092E-12	2.96164601277514E-12	2.18226548309747E-12	3.39809910939463E-12	4.11512919669808E-12	3.61632565770438E-12
0.00812	2.61871857971696E-12	3.02399645514935E-12	2.02638937716194E-12	5.20626193824682E-12	2.40049203140722E-12	2.3069663678459E-12	2.58754335852986E-12	3.08634689752356E-12	3.52279999414306E-12	3.17987256108488E-12	3.7098513212657E-12	4.52040707213047E-12	2.86812034921382E-12	3.21104778227199E-12	1.96403893478772E-12	3.61632565770438E-12	4.11512919669808E-12	3.64750087889148E-12
0.00814	2.58754335852986E-12	3.14869733989778E-12	2.58754335852986E-12	4.83215928400154E-12	2.3069663678459E-12	2.36931681022011E-12	2.24461592547168E-12	3.02399645514935E-12	3.2733982246462E-12	3.2733982246462E-12	3.42927433058174E-12	4.42688140856915E-12	2.86812034921382E-12	3.39809910939463E-12	1.80816282885219E-12	3.61632565770438E-12	4.05277875432387E-12	3.55397521533016E-12
0.00816	2.83694512802671E-12	3.17987256108488E-12	3.11752211871067E-12	4.02160353313676E-12	2.27579114665879E-12	2.64989380090407E-12	2.15109026191036E-12	2.8057699068396E-12	2.99282123396224E-12	3.46044955176884E-12	3.2733982246462E-12	4.23983008144651E-12	3.02399645514935E-12	3.55397521533016E-12	2.08873981953615E-12	3.46044955176884E-12	3.99042831194966E-12	3.39809910939463E-12
0.00818	3.11752211871067E-12	3.2422230034591E-12	3.17987256108488E-12	3.11752211871067E-12	2.27579114665879E-12	3.02399645514935E-12	2.24461592547168E-12	2.64989380090407E-12	2.74341946446539E-12	3.7098513212657E-12	3.2422230034591E-12	3.99042831194966E-12	3.11752211871067E-12	3.77220176363991E-12	2.49401769496854E-12	3.33574866702042E-12	3.61632565770438E-12	3.33574866702042E-12
0.0082	3.49162477295595E-12	3.2422230034591E-12	2.86812034921382E-12	2.11991504072326E-12	2.49401769496854E-12	3.2733982246462E-12	2.61871857971696E-12	2.58754335852986E-12	2.68106902209118E-12	3.80337698482702E-12	3.2733982246462E-12	3.64750087889148E-12	3.11752211871067E-12	4.11512919669808E-12	2.71224424327828E-12	2.93047079158803E-12	3.21104778227199E-12	3.21104778227199E-12
0.00822	3.49162477295595E-12	2.86812034921382E-12	2.64989380090407E-12	1.43406017460691E-12	2.58754335852986E-12	3.49162477295595E-12	2.99282123396224E-12	2.40049203140722E-12	2.93047079158803E-12	3.83455220601412E-12	3.33574866702042E-12	3.42927433058174E-12	3.11752211871067E-12	4.39570618738205E-12	2.8057699068396E-12	2.58754335852986E-12	2.83694512802671E-12	2.89929557040092E-12
0.00824	3.2733982246462E-12	2.43166725259432E-12	2.58754335852986E-12	7.79380529677668E-13	2.61871857971696E-12	3.46044955176884E-12	3.33574866702042E-12	2.3069663678459E-12	3.11752211871067E-12	3.80337698482702E-12	3.52279999414306E-12	3.2733982246462E-12	3.11752211871067E-12	4.48923185094337E-12	2.83694512802671E-12	2.05756459834904E-12	2.43166725259432E-12	2.71224424327828E-12
0.00826	3.17987256108488E-12	1.8393380500393E-12	2.55636813734275E-12	6.54679644929241E-13	2.8057699068396E-12	3.33574866702042E-12	3.64750087889148E-12	2.40049203140722E-12	3.49162477295595E-12	3.55397521533016E-12	3.7098513212657E-12	3.39809910939463E-12	3.21104778227199E-12	4.58275751450468E-12	2.61871857971696E-12	1.71463716529087E-12	2.27579114665879E-12	2.49401769496854E-12
0.00828	3.2733982246462E-12	1.71463716529087E-12	2.64989380090407E-12	1.24700884748427E-12	2.74341946446539E-12	2.99282123396224E-12	3.86572742720123E-12	2.43166725259432E-12	3.80337698482702E-12	3.33574866702042E-12	3.83455220601412E-12	3.49162477295595E-12	3.42927433058174E-12	4.45805662975626E-12	2.58754335852986E-12	1.27818406867137E-12	2.08873981953615E-12	2.338141589033E-12
0.0083	3.42927433058174E-12	2.15109026191036E-12	2.86812034921382E-12	2.11991504072326E-12	2.68106902209118E-12	2.55636813734275E-12	3.80337698482702E-12	2.55636813734275E-12	4.08395397551098E-12	3.2422230034591E-12	3.67867610007859E-12	3.46044955176884E-12	3.58515043651727E-12	4.1774796390723E-12	2.8057699068396E-12	1.15348318392295E-12	2.24461592547168E-12	2.27579114665879E-12
0.00832	3.64750087889148E-12	2.64989380090407E-12	3.21104778227199E-12	2.8057699068396E-12	2.55636813734275E-12	2.24461592547168E-12	3.67867610007859E-12	2.8057699068396E-12	4.2086548602594E-12	3.05517167633646E-12	3.33574866702042E-12	3.30457344583331E-12	3.7098513212657E-12	3.67867610007859E-12	2.86812034921382E-12	1.21583362629716E-12	2.61871857971696E-12	2.18226548309747E-12
0.00834	3.64750087889148E-12	2.86812034921382E-12	3.39809910939463E-12	2.8057699068396E-12	2.40049203140722E-12	2.21344070428458E-12	3.64750087889148E-12	3.14869733989778E-12	4.1774796390723E-12	2.71224424327828E-12	2.96164601277514E-12	3.14869733989778E-12	3.99042831194966E-12	3.11752211871067E-12	2.93047079158803E-12	1.34053451104559E-12	2.93047079158803E-12	2.15109026191036E-12
0.00836	3.55397521533016E-12	3.02399645514935E-12	3.55397521533016E-12	2.86812034921382E-12	2.338141589033E-12	2.27579114665879E-12	3.77220176363991E-12	3.58515043651727E-12	3.77220176363991E-12	2.3069663678459E-12	2.74341946446539E-12	3.05517167633646E-12	4.11512919669808E-12	2.74341946446539E-12	2.89929557040092E-12	1.65228672291666E-12	2.83694512802671E-12	2.27579114665879E-12
0.00838	3.7098513212657E-12	3.2422230034591E-12	3.55397521533016E-12	2.7745946856525E-12	2.36931681022011E-12	2.11991504072326E-12	3.89690264838834E-12	3.77220176363991E-12	3.11752211871067E-12	2.05756459834904E-12	2.58754335852986E-12	2.83694512802671E-12	4.08395397551098E-12	2.61871857971696E-12	2.64989380090407E-12	2.08873981953615E-12	2.64989380090407E-12	2.49401769496854E-12
0.0084	3.86572742720123E-12	3.2422230034591E-12	3.52279999414306E-12	2.58754335852986E-12	2.52519291615564E-12	1.96403893478772E-12	4.05277875432387E-12	3.55397521533016E-12	2.43166725259432E-12	2.18226548309747E-12	2.55636813734275E-12	2.64989380090407E-12	4.08395397551098E-12	2.68106902209118E-12	2.338141589033E-12	2.43166725259432E-12	2.36931681022011E-12	2.55636813734275E-12
0.00842	3.92807786957544E-12	3.11752211871067E-12	3.17987256108488E-12	2.55636813734275E-12	2.58754335852986E-12	2.02638937716194E-12	4.2086548602594E-12	3.17987256108488E-12	1.8705132712264E-12	2.83694512802671E-12	2.52519291615564E-12	2.61871857971696E-12	4.02160353313676E-12	2.52519291615564E-12	2.11991504072326E-12	2.52519291615564E-12	2.18226548309747E-12	2.58754335852986E-12
0.00844	4.14630441788519E-12	2.8057699068396E-12	2.68106902209118E-12	2.68106902209118E-12	2.49401769496854E-12	2.3069663678459E-12	4.05277875432387E-12	2.64989380090407E-12	1.68346194410376E-12	3.33574866702042E-12	2.3069663678459E-12	2.83694512802671E-12	3.86572742720123E-12	2.55636813734275E-12	2.02638937716194E-12	2.52519291615564E-12	2.21344070428458E-12	2.71224424327828E-12
0.00846	4.08395397551098E-12	2.46284247378143E-12	2.11991504072326E-12	2.93047079158803E-12	2.49401769496854E-12	2.61871857971696E-12	3.83455220601412E-12	2.49401769496854E-12	1.71463716529087E-12	3.2733982246462E-12	2.02638937716194E-12	3.17987256108488E-12	3.7098513212657E-12	2.64989380090407E-12	2.18226548309747E-12	2.61871857971696E-12	2.3069663678459E-12	2.58754335852986E-12
0.00848	3.86572742720123E-12	2.05756459834904E-12	1.8705132712264E-12	3.08634689752356E-12	2.58754335852986E-12	2.68106902209118E-12	3.61632565770438E-12	2.49401769496854E-12	1.8393380500393E-12	2.89929557040092E-12	1.55876105935534E-12	3.52279999414306E-12	3.39809910939463E-12	2.83694512802671E-12	2.40049203140722E-12	2.74341946446539E-12	2.55636813734275E-12	2.58754335852986E-12
0.0085	3.67867610007859E-12	1.77698760766508E-12	2.05756459834904E-12	3.08634689752356E-12	2.74341946446539E-12	2.71224424327828E-12	3.67867610007859E-12	2.68106902209118E-12	1.99521415597483E-12	2.58754335852986E-12	1.02878229917452E-12	3.64750087889148E-12	2.99282123396224E-12	2.96164601277514E-12	2.99282123396224E-12	2.86812034921382E-12	2.68106902209118E-12	2.64989380090407E-12
0.00852	3.33574866702042E-12	1.52758583816823E-12	2.71224424327828E-12	2.99282123396224E-12	3.08634689752356E-12	2.64989380090407E-12	3.83455220601412E-12	2.7745946856525E-12	2.18226548309747E-12	2.21344070428458E-12	7.79380529677668E-13	3.80337698482702E-12	2.68106902209118E-12	2.96164601277514E-12	3.77220176363991E-12	2.99282123396224E-12	2.83694512802671E-12	2.89929557040092E-12
0.00854	2.93047079158803E-12	1.55876105935534E-12	3.36692388820752E-12	2.93047079158803E-12	3.42927433058174E-12	2.46284247378143E-12	3.83455220601412E-12	2.86812034921382E-12	2.15109026191036E-12	2.11991504072326E-12	7.79380529677668E-13	4.02160353313676E-12	2.36931681022011E-12	2.93047079158803E-12	4.30218052382072E-12	3.02399645514935E-12	2.71224424327828E-12	3.02399645514935E-12
0.00856	2.338141589033E-12	1.8393380500393E-12	3.64750087889148E-12	3.11752211871067E-12	3.58515043651727E-12	2.40049203140722E-12	3.67867610007859E-12	2.99282123396224E-12	2.02638937716194E-12	2.24461592547168E-12	1.02878229917452E-12	4.2086548602594E-12	2.338141589033E-12	2.93047079158803E-12	4.48923185094337E-12	3.17987256108488E-12	2.58754335852986E-12	3.02399645514935E-12
0.00858	1.8393380500393E-12	2.61871857971696E-12	3.42927433058174E-12	3.36692388820752E-12	3.61632565770438E-12	2.27579114665879E-12	3.17987256108488E-12	3.02399645514935E-12	2.08873981953615E-12	2.40049203140722E-12	1.30935928985848E-12	4.30218052382072E-12	2.58754335852986E-12	2.74341946446539E-12	4.36453096619494E-12	3.17987256108488E-12	2.338141589033E-12	3.08634689752356E-12
0.0086	1.52758583816823E-12	3.33574866702042E-12	3.05517167633646E-12	3.2422230034591E-12	3.21104778227199E-12	2.338141589033E-12	2.64989380090407E-12	3.08634689752356E-12	2.27579114665879E-12	2.52519291615564E-12	1.74581238647798E-12	4.14630441788519E-12	3.05517167633646E-12	2.46284247378143E-12	4.11512919669808E-12	3.33574866702042E-12	2.18226548309747E-12	3.02399645514935E-12
0.00862	1.24700884748427E-12	3.67867610007859E-12	2.64989380090407E-12	3.17987256108488E-12	2.61871857971696E-12	2.49401769496854E-12	2.3069663678459E-12	3.14869733989778E-12	2.49401769496854E-12	2.71224424327828E-12	2.21344070428458E-12	4.05277875432387E-12	3.64750087889148E-12	2.3069663678459E-12	3.86572742720123E-12	3.39809910939463E-12	2.27579114665879E-12	3.08634689752356E-12
0.00864	1.21583362629716E-12	3.7410265424528E-12	2.36931681022011E-12	3.14869733989778E-12	2.02638937716194E-12	2.86812034921382E-12	2.18226548309747E-12	3.2422230034591E-12	2.64989380090407E-12	2.86812034921382E-12	2.64989380090407E-12	3.77220176363991E-12	3.95925309076255E-12	2.05756459834904E-12	3.58515043651727E-12	3.55397521533016E-12	2.52519291615564E-12	3.2422230034591E-12
0.00866	1.43406017460691E-12	3.39809910939463E-12	2.24461592547168E-12	3.39809910939463E-12	1.37170973223269E-12	3.33574866702042E-12	2.21344070428458E-12	3.11752211871067E-12	2.61871857971696E-12	3.08634689752356E-12	2.7745946856525E-12	3.58515043651727E-12	3.99042831194966E-12	2.15109026191036E-12	3.42927433058174E-12	3.55397521533016E-12	2.61871857971696E-12	3.39809910939463E-12
0.00868	1.74581238647798E-12	2.99282123396224E-12	2.3069663678459E-12	3.7410265424528E-12	8.10555750864774E-13	3.83455220601412E-12	2.36931681022011E-12	2.89929557040092E-12	2.55636813734275E-12	3.17987256108488E-12	2.71224424327828E-12	3.42927433058174E-12	3.7410265424528E-12	2.55636813734275E-12	3.39809910939463E-12	3.30457344583331E-12	2.68106902209118E-12	3.39809910939463E-12
0.0087	2.11991504072326E-12	2.49401769496854E-12	2.36931681022011E-12	3.92807786957544E-12	6.23504423742134E-13	4.05277875432387E-12	2.61871857971696E-12	2.83694512802671E-12	2.24461592547168E-12	2.99282123396224E-12	2.49401769496854E-12	3.42927433058174E-12	3.55397521533016E-12	3.30457344583331E-12	3.58515043651727E-12	3.05517167633646E-12	2.46284247378143E-12	3.46044955176884E-12
0.00872	2.61871857971696E-12	2.18226548309747E-12	2.338141589033E-12	3.86572742720123E-12	7.17030087303454E-13	3.95925309076255E-12	2.96164601277514E-12	2.7745946856525E-12	2.21344070428458E-12	2.61871857971696E-12	2.338141589033E-12	3.39809910939463E-12	3.33574866702042E-12	3.95925309076255E-12	3.67867610007859E-12	2.89929557040092E-12	2.05756459834904E-12	3.39809910939463E-12
0.00874	2.93047079158803E-12	1.96403893478772E-12	2.49401769496854E-12	3.80337698482702E-12	9.04081414426094E-13	3.80337698482702E-12	3.14869733989778E-12	3.02399645514935E-12	2.24461592547168E-12	2.18226548309747E-12	2.43166725259432E-12	3.64750087889148E-12	2.93047079158803E-12	4.42688140856915E-12	3.86572742720123E-12	2.58754335852986E-12	1.65228672291666E-12	3.36692388820752E-12
0.00876	3.30457344583331E-12	1.8705132712264E-12	2.64989380090407E-12	3.58515043651727E-12	1.4028849534198E-12	3.58515043651727E-12	3.2733982246462E-12	3.2733982246462E-12	2.55636813734275E-12	1.99521415597483E-12	2.8057699068396E-12	3.67867610007859E-12	2.58754335852986E-12	4.76980884162733E-12	4.23983008144651E-12	2.49401769496854E-12	1.30935928985848E-12	3.21104778227199E-12
0.00878	3.58515043651727E-12	1.90168849241351E-12	2.64989380090407E-12	3.21104778227199E-12	1.68346194410376E-12	3.58515043651727E-12	3.33574866702042E-12	3.46044955176884E-12	2.8057699068396E-12	2.11991504072326E-12	3.2422230034591E-12	3.61632565770438E-12	2.27579114665879E-12	4.80098406281443E-12	4.36453096619494E-12	2.49401769496854E-12	1.21583362629716E-12	3.02399645514935E-12
0.0088	3.67867610007859E-12	2.11991504072326E-12	2.55636813734275E-12	2.93047079158803E-12	1.93286371360062E-12	3.7098513212657E-12	3.05517167633646E-12	3.49162477295595E-12	3.11752211871067E-12	2.61871857971696E-12	3.61632565770438E-12	3.42927433058174E-12	2.338141589033E-12	4.676283178066E-12	4.48923185094337E-12	2.68106902209118E-12	1.18465840511005E-12	2.89929557040092E-12
0.00882	3.42927433058174E-12	2.52519291615564E-12	2.46284247378143E-12	2.74341946446539E-12	1.99521415597483E-12	3.80337698482702E-12	2.58754335852986E-12	3.42927433058174E-12	3.42927433058174E-12	3.2422230034591E-12	3.89690264838834E-12	3.11752211871067E-12	2.64989380090407E-12	4.42688140856915E-12	4.45805662975626E-12	2.8057699068396E-12	1.46523539579401E-12	2.71224424327828E-12
0.00884	3.11752211871067E-12	2.8057699068396E-12	2.43166725259432E-12	2.43166725259432E-12	2.05756459834904E-12	3.77220176363991E-12	2.08873981953615E-12	3.2733982246462E-12	3.86572742720123E-12	3.80337698482702E-12	4.05277875432387E-12	2.99282123396224E-12	2.89929557040092E-12	4.2086548602594E-12	4.52040707213047E-12	2.96164601277514E-12	2.02638937716194E-12	2.43166725259432E-12
0.00886	2.99282123396224E-12	3.17987256108488E-12	2.43166725259432E-12	2.18226548309747E-12	1.99521415597483E-12	3.7410265424528E-12	1.8705132712264E-12	2.99282123396224E-12	4.23983008144651E-12	4.02160353313676E-12	3.83455220601412E-12	2.89929557040092E-12	2.99282123396224E-12	3.86572742720123E-12	4.52040707213047E-12	2.99282123396224E-12	2.55636813734275E-12	2.338141589033E-12
0.00888	3.02399645514935E-12	3.52279999414306E-12	2.27579114665879E-12	1.99521415597483E-12	1.93286371360062E-12	3.64750087889148E-12	1.80816282885219E-12	2.68106902209118E-12	4.55158229331758E-12	3.86572742720123E-12	3.55397521533016E-12	3.08634689752356E-12	2.86812034921382E-12	3.52279999414306E-12	4.30218052382072E-12	2.89929557040092E-12	3.02399645514935E-12	2.43166725259432E-12
0.0089	3.2733982246462E-12	3.52279999414306E-12	2.24461592547168E-12	1.90168849241351E-12	1.99521415597483E-12	3.2733982246462E-12	1.96403893478772E-12	2.64989380090407E-12	4.61393273569179E-12	3.49162477295595E-12	3.11752211871067E-12	3.42927433058174E-12	2.86812034921382E-12	3.55397521533016E-12	3.7098513212657E-12	2.74341946446539E-12	3.30457344583331E-12	2.64989380090407E-12
0.00892	3.46044955176884E-12	3.2733982246462E-12	2.43166725259432E-12	1.8393380500393E-12	1.99521415597483E-12	3.17987256108488E-12	2.02638937716194E-12	2.58754335852986E-12	4.52040707213047E-12	3.30457344583331E-12	2.83694512802671E-12	3.77220176363991E-12	2.99282123396224E-12	3.61632565770438E-12	3.05517167633646E-12	2.55636813734275E-12	3.30457344583331E-12	2.83694512802671E-12
0.00894	3.67867610007859E-12	2.89929557040092E-12	2.83694512802671E-12	1.90168849241351E-12	1.8393380500393E-12	3.11752211871067E-12	2.24461592547168E-12	2.64989380090407E-12	4.27100530263362E-12	3.14869733989778E-12	2.71224424327828E-12	4.08395397551098E-12	3.17987256108488E-12	3.61632565770438E-12	2.61871857971696E-12	2.43166725259432E-12	3.14869733989778E-12	2.99282123396224E-12
0.00896	3.55397521533016E-12	2.43166725259432E-12	2.93047079158803E-12	1.80816282885219E-12	1.52758583816823E-12	3.17987256108488E-12	2.61871857971696E-12	2.74341946446539E-12	3.99042831194966E-12	3.36692388820752E-12	2.55636813734275E-12	4.11512919669808E-12	3.36692388820752E-12	3.33574866702042E-12	2.55636813734275E-12	2.24461592547168E-12	2.8057699068396E-12	2.99282123396224E-12
0.00898	3.14869733989778E-12	2.15109026191036E-12	3.08634689752356E-12	1.65228672291666E-12	1.21583362629716E-12	3.11752211871067E-12	3.14869733989778E-12	2.86812034921382E-12	3.64750087889148E-12	3.67867610007859E-12	2.36931681022011E-12	3.83455220601412E-12	3.61632565770438E-12	3.05517167633646E-12	2.74341946446539E-12	2.11991504072326E-12	2.36931681022011E-12	2.89929557040092E-12
0.009	2.74341946446539E-12	1.71463716529087E-12	2.93047079158803E-12	1.8705132712264E-12	1.21583362629716E-12	2.86812034921382E-12	3.64750087889148E-12	3.11752211871067E-12	3.2733982246462E-12	4.08395397551098E-12	2.3069663678459E-12	3.58515043651727E-12	3.64750087889148E-12	2.74341946446539E-12	3.14869733989778E-12	2.27579114665879E-12	2.15109026191036E-12	2.68106902209118E-12
0.00902	2.3069663678459E-12	1.15348318392295E-12	2.71224424327828E-12	2.52519291615564E-12	1.4028849534198E-12	2.58754335852986E-12	4.30218052382072E-12	3.2422230034591E-12	2.93047079158803E-12	4.36453096619494E-12	2.36931681022011E-12	3.08634689752356E-12	3.42927433058174E-12	2.8057699068396E-12	3.61632565770438E-12	2.52519291615564E-12	2.15109026191036E-12	2.46284247378143E-12
0.00904	2.40049203140722E-12	1.02878229917452E-12	2.338141589033E-12	3.14869733989778E-12	1.58993628054244E-12	2.36931681022011E-12	4.70745839925311E-12	3.2733982246462E-12	2.99282123396224E-12	4.27100530263362E-12	2.52519291615564E-12	2.52519291615564E-12	3.17987256108488E-12	2.99282123396224E-12	3.99042831194966E-12	2.68106902209118E-12	2.02638937716194E-12	2.40049203140722E-12
0.00906	2.71224424327828E-12	1.34053451104559E-12	2.05756459834904E-12	3.30457344583331E-12	1.74581238647798E-12	2.05756459834904E-12	4.86333450518865E-12	3.17987256108488E-12	3.14869733989778E-12	3.92807786957544E-12	2.58754335852986E-12	2.11991504072326E-12	2.86812034921382E-12	3.21104778227199E-12	4.23983008144651E-12	2.68106902209118E-12	1.8393380500393E-12	2.61871857971696E-12
0.00908	3.05517167633646E-12	1.90168849241351E-12	1.74581238647798E-12	3.36692388820752E-12	1.93286371360062E-12	1.68346194410376E-12	4.70745839925311E-12	3.02399645514935E-12	3.2733982246462E-12	3.39809910939463E-12	2.68106902209118E-12	2.05756459834904E-12	2.7745946856525E-12	3.2422230034591E-12	4.48923185094337E-12	2.64989380090407E-12	1.49641061698112E-12	2.86812034921382E-12
0.0091	3.30457344583331E-12	2.24461592547168E-12	1.71463716529087E-12	3.55397521533016E-12	1.99521415597483E-12	1.30935928985848E-12	4.30218052382072E-12	3.14869733989778E-12	3.58515043651727E-12	2.7745946856525E-12	2.86812034921382E-12	2.24461592547168E-12	2.64989380090407E-12	2.93047079158803E-12	4.48923185094337E-12	2.43166725259432E-12	1.24700884748427E-12	2.96164601277514E-12
0.00912	3.30457344583331E-12	2.18226548309747E-12	1.93286371360062E-12	3.58515043651727E-12	2.27579114665879E-12	1.09113274154873E-12	3.61632565770438E-12	3.36692388820752E-12	3.80337698482702E-12	2.36931681022011E-12	3.02399645514935E-12	2.46284247378143E-12	2.68106902209118E-12	2.43166725259432E-12	4.27100530263362E-12	2.05756459834904E-12	1.21583362629716E-12	3.08634689752356E-12
0.00914	3.17987256108488E-12	2.15109026191036E-12	2.02638937716194E-12	3.36692388820752E-12	2.55636813734275E-12	8.72906193238988E-13	3.05517167633646E-12	3.55397521533016E-12	3.7098513212657E-12	2.58754335852986E-12	3.33574866702042E-12	2.71224424327828E-12	2.99282123396224E-12	2.24461592547168E-12	4.02160353313676E-12	1.93286371360062E-12	1.4028849534198E-12	2.86812034921382E-12
0.00916	2.7745946856525E-12	2.11991504072326E-12	2.08873981953615E-12	3.17987256108488E-12	2.8057699068396E-12	8.41730972051881E-13	2.71224424327828E-12	3.7098513212657E-12	3.58515043651727E-12	3.17987256108488E-12	3.55397521533016E-12	2.99282123396224E-12	3.21104778227199E-12	2.43166725259432E-12	3.83455220601412E-12	1.99521415597483E-12	1.8705132712264E-12	2.8057699068396E-12
0.00918	2.52519291615564E-12	1.93286371360062E-12	2.08873981953615E-12	2.99282123396224E-12	3.08634689752356E-12	9.04081414426094E-13	2.61871857971696E-12	3.64750087889148E-12	3.17987256108488E-12	3.61632565770438E-12	3.80337698482702E-12	3.33574866702042E-12	3.21104778227199E-12	2.58754335852986E-12	3.61632565770438E-12	2.27579114665879E-12	2.40049203140722E-12	2.55636813734275E-12
0.0092	2.46284247378143E-12	1.90168849241351E-12	2.11991504072326E-12	2.99282123396224E-12	3.30457344583331E-12	1.02878229917452E-12	2.61871857971696E-12	3.67867610007859E-12	2.89929557040092E-12	3.67867610007859E-12	4.02160353313676E-12	3.55397521533016E-12	2.99282123396224E-12	2.40049203140722E-12	3.14869733989778E-12	2.83694512802671E-12	2.83694512802671E-12	2.43166725259432E-12
0.00922	2.46284247378143E-12	1.77698760766508E-12	1.99521415597483E-12	3.02399645514935E-12	3.2422230034591E-12	1.30935928985848E-12	2.74341946446539E-12	3.55397521533016E-12	2.74341946446539E-12	3.2733982246462E-12	4.08395397551098E-12	3.58515043651727E-12	2.7745946856525E-12	2.05756459834904E-12	2.74341946446539E-12	3.17987256108488E-12	2.99282123396224E-12	2.338141589033E-12
0.00924	2.58754335852986E-12	1.68346194410376E-12	1.68346194410376E-12	2.99282123396224E-12	2.96164601277514E-12	1.68346194410376E-12	3.08634689752356E-12	3.42927433058174E-12	2.86812034921382E-12	2.83694512802671E-12	4.02160353313676E-12	3.64750087889148E-12	2.83694512802671E-12	1.43406017460691E-12	2.40049203140722E-12	3.33574866702042E-12	2.93047079158803E-12	2.58754335852986E-12
0.00926	2.68106902209118E-12	1.62111150172955E-12	1.15348318392295E-12	2.93047079158803E-12	2.64989380090407E-12	2.24461592547168E-12	3.33574866702042E-12	3.17987256108488E-12	3.17987256108488E-12	2.52519291615564E-12	3.80337698482702E-12	3.7098513212657E-12	3.14869733989778E-12	1.05995752036163E-12	2.24461592547168E-12	3.17987256108488E-12	2.8057699068396E-12	3.21104778227199E-12
0.00928	2.64989380090407E-12	1.4028849534198E-12	8.72906193238988E-13	2.93047079158803E-12	2.27579114665879E-12	2.93047079158803E-12	3.7098513212657E-12	2.93047079158803E-12	3.36692388820752E-12	2.36931681022011E-12	3.42927433058174E-12	3.7410265424528E-12	3.33574866702042E-12	1.02878229917452E-12	2.15109026191036E-12	3.05517167633646E-12	2.61871857971696E-12	3.99042831194966E-12
0.0093	2.40049203140722E-12	1.34053451104559E-12	8.72906193238988E-13	3.2422230034591E-12	2.21344070428458E-12	3.55397521533016E-12	4.02160353313676E-12	2.89929557040092E-12	3.39809910939463E-12	2.43166725259432E-12	3.17987256108488E-12	3.64750087889148E-12	3.36692388820752E-12	1.30935928985848E-12	2.24461592547168E-12	2.7745946856525E-12	2.49401769496854E-12	4.48923185094337E-12
0.00932	2.338141589033E-12	1.68346194410376E-12	1.21583362629716E-12	3.49162477295595E-12	2.11991504072326E-12	4.02160353313676E-12	4.33335574500783E-12	2.96164601277514E-12	3.33574866702042E-12	2.74341946446539E-12	3.08634689752356E-12	3.33574866702042E-12	3.14869733989778E-12	2.05756459834904E-12	2.3069663678459E-12	2.64989380090407E-12	2.40049203140722E-12	4.73863362044022E-12
0.00934	2.40049203140722E-12	2.08873981953615E-12	1.58993628054244E-12	3.52279999414306E-12	2.18226548309747E-12	4.14630441788519E-12	4.48923185094337E-12	2.99282123396224E-12	3.2733982246462E-12	2.99282123396224E-12	2.99282123396224E-12	3.02399645514935E-12	2.99282123396224E-12	2.7745946856525E-12	2.3069663678459E-12	2.58754335852986E-12	2.338141589033E-12	4.86333450518865E-12
0.00936	2.49401769496854E-12	2.11991504072326E-12	2.05756459834904E-12	3.58515043651727E-12	2.24461592547168E-12	4.23983008144651E-12	4.23983008144651E-12	2.86812034921382E-12	3.46044955176884E-12	3.02399645514935E-12	2.89929557040092E-12	2.64989380090407E-12	2.83694512802671E-12	3.2733982246462E-12	2.338141589033E-12	2.58754335852986E-12	2.58754335852986E-12	4.89450972637575E-12
0.00938	2.7745946856525E-12	2.21344070428458E-12	2.68106902209118E-12	3.2422230034591E-12	2.27579114665879E-12	4.11512919669808E-12	3.99042831194966E-12	2.74341946446539E-12	3.7410265424528E-12	2.8057699068396E-12	3.02399645514935E-12	2.43166725259432E-12	2.68106902209118E-12	3.46044955176884E-12	2.43166725259432E-12	2.46284247378143E-12	2.89929557040092E-12	4.676283178066E-12
0.0094	3.11752211871067E-12	2.15109026191036E-12	3.2422230034591E-12	3.02399645514935E-12	2.05756459834904E-12	3.89690264838834E-12	3.61632565770438E-12	2.89929557040092E-12	4.05277875432387E-12	2.3069663678459E-12	3.17987256108488E-12	2.52519291615564E-12	2.68106902209118E-12	3.61632565770438E-12	2.7745946856525E-12	2.40049203140722E-12	3.36692388820752E-12	4.33335574500783E-12
0.00942	3.2422230034591E-12	2.15109026191036E-12	3.39809910939463E-12	2.86812034921382E-12	1.90168849241351E-12	3.49162477295595E-12	3.42927433058174E-12	2.89929557040092E-12	4.1774796390723E-12	1.71463716529087E-12	3.11752211871067E-12	2.74341946446539E-12	2.7745946856525E-12	3.7098513212657E-12	3.02399645514935E-12	2.18226548309747E-12	3.67867610007859E-12	3.89690264838834E-12
0.00944	3.05517167633646E-12	2.08873981953615E-12	3.42927433058174E-12	2.93047079158803E-12	1.99521415597483E-12	3.17987256108488E-12	3.39809910939463E-12	2.8057699068396E-12	4.1774796390723E-12	1.12230796273584E-12	2.93047079158803E-12	2.99282123396224E-12	2.89929557040092E-12	3.80337698482702E-12	3.30457344583331E-12	2.21344070428458E-12	3.83455220601412E-12	3.36692388820752E-12
0.00946	2.64989380090407E-12	2.11991504072326E-12	3.21104778227199E-12	3.21104778227199E-12	2.18226548309747E-12	2.8057699068396E-12	3.46044955176884E-12	2.71224424327828E-12	4.02160353313676E-12	8.41730972051881E-13	2.49401769496854E-12	3.14869733989778E-12	2.8057699068396E-12	3.83455220601412E-12	3.2733982246462E-12	2.24461592547168E-12	3.7410265424528E-12	3.11752211871067E-12
0.00948	2.21344070428458E-12	2.21344070428458E-12	2.96164601277514E-12	3.58515043651727E-12	2.58754335852986E-12	2.61871857971696E-12	3.42927433058174E-12	2.74341946446539E-12	3.55397521533016E-12	9.66431856800308E-13	2.08873981953615E-12	3.2733982246462E-12	2.68106902209118E-12	3.77220176363991E-12	3.36692388820752E-12	2.43166725259432E-12	3.58515043651727E-12	2.93047079158803E-12
0.0095	2.08873981953615E-12	2.11991504072326E-12	2.71224424327828E-12	3.7098513212657E-12	2.68106902209118E-12	2.61871857971696E-12	3.52279999414306E-12	2.74341946446539E-12	2.99282123396224E-12	1.15348318392295E-12	1.93286371360062E-12	3.52279999414306E-12	2.338141589033E-12	3.89690264838834E-12	2.96164601277514E-12	2.74341946446539E-12	3.49162477295595E-12	2.8057699068396E-12
0.00952	2.05756459834904E-12	2.08873981953615E-12	2.58754335852986E-12	3.7098513212657E-12	2.7745946856525E-12	2.61871857971696E-12	3.61632565770438E-12	2.55636813734275E-12	2.55636813734275E-12	1.46523539579401E-12	1.99521415597483E-12	3.49162477295595E-12	2.21344070428458E-12	3.92807786957544E-12	2.68106902209118E-12	3.2422230034591E-12	3.14869733989778E-12	2.86812034921382E-12
0.00954	1.96403893478772E-12	2.15109026191036E-12	2.71224424327828E-12	3.55397521533016E-12	2.61871857971696E-12	2.58754335852986E-12	3.64750087889148E-12	2.27579114665879E-12	2.46284247378143E-12	1.8705132712264E-12	2.21344070428458E-12	3.2422230034591E-12	2.338141589033E-12	4.02160353313676E-12	2.64989380090407E-12	3.92807786957544E-12	2.96164601277514E-12	2.89929557040092E-12
0.00956	1.90168849241351E-12	2.15109026191036E-12	2.99282123396224E-12	3.30457344583331E-12	2.61871857971696E-12	2.36931681022011E-12	3.7410265424528E-12	2.05756459834904E-12	2.64989380090407E-12	2.24461592547168E-12	2.58754335852986E-12	2.68106902209118E-12	2.71224424327828E-12	4.05277875432387E-12	2.8057699068396E-12	4.55158229331758E-12	2.93047079158803E-12	2.89929557040092E-12
0.00958	2.05756459834904E-12	2.11991504072326E-12	3.36692388820752E-12	3.21104778227199E-12	2.55636813734275E-12	2.15109026191036E-12	3.7098513212657E-12	1.8705132712264E-12	2.99282123396224E-12	2.61871857971696E-12	3.02399645514935E-12	1.93286371360062E-12	3.02399645514935E-12	3.92807786957544E-12	3.14869733989778E-12	4.98803538993707E-12	2.83694512802671E-12	2.71224424327828E-12
0.0096	2.15109026191036E-12	1.99521415597483E-12	3.46044955176884E-12	3.21104778227199E-12	2.64989380090407E-12	2.05756459834904E-12	3.7410265424528E-12	1.80816282885219E-12	3.11752211871067E-12	2.93047079158803E-12	3.30457344583331E-12	1.49641061698112E-12	3.36692388820752E-12	3.7410265424528E-12	3.42927433058174E-12	5.05038583231129E-12	2.86812034921382E-12	2.27579114665879E-12
0.00962	2.21344070428458E-12	1.71463716529087E-12	3.33574866702042E-12	3.36692388820752E-12	2.58754335852986E-12	2.3069663678459E-12	3.7410265424528E-12	1.93286371360062E-12	3.2422230034591E-12	2.99282123396224E-12	3.46044955176884E-12	1.43406017460691E-12	3.52279999414306E-12	3.80337698482702E-12	3.64750087889148E-12	4.89450972637575E-12	2.52519291615564E-12	1.8705132712264E-12
0.00964	2.40049203140722E-12	1.62111150172955E-12	3.21104778227199E-12	3.7098513212657E-12	2.61871857971696E-12	2.52519291615564E-12	3.67867610007859E-12	2.15109026191036E-12	3.30457344583331E-12	2.89929557040092E-12	3.42927433058174E-12	1.58993628054244E-12	3.7410265424528E-12	4.11512919669808E-12	3.86572742720123E-12	4.27100530263362E-12	2.02638937716194E-12	1.55876105935534E-12
0.00966	2.68106902209118E-12	1.46523539579401E-12	2.93047079158803E-12	3.95925309076255E-12	2.52519291615564E-12	2.8057699068396E-12	3.42927433058174E-12	2.43166725259432E-12	3.33574866702042E-12	2.74341946446539E-12	3.36692388820752E-12	2.02638937716194E-12	3.89690264838834E-12	4.23983008144651E-12	3.92807786957544E-12	3.7410265424528E-12	1.58993628054244E-12	1.43406017460691E-12
0.00968	2.99282123396224E-12	1.46523539579401E-12	2.8057699068396E-12	4.1774796390723E-12	2.43166725259432E-12	2.7745946856525E-12	3.2422230034591E-12	2.7745946856525E-12	3.36692388820752E-12	2.49401769496854E-12	3.2422230034591E-12	2.55636813734275E-12	4.11512919669808E-12	4.33335574500783E-12	3.86572742720123E-12	3.08634689752356E-12	1.37170973223269E-12	1.43406017460691E-12
0.0097	3.42927433058174E-12	1.30935928985848E-12	2.8057699068396E-12	4.05277875432387E-12	2.21344070428458E-12	2.40049203140722E-12	3.14869733989778E-12	3.02399645514935E-12	3.55397521533016E-12	2.24461592547168E-12	3.02399645514935E-12	3.05517167633646E-12	4.23983008144651E-12	4.23983008144651E-12	3.7410265424528E-12	2.61871857971696E-12	1.49641061698112E-12	1.68346194410376E-12
0.00972	3.83455220601412E-12	1.02878229917452E-12	2.93047079158803E-12	3.52279999414306E-12	1.93286371360062E-12	2.08873981953615E-12	3.30457344583331E-12	3.21104778227199E-12	3.52279999414306E-12	1.99521415597483E-12	2.7745946856525E-12	3.42927433058174E-12	4.2086548602594E-12	3.99042831194966E-12	3.64750087889148E-12	2.40049203140722E-12	1.77698760766508E-12	1.99521415597483E-12
0.00974	3.89690264838834E-12	6.85854866116347E-13	2.99282123396224E-12	2.7745946856525E-12	1.62111150172955E-12	1.8393380500393E-12	3.61632565770438E-12	3.30457344583331E-12	3.49162477295595E-12	1.58993628054244E-12	2.68106902209118E-12	3.61632565770438E-12	4.05277875432387E-12	3.58515043651727E-12	3.61632565770438E-12	2.46284247378143E-12	2.05756459834904E-12	2.3069663678459E-12
0.00976	3.7410265424528E-12	4.05277875432387E-13	2.96164601277514E-12	2.46284247378143E-12	1.58993628054244E-12	1.55876105935534E-12	3.99042831194966E-12	3.36692388820752E-12	3.39809910939463E-12	1.09113274154873E-12	2.58754335852986E-12	3.49162477295595E-12	3.83455220601412E-12	3.36692388820752E-12	3.7098513212657E-12	2.68106902209118E-12	2.338141589033E-12	2.46284247378143E-12
0.00978	3.30457344583331E-12	3.11752211871067E-13	2.96164601277514E-12	2.99282123396224E-12	1.71463716529087E-12	1.52758583816823E-12	4.33335574500783E-12	3.2733982246462E-12	3.52279999414306E-12	4.67628317806601E-13	2.55636813734275E-12	3.17987256108488E-12	3.36692388820752E-12	3.21104778227199E-12	3.89690264838834E-12	3.02399645514935E-12	2.68106902209118E-12	2.49401769496854E-12
0.0098	2.7745946856525E-12	5.61153981367921E-13	2.89929557040092E-12	3.39809910939463E-12	1.96403893478772E-12	1.58993628054244E-12	4.676283178066E-12	3.2422230034591E-12	3.86572742720123E-12	1.55876105935534E-13	2.7745946856525E-12	2.52519291615564E-12	3.30457344583331E-12	3.21104778227199E-12	4.05277875432387E-12	3.2733982246462E-12	2.89929557040092E-12	2.71224424327828E-12
0.00982	2.43166725259432E-12	1.02878229917452E-12	2.52519291615564E-12	3.36692388820752E-12	2.24461592547168E-12	1.74581238647798E-12	4.89450972637575E-12	3.33574866702042E-12	4.08395397551098E-12	6.23504423742134E-14	3.2422230034591E-12	2.02638937716194E-12	3.33574866702042E-12	3.17987256108488E-12	4.39570618738205E-12	3.58515043651727E-12	3.05517167633646E-12	3.11752211871067E-12
0.00984	2.11991504072326E-12	1.43406017460691E-12	2.27579114665879E-12	3.05517167633646E-12	2.46284247378143E-12	2.15109026191036E-12	4.86333450518865E-12	3.33574866702042E-12	4.05277875432387E-12	1.55876105935534E-13	3.67867610007859E-12	1.58993628054244E-12	3.42927433058174E-12	3.05517167633646E-12	4.676283178066E-12	3.89690264838834E-12	3.11752211871067E-12	3.58515043651727E-12
0.00986	2.02638937716194E-12	1.8393380500393E-12	2.21344070428458E-12	3.05517167633646E-12	2.8057699068396E-12	2.61871857971696E-12	4.6451079568789E-12	3.2422230034591E-12	3.61632565770438E-12	5.92329202555027E-13	3.83455220601412E-12	1.62111150172955E-12	3.49162477295595E-12	2.83694512802671E-12	4.676283178066E-12	3.86572742720123E-12	3.08634689752356E-12	3.89690264838834E-12
0.00988	1.90168849241351E-12	2.338141589033E-12	2.338141589033E-12	3.2422230034591E-12	3.08634689752356E-12	2.93047079158803E-12	4.27100530263362E-12	2.96164601277514E-12	3.21104778227199E-12	1.09113274154873E-12	3.7098513212657E-12	1.90168849241351E-12	3.61632565770438E-12	2.83694512802671E-12	4.48923185094337E-12	3.7098513212657E-12	2.89929557040092E-12	3.86572742720123E-12
0.0099	1.71463716529087E-12	2.61871857971696E-12	2.58754335852986E-12	3.33574866702042E-12	3.55397521533016E-12	3.17987256108488E-12	4.05277875432387E-12	2.93047079158803E-12	2.71224424327828E-12	1.49641061698112E-12	3.64750087889148E-12	2.3069663678459E-12	3.7098513212657E-12	2.86812034921382E-12	4.08395397551098E-12	3.52279999414306E-12	3.02399645514935E-12	3.61632565770438E-12
0.00992	1.65228672291666E-12	2.61871857971696E-12	2.7745946856525E-12	3.55397521533016E-12	3.99042831194966E-12	3.11752211871067E-12	3.83455220601412E-12	2.93047079158803E-12	2.21344070428458E-12	1.55876105935534E-12	3.52279999414306E-12	2.7745946856525E-12	4.08395397551098E-12	2.86812034921382E-12	3.77220176363991E-12	3.52279999414306E-12	3.08634689752356E-12	3.30457344583331E-12
0.00994	1.8705132712264E-12	2.21344070428458E-12	2.83694512802671E-12	3.92807786957544E-12	4.27100530263362E-12	3.02399645514935E-12	3.86572742720123E-12	3.36692388820752E-12	1.96403893478772E-12	1.65228672291666E-12	3.33574866702042E-12	2.99282123396224E-12	4.2086548602594E-12	2.68106902209118E-12	3.52279999414306E-12	3.64750087889148E-12	3.14869733989778E-12	2.99282123396224E-12
0.00996	2.11991504072326E-12	1.68346194410376E-12	2.83694512802671E-12	4.27100530263362E-12	4.39570618738205E-12	2.83694512802671E-12	3.83455220601412E-12	3.7098513212657E-12	1.99521415597483E-12	1.77698760766508E-12	2.99282123396224E-12	3.17987256108488E-12	4.02160353313676E-12	2.61871857971696E-12	3.42927433058174E-12	3.77220176363991E-12	3.33574866702042E-12	2.61871857971696E-12
0.00998	2.68106902209118E-12	1.21583362629716E-12	2.7745946856525E-12	4.48923185094337E-12	4.2086548602594E-12	2.55636813734275E-12	3.77220176363991E-12	4.14630441788519E-12	2.338141589033E-12	1.80816282885219E-12	2.83694512802671E-12	3.2733982246462E-12	3.39809910939463E-12	2.58754335852986E-12	3.42927433058174E-12	3.58515043651727E-12	3.7098513212657E-12	2.36931681022011E-12
0.01	3.17987256108488E-12	9.35256635613201E-13	2.68106902209118E-12	4.52040707213047E-12	4.05277875432387E-12	2.49401769496854E-12	3.7410265424528E-12	4.30218052382072E-12	2.58754335852986E-12	1.93286371360062E-12	2.99282123396224E-12	3.30457344583331E-12	2.71224424327828E-12	2.93047079158803E-12	3.30457344583331E-12	3.55397521533016E-12	4.14630441788519E-12	2.55636813734275E-12
0.01002	3.55397521533016E-12	9.97607077987414E-13	2.40049203140722E-12	4.58275751450468E-12	3.86572742720123E-12	2.52519291615564E-12	3.7098513212657E-12	4.11512919669808E-12	2.7745946856525E-12	2.08873981953615E-12	3.42927433058174E-12	3.17987256108488E-12	2.15109026191036E-12	2.89929557040092E-12	3.14869733989778E-12	3.36692388820752E-12	4.39570618738205E-12	2.86812034921382E-12
0.01004	3.55397521533016E-12	1.21583362629716E-12	2.338141589033E-12	4.80098406281443E-12	3.7410265424528E-12	2.7745946856525E-12	3.64750087889148E-12	3.7098513212657E-12	2.83694512802671E-12	2.02638937716194E-12	3.80337698482702E-12	3.02399645514935E-12	2.05756459834904E-12	2.43166725259432E-12	2.99282123396224E-12	2.93047079158803E-12	4.61393273569179E-12	3.33574866702042E-12
0.01006	3.58515043651727E-12	1.65228672291666E-12	2.36931681022011E-12	4.92568494756286E-12	3.61632565770438E-12	2.83694512802671E-12	3.61632565770438E-12	3.52279999414306E-12	2.93047079158803E-12	1.99521415597483E-12	3.95925309076255E-12	2.74341946446539E-12	2.15109026191036E-12	2.15109026191036E-12	2.86812034921382E-12	2.46284247378143E-12	4.39570618738205E-12	3.7410265424528E-12
0.01008	3.67867610007859E-12	2.08873981953615E-12	2.46284247378143E-12	4.55158229331758E-12	3.42927433058174E-12	3.11752211871067E-12	3.39809910939463E-12	3.58515043651727E-12	2.86812034921382E-12	1.80816282885219E-12	4.05277875432387E-12	2.8057699068396E-12	2.43166725259432E-12	2.24461592547168E-12	2.93047079158803E-12	2.08873981953615E-12	4.23983008144651E-12	3.89690264838834E-12
0.0101	3.7410265424528E-12	2.55636813734275E-12	2.61871857971696E-12	4.02160353313676E-12	2.93047079158803E-12	3.33574866702042E-12	3.02399645514935E-12	3.83455220601412E-12	2.99282123396224E-12	1.71463716529087E-12	3.86572742720123E-12	2.93047079158803E-12	2.68106902209118E-12	2.58754335852986E-12	3.14869733989778E-12	1.65228672291666E-12	3.86572742720123E-12	4.02160353313676E-12
0.01012	3.7410265424528E-12	3.08634689752356E-12	2.86812034921382E-12	3.52279999414306E-12	2.55636813734275E-12	3.80337698482702E-12	2.52519291615564E-12	4.08395397551098E-12	2.96164601277514E-12	1.80816282885219E-12	3.55397521533016E-12	3.21104778227199E-12	2.99282123396224E-12	2.74341946446539E-12	3.64750087889148E-12	1.34053451104559E-12	3.61632565770438E-12	3.92807786957544E-12
0.01014	3.77220176363991E-12	3.42927433058174E-12	3.14869733989778E-12	3.17987256108488E-12	2.58754335852986E-12	4.48923185094337E-12	2.24461592547168E-12	4.14630441788519E-12	2.99282123396224E-12	1.93286371360062E-12	3.39809910939463E-12	3.08634689752356E-12	3.21104778227199E-12	2.68106902209118E-12	4.08395397551098E-12	1.18465840511005E-12	3.39809910939463E-12	3.80337698482702E-12
0.01016	3.7098513212657E-12	3.36692388820752E-12	3.30457344583331E-12	3.11752211871067E-12	2.93047079158803E-12	5.17508671705971E-12	2.21344070428458E-12	4.11512919669808E-12	2.83694512802671E-12	2.15109026191036E-12	3.2733982246462E-12	2.64989380090407E-12	3.36692388820752E-12	2.86812034921382E-12	4.45805662975626E-12	1.30935928985848E-12	3.02399645514935E-12	3.55397521533016E-12
0.01018	3.61632565770438E-12	2.96164601277514E-12	3.52279999414306E-12	3.08634689752356E-12	3.14869733989778E-12	5.73624069842763E-12	2.43166725259432E-12	4.02160353313676E-12	2.64989380090407E-12	2.43166725259432E-12	3.17987256108488E-12	2.3069663678459E-12	3.36692388820752E-12	3.11752211871067E-12	4.45805662975626E-12	1.65228672291666E-12	2.83694512802671E-12	3.42927433058174E-12
0.0102	3.49162477295595E-12	2.64989380090407E-12	3.42927433058174E-12	3.14869733989778E-12	2.86812034921382E-12	5.86094158317606E-12	2.61871857971696E-12	3.92807786957544E-12	2.64989380090407E-12	2.61871857971696E-12	3.11752211871067E-12	2.24461592547168E-12	3.14869733989778E-12	3.42927433058174E-12	4.14630441788519E-12	1.93286371360062E-12	2.64989380090407E-12	3.39809910939463E-12
0.01022	3.52279999414306E-12	2.61871857971696E-12	3.2733982246462E-12	3.21104778227199E-12	2.49401769496854E-12	5.5803645924921E-12	2.7745946856525E-12	3.77220176363991E-12	2.74341946446539E-12	2.55636813734275E-12	3.14869733989778E-12	2.43166725259432E-12	2.89929557040092E-12	3.7098513212657E-12	3.61632565770438E-12	2.3069663678459E-12	2.71224424327828E-12	3.55397521533016E-12
0.01024	3.58515043651727E-12	2.8057699068396E-12	3.17987256108488E-12	3.2422230034591E-12	2.05756459834904E-12	5.01921061112418E-12	2.86812034921382E-12	3.7098513212657E-12	2.68106902209118E-12	2.3069663678459E-12	3.08634689752356E-12	2.83694512802671E-12	2.74341946446539E-12	3.89690264838834E-12	2.86812034921382E-12	2.61871857971696E-12	2.99282123396224E-12	3.7098513212657E-12
0.01026	3.58515043651727E-12	2.99282123396224E-12	2.99282123396224E-12	3.36692388820752E-12	1.8393380500393E-12	4.58275751450468E-12	2.71224424327828E-12	3.7410265424528E-12	2.55636813734275E-12	2.02638937716194E-12	2.99282123396224E-12	3.2422230034591E-12	2.52519291615564E-12	3.95925309076255E-12	2.21344070428458E-12	2.74341946446539E-12	3.33574866702042E-12	3.58515043651727E-12
0.01028	3.52279999414306E-12	2.74341946446539E-12	2.74341946446539E-12	3.67867610007859E-12	1.58993628054244E-12	4.2086548602594E-12	2.61871857971696E-12	3.95925309076255E-12	2.338141589033E-12	1.80816282885219E-12	2.74341946446539E-12	3.58515043651727E-12	2.36931681022011E-12	3.80337698482702E-12	1.77698760766508E-12	2.74341946446539E-12	3.61632565770438E-12	3.17987256108488E-12
0.0103	3.2733982246462E-12	2.36931681022011E-12	2.338141589033E-12	4.33335574500783E-12	1.65228672291666E-12	4.05277875432387E-12	2.55636813734275E-12	4.02160353313676E-12	2.05756459834904E-12	1.80816282885219E-12	2.52519291615564E-12	3.89690264838834E-12	2.21344070428458E-12	3.58515043651727E-12	1.68346194410376E-12	2.49401769496854E-12	3.7098513212657E-12	2.68106902209118E-12
0.01032	3.05517167633646E-12	1.99521415597483E-12	2.05756459834904E-12	4.6451079568789E-12	1.74581238647798E-12	3.89690264838834E-12	2.52519291615564E-12	4.11512919669808E-12	1.96403893478772E-12	1.96403893478772E-12	2.52519291615564E-12	4.05277875432387E-12	2.27579114665879E-12	3.30457344583331E-12	1.80816282885219E-12	2.08873981953615E-12	3.7410265424528E-12	2.21344070428458E-12
0.01034	2.89929557040092E-12	1.74581238647798E-12	1.77698760766508E-12	4.58275751450468E-12	1.99521415597483E-12	3.80337698482702E-12	2.58754335852986E-12	4.2086548602594E-12	2.05756459834904E-12	2.18226548309747E-12	2.7745946856525E-12	4.02160353313676E-12	2.338141589033E-12	2.99282123396224E-12	2.27579114665879E-12	1.74581238647798E-12	3.80337698482702E-12	2.08873981953615E-12
0.01036	2.93047079158803E-12	1.58993628054244E-12	1.71463716529087E-12	4.11512919669808E-12	2.21344070428458E-12	3.80337698482702E-12	2.49401769496854E-12	4.11512919669808E-12	2.49401769496854E-12	2.43166725259432E-12	3.02399645514935E-12	3.83455220601412E-12	2.52519291615564E-12	2.49401769496854E-12	2.74341946446539E-12	1.52758583816823E-12	3.86572742720123E-12	2.21344070428458E-12
0.01038	3.08634689752356E-12	1.55876105935534E-12	1.8393380500393E-12	3.7098513212657E-12	2.46284247378143E-12	3.80337698482702E-12	2.46284247378143E-12	3.83455220601412E-12	3.08634689752356E-12	2.55636813734275E-12	3.14869733989778E-12	3.64750087889148E-12	2.86812034921382E-12	1.90168849241351E-12	3.08634689752356E-12	1.37170973223269E-12	3.77220176363991E-12	2.3069663678459E-12
0.0104	3.30457344583331E-12	1.27818406867137E-12	2.02638937716194E-12	3.17987256108488E-12	2.93047079158803E-12	3.64750087889148E-12	2.40049203140722E-12	3.49162477295595E-12	3.61632565770438E-12	2.61871857971696E-12	3.2422230034591E-12	3.61632565770438E-12	3.36692388820752E-12	1.74581238647798E-12	3.21104778227199E-12	1.37170973223269E-12	3.36692388820752E-12	2.46284247378143E-12
0.01042	3.30457344583331E-12	1.18465840511005E-12	2.36931681022011E-12	2.8057699068396E-12	3.46044955176884E-12	3.49162477295595E-12	2.36931681022011E-12	3.14869733989778E-12	4.05277875432387E-12	2.52519291615564E-12	3.30457344583331E-12	3.7410265424528E-12	3.7098513212657E-12	1.8705132712264E-12	3.08634689752356E-12	1.24700884748427E-12	2.83694512802671E-12	2.27579114665879E-12
0.01044	3.33574866702042E-12	1.12230796273584E-12	2.46284247378143E-12	2.58754335852986E-12	3.86572742720123E-12	3.64750087889148E-12	2.40049203140722E-12	2.93047079158803E-12	4.1774796390723E-12	2.338141589033E-12	3.52279999414306E-12	3.77220176363991E-12	3.99042831194966E-12	2.11991504072326E-12	2.89929557040092E-12	1.18465840511005E-12	2.36931681022011E-12	2.02638937716194E-12
0.01046	3.17987256108488E-12	1.18465840511005E-12	2.36931681022011E-12	2.27579114665879E-12	3.95925309076255E-12	3.89690264838834E-12	2.52519291615564E-12	2.86812034921382E-12	4.1774796390723E-12	1.8705132712264E-12	3.86572742720123E-12	3.64750087889148E-12	4.11512919669808E-12	2.58754335852986E-12	2.86812034921382E-12	1.05995752036163E-12	1.99521415597483E-12	1.74581238647798E-12
0.01048	2.83694512802671E-12	1.30935928985848E-12	2.05756459834904E-12	2.02638937716194E-12	3.49162477295595E-12	3.99042831194966E-12	2.7745946856525E-12	2.7745946856525E-12	4.14630441788519E-12	1.37170973223269E-12	4.30218052382072E-12	3.36692388820752E-12	4.08395397551098E-12	2.89929557040092E-12	2.8057699068396E-12	1.09113274154873E-12	1.71463716529087E-12	1.62111150172955E-12
0.0105	2.58754335852986E-12	1.46523539579401E-12	1.74581238647798E-12	2.02638937716194E-12	2.7745946856525E-12	3.86572742720123E-12	3.21104778227199E-12	2.64989380090407E-12	4.33335574500783E-12	1.09113274154873E-12	4.73863362044022E-12	3.11752211871067E-12	4.08395397551098E-12	3.2422230034591E-12	2.89929557040092E-12	1.30935928985848E-12	1.62111150172955E-12	1.80816282885219E-12
0.01052	2.49401769496854E-12	1.77698760766508E-12	1.46523539579401E-12	2.27579114665879E-12	2.46284247378143E-12	3.49162477295595E-12	3.7410265424528E-12	2.74341946446539E-12	4.52040707213047E-12	9.97607077987414E-13	4.73863362044022E-12	3.08634689752356E-12	3.95925309076255E-12	3.49162477295595E-12	3.2422230034591E-12	1.71463716529087E-12	1.77698760766508E-12	2.05756459834904E-12
0.01054	2.74341946446539E-12	2.02638937716194E-12	1.27818406867137E-12	2.64989380090407E-12	2.49401769496854E-12	3.02399645514935E-12	4.14630441788519E-12	2.93047079158803E-12	4.73863362044022E-12	9.97607077987414E-13	4.52040707213047E-12	3.2422230034591E-12	4.14630441788519E-12	3.61632565770438E-12	3.7098513212657E-12	2.02638937716194E-12	2.27579114665879E-12	2.18226548309747E-12
0.01056	3.02399645514935E-12	2.05756459834904E-12	1.34053451104559E-12	2.99282123396224E-12	2.64989380090407E-12	2.68106902209118E-12	4.33335574500783E-12	3.14869733989778E-12	4.92568494756286E-12	8.10555750864774E-13	4.05277875432387E-12	3.2733982246462E-12	4.36453096619494E-12	3.55397521533016E-12	4.2086548602594E-12	2.21344070428458E-12	2.71224424327828E-12	2.18226548309747E-12
0.01058	3.39809910939463E-12	1.90168849241351E-12	1.49641061698112E-12	3.14869733989778E-12	2.89929557040092E-12	2.40049203140722E-12	4.23983008144651E-12	3.2733982246462E-12	4.89450972637575E-12	5.92329202555027E-13	3.58515043651727E-12	3.2733982246462E-12	4.6451079568789E-12	3.42927433058174E-12	4.6451079568789E-12	2.21344070428458E-12	2.96164601277514E-12	2.08873981953615E-12
0.0106	3.61632565770438E-12	1.77698760766508E-12	1.71463716529087E-12	3.11752211871067E-12	3.08634689752356E-12	2.55636813734275E-12	4.14630441788519E-12	3.2733982246462E-12	4.61393273569179E-12	2.49401769496854E-13	3.05517167633646E-12	2.99282123396224E-12	4.73863362044022E-12	3.33574866702042E-12	4.58275751450468E-12	1.99521415597483E-12	3.05517167633646E-12	2.11991504072326E-12
0.01062	3.49162477295595E-12	1.74581238647798E-12	2.02638937716194E-12	2.83694512802671E-12	2.96164601277514E-12	2.83694512802671E-12	4.14630441788519E-12	3.33574866702042E-12	4.11512919669808E-12	1.24700884748427E-13	2.8057699068396E-12	2.64989380090407E-12	4.80098406281443E-12	3.17987256108488E-12	4.1774796390723E-12	1.62111150172955E-12	3.17987256108488E-12	2.21344070428458E-12
0.01064	3.14869733989778E-12	1.68346194410376E-12	2.3069663678459E-12	2.58754335852986E-12	2.89929557040092E-12	3.17987256108488E-12	4.27100530263362E-12	3.21104778227199E-12	3.42927433058174E-12	1.24700884748427E-13	2.93047079158803E-12	2.61871857971696E-12	4.6451079568789E-12	3.36692388820752E-12	3.58515043651727E-12	1.09113274154873E-12	3.2422230034591E-12	2.3069663678459E-12
0.01066	2.8057699068396E-12	1.55876105935534E-12	2.46284247378143E-12	2.52519291615564E-12	2.89929557040092E-12	3.2422230034591E-12	4.23983008144651E-12	3.08634689752356E-12	2.68106902209118E-12	2.8057699068396E-13	3.11752211871067E-12	2.86812034921382E-12	4.52040707213047E-12	3.83455220601412E-12	3.14869733989778E-12	7.17030087303454E-13	3.39809910939463E-12	2.36931681022011E-12
0.01068	2.61871857971696E-12	1.4028849534198E-12	2.61871857971696E-12	2.55636813734275E-12	3.02399645514935E-12	3.08634689752356E-12	4.14630441788519E-12	2.7745946856525E-12	1.99521415597483E-12	4.67628317806601E-13	3.2733982246462E-12	3.49162477295595E-12	4.39570618738205E-12	4.30218052382072E-12	2.89929557040092E-12	5.29978760180814E-13	3.2422230034591E-12	2.18226548309747E-12
0.0107	2.8057699068396E-12	1.4028849534198E-12	2.61871857971696E-12	2.7745946856525E-12	3.2422230034591E-12	2.64989380090407E-12	3.80337698482702E-12	2.55636813734275E-12	1.65228672291666E-12	4.98803538993707E-13	3.42927433058174E-12	4.08395397551098E-12	4.27100530263362E-12	4.98803538993707E-12	3.17987256108488E-12	5.29978760180814E-13	2.99282123396224E-12	2.11991504072326E-12
0.01072	2.99282123396224E-12	1.37170973223269E-12	2.68106902209118E-12	3.02399645514935E-12	3.42927433058174E-12	2.3069663678459E-12	3.49162477295595E-12	2.46284247378143E-12	1.77698760766508E-12	5.92329202555027E-13	3.64750087889148E-12	4.30218052382072E-12	3.99042831194966E-12	5.5803645924921E-12	3.61632565770438E-12	6.85854866116347E-13	2.93047079158803E-12	2.15109026191036E-12
0.01074	3.21104778227199E-12	1.30935928985848E-12	2.64989380090407E-12	3.33574866702042E-12	3.61632565770438E-12	2.27579114665879E-12	3.02399645514935E-12	2.96164601277514E-12	2.3069663678459E-12	7.79380529677668E-13	3.83455220601412E-12	4.30218052382072E-12	3.39809910939463E-12	5.64271503486631E-12	4.30218052382072E-12	1.15348318392295E-12	2.93047079158803E-12	2.21344070428458E-12
0.01076	3.42927433058174E-12	1.37170973223269E-12	2.8057699068396E-12	3.2733982246462E-12	3.77220176363991E-12	2.3069663678459E-12	2.61871857971696E-12	3.49162477295595E-12	2.86812034921382E-12	1.15348318392295E-12	3.89690264838834E-12	4.1774796390723E-12	2.64989380090407E-12	5.39331326536946E-12	4.92568494756286E-12	1.55876105935534E-12	2.96164601277514E-12	2.52519291615564E-12
0.01078	3.58515043651727E-12	1.37170973223269E-12	3.11752211871067E-12	3.33574866702042E-12	4.05277875432387E-12	2.58754335852986E-12	2.36931681022011E-12	3.92807786957544E-12	3.2422230034591E-12	1.46523539579401E-12	3.80337698482702E-12	4.05277875432387E-12	2.21344070428458E-12	5.20626193824682E-12	5.33096282299525E-12	1.93286371360062E-12	3.02399645514935E-12	2.93047079158803E-12
0.0108	3.77220176363991E-12	1.55876105935534E-12	3.36692388820752E-12	3.58515043651727E-12	4.02160353313676E-12	2.68106902209118E-12	2.58754335852986E-12	4.2086548602594E-12	3.21104778227199E-12	1.62111150172955E-12	3.61632565770438E-12	3.77220176363991E-12	2.15109026191036E-12	4.95686016874997E-12	5.36213804418235E-12	2.05756459834904E-12	3.11752211871067E-12	3.49162477295595E-12
0.01082	3.58515043651727E-12	1.71463716529087E-12	3.42927433058174E-12	3.7410265424528E-12	3.7410265424528E-12	2.93047079158803E-12	3.21104778227199E-12	4.11512919669808E-12	2.99282123396224E-12	1.55876105935534E-12	3.36692388820752E-12	3.64750087889148E-12	2.43166725259432E-12	4.27100530263362E-12	5.01921061112418E-12	2.21344070428458E-12	3.05517167633646E-12	4.05277875432387E-12
0.01084	3.2733982246462E-12	1.77698760766508E-12	3.61632565770438E-12	4.05277875432387E-12	3.30457344583331E-12	3.17987256108488E-12	3.83455220601412E-12	4.08395397551098E-12	2.89929557040092E-12	1.68346194410376E-12	3.14869733989778E-12	3.7410265424528E-12	2.71224424327828E-12	3.2733982246462E-12	4.48923185094337E-12	2.08873981953615E-12	3.05517167633646E-12	4.1774796390723E-12
0.01086	2.64989380090407E-12	1.90168849241351E-12	3.80337698482702E-12	4.27100530263362E-12	2.89929557040092E-12	3.67867610007859E-12	3.86572742720123E-12	4.02160353313676E-12	2.96164601277514E-12	1.8705132712264E-12	3.05517167633646E-12	3.89690264838834E-12	2.89929557040092E-12	2.36931681022011E-12	3.89690264838834E-12	1.80816282885219E-12	3.02399645514935E-12	3.99042831194966E-12
0.01088	1.8705132712264E-12	2.02638937716194E-12	4.02160353313676E-12	4.27100530263362E-12	2.68106902209118E-12	4.11512919669808E-12	3.55397521533016E-12	3.7098513212657E-12	3.05517167633646E-12	2.05756459834904E-12	3.21104778227199E-12	4.11512919669808E-12	3.11752211871067E-12	2.02638937716194E-12	3.46044955176884E-12	1.52758583816823E-12	3.14869733989778E-12	3.77220176363991E-12
0.0109	1.4028849534198E-12	2.05756459834904E-12	4.08395397551098E-12	4.02160353313676E-12	3.05517167633646E-12	4.6451079568789E-12	3.2733982246462E-12	3.2422230034591E-12	3.11752211871067E-12	2.15109026191036E-12	3.30457344583331E-12	4.05277875432387E-12	3.17987256108488E-12	1.77698760766508E-12	3.05517167633646E-12	1.15348318392295E-12	3.08634689752356E-12	3.46044955176884E-12
0.01092	1.02878229917452E-12	2.11991504072326E-12	4.1774796390723E-12	3.61632565770438E-12	3.89690264838834E-12	5.01921061112418E-12	3.11752211871067E-12	2.8057699068396E-12	2.93047079158803E-12	2.27579114665879E-12	3.36692388820752E-12	4.05277875432387E-12	3.21104778227199E-12	1.68346194410376E-12	2.8057699068396E-12	8.10555750864774E-13	3.11752211871067E-12	3.2733982246462E-12
0.01094	8.72906193238988E-13	2.11991504072326E-12	4.14630441788519E-12	3.33574866702042E-12	4.48923185094337E-12	5.36213804418235E-12	3.05517167633646E-12	2.46284247378143E-12	2.8057699068396E-12	2.55636813734275E-12	3.17987256108488E-12	3.86572742720123E-12	3.14869733989778E-12	1.90168849241351E-12	2.36931681022011E-12	5.61153981367921E-13	3.2733982246462E-12	3.2422230034591E-12
0.01096	9.97607077987414E-13	2.21344070428458E-12	4.11512919669808E-12	3.11752211871067E-12	4.58275751450468E-12	5.39331326536946E-12	3.08634689752356E-12	2.36931681022011E-12	2.71224424327828E-12	2.71224424327828E-12	2.93047079158803E-12	3.99042831194966E-12	3.02399645514935E-12	2.40049203140722E-12	2.05756459834904E-12	5.61153981367921E-13	3.52279999414306E-12	3.17987256108488E-12
0.01098	1.37170973223269E-12	2.24461592547168E-12	3.95925309076255E-12	2.96164601277514E-12	4.61393273569179E-12	4.92568494756286E-12	3.30457344583331E-12	2.58754335852986E-12	2.71224424327828E-12	2.68106902209118E-12	2.89929557040092E-12	4.30218052382072E-12	3.08634689752356E-12	2.93047079158803E-12	1.80816282885219E-12	9.35256635613201E-13	3.80337698482702E-12	3.30457344583331E-12
0.011	1.8705132712264E-12	2.40049203140722E-12	3.52279999414306E-12	2.83694512802671E-12	4.30218052382072E-12	3.99042831194966E-12	3.42927433058174E-12	2.7745946856525E-12	2.64989380090407E-12	2.7745946856525E-12	3.05517167633646E-12	4.55158229331758E-12	3.02399645514935E-12	3.2733982246462E-12	1.68346194410376E-12	1.49641061698112E-12	3.95925309076255E-12	3.46044955176884E-12
0.01102	2.49401769496854E-12	2.55636813734275E-12	2.99282123396224E-12	2.96164601277514E-12	3.86572742720123E-12	3.11752211871067E-12	3.46044955176884E-12	2.83694512802671E-12	2.43166725259432E-12	2.83694512802671E-12	3.33574866702042E-12	4.30218052382072E-12	2.99282123396224E-12	3.42927433058174E-12	1.49641061698112E-12	2.02638937716194E-12	3.77220176363991E-12	3.7410265424528E-12
0.01104	3.02399645514935E-12	2.7745946856525E-12	2.71224424327828E-12	2.96164601277514E-12	3.08634689752356E-12	2.64989380090407E-12	3.39809910939463E-12	2.52519291615564E-12	2.21344070428458E-12	3.08634689752356E-12	3.55397521533016E-12	3.86572742720123E-12	2.8057699068396E-12	3.42927433058174E-12	1.55876105935534E-12	2.338141589033E-12	3.30457344583331E-12	3.89690264838834E-12
0.01106	3.30457344583331E-12	2.99282123396224E-12	2.61871857971696E-12	2.99282123396224E-12	2.43166725259432E-12	2.61871857971696E-12	3.14869733989778E-12	1.90168849241351E-12	2.11991504072326E-12	3.2422230034591E-12	3.49162477295595E-12	3.33574866702042E-12	2.83694512802671E-12	3.2422230034591E-12	1.49641061698112E-12	2.68106902209118E-12	2.68106902209118E-12	3.95925309076255E-12
0.01108	3.33574866702042E-12	3.17987256108488E-12	2.7745946856525E-12	2.96164601277514E-12	1.99521415597483E-12	2.61871857971696E-12	2.86812034921382E-12	1.21583362629716E-12	1.8393380500393E-12	3.36692388820752E-12	3.17987256108488E-12	2.83694512802671E-12	2.89929557040092E-12	2.86812034921382E-12	1.62111150172955E-12	2.83694512802671E-12	2.338141589033E-12	3.7098513212657E-12
0.0111	3.33574866702042E-12	3.14869733989778E-12	3.02399645514935E-12	2.89929557040092E-12	1.55876105935534E-12	2.64989380090407E-12	2.71224424327828E-12	7.17030087303454E-13	1.65228672291666E-12	3.36692388820752E-12	2.96164601277514E-12	2.52519291615564E-12	2.8057699068396E-12	2.338141589033E-12	1.93286371360062E-12	2.99282123396224E-12	2.55636813734275E-12	3.52279999414306E-12
0.01112	3.2422230034591E-12	2.89929557040092E-12	3.21104778227199E-12	2.86812034921382E-12	1.52758583816823E-12	2.43166725259432E-12	2.74341946446539E-12	3.11752211871067E-13	1.71463716529087E-12	3.2422230034591E-12	2.93047079158803E-12	2.338141589033E-12	2.64989380090407E-12	1.68346194410376E-12	2.43166725259432E-12	3.14869733989778E-12	3.11752211871067E-12	3.2733982246462E-12
0.01114	3.30457344583331E-12	2.8057699068396E-12	3.42927433058174E-12	2.86812034921382E-12	1.49641061698112E-12	2.21344070428458E-12	2.68106902209118E-12	1.24700884748427E-13	2.27579114665879E-12	2.96164601277514E-12	3.08634689752356E-12	2.11991504072326E-12	2.46284247378143E-12	1.46523539579401E-12	2.96164601277514E-12	3.2733982246462E-12	3.80337698482702E-12	3.2422230034591E-12
0.01116	3.55397521533016E-12	2.89929557040092E-12	3.52279999414306E-12	2.89929557040092E-12	1.77698760766508E-12	2.18226548309747E-12	2.46284247378143E-12	4.67628317806601E-13	3.14869733989778E-12	2.89929557040092E-12	3.11752211871067E-12	1.99521415597483E-12	2.49401769496854E-12	1.77698760766508E-12	3.33574866702042E-12	3.36692388820752E-12	4.11512919669808E-12	3.02399645514935E-12
0.01118	3.83455220601412E-12	3.2422230034591E-12	3.46044955176884E-12	2.99282123396224E-12	2.02638937716194E-12	2.27579114665879E-12	2.55636813734275E-12	1.43406017460691E-12	4.02160353313676E-12	3.02399645514935E-12	3.14869733989778E-12	1.99521415597483E-12	2.68106902209118E-12	2.02638937716194E-12	3.49162477295595E-12	3.46044955176884E-12	4.23983008144651E-12	2.68106902209118E-12
0.0112	3.99042831194966E-12	3.58515043651727E-12	3.05517167633646E-12	2.93047079158803E-12	2.3069663678459E-12	2.64989380090407E-12	2.64989380090407E-12	2.3069663678459E-12	4.58275751450468E-12	3.17987256108488E-12	3.2733982246462E-12	2.15109026191036E-12	2.86812034921382E-12	2.58754335852986E-12	3.49162477295595E-12	3.55397521533016E-12	3.92807786957544E-12	2.27579114665879E-12
0.01122	3.80337698482702E-12	3.83455220601412E-12	2.58754335852986E-12	2.68106902209118E-12	2.36931681022011E-12	2.99282123396224E-12	2.7745946856525E-12	2.7745946856525E-12	4.55158229331758E-12	3.2422230034591E-12	3.36692388820752E-12	2.21344070428458E-12	3.08634689752356E-12	3.08634689752356E-12	3.2422230034591E-12	3.52279999414306E-12	3.58515043651727E-12	1.8393380500393E-12
0.01124	3.49162477295595E-12	3.95925309076255E-12	2.05756459834904E-12	2.08873981953615E-12	2.18226548309747E-12	3.49162477295595E-12	3.11752211871067E-12	3.14869733989778E-12	4.1774796390723E-12	3.02399645514935E-12	3.33574866702042E-12	2.21344070428458E-12	3.17987256108488E-12	3.49162477295595E-12	3.2422230034591E-12	3.36692388820752E-12	3.02399645514935E-12	1.90168849241351E-12
0.01126	3.21104778227199E-12	4.05277875432387E-12	1.68346194410376E-12	1.34053451104559E-12	2.36931681022011E-12	3.7410265424528E-12	3.21104778227199E-12	3.64750087889148E-12	3.7098513212657E-12	2.52519291615564E-12	3.30457344583331E-12	2.11991504072326E-12	3.36692388820752E-12	3.7098513212657E-12	3.30457344583331E-12	3.2422230034591E-12	2.55636813734275E-12	2.15109026191036E-12
0.01128	3.17987256108488E-12	3.89690264838834E-12	1.52758583816823E-12	6.23504423742134E-13	2.68106902209118E-12	3.58515043651727E-12	3.33574866702042E-12	3.95925309076255E-12	3.30457344583331E-12	1.99521415597483E-12	3.33574866702042E-12	1.99521415597483E-12	3.55397521533016E-12	3.64750087889148E-12	3.33574866702042E-12	3.05517167633646E-12	2.24461592547168E-12	2.43166725259432E-12
0.0113	3.21104778227199E-12	3.64750087889148E-12	1.65228672291666E-12	3.7410265424528E-13	3.02399645514935E-12	3.39809910939463E-12	3.52279999414306E-12	3.99042831194966E-12	3.17987256108488E-12	1.43406017460691E-12	3.55397521533016E-12	1.77698760766508E-12	3.49162477295595E-12	3.61632565770438E-12	3.42927433058174E-12	2.93047079158803E-12	2.18226548309747E-12	2.55636813734275E-12
0.01132	2.99282123396224E-12	3.2422230034591E-12	1.8705132712264E-12	5.61153981367921E-13	3.39809910939463E-12	3.2733982246462E-12	3.55397521533016E-12	3.80337698482702E-12	3.2733982246462E-12	1.15348318392295E-12	3.89690264838834E-12	1.68346194410376E-12	3.11752211871067E-12	3.49162477295595E-12	3.2733982246462E-12	2.68106902209118E-12	2.338141589033E-12	2.52519291615564E-12
0.01134	2.7745946856525E-12	2.86812034921382E-12	1.99521415597483E-12	1.30935928985848E-12	3.7098513212657E-12	3.05517167633646E-12	3.77220176363991E-12	3.55397521533016E-12	3.33574866702042E-12	9.04081414426094E-13	4.23983008144651E-12	1.52758583816823E-12	2.89929557040092E-12	3.33574866702042E-12	2.99282123396224E-12	2.18226548309747E-12	2.58754335852986E-12	2.55636813734275E-12
0.01136	2.68106902209118E-12	2.43166725259432E-12	2.05756459834904E-12	2.338141589033E-12	3.80337698482702E-12	2.89929557040092E-12	3.67867610007859E-12	3.30457344583331E-12	3.36692388820752E-12	7.48205308490561E-13	4.27100530263362E-12	1.58993628054244E-12	2.83694512802671E-12	3.30457344583331E-12	2.71224424327828E-12	1.96403893478772E-12	2.74341946446539E-12	2.68106902209118E-12
0.01138	2.74341946446539E-12	1.90168849241351E-12	2.15109026191036E-12	3.30457344583331E-12	3.7410265424528E-12	2.8057699068396E-12	3.42927433058174E-12	3.30457344583331E-12	3.39809910939463E-12	6.85854866116347E-13	4.14630441788519E-12	1.62111150172955E-12	2.74341946446539E-12	3.30457344583331E-12	2.49401769496854E-12	1.96403893478772E-12	2.83694512802671E-12	2.86812034921382E-12
0.0114	2.86812034921382E-12	1.4028849534198E-12	1.99521415597483E-12	3.99042831194966E-12	3.55397521533016E-12	2.93047079158803E-12	3.08634689752356E-12	3.36692388820752E-12	3.39809910939463E-12	6.23504423742134E-13	3.83455220601412E-12	1.62111150172955E-12	2.7745946856525E-12	3.55397521533016E-12	2.11991504072326E-12	2.18226548309747E-12	2.93047079158803E-12	2.93047079158803E-12
0.01142	3.21104778227199E-12	8.72906193238988E-13	1.8705132712264E-12	4.52040707213047E-12	3.52279999414306E-12	3.39809910939463E-12	2.71224424327828E-12	3.49162477295595E-12	3.2422230034591E-12	6.23504423742134E-13	3.52279999414306E-12	1.99521415597483E-12	3.08634689752356E-12	3.99042831194966E-12	1.77698760766508E-12	2.36931681022011E-12	3.05517167633646E-12	2.93047079158803E-12
0.01144	3.49162477295595E-12	4.98803538993707E-13	1.77698760766508E-12	4.48923185094337E-12	3.2733982246462E-12	3.64750087889148E-12	2.49401769496854E-12	3.61632565770438E-12	2.99282123396224E-12	8.41730972051881E-13	3.33574866702042E-12	2.7745946856525E-12	3.58515043651727E-12	4.2086548602594E-12	1.49641061698112E-12	2.55636813734275E-12	3.02399645514935E-12	2.89929557040092E-12
0.01146	3.64750087889148E-12	4.05277875432387E-13	1.77698760766508E-12	4.23983008144651E-12	3.05517167633646E-12	3.36692388820752E-12	2.49401769496854E-12	3.89690264838834E-12	2.64989380090407E-12	1.02878229917452E-12	3.2422230034591E-12	3.52279999414306E-12	3.61632565770438E-12	4.27100530263362E-12	1.30935928985848E-12	2.61871857971696E-12	2.89929557040092E-12	2.7745946856525E-12
0.01148	3.64750087889148E-12	5.29978760180814E-13	1.8393380500393E-12	3.67867610007859E-12	2.71224424327828E-12	3.21104778227199E-12	2.43166725259432E-12	4.55158229331758E-12	2.24461592547168E-12	1.21583362629716E-12	3.39809910939463E-12	3.7410265424528E-12	3.02399645514935E-12	4.2086548602594E-12	1.30935928985848E-12	2.46284247378143E-12	2.8057699068396E-12	2.64989380090407E-12
0.0115	3.7098513212657E-12	8.72906193238988E-13	2.02638937716194E-12	3.14869733989778E-12	2.49401769496854E-12	3.02399645514935E-12	2.55636813734275E-12	5.01921061112418E-12	2.18226548309747E-12	1.4028849534198E-12	3.67867610007859E-12	3.7098513212657E-12	2.40049203140722E-12	3.86572742720123E-12	1.55876105935534E-12	2.3069663678459E-12	2.74341946446539E-12	2.61871857971696E-12
0.01152	3.92807786957544E-12	1.34053451104559E-12	2.21344070428458E-12	2.86812034921382E-12	2.27579114665879E-12	2.93047079158803E-12	2.43166725259432E-12	5.01921061112418E-12	2.3069663678459E-12	1.65228672291666E-12	4.05277875432387E-12	3.80337698482702E-12	2.15109026191036E-12	3.39809910939463E-12	1.74581238647798E-12	2.11991504072326E-12	2.96164601277514E-12	2.64989380090407E-12
0.01154	3.95925309076255E-12	1.68346194410376E-12	2.36931681022011E-12	2.83694512802671E-12	2.05756459834904E-12	2.8057699068396E-12	2.49401769496854E-12	4.98803538993707E-12	2.49401769496854E-12	1.93286371360062E-12	4.1774796390723E-12	3.83455220601412E-12	2.11991504072326E-12	3.17987256108488E-12	1.96403893478772E-12	2.18226548309747E-12	3.30457344583331E-12	2.7745946856525E-12
0.01156	3.92807786957544E-12	2.02638937716194E-12	2.58754335852986E-12	2.8057699068396E-12	1.90168849241351E-12	2.83694512802671E-12	2.86812034921382E-12	4.55158229331758E-12	2.52519291615564E-12	2.55636813734275E-12	3.89690264838834E-12	3.55397521533016E-12	2.15109026191036E-12	3.2422230034591E-12	2.24461592547168E-12	2.36931681022011E-12	3.83455220601412E-12	2.93047079158803E-12
0.01158	3.80337698482702E-12	2.15109026191036E-12	2.83694512802671E-12	2.55636813734275E-12	1.74581238647798E-12	3.02399645514935E-12	3.14869733989778E-12	4.08395397551098E-12	2.40049203140722E-12	2.96164601277514E-12	3.36692388820752E-12	3.36692388820752E-12	2.18226548309747E-12	3.21104778227199E-12	2.58754335852986E-12	2.7745946856525E-12	4.2086548602594E-12	3.2422230034591E-12
0.0116	3.58515043651727E-12	2.18226548309747E-12	3.08634689752356E-12	2.338141589033E-12	1.74581238647798E-12	3.2422230034591E-12	2.89929557040092E-12	3.67867610007859E-12	2.21344070428458E-12	3.11752211871067E-12	2.71224424327828E-12	3.08634689752356E-12	2.49401769496854E-12	2.7745946856525E-12	2.74341946446539E-12	3.08634689752356E-12	4.676283178066E-12	3.55397521533016E-12
0.01162	3.42927433058174E-12	2.3069663678459E-12	3.17987256108488E-12	2.11991504072326E-12	2.15109026191036E-12	3.33574866702042E-12	2.40049203140722E-12	3.36692388820752E-12	2.08873981953615E-12	2.8057699068396E-12	2.15109026191036E-12	2.8057699068396E-12	2.83694512802671E-12	2.49401769496854E-12	2.64989380090407E-12	3.2733982246462E-12	5.05038583231129E-12	3.86572742720123E-12
0.01164	3.21104778227199E-12	2.40049203140722E-12	3.11752211871067E-12	1.8393380500393E-12	2.86812034921382E-12	3.49162477295595E-12	2.24461592547168E-12	3.11752211871067E-12	2.05756459834904E-12	2.61871857971696E-12	1.8705132712264E-12	2.36931681022011E-12	3.2422230034591E-12	2.58754335852986E-12	2.43166725259432E-12	3.11752211871067E-12	4.92568494756286E-12	4.08395397551098E-12
0.01166	2.83694512802671E-12	2.68106902209118E-12	2.99282123396224E-12	1.62111150172955E-12	2.99282123396224E-12	3.64750087889148E-12	2.02638937716194E-12	3.05517167633646E-12	2.02638937716194E-12	2.58754335852986E-12	1.80816282885219E-12	2.11991504072326E-12	3.33574866702042E-12	2.93047079158803E-12	2.21344070428458E-12	2.7745946856525E-12	4.48923185094337E-12	4.08395397551098E-12
0.01168	2.52519291615564E-12	3.05517167633646E-12	2.8057699068396E-12	1.37170973223269E-12	2.338141589033E-12	3.99042831194966E-12	1.80816282885219E-12	3.14869733989778E-12	2.11991504072326E-12	2.68106902209118E-12	1.93286371360062E-12	2.05756459834904E-12	3.49162477295595E-12	3.02399645514935E-12	2.15109026191036E-12	2.40049203140722E-12	4.08395397551098E-12	3.92807786957544E-12
0.0117	2.18226548309747E-12	3.08634689752356E-12	2.58754335852986E-12	1.4028849534198E-12	1.52758583816823E-12	4.33335574500783E-12	1.74581238647798E-12	3.14869733989778E-12	2.15109026191036E-12	2.86812034921382E-12	2.18226548309747E-12	2.3069663678459E-12	3.64750087889148E-12	2.99282123396224E-12	2.11991504072326E-12	2.15109026191036E-12	3.83455220601412E-12	3.80337698482702E-12
0.01172	1.90168849241351E-12	3.05517167633646E-12	2.61871857971696E-12	1.68346194410376E-12	8.72906193238988E-13	4.6451079568789E-12	1.99521415597483E-12	3.17987256108488E-12	2.338141589033E-12	3.05517167633646E-12	2.46284247378143E-12	3.05517167633646E-12	3.67867610007859E-12	2.89929557040092E-12	2.36931681022011E-12	1.80816282885219E-12	3.55397521533016E-12	3.7098513212657E-12
0.01174	1.77698760766508E-12	3.21104778227199E-12	2.61871857971696E-12	2.24461592547168E-12	5.61153981367921E-13	4.676283178066E-12	2.24461592547168E-12	3.08634689752356E-12	2.58754335852986E-12	2.99282123396224E-12	2.83694512802671E-12	3.67867610007859E-12	3.55397521533016E-12	2.74341946446539E-12	2.49401769496854E-12	1.74581238647798E-12	3.2733982246462E-12	3.67867610007859E-12
0.01176	1.8705132712264E-12	3.30457344583331E-12	2.74341946446539E-12	2.7745946856525E-12	4.98803538993707E-13	4.58275751450468E-12	2.61871857971696E-12	3.17987256108488E-12	2.71224424327828E-12	2.74341946446539E-12	3.36692388820752E-12	3.92807786957544E-12	3.39809910939463E-12	2.52519291615564E-12	2.68106902209118E-12	1.71463716529087E-12	3.02399645514935E-12	3.52279999414306E-12
0.01178	2.3069663678459E-12	3.14869733989778E-12	2.7745946856525E-12	3.21104778227199E-12	6.54679644929241E-13	4.52040707213047E-12	2.64989380090407E-12	3.11752211871067E-12	2.74341946446539E-12	2.46284247378143E-12	3.86572742720123E-12	3.89690264838834E-12	3.21104778227199E-12	2.36931681022011E-12	2.89929557040092E-12	1.8393380500393E-12	2.86812034921382E-12	3.14869733989778E-12
0.0118	2.74341946446539E-12	2.8057699068396E-12	2.64989380090407E-12	3.55397521533016E-12	1.24700884748427E-12	4.39570618738205E-12	2.74341946446539E-12	3.02399645514935E-12	2.93047079158803E-12	2.3069663678459E-12	4.14630441788519E-12	3.67867610007859E-12	2.74341946446539E-12	2.21344070428458E-12	2.99282123396224E-12	1.99521415597483E-12	2.61871857971696E-12	2.61871857971696E-12
0.01182	2.83694512802671E-12	2.46284247378143E-12	2.40049203140722E-12	3.67867610007859E-12	2.02638937716194E-12	4.2086548602594E-12	2.86812034921382E-12	2.83694512802671E-12	3.21104778227199E-12	2.49401769496854E-12	4.1774796390723E-12	3.14869733989778E-12	2.36931681022011E-12	2.15109026191036E-12	2.7745946856525E-12	2.08873981953615E-12	2.27579114665879E-12	2.338141589033E-12
0.01184	2.71224424327828E-12	2.21344070428458E-12	2.3069663678459E-12	3.67867610007859E-12	2.49401769496854E-12	4.08395397551098E-12	3.05517167633646E-12	2.71224424327828E-12	3.64750087889148E-12	2.7745946856525E-12	3.99042831194966E-12	2.71224424327828E-12	2.21344070428458E-12	1.93286371360062E-12	2.52519291615564E-12	2.27579114665879E-12	2.02638937716194E-12	2.43166725259432E-12
0.01186	2.55636813734275E-12	2.05756459834904E-12	2.36931681022011E-12	3.55397521533016E-12	2.64989380090407E-12	3.92807786957544E-12	3.17987256108488E-12	2.49401769496854E-12	3.95925309076255E-12	3.11752211871067E-12	3.58515043651727E-12	2.49401769496854E-12	2.36931681022011E-12	1.65228672291666E-12	2.27579114665879E-12	2.338141589033E-12	1.99521415597483E-12	2.7745946856525E-12
0.01188	2.61871857971696E-12	2.18226548309747E-12	2.55636813734275E-12	3.17987256108488E-12	2.64989380090407E-12	3.92807786957544E-12	3.33574866702042E-12	1.77698760766508E-12	3.89690264838834E-12	3.30457344583331E-12	3.17987256108488E-12	2.68106902209118E-12	2.64989380090407E-12	1.43406017460691E-12	2.27579114665879E-12	2.40049203140722E-12	2.24461592547168E-12	3.14869733989778E-12
0.0119	2.64989380090407E-12	2.36931681022011E-12	2.71224424327828E-12	2.8057699068396E-12	2.74341946446539E-12	3.89690264838834E-12	3.42927433058174E-12	1.34053451104559E-12	3.77220176363991E-12	3.39809910939463E-12	3.11752211871067E-12	3.08634689752356E-12	2.93047079158803E-12	1.77698760766508E-12	2.24461592547168E-12	2.36931681022011E-12	2.55636813734275E-12	3.49162477295595E-12
0.01192	2.71224424327828E-12	2.40049203140722E-12	2.64989380090407E-12	2.55636813734275E-12	2.99282123396224E-12	3.86572742720123E-12	3.2422230034591E-12	1.37170973223269E-12	3.39809910939463E-12	3.39809910939463E-12	3.21104778227199E-12	3.58515043651727E-12	3.30457344583331E-12	2.24461592547168E-12	2.21344070428458E-12	2.40049203140722E-12	2.89929557040092E-12	3.52279999414306E-12
0.01194	2.74341946446539E-12	2.43166725259432E-12	2.43166725259432E-12	2.61871857971696E-12	3.02399645514935E-12	3.77220176363991E-12	3.14869733989778E-12	1.8393380500393E-12	2.89929557040092E-12	3.17987256108488E-12	3.52279999414306E-12	4.08395397551098E-12	3.7410265424528E-12	2.71224424327828E-12	1.93286371360062E-12	2.64989380090407E-12	3.05517167633646E-12	3.2733982246462E-12
0.01196	2.8057699068396E-12	2.3069663678459E-12	2.27579114665879E-12	2.58754335852986E-12	2.58754335852986E-12	3.58515043651727E-12	3.11752211871067E-12	2.36931681022011E-12	2.49401769496854E-12	2.83694512802671E-12	4.02160353313676E-12	4.48923185094337E-12	4.05277875432387E-12	3.21104778227199E-12	1.4028849534198E-12	2.86812034921382E-12	3.2422230034591E-12	2.86812034921382E-12
0.01198	3.05517167633646E-12	2.15109026191036E-12	2.02638937716194E-12	2.58754335852986E-12	2.05756459834904E-12	3.58515043651727E-12	3.2422230034591E-12	2.58754335852986E-12	2.27579114665879E-12	2.58754335852986E-12	4.6451079568789E-12	4.95686016874997E-12	4.23983008144651E-12	3.58515043651727E-12	1.15348318392295E-12	3.2422230034591E-12	3.42927433058174E-12	2.11991504072326E-12
0.012	3.11752211871067E-12	2.11991504072326E-12	1.74581238647798E-12	2.43166725259432E-12	1.77698760766508E-12	3.49162477295595E-12	3.52279999414306E-12	3.08634689752356E-12	2.3069663678459E-12	2.52519291615564E-12	5.08156105349839E-12	5.20626193824682E-12	4.30218052382072E-12	3.80337698482702E-12	1.21583362629716E-12	3.36692388820752E-12	3.67867610007859E-12	1.68346194410376E-12
0.01202	2.96164601277514E-12	2.338141589033E-12	1.4028849534198E-12	2.36931681022011E-12	1.74581238647798E-12	3.2733982246462E-12	3.83455220601412E-12	3.49162477295595E-12	2.43166725259432E-12	2.55636813734275E-12	5.26861238062103E-12	5.08156105349839E-12	4.08395397551098E-12	3.83455220601412E-12	1.43406017460691E-12	3.36692388820752E-12	3.80337698482702E-12	1.71463716529087E-12
0.01204	2.99282123396224E-12	2.7745946856525E-12	1.24700884748427E-12	2.36931681022011E-12	1.71463716529087E-12	3.08634689752356E-12	3.92807786957544E-12	3.61632565770438E-12	2.64989380090407E-12	2.55636813734275E-12	5.17508671705971E-12	4.70745839925311E-12	3.7410265424528E-12	3.67867610007859E-12	1.80816282885219E-12	2.83694512802671E-12	3.55397521533016E-12	2.02638937716194E-12
0.01206	3.05517167633646E-12	2.86812034921382E-12	1.24700884748427E-12	2.43166725259432E-12	1.8393380500393E-12	2.43166725259432E-12	3.92807786957544E-12	3.49162477295595E-12	2.96164601277514E-12	2.21344070428458E-12	4.61393273569179E-12	4.1774796390723E-12	3.36692388820752E-12	3.33574866702042E-12	2.15109026191036E-12	2.36931681022011E-12	3.2422230034591E-12	2.15109026191036E-12
0.01208	3.2733982246462E-12	2.8057699068396E-12	1.58993628054244E-12	2.64989380090407E-12	1.96403893478772E-12	2.08873981953615E-12	3.7098513212657E-12	3.30457344583331E-12	3.21104778227199E-12	1.8393380500393E-12	3.86572742720123E-12	3.49162477295595E-12	2.86812034921382E-12	3.02399645514935E-12	2.55636813734275E-12	2.02638937716194E-12	3.02399645514935E-12	1.99521415597483E-12
0.0121	3.36692388820752E-12	2.58754335852986E-12	2.02638937716194E-12	2.7745946856525E-12	2.08873981953615E-12	1.43406017460691E-12	3.39809910939463E-12	3.21104778227199E-12	3.52279999414306E-12	1.65228672291666E-12	3.21104778227199E-12	2.74341946446539E-12	2.40049203140722E-12	2.8057699068396E-12	2.68106902209118E-12	1.8393380500393E-12	2.89929557040092E-12	1.8393380500393E-12
0.01212	3.36692388820752E-12	2.24461592547168E-12	2.49401769496854E-12	2.64989380090407E-12	2.02638937716194E-12	9.66431856800308E-13	3.21104778227199E-12	2.93047079158803E-12	3.58515043651727E-12	1.62111150172955E-12	2.71224424327828E-12	2.15109026191036E-12	1.99521415597483E-12	2.61871857971696E-12	2.68106902209118E-12	2.02638937716194E-12	2.86812034921382E-12	1.80816282885219E-12
0.01214	3.2733982246462E-12	2.05756459834904E-12	2.71224424327828E-12	2.58754335852986E-12	1.93286371360062E-12	1.02878229917452E-12	3.14869733989778E-12	2.55636813734275E-12	3.64750087889148E-12	1.52758583816823E-12	2.61871857971696E-12	1.49641061698112E-12	1.74581238647798E-12	2.43166725259432E-12	2.43166725259432E-12	2.21344070428458E-12	2.99282123396224E-12	1.8705132712264E-12
0.01216	3.42927433058174E-12	2.11991504072326E-12	2.83694512802671E-12	2.71224424327828E-12	1.77698760766508E-12	1.43406017460691E-12	3.17987256108488E-12	2.27579114665879E-12	3.64750087889148E-12	1.55876105935534E-12	2.71224424327828E-12	1.18465840511005E-12	1.68346194410376E-12	2.49401769496854E-12	2.55636813734275E-12	2.61871857971696E-12	3.2422230034591E-12	1.93286371360062E-12
0.01218	3.64750087889148E-12	2.24461592547168E-12	2.71224424327828E-12	2.96164601277514E-12	1.55876105935534E-12	1.99521415597483E-12	3.36692388820752E-12	2.15109026191036E-12	3.61632565770438E-12	1.74581238647798E-12	2.93047079158803E-12	1.46523539579401E-12	1.96403893478772E-12	2.71224424327828E-12	2.58754335852986E-12	2.86812034921382E-12	3.46044955176884E-12	2.21344070428458E-12
0.0122	3.80337698482702E-12	2.3069663678459E-12	2.64989380090407E-12	3.17987256108488E-12	1.55876105935534E-12	2.43166725259432E-12	3.36692388820752E-12	2.05756459834904E-12	3.7098513212657E-12	2.02638937716194E-12	2.83694512802671E-12	2.21344070428458E-12	2.58754335852986E-12	3.02399645514935E-12	2.61871857971696E-12	3.05517167633646E-12	3.33574866702042E-12	2.71224424327828E-12
0.01222	3.77220176363991E-12	2.338141589033E-12	2.61871857971696E-12	3.2733982246462E-12	1.77698760766508E-12	2.71224424327828E-12	3.2733982246462E-12	2.24461592547168E-12	3.7410265424528E-12	2.49401769496854E-12	2.68106902209118E-12	2.8057699068396E-12	3.36692388820752E-12	3.2733982246462E-12	2.40049203140722E-12	3.05517167633646E-12	3.14869733989778E-12	3.17987256108488E-12
0.01224	3.58515043651727E-12	2.46284247378143E-12	2.49401769496854E-12	3.2422230034591E-12	2.3069663678459E-12	3.21104778227199E-12	3.08634689752356E-12	2.96164601277514E-12	3.55397521533016E-12	2.74341946446539E-12	2.71224424327828E-12	3.02399645514935E-12	3.58515043651727E-12	3.2422230034591E-12	2.05756459834904E-12	3.05517167633646E-12	3.05517167633646E-12	3.7098513212657E-12
0.01226	3.33574866702042E-12	2.49401769496854E-12	2.36931681022011E-12	3.2422230034591E-12	2.96164601277514E-12	3.64750087889148E-12	2.89929557040092E-12	3.42927433058174E-12	3.30457344583331E-12	2.89929557040092E-12	2.89929557040092E-12	3.05517167633646E-12	3.08634689752356E-12	3.11752211871067E-12	1.71463716529087E-12	2.86812034921382E-12	3.02399645514935E-12	3.83455220601412E-12
0.01228	3.17987256108488E-12	2.52519291615564E-12	2.36931681022011E-12	3.39809910939463E-12	3.52279999414306E-12	3.86572742720123E-12	2.86812034921382E-12	3.58515043651727E-12	3.05517167633646E-12	2.86812034921382E-12	3.11752211871067E-12	3.05517167633646E-12	2.68106902209118E-12	3.21104778227199E-12	1.52758583816823E-12	2.58754335852986E-12	3.17987256108488E-12	3.64750087889148E-12
0.0123	3.08634689752356E-12	2.338141589033E-12	2.58754335852986E-12	3.77220176363991E-12	3.7410265424528E-12	4.08395397551098E-12	2.89929557040092E-12	3.67867610007859E-12	2.86812034921382E-12	2.89929557040092E-12	3.02399645514935E-12	2.83694512802671E-12	2.52519291615564E-12	3.61632565770438E-12	1.4028849534198E-12	2.08873981953615E-12	3.55397521533016E-12	3.33574866702042E-12
0.01232	3.11752211871067E-12	2.24461592547168E-12	3.05517167633646E-12	4.08395397551098E-12	3.58515043651727E-12	4.58275751450468E-12	3.2733982246462E-12	3.39809910939463E-12	3.02399645514935E-12	2.7745946856525E-12	2.58754335852986E-12	2.64989380090407E-12	2.71224424327828E-12	4.33335574500783E-12	1.77698760766508E-12	1.80816282885219E-12	4.08395397551098E-12	3.05517167633646E-12
0.01234	3.05517167633646E-12	2.11991504072326E-12	3.46044955176884E-12	4.23983008144651E-12	3.21104778227199E-12	4.92568494756286E-12	3.49162477295595E-12	3.2422230034591E-12	3.39809910939463E-12	2.68106902209118E-12	2.15109026191036E-12	2.43166725259432E-12	2.86812034921382E-12	4.86333450518865E-12	2.18226548309747E-12	1.80816282885219E-12	4.48923185094337E-12	2.99282123396224E-12
0.01236	3.05517167633646E-12	1.93286371360062E-12	3.52279999414306E-12	4.33335574500783E-12	2.7745946856525E-12	4.83215928400154E-12	3.17987256108488E-12	3.02399645514935E-12	3.7098513212657E-12	2.64989380090407E-12	1.93286371360062E-12	2.43166725259432E-12	3.17987256108488E-12	4.70745839925311E-12	2.52519291615564E-12	1.93286371360062E-12	4.55158229331758E-12	3.17987256108488E-12
0.01238	3.11752211871067E-12	1.71463716529087E-12	3.2422230034591E-12	4.39570618738205E-12	2.64989380090407E-12	4.58275751450468E-12	2.86812034921382E-12	2.86812034921382E-12	3.52279999414306E-12	2.68106902209118E-12	1.93286371360062E-12	2.64989380090407E-12	3.49162477295595E-12	4.30218052382072E-12	2.74341946446539E-12	2.02638937716194E-12	4.39570618738205E-12	3.08634689752356E-12
0.0124	3.05517167633646E-12	1.68346194410376E-12	2.93047079158803E-12	4.42688140856915E-12	2.86812034921382E-12	3.99042831194966E-12	2.71224424327828E-12	2.74341946446539E-12	3.02399645514935E-12	2.71224424327828E-12	2.08873981953615E-12	2.89929557040092E-12	3.49162477295595E-12	3.92807786957544E-12	2.83694512802671E-12	2.02638937716194E-12	3.89690264838834E-12	2.89929557040092E-12
0.01242	2.86812034921382E-12	1.71463716529087E-12	2.43166725259432E-12	4.2086548602594E-12	3.33574866702042E-12	3.33574866702042E-12	2.58754335852986E-12	2.71224424327828E-12	2.64989380090407E-12	2.83694512802671E-12	2.24461592547168E-12	2.99282123396224E-12	3.30457344583331E-12	3.67867610007859E-12	2.86812034921382E-12	1.8393380500393E-12	3.39809910939463E-12	2.7745946856525E-12
0.01244	2.71224424327828E-12	1.99521415597483E-12	1.99521415597483E-12	3.99042831194966E-12	3.80337698482702E-12	3.02399645514935E-12	2.24461592547168E-12	2.86812034921382E-12	2.64989380090407E-12	2.86812034921382E-12	2.27579114665879E-12	3.05517167633646E-12	3.05517167633646E-12	3.39809910939463E-12	2.7745946856525E-12	1.77698760766508E-12	2.96164601277514E-12	2.71224424327828E-12
0.01246	2.49401769496854E-12	2.36931681022011E-12	1.90168849241351E-12	3.7098513212657E-12	3.86572742720123E-12	3.30457344583331E-12	2.05756459834904E-12	3.21104778227199E-12	2.74341946446539E-12	2.86812034921382E-12	2.21344070428458E-12	3.11752211871067E-12	2.93047079158803E-12	3.05517167633646E-12	2.74341946446539E-12	1.71463716529087E-12	2.74341946446539E-12	2.74341946446539E-12
0.01248	2.3069663678459E-12	2.64989380090407E-12	2.05756459834904E-12	3.36692388820752E-12	3.61632565770438E-12	3.77220176363991E-12	2.05756459834904E-12	3.42927433058174E-12	2.61871857971696E-12	2.68106902209118E-12	1.8705132712264E-12	3.30457344583331E-12	3.11752211871067E-12	2.68106902209118E-12	2.64989380090407E-12	1.65228672291666E-12	2.68106902209118E-12	2.89929557040092E-12
0.0125	2.24461592547168E-12	2.93047079158803E-12	2.43166725259432E-12	3.30457344583331E-12	3.49162477295595E-12	4.05277875432387E-12	2.05756459834904E-12	3.67867610007859E-12	2.61871857971696E-12	2.46284247378143E-12	1.68346194410376E-12	3.92807786957544E-12	3.39809910939463E-12	2.338141589033E-12	2.61871857971696E-12	1.46523539579401E-12	2.49401769496854E-12	3.05517167633646E-12
0.01252	2.36931681022011E-12	3.08634689752356E-12	2.86812034921382E-12	3.30457344583331E-12	3.08634689752356E-12	4.08395397551098E-12	1.99521415597483E-12	3.7410265424528E-12	2.49401769496854E-12	2.43166725259432E-12	1.58993628054244E-12	4.36453096619494E-12	3.61632565770438E-12	2.15109026191036E-12	2.55636813734275E-12	1.15348318392295E-12	2.40049203140722E-12	3.02399645514935E-12
0.01254	2.74341946446539E-12	3.21104778227199E-12	3.11752211871067E-12	3.36692388820752E-12	2.83694512802671E-12	3.7410265424528E-12	1.8705132712264E-12	3.49162477295595E-12	2.36931681022011E-12	2.49401769496854E-12	1.49641061698112E-12	4.27100530263362E-12	3.83455220601412E-12	2.02638937716194E-12	2.46284247378143E-12	9.04081414426094E-13	2.27579114665879E-12	2.99282123396224E-12
0.01256	3.2733982246462E-12	3.30457344583331E-12	3.36692388820752E-12	3.49162477295595E-12	2.61871857971696E-12	3.46044955176884E-12	1.80816282885219E-12	3.08634689752356E-12	2.05756459834904E-12	2.46284247378143E-12	1.24700884748427E-12	3.86572742720123E-12	3.92807786957544E-12	2.08873981953615E-12	2.55636813734275E-12	6.23504423742134E-13	2.36931681022011E-12	2.99282123396224E-12
0.01258	3.7098513212657E-12	3.2422230034591E-12	3.49162477295595E-12	3.55397521533016E-12	2.43166725259432E-12	3.30457344583331E-12	1.90168849241351E-12	2.68106902209118E-12	1.93286371360062E-12	2.49401769496854E-12	1.15348318392295E-12	3.21104778227199E-12	3.7098513212657E-12	2.21344070428458E-12	2.46284247378143E-12	6.85854866116347E-13	2.338141589033E-12	2.8057699068396E-12
0.0126	3.89690264838834E-12	3.11752211871067E-12	3.36692388820752E-12	3.33574866702042E-12	2.24461592547168E-12	3.30457344583331E-12	2.15109026191036E-12	2.74341946446539E-12	1.99521415597483E-12	2.46284247378143E-12	1.18465840511005E-12	2.52519291615564E-12	3.61632565770438E-12	2.338141589033E-12	2.36931681022011E-12	1.21583362629716E-12	2.52519291615564E-12	2.71224424327828E-12
0.01262	3.92807786957544E-12	2.93047079158803E-12	2.99282123396224E-12	2.86812034921382E-12	2.11991504072326E-12	3.58515043651727E-12	2.36931681022011E-12	3.02399645514935E-12	2.21344070428458E-12	2.46284247378143E-12	1.30935928985848E-12	2.21344070428458E-12	3.67867610007859E-12	2.36931681022011E-12	2.27579114665879E-12	2.05756459834904E-12	2.64989380090407E-12	2.61871857971696E-12
0.01264	3.7410265424528E-12	2.74341946446539E-12	2.338141589033E-12	2.27579114665879E-12	1.99521415597483E-12	3.83455220601412E-12	2.58754335852986E-12	3.14869733989778E-12	2.43166725259432E-12	2.52519291615564E-12	1.55876105935534E-12	2.15109026191036E-12	3.67867610007859E-12	2.49401769496854E-12	2.15109026191036E-12	2.99282123396224E-12	2.89929557040092E-12	2.40049203140722E-12
0.01266	3.39809910939463E-12	2.58754335852986E-12	1.52758583816823E-12	1.80816282885219E-12	1.65228672291666E-12	4.08395397551098E-12	2.46284247378143E-12	2.86812034921382E-12	2.8057699068396E-12	2.55636813734275E-12	2.27579114665879E-12	2.3069663678459E-12	3.86572742720123E-12	2.74341946446539E-12	1.8393380500393E-12	3.7410265424528E-12	3.49162477295595E-12	2.46284247378143E-12
0.01268	3.17987256108488E-12	2.43166725259432E-12	8.72906193238988E-13	1.77698760766508E-12	1.37170973223269E-12	4.2086548602594E-12	2.46284247378143E-12	2.89929557040092E-12	3.17987256108488E-12	2.64989380090407E-12	2.86812034921382E-12	2.49401769496854E-12	4.05277875432387E-12	3.14869733989778E-12	1.52758583816823E-12	4.1774796390723E-12	3.86572742720123E-12	2.74341946446539E-12
0.0127	3.02399645514935E-12	2.18226548309747E-12	6.54679644929241E-13	1.8393380500393E-12	1.02878229917452E-12	4.2086548602594E-12	2.71224424327828E-12	3.30457344583331E-12	3.30457344583331E-12	2.8057699068396E-12	3.33574866702042E-12	2.8057699068396E-12	4.08395397551098E-12	3.7410265424528E-12	1.30935928985848E-12	4.36453096619494E-12	3.61632565770438E-12	3.08634689752356E-12
0.01272	3.05517167633646E-12	1.93286371360062E-12	7.48205308490561E-13	1.99521415597483E-12	8.72906193238988E-13	4.2086548602594E-12	2.99282123396224E-12	3.55397521533016E-12	3.2733982246462E-12	2.8057699068396E-12	3.58515043651727E-12	3.08634689752356E-12	4.11512919669808E-12	4.39570618738205E-12	1.37170973223269E-12	4.42688140856915E-12	2.83694512802671E-12	3.02399645514935E-12
0.01274	3.2422230034591E-12	1.93286371360062E-12	9.35256635613201E-13	2.21344070428458E-12	1.09113274154873E-12	4.11512919669808E-12	3.17987256108488E-12	3.39809910939463E-12	3.52279999414306E-12	2.52519291615564E-12	3.7410265424528E-12	3.42927433058174E-12	4.08395397551098E-12	4.89450972637575E-12	1.65228672291666E-12	4.2086548602594E-12	2.27579114665879E-12	2.8057699068396E-12
0.01276	3.33574866702042E-12	1.90168849241351E-12	1.18465840511005E-12	2.338141589033E-12	1.74581238647798E-12	3.95925309076255E-12	3.30457344583331E-12	3.2733982246462E-12	3.67867610007859E-12	2.21344070428458E-12	3.58515043651727E-12	3.7098513212657E-12	3.92807786957544E-12	4.92568494756286E-12	2.18226548309747E-12	3.77220176363991E-12	1.90168849241351E-12	2.15109026191036E-12
0.01278	3.2422230034591E-12	1.8393380500393E-12	1.30935928985848E-12	2.24461592547168E-12	2.7745946856525E-12	3.80337698482702E-12	3.33574866702042E-12	3.33574866702042E-12	3.7410265424528E-12	1.8393380500393E-12	3.49162477295595E-12	4.11512919669808E-12	3.7098513212657E-12	4.55158229331758E-12	2.7745946856525E-12	3.14869733989778E-12	1.62111150172955E-12	1.43406017460691E-12
0.0128	3.08634689752356E-12	1.68346194410376E-12	1.34053451104559E-12	2.15109026191036E-12	3.61632565770438E-12	3.7410265424528E-12	3.05517167633646E-12	3.2733982246462E-12	3.58515043651727E-12	1.65228672291666E-12	3.39809910939463E-12	4.2086548602594E-12	3.2422230034591E-12	4.1774796390723E-12	3.2733982246462E-12	2.61871857971696E-12	1.37170973223269E-12	1.30935928985848E-12
0.01282	2.86812034921382E-12	1.58993628054244E-12	1.34053451104559E-12	2.18226548309747E-12	4.08395397551098E-12	3.46044955176884E-12	2.74341946446539E-12	3.21104778227199E-12	3.30457344583331E-12	1.77698760766508E-12	3.46044955176884E-12	4.08395397551098E-12	2.58754335852986E-12	3.89690264838834E-12	3.7410265424528E-12	2.27579114665879E-12	1.37170973223269E-12	1.30935928985848E-12
0.01284	2.61871857971696E-12	1.55876105935534E-12	1.4028849534198E-12	2.18226548309747E-12	4.1774796390723E-12	3.2422230034591E-12	2.52519291615564E-12	3.08634689752356E-12	2.71224424327828E-12	1.8393380500393E-12	3.17987256108488E-12	3.67867610007859E-12	2.18226548309747E-12	3.83455220601412E-12	3.92807786957544E-12	1.99521415597483E-12	1.65228672291666E-12	1.15348318392295E-12
0.01286	2.55636813734275E-12	1.55876105935534E-12	1.52758583816823E-12	2.40049203140722E-12	3.86572742720123E-12	2.71224424327828E-12	2.49401769496854E-12	3.08634689752356E-12	2.21344070428458E-12	1.93286371360062E-12	2.68106902209118E-12	3.14869733989778E-12	1.90168849241351E-12	3.7098513212657E-12	4.14630441788519E-12	1.96403893478772E-12	2.08873981953615E-12	7.48205308490561E-13
0.01288	2.46284247378143E-12	1.74581238647798E-12	1.74581238647798E-12	2.49401769496854E-12	3.36692388820752E-12	2.49401769496854E-12	2.36931681022011E-12	3.05517167633646E-12	1.96403893478772E-12	2.11991504072326E-12	2.11991504072326E-12	2.58754335852986E-12	1.93286371360062E-12	3.49162477295595E-12	4.1774796390723E-12	2.27579114665879E-12	2.40049203140722E-12	5.29978760180814E-13
0.0129	2.40049203140722E-12	1.77698760766508E-12	1.93286371360062E-12	2.68106902209118E-12	2.83694512802671E-12	2.68106902209118E-12	2.36931681022011E-12	2.96164601277514E-12	1.8705132712264E-12	2.3069663678459E-12	1.58993628054244E-12	2.08873981953615E-12	2.21344070428458E-12	3.14869733989778E-12	4.05277875432387E-12	2.71224424327828E-12	2.7745946856525E-12	6.54679644929241E-13
0.01292	2.11991504072326E-12	1.52758583816823E-12	2.24461592547168E-12	2.89929557040092E-12	2.43166725259432E-12	3.11752211871067E-12	2.3069663678459E-12	2.83694512802671E-12	2.21344070428458E-12	2.36931681022011E-12	1.49641061698112E-12	1.80816282885219E-12	2.58754335852986E-12	2.89929557040092E-12	4.05277875432387E-12	3.05517167633646E-12	2.93047079158803E-12	8.72906193238988E-13
0.01294	1.62111150172955E-12	1.24700884748427E-12	2.40049203140722E-12	3.39809910939463E-12	2.3069663678459E-12	3.21104778227199E-12	2.64989380090407E-12	3.08634689752356E-12	2.7745946856525E-12	2.49401769496854E-12	1.8393380500393E-12	2.15109026191036E-12	2.99282123396224E-12	2.74341946446539E-12	3.86572742720123E-12	3.05517167633646E-12	2.93047079158803E-12	1.15348318392295E-12
0.01296	1.34053451104559E-12	9.35256635613201E-13	2.52519291615564E-12	3.89690264838834E-12	2.46284247378143E-12	3.05517167633646E-12	3.14869733989778E-12	3.67867610007859E-12	3.46044955176884E-12	2.61871857971696E-12	2.3069663678459E-12	2.43166725259432E-12	3.17987256108488E-12	2.93047079158803E-12	3.80337698482702E-12	2.8057699068396E-12	2.99282123396224E-12	1.21583362629716E-12
0.01298	1.30935928985848E-12	8.41730972051881E-13	2.46284247378143E-12	4.23983008144651E-12	2.86812034921382E-12	3.05517167633646E-12	3.7098513212657E-12	4.02160353313676E-12	3.99042831194966E-12	2.71224424327828E-12	2.8057699068396E-12	2.36931681022011E-12	3.49162477295595E-12	3.11752211871067E-12	3.7098513212657E-12	2.24461592547168E-12	3.33574866702042E-12	1.24700884748427E-12
0.013	1.55876105935534E-12	8.10555750864774E-13	2.64989380090407E-12	4.36453096619494E-12	3.33574866702042E-12	3.21104778227199E-12	4.02160353313676E-12	3.86572742720123E-12	4.11512919669808E-12	2.55636813734275E-12	3.2422230034591E-12	2.24461592547168E-12	3.99042831194966E-12	3.46044955176884E-12	3.49162477295595E-12	1.68346194410376E-12	3.36692388820752E-12	1.18465840511005E-12
0.01302	1.8393380500393E-12	9.35256635613201E-13	2.93047079158803E-12	4.2086548602594E-12	3.64750087889148E-12	3.33574866702042E-12	4.2086548602594E-12	3.58515043651727E-12	4.11512919669808E-12	2.24461592547168E-12	3.61632565770438E-12	2.338141589033E-12	3.99042831194966E-12	3.7410265424528E-12	3.02399645514935E-12	1.18465840511005E-12	2.93047079158803E-12	1.30935928985848E-12
0.01304	2.24461592547168E-12	1.02878229917452E-12	3.49162477295595E-12	3.80337698482702E-12	3.64750087889148E-12	3.52279999414306E-12	4.14630441788519E-12	3.36692388820752E-12	3.86572742720123E-12	1.90168849241351E-12	3.83455220601412E-12	2.49401769496854E-12	3.55397521533016E-12	3.83455220601412E-12	2.46284247378143E-12	7.17030087303454E-13	2.49401769496854E-12	1.49641061698112E-12
0.01306	2.52519291615564E-12	1.02878229917452E-12	3.95925309076255E-12	3.30457344583331E-12	3.42927433058174E-12	3.64750087889148E-12	4.08395397551098E-12	3.2733982246462E-12	3.49162477295595E-12	1.58993628054244E-12	3.83455220601412E-12	2.71224424327828E-12	2.93047079158803E-12	3.58515043651727E-12	2.21344070428458E-12	5.92329202555027E-13	2.24461592547168E-12	1.80816282885219E-12
0.01308	2.8057699068396E-12	1.05995752036163E-12	3.95925309076255E-12	2.83694512802671E-12	3.2733982246462E-12	3.83455220601412E-12	4.14630441788519E-12	3.2422230034591E-12	2.89929557040092E-12	1.65228672291666E-12	3.58515043651727E-12	2.7745946856525E-12	2.64989380090407E-12	3.17987256108488E-12	2.27579114665879E-12	9.97607077987414E-13	2.18226548309747E-12	2.49401769496854E-12
0.0131	3.02399645514935E-12	1.27818406867137E-12	3.7098513212657E-12	2.61871857971696E-12	2.99282123396224E-12	3.95925309076255E-12	4.30218052382072E-12	3.08634689752356E-12	2.58754335852986E-12	1.8705132712264E-12	3.17987256108488E-12	2.93047079158803E-12	2.36931681022011E-12	2.64989380090407E-12	2.52519291615564E-12	1.49641061698112E-12	2.43166725259432E-12	3.08634689752356E-12
0.01312	3.2422230034591E-12	1.37170973223269E-12	3.17987256108488E-12	2.40049203140722E-12	2.71224424327828E-12	3.86572742720123E-12	4.42688140856915E-12	2.86812034921382E-12	2.74341946446539E-12	2.15109026191036E-12	2.8057699068396E-12	3.02399645514935E-12	2.08873981953615E-12	2.18226548309747E-12	2.83694512802671E-12	1.77698760766508E-12	2.64989380090407E-12	3.21104778227199E-12
0.01314	3.17987256108488E-12	1.27818406867137E-12	2.52519291615564E-12	2.40049203140722E-12	2.36931681022011E-12	3.80337698482702E-12	4.1774796390723E-12	2.55636813734275E-12	3.11752211871067E-12	2.3069663678459E-12	2.49401769496854E-12	3.02399645514935E-12	2.08873981953615E-12	1.90168849241351E-12	3.05517167633646E-12	2.02638937716194E-12	2.64989380090407E-12	3.14869733989778E-12
0.01316	2.99282123396224E-12	1.15348318392295E-12	1.99521415597483E-12	2.58754335852986E-12	2.05756459834904E-12	3.67867610007859E-12	3.61632565770438E-12	2.40049203140722E-12	3.52279999414306E-12	2.40049203140722E-12	2.02638937716194E-12	2.7745946856525E-12	2.46284247378143E-12	1.80816282885219E-12	3.33574866702042E-12	2.27579114665879E-12	2.74341946446539E-12	2.86812034921382E-12
0.01318	2.7745946856525E-12	9.04081414426094E-13	1.77698760766508E-12	2.83694512802671E-12	1.80816282885219E-12	3.42927433058174E-12	2.96164601277514E-12	2.3069663678459E-12	3.2733982246462E-12	2.3069663678459E-12	1.74581238647798E-12	2.71224424327828E-12	2.83694512802671E-12	1.80816282885219E-12	3.58515043651727E-12	2.43166725259432E-12	2.89929557040092E-12	2.58754335852986E-12
0.0132	2.58754335852986E-12	8.10555750864774E-13	2.18226548309747E-12	3.21104778227199E-12	1.8393380500393E-12	3.2422230034591E-12	2.68106902209118E-12	2.40049203140722E-12	2.8057699068396E-12	2.08873981953615E-12	1.71463716529087E-12	2.68106902209118E-12	3.05517167633646E-12	1.96403893478772E-12	3.77220176363991E-12	2.49401769496854E-12	3.2733982246462E-12	2.338141589033E-12
0.01322	2.3069663678459E-12	8.72906193238988E-13	2.11991504072326E-12	3.42927433058174E-12	2.02638937716194E-12	3.2422230034591E-12	2.8057699068396E-12	2.55636813734275E-12	2.40049203140722E-12	1.90168849241351E-12	2.18226548309747E-12	2.83694512802671E-12	2.99282123396224E-12	2.11991504072326E-12	3.7410265424528E-12	2.71224424327828E-12	3.36692388820752E-12	2.27579114665879E-12
0.01324	1.96403893478772E-12	1.05995752036163E-12	1.4028849534198E-12	3.36692388820752E-12	2.338141589033E-12	3.67867610007859E-12	2.99282123396224E-12	2.68106902209118E-12	1.99521415597483E-12	1.8393380500393E-12	2.68106902209118E-12	2.89929557040092E-12	2.83694512802671E-12	2.36931681022011E-12	3.52279999414306E-12	3.05517167633646E-12	3.42927433058174E-12	2.3069663678459E-12
0.01326	1.68346194410376E-12	1.27818406867137E-12	1.34053451104559E-12	3.17987256108488E-12	2.43166725259432E-12	3.86572742720123E-12	2.99282123396224E-12	2.8057699068396E-12	1.4028849534198E-12	2.02638937716194E-12	2.96164601277514E-12	3.42927433058174E-12	2.74341946446539E-12	2.61871857971696E-12	3.14869733989778E-12	3.42927433058174E-12	3.30457344583331E-12	2.27579114665879E-12
0.01328	1.58993628054244E-12	1.37170973223269E-12	1.99521415597483E-12	2.83694512802671E-12	2.40049203140722E-12	3.80337698482702E-12	2.8057699068396E-12	3.02399645514935E-12	1.18465840511005E-12	2.11991504072326E-12	3.14869733989778E-12	4.11512919669808E-12	2.68106902209118E-12	2.96164601277514E-12	2.86812034921382E-12	3.55397521533016E-12	3.14869733989778E-12	2.36931681022011E-12
0.0133	1.8393380500393E-12	1.52758583816823E-12	2.74341946446539E-12	2.68106902209118E-12	2.27579114665879E-12	3.55397521533016E-12	2.61871857971696E-12	3.05517167633646E-12	1.37170973223269E-12	2.338141589033E-12	3.2422230034591E-12	4.70745839925311E-12	2.61871857971696E-12	3.21104778227199E-12	2.64989380090407E-12	3.36692388820752E-12	3.08634689752356E-12	2.58754335852986E-12
0.01332	2.08873981953615E-12	1.62111150172955E-12	3.36692388820752E-12	2.55636813734275E-12	2.02638937716194E-12	3.30457344583331E-12	2.8057699068396E-12	2.93047079158803E-12	1.52758583816823E-12	2.49401769496854E-12	3.39809910939463E-12	4.76980884162733E-12	2.49401769496854E-12	3.42927433058174E-12	2.71224424327828E-12	3.02399645514935E-12	3.2422230034591E-12	2.89929557040092E-12
0.01334	2.18226548309747E-12	1.68346194410376E-12	3.83455220601412E-12	2.71224424327828E-12	1.8393380500393E-12	3.17987256108488E-12	3.02399645514935E-12	2.8057699068396E-12	2.02638937716194E-12	2.49401769496854E-12	3.7098513212657E-12	4.39570618738205E-12	2.55636813734275E-12	3.52279999414306E-12	3.11752211871067E-12	2.71224424327828E-12	3.30457344583331E-12	3.08634689752356E-12
0.01336	2.11991504072326E-12	1.58993628054244E-12	4.11512919669808E-12	2.99282123396224E-12	1.74581238647798E-12	3.05517167633646E-12	3.30457344583331E-12	2.58754335852986E-12	2.43166725259432E-12	2.49401769496854E-12	3.7098513212657E-12	3.86572742720123E-12	2.89929557040092E-12	3.39809910939463E-12	3.36692388820752E-12	2.74341946446539E-12	3.33574866702042E-12	2.99282123396224E-12
0.01338	1.99521415597483E-12	1.77698760766508E-12	3.89690264838834E-12	3.21104778227199E-12	1.96403893478772E-12	2.74341946446539E-12	3.42927433058174E-12	2.338141589033E-12	3.08634689752356E-12	2.52519291615564E-12	3.61632565770438E-12	3.21104778227199E-12	3.42927433058174E-12	3.2733982246462E-12	3.61632565770438E-12	3.2733982246462E-12	3.21104778227199E-12	2.86812034921382E-12
0.0134	1.8393380500393E-12	1.80816282885219E-12	3.39809910939463E-12	3.33574866702042E-12	2.338141589033E-12	2.49401769496854E-12	3.46044955176884E-12	2.02638937716194E-12	3.67867610007859E-12	2.61871857971696E-12	3.42927433058174E-12	2.74341946446539E-12	4.05277875432387E-12	3.11752211871067E-12	3.7098513212657E-12	3.67867610007859E-12	3.2422230034591E-12	2.64989380090407E-12
0.01342	1.8393380500393E-12	2.08873981953615E-12	2.8057699068396E-12	3.55397521533016E-12	2.8057699068396E-12	2.18226548309747E-12	3.30457344583331E-12	1.77698760766508E-12	3.89690264838834E-12	2.71224424327828E-12	3.30457344583331E-12	2.61871857971696E-12	4.55158229331758E-12	3.2422230034591E-12	3.89690264838834E-12	3.92807786957544E-12	3.55397521533016E-12	2.52519291615564E-12
0.01344	1.8705132712264E-12	2.18226548309747E-12	2.21344070428458E-12	3.67867610007859E-12	3.08634689752356E-12	2.15109026191036E-12	3.21104778227199E-12	1.99521415597483E-12	4.05277875432387E-12	2.8057699068396E-12	3.42927433058174E-12	2.71224424327828E-12	4.89450972637575E-12	3.64750087889148E-12	4.02160353313676E-12	3.83455220601412E-12	3.39809910939463E-12	2.55636813734275E-12
0.01346	1.8393380500393E-12	2.18226548309747E-12	1.62111150172955E-12	3.58515043651727E-12	3.33574866702042E-12	2.3069663678459E-12	3.05517167633646E-12	2.68106902209118E-12	3.92807786957544E-12	2.71224424327828E-12	3.58515043651727E-12	2.89929557040092E-12	5.01921061112418E-12	3.89690264838834E-12	4.11512919669808E-12	3.52279999414306E-12	2.83694512802671E-12	2.55636813734275E-12
0.01348	1.90168849241351E-12	2.15109026191036E-12	1.43406017460691E-12	3.52279999414306E-12	3.46044955176884E-12	2.58754335852986E-12	2.96164601277514E-12	3.61632565770438E-12	3.7098513212657E-12	2.55636813734275E-12	3.67867610007859E-12	3.14869733989778E-12	5.1127362746855E-12	4.02160353313676E-12	3.86572742720123E-12	3.30457344583331E-12	2.24461592547168E-12	2.46284247378143E-12
0.0135	2.18226548309747E-12	1.99521415597483E-12	1.62111150172955E-12	3.30457344583331E-12	3.64750087889148E-12	2.74341946446539E-12	2.7745946856525E-12	4.2086548602594E-12	3.64750087889148E-12	2.36931681022011E-12	3.67867610007859E-12	3.30457344583331E-12	5.23743715943393E-12	4.02160353313676E-12	3.7410265424528E-12	3.21104778227199E-12	2.02638937716194E-12	2.08873981953615E-12
0.01352	2.55636813734275E-12	1.93286371360062E-12	2.08873981953615E-12	3.17987256108488E-12	3.83455220601412E-12	2.83694512802671E-12	2.338141589033E-12	4.48923185094337E-12	3.67867610007859E-12	2.18226548309747E-12	3.7098513212657E-12	3.36692388820752E-12	5.17508671705971E-12	3.86572742720123E-12	3.55397521533016E-12	3.39809910939463E-12	1.99521415597483E-12	1.4028849534198E-12
0.01354	2.99282123396224E-12	1.93286371360062E-12	2.43166725259432E-12	2.83694512802671E-12	3.77220176363991E-12	2.89929557040092E-12	2.05756459834904E-12	4.39570618738205E-12	3.77220176363991E-12	2.02638937716194E-12	3.77220176363991E-12	3.49162477295595E-12	5.01921061112418E-12	3.77220176363991E-12	3.39809910939463E-12	3.55397521533016E-12	1.77698760766508E-12	1.30935928985848E-12
0.01356	3.2733982246462E-12	1.96403893478772E-12	2.64989380090407E-12	2.36931681022011E-12	3.64750087889148E-12	3.2422230034591E-12	1.77698760766508E-12	4.55158229331758E-12	3.83455220601412E-12	1.8705132712264E-12	3.92807786957544E-12	3.7410265424528E-12	4.61393273569179E-12	3.64750087889148E-12	3.14869733989778E-12	3.58515043651727E-12	1.8705132712264E-12	1.71463716529087E-12
0.01358	3.58515043651727E-12	1.99521415597483E-12	2.58754335852986E-12	2.11991504072326E-12	3.36692388820752E-12	3.42927433058174E-12	1.62111150172955E-12	4.61393273569179E-12	3.77220176363991E-12	1.74581238647798E-12	4.08395397551098E-12	3.92807786957544E-12	4.1774796390723E-12	3.2422230034591E-12	2.61871857971696E-12	3.36692388820752E-12	1.99521415597483E-12	2.05756459834904E-12
0.0136	3.99042831194966E-12	1.77698760766508E-12	2.18226548309747E-12	2.05756459834904E-12	3.11752211871067E-12	3.21104778227199E-12	1.71463716529087E-12	4.58275751450468E-12	3.67867610007859E-12	1.58993628054244E-12	4.02160353313676E-12	4.1774796390723E-12	3.83455220601412E-12	2.7745946856525E-12	2.08873981953615E-12	3.02399645514935E-12	2.338141589033E-12	2.05756459834904E-12
0.01362	4.11512919669808E-12	1.62111150172955E-12	1.71463716529087E-12	1.96403893478772E-12	2.99282123396224E-12	2.74341946446539E-12	2.18226548309747E-12	4.48923185094337E-12	3.61632565770438E-12	1.37170973223269E-12	3.58515043651727E-12	4.05277875432387E-12	3.7410265424528E-12	2.36931681022011E-12	1.74581238647798E-12	2.68106902209118E-12	2.52519291615564E-12	1.99521415597483E-12
0.01364	4.05277875432387E-12	1.27818406867137E-12	1.21583362629716E-12	2.21344070428458E-12	2.99282123396224E-12	2.52519291615564E-12	2.8057699068396E-12	4.27100530263362E-12	3.36692388820752E-12	1.15348318392295E-12	2.99282123396224E-12	3.7410265424528E-12	3.7410265424528E-12	2.15109026191036E-12	1.68346194410376E-12	2.40049203140722E-12	2.83694512802671E-12	1.90168849241351E-12
0.01366	3.7098513212657E-12	1.21583362629716E-12	1.02878229917452E-12	2.58754335852986E-12	3.11752211871067E-12	2.83694512802671E-12	3.49162477295595E-12	4.05277875432387E-12	2.99282123396224E-12	1.15348318392295E-12	2.24461592547168E-12	3.49162477295595E-12	3.92807786957544E-12	1.96403893478772E-12	1.8705132712264E-12	2.24461592547168E-12	3.30457344583331E-12	1.8393380500393E-12
0.01368	3.36692388820752E-12	1.37170973223269E-12	9.97607077987414E-13	3.05517167633646E-12	3.14869733989778E-12	3.33574866702042E-12	4.05277875432387E-12	4.02160353313676E-12	2.58754335852986E-12	1.4028849534198E-12	1.71463716529087E-12	3.02399645514935E-12	4.08395397551098E-12	1.90168849241351E-12	2.24461592547168E-12	2.27579114665879E-12	3.77220176363991E-12	1.8393380500393E-12
0.0137	3.11752211871067E-12	1.46523539579401E-12	1.21583362629716E-12	3.36692388820752E-12	3.39809910939463E-12	3.64750087889148E-12	4.39570618738205E-12	4.27100530263362E-12	2.08873981953615E-12	1.80816282885219E-12	1.55876105935534E-12	2.61871857971696E-12	4.02160353313676E-12	2.08873981953615E-12	2.61871857971696E-12	2.15109026191036E-12	4.14630441788519E-12	1.8705132712264E-12
0.01372	2.7745946856525E-12	1.43406017460691E-12	1.43406017460691E-12	3.46044955176884E-12	3.52279999414306E-12	3.80337698482702E-12	4.58275751450468E-12	4.45805662975626E-12	1.74581238647798E-12	2.11991504072326E-12	1.71463716529087E-12	2.36931681022011E-12	4.02160353313676E-12	2.338141589033E-12	2.83694512802671E-12	2.08873981953615E-12	4.39570618738205E-12	2.02638937716194E-12
0.01374	2.64989380090407E-12	1.55876105935534E-12	1.74581238647798E-12	3.2733982246462E-12	3.61632565770438E-12	3.95925309076255E-12	4.36453096619494E-12	4.48923185094337E-12	1.8393380500393E-12	2.3069663678459E-12	2.11991504072326E-12	2.55636813734275E-12	3.99042831194966E-12	2.71224424327828E-12	3.11752211871067E-12	1.96403893478772E-12	4.36453096619494E-12	2.11991504072326E-12
0.01376	2.55636813734275E-12	1.49641061698112E-12	2.15109026191036E-12	3.17987256108488E-12	3.52279999414306E-12	4.02160353313676E-12	4.08395397551098E-12	4.14630441788519E-12	2.40049203140722E-12	2.338141589033E-12	2.46284247378143E-12	2.93047079158803E-12	3.86572742720123E-12	3.02399645514935E-12	3.2422230034591E-12	1.62111150172955E-12	3.83455220601412E-12	1.93286371360062E-12
0.01378	2.68106902209118E-12	1.58993628054244E-12	2.52519291615564E-12	3.14869733989778E-12	3.17987256108488E-12	3.99042831194966E-12	3.83455220601412E-12	3.77220176363991E-12	3.11752211871067E-12	2.3069663678459E-12	2.8057699068396E-12	3.30457344583331E-12	3.77220176363991E-12	3.17987256108488E-12	3.21104778227199E-12	1.21583362629716E-12	3.33574866702042E-12	1.90168849241351E-12
0.0138	2.89929557040092E-12	1.90168849241351E-12	2.7745946856525E-12	3.21104778227199E-12	2.74341946446539E-12	3.52279999414306E-12	3.7410265424528E-12	3.21104778227199E-12	3.64750087889148E-12	2.3069663678459E-12	3.21104778227199E-12	3.55397521533016E-12	3.58515043651727E-12	3.42927433058174E-12	2.93047079158803E-12	1.21583362629716E-12	3.2422230034591E-12	2.24461592547168E-12
0.01382	3.2422230034591E-12	2.15109026191036E-12	2.86812034921382E-12	3.2733982246462E-12	2.27579114665879E-12	3.08634689752356E-12	3.52279999414306E-12	2.89929557040092E-12	3.77220176363991E-12	2.21344070428458E-12	3.33574866702042E-12	3.7098513212657E-12	3.61632565770438E-12	3.61632565770438E-12	2.68106902209118E-12	1.74581238647798E-12	3.2733982246462E-12	3.11752211871067E-12
0.01384	3.58515043651727E-12	2.3069663678459E-12	3.05517167633646E-12	3.36692388820752E-12	1.90168849241351E-12	2.89929557040092E-12	3.30457344583331E-12	2.8057699068396E-12	3.7410265424528E-12	2.02638937716194E-12	3.08634689752356E-12	3.80337698482702E-12	3.52279999414306E-12	3.64750087889148E-12	2.49401769496854E-12	2.18226548309747E-12	3.42927433058174E-12	3.95925309076255E-12
0.01386	3.7410265424528E-12	2.3069663678459E-12	3.36692388820752E-12	3.33574866702042E-12	1.68346194410376E-12	2.89929557040092E-12	3.08634689752356E-12	2.83694512802671E-12	3.55397521533016E-12	1.90168849241351E-12	2.7745946856525E-12	3.83455220601412E-12	3.58515043651727E-12	3.58515043651727E-12	2.58754335852986E-12	2.27579114665879E-12	3.55397521533016E-12	4.39570618738205E-12
0.01388	3.58515043651727E-12	2.21344070428458E-12	3.55397521533016E-12	3.02399645514935E-12	1.62111150172955E-12	3.2422230034591E-12	3.11752211871067E-12	2.86812034921382E-12	3.42927433058174E-12	1.90168849241351E-12	2.52519291615564E-12	3.7410265424528E-12	3.7098513212657E-12	3.36692388820752E-12	2.89929557040092E-12	2.55636813734275E-12	3.61632565770438E-12	4.61393273569179E-12
0.0139	3.17987256108488E-12	2.15109026191036E-12	3.49162477295595E-12	2.46284247378143E-12	1.46523539579401E-12	3.64750087889148E-12	3.2422230034591E-12	3.02399645514935E-12	3.49162477295595E-12	1.77698760766508E-12	2.55636813734275E-12	3.36692388820752E-12	3.49162477295595E-12	3.17987256108488E-12	3.14869733989778E-12	2.86812034921382E-12	3.55397521533016E-12	4.48923185094337E-12
0.01392	2.7745946856525E-12	2.21344070428458E-12	3.08634689752356E-12	2.05756459834904E-12	1.27818406867137E-12	3.99042831194966E-12	3.64750087889148E-12	3.02399645514935E-12	3.39809910939463E-12	1.65228672291666E-12	2.7745946856525E-12	2.99282123396224E-12	3.14869733989778E-12	3.02399645514935E-12	3.30457344583331E-12	3.17987256108488E-12	3.49162477295595E-12	4.11512919669808E-12
0.01394	2.3069663678459E-12	2.18226548309747E-12	2.68106902209118E-12	1.8393380500393E-12	1.12230796273584E-12	4.11512919669808E-12	3.99042831194966E-12	3.21104778227199E-12	2.93047079158803E-12	1.65228672291666E-12	3.11752211871067E-12	2.93047079158803E-12	2.86812034921382E-12	2.71224424327828E-12	3.42927433058174E-12	3.30457344583331E-12	3.61632565770438E-12	3.55397521533016E-12
0.01396	1.93286371360062E-12	1.8393380500393E-12	2.338141589033E-12	1.93286371360062E-12	1.18465840511005E-12	4.30218052382072E-12	4.05277875432387E-12	3.33574866702042E-12	2.58754335852986E-12	1.62111150172955E-12	3.17987256108488E-12	3.17987256108488E-12	2.71224424327828E-12	2.43166725259432E-12	3.36692388820752E-12	3.36692388820752E-12	3.7098513212657E-12	2.86812034921382E-12
0.01398	1.4028849534198E-12	1.37170973223269E-12	2.18226548309747E-12	2.21344070428458E-12	1.65228672291666E-12	4.61393273569179E-12	4.02160353313676E-12	3.36692388820752E-12	2.338141589033E-12	1.58993628054244E-12	3.14869733989778E-12	3.61632565770438E-12	2.7745946856525E-12	2.338141589033E-12	3.30457344583331E-12	3.42927433058174E-12	3.83455220601412E-12	2.27579114665879E-12
0.014	9.97607077987414E-13	9.04081414426094E-13	2.11991504072326E-12	2.40049203140722E-12	2.15109026191036E-12	4.55158229331758E-12	3.89690264838834E-12	3.36692388820752E-12	2.21344070428458E-12	1.65228672291666E-12	3.11752211871067E-12	4.14630441788519E-12	3.05517167633646E-12	2.49401769496854E-12	3.2733982246462E-12	3.2733982246462E-12	4.02160353313676E-12	1.8705132712264E-12
0.01402	1.18465840511005E-12	5.92329202555027E-13	2.15109026191036E-12	2.68106902209118E-12	2.8057699068396E-12	4.27100530263362E-12	4.02160353313676E-12	3.08634689752356E-12	1.99521415597483E-12	1.8705132712264E-12	2.93047079158803E-12	4.48923185094337E-12	3.36692388820752E-12	2.7745946856525E-12	3.36692388820752E-12	2.93047079158803E-12	4.33335574500783E-12	1.65228672291666E-12
0.01404	1.77698760766508E-12	5.61153981367921E-13	2.27579114665879E-12	2.99282123396224E-12	3.17987256108488E-12	4.02160353313676E-12	4.23983008144651E-12	2.58754335852986E-12	1.80816282885219E-12	2.36931681022011E-12	2.86812034921382E-12	4.33335574500783E-12	3.52279999414306E-12	2.7745946856525E-12	3.64750087889148E-12	2.74341946446539E-12	4.70745839925311E-12	1.68346194410376E-12
0.01406	2.36931681022011E-12	7.17030087303454E-13	2.338141589033E-12	3.2422230034591E-12	3.33574866702042E-12	3.7410265424528E-12	4.33335574500783E-12	2.05756459834904E-12	1.90168849241351E-12	2.68106902209118E-12	2.8057699068396E-12	3.92807786957544E-12	3.36692388820752E-12	2.8057699068396E-12	3.80337698482702E-12	2.61871857971696E-12	4.89450972637575E-12	1.8393380500393E-12
0.01408	2.74341946446539E-12	1.02878229917452E-12	2.36931681022011E-12	3.2422230034591E-12	3.39809910939463E-12	3.39809910939463E-12	4.2086548602594E-12	1.55876105935534E-12	2.11991504072326E-12	2.86812034921382E-12	2.89929557040092E-12	3.14869733989778E-12	2.99282123396224E-12	2.86812034921382E-12	3.95925309076255E-12	2.43166725259432E-12	4.676283178066E-12	2.24461592547168E-12
0.0141	3.05517167633646E-12	1.34053451104559E-12	2.61871857971696E-12	3.21104778227199E-12	3.33574866702042E-12	3.2422230034591E-12	3.95925309076255E-12	1.37170973223269E-12	2.21344070428458E-12	2.7745946856525E-12	2.74341946446539E-12	2.58754335852986E-12	2.64989380090407E-12	3.05517167633646E-12	4.08395397551098E-12	2.36931681022011E-12	4.1774796390723E-12	2.83694512802671E-12
0.01412	3.2422230034591E-12	1.62111150172955E-12	2.64989380090407E-12	3.05517167633646E-12	3.2422230034591E-12	3.55397521533016E-12	3.61632565770438E-12	1.43406017460691E-12	2.21344070428458E-12	2.64989380090407E-12	2.61871857971696E-12	2.21344070428458E-12	2.58754335852986E-12	3.39809910939463E-12	3.89690264838834E-12	2.71224424327828E-12	3.7410265424528E-12	3.36692388820752E-12
0.01414	3.11752211871067E-12	1.77698760766508E-12	2.58754335852986E-12	2.8057699068396E-12	3.11752211871067E-12	3.89690264838834E-12	3.30457344583331E-12	1.68346194410376E-12	2.18226548309747E-12	2.7745946856525E-12	2.338141589033E-12	1.93286371360062E-12	2.7745946856525E-12	3.61632565770438E-12	3.67867610007859E-12	3.39809910939463E-12	3.14869733989778E-12	3.58515043651727E-12
0.01416	3.17987256108488E-12	1.90168849241351E-12	2.338141589033E-12	2.74341946446539E-12	3.11752211871067E-12	4.11512919669808E-12	3.2733982246462E-12	1.90168849241351E-12	2.338141589033E-12	2.99282123396224E-12	2.24461592547168E-12	1.90168849241351E-12	3.2733982246462E-12	3.7098513212657E-12	3.39809910939463E-12	3.83455220601412E-12	2.89929557040092E-12	3.42927433058174E-12
0.01418	3.36692388820752E-12	2.05756459834904E-12	2.338141589033E-12	2.86812034921382E-12	3.11752211871067E-12	4.08395397551098E-12	3.30457344583331E-12	2.36931681022011E-12	2.55636813734275E-12	3.11752211871067E-12	2.24461592547168E-12	2.15109026191036E-12	3.80337698482702E-12	3.7410265424528E-12	3.14869733989778E-12	3.99042831194966E-12	2.99282123396224E-12	3.11752211871067E-12
0.0142	3.64750087889148E-12	2.21344070428458E-12	2.21344070428458E-12	2.89929557040092E-12	3.2733982246462E-12	3.52279999414306E-12	3.33574866702042E-12	2.71224424327828E-12	2.40049203140722E-12	3.2422230034591E-12	2.55636813734275E-12	2.24461592547168E-12	4.23983008144651E-12	3.7410265424528E-12	3.14869733989778E-12	3.99042831194966E-12	3.08634689752356E-12	2.74341946446539E-12
0.01422	3.92807786957544E-12	2.40049203140722E-12	2.24461592547168E-12	2.68106902209118E-12	3.64750087889148E-12	2.89929557040092E-12	3.36692388820752E-12	2.8057699068396E-12	2.43166725259432E-12	3.21104778227199E-12	2.96164601277514E-12	2.18226548309747E-12	4.48923185094337E-12	3.58515043651727E-12	3.17987256108488E-12	3.67867610007859E-12	2.83694512802671E-12	2.49401769496854E-12
0.01424	3.89690264838834E-12	2.74341946446539E-12	2.18226548309747E-12	2.3069663678459E-12	4.05277875432387E-12	2.40049203140722E-12	3.2733982246462E-12	2.89929557040092E-12	2.8057699068396E-12	2.99282123396224E-12	3.17987256108488E-12	1.8393380500393E-12	4.48923185094337E-12	3.49162477295595E-12	3.42927433058174E-12	3.2422230034591E-12	2.338141589033E-12	2.15109026191036E-12
0.01426	3.83455220601412E-12	3.08634689752356E-12	2.05756459834904E-12	1.8705132712264E-12	4.36453096619494E-12	2.02638937716194E-12	3.36692388820752E-12	3.05517167633646E-12	3.2422230034591E-12	2.71224424327828E-12	3.46044955176884E-12	1.68346194410376E-12	4.1774796390723E-12	3.49162477295595E-12	3.42927433058174E-12	2.61871857971696E-12	2.24461592547168E-12	1.8393380500393E-12
0.01428	3.7098513212657E-12	3.46044955176884E-12	1.96403893478772E-12	1.90168849241351E-12	4.52040707213047E-12	2.05756459834904E-12	3.49162477295595E-12	3.2422230034591E-12	3.55397521533016E-12	2.52519291615564E-12	3.80337698482702E-12	1.49641061698112E-12	3.7098513212657E-12	3.42927433058174E-12	3.2422230034591E-12	2.08873981953615E-12	2.24461592547168E-12	1.55876105935534E-12
0.0143	3.42927433058174E-12	3.49162477295595E-12	1.8705132712264E-12	1.96403893478772E-12	4.33335574500783E-12	2.11991504072326E-12	3.7098513212657E-12	3.2422230034591E-12	3.86572742720123E-12	2.43166725259432E-12	3.99042831194966E-12	1.65228672291666E-12	3.61632565770438E-12	3.39809910939463E-12	3.05517167633646E-12	1.65228672291666E-12	2.27579114665879E-12	1.68346194410376E-12
0.01432	3.30457344583331E-12	3.33574866702042E-12	1.99521415597483E-12	2.27579114665879E-12	3.86572742720123E-12	2.40049203140722E-12	3.58515043651727E-12	3.05517167633646E-12	3.7410265424528E-12	2.338141589033E-12	3.80337698482702E-12	1.96403893478772E-12	3.61632565770438E-12	3.49162477295595E-12	2.96164601277514E-12	1.52758583816823E-12	2.11991504072326E-12	2.18226548309747E-12
0.01434	3.42927433058174E-12	2.8057699068396E-12	2.24461592547168E-12	2.74341946446539E-12	3.14869733989778E-12	2.68106902209118E-12	3.55397521533016E-12	2.71224424327828E-12	3.42927433058174E-12	2.3069663678459E-12	3.33574866702042E-12	2.46284247378143E-12	3.77220176363991E-12	3.52279999414306E-12	2.99282123396224E-12	1.74581238647798E-12	2.11991504072326E-12	2.89929557040092E-12
0.01436	3.80337698482702E-12	2.338141589033E-12	2.36931681022011E-12	3.11752211871067E-12	2.68106902209118E-12	2.83694512802671E-12	3.39809910939463E-12	2.52519291615564E-12	3.08634689752356E-12	2.338141589033E-12	2.83694512802671E-12	3.05517167633646E-12	4.02160353313676E-12	3.7098513212657E-12	2.93047079158803E-12	2.18226548309747E-12	2.24461592547168E-12	3.52279999414306E-12
0.01438	3.7410265424528E-12	1.8393380500393E-12	2.21344070428458E-12	3.39809910939463E-12	2.43166725259432E-12	2.89929557040092E-12	3.49162477295595E-12	2.52519291615564E-12	2.8057699068396E-12	2.36931681022011E-12	2.49401769496854E-12	3.52279999414306E-12	4.23983008144651E-12	3.61632565770438E-12	2.83694512802671E-12	2.68106902209118E-12	2.3069663678459E-12	3.49162477295595E-12
0.0144	3.61632565770438E-12	1.55876105935534E-12	1.68346194410376E-12	3.49162477295595E-12	2.58754335852986E-12	2.83694512802671E-12	3.36692388820752E-12	2.64989380090407E-12	2.71224424327828E-12	2.40049203140722E-12	2.55636813734275E-12	3.7098513212657E-12	4.27100530263362E-12	3.46044955176884E-12	2.89929557040092E-12	3.14869733989778E-12	2.3069663678459E-12	3.30457344583331E-12
0.01442	3.52279999414306E-12	1.24700884748427E-12	1.05995752036163E-12	3.42927433058174E-12	2.74341946446539E-12	2.64989380090407E-12	3.21104778227199E-12	2.89929557040092E-12	2.74341946446539E-12	2.02638937716194E-12	2.7745946856525E-12	3.7098513212657E-12	4.02160353313676E-12	3.52279999414306E-12	2.83694512802671E-12	3.36692388820752E-12	2.27579114665879E-12	2.99282123396224E-12
0.01444	3.30457344583331E-12	9.97607077987414E-13	7.17030087303454E-13	3.36692388820752E-12	2.86812034921382E-12	2.74341946446539E-12	3.17987256108488E-12	3.08634689752356E-12	2.7745946856525E-12	1.74581238647798E-12	2.99282123396224E-12	3.67867610007859E-12	3.7098513212657E-12	3.55397521533016E-12	2.83694512802671E-12	3.46044955176884E-12	2.18226548309747E-12	2.8057699068396E-12
0.01446	3.11752211871067E-12	6.85854866116347E-13	6.85854866116347E-13	3.21104778227199E-12	2.74341946446539E-12	2.99282123396224E-12	3.21104778227199E-12	3.36692388820752E-12	2.96164601277514E-12	1.55876105935534E-12	3.05517167633646E-12	3.61632565770438E-12	3.2733982246462E-12	3.55397521533016E-12	3.02399645514935E-12	3.2733982246462E-12	2.18226548309747E-12	2.58754335852986E-12
0.01448	2.99282123396224E-12	5.29978760180814E-13	9.35256635613201E-13	3.11752211871067E-12	2.61871857971696E-12	3.46044955176884E-12	2.99282123396224E-12	3.46044955176884E-12	3.11752211871067E-12	1.46523539579401E-12	3.02399645514935E-12	3.86572742720123E-12	2.86812034921382E-12	3.39809910939463E-12	3.17987256108488E-12	3.11752211871067E-12	2.24461592547168E-12	2.58754335852986E-12
0.0145	2.93047079158803E-12	5.29978760180814E-13	1.30935928985848E-12	3.05517167633646E-12	2.55636813734275E-12	3.61632565770438E-12	2.52519291615564E-12	3.55397521533016E-12	3.17987256108488E-12	1.49641061698112E-12	2.89929557040092E-12	3.7098513212657E-12	2.46284247378143E-12	3.11752211871067E-12	3.21104778227199E-12	2.64989380090407E-12	2.43166725259432E-12	2.71224424327828E-12
0.01452	3.05517167633646E-12	5.92329202555027E-13	1.71463716529087E-12	3.05517167633646E-12	2.40049203140722E-12	3.67867610007859E-12	2.11991504072326E-12	3.52279999414306E-12	3.21104778227199E-12	1.52758583816823E-12	2.7745946856525E-12	3.52279999414306E-12	2.21344070428458E-12	2.8057699068396E-12	3.46044955176884E-12	1.74581238647798E-12	2.86812034921382E-12	2.89929557040092E-12
0.01454	3.14869733989778E-12	8.41730972051881E-13	1.80816282885219E-12	3.2733982246462E-12	2.27579114665879E-12	3.61632565770438E-12	1.93286371360062E-12	3.58515043651727E-12	3.05517167633646E-12	1.68346194410376E-12	2.71224424327828E-12	3.17987256108488E-12	2.15109026191036E-12	2.61871857971696E-12	3.55397521533016E-12	1.05995752036163E-12	3.49162477295595E-12	3.17987256108488E-12
0.01456	3.17987256108488E-12	1.15348318392295E-12	1.8393380500393E-12	3.61632565770438E-12	2.21344070428458E-12	3.52279999414306E-12	1.80816282885219E-12	3.42927433058174E-12	2.68106902209118E-12	1.74581238647798E-12	2.93047079158803E-12	2.74341946446539E-12	2.27579114665879E-12	2.52519291615564E-12	3.2422230034591E-12	1.05995752036163E-12	3.89690264838834E-12	3.49162477295595E-12
0.01458	3.05517167633646E-12	1.46523539579401E-12	1.80816282885219E-12	3.95925309076255E-12	2.21344070428458E-12	3.39809910939463E-12	1.99521415597483E-12	3.36692388820752E-12	2.338141589033E-12	1.80816282885219E-12	3.49162477295595E-12	2.43166725259432E-12	2.61871857971696E-12	2.338141589033E-12	2.99282123396224E-12	1.55876105935534E-12	4.23983008144651E-12	3.7410265424528E-12
0.0146	2.99282123396224E-12	1.77698760766508E-12	1.71463716529087E-12	4.05277875432387E-12	2.24461592547168E-12	3.39809910939463E-12	2.21344070428458E-12	3.39809910939463E-12	2.11991504072326E-12	2.02638937716194E-12	3.61632565770438E-12	2.3069663678459E-12	3.14869733989778E-12	2.3069663678459E-12	2.74341946446539E-12	2.15109026191036E-12	4.39570618738205E-12	3.67867610007859E-12
0.01462	2.99282123396224E-12	1.8393380500393E-12	1.65228672291666E-12	3.99042831194966E-12	2.43166725259432E-12	3.30457344583331E-12	2.21344070428458E-12	3.42927433058174E-12	2.15109026191036E-12	2.40049203140722E-12	3.46044955176884E-12	2.27579114665879E-12	3.52279999414306E-12	2.46284247378143E-12	2.7745946856525E-12	2.8057699068396E-12	4.33335574500783E-12	3.46044955176884E-12
0.01464	2.89929557040092E-12	2.05756459834904E-12	1.68346194410376E-12	3.83455220601412E-12	2.49401769496854E-12	3.33574866702042E-12	2.11991504072326E-12	3.36692388820752E-12	2.61871857971696E-12	2.74341946446539E-12	3.2733982246462E-12	2.18226548309747E-12	3.55397521533016E-12	2.74341946446539E-12	3.11752211871067E-12	3.55397521533016E-12	4.11512919669808E-12	3.30457344583331E-12
0.01466	2.7745946856525E-12	2.18226548309747E-12	2.05756459834904E-12	3.64750087889148E-12	2.64989380090407E-12	3.61632565770438E-12	1.96403893478772E-12	3.11752211871067E-12	3.17987256108488E-12	2.99282123396224E-12	3.30457344583331E-12	2.3069663678459E-12	3.52279999414306E-12	2.96164601277514E-12	3.46044955176884E-12	4.02160353313676E-12	3.83455220601412E-12	3.11752211871067E-12
0.01468	2.55636813734275E-12	2.24461592547168E-12	2.64989380090407E-12	3.33574866702042E-12	2.64989380090407E-12	4.11512919669808E-12	1.8393380500393E-12	2.99282123396224E-12	3.55397521533016E-12	3.11752211871067E-12	3.30457344583331E-12	2.58754335852986E-12	3.52279999414306E-12	3.14869733989778E-12	3.42927433058174E-12	4.2086548602594E-12	3.67867610007859E-12	2.99282123396224E-12
0.0147	2.24461592547168E-12	2.24461592547168E-12	3.17987256108488E-12	3.05517167633646E-12	2.86812034921382E-12	4.76980884162733E-12	1.71463716529087E-12	2.8057699068396E-12	3.61632565770438E-12	2.99282123396224E-12	3.30457344583331E-12	2.7745946856525E-12	3.55397521533016E-12	3.11752211871067E-12	3.30457344583331E-12	3.99042831194966E-12	3.7410265424528E-12	3.05517167633646E-12
0.01472	1.90168849241351E-12	2.40049203140722E-12	3.33574866702042E-12	2.7745946856525E-12	3.08634689752356E-12	5.20626193824682E-12	1.93286371360062E-12	2.86812034921382E-12	3.30457344583331E-12	2.89929557040092E-12	3.05517167633646E-12	2.99282123396224E-12	3.42927433058174E-12	2.89929557040092E-12	3.33574866702042E-12	3.80337698482702E-12	3.83455220601412E-12	3.17987256108488E-12
0.01474	1.43406017460691E-12	2.40049203140722E-12	3.2422230034591E-12	2.61871857971696E-12	3.36692388820752E-12	5.39331326536946E-12	2.18226548309747E-12	3.02399645514935E-12	2.8057699068396E-12	2.86812034921382E-12	2.8057699068396E-12	3.21104778227199E-12	3.33574866702042E-12	2.58754335852986E-12	3.55397521533016E-12	3.61632565770438E-12	3.99042831194966E-12	3.33574866702042E-12
0.01476	8.72906193238988E-13	2.338141589033E-12	2.86812034921382E-12	2.61871857971696E-12	3.83455220601412E-12	5.39331326536946E-12	2.49401769496854E-12	3.46044955176884E-12	2.43166725259432E-12	3.2422230034591E-12	2.49401769496854E-12	3.2733982246462E-12	2.99282123396224E-12	2.24461592547168E-12	3.67867610007859E-12	3.46044955176884E-12	4.14630441788519E-12	3.58515043651727E-12
0.01478	6.23504423742134E-13	2.43166725259432E-12	2.64989380090407E-12	2.64989380090407E-12	4.33335574500783E-12	5.14391149587261E-12	2.86812034921382E-12	3.49162477295595E-12	2.338141589033E-12	3.80337698482702E-12	2.18226548309747E-12	3.55397521533016E-12	2.43166725259432E-12	1.99521415597483E-12	3.7410265424528E-12	3.36692388820752E-12	4.05277875432387E-12	3.89690264838834E-12
0.0148	1.24700884748427E-12	2.49401769496854E-12	2.71224424327828E-12	2.64989380090407E-12	4.89450972637575E-12	4.61393273569179E-12	3.14869733989778E-12	3.39809910939463E-12	2.21344070428458E-12	4.27100530263362E-12	2.11991504072326E-12	3.67867610007859E-12	2.11991504072326E-12	1.99521415597483E-12	3.7410265424528E-12	3.21104778227199E-12	3.92807786957544E-12	4.2086548602594E-12
0.01482	2.3069663678459E-12	2.68106902209118E-12	2.93047079158803E-12	2.68106902209118E-12	5.17508671705971E-12	4.11512919669808E-12	3.36692388820752E-12	3.2733982246462E-12	2.21344070428458E-12	4.42688140856915E-12	2.08873981953615E-12	3.58515043651727E-12	1.99521415597483E-12	2.15109026191036E-12	3.64750087889148E-12	2.99282123396224E-12	3.80337698482702E-12	4.42688140856915E-12
0.01484	3.05517167633646E-12	2.71224424327828E-12	3.14869733989778E-12	2.74341946446539E-12	5.1127362746855E-12	3.61632565770438E-12	3.58515043651727E-12	3.05517167633646E-12	2.18226548309747E-12	4.36453096619494E-12	2.24461592547168E-12	3.42927433058174E-12	2.15109026191036E-12	2.3069663678459E-12	3.7410265424528E-12	2.96164601277514E-12	3.83455220601412E-12	4.6451079568789E-12
0.01486	3.55397521533016E-12	2.24461592547168E-12	3.14869733989778E-12	2.86812034921382E-12	4.73863362044022E-12	3.49162477295595E-12	3.49162477295595E-12	2.89929557040092E-12	2.27579114665879E-12	4.11512919669808E-12	2.40049203140722E-12	3.21104778227199E-12	2.55636813734275E-12	2.46284247378143E-12	3.7098513212657E-12	3.02399645514935E-12	3.7410265424528E-12	4.30218052382072E-12
0.01488	3.80337698482702E-12	1.58993628054244E-12	2.96164601277514E-12	2.96164601277514E-12	4.2086548602594E-12	3.2733982246462E-12	3.30457344583331E-12	2.64989380090407E-12	2.43166725259432E-12	3.55397521533016E-12	2.55636813734275E-12	2.93047079158803E-12	2.89929557040092E-12	2.64989380090407E-12	3.61632565770438E-12	3.11752211871067E-12	3.55397521533016E-12	3.89690264838834E-12
0.0149	3.83455220601412E-12	1.09113274154873E-12	2.89929557040092E-12	3.11752211871067E-12	3.67867610007859E-12	3.2733982246462E-12	3.17987256108488E-12	2.58754335852986E-12	2.74341946446539E-12	2.83694512802671E-12	2.40049203140722E-12	2.83694512802671E-12	3.39809910939463E-12	2.64989380090407E-12	3.39809910939463E-12	3.02399645514935E-12	3.21104778227199E-12	3.2422230034591E-12
0.01492	3.64750087889148E-12	8.72906193238988E-13	2.8057699068396E-12	3.11752211871067E-12	3.33574866702042E-12	3.05517167633646E-12	3.05517167633646E-12	2.49401769496854E-12	3.17987256108488E-12	2.15109026191036E-12	2.43166725259432E-12	2.99282123396224E-12	3.83455220601412E-12	2.64989380090407E-12	3.17987256108488E-12	2.8057699068396E-12	2.99282123396224E-12	2.74341946446539E-12
0.01494	3.21104778227199E-12	1.05995752036163E-12	2.68106902209118E-12	3.05517167633646E-12	3.08634689752356E-12	2.89929557040092E-12	3.14869733989778E-12	2.49401769496854E-12	3.39809910939463E-12	1.74581238647798E-12	2.83694512802671E-12	3.08634689752356E-12	3.99042831194966E-12	2.46284247378143E-12	2.68106902209118E-12	2.74341946446539E-12	2.93047079158803E-12	2.52519291615564E-12
0.01496	2.83694512802671E-12	1.34053451104559E-12	2.52519291615564E-12	3.02399645514935E-12	2.93047079158803E-12	2.8057699068396E-12	3.21104778227199E-12	2.55636813734275E-12	3.14869733989778E-12	1.62111150172955E-12	3.39809910939463E-12	3.14869733989778E-12	3.89690264838834E-12	2.18226548309747E-12	2.3069663678459E-12	2.71224424327828E-12	2.86812034921382E-12	2.36931681022011E-12
0.01498	2.55636813734275E-12	1.52758583816823E-12	2.3069663678459E-12	3.14869733989778E-12	2.93047079158803E-12	2.74341946446539E-12	3.05517167633646E-12	2.64989380090407E-12	2.64989380090407E-12	1.58993628054244E-12	3.86572742720123E-12	3.02399645514935E-12	3.61632565770438E-12	1.8393380500393E-12	2.36931681022011E-12	2.83694512802671E-12	2.58754335852986E-12	2.338141589033E-12
0.015	2.3069663678459E-12	1.71463716529087E-12	2.21344070428458E-12	3.17987256108488E-12	2.89929557040092E-12	2.8057699068396E-12	2.7745946856525E-12	2.71224424327828E-12	2.36931681022011E-12	1.77698760766508E-12	4.23983008144651E-12	3.11752211871067E-12	3.30457344583331E-12	1.68346194410376E-12	2.49401769496854E-12	3.05517167633646E-12	2.15109026191036E-12	2.18226548309747E-12
0.01502	2.21344070428458E-12	1.80816282885219E-12	2.02638937716194E-12	3.36692388820752E-12	3.08634689752356E-12	2.7745946856525E-12	2.52519291615564E-12	2.71224424327828E-12	2.40049203140722E-12	2.24461592547168E-12	4.42688140856915E-12	3.30457344583331E-12	2.8057699068396E-12	1.8393380500393E-12	2.24461592547168E-12	3.08634689752356E-12	1.77698760766508E-12	2.02638937716194E-12
0.01504	2.3069663678459E-12	1.8393380500393E-12	1.71463716529087E-12	3.49162477295595E-12	3.2422230034591E-12	2.74341946446539E-12	2.24461592547168E-12	2.61871857971696E-12	2.61871857971696E-12	2.8057699068396E-12	4.42688140856915E-12	3.42927433058174E-12	2.3069663678459E-12	1.93286371360062E-12	1.90168849241351E-12	3.2422230034591E-12	1.52758583816823E-12	1.90168849241351E-12
0.01506	2.64989380090407E-12	1.93286371360062E-12	1.09113274154873E-12	3.14869733989778E-12	3.36692388820752E-12	2.74341946446539E-12	2.08873981953615E-12	2.68106902209118E-12	2.89929557040092E-12	3.2422230034591E-12	4.14630441788519E-12	3.61632565770438E-12	2.11991504072326E-12	2.08873981953615E-12	1.77698760766508E-12	3.39809910939463E-12	1.55876105935534E-12	1.8393380500393E-12
0.01508	3.14869733989778E-12	1.71463716529087E-12	4.98803538993707E-13	2.64989380090407E-12	3.39809910939463E-12	2.8057699068396E-12	2.02638937716194E-12	2.71224424327828E-12	3.08634689752356E-12	3.42927433058174E-12	3.7410265424528E-12	3.7410265424528E-12	1.99521415597483E-12	2.27579114665879E-12	1.77698760766508E-12	3.33574866702042E-12	1.68346194410376E-12	2.08873981953615E-12
0.0151	3.33574866702042E-12	1.62111150172955E-12	4.98803538993707E-13	2.05756459834904E-12	3.2422230034591E-12	2.83694512802671E-12	1.96403893478772E-12	2.71224424327828E-12	3.36692388820752E-12	3.33574866702042E-12	3.02399645514935E-12	3.61632565770438E-12	2.02638937716194E-12	2.46284247378143E-12	1.58993628054244E-12	3.17987256108488E-12	1.68346194410376E-12	2.36931681022011E-12
0.01512	3.30457344583331E-12	1.37170973223269E-12	1.09113274154873E-12	1.62111150172955E-12	3.2422230034591E-12	2.7745946856525E-12	2.02638937716194E-12	2.71224424327828E-12	3.39809910939463E-12	3.14869733989778E-12	2.52519291615564E-12	3.55397521533016E-12	1.99521415597483E-12	2.64989380090407E-12	1.37170973223269E-12	2.96164601277514E-12	1.52758583816823E-12	2.71224424327828E-12
0.01514	3.2733982246462E-12	1.49641061698112E-12	1.80816282885219E-12	1.37170973223269E-12	3.30457344583331E-12	2.64989380090407E-12	2.24461592547168E-12	2.96164601277514E-12	3.52279999414306E-12	2.86812034921382E-12	2.3069663678459E-12	3.11752211871067E-12	1.99521415597483E-12	2.8057699068396E-12	1.34053451104559E-12	2.74341946446539E-12	1.34053451104559E-12	2.99282123396224E-12
0.01516	3.17987256108488E-12	1.80816282885219E-12	2.43166725259432E-12	1.37170973223269E-12	3.36692388820752E-12	2.46284247378143E-12	2.68106902209118E-12	3.17987256108488E-12	3.52279999414306E-12	2.52519291615564E-12	2.27579114665879E-12	2.49401769496854E-12	2.11991504072326E-12	2.99282123396224E-12	1.55876105935534E-12	2.49401769496854E-12	1.37170973223269E-12	3.05517167633646E-12
0.01518	3.11752211871067E-12	1.80816282885219E-12	3.11752211871067E-12	1.43406017460691E-12	3.64750087889148E-12	2.40049203140722E-12	2.86812034921382E-12	3.33574866702042E-12	3.49162477295595E-12	1.99521415597483E-12	2.61871857971696E-12	1.99521415597483E-12	2.338141589033E-12	3.36692388820752E-12	1.8705132712264E-12	2.21344070428458E-12	1.58993628054244E-12	3.11752211871067E-12
0.0152	3.14869733989778E-12	1.49641061698112E-12	3.83455220601412E-12	1.71463716529087E-12	3.64750087889148E-12	2.3069663678459E-12	3.11752211871067E-12	3.49162477295595E-12	3.55397521533016E-12	1.37170973223269E-12	2.99282123396224E-12	1.65228672291666E-12	2.68106902209118E-12	3.77220176363991E-12	2.02638937716194E-12	1.74581238647798E-12	1.74581238647798E-12	3.05517167633646E-12
0.01522	3.08634689752356E-12	1.15348318392295E-12	4.2086548602594E-12	2.02638937716194E-12	3.46044955176884E-12	2.15109026191036E-12	3.33574866702042E-12	3.58515043651727E-12	3.99042831194966E-12	1.46523539579401E-12	3.49162477295595E-12	1.68346194410376E-12	2.83694512802671E-12	4.1774796390723E-12	2.27579114665879E-12	1.24700884748427E-12	2.05756459834904E-12	2.99282123396224E-12
0.01524	2.99282123396224E-12	9.04081414426094E-13	4.11512919669808E-12	2.27579114665879E-12	3.2733982246462E-12	2.02638937716194E-12	3.49162477295595E-12	3.7410265424528E-12	4.33335574500783E-12	1.8393380500393E-12	3.99042831194966E-12	1.96403893478772E-12	2.93047079158803E-12	4.39570618738205E-12	2.3069663678459E-12	8.72906193238988E-13	2.43166725259432E-12	2.99282123396224E-12
0.01526	3.05517167633646E-12	8.41730972051881E-13	3.92807786957544E-12	2.61871857971696E-12	2.71224424327828E-12	2.08873981953615E-12	3.55397521533016E-12	3.7098513212657E-12	4.70745839925311E-12	2.05756459834904E-12	4.45805662975626E-12	2.40049203140722E-12	2.96164601277514E-12	4.45805662975626E-12	2.08873981953615E-12	5.61153981367921E-13	2.71224424327828E-12	3.05517167633646E-12
0.01528	2.93047079158803E-12	8.41730972051881E-13	3.77220176363991E-12	2.7745946856525E-12	2.15109026191036E-12	2.3069663678459E-12	3.64750087889148E-12	3.46044955176884E-12	4.76980884162733E-12	2.11991504072326E-12	4.76980884162733E-12	2.64989380090407E-12	2.99282123396224E-12	4.33335574500783E-12	1.8393380500393E-12	5.29978760180814E-13	3.17987256108488E-12	3.08634689752356E-12
0.0153	2.96164601277514E-12	9.04081414426094E-13	3.58515043651727E-12	2.74341946446539E-12	1.71463716529087E-12	2.46284247378143E-12	3.55397521533016E-12	3.2733982246462E-12	4.6451079568789E-12	2.3069663678459E-12	4.89450972637575E-12	2.99282123396224E-12	3.11752211871067E-12	4.08395397551098E-12	1.55876105935534E-12	5.29978760180814E-13	3.52279999414306E-12	3.05517167633646E-12
0.01532	2.89929557040092E-12	1.02878229917452E-12	3.36692388820752E-12	2.74341946446539E-12	1.34053451104559E-12	2.55636813734275E-12	3.33574866702042E-12	3.08634689752356E-12	4.23983008144651E-12	2.55636813734275E-12	4.89450972637575E-12	3.17987256108488E-12	3.30457344583331E-12	3.67867610007859E-12	1.24700884748427E-12	7.48205308490561E-13	3.7410265424528E-12	2.83694512802671E-12
0.01534	2.83694512802671E-12	1.18465840511005E-12	3.39809910939463E-12	2.83694512802671E-12	1.18465840511005E-12	2.61871857971696E-12	3.02399645514935E-12	3.08634689752356E-12	4.02160353313676E-12	2.7745946856525E-12	4.98803538993707E-12	3.33574866702042E-12	3.67867610007859E-12	3.33574866702042E-12	1.30935928985848E-12	1.21583362629716E-12	3.86572742720123E-12	2.49401769496854E-12
0.01536	2.8057699068396E-12	1.37170973223269E-12	3.46044955176884E-12	2.99282123396224E-12	1.37170973223269E-12	2.58754335852986E-12	2.86812034921382E-12	3.21104778227199E-12	3.83455220601412E-12	2.83694512802671E-12	4.42688140856915E-12	3.52279999414306E-12	4.02160353313676E-12	2.89929557040092E-12	1.93286371360062E-12	1.93286371360062E-12	3.80337698482702E-12	2.21344070428458E-12
0.01538	2.71224424327828E-12	1.46523539579401E-12	3.61632565770438E-12	2.99282123396224E-12	1.8705132712264E-12	2.68106902209118E-12	2.7745946856525E-12	3.33574866702042E-12	3.7098513212657E-12	2.89929557040092E-12	3.39809910939463E-12	3.55397521533016E-12	4.2086548602594E-12	2.61871857971696E-12	2.64989380090407E-12	2.58754335852986E-12	3.7410265424528E-12	2.11991504072326E-12
0.0154	2.55636813734275E-12	1.52758583816823E-12	3.99042831194966E-12	2.8057699068396E-12	2.36931681022011E-12	3.05517167633646E-12	2.58754335852986E-12	3.61632565770438E-12	3.46044955176884E-12	2.86812034921382E-12	2.49401769496854E-12	3.52279999414306E-12	4.42688140856915E-12	2.52519291615564E-12	3.36692388820752E-12	3.02399645514935E-12	3.52279999414306E-12	2.27579114665879E-12
0.01542	2.40049203140722E-12	1.43406017460691E-12	4.33335574500783E-12	2.49401769496854E-12	2.55636813734275E-12	3.61632565770438E-12	2.36931681022011E-12	3.83455220601412E-12	3.2733982246462E-12	2.74341946446539E-12	1.99521415597483E-12	3.17987256108488E-12	4.45805662975626E-12	2.338141589033E-12	3.80337698482702E-12	3.39809910939463E-12	3.11752211871067E-12	2.61871857971696E-12
0.01544	2.36931681022011E-12	1.21583362629716E-12	4.61393273569179E-12	2.3069663678459E-12	2.64989380090407E-12	3.92807786957544E-12	2.3069663678459E-12	3.89690264838834E-12	3.08634689752356E-12	2.68106902209118E-12	1.90168849241351E-12	2.83694512802671E-12	4.48923185094337E-12	2.24461592547168E-12	3.86572742720123E-12	3.55397521533016E-12	2.74341946446539E-12	2.89929557040092E-12
0.01546	2.338141589033E-12	6.54679644929241E-13	4.6451079568789E-12	2.40049203140722E-12	2.68106902209118E-12	4.08395397551098E-12	2.3069663678459E-12	3.86572742720123E-12	3.05517167633646E-12	2.7745946856525E-12	2.11991504072326E-12	2.49401769496854E-12	4.14630441788519E-12	2.11991504072326E-12	3.89690264838834E-12	3.49162477295595E-12	2.36931681022011E-12	3.02399645514935E-12
0.01548	2.24461592547168E-12	1.55876105935534E-13	4.27100530263362E-12	2.64989380090407E-12	2.68106902209118E-12	3.99042831194966E-12	2.3069663678459E-12	3.67867610007859E-12	3.14869733989778E-12	2.89929557040092E-12	2.52519291615564E-12	2.3069663678459E-12	3.61632565770438E-12	1.8393380500393E-12	3.86572742720123E-12	3.46044955176884E-12	2.27579114665879E-12	2.83694512802671E-12
0.0155	1.99521415597483E-12	-1.55876105935534E-13	3.58515043651727E-12	2.7745946856525E-12	2.55636813734275E-12	3.7410265424528E-12	2.338141589033E-12	3.39809910939463E-12	3.30457344583331E-12	3.2422230034591E-12	3.02399645514935E-12	2.36931681022011E-12	2.93047079158803E-12	1.68346194410376E-12	3.7410265424528E-12	3.05517167633646E-12	2.24461592547168E-12	2.58754335852986E-12
0.01552	1.49641061698112E-12	-4.36453096619494E-13	2.86812034921382E-12	2.74341946446539E-12	2.40049203140722E-12	3.7098513212657E-12	2.40049203140722E-12	3.05517167633646E-12	3.30457344583331E-12	3.86572742720123E-12	3.30457344583331E-12	2.68106902209118E-12	2.36931681022011E-12	1.71463716529087E-12	3.55397521533016E-12	2.74341946446539E-12	2.46284247378143E-12	2.49401769496854E-12
0.01554	1.52758583816823E-12	-4.05277875432387E-13	2.338141589033E-12	2.68106902209118E-12	2.27579114665879E-12	3.80337698482702E-12	2.49401769496854E-12	2.64989380090407E-12	3.2422230034591E-12	4.27100530263362E-12	3.11752211871067E-12	3.14869733989778E-12	1.99521415597483E-12	1.8393380500393E-12	3.36692388820752E-12	2.40049203140722E-12	2.83694512802671E-12	2.52519291615564E-12
0.01556	1.8705132712264E-12	3.11752211871067E-14	2.18226548309747E-12	2.71224424327828E-12	2.11991504072326E-12	3.99042831194966E-12	2.52519291615564E-12	2.36931681022011E-12	3.21104778227199E-12	4.27100530263362E-12	2.89929557040092E-12	3.64750087889148E-12	1.77698760766508E-12	1.99521415597483E-12	3.2422230034591E-12	2.15109026191036E-12	2.93047079158803E-12	2.68106902209118E-12
0.01558	2.24461592547168E-12	6.23504423742134E-13	2.21344070428458E-12	2.86812034921382E-12	2.05756459834904E-12	4.02160353313676E-12	2.55636813734275E-12	2.40049203140722E-12	3.2733982246462E-12	4.1774796390723E-12	2.8057699068396E-12	3.86572742720123E-12	1.77698760766508E-12	2.05756459834904E-12	3.11752211871067E-12	2.08873981953615E-12	2.74341946446539E-12	3.02399645514935E-12
0.0156	2.36931681022011E-12	1.27818406867137E-12	2.36931681022011E-12	3.21104778227199E-12	2.08873981953615E-12	4.08395397551098E-12	2.49401769496854E-12	2.58754335852986E-12	3.21104778227199E-12	3.83455220601412E-12	2.83694512802671E-12	4.08395397551098E-12	2.05756459834904E-12	2.05756459834904E-12	3.14869733989778E-12	2.27579114665879E-12	2.15109026191036E-12	3.2733982246462E-12
0.01562	2.338141589033E-12	1.80816282885219E-12	2.64989380090407E-12	3.61632565770438E-12	2.3069663678459E-12	4.14630441788519E-12	2.68106902209118E-12	2.93047079158803E-12	3.17987256108488E-12	3.42927433058174E-12	3.05517167633646E-12	4.1774796390723E-12	2.55636813734275E-12	2.15109026191036E-12	3.21104778227199E-12	2.64989380090407E-12	1.62111150172955E-12	3.52279999414306E-12
0.01564	2.43166725259432E-12	2.24461592547168E-12	2.89929557040092E-12	4.14630441788519E-12	2.55636813734275E-12	4.2086548602594E-12	2.89929557040092E-12	3.33574866702042E-12	2.8057699068396E-12	3.11752211871067E-12	3.17987256108488E-12	4.27100530263362E-12	2.99282123396224E-12	2.02638937716194E-12	3.14869733989778E-12	2.93047079158803E-12	1.43406017460691E-12	3.61632565770438E-12
0.01566	2.49401769496854E-12	2.49401769496854E-12	3.2422230034591E-12	4.36453096619494E-12	2.8057699068396E-12	4.27100530263362E-12	3.21104778227199E-12	3.7098513212657E-12	2.40049203140722E-12	2.74341946446539E-12	2.89929557040092E-12	4.30218052382072E-12	3.39809910939463E-12	2.24461592547168E-12	3.05517167633646E-12	3.2422230034591E-12	1.58993628054244E-12	3.58515043651727E-12
0.01568	2.55636813734275E-12	2.71224424327828E-12	3.52279999414306E-12	4.14630441788519E-12	3.17987256108488E-12	4.14630441788519E-12	3.39809910939463E-12	4.11512919669808E-12	1.90168849241351E-12	2.55636813734275E-12	2.338141589033E-12	4.2086548602594E-12	3.67867610007859E-12	2.55636813734275E-12	2.7745946856525E-12	3.49162477295595E-12	1.8393380500393E-12	3.46044955176884E-12
0.0157	2.61871857971696E-12	2.83694512802671E-12	3.83455220601412E-12	3.55397521533016E-12	3.55397521533016E-12	4.08395397551098E-12	3.61632565770438E-12	4.33335574500783E-12	1.55876105935534E-12	2.338141589033E-12	2.02638937716194E-12	3.83455220601412E-12	3.7410265424528E-12	2.93047079158803E-12	2.8057699068396E-12	3.67867610007859E-12	2.11991504072326E-12	3.36692388820752E-12
0.01572	2.86812034921382E-12	2.8057699068396E-12	4.2086548602594E-12	2.8057699068396E-12	3.77220176363991E-12	4.02160353313676E-12	3.7410265424528E-12	4.39570618738205E-12	1.65228672291666E-12	2.27579114665879E-12	1.96403893478772E-12	3.17987256108488E-12	3.64750087889148E-12	3.05517167633646E-12	3.17987256108488E-12	3.77220176363991E-12	2.40049203140722E-12	3.33574866702042E-12
0.01574	3.05517167633646E-12	2.68106902209118E-12	4.39570618738205E-12	2.27579114665879E-12	3.83455220601412E-12	4.05277875432387E-12	3.52279999414306E-12	4.11512919669808E-12	1.93286371360062E-12	2.21344070428458E-12	2.18226548309747E-12	2.49401769496854E-12	3.42927433058174E-12	3.02399645514935E-12	3.52279999414306E-12	3.61632565770438E-12	2.74341946446539E-12	3.33574866702042E-12
0.01576	3.08634689752356E-12	2.36931681022011E-12	4.48923185094337E-12	2.02638937716194E-12	3.95925309076255E-12	4.2086548602594E-12	3.17987256108488E-12	3.7098513212657E-12	2.338141589033E-12	2.11991504072326E-12	2.89929557040092E-12	2.15109026191036E-12	3.42927433058174E-12	2.8057699068396E-12	3.46044955176884E-12	3.33574866702042E-12	2.93047079158803E-12	3.2422230034591E-12
0.01578	3.11752211871067E-12	2.05756459834904E-12	4.1774796390723E-12	2.21344070428458E-12	4.02160353313676E-12	4.2086548602594E-12	2.89929557040092E-12	3.2733982246462E-12	2.58754335852986E-12	1.8705132712264E-12	3.49162477295595E-12	2.05756459834904E-12	3.42927433058174E-12	2.61871857971696E-12	2.83694512802671E-12	3.05517167633646E-12	3.14869733989778E-12	3.08634689752356E-12
0.0158	3.42927433058174E-12	1.77698760766508E-12	3.52279999414306E-12	2.74341946446539E-12	3.99042831194966E-12	4.2086548602594E-12	2.64989380090407E-12	2.86812034921382E-12	2.61871857971696E-12	1.71463716529087E-12	3.80337698482702E-12	2.08873981953615E-12	3.52279999414306E-12	2.7745946856525E-12	2.3069663678459E-12	2.68106902209118E-12	3.30457344583331E-12	2.93047079158803E-12
0.01582	4.1774796390723E-12	1.55876105935534E-12	2.71224424327828E-12	3.30457344583331E-12	3.80337698482702E-12	4.1774796390723E-12	2.74341946446539E-12	2.61871857971696E-12	2.55636813734275E-12	1.62111150172955E-12	3.89690264838834E-12	2.08873981953615E-12	3.58515043651727E-12	3.08634689752356E-12	1.90168849241351E-12	2.49401769496854E-12	3.61632565770438E-12	2.64989380090407E-12
0.01584	4.73863362044022E-12	1.55876105935534E-12	1.8393380500393E-12	3.42927433058174E-12	3.7098513212657E-12	4.11512919669808E-12	2.93047079158803E-12	2.43166725259432E-12	2.49401769496854E-12	1.34053451104559E-12	3.99042831194966E-12	2.05756459834904E-12	3.61632565770438E-12	3.67867610007859E-12	1.74581238647798E-12	2.338141589033E-12	3.83455220601412E-12	2.49401769496854E-12
0.01586	4.98803538993707E-12	1.49641061698112E-12	1.37170973223269E-12	3.08634689752356E-12	3.67867610007859E-12	4.05277875432387E-12	3.17987256108488E-12	2.40049203140722E-12	2.43166725259432E-12	1.34053451104559E-12	4.08395397551098E-12	2.11991504072326E-12	3.55397521533016E-12	4.05277875432387E-12	1.71463716529087E-12	2.36931681022011E-12	3.95925309076255E-12	2.52519291615564E-12
0.01588	4.89450972637575E-12	1.55876105935534E-12	1.62111150172955E-12	2.49401769496854E-12	3.7098513212657E-12	3.92807786957544E-12	3.33574866702042E-12	2.55636813734275E-12	2.49401769496854E-12	1.24700884748427E-12	4.27100530263362E-12	2.21344070428458E-12	3.36692388820752E-12	4.1774796390723E-12	1.77698760766508E-12	2.58754335852986E-12	3.80337698482702E-12	2.58754335852986E-12
0.0159	4.70745839925311E-12	1.30935928985848E-12	2.24461592547168E-12	1.99521415597483E-12	3.99042831194966E-12	3.67867610007859E-12	3.36692388820752E-12	2.89929557040092E-12	2.61871857971696E-12	1.24700884748427E-12	4.36453096619494E-12	2.18226548309747E-12	3.2422230034591E-12	4.05277875432387E-12	2.21344070428458E-12	2.74341946446539E-12	3.55397521533016E-12	2.61871857971696E-12
0.01592	4.42688140856915E-12	1.34053451104559E-12	2.71224424327828E-12	1.80816282885219E-12	4.1774796390723E-12	3.42927433058174E-12	3.46044955176884E-12	3.2422230034591E-12	2.83694512802671E-12	1.12230796273584E-12	4.1774796390723E-12	2.15109026191036E-12	3.08634689752356E-12	3.92807786957544E-12	2.7745946856525E-12	2.89929557040092E-12	3.02399645514935E-12	2.71224424327828E-12
0.01594	4.2086548602594E-12	1.8393380500393E-12	3.2422230034591E-12	2.11991504072326E-12	4.05277875432387E-12	3.21104778227199E-12	3.61632565770438E-12	3.64750087889148E-12	2.96164601277514E-12	8.10555750864774E-13	3.86572742720123E-12	2.3069663678459E-12	3.11752211871067E-12	3.80337698482702E-12	3.02399645514935E-12	2.89929557040092E-12	2.49401769496854E-12	2.83694512802671E-12
0.01596	3.86572742720123E-12	2.11991504072326E-12	3.7098513212657E-12	2.49401769496854E-12	3.83455220601412E-12	2.86812034921382E-12	3.7098513212657E-12	3.92807786957544E-12	3.52279999414306E-12	6.54679644929241E-13	3.55397521533016E-12	2.46284247378143E-12	3.21104778227199E-12	3.61632565770438E-12	3.05517167633646E-12	2.8057699068396E-12	2.05756459834904E-12	3.08634689752356E-12
0.01598	3.46044955176884E-12	1.90168849241351E-12	3.86572742720123E-12	2.83694512802671E-12	3.7410265424528E-12	2.71224424327828E-12	3.67867610007859E-12	4.11512919669808E-12	3.83455220601412E-12	9.35256635613201E-13	3.2733982246462E-12	2.74341946446539E-12	3.21104778227199E-12	3.33574866702042E-12	2.83694512802671E-12	2.61871857971696E-12	2.05756459834904E-12	3.2422230034591E-12
0.016	2.83694512802671E-12	1.55876105935534E-12	3.83455220601412E-12	3.02399645514935E-12	3.55397521533016E-12	2.74341946446539E-12	3.42927433058174E-12	4.11512919669808E-12	3.89690264838834E-12	1.49641061698112E-12	2.96164601277514E-12	3.02399645514935E-12	3.14869733989778E-12	3.21104778227199E-12	2.49401769496854E-12	2.338141589033E-12	2.15109026191036E-12	3.39809910939463E-12
0.01602	2.49401769496854E-12	1.34053451104559E-12	3.7410265424528E-12	3.11752211871067E-12	3.39809910939463E-12	2.93047079158803E-12	3.02399645514935E-12	4.11512919669808E-12	3.55397521533016E-12	1.77698760766508E-12	2.74341946446539E-12	3.17987256108488E-12	3.05517167633646E-12	3.21104778227199E-12	2.27579114665879E-12	2.15109026191036E-12	2.338141589033E-12	3.21104778227199E-12
0.01604	2.36931681022011E-12	1.49641061698112E-12	3.52279999414306E-12	3.2422230034591E-12	3.36692388820752E-12	3.39809910939463E-12	2.58754335852986E-12	3.89690264838834E-12	3.05517167633646E-12	1.68346194410376E-12	2.36931681022011E-12	3.2422230034591E-12	2.83694512802671E-12	3.05517167633646E-12	2.15109026191036E-12	2.27579114665879E-12	2.74341946446539E-12	2.89929557040092E-12
0.01606	2.338141589033E-12	1.58993628054244E-12	3.52279999414306E-12	3.30457344583331E-12	3.42927433058174E-12	3.83455220601412E-12	2.27579114665879E-12	3.67867610007859E-12	2.46284247378143E-12	1.52758583816823E-12	2.21344070428458E-12	3.2733982246462E-12	2.71224424327828E-12	3.11752211871067E-12	2.18226548309747E-12	2.58754335852986E-12	3.14869733989778E-12	2.49401769496854E-12
0.01608	2.40049203140722E-12	1.68346194410376E-12	3.33574866702042E-12	3.42927433058174E-12	3.2422230034591E-12	4.14630441788519E-12	2.24461592547168E-12	3.52279999414306E-12	1.99521415597483E-12	1.68346194410376E-12	2.52519291615564E-12	3.2733982246462E-12	2.64989380090407E-12	3.36692388820752E-12	2.58754335852986E-12	2.93047079158803E-12	3.49162477295595E-12	2.40049203140722E-12
0.0161	2.55636813734275E-12	2.02638937716194E-12	3.33574866702042E-12	3.39809910939463E-12	2.93047079158803E-12	4.05277875432387E-12	2.52519291615564E-12	3.39809910939463E-12	1.8705132712264E-12	1.8705132712264E-12	2.8057699068396E-12	3.33574866702042E-12	2.68106902209118E-12	3.61632565770438E-12	3.2733982246462E-12	2.99282123396224E-12	3.83455220601412E-12	2.46284247378143E-12
0.01612	2.61871857971696E-12	2.21344070428458E-12	3.2422230034591E-12	3.30457344583331E-12	2.61871857971696E-12	3.83455220601412E-12	2.89929557040092E-12	3.30457344583331E-12	1.8393380500393E-12	2.08873981953615E-12	2.68106902209118E-12	3.55397521533016E-12	2.83694512802671E-12	3.39809910939463E-12	4.05277875432387E-12	2.96164601277514E-12	4.08395397551098E-12	2.61871857971696E-12
0.01614	2.71224424327828E-12	2.40049203140722E-12	3.14869733989778E-12	3.21104778227199E-12	2.40049203140722E-12	3.64750087889148E-12	3.30457344583331E-12	3.49162477295595E-12	2.02638937716194E-12	2.18226548309747E-12	2.15109026191036E-12	3.7098513212657E-12	2.93047079158803E-12	2.99282123396224E-12	4.55158229331758E-12	2.8057699068396E-12	4.2086548602594E-12	2.86812034921382E-12
0.01616	2.74341946446539E-12	2.27579114665879E-12	3.42927433058174E-12	2.7745946856525E-12	2.40049203140722E-12	3.55397521533016E-12	3.49162477295595E-12	3.77220176363991E-12	2.3069663678459E-12	2.3069663678459E-12	1.68346194410376E-12	3.77220176363991E-12	3.02399645514935E-12	2.43166725259432E-12	4.6451079568789E-12	2.61871857971696E-12	4.1774796390723E-12	3.05517167633646E-12
0.01618	2.71224424327828E-12	2.05756459834904E-12	3.80337698482702E-12	2.3069663678459E-12	2.46284247378143E-12	3.52279999414306E-12	3.49162477295595E-12	4.14630441788519E-12	2.49401769496854E-12	2.46284247378143E-12	1.49641061698112E-12	3.52279999414306E-12	3.02399645514935E-12	1.99521415597483E-12	4.30218052382072E-12	2.55636813734275E-12	3.92807786957544E-12	2.93047079158803E-12
0.0162	2.83694512802671E-12	1.8393380500393E-12	3.80337698482702E-12	1.8393380500393E-12	2.61871857971696E-12	3.80337698482702E-12	3.33574866702042E-12	4.48923185094337E-12	2.64989380090407E-12	2.52519291615564E-12	1.49641061698112E-12	3.11752211871067E-12	2.89929557040092E-12	1.65228672291666E-12	3.7410265424528E-12	2.61871857971696E-12	3.39809910939463E-12	2.7745946856525E-12
0.01622	2.86812034921382E-12	1.68346194410376E-12	4.05277875432387E-12	1.77698760766508E-12	2.58754335852986E-12	4.2086548602594E-12	2.93047079158803E-12	4.676283178066E-12	2.86812034921382E-12	2.68106902209118E-12	1.77698760766508E-12	2.89929557040092E-12	2.74341946446539E-12	1.58993628054244E-12	3.14869733989778E-12	2.89929557040092E-12	2.86812034921382E-12	2.64989380090407E-12
0.01624	2.68106902209118E-12	1.58993628054244E-12	3.89690264838834E-12	1.99521415597483E-12	2.58754335852986E-12	4.55158229331758E-12	2.40049203140722E-12	4.48923185094337E-12	3.17987256108488E-12	3.02399645514935E-12	2.3069663678459E-12	2.74341946446539E-12	2.74341946446539E-12	1.43406017460691E-12	2.74341946446539E-12	3.02399645514935E-12	2.61871857971696E-12	2.58754335852986E-12
0.01626	2.24461592547168E-12	1.52758583816823E-12	3.55397521533016E-12	2.43166725259432E-12	2.36931681022011E-12	4.80098406281443E-12	1.80816282885219E-12	4.14630441788519E-12	3.30457344583331E-12	3.7410265424528E-12	2.86812034921382E-12	2.71224424327828E-12	2.74341946446539E-12	1.55876105935534E-12	2.58754335852986E-12	3.05517167633646E-12	2.61871857971696E-12	2.46284247378143E-12
0.01628	1.65228672291666E-12	1.37170973223269E-12	3.17987256108488E-12	3.02399645514935E-12	1.99521415597483E-12	4.86333450518865E-12	1.43406017460691E-12	3.7098513212657E-12	3.30457344583331E-12	4.05277875432387E-12	3.30457344583331E-12	2.71224424327828E-12	3.05517167633646E-12	1.90168849241351E-12	2.71224424327828E-12	2.93047079158803E-12	2.83694512802671E-12	2.36931681022011E-12
0.0163	1.46523539579401E-12	1.62111150172955E-12	2.89929557040092E-12	3.7410265424528E-12	1.68346194410376E-12	4.83215928400154E-12	1.4028849534198E-12	3.33574866702042E-12	3.2422230034591E-12	3.92807786957544E-12	3.49162477295595E-12	2.99282123396224E-12	3.21104778227199E-12	2.58754335852986E-12	2.99282123396224E-12	2.7745946856525E-12	3.30457344583331E-12	2.40049203140722E-12
0.01632	1.58993628054244E-12	1.90168849241351E-12	2.8057699068396E-12	4.05277875432387E-12	1.27818406867137E-12	4.73863362044022E-12	1.68346194410376E-12	2.99282123396224E-12	3.21104778227199E-12	3.67867610007859E-12	3.55397521533016E-12	3.2733982246462E-12	3.08634689752356E-12	3.05517167633646E-12	3.08634689752356E-12	2.86812034921382E-12	3.52279999414306E-12	2.61871857971696E-12
0.01634	1.8705132712264E-12	2.18226548309747E-12	2.99282123396224E-12	4.14630441788519E-12	1.18465840511005E-12	4.42688140856915E-12	2.18226548309747E-12	2.68106902209118E-12	3.39809910939463E-12	3.02399645514935E-12	3.55397521533016E-12	3.49162477295595E-12	2.83694512802671E-12	3.21104778227199E-12	3.02399645514935E-12	3.14869733989778E-12	3.39809910939463E-12	2.71224424327828E-12
0.01636	2.27579114665879E-12	2.24461592547168E-12	3.17987256108488E-12	3.89690264838834E-12	1.27818406867137E-12	4.2086548602594E-12	2.71224424327828E-12	2.55636813734275E-12	3.67867610007859E-12	2.43166725259432E-12	3.49162477295595E-12	3.7098513212657E-12	2.7745946856525E-12	3.11752211871067E-12	2.8057699068396E-12	3.52279999414306E-12	3.05517167633646E-12	2.89929557040092E-12
0.01638	2.55636813734275E-12	1.99521415597483E-12	3.2422230034591E-12	3.49162477295595E-12	1.30935928985848E-12	3.92807786957544E-12	3.21104778227199E-12	2.55636813734275E-12	4.08395397551098E-12	2.15109026191036E-12	3.46044955176884E-12	3.80337698482702E-12	2.83694512802671E-12	2.96164601277514E-12	2.338141589033E-12	3.80337698482702E-12	2.71224424327828E-12	2.99282123396224E-12
0.0164	2.74341946446539E-12	1.71463716529087E-12	3.30457344583331E-12	3.14869733989778E-12	1.55876105935534E-12	3.61632565770438E-12	3.33574866702042E-12	2.86812034921382E-12	4.23983008144651E-12	2.05756459834904E-12	3.36692388820752E-12	3.80337698482702E-12	2.89929557040092E-12	2.96164601277514E-12	2.02638937716194E-12	3.80337698482702E-12	2.43166725259432E-12	2.96164601277514E-12
0.01642	2.99282123396224E-12	1.49641061698112E-12	3.36692388820752E-12	2.83694512802671E-12	1.71463716529087E-12	3.55397521533016E-12	3.42927433058174E-12	3.2733982246462E-12	4.39570618738205E-12	2.18226548309747E-12	3.11752211871067E-12	3.61632565770438E-12	2.89929557040092E-12	2.99282123396224E-12	1.74581238647798E-12	3.80337698482702E-12	2.27579114665879E-12	2.89929557040092E-12
0.01644	3.11752211871067E-12	1.4028849534198E-12	3.36692388820752E-12	2.74341946446539E-12	1.96403893478772E-12	3.39809910939463E-12	3.08634689752356E-12	3.58515043651727E-12	4.42688140856915E-12	2.49401769496854E-12	2.74341946446539E-12	3.36692388820752E-12	2.86812034921382E-12	2.71224424327828E-12	1.80816282885219E-12	3.49162477295595E-12	2.21344070428458E-12	2.83694512802671E-12
0.01646	3.2733982246462E-12	1.62111150172955E-12	3.2422230034591E-12	2.86812034921382E-12	2.43166725259432E-12	3.42927433058174E-12	2.8057699068396E-12	3.92807786957544E-12	4.23983008144651E-12	2.93047079158803E-12	2.49401769496854E-12	2.74341946446539E-12	2.86812034921382E-12	2.27579114665879E-12	2.40049203140722E-12	3.21104778227199E-12	2.08873981953615E-12	2.58754335852986E-12
0.01648	3.46044955176884E-12	1.90168849241351E-12	3.2733982246462E-12	3.21104778227199E-12	2.96164601277514E-12	3.64750087889148E-12	2.8057699068396E-12	4.08395397551098E-12	3.89690264838834E-12	3.49162477295595E-12	2.61871857971696E-12	2.15109026191036E-12	2.86812034921382E-12	1.8705132712264E-12	2.96164601277514E-12	3.17987256108488E-12	2.15109026191036E-12	2.36931681022011E-12
0.0165	3.7098513212657E-12	2.27579114665879E-12	3.33574866702042E-12	3.67867610007859E-12	3.55397521533016E-12	4.05277875432387E-12	3.11752211871067E-12	4.27100530263362E-12	3.39809910939463E-12	3.7098513212657E-12	2.89929557040092E-12	1.74581238647798E-12	3.02399645514935E-12	1.80816282885219E-12	2.89929557040092E-12	3.30457344583331E-12	2.338141589033E-12	2.3069663678459E-12
0.01652	3.77220176363991E-12	2.64989380090407E-12	3.46044955176884E-12	3.86572742720123E-12	3.86572742720123E-12	4.39570618738205E-12	3.39809910939463E-12	4.36453096619494E-12	2.89929557040092E-12	3.61632565770438E-12	3.49162477295595E-12	1.68346194410376E-12	3.08634689752356E-12	2.02638937716194E-12	2.83694512802671E-12	3.61632565770438E-12	2.7745946856525E-12	2.43166725259432E-12
0.01654	3.77220176363991E-12	2.86812034921382E-12	3.77220176363991E-12	3.99042831194966E-12	3.86572742720123E-12	4.55158229331758E-12	3.67867610007859E-12	4.55158229331758E-12	2.55636813734275E-12	3.2733982246462E-12	4.14630441788519E-12	2.02638937716194E-12	3.11752211871067E-12	2.43166725259432E-12	2.96164601277514E-12	3.99042831194966E-12	3.11752211871067E-12	2.43166725259432E-12
0.01656	3.99042831194966E-12	2.8057699068396E-12	3.95925309076255E-12	3.95925309076255E-12	3.80337698482702E-12	4.61393273569179E-12	3.67867610007859E-12	4.6451079568789E-12	2.3069663678459E-12	2.93047079158803E-12	4.6451079568789E-12	2.338141589033E-12	3.17987256108488E-12	2.86812034921382E-12	3.05517167633646E-12	4.08395397551098E-12	3.2733982246462E-12	2.71224424327828E-12
0.01658	4.30218052382072E-12	2.55636813734275E-12	3.7410265424528E-12	4.23983008144651E-12	3.77220176363991E-12	4.39570618738205E-12	3.7098513212657E-12	4.55158229331758E-12	2.36931681022011E-12	2.64989380090407E-12	4.92568494756286E-12	2.71224424327828E-12	3.30457344583331E-12	3.2422230034591E-12	2.96164601277514E-12	4.11512919669808E-12	3.33574866702042E-12	2.83694512802671E-12
0.0166	4.61393273569179E-12	2.24461592547168E-12	3.17987256108488E-12	4.1774796390723E-12	3.83455220601412E-12	3.99042831194966E-12	3.61632565770438E-12	4.27100530263362E-12	2.71224424327828E-12	2.49401769496854E-12	4.83215928400154E-12	2.8057699068396E-12	3.39809910939463E-12	3.39809910939463E-12	2.74341946446539E-12	3.92807786957544E-12	3.05517167633646E-12	2.83694512802671E-12
0.01662	4.89450972637575E-12	1.8705132712264E-12	2.99282123396224E-12	3.61632565770438E-12	3.86572742720123E-12	3.7098513212657E-12	3.52279999414306E-12	3.86572742720123E-12	3.11752211871067E-12	2.18226548309747E-12	4.39570618738205E-12	2.58754335852986E-12	3.39809910939463E-12	3.58515043651727E-12	2.61871857971696E-12	3.64750087889148E-12	2.86812034921382E-12	2.74341946446539E-12
0.01664	4.83215928400154E-12	1.80816282885219E-12	3.21104778227199E-12	2.7745946856525E-12	3.7098513212657E-12	3.42927433058174E-12	3.42927433058174E-12	3.30457344583331E-12	3.21104778227199E-12	2.08873981953615E-12	3.92807786957544E-12	2.24461592547168E-12	3.30457344583331E-12	3.61632565770438E-12	2.55636813734275E-12	3.42927433058174E-12	2.68106902209118E-12	2.52519291615564E-12
0.01666	4.30218052382072E-12	1.80816282885219E-12	3.42927433058174E-12	2.18226548309747E-12	3.49162477295595E-12	3.33574866702042E-12	3.39809910939463E-12	2.83694512802671E-12	3.2422230034591E-12	1.80816282885219E-12	3.58515043651727E-12	2.02638937716194E-12	3.11752211871067E-12	3.49162477295595E-12	2.61871857971696E-12	3.21104778227199E-12	2.64989380090407E-12	2.338141589033E-12
0.01668	3.7098513212657E-12	2.05756459834904E-12	3.39809910939463E-12	1.74581238647798E-12	3.21104778227199E-12	3.36692388820752E-12	3.36692388820752E-12	2.71224424327828E-12	3.08634689752356E-12	1.46523539579401E-12	3.33574866702042E-12	1.77698760766508E-12	2.8057699068396E-12	3.2422230034591E-12	2.8057699068396E-12	2.89929557040092E-12	2.68106902209118E-12	2.21344070428458E-12
0.0167	3.14869733989778E-12	2.64989380090407E-12	3.21104778227199E-12	1.52758583816823E-12	3.14869733989778E-12	3.49162477295595E-12	3.61632565770438E-12	2.7745946856525E-12	2.89929557040092E-12	1.74581238647798E-12	3.2733982246462E-12	1.68346194410376E-12	2.58754335852986E-12	3.08634689752356E-12	2.86812034921382E-12	2.61871857971696E-12	2.71224424327828E-12	2.11991504072326E-12
0.01672	2.89929557040092E-12	3.2422230034591E-12	3.21104778227199E-12	1.21583362629716E-12	3.05517167633646E-12	3.55397521533016E-12	3.58515043651727E-12	3.08634689752356E-12	2.86812034921382E-12	2.55636813734275E-12	3.2422230034591E-12	1.8393380500393E-12	2.338141589033E-12	3.02399645514935E-12	2.8057699068396E-12	2.27579114665879E-12	2.49401769496854E-12	2.05756459834904E-12
0.01674	2.74341946446539E-12	3.30457344583331E-12	3.05517167633646E-12	1.4028849534198E-12	3.11752211871067E-12	3.49162477295595E-12	3.42927433058174E-12	3.39809910939463E-12	2.8057699068396E-12	3.2422230034591E-12	3.17987256108488E-12	2.08873981953615E-12	2.11991504072326E-12	3.11752211871067E-12	2.61871857971696E-12	2.15109026191036E-12	2.3069663678459E-12	2.11991504072326E-12
0.01676	2.64989380090407E-12	3.11752211871067E-12	2.74341946446539E-12	1.71463716529087E-12	3.11752211871067E-12	3.17987256108488E-12	2.93047079158803E-12	3.83455220601412E-12	2.86812034921382E-12	3.64750087889148E-12	3.14869733989778E-12	2.36931681022011E-12	1.8705132712264E-12	3.05517167633646E-12	2.40049203140722E-12	2.02638937716194E-12	2.11991504072326E-12	2.3069663678459E-12
0.01678	2.64989380090407E-12	3.02399645514935E-12	2.36931681022011E-12	1.74581238647798E-12	2.99282123396224E-12	2.8057699068396E-12	2.49401769496854E-12	4.23983008144651E-12	3.11752211871067E-12	3.77220176363991E-12	2.8057699068396E-12	2.58754335852986E-12	1.62111150172955E-12	2.89929557040092E-12	2.27579114665879E-12	2.05756459834904E-12	1.93286371360062E-12	2.55636813734275E-12
0.0168	2.68106902209118E-12	2.7745946856525E-12	2.15109026191036E-12	1.71463716529087E-12	2.74341946446539E-12	2.55636813734275E-12	2.18226548309747E-12	4.39570618738205E-12	3.33574866702042E-12	3.92807786957544E-12	2.36931681022011E-12	2.55636813734275E-12	1.55876105935534E-12	2.68106902209118E-12	2.15109026191036E-12	2.18226548309747E-12	1.68346194410376E-12	2.46284247378143E-12
0.01682	2.64989380090407E-12	2.3069663678459E-12	2.05756459834904E-12	1.68346194410376E-12	2.43166725259432E-12	2.27579114665879E-12	1.99521415597483E-12	4.30218052382072E-12	3.39809910939463E-12	3.83455220601412E-12	2.18226548309747E-12	2.61871857971696E-12	1.74581238647798E-12	2.40049203140722E-12	2.08873981953615E-12	2.40049203140722E-12	1.58993628054244E-12	2.27579114665879E-12
0.01684	2.55636813734275E-12	2.02638937716194E-12	1.8393380500393E-12	1.74581238647798E-12	2.24461592547168E-12	2.11991504072326E-12	1.8393380500393E-12	4.08395397551098E-12	3.17987256108488E-12	3.77220176363991E-12	2.24461592547168E-12	2.68106902209118E-12	2.08873981953615E-12	2.21344070428458E-12	2.24461592547168E-12	2.64989380090407E-12	1.46523539579401E-12	2.11991504072326E-12
0.01686	2.21344070428458E-12	1.71463716529087E-12	1.71463716529087E-12	1.8393380500393E-12	2.24461592547168E-12	1.99521415597483E-12	1.8393380500393E-12	3.7098513212657E-12	3.05517167633646E-12	3.49162477295595E-12	2.61871857971696E-12	2.64989380090407E-12	2.49401769496854E-12	2.24461592547168E-12	2.43166725259432E-12	2.74341946446539E-12	1.43406017460691E-12	1.93286371360062E-12
0.01688	2.02638937716194E-12	1.52758583816823E-12	1.65228672291666E-12	2.08873981953615E-12	2.24461592547168E-12	1.96403893478772E-12	2.05756459834904E-12	3.30457344583331E-12	3.02399645514935E-12	3.33574866702042E-12	3.02399645514935E-12	2.52519291615564E-12	2.99282123396224E-12	2.27579114665879E-12	3.02399645514935E-12	2.8057699068396E-12	1.52758583816823E-12	1.93286371360062E-12
0.0169	1.90168849241351E-12	1.46523539579401E-12	1.90168849241351E-12	2.02638937716194E-12	2.15109026191036E-12	2.08873981953615E-12	2.24461592547168E-12	3.14869733989778E-12	3.02399645514935E-12	3.14869733989778E-12	3.36692388820752E-12	2.40049203140722E-12	3.36692388820752E-12	2.27579114665879E-12	3.42927433058174E-12	2.7745946856525E-12	1.71463716529087E-12	2.02638937716194E-12
0.01692	1.68346194410376E-12	1.49641061698112E-12	2.338141589033E-12	1.80816282885219E-12	2.11991504072326E-12	2.18226548309747E-12	2.43166725259432E-12	3.30457344583331E-12	3.21104778227199E-12	2.89929557040092E-12	3.39809910939463E-12	2.40049203140722E-12	3.61632565770438E-12	2.11991504072326E-12	3.77220176363991E-12	2.55636813734275E-12	1.8705132712264E-12	2.11991504072326E-12
0.01694	1.74581238647798E-12	1.43406017460691E-12	2.86812034921382E-12	1.99521415597483E-12	2.08873981953615E-12	2.36931681022011E-12	2.68106902209118E-12	3.55397521533016E-12	3.39809910939463E-12	2.68106902209118E-12	3.42927433058174E-12	2.49401769496854E-12	3.67867610007859E-12	2.11991504072326E-12	3.86572742720123E-12	2.40049203140722E-12	1.99521415597483E-12	2.18226548309747E-12
0.01696	1.96403893478772E-12	1.4028849534198E-12	3.2422230034591E-12	2.36931681022011E-12	1.96403893478772E-12	2.46284247378143E-12	2.96164601277514E-12	3.7098513212657E-12	3.86572742720123E-12	2.43166725259432E-12	3.52279999414306E-12	2.64989380090407E-12	3.64750087889148E-12	2.24461592547168E-12	4.02160353313676E-12	2.18226548309747E-12	2.11991504072326E-12	2.338141589033E-12
0.01698	2.36931681022011E-12	1.27818406867137E-12	3.39809910939463E-12	2.83694512802671E-12	1.8393380500393E-12	2.68106902209118E-12	3.21104778227199E-12	3.77220176363991E-12	4.2086548602594E-12	2.3069663678459E-12	3.7410265424528E-12	2.68106902209118E-12	3.7410265424528E-12	2.52519291615564E-12	4.30218052382072E-12	2.08873981953615E-12	2.27579114665879E-12	2.55636813734275E-12
0.017	2.83694512802671E-12	9.97607077987414E-13	3.42927433058174E-12	3.33574866702042E-12	1.58993628054244E-12	2.8057699068396E-12	3.49162477295595E-12	3.7098513212657E-12	4.52040707213047E-12	2.40049203140722E-12	3.7410265424528E-12	2.3069663678459E-12	4.08395397551098E-12	2.96164601277514E-12	4.55158229331758E-12	1.99521415597483E-12	2.43166725259432E-12	2.61871857971696E-12
0.01702	3.30457344583331E-12	5.92329202555027E-13	3.33574866702042E-12	3.77220176363991E-12	1.49641061698112E-12	3.11752211871067E-12	3.77220176363991E-12	3.64750087889148E-12	4.61393273569179E-12	2.64989380090407E-12	3.42927433058174E-12	1.74581238647798E-12	4.33335574500783E-12	3.21104778227199E-12	4.676283178066E-12	1.8393380500393E-12	2.64989380090407E-12	2.61871857971696E-12
0.01704	3.58515043651727E-12	3.7410265424528E-13	3.08634689752356E-12	4.08395397551098E-12	1.30935928985848E-12	3.58515043651727E-12	3.89690264838834E-12	3.49162477295595E-12	4.36453096619494E-12	2.86812034921382E-12	3.02399645514935E-12	1.21583362629716E-12	4.48923185094337E-12	3.36692388820752E-12	4.61393273569179E-12	1.90168849241351E-12	2.7745946856525E-12	2.55636813734275E-12
0.01706	3.39809910939463E-12	5.61153981367921E-13	2.83694512802671E-12	4.1774796390723E-12	1.37170973223269E-12	3.83455220601412E-12	3.99042831194966E-12	3.2422230034591E-12	4.08395397551098E-12	2.7745946856525E-12	2.58754335852986E-12	1.18465840511005E-12	4.6451079568789E-12	3.11752211871067E-12	4.48923185094337E-12	2.02638937716194E-12	2.89929557040092E-12	2.46284247378143E-12
0.01708	3.05517167633646E-12	9.97607077987414E-13	2.43166725259432E-12	4.33335574500783E-12	1.68346194410376E-12	3.67867610007859E-12	4.05277875432387E-12	2.99282123396224E-12	3.86572742720123E-12	2.52519291615564E-12	2.27579114665879E-12	1.55876105935534E-12	4.52040707213047E-12	2.68106902209118E-12	4.2086548602594E-12	2.27579114665879E-12	2.86812034921382E-12	2.43166725259432E-12
0.0171	2.83694512802671E-12	1.58993628054244E-12	2.08873981953615E-12	4.30218052382072E-12	1.8393380500393E-12	3.2733982246462E-12	4.11512919669808E-12	2.74341946446539E-12	3.7410265424528E-12	2.24461592547168E-12	2.05756459834904E-12	2.21344070428458E-12	4.36453096619494E-12	2.24461592547168E-12	3.83455220601412E-12	2.43166725259432E-12	2.8057699068396E-12	2.46284247378143E-12
0.01712	2.89929557040092E-12	2.11991504072326E-12	1.99521415597483E-12	4.23983008144651E-12	1.99521415597483E-12	2.86812034921382E-12	3.95925309076255E-12	2.74341946446539E-12	3.77220176363991E-12	2.05756459834904E-12	1.96403893478772E-12	2.61871857971696E-12	4.02160353313676E-12	2.02638937716194E-12	3.33574866702042E-12	2.49401769496854E-12	3.02399645514935E-12	2.68106902209118E-12
0.01714	3.08634689752356E-12	2.58754335852986E-12	2.05756459834904E-12	4.1774796390723E-12	2.05756459834904E-12	2.68106902209118E-12	3.92807786957544E-12	2.86812034921382E-12	3.89690264838834E-12	1.8705132712264E-12	2.02638937716194E-12	2.93047079158803E-12	3.61632565770438E-12	2.11991504072326E-12	2.8057699068396E-12	2.49401769496854E-12	3.08634689752356E-12	2.74341946446539E-12
0.01716	3.14869733989778E-12	2.68106902209118E-12	2.43166725259432E-12	4.2086548602594E-12	2.02638937716194E-12	2.71224424327828E-12	3.89690264838834E-12	2.86812034921382E-12	3.95925309076255E-12	1.8705132712264E-12	2.11991504072326E-12	3.2733982246462E-12	3.2733982246462E-12	2.21344070428458E-12	2.49401769496854E-12	2.61871857971696E-12	3.17987256108488E-12	2.74341946446539E-12
0.01718	2.99282123396224E-12	2.61871857971696E-12	2.89929557040092E-12	4.58275751450468E-12	1.80816282885219E-12	2.93047079158803E-12	4.05277875432387E-12	2.68106902209118E-12	3.80337698482702E-12	1.8393380500393E-12	2.11991504072326E-12	3.7410265424528E-12	2.99282123396224E-12	2.18226548309747E-12	2.3069663678459E-12	2.58754335852986E-12	3.2422230034591E-12	2.64989380090407E-12
0.0172	2.86812034921382E-12	2.49401769496854E-12	3.30457344583331E-12	4.80098406281443E-12	1.55876105935534E-12	3.11752211871067E-12	4.33335574500783E-12	2.27579114665879E-12	3.61632565770438E-12	2.08873981953615E-12	2.27579114665879E-12	4.02160353313676E-12	2.61871857971696E-12	2.338141589033E-12	2.43166725259432E-12	2.74341946446539E-12	3.2733982246462E-12	2.61871857971696E-12
0.01722	2.74341946446539E-12	2.71224424327828E-12	3.55397521533016E-12	4.98803538993707E-12	1.4028849534198E-12	3.39809910939463E-12	4.6451079568789E-12	2.11991504072326E-12	3.52279999414306E-12	2.52519291615564E-12	2.61871857971696E-12	4.1774796390723E-12	2.21344070428458E-12	2.68106902209118E-12	2.68106902209118E-12	2.8057699068396E-12	3.08634689752356E-12	2.8057699068396E-12
0.01724	2.68106902209118E-12	3.2733982246462E-12	3.55397521533016E-12	5.20626193824682E-12	1.37170973223269E-12	3.7410265424528E-12	4.80098406281443E-12	1.96403893478772E-12	3.21104778227199E-12	2.96164601277514E-12	3.02399645514935E-12	4.1774796390723E-12	1.8393380500393E-12	2.93047079158803E-12	3.2733982246462E-12	2.86812034921382E-12	2.86812034921382E-12	2.93047079158803E-12
0.01726	2.43166725259432E-12	3.77220176363991E-12	3.30457344583331E-12	5.39331326536946E-12	1.68346194410376E-12	4.2086548602594E-12	4.80098406281443E-12	1.96403893478772E-12	2.74341946446539E-12	3.42927433058174E-12	3.21104778227199E-12	3.89690264838834E-12	1.74581238647798E-12	3.21104778227199E-12	3.67867610007859E-12	2.86812034921382E-12	2.83694512802671E-12	2.83694512802671E-12
0.01728	2.18226548309747E-12	4.08395397551098E-12	3.02399645514935E-12	5.42448848655657E-12	1.8393380500393E-12	4.61393273569179E-12	4.55158229331758E-12	1.90168849241351E-12	2.27579114665879E-12	3.83455220601412E-12	3.14869733989778E-12	3.7410265424528E-12	1.80816282885219E-12	3.39809910939463E-12	3.61632565770438E-12	2.93047079158803E-12	2.7745946856525E-12	2.86812034921382E-12
0.0173	2.11991504072326E-12	4.11512919669808E-12	2.61871857971696E-12	5.17508671705971E-12	1.8705132712264E-12	4.80098406281443E-12	4.14630441788519E-12	2.05756459834904E-12	1.96403893478772E-12	4.08395397551098E-12	3.08634689752356E-12	3.7410265424528E-12	2.08873981953615E-12	3.55397521533016E-12	3.2422230034591E-12	3.05517167633646E-12	2.7745946856525E-12	2.71224424327828E-12
0.01732	2.338141589033E-12	3.92807786957544E-12	2.338141589033E-12	4.76980884162733E-12	1.58993628054244E-12	4.95686016874997E-12	3.67867610007859E-12	2.27579114665879E-12	1.74581238647798E-12	3.95925309076255E-12	3.2733982246462E-12	3.86572742720123E-12	2.61871857971696E-12	3.77220176363991E-12	2.64989380090407E-12	3.11752211871067E-12	2.7745946856525E-12	2.55636813734275E-12
0.01734	2.68106902209118E-12	3.49162477295595E-12	2.05756459834904E-12	4.6451079568789E-12	1.37170973223269E-12	4.98803538993707E-12	3.61632565770438E-12	2.89929557040092E-12	1.8393380500393E-12	3.7410265424528E-12	3.7410265424528E-12	3.89690264838834E-12	2.99282123396224E-12	3.77220176363991E-12	2.27579114665879E-12	2.99282123396224E-12	2.71224424327828E-12	2.338141589033E-12
0.01736	3.14869733989778E-12	2.74341946446539E-12	1.96403893478772E-12	4.80098406281443E-12	1.30935928985848E-12	4.98803538993707E-12	3.7410265424528E-12	3.55397521533016E-12	2.27579114665879E-12	3.30457344583331E-12	4.05277875432387E-12	3.7098513212657E-12	3.36692388820752E-12	3.67867610007859E-12	1.90168849241351E-12	2.89929557040092E-12	2.49401769496854E-12	1.99521415597483E-12
0.01738	3.52279999414306E-12	1.8705132712264E-12	2.27579114665879E-12	4.45805662975626E-12	1.24700884748427E-12	4.76980884162733E-12	3.83455220601412E-12	4.05277875432387E-12	2.96164601277514E-12	3.02399645514935E-12	4.08395397551098E-12	3.52279999414306E-12	3.7098513212657E-12	3.49162477295595E-12	1.49641061698112E-12	2.86812034921382E-12	2.08873981953615E-12	1.77698760766508E-12
0.0174	3.67867610007859E-12	1.24700884748427E-12	2.64989380090407E-12	3.83455220601412E-12	1.18465840511005E-12	4.58275751450468E-12	4.02160353313676E-12	4.36453096619494E-12	3.67867610007859E-12	2.64989380090407E-12	3.80337698482702E-12	3.14869733989778E-12	3.83455220601412E-12	3.21104778227199E-12	1.09113274154873E-12	2.89929557040092E-12	1.71463716529087E-12	1.74581238647798E-12
0.01742	3.77220176363991E-12	1.02878229917452E-12	3.14869733989778E-12	3.21104778227199E-12	1.24700884748427E-12	4.48923185094337E-12	4.11512919669808E-12	4.42688140856915E-12	4.36453096619494E-12	2.18226548309747E-12	3.2733982246462E-12	2.93047079158803E-12	3.95925309076255E-12	3.02399645514935E-12	9.66431856800308E-13	2.74341946446539E-12	1.43406017460691E-12	2.11991504072326E-12
0.01744	3.64750087889148E-12	1.77698760766508E-12	3.42927433058174E-12	2.93047079158803E-12	1.46523539579401E-12	4.58275751450468E-12	4.1774796390723E-12	4.11512919669808E-12	4.55158229331758E-12	1.8705132712264E-12	2.93047079158803E-12	3.08634689752356E-12	3.77220176363991E-12	2.89929557040092E-12	1.09113274154873E-12	2.58754335852986E-12	1.37170973223269E-12	2.64989380090407E-12
0.01746	3.2733982246462E-12	2.61871857971696E-12	3.67867610007859E-12	2.71224424327828E-12	1.58993628054244E-12	4.70745839925311E-12	3.99042831194966E-12	3.52279999414306E-12	4.61393273569179E-12	1.8705132712264E-12	2.49401769496854E-12	3.2422230034591E-12	3.14869733989778E-12	2.71224424327828E-12	1.30935928985848E-12	2.3069663678459E-12	1.62111150172955E-12	3.36692388820752E-12
0.01748	2.8057699068396E-12	2.96164601277514E-12	3.86572742720123E-12	2.43166725259432E-12	1.80816282885219E-12	4.6451079568789E-12	3.64750087889148E-12	2.86812034921382E-12	4.48923185094337E-12	2.21344070428458E-12	2.36931681022011E-12	3.33574866702042E-12	2.46284247378143E-12	2.64989380090407E-12	1.71463716529087E-12	2.02638937716194E-12	1.77698760766508E-12	3.95925309076255E-12
0.0175	2.3069663678459E-12	3.05517167633646E-12	3.83455220601412E-12	2.27579114665879E-12	1.99521415597483E-12	4.61393273569179E-12	3.2733982246462E-12	2.52519291615564E-12	4.30218052382072E-12	2.61871857971696E-12	2.3069663678459E-12	3.21104778227199E-12	2.11991504072326E-12	2.68106902209118E-12	2.338141589033E-12	1.90168849241351E-12	1.80816282885219E-12	4.39570618738205E-12
0.01752	1.96403893478772E-12	3.02399645514935E-12	3.33574866702042E-12	2.11991504072326E-12	2.11991504072326E-12	4.48923185094337E-12	2.89929557040092E-12	2.36931681022011E-12	3.89690264838834E-12	2.93047079158803E-12	2.27579114665879E-12	3.02399645514935E-12	1.93286371360062E-12	2.61871857971696E-12	2.93047079158803E-12	2.15109026191036E-12	1.58993628054244E-12	4.61393273569179E-12
0.01754	1.77698760766508E-12	3.2733982246462E-12	2.68106902209118E-12	2.05756459834904E-12	2.36931681022011E-12	4.27100530263362E-12	2.74341946446539E-12	2.64989380090407E-12	3.2422230034591E-12	3.05517167633646E-12	2.27579114665879E-12	2.74341946446539E-12	2.05756459834904E-12	2.52519291615564E-12	3.49162477295595E-12	2.3069663678459E-12	1.34053451104559E-12	4.45805662975626E-12
0.01756	1.77698760766508E-12	3.39809910939463E-12	2.46284247378143E-12	1.99521415597483E-12	2.55636813734275E-12	4.02160353313676E-12	2.61871857971696E-12	3.14869733989778E-12	2.49401769496854E-12	3.39809910939463E-12	2.3069663678459E-12	2.3069663678459E-12	2.24461592547168E-12	2.43166725259432E-12	3.80337698482702E-12	2.52519291615564E-12	1.12230796273584E-12	4.2086548602594E-12
0.01758	1.90168849241351E-12	3.2422230034591E-12	2.68106902209118E-12	2.08873981953615E-12	2.8057699068396E-12	3.7410265424528E-12	2.3069663678459E-12	3.36692388820752E-12	2.02638937716194E-12	3.77220176363991E-12	2.24461592547168E-12	2.08873981953615E-12	2.21344070428458E-12	2.36931681022011E-12	3.92807786957544E-12	2.52519291615564E-12	1.09113274154873E-12	3.83455220601412E-12
0.0176	2.40049203140722E-12	2.83694512802671E-12	3.2422230034591E-12	2.3069663678459E-12	3.08634689752356E-12	3.46044955176884E-12	1.99521415597483E-12	3.7410265424528E-12	1.71463716529087E-12	4.11512919669808E-12	2.43166725259432E-12	1.99521415597483E-12	2.24461592547168E-12	2.08873981953615E-12	3.99042831194966E-12	2.40049203140722E-12	1.27818406867137E-12	3.39809910939463E-12
0.01762	2.64989380090407E-12	2.3069663678459E-12	3.80337698482702E-12	2.7745946856525E-12	3.21104778227199E-12	3.2422230034591E-12	1.93286371360062E-12	3.92807786957544E-12	1.68346194410376E-12	4.27100530263362E-12	2.40049203140722E-12	2.18226548309747E-12	2.18226548309747E-12	1.71463716529087E-12	4.11512919669808E-12	2.40049203140722E-12	1.65228672291666E-12	2.99282123396224E-12
0.01764	2.68106902209118E-12	1.80816282885219E-12	4.08395397551098E-12	3.17987256108488E-12	2.89929557040092E-12	3.21104778227199E-12	2.11991504072326E-12	3.99042831194966E-12	1.77698760766508E-12	4.14630441788519E-12	2.40049203140722E-12	2.52519291615564E-12	2.338141589033E-12	1.34053451104559E-12	4.23983008144651E-12	2.46284247378143E-12	2.18226548309747E-12	2.83694512802671E-12
0.01766	2.52519291615564E-12	1.15348318392295E-12	3.83455220601412E-12	3.39809910939463E-12	2.24461592547168E-12	3.08634689752356E-12	2.52519291615564E-12	3.99042831194966E-12	1.90168849241351E-12	3.89690264838834E-12	2.55636813734275E-12	3.14869733989778E-12	2.64989380090407E-12	1.27818406867137E-12	4.45805662975626E-12	2.64989380090407E-12	2.68106902209118E-12	2.58754335852986E-12
0.01768	2.27579114665879E-12	6.85854866116347E-13	3.30457344583331E-12	3.02399645514935E-12	1.8393380500393E-12	2.93047079158803E-12	2.93047079158803E-12	4.08395397551098E-12	1.80816282885219E-12	3.80337698482702E-12	2.71224424327828E-12	3.7410265424528E-12	2.99282123396224E-12	1.30935928985848E-12	4.6451079568789E-12	2.74341946446539E-12	3.02399645514935E-12	2.338141589033E-12
0.0177	2.11991504072326E-12	6.23504423742134E-13	2.61871857971696E-12	2.46284247378143E-12	1.80816282885219E-12	2.93047079158803E-12	3.14869733989778E-12	4.14630441788519E-12	1.55876105935534E-12	3.83455220601412E-12	2.96164601277514E-12	4.2086548602594E-12	3.2733982246462E-12	1.30935928985848E-12	4.676283178066E-12	2.68106902209118E-12	3.05517167633646E-12	2.21344070428458E-12
0.01772	1.93286371360062E-12	8.41730972051881E-13	2.15109026191036E-12	2.21344070428458E-12	2.08873981953615E-12	2.99282123396224E-12	3.17987256108488E-12	4.11512919669808E-12	1.30935928985848E-12	3.92807786957544E-12	2.93047079158803E-12	4.33335574500783E-12	3.7098513212657E-12	1.46523539579401E-12	4.55158229331758E-12	2.36931681022011E-12	2.86812034921382E-12	2.21344070428458E-12
0.01774	1.8705132712264E-12	1.18465840511005E-12	2.05756459834904E-12	2.338141589033E-12	2.55636813734275E-12	3.11752211871067E-12	3.33574866702042E-12	4.08395397551098E-12	1.21583362629716E-12	3.89690264838834E-12	2.68106902209118E-12	4.1774796390723E-12	4.11512919669808E-12	1.62111150172955E-12	4.52040707213047E-12	1.99521415597483E-12	2.61871857971696E-12	2.55636813734275E-12
0.01776	2.08873981953615E-12	1.34053451104559E-12	2.27579114665879E-12	2.58754335852986E-12	2.8057699068396E-12	3.14869733989778E-12	3.52279999414306E-12	4.02160353313676E-12	1.68346194410376E-12	3.67867610007859E-12	2.338141589033E-12	3.86572742720123E-12	4.30218052382072E-12	1.80816282885219E-12	4.33335574500783E-12	1.77698760766508E-12	2.36931681022011E-12	2.7745946856525E-12
0.01778	2.52519291615564E-12	1.49641061698112E-12	2.68106902209118E-12	2.89929557040092E-12	3.17987256108488E-12	3.11752211871067E-12	3.61632565770438E-12	4.02160353313676E-12	2.24461592547168E-12	3.52279999414306E-12	2.18226548309747E-12	3.46044955176884E-12	4.23983008144651E-12	1.80816282885219E-12	3.86572742720123E-12	1.62111150172955E-12	2.40049203140722E-12	3.02399645514935E-12
0.0178	2.93047079158803E-12	1.58993628054244E-12	3.14869733989778E-12	3.21104778227199E-12	3.2733982246462E-12	3.11752211871067E-12	3.52279999414306E-12	3.83455220601412E-12	3.17987256108488E-12	3.2733982246462E-12	2.18226548309747E-12	2.93047079158803E-12	4.08395397551098E-12	1.8393380500393E-12	3.36692388820752E-12	1.52758583816823E-12	2.36931681022011E-12	3.05517167633646E-12
0.01782	3.11752211871067E-12	1.74581238647798E-12	3.36692388820752E-12	3.77220176363991E-12	3.30457344583331E-12	3.11752211871067E-12	3.39809910939463E-12	3.67867610007859E-12	4.02160353313676E-12	2.99282123396224E-12	2.43166725259432E-12	2.49401769496854E-12	3.95925309076255E-12	1.80816282885219E-12	2.96164601277514E-12	1.71463716529087E-12	2.58754335852986E-12	3.11752211871067E-12
0.01784	3.05517167633646E-12	2.24461592547168E-12	3.42927433058174E-12	4.33335574500783E-12	3.17987256108488E-12	3.02399645514935E-12	3.14869733989778E-12	3.52279999414306E-12	4.58275751450468E-12	2.64989380090407E-12	2.7745946856525E-12	2.49401769496854E-12	3.86572742720123E-12	1.8393380500393E-12	2.68106902209118E-12	1.93286371360062E-12	2.49401769496854E-12	3.14869733989778E-12
0.01786	2.83694512802671E-12	2.68106902209118E-12	3.36692388820752E-12	4.89450972637575E-12	2.64989380090407E-12	3.11752211871067E-12	2.96164601277514E-12	3.64750087889148E-12	4.76980884162733E-12	2.36931681022011E-12	3.05517167633646E-12	2.61871857971696E-12	3.77220176363991E-12	2.18226548309747E-12	2.49401769496854E-12	2.27579114665879E-12	2.05756459834904E-12	3.2733982246462E-12
0.01788	2.68106902209118E-12	2.99282123396224E-12	3.21104778227199E-12	5.23743715943393E-12	2.08873981953615E-12	3.30457344583331E-12	3.02399645514935E-12	3.80337698482702E-12	4.55158229331758E-12	2.27579114665879E-12	3.21104778227199E-12	2.7745946856525E-12	3.61632565770438E-12	2.71224424327828E-12	2.338141589033E-12	2.74341946446539E-12	1.49641061698112E-12	3.2422230034591E-12
0.0179	2.68106902209118E-12	3.11752211871067E-12	3.08634689752356E-12	5.29978760180814E-12	1.8393380500393E-12	3.52279999414306E-12	3.08634689752356E-12	4.2086548602594E-12	4.42688140856915E-12	2.24461592547168E-12	3.33574866702042E-12	3.02399645514935E-12	3.52279999414306E-12	3.05517167633646E-12	2.18226548309747E-12	3.14869733989778E-12	9.97607077987414E-13	3.30457344583331E-12
0.01792	2.83694512802671E-12	3.05517167633646E-12	3.2422230034591E-12	5.1127362746855E-12	1.55876105935534E-12	3.99042831194966E-12	3.49162477295595E-12	4.36453096619494E-12	4.30218052382072E-12	2.18226548309747E-12	3.52279999414306E-12	3.46044955176884E-12	3.61632565770438E-12	3.33574866702042E-12	2.338141589033E-12	3.39809910939463E-12	9.35256635613201E-13	3.21104778227199E-12
0.01794	3.02399645514935E-12	2.89929557040092E-12	3.2733982246462E-12	4.61393273569179E-12	1.43406017460691E-12	4.14630441788519E-12	3.92807786957544E-12	4.1774796390723E-12	4.36453096619494E-12	2.05756459834904E-12	3.99042831194966E-12	3.86572742720123E-12	3.83455220601412E-12	3.21104778227199E-12	2.52519291615564E-12	3.39809910939463E-12	1.09113274154873E-12	3.2733982246462E-12
0.01796	3.33574866702042E-12	2.68106902209118E-12	3.14869733989778E-12	4.1774796390723E-12	1.4028849534198E-12	4.2086548602594E-12	4.1774796390723E-12	3.86572742720123E-12	4.27100530263362E-12	1.8393380500393E-12	4.33335574500783E-12	4.11512919669808E-12	3.83455220601412E-12	2.93047079158803E-12	2.86812034921382E-12	3.11752211871067E-12	1.49641061698112E-12	3.49162477295595E-12
0.01798	3.58515043651727E-12	2.61871857971696E-12	3.2733982246462E-12	3.77220176363991E-12	1.55876105935534E-12	4.08395397551098E-12	4.02160353313676E-12	3.58515043651727E-12	4.05277875432387E-12	1.77698760766508E-12	4.52040707213047E-12	4.11512919669808E-12	3.80337698482702E-12	2.89929557040092E-12	3.14869733989778E-12	2.71224424327828E-12	1.93286371360062E-12	3.83455220601412E-12
0.018	3.86572742720123E-12	2.61871857971696E-12	3.33574866702042E-12	3.36692388820752E-12	1.65228672291666E-12	4.02160353313676E-12	3.42927433058174E-12	3.21104778227199E-12	3.7410265424528E-12	1.8393380500393E-12	4.39570618738205E-12	4.14630441788519E-12	3.92807786957544E-12	3.02399645514935E-12	3.49162477295595E-12	2.49401769496854E-12	2.21344070428458E-12	4.23983008144651E-12
0.01802	3.86572742720123E-12	2.89929557040092E-12	3.39809910939463E-12	2.7745946856525E-12	1.99521415597483E-12	4.02160353313676E-12	2.71224424327828E-12	2.86812034921382E-12	3.39809910939463E-12	2.05756459834904E-12	4.08395397551098E-12	4.11512919669808E-12	3.95925309076255E-12	3.14869733989778E-12	3.7410265424528E-12	2.11991504072326E-12	2.36931681022011E-12	4.42688140856915E-12
0.01804	3.7098513212657E-12	2.96164601277514E-12	3.39809910939463E-12	2.15109026191036E-12	1.96403893478772E-12	3.7410265424528E-12	2.3069663678459E-12	2.61871857971696E-12	3.2733982246462E-12	2.338141589033E-12	3.64750087889148E-12	4.1774796390723E-12	3.95925309076255E-12	3.08634689752356E-12	3.89690264838834E-12	1.74581238647798E-12	2.49401769496854E-12	4.33335574500783E-12
0.01806	3.49162477295595E-12	3.05517167633646E-12	3.39809910939463E-12	1.58993628054244E-12	2.05756459834904E-12	3.58515043651727E-12	2.11991504072326E-12	2.58754335852986E-12	3.2733982246462E-12	2.61871857971696E-12	3.08634689752356E-12	4.33335574500783E-12	3.92807786957544E-12	2.89929557040092E-12	3.83455220601412E-12	1.68346194410376E-12	2.64989380090407E-12	3.83455220601412E-12
0.01808	3.30457344583331E-12	2.8057699068396E-12	3.33574866702042E-12	1.15348318392295E-12	2.08873981953615E-12	3.33574866702042E-12	2.27579114665879E-12	2.7745946856525E-12	3.42927433058174E-12	2.49401769496854E-12	2.68106902209118E-12	4.36453096619494E-12	4.11512919669808E-12	2.40049203140722E-12	3.49162477295595E-12	1.80816282885219E-12	2.7745946856525E-12	3.2733982246462E-12
0.0181	3.2422230034591E-12	2.40049203140722E-12	2.93047079158803E-12	1.27818406867137E-12	2.05756459834904E-12	3.2422230034591E-12	2.8057699068396E-12	3.05517167633646E-12	3.30457344583331E-12	2.24461592547168E-12	2.61871857971696E-12	4.39570618738205E-12	4.2086548602594E-12	1.8705132712264E-12	2.83694512802671E-12	2.08873981953615E-12	2.71224424327828E-12	2.68106902209118E-12
0.01812	3.2422230034591E-12	1.8705132712264E-12	2.68106902209118E-12	1.8705132712264E-12	2.15109026191036E-12	3.05517167633646E-12	3.30457344583331E-12	3.33574866702042E-12	3.08634689752356E-12	1.90168849241351E-12	2.7745946856525E-12	4.2086548602594E-12	4.42688140856915E-12	1.30935928985848E-12	2.3069663678459E-12	2.18226548309747E-12	2.74341946446539E-12	2.338141589033E-12
0.01814	3.21104778227199E-12	1.49641061698112E-12	2.58754335852986E-12	2.46284247378143E-12	2.27579114665879E-12	2.8057699068396E-12	3.67867610007859E-12	3.64750087889148E-12	2.99282123396224E-12	1.71463716529087E-12	3.02399645514935E-12	3.77220176363991E-12	4.33335574500783E-12	9.97607077987414E-13	1.77698760766508E-12	2.338141589033E-12	2.83694512802671E-12	2.11991504072326E-12
0.01816	3.14869733989778E-12	1.24700884748427E-12	2.64989380090407E-12	2.52519291615564E-12	2.21344070428458E-12	2.58754335852986E-12	3.86572742720123E-12	3.89690264838834E-12	2.99282123396224E-12	1.71463716529087E-12	3.2422230034591E-12	3.39809910939463E-12	4.02160353313676E-12	9.66431856800308E-13	1.46523539579401E-12	2.36931681022011E-12	2.83694512802671E-12	2.3069663678459E-12
0.01818	3.05517167633646E-12	1.46523539579401E-12	2.7745946856525E-12	2.58754335852986E-12	2.338141589033E-12	2.338141589033E-12	3.7098513212657E-12	3.86572742720123E-12	3.14869733989778E-12	1.65228672291666E-12	3.39809910939463E-12	3.05517167633646E-12	3.36692388820752E-12	1.09113274154873E-12	1.55876105935534E-12	2.49401769496854E-12	2.8057699068396E-12	2.64989380090407E-12
0.0182	2.93047079158803E-12	2.05756459834904E-12	2.86812034921382E-12	2.71224424327828E-12	2.36931681022011E-12	2.02638937716194E-12	3.17987256108488E-12	3.67867610007859E-12	3.30457344583331E-12	1.46523539579401E-12	3.2733982246462E-12	2.89929557040092E-12	2.7745946856525E-12	1.37170973223269E-12	2.08873981953615E-12	2.43166725259432E-12	2.64989380090407E-12	3.14869733989778E-12
0.01822	2.74341946446539E-12	2.71224424327828E-12	2.99282123396224E-12	2.8057699068396E-12	2.40049203140722E-12	1.65228672291666E-12	2.7745946856525E-12	3.52279999414306E-12	3.2733982246462E-12	1.43406017460691E-12	3.05517167633646E-12	2.93047079158803E-12	2.338141589033E-12	1.8393380500393E-12	2.68106902209118E-12	2.49401769496854E-12	2.49401769496854E-12	3.42927433058174E-12
0.01824	2.3069663678459E-12	2.86812034921382E-12	3.05517167633646E-12	2.61871857971696E-12	2.40049203140722E-12	1.4028849534198E-12	2.55636813734275E-12	3.52279999414306E-12	3.14869733989778E-12	1.24700884748427E-12	2.58754335852986E-12	2.7745946856525E-12	1.99521415597483E-12	2.24461592547168E-12	3.08634689752356E-12	2.36931681022011E-12	2.43166725259432E-12	3.55397521533016E-12
0.01826	1.96403893478772E-12	2.55636813734275E-12	2.83694512802671E-12	2.43166725259432E-12	2.21344070428458E-12	1.49641061698112E-12	2.49401769496854E-12	3.61632565770438E-12	2.7745946856525E-12	9.35256635613201E-13	2.21344070428458E-12	2.61871857971696E-12	1.96403893478772E-12	2.52519291615564E-12	3.2422230034591E-12	2.27579114665879E-12	2.58754335852986E-12	3.64750087889148E-12
0.01828	1.71463716529087E-12	1.93286371360062E-12	2.52519291615564E-12	2.27579114665879E-12	1.99521415597483E-12	1.74581238647798E-12	2.71224424327828E-12	3.99042831194966E-12	2.27579114665879E-12	7.17030087303454E-13	2.08873981953615E-12	2.55636813734275E-12	2.24461592547168E-12	2.7745946856525E-12	3.08634689752356E-12	2.24461592547168E-12	2.74341946446539E-12	3.67867610007859E-12
0.0183	1.80816282885219E-12	1.27818406867137E-12	2.21344070428458E-12	2.338141589033E-12	1.74581238647798E-12	2.15109026191036E-12	2.74341946446539E-12	4.36453096619494E-12	1.90168849241351E-12	4.98803538993707E-13	2.338141589033E-12	2.61871857971696E-12	2.8057699068396E-12	2.8057699068396E-12	2.86812034921382E-12	2.36931681022011E-12	3.05517167633646E-12	3.52279999414306E-12
0.01832	2.15109026191036E-12	7.79380529677668E-13	2.05756459834904E-12	2.40049203140722E-12	1.68346194410376E-12	2.36931681022011E-12	2.93047079158803E-12	4.48923185094337E-12	1.62111150172955E-12	3.42927433058174E-13	2.7745946856525E-12	2.74341946446539E-12	3.33574866702042E-12	2.64989380090407E-12	2.58754335852986E-12	2.46284247378143E-12	2.96164601277514E-12	3.17987256108488E-12
0.01834	2.52519291615564E-12	3.7410265424528E-13	2.18226548309747E-12	2.55636813734275E-12	1.62111150172955E-12	2.7745946856525E-12	2.86812034921382E-12	4.1774796390723E-12	1.65228672291666E-12	5.92329202555027E-13	3.30457344583331E-12	2.89929557040092E-12	3.67867610007859E-12	2.11991504072326E-12	2.52519291615564E-12	2.52519291615564E-12	2.61871857971696E-12	2.99282123396224E-12
0.01836	2.61871857971696E-12	1.8705132712264E-13	2.49401769496854E-12	2.71224424327828E-12	1.43406017460691E-12	3.17987256108488E-12	2.7745946856525E-12	3.7098513212657E-12	1.77698760766508E-12	8.72906193238988E-13	3.77220176363991E-12	3.2422230034591E-12	3.61632565770438E-12	1.34053451104559E-12	2.68106902209118E-12	2.36931681022011E-12	2.3069663678459E-12	2.89929557040092E-12
0.01838	2.55636813734275E-12	1.55876105935534E-13	2.89929557040092E-12	2.93047079158803E-12	9.66431856800308E-13	3.42927433058174E-12	2.58754335852986E-12	3.21104778227199E-12	2.08873981953615E-12	1.15348318392295E-12	4.08395397551098E-12	3.58515043651727E-12	3.11752211871067E-12	2.8057699068396E-13	2.89929557040092E-12	2.3069663678459E-12	2.08873981953615E-12	2.89929557040092E-12
0.0184	2.43166725259432E-12	2.18226548309747E-13	3.2733982246462E-12	3.14869733989778E-12	4.05277875432387E-13	3.55397521533016E-12	2.61871857971696E-12	2.7745946856525E-12	2.46284247378143E-12	1.27818406867137E-12	4.08395397551098E-12	3.92807786957544E-12	2.55636813734275E-12	-6.85854866116347E-13	3.02399645514935E-12	2.11991504072326E-12	2.3069663678459E-12	3.11752211871067E-12
0.01842	2.36931681022011E-12	4.98803538993707E-13	3.46044955176884E-12	3.2733982246462E-12	-3.42927433058174E-13	3.55397521533016E-12	2.96164601277514E-12	2.74341946446539E-12	2.83694512802671E-12	1.4028849534198E-12	3.99042831194966E-12	4.14630441788519E-12	2.05756459834904E-12	-9.04081414426094E-13	2.89929557040092E-12	1.93286371360062E-12	2.8057699068396E-12	3.36692388820752E-12
0.01844	2.43166725259432E-12	5.29978760180814E-13	3.55397521533016E-12	3.02399645514935E-12	-7.79380529677668E-13	3.46044955176884E-12	3.2422230034591E-12	2.8057699068396E-12	3.42927433058174E-12	1.49641061698112E-12	3.86572742720123E-12	4.23983008144651E-12	1.8393380500393E-12	-3.11752211871067E-13	2.71224424327828E-12	2.08873981953615E-12	3.21104778227199E-12	3.7410265424528E-12
0.01846	2.55636813734275E-12	4.05277875432387E-13	3.46044955176884E-12	2.55636813734275E-12	-7.48205308490561E-13	3.33574866702042E-12	3.36692388820752E-12	2.93047079158803E-12	3.83455220601412E-12	1.43406017460691E-12	3.7410265424528E-12	4.33335574500783E-12	1.74581238647798E-12	3.42927433058174E-13	2.43166725259432E-12	2.46284247378143E-12	3.61632565770438E-12	4.2086548602594E-12
0.01848	2.55636813734275E-12	3.11752211871067E-14	3.30457344583331E-12	2.49401769496854E-12	-3.11752211871067E-14	2.99282123396224E-12	3.2422230034591E-12	2.99282123396224E-12	4.08395397551098E-12	1.30935928985848E-12	3.61632565770438E-12	4.48923185094337E-12	1.74581238647798E-12	9.04081414426094E-13	2.24461592547168E-12	2.89929557040092E-12	3.64750087889148E-12	4.6451079568789E-12
0.0185	2.58754335852986E-12	-1.55876105935534E-13	3.11752211871067E-12	2.68106902209118E-12	4.36453096619494E-13	2.64989380090407E-12	2.89929557040092E-12	2.99282123396224E-12	4.02160353313676E-12	1.18465840511005E-12	3.08634689752356E-12	4.61393273569179E-12	1.71463716529087E-12	1.58993628054244E-12	2.27579114665879E-12	3.2422230034591E-12	3.55397521533016E-12	4.70745839925311E-12
0.01852	2.43166725259432E-12	-9.35256635613201E-14	2.83694512802671E-12	3.02399645514935E-12	8.10555750864774E-13	2.49401769496854E-12	2.64989380090407E-12	3.08634689752356E-12	3.83455220601412E-12	1.12230796273584E-12	2.58754335852986E-12	4.42688140856915E-12	1.71463716529087E-12	2.3069663678459E-12	2.7745946856525E-12	3.33574866702042E-12	3.39809910939463E-12	4.52040707213047E-12
0.01854	2.40049203140722E-12	5.29978760180814E-13	2.68106902209118E-12	3.36692388820752E-12	1.21583362629716E-12	2.36931681022011E-12	2.55636813734275E-12	3.05517167633646E-12	3.80337698482702E-12	1.12230796273584E-12	2.43166725259432E-12	3.89690264838834E-12	1.8705132712264E-12	3.02399645514935E-12	3.46044955176884E-12	3.21104778227199E-12	3.33574866702042E-12	4.02160353313676E-12
0.01856	2.58754335852986E-12	1.30935928985848E-12	2.71224424327828E-12	3.42927433058174E-12	1.74581238647798E-12	2.46284247378143E-12	2.40049203140722E-12	3.02399645514935E-12	4.02160353313676E-12	9.04081414426094E-13	2.71224424327828E-12	3.36692388820752E-12	2.338141589033E-12	3.30457344583331E-12	4.11512919669808E-12	3.17987256108488E-12	3.33574866702042E-12	3.30457344583331E-12
0.01858	2.71224424327828E-12	1.96403893478772E-12	2.86812034921382E-12	3.42927433058174E-12	2.02638937716194E-12	2.83694512802671E-12	2.40049203140722E-12	2.8057699068396E-12	4.05277875432387E-12	5.29978760180814E-13	3.2422230034591E-12	2.86812034921382E-12	2.83694512802671E-12	3.36692388820752E-12	4.52040707213047E-12	2.93047079158803E-12	3.30457344583331E-12	2.64989380090407E-12
0.0186	2.74341946446539E-12	2.27579114665879E-12	3.30457344583331E-12	3.2422230034591E-12	2.15109026191036E-12	3.17987256108488E-12	2.40049203140722E-12	2.8057699068396E-12	3.77220176363991E-12	9.35256635613201E-14	3.89690264838834E-12	2.93047079158803E-12	3.42927433058174E-12	3.17987256108488E-12	4.52040707213047E-12	2.58754335852986E-12	3.21104778227199E-12	2.24461592547168E-12
0.01862	2.61871857971696E-12	2.46284247378143E-12	3.7098513212657E-12	2.99282123396224E-12	2.18226548309747E-12	3.52279999414306E-12	2.338141589033E-12	2.93047079158803E-12	3.33574866702042E-12	-2.8057699068396E-13	4.39570618738205E-12	3.2422230034591E-12	3.77220176363991E-12	2.83694512802671E-12	4.23983008144651E-12	2.3069663678459E-12	3.14869733989778E-12	2.08873981953615E-12
0.01864	2.49401769496854E-12	2.61871857971696E-12	4.02160353313676E-12	2.68106902209118E-12	2.27579114665879E-12	3.77220176363991E-12	2.18226548309747E-12	3.11752211871067E-12	2.89929557040092E-12	-4.67628317806601E-13	4.61393273569179E-12	3.55397521533016E-12	3.89690264838834E-12	2.55636813734275E-12	4.05277875432387E-12	2.02638937716194E-12	2.93047079158803E-12	2.21344070428458E-12
0.01866	2.55636813734275E-12	2.58754335852986E-12	4.08395397551098E-12	2.43166725259432E-12	2.21344070428458E-12	3.99042831194966E-12	1.93286371360062E-12	3.05517167633646E-12	2.52519291615564E-12	-4.36453096619494E-13	4.676283178066E-12	3.7098513212657E-12	3.86572742720123E-12	2.338141589033E-12	3.80337698482702E-12	2.15109026191036E-12	2.61871857971696E-12	2.58754335852986E-12
0.01868	2.71224424327828E-12	2.49401769496854E-12	4.14630441788519E-12	2.27579114665879E-12	2.21344070428458E-12	4.14630441788519E-12	1.74581238647798E-12	3.02399645514935E-12	2.3069663678459E-12	-2.18226548309747E-13	4.36453096619494E-12	3.92807786957544E-12	3.86572742720123E-12	2.3069663678459E-12	3.58515043651727E-12	2.24461592547168E-12	2.49401769496854E-12	3.14869733989778E-12
0.0187	3.05517167633646E-12	2.18226548309747E-12	3.83455220601412E-12	2.52519291615564E-12	2.21344070428458E-12	4.08395397551098E-12	1.93286371360062E-12	2.93047079158803E-12	2.15109026191036E-12	9.35256635613201E-14	4.11512919669808E-12	3.80337698482702E-12	3.80337698482702E-12	2.338141589033E-12	3.55397521533016E-12	2.21344070428458E-12	2.52519291615564E-12	3.64750087889148E-12
0.01872	3.42927433058174E-12	2.24461592547168E-12	3.42927433058174E-12	2.64989380090407E-12	2.02638937716194E-12	3.89690264838834E-12	2.40049203140722E-12	2.96164601277514E-12	2.3069663678459E-12	5.61153981367921E-13	3.77220176363991E-12	3.61632565770438E-12	3.58515043651727E-12	2.64989380090407E-12	3.55397521533016E-12	2.11991504072326E-12	2.68106902209118E-12	3.99042831194966E-12
0.01874	3.61632565770438E-12	2.43166725259432E-12	2.86812034921382E-12	2.71224424327828E-12	2.15109026191036E-12	3.55397521533016E-12	2.96164601277514E-12	2.89929557040092E-12	2.55636813734275E-12	8.41730972051881E-13	3.42927433058174E-12	3.36692388820752E-12	3.52279999414306E-12	2.93047079158803E-12	3.33574866702042E-12	2.02638937716194E-12	2.71224424327828E-12	3.92807786957544E-12
0.01876	3.55397521533016E-12	2.83694512802671E-12	2.338141589033E-12	2.64989380090407E-12	2.40049203140722E-12	3.36692388820752E-12	3.36692388820752E-12	2.8057699068396E-12	2.8057699068396E-12	1.09113274154873E-12	3.05517167633646E-12	3.08634689752356E-12	3.42927433058174E-12	2.71224424327828E-12	2.86812034921382E-12	2.02638937716194E-12	2.89929557040092E-12	3.7098513212657E-12
0.01878	3.33574866702042E-12	3.05517167633646E-12	1.99521415597483E-12	2.55636813734275E-12	2.08873981953615E-12	3.08634689752356E-12	3.52279999414306E-12	2.68106902209118E-12	3.02399645514935E-12	1.21583362629716E-12	2.86812034921382E-12	2.99282123396224E-12	3.49162477295595E-12	2.52519291615564E-12	2.46284247378143E-12	1.99521415597483E-12	3.08634689752356E-12	3.14869733989778E-12
0.0188	3.05517167633646E-12	3.17987256108488E-12	1.77698760766508E-12	2.338141589033E-12	1.68346194410376E-12	2.99282123396224E-12	3.61632565770438E-12	2.36931681022011E-12	3.11752211871067E-12	1.34053451104559E-12	2.61871857971696E-12	3.14869733989778E-12	3.55397521533016E-12	2.3069663678459E-12	2.15109026191036E-12	2.05756459834904E-12	3.21104778227199E-12	2.71224424327828E-12
0.01882	2.89929557040092E-12	2.93047079158803E-12	1.77698760766508E-12	2.338141589033E-12	1.21583362629716E-12	2.74341946446539E-12	3.49162477295595E-12	2.3069663678459E-12	3.30457344583331E-12	1.34053451104559E-12	2.52519291615564E-12	3.36692388820752E-12	3.7098513212657E-12	2.3069663678459E-12	1.93286371360062E-12	2.21344070428458E-12	3.39809910939463E-12	2.27579114665879E-12
0.01884	2.8057699068396E-12	2.49401769496854E-12	1.8705132712264E-12	2.3069663678459E-12	7.48205308490561E-13	2.49401769496854E-12	3.2422230034591E-12	2.21344070428458E-12	3.61632565770438E-12	1.30935928985848E-12	2.40049203140722E-12	3.61632565770438E-12	4.05277875432387E-12	2.3069663678459E-12	1.93286371360062E-12	2.338141589033E-12	3.52279999414306E-12	2.21344070428458E-12
0.01886	2.61871857971696E-12	1.77698760766508E-12	2.11991504072326E-12	2.55636813734275E-12	4.98803538993707E-13	2.55636813734275E-12	2.83694512802671E-12	2.21344070428458E-12	3.99042831194966E-12	1.09113274154873E-12	2.3069663678459E-12	3.7098513212657E-12	4.33335574500783E-12	2.338141589033E-12	2.11991504072326E-12	2.58754335852986E-12	3.7410265424528E-12	2.18226548309747E-12
0.01888	2.3069663678459E-12	1.24700884748427E-12	2.61871857971696E-12	2.89929557040092E-12	2.49401769496854E-13	2.86812034921382E-12	2.36931681022011E-12	2.27579114665879E-12	4.42688140856915E-12	9.04081414426094E-13	2.08873981953615E-12	3.83455220601412E-12	4.83215928400154E-12	2.40049203140722E-12	2.49401769496854E-12	2.83694512802671E-12	3.7098513212657E-12	2.3069663678459E-12
0.0189	2.02638937716194E-12	9.97607077987414E-13	2.99282123396224E-12	3.17987256108488E-12	2.18226548309747E-13	3.58515043651727E-12	2.05756459834904E-12	2.46284247378143E-12	4.70745839925311E-12	7.48205308490561E-13	2.08873981953615E-12	3.7410265424528E-12	5.01921061112418E-12	2.52519291615564E-12	2.99282123396224E-12	2.8057699068396E-12	3.58515043651727E-12	2.40049203140722E-12
0.01892	1.8393380500393E-12	9.97607077987414E-13	3.11752211871067E-12	3.11752211871067E-12	5.61153981367921E-13	4.14630441788519E-12	2.02638937716194E-12	2.8057699068396E-12	4.83215928400154E-12	7.17030087303454E-13	2.338141589033E-12	3.7410265424528E-12	4.89450972637575E-12	2.64989380090407E-12	3.36692388820752E-12	2.86812034921382E-12	3.33574866702042E-12	2.71224424327828E-12
0.01894	1.55876105935534E-12	1.05995752036163E-12	3.21104778227199E-12	2.93047079158803E-12	1.18465840511005E-12	4.27100530263362E-12	2.27579114665879E-12	3.30457344583331E-12	4.6451079568789E-12	8.10555750864774E-13	2.83694512802671E-12	3.7410265424528E-12	4.39570618738205E-12	2.71224424327828E-12	3.7098513212657E-12	2.64989380090407E-12	2.96164601277514E-12	2.96164601277514E-12
0.01896	1.49641061698112E-12	1.12230796273584E-12	3.21104778227199E-12	2.64989380090407E-12	1.71463716529087E-12	4.14630441788519E-12	2.58754335852986E-12	3.61632565770438E-12	4.42688140856915E-12	1.09113274154873E-12	3.33574866702042E-12	4.08395397551098E-12	3.7098513212657E-12	2.64989380090407E-12	3.95925309076255E-12	2.58754335852986E-12	2.93047079158803E-12	3.05517167633646E-12
0.01898	1.68346194410376E-12	1.15348318392295E-12	3.17987256108488E-12	2.40049203140722E-12	2.05756459834904E-12	3.86572742720123E-12	2.89929557040092E-12	3.7410265424528E-12	3.99042831194966E-12	1.21583362629716E-12	3.55397521533016E-12	4.39570618738205E-12	2.93047079158803E-12	2.43166725259432E-12	4.08395397551098E-12	2.64989380090407E-12	2.89929557040092E-12	2.99282123396224E-12
0.019	1.96403893478772E-12	1.46523539579401E-12	3.33574866702042E-12	2.24461592547168E-12	2.08873981953615E-12	3.7098513212657E-12	3.08634689752356E-12	3.77220176363991E-12	3.58515043651727E-12	1.27818406867137E-12	3.33574866702042E-12	4.42688140856915E-12	2.11991504072326E-12	2.11991504072326E-12	4.1774796390723E-12	2.83694512802671E-12	3.05517167633646E-12	2.71224424327828E-12
0.01902	2.3069663678459E-12	1.74581238647798E-12	3.49162477295595E-12	2.08873981953615E-12	2.02638937716194E-12	3.61632565770438E-12	3.02399645514935E-12	3.7098513212657E-12	3.36692388820752E-12	1.34053451104559E-12	3.08634689752356E-12	4.27100530263362E-12	1.62111150172955E-12	1.8705132712264E-12	4.05277875432387E-12	2.96164601277514E-12	3.17987256108488E-12	2.43166725259432E-12
0.01904	2.55636813734275E-12	1.93286371360062E-12	3.64750087889148E-12	2.18226548309747E-12	1.80816282885219E-12	3.67867610007859E-12	2.83694512802671E-12	3.52279999414306E-12	3.11752211871067E-12	1.37170973223269E-12	2.93047079158803E-12	4.02160353313676E-12	1.68346194410376E-12	1.8393380500393E-12	3.7098513212657E-12	3.17987256108488E-12	3.33574866702042E-12	2.52519291615564E-12
0.01906	2.64989380090407E-12	2.15109026191036E-12	4.11512919669808E-12	2.58754335852986E-12	1.65228672291666E-12	3.83455220601412E-12	2.61871857971696E-12	3.33574866702042E-12	2.86812034921382E-12	1.55876105935534E-12	3.11752211871067E-12	3.92807786957544E-12	2.21344070428458E-12	2.05756459834904E-12	3.42927433058174E-12	3.2733982246462E-12	3.58515043651727E-12	2.55636813734275E-12
0.01908	2.64989380090407E-12	2.24461592547168E-12	4.55158229331758E-12	3.05517167633646E-12	1.80816282885219E-12	4.02160353313676E-12	2.43166725259432E-12	3.17987256108488E-12	2.8057699068396E-12	1.77698760766508E-12	3.2733982246462E-12	3.77220176363991E-12	2.61871857971696E-12	2.15109026191036E-12	3.17987256108488E-12	3.30457344583331E-12	3.64750087889148E-12	2.49401769496854E-12
0.0191	2.61871857971696E-12	2.46284247378143E-12	4.98803538993707E-12	3.52279999414306E-12	1.96403893478772E-12	4.1774796390723E-12	2.24461592547168E-12	3.36692388820752E-12	2.86812034921382E-12	1.93286371360062E-12	3.46044955176884E-12	3.58515043651727E-12	2.96164601277514E-12	2.338141589033E-12	3.17987256108488E-12	3.30457344583331E-12	3.55397521533016E-12	2.46284247378143E-12
0.01912	2.61871857971696E-12	2.58754335852986E-12	5.29978760180814E-12	3.83455220601412E-12	2.08873981953615E-12	4.27100530263362E-12	1.99521415597483E-12	3.49162477295595E-12	3.08634689752356E-12	2.02638937716194E-12	3.58515043651727E-12	3.30457344583331E-12	3.2733982246462E-12	2.21344070428458E-12	3.2733982246462E-12	3.21104778227199E-12	3.49162477295595E-12	2.74341946446539E-12
0.01914	2.49401769496854E-12	2.43166725259432E-12	5.36213804418235E-12	3.99042831194966E-12	2.05756459834904E-12	4.05277875432387E-12	1.93286371360062E-12	3.52279999414306E-12	3.2422230034591E-12	2.05756459834904E-12	3.61632565770438E-12	3.2733982246462E-12	3.49162477295595E-12	1.71463716529087E-12	3.67867610007859E-12	3.02399645514935E-12	3.39809910939463E-12	3.2733982246462E-12
0.01916	2.27579114665879E-12	2.43166725259432E-12	5.1127362746855E-12	3.92807786957544E-12	1.55876105935534E-12	3.80337698482702E-12	2.15109026191036E-12	3.67867610007859E-12	3.2422230034591E-12	1.90168849241351E-12	3.64750087889148E-12	3.39809910939463E-12	3.64750087889148E-12	1.05995752036163E-12	4.05277875432387E-12	2.8057699068396E-12	3.58515043651727E-12	3.83455220601412E-12
0.01918	1.99521415597483E-12	2.338141589033E-12	4.48923185094337E-12	3.7098513212657E-12	1.09113274154873E-12	3.58515043651727E-12	2.61871857971696E-12	3.7098513212657E-12	3.14869733989778E-12	1.80816282885219E-12	3.58515043651727E-12	3.55397521533016E-12	3.67867610007859E-12	7.17030087303454E-13	4.08395397551098E-12	2.71224424327828E-12	3.7098513212657E-12	4.27100530263362E-12
0.0192	1.65228672291666E-12	2.11991504072326E-12	3.80337698482702E-12	2.99282123396224E-12	1.12230796273584E-12	3.30457344583331E-12	3.05517167633646E-12	3.61632565770438E-12	2.86812034921382E-12	1.80816282885219E-12	3.49162477295595E-12	3.67867610007859E-12	3.58515043651727E-12	8.41730972051881E-13	4.02160353313676E-12	2.7745946856525E-12	3.89690264838834E-12	4.30218052382072E-12
0.01922	1.49641061698112E-12	1.71463716529087E-12	2.93047079158803E-12	2.43166725259432E-12	1.65228672291666E-12	3.36692388820752E-12	3.7410265424528E-12	3.58515043651727E-12	2.43166725259432E-12	1.96403893478772E-12	3.2422230034591E-12	3.61632565770438E-12	3.39809910939463E-12	8.41730972051881E-13	3.95925309076255E-12	2.7745946856525E-12	4.02160353313676E-12	4.08395397551098E-12
0.01924	1.65228672291666E-12	1.30935928985848E-12	2.46284247378143E-12	2.18226548309747E-12	2.02638937716194E-12	3.39809910939463E-12	4.42688140856915E-12	3.58515043651727E-12	2.18226548309747E-12	2.02638937716194E-12	3.02399645514935E-12	3.49162477295595E-12	3.30457344583331E-12	7.17030087303454E-13	4.02160353313676E-12	2.8057699068396E-12	4.08395397551098E-12	3.64750087889148E-12
0.01926	2.02638937716194E-12	1.24700884748427E-12	2.36931681022011E-12	2.338141589033E-12	1.99521415597483E-12	3.52279999414306E-12	4.98803538993707E-12	3.58515043651727E-12	2.27579114665879E-12	2.02638937716194E-12	2.58754335852986E-12	3.21104778227199E-12	3.30457344583331E-12	5.61153981367921E-13	4.08395397551098E-12	2.86812034921382E-12	3.99042831194966E-12	3.17987256108488E-12
0.01928	2.55636813734275E-12	1.55876105935534E-12	2.55636813734275E-12	2.64989380090407E-12	2.15109026191036E-12	3.67867610007859E-12	4.92568494756286E-12	3.61632565770438E-12	2.68106902209118E-12	1.8393380500393E-12	2.21344070428458E-12	2.74341946446539E-12	3.30457344583331E-12	5.61153981367921E-13	4.1774796390723E-12	3.05517167633646E-12	3.95925309076255E-12	2.83694512802671E-12
0.0193	3.39809910939463E-12	1.99521415597483E-12	2.86812034921382E-12	2.86812034921382E-12	2.40049203140722E-12	3.92807786957544E-12	4.58275751450468E-12	3.42927433058174E-12	3.21104778227199E-12	1.58993628054244E-12	1.93286371360062E-12	2.21344070428458E-12	3.11752211871067E-12	8.41730972051881E-13	4.1774796390723E-12	3.14869733989778E-12	3.86572742720123E-12	2.49401769496854E-12
0.01932	3.92807786957544E-12	2.338141589033E-12	3.17987256108488E-12	2.96164601277514E-12	2.58754335852986E-12	4.08395397551098E-12	4.30218052382072E-12	3.46044955176884E-12	3.67867610007859E-12	1.30935928985848E-12	1.65228672291666E-12	1.99521415597483E-12	2.86812034921382E-12	1.24700884748427E-12	4.08395397551098E-12	3.30457344583331E-12	3.77220176363991E-12	2.08873981953615E-12
0.01934	4.36453096619494E-12	2.71224424327828E-12	3.46044955176884E-12	2.86812034921382E-12	2.52519291615564E-12	4.08395397551098E-12	4.02160353313676E-12	3.49162477295595E-12	3.99042831194966E-12	1.21583362629716E-12	1.8393380500393E-12	2.05756459834904E-12	2.58754335852986E-12	1.90168849241351E-12	3.77220176363991E-12	3.30457344583331E-12	3.58515043651727E-12	1.77698760766508E-12
0.01936	4.52040707213047E-12	2.89929557040092E-12	3.7098513212657E-12	2.64989380090407E-12	2.24461592547168E-12	3.95925309076255E-12	3.67867610007859E-12	3.49162477295595E-12	4.11512919669808E-12	1.27818406867137E-12	2.15109026191036E-12	2.36931681022011E-12	2.36931681022011E-12	2.58754335852986E-12	3.39809910939463E-12	3.11752211871067E-12	3.39809910939463E-12	1.8705132712264E-12
0.01938	4.2086548602594E-12	2.74341946446539E-12	3.7410265424528E-12	2.49401769496854E-12	2.18226548309747E-12	3.7098513212657E-12	3.30457344583331E-12	3.39809910939463E-12	4.02160353313676E-12	1.34053451104559E-12	2.61871857971696E-12	2.7745946856525E-12	2.36931681022011E-12	2.93047079158803E-12	3.14869733989778E-12	2.8057699068396E-12	3.11752211871067E-12	2.21344070428458E-12
0.0194	3.80337698482702E-12	2.55636813734275E-12	3.49162477295595E-12	2.49401769496854E-12	2.02638937716194E-12	3.33574866702042E-12	3.30457344583331E-12	3.17987256108488E-12	3.77220176363991E-12	1.43406017460691E-12	3.08634689752356E-12	3.11752211871067E-12	2.86812034921382E-12	2.99282123396224E-12	2.89929557040092E-12	2.49401769496854E-12	2.40049203140722E-12	2.46284247378143E-12
0.01942	3.21104778227199E-12	2.46284247378143E-12	3.52279999414306E-12	2.7745946856525E-12	1.90168849241351E-12	3.02399645514935E-12	3.21104778227199E-12	2.89929557040092E-12	3.58515043651727E-12	1.49641061698112E-12	3.46044955176884E-12	3.39809910939463E-12	3.36692388820752E-12	2.96164601277514E-12	2.58754335852986E-12	2.18226548309747E-12	1.74581238647798E-12	2.55636813734275E-12
0.01944	2.55636813734275E-12	2.71224424327828E-12	3.55397521533016E-12	2.99282123396224E-12	1.71463716529087E-12	2.74341946446539E-12	3.17987256108488E-12	3.14869733989778E-12	3.64750087889148E-12	1.62111150172955E-12	3.77220176363991E-12	3.7098513212657E-12	3.80337698482702E-12	2.71224424327828E-12	2.3069663678459E-12	2.11991504072326E-12	9.66431856800308E-13	2.52519291615564E-12
0.01946	2.08873981953615E-12	3.02399645514935E-12	3.55397521533016E-12	3.05517167633646E-12	1.65228672291666E-12	2.52519291615564E-12	3.36692388820752E-12	3.77220176363991E-12	3.7098513212657E-12	1.71463716529087E-12	3.86572742720123E-12	4.11512919669808E-12	3.95925309076255E-12	2.40049203140722E-12	2.02638937716194E-12	2.21344070428458E-12	4.36453096619494E-13	2.36931681022011E-12
0.01948	1.74581238647798E-12	3.2422230034591E-12	3.30457344583331E-12	2.99282123396224E-12	1.49641061698112E-12	2.52519291615564E-12	3.7410265424528E-12	4.23983008144651E-12	3.7098513212657E-12	1.80816282885219E-12	4.23983008144651E-12	4.55158229331758E-12	4.02160353313676E-12	2.15109026191036E-12	1.8705132712264E-12	2.55636813734275E-12	4.05277875432387E-13	2.43166725259432E-12
0.0195	1.55876105935534E-12	3.36692388820752E-12	3.2422230034591E-12	2.89929557040092E-12	1.27818406867137E-12	2.68106902209118E-12	3.80337698482702E-12	3.99042831194966E-12	3.77220176363991E-12	1.80816282885219E-12	4.48923185094337E-12	4.86333450518865E-12	3.77220176363991E-12	1.55876105935534E-12	2.11991504072326E-12	3.11752211871067E-12	7.48205308490561E-13	2.52519291615564E-12
0.01952	1.62111150172955E-12	3.58515043651727E-12	3.08634689752356E-12	2.93047079158803E-12	1.12230796273584E-12	2.89929557040092E-12	3.67867610007859E-12	3.39809910939463E-12	3.86572742720123E-12	1.74581238647798E-12	4.73863362044022E-12	4.98803538993707E-12	3.42927433058174E-12	9.04081414426094E-13	2.52519291615564E-12	3.33574866702042E-12	1.46523539579401E-12	2.40049203140722E-12
0.01954	1.77698760766508E-12	3.52279999414306E-12	3.02399645514935E-12	2.7745946856525E-12	1.18465840511005E-12	3.11752211871067E-12	3.49162477295595E-12	2.89929557040092E-12	3.89690264838834E-12	1.65228672291666E-12	4.70745839925311E-12	4.73863362044022E-12	3.11752211871067E-12	6.54679644929241E-13	2.89929557040092E-12	3.36692388820752E-12	2.36931681022011E-12	2.21344070428458E-12
0.01956	1.8705132712264E-12	3.30457344583331E-12	3.21104778227199E-12	2.64989380090407E-12	1.55876105935534E-12	3.30457344583331E-12	3.2733982246462E-12	2.71224424327828E-12	4.08395397551098E-12	1.65228672291666E-12	4.52040707213047E-12	4.73863362044022E-12	2.99282123396224E-12	7.79380529677668E-13	3.08634689752356E-12	3.14869733989778E-12	3.05517167633646E-12	2.02638937716194E-12
0.01958	2.08873981953615E-12	2.93047079158803E-12	3.49162477295595E-12	2.58754335852986E-12	1.71463716529087E-12	3.30457344583331E-12	2.99282123396224E-12	2.46284247378143E-12	4.33335574500783E-12	1.58993628054244E-12	4.23983008144651E-12	4.89450972637575E-12	3.11752211871067E-12	1.12230796273584E-12	3.14869733989778E-12	2.71224424327828E-12	3.21104778227199E-12	1.99521415597483E-12
0.0196	2.338141589033E-12	2.338141589033E-12	3.64750087889148E-12	2.40049203140722E-12	1.77698760766508E-12	3.11752211871067E-12	2.7745946856525E-12	2.24461592547168E-12	4.61393273569179E-12	1.49641061698112E-12	3.92807786957544E-12	5.17508671705971E-12	3.42927433058174E-12	1.52758583816823E-12	2.8057699068396E-12	2.05756459834904E-12	3.02399645514935E-12	2.21344070428458E-12
0.01962	2.36931681022011E-12	1.93286371360062E-12	3.86572742720123E-12	2.40049203140722E-12	1.68346194410376E-12	2.68106902209118E-12	2.64989380090407E-12	2.05756459834904E-12	4.86333450518865E-12	1.12230796273584E-12	3.7098513212657E-12	5.29978760180814E-12	3.64750087889148E-12	2.05756459834904E-12	2.61871857971696E-12	1.55876105935534E-12	2.71224424327828E-12	2.36931681022011E-12
0.01964	2.27579114665879E-12	1.62111150172955E-12	3.83455220601412E-12	2.40049203140722E-12	1.52758583816823E-12	2.46284247378143E-12	2.71224424327828E-12	2.02638937716194E-12	4.86333450518865E-12	7.79380529677668E-13	3.7410265424528E-12	5.23743715943393E-12	3.67867610007859E-12	2.46284247378143E-12	2.58754335852986E-12	1.15348318392295E-12	2.71224424327828E-12	2.52519291615564E-12
0.01966	2.40049203140722E-12	1.65228672291666E-12	3.58515043651727E-12	2.36931681022011E-12	1.37170973223269E-12	2.49401769496854E-12	2.8057699068396E-12	2.15109026191036E-12	4.58275751450468E-12	5.61153981367921E-13	3.83455220601412E-12	4.92568494756286E-12	3.39809910939463E-12	2.86812034921382E-12	2.55636813734275E-12	1.02878229917452E-12	2.83694512802671E-12	2.64989380090407E-12
0.01968	2.49401769496854E-12	1.74581238647798E-12	3.2422230034591E-12	2.3069663678459E-12	1.05995752036163E-12	2.7745946856525E-12	3.14869733989778E-12	2.18226548309747E-12	4.14630441788519E-12	3.11752211871067E-13	3.7410265424528E-12	4.58275751450468E-12	3.11752211871067E-12	3.11752211871067E-12	2.55636813734275E-12	1.12230796273584E-12	3.11752211871067E-12	2.86812034921382E-12
0.0197	2.71224424327828E-12	1.8393380500393E-12	2.93047079158803E-12	2.36931681022011E-12	7.48205308490561E-13	3.05517167633646E-12	3.7098513212657E-12	2.36931681022011E-12	3.55397521533016E-12	3.11752211871067E-13	3.52279999414306E-12	4.27100530263362E-12	2.86812034921382E-12	3.11752211871067E-12	2.64989380090407E-12	1.24700884748427E-12	3.42927433058174E-12	2.83694512802671E-12
0.01972	2.83694512802671E-12	1.99521415597483E-12	2.55636813734275E-12	2.58754335852986E-12	3.7410265424528E-13	3.17987256108488E-12	3.89690264838834E-12	2.55636813734275E-12	3.05517167633646E-12	4.67628317806601E-13	3.49162477295595E-12	4.08395397551098E-12	2.49401769496854E-12	2.96164601277514E-12	2.74341946446539E-12	1.62111150172955E-12	3.64750087889148E-12	2.8057699068396E-12
0.01974	2.86812034921382E-12	2.15109026191036E-12	2.15109026191036E-12	2.8057699068396E-12	6.23504423742134E-14	3.33574866702042E-12	3.89690264838834E-12	2.71224424327828E-12	2.55636813734275E-12	8.41730972051881E-13	3.36692388820752E-12	3.83455220601412E-12	2.36931681022011E-12	2.74341946446539E-12	2.68106902209118E-12	2.24461592547168E-12	3.52279999414306E-12	2.74341946446539E-12
0.01976	2.83694512802671E-12	2.05756459834904E-12	1.99521415597483E-12	2.7745946856525E-12	-1.24700884748427E-13	3.64750087889148E-12	3.77220176363991E-12	2.61871857971696E-12	2.36931681022011E-12	1.15348318392295E-12	3.30457344583331E-12	3.21104778227199E-12	2.24461592547168E-12	2.55636813734275E-12	2.49401769496854E-12	2.61871857971696E-12	3.2422230034591E-12	2.93047079158803E-12
0.01978	2.96164601277514E-12	1.99521415597483E-12	1.93286371360062E-12	2.68106902209118E-12	-1.24700884748427E-13	3.80337698482702E-12	3.64750087889148E-12	2.52519291615564E-12	2.43166725259432E-12	1.52758583816823E-12	3.08634689752356E-12	2.64989380090407E-12	2.15109026191036E-12	2.52519291615564E-12	2.43166725259432E-12	3.02399645514935E-12	2.93047079158803E-12	3.21104778227199E-12
0.0198	3.21104778227199E-12	1.74581238647798E-12	2.05756459834904E-12	2.61871857971696E-12	3.11752211871067E-14	3.67867610007859E-12	3.42927433058174E-12	2.21344070428458E-12	2.68106902209118E-12	1.90168849241351E-12	2.71224424327828E-12	2.27579114665879E-12	2.11991504072326E-12	2.71224424327828E-12	2.55636813734275E-12	3.2733982246462E-12	2.96164601277514E-12	3.58515043651727E-12
0.01982	3.33574866702042E-12	1.77698760766508E-12	2.338141589033E-12	2.61871857971696E-12	3.7410265424528E-13	3.42927433058174E-12	3.11752211871067E-12	1.93286371360062E-12	2.93047079158803E-12	2.21344070428458E-12	2.3069663678459E-12	2.21344070428458E-12	1.71463716529087E-12	2.71224424327828E-12	2.86812034921382E-12	3.39809910939463E-12	3.17987256108488E-12	3.86572742720123E-12
0.01984	3.49162477295595E-12	1.99521415597483E-12	2.55636813734275E-12	2.58754335852986E-12	8.10555750864774E-13	3.2733982246462E-12	2.83694512802671E-12	2.08873981953615E-12	3.30457344583331E-12	2.52519291615564E-12	2.11991504072326E-12	2.11991504072326E-12	1.58993628054244E-12	2.71224424327828E-12	3.30457344583331E-12	3.49162477295595E-12	3.36692388820752E-12	3.80337698482702E-12
0.01986	3.42927433058174E-12	2.43166725259432E-12	2.64989380090407E-12	2.52519291615564E-12	1.46523539579401E-12	3.17987256108488E-12	2.36931681022011E-12	2.68106902209118E-12	3.7098513212657E-12	2.86812034921382E-12	2.18226548309747E-12	2.3069663678459E-12	1.93286371360062E-12	2.52519291615564E-12	3.80337698482702E-12	3.39809910939463E-12	3.21104778227199E-12	3.49162477295595E-12
0.01988	3.11752211871067E-12	2.58754335852986E-12	2.55636813734275E-12	2.83694512802671E-12	2.08873981953615E-12	3.30457344583331E-12	1.74581238647798E-12	3.33574866702042E-12	3.83455220601412E-12	2.89929557040092E-12	2.24461592547168E-12	2.61871857971696E-12	2.46284247378143E-12	2.338141589033E-12	4.11512919669808E-12	3.30457344583331E-12	2.86812034921382E-12	3.21104778227199E-12
0.0199	2.83694512802671E-12	2.64989380090407E-12	2.55636813734275E-12	3.2733982246462E-12	2.49401769496854E-12	3.49162477295595E-12	1.80816282885219E-12	3.99042831194966E-12	3.7098513212657E-12	2.99282123396224E-12	2.49401769496854E-12	2.96164601277514E-12	2.86812034921382E-12	1.99521415597483E-12	4.2086548602594E-12	3.21104778227199E-12	2.61871857971696E-12	3.14869733989778E-12
0.01992	2.61871857971696E-12	2.58754335852986E-12	2.61871857971696E-12	3.61632565770438E-12	2.58754335852986E-12	3.52279999414306E-12	2.18226548309747E-12	4.30218052382072E-12	3.42927433058174E-12	2.93047079158803E-12	2.93047079158803E-12	3.17987256108488E-12	3.02399645514935E-12	1.49641061698112E-12	4.05277875432387E-12	3.11752211871067E-12	2.58754335852986E-12	3.42927433058174E-12
0.01994	2.7745946856525E-12	2.61871857971696E-12	2.7745946856525E-12	3.7410265424528E-12	2.3069663678459E-12	3.52279999414306E-12	2.24461592547168E-12	4.23983008144651E-12	3.17987256108488E-12	2.64989380090407E-12	3.42927433058174E-12	3.14869733989778E-12	3.21104778227199E-12	1.65228672291666E-12	3.83455220601412E-12	3.2422230034591E-12	2.64989380090407E-12	3.7410265424528E-12
0.01996	2.93047079158803E-12	2.68106902209118E-12	3.02399645514935E-12	3.7410265424528E-12	1.77698760766508E-12	3.14869733989778E-12	2.05756459834904E-12	3.99042831194966E-12	3.2422230034591E-12	2.58754335852986E-12	3.89690264838834E-12	3.11752211871067E-12	3.42927433058174E-12	2.27579114665879E-12	3.64750087889148E-12	3.11752211871067E-12	2.83694512802671E-12	3.95925309076255E-12
0.01998	3.30457344583331E-12	2.61871857971696E-12	3.05517167633646E-12	3.80337698482702E-12	1.46523539579401E-12	2.49401769496854E-12	1.80816282885219E-12	3.58515043651727E-12	3.33574866702042E-12	2.64989380090407E-12	4.11512919669808E-12	2.89929557040092E-12	3.49162477295595E-12	2.61871857971696E-12	3.39809910939463E-12	2.83694512802671E-12	3.02399645514935E-12	4.05277875432387E-12
0.02	3.42927433058174E-12	2.46284247378143E-12	3.05517167633646E-12	3.7098513212657E-12	1.74581238647798E-12	1.80816282885219E-12	2.02638937716194E-12	3.21104778227199E-12	3.33574866702042E-12	3.02399645514935E-12	4.1774796390723E-12	2.58754335852986E-12	3.55397521533016E-12	2.46284247378143E-12	3.02399645514935E-12	2.36931681022011E-12	3.02399645514935E-12	4.08395397551098E-12
0.02002	3.36692388820752E-12	2.27579114665879E-12	3.05517167633646E-12	3.64750087889148E-12	2.21344070428458E-12	1.34053451104559E-12	2.36931681022011E-12	2.93047079158803E-12	3.2422230034591E-12	3.52279999414306E-12	4.2086548602594E-12	2.40049203140722E-12	3.58515043651727E-12	2.08873981953615E-12	2.61871857971696E-12	2.11991504072326E-12	2.89929557040092E-12	3.80337698482702E-12
0.02004	3.21104778227199E-12	2.18226548309747E-12	3.02399645514935E-12	3.77220176363991E-12	2.52519291615564E-12	1.24700884748427E-12	2.86812034921382E-12	2.61871857971696E-12	3.08634689752356E-12	3.89690264838834E-12	4.2086548602594E-12	2.46284247378143E-12	3.55397521533016E-12	1.71463716529087E-12	2.338141589033E-12	2.08873981953615E-12	2.64989380090407E-12	3.42927433058174E-12
0.02006	2.99282123396224E-12	2.08873981953615E-12	2.7745946856525E-12	4.02160353313676E-12	2.68106902209118E-12	1.65228672291666E-12	3.30457344583331E-12	2.43166725259432E-12	3.05517167633646E-12	3.92807786957544E-12	4.23983008144651E-12	2.58754335852986E-12	3.39809910939463E-12	1.62111150172955E-12	2.02638937716194E-12	2.21344070428458E-12	2.43166725259432E-12	2.86812034921382E-12
0.02008	2.61871857971696E-12	1.99521415597483E-12	2.55636813734275E-12	4.2086548602594E-12	2.86812034921382E-12	2.21344070428458E-12	3.61632565770438E-12	2.21344070428458E-12	3.05517167633646E-12	3.77220176363991E-12	4.2086548602594E-12	2.64989380090407E-12	3.2733982246462E-12	1.58993628054244E-12	1.77698760766508E-12	2.36931681022011E-12	2.18226548309747E-12	2.43166725259432E-12
0.0201	2.21344070428458E-12	1.96403893478772E-12	2.46284247378143E-12	4.05277875432387E-12	3.02399645514935E-12	2.74341946446539E-12	3.64750087889148E-12	2.24461592547168E-12	3.30457344583331E-12	3.58515043651727E-12	4.1774796390723E-12	2.96164601277514E-12	2.99282123396224E-12	1.55876105935534E-12	1.62111150172955E-12	2.3069663678459E-12	2.08873981953615E-12	2.338141589033E-12
0.02012	1.99521415597483E-12	2.24461592547168E-12	2.338141589033E-12	3.7410265424528E-12	2.7745946856525E-12	3.11752211871067E-12	3.2733982246462E-12	2.43166725259432E-12	3.55397521533016E-12	3.30457344583331E-12	4.14630441788519E-12	3.33574866702042E-12	2.74341946446539E-12	1.4028849534198E-12	1.58993628054244E-12	2.338141589033E-12	1.93286371360062E-12	2.40049203140722E-12
0.02014	1.90168849241351E-12	2.55636813734275E-12	2.3069663678459E-12	3.46044955176884E-12	2.36931681022011E-12	3.36692388820752E-12	2.93047079158803E-12	2.64989380090407E-12	3.86572742720123E-12	2.83694512802671E-12	4.42688140856915E-12	3.89690264838834E-12	2.61871857971696E-12	1.37170973223269E-12	1.58993628054244E-12	2.18226548309747E-12	1.77698760766508E-12	2.49401769496854E-12
0.02016	2.18226548309747E-12	2.96164601277514E-12	2.18226548309747E-12	3.42927433058174E-12	2.02638937716194E-12	3.64750087889148E-12	2.52519291615564E-12	2.86812034921382E-12	3.99042831194966E-12	2.49401769496854E-12	4.73863362044022E-12	4.676283178066E-12	2.52519291615564E-12	1.49641061698112E-12	1.8393380500393E-12	1.8705132712264E-12	1.74581238647798E-12	2.58754335852986E-12
0.02018	2.74341946446539E-12	3.30457344583331E-12	2.27579114665879E-12	3.33574866702042E-12	1.96403893478772E-12	3.95925309076255E-12	2.40049203140722E-12	3.14869733989778E-12	3.86572742720123E-12	2.52519291615564E-12	4.98803538993707E-12	5.33096282299525E-12	2.55636813734275E-12	1.65228672291666E-12	2.18226548309747E-12	1.52758583816823E-12	1.55876105935534E-12	2.61871857971696E-12
0.0202	3.33574866702042E-12	3.52279999414306E-12	2.58754335852986E-12	3.39809910939463E-12	2.15109026191036E-12	4.30218052382072E-12	2.52519291615564E-12	3.64750087889148E-12	3.83455220601412E-12	2.93047079158803E-12	4.89450972637575E-12	5.64271503486631E-12	2.83694512802671E-12	1.77698760766508E-12	2.64989380090407E-12	1.27818406867137E-12	1.34053451104559E-12	2.61871857971696E-12
0.02022	3.86572742720123E-12	3.49162477295595E-12	2.99282123396224E-12	3.2733982246462E-12	2.36931681022011E-12	4.48923185094337E-12	2.96164601277514E-12	4.11512919669808E-12	4.23983008144651E-12	3.55397521533016E-12	4.42688140856915E-12	5.33096282299525E-12	2.83694512802671E-12	2.36931681022011E-12	3.17987256108488E-12	1.30935928985848E-12	1.24700884748427E-12	2.58754335852986E-12
0.02024	4.02160353313676E-12	3.30457344583331E-12	3.14869733989778E-12	3.2422230034591E-12	2.7745946856525E-12	4.48923185094337E-12	3.49162477295595E-12	4.1774796390723E-12	4.70745839925311E-12	3.89690264838834E-12	3.86572742720123E-12	4.676283178066E-12	2.61871857971696E-12	2.8057699068396E-12	3.61632565770438E-12	1.65228672291666E-12	1.34053451104559E-12	2.64989380090407E-12
0.02026	3.89690264838834E-12	3.14869733989778E-12	3.21104778227199E-12	3.33574866702042E-12	3.11752211871067E-12	4.36453096619494E-12	4.1774796390723E-12	3.52279999414306E-12	5.08156105349839E-12	3.99042831194966E-12	3.2733982246462E-12	3.77220176363991E-12	2.27579114665879E-12	3.08634689752356E-12	3.77220176363991E-12	2.18226548309747E-12	1.77698760766508E-12	2.89929557040092E-12
0.02028	3.52279999414306E-12	3.02399645514935E-12	3.21104778227199E-12	3.52279999414306E-12	3.33574866702042E-12	4.02160353313676E-12	4.2086548602594E-12	2.64989380090407E-12	5.26861238062103E-12	3.83455220601412E-12	2.89929557040092E-12	3.11752211871067E-12	2.08873981953615E-12	3.21104778227199E-12	3.64750087889148E-12	2.71224424327828E-12	2.24461592547168E-12	3.05517167633646E-12
0.0203	3.02399645514935E-12	3.05517167633646E-12	2.96164601277514E-12	3.58515043651727E-12	3.58515043651727E-12	3.55397521533016E-12	3.80337698482702E-12	2.02638937716194E-12	5.23743715943393E-12	3.52279999414306E-12	2.64989380090407E-12	2.89929557040092E-12	2.18226548309747E-12	3.08634689752356E-12	3.33574866702042E-12	3.21104778227199E-12	2.64989380090407E-12	3.17987256108488E-12
0.02032	2.71224424327828E-12	3.17987256108488E-12	2.7745946856525E-12	3.49162477295595E-12	3.49162477295595E-12	3.2422230034591E-12	3.39809910939463E-12	1.90168849241351E-12	5.01921061112418E-12	3.2422230034591E-12	2.58754335852986E-12	2.89929557040092E-12	2.3069663678459E-12	2.74341946446539E-12	3.14869733989778E-12	3.49162477295595E-12	2.74341946446539E-12	3.2422230034591E-12
0.02034	2.61871857971696E-12	3.30457344583331E-12	2.43166725259432E-12	3.2733982246462E-12	2.93047079158803E-12	3.02399645514935E-12	2.64989380090407E-12	1.99521415597483E-12	4.73863362044022E-12	2.83694512802671E-12	2.61871857971696E-12	3.05517167633646E-12	2.49401769496854E-12	2.46284247378143E-12	3.30457344583331E-12	3.61632565770438E-12	2.83694512802671E-12	3.33574866702042E-12
0.02036	2.86812034921382E-12	3.21104778227199E-12	2.24461592547168E-12	3.11752211871067E-12	2.3069663678459E-12	2.89929557040092E-12	2.18226548309747E-12	2.27579114665879E-12	4.42688140856915E-12	2.58754335852986E-12	2.7745946856525E-12	3.08634689752356E-12	2.61871857971696E-12	2.15109026191036E-12	3.52279999414306E-12	3.7098513212657E-12	2.71224424327828E-12	3.30457344583331E-12
0.02038	3.17987256108488E-12	2.99282123396224E-12	2.15109026191036E-12	2.89929557040092E-12	1.80816282885219E-12	2.93047079158803E-12	1.77698760766508E-12	2.61871857971696E-12	4.2086548602594E-12	2.52519291615564E-12	2.93047079158803E-12	2.99282123396224E-12	2.71224424327828E-12	1.96403893478772E-12	3.86572742720123E-12	3.86572742720123E-12	2.58754335852986E-12	3.21104778227199E-12
0.0204	3.49162477295595E-12	2.71224424327828E-12	2.24461592547168E-12	2.83694512802671E-12	1.65228672291666E-12	3.33574866702042E-12	1.43406017460691E-12	3.05517167633646E-12	3.99042831194966E-12	2.55636813734275E-12	3.30457344583331E-12	2.99282123396224E-12	2.64989380090407E-12	1.99521415597483E-12	4.02160353313676E-12	3.99042831194966E-12	2.46284247378143E-12	3.11752211871067E-12
0.02042	3.58515043651727E-12	2.338141589033E-12	2.55636813734275E-12	2.89929557040092E-12	1.96403893478772E-12	3.55397521533016E-12	1.52758583816823E-12	3.2733982246462E-12	3.83455220601412E-12	2.40049203140722E-12	3.49162477295595E-12	2.89929557040092E-12	2.64989380090407E-12	2.18226548309747E-12	3.92807786957544E-12	4.08395397551098E-12	2.55636813734275E-12	3.05517167633646E-12
0.02044	3.49162477295595E-12	2.05756459834904E-12	2.96164601277514E-12	2.71224424327828E-12	2.55636813734275E-12	3.33574866702042E-12	1.77698760766508E-12	3.2422230034591E-12	3.58515043651727E-12	2.15109026191036E-12	3.52279999414306E-12	2.8057699068396E-12	2.55636813734275E-12	2.46284247378143E-12	3.7410265424528E-12	3.99042831194966E-12	2.71224424327828E-12	3.05517167633646E-12
0.02046	3.2422230034591E-12	1.71463716529087E-12	3.36692388820752E-12	2.61871857971696E-12	3.14869733989778E-12	3.02399645514935E-12	2.24461592547168E-12	3.05517167633646E-12	3.46044955176884E-12	1.8393380500393E-12	3.39809910939463E-12	2.93047079158803E-12	2.43166725259432E-12	2.86812034921382E-12	3.52279999414306E-12	3.58515043651727E-12	2.99282123396224E-12	2.99282123396224E-12
0.02048	2.96164601277514E-12	1.71463716529087E-12	3.7098513212657E-12	2.40049203140722E-12	3.67867610007859E-12	3.05517167633646E-12	2.58754335852986E-12	2.74341946446539E-12	3.14869733989778E-12	1.71463716529087E-12	3.14869733989778E-12	3.30457344583331E-12	2.36931681022011E-12	3.2422230034591E-12	3.33574866702042E-12	3.05517167633646E-12	3.30457344583331E-12	2.64989380090407E-12
0.0205	2.74341946446539E-12	1.8393380500393E-12	4.08395397551098E-12	2.24461592547168E-12	4.05277875432387E-12	3.2422230034591E-12	2.86812034921382E-12	2.68106902209118E-12	2.7745946856525E-12	1.8393380500393E-12	2.93047079158803E-12	3.30457344583331E-12	2.46284247378143E-12	3.42927433058174E-12	3.08634689752356E-12	2.43166725259432E-12	3.55397521533016E-12	2.08873981953615E-12
0.02052	2.71224424327828E-12	2.21344070428458E-12	4.2086548602594E-12	2.05756459834904E-12	4.2086548602594E-12	3.42927433058174E-12	2.99282123396224E-12	2.55636813734275E-12	2.49401769496854E-12	1.99521415597483E-12	2.86812034921382E-12	2.89929557040092E-12	2.55636813734275E-12	3.42927433058174E-12	2.74341946446539E-12	1.8393380500393E-12	3.7098513212657E-12	1.49641061698112E-12
0.02054	2.83694512802671E-12	2.64989380090407E-12	4.02160353313676E-12	2.02638937716194E-12	3.92807786957544E-12	3.52279999414306E-12	2.86812034921382E-12	2.36931681022011E-12	2.24461592547168E-12	2.18226548309747E-12	2.99282123396224E-12	2.68106902209118E-12	2.7745946856525E-12	3.02399645514935E-12	2.36931681022011E-12	1.34053451104559E-12	3.89690264838834E-12	1.18465840511005E-12
0.02056	3.02399645514935E-12	3.17987256108488E-12	3.39809910939463E-12	2.18226548309747E-12	3.2422230034591E-12	3.46044955176884E-12	2.64989380090407E-12	2.05756459834904E-12	2.02638937716194E-12	2.21344070428458E-12	2.74341946446539E-12	2.61871857971696E-12	2.93047079158803E-12	2.3069663678459E-12	2.11991504072326E-12	1.43406017460691E-12	4.08395397551098E-12	1.15348318392295E-12
0.02058	3.21104778227199E-12	3.39809910939463E-12	2.83694512802671E-12	2.52519291615564E-12	2.55636813734275E-12	3.14869733989778E-12	2.55636813734275E-12	1.99521415597483E-12	1.8705132712264E-12	2.338141589033E-12	2.61871857971696E-12	2.64989380090407E-12	2.99282123396224E-12	1.46523539579401E-12	1.8705132712264E-12	1.80816282885219E-12	4.52040707213047E-12	1.24700884748427E-12
0.0206	3.21104778227199E-12	3.55397521533016E-12	2.36931681022011E-12	2.99282123396224E-12	1.80816282885219E-12	2.58754335852986E-12	2.58754335852986E-12	2.55636813734275E-12	1.58993628054244E-12	2.27579114665879E-12	2.55636813734275E-12	2.46284247378143E-12	2.7745946856525E-12	6.85854866116347E-13	1.8705132712264E-12	2.36931681022011E-12	4.6451079568789E-12	1.21583362629716E-12
0.02062	3.05517167633646E-12	3.36692388820752E-12	2.08873981953615E-12	3.52279999414306E-12	1.21583362629716E-12	2.05756459834904E-12	2.58754335852986E-12	3.21104778227199E-12	1.15348318392295E-12	2.05756459834904E-12	2.64989380090407E-12	2.43166725259432E-12	2.52519291615564E-12	9.35256635613201E-14	2.18226548309747E-12	2.68106902209118E-12	4.52040707213047E-12	1.02878229917452E-12
0.02064	3.05517167633646E-12	3.30457344583331E-12	2.05756459834904E-12	3.67867610007859E-12	8.41730972051881E-13	1.68346194410376E-12	2.21344070428458E-12	4.05277875432387E-12	1.02878229917452E-12	1.65228672291666E-12	2.74341946446539E-12	2.49401769496854E-12	2.71224424327828E-12	-4.05277875432387E-13	2.61871857971696E-12	2.52519291615564E-12	4.27100530263362E-12	9.97607077987414E-13
0.02066	3.2733982246462E-12	3.2422230034591E-12	2.11991504072326E-12	3.58515043651727E-12	5.29978760180814E-13	1.80816282885219E-12	1.62111150172955E-12	4.6451079568789E-12	1.62111150172955E-12	1.37170973223269E-12	2.74341946446539E-12	2.52519291615564E-12	3.36692388820752E-12	-6.54679644929241E-13	3.02399645514935E-12	2.18226548309747E-12	4.02160353313676E-12	1.49641061698112E-12
0.02068	3.67867610007859E-12	3.17987256108488E-12	2.49401769496854E-12	3.39809910939463E-12	4.98803538993707E-13	2.338141589033E-12	1.43406017460691E-12	4.89450972637575E-12	2.24461592547168E-12	1.30935928985848E-12	2.74341946446539E-12	2.74341946446539E-12	3.86572742720123E-12	-3.11752211871067E-13	3.49162477295595E-12	1.77698760766508E-12	3.77220176363991E-12	2.15109026191036E-12
0.0207	4.02160353313676E-12	2.89929557040092E-12	2.86812034921382E-12	3.30457344583331E-12	4.98803538993707E-13	3.08634689752356E-12	1.71463716529087E-12	5.01921061112418E-12	2.52519291615564E-12	1.30935928985848E-12	2.71224424327828E-12	2.93047079158803E-12	3.83455220601412E-12	4.98803538993707E-13	3.92807786957544E-12	1.46523539579401E-12	3.7410265424528E-12	2.74341946446539E-12
0.02072	4.14630441788519E-12	2.58754335852986E-12	3.14869733989778E-12	3.2422230034591E-12	3.42927433058174E-13	3.67867610007859E-12	2.02638937716194E-12	4.86333450518865E-12	2.49401769496854E-12	1.55876105935534E-12	2.68106902209118E-12	3.14869733989778E-12	3.7098513212657E-12	1.37170973223269E-12	4.11512919669808E-12	1.15348318392295E-12	3.61632565770438E-12	3.14869733989778E-12
0.02074	3.89690264838834E-12	2.21344070428458E-12	3.52279999414306E-12	3.33574866702042E-12	-9.35256635613201E-14	3.89690264838834E-12	2.02638937716194E-12	4.52040707213047E-12	2.43166725259432E-12	1.62111150172955E-12	2.71224424327828E-12	3.33574866702042E-12	3.7098513212657E-12	1.99521415597483E-12	4.11512919669808E-12	1.02878229917452E-12	3.30457344583331E-12	3.21104778227199E-12
0.02076	3.55397521533016E-12	1.71463716529087E-12	3.89690264838834E-12	3.39809910939463E-12	-4.98803538993707E-13	3.55397521533016E-12	1.90168849241351E-12	4.14630441788519E-12	2.338141589033E-12	1.65228672291666E-12	2.99282123396224E-12	3.36692388820752E-12	3.7410265424528E-12	2.36931681022011E-12	4.1774796390723E-12	1.05995752036163E-12	3.02399645514935E-12	3.2422230034591E-12
0.02078	3.2733982246462E-12	1.4028849534198E-12	4.2086548602594E-12	3.39809910939463E-12	-6.54679644929241E-13	2.8057699068396E-12	1.8705132712264E-12	3.86572742720123E-12	2.24461592547168E-12	1.68346194410376E-12	3.36692388820752E-12	3.33574866702042E-12	3.52279999414306E-12	2.68106902209118E-12	4.23983008144651E-12	1.27818406867137E-12	2.89929557040092E-12	3.14869733989778E-12
0.0208	3.05517167633646E-12	1.43406017460691E-12	4.36453096619494E-12	3.64750087889148E-12	-4.98803538993707E-13	2.40049203140722E-12	1.93286371360062E-12	3.55397521533016E-12	2.36931681022011E-12	1.74581238647798E-12	3.77220176363991E-12	3.14869733989778E-12	3.30457344583331E-12	2.68106902209118E-12	4.33335574500783E-12	1.58993628054244E-12	2.96164601277514E-12	3.2422230034591E-12
0.02082	2.93047079158803E-12	1.77698760766508E-12	4.23983008144651E-12	3.64750087889148E-12	-3.7410265424528E-13	2.43166725259432E-12	2.05756459834904E-12	3.30457344583331E-12	2.74341946446539E-12	2.05756459834904E-12	3.92807786957544E-12	2.8057699068396E-12	3.02399645514935E-12	2.71224424327828E-12	4.30218052382072E-12	1.77698760766508E-12	3.17987256108488E-12	3.2733982246462E-12
0.02084	2.93047079158803E-12	2.36931681022011E-12	3.95925309076255E-12	3.77220176363991E-12	-3.11752211871067E-13	2.7745946856525E-12	2.08873981953615E-12	3.14869733989778E-12	3.08634689752356E-12	2.27579114665879E-12	3.83455220601412E-12	2.68106902209118E-12	2.89929557040092E-12	2.74341946446539E-12	4.1774796390723E-12	1.90168849241351E-12	3.36692388820752E-12	3.49162477295595E-12
0.02086	2.99282123396224E-12	2.89929557040092E-12	3.58515043651727E-12	3.92807786957544E-12	-6.23504423742134E-14	3.39809910939463E-12	2.18226548309747E-12	3.11752211871067E-12	3.21104778227199E-12	2.68106902209118E-12	3.55397521533016E-12	2.83694512802671E-12	3.02399645514935E-12	2.68106902209118E-12	4.11512919669808E-12	2.21344070428458E-12	3.55397521533016E-12	3.67867610007859E-12
0.02088	3.11752211871067E-12	3.33574866702042E-12	3.14869733989778E-12	4.11512919669808E-12	4.05277875432387E-13	3.92807786957544E-12	2.05756459834904E-12	3.08634689752356E-12	3.21104778227199E-12	3.14869733989778E-12	3.14869733989778E-12	3.08634689752356E-12	3.2733982246462E-12	2.7745946856525E-12	4.05277875432387E-12	2.71224424327828E-12	3.86572742720123E-12	3.92807786957544E-12
0.0209	3.21104778227199E-12	3.58515043651727E-12	2.8057699068396E-12	4.23983008144651E-12	9.04081414426094E-13	4.23983008144651E-12	1.77698760766508E-12	2.89929557040092E-12	2.96164601277514E-12	3.49162477295595E-12	2.8057699068396E-12	3.42927433058174E-12	3.55397521533016E-12	2.74341946446539E-12	3.86572742720123E-12	3.02399645514935E-12	3.92807786957544E-12	4.11512919669808E-12
0.02092	3.33574866702042E-12	3.77220176363991E-12	2.83694512802671E-12	4.23983008144651E-12	1.05995752036163E-12	4.36453096619494E-12	1.68346194410376E-12	2.68106902209118E-12	2.74341946446539E-12	3.55397521533016E-12	2.52519291615564E-12	3.77220176363991E-12	3.83455220601412E-12	2.74341946446539E-12	3.89690264838834E-12	2.83694512802671E-12	4.05277875432387E-12	4.05277875432387E-12
0.02094	3.2733982246462E-12	3.92807786957544E-12	2.89929557040092E-12	4.05277875432387E-12	8.72906193238988E-13	4.14630441788519E-12	1.8393380500393E-12	2.46284247378143E-12	2.71224424327828E-12	3.39809910939463E-12	2.71224424327828E-12	4.08395397551098E-12	4.08395397551098E-12	2.99282123396224E-12	4.11512919669808E-12	2.71224424327828E-12	3.89690264838834E-12	3.83455220601412E-12
0.02096	3.2422230034591E-12	4.1774796390723E-12	2.83694512802671E-12	3.7410265424528E-12	4.98803538993707E-13	3.7410265424528E-12	2.58754335852986E-12	2.49401769496854E-12	3.21104778227199E-12	3.05517167633646E-12	3.02399645514935E-12	4.48923185094337E-12	4.27100530263362E-12	3.2422230034591E-12	4.39570618738205E-12	2.68106902209118E-12	3.61632565770438E-12	3.55397521533016E-12
0.02098	3.14869733989778E-12	4.52040707213047E-12	2.58754335852986E-12	3.58515043651727E-12	1.24700884748427E-13	3.33574866702042E-12	3.58515043651727E-12	2.89929557040092E-12	3.7098513212657E-12	2.7745946856525E-12	3.42927433058174E-12	4.70745839925311E-12	4.61393273569179E-12	3.39809910939463E-12	4.70745839925311E-12	2.99282123396224E-12	3.02399645514935E-12	3.05517167633646E-12
0.021	2.89929557040092E-12	4.80098406281443E-12	2.24461592547168E-12	3.2733982246462E-12	0	3.11752211871067E-12	4.52040707213047E-12	3.30457344583331E-12	3.7410265424528E-12	2.58754335852986E-12	3.7098513212657E-12	4.92568494756286E-12	4.45805662975626E-12	3.08634689752356E-12	4.70745839925311E-12	3.30457344583331E-12	2.7745946856525E-12	2.36931681022011E-12
0.02102	2.61871857971696E-12	4.86333450518865E-12	2.08873981953615E-12	2.99282123396224E-12	1.55876105935534E-13	3.08634689752356E-12	4.83215928400154E-12	3.05517167633646E-12	3.36692388820752E-12	2.46284247378143E-12	3.89690264838834E-12	4.80098406281443E-12	4.02160353313676E-12	2.71224424327828E-12	4.42688140856915E-12	3.55397521533016E-12	3.08634689752356E-12	1.8393380500393E-12
0.02104	2.52519291615564E-12	4.61393273569179E-12	2.02638937716194E-12	2.64989380090407E-12	7.48205308490561E-13	3.14869733989778E-12	4.92568494756286E-12	2.40049203140722E-12	2.89929557040092E-12	2.36931681022011E-12	3.95925309076255E-12	4.55158229331758E-12	3.30457344583331E-12	2.08873981953615E-12	3.77220176363991E-12	3.46044955176884E-12	3.67867610007859E-12	1.58993628054244E-12
0.02106	2.74341946446539E-12	4.08395397551098E-12	1.93286371360062E-12	2.36931681022011E-12	1.43406017460691E-12	3.2733982246462E-12	4.61393273569179E-12	1.80816282885219E-12	2.40049203140722E-12	2.11991504072326E-12	4.05277875432387E-12	4.23983008144651E-12	2.58754335852986E-12	1.65228672291666E-12	3.17987256108488E-12	3.14869733989778E-12	3.99042831194966E-12	1.77698760766508E-12
0.02108	2.99282123396224E-12	3.36692388820752E-12	1.8705132712264E-12	2.02638937716194E-12	2.21344070428458E-12	3.55397521533016E-12	4.2086548602594E-12	1.55876105935534E-12	1.90168849241351E-12	1.77698760766508E-12	4.05277875432387E-12	3.99042831194966E-12	2.15109026191036E-12	1.27818406867137E-12	2.55636813734275E-12	2.89929557040092E-12	4.11512919669808E-12	1.62111150172955E-12
0.0211	3.2422230034591E-12	2.58754335852986E-12	1.8393380500393E-12	1.96403893478772E-12	2.68106902209118E-12	3.7098513212657E-12	3.86572742720123E-12	1.62111150172955E-12	1.80816282885219E-12	1.24700884748427E-12	4.11512919669808E-12	3.55397521533016E-12	1.99521415597483E-12	9.97607077987414E-13	2.02638937716194E-12	2.58754335852986E-12	3.77220176363991E-12	1.24700884748427E-12
0.02112	3.2733982246462E-12	1.93286371360062E-12	2.3069663678459E-12	1.99521415597483E-12	2.96164601277514E-12	3.89690264838834E-12	3.39809910939463E-12	1.77698760766508E-12	1.96403893478772E-12	5.61153981367921E-13	4.1774796390723E-12	3.33574866702042E-12	2.08873981953615E-12	8.72906193238988E-13	1.68346194410376E-12	2.43166725259432E-12	3.30457344583331E-12	1.09113274154873E-12
0.02114	3.21104778227199E-12	1.43406017460691E-12	2.83694512802671E-12	2.08873981953615E-12	3.14869733989778E-12	4.11512919669808E-12	3.21104778227199E-12	2.18226548309747E-12	2.36931681022011E-12	-1.8705132712264E-13	4.05277875432387E-12	3.14869733989778E-12	2.24461592547168E-12	1.12230796273584E-12	1.68346194410376E-12	2.58754335852986E-12	2.83694512802671E-12	1.34053451104559E-12
0.02116	3.14869733989778E-12	1.12230796273584E-12	3.21104778227199E-12	2.08873981953615E-12	3.2422230034591E-12	4.42688140856915E-12	3.02399645514935E-12	2.43166725259432E-12	2.86812034921382E-12	-6.85854866116347E-13	4.05277875432387E-12	2.99282123396224E-12	2.338141589033E-12	1.27818406867137E-12	1.90168849241351E-12	2.8057699068396E-12	2.40049203140722E-12	1.52758583816823E-12
0.02118	3.02399645514935E-12	9.66431856800308E-13	3.14869733989778E-12	1.93286371360062E-12	3.21104778227199E-12	5.08156105349839E-12	2.99282123396224E-12	2.68106902209118E-12	3.49162477295595E-12	-5.61153981367921E-13	3.89690264838834E-12	2.64989380090407E-12	2.49401769496854E-12	1.52758583816823E-12	2.36931681022011E-12	3.11752211871067E-12	2.11991504072326E-12	1.71463716529087E-12
0.0212	2.96164601277514E-12	8.72906193238988E-13	2.96164601277514E-12	1.90168849241351E-12	3.21104778227199E-12	5.48683892893078E-12	3.2422230034591E-12	2.64989380090407E-12	3.99042831194966E-12	0	3.58515043651727E-12	2.68106902209118E-12	2.68106902209118E-12	1.65228672291666E-12	2.7745946856525E-12	3.36692388820752E-12	2.05756459834904E-12	1.93286371360062E-12
0.02122	3.14869733989778E-12	9.66431856800308E-13	2.64989380090407E-12	1.90168849241351E-12	3.11752211871067E-12	5.26861238062103E-12	3.58515043651727E-12	2.49401769496854E-12	4.11512919669808E-12	5.29978760180814E-13	3.33574866702042E-12	3.11752211871067E-12	2.83694512802671E-12	1.93286371360062E-12	3.14869733989778E-12	3.61632565770438E-12	2.18226548309747E-12	2.27579114665879E-12
0.02124	3.36692388820752E-12	1.30935928985848E-12	2.43166725259432E-12	2.02638937716194E-12	3.11752211871067E-12	4.89450972637575E-12	3.86572742720123E-12	2.46284247378143E-12	4.11512919669808E-12	1.05995752036163E-12	3.05517167633646E-12	3.58515043651727E-12	2.99282123396224E-12	2.15109026191036E-12	3.42927433058174E-12	3.67867610007859E-12	2.24461592547168E-12	2.58754335852986E-12
0.02126	3.58515043651727E-12	1.8393380500393E-12	2.24461592547168E-12	2.08873981953615E-12	2.99282123396224E-12	4.73863362044022E-12	3.92807786957544E-12	2.3069663678459E-12	3.83455220601412E-12	1.24700884748427E-12	2.74341946446539E-12	3.7098513212657E-12	3.02399645514935E-12	2.11991504072326E-12	3.55397521533016E-12	3.7410265424528E-12	2.43166725259432E-12	2.8057699068396E-12
0.02128	3.46044955176884E-12	2.27579114665879E-12	2.02638937716194E-12	2.21344070428458E-12	2.7745946856525E-12	4.58275751450468E-12	3.83455220601412E-12	2.05756459834904E-12	3.58515043651727E-12	1.24700884748427E-12	2.61871857971696E-12	3.42927433058174E-12	2.93047079158803E-12	1.93286371360062E-12	3.36692388820752E-12	3.67867610007859E-12	2.64989380090407E-12	2.86812034921382E-12
0.0213	3.42927433058174E-12	2.40049203140722E-12	1.8705132712264E-12	2.52519291615564E-12	2.61871857971696E-12	4.23983008144651E-12	3.36692388820752E-12	1.74581238647798E-12	3.33574866702042E-12	1.24700884748427E-12	2.46284247378143E-12	3.11752211871067E-12	2.8057699068396E-12	1.8393380500393E-12	3.11752211871067E-12	3.67867610007859E-12	2.68106902209118E-12	2.7745946856525E-12
0.02132	3.2422230034591E-12	2.27579114665879E-12	2.02638937716194E-12	2.7745946856525E-12	2.49401769496854E-12	3.89690264838834E-12	2.86812034921382E-12	1.93286371360062E-12	2.89929557040092E-12	1.24700884748427E-12	2.3069663678459E-12	2.58754335852986E-12	2.58754335852986E-12	1.74581238647798E-12	3.02399645514935E-12	3.80337698482702E-12	2.74341946446539E-12	2.68106902209118E-12
0.02134	3.21104778227199E-12	2.11991504072326E-12	2.36931681022011E-12	2.93047079158803E-12	2.43166725259432E-12	3.58515043651727E-12	2.338141589033E-12	2.40049203140722E-12	2.58754335852986E-12	1.30935928985848E-12	2.18226548309747E-12	2.05756459834904E-12	2.36931681022011E-12	1.74581238647798E-12	3.11752211871067E-12	3.7410265424528E-12	3.14869733989778E-12	2.49401769496854E-12
0.02136	3.05517167633646E-12	2.24461592547168E-12	2.68106902209118E-12	2.99282123396224E-12	2.338141589033E-12	3.33574866702042E-12	2.11991504072326E-12	2.99282123396224E-12	2.15109026191036E-12	1.27818406867137E-12	1.8705132712264E-12	1.65228672291666E-12	2.18226548309747E-12	1.68346194410376E-12	3.30457344583331E-12	3.49162477295595E-12	3.7410265424528E-12	2.11991504072326E-12
0.02138	2.99282123396224E-12	2.52519291615564E-12	2.96164601277514E-12	3.11752211871067E-12	2.338141589033E-12	3.08634689752356E-12	1.99521415597483E-12	3.77220176363991E-12	1.74581238647798E-12	1.27818406867137E-12	1.93286371360062E-12	1.46523539579401E-12	2.15109026191036E-12	1.49641061698112E-12	3.36692388820752E-12	2.61871857971696E-12	3.80337698482702E-12	1.80816282885219E-12
0.0214	2.93047079158803E-12	3.02399645514935E-12	3.14869733989778E-12	3.17987256108488E-12	2.3069663678459E-12	2.96164601277514E-12	1.8705132712264E-12	4.36453096619494E-12	1.37170973223269E-12	1.34053451104559E-12	2.3069663678459E-12	1.52758583816823E-12	2.08873981953615E-12	1.4028849534198E-12	3.49162477295595E-12	1.65228672291666E-12	3.46044955176884E-12	2.24461592547168E-12
0.02142	2.89929557040092E-12	3.36692388820752E-12	3.08634689752356E-12	3.17987256108488E-12	2.21344070428458E-12	2.93047079158803E-12	1.80816282885219E-12	4.58275751450468E-12	1.65228672291666E-12	1.24700884748427E-12	2.93047079158803E-12	1.65228672291666E-12	2.40049203140722E-12	1.52758583816823E-12	3.46044955176884E-12	1.12230796273584E-12	2.89929557040092E-12	3.14869733989778E-12
0.02144	2.83694512802671E-12	3.80337698482702E-12	2.86812034921382E-12	3.14869733989778E-12	2.08873981953615E-12	2.83694512802671E-12	1.58993628054244E-12	4.61393273569179E-12	2.11991504072326E-12	1.27818406867137E-12	3.58515043651727E-12	1.77698760766508E-12	2.99282123396224E-12	1.65228672291666E-12	3.55397521533016E-12	1.15348318392295E-12	2.55636813734275E-12	3.86572742720123E-12
0.02146	2.89929557040092E-12	4.14630441788519E-12	2.96164601277514E-12	2.93047079158803E-12	2.02638937716194E-12	2.86812034921382E-12	1.43406017460691E-12	4.11512919669808E-12	2.3069663678459E-12	1.30935928985848E-12	3.92807786957544E-12	2.05756459834904E-12	3.02399645514935E-12	1.90168849241351E-12	3.61632565770438E-12	1.43406017460691E-12	2.36931681022011E-12	4.33335574500783E-12
0.02148	3.21104778227199E-12	4.27100530263362E-12	3.05517167633646E-12	2.7745946856525E-12	1.8393380500393E-12	3.02399645514935E-12	1.4028849534198E-12	3.49162477295595E-12	2.02638937716194E-12	1.49641061698112E-12	4.1774796390723E-12	2.21344070428458E-12	2.7745946856525E-12	2.24461592547168E-12	3.55397521533016E-12	1.74581238647798E-12	2.55636813734275E-12	4.33335574500783E-12
0.0215	3.83455220601412E-12	4.23983008144651E-12	3.2422230034591E-12	2.8057699068396E-12	1.52758583816823E-12	3.11752211871067E-12	1.52758583816823E-12	3.05517167633646E-12	1.77698760766508E-12	1.68346194410376E-12	4.1774796390723E-12	2.68106902209118E-12	2.58754335852986E-12	2.55636813734275E-12	3.30457344583331E-12	2.11991504072326E-12	2.83694512802671E-12	4.08395397551098E-12
0.02152	4.36453096619494E-12	3.99042831194966E-12	3.39809910939463E-12	2.89929557040092E-12	1.15348318392295E-12	3.08634689752356E-12	1.68346194410376E-12	2.7745946856525E-12	1.80816282885219E-12	1.77698760766508E-12	4.52040707213047E-12	3.11752211871067E-12	2.49401769496854E-12	2.71224424327828E-12	2.8057699068396E-12	2.40049203140722E-12	3.14869733989778E-12	3.64750087889148E-12
0.02154	4.39570618738205E-12	3.33574866702042E-12	3.39809910939463E-12	3.17987256108488E-12	8.10555750864774E-13	2.83694512802671E-12	1.8393380500393E-12	2.58754335852986E-12	2.15109026191036E-12	1.8393380500393E-12	4.1774796390723E-12	3.58515043651727E-12	2.338141589033E-12	2.71224424327828E-12	2.43166725259432E-12	2.64989380090407E-12	3.2733982246462E-12	3.2733982246462E-12
0.02156	4.1774796390723E-12	2.83694512802671E-12	3.17987256108488E-12	3.42927433058174E-12	4.36453096619494E-13	2.338141589033E-12	2.02638937716194E-12	2.3069663678459E-12	2.55636813734275E-12	1.80816282885219E-12	2.46284247378143E-12	3.92807786957544E-12	2.18226548309747E-12	2.52519291615564E-12	2.24461592547168E-12	2.74341946446539E-12	3.39809910939463E-12	2.99282123396224E-12
0.02158	3.64750087889148E-12	2.43166725259432E-12	2.89929557040092E-12	3.58515043651727E-12	6.23504423742134E-14	2.24461592547168E-12	2.21344070428458E-12	2.21344070428458E-12	2.99282123396224E-12	1.77698760766508E-12	1.30935928985848E-12	3.86572742720123E-12	2.11991504072326E-12	2.40049203140722E-12	2.43166725259432E-12	2.83694512802671E-12	3.39809910939463E-12	2.83694512802671E-12
0.0216	3.11752211871067E-12	2.338141589033E-12	2.61871857971696E-12	3.89690264838834E-12	-6.23504423742134E-14	2.74341946446539E-12	2.40049203140722E-12	2.05756459834904E-12	3.39809910939463E-12	1.8393380500393E-12	1.4028849534198E-12	3.42927433058174E-12	2.40049203140722E-12	2.24461592547168E-12	2.64989380090407E-12	2.83694512802671E-12	3.36692388820752E-12	2.71224424327828E-12
0.02162	2.7745946856525E-12	2.21344070428458E-12	2.46284247378143E-12	4.05277875432387E-12	1.24700884748427E-13	3.21104778227199E-12	2.43166725259432E-12	1.96403893478772E-12	3.58515043651727E-12	1.80816282885219E-12	2.11991504072326E-12	3.30457344583331E-12	2.8057699068396E-12	2.27579114665879E-12	2.99282123396224E-12	2.64989380090407E-12	3.2733982246462E-12	2.8057699068396E-12
0.02164	2.71224424327828E-12	2.24461592547168E-12	2.40049203140722E-12	4.05277875432387E-12	7.48205308490561E-13	3.67867610007859E-12	2.58754335852986E-12	2.11991504072326E-12	3.7098513212657E-12	1.93286371360062E-12	2.93047079158803E-12	3.33574866702042E-12	3.2733982246462E-12	2.27579114665879E-12	3.39809910939463E-12	2.40049203140722E-12	3.11752211871067E-12	2.83694512802671E-12
0.02166	2.61871857971696E-12	2.40049203140722E-12	2.338141589033E-12	3.92807786957544E-12	1.65228672291666E-12	3.92807786957544E-12	2.55636813734275E-12	2.338141589033E-12	3.49162477295595E-12	1.8393380500393E-12	3.55397521533016E-12	3.58515043651727E-12	3.67867610007859E-12	2.21344070428458E-12	3.7098513212657E-12	2.27579114665879E-12	3.33574866702042E-12	2.7745946856525E-12
0.02168	2.8057699068396E-12	2.7745946856525E-12	2.3069663678459E-12	3.92807786957544E-12	2.49401769496854E-12	4.02160353313676E-12	2.7745946856525E-12	2.61871857971696E-12	3.30457344583331E-12	1.71463716529087E-12	4.02160353313676E-12	3.77220176363991E-12	4.14630441788519E-12	2.36931681022011E-12	3.7410265424528E-12	2.46284247378143E-12	3.55397521533016E-12	2.7745946856525E-12
0.0217	3.11752211871067E-12	3.08634689752356E-12	2.46284247378143E-12	3.7410265424528E-12	3.33574866702042E-12	4.11512919669808E-12	2.89929557040092E-12	2.93047079158803E-12	3.61632565770438E-12	1.71463716529087E-12	4.36453096619494E-12	3.80337698482702E-12	4.89450972637575E-12	2.36931681022011E-12	3.80337698482702E-12	2.58754335852986E-12	3.39809910939463E-12	2.8057699068396E-12
0.02172	3.36692388820752E-12	3.36692388820752E-12	2.71224424327828E-12	3.33574866702042E-12	3.83455220601412E-12	4.11512919669808E-12	3.08634689752356E-12	3.21104778227199E-12	3.92807786957544E-12	1.96403893478772E-12	4.55158229331758E-12	3.83455220601412E-12	5.51801415011789E-12	2.46284247378143E-12	3.7410265424528E-12	2.55636813734275E-12	3.2422230034591E-12	2.99282123396224E-12
0.02174	3.55397521533016E-12	3.39809910939463E-12	2.99282123396224E-12	3.02399645514935E-12	3.92807786957544E-12	4.23983008144651E-12	3.2733982246462E-12	3.61632565770438E-12	4.02160353313676E-12	2.3069663678459E-12	4.39570618738205E-12	3.67867610007859E-12	5.73624069842763E-12	2.43166725259432E-12	3.7410265424528E-12	2.7745946856525E-12	2.93047079158803E-12	3.17987256108488E-12
0.02176	3.42927433058174E-12	3.30457344583331E-12	3.21104778227199E-12	2.8057699068396E-12	3.7410265424528E-12	4.36453096619494E-12	3.36692388820752E-12	3.99042831194966E-12	4.08395397551098E-12	2.61871857971696E-12	4.05277875432387E-12	3.46044955176884E-12	5.26861238062103E-12	2.36931681022011E-12	3.77220176363991E-12	3.02399645514935E-12	2.27579114665879E-12	3.39809910939463E-12
0.02178	3.21104778227199E-12	3.02399645514935E-12	3.33574866702042E-12	2.89929557040092E-12	3.52279999414306E-12	4.58275751450468E-12	3.42927433058174E-12	4.14630441788519E-12	4.08395397551098E-12	2.86812034921382E-12	3.49162477295595E-12	3.17987256108488E-12	4.55158229331758E-12	2.08873981953615E-12	3.7410265424528E-12	3.36692388820752E-12	1.21583362629716E-12	3.49162477295595E-12
0.0218	3.02399645514935E-12	2.89929557040092E-12	3.39809910939463E-12	3.11752211871067E-12	3.2422230034591E-12	4.58275751450468E-12	3.49162477295595E-12	3.83455220601412E-12	4.1774796390723E-12	3.14869733989778E-12	2.99282123396224E-12	2.86812034921382E-12	3.7098513212657E-12	1.80816282885219E-12	3.7410265424528E-12	3.7098513212657E-12	7.48205308490561E-13	3.80337698482702E-12
0.02182	2.89929557040092E-12	2.86812034921382E-12	3.30457344583331E-12	3.36692388820752E-12	2.74341946446539E-12	4.58275751450468E-12	3.49162477295595E-12	3.42927433058174E-12	4.1774796390723E-12	3.05517167633646E-12	2.68106902209118E-12	2.8057699068396E-12	3.21104778227199E-12	1.46523539579401E-12	3.7098513212657E-12	3.99042831194966E-12	9.35256635613201E-13	4.33335574500783E-12
0.02184	2.83694512802671E-12	2.64989380090407E-12	3.02399645514935E-12	3.49162477295595E-12	2.338141589033E-12	4.45805662975626E-12	3.30457344583331E-12	3.02399645514935E-12	4.08395397551098E-12	2.93047079158803E-12	2.83694512802671E-12	2.8057699068396E-12	2.83694512802671E-12	1.34053451104559E-12	3.36692388820752E-12	4.11512919669808E-12	1.58993628054244E-12	4.52040707213047E-12
0.02186	2.68106902209118E-12	2.46284247378143E-12	2.68106902209118E-12	3.49162477295595E-12	1.99521415597483E-12	4.36453096619494E-12	3.2733982246462E-12	2.93047079158803E-12	3.86572742720123E-12	2.64989380090407E-12	3.21104778227199E-12	2.7745946856525E-12	2.68106902209118E-12	1.21583362629716E-12	2.93047079158803E-12	4.23983008144651E-12	2.11991504072326E-12	3.86572742720123E-12
0.02188	2.43166725259432E-12	2.27579114665879E-12	2.52519291615564E-12	3.39809910939463E-12	1.71463716529087E-12	4.33335574500783E-12	3.55397521533016E-12	2.96164601277514E-12	3.52279999414306E-12	2.21344070428458E-12	3.39809910939463E-12	2.74341946446539E-12	2.58754335852986E-12	1.37170973223269E-12	2.49401769496854E-12	4.30218052382072E-12	2.49401769496854E-12	3.02399645514935E-12
0.0219	2.18226548309747E-12	2.3069663678459E-12	2.55636813734275E-12	3.30457344583331E-12	1.65228672291666E-12	4.08395397551098E-12	4.05277875432387E-12	2.96164601277514E-12	3.17987256108488E-12	1.8705132712264E-12	3.33574866702042E-12	2.71224424327828E-12	2.68106902209118E-12	1.71463716529087E-12	2.3069663678459E-12	4.33335574500783E-12	2.8057699068396E-12	2.40049203140722E-12
0.02192	2.08873981953615E-12	2.24461592547168E-12	2.64989380090407E-12	3.17987256108488E-12	1.62111150172955E-12	3.55397521533016E-12	4.36453096619494E-12	2.89929557040092E-12	2.7745946856525E-12	1.8393380500393E-12	3.11752211871067E-12	2.64989380090407E-12	2.74341946446539E-12	1.99521415597483E-12	2.40049203140722E-12	4.36453096619494E-12	2.8057699068396E-12	1.90168849241351E-12
0.02194	1.96403893478772E-12	2.49401769496854E-12	2.64989380090407E-12	2.93047079158803E-12	1.65228672291666E-12	2.7745946856525E-12	4.55158229331758E-12	2.61871857971696E-12	2.338141589033E-12	2.15109026191036E-12	2.86812034921382E-12	2.64989380090407E-12	2.99282123396224E-12	2.338141589033E-12	2.61871857971696E-12	4.08395397551098E-12	2.8057699068396E-12	1.62111150172955E-12
0.02196	1.96403893478772E-12	2.71224424327828E-12	2.61871857971696E-12	2.40049203140722E-12	1.49641061698112E-12	2.27579114665879E-12	4.27100530263362E-12	2.02638937716194E-12	2.05756459834904E-12	2.55636813734275E-12	2.68106902209118E-12	2.52519291615564E-12	3.17987256108488E-12	2.61871857971696E-12	2.74341946446539E-12	3.80337698482702E-12	2.74341946446539E-12	1.30935928985848E-12
0.02198	2.338141589033E-12	2.8057699068396E-12	2.338141589033E-12	1.99521415597483E-12	1.15348318392295E-12	2.02638937716194E-12	3.89690264838834E-12	1.62111150172955E-12	1.80816282885219E-12	2.55636813734275E-12	2.49401769496854E-12	2.338141589033E-12	3.33574866702042E-12	2.68106902209118E-12	2.99282123396224E-12	3.36692388820752E-12	2.58754335852986E-12	1.30935928985848E-12
0.022	2.8057699068396E-12	2.74341946446539E-12	2.21344070428458E-12	1.58993628054244E-12	9.04081414426094E-13	2.02638937716194E-12	3.61632565770438E-12	1.30935928985848E-12	1.62111150172955E-12	2.21344070428458E-12	2.27579114665879E-12	2.338141589033E-12	3.21104778227199E-12	2.71224424327828E-12	3.30457344583331E-12	2.93047079158803E-12	2.52519291615564E-12	1.55876105935534E-12
0.02202	3.30457344583331E-12	2.36931681022011E-12	2.27579114665879E-12	1.43406017460691E-12	7.48205308490561E-13	1.8393380500393E-12	3.14869733989778E-12	1.12230796273584E-12	1.62111150172955E-12	1.58993628054244E-12	2.15109026191036E-12	2.8057699068396E-12	3.33574866702042E-12	2.74341946446539E-12	3.49162477295595E-12	2.68106902209118E-12	2.43166725259432E-12	1.80816282885219E-12
0.02204	3.64750087889148E-12	1.96403893478772E-12	2.49401769496854E-12	1.58993628054244E-12	9.04081414426094E-13	1.68346194410376E-12	2.7745946856525E-12	9.97607077987414E-13	1.77698760766508E-12	9.04081414426094E-13	2.08873981953615E-12	3.14869733989778E-12	3.52279999414306E-12	2.61871857971696E-12	3.55397521533016E-12	2.71224424327828E-12	2.58754335852986E-12	2.05756459834904E-12
0.02206	3.7098513212657E-12	1.65228672291666E-12	2.68106902209118E-12	1.74581238647798E-12	1.18465840511005E-12	1.77698760766508E-12	2.3069663678459E-12	9.04081414426094E-13	2.08873981953615E-12	6.54679644929241E-13	2.08873981953615E-12	3.49162477295595E-12	3.61632565770438E-12	2.58754335852986E-12	3.46044955176884E-12	2.8057699068396E-12	2.89929557040092E-12	2.05756459834904E-12
0.02208	3.58515043651727E-12	1.58993628054244E-12	2.8057699068396E-12	1.93286371360062E-12	1.30935928985848E-12	2.24461592547168E-12	1.93286371360062E-12	1.12230796273584E-12	2.55636813734275E-12	5.61153981367921E-13	2.15109026191036E-12	3.52279999414306E-12	3.7410265424528E-12	2.61871857971696E-12	3.36692388820752E-12	3.17987256108488E-12	3.36692388820752E-12	2.21344070428458E-12
0.0221	3.39809910939463E-12	1.8705132712264E-12	2.86812034921382E-12	2.15109026191036E-12	1.55876105935534E-12	2.43166725259432E-12	1.58993628054244E-12	1.55876105935534E-12	3.14869733989778E-12	9.66431856800308E-13	1.99521415597483E-12	3.46044955176884E-12	3.77220176363991E-12	2.55636813734275E-12	3.2733982246462E-12	3.52279999414306E-12	3.86572742720123E-12	2.15109026191036E-12
0.02212	3.2422230034591E-12	2.338141589033E-12	2.86812034921382E-12	2.3069663678459E-12	1.62111150172955E-12	2.61871857971696E-12	1.27818406867137E-12	2.15109026191036E-12	3.17987256108488E-12	1.65228672291666E-12	1.58993628054244E-12	3.42927433058174E-12	3.67867610007859E-12	2.49401769496854E-12	3.17987256108488E-12	3.83455220601412E-12	4.23983008144651E-12	2.08873981953615E-12
0.02214	3.2422230034591E-12	2.7745946856525E-12	2.68106902209118E-12	2.55636813734275E-12	1.52758583816823E-12	2.74341946446539E-12	1.12230796273584E-12	2.71224424327828E-12	3.17987256108488E-12	2.338141589033E-12	1.74581238647798E-12	3.49162477295595E-12	3.33574866702042E-12	2.15109026191036E-12	3.17987256108488E-12	4.08395397551098E-12	4.27100530263362E-12	1.96403893478772E-12
0.02216	3.21104778227199E-12	2.89929557040092E-12	2.338141589033E-12	2.58754335852986E-12	1.27818406867137E-12	2.8057699068396E-12	1.34053451104559E-12	3.14869733989778E-12	3.58515043651727E-12	2.7745946856525E-12	2.11991504072326E-12	3.52279999414306E-12	2.99282123396224E-12	1.90168849241351E-12	3.2422230034591E-12	3.67867610007859E-12	4.1774796390723E-12	2.21344070428458E-12
0.02218	3.17987256108488E-12	2.83694512802671E-12	1.96403893478772E-12	2.46284247378143E-12	9.97607077987414E-13	2.64989380090407E-12	1.80816282885219E-12	3.42927433058174E-12	4.05277875432387E-12	2.8057699068396E-12	2.99282123396224E-12	3.49162477295595E-12	2.43166725259432E-12	1.68346194410376E-12	3.67867610007859E-12	3.11752211871067E-12	3.92807786957544E-12	2.93047079158803E-12
0.0222	2.96164601277514E-12	2.71224424327828E-12	1.52758583816823E-12	2.49401769496854E-12	6.23504423742134E-13	2.40049203140722E-12	2.15109026191036E-12	3.58515043651727E-12	4.30218052382072E-12	2.61871857971696E-12	3.52279999414306E-12	3.33574866702042E-12	2.15109026191036E-12	1.58993628054244E-12	4.2086548602594E-12	2.71224424327828E-12	3.49162477295595E-12	3.77220176363991E-12
0.02222	2.83694512802671E-12	2.83694512802671E-12	1.34053451104559E-12	2.61871857971696E-12	3.7410265424528E-13	2.02638937716194E-12	2.18226548309747E-12	3.52279999414306E-12	4.2086548602594E-12	2.36931681022011E-12	3.67867610007859E-12	3.36692388820752E-12	2.05756459834904E-12	1.8393380500393E-12	4.52040707213047E-12	2.68106902209118E-12	3.02399645514935E-12	4.36453096619494E-12
0.02224	2.71224424327828E-12	2.96164601277514E-12	1.49641061698112E-12	2.68106902209118E-12	2.49401769496854E-13	1.80816282885219E-12	2.05756459834904E-12	3.42927433058174E-12	4.08395397551098E-12	2.27579114665879E-12	3.42927433058174E-12	3.30457344583331E-12	2.08873981953615E-12	2.27579114665879E-12	4.30218052382072E-12	2.74341946446539E-12	2.58754335852986E-12	4.48923185094337E-12
0.02226	2.83694512802671E-12	3.11752211871067E-12	1.74581238647798E-12	2.64989380090407E-12	3.11752211871067E-13	1.52758583816823E-12	1.80816282885219E-12	3.17987256108488E-12	4.02160353313676E-12	2.24461592547168E-12	3.11752211871067E-12	2.99282123396224E-12	2.18226548309747E-12	2.64989380090407E-12	3.67867610007859E-12	2.93047079158803E-12	2.15109026191036E-12	4.11512919669808E-12
0.02228	3.39809910939463E-12	3.02399645514935E-12	2.05756459834904E-12	2.46284247378143E-12	4.36453096619494E-13	1.24700884748427E-12	1.71463716529087E-12	3.11752211871067E-12	3.86572742720123E-12	2.15109026191036E-12	2.89929557040092E-12	2.55636813734275E-12	2.21344070428458E-12	3.02399645514935E-12	3.05517167633646E-12	3.36692388820752E-12	1.8705132712264E-12	3.58515043651727E-12
0.0223	3.95925309076255E-12	2.8057699068396E-12	2.18226548309747E-12	2.36931681022011E-12	4.98803538993707E-13	1.15348318392295E-12	1.74581238647798E-12	3.11752211871067E-12	3.64750087889148E-12	1.93286371360062E-12	2.74341946446539E-12	1.99521415597483E-12	2.18226548309747E-12	3.30457344583331E-12	2.64989380090407E-12	3.67867610007859E-12	1.68346194410376E-12	2.96164601277514E-12
0.02232	3.99042831194966E-12	2.52519291615564E-12	2.338141589033E-12	2.55636813734275E-12	6.54679644929241E-13	1.02878229917452E-12	1.8393380500393E-12	3.2733982246462E-12	3.36692388820752E-12	1.62111150172955E-12	2.68106902209118E-12	1.58993628054244E-12	2.27579114665879E-12	3.30457344583331E-12	2.46284247378143E-12	3.7410265424528E-12	1.8705132712264E-12	2.40049203140722E-12
0.02234	3.46044955176884E-12	2.46284247378143E-12	2.24461592547168E-12	2.68106902209118E-12	9.04081414426094E-13	1.30935928985848E-12	2.05756459834904E-12	3.46044955176884E-12	3.14869733989778E-12	1.58993628054244E-12	2.93047079158803E-12	1.62111150172955E-12	2.55636813734275E-12	3.17987256108488E-12	2.61871857971696E-12	3.61632565770438E-12	2.24461592547168E-12	2.40049203140722E-12
0.02236	2.71224424327828E-12	2.52519291615564E-12	2.338141589033E-12	2.86812034921382E-12	1.15348318392295E-12	2.05756459834904E-12	2.08873981953615E-12	3.61632565770438E-12	3.05517167633646E-12	1.80816282885219E-12	3.2422230034591E-12	1.93286371360062E-12	2.86812034921382E-12	3.05517167633646E-12	2.61871857971696E-12	3.30457344583331E-12	2.52519291615564E-12	2.64989380090407E-12
0.02238	1.99521415597483E-12	2.64989380090407E-12	2.43166725259432E-12	3.14869733989778E-12	1.30935928985848E-12	2.7745946856525E-12	2.15109026191036E-12	3.86572742720123E-12	2.99282123396224E-12	2.27579114665879E-12	3.46044955176884E-12	2.55636813734275E-12	3.21104778227199E-12	2.8057699068396E-12	2.55636813734275E-12	3.05517167633646E-12	2.61871857971696E-12	3.02399645514935E-12
0.0224	1.4028849534198E-12	2.58754335852986E-12	2.58754335852986E-12	3.2733982246462E-12	1.4028849534198E-12	3.33574866702042E-12	2.02638937716194E-12	4.11512919669808E-12	3.02399645514935E-12	2.68106902209118E-12	3.52279999414306E-12	3.17987256108488E-12	3.67867610007859E-12	2.68106902209118E-12	2.40049203140722E-12	2.83694512802671E-12	2.64989380090407E-12	3.21104778227199E-12
0.02242	1.02878229917452E-12	2.61871857971696E-12	2.74341946446539E-12	3.49162477295595E-12	1.43406017460691E-12	3.61632565770438E-12	2.05756459834904E-12	4.27100530263362E-12	3.2733982246462E-12	2.8057699068396E-12	3.61632565770438E-12	3.64750087889148E-12	4.08395397551098E-12	2.52519291615564E-12	2.24461592547168E-12	2.55636813734275E-12	2.64989380090407E-12	3.33574866702042E-12
0.02244	9.66431856800308E-13	2.46284247378143E-12	2.99282123396224E-12	3.55397521533016E-12	1.65228672291666E-12	3.58515043651727E-12	2.36931681022011E-12	4.30218052382072E-12	3.80337698482702E-12	2.89929557040092E-12	3.89690264838834E-12	3.95925309076255E-12	4.33335574500783E-12	2.61871857971696E-12	2.24461592547168E-12	2.43166725259432E-12	2.83694512802671E-12	3.33574866702042E-12
0.02246	1.27818406867137E-12	2.27579114665879E-12	3.21104778227199E-12	3.61632565770438E-12	1.90168849241351E-12	3.46044955176884E-12	2.58754335852986E-12	3.92807786957544E-12	4.2086548602594E-12	2.86812034921382E-12	4.2086548602594E-12	4.11512919669808E-12	4.52040707213047E-12	3.14869733989778E-12	2.15109026191036E-12	2.40049203140722E-12	3.02399645514935E-12	3.30457344583331E-12
0.02248	1.77698760766508E-12	2.11991504072326E-12	3.36692388820752E-12	3.61632565770438E-12	2.27579114665879E-12	3.42927433058174E-12	2.64989380090407E-12	3.67867610007859E-12	4.30218052382072E-12	2.96164601277514E-12	4.42688140856915E-12	4.27100530263362E-12	4.33335574500783E-12	3.49162477295595E-12	2.02638937716194E-12	2.36931681022011E-12	3.14869733989778E-12	3.11752211871067E-12
0.0225	2.05756459834904E-12	1.99521415597483E-12	3.30457344583331E-12	3.36692388820752E-12	2.61871857971696E-12	3.36692388820752E-12	2.64989380090407E-12	3.2733982246462E-12	4.11512919669808E-12	3.02399645514935E-12	4.36453096619494E-12	4.52040707213047E-12	3.92807786957544E-12	3.52279999414306E-12	1.90168849241351E-12	2.11991504072326E-12	3.2733982246462E-12	2.89929557040092E-12
0.02252	1.99521415597483E-12	1.90168849241351E-12	3.17987256108488E-12	2.89929557040092E-12	2.93047079158803E-12	3.2422230034591E-12	2.71224424327828E-12	2.86812034921382E-12	3.95925309076255E-12	2.86812034921382E-12	4.1774796390723E-12	4.89450972637575E-12	3.52279999414306E-12	3.17987256108488E-12	1.93286371360062E-12	1.65228672291666E-12	2.99282123396224E-12	2.86812034921382E-12
0.02254	2.02638937716194E-12	1.8393380500393E-12	2.8057699068396E-12	2.49401769496854E-12	3.36692388820752E-12	3.02399645514935E-12	2.74341946446539E-12	2.71224424327828E-12	3.83455220601412E-12	2.49401769496854E-12	3.83455220601412E-12	5.29978760180814E-12	3.11752211871067E-12	2.61871857971696E-12	2.08873981953615E-12	1.46523539579401E-12	2.52519291615564E-12	2.96164601277514E-12
0.02256	1.99521415597483E-12	1.8705132712264E-12	2.46284247378143E-12	2.18226548309747E-12	3.36692388820752E-12	2.89929557040092E-12	2.68106902209118E-12	2.43166725259432E-12	3.77220176363991E-12	2.02638937716194E-12	3.55397521533016E-12	5.61153981367921E-12	2.99282123396224E-12	2.21344070428458E-12	2.36931681022011E-12	1.68346194410376E-12	2.18226548309747E-12	3.30457344583331E-12
0.02258	2.05756459834904E-12	1.93286371360062E-12	2.3069663678459E-12	1.8705132712264E-12	3.21104778227199E-12	3.02399645514935E-12	2.68106902209118E-12	2.338141589033E-12	3.67867610007859E-12	1.55876105935534E-12	3.17987256108488E-12	5.64271503486631E-12	3.33574866702042E-12	2.02638937716194E-12	2.8057699068396E-12	2.02638937716194E-12	2.21344070428458E-12	3.92807786957544E-12
0.0226	2.15109026191036E-12	1.77698760766508E-12	2.58754335852986E-12	1.71463716529087E-12	2.93047079158803E-12	3.21104778227199E-12	2.61871857971696E-12	2.05756459834904E-12	3.7410265424528E-12	1.18465840511005E-12	2.7745946856525E-12	5.36213804418235E-12	3.83455220601412E-12	2.08873981953615E-12	3.14869733989778E-12	2.58754335852986E-12	2.49401769496854E-12	4.27100530263362E-12
0.02262	2.338141589033E-12	1.65228672291666E-12	2.89929557040092E-12	1.65228672291666E-12	2.58754335852986E-12	3.42927433058174E-12	2.93047079158803E-12	1.93286371360062E-12	3.67867610007859E-12	1.12230796273584E-12	2.49401769496854E-12	4.89450972637575E-12	4.2086548602594E-12	2.21344070428458E-12	3.33574866702042E-12	3.11752211871067E-12	2.64989380090407E-12	4.1774796390723E-12
0.02264	2.68106902209118E-12	1.65228672291666E-12	3.05517167633646E-12	1.8705132712264E-12	2.27579114665879E-12	3.58515043651727E-12	3.30457344583331E-12	2.02638937716194E-12	3.61632565770438E-12	1.24700884748427E-12	2.15109026191036E-12	4.36453096619494E-12	4.45805662975626E-12	2.21344070428458E-12	3.39809910939463E-12	3.49162477295595E-12	2.8057699068396E-12	3.52279999414306E-12
0.02266	2.96164601277514E-12	1.80816282885219E-12	3.05517167633646E-12	1.8705132712264E-12	2.02638937716194E-12	3.7410265424528E-12	3.61632565770438E-12	2.24461592547168E-12	3.55397521533016E-12	1.46523539579401E-12	1.90168849241351E-12	3.7098513212657E-12	4.30218052382072E-12	1.99521415597483E-12	3.58515043651727E-12	3.7410265424528E-12	3.11752211871067E-12	2.68106902209118E-12
0.02268	3.67867610007859E-12	1.96403893478772E-12	2.86812034921382E-12	1.99521415597483E-12	1.74581238647798E-12	3.7410265424528E-12	3.7098513212657E-12	2.61871857971696E-12	3.55397521533016E-12	1.71463716529087E-12	1.96403893478772E-12	3.14869733989778E-12	3.89690264838834E-12	1.74581238647798E-12	3.89690264838834E-12	3.89690264838834E-12	3.33574866702042E-12	1.8393380500393E-12
0.0227	4.33335574500783E-12	2.02638937716194E-12	2.64989380090407E-12	2.21344070428458E-12	1.58993628054244E-12	3.7410265424528E-12	3.7410265424528E-12	2.83694512802671E-12	3.61632565770438E-12	2.02638937716194E-12	2.3069663678459E-12	2.61871857971696E-12	3.21104778227199E-12	1.49641061698112E-12	4.08395397551098E-12	4.02160353313676E-12	3.30457344583331E-12	1.4028849534198E-12
0.02272	4.6451079568789E-12	1.90168849241351E-12	2.24461592547168E-12	2.74341946446539E-12	1.62111150172955E-12	3.80337698482702E-12	3.80337698482702E-12	3.2422230034591E-12	3.67867610007859E-12	2.43166725259432E-12	2.93047079158803E-12	2.27579114665879E-12	2.55636813734275E-12	1.37170973223269E-12	4.02160353313676E-12	4.08395397551098E-12	3.2733982246462E-12	1.4028849534198E-12
0.02274	4.73863362044022E-12	2.05756459834904E-12	1.96403893478772E-12	3.2733982246462E-12	1.8393380500393E-12	3.83455220601412E-12	3.61632565770438E-12	3.52279999414306E-12	3.64750087889148E-12	2.86812034921382E-12	3.42927433058174E-12	1.93286371360062E-12	1.96403893478772E-12	1.49641061698112E-12	3.80337698482702E-12	4.14630441788519E-12	3.21104778227199E-12	1.80816282885219E-12
0.02276	4.55158229331758E-12	1.99521415597483E-12	1.8393380500393E-12	3.77220176363991E-12	2.24461592547168E-12	3.89690264838834E-12	3.46044955176884E-12	3.7410265424528E-12	3.55397521533016E-12	3.21104778227199E-12	3.77220176363991E-12	1.93286371360062E-12	1.68346194410376E-12	1.68346194410376E-12	3.55397521533016E-12	4.2086548602594E-12	3.30457344583331E-12	2.24461592547168E-12
0.02278	4.27100530263362E-12	2.08873981953615E-12	2.11991504072326E-12	3.77220176363991E-12	2.46284247378143E-12	3.99042831194966E-12	3.36692388820752E-12	3.86572742720123E-12	3.36692388820752E-12	3.14869733989778E-12	3.86572742720123E-12	1.99521415597483E-12	1.74581238647798E-12	1.93286371360062E-12	3.42927433058174E-12	4.11512919669808E-12	3.64750087889148E-12	2.8057699068396E-12
0.0228	4.11512919669808E-12	2.15109026191036E-12	2.40049203140722E-12	3.55397521533016E-12	2.55636813734275E-12	3.86572742720123E-12	3.2733982246462E-12	3.7410265424528E-12	3.11752211871067E-12	2.89929557040092E-12	3.83455220601412E-12	2.15109026191036E-12	2.08873981953615E-12	2.08873981953615E-12	3.42927433058174E-12	3.7410265424528E-12	4.05277875432387E-12	3.33574866702042E-12
0.02282	4.02160353313676E-12	2.21344070428458E-12	2.83694512802671E-12	3.02399645514935E-12	2.49401769496854E-12	3.58515043651727E-12	3.14869733989778E-12	3.55397521533016E-12	2.83694512802671E-12	2.49401769496854E-12	3.7410265424528E-12	2.24461592547168E-12	2.338141589033E-12	2.08873981953615E-12	3.49162477295595E-12	3.36692388820752E-12	4.42688140856915E-12	3.52279999414306E-12
0.02284	3.92807786957544E-12	2.27579114665879E-12	2.7745946856525E-12	2.74341946446539E-12	2.3069663678459E-12	3.42927433058174E-12	2.89929557040092E-12	3.2733982246462E-12	2.7745946856525E-12	2.05756459834904E-12	3.7098513212657E-12	2.46284247378143E-12	2.68106902209118E-12	2.08873981953615E-12	3.55397521533016E-12	3.17987256108488E-12	4.73863362044022E-12	3.64750087889148E-12
0.02286	3.7098513212657E-12	2.3069663678459E-12	2.55636813734275E-12	2.55636813734275E-12	2.05756459834904E-12	3.55397521533016E-12	2.49401769496854E-12	3.11752211871067E-12	2.52519291615564E-12	1.65228672291666E-12	3.52279999414306E-12	2.7745946856525E-12	2.86812034921382E-12	1.80816282885219E-12	3.36692388820752E-12	2.96164601277514E-12	4.95686016874997E-12	3.42927433058174E-12
0.02288	3.36692388820752E-12	2.36931681022011E-12	2.11991504072326E-12	2.68106902209118E-12	1.77698760766508E-12	3.77220176363991E-12	2.11991504072326E-12	3.17987256108488E-12	2.11991504072326E-12	1.34053451104559E-12	2.99282123396224E-12	2.89929557040092E-12	3.14869733989778E-12	1.46523539579401E-12	2.83694512802671E-12	2.93047079158803E-12	4.92568494756286E-12	3.21104778227199E-12
0.0229	3.14869733989778E-12	2.3069663678459E-12	1.90168849241351E-12	2.99282123396224E-12	1.49641061698112E-12	3.92807786957544E-12	1.90168849241351E-12	3.2422230034591E-12	1.80816282885219E-12	1.12230796273584E-12	2.86812034921382E-12	2.99282123396224E-12	3.39809910939463E-12	1.15348318392295E-12	2.52519291615564E-12	3.17987256108488E-12	4.6451079568789E-12	2.89929557040092E-12
0.02292	3.02399645514935E-12	2.36931681022011E-12	1.62111150172955E-12	3.2733982246462E-12	1.37170973223269E-12	4.23983008144651E-12	1.90168849241351E-12	3.33574866702042E-12	1.80816282885219E-12	1.12230796273584E-12	3.33574866702042E-12	3.02399645514935E-12	3.58515043651727E-12	1.09113274154873E-12	2.36931681022011E-12	3.61632565770438E-12	4.33335574500783E-12	2.7745946856525E-12
0.02294	3.05517167633646E-12	2.27579114665879E-12	1.49641061698112E-12	3.39809910939463E-12	1.34053451104559E-12	4.36453096619494E-12	2.18226548309747E-12	3.46044955176884E-12	2.36931681022011E-12	1.21583362629716E-12	3.89690264838834E-12	3.08634689752356E-12	3.7098513212657E-12	1.37170973223269E-12	2.64989380090407E-12	3.80337698482702E-12	4.08395397551098E-12	2.74341946446539E-12
0.02296	3.02399645514935E-12	2.02638937716194E-12	1.74581238647798E-12	3.39809910939463E-12	1.43406017460691E-12	4.36453096619494E-12	2.49401769496854E-12	3.49162477295595E-12	2.89929557040092E-12	1.58993628054244E-12	3.99042831194966E-12	3.2733982246462E-12	3.67867610007859E-12	1.8393380500393E-12	3.11752211871067E-12	3.58515043651727E-12	3.86572742720123E-12	2.96164601277514E-12
0.02298	3.11752211871067E-12	1.96403893478772E-12	2.15109026191036E-12	3.42927433058174E-12	1.55876105935534E-12	4.23983008144651E-12	2.89929557040092E-12	3.61632565770438E-12	3.55397521533016E-12	1.90168849241351E-12	3.77220176363991E-12	3.36692388820752E-12	3.39809910939463E-12	2.55636813734275E-12	3.39809910939463E-12	3.33574866702042E-12	3.61632565770438E-12	3.49162477295595E-12
0.023	3.14869733989778E-12	2.24461592547168E-12	2.68106902209118E-12	3.36692388820752E-12	1.62111150172955E-12	4.14630441788519E-12	3.02399645514935E-12	3.61632565770438E-12	4.05277875432387E-12	2.11991504072326E-12	3.64750087889148E-12	3.42927433058174E-12	3.21104778227199E-12	3.2733982246462E-12	3.80337698482702E-12	3.49162477295595E-12	3.33574866702042E-12	3.89690264838834E-12
0.02302	3.17987256108488E-12	2.64989380090407E-12	2.86812034921382E-12	3.33574866702042E-12	1.21583362629716E-12	3.92807786957544E-12	3.2422230034591E-12	3.58515043651727E-12	4.33335574500783E-12	2.05756459834904E-12	3.49162477295595E-12	3.52279999414306E-12	3.17987256108488E-12	3.67867610007859E-12	3.89690264838834E-12	3.67867610007859E-12	3.17987256108488E-12	4.02160353313676E-12
0.02304	3.33574866702042E-12	2.83694512802671E-12	3.02399645514935E-12	3.2422230034591E-12	8.72906193238988E-13	3.55397521533016E-12	3.21104778227199E-12	3.33574866702042E-12	4.55158229331758E-12	1.99521415597483E-12	3.2422230034591E-12	3.58515043651727E-12	3.2733982246462E-12	3.58515043651727E-12	3.89690264838834E-12	3.52279999414306E-12	3.2422230034591E-12	3.89690264838834E-12
0.02306	3.67867610007859E-12	2.74341946446539E-12	3.02399645514935E-12	3.11752211871067E-12	3.42927433058174E-13	3.05517167633646E-12	3.2422230034591E-12	3.17987256108488E-12	4.42688140856915E-12	1.74581238647798E-12	3.21104778227199E-12	3.83455220601412E-12	3.55397521533016E-12	2.93047079158803E-12	3.89690264838834E-12	3.2422230034591E-12	3.33574866702042E-12	3.80337698482702E-12
0.02308	4.02160353313676E-12	2.3069663678459E-12	2.8057699068396E-12	2.83694512802671E-12	-1.24700884748427E-13	2.55636813734275E-12	3.39809910939463E-12	2.89929557040092E-12	4.1774796390723E-12	1.46523539579401E-12	3.33574866702042E-12	4.08395397551098E-12	3.89690264838834E-12	2.338141589033E-12	3.86572742720123E-12	3.14869733989778E-12	3.36692388820752E-12	3.61632565770438E-12
0.0231	4.05277875432387E-12	1.74581238647798E-12	2.61871857971696E-12	2.64989380090407E-12	-4.05277875432387E-13	2.18226548309747E-12	3.67867610007859E-12	2.83694512802671E-12	3.7098513212657E-12	1.15348318392295E-12	3.55397521533016E-12	4.27100530263362E-12	4.2086548602594E-12	1.74581238647798E-12	4.02160353313676E-12	2.99282123396224E-12	3.36692388820752E-12	3.2733982246462E-12
0.02312	3.52279999414306E-12	1.49641061698112E-12	2.3069663678459E-12	2.55636813734275E-12	-2.8057699068396E-13	2.08873981953615E-12	3.64750087889148E-12	2.49401769496854E-12	3.39809910939463E-12	8.72906193238988E-13	3.55397521533016E-12	4.2086548602594E-12	4.23983008144651E-12	1.34053451104559E-12	4.30218052382072E-12	2.89929557040092E-12	3.46044955176884E-12	3.14869733989778E-12
0.02314	3.05517167633646E-12	1.62111150172955E-12	2.24461592547168E-12	2.64989380090407E-12	1.8705132712264E-13	2.18226548309747E-12	3.49162477295595E-12	2.338141589033E-12	3.14869733989778E-12	5.61153981367921E-13	3.46044955176884E-12	4.08395397551098E-12	3.99042831194966E-12	1.24700884748427E-12	4.58275751450468E-12	2.89929557040092E-12	3.42927433058174E-12	3.02399645514935E-12
0.02316	2.93047079158803E-12	1.8705132712264E-12	2.05756459834904E-12	2.8057699068396E-12	8.41730972051881E-13	2.24461592547168E-12	3.46044955176884E-12	2.18226548309747E-12	3.11752211871067E-12	2.8057699068396E-13	3.30457344583331E-12	4.05277875432387E-12	3.61632565770438E-12	1.30935928985848E-12	4.58275751450468E-12	3.11752211871067E-12	3.17987256108488E-12	3.02399645514935E-12
0.02318	2.93047079158803E-12	2.18226548309747E-12	1.99521415597483E-12	2.8057699068396E-12	1.65228672291666E-12	2.36931681022011E-12	3.55397521533016E-12	2.24461592547168E-12	3.30457344583331E-12	2.49401769496854E-13	3.30457344583331E-12	3.86572742720123E-12	3.2733982246462E-12	1.65228672291666E-12	4.36453096619494E-12	3.21104778227199E-12	2.99282123396224E-12	3.30457344583331E-12
0.0232	2.86812034921382E-12	2.43166725259432E-12	2.05756459834904E-12	2.89929557040092E-12	2.18226548309747E-12	2.49401769496854E-12	3.83455220601412E-12	2.49401769496854E-12	3.58515043651727E-12	5.61153981367921E-13	3.49162477295595E-12	3.58515043651727E-12	3.11752211871067E-12	2.15109026191036E-12	3.92807786957544E-12	3.21104778227199E-12	2.74341946446539E-12	3.61632565770438E-12
0.02322	2.93047079158803E-12	2.64989380090407E-12	2.24461592547168E-12	2.89929557040092E-12	2.46284247378143E-12	2.49401769496854E-12	4.02160353313676E-12	2.61871857971696E-12	4.08395397551098E-12	1.12230796273584E-12	3.77220176363991E-12	3.2733982246462E-12	3.14869733989778E-12	2.74341946446539E-12	3.2733982246462E-12	3.14869733989778E-12	2.49401769496854E-12	3.86572742720123E-12
0.02324	3.21104778227199E-12	2.7745946856525E-12	2.52519291615564E-12	2.93047079158803E-12	2.40049203140722E-12	2.3069663678459E-12	4.11512919669808E-12	2.89929557040092E-12	4.61393273569179E-12	1.65228672291666E-12	3.7410265424528E-12	3.02399645514935E-12	3.39809910939463E-12	3.17987256108488E-12	2.58754335852986E-12	3.05517167633646E-12	2.338141589033E-12	3.99042831194966E-12
0.02326	3.33574866702042E-12	2.83694512802671E-12	2.93047079158803E-12	2.89929557040092E-12	2.338141589033E-12	2.02638937716194E-12	4.11512919669808E-12	2.99282123396224E-12	5.01921061112418E-12	1.8705132712264E-12	3.7098513212657E-12	2.89929557040092E-12	3.61632565770438E-12	3.39809910939463E-12	2.15109026191036E-12	3.05517167633646E-12	2.338141589033E-12	4.11512919669808E-12
0.02328	3.7410265424528E-12	2.68106902209118E-12	3.2733982246462E-12	2.7745946856525E-12	2.24461592547168E-12	2.05756459834904E-12	4.08395397551098E-12	3.17987256108488E-12	4.98803538993707E-12	1.80816282885219E-12	3.86572742720123E-12	2.89929557040092E-12	3.61632565770438E-12	3.52279999414306E-12	1.8393380500393E-12	3.58515043651727E-12	2.49401769496854E-12	4.14630441788519E-12
0.0233	3.83455220601412E-12	2.43166725259432E-12	3.49162477295595E-12	2.68106902209118E-12	2.15109026191036E-12	2.24461592547168E-12	3.80337698482702E-12	3.2733982246462E-12	4.58275751450468E-12	1.49641061698112E-12	3.95925309076255E-12	3.14869733989778E-12	3.42927433058174E-12	3.55397521533016E-12	1.80816282885219E-12	4.27100530263362E-12	2.55636813734275E-12	3.99042831194966E-12
0.02332	3.67867610007859E-12	2.46284247378143E-12	3.83455220601412E-12	2.74341946446539E-12	2.05756459834904E-12	2.46284247378143E-12	3.42927433058174E-12	3.39809910939463E-12	3.83455220601412E-12	1.09113274154873E-12	4.05277875432387E-12	3.39809910939463E-12	3.36692388820752E-12	3.52279999414306E-12	1.80816282885219E-12	4.73863362044022E-12	2.7745946856525E-12	3.64750087889148E-12
0.02334	3.2422230034591E-12	2.86812034921382E-12	4.08395397551098E-12	2.7745946856525E-12	1.96403893478772E-12	2.86812034921382E-12	2.99282123396224E-12	3.46044955176884E-12	3.2733982246462E-12	8.72906193238988E-13	3.86572742720123E-12	3.61632565770438E-12	3.55397521533016E-12	3.49162477295595E-12	1.74581238647798E-12	4.89450972637575E-12	3.17987256108488E-12	3.33574866702042E-12
0.02336	2.71224424327828E-12	3.33574866702042E-12	3.7098513212657E-12	2.8057699068396E-12	1.93286371360062E-12	3.30457344583331E-12	2.64989380090407E-12	3.42927433058174E-12	2.8057699068396E-12	8.10555750864774E-13	3.55397521533016E-12	3.49162477295595E-12	3.77220176363991E-12	3.2422230034591E-12	1.30935928985848E-12	4.70745839925311E-12	3.42927433058174E-12	3.11752211871067E-12
0.02338	2.18226548309747E-12	3.61632565770438E-12	2.64989380090407E-12	2.93047079158803E-12	2.05756459834904E-12	3.7410265424528E-12	2.338141589033E-12	3.36692388820752E-12	2.49401769496854E-12	1.02878229917452E-12	3.14869733989778E-12	3.11752211871067E-12	3.99042831194966E-12	3.14869733989778E-12	8.41730972051881E-13	4.48923185094337E-12	3.52279999414306E-12	2.96164601277514E-12
0.0234	1.49641061698112E-12	3.52279999414306E-12	1.43406017460691E-12	2.96164601277514E-12	2.08873981953615E-12	3.92807786957544E-12	2.21344070428458E-12	3.21104778227199E-12	2.11991504072326E-12	1.24700884748427E-12	2.99282123396224E-12	2.36931681022011E-12	4.11512919669808E-12	3.17987256108488E-12	1.12230796273584E-12	4.11512919669808E-12	3.42927433058174E-12	2.83694512802671E-12
0.02342	1.49641061698112E-12	2.99282123396224E-12	5.29978760180814E-13	3.17987256108488E-12	2.11991504072326E-12	4.02160353313676E-12	2.43166725259432E-12	3.05517167633646E-12	1.71463716529087E-12	1.52758583816823E-12	2.93047079158803E-12	1.71463716529087E-12	4.08395397551098E-12	3.2733982246462E-12	1.93286371360062E-12	3.49162477295595E-12	3.17987256108488E-12	2.68106902209118E-12
0.02344	1.96403893478772E-12	2.27579114665879E-12	-1.55876105935534E-13	3.2733982246462E-12	2.11991504072326E-12	4.05277875432387E-12	2.83694512802671E-12	2.71224424327828E-12	1.21583362629716E-12	1.62111150172955E-12	3.05517167633646E-12	1.24700884748427E-12	3.89690264838834E-12	3.21104778227199E-12	2.64989380090407E-12	2.89929557040092E-12	2.93047079158803E-12	2.46284247378143E-12
0.02346	2.8057699068396E-12	1.58993628054244E-12	-4.05277875432387E-13	3.14869733989778E-12	2.11991504072326E-12	3.92807786957544E-12	3.05517167633646E-12	2.24461592547168E-12	9.97607077987414E-13	1.71463716529087E-12	3.08634689752356E-12	1.09113274154873E-12	3.7410265424528E-12	3.17987256108488E-12	3.2733982246462E-12	2.58754335852986E-12	2.7745946856525E-12	2.338141589033E-12
0.02348	3.61632565770438E-12	1.12230796273584E-12	-2.18226548309747E-13	2.71224424327828E-12	2.18226548309747E-12	3.80337698482702E-12	3.14869733989778E-12	1.93286371360062E-12	8.10555750864774E-13	1.58993628054244E-12	3.14869733989778E-12	1.12230796273584E-12	3.7098513212657E-12	3.14869733989778E-12	3.77220176363991E-12	2.46284247378143E-12	2.7745946856525E-12	2.08873981953615E-12
0.0235	3.92807786957544E-12	1.05995752036163E-12	4.36453096619494E-13	2.3069663678459E-12	2.27579114665879E-12	3.64750087889148E-12	3.2422230034591E-12	1.65228672291666E-12	9.04081414426094E-13	1.58993628054244E-12	3.2733982246462E-12	1.34053451104559E-12	3.7098513212657E-12	3.2422230034591E-12	4.23983008144651E-12	2.7745946856525E-12	3.11752211871067E-12	1.99521415597483E-12
0.02352	3.99042831194966E-12	1.21583362629716E-12	1.55876105935534E-12	2.21344070428458E-12	2.27579114665879E-12	3.49162477295595E-12	3.17987256108488E-12	1.65228672291666E-12	1.15348318392295E-12	1.8705132712264E-12	3.55397521533016E-12	1.55876105935534E-12	3.58515043651727E-12	3.21104778227199E-12	4.33335574500783E-12	3.05517167633646E-12	3.67867610007859E-12	1.99521415597483E-12
0.02354	3.86572742720123E-12	1.43406017460691E-12	2.58754335852986E-12	2.49401769496854E-12	2.24461592547168E-12	3.33574866702042E-12	3.17987256108488E-12	1.77698760766508E-12	1.52758583816823E-12	2.02638937716194E-12	3.67867610007859E-12	1.8393380500393E-12	3.33574866702042E-12	3.08634689752356E-12	4.2086548602594E-12	3.36692388820752E-12	4.2086548602594E-12	2.11991504072326E-12
0.02356	3.77220176363991E-12	1.68346194410376E-12	3.33574866702042E-12	2.7745946856525E-12	2.18226548309747E-12	3.11752211871067E-12	3.08634689752356E-12	2.15109026191036E-12	1.8393380500393E-12	1.65228672291666E-12	3.46044955176884E-12	2.338141589033E-12	3.05517167633646E-12	2.93047079158803E-12	4.14630441788519E-12	3.61632565770438E-12	4.39570618738205E-12	2.05756459834904E-12
0.02358	3.55397521533016E-12	1.80816282885219E-12	3.7410265424528E-12	3.08634689752356E-12	2.02638937716194E-12	3.02399645514935E-12	2.83694512802671E-12	2.58754335852986E-12	2.40049203140722E-12	1.21583362629716E-12	3.2422230034591E-12	3.02399645514935E-12	2.8057699068396E-12	2.61871857971696E-12	4.05277875432387E-12	3.61632565770438E-12	4.27100530263362E-12	1.77698760766508E-12
0.0236	3.42927433058174E-12	1.8705132712264E-12	3.80337698482702E-12	3.2733982246462E-12	1.90168849241351E-12	2.93047079158803E-12	2.74341946446539E-12	3.08634689752356E-12	2.86812034921382E-12	8.72906193238988E-13	2.83694512802671E-12	3.7410265424528E-12	2.55636813734275E-12	2.27579114665879E-12	3.86572742720123E-12	3.42927433058174E-12	3.99042831194966E-12	1.71463716529087E-12
0.02362	3.14869733989778E-12	1.80816282885219E-12	3.36692388820752E-12	3.36692388820752E-12	1.77698760766508E-12	2.99282123396224E-12	2.58754335852986E-12	3.49162477295595E-12	3.21104778227199E-12	6.23504423742134E-13	2.43166725259432E-12	4.23983008144651E-12	2.43166725259432E-12	1.8393380500393E-12	3.58515043651727E-12	3.21104778227199E-12	3.49162477295595E-12	1.8393380500393E-12
0.02364	2.93047079158803E-12	1.68346194410376E-12	2.71224424327828E-12	3.55397521533016E-12	1.71463716529087E-12	2.93047079158803E-12	2.43166725259432E-12	3.83455220601412E-12	3.33574866702042E-12	3.7410265424528E-13	2.40049203140722E-12	4.55158229331758E-12	2.338141589033E-12	1.55876105935534E-12	3.33574866702042E-12	2.74341946446539E-12	3.02399645514935E-12	1.99521415597483E-12
0.02366	2.55636813734275E-12	1.55876105935534E-12	1.8393380500393E-12	3.67867610007859E-12	1.58993628054244E-12	2.86812034921382E-12	2.58754335852986E-12	4.08395397551098E-12	3.33574866702042E-12	3.7410265424528E-13	2.55636813734275E-12	4.76980884162733E-12	2.24461592547168E-12	1.55876105935534E-12	3.14869733989778E-12	2.40049203140722E-12	2.64989380090407E-12	2.11991504072326E-12
0.02368	2.40049203140722E-12	1.58993628054244E-12	1.05995752036163E-12	3.86572742720123E-12	1.62111150172955E-12	2.93047079158803E-12	2.93047079158803E-12	4.14630441788519E-12	3.33574866702042E-12	5.92329202555027E-13	2.71224424327828E-12	4.76980884162733E-12	2.27579114665879E-12	1.68346194410376E-12	3.02399645514935E-12	2.338141589033E-12	2.49401769496854E-12	2.15109026191036E-12
0.0237	2.40049203140722E-12	1.68346194410376E-12	7.79380529677668E-13	3.95925309076255E-12	1.62111150172955E-12	3.11752211871067E-12	3.2733982246462E-12	4.23983008144651E-12	3.49162477295595E-12	9.97607077987414E-13	2.58754335852986E-12	4.55158229331758E-12	2.40049203140722E-12	1.8393380500393E-12	3.08634689752356E-12	2.71224424327828E-12	2.40049203140722E-12	2.18226548309747E-12
0.02372	2.49401769496854E-12	1.8705132712264E-12	9.35256635613201E-13	4.08395397551098E-12	1.68346194410376E-12	3.2422230034591E-12	3.52279999414306E-12	4.23983008144651E-12	3.55397521533016E-12	1.27818406867137E-12	2.36931681022011E-12	4.14630441788519E-12	2.7745946856525E-12	2.15109026191036E-12	3.39809910939463E-12	3.2733982246462E-12	2.338141589033E-12	2.24461592547168E-12
0.02374	2.64989380090407E-12	2.24461592547168E-12	1.37170973223269E-12	4.08395397551098E-12	1.71463716529087E-12	3.52279999414306E-12	3.33574866702042E-12	4.2086548602594E-12	3.46044955176884E-12	1.52758583816823E-12	2.21344070428458E-12	3.55397521533016E-12	3.2422230034591E-12	2.52519291615564E-12	3.99042831194966E-12	3.39809910939463E-12	2.18226548309747E-12	2.21344070428458E-12
0.02376	2.68106902209118E-12	2.58754335852986E-12	1.90168849241351E-12	3.99042831194966E-12	1.68346194410376E-12	3.61632565770438E-12	2.89929557040092E-12	4.05277875432387E-12	3.11752211871067E-12	1.68346194410376E-12	1.93286371360062E-12	2.99282123396224E-12	3.46044955176884E-12	2.89929557040092E-12	4.05277875432387E-12	3.2422230034591E-12	2.05756459834904E-12	2.3069663678459E-12
0.02378	2.64989380090407E-12	3.02399645514935E-12	2.46284247378143E-12	3.89690264838834E-12	1.8705132712264E-12	3.80337698482702E-12	2.43166725259432E-12	3.7410265424528E-12	2.7745946856525E-12	1.68346194410376E-12	1.80816282885219E-12	2.68106902209118E-12	3.64750087889148E-12	3.30457344583331E-12	3.80337698482702E-12	2.89929557040092E-12	1.99521415597483E-12	2.40049203140722E-12
0.0238	2.58754335852986E-12	3.7410265424528E-12	2.74341946446539E-12	3.67867610007859E-12	1.93286371360062E-12	3.89690264838834E-12	2.15109026191036E-12	3.61632565770438E-12	2.64989380090407E-12	1.65228672291666E-12	1.96403893478772E-12	2.55636813734275E-12	3.7410265424528E-12	3.52279999414306E-12	3.30457344583331E-12	2.46284247378143E-12	2.05756459834904E-12	2.52519291615564E-12
0.02382	2.96164601277514E-12	4.30218052382072E-12	2.74341946446539E-12	3.49162477295595E-12	2.15109026191036E-12	3.95925309076255E-12	2.08873981953615E-12	3.55397521533016E-12	2.74341946446539E-12	1.52758583816823E-12	2.36931681022011E-12	2.64989380090407E-12	3.7410265424528E-12	3.61632565770438E-12	2.83694512802671E-12	2.11991504072326E-12	2.02638937716194E-12	2.61871857971696E-12
0.02384	3.33574866702042E-12	4.42688140856915E-12	2.8057699068396E-12	3.30457344583331E-12	2.36931681022011E-12	3.95925309076255E-12	2.15109026191036E-12	3.2733982246462E-12	3.11752211871067E-12	1.30935928985848E-12	2.86812034921382E-12	2.83694512802671E-12	3.55397521533016E-12	3.49162477295595E-12	2.64989380090407E-12	2.05756459834904E-12	1.96403893478772E-12	2.7745946856525E-12
0.02386	3.2422230034591E-12	4.33335574500783E-12	2.99282123396224E-12	3.2422230034591E-12	2.83694512802671E-12	3.7410265424528E-12	2.15109026191036E-12	2.86812034921382E-12	3.58515043651727E-12	8.72906193238988E-13	3.11752211871067E-12	3.14869733989778E-12	3.30457344583331E-12	3.2733982246462E-12	2.8057699068396E-12	2.18226548309747E-12	2.11991504072326E-12	2.93047079158803E-12
0.02388	2.52519291615564E-12	4.08395397551098E-12	3.2733982246462E-12	3.14869733989778E-12	3.21104778227199E-12	3.61632565770438E-12	2.15109026191036E-12	2.58754335852986E-12	3.92807786957544E-12	9.04081414426094E-13	3.36692388820752E-12	3.36692388820752E-12	3.05517167633646E-12	2.86812034921382E-12	3.05517167633646E-12	2.61871857971696E-12	2.3069663678459E-12	3.17987256108488E-12
0.0239	1.8705132712264E-12	3.7410265424528E-12	3.86572742720123E-12	3.11752211871067E-12	3.55397521533016E-12	3.39809910939463E-12	2.02638937716194E-12	2.40049203140722E-12	4.05277875432387E-12	1.18465840511005E-12	3.61632565770438E-12	3.46044955176884E-12	3.02399645514935E-12	2.40049203140722E-12	3.58515043651727E-12	3.11752211871067E-12	2.61871857971696E-12	3.39809910939463E-12
0.02392	1.37170973223269E-12	3.39809910939463E-12	4.30218052382072E-12	3.2422230034591E-12	3.77220176363991E-12	3.33574866702042E-12	1.93286371360062E-12	2.24461592547168E-12	4.05277875432387E-12	1.65228672291666E-12	3.89690264838834E-12	3.52279999414306E-12	3.2422230034591E-12	2.11991504072326E-12	3.95925309076255E-12	3.64750087889148E-12	2.7745946856525E-12	3.7098513212657E-12
0.02394	1.12230796273584E-12	3.36692388820752E-12	4.61393273569179E-12	3.58515043651727E-12	3.7410265424528E-12	3.21104778227199E-12	2.05756459834904E-12	2.05756459834904E-12	3.92807786957544E-12	1.99521415597483E-12	4.05277875432387E-12	3.39809910939463E-12	3.36692388820752E-12	1.99521415597483E-12	3.95925309076255E-12	4.05277875432387E-12	3.02399645514935E-12	4.08395397551098E-12
0.02396	9.35256635613201E-13	3.36692388820752E-12	4.45805662975626E-12	3.89690264838834E-12	3.36692388820752E-12	3.36692388820752E-12	2.18226548309747E-12	1.93286371360062E-12	3.67867610007859E-12	2.21344070428458E-12	4.36453096619494E-12	3.39809910939463E-12	3.52279999414306E-12	2.15109026191036E-12	3.55397521533016E-12	4.2086548602594E-12	3.33574866702042E-12	4.27100530263362E-12
0.02398	1.21583362629716E-12	3.49162477295595E-12	4.1774796390723E-12	4.08395397551098E-12	2.86812034921382E-12	3.7098513212657E-12	2.40049203140722E-12	2.11991504072326E-12	3.55397521533016E-12	2.18226548309747E-12	4.52040707213047E-12	3.36692388820752E-12	3.86572742720123E-12	2.55636813734275E-12	3.17987256108488E-12	3.89690264838834E-12	3.67867610007859E-12	4.42688140856915E-12
0.024	1.80816282885219E-12	3.61632565770438E-12	3.64750087889148E-12	4.02160353313676E-12	2.40049203140722E-12	4.1774796390723E-12	2.68106902209118E-12	2.40049203140722E-12	3.61632565770438E-12	2.05756459834904E-12	4.30218052382072E-12	3.49162477295595E-12	4.14630441788519E-12	2.74341946446539E-12	2.96164601277514E-12	3.36692388820752E-12	3.86572742720123E-12	4.55158229331758E-12
0.02402	2.61871857971696E-12	3.7410265424528E-12	3.30457344583331E-12	3.7410265424528E-12	2.15109026191036E-12	4.48923185094337E-12	2.83694512802671E-12	2.89929557040092E-12	3.83455220601412E-12	1.8705132712264E-12	3.99042831194966E-12	3.67867610007859E-12	4.33335574500783E-12	2.64989380090407E-12	2.89929557040092E-12	2.86812034921382E-12	4.02160353313676E-12	4.33335574500783E-12
0.02404	3.17987256108488E-12	3.61632565770438E-12	2.93047079158803E-12	3.30457344583331E-12	2.05756459834904E-12	4.55158229331758E-12	3.11752211871067E-12	3.30457344583331E-12	4.05277875432387E-12	1.77698760766508E-12	3.67867610007859E-12	3.86572742720123E-12	4.55158229331758E-12	2.40049203140722E-12	2.93047079158803E-12	2.58754335852986E-12	3.83455220601412E-12	4.05277875432387E-12
0.02406	3.52279999414306E-12	3.30457344583331E-12	2.58754335852986E-12	2.8057699068396E-12	1.99521415597483E-12	4.42688140856915E-12	3.2422230034591E-12	3.52279999414306E-12	4.02160353313676E-12	1.96403893478772E-12	3.49162477295595E-12	3.92807786957544E-12	4.6451079568789E-12	2.24461592547168E-12	3.08634689752356E-12	2.27579114665879E-12	3.83455220601412E-12	3.67867610007859E-12
0.02408	3.58515043651727E-12	2.83694512802671E-12	2.61871857971696E-12	2.46284247378143E-12	2.02638937716194E-12	4.1774796390723E-12	3.30457344583331E-12	3.61632565770438E-12	3.89690264838834E-12	2.40049203140722E-12	3.55397521533016E-12	3.7410265424528E-12	4.70745839925311E-12	2.18226548309747E-12	3.33574866702042E-12	2.05756459834904E-12	3.7098513212657E-12	3.2422230034591E-12
0.0241	3.2733982246462E-12	2.3069663678459E-12	3.02399645514935E-12	2.27579114665879E-12	1.96403893478772E-12	3.80337698482702E-12	3.33574866702042E-12	3.58515043651727E-12	3.58515043651727E-12	2.8057699068396E-12	3.58515043651727E-12	3.52279999414306E-12	4.58275751450468E-12	2.18226548309747E-12	3.61632565770438E-12	2.02638937716194E-12	3.58515043651727E-12	2.93047079158803E-12
0.02412	2.74341946446539E-12	1.80816282885219E-12	3.2422230034591E-12	2.3069663678459E-12	1.99521415597483E-12	3.30457344583331E-12	3.39809910939463E-12	3.42927433058174E-12	3.21104778227199E-12	3.11752211871067E-12	3.52279999414306E-12	3.08634689752356E-12	4.36453096619494E-12	2.3069663678459E-12	3.2733982246462E-12	2.05756459834904E-12	3.36692388820752E-12	2.68106902209118E-12
0.02414	2.02638937716194E-12	1.52758583816823E-12	2.93047079158803E-12	2.61871857971696E-12	1.99521415597483E-12	3.02399645514935E-12	3.42927433058174E-12	3.2422230034591E-12	2.86812034921382E-12	3.17987256108488E-12	3.39809910939463E-12	2.46284247378143E-12	4.14630441788519E-12	2.36931681022011E-12	2.52519291615564E-12	2.21344070428458E-12	3.17987256108488E-12	2.8057699068396E-12
0.02416	1.71463716529087E-12	1.34053451104559E-12	2.43166725259432E-12	2.99282123396224E-12	2.15109026191036E-12	2.64989380090407E-12	3.58515043651727E-12	3.14869733989778E-12	2.68106902209118E-12	3.11752211871067E-12	3.21104778227199E-12	2.02638937716194E-12	3.86572742720123E-12	2.40049203140722E-12	2.24461592547168E-12	2.58754335852986E-12	3.14869733989778E-12	2.89929557040092E-12
0.02418	2.15109026191036E-12	1.4028849534198E-12	2.15109026191036E-12	3.39809910939463E-12	2.3069663678459E-12	2.40049203140722E-12	3.77220176363991E-12	3.08634689752356E-12	2.8057699068396E-12	2.96164601277514E-12	3.21104778227199E-12	1.8705132712264E-12	3.80337698482702E-12	2.68106902209118E-12	2.40049203140722E-12	2.89929557040092E-12	3.05517167633646E-12	3.2422230034591E-12
0.0242	2.68106902209118E-12	1.24700884748427E-12	2.11991504072326E-12	3.64750087889148E-12	2.49401769496854E-12	2.27579114665879E-12	3.99042831194966E-12	3.08634689752356E-12	2.99282123396224E-12	2.83694512802671E-12	3.17987256108488E-12	1.99521415597483E-12	3.89690264838834E-12	3.05517167633646E-12	2.74341946446539E-12	3.2422230034591E-12	3.05517167633646E-12	3.58515043651727E-12
0.02422	3.33574866702042E-12	1.05995752036163E-12	1.99521415597483E-12	3.67867610007859E-12	2.71224424327828E-12	2.3069663678459E-12	4.08395397551098E-12	2.96164601277514E-12	3.2422230034591E-12	2.71224424327828E-12	3.21104778227199E-12	2.49401769496854E-12	3.92807786957544E-12	3.61632565770438E-12	2.89929557040092E-12	3.52279999414306E-12	3.11752211871067E-12	3.99042831194966E-12
0.02424	3.86572742720123E-12	1.09113274154873E-12	2.02638937716194E-12	3.49162477295595E-12	2.58754335852986E-12	2.338141589033E-12	4.05277875432387E-12	2.7745946856525E-12	3.2733982246462E-12	2.46284247378143E-12	3.2422230034591E-12	3.02399645514935E-12	3.80337698482702E-12	3.89690264838834E-12	3.2422230034591E-12	3.7410265424528E-12	3.14869733989778E-12	4.14630441788519E-12
0.02426	4.14630441788519E-12	1.52758583816823E-12	2.21344070428458E-12	3.14869733989778E-12	2.18226548309747E-12	2.64989380090407E-12	3.86572742720123E-12	2.58754335852986E-12	3.2422230034591E-12	2.52519291615564E-12	3.2733982246462E-12	3.2733982246462E-12	3.7410265424528E-12	4.05277875432387E-12	3.46044955176884E-12	3.7098513212657E-12	3.21104778227199E-12	4.08395397551098E-12
0.02428	4.36453096619494E-12	2.05756459834904E-12	2.338141589033E-12	2.71224424327828E-12	1.68346194410376E-12	2.86812034921382E-12	3.64750087889148E-12	2.46284247378143E-12	3.02399645514935E-12	2.55636813734275E-12	3.30457344583331E-12	3.42927433058174E-12	3.58515043651727E-12	3.77220176363991E-12	3.64750087889148E-12	3.46044955176884E-12	3.36692388820752E-12	3.99042831194966E-12
0.0243	4.45805662975626E-12	2.338141589033E-12	2.52519291615564E-12	2.43166725259432E-12	1.34053451104559E-12	3.30457344583331E-12	3.39809910939463E-12	2.40049203140722E-12	2.86812034921382E-12	2.18226548309747E-12	3.2422230034591E-12	3.33574866702042E-12	3.52279999414306E-12	3.2422230034591E-12	3.55397521533016E-12	3.30457344583331E-12	3.58515043651727E-12	3.92807786957544E-12
0.02432	4.52040707213047E-12	2.52519291615564E-12	2.74341946446539E-12	2.3069663678459E-12	1.24700884748427E-12	3.55397521533016E-12	2.99282123396224E-12	2.27579114665879E-12	2.74341946446539E-12	1.12230796273584E-12	3.08634689752356E-12	3.17987256108488E-12	3.36692388820752E-12	2.52519291615564E-12	3.58515043651727E-12	3.21104778227199E-12	3.89690264838834E-12	3.77220176363991E-12
0.02434	4.36453096619494E-12	2.7745946856525E-12	3.2422230034591E-12	2.3069663678459E-12	1.4028849534198E-12	3.67867610007859E-12	2.58754335852986E-12	2.21344070428458E-12	2.68106902209118E-12	2.8057699068396E-13	2.68106902209118E-12	3.17987256108488E-12	3.42927433058174E-12	2.02638937716194E-12	3.67867610007859E-12	3.30457344583331E-12	4.02160353313676E-12	3.61632565770438E-12
0.02436	4.14630441788519E-12	2.83694512802671E-12	3.55397521533016E-12	2.27579114665879E-12	1.65228672291666E-12	3.2422230034591E-12	2.21344070428458E-12	2.21344070428458E-12	2.64989380090407E-12	-9.35256635613201E-14	2.11991504072326E-12	3.49162477295595E-12	3.49162477295595E-12	1.77698760766508E-12	3.67867610007859E-12	3.39809910939463E-12	3.99042831194966E-12	3.39809910939463E-12
0.02438	3.92807786957544E-12	2.71224424327828E-12	3.86572742720123E-12	2.40049203140722E-12	1.77698760766508E-12	2.7745946856525E-12	2.05756459834904E-12	2.24461592547168E-12	2.74341946446539E-12	0	1.93286371360062E-12	4.05277875432387E-12	3.36692388820752E-12	1.80816282885219E-12	3.49162477295595E-12	3.42927433058174E-12	3.86572742720123E-12	3.05517167633646E-12
0.0244	3.80337698482702E-12	2.55636813734275E-12	3.80337698482702E-12	2.52519291615564E-12	1.8393380500393E-12	2.46284247378143E-12	2.02638937716194E-12	2.3069663678459E-12	3.02399645514935E-12	9.35256635613201E-14	2.3069663678459E-12	4.30218052382072E-12	3.21104778227199E-12	1.8705132712264E-12	3.21104778227199E-12	3.33574866702042E-12	3.52279999414306E-12	2.64989380090407E-12
0.02442	3.77220176363991E-12	2.43166725259432E-12	3.52279999414306E-12	2.64989380090407E-12	1.77698760766508E-12	2.21344070428458E-12	2.18226548309747E-12	2.24461592547168E-12	3.21104778227199E-12	3.42927433058174E-13	2.86812034921382E-12	4.39570618738205E-12	3.14869733989778E-12	1.90168849241351E-12	2.99282123396224E-12	3.11752211871067E-12	3.46044955176884E-12	2.15109026191036E-12
0.02444	3.64750087889148E-12	2.49401769496854E-12	3.46044955176884E-12	2.71224424327828E-12	1.65228672291666E-12	2.18226548309747E-12	2.46284247378143E-12	2.27579114665879E-12	3.46044955176884E-12	8.72906193238988E-13	3.33574866702042E-12	4.2086548602594E-12	3.11752211871067E-12	1.8705132712264E-12	3.02399645514935E-12	2.68106902209118E-12	3.49162477295595E-12	1.8393380500393E-12
0.02446	3.55397521533016E-12	2.52519291615564E-12	3.42927433058174E-12	2.89929557040092E-12	1.71463716529087E-12	2.46284247378143E-12	2.61871857971696E-12	2.46284247378143E-12	3.2733982246462E-12	1.55876105935534E-12	3.86572742720123E-12	3.7098513212657E-12	3.14869733989778E-12	2.05756459834904E-12	3.30457344583331E-12	2.15109026191036E-12	3.61632565770438E-12	1.74581238647798E-12
0.02448	3.39809910939463E-12	2.55636813734275E-12	3.36692388820752E-12	3.05517167633646E-12	1.52758583816823E-12	2.89929557040092E-12	2.96164601277514E-12	2.55636813734275E-12	3.2422230034591E-12	2.02638937716194E-12	4.2086548602594E-12	3.33574866702042E-12	2.99282123396224E-12	2.15109026191036E-12	3.64750087889148E-12	1.8393380500393E-12	3.46044955176884E-12	1.77698760766508E-12
0.0245	3.17987256108488E-12	2.55636813734275E-12	3.55397521533016E-12	3.39809910939463E-12	1.09113274154873E-12	3.55397521533016E-12	3.11752211871067E-12	2.52519291615564E-12	2.99282123396224E-12	2.40049203140722E-12	4.1774796390723E-12	2.8057699068396E-12	2.74341946446539E-12	2.21344070428458E-12	4.2086548602594E-12	1.8705132712264E-12	3.33574866702042E-12	1.90168849241351E-12
0.02452	2.86812034921382E-12	2.52519291615564E-12	3.77220176363991E-12	3.7410265424528E-12	5.61153981367921E-13	3.99042831194966E-12	3.33574866702042E-12	2.3069663678459E-12	2.68106902209118E-12	2.7745946856525E-12	3.92807786957544E-12	2.64989380090407E-12	2.71224424327828E-12	2.18226548309747E-12	4.86333450518865E-12	2.3069663678459E-12	3.2733982246462E-12	1.8393380500393E-12
0.02454	2.64989380090407E-12	2.83694512802671E-12	3.92807786957544E-12	4.02160353313676E-12	2.18226548309747E-13	4.23983008144651E-12	3.36692388820752E-12	2.15109026191036E-12	2.61871857971696E-12	2.96164601277514E-12	3.52279999414306E-12	2.8057699068396E-12	2.71224424327828E-12	2.02638937716194E-12	5.36213804418235E-12	2.71224424327828E-12	3.11752211871067E-12	1.74581238647798E-12
0.02456	2.74341946446539E-12	3.05517167633646E-12	3.99042831194966E-12	4.27100530263362E-12	1.55876105935534E-13	4.14630441788519E-12	3.21104778227199E-12	2.3069663678459E-12	2.83694512802671E-12	3.14869733989778E-12	3.30457344583331E-12	3.02399645514935E-12	2.89929557040092E-12	1.77698760766508E-12	5.1127362746855E-12	2.83694512802671E-12	3.11752211871067E-12	1.71463716529087E-12
0.02458	2.96164601277514E-12	2.93047079158803E-12	3.95925309076255E-12	4.6451079568789E-12	2.49401769496854E-13	4.05277875432387E-12	3.05517167633646E-12	2.74341946446539E-12	2.93047079158803E-12	3.11752211871067E-12	3.17987256108488E-12	3.08634689752356E-12	3.17987256108488E-12	1.65228672291666E-12	4.36453096619494E-12	2.7745946856525E-12	3.08634689752356E-12	1.8705132712264E-12
0.0246	3.30457344583331E-12	2.74341946446539E-12	3.86572742720123E-12	4.86333450518865E-12	6.23504423742134E-13	4.05277875432387E-12	2.93047079158803E-12	3.2733982246462E-12	2.8057699068396E-12	2.96164601277514E-12	2.99282123396224E-12	3.2733982246462E-12	3.46044955176884E-12	1.52758583816823E-12	3.55397521533016E-12	2.68106902209118E-12	3.2422230034591E-12	2.15109026191036E-12
0.02462	3.42927433058174E-12	2.40049203140722E-12	3.42927433058174E-12	5.01921061112418E-12	1.34053451104559E-12	4.1774796390723E-12	2.86812034921382E-12	3.89690264838834E-12	2.43166725259432E-12	2.52519291615564E-12	2.8057699068396E-12	3.21104778227199E-12	3.7098513212657E-12	1.65228672291666E-12	2.83694512802671E-12	2.64989380090407E-12	3.42927433058174E-12	2.55636813734275E-12
0.02464	3.21104778227199E-12	2.24461592547168E-12	3.14869733989778E-12	4.98803538993707E-12	2.05756459834904E-12	4.45805662975626E-12	3.08634689752356E-12	4.42688140856915E-12	1.99521415597483E-12	1.74581238647798E-12	2.8057699068396E-12	3.2422230034591E-12	3.64750087889148E-12	2.02638937716194E-12	2.27579114665879E-12	2.71224424327828E-12	3.7410265424528E-12	2.99282123396224E-12
0.02466	2.8057699068396E-12	2.08873981953615E-12	2.93047079158803E-12	4.76980884162733E-12	2.68106902209118E-12	4.676283178066E-12	3.39809910939463E-12	4.80098406281443E-12	1.71463716529087E-12	1.52758583816823E-12	2.83694512802671E-12	3.2733982246462E-12	3.42927433058174E-12	2.3069663678459E-12	1.93286371360062E-12	2.64989380090407E-12	3.86572742720123E-12	3.2733982246462E-12
0.02468	2.52519291615564E-12	1.8393380500393E-12	2.99282123396224E-12	4.58275751450468E-12	3.02399645514935E-12	4.70745839925311E-12	3.80337698482702E-12	4.83215928400154E-12	1.71463716529087E-12	1.49641061698112E-12	3.02399645514935E-12	3.42927433058174E-12	3.08634689752356E-12	2.61871857971696E-12	1.8393380500393E-12	2.61871857971696E-12	3.58515043651727E-12	3.2422230034591E-12
0.0247	2.43166725259432E-12	1.62111150172955E-12	3.02399645514935E-12	4.23983008144651E-12	2.86812034921382E-12	4.52040707213047E-12	3.80337698482702E-12	4.61393273569179E-12	1.74581238647798E-12	1.65228672291666E-12	3.61632565770438E-12	3.49162477295595E-12	2.83694512802671E-12	2.71224424327828E-12	1.90168849241351E-12	2.40049203140722E-12	3.2422230034591E-12	3.2733982246462E-12
0.02472	2.43166725259432E-12	1.21583362629716E-12	3.08634689752356E-12	3.80337698482702E-12	2.338141589033E-12	4.14630441788519E-12	3.61632565770438E-12	4.14630441788519E-12	1.96403893478772E-12	1.80816282885219E-12	4.1774796390723E-12	3.67867610007859E-12	2.71224424327828E-12	2.71224424327828E-12	2.11991504072326E-12	2.40049203140722E-12	2.8057699068396E-12	3.2422230034591E-12
0.02474	2.64989380090407E-12	8.41730972051881E-13	3.2733982246462E-12	3.39809910939463E-12	1.52758583816823E-12	3.67867610007859E-12	3.39809910939463E-12	3.55397521533016E-12	2.40049203140722E-12	1.99521415597483E-12	4.52040707213047E-12	3.77220176363991E-12	2.86812034921382E-12	2.55636813734275E-12	2.36931681022011E-12	2.61871857971696E-12	2.43166725259432E-12	3.05517167633646E-12
0.02476	2.83694512802671E-12	5.29978760180814E-13	3.39809910939463E-12	2.89929557040092E-12	5.92329202555027E-13	3.2733982246462E-12	3.21104778227199E-12	3.02399645514935E-12	2.8057699068396E-12	2.21344070428458E-12	4.52040707213047E-12	3.77220176363991E-12	3.14869733989778E-12	2.24461592547168E-12	2.55636813734275E-12	2.99282123396224E-12	2.21344070428458E-12	2.93047079158803E-12
0.02478	2.93047079158803E-12	4.36453096619494E-13	3.49162477295595E-12	2.40049203140722E-12	3.11752211871067E-13	2.99282123396224E-12	2.93047079158803E-12	2.43166725259432E-12	3.36692388820752E-12	2.46284247378143E-12	4.30218052382072E-12	3.64750087889148E-12	3.39809910939463E-12	2.02638937716194E-12	2.68106902209118E-12	3.58515043651727E-12	2.24461592547168E-12	2.64989380090407E-12
0.0248	3.02399645514935E-12	5.61153981367921E-13	3.52279999414306E-12	1.71463716529087E-12	4.67628317806601E-13	2.68106902209118E-12	2.68106902209118E-12	2.02638937716194E-12	3.86572742720123E-12	2.55636813734275E-12	3.95925309076255E-12	3.36692388820752E-12	3.55397521533016E-12	2.02638937716194E-12	2.99282123396224E-12	4.02160353313676E-12	2.61871857971696E-12	2.49401769496854E-12
0.02482	3.08634689752356E-12	8.72906193238988E-13	3.55397521533016E-12	1.18465840511005E-12	7.17030087303454E-13	2.7745946856525E-12	2.40049203140722E-12	1.8393380500393E-12	4.14630441788519E-12	2.43166725259432E-12	3.58515043651727E-12	2.96164601277514E-12	3.49162477295595E-12	1.99521415597483E-12	3.14869733989778E-12	4.2086548602594E-12	2.96164601277514E-12	2.27579114665879E-12
0.02484	3.11752211871067E-12	1.34053451104559E-12	3.7098513212657E-12	1.37170973223269E-12	9.35256635613201E-13	2.8057699068396E-12	2.21344070428458E-12	1.8393380500393E-12	4.08395397551098E-12	2.15109026191036E-12	2.93047079158803E-12	2.7745946856525E-12	3.52279999414306E-12	2.08873981953615E-12	3.2733982246462E-12	4.1774796390723E-12	3.36692388820752E-12	2.18226548309747E-12
0.02486	2.99282123396224E-12	1.62111150172955E-12	3.83455220601412E-12	1.90168849241351E-12	8.41730972051881E-13	2.96164601277514E-12	1.99521415597483E-12	2.08873981953615E-12	3.89690264838834E-12	1.93286371360062E-12	2.36931681022011E-12	2.68106902209118E-12	3.52279999414306E-12	2.27579114665879E-12	3.08634689752356E-12	4.08395397551098E-12	3.64750087889148E-12	1.99521415597483E-12
0.02488	2.64989380090407E-12	1.58993628054244E-12	3.39809910939463E-12	2.40049203140722E-12	1.05995752036163E-12	2.99282123396224E-12	1.8393380500393E-12	2.08873981953615E-12	3.80337698482702E-12	1.8705132712264E-12	2.05756459834904E-12	2.7745946856525E-12	3.61632565770438E-12	2.46284247378143E-12	2.7745946856525E-12	3.83455220601412E-12	4.05277875432387E-12	1.77698760766508E-12
0.0249	2.21344070428458E-12	1.46523539579401E-12	2.89929557040092E-12	2.8057699068396E-12	1.37170973223269E-12	2.93047079158803E-12	1.8705132712264E-12	1.99521415597483E-12	3.7098513212657E-12	2.02638937716194E-12	2.11991504072326E-12	2.89929557040092E-12	3.80337698482702E-12	2.8057699068396E-12	2.40049203140722E-12	3.7098513212657E-12	4.11512919669808E-12	1.65228672291666E-12
0.02492	1.74581238647798E-12	1.4028849534198E-12	2.61871857971696E-12	3.05517167633646E-12	1.8393380500393E-12	2.61871857971696E-12	2.15109026191036E-12	1.90168849241351E-12	3.49162477295595E-12	2.21344070428458E-12	2.46284247378143E-12	3.08634689752356E-12	3.89690264838834E-12	3.17987256108488E-12	2.05756459834904E-12	3.80337698482702E-12	4.1774796390723E-12	1.65228672291666E-12
0.02494	1.62111150172955E-12	1.30935928985848E-12	2.64989380090407E-12	3.11752211871067E-12	2.27579114665879E-12	2.3069663678459E-12	2.64989380090407E-12	1.8705132712264E-12	3.30457344583331E-12	2.46284247378143E-12	3.02399645514935E-12	3.21104778227199E-12	4.02160353313676E-12	3.58515043651727E-12	1.8393380500393E-12	3.86572742720123E-12	4.14630441788519E-12	1.71463716529087E-12
0.02496	1.52758583816823E-12	9.35256635613201E-13	2.58754335852986E-12	2.96164601277514E-12	2.64989380090407E-12	2.18226548309747E-12	3.39809910939463E-12	1.99521415597483E-12	3.14869733989778E-12	2.49401769496854E-12	3.61632565770438E-12	3.39809910939463E-12	4.14630441788519E-12	3.7410265424528E-12	1.80816282885219E-12	4.02160353313676E-12	4.05277875432387E-12	1.74581238647798E-12
0.02498	1.62111150172955E-12	5.61153981367921E-13	2.40049203140722E-12	2.93047079158803E-12	2.8057699068396E-12	2.18226548309747E-12	3.86572742720123E-12	2.27579114665879E-12	3.14869733989778E-12	2.43166725259432E-12	4.02160353313676E-12	3.49162477295595E-12	4.33335574500783E-12	3.7410265424528E-12	1.96403893478772E-12	3.95925309076255E-12	3.7098513212657E-12	1.58993628054244E-12
0.025	1.93286371360062E-12	5.61153981367921E-13	2.27579114665879E-12	2.99282123396224E-12	3.05517167633646E-12	2.11991504072326E-12	4.08395397551098E-12	2.7745946856525E-12	3.2733982246462E-12	2.18226548309747E-12	4.2086548602594E-12	3.39809910939463E-12	4.30218052382072E-12	3.52279999414306E-12	2.18226548309747E-12	3.99042831194966E-12	3.36692388820752E-12	1.55876105935534E-12
0.02502	2.40049203140722E-12	1.21583362629716E-12	2.40049203140722E-12	3.30457344583331E-12	3.39809910939463E-12	2.11991504072326E-12	4.11512919669808E-12	3.17987256108488E-12	3.55397521533016E-12	1.99521415597483E-12	4.1774796390723E-12	3.2422230034591E-12	4.23983008144651E-12	3.36692388820752E-12	2.3069663678459E-12	3.7410265424528E-12	3.2422230034591E-12	1.62111150172955E-12
0.02504	2.83694512802671E-12	2.02638937716194E-12	2.58754335852986E-12	3.2733982246462E-12	3.39809910939463E-12	2.05756459834904E-12	3.89690264838834E-12	3.46044955176884E-12	3.7410265424528E-12	2.21344070428458E-12	3.92807786957544E-12	3.2422230034591E-12	4.2086548602594E-12	3.2422230034591E-12	2.68106902209118E-12	3.77220176363991E-12	3.17987256108488E-12	1.74581238647798E-12
0.02506	3.17987256108488E-12	2.61871857971696E-12	2.74341946446539E-12	3.08634689752356E-12	3.2422230034591E-12	2.02638937716194E-12	3.7410265424528E-12	3.99042831194966E-12	3.89690264838834E-12	2.58754335852986E-12	3.77220176363991E-12	3.39809910939463E-12	4.33335574500783E-12	3.17987256108488E-12	2.83694512802671E-12	3.77220176363991E-12	3.05517167633646E-12	1.90168849241351E-12
0.02508	3.21104778227199E-12	2.86812034921382E-12	2.8057699068396E-12	3.02399645514935E-12	2.96164601277514E-12	2.08873981953615E-12	3.61632565770438E-12	4.23983008144651E-12	3.92807786957544E-12	2.61871857971696E-12	3.64750087889148E-12	3.61632565770438E-12	4.676283178066E-12	3.33574866702042E-12	2.89929557040092E-12	3.67867610007859E-12	3.02399645514935E-12	2.05756459834904E-12
0.0251	3.17987256108488E-12	3.2422230034591E-12	3.05517167633646E-12	3.02399645514935E-12	2.74341946446539E-12	2.15109026191036E-12	3.7098513212657E-12	4.676283178066E-12	3.7410265424528E-12	2.11991504072326E-12	3.36692388820752E-12	3.7410265424528E-12	4.98803538993707E-12	3.39809910939463E-12	2.74341946446539E-12	3.49162477295595E-12	2.83694512802671E-12	2.11991504072326E-12
0.02512	3.08634689752356E-12	3.46044955176884E-12	3.33574866702042E-12	3.33574866702042E-12	2.61871857971696E-12	2.11991504072326E-12	3.89690264838834E-12	4.86333450518865E-12	3.30457344583331E-12	1.68346194410376E-12	2.93047079158803E-12	3.67867610007859E-12	5.26861238062103E-12	3.36692388820752E-12	2.49401769496854E-12	3.08634689752356E-12	2.64989380090407E-12	2.21344070428458E-12
0.02514	3.2422230034591E-12	3.58515043651727E-12	3.7098513212657E-12	3.77220176363991E-12	2.43166725259432E-12	2.338141589033E-12	3.99042831194966E-12	4.83215928400154E-12	2.71224424327828E-12	1.52758583816823E-12	2.52519291615564E-12	3.58515043651727E-12	5.39331326536946E-12	3.30457344583331E-12	2.08873981953615E-12	2.58754335852986E-12	2.49401769496854E-12	2.11991504072326E-12
0.02516	3.39809910939463E-12	3.49162477295595E-12	3.7410265424528E-12	3.7410265424528E-12	2.3069663678459E-12	2.55636813734275E-12	3.77220176363991E-12	4.76980884162733E-12	1.99521415597483E-12	1.43406017460691E-12	2.338141589033E-12	3.52279999414306E-12	5.26861238062103E-12	2.99282123396224E-12	1.71463716529087E-12	2.3069663678459E-12	2.58754335852986E-12	2.08873981953615E-12
0.02518	3.49162477295595E-12	3.33574866702042E-12	3.58515043651727E-12	3.36692388820752E-12	2.05756459834904E-12	2.64989380090407E-12	3.61632565770438E-12	4.676283178066E-12	1.24700884748427E-12	1.34053451104559E-12	2.58754335852986E-12	3.33574866702042E-12	4.95686016874997E-12	2.71224424327828E-12	1.58993628054244E-12	2.36931681022011E-12	2.8057699068396E-12	2.08873981953615E-12
0.0252	3.55397521533016E-12	3.21104778227199E-12	3.33574866702042E-12	3.02399645514935E-12	1.71463716529087E-12	2.61871857971696E-12	3.14869733989778E-12	4.6451079568789E-12	9.04081414426094E-13	1.27818406867137E-12	2.89929557040092E-12	3.52279999414306E-12	4.42688140856915E-12	2.68106902209118E-12	1.52758583816823E-12	2.49401769496854E-12	3.2422230034591E-12	2.08873981953615E-12
0.02522	3.46044955176884E-12	3.08634689752356E-12	2.93047079158803E-12	2.74341946446539E-12	1.37170973223269E-12	2.55636813734275E-12	2.89929557040092E-12	4.61393273569179E-12	1.09113274154873E-12	1.27818406867137E-12	3.14869733989778E-12	3.92807786957544E-12	3.80337698482702E-12	2.8057699068396E-12	1.52758583816823E-12	2.64989380090407E-12	3.7098513212657E-12	2.05756459834904E-12
0.02524	3.2422230034591E-12	3.14869733989778E-12	2.55636813734275E-12	2.68106902209118E-12	1.21583362629716E-12	2.58754335852986E-12	2.58754335852986E-12	4.676283178066E-12	1.65228672291666E-12	1.68346194410376E-12	3.14869733989778E-12	4.2086548602594E-12	3.2733982246462E-12	3.11752211871067E-12	1.65228672291666E-12	2.93047079158803E-12	3.92807786957544E-12	2.02638937716194E-12
0.02526	2.89929557040092E-12	3.39809910939463E-12	2.3069663678459E-12	2.83694512802671E-12	1.24700884748427E-12	2.8057699068396E-12	2.24461592547168E-12	4.70745839925311E-12	2.43166725259432E-12	2.05756459834904E-12	3.17987256108488E-12	4.36453096619494E-12	3.11752211871067E-12	3.33574866702042E-12	1.8705132712264E-12	3.30457344583331E-12	3.7410265424528E-12	2.27579114665879E-12
0.02528	2.58754335852986E-12	3.58515043651727E-12	2.24461592547168E-12	3.02399645514935E-12	1.02878229917452E-12	3.11752211871067E-12	1.80816282885219E-12	4.42688140856915E-12	3.17987256108488E-12	2.49401769496854E-12	3.11752211871067E-12	4.45805662975626E-12	3.36692388820752E-12	3.2422230034591E-12	2.3069663678459E-12	3.52279999414306E-12	3.36692388820752E-12	2.58754335852986E-12
0.0253	2.338141589033E-12	3.92807786957544E-12	2.43166725259432E-12	3.17987256108488E-12	5.61153981367921E-13	3.39809910939463E-12	1.55876105935534E-12	3.83455220601412E-12	3.55397521533016E-12	2.86812034921382E-12	3.11752211871067E-12	4.676283178066E-12	3.52279999414306E-12	2.99282123396224E-12	2.93047079158803E-12	3.52279999414306E-12	2.96164601277514E-12	3.02399645514935E-12
0.02532	2.27579114665879E-12	3.83455220601412E-12	2.49401769496854E-12	3.2733982246462E-12	1.24700884748427E-13	3.7098513212657E-12	1.43406017460691E-12	3.08634689752356E-12	3.64750087889148E-12	3.21104778227199E-12	3.33574866702042E-12	4.83215928400154E-12	3.21104778227199E-12	2.71224424327828E-12	3.14869733989778E-12	3.33574866702042E-12	2.61871857971696E-12	3.14869733989778E-12
0.02534	2.49401769496854E-12	3.36692388820752E-12	2.58754335852986E-12	3.33574866702042E-12	-9.35256635613201E-14	3.89690264838834E-12	1.24700884748427E-12	2.52519291615564E-12	3.36692388820752E-12	3.30457344583331E-12	3.55397521533016E-12	5.08156105349839E-12	2.83694512802671E-12	2.43166725259432E-12	2.8057699068396E-12	3.17987256108488E-12	2.3069663678459E-12	2.99282123396224E-12
0.02536	2.7745946856525E-12	2.93047079158803E-12	2.74341946446539E-12	3.30457344583331E-12	-1.24700884748427E-13	3.80337698482702E-12	1.52758583816823E-12	2.46284247378143E-12	3.02399645514935E-12	3.36692388820752E-12	3.7098513212657E-12	4.89450972637575E-12	2.27579114665879E-12	2.08873981953615E-12	2.43166725259432E-12	2.93047079158803E-12	2.338141589033E-12	2.8057699068396E-12
0.02538	3.02399645514935E-12	2.52519291615564E-12	2.8057699068396E-12	3.2733982246462E-12	1.55876105935534E-13	3.42927433058174E-12	1.8705132712264E-12	2.58754335852986E-12	2.99282123396224E-12	3.58515043651727E-12	3.64750087889148E-12	4.48923185094337E-12	1.68346194410376E-12	1.90168849241351E-12	1.96403893478772E-12	2.86812034921382E-12	2.43166725259432E-12	2.61871857971696E-12
0.0254	3.17987256108488E-12	2.36931681022011E-12	2.86812034921382E-12	2.99282123396224E-12	6.85854866116347E-13	2.8057699068396E-12	2.338141589033E-12	2.83694512802671E-12	2.99282123396224E-12	3.49162477295595E-12	3.42927433058174E-12	4.02160353313676E-12	1.55876105935534E-12	1.71463716529087E-12	1.96403893478772E-12	2.68106902209118E-12	2.7745946856525E-12	2.58754335852986E-12
0.02542	3.02399645514935E-12	2.40049203140722E-12	3.02399645514935E-12	2.74341946446539E-12	1.4028849534198E-12	2.3069663678459E-12	2.71224424327828E-12	2.93047079158803E-12	3.08634689752356E-12	3.21104778227199E-12	3.42927433058174E-12	3.64750087889148E-12	1.68346194410376E-12	1.62111150172955E-12	2.18226548309747E-12	2.55636813734275E-12	3.17987256108488E-12	2.55636813734275E-12
0.02544	2.89929557040092E-12	2.52519291615564E-12	3.05517167633646E-12	2.43166725259432E-12	2.338141589033E-12	1.8393380500393E-12	2.86812034921382E-12	2.93047079158803E-12	3.21104778227199E-12	2.83694512802671E-12	3.52279999414306E-12	3.33574866702042E-12	2.11991504072326E-12	1.55876105935534E-12	2.58754335852986E-12	2.61871857971696E-12	3.46044955176884E-12	2.71224424327828E-12
0.02546	2.7745946856525E-12	2.49401769496854E-12	3.33574866702042E-12	2.18226548309747E-12	3.05517167633646E-12	1.71463716529087E-12	2.89929557040092E-12	2.99282123396224E-12	3.33574866702042E-12	2.55636813734275E-12	3.77220176363991E-12	3.02399645514935E-12	2.55636813734275E-12	1.55876105935534E-12	2.89929557040092E-12	2.68106902209118E-12	3.61632565770438E-12	2.64989380090407E-12
0.02548	2.68106902209118E-12	2.46284247378143E-12	3.55397521533016E-12	1.8393380500393E-12	3.58515043651727E-12	1.99521415597483E-12	2.71224424327828E-12	2.99282123396224E-12	3.42927433058174E-12	2.40049203140722E-12	3.83455220601412E-12	2.83694512802671E-12	3.14869733989778E-12	1.68346194410376E-12	3.05517167633646E-12	2.89929557040092E-12	3.64750087889148E-12	2.49401769496854E-12
0.0255	2.46284247378143E-12	2.58754335852986E-12	3.92807786957544E-12	1.71463716529087E-12	3.86572742720123E-12	2.55636813734275E-12	2.58754335852986E-12	3.05517167633646E-12	3.49162477295595E-12	2.64989380090407E-12	3.80337698482702E-12	2.7745946856525E-12	3.52279999414306E-12	1.65228672291666E-12	3.14869733989778E-12	3.2733982246462E-12	3.67867610007859E-12	2.36931681022011E-12
0.02552	2.338141589033E-12	2.64989380090407E-12	4.1774796390723E-12	1.74581238647798E-12	3.77220176363991E-12	3.2422230034591E-12	2.68106902209118E-12	3.33574866702042E-12	3.52279999414306E-12	3.02399645514935E-12	3.49162477295595E-12	2.86812034921382E-12	3.86572742720123E-12	1.77698760766508E-12	3.39809910939463E-12	3.52279999414306E-12	3.67867610007859E-12	2.18226548309747E-12
0.02554	2.18226548309747E-12	2.55636813734275E-12	4.1774796390723E-12	1.58993628054244E-12	3.64750087889148E-12	3.80337698482702E-12	3.02399645514935E-12	3.80337698482702E-12	3.49162477295595E-12	3.33574866702042E-12	3.17987256108488E-12	3.02399645514935E-12	4.08395397551098E-12	1.99521415597483E-12	3.64750087889148E-12	3.7410265424528E-12	3.83455220601412E-12	2.02638937716194E-12
0.02556	2.11991504072326E-12	2.55636813734275E-12	4.1774796390723E-12	1.52758583816823E-12	3.05517167633646E-12	3.92807786957544E-12	3.30457344583331E-12	4.08395397551098E-12	3.39809910939463E-12	3.52279999414306E-12	2.89929557040092E-12	3.05517167633646E-12	4.14630441788519E-12	2.43166725259432E-12	3.89690264838834E-12	3.86572742720123E-12	3.95925309076255E-12	1.8705132712264E-12
0.02558	1.8705132712264E-12	2.58754335852986E-12	3.99042831194966E-12	1.93286371360062E-12	2.338141589033E-12	3.7098513212657E-12	3.30457344583331E-12	4.08395397551098E-12	3.58515043651727E-12	3.49162477295595E-12	2.83694512802671E-12	3.14869733989778E-12	4.02160353313676E-12	2.68106902209118E-12	3.95925309076255E-12	3.86572742720123E-12	3.99042831194966E-12	1.80816282885219E-12
0.0256	1.71463716529087E-12	2.83694512802671E-12	3.64750087889148E-12	2.49401769496854E-12	1.62111150172955E-12	3.21104778227199E-12	3.36692388820752E-12	3.80337698482702E-12	3.58515043651727E-12	3.42927433058174E-12	2.89929557040092E-12	3.21104778227199E-12	3.7410265424528E-12	2.8057699068396E-12	3.92807786957544E-12	3.7410265424528E-12	3.61632565770438E-12	1.8393380500393E-12
0.02562	1.74581238647798E-12	3.02399645514935E-12	3.08634689752356E-12	2.8057699068396E-12	1.12230796273584E-12	2.64989380090407E-12	3.33574866702042E-12	3.42927433058174E-12	3.67867610007859E-12	3.49162477295595E-12	2.8057699068396E-12	3.49162477295595E-12	3.49162477295595E-12	3.05517167633646E-12	3.7098513212657E-12	3.58515043651727E-12	3.2422230034591E-12	1.74581238647798E-12
[truncated: 53,718 more rows]
