# Supplementary material for: Reliability of an interneuron response depends on an integrated sensory state
Source: eLife. 2019 Nov 13;8:e50566. doi: 10.7554/eLife.50566 (PMC6894930; doi:10.7554/eLife.50566)
Supplement: Figure 6—source data 1. [file elife-50566-fig6-data1.zip › Figure S6B_AIA Voltage-Clamp raw data for calculating IV curve/151026KyEs1331AIA_2.txt]

	IV-long	IV-long_4	IV-long_6	IV-long_8	IV-long_10	IV-long_12	IV-long_14	IV-long_16	IV-long_18	IV-long_20	IV-long_22	IV-long_24	IV-long_26	IV-long_28	IV-long_30	IV-long_32	IV-long_34	IV-long_36
s	A	A	A	A	A	A	A	A	A	A	A	A	A	A	A	A	A	A
Time	Imon-1	Imon-1	Imon-1	Imon-1	Imon-1	Imon-1	Imon-1	Imon-1	Imon-1	Imon-1	Imon-1	Imon-1	Imon-1	Imon-1	Imon-1	Imon-1	Imon-1	Imon-1
0.005	1.15348318392295E-12	1.68346194410376E-12	6.23504423742134E-14	6.23504423742134E-13	7.17030087303454E-13	1.99521415597483E-12	1.58993628054244E-12	1.55876105935534E-12	2.96164601277514E-12	1.8705132712264E-12	1.8393380500393E-12	4.36453096619494E-13	1.55876105935534E-12	1.8393380500393E-12	9.35256635613201E-13	-1.8705132712264E-13	2.11991504072326E-12	1.27818406867137E-12
0.00502	7.48205308490561E-13	1.93286371360062E-12	4.36453096619494E-13	6.23504423742134E-13	3.7410265424528E-13	1.8705132712264E-12	1.02878229917452E-12	1.43406017460691E-12	2.86812034921382E-12	2.18226548309747E-12	2.05756459834904E-12	6.85854866116347E-13	1.77698760766508E-12	2.05756459834904E-12	1.27818406867137E-12	-6.23504423742134E-14	2.8057699068396E-12	1.49641061698112E-12
0.00504	2.8057699068396E-13	1.99521415597483E-12	1.05995752036163E-12	4.05277875432387E-13	2.8057699068396E-13	1.74581238647798E-12	8.72906193238988E-13	1.30935928985848E-12	2.64989380090407E-12	2.36931681022011E-12	2.11991504072326E-12	1.05995752036163E-12	1.74581238647798E-12	1.93286371360062E-12	1.77698760766508E-12	2.18226548309747E-13	3.21104778227199E-12	1.71463716529087E-12
0.00506	-3.11752211871067E-13	1.96403893478772E-12	1.52758583816823E-12	1.24700884748427E-13	2.49401769496854E-13	1.62111150172955E-12	6.54679644929241E-13	1.52758583816823E-12	2.27579114665879E-12	2.18226548309747E-12	2.08873981953615E-12	1.27818406867137E-12	1.55876105935534E-12	1.71463716529087E-12	2.36931681022011E-12	5.29978760180814E-13	3.08634689752356E-12	1.90168849241351E-12
0.00508	-5.61153981367921E-13	1.8705132712264E-12	1.93286371360062E-12	-1.24700884748427E-13	1.24700884748427E-13	1.43406017460691E-12	4.98803538993707E-13	1.71463716529087E-12	1.80816282885219E-12	1.90168849241351E-12	1.80816282885219E-12	1.46523539579401E-12	1.30935928985848E-12	1.4028849534198E-12	2.8057699068396E-12	7.79380529677668E-13	2.55636813734275E-12	1.93286371360062E-12
0.0051	-3.42927433058174E-13	1.93286371360062E-12	2.11991504072326E-12	9.35256635613201E-14	1.8705132712264E-13	1.02878229917452E-12	3.42927433058174E-13	1.74581238647798E-12	1.52758583816823E-12	1.58993628054244E-12	1.46523539579401E-12	1.52758583816823E-12	9.04081414426094E-13	1.15348318392295E-12	2.89929557040092E-12	1.02878229917452E-12	1.80816282885219E-12	1.62111150172955E-12
0.00512	1.8705132712264E-13	1.74581238647798E-12	2.24461592547168E-12	5.61153981367921E-13	3.7410265424528E-13	7.79380529677668E-13	2.8057699068396E-13	1.68346194410376E-12	1.4028849534198E-12	1.49641061698112E-12	1.24700884748427E-12	1.62111150172955E-12	7.48205308490561E-13	9.04081414426094E-13	2.7745946856525E-12	1.24700884748427E-12	1.24700884748427E-12	1.18465840511005E-12
0.00514	7.48205308490561E-13	1.4028849534198E-12	2.21344070428458E-12	1.12230796273584E-12	4.98803538993707E-13	5.29978760180814E-13	1.55876105935534E-13	1.46523539579401E-12	1.30935928985848E-12	1.24700884748427E-12	1.05995752036163E-12	1.4028849534198E-12	6.85854866116347E-13	9.66431856800308E-13	2.27579114665879E-12	1.43406017460691E-12	1.34053451104559E-12	8.72906193238988E-13
0.00516	9.97607077987414E-13	1.21583362629716E-12	2.15109026191036E-12	1.65228672291666E-12	7.17030087303454E-13	7.79380529677668E-13	1.55876105935534E-13	1.09113274154873E-12	1.15348318392295E-12	1.05995752036163E-12	7.48205308490561E-13	9.04081414426094E-13	8.10555750864774E-13	1.21583362629716E-12	1.43406017460691E-12	1.37170973223269E-12	1.74581238647798E-12	9.35256635613201E-13
0.00518	1.27818406867137E-12	9.97607077987414E-13	2.21344070428458E-12	1.93286371360062E-12	9.04081414426094E-13	1.05995752036163E-12	4.67628317806601E-13	7.48205308490561E-13	9.04081414426094E-13	1.05995752036163E-12	4.36453096619494E-13	1.8705132712264E-13	7.79380529677668E-13	1.62111150172955E-12	4.67628317806601E-13	1.24700884748427E-12	2.24461592547168E-12	1.27818406867137E-12
0.0052	1.52758583816823E-12	7.79380529677668E-13	2.40049203140722E-12	2.02638937716194E-12	1.12230796273584E-12	1.21583362629716E-12	8.10555750864774E-13	7.48205308490561E-13	5.61153981367921E-13	1.09113274154873E-12	2.49401769496854E-13	-2.49401769496854E-13	6.85854866116347E-13	1.99521415597483E-12	-3.11752211871067E-13	1.12230796273584E-12	2.338141589033E-12	1.55876105935534E-12
0.00522	1.74581238647798E-12	6.54679644929241E-13	2.61871857971696E-12	2.11991504072326E-12	1.24700884748427E-12	1.34053451104559E-12	1.34053451104559E-12	7.79380529677668E-13	3.42927433058174E-13	1.24700884748427E-12	4.67628317806601E-13	-2.8057699068396E-13	3.42927433058174E-13	2.18226548309747E-12	-5.92329202555027E-13	1.05995752036163E-12	2.15109026191036E-12	1.77698760766508E-12
0.00524	1.96403893478772E-12	6.23504423742134E-13	2.64989380090407E-12	2.08873981953615E-12	1.37170973223269E-12	1.30935928985848E-12	1.77698760766508E-12	1.15348318392295E-12	2.49401769496854E-13	1.37170973223269E-12	6.23504423742134E-13	-9.35256635613201E-14	3.11752211871067E-14	2.11991504072326E-12	-2.8057699068396E-13	1.09113274154873E-12	1.93286371360062E-12	1.93286371360062E-12
0.00526	1.93286371360062E-12	7.17030087303454E-13	2.43166725259432E-12	1.90168849241351E-12	1.4028849534198E-12	1.30935928985848E-12	2.21344070428458E-12	1.37170973223269E-12	3.11752211871067E-13	1.58993628054244E-12	6.85854866116347E-13	2.8057699068396E-13	-6.23504423742134E-14	1.8393380500393E-12	2.8057699068396E-13	9.97607077987414E-13	1.68346194410376E-12	1.96403893478772E-12
0.00528	1.8393380500393E-12	5.92329202555027E-13	2.02638937716194E-12	1.65228672291666E-12	1.43406017460691E-12	1.34053451104559E-12	2.338141589033E-12	1.49641061698112E-12	6.23504423742134E-13	1.99521415597483E-12	7.48205308490561E-13	5.92329202555027E-13	9.35256635613201E-14	1.68346194410376E-12	9.97607077987414E-13	7.79380529677668E-13	1.55876105935534E-12	2.05756459834904E-12
0.0053	1.74581238647798E-12	7.17030087303454E-13	1.65228672291666E-12	1.37170973223269E-12	1.52758583816823E-12	1.52758583816823E-12	2.18226548309747E-12	1.43406017460691E-12	9.35256635613201E-13	2.05756459834904E-12	9.66431856800308E-13	1.12230796273584E-12	4.98803538993707E-13	1.68346194410376E-12	1.49641061698112E-12	5.61153981367921E-13	1.21583362629716E-12	2.15109026191036E-12
0.00532	1.68346194410376E-12	9.35256635613201E-13	1.43406017460691E-12	1.21583362629716E-12	1.37170973223269E-12	1.62111150172955E-12	2.21344070428458E-12	1.12230796273584E-12	1.02878229917452E-12	2.08873981953615E-12	1.37170973223269E-12	1.55876105935534E-12	1.05995752036163E-12	1.77698760766508E-12	1.77698760766508E-12	6.23504423742134E-13	9.66431856800308E-13	2.338141589033E-12
0.00534	1.62111150172955E-12	1.4028849534198E-12	1.18465840511005E-12	1.21583362629716E-12	1.12230796273584E-12	1.96403893478772E-12	2.11991504072326E-12	6.54679644929241E-13	8.41730972051881E-13	2.18226548309747E-12	1.58993628054244E-12	1.90168849241351E-12	1.55876105935534E-12	1.52758583816823E-12	1.8705132712264E-12	7.17030087303454E-13	7.79380529677668E-13	2.40049203140722E-12
0.00536	1.46523539579401E-12	1.93286371360062E-12	1.05995752036163E-12	1.24700884748427E-12	9.66431856800308E-13	2.3069663678459E-12	1.90168849241351E-12	3.7410265424528E-13	6.54679644929241E-13	2.24461592547168E-12	1.74581238647798E-12	2.08873981953615E-12	1.77698760766508E-12	1.21583362629716E-12	1.8393380500393E-12	7.48205308490561E-13	7.48205308490561E-13	2.43166725259432E-12
0.00538	1.24700884748427E-12	1.99521415597483E-12	1.09113274154873E-12	1.55876105935534E-12	9.97607077987414E-13	2.58754335852986E-12	1.58993628054244E-12	2.18226548309747E-13	4.67628317806601E-13	2.18226548309747E-12	1.80816282885219E-12	2.21344070428458E-12	1.68346194410376E-12	1.12230796273584E-12	1.71463716529087E-12	6.54679644929241E-13	8.41730972051881E-13	2.3069663678459E-12
0.0054	1.15348318392295E-12	2.18226548309747E-12	1.21583362629716E-12	1.8705132712264E-12	1.05995752036163E-12	2.49401769496854E-12	1.18465840511005E-12	3.7410265424528E-13	3.42927433058174E-13	1.99521415597483E-12	1.74581238647798E-12	2.27579114665879E-12	1.37170973223269E-12	1.37170973223269E-12	1.80816282885219E-12	5.92329202555027E-13	1.09113274154873E-12	2.11991504072326E-12
0.00542	1.37170973223269E-12	2.11991504072326E-12	1.43406017460691E-12	2.08873981953615E-12	1.21583362629716E-12	2.02638937716194E-12	9.66431856800308E-13	4.98803538993707E-13	1.8705132712264E-13	1.74581238647798E-12	1.27818406867137E-12	2.15109026191036E-12	1.24700884748427E-12	1.77698760766508E-12	1.80816282885219E-12	6.85854866116347E-13	1.24700884748427E-12	1.80816282885219E-12
0.00544	1.52758583816823E-12	2.11991504072326E-12	1.71463716529087E-12	2.05756459834904E-12	1.55876105935534E-12	1.62111150172955E-12	9.66431856800308E-13	6.23504423742134E-13	1.55876105935534E-13	1.58993628054244E-12	9.66431856800308E-13	1.8393380500393E-12	1.15348318392295E-12	2.15109026191036E-12	1.99521415597483E-12	9.97607077987414E-13	1.37170973223269E-12	1.52758583816823E-12
0.00546	1.65228672291666E-12	2.02638937716194E-12	1.90168849241351E-12	1.99521415597483E-12	1.93286371360062E-12	1.37170973223269E-12	1.09113274154873E-12	6.85854866116347E-13	2.18226548309747E-13	1.27818406867137E-12	9.35256635613201E-13	1.4028849534198E-12	1.24700884748427E-12	2.27579114665879E-12	1.90168849241351E-12	1.15348318392295E-12	1.30935928985848E-12	1.37170973223269E-12
0.00548	1.49641061698112E-12	1.93286371360062E-12	1.99521415597483E-12	1.68346194410376E-12	2.338141589033E-12	1.37170973223269E-12	1.27818406867137E-12	8.10555750864774E-13	3.11752211871067E-13	1.05995752036163E-12	9.35256635613201E-13	9.35256635613201E-13	1.49641061698112E-12	2.36931681022011E-12	1.71463716529087E-12	1.49641061698112E-12	1.37170973223269E-12	1.24700884748427E-12
0.0055	1.18465840511005E-12	1.68346194410376E-12	1.62111150172955E-12	1.49641061698112E-12	2.43166725259432E-12	1.74581238647798E-12	1.27818406867137E-12	1.09113274154873E-12	2.49401769496854E-13	9.97607077987414E-13	1.12230796273584E-12	8.41730972051881E-13	1.58993628054244E-12	2.11991504072326E-12	1.34053451104559E-12	1.46523539579401E-12	1.43406017460691E-12	1.30935928985848E-12
0.00552	9.35256635613201E-13	1.37170973223269E-12	1.37170973223269E-12	1.30935928985848E-12	2.24461592547168E-12	2.18226548309747E-12	1.30935928985848E-12	1.37170973223269E-12	9.35256635613201E-14	9.35256635613201E-13	9.04081414426094E-13	1.02878229917452E-12	1.30935928985848E-12	1.74581238647798E-12	9.66431856800308E-13	1.43406017460691E-12	1.37170973223269E-12	1.58993628054244E-12
0.00554	7.48205308490561E-13	1.09113274154873E-12	1.09113274154873E-12	1.37170973223269E-12	1.93286371360062E-12	2.64989380090407E-12	1.21583362629716E-12	1.71463716529087E-12	-1.8705132712264E-13	8.41730972051881E-13	4.98803538993707E-13	1.4028849534198E-12	9.04081414426094E-13	1.21583362629716E-12	6.23504423742134E-13	1.18465840511005E-12	1.09113274154873E-12	1.90168849241351E-12
0.00556	4.98803538993707E-13	1.05995752036163E-12	1.15348318392295E-12	1.80816282885219E-12	1.74581238647798E-12	2.71224424327828E-12	1.4028849534198E-12	2.02638937716194E-12	-3.11752211871067E-13	6.85854866116347E-13	1.8705132712264E-13	1.80816282885219E-12	4.67628317806601E-13	7.79380529677668E-13	5.29978760180814E-13	8.72906193238988E-13	6.23504423742134E-13	2.02638937716194E-12
0.00558	3.11752211871067E-13	1.18465840511005E-12	1.55876105935534E-12	2.18226548309747E-12	1.80816282885219E-12	2.36931681022011E-12	1.46523539579401E-12	1.99521415597483E-12	-1.8705132712264E-13	7.79380529677668E-13	0	2.15109026191036E-12	9.35256635613201E-14	6.85854866116347E-13	5.29978760180814E-13	7.17030087303454E-13	5.61153981367921E-13	2.02638937716194E-12
0.0056	3.7410265424528E-13	1.43406017460691E-12	2.15109026191036E-12	2.338141589033E-12	2.02638937716194E-12	1.74581238647798E-12	1.49641061698112E-12	1.62111150172955E-12	1.8705132712264E-13	1.12230796273584E-12	6.23504423742134E-14	2.43166725259432E-12	-1.24700884748427E-13	9.66431856800308E-13	9.04081414426094E-13	5.61153981367921E-13	7.79380529677668E-13	2.05756459834904E-12
0.00562	5.29978760180814E-13	1.68346194410376E-12	2.49401769496854E-12	1.99521415597483E-12	2.24461592547168E-12	1.02878229917452E-12	1.65228672291666E-12	1.24700884748427E-12	5.61153981367921E-13	1.49641061698112E-12	3.11752211871067E-13	2.43166725259432E-12	-3.11752211871067E-13	1.18465840511005E-12	1.52758583816823E-12	4.05277875432387E-13	1.27818406867137E-12	2.02638937716194E-12
0.00564	6.54679644929241E-13	2.08873981953615E-12	2.24461592547168E-12	1.46523539579401E-12	2.24461592547168E-12	5.29978760180814E-13	1.77698760766508E-12	9.97607077987414E-13	1.02878229917452E-12	1.52758583816823E-12	5.29978760180814E-13	2.24461592547168E-12	-2.49401769496854E-13	1.43406017460691E-12	2.08873981953615E-12	4.36453096619494E-13	1.74581238647798E-12	1.8705132712264E-12
0.00566	8.10555750864774E-13	2.49401769496854E-12	1.68346194410376E-12	7.17030087303454E-13	2.24461592547168E-12	4.05277875432387E-13	2.08873981953615E-12	8.10555750864774E-13	1.30935928985848E-12	1.4028849534198E-12	5.92329202555027E-13	1.99521415597483E-12	2.8057699068396E-13	1.49641061698112E-12	2.55636813734275E-12	8.10555750864774E-13	2.24461592547168E-12	1.68346194410376E-12
0.00568	9.97607077987414E-13	2.61871857971696E-12	9.66431856800308E-13	1.24700884748427E-13	1.99521415597483E-12	6.85854866116347E-13	2.3069663678459E-12	1.09113274154873E-12	1.43406017460691E-12	1.15348318392295E-12	6.54679644929241E-13	1.71463716529087E-12	9.66431856800308E-13	1.4028849534198E-12	2.71224424327828E-12	1.34053451104559E-12	2.58754335852986E-12	1.52758583816823E-12
0.0057	9.66431856800308E-13	2.3069663678459E-12	4.36453096619494E-13	-4.98803538993707E-13	1.65228672291666E-12	1.24700884748427E-12	2.43166725259432E-12	1.30935928985848E-12	1.30935928985848E-12	7.17030087303454E-13	9.66431856800308E-13	1.68346194410376E-12	1.49641061698112E-12	1.27818406867137E-12	2.61871857971696E-12	1.52758583816823E-12	2.8057699068396E-12	1.46523539579401E-12
0.00572	8.72906193238988E-13	1.8705132712264E-12	0	-8.10555750864774E-13	1.12230796273584E-12	1.71463716529087E-12	2.27579114665879E-12	1.46523539579401E-12	1.30935928985848E-12	1.8705132712264E-13	1.37170973223269E-12	1.58993628054244E-12	1.24700884748427E-12	1.15348318392295E-12	2.338141589033E-12	1.43406017460691E-12	2.96164601277514E-12	1.55876105935534E-12
0.00574	8.10555750864774E-13	1.34053451104559E-12	-1.8705132712264E-13	-8.10555750864774E-13	4.67628317806601E-13	2.05756459834904E-12	2.08873981953615E-12	1.62111150172955E-12	1.52758583816823E-12	-1.55876105935534E-13	1.68346194410376E-12	1.49641061698112E-12	6.23504423742134E-13	9.66431856800308E-13	2.08873981953615E-12	1.12230796273584E-12	2.83694512802671E-12	1.58993628054244E-12
0.00576	7.17030087303454E-13	6.85854866116347E-13	-1.24700884748427E-13	-7.17030087303454E-13	-3.11752211871067E-14	2.11991504072326E-12	1.90168849241351E-12	1.55876105935534E-12	1.71463716529087E-12	-3.11752211871067E-14	1.8393380500393E-12	1.30935928985848E-12	1.55876105935534E-13	7.17030087303454E-13	1.8393380500393E-12	7.17030087303454E-13	2.40049203140722E-12	1.55876105935534E-12
0.00578	7.48205308490561E-13	3.11752211871067E-13	2.18226548309747E-13	-5.61153981367921E-13	-3.11752211871067E-13	1.99521415597483E-12	1.93286371360062E-12	1.62111150172955E-12	1.8705132712264E-12	2.18226548309747E-13	1.80816282885219E-12	1.27818406867137E-12	-2.49401769496854E-13	3.11752211871067E-13	1.58993628054244E-12	5.61153981367921E-13	1.80816282885219E-12	1.43406017460691E-12
0.0058	6.23504423742134E-13	3.42927433058174E-13	5.29978760180814E-13	-4.36453096619494E-13	-3.42927433058174E-13	1.80816282885219E-12	1.68346194410376E-12	1.71463716529087E-12	1.74581238647798E-12	4.36453096619494E-13	1.77698760766508E-12	1.46523539579401E-12	-3.11752211871067E-13	6.23504423742134E-14	1.37170973223269E-12	7.79380529677668E-13	1.27818406867137E-12	1.34053451104559E-12
0.00582	5.29978760180814E-13	4.67628317806601E-13	1.21583362629716E-12	-2.49401769496854E-13	-2.18226548309747E-13	1.8393380500393E-12	1.43406017460691E-12	1.71463716529087E-12	1.24700884748427E-12	6.23504423742134E-13	1.77698760766508E-12	1.71463716529087E-12	3.11752211871067E-14	-1.8705132712264E-13	1.27818406867137E-12	9.35256635613201E-13	6.23504423742134E-13	1.24700884748427E-12
0.00584	7.17030087303454E-13	7.17030087303454E-13	1.93286371360062E-12	0	0	1.8705132712264E-12	1.24700884748427E-12	1.71463716529087E-12	8.72906193238988E-13	6.85854866116347E-13	1.68346194410376E-12	1.8393380500393E-12	5.61153981367921E-13	-9.35256635613201E-14	1.24700884748427E-12	1.21583362629716E-12	3.42927433058174E-13	1.09113274154873E-12
0.00586	1.15348318392295E-12	1.02878229917452E-12	2.43166725259432E-12	3.42927433058174E-13	3.11752211871067E-13	1.96403893478772E-12	1.21583362629716E-12	1.68346194410376E-12	6.54679644929241E-13	7.79380529677668E-13	1.74581238647798E-12	1.8705132712264E-12	1.15348318392295E-12	0	1.24700884748427E-12	1.34053451104559E-12	2.49401769496854E-13	9.04081414426094E-13
0.00588	1.77698760766508E-12	1.43406017460691E-12	2.71224424327828E-12	7.79380529677668E-13	6.54679644929241E-13	1.96403893478772E-12	1.05995752036163E-12	1.62111150172955E-12	6.54679644929241E-13	7.79380529677668E-13	2.02638937716194E-12	1.71463716529087E-12	1.4028849534198E-12	3.11752211871067E-13	1.21583362629716E-12	1.58993628054244E-12	4.98803538993707E-13	7.17030087303454E-13
0.0059	1.80816282885219E-12	1.58993628054244E-12	2.71224424327828E-12	1.24700884748427E-12	1.09113274154873E-12	1.74581238647798E-12	8.41730972051881E-13	1.34053451104559E-12	8.10555750864774E-13	8.10555750864774E-13	2.3069663678459E-12	1.46523539579401E-12	1.55876105935534E-12	5.29978760180814E-13	1.02878229917452E-12	1.68346194410376E-12	8.10555750864774E-13	8.41730972051881E-13
0.00592	1.65228672291666E-12	1.58993628054244E-12	2.338141589033E-12	1.55876105935534E-12	1.52758583816823E-12	1.55876105935534E-12	6.23504423742134E-13	1.12230796273584E-12	9.97607077987414E-13	7.17030087303454E-13	2.55636813734275E-12	9.35256635613201E-13	1.80816282885219E-12	6.85854866116347E-13	6.23504423742134E-13	1.71463716529087E-12	1.05995752036163E-12	9.66431856800308E-13
0.00594	1.30935928985848E-12	1.24700884748427E-12	1.93286371360062E-12	1.8705132712264E-12	1.8705132712264E-12	1.21583362629716E-12	3.7410265424528E-13	8.41730972051881E-13	1.24700884748427E-12	6.85854866116347E-13	2.7745946856525E-12	4.36453096619494E-13	2.08873981953615E-12	7.17030087303454E-13	3.7410265424528E-13	1.77698760766508E-12	1.24700884748427E-12	1.02878229917452E-12
0.00596	9.35256635613201E-13	9.97607077987414E-13	1.52758583816823E-12	2.02638937716194E-12	1.90168849241351E-12	6.85854866116347E-13	-3.11752211871067E-14	3.42927433058174E-13	1.49641061698112E-12	7.48205308490561E-13	2.64989380090407E-12	3.11752211871067E-14	2.18226548309747E-12	6.85854866116347E-13	2.8057699068396E-13	1.62111150172955E-12	1.46523539579401E-12	9.66431856800308E-13
0.00598	5.29978760180814E-13	7.79380529677668E-13	1.27818406867137E-12	2.08873981953615E-12	1.74581238647798E-12	1.8705132712264E-13	-3.11752211871067E-13	3.11752211871067E-14	1.8393380500393E-12	9.66431856800308E-13	2.3069663678459E-12	3.11752211871067E-14	2.05756459834904E-12	5.61153981367921E-13	4.36453096619494E-13	1.46523539579401E-12	1.68346194410376E-12	9.35256635613201E-13
0.006	1.8705132712264E-13	9.66431856800308E-13	1.37170973223269E-12	2.15109026191036E-12	1.62111150172955E-12	-3.11752211871067E-14	-2.49401769496854E-13	-9.35256635613201E-14	2.21344070428458E-12	1.05995752036163E-12	1.8705132712264E-12	1.8705132712264E-13	1.8393380500393E-12	5.29978760180814E-13	7.17030087303454E-13	1.58993628054244E-12	1.8393380500393E-12	1.12230796273584E-12
0.00602	-6.23504423742134E-14	1.27818406867137E-12	1.68346194410376E-12	1.96403893478772E-12	1.30935928985848E-12	-6.23504423742134E-14	0	6.23504423742134E-14	2.49401769496854E-12	1.09113274154873E-12	1.34053451104559E-12	3.42927433058174E-13	1.80816282885219E-12	6.54679644929241E-13	8.41730972051881E-13	1.65228672291666E-12	2.08873981953615E-12	1.34053451104559E-12
0.00604	-2.49401769496854E-13	1.62111150172955E-12	2.18226548309747E-12	1.8393380500393E-12	1.02878229917452E-12	1.55876105935534E-13	5.29978760180814E-13	4.36453096619494E-13	2.43166725259432E-12	1.05995752036163E-12	8.41730972051881E-13	4.05277875432387E-13	1.68346194410376E-12	9.35256635613201E-13	8.10555750864774E-13	1.90168849241351E-12	2.11991504072326E-12	1.52758583816823E-12
0.00606	-6.23504423742134E-14	1.8705132712264E-12	2.58754335852986E-12	1.55876105935534E-12	9.97607077987414E-13	3.7410265424528E-13	1.12230796273584E-12	8.72906193238988E-13	2.27579114665879E-12	1.12230796273584E-12	5.29978760180814E-13	5.92329202555027E-13	1.68346194410376E-12	1.15348318392295E-12	7.79380529677668E-13	2.05756459834904E-12	2.02638937716194E-12	1.68346194410376E-12
0.00608	4.98803538993707E-13	1.77698760766508E-12	2.74341946446539E-12	1.43406017460691E-12	1.12230796273584E-12	7.48205308490561E-13	1.62111150172955E-12	1.58993628054244E-12	1.80816282885219E-12	1.30935928985848E-12	5.92329202555027E-13	6.85854866116347E-13	1.71463716529087E-12	1.37170973223269E-12	9.35256635613201E-13	2.11991504072326E-12	1.80816282885219E-12	1.8705132712264E-12
0.0061	9.35256635613201E-13	1.68346194410376E-12	2.74341946446539E-12	1.27818406867137E-12	1.18465840511005E-12	1.4028849534198E-12	1.99521415597483E-12	2.05756459834904E-12	1.55876105935534E-12	1.80816282885219E-12	7.48205308490561E-13	6.54679644929241E-13	1.68346194410376E-12	1.37170973223269E-12	1.37170973223269E-12	2.02638937716194E-12	1.55876105935534E-12	2.02638937716194E-12
0.00612	1.18465840511005E-12	1.55876105935534E-12	2.58754335852986E-12	1.12230796273584E-12	1.27818406867137E-12	1.99521415597483E-12	2.02638937716194E-12	2.15109026191036E-12	1.12230796273584E-12	2.24461592547168E-12	6.54679644929241E-13	6.23504423742134E-13	1.52758583816823E-12	1.21583362629716E-12	1.8705132712264E-12	2.05756459834904E-12	1.49641061698112E-12	2.3069663678459E-12
0.00614	1.21583362629716E-12	1.43406017460691E-12	2.49401769496854E-12	9.35256635613201E-13	1.46523539579401E-12	2.15109026191036E-12	1.93286371360062E-12	2.15109026191036E-12	8.72906193238988E-13	2.7745946856525E-12	1.8705132712264E-13	7.17030087303454E-13	1.52758583816823E-12	1.09113274154873E-12	2.15109026191036E-12	2.15109026191036E-12	1.8705132712264E-12	2.40049203140722E-12
0.00616	1.24700884748427E-12	1.30935928985848E-12	2.46284247378143E-12	7.48205308490561E-13	1.77698760766508E-12	2.02638937716194E-12	1.71463716529087E-12	1.96403893478772E-12	7.17030087303454E-13	3.02399645514935E-12	-3.11752211871067E-13	8.72906193238988E-13	1.52758583816823E-12	8.10555750864774E-13	2.18226548309747E-12	2.24461592547168E-12	2.3069663678459E-12	2.43166725259432E-12
0.00618	1.27818406867137E-12	1.27818406867137E-12	2.40049203140722E-12	5.92329202555027E-13	1.90168849241351E-12	1.68346194410376E-12	1.62111150172955E-12	1.93286371360062E-12	4.36453096619494E-13	3.05517167633646E-12	-4.36453096619494E-13	1.27818406867137E-12	1.55876105935534E-12	7.48205308490561E-13	2.18226548309747E-12	1.99521415597483E-12	2.61871857971696E-12	2.43166725259432E-12
0.0062	1.46523539579401E-12	1.21583362629716E-12	2.18226548309747E-12	6.54679644929241E-13	1.99521415597483E-12	1.55876105935534E-12	1.43406017460691E-12	1.71463716529087E-12	1.24700884748427E-13	2.64989380090407E-12	-5.29978760180814E-13	1.55876105935534E-12	1.12230796273584E-12	8.41730972051881E-13	2.02638937716194E-12	1.62111150172955E-12	2.74341946446539E-12	2.49401769496854E-12
0.00622	1.49641061698112E-12	1.30935928985848E-12	1.8705132712264E-12	6.85854866116347E-13	1.93286371360062E-12	1.68346194410376E-12	1.27818406867137E-12	1.65228672291666E-12	-6.23504423742134E-14	2.05756459834904E-12	-4.05277875432387E-13	1.62111150172955E-12	4.98803538993707E-13	9.97607077987414E-13	2.05756459834904E-12	1.30935928985848E-12	2.55636813734275E-12	2.338141589033E-12
0.00624	1.12230796273584E-12	1.30935928985848E-12	1.46523539579401E-12	7.48205308490561E-13	1.52758583816823E-12	1.90168849241351E-12	1.30935928985848E-12	1.34053451104559E-12	3.11752211871067E-14	1.27818406867137E-12	-3.11752211871067E-14	1.21583362629716E-12	-6.23504423742134E-14	1.09113274154873E-12	2.27579114665879E-12	1.02878229917452E-12	2.24461592547168E-12	2.27579114665879E-12
0.00626	6.23504423742134E-13	1.21583362629716E-12	1.02878229917452E-12	7.48205308490561E-13	9.97607077987414E-13	2.02638937716194E-12	1.34053451104559E-12	1.15348318392295E-12	1.8705132712264E-13	6.54679644929241E-13	1.55876105935534E-13	7.48205308490561E-13	-4.67628317806601E-13	1.18465840511005E-12	2.46284247378143E-12	1.12230796273584E-12	2.02638937716194E-12	2.11991504072326E-12
0.00628	1.24700884748427E-13	1.21583362629716E-12	6.23504423742134E-13	8.10555750864774E-13	4.98803538993707E-13	1.96403893478772E-12	1.46523539579401E-12	1.02878229917452E-12	4.36453096619494E-13	2.8057699068396E-13	4.36453096619494E-13	2.8057699068396E-13	-2.8057699068396E-13	1.09113274154873E-12	2.64989380090407E-12	1.4028849534198E-12	1.93286371360062E-12	2.02638937716194E-12
0.0063	-1.24700884748427E-13	1.15348318392295E-12	2.8057699068396E-13	9.66431856800308E-13	4.36453096619494E-13	1.58993628054244E-12	1.58993628054244E-12	9.66431856800308E-13	5.61153981367921E-13	3.42927433058174E-13	5.92329202555027E-13	1.8705132712264E-13	6.23504423742134E-14	9.97607077987414E-13	2.8057699068396E-12	1.77698760766508E-12	1.80816282885219E-12	1.99521415597483E-12
0.00632	-1.24700884748427E-13	1.02878229917452E-12	-6.23504423742134E-14	1.09113274154873E-12	4.67628317806601E-13	1.24700884748427E-12	1.58993628054244E-12	9.04081414426094E-13	5.92329202555027E-13	5.61153981367921E-13	6.54679644929241E-13	4.67628317806601E-13	5.29978760180814E-13	1.05995752036163E-12	2.74341946446539E-12	2.02638937716194E-12	1.74581238647798E-12	1.99521415597483E-12
0.00634	2.18226548309747E-13	7.48205308490561E-13	-1.55876105935534E-13	1.21583362629716E-12	7.17030087303454E-13	8.72906193238988E-13	1.34053451104559E-12	6.23504423742134E-13	4.67628317806601E-13	1.02878229917452E-12	4.05277875432387E-13	9.66431856800308E-13	1.02878229917452E-12	1.15348318392295E-12	2.338141589033E-12	2.27579114665879E-12	1.52758583816823E-12	1.77698760766508E-12
0.00636	6.54679644929241E-13	5.29978760180814E-13	0	1.15348318392295E-12	1.05995752036163E-12	7.48205308490561E-13	1.05995752036163E-12	2.8057699068396E-13	3.11752211871067E-13	1.49641061698112E-12	9.35256635613201E-14	1.71463716529087E-12	1.30935928985848E-12	1.46523539579401E-12	1.74581238647798E-12	2.24461592547168E-12	1.4028849534198E-12	1.65228672291666E-12
0.00638	1.05995752036163E-12	3.7410265424528E-13	3.42927433058174E-13	1.18465840511005E-12	1.30935928985848E-12	7.79380529677668E-13	8.41730972051881E-13	6.23504423742134E-14	3.11752211871067E-14	1.74581238647798E-12	3.11752211871067E-14	2.36931681022011E-12	1.52758583816823E-12	1.68346194410376E-12	1.05995752036163E-12	2.05756459834904E-12	1.27818406867137E-12	1.49641061698112E-12
0.0064	1.4028849534198E-12	3.42927433058174E-13	6.54679644929241E-13	1.09113274154873E-12	1.43406017460691E-12	8.72906193238988E-13	9.04081414426094E-13	1.8705132712264E-13	-6.23504423742134E-14	1.8705132712264E-12	2.8057699068396E-13	2.64989380090407E-12	1.55876105935534E-12	1.65228672291666E-12	2.8057699068396E-13	1.49641061698112E-12	1.27818406867137E-12	1.58993628054244E-12
0.00642	1.58993628054244E-12	1.8705132712264E-13	1.15348318392295E-12	9.97607077987414E-13	1.43406017460691E-12	6.85854866116347E-13	1.21583362629716E-12	4.98803538993707E-13	1.24700884748427E-13	1.68346194410376E-12	6.85854866116347E-13	2.58754335852986E-12	1.52758583816823E-12	1.46523539579401E-12	-6.23504423742134E-14	1.12230796273584E-12	1.4028849534198E-12	1.77698760766508E-12
0.00644	1.62111150172955E-12	6.23504423742134E-14	1.74581238647798E-12	7.48205308490561E-13	1.49641061698112E-12	5.61153981367921E-13	1.58993628054244E-12	1.02878229917452E-12	3.7410265424528E-13	1.30935928985848E-12	1.18465840511005E-12	2.3069663678459E-12	1.30935928985848E-12	1.37170973223269E-12	-1.55876105935534E-13	9.35256635613201E-13	1.55876105935534E-12	1.74581238647798E-12
0.00646	1.65228672291666E-12	3.11752211871067E-14	2.18226548309747E-12	7.48205308490561E-13	1.55876105935534E-12	3.42927433058174E-13	1.96403893478772E-12	1.4028849534198E-12	6.23504423742134E-13	9.35256635613201E-13	1.62111150172955E-12	1.77698760766508E-12	1.30935928985848E-12	1.52758583816823E-12	1.24700884748427E-13	9.97607077987414E-13	1.4028849534198E-12	1.65228672291666E-12
0.00648	1.65228672291666E-12	1.24700884748427E-13	2.15109026191036E-12	5.92329202555027E-13	1.52758583816823E-12	4.98803538993707E-13	2.18226548309747E-12	1.52758583816823E-12	8.10555750864774E-13	6.54679644929241E-13	1.74581238647798E-12	1.05995752036163E-12	1.15348318392295E-12	1.68346194410376E-12	4.98803538993707E-13	9.97607077987414E-13	1.21583362629716E-12	1.43406017460691E-12
0.0065	1.55876105935534E-12	4.36453096619494E-13	1.74581238647798E-12	3.42927433058174E-13	1.4028849534198E-12	8.41730972051881E-13	2.15109026191036E-12	1.21583362629716E-12	1.09113274154873E-12	5.61153981367921E-13	1.68346194410376E-12	3.42927433058174E-13	6.85854866116347E-13	1.90168849241351E-12	8.41730972051881E-13	9.35256635613201E-13	1.18465840511005E-12	1.02878229917452E-12
0.00652	1.43406017460691E-12	7.79380529677668E-13	1.37170973223269E-12	2.8057699068396E-13	1.15348318392295E-12	1.52758583816823E-12	1.93286371360062E-12	7.17030087303454E-13	1.46523539579401E-12	2.8057699068396E-13	1.65228672291666E-12	-1.55876105935534E-13	3.11752211871067E-13	2.08873981953615E-12	9.04081414426094E-13	7.17030087303454E-13	1.18465840511005E-12	6.85854866116347E-13
0.00654	1.09113274154873E-12	9.97607077987414E-13	1.27818406867137E-12	1.55876105935534E-13	9.66431856800308E-13	1.99521415597483E-12	1.49641061698112E-12	2.49401769496854E-13	1.8393380500393E-12	2.18226548309747E-13	1.43406017460691E-12	-3.42927433058174E-13	6.23504423742134E-14	2.3069663678459E-12	8.41730972051881E-13	5.29978760180814E-13	1.09113274154873E-12	4.98803538993707E-13
0.00656	6.54679644929241E-13	1.02878229917452E-12	1.34053451104559E-12	3.11752211871067E-14	8.72906193238988E-13	2.338141589033E-12	9.97607077987414E-13	3.11752211871067E-14	1.99521415597483E-12	4.36453096619494E-13	1.27818406867137E-12	-1.55876105935534E-13	1.24700884748427E-13	2.36931681022011E-12	6.85854866116347E-13	4.98803538993707E-13	8.10555750864774E-13	4.67628317806601E-13
0.00658	3.7410265424528E-13	1.18465840511005E-12	1.49641061698112E-12	-1.55876105935534E-13	6.85854866116347E-13	2.3069663678459E-12	9.35256635613201E-13	2.18226548309747E-13	2.11991504072326E-12	4.98803538993707E-13	1.05995752036163E-12	6.23504423742134E-14	4.05277875432387E-13	2.02638937716194E-12	5.92329202555027E-13	6.54679644929241E-13	4.98803538993707E-13	7.79380529677668E-13
0.0066	1.55876105935534E-13	1.37170973223269E-12	1.77698760766508E-12	-3.11752211871067E-13	6.54679644929241E-13	2.02638937716194E-12	1.30935928985848E-12	8.10555750864774E-13	2.05756459834904E-12	4.05277875432387E-13	9.35256635613201E-13	3.42927433058174E-13	4.98803538993707E-13	1.4028849534198E-12	5.61153981367921E-13	9.97607077987414E-13	2.49401769496854E-13	1.27818406867137E-12
0.00662	1.8705132712264E-13	1.65228672291666E-12	2.08873981953615E-12	0	7.17030087303454E-13	1.71463716529087E-12	1.68346194410376E-12	1.24700884748427E-12	2.05756459834904E-12	4.05277875432387E-13	7.17030087303454E-13	5.29978760180814E-13	6.23504423742134E-13	7.79380529677668E-13	4.98803538993707E-13	1.12230796273584E-12	-3.11752211871067E-14	1.74581238647798E-12
0.00664	3.7410265424528E-13	2.08873981953615E-12	2.36931681022011E-12	5.29978760180814E-13	5.61153981367921E-13	1.55876105935534E-12	1.93286371360062E-12	1.49641061698112E-12	2.02638937716194E-12	3.7410265424528E-13	4.67628317806601E-13	5.92329202555027E-13	6.54679644929241E-13	5.29978760180814E-13	4.05277875432387E-13	1.21583362629716E-12	-1.24700884748427E-13	2.15109026191036E-12
0.00666	5.92329202555027E-13	2.46284247378143E-12	2.64989380090407E-12	1.09113274154873E-12	4.36453096619494E-13	1.71463716529087E-12	2.05756459834904E-12	1.77698760766508E-12	1.74581238647798E-12	4.05277875432387E-13	2.49401769496854E-13	5.92329202555027E-13	6.23504423742134E-13	5.61153981367921E-13	2.8057699068396E-13	1.24700884748427E-12	-3.11752211871067E-14	2.15109026191036E-12
0.00668	6.23504423742134E-13	2.68106902209118E-12	2.93047079158803E-12	1.52758583816823E-12	3.42927433058174E-13	1.8393380500393E-12	2.11991504072326E-12	2.02638937716194E-12	1.15348318392295E-12	4.98803538993707E-13	6.23504423742134E-14	5.61153981367921E-13	6.23504423742134E-13	9.04081414426094E-13	1.8705132712264E-13	1.55876105935534E-12	3.11752211871067E-13	2.02638937716194E-12
0.0067	9.35256635613201E-13	2.55636813734275E-12	2.93047079158803E-12	1.65228672291666E-12	2.8057699068396E-13	1.99521415597483E-12	1.99521415597483E-12	2.08873981953615E-12	5.92329202555027E-13	6.23504423742134E-13	2.18226548309747E-13	3.42927433058174E-13	8.10555750864774E-13	1.43406017460691E-12	-9.35256635613201E-14	1.96403893478772E-12	5.92329202555027E-13	1.8393380500393E-12
0.00672	1.12230796273584E-12	2.05756459834904E-12	2.86812034921382E-12	1.71463716529087E-12	2.8057699068396E-13	2.08873981953615E-12	1.71463716529087E-12	2.05756459834904E-12	3.42927433058174E-13	9.97607077987414E-13	4.98803538993707E-13	1.55876105935534E-13	1.27818406867137E-12	1.8705132712264E-12	-3.42927433058174E-13	2.21344070428458E-12	5.92329202555027E-13	1.71463716529087E-12
0.00674	1.30935928985848E-12	1.62111150172955E-12	2.8057699068396E-12	1.65228672291666E-12	3.7410265424528E-13	2.11991504072326E-12	1.27818406867137E-12	1.8393380500393E-12	2.8057699068396E-13	1.21583362629716E-12	8.41730972051881E-13	-1.24700884748427E-13	1.49641061698112E-12	2.05756459834904E-12	-4.67628317806601E-13	2.21344070428458E-12	5.92329202555027E-13	1.58993628054244E-12
0.00676	1.27818406867137E-12	1.52758583816823E-12	2.68106902209118E-12	1.58993628054244E-12	3.42927433058174E-13	2.05756459834904E-12	1.09113274154873E-12	1.34053451104559E-12	3.42927433058174E-13	1.52758583816823E-12	1.05995752036163E-12	1.24700884748427E-13	1.37170973223269E-12	2.11991504072326E-12	-4.05277875432387E-13	1.8705132712264E-12	7.48205308490561E-13	1.52758583816823E-12
0.00678	1.12230796273584E-12	1.8705132712264E-12	2.58754335852986E-12	1.55876105935534E-12	4.36453096619494E-13	1.62111150172955E-12	1.30935928985848E-12	1.05995752036163E-12	3.7410265424528E-13	1.68346194410376E-12	1.21583362629716E-12	5.92329202555027E-13	1.05995752036163E-12	2.02638937716194E-12	-2.49401769496854E-13	1.43406017460691E-12	1.12230796273584E-12	1.58993628054244E-12
0.0068	1.02878229917452E-12	2.21344070428458E-12	2.46284247378143E-12	1.24700884748427E-12	5.61153981367921E-13	1.21583362629716E-12	1.58993628054244E-12	9.66431856800308E-13	2.49401769496854E-13	1.71463716529087E-12	1.30935928985848E-12	1.02878229917452E-12	8.41730972051881E-13	2.11991504072326E-12	1.24700884748427E-13	1.02878229917452E-12	1.62111150172955E-12	1.74581238647798E-12
0.00682	7.48205308490561E-13	2.52519291615564E-12	1.8705132712264E-12	9.97607077987414E-13	8.72906193238988E-13	9.04081414426094E-13	1.80816282885219E-12	1.02878229917452E-12	2.18226548309747E-13	1.52758583816823E-12	1.43406017460691E-12	1.43406017460691E-12	9.04081414426094E-13	2.36931681022011E-12	4.98803538993707E-13	8.72906193238988E-13	2.05756459834904E-12	2.02638937716194E-12
0.00684	4.67628317806601E-13	2.58754335852986E-12	1.34053451104559E-12	9.35256635613201E-13	1.05995752036163E-12	7.17030087303454E-13	1.74581238647798E-12	1.18465840511005E-12	1.55876105935534E-13	1.34053451104559E-12	1.43406017460691E-12	1.62111150172955E-12	1.24700884748427E-12	2.68106902209118E-12	7.48205308490561E-13	8.41730972051881E-13	2.24461592547168E-12	2.49401769496854E-12
0.00686	2.8057699068396E-13	2.3069663678459E-12	9.04081414426094E-13	1.15348318392295E-12	9.04081414426094E-13	6.85854866116347E-13	1.43406017460691E-12	1.18465840511005E-12	2.8057699068396E-13	9.35256635613201E-13	1.37170973223269E-12	1.65228672291666E-12	1.74581238647798E-12	2.61871857971696E-12	9.97607077987414E-13	9.66431856800308E-13	2.40049203140722E-12	2.61871857971696E-12
0.00688	4.36453096619494E-13	1.71463716529087E-12	8.41730972051881E-13	1.77698760766508E-12	6.54679644929241E-13	6.85854866116347E-13	9.66431856800308E-13	1.12230796273584E-12	6.85854866116347E-13	5.61153981367921E-13	9.97607077987414E-13	1.62111150172955E-12	2.08873981953615E-12	2.21344070428458E-12	1.27818406867137E-12	1.18465840511005E-12	2.46284247378143E-12	2.7745946856525E-12
0.0069	7.48205308490561E-13	1.24700884748427E-12	8.41730972051881E-13	2.43166725259432E-12	4.36453096619494E-13	8.41730972051881E-13	6.23504423742134E-13	1.15348318392295E-12	1.24700884748427E-12	3.11752211871067E-13	9.04081414426094E-13	1.62111150172955E-12	2.21344070428458E-12	1.58993628054244E-12	1.43406017460691E-12	1.46523539579401E-12	2.64989380090407E-12	2.99282123396224E-12
0.00692	1.15348318392295E-12	1.05995752036163E-12	1.09113274154873E-12	2.71224424327828E-12	2.8057699068396E-13	9.97607077987414E-13	8.41730972051881E-13	1.15348318392295E-12	1.71463716529087E-12	6.23504423742134E-14	7.48205308490561E-13	1.77698760766508E-12	2.11991504072326E-12	9.04081414426094E-13	1.43406017460691E-12	1.55876105935534E-12	2.61871857971696E-12	3.52279999414306E-12
0.00694	1.52758583816823E-12	8.72906193238988E-13	1.05995752036163E-12	2.74341946446539E-12	4.98803538993707E-13	1.15348318392295E-12	1.30935928985848E-12	1.24700884748427E-12	1.62111150172955E-12	2.49401769496854E-13	5.92329202555027E-13	2.02638937716194E-12	1.90168849241351E-12	3.11752211871067E-13	1.52758583816823E-12	1.4028849534198E-12	2.24461592547168E-12	3.83455220601412E-12
0.00696	1.68346194410376E-12	9.04081414426094E-13	8.41730972051881E-13	2.52519291615564E-12	8.41730972051881E-13	1.21583362629716E-12	2.05756459834904E-12	1.15348318392295E-12	1.30935928985848E-12	5.61153981367921E-13	2.49401769496854E-13	2.11991504072326E-12	1.80816282885219E-12	-1.55876105935534E-13	1.49641061698112E-12	1.21583362629716E-12	1.90168849241351E-12	3.89690264838834E-12
0.00698	1.4028849534198E-12	8.41730972051881E-13	7.17030087303454E-13	2.05756459834904E-12	1.21583362629716E-12	1.30935928985848E-12	2.8057699068396E-12	8.72906193238988E-13	8.41730972051881E-13	7.79380529677668E-13	3.11752211871067E-14	2.15109026191036E-12	1.77698760766508E-12	-9.35256635613201E-14	1.37170973223269E-12	1.09113274154873E-12	1.71463716529087E-12	3.58515043651727E-12
0.007	7.48205308490561E-13	6.54679644929241E-13	5.61153981367921E-13	1.80816282885219E-12	1.58993628054244E-12	1.49641061698112E-12	3.2733982246462E-12	5.61153981367921E-13	5.92329202555027E-13	9.97607077987414E-13	3.7410265424528E-13	2.21344070428458E-12	1.8393380500393E-12	0	1.21583362629716E-12	1.05995752036163E-12	1.8393380500393E-12	3.21104778227199E-12
0.00702	-1.55876105935534E-13	5.92329202555027E-13	6.85854866116347E-13	1.71463716529087E-12	1.8705132712264E-12	1.68346194410376E-12	3.39809910939463E-12	2.49401769496854E-13	6.54679644929241E-13	9.35256635613201E-13	7.48205308490561E-13	2.27579114665879E-12	1.8393380500393E-12	3.11752211871067E-13	1.05995752036163E-12	1.05995752036163E-12	2.18226548309747E-12	2.8057699068396E-12
0.00704	-9.35256635613201E-13	6.23504423742134E-13	9.97607077987414E-13	1.71463716529087E-12	2.05756459834904E-12	1.68346194410376E-12	3.05517167633646E-12	3.11752211871067E-14	9.04081414426094E-13	8.72906193238988E-13	9.35256635613201E-13	2.27579114665879E-12	1.99521415597483E-12	4.98803538993707E-13	9.04081414426094E-13	1.12230796273584E-12	2.55636813734275E-12	2.40049203140722E-12
0.00706	-1.43406017460691E-12	7.79380529677668E-13	1.15348318392295E-12	1.74581238647798E-12	2.18226548309747E-12	1.49641061698112E-12	2.64989380090407E-12	3.11752211871067E-14	1.15348318392295E-12	6.85854866116347E-13	7.79380529677668E-13	2.11991504072326E-12	2.02638937716194E-12	5.92329202555027E-13	5.92329202555027E-13	1.09113274154873E-12	2.83694512802671E-12	2.11991504072326E-12
0.00708	-1.43406017460691E-12	1.15348318392295E-12	1.18465840511005E-12	1.71463716529087E-12	2.11991504072326E-12	1.24700884748427E-12	2.3069663678459E-12	3.7410265424528E-13	1.30935928985848E-12	5.61153981367921E-13	7.79380529677668E-13	2.11991504072326E-12	1.80816282885219E-12	8.10555750864774E-13	4.05277875432387E-13	1.15348318392295E-12	2.86812034921382E-12	1.77698760766508E-12
0.0071	-1.05995752036163E-12	1.24700884748427E-12	1.15348318392295E-12	1.65228672291666E-12	1.8393380500393E-12	1.12230796273584E-12	2.08873981953615E-12	9.04081414426094E-13	1.37170973223269E-12	5.61153981367921E-13	5.61153981367921E-13	2.15109026191036E-12	1.37170973223269E-12	1.27818406867137E-12	4.05277875432387E-13	1.12230796273584E-12	2.61871857971696E-12	1.49641061698112E-12
0.00712	-3.11752211871067E-13	1.27818406867137E-12	1.21583362629716E-12	1.62111150172955E-12	1.37170973223269E-12	1.05995752036163E-12	1.99521415597483E-12	1.37170973223269E-12	1.4028849534198E-12	4.67628317806601E-13	6.85854866116347E-13	2.18226548309747E-12	9.35256635613201E-13	1.77698760766508E-12	8.72906193238988E-13	1.05995752036163E-12	2.02638937716194E-12	1.34053451104559E-12
0.00714	4.05277875432387E-13	1.24700884748427E-12	1.4028849534198E-12	1.52758583816823E-12	1.12230796273584E-12	1.21583362629716E-12	1.80816282885219E-12	1.65228672291666E-12	1.43406017460691E-12	4.67628317806601E-13	6.54679644929241E-13	2.11991504072326E-12	5.29978760180814E-13	2.18226548309747E-12	1.4028849534198E-12	9.97607077987414E-13	1.37170973223269E-12	1.24700884748427E-12
0.00716	1.05995752036163E-12	1.09113274154873E-12	1.49641061698112E-12	1.34053451104559E-12	1.09113274154873E-12	1.4028849534198E-12	1.68346194410376E-12	1.68346194410376E-12	1.21583362629716E-12	7.17030087303454E-13	8.10555750864774E-13	1.68346194410376E-12	1.8705132712264E-13	2.338141589033E-12	1.68346194410376E-12	9.97607077987414E-13	4.98803538993707E-13	1.30935928985848E-12
0.00718	1.49641061698112E-12	1.02878229917452E-12	1.55876105935534E-12	9.04081414426094E-13	1.24700884748427E-12	1.8705132712264E-12	1.71463716529087E-12	1.65228672291666E-12	1.05995752036163E-12	9.04081414426094E-13	1.09113274154873E-12	1.18465840511005E-12	6.23504423742134E-14	2.27579114665879E-12	1.80816282885219E-12	1.12230796273584E-12	3.11752211871067E-14	1.62111150172955E-12
0.0072	1.55876105935534E-12	9.66431856800308E-13	1.71463716529087E-12	4.67628317806601E-13	1.43406017460691E-12	2.40049203140722E-12	1.55876105935534E-12	1.4028849534198E-12	9.66431856800308E-13	1.24700884748427E-12	1.27818406867137E-12	5.92329202555027E-13	-2.49401769496854E-13	2.21344070428458E-12	1.8705132712264E-12	1.18465840511005E-12	-3.11752211871067E-13	2.05756459834904E-12
0.00722	1.68346194410376E-12	1.09113274154873E-12	1.80816282885219E-12	2.8057699068396E-13	1.4028849534198E-12	2.93047079158803E-12	1.4028849534198E-12	1.4028849534198E-12	7.17030087303454E-13	1.49641061698112E-12	1.46523539579401E-12	3.11752211871067E-14	-4.67628317806601E-13	1.99521415597483E-12	1.65228672291666E-12	1.09113274154873E-12	-4.67628317806601E-13	2.27579114665879E-12
0.00724	1.68346194410376E-12	1.15348318392295E-12	1.99521415597483E-12	3.42927433058174E-13	1.37170973223269E-12	3.2422230034591E-12	1.24700884748427E-12	1.55876105935534E-12	4.67628317806601E-13	1.55876105935534E-12	1.68346194410376E-12	-2.18226548309747E-13	-4.05277875432387E-13	1.74581238647798E-12	1.52758583816823E-12	1.12230796273584E-12	-5.92329202555027E-13	2.27579114665879E-12
0.00726	1.58993628054244E-12	1.24700884748427E-12	1.99521415597483E-12	3.7410265424528E-13	1.18465840511005E-12	3.33574866702042E-12	1.18465840511005E-12	1.8705132712264E-12	3.11752211871067E-13	1.46523539579401E-12	1.8393380500393E-12	-1.24700884748427E-13	-1.24700884748427E-13	1.21583362629716E-12	1.52758583816823E-12	1.27818406867137E-12	-5.92329202555027E-13	1.99521415597483E-12
0.00728	1.65228672291666E-12	1.37170973223269E-12	1.8393380500393E-12	2.49401769496854E-13	1.21583362629716E-12	3.2733982246462E-12	9.35256635613201E-13	2.11991504072326E-12	2.49401769496854E-13	1.30935928985848E-12	2.11991504072326E-12	3.42927433058174E-13	2.18226548309747E-13	6.54679644929241E-13	1.43406017460691E-12	1.65228672291666E-12	-5.29978760180814E-13	1.55876105935534E-12
0.0073	1.52758583816823E-12	1.24700884748427E-12	1.74581238647798E-12	-1.24700884748427E-13	1.4028849534198E-12	2.99282123396224E-12	7.17030087303454E-13	2.21344070428458E-12	5.29978760180814E-13	1.02878229917452E-12	2.3069663678459E-12	9.97607077987414E-13	3.11752211871067E-13	5.61153981367921E-13	1.55876105935534E-12	1.8393380500393E-12	-4.67628317806601E-13	1.09113274154873E-12
0.00732	1.68346194410376E-12	8.72906193238988E-13	1.58993628054244E-12	-4.67628317806601E-13	1.52758583816823E-12	2.52519291615564E-12	5.29978760180814E-13	1.90168849241351E-12	1.12230796273584E-12	7.48205308490561E-13	2.08873981953615E-12	1.49641061698112E-12	3.11752211871067E-13	8.10555750864774E-13	1.65228672291666E-12	1.74581238647798E-12	-3.42927433058174E-13	8.41730972051881E-13
0.00734	1.8393380500393E-12	3.7410265424528E-13	1.46523539579401E-12	-6.23504423742134E-13	1.58993628054244E-12	2.05756459834904E-12	1.24700884748427E-13	1.55876105935534E-12	1.77698760766508E-12	7.17030087303454E-13	1.71463716529087E-12	1.80816282885219E-12	4.05277875432387E-13	1.18465840511005E-12	1.80816282885219E-12	1.52758583816823E-12	-1.8705132712264E-13	5.61153981367921E-13
0.00736	2.02638937716194E-12	1.55876105935534E-13	1.37170973223269E-12	-5.29978760180814E-13	1.49641061698112E-12	1.34053451104559E-12	-6.23504423742134E-14	1.18465840511005E-12	2.18226548309747E-12	9.97607077987414E-13	1.43406017460691E-12	1.96403893478772E-12	5.92329202555027E-13	1.30935928985848E-12	2.05756459834904E-12	1.24700884748427E-12	1.24700884748427E-13	4.05277875432387E-13
0.00738	1.8393380500393E-12	1.55876105935534E-13	1.21583362629716E-12	-1.8705132712264E-13	1.34053451104559E-12	7.17030087303454E-13	9.35256635613201E-14	1.34053451104559E-12	2.15109026191036E-12	1.34053451104559E-12	1.46523539579401E-12	1.90168849241351E-12	5.29978760180814E-13	1.18465840511005E-12	2.3069663678459E-12	1.05995752036163E-12	4.36453096619494E-13	3.7410265424528E-13
0.0074	1.52758583816823E-12	3.11752211871067E-13	1.05995752036163E-12	1.8705132712264E-13	1.24700884748427E-12	1.24700884748427E-13	6.23504423742134E-13	1.68346194410376E-12	1.93286371360062E-12	1.43406017460691E-12	1.74581238647798E-12	1.71463716529087E-12	5.92329202555027E-13	9.97607077987414E-13	2.68106902209118E-12	9.97607077987414E-13	5.92329202555027E-13	4.36453096619494E-13
0.00742	1.12230796273584E-12	7.17030087303454E-13	1.02878229917452E-12	4.98803538993707E-13	1.12230796273584E-12	-6.23504423742134E-14	9.35256635613201E-13	2.11991504072326E-12	1.68346194410376E-12	1.68346194410376E-12	1.90168849241351E-12	1.27818406867137E-12	8.41730972051881E-13	7.48205308490561E-13	2.89929557040092E-12	1.12230796273584E-12	3.7410265424528E-13	5.29978760180814E-13
0.00744	6.23504423742134E-13	1.21583362629716E-12	1.21583362629716E-12	6.23504423742134E-13	1.02878229917452E-12	1.55876105935534E-13	1.02878229917452E-12	2.46284247378143E-12	1.55876105935534E-12	1.90168849241351E-12	1.77698760766508E-12	1.12230796273584E-12	1.21583362629716E-12	5.61153981367921E-13	2.89929557040092E-12	1.34053451104559E-12	3.11752211871067E-14	8.41730972051881E-13
0.00746	2.18226548309747E-13	1.71463716529087E-12	1.65228672291666E-12	6.54679644929241E-13	6.85854866116347E-13	5.61153981367921E-13	1.21583362629716E-12	2.52519291615564E-12	1.37170973223269E-12	1.93286371360062E-12	1.34053451104559E-12	1.02878229917452E-12	1.37170973223269E-12	6.85854866116347E-13	2.58754335852986E-12	1.27818406867137E-12	-9.35256635613201E-14	1.24700884748427E-12
0.00748	-9.35256635613201E-14	1.93286371360062E-12	2.02638937716194E-12	6.85854866116347E-13	3.42927433058174E-13	5.61153981367921E-13	1.43406017460691E-12	2.36931681022011E-12	1.27818406867137E-12	1.90168849241351E-12	8.10555750864774E-13	1.21583362629716E-12	1.55876105935534E-12	1.18465840511005E-12	2.08873981953615E-12	1.05995752036163E-12	-9.35256635613201E-14	1.65228672291666E-12
0.0075	-4.36453096619494E-13	1.8393380500393E-12	2.49401769496854E-12	8.72906193238988E-13	9.35256635613201E-14	3.11752211871067E-13	1.43406017460691E-12	1.99521415597483E-12	1.12230796273584E-12	2.24461592547168E-12	4.98803538993707E-13	1.27818406867137E-12	1.65228672291666E-12	1.99521415597483E-12	1.77698760766508E-12	7.48205308490561E-13	2.18226548309747E-13	1.80816282885219E-12
0.00752	-6.85854866116347E-13	1.55876105935534E-12	2.64989380090407E-12	9.04081414426094E-13	2.49401769496854E-13	0	1.21583362629716E-12	1.65228672291666E-12	1.18465840511005E-12	2.55636813734275E-12	3.7410265424528E-13	1.37170973223269E-12	1.74581238647798E-12	2.74341946446539E-12	1.4028849534198E-12	5.29978760180814E-13	5.92329202555027E-13	1.8705132712264E-12
0.00754	-7.17030087303454E-13	1.49641061698112E-12	2.55636813734275E-12	8.72906193238988E-13	6.54679644929241E-13	-2.18226548309747E-13	7.17030087303454E-13	1.18465840511005E-12	1.15348318392295E-12	2.71224424327828E-12	4.98803538993707E-13	1.49641061698112E-12	1.80816282885219E-12	3.2733982246462E-12	1.18465840511005E-12	5.61153981367921E-13	7.79380529677668E-13	1.65228672291666E-12
0.00756	-5.92329202555027E-13	1.52758583816823E-12	2.27579114665879E-12	6.85854866116347E-13	1.09113274154873E-12	-6.23504423742134E-14	3.11752211871067E-13	6.85854866116347E-13	9.97607077987414E-13	2.55636813734275E-12	6.85854866116347E-13	1.46523539579401E-12	1.77698760766508E-12	3.42927433058174E-12	1.02878229917452E-12	8.10555750864774E-13	1.15348318392295E-12	1.4028849534198E-12
0.00758	-9.35256635613201E-14	1.77698760766508E-12	1.8705132712264E-12	4.98803538993707E-13	1.18465840511005E-12	3.42927433058174E-13	3.11752211871067E-14	2.8057699068396E-13	1.02878229917452E-12	2.3069663678459E-12	8.10555750864774E-13	1.74581238647798E-12	1.77698760766508E-12	3.33574866702042E-12	8.72906193238988E-13	1.12230796273584E-12	1.46523539579401E-12	1.18465840511005E-12
0.0076	6.23504423742134E-13	1.80816282885219E-12	1.37170973223269E-12	4.98803538993707E-13	1.43406017460691E-12	9.04081414426094E-13	-1.24700884748427E-13	1.24700884748427E-13	1.02878229917452E-12	1.96403893478772E-12	7.79380529677668E-13	2.11991504072326E-12	1.49641061698112E-12	3.05517167633646E-12	9.97607077987414E-13	1.37170973223269E-12	1.71463716529087E-12	1.30935928985848E-12
0.00762	1.37170973223269E-12	1.68346194410376E-12	9.04081414426094E-13	6.23504423742134E-13	1.58993628054244E-12	1.43406017460691E-12	6.23504423742134E-14	3.11752211871067E-14	9.35256635613201E-13	1.71463716529087E-12	7.79380529677668E-13	2.36931681022011E-12	1.4028849534198E-12	2.68106902209118E-12	9.66431856800308E-13	1.55876105935534E-12	1.90168849241351E-12	1.68346194410376E-12
0.00764	2.05756459834904E-12	1.52758583816823E-12	4.67628317806601E-13	7.48205308490561E-13	1.74581238647798E-12	1.62111150172955E-12	3.11752211871067E-13	0	8.72906193238988E-13	1.55876105935534E-12	6.54679644929241E-13	2.46284247378143E-12	1.27818406867137E-12	2.18226548309747E-12	9.66431856800308E-13	1.80816282885219E-12	2.21344070428458E-12	1.99521415597483E-12
0.00766	2.43166725259432E-12	1.55876105935534E-12	4.98803538993707E-13	9.04081414426094E-13	1.80816282885219E-12	1.62111150172955E-12	4.98803538993707E-13	1.8705132712264E-13	8.72906193238988E-13	1.24700884748427E-12	6.23504423742134E-13	2.3069663678459E-12	1.46523539579401E-12	1.71463716529087E-12	9.66431856800308E-13	2.05756459834904E-12	2.43166725259432E-12	2.24461592547168E-12
0.00768	2.71224424327828E-12	1.68346194410376E-12	6.85854866116347E-13	1.05995752036163E-12	1.68346194410376E-12	1.90168849241351E-12	6.54679644929241E-13	5.61153981367921E-13	1.09113274154873E-12	9.66431856800308E-13	9.35256635613201E-13	2.21344070428458E-12	1.58993628054244E-12	1.21583362629716E-12	9.97607077987414E-13	2.21344070428458E-12	2.338141589033E-12	2.3069663678459E-12
0.0077	2.8057699068396E-12	2.05756459834904E-12	1.18465840511005E-12	1.43406017460691E-12	1.46523539579401E-12	1.93286371360062E-12	7.17030087303454E-13	1.12230796273584E-12	1.24700884748427E-12	8.72906193238988E-13	1.34053451104559E-12	2.15109026191036E-12	1.68346194410376E-12	8.72906193238988E-13	1.09113274154873E-12	2.27579114665879E-12	2.02638937716194E-12	2.3069663678459E-12
0.00772	2.61871857971696E-12	2.18226548309747E-12	1.80816282885219E-12	2.05756459834904E-12	1.24700884748427E-12	1.8393380500393E-12	1.12230796273584E-12	1.65228672291666E-12	1.30935928985848E-12	6.23504423742134E-13	1.55876105935534E-12	1.99521415597483E-12	1.80816282885219E-12	7.79380529677668E-13	1.4028849534198E-12	2.15109026191036E-12	1.43406017460691E-12	2.15109026191036E-12
0.00774	2.18226548309747E-12	2.27579114665879E-12	2.15109026191036E-12	2.55636813734275E-12	1.24700884748427E-12	1.55876105935534E-12	1.49641061698112E-12	1.99521415597483E-12	1.05995752036163E-12	4.98803538993707E-13	1.71463716529087E-12	1.74581238647798E-12	1.93286371360062E-12	8.10555750864774E-13	1.74581238647798E-12	2.11991504072326E-12	9.66431856800308E-13	2.02638937716194E-12
0.00776	1.8705132712264E-12	2.15109026191036E-12	2.24461592547168E-12	2.64989380090407E-12	1.21583362629716E-12	1.4028849534198E-12	1.77698760766508E-12	2.02638937716194E-12	9.35256635613201E-13	4.05277875432387E-13	1.62111150172955E-12	1.55876105935534E-12	1.8705132712264E-12	8.72906193238988E-13	2.08873981953615E-12	2.15109026191036E-12	8.10555750864774E-13	1.99521415597483E-12
0.00778	1.65228672291666E-12	1.96403893478772E-12	2.02638937716194E-12	2.58754335852986E-12	1.30935928985848E-12	1.52758583816823E-12	2.11991504072326E-12	2.02638937716194E-12	5.92329202555027E-13	4.98803538993707E-13	1.15348318392295E-12	1.30935928985848E-12	1.8393380500393E-12	1.02878229917452E-12	2.36931681022011E-12	2.21344070428458E-12	9.04081414426094E-13	1.96403893478772E-12
0.0078	1.74581238647798E-12	1.80816282885219E-12	1.71463716529087E-12	2.24461592547168E-12	1.30935928985848E-12	1.65228672291666E-12	2.18226548309747E-12	1.8705132712264E-12	2.49401769496854E-13	7.48205308490561E-13	8.41730972051881E-13	1.24700884748427E-12	1.74581238647798E-12	9.35256635613201E-13	2.21344070428458E-12	2.3069663678459E-12	1.02878229917452E-12	2.11991504072326E-12
0.00782	1.8705132712264E-12	1.68346194410376E-12	1.52758583816823E-12	1.65228672291666E-12	1.4028849534198E-12	1.8705132712264E-12	2.02638937716194E-12	1.65228672291666E-12	1.55876105935534E-13	8.41730972051881E-13	7.79380529677668E-13	1.18465840511005E-12	1.71463716529087E-12	8.10555750864774E-13	1.8705132712264E-12	2.40049203140722E-12	1.18465840511005E-12	2.46284247378143E-12
0.00784	1.90168849241351E-12	1.62111150172955E-12	1.27818406867137E-12	8.72906193238988E-13	1.58993628054244E-12	2.02638937716194E-12	1.68346194410376E-12	1.18465840511005E-12	3.42927433058174E-13	9.04081414426094E-13	9.04081414426094E-13	1.05995752036163E-12	1.80816282885219E-12	4.98803538993707E-13	1.24700884748427E-12	2.3069663678459E-12	1.43406017460691E-12	2.71224424327828E-12
0.00786	1.96403893478772E-12	1.65228672291666E-12	1.05995752036163E-12	2.8057699068396E-13	1.96403893478772E-12	1.93286371360062E-12	1.30935928985848E-12	6.85854866116347E-13	3.11752211871067E-13	9.35256635613201E-13	1.09113274154873E-12	1.21583362629716E-12	1.90168849241351E-12	3.42927433058174E-13	7.48205308490561E-13	1.8705132712264E-12	1.55876105935534E-12	2.71224424327828E-12
0.00788	1.99521415597483E-12	1.62111150172955E-12	9.35256635613201E-13	-1.24700884748427E-13	2.21344070428458E-12	1.77698760766508E-12	8.72906193238988E-13	5.29978760180814E-13	3.7410265424528E-13	8.72906193238988E-13	1.15348318392295E-12	1.27818406867137E-12	2.11991504072326E-12	4.67628317806601E-13	4.98803538993707E-13	1.27818406867137E-12	1.65228672291666E-12	2.46284247378143E-12
0.0079	1.77698760766508E-12	1.46523539579401E-12	9.35256635613201E-13	-3.11752211871067E-13	2.3069663678459E-12	1.46523539579401E-12	5.61153981367921E-13	6.54679644929241E-13	6.85854866116347E-13	8.72906193238988E-13	1.09113274154873E-12	1.43406017460691E-12	2.08873981953615E-12	8.10555750864774E-13	6.54679644929241E-13	5.29978760180814E-13	1.52758583816823E-12	1.99521415597483E-12
0.00792	1.49641061698112E-12	1.15348318392295E-12	9.97607077987414E-13	-6.23504423742134E-14	2.21344070428458E-12	1.27818406867137E-12	3.7410265424528E-13	9.35256635613201E-13	9.97607077987414E-13	9.04081414426094E-13	1.02878229917452E-12	1.52758583816823E-12	1.8705132712264E-12	1.15348318392295E-12	1.15348318392295E-12	1.24700884748427E-13	1.24700884748427E-12	1.4028849534198E-12
0.00794	9.04081414426094E-13	8.10555750864774E-13	1.09113274154873E-12	3.7410265424528E-13	2.08873981953615E-12	8.41730972051881E-13	3.42927433058174E-13	1.12230796273584E-12	1.21583362629716E-12	7.79380529677668E-13	1.02878229917452E-12	1.46523539579401E-12	1.46523539579401E-12	1.37170973223269E-12	1.77698760766508E-12	2.49401769496854E-13	1.02878229917452E-12	1.05995752036163E-12
0.00796	5.29978760180814E-13	4.98803538993707E-13	1.05995752036163E-12	7.17030087303454E-13	1.68346194410376E-12	4.98803538993707E-13	2.49401769496854E-13	1.12230796273584E-12	1.43406017460691E-12	6.85854866116347E-13	1.12230796273584E-12	1.27818406867137E-12	1.27818406867137E-12	1.49641061698112E-12	2.338141589033E-12	5.61153981367921E-13	1.02878229917452E-12	8.72906193238988E-13
0.00798	2.18226548309747E-13	2.49401769496854E-13	9.97607077987414E-13	9.04081414426094E-13	1.43406017460691E-12	2.49401769496854E-13	9.35256635613201E-14	9.66431856800308E-13	1.43406017460691E-12	5.29978760180814E-13	1.02878229917452E-12	1.09113274154873E-12	1.09113274154873E-12	1.4028849534198E-12	2.49401769496854E-12	8.72906193238988E-13	1.09113274154873E-12	8.10555750864774E-13
0.008	1.8705132712264E-13	1.8705132712264E-13	1.15348318392295E-12	1.09113274154873E-12	1.05995752036163E-12	1.24700884748427E-13	-6.23504423742134E-14	8.10555750864774E-13	1.15348318392295E-12	4.98803538993707E-13	9.97607077987414E-13	9.04081414426094E-13	9.97607077987414E-13	1.4028849534198E-12	2.52519291615564E-12	1.18465840511005E-12	1.27818406867137E-12	9.35256635613201E-13
0.00802	2.8057699068396E-13	1.55876105935534E-13	1.55876105935534E-12	1.21583362629716E-12	9.04081414426094E-13	2.8057699068396E-13	1.24700884748427E-13	4.98803538993707E-13	9.04081414426094E-13	4.36453096619494E-13	9.04081414426094E-13	9.35256635613201E-13	9.04081414426094E-13	1.52758583816823E-12	2.27579114665879E-12	1.49641061698112E-12	1.55876105935534E-12	1.12230796273584E-12
0.00804	3.42927433058174E-13	1.24700884748427E-13	1.8393380500393E-12	1.21583362629716E-12	9.66431856800308E-13	4.05277875432387E-13	4.98803538993707E-13	4.05277875432387E-13	1.05995752036163E-12	4.98803538993707E-13	9.35256635613201E-13	9.97607077987414E-13	8.41730972051881E-13	1.8705132712264E-12	1.74581238647798E-12	1.68346194410376E-12	1.8705132712264E-12	1.34053451104559E-12
0.00806	4.98803538993707E-13	-6.23504423742134E-14	1.80816282885219E-12	8.72906193238988E-13	1.30935928985848E-12	5.29978760180814E-13	9.35256635613201E-13	6.54679644929241E-13	1.27818406867137E-12	6.85854866116347E-13	8.41730972051881E-13	1.30935928985848E-12	7.17030087303454E-13	2.24461592547168E-12	1.18465840511005E-12	1.77698760766508E-12	2.08873981953615E-12	1.52758583816823E-12
0.00808	6.54679644929241E-13	-2.49401769496854E-13	1.65228672291666E-12	6.85854866116347E-13	1.77698760766508E-12	5.61153981367921E-13	1.15348318392295E-12	1.05995752036163E-12	1.58993628054244E-12	1.05995752036163E-12	8.72906193238988E-13	1.55876105935534E-12	6.23504423742134E-13	2.74341946446539E-12	8.10555750864774E-13	1.46523539579401E-12	2.3069663678459E-12	1.62111150172955E-12
0.0081	8.72906193238988E-13	-3.11752211871067E-13	1.15348318392295E-12	6.23504423742134E-13	2.3069663678459E-12	4.36453096619494E-13	1.15348318392295E-12	1.4028849534198E-12	1.71463716529087E-12	1.4028849534198E-12	7.48205308490561E-13	1.71463716529087E-12	4.05277875432387E-13	3.05517167633646E-12	8.10555750864774E-13	1.09113274154873E-12	2.3069663678459E-12	1.71463716529087E-12
0.00812	1.12230796273584E-12	-2.18226548309747E-13	7.48205308490561E-13	5.61153981367921E-13	2.40049203140722E-12	3.11752211871067E-13	9.04081414426094E-13	1.62111150172955E-12	1.71463716529087E-12	1.8705132712264E-12	6.54679644929241E-13	1.74581238647798E-12	4.67628317806601E-13	3.05517167633646E-12	9.04081414426094E-13	8.10555750864774E-13	2.3069663678459E-12	1.8705132712264E-12
0.00814	1.52758583816823E-12	1.55876105935534E-13	5.29978760180814E-13	5.29978760180814E-13	2.15109026191036E-12	4.36453096619494E-13	5.92329202555027E-13	1.74581238647798E-12	1.49641061698112E-12	2.08873981953615E-12	7.17030087303454E-13	1.62111150172955E-12	5.61153981367921E-13	2.89929557040092E-12	1.27818406867137E-12	5.92329202555027E-13	2.338141589033E-12	1.68346194410376E-12
0.00816	1.93286371360062E-12	5.61153981367921E-13	5.29978760180814E-13	4.67628317806601E-13	1.62111150172955E-12	5.29978760180814E-13	1.24700884748427E-13	1.8393380500393E-12	1.18465840511005E-12	2.05756459834904E-12	7.17030087303454E-13	1.62111150172955E-12	5.92329202555027E-13	2.71224424327828E-12	1.52758583816823E-12	8.10555750864774E-13	2.43166725259432E-12	1.43406017460691E-12
0.00818	2.27579114665879E-12	8.41730972051881E-13	5.29978760180814E-13	5.61153981367921E-13	1.05995752036163E-12	5.61153981367921E-13	-9.35256635613201E-14	1.90168849241351E-12	9.04081414426094E-13	1.8393380500393E-12	8.72906193238988E-13	1.52758583816823E-12	8.10555750864774E-13	2.49401769496854E-12	1.46523539579401E-12	1.05995752036163E-12	2.24461592547168E-12	1.05995752036163E-12
0.0082	2.46284247378143E-12	1.18465840511005E-12	6.54679644929241E-13	9.04081414426094E-13	6.23504423742134E-13	5.29978760180814E-13	9.35256635613201E-14	1.77698760766508E-12	6.23504423742134E-13	1.52758583816823E-12	1.09113274154873E-12	1.18465840511005E-12	1.02878229917452E-12	2.338141589033E-12	1.21583362629716E-12	1.65228672291666E-12	1.77698760766508E-12	8.10555750864774E-13
0.00822	2.58754335852986E-12	1.4028849534198E-12	8.72906193238988E-13	1.37170973223269E-12	4.98803538993707E-13	9.97607077987414E-13	2.18226548309747E-13	1.49641061698112E-12	3.42927433058174E-13	1.15348318392295E-12	1.18465840511005E-12	6.54679644929241E-13	1.18465840511005E-12	2.3069663678459E-12	9.97607077987414E-13	2.11991504072326E-12	1.37170973223269E-12	8.41730972051881E-13
0.00824	2.61871857971696E-12	1.58993628054244E-12	1.34053451104559E-12	1.65228672291666E-12	5.29978760180814E-13	1.24700884748427E-12	4.36453096619494E-13	7.17030087303454E-13	2.18226548309747E-13	9.35256635613201E-13	9.35256635613201E-13	2.49401769496854E-13	1.30935928985848E-12	2.15109026191036E-12	8.10555750864774E-13	2.46284247378143E-12	9.04081414426094E-13	9.35256635613201E-13
0.00826	2.49401769496854E-12	1.58993628054244E-12	1.80816282885219E-12	1.8705132712264E-12	6.54679644929241E-13	1.09113274154873E-12	6.54679644929241E-13	9.35256635613201E-14	3.11752211871067E-13	8.41730972051881E-13	5.92329202555027E-13	0	1.34053451104559E-12	1.99521415597483E-12	8.72906193238988E-13	2.71224424327828E-12	8.41730972051881E-13	1.21583362629716E-12
0.00828	2.18226548309747E-12	1.4028849534198E-12	2.24461592547168E-12	1.90168849241351E-12	8.41730972051881E-13	7.17030087303454E-13	6.54679644929241E-13	-2.49401769496854E-13	5.29978760180814E-13	8.10555750864774E-13	1.8705132712264E-13	1.55876105935534E-13	1.37170973223269E-12	1.74581238647798E-12	1.18465840511005E-12	2.74341946446539E-12	8.41730972051881E-13	1.30935928985848E-12
0.0083	1.68346194410376E-12	1.34053451104559E-12	2.64989380090407E-12	1.77698760766508E-12	1.12230796273584E-12	6.54679644929241E-13	4.98803538993707E-13	-4.05277875432387E-13	7.48205308490561E-13	9.04081414426094E-13	0	4.36453096619494E-13	1.4028849534198E-12	1.4028849534198E-12	1.55876105935534E-12	2.58754335852986E-12	1.15348318392295E-12	1.18465840511005E-12
0.00832	1.30935928985848E-12	1.34053451104559E-12	2.83694512802671E-12	1.71463716529087E-12	1.21583362629716E-12	8.72906193238988E-13	2.18226548309747E-13	-4.05277875432387E-13	8.41730972051881E-13	1.12230796273584E-12	1.8705132712264E-13	7.17030087303454E-13	1.55876105935534E-12	1.12230796273584E-12	1.8705132712264E-12	2.36931681022011E-12	1.65228672291666E-12	1.15348318392295E-12
0.00834	9.04081414426094E-13	1.68346194410376E-12	2.7745946856525E-12	1.68346194410376E-12	1.24700884748427E-12	1.12230796273584E-12	2.18226548309747E-13	-4.98803538993707E-13	8.72906193238988E-13	1.46523539579401E-12	4.98803538993707E-13	9.66431856800308E-13	1.80816282885219E-12	7.79380529677668E-13	2.02638937716194E-12	2.11991504072326E-12	2.11991504072326E-12	1.18465840511005E-12
0.00836	7.79380529677668E-13	2.15109026191036E-12	2.3069663678459E-12	1.68346194410376E-12	1.02878229917452E-12	1.49641061698112E-12	7.79380529677668E-13	-3.11752211871067E-13	9.97607077987414E-13	1.77698760766508E-12	8.41730972051881E-13	1.12230796273584E-12	2.3069663678459E-12	6.23504423742134E-13	2.08873981953615E-12	1.8393380500393E-12	2.3069663678459E-12	1.4028849534198E-12
0.00838	8.72906193238988E-13	2.43166725259432E-12	1.52758583816823E-12	1.68346194410376E-12	8.41730972051881E-13	1.8393380500393E-12	1.30935928985848E-12	0	9.35256635613201E-13	2.08873981953615E-12	1.18465840511005E-12	1.18465840511005E-12	2.64989380090407E-12	4.05277875432387E-13	2.18226548309747E-12	1.68346194410376E-12	2.21344070428458E-12	1.58993628054244E-12
0.0084	1.05995752036163E-12	2.40049203140722E-12	8.10555750864774E-13	1.77698760766508E-12	7.17030087303454E-13	2.24461592547168E-12	1.55876105935534E-12	1.8705132712264E-13	9.66431856800308E-13	2.40049203140722E-12	1.24700884748427E-12	1.15348318392295E-12	2.89929557040092E-12	4.36453096619494E-13	2.02638937716194E-12	1.58993628054244E-12	2.02638937716194E-12	1.71463716529087E-12
0.00842	1.09113274154873E-12	2.18226548309747E-12	4.05277875432387E-13	1.65228672291666E-12	5.29978760180814E-13	2.55636813734275E-12	1.49641061698112E-12	6.23504423742134E-13	8.41730972051881E-13	2.74341946446539E-12	1.21583362629716E-12	1.27818406867137E-12	2.8057699068396E-12	7.17030087303454E-13	1.71463716529087E-12	1.30935928985848E-12	1.49641061698112E-12	2.08873981953615E-12
0.00844	1.05995752036163E-12	1.58993628054244E-12	1.55876105935534E-13	1.52758583816823E-12	4.67628317806601E-13	2.64989380090407E-12	1.4028849534198E-12	1.12230796273584E-12	7.79380529677668E-13	2.8057699068396E-12	1.02878229917452E-12	1.43406017460691E-12	2.55636813734275E-12	1.21583362629716E-12	1.21583362629716E-12	8.41730972051881E-13	8.41730972051881E-13	2.58754335852986E-12
0.00846	8.72906193238988E-13	8.72906193238988E-13	2.8057699068396E-13	1.37170973223269E-12	6.54679644929241E-13	2.49401769496854E-12	1.55876105935534E-12	1.52758583816823E-12	7.79380529677668E-13	2.68106902209118E-12	7.17030087303454E-13	1.62111150172955E-12	2.05756459834904E-12	1.65228672291666E-12	7.48205308490561E-13	5.61153981367921E-13	4.67628317806601E-13	2.89929557040092E-12
0.00848	8.72906193238988E-13	2.8057699068396E-13	5.61153981367921E-13	1.15348318392295E-12	1.12230796273584E-12	2.11991504072326E-12	1.8705132712264E-12	1.8705132712264E-12	8.72906193238988E-13	2.36931681022011E-12	4.67628317806601E-13	1.71463716529087E-12	1.4028849534198E-12	1.77698760766508E-12	3.7410265424528E-13	5.61153981367921E-13	4.98803538993707E-13	2.96164601277514E-12
0.0085	9.66431856800308E-13	-6.23504423742134E-14	9.04081414426094E-13	9.97607077987414E-13	1.65228672291666E-12	1.8705132712264E-12	2.21344070428458E-12	2.08873981953615E-12	9.66431856800308E-13	1.8393380500393E-12	2.18226548309747E-13	1.74581238647798E-12	9.35256635613201E-13	1.49641061698112E-12	3.42927433058174E-13	9.66431856800308E-13	4.98803538993707E-13	2.89929557040092E-12
0.00852	1.15348318392295E-12	-2.8057699068396E-13	1.09113274154873E-12	7.48205308490561E-13	1.99521415597483E-12	1.71463716529087E-12	2.68106902209118E-12	2.15109026191036E-12	1.05995752036163E-12	1.37170973223269E-12	1.55876105935534E-13	1.8393380500393E-12	4.98803538993707E-13	1.15348318392295E-12	6.54679644929241E-13	1.49641061698112E-12	8.10555750864774E-13	2.68106902209118E-12
0.00854	1.4028849534198E-12	-2.49401769496854E-13	1.09113274154873E-12	3.11752211871067E-13	1.8705132712264E-12	1.68346194410376E-12	2.83694512802671E-12	2.08873981953615E-12	1.12230796273584E-12	1.05995752036163E-12	3.11752211871067E-13	1.8705132712264E-12	2.49401769496854E-13	9.97607077987414E-13	1.21583362629716E-12	1.96403893478772E-12	1.15348318392295E-12	2.40049203140722E-12
0.00856	1.55876105935534E-12	0	9.97607077987414E-13	-1.8705132712264E-13	1.18465840511005E-12	1.58993628054244E-12	2.83694512802671E-12	2.05756459834904E-12	1.27818406867137E-12	8.10555750864774E-13	6.54679644929241E-13	1.93286371360062E-12	6.23504423742134E-14	1.09113274154873E-12	1.71463716529087E-12	2.338141589033E-12	1.65228672291666E-12	2.15109026191036E-12
0.00858	1.55876105935534E-12	4.67628317806601E-13	8.10555750864774E-13	-4.67628317806601E-13	5.61153981367921E-13	1.46523539579401E-12	2.83694512802671E-12	2.02638937716194E-12	1.52758583816823E-12	7.79380529677668E-13	9.35256635613201E-13	1.80816282885219E-12	3.11752211871067E-14	1.34053451104559E-12	1.93286371360062E-12	2.55636813734275E-12	2.05756459834904E-12	1.90168849241351E-12
0.0086	1.49641061698112E-12	9.97607077987414E-13	8.10555750864774E-13	-5.92329202555027E-13	1.24700884748427E-13	1.27818406867137E-12	2.8057699068396E-12	1.99521415597483E-12	1.65228672291666E-12	8.72906193238988E-13	1.37170973223269E-12	1.58993628054244E-12	2.8057699068396E-13	1.55876105935534E-12	1.99521415597483E-12	2.49401769496854E-12	2.40049203140722E-12	1.65228672291666E-12
0.00862	1.21583362629716E-12	1.52758583816823E-12	7.79380529677668E-13	-4.98803538993707E-13	9.35256635613201E-14	1.18465840511005E-12	2.61871857971696E-12	1.68346194410376E-12	1.58993628054244E-12	1.05995752036163E-12	1.58993628054244E-12	1.30935928985848E-12	5.92329202555027E-13	1.58993628054244E-12	1.8705132712264E-12	2.43166725259432E-12	2.52519291615564E-12	1.52758583816823E-12
0.00864	4.98803538993707E-13	1.68346194410376E-12	9.04081414426094E-13	-2.18226548309747E-13	4.98803538993707E-13	1.05995752036163E-12	2.338141589033E-12	1.4028849534198E-12	1.18465840511005E-12	1.15348318392295E-12	1.62111150172955E-12	1.09113274154873E-12	9.66431856800308E-13	1.58993628054244E-12	1.80816282885219E-12	2.18226548309747E-12	2.43166725259432E-12	1.58993628054244E-12
0.00866	-2.8057699068396E-13	1.71463716529087E-12	1.05995752036163E-12	2.8057699068396E-13	1.18465840511005E-12	1.12230796273584E-12	2.05756459834904E-12	1.02878229917452E-12	6.85854866116347E-13	1.21583362629716E-12	1.65228672291666E-12	9.35256635613201E-13	1.12230796273584E-12	1.52758583816823E-12	1.52758583816823E-12	1.8705132712264E-12	2.21344070428458E-12	1.62111150172955E-12
0.00868	-6.85854866116347E-13	1.55876105935534E-12	1.21583362629716E-12	6.85854866116347E-13	1.8393380500393E-12	1.24700884748427E-12	1.49641061698112E-12	6.85854866116347E-13	3.42927433058174E-13	1.27818406867137E-12	1.58993628054244E-12	8.72906193238988E-13	1.05995752036163E-12	1.65228672291666E-12	1.05995752036163E-12	1.58993628054244E-12	1.8393380500393E-12	1.58993628054244E-12
0.0087	-8.10555750864774E-13	1.55876105935534E-12	1.18465840511005E-12	9.35256635613201E-13	2.43166725259432E-12	1.4028849534198E-12	1.24700884748427E-12	3.42927433058174E-13	6.23504423742134E-14	1.24700884748427E-12	1.4028849534198E-12	8.41730972051881E-13	9.04081414426094E-13	1.62111150172955E-12	4.98803538993707E-13	1.34053451104559E-12	1.52758583816823E-12	1.55876105935534E-12
0.00872	-6.85854866116347E-13	1.37170973223269E-12	1.02878229917452E-12	1.12230796273584E-12	2.71224424327828E-12	1.34053451104559E-12	1.12230796273584E-12	2.18226548309747E-13	-2.18226548309747E-13	1.09113274154873E-12	1.37170973223269E-12	8.41730972051881E-13	8.72906193238988E-13	1.4028849534198E-12	1.8705132712264E-13	1.24700884748427E-12	1.30935928985848E-12	1.62111150172955E-12
0.00874	-5.61153981367921E-13	1.27818406867137E-12	9.04081414426094E-13	9.04081414426094E-13	2.68106902209118E-12	1.4028849534198E-12	1.15348318392295E-12	9.35256635613201E-14	-2.8057699068396E-13	8.10555750864774E-13	1.46523539579401E-12	8.10555750864774E-13	9.35256635613201E-13	1.15348318392295E-12	2.8057699068396E-13	1.46523539579401E-12	1.30935928985848E-12	1.71463716529087E-12
0.00876	-1.24700884748427E-13	1.12230796273584E-12	9.66431856800308E-13	5.92329202555027E-13	2.40049203140722E-12	1.43406017460691E-12	1.18465840511005E-12	1.8705132712264E-13	-1.8705132712264E-13	6.54679644929241E-13	1.71463716529087E-12	6.54679644929241E-13	1.18465840511005E-12	6.23504423742134E-13	6.23504423742134E-13	1.68346194410376E-12	1.43406017460691E-12	1.74581238647798E-12
0.00878	3.11752211871067E-13	8.41730972051881E-13	9.04081414426094E-13	4.05277875432387E-13	2.18226548309747E-12	1.43406017460691E-12	1.24700884748427E-12	4.98803538993707E-13	-1.24700884748427E-13	6.23504423742134E-13	1.90168849241351E-12	5.29978760180814E-13	1.58993628054244E-12	2.49401769496854E-13	1.09113274154873E-12	1.74581238647798E-12	1.55876105935534E-12	1.52758583816823E-12
0.0088	7.48205308490561E-13	6.23504423742134E-13	8.41730972051881E-13	7.17030087303454E-13	1.8393380500393E-12	1.52758583816823E-12	1.24700884748427E-12	9.35256635613201E-13	3.11752211871067E-14	9.04081414426094E-13	1.77698760766508E-12	4.36453096619494E-13	1.80816282885219E-12	3.11752211871067E-14	1.49641061698112E-12	1.71463716529087E-12	1.62111150172955E-12	1.30935928985848E-12
0.00882	1.18465840511005E-12	4.36453096619494E-13	6.54679644929241E-13	1.18465840511005E-12	1.55876105935534E-12	1.71463716529087E-12	1.27818406867137E-12	1.30935928985848E-12	3.11752211871067E-14	1.12230796273584E-12	1.27818406867137E-12	5.92329202555027E-13	1.8705132712264E-12	-3.11752211871067E-14	1.62111150172955E-12	1.49641061698112E-12	1.71463716529087E-12	1.30935928985848E-12
0.00884	1.58993628054244E-12	5.29978760180814E-13	6.54679644929241E-13	1.37170973223269E-12	1.15348318392295E-12	1.99521415597483E-12	1.21583362629716E-12	1.62111150172955E-12	0	1.30935928985848E-12	6.85854866116347E-13	8.41730972051881E-13	1.77698760766508E-12	1.55876105935534E-13	1.65228672291666E-12	1.24700884748427E-12	2.02638937716194E-12	1.21583362629716E-12
0.00886	1.93286371360062E-12	7.17030087303454E-13	8.10555750864774E-13	1.52758583816823E-12	8.72906193238988E-13	1.8705132712264E-12	1.09113274154873E-12	1.80816282885219E-12	9.35256635613201E-14	1.27818406867137E-12	1.8705132712264E-13	1.09113274154873E-12	1.65228672291666E-12	3.7410265424528E-13	1.71463716529087E-12	9.35256635613201E-13	2.24461592547168E-12	1.15348318392295E-12
0.00888	2.05756459834904E-12	7.79380529677668E-13	1.24700884748427E-12	1.65228672291666E-12	6.85854866116347E-13	1.71463716529087E-12	9.04081414426094E-13	1.68346194410376E-12	9.35256635613201E-14	1.02878229917452E-12	6.23504423742134E-14	1.24700884748427E-12	1.68346194410376E-12	6.23504423742134E-13	1.52758583816823E-12	8.72906193238988E-13	2.46284247378143E-12	1.09113274154873E-12
0.0089	1.74581238647798E-12	8.72906193238988E-13	1.71463716529087E-12	1.99521415597483E-12	7.17030087303454E-13	1.43406017460691E-12	9.04081414426094E-13	1.62111150172955E-12	6.23504423742134E-14	6.85854866116347E-13	2.8057699068396E-13	1.4028849534198E-12	1.71463716529087E-12	7.79380529677668E-13	1.43406017460691E-12	9.66431856800308E-13	2.40049203140722E-12	1.15348318392295E-12
0.00892	1.4028849534198E-12	9.97607077987414E-13	1.96403893478772E-12	2.05756459834904E-12	8.72906193238988E-13	1.24700884748427E-12	8.10555750864774E-13	1.43406017460691E-12	1.8705132712264E-13	2.18226548309747E-13	5.61153981367921E-13	1.58993628054244E-12	1.80816282885219E-12	8.72906193238988E-13	1.4028849534198E-12	1.30935928985848E-12	2.15109026191036E-12	1.30935928985848E-12
0.00894	1.02878229917452E-12	1.09113274154873E-12	2.3069663678459E-12	1.77698760766508E-12	1.15348318392295E-12	9.04081414426094E-13	7.48205308490561E-13	1.4028849534198E-12	6.85854866116347E-13	-3.11752211871067E-14	6.54679644929241E-13	1.71463716529087E-12	1.74581238647798E-12	9.04081414426094E-13	1.30935928985848E-12	1.62111150172955E-12	1.99521415597483E-12	1.30935928985848E-12
0.00896	8.41730972051881E-13	9.97607077987414E-13	2.43166725259432E-12	1.52758583816823E-12	1.30935928985848E-12	6.54679644929241E-13	9.97607077987414E-13	1.49641061698112E-12	1.05995752036163E-12	-6.23504423742134E-14	7.17030087303454E-13	2.05756459834904E-12	1.43406017460691E-12	8.72906193238988E-13	1.09113274154873E-12	1.80816282885219E-12	1.8705132712264E-12	1.15348318392295E-12
0.00898	1.05995752036163E-12	7.79380529677668E-13	2.49401769496854E-12	9.97607077987414E-13	1.4028849534198E-12	5.29978760180814E-13	1.49641061698112E-12	1.62111150172955E-12	1.09113274154873E-12	-3.11752211871067E-14	7.48205308490561E-13	2.02638937716194E-12	1.12230796273584E-12	9.35256635613201E-13	9.04081414426094E-13	1.68346194410376E-12	1.62111150172955E-12	8.10555750864774E-13
0.009	1.4028849534198E-12	5.92329202555027E-13	2.40049203140722E-12	4.05277875432387E-13	1.24700884748427E-12	3.7410265424528E-13	1.96403893478772E-12	1.71463716529087E-12	8.41730972051881E-13	6.23504423742134E-14	6.85854866116347E-13	1.99521415597483E-12	1.05995752036163E-12	1.21583362629716E-12	6.54679644929241E-13	1.58993628054244E-12	1.43406017460691E-12	5.92329202555027E-13
0.00902	1.80816282885219E-12	5.61153981367921E-13	2.3069663678459E-12	0	8.72906193238988E-13	3.42927433058174E-13	2.18226548309747E-12	1.8705132712264E-12	4.98803538993707E-13	3.11752211871067E-14	4.98803538993707E-13	1.8705132712264E-12	1.30935928985848E-12	1.68346194410376E-12	4.67628317806601E-13	1.4028849534198E-12	9.97607077987414E-13	4.05277875432387E-13
0.00904	2.18226548309747E-12	8.10555750864774E-13	2.15109026191036E-12	-2.49401769496854E-13	5.29978760180814E-13	5.61153981367921E-13	2.27579114665879E-12	2.02638937716194E-12	4.98803538993707E-13	3.11752211871067E-14	4.05277875432387E-13	1.99521415597483E-12	1.62111150172955E-12	2.02638937716194E-12	2.8057699068396E-13	1.05995752036163E-12	6.23504423742134E-13	4.36453096619494E-13
0.00906	2.36931681022011E-12	1.12230796273584E-12	1.93286371360062E-12	-9.35256635613201E-14	1.8705132712264E-13	8.10555750864774E-13	2.18226548309747E-12	1.99521415597483E-12	6.23504423742134E-13	2.49401769496854E-13	1.8705132712264E-13	2.02638937716194E-12	1.68346194410376E-12	2.15109026191036E-12	1.55876105935534E-13	8.41730972051881E-13	5.29978760180814E-13	5.61153981367921E-13
0.00908	2.24461592547168E-12	1.37170973223269E-12	1.71463716529087E-12	3.11752211871067E-13	-3.11752211871067E-14	1.02878229917452E-12	1.71463716529087E-12	1.96403893478772E-12	8.72906193238988E-13	4.36453096619494E-13	6.23504423742134E-14	2.11991504072326E-12	1.68346194410376E-12	2.08873981953615E-12	1.24700884748427E-13	7.79380529677668E-13	3.11752211871067E-13	8.41730972051881E-13
0.0091	1.71463716529087E-12	1.52758583816823E-12	1.65228672291666E-12	8.10555750864774E-13	0	9.97607077987414E-13	1.24700884748427E-12	1.71463716529087E-12	1.15348318392295E-12	7.48205308490561E-13	-6.23504423742134E-14	1.93286371360062E-12	1.65228672291666E-12	1.77698760766508E-12	3.42927433058174E-13	8.72906193238988E-13	1.8705132712264E-13	1.05995752036163E-12
0.00912	1.34053451104559E-12	1.37170973223269E-12	1.71463716529087E-12	1.37170973223269E-12	1.24700884748427E-13	8.72906193238988E-13	7.79380529677668E-13	1.27818406867137E-12	1.37170973223269E-12	1.12230796273584E-12	1.8705132712264E-13	1.65228672291666E-12	1.58993628054244E-12	1.52758583816823E-12	5.61153981367921E-13	1.12230796273584E-12	1.8705132712264E-13	1.12230796273584E-12
0.00914	1.27818406867137E-12	1.18465840511005E-12	1.96403893478772E-12	1.80816282885219E-12	1.8705132712264E-13	6.23504423742134E-13	5.29978760180814E-13	1.05995752036163E-12	1.4028849534198E-12	1.21583362629716E-12	6.85854866116347E-13	1.30935928985848E-12	1.65228672291666E-12	1.24700884748427E-12	6.23504423742134E-13	1.4028849534198E-12	3.42927433058174E-13	1.12230796273584E-12
0.00916	1.43406017460691E-12	1.09113274154873E-12	2.40049203140722E-12	2.08873981953615E-12	6.85854866116347E-13	5.92329202555027E-13	5.92329202555027E-13	7.17030087303454E-13	1.52758583816823E-12	1.09113274154873E-12	1.27818406867137E-12	1.09113274154873E-12	1.55876105935534E-12	1.09113274154873E-12	6.85854866116347E-13	1.68346194410376E-12	8.10555750864774E-13	9.04081414426094E-13
0.00918	1.68346194410376E-12	1.02878229917452E-12	3.02399645514935E-12	2.21344070428458E-12	1.30935928985848E-12	5.29978760180814E-13	9.04081414426094E-13	6.54679644929241E-13	1.58993628054244E-12	9.04081414426094E-13	1.68346194410376E-12	1.02878229917452E-12	1.52758583816823E-12	7.48205308490561E-13	6.54679644929241E-13	1.90168849241351E-12	1.18465840511005E-12	9.97607077987414E-13
0.0092	2.02638937716194E-12	1.09113274154873E-12	3.39809910939463E-12	2.338141589033E-12	2.08873981953615E-12	4.98803538993707E-13	1.24700884748427E-12	6.54679644929241E-13	1.4028849534198E-12	6.54679644929241E-13	2.08873981953615E-12	1.18465840511005E-12	1.58993628054244E-12	7.48205308490561E-13	7.17030087303454E-13	1.96403893478772E-12	1.43406017460691E-12	1.15348318392295E-12
0.00922	2.40049203140722E-12	1.27818406867137E-12	3.64750087889148E-12	2.338141589033E-12	2.61871857971696E-12	4.98803538993707E-13	1.49641061698112E-12	8.41730972051881E-13	1.09113274154873E-12	5.61153981367921E-13	2.02638937716194E-12	1.4028849534198E-12	1.55876105935534E-12	5.92329202555027E-13	7.79380529677668E-13	1.71463716529087E-12	1.4028849534198E-12	1.43406017460691E-12
0.00924	2.83694512802671E-12	1.49641061698112E-12	3.30457344583331E-12	2.43166725259432E-12	2.96164601277514E-12	5.92329202555027E-13	1.43406017460691E-12	1.15348318392295E-12	6.54679644929241E-13	4.05277875432387E-13	1.8393380500393E-12	1.37170973223269E-12	1.71463716529087E-12	6.85854866116347E-13	9.97607077987414E-13	1.58993628054244E-12	1.4028849534198E-12	1.43406017460691E-12
0.00926	2.96164601277514E-12	1.99521415597483E-12	2.74341946446539E-12	2.43166725259432E-12	2.89929557040092E-12	8.72906193238988E-13	1.24700884748427E-12	1.46523539579401E-12	4.36453096619494E-13	4.05277875432387E-13	1.55876105935534E-12	1.12230796273584E-12	1.74581238647798E-12	9.66431856800308E-13	1.21583362629716E-12	1.52758583816823E-12	1.77698760766508E-12	1.4028849534198E-12
0.00928	3.02399645514935E-12	2.338141589033E-12	2.15109026191036E-12	2.36931681022011E-12	2.83694512802671E-12	1.34053451104559E-12	1.12230796273584E-12	1.55876105935534E-12	5.61153981367921E-13	5.29978760180814E-13	1.4028849534198E-12	9.97607077987414E-13	1.90168849241351E-12	1.37170973223269E-12	1.65228672291666E-12	1.58993628054244E-12	2.15109026191036E-12	1.43406017460691E-12
0.0093	3.02399645514935E-12	2.61871857971696E-12	1.65228672291666E-12	2.24461592547168E-12	2.74341946446539E-12	1.77698760766508E-12	1.02878229917452E-12	1.99521415597483E-12	6.54679644929241E-13	8.41730972051881E-13	1.27818406867137E-12	1.02878229917452E-12	1.8705132712264E-12	1.65228672291666E-12	2.11991504072326E-12	1.65228672291666E-12	2.43166725259432E-12	1.71463716529087E-12
0.00932	2.71224424327828E-12	2.64989380090407E-12	1.27818406867137E-12	2.27579114665879E-12	2.49401769496854E-12	2.11991504072326E-12	1.05995752036163E-12	2.52519291615564E-12	5.61153981367921E-13	1.30935928985848E-12	1.18465840511005E-12	1.05995752036163E-12	1.96403893478772E-12	1.96403893478772E-12	2.36931681022011E-12	1.65228672291666E-12	2.40049203140722E-12	2.36931681022011E-12
0.00934	2.24461592547168E-12	2.58754335852986E-12	9.97607077987414E-13	2.3069663678459E-12	2.27579114665879E-12	2.27579114665879E-12	1.09113274154873E-12	2.93047079158803E-12	2.8057699068396E-13	1.68346194410376E-12	1.21583362629716E-12	1.4028849534198E-12	1.96403893478772E-12	2.15109026191036E-12	2.3069663678459E-12	1.55876105935534E-12	2.24461592547168E-12	3.14869733989778E-12
0.00936	1.77698760766508E-12	2.3069663678459E-12	7.48205308490561E-13	2.46284247378143E-12	2.08873981953615E-12	2.21344070428458E-12	1.05995752036163E-12	3.21104778227199E-12	1.55876105935534E-13	1.8393380500393E-12	1.18465840511005E-12	1.68346194410376E-12	1.80816282885219E-12	2.11991504072326E-12	2.02638937716194E-12	1.43406017460691E-12	2.11991504072326E-12	3.58515043651727E-12
0.00938	1.30935928985848E-12	2.21344070428458E-12	4.67628317806601E-13	2.3069663678459E-12	2.02638937716194E-12	2.02638937716194E-12	1.02878229917452E-12	3.30457344583331E-12	-3.11752211871067E-14	1.77698760766508E-12	8.41730972051881E-13	1.8393380500393E-12	1.55876105935534E-12	1.8393380500393E-12	1.65228672291666E-12	1.37170973223269E-12	1.77698760766508E-12	3.77220176363991E-12
0.0094	7.48205308490561E-13	2.11991504072326E-12	4.05277875432387E-13	1.99521415597483E-12	2.08873981953615E-12	1.74581238647798E-12	1.02878229917452E-12	3.17987256108488E-12	-2.18226548309747E-13	1.62111150172955E-12	4.67628317806601E-13	2.05756459834904E-12	1.37170973223269E-12	1.49641061698112E-12	1.4028849534198E-12	1.27818406867137E-12	1.37170973223269E-12	3.7098513212657E-12
0.00942	3.11752211871067E-13	2.05756459834904E-12	4.36453096619494E-13	1.49641061698112E-12	2.24461592547168E-12	1.34053451104559E-12	9.97607077987414E-13	3.17987256108488E-12	-5.61153981367921E-13	1.65228672291666E-12	2.8057699068396E-13	1.77698760766508E-12	1.37170973223269E-12	1.21583362629716E-12	1.74581238647798E-12	1.15348318392295E-12	9.66431856800308E-13	3.30457344583331E-12
0.00944	6.23504423742134E-14	2.08873981953615E-12	5.29978760180814E-13	9.66431856800308E-13	2.18226548309747E-12	9.04081414426094E-13	1.12230796273584E-12	3.17987256108488E-12	-8.10555750864774E-13	2.02638937716194E-12	4.05277875432387E-13	1.52758583816823E-12	1.30935928985848E-12	1.15348318392295E-12	2.21344070428458E-12	9.35256635613201E-13	7.17030087303454E-13	2.89929557040092E-12
0.00946	3.11752211871067E-14	1.93286371360062E-12	7.48205308490561E-13	6.54679644929241E-13	1.93286371360062E-12	5.29978760180814E-13	1.34053451104559E-12	3.02399645514935E-12	-7.79380529677668E-13	2.55636813734275E-12	5.61153981367921E-13	1.18465840511005E-12	1.02878229917452E-12	1.21583362629716E-12	2.68106902209118E-12	6.54679644929241E-13	8.41730972051881E-13	2.58754335852986E-12
0.00948	1.55876105935534E-13	1.68346194410376E-12	1.05995752036163E-12	4.98803538993707E-13	1.71463716529087E-12	1.8705132712264E-13	1.52758583816823E-12	2.86812034921382E-12	-6.23504423742134E-13	2.96164601277514E-12	5.92329202555027E-13	1.05995752036163E-12	7.17030087303454E-13	1.46523539579401E-12	2.83694512802671E-12	4.98803538993707E-13	1.05995752036163E-12	2.18226548309747E-12
0.0095	5.29978760180814E-13	1.4028849534198E-12	1.30935928985848E-12	4.98803538993707E-13	1.46523539579401E-12	0	1.65228672291666E-12	2.64989380090407E-12	-6.85854866116347E-13	3.05517167633646E-12	7.17030087303454E-13	1.09113274154873E-12	4.67628317806601E-13	1.55876105935534E-12	2.8057699068396E-12	3.7410265424528E-13	1.12230796273584E-12	1.96403893478772E-12
0.00952	1.09113274154873E-12	1.05995752036163E-12	1.43406017460691E-12	6.54679644929241E-13	1.4028849534198E-12	9.35256635613201E-14	1.65228672291666E-12	2.58754335852986E-12	-5.29978760180814E-13	2.71224424327828E-12	8.10555750864774E-13	1.43406017460691E-12	4.36453096619494E-13	1.62111150172955E-12	2.68106902209118E-12	3.7410265424528E-13	1.02878229917452E-12	1.77698760766508E-12
0.00954	1.65228672291666E-12	9.04081414426094E-13	1.55876105935534E-12	1.21583362629716E-12	1.52758583816823E-12	3.42927433058174E-13	1.58993628054244E-12	2.40049203140722E-12	-3.42927433058174E-13	2.3069663678459E-12	9.04081414426094E-13	1.68346194410376E-12	4.98803538993707E-13	1.58993628054244E-12	2.40049203140722E-12	3.7410265424528E-13	6.54679644929241E-13	1.68346194410376E-12
0.00956	2.08873981953615E-12	9.97607077987414E-13	1.52758583816823E-12	1.62111150172955E-12	1.68346194410376E-12	7.17030087303454E-13	1.52758583816823E-12	2.18226548309747E-12	-9.35256635613201E-14	2.08873981953615E-12	7.79380529677668E-13	1.80816282885219E-12	6.54679644929241E-13	1.55876105935534E-12	2.36931681022011E-12	5.29978760180814E-13	5.61153981367921E-13	1.49641061698112E-12
0.00958	2.3069663678459E-12	1.34053451104559E-12	1.65228672291666E-12	1.62111150172955E-12	1.77698760766508E-12	1.12230796273584E-12	1.65228672291666E-12	1.90168849241351E-12	-1.55876105935534E-13	1.77698760766508E-12	7.79380529677668E-13	1.74581238647798E-12	7.48205308490561E-13	1.46523539579401E-12	2.338141589033E-12	8.10555750864774E-13	5.29978760180814E-13	1.24700884748427E-12
0.0096	2.15109026191036E-12	1.62111150172955E-12	1.99521415597483E-12	1.30935928985848E-12	1.8393380500393E-12	1.62111150172955E-12	1.62111150172955E-12	1.62111150172955E-12	-3.42927433058174E-13	1.4028849534198E-12	8.10555750864774E-13	1.55876105935534E-12	6.85854866116347E-13	1.43406017460691E-12	2.15109026191036E-12	1.21583362629716E-12	4.36453096619494E-13	9.97607077987414E-13
0.00962	2.02638937716194E-12	1.8705132712264E-12	2.21344070428458E-12	7.79380529677668E-13	2.02638937716194E-12	1.96403893478772E-12	1.62111150172955E-12	1.37170973223269E-12	-4.67628317806601E-13	1.15348318392295E-12	9.35256635613201E-13	1.43406017460691E-12	5.92329202555027E-13	1.30935928985848E-12	1.68346194410376E-12	1.55876105935534E-12	4.67628317806601E-13	7.48205308490561E-13
0.00964	1.80816282885219E-12	1.8393380500393E-12	2.3069663678459E-12	3.7410265424528E-13	2.08873981953615E-12	2.43166725259432E-12	1.49641061698112E-12	1.30935928985848E-12	-3.7410265424528E-13	9.35256635613201E-13	1.12230796273584E-12	1.46523539579401E-12	6.23504423742134E-13	1.21583362629716E-12	1.05995752036163E-12	1.65228672291666E-12	4.98803538993707E-13	3.7410265424528E-13
0.00966	1.71463716529087E-12	1.55876105935534E-12	2.40049203140722E-12	1.24700884748427E-13	2.08873981953615E-12	2.58754335852986E-12	1.52758583816823E-12	1.37170973223269E-12	-3.42927433058174E-13	7.17030087303454E-13	1.24700884748427E-12	1.62111150172955E-12	4.05277875432387E-13	1.24700884748427E-12	1.55876105935534E-13	1.65228672291666E-12	4.98803538993707E-13	1.24700884748427E-13
0.00968	1.55876105935534E-12	1.12230796273584E-12	2.21344070428458E-12	2.8057699068396E-13	2.05756459834904E-12	2.24461592547168E-12	1.55876105935534E-12	1.37170973223269E-12	-1.55876105935534E-13	5.29978760180814E-13	1.43406017460691E-12	1.77698760766508E-12	-9.35256635613201E-14	1.37170973223269E-12	-5.61153981367921E-13	1.55876105935534E-12	4.36453096619494E-13	-9.35256635613201E-14
0.0097	1.37170973223269E-12	7.17030087303454E-13	1.99521415597483E-12	6.54679644929241E-13	2.11991504072326E-12	1.55876105935534E-12	1.4028849534198E-12	1.27818406867137E-12	1.55876105935534E-13	5.29978760180814E-13	1.43406017460691E-12	1.93286371360062E-12	-6.85854866116347E-13	1.58993628054244E-12	-9.04081414426094E-13	1.52758583816823E-12	4.36453096619494E-13	-6.23504423742134E-14
0.00972	1.46523539579401E-12	4.98803538993707E-13	1.65228672291666E-12	1.09113274154873E-12	2.05756459834904E-12	8.72906193238988E-13	1.09113274154873E-12	9.97607077987414E-13	8.10555750864774E-13	5.29978760180814E-13	1.18465840511005E-12	1.8705132712264E-12	-9.66431856800308E-13	1.77698760766508E-12	-8.72906193238988E-13	1.37170973223269E-12	6.23504423742134E-13	1.24700884748427E-13
0.00974	1.62111150172955E-12	4.67628317806601E-13	1.49641061698112E-12	1.18465840511005E-12	1.99521415597483E-12	4.98803538993707E-13	5.92329202555027E-13	6.23504423742134E-13	1.4028849534198E-12	4.98803538993707E-13	1.09113274154873E-12	1.8705132712264E-12	-6.23504423742134E-13	1.90168849241351E-12	-4.98803538993707E-13	1.43406017460691E-12	9.66431856800308E-13	1.55876105935534E-13
0.00976	1.58993628054244E-12	4.67628317806601E-13	1.71463716529087E-12	9.66431856800308E-13	1.74581238647798E-12	5.61153981367921E-13	3.11752211871067E-13	4.05277875432387E-13	1.96403893478772E-12	5.29978760180814E-13	9.97607077987414E-13	1.8393380500393E-12	0	1.96403893478772E-12	2.49401769496854E-13	1.55876105935534E-12	1.21583362629716E-12	2.8057699068396E-13
0.00978	1.55876105935534E-12	3.7410265424528E-13	1.8393380500393E-12	9.04081414426094E-13	1.58993628054244E-12	9.04081414426094E-13	4.36453096619494E-13	4.36453096619494E-13	2.18226548309747E-12	4.67628317806601E-13	8.10555750864774E-13	1.52758583816823E-12	7.17030087303454E-13	1.71463716529087E-12	9.66431856800308E-13	1.49641061698112E-12	1.15348318392295E-12	4.98803538993707E-13
0.0098	1.4028849534198E-12	1.8705132712264E-13	2.05756459834904E-12	1.18465840511005E-12	1.4028849534198E-12	1.55876105935534E-12	9.35256635613201E-13	5.29978760180814E-13	2.15109026191036E-12	4.05277875432387E-13	7.17030087303454E-13	1.18465840511005E-12	1.52758583816823E-12	1.18465840511005E-12	1.46523539579401E-12	1.58993628054244E-12	7.17030087303454E-13	8.72906193238988E-13
0.00982	1.30935928985848E-12	2.49401769496854E-13	1.90168849241351E-12	1.46523539579401E-12	1.05995752036163E-12	2.15109026191036E-12	1.58993628054244E-12	5.92329202555027E-13	2.05756459834904E-12	3.7410265424528E-13	5.92329202555027E-13	9.04081414426094E-13	2.02638937716194E-12	5.29978760180814E-13	1.49641061698112E-12	1.8705132712264E-12	3.11752211871067E-14	1.49641061698112E-12
0.00984	1.15348318392295E-12	5.92329202555027E-13	1.43406017460691E-12	1.74581238647798E-12	8.10555750864774E-13	2.49401769496854E-12	2.08873981953615E-12	4.67628317806601E-13	1.77698760766508E-12	1.55876105935534E-13	7.48205308490561E-13	7.79380529677668E-13	2.27579114665879E-12	6.23504423742134E-14	1.4028849534198E-12	2.24461592547168E-12	-3.42927433058174E-13	2.02638937716194E-12
0.00986	1.12230796273584E-12	1.12230796273584E-12	8.72906193238988E-13	1.80816282885219E-12	7.48205308490561E-13	2.338141589033E-12	2.3069663678459E-12	9.35256635613201E-14	1.65228672291666E-12	-9.35256635613201E-14	1.05995752036163E-12	7.17030087303454E-13	2.24461592547168E-12	6.23504423742134E-14	1.12230796273584E-12	2.74341946446539E-12	-4.05277875432387E-13	2.40049203140722E-12
0.00988	1.02878229917452E-12	1.52758583816823E-12	4.36453096619494E-13	1.65228672291666E-12	1.02878229917452E-12	1.74581238647798E-12	2.24461592547168E-12	-3.11752211871067E-13	1.49641061698112E-12	-1.8705132712264E-13	1.34053451104559E-12	7.48205308490561E-13	2.02638937716194E-12	3.7410265424528E-13	9.35256635613201E-13	3.14869733989778E-12	-2.8057699068396E-13	2.58754335852986E-12
0.0099	1.05995752036163E-12	1.74581238647798E-12	9.35256635613201E-14	1.58993628054244E-12	1.12230796273584E-12	9.97607077987414E-13	1.93286371360062E-12	-3.7410265424528E-13	1.46523539579401E-12	6.23504423742134E-14	1.8393380500393E-12	8.10555750864774E-13	1.65228672291666E-12	6.85854866116347E-13	8.10555750864774E-13	3.2733982246462E-12	-2.8057699068396E-13	2.74341946446539E-12
0.00992	1.15348318392295E-12	1.68346194410376E-12	0	1.30935928985848E-12	1.02878229917452E-12	4.98803538993707E-13	1.4028849534198E-12	-2.8057699068396E-13	1.58993628054244E-12	5.92329202555027E-13	2.15109026191036E-12	8.72906193238988E-13	1.27818406867137E-12	9.97607077987414E-13	9.66431856800308E-13	3.11752211871067E-12	-1.55876105935534E-13	2.61871857971696E-12
0.00994	1.52758583816823E-12	1.62111150172955E-12	1.55876105935534E-13	1.27818406867137E-12	9.35256635613201E-13	2.8057699068396E-13	1.30935928985848E-12	9.35256635613201E-14	1.71463716529087E-12	1.43406017460691E-12	2.18226548309747E-12	9.04081414426094E-13	1.02878229917452E-12	1.24700884748427E-12	1.15348318392295E-12	2.68106902209118E-12	-9.35256635613201E-14	2.3069663678459E-12
0.00996	1.77698760766508E-12	1.55876105935534E-12	7.17030087303454E-13	1.21583362629716E-12	9.04081414426094E-13	5.29978760180814E-13	1.52758583816823E-12	4.98803538993707E-13	1.90168849241351E-12	1.90168849241351E-12	2.21344070428458E-12	1.05995752036163E-12	7.48205308490561E-13	1.27818406867137E-12	1.21583362629716E-12	2.21344070428458E-12	6.23504423742134E-14	1.8393380500393E-12
0.00998	1.90168849241351E-12	1.52758583816823E-12	1.43406017460691E-12	1.43406017460691E-12	9.04081414426094E-13	9.04081414426094E-13	1.93286371360062E-12	1.09113274154873E-12	2.11991504072326E-12	2.15109026191036E-12	1.93286371360062E-12	1.09113274154873E-12	5.92329202555027E-13	1.18465840511005E-12	1.15348318392295E-12	1.80816282885219E-12	1.55876105935534E-13	1.4028849534198E-12
0.01	1.8705132712264E-12	1.52758583816823E-12	2.05756459834904E-12	1.80816282885219E-12	1.15348318392295E-12	1.30935928985848E-12	2.27579114665879E-12	1.55876105935534E-12	2.08873981953615E-12	2.08873981953615E-12	1.65228672291666E-12	9.35256635613201E-13	6.85854866116347E-13	1.21583362629716E-12	9.97607077987414E-13	1.4028849534198E-12	-9.35256635613201E-14	1.24700884748427E-12
0.01002	1.74581238647798E-12	1.4028849534198E-12	2.64989380090407E-12	2.3069663678459E-12	1.24700884748427E-12	1.62111150172955E-12	2.338141589033E-12	1.68346194410376E-12	1.80816282885219E-12	1.74581238647798E-12	1.55876105935534E-12	5.61153981367921E-13	7.48205308490561E-13	1.24700884748427E-12	4.98803538993707E-13	1.12230796273584E-12	-2.8057699068396E-13	1.27818406867137E-12
0.01004	1.58993628054244E-12	1.37170973223269E-12	2.96164601277514E-12	2.74341946446539E-12	1.49641061698112E-12	1.90168849241351E-12	2.21344070428458E-12	1.65228672291666E-12	1.34053451104559E-12	1.21583362629716E-12	1.55876105935534E-12	3.7410265424528E-13	9.66431856800308E-13	1.37170973223269E-12	0	9.04081414426094E-13	-4.67628317806601E-13	1.37170973223269E-12
0.01006	1.71463716529087E-12	1.30935928985848E-12	3.02399645514935E-12	2.93047079158803E-12	1.68346194410376E-12	2.11991504072326E-12	1.8393380500393E-12	1.68346194410376E-12	1.02878229917452E-12	8.10555750864774E-13	1.49641061698112E-12	4.05277875432387E-13	1.12230796273584E-12	1.43406017460691E-12	-3.11752211871067E-13	7.79380529677668E-13	-4.98803538993707E-13	1.55876105935534E-12
0.01008	2.08873981953615E-12	1.21583362629716E-12	3.11752211871067E-12	2.8057699068396E-12	1.74581238647798E-12	2.21344070428458E-12	1.15348318392295E-12	1.99521415597483E-12	7.79380529677668E-13	3.7410265424528E-13	1.34053451104559E-12	7.79380529677668E-13	1.18465840511005E-12	1.37170973223269E-12	-1.55876105935534E-13	6.85854866116347E-13	-1.55876105935534E-13	1.77698760766508E-12
0.0101	2.338141589033E-12	1.30935928985848E-12	2.96164601277514E-12	2.58754335852986E-12	1.77698760766508E-12	2.27579114665879E-12	7.48205308490561E-13	2.27579114665879E-12	4.67628317806601E-13	1.8705132712264E-13	9.66431856800308E-13	1.15348318392295E-12	1.34053451104559E-12	1.37170973223269E-12	1.55876105935534E-13	6.85854866116347E-13	1.8705132712264E-13	1.77698760766508E-12
0.01012	2.3069663678459E-12	1.46523539579401E-12	2.68106902209118E-12	2.52519291615564E-12	1.74581238647798E-12	2.338141589033E-12	3.7410265424528E-13	2.36931681022011E-12	3.11752211871067E-13	1.24700884748427E-13	5.61153981367921E-13	1.55876105935534E-12	1.46523539579401E-12	1.27818406867137E-12	5.29978760180814E-13	5.92329202555027E-13	5.61153981367921E-13	1.58993628054244E-12
0.01014	1.77698760766508E-12	1.43406017460691E-12	2.24461592547168E-12	2.40049203140722E-12	1.58993628054244E-12	2.11991504072326E-12	2.49401769496854E-13	2.11991504072326E-12	2.49401769496854E-13	9.35256635613201E-14	3.7410265424528E-13	1.99521415597483E-12	1.62111150172955E-12	1.18465840511005E-12	7.79380529677668E-13	5.92329202555027E-13	7.79380529677668E-13	1.21583362629716E-12
0.01016	1.18465840511005E-12	1.24700884748427E-12	1.62111150172955E-12	2.27579114665879E-12	1.4028849534198E-12	1.65228672291666E-12	3.42927433058174E-13	1.74581238647798E-12	4.36453096619494E-13	-3.11752211871067E-14	3.7410265424528E-13	2.15109026191036E-12	1.62111150172955E-12	9.35256635613201E-13	1.05995752036163E-12	6.23504423742134E-13	9.97607077987414E-13	9.66431856800308E-13
0.01018	1.02878229917452E-12	1.21583362629716E-12	8.41730972051881E-13	1.8705132712264E-12	1.21583362629716E-12	1.24700884748427E-12	5.61153981367921E-13	1.15348318392295E-12	4.36453096619494E-13	-3.11752211871067E-13	8.72906193238988E-13	2.27579114665879E-12	1.65228672291666E-12	6.85854866116347E-13	1.43406017460691E-12	5.61153981367921E-13	1.15348318392295E-12	6.23504423742134E-13
0.0102	1.02878229917452E-12	1.09113274154873E-12	1.55876105935534E-13	1.24700884748427E-12	1.18465840511005E-12	9.35256635613201E-13	8.10555750864774E-13	6.54679644929241E-13	1.8705132712264E-13	-5.61153981367921E-13	1.62111150172955E-12	2.27579114665879E-12	1.8393380500393E-12	5.92329202555027E-13	1.71463716529087E-12	4.98803538993707E-13	1.12230796273584E-12	5.92329202555027E-13
0.01022	1.12230796273584E-12	1.18465840511005E-12	-5.61153981367921E-13	6.54679644929241E-13	1.34053451104559E-12	1.05995752036163E-12	1.09113274154873E-12	5.92329202555027E-13	-3.11752211871067E-14	-4.98803538993707E-13	2.15109026191036E-12	2.21344070428458E-12	1.99521415597483E-12	5.29978760180814E-13	1.71463716529087E-12	7.17030087303454E-13	1.18465840511005E-12	7.79380529677668E-13
0.01024	1.21583362629716E-12	1.18465840511005E-12	-9.97607077987414E-13	3.7410265424528E-13	1.52758583816823E-12	1.15348318392295E-12	1.21583362629716E-12	7.48205308490561E-13	1.24700884748427E-13	-2.18226548309747E-13	2.24461592547168E-12	2.05756459834904E-12	2.11991504072326E-12	5.29978760180814E-13	1.43406017460691E-12	1.21583362629716E-12	1.24700884748427E-12	1.21583362629716E-12
0.01026	1.27818406867137E-12	1.15348318392295E-12	-1.12230796273584E-12	1.55876105935534E-13	1.58993628054244E-12	1.43406017460691E-12	1.09113274154873E-12	9.04081414426094E-13	4.98803538993707E-13	2.49401769496854E-13	1.8705132712264E-12	1.77698760766508E-12	2.21344070428458E-12	6.54679644929241E-13	1.12230796273584E-12	1.68346194410376E-12	1.27818406867137E-12	1.74581238647798E-12
0.01028	1.24700884748427E-12	9.35256635613201E-13	-6.54679644929241E-13	2.49401769496854E-13	1.8705132712264E-12	1.77698760766508E-12	9.35256635613201E-13	1.02878229917452E-12	1.15348318392295E-12	8.41730972051881E-13	1.34053451104559E-12	1.62111150172955E-12	2.15109026191036E-12	4.36453096619494E-13	8.72906193238988E-13	1.8705132712264E-12	1.43406017460691E-12	2.15109026191036E-12
0.0103	1.21583362629716E-12	6.54679644929241E-13	1.8705132712264E-13	3.11752211871067E-13	2.21344070428458E-12	1.96403893478772E-12	9.04081414426094E-13	9.97607077987414E-13	1.62111150172955E-12	1.43406017460691E-12	8.10555750864774E-13	1.55876105935534E-12	2.05756459834904E-12	2.49401769496854E-13	9.04081414426094E-13	1.71463716529087E-12	1.52758583816823E-12	2.24461592547168E-12
0.01032	1.09113274154873E-12	6.54679644929241E-13	9.66431856800308E-13	4.67628317806601E-13	2.18226548309747E-12	1.99521415597483E-12	8.41730972051881E-13	8.41730972051881E-13	1.74581238647798E-12	1.80816282885219E-12	6.85854866116347E-13	1.62111150172955E-12	1.93286371360062E-12	1.24700884748427E-13	9.97607077987414E-13	1.52758583816823E-12	1.49641061698112E-12	2.21344070428458E-12
0.01034	1.09113274154873E-12	6.85854866116347E-13	1.30935928985848E-12	2.8057699068396E-13	2.11991504072326E-12	2.02638937716194E-12	6.85854866116347E-13	9.35256635613201E-13	1.62111150172955E-12	2.05756459834904E-12	7.48205308490561E-13	1.8393380500393E-12	1.68346194410376E-12	2.8057699068396E-13	1.18465840511005E-12	1.43406017460691E-12	1.46523539579401E-12	2.11991504072326E-12
0.01036	1.21583362629716E-12	9.97607077987414E-13	1.68346194410376E-12	-6.23504423742134E-14	1.90168849241351E-12	1.8393380500393E-12	4.05277875432387E-13	1.18465840511005E-12	1.37170973223269E-12	2.11991504072326E-12	8.72906193238988E-13	1.8705132712264E-12	1.34053451104559E-12	4.98803538993707E-13	1.37170973223269E-12	1.46523539579401E-12	1.55876105935534E-12	1.96403893478772E-12
0.01038	1.62111150172955E-12	1.37170973223269E-12	1.93286371360062E-12	-9.35256635613201E-14	1.71463716529087E-12	1.62111150172955E-12	1.55876105935534E-13	1.30935928985848E-12	1.18465840511005E-12	2.08873981953615E-12	1.15348318392295E-12	1.8393380500393E-12	1.15348318392295E-12	6.85854866116347E-13	1.46523539579401E-12	1.34053451104559E-12	1.62111150172955E-12	1.74581238647798E-12
0.0104	1.8705132712264E-12	1.58993628054244E-12	2.11991504072326E-12	-9.35256635613201E-14	1.74581238647798E-12	1.37170973223269E-12	1.8705132712264E-13	1.4028849534198E-12	1.24700884748427E-12	2.08873981953615E-12	1.18465840511005E-12	1.65228672291666E-12	1.24700884748427E-12	8.41730972051881E-13	1.58993628054244E-12	1.05995752036163E-12	1.80816282885219E-12	1.58993628054244E-12
0.01042	1.8705132712264E-12	1.4028849534198E-12	2.18226548309747E-12	-9.35256635613201E-14	1.80816282885219E-12	1.34053451104559E-12	3.42927433058174E-13	1.52758583816823E-12	1.27818406867137E-12	1.80816282885219E-12	1.37170973223269E-12	1.65228672291666E-12	1.37170973223269E-12	1.18465840511005E-12	1.43406017460691E-12	7.79380529677668E-13	1.74581238647798E-12	1.12230796273584E-12
0.01044	1.74581238647798E-12	1.12230796273584E-12	2.18226548309747E-12	-9.35256635613201E-14	1.93286371360062E-12	1.30935928985848E-12	5.29978760180814E-13	1.58993628054244E-12	1.4028849534198E-12	1.43406017460691E-12	1.62111150172955E-12	1.65228672291666E-12	1.4028849534198E-12	1.52758583816823E-12	9.97607077987414E-13	6.54679644929241E-13	1.68346194410376E-12	7.17030087303454E-13
0.01046	1.52758583816823E-12	5.92329202555027E-13	2.27579114665879E-12	-1.55876105935534E-13	2.18226548309747E-12	1.15348318392295E-12	5.61153981367921E-13	1.71463716529087E-12	1.62111150172955E-12	1.09113274154873E-12	1.77698760766508E-12	1.80816282885219E-12	1.37170973223269E-12	1.90168849241351E-12	5.61153981367921E-13	4.67628317806601E-13	1.4028849534198E-12	4.05277875432387E-13
0.01048	1.37170973223269E-12	1.55876105935534E-13	2.36931681022011E-12	-1.55876105935534E-13	2.36931681022011E-12	1.12230796273584E-12	4.98803538993707E-13	1.8393380500393E-12	1.8393380500393E-12	7.79380529677668E-13	1.8705132712264E-12	2.05756459834904E-12	1.46523539579401E-12	1.68346194410376E-12	3.7410265424528E-13	3.42927433058174E-13	1.02878229917452E-12	1.55876105935534E-13
0.0105	1.37170973223269E-12	3.11752211871067E-14	2.338141589033E-12	0	2.43166725259432E-12	1.02878229917452E-12	5.61153981367921E-13	1.99521415597483E-12	2.27579114665879E-12	4.98803538993707E-13	1.62111150172955E-12	1.99521415597483E-12	1.74581238647798E-12	1.30935928985848E-12	4.67628317806601E-13	2.18226548309747E-13	7.17030087303454E-13	9.35256635613201E-14
0.01052	1.49641061698112E-12	3.11752211871067E-14	2.21344070428458E-12	2.49401769496854E-13	2.24461592547168E-12	9.35256635613201E-13	7.17030087303454E-13	1.90168849241351E-12	2.52519291615564E-12	3.11752211871067E-13	1.18465840511005E-12	1.65228672291666E-12	1.99521415597483E-12	9.04081414426094E-13	6.23504423742134E-13	5.29978760180814E-13	4.98803538993707E-13	1.24700884748427E-13
0.01054	1.77698760766508E-12	2.49401769496854E-13	2.02638937716194E-12	5.29978760180814E-13	2.02638937716194E-12	9.97607077987414E-13	6.85854866116347E-13	1.8393380500393E-12	2.71224424327828E-12	2.49401769496854E-13	6.23504423742134E-13	1.18465840511005E-12	2.21344070428458E-12	8.41730972051881E-13	6.85854866116347E-13	9.35256635613201E-13	5.29978760180814E-13	6.23504423742134E-14
0.01056	1.93286371360062E-12	5.29978760180814E-13	1.8705132712264E-12	9.97607077987414E-13	1.55876105935534E-12	1.02878229917452E-12	4.98803538993707E-13	1.8393380500393E-12	2.74341946446539E-12	3.11752211871067E-13	-3.11752211871067E-14	8.41730972051881E-13	2.11991504072326E-12	1.09113274154873E-12	7.79380529677668E-13	1.18465840511005E-12	6.85854866116347E-13	0
0.01058	1.90168849241351E-12	8.72906193238988E-13	1.77698760766508E-12	1.43406017460691E-12	1.09113274154873E-12	1.12230796273584E-12	2.49401769496854E-13	1.8393380500393E-12	2.68106902209118E-12	6.23504423742134E-13	-3.7410265424528E-13	5.61153981367921E-13	1.68346194410376E-12	1.49641061698112E-12	9.04081414426094E-13	1.34053451104559E-12	1.05995752036163E-12	2.18226548309747E-13
0.0106	1.8393380500393E-12	1.4028849534198E-12	1.68346194410376E-12	2.02638937716194E-12	6.54679644929241E-13	1.21583362629716E-12	3.11752211871067E-14	1.65228672291666E-12	2.58754335852986E-12	8.72906193238988E-13	-3.42927433058174E-13	3.11752211871067E-13	1.05995752036163E-12	1.77698760766508E-12	9.97607077987414E-13	1.52758583816823E-12	1.52758583816823E-12	4.98803538993707E-13
0.01062	1.80816282885219E-12	2.18226548309747E-12	1.49641061698112E-12	2.55636813734275E-12	2.49401769496854E-13	1.24700884748427E-12	-6.23504423742134E-14	1.52758583816823E-12	2.27579114665879E-12	1.05995752036163E-12	1.24700884748427E-13	3.11752211871067E-14	3.42927433058174E-13	1.90168849241351E-12	8.72906193238988E-13	1.74581238647798E-12	1.77698760766508E-12	8.10555750864774E-13
0.01064	1.8393380500393E-12	2.71224424327828E-12	1.30935928985848E-12	3.05517167633646E-12	9.35256635613201E-14	1.4028849534198E-12	3.11752211871067E-14	1.24700884748427E-12	1.93286371360062E-12	1.21583362629716E-12	4.67628317806601E-13	-1.55876105935534E-13	-1.8705132712264E-13	1.93286371360062E-12	7.48205308490561E-13	1.8705132712264E-12	1.80816282885219E-12	9.97607077987414E-13
0.01066	2.05756459834904E-12	2.93047079158803E-12	9.66431856800308E-13	3.14869733989778E-12	4.67628317806601E-13	1.62111150172955E-12	2.8057699068396E-13	7.17030087303454E-13	1.55876105935534E-12	1.18465840511005E-12	7.17030087303454E-13	-1.8705132712264E-13	-4.36453096619494E-13	1.8393380500393E-12	7.48205308490561E-13	1.90168849241351E-12	1.90168849241351E-12	1.15348318392295E-12
0.01068	2.21344070428458E-12	2.89929557040092E-12	9.04081414426094E-13	2.86812034921382E-12	9.66431856800308E-13	1.93286371360062E-12	5.29978760180814E-13	1.24700884748427E-13	1.18465840511005E-12	1.27818406867137E-12	7.17030087303454E-13	-1.55876105935534E-13	-4.67628317806601E-13	1.71463716529087E-12	8.72906193238988E-13	1.77698760766508E-12	2.15109026191036E-12	1.24700884748427E-12
0.0107	2.27579114665879E-12	2.7745946856525E-12	9.66431856800308E-13	2.338141589033E-12	1.21583362629716E-12	2.36931681022011E-12	8.72906193238988E-13	-2.18226548309747E-13	1.15348318392295E-12	1.37170973223269E-12	8.10555750864774E-13	3.11752211871067E-14	-9.35256635613201E-14	1.43406017460691E-12	1.18465840511005E-12	1.55876105935534E-12	2.52519291615564E-12	1.34053451104559E-12
0.01072	2.43166725259432E-12	2.58754335852986E-12	1.12230796273584E-12	1.8705132712264E-12	9.97607077987414E-13	2.74341946446539E-12	1.18465840511005E-12	-2.8057699068396E-13	1.27818406867137E-12	1.68346194410376E-12	7.48205308490561E-13	1.8705132712264E-13	4.05277875432387E-13	1.09113274154873E-12	1.34053451104559E-12	1.30935928985848E-12	2.71224424327828E-12	1.43406017460691E-12
0.01074	2.43166725259432E-12	2.338141589033E-12	1.21583362629716E-12	1.65228672291666E-12	7.17030087303454E-13	3.05517167633646E-12	1.49641061698112E-12	0	1.55876105935534E-12	1.96403893478772E-12	6.23504423742134E-13	3.42927433058174E-13	9.04081414426094E-13	1.12230796273584E-12	1.37170973223269E-12	1.18465840511005E-12	3.05517167633646E-12	1.74581238647798E-12
0.01076	2.24461592547168E-12	1.74581238647798E-12	1.37170973223269E-12	1.62111150172955E-12	4.98803538993707E-13	3.2733982246462E-12	1.55876105935534E-12	2.8057699068396E-13	1.80816282885219E-12	2.11991504072326E-12	4.36453096619494E-13	4.67628317806601E-13	1.30935928985848E-12	9.97607077987414E-13	1.24700884748427E-12	1.09113274154873E-12	3.17987256108488E-12	2.11991504072326E-12
0.01078	1.96403893478772E-12	1.21583362629716E-12	1.62111150172955E-12	1.62111150172955E-12	4.36453096619494E-13	3.2733982246462E-12	1.43406017460691E-12	8.41730972051881E-13	2.05756459834904E-12	2.11991504072326E-12	3.11752211871067E-13	7.79380529677668E-13	1.62111150172955E-12	8.41730972051881E-13	1.05995752036163E-12	1.09113274154873E-12	2.89929557040092E-12	2.61871857971696E-12
0.0108	1.71463716529087E-12	4.98803538993707E-13	1.93286371360062E-12	1.52758583816823E-12	3.11752211871067E-13	3.17987256108488E-12	1.46523539579401E-12	1.37170973223269E-12	2.24461592547168E-12	2.08873981953615E-12	6.23504423742134E-14	1.21583362629716E-12	1.90168849241351E-12	8.10555750864774E-13	1.09113274154873E-12	1.18465840511005E-12	2.43166725259432E-12	2.99282123396224E-12
0.01082	1.52758583816823E-12	1.24700884748427E-13	2.3069663678459E-12	1.34053451104559E-12	5.29978760180814E-13	2.99282123396224E-12	1.49641061698112E-12	1.55876105935534E-12	2.24461592547168E-12	1.74581238647798E-12	9.35256635613201E-14	1.46523539579401E-12	2.05756459834904E-12	8.10555750864774E-13	1.30935928985848E-12	1.43406017460691E-12	1.68346194410376E-12	2.99282123396224E-12
0.01084	1.34053451104559E-12	0	2.46284247378143E-12	1.24700884748427E-12	1.02878229917452E-12	2.64989380090407E-12	1.43406017460691E-12	1.43406017460691E-12	2.02638937716194E-12	1.58993628054244E-12	5.29978760180814E-13	1.52758583816823E-12	1.93286371360062E-12	1.05995752036163E-12	1.77698760766508E-12	1.99521415597483E-12	1.15348318392295E-12	2.86812034921382E-12
0.01086	1.24700884748427E-12	2.49401769496854E-13	2.27579114665879E-12	1.18465840511005E-12	1.68346194410376E-12	2.27579114665879E-12	1.4028849534198E-12	1.27818406867137E-12	1.68346194410376E-12	1.27818406867137E-12	1.09113274154873E-12	1.65228672291666E-12	1.65228672291666E-12	1.27818406867137E-12	2.11991504072326E-12	2.36931681022011E-12	8.10555750864774E-13	2.3069663678459E-12
0.01088	1.09113274154873E-12	6.54679644929241E-13	2.338141589033E-12	1.05995752036163E-12	2.15109026191036E-12	1.90168849241351E-12	1.27818406867137E-12	1.15348318392295E-12	1.12230796273584E-12	9.04081414426094E-13	1.52758583816823E-12	1.74581238647798E-12	1.4028849534198E-12	1.49641061698112E-12	2.3069663678459E-12	2.68106902209118E-12	5.92329202555027E-13	1.74581238647798E-12
0.0109	1.15348318392295E-12	1.09113274154873E-12	2.24461592547168E-12	9.66431856800308E-13	2.43166725259432E-12	1.55876105935534E-12	1.21583362629716E-12	1.05995752036163E-12	6.85854866116347E-13	4.67628317806601E-13	1.8393380500393E-12	1.8705132712264E-12	1.27818406867137E-12	1.43406017460691E-12	2.24461592547168E-12	2.71224424327828E-12	4.98803538993707E-13	1.21583362629716E-12
0.01092	1.15348318392295E-12	1.52758583816823E-12	2.3069663678459E-12	5.92329202555027E-13	2.40049203140722E-12	1.21583362629716E-12	1.18465840511005E-12	1.12230796273584E-12	1.24700884748427E-13	9.35256635613201E-14	2.18226548309747E-12	1.93286371360062E-12	1.27818406867137E-12	9.35256635613201E-13	2.08873981953615E-12	2.64989380090407E-12	3.11752211871067E-13	1.09113274154873E-12
0.01094	9.66431856800308E-13	2.11991504072326E-12	2.43166725259432E-12	4.05277875432387E-13	2.338141589033E-12	1.05995752036163E-12	1.02878229917452E-12	1.37170973223269E-12	-2.8057699068396E-13	-3.11752211871067E-13	2.27579114665879E-12	1.99521415597483E-12	1.15348318392295E-12	5.29978760180814E-13	1.8393380500393E-12	2.36931681022011E-12	3.42927433058174E-13	1.15348318392295E-12
0.01096	1.27818406867137E-12	2.49401769496854E-12	2.43166725259432E-12	2.49401769496854E-13	2.21344070428458E-12	1.02878229917452E-12	8.10555750864774E-13	1.80816282885219E-12	-3.7410265424528E-13	-4.36453096619494E-13	2.40049203140722E-12	2.08873981953615E-12	1.12230796273584E-12	1.24700884748427E-13	1.52758583816823E-12	2.08873981953615E-12	4.36453096619494E-13	1.58993628054244E-12
0.01098	1.77698760766508E-12	2.61871857971696E-12	2.24461592547168E-12	2.8057699068396E-13	2.21344070428458E-12	1.21583362629716E-12	6.85854866116347E-13	2.08873981953615E-12	-1.55876105935534E-13	-1.8705132712264E-13	2.21344070428458E-12	2.15109026191036E-12	1.27818406867137E-12	-1.24700884748427E-13	1.37170973223269E-12	1.74581238647798E-12	6.23504423742134E-13	2.338141589033E-12
0.011	2.11991504072326E-12	2.43166725259432E-12	1.71463716529087E-12	2.18226548309747E-13	2.52519291615564E-12	1.49641061698112E-12	5.29978760180814E-13	2.08873981953615E-12	2.8057699068396E-13	3.7410265424528E-13	2.05756459834904E-12	2.11991504072326E-12	1.74581238647798E-12	-3.11752211871067E-14	1.24700884748427E-12	1.49641061698112E-12	8.41730972051881E-13	3.11752211871067E-12
0.01102	2.18226548309747E-12	1.99521415597483E-12	1.09113274154873E-12	1.24700884748427E-13	2.68106902209118E-12	1.58993628054244E-12	3.11752211871067E-13	1.77698760766508E-12	6.54679644929241E-13	1.09113274154873E-12	2.02638937716194E-12	2.11991504072326E-12	1.8393380500393E-12	9.35256635613201E-14	1.09113274154873E-12	1.05995752036163E-12	9.97607077987414E-13	3.58515043651727E-12
0.01104	1.99521415597483E-12	1.52758583816823E-12	5.29978760180814E-13	1.55876105935534E-13	2.61871857971696E-12	1.52758583816823E-12	-1.55876105935534E-13	1.46523539579401E-12	8.41730972051881E-13	1.55876105935534E-12	2.08873981953615E-12	1.96403893478772E-12	1.62111150172955E-12	1.8705132712264E-13	9.66431856800308E-13	7.48205308490561E-13	1.05995752036163E-12	3.7410265424528E-12
0.01106	1.71463716529087E-12	1.24700884748427E-12	1.8705132712264E-13	1.8705132712264E-13	2.08873981953615E-12	1.27818406867137E-12	-7.79380529677668E-13	9.35256635613201E-13	1.02878229917452E-12	1.8705132712264E-12	2.36931681022011E-12	1.77698760766508E-12	1.18465840511005E-12	2.8057699068396E-13	8.72906193238988E-13	5.61153981367921E-13	1.21583362629716E-12	3.42927433058174E-12
0.01108	1.55876105935534E-12	1.12230796273584E-12	1.55876105935534E-13	3.11752211871067E-13	1.55876105935534E-12	9.35256635613201E-13	-1.09113274154873E-12	5.92329202555027E-13	1.18465840511005E-12	2.11991504072326E-12	2.58754335852986E-12	1.68346194410376E-12	7.48205308490561E-13	3.42927433058174E-13	6.54679644929241E-13	4.05277875432387E-13	1.30935928985848E-12	2.93047079158803E-12
0.0111	1.37170973223269E-12	1.21583362629716E-12	2.49401769496854E-13	4.05277875432387E-13	1.09113274154873E-12	8.10555750864774E-13	-8.72906193238988E-13	3.11752211871067E-13	1.27818406867137E-12	2.24461592547168E-12	2.61871857971696E-12	1.74581238647798E-12	5.61153981367921E-13	5.61153981367921E-13	8.10555750864774E-13	4.98803538993707E-13	1.30935928985848E-12	2.27579114665879E-12
0.01112	1.4028849534198E-12	1.18465840511005E-12	2.8057699068396E-13	7.17030087303454E-13	5.29978760180814E-13	1.09113274154873E-12	-3.42927433058174E-13	3.11752211871067E-13	1.09113274154873E-12	2.43166725259432E-12	2.46284247378143E-12	1.8705132712264E-12	7.17030087303454E-13	5.61153981367921E-13	9.04081414426094E-13	6.54679644929241E-13	1.30935928985848E-12	1.8393380500393E-12
0.01114	1.37170973223269E-12	8.41730972051881E-13	4.05277875432387E-13	1.18465840511005E-12	2.8057699068396E-13	1.68346194410376E-12	4.05277875432387E-13	4.98803538993707E-13	8.72906193238988E-13	2.338141589033E-12	2.24461592547168E-12	1.90168849241351E-12	1.05995752036163E-12	2.8057699068396E-13	1.18465840511005E-12	9.66431856800308E-13	1.43406017460691E-12	1.58993628054244E-12
0.01116	1.37170973223269E-12	3.7410265424528E-13	6.54679644929241E-13	1.49641061698112E-12	6.23504423742134E-14	2.36931681022011E-12	1.18465840511005E-12	9.04081414426094E-13	5.29978760180814E-13	2.11991504072326E-12	1.96403893478772E-12	2.08873981953615E-12	1.65228672291666E-12	3.11752211871067E-14	1.43406017460691E-12	1.12230796273584E-12	1.55876105935534E-12	1.52758583816823E-12
0.01118	1.30935928985848E-12	-2.49401769496854E-13	8.41730972051881E-13	1.74581238647798E-12	3.11752211871067E-14	2.89929557040092E-12	1.80816282885219E-12	1.37170973223269E-12	3.11752211871067E-13	1.55876105935534E-12	1.68346194410376E-12	2.24461592547168E-12	1.93286371360062E-12	-1.55876105935534E-13	1.52758583816823E-12	1.02878229917452E-12	1.49641061698112E-12	1.65228672291666E-12
0.0112	1.21583362629716E-12	-7.79380529677668E-13	9.04081414426094E-13	1.96403893478772E-12	2.49401769496854E-13	3.2422230034591E-12	1.99521415597483E-12	1.74581238647798E-12	1.8705132712264E-13	6.54679644929241E-13	1.58993628054244E-12	2.18226548309747E-12	2.02638937716194E-12	-6.23504423742134E-14	1.43406017460691E-12	7.17030087303454E-13	1.58993628054244E-12	1.52758583816823E-12
0.01122	1.12230796273584E-12	-1.12230796273584E-12	9.04081414426094E-13	2.11991504072326E-12	7.79380529677668E-13	3.14869733989778E-12	2.15109026191036E-12	1.93286371360062E-12	9.35256635613201E-14	-3.11752211871067E-13	1.65228672291666E-12	1.93286371360062E-12	1.8393380500393E-12	1.55876105935534E-13	1.15348318392295E-12	5.92329202555027E-13	1.68346194410376E-12	1.49641061698112E-12
0.01124	1.09113274154873E-12	-1.05995752036163E-12	8.10555750864774E-13	2.08873981953615E-12	1.55876105935534E-12	2.83694512802671E-12	2.02638937716194E-12	1.80816282885219E-12	1.8705132712264E-13	-1.12230796273584E-12	1.71463716529087E-12	1.62111150172955E-12	1.62111150172955E-12	5.29978760180814E-13	6.85854866116347E-13	7.48205308490561E-13	1.8705132712264E-12	1.37170973223269E-12
0.01126	1.12230796273584E-12	-6.85854866116347E-13	8.41730972051881E-13	1.93286371360062E-12	2.08873981953615E-12	2.36931681022011E-12	1.52758583816823E-12	1.65228672291666E-12	5.29978760180814E-13	-1.43406017460691E-12	1.80816282885219E-12	1.30935928985848E-12	1.34053451104559E-12	1.09113274154873E-12	5.61153981367921E-13	9.97607077987414E-13	2.08873981953615E-12	1.37170973223269E-12
0.01128	1.09113274154873E-12	0	1.18465840511005E-12	1.8705132712264E-12	2.3069663678459E-12	1.8393380500393E-12	1.12230796273584E-12	1.43406017460691E-12	1.09113274154873E-12	-1.30935928985848E-12	2.02638937716194E-12	1.12230796273584E-12	1.09113274154873E-12	1.58993628054244E-12	7.17030087303454E-13	1.27818406867137E-12	2.27579114665879E-12	1.52758583816823E-12
0.0113	1.21583362629716E-12	8.72906193238988E-13	1.30935928985848E-12	1.77698760766508E-12	2.18226548309747E-12	1.43406017460691E-12	8.10555750864774E-13	1.37170973223269E-12	1.8393380500393E-12	-9.35256635613201E-13	2.11991504072326E-12	9.35256635613201E-13	7.48205308490561E-13	1.90168849241351E-12	5.61153981367921E-13	1.65228672291666E-12	2.24461592547168E-12	1.18465840511005E-12
0.01132	1.34053451104559E-12	1.52758583816823E-12	1.52758583816823E-12	1.52758583816823E-12	1.93286371360062E-12	1.15348318392295E-12	9.04081414426094E-13	1.49641061698112E-12	2.55636813734275E-12	-4.98803538993707E-13	2.08873981953615E-12	7.48205308490561E-13	5.61153981367921E-13	1.99521415597483E-12	9.35256635613201E-14	1.93286371360062E-12	2.338141589033E-12	7.48205308490561E-13
0.01134	1.34053451104559E-12	1.90168849241351E-12	1.37170973223269E-12	1.30935928985848E-12	1.4028849534198E-12	9.97607077987414E-13	1.24700884748427E-12	1.62111150172955E-12	3.05517167633646E-12	-1.55876105935534E-13	2.15109026191036E-12	5.92329202555027E-13	6.85854866116347E-13	1.8393380500393E-12	-2.8057699068396E-13	1.96403893478772E-12	2.24461592547168E-12	4.36453096619494E-13
0.01136	1.43406017460691E-12	2.15109026191036E-12	1.27818406867137E-12	1.15348318392295E-12	8.10555750864774E-13	8.10555750864774E-13	1.58993628054244E-12	1.65228672291666E-12	3.36692388820752E-12	1.8705132712264E-13	2.11991504072326E-12	6.54679644929241E-13	9.97607077987414E-13	1.62111150172955E-12	-4.36453096619494E-13	1.65228672291666E-12	2.21344070428458E-12	2.49401769496854E-13
0.01138	1.4028849534198E-12	2.36931681022011E-12	1.24700884748427E-12	1.15348318392295E-12	3.7410265424528E-13	5.29978760180814E-13	1.77698760766508E-12	1.4028849534198E-12	3.2422230034591E-12	4.05277875432387E-13	2.27579114665879E-12	9.97607077987414E-13	1.4028849534198E-12	1.4028849534198E-12	-2.8057699068396E-13	1.46523539579401E-12	1.96403893478772E-12	9.35256635613201E-14
0.0114	1.68346194410376E-12	2.55636813734275E-12	1.43406017460691E-12	1.15348318392295E-12	-6.23504423742134E-14	3.11752211871067E-13	1.8705132712264E-12	1.21583362629716E-12	2.61871857971696E-12	3.7410265424528E-13	2.36931681022011E-12	1.27818406867137E-12	1.62111150172955E-12	1.30935928985848E-12	9.35256635613201E-14	1.34053451104559E-12	1.62111150172955E-12	-6.23504423742134E-14
0.01142	2.08873981953615E-12	2.58754335852986E-12	1.62111150172955E-12	1.21583362629716E-12	-3.7410265424528E-13	4.05277875432387E-13	1.77698760766508E-12	9.35256635613201E-13	1.65228672291666E-12	3.11752211871067E-14	2.52519291615564E-12	1.62111150172955E-12	1.74581238647798E-12	1.43406017460691E-12	6.54679644929241E-13	1.37170973223269E-12	1.09113274154873E-12	3.11752211871067E-14
0.01144	2.52519291615564E-12	2.46284247378143E-12	1.8393380500393E-12	1.34053451104559E-12	-1.24700884748427E-13	5.61153981367921E-13	1.49641061698112E-12	6.23504423742134E-13	5.92329202555027E-13	-4.67628317806601E-13	2.40049203140722E-12	1.8705132712264E-12	1.77698760766508E-12	1.37170973223269E-12	1.34053451104559E-12	1.62111150172955E-12	4.36453096619494E-13	3.7410265424528E-13
0.01146	2.83694512802671E-12	2.27579114665879E-12	1.80816282885219E-12	1.71463716529087E-12	5.29978760180814E-13	9.04081414426094E-13	1.12230796273584E-12	4.05277875432387E-13	-1.24700884748427E-13	-8.72906193238988E-13	1.99521415597483E-12	1.99521415597483E-12	1.74581238647798E-12	1.18465840511005E-12	2.08873981953615E-12	1.80816282885219E-12	-3.11752211871067E-14	8.41730972051881E-13
0.01148	2.86812034921382E-12	1.99521415597483E-12	1.65228672291666E-12	2.02638937716194E-12	1.27818406867137E-12	1.24700884748427E-12	8.10555750864774E-13	2.8057699068396E-13	-4.36453096619494E-13	-9.35256635613201E-13	1.34053451104559E-12	1.8705132712264E-12	1.8705132712264E-12	8.72906193238988E-13	2.74341946446539E-12	1.99521415597483E-12	-2.8057699068396E-13	9.66431856800308E-13
0.0115	2.8057699068396E-12	1.77698760766508E-12	1.34053451104559E-12	2.18226548309747E-12	1.80816282885219E-12	1.52758583816823E-12	6.54679644929241E-13	1.24700884748427E-13	-4.67628317806601E-13	-6.23504423742134E-13	6.54679644929241E-13	1.65228672291666E-12	1.8705132712264E-12	5.92329202555027E-13	2.96164601277514E-12	1.8705132712264E-12	-1.24700884748427E-13	9.66431856800308E-13
0.01152	2.71224424327828E-12	1.80816282885219E-12	1.12230796273584E-12	2.24461592547168E-12	1.99521415597483E-12	1.74581238647798E-12	6.85854866116347E-13	3.11752211871067E-14	-1.24700884748427E-13	0	3.11752211871067E-14	1.30935928985848E-12	1.74581238647798E-12	3.7410265424528E-13	2.86812034921382E-12	1.68346194410376E-12	9.35256635613201E-14	8.10555750864774E-13
0.01154	2.8057699068396E-12	1.8393380500393E-12	1.18465840511005E-12	2.08873981953615E-12	1.96403893478772E-12	1.93286371360062E-12	8.10555750864774E-13	2.49401769496854E-13	1.55876105935534E-13	7.79380529677668E-13	-2.18226548309747E-13	1.02878229917452E-12	1.55876105935534E-12	2.18226548309747E-13	2.58754335852986E-12	1.46523539579401E-12	3.7410265424528E-13	9.04081414426094E-13
0.01156	2.8057699068396E-12	1.8393380500393E-12	1.21583362629716E-12	1.8393380500393E-12	1.8393380500393E-12	2.21344070428458E-12	9.97607077987414E-13	5.29978760180814E-13	5.92329202555027E-13	1.55876105935534E-12	-3.11752211871067E-14	9.35256635613201E-13	1.21583362629716E-12	3.11752211871067E-13	2.11991504072326E-12	1.37170973223269E-12	5.61153981367921E-13	1.02878229917452E-12
0.01158	2.68106902209118E-12	1.8393380500393E-12	1.21583362629716E-12	1.71463716529087E-12	1.49641061698112E-12	2.43166725259432E-12	1.18465840511005E-12	6.85854866116347E-13	7.79380529677668E-13	2.27579114665879E-12	4.98803538993707E-13	7.79380529677668E-13	8.41730972051881E-13	4.05277875432387E-13	1.68346194410376E-12	1.24700884748427E-12	9.04081414426094E-13	1.15348318392295E-12
0.0116	2.338141589033E-12	1.96403893478772E-12	1.18465840511005E-12	1.71463716529087E-12	1.15348318392295E-12	2.49401769496854E-12	1.52758583816823E-12	9.35256635613201E-13	9.97607077987414E-13	2.68106902209118E-12	1.12230796273584E-12	9.35256635613201E-13	5.29978760180814E-13	6.23504423742134E-13	1.24700884748427E-12	1.18465840511005E-12	1.09113274154873E-12	1.24700884748427E-12
0.01162	1.99521415597483E-12	2.05756459834904E-12	1.09113274154873E-12	1.80816282885219E-12	1.24700884748427E-12	2.52519291615564E-12	1.8393380500393E-12	9.35256635613201E-13	1.05995752036163E-12	2.83694512802671E-12	1.55876105935534E-12	1.15348318392295E-12	4.36453096619494E-13	7.17030087303454E-13	1.02878229917452E-12	1.15348318392295E-12	1.49641061698112E-12	1.37170973223269E-12
0.01164	1.62111150172955E-12	2.18226548309747E-12	8.10555750864774E-13	1.8393380500393E-12	1.55876105935534E-12	2.40049203140722E-12	2.11991504072326E-12	9.66431856800308E-13	1.12230796273584E-12	3.02399645514935E-12	1.68346194410376E-12	1.58993628054244E-12	6.85854866116347E-13	8.10555750864774E-13	1.05995752036163E-12	1.12230796273584E-12	1.8393380500393E-12	1.4028849534198E-12
0.01166	1.21583362629716E-12	2.43166725259432E-12	6.85854866116347E-13	1.8393380500393E-12	1.90168849241351E-12	2.27579114665879E-12	2.18226548309747E-12	8.41730972051881E-13	1.15348318392295E-12	3.08634689752356E-12	1.52758583816823E-12	1.77698760766508E-12	9.66431856800308E-13	8.72906193238988E-13	1.18465840511005E-12	1.05995752036163E-12	2.15109026191036E-12	1.34053451104559E-12
0.01168	1.05995752036163E-12	2.49401769496854E-12	8.72906193238988E-13	1.8705132712264E-12	2.05756459834904E-12	1.93286371360062E-12	2.27579114665879E-12	8.41730972051881E-13	1.37170973223269E-12	3.02399645514935E-12	1.21583362629716E-12	2.02638937716194E-12	1.21583362629716E-12	9.04081414426094E-13	1.24700884748427E-12	1.12230796273584E-12	2.36931681022011E-12	1.12230796273584E-12
0.0117	9.97607077987414E-13	2.27579114665879E-12	1.24700884748427E-12	2.02638937716194E-12	2.05756459834904E-12	1.55876105935534E-12	2.21344070428458E-12	1.21583362629716E-12	1.55876105935534E-12	2.52519291615564E-12	9.97607077987414E-13	2.11991504072326E-12	1.27818406867137E-12	1.02878229917452E-12	1.34053451104559E-12	1.30935928985848E-12	2.21344070428458E-12	1.02878229917452E-12
0.01172	8.10555750864774E-13	1.8705132712264E-12	1.80816282885219E-12	2.08873981953615E-12	1.99521415597483E-12	1.21583362629716E-12	2.24461592547168E-12	1.80816282885219E-12	1.65228672291666E-12	2.05756459834904E-12	9.04081414426094E-13	1.74581238647798E-12	1.4028849534198E-12	1.09113274154873E-12	1.49641061698112E-12	1.30935928985848E-12	2.11991504072326E-12	1.12230796273584E-12
0.01174	5.61153981367921E-13	1.52758583816823E-12	2.11991504072326E-12	2.36931681022011E-12	2.08873981953615E-12	9.35256635613201E-13	2.46284247378143E-12	2.3069663678459E-12	1.55876105935534E-12	1.52758583816823E-12	1.09113274154873E-12	1.21583362629716E-12	1.52758583816823E-12	1.21583362629716E-12	1.55876105935534E-12	1.4028849534198E-12	1.8705132712264E-12	1.37170973223269E-12
0.01176	6.54679644929241E-13	9.35256635613201E-13	2.08873981953615E-12	2.64989380090407E-12	1.96403893478772E-12	1.02878229917452E-12	2.58754335852986E-12	2.68106902209118E-12	1.62111150172955E-12	1.24700884748427E-12	1.4028849534198E-12	6.23504423742134E-13	1.68346194410376E-12	1.12230796273584E-12	1.65228672291666E-12	1.65228672291666E-12	1.8705132712264E-12	1.62111150172955E-12
0.01178	8.10555750864774E-13	4.98803538993707E-13	1.74581238647798E-12	2.93047079158803E-12	1.96403893478772E-12	1.18465840511005E-12	2.55636813734275E-12	2.64989380090407E-12	1.58993628054244E-12	1.02878229917452E-12	1.8393380500393E-12	2.8057699068396E-13	1.71463716529087E-12	1.09113274154873E-12	1.65228672291666E-12	2.08873981953615E-12	1.90168849241351E-12	1.77698760766508E-12
0.0118	8.41730972051881E-13	1.24700884748427E-13	1.12230796273584E-12	3.08634689752356E-12	1.8393380500393E-12	1.15348318392295E-12	2.338141589033E-12	2.36931681022011E-12	1.62111150172955E-12	9.04081414426094E-13	2.11991504072326E-12	3.11752211871067E-13	1.55876105935534E-12	1.24700884748427E-12	1.58993628054244E-12	2.3069663678459E-12	2.05756459834904E-12	2.02638937716194E-12
0.01182	8.72906193238988E-13	-9.35256635613201E-14	5.61153981367921E-13	2.89929557040092E-12	1.80816282885219E-12	1.37170973223269E-12	1.93286371360062E-12	2.05756459834904E-12	1.34053451104559E-12	6.54679644929241E-13	2.18226548309747E-12	6.23504423742134E-13	1.18465840511005E-12	1.55876105935534E-12	1.46523539579401E-12	2.43166725259432E-12	2.02638937716194E-12	2.27579114665879E-12
0.01184	9.04081414426094E-13	0	3.7410265424528E-13	2.58754335852986E-12	1.74581238647798E-12	1.62111150172955E-12	1.4028849534198E-12	1.62111150172955E-12	1.24700884748427E-12	3.7410265424528E-13	2.05756459834904E-12	1.12230796273584E-12	8.72906193238988E-13	1.55876105935534E-12	1.43406017460691E-12	2.338141589033E-12	1.74581238647798E-12	2.68106902209118E-12
0.01186	8.41730972051881E-13	2.49401769496854E-13	4.98803538993707E-13	1.99521415597483E-12	1.71463716529087E-12	1.8393380500393E-12	1.05995752036163E-12	1.30935928985848E-12	1.18465840511005E-12	2.49401769496854E-13	1.71463716529087E-12	1.4028849534198E-12	6.23504423742134E-13	1.37170973223269E-12	1.4028849534198E-12	2.02638937716194E-12	1.30935928985848E-12	2.99282123396224E-12
0.01188	7.79380529677668E-13	4.98803538993707E-13	6.85854866116347E-13	1.34053451104559E-12	1.65228672291666E-12	1.8705132712264E-12	8.10555750864774E-13	1.02878229917452E-12	1.18465840511005E-12	4.98803538993707E-13	1.4028849534198E-12	1.4028849534198E-12	6.54679644929241E-13	9.66431856800308E-13	1.52758583816823E-12	1.80816282885219E-12	9.35256635613201E-13	2.83694512802671E-12
0.0119	9.35256635613201E-13	5.61153981367921E-13	6.85854866116347E-13	9.04081414426094E-13	1.68346194410376E-12	1.8393380500393E-12	8.72906193238988E-13	1.15348318392295E-12	1.15348318392295E-12	1.09113274154873E-12	1.30935928985848E-12	1.34053451104559E-12	6.85854866116347E-13	5.92329202555027E-13	1.55876105935534E-12	1.52758583816823E-12	8.10555750864774E-13	2.338141589033E-12
0.01192	1.49641061698112E-12	8.10555750864774E-13	9.04081414426094E-13	5.92329202555027E-13	1.74581238647798E-12	1.65228672291666E-12	1.12230796273584E-12	1.37170973223269E-12	1.4028849534198E-12	1.77698760766508E-12	1.21583362629716E-12	1.15348318392295E-12	9.97607077987414E-13	2.49401769496854E-13	1.52758583816823E-12	1.34053451104559E-12	9.04081414426094E-13	1.62111150172955E-12
0.01194	2.02638937716194E-12	1.18465840511005E-12	1.09113274154873E-12	4.98803538993707E-13	1.74581238647798E-12	1.24700884748427E-12	1.27818406867137E-12	1.65228672291666E-12	1.80816282885219E-12	2.24461592547168E-12	1.30935928985848E-12	9.35256635613201E-13	1.05995752036163E-12	-6.23504423742134E-14	1.4028849534198E-12	1.37170973223269E-12	1.30935928985848E-12	1.05995752036163E-12
0.01196	2.338141589033E-12	1.74581238647798E-12	1.15348318392295E-12	3.7410265424528E-13	1.77698760766508E-12	8.10555750864774E-13	1.37170973223269E-12	1.77698760766508E-12	2.27579114665879E-12	2.24461592547168E-12	1.21583362629716E-12	1.09113274154873E-12	1.12230796273584E-12	-1.8705132712264E-13	1.30935928985848E-12	1.37170973223269E-12	1.62111150172955E-12	6.23504423742134E-13
0.01198	2.40049203140722E-12	2.3069663678459E-12	1.18465840511005E-12	4.98803538993707E-13	1.77698760766508E-12	6.85854866116347E-13	1.43406017460691E-12	1.8393380500393E-12	2.52519291615564E-12	2.21344070428458E-12	1.21583362629716E-12	1.43406017460691E-12	1.21583362629716E-12	-2.18226548309747E-13	9.97607077987414E-13	1.24700884748427E-12	1.74581238647798E-12	4.36453096619494E-13
0.012	2.52519291615564E-12	2.64989380090407E-12	1.27818406867137E-12	4.67628317806601E-13	1.65228672291666E-12	7.79380529677668E-13	1.65228672291666E-12	1.80816282885219E-12	2.49401769496854E-12	2.18226548309747E-12	1.27818406867137E-12	1.80816282885219E-12	1.21583362629716E-12	-1.24700884748427E-13	9.04081414426094E-13	1.15348318392295E-12	1.58993628054244E-12	4.05277875432387E-13
0.01202	2.49401769496854E-12	2.49401769496854E-12	1.37170973223269E-12	3.42927433058174E-13	1.71463716529087E-12	1.15348318392295E-12	1.62111150172955E-12	1.68346194410376E-12	2.27579114665879E-12	2.21344070428458E-12	1.37170973223269E-12	1.99521415597483E-12	1.12230796273584E-12	-1.24700884748427E-13	7.17030087303454E-13	1.18465840511005E-12	1.4028849534198E-12	5.92329202555027E-13
0.01204	2.15109026191036E-12	1.71463716529087E-12	1.18465840511005E-12	6.23504423742134E-14	1.80816282885219E-12	1.58993628054244E-12	1.68346194410376E-12	1.4028849534198E-12	2.15109026191036E-12	2.27579114665879E-12	1.4028849534198E-12	2.02638937716194E-12	9.97607077987414E-13	3.11752211871067E-14	3.42927433058174E-13	1.27818406867137E-12	1.30935928985848E-12	1.09113274154873E-12
0.01206	1.62111150172955E-12	8.10555750864774E-13	1.12230796273584E-12	-6.23504423742134E-14	1.8393380500393E-12	1.8393380500393E-12	1.68346194410376E-12	1.21583362629716E-12	2.02638937716194E-12	2.27579114665879E-12	1.37170973223269E-12	1.8393380500393E-12	9.35256635613201E-13	4.36453096619494E-13	1.8705132712264E-13	1.24700884748427E-12	1.15348318392295E-12	1.77698760766508E-12
0.01208	1.02878229917452E-12	6.23504423742134E-14	1.09113274154873E-12	-3.11752211871067E-14	1.74581238647798E-12	1.90168849241351E-12	1.65228672291666E-12	1.09113274154873E-12	2.02638937716194E-12	2.02638937716194E-12	1.30935928985848E-12	1.68346194410376E-12	8.41730972051881E-13	8.10555750864774E-13	2.8057699068396E-13	1.18465840511005E-12	1.12230796273584E-12	2.3069663678459E-12
0.0121	6.23504423742134E-13	-1.55876105935534E-13	1.05995752036163E-12	1.8705132712264E-13	1.49641061698112E-12	1.8705132712264E-12	1.58993628054244E-12	1.12230796273584E-12	2.08873981953615E-12	1.80816282885219E-12	1.15348318392295E-12	1.43406017460691E-12	1.05995752036163E-12	1.37170973223269E-12	4.98803538993707E-13	1.21583362629716E-12	1.09113274154873E-12	2.52519291615564E-12
0.01212	5.92329202555027E-13	1.55876105935534E-13	1.09113274154873E-12	4.05277875432387E-13	1.12230796273584E-12	1.65228672291666E-12	1.4028849534198E-12	1.4028849534198E-12	1.90168849241351E-12	1.77698760766508E-12	8.72906193238988E-13	1.27818406867137E-12	9.97607077987414E-13	1.80816282885219E-12	5.29978760180814E-13	1.27818406867137E-12	1.02878229917452E-12	2.27579114665879E-12
0.01214	6.54679644929241E-13	7.17030087303454E-13	1.27818406867137E-12	6.85854866116347E-13	9.97607077987414E-13	1.52758583816823E-12	1.37170973223269E-12	1.62111150172955E-12	1.71463716529087E-12	1.74581238647798E-12	6.23504423742134E-13	1.24700884748427E-12	8.10555750864774E-13	2.18226548309747E-12	4.98803538993707E-13	1.30935928985848E-12	7.79380529677668E-13	2.02638937716194E-12
0.01216	8.10555750864774E-13	1.49641061698112E-12	1.30935928985848E-12	8.72906193238988E-13	1.27818406867137E-12	1.37170973223269E-12	1.4028849534198E-12	1.80816282885219E-12	1.8393380500393E-12	1.65228672291666E-12	5.29978760180814E-13	1.34053451104559E-12	5.29978760180814E-13	2.40049203140722E-12	4.36453096619494E-13	1.37170973223269E-12	3.11752211871067E-13	1.58993628054244E-12
0.01218	1.09113274154873E-12	2.08873981953615E-12	1.21583362629716E-12	1.05995752036163E-12	1.46523539579401E-12	1.24700884748427E-12	1.49641061698112E-12	1.8393380500393E-12	2.02638937716194E-12	1.55876105935534E-12	3.7410265424528E-13	1.37170973223269E-12	3.11752211871067E-13	2.24461592547168E-12	5.61153981367921E-13	1.37170973223269E-12	3.11752211871067E-14	9.35256635613201E-13
0.0122	1.15348318392295E-12	2.24461592547168E-12	1.21583362629716E-12	1.37170973223269E-12	1.52758583816823E-12	1.30935928985848E-12	1.52758583816823E-12	1.68346194410376E-12	2.338141589033E-12	1.58993628054244E-12	2.49401769496854E-13	1.27818406867137E-12	1.55876105935534E-13	1.71463716529087E-12	8.10555750864774E-13	1.37170973223269E-12	-9.35256635613201E-14	1.55876105935534E-13
0.01222	1.24700884748427E-12	1.99521415597483E-12	1.09113274154873E-12	1.58993628054244E-12	1.27818406867137E-12	1.46523539579401E-12	1.55876105935534E-12	1.37170973223269E-12	2.61871857971696E-12	1.77698760766508E-12	3.11752211871067E-14	9.04081414426094E-13	3.11752211871067E-13	9.97607077987414E-13	1.12230796273584E-12	1.43406017460691E-12	1.24700884748427E-13	-4.05277875432387E-13
0.01224	1.24700884748427E-12	1.77698760766508E-12	9.04081414426094E-13	1.62111150172955E-12	9.97607077987414E-13	1.58993628054244E-12	1.4028849534198E-12	1.02878229917452E-12	2.61871857971696E-12	2.05756459834904E-12	1.24700884748427E-13	7.48205308490561E-13	6.23504423742134E-13	2.49401769496854E-13	1.52758583816823E-12	1.49641061698112E-12	9.35256635613201E-14	-5.61153981367921E-13
0.01226	1.15348318392295E-12	1.55876105935534E-12	6.54679644929241E-13	1.62111150172955E-12	6.85854866116347E-13	1.68346194410376E-12	1.05995752036163E-12	5.61153981367921E-13	2.40049203140722E-12	2.18226548309747E-12	2.18226548309747E-13	6.85854866116347E-13	1.05995752036163E-12	-1.24700884748427E-13	1.96403893478772E-12	1.52758583816823E-12	-6.23504423742134E-14	-3.7410265424528E-13
0.01228	1.21583362629716E-12	1.21583362629716E-12	3.42927433058174E-13	1.71463716529087E-12	7.17030087303454E-13	1.55876105935534E-12	6.23504423742134E-13	6.23504423742134E-14	2.02638937716194E-12	1.99521415597483E-12	4.98803538993707E-13	7.17030087303454E-13	1.4028849534198E-12	-2.49401769496854E-13	2.3069663678459E-12	1.43406017460691E-12	-3.42927433058174E-13	3.11752211871067E-14
0.0123	1.18465840511005E-12	9.35256635613201E-13	2.8057699068396E-13	1.8705132712264E-12	7.17030087303454E-13	1.4028849534198E-12	4.05277875432387E-13	-3.11752211871067E-14	1.55876105935534E-12	1.65228672291666E-12	7.17030087303454E-13	8.72906193238988E-13	1.80816282885219E-12	-9.35256635613201E-14	2.58754335852986E-12	1.27818406867137E-12	-2.8057699068396E-13	6.23504423742134E-13
0.01232	1.4028849534198E-12	3.7410265424528E-13	4.67628317806601E-13	2.05756459834904E-12	6.54679644929241E-13	1.24700884748427E-12	4.05277875432387E-13	0	1.02878229917452E-12	1.43406017460691E-12	8.41730972051881E-13	9.35256635613201E-13	2.21344070428458E-12	1.24700884748427E-13	2.86812034921382E-12	1.30935928985848E-12	1.24700884748427E-13	1.15348318392295E-12
0.01234	1.65228672291666E-12	1.24700884748427E-13	9.04081414426094E-13	1.99521415597483E-12	2.8057699068396E-13	1.34053451104559E-12	5.92329202555027E-13	2.49401769496854E-13	4.36453096619494E-13	1.21583362629716E-12	8.41730972051881E-13	1.05995752036163E-12	2.24461592547168E-12	2.8057699068396E-13	3.2733982246462E-12	1.21583362629716E-12	7.17030087303454E-13	1.52758583816823E-12
0.01236	1.77698760766508E-12	3.11752211871067E-14	1.49641061698112E-12	1.74581238647798E-12	0	1.58993628054244E-12	9.66431856800308E-13	2.8057699068396E-13	-3.11752211871067E-14	1.37170973223269E-12	6.85854866116347E-13	1.18465840511005E-12	1.8705132712264E-12	5.29978760180814E-13	3.21104778227199E-12	1.15348318392295E-12	1.18465840511005E-12	1.65228672291666E-12
0.01238	1.71463716529087E-12	6.23504423742134E-14	1.80816282885219E-12	1.49641061698112E-12	-1.55876105935534E-13	1.8705132712264E-12	1.4028849534198E-12	4.36453096619494E-13	-9.35256635613201E-14	1.65228672291666E-12	5.61153981367921E-13	1.55876105935534E-12	1.18465840511005E-12	7.48205308490561E-13	2.99282123396224E-12	1.09113274154873E-12	1.62111150172955E-12	1.52758583816823E-12
0.0124	1.62111150172955E-12	3.11752211871067E-13	1.99521415597483E-12	1.37170973223269E-12	0	2.21344070428458E-12	1.52758583816823E-12	5.29978760180814E-13	3.11752211871067E-14	1.8705132712264E-12	2.8057699068396E-13	1.8705132712264E-12	5.29978760180814E-13	1.02878229917452E-12	2.338141589033E-12	1.12230796273584E-12	1.96403893478772E-12	1.24700884748427E-12
0.01242	1.24700884748427E-12	7.79380529677668E-13	1.99521415597483E-12	1.52758583816823E-12	6.23504423742134E-13	2.27579114665879E-12	1.49641061698112E-12	5.29978760180814E-13	2.49401769496854E-13	2.15109026191036E-12	-6.23504423742134E-14	2.08873981953615E-12	2.8057699068396E-13	1.05995752036163E-12	1.52758583816823E-12	1.18465840511005E-12	2.15109026191036E-12	1.02878229917452E-12
0.01244	9.04081414426094E-13	1.15348318392295E-12	1.74581238647798E-12	1.90168849241351E-12	1.09113274154873E-12	2.3069663678459E-12	1.43406017460691E-12	4.36453096619494E-13	5.92329202555027E-13	2.49401769496854E-12	-1.8705132712264E-13	2.3069663678459E-12	4.36453096619494E-13	8.10555750864774E-13	7.48205308490561E-13	1.37170973223269E-12	2.18226548309747E-12	8.72906193238988E-13
0.01246	5.61153981367921E-13	1.4028849534198E-12	1.43406017460691E-12	2.24461592547168E-12	1.43406017460691E-12	2.27579114665879E-12	1.52758583816823E-12	4.98803538993707E-13	8.72906193238988E-13	2.68106902209118E-12	-2.8057699068396E-13	2.18226548309747E-12	6.54679644929241E-13	5.92329202555027E-13	6.23504423742134E-14	1.62111150172955E-12	2.21344070428458E-12	8.72906193238988E-13
0.01248	2.8057699068396E-13	1.37170973223269E-12	1.46523539579401E-12	2.49401769496854E-12	1.58993628054244E-12	2.3069663678459E-12	1.55876105935534E-12	5.61153981367921E-13	1.02878229917452E-12	2.7745946856525E-12	-3.11752211871067E-14	2.08873981953615E-12	9.04081414426094E-13	4.67628317806601E-13	-9.35256635613201E-14	1.8705132712264E-12	2.27579114665879E-12	1.09113274154873E-12
0.0125	0	1.27818406867137E-12	1.52758583816823E-12	2.55636813734275E-12	1.74581238647798E-12	2.40049203140722E-12	1.58993628054244E-12	7.17030087303454E-13	9.04081414426094E-13	2.55636813734275E-12	1.24700884748427E-13	2.11991504072326E-12	1.4028849534198E-12	5.61153981367921E-13	9.35256635613201E-14	2.18226548309747E-12	2.24461592547168E-12	1.18465840511005E-12
0.01252	9.35256635613201E-14	9.04081414426094E-13	1.55876105935534E-12	2.43166725259432E-12	1.8393380500393E-12	2.43166725259432E-12	1.49641061698112E-12	1.12230796273584E-12	9.04081414426094E-13	2.11991504072326E-12	1.8705132712264E-13	2.24461592547168E-12	2.02638937716194E-12	7.48205308490561E-13	5.29978760180814E-13	2.36931681022011E-12	1.96403893478772E-12	1.34053451104559E-12
0.01254	2.49401769496854E-13	6.54679644929241E-13	1.27818406867137E-12	2.24461592547168E-12	1.74581238647798E-12	2.40049203140722E-12	1.49641061698112E-12	1.68346194410376E-12	8.10555750864774E-13	1.49641061698112E-12	2.8057699068396E-13	2.338141589033E-12	2.55636813734275E-12	9.35256635613201E-13	9.35256635613201E-13	2.49401769496854E-12	1.68346194410376E-12	1.21583362629716E-12
0.01256	4.98803538993707E-13	7.17030087303454E-13	1.09113274154873E-12	2.08873981953615E-12	1.65228672291666E-12	2.338141589033E-12	1.34053451104559E-12	2.21344070428458E-12	9.35256635613201E-13	8.10555750864774E-13	5.61153981367921E-13	2.11991504072326E-12	2.86812034921382E-12	9.97607077987414E-13	1.24700884748427E-12	2.24461592547168E-12	1.37170973223269E-12	1.15348318392295E-12
0.01258	9.97607077987414E-13	8.72906193238988E-13	6.85854866116347E-13	1.8705132712264E-12	1.58993628054244E-12	2.24461592547168E-12	1.15348318392295E-12	2.49401769496854E-12	1.15348318392295E-12	3.7410265424528E-13	8.41730972051881E-13	1.80816282885219E-12	2.86812034921382E-12	8.41730972051881E-13	1.52758583816823E-12	1.80816282885219E-12	9.66431856800308E-13	1.18465840511005E-12
0.0126	1.58993628054244E-12	1.12230796273584E-12	3.7410265424528E-13	1.65228672291666E-12	1.58993628054244E-12	2.02638937716194E-12	9.04081414426094E-13	2.43166725259432E-12	1.27818406867137E-12	9.35256635613201E-14	9.97607077987414E-13	1.49641061698112E-12	2.55636813734275E-12	7.48205308490561E-13	1.65228672291666E-12	1.37170973223269E-12	6.23504423742134E-13	1.30935928985848E-12
0.01262	1.90168849241351E-12	1.21583362629716E-12	2.8057699068396E-13	1.4028849534198E-12	1.68346194410376E-12	1.80816282885219E-12	5.61153981367921E-13	2.18226548309747E-12	1.34053451104559E-12	9.35256635613201E-14	1.12230796273584E-12	1.09113274154873E-12	1.8705132712264E-12	8.41730972051881E-13	1.65228672291666E-12	9.97607077987414E-13	4.36453096619494E-13	1.52758583816823E-12
0.01264	1.96403893478772E-12	1.21583362629716E-12	6.85854866116347E-13	1.30935928985848E-12	1.96403893478772E-12	1.55876105935534E-12	2.49401769496854E-13	1.77698760766508E-12	1.37170973223269E-12	2.8057699068396E-13	1.21583362629716E-12	8.10555750864774E-13	1.18465840511005E-12	9.97607077987414E-13	1.46523539579401E-12	7.79380529677668E-13	4.05277875432387E-13	1.68346194410376E-12
0.01266	1.90168849241351E-12	1.37170973223269E-12	1.12230796273584E-12	1.30935928985848E-12	2.18226548309747E-12	1.30935928985848E-12	3.11752211871067E-14	1.27818406867137E-12	1.55876105935534E-12	7.48205308490561E-13	1.34053451104559E-12	8.10555750864774E-13	8.41730972051881E-13	9.97607077987414E-13	1.27818406867137E-12	7.17030087303454E-13	7.17030087303454E-13	1.68346194410376E-12
0.01268	1.93286371360062E-12	1.21583362629716E-12	1.4028849534198E-12	1.27818406867137E-12	2.18226548309747E-12	1.18465840511005E-12	-1.55876105935534E-13	7.48205308490561E-13	1.74581238647798E-12	1.34053451104559E-12	1.49641061698112E-12	1.15348318392295E-12	9.04081414426094E-13	7.79380529677668E-13	1.09113274154873E-12	7.79380529677668E-13	1.37170973223269E-12	1.46523539579401E-12
0.0127	1.80816282885219E-12	8.10555750864774E-13	1.4028849534198E-12	1.49641061698112E-12	1.96403893478772E-12	1.21583362629716E-12	-6.23504423742134E-14	3.11752211871067E-13	2.15109026191036E-12	1.68346194410376E-12	1.52758583816823E-12	1.71463716529087E-12	1.18465840511005E-12	6.23504423742134E-13	1.09113274154873E-12	8.72906193238988E-13	1.93286371360062E-12	1.05995752036163E-12
0.01272	1.52758583816823E-12	4.05277875432387E-13	1.21583362629716E-12	1.62111150172955E-12	1.62111150172955E-12	1.21583362629716E-12	0	6.23504423742134E-14	2.43166725259432E-12	1.80816282885219E-12	1.52758583816823E-12	2.3069663678459E-12	1.46523539579401E-12	6.23504423742134E-13	1.30935928985848E-12	9.35256635613201E-13	2.36931681022011E-12	7.48205308490561E-13
0.01274	1.18465840511005E-12	2.49401769496854E-13	9.97607077987414E-13	1.62111150172955E-12	1.58993628054244E-12	1.34053451104559E-12	1.8705132712264E-13	1.55876105935534E-13	2.46284247378143E-12	1.68346194410376E-12	1.34053451104559E-12	2.8057699068396E-12	1.74581238647798E-12	6.85854866116347E-13	1.49641061698112E-12	1.02878229917452E-12	2.46284247378143E-12	7.17030087303454E-13
0.01276	7.48205308490561E-13	1.8705132712264E-13	8.72906193238988E-13	1.55876105935534E-12	1.62111150172955E-12	1.34053451104559E-12	5.29978760180814E-13	4.36453096619494E-13	2.3069663678459E-12	1.37170973223269E-12	1.18465840511005E-12	3.17987256108488E-12	1.99521415597483E-12	1.02878229917452E-12	1.52758583816823E-12	1.12230796273584E-12	2.55636813734275E-12	9.66431856800308E-13
0.01278	5.29978760180814E-13	2.18226548309747E-13	9.35256635613201E-13	1.30935928985848E-12	1.77698760766508E-12	1.34053451104559E-12	8.10555750864774E-13	8.10555750864774E-13	2.18226548309747E-12	1.02878229917452E-12	1.37170973223269E-12	3.21104778227199E-12	1.93286371360062E-12	1.37170973223269E-12	1.27818406867137E-12	1.21583362629716E-12	2.61871857971696E-12	1.37170973223269E-12
0.0128	4.67628317806601E-13	3.7410265424528E-13	1.30935928985848E-12	1.02878229917452E-12	1.77698760766508E-12	1.43406017460691E-12	1.21583362629716E-12	1.27818406867137E-12	1.80816282885219E-12	6.23504423742134E-13	1.37170973223269E-12	3.02399645514935E-12	1.90168849241351E-12	1.55876105935534E-12	9.97607077987414E-13	1.30935928985848E-12	2.55636813734275E-12	1.8393380500393E-12
0.01282	4.36453096619494E-13	3.7410265424528E-13	2.21344070428458E-12	6.85854866116347E-13	1.58993628054244E-12	1.65228672291666E-12	1.4028849534198E-12	1.80816282885219E-12	1.74581238647798E-12	5.61153981367921E-13	1.49641061698112E-12	2.61871857971696E-12	1.77698760766508E-12	1.55876105935534E-12	4.36453096619494E-13	1.43406017460691E-12	2.46284247378143E-12	2.15109026191036E-12
0.01284	5.92329202555027E-13	2.8057699068396E-13	3.08634689752356E-12	5.61153981367921E-13	1.4028849534198E-12	1.80816282885219E-12	1.58993628054244E-12	2.08873981953615E-12	1.80816282885219E-12	8.41730972051881E-13	1.58993628054244E-12	2.15109026191036E-12	1.43406017460691E-12	1.46523539579401E-12	-1.55876105935534E-13	1.68346194410376E-12	2.11991504072326E-12	2.3069663678459E-12
0.01286	7.17030087303454E-13	3.7410265424528E-13	3.33574866702042E-12	5.92329202555027E-13	1.15348318392295E-12	1.65228672291666E-12	1.62111150172955E-12	2.11991504072326E-12	1.80816282885219E-12	1.24700884748427E-12	1.4028849534198E-12	1.74581238647798E-12	1.18465840511005E-12	1.37170973223269E-12	-7.17030087303454E-13	1.99521415597483E-12	1.80816282885219E-12	2.40049203140722E-12
0.01288	8.72906193238988E-13	7.79380529677668E-13	3.2422230034591E-12	9.04081414426094E-13	9.04081414426094E-13	1.58993628054244E-12	1.8705132712264E-12	1.8705132712264E-12	1.77698760766508E-12	1.52758583816823E-12	1.30935928985848E-12	1.30935928985848E-12	1.15348318392295E-12	1.37170973223269E-12	-1.12230796273584E-12	2.21344070428458E-12	1.49641061698112E-12	2.338141589033E-12
0.0129	1.09113274154873E-12	1.21583362629716E-12	2.8057699068396E-12	1.24700884748427E-12	6.85854866116347E-13	1.27818406867137E-12	2.02638937716194E-12	1.68346194410376E-12	1.62111150172955E-12	1.68346194410376E-12	1.09113274154873E-12	1.21583362629716E-12	1.49641061698112E-12	1.37170973223269E-12	-1.05995752036163E-12	2.21344070428458E-12	1.34053451104559E-12	2.21344070428458E-12
0.01292	1.18465840511005E-12	1.62111150172955E-12	2.24461592547168E-12	1.46523539579401E-12	5.61153981367921E-13	1.05995752036163E-12	1.90168849241351E-12	1.37170973223269E-12	1.21583362629716E-12	1.71463716529087E-12	1.30935928985848E-12	1.27818406867137E-12	1.77698760766508E-12	1.27818406867137E-12	-4.98803538993707E-13	2.05756459834904E-12	1.09113274154873E-12	1.80816282885219E-12
0.01294	1.34053451104559E-12	1.65228672291666E-12	1.77698760766508E-12	1.55876105935534E-12	5.92329202555027E-13	7.48205308490561E-13	1.55876105935534E-12	1.18465840511005E-12	6.23504423742134E-13	1.68346194410376E-12	1.58993628054244E-12	1.37170973223269E-12	2.05756459834904E-12	1.27818406867137E-12	3.42927433058174E-13	1.8705132712264E-12	8.72906193238988E-13	1.24700884748427E-12
0.01296	1.58993628054244E-12	1.58993628054244E-12	1.34053451104559E-12	1.55876105935534E-12	7.17030087303454E-13	5.92329202555027E-13	1.4028849534198E-12	1.02878229917452E-12	3.11752211871067E-14	1.68346194410376E-12	1.80816282885219E-12	1.18465840511005E-12	2.338141589033E-12	1.4028849534198E-12	9.97607077987414E-13	1.77698760766508E-12	5.92329202555027E-13	9.04081414426094E-13
0.01298	1.71463716529087E-12	1.30935928985848E-12	1.09113274154873E-12	1.52758583816823E-12	8.41730972051881E-13	5.61153981367921E-13	1.30935928985848E-12	8.41730972051881E-13	-4.36453096619494E-13	1.55876105935534E-12	2.02638937716194E-12	1.02878229917452E-12	2.36931681022011E-12	1.43406017460691E-12	1.49641061698112E-12	1.8705132712264E-12	2.8057699068396E-13	6.23504423742134E-13
0.013	1.80816282885219E-12	1.12230796273584E-12	7.79380529677668E-13	1.65228672291666E-12	8.10555750864774E-13	5.92329202555027E-13	1.24700884748427E-12	7.48205308490561E-13	-5.61153981367921E-13	1.52758583816823E-12	2.05756459834904E-12	9.04081414426094E-13	2.02638937716194E-12	1.52758583816823E-12	1.74581238647798E-12	1.93286371360062E-12	0	6.23504423742134E-13
0.01302	1.77698760766508E-12	9.97607077987414E-13	6.23504423742134E-13	1.74581238647798E-12	5.92329202555027E-13	7.48205308490561E-13	1.05995752036163E-12	7.48205308490561E-13	-3.42927433058174E-13	1.43406017460691E-12	2.08873981953615E-12	9.66431856800308E-13	1.58993628054244E-12	1.55876105935534E-12	1.8705132712264E-12	2.18226548309747E-12	-3.11752211871067E-13	7.48205308490561E-13
0.01304	1.8705132712264E-12	8.41730972051881E-13	6.85854866116347E-13	1.55876105935534E-12	3.42927433058174E-13	1.02878229917452E-12	9.04081414426094E-13	7.48205308490561E-13	-6.23504423742134E-14	1.24700884748427E-12	1.77698760766508E-12	9.35256635613201E-13	1.05995752036163E-12	1.80816282885219E-12	1.8705132712264E-12	2.338141589033E-12	-4.67628317806601E-13	9.97607077987414E-13
0.01306	1.93286371360062E-12	8.72906193238988E-13	7.79380529677668E-13	1.15348318392295E-12	1.24700884748427E-13	1.21583362629716E-12	8.72906193238988E-13	9.35256635613201E-13	2.18226548309747E-13	9.04081414426094E-13	1.4028849534198E-12	7.48205308490561E-13	8.41730972051881E-13	2.05756459834904E-12	1.74581238647798E-12	2.49401769496854E-12	-4.67628317806601E-13	1.30935928985848E-12
0.01308	1.8393380500393E-12	9.04081414426094E-13	7.79380529677668E-13	8.41730972051881E-13	1.55876105935534E-13	1.4028849534198E-12	8.72906193238988E-13	1.30935928985848E-12	4.36453096619494E-13	7.17030087303454E-13	1.05995752036163E-12	3.7410265424528E-13	9.35256635613201E-13	2.24461592547168E-12	1.4028849534198E-12	2.61871857971696E-12	-4.36453096619494E-13	1.90168849241351E-12
0.0131	1.43406017460691E-12	1.37170973223269E-12	9.97607077987414E-13	5.61153981367921E-13	4.98803538993707E-13	1.71463716529087E-12	9.35256635613201E-13	1.55876105935534E-12	7.17030087303454E-13	6.85854866116347E-13	8.72906193238988E-13	3.42927433058174E-13	1.27818406867137E-12	2.338141589033E-12	8.41730972051881E-13	2.71224424327828E-12	-6.23504423742134E-14	2.18226548309747E-12
0.01312	1.24700884748427E-12	1.74581238647798E-12	1.02878229917452E-12	3.42927433058174E-13	1.02878229917452E-12	2.05756459834904E-12	8.41730972051881E-13	1.77698760766508E-12	8.10555750864774E-13	1.21583362629716E-12	7.48205308490561E-13	3.11752211871067E-13	1.65228672291666E-12	2.40049203140722E-12	4.67628317806601E-13	2.64989380090407E-12	4.98803538993707E-13	2.18226548309747E-12
0.01314	1.27818406867137E-12	2.05756459834904E-12	9.97607077987414E-13	2.49401769496854E-13	1.43406017460691E-12	2.49401769496854E-12	4.98803538993707E-13	1.99521415597483E-12	1.02878229917452E-12	2.15109026191036E-12	6.54679644929241E-13	4.05277875432387E-13	1.93286371360062E-12	2.40049203140722E-12	6.23504423742134E-13	2.52519291615564E-12	1.09113274154873E-12	1.8705132712264E-12
0.01316	1.52758583816823E-12	1.96403893478772E-12	8.72906193238988E-13	3.42927433058174E-13	1.65228672291666E-12	2.8057699068396E-12	2.49401769496854E-13	2.21344070428458E-12	1.09113274154873E-12	2.93047079158803E-12	6.54679644929241E-13	5.92329202555027E-13	2.11991504072326E-12	2.21344070428458E-12	1.09113274154873E-12	2.18226548309747E-12	1.74581238647798E-12	1.62111150172955E-12
0.01318	1.46523539579401E-12	1.8705132712264E-12	6.85854866116347E-13	7.48205308490561E-13	1.62111150172955E-12	2.96164601277514E-12	2.49401769496854E-13	2.43166725259432E-12	1.21583362629716E-12	3.21104778227199E-12	7.17030087303454E-13	1.05995752036163E-12	2.15109026191036E-12	2.02638937716194E-12	1.34053451104559E-12	1.8705132712264E-12	2.36931681022011E-12	1.52758583816823E-12
0.0132	1.02878229917452E-12	1.68346194410376E-12	4.98803538993707E-13	1.37170973223269E-12	1.71463716529087E-12	2.74341946446539E-12	4.98803538993707E-13	2.40049203140722E-12	1.15348318392295E-12	3.17987256108488E-12	1.05995752036163E-12	1.46523539579401E-12	1.90168849241351E-12	1.68346194410376E-12	1.4028849534198E-12	1.49641061698112E-12	2.71224424327828E-12	1.65228672291666E-12
0.01322	4.36453096619494E-13	1.43406017460691E-12	3.11752211871067E-13	2.05756459834904E-12	1.62111150172955E-12	2.3069663678459E-12	8.72906193238988E-13	2.24461592547168E-12	1.02878229917452E-12	3.11752211871067E-12	1.37170973223269E-12	1.77698760766508E-12	1.43406017460691E-12	1.49641061698112E-12	1.4028849534198E-12	1.30935928985848E-12	2.8057699068396E-12	1.74581238647798E-12
0.01324	-6.23504423742134E-14	1.05995752036163E-12	1.24700884748427E-13	2.74341946446539E-12	1.30935928985848E-12	1.96403893478772E-12	1.37170973223269E-12	1.80816282885219E-12	9.04081414426094E-13	2.99282123396224E-12	1.49641061698112E-12	1.99521415597483E-12	8.72906193238988E-13	1.46523539579401E-12	1.34053451104559E-12	1.34053451104559E-12	2.55636813734275E-12	1.99521415597483E-12
0.01326	-2.8057699068396E-13	6.85854866116347E-13	1.8705132712264E-13	3.05517167633646E-12	1.24700884748427E-12	1.77698760766508E-12	1.52758583816823E-12	1.46523539579401E-12	6.54679644929241E-13	2.68106902209118E-12	1.34053451104559E-12	2.21344070428458E-12	4.05277875432387E-13	1.68346194410376E-12	1.4028849534198E-12	1.65228672291666E-12	2.24461592547168E-12	2.3069663678459E-12
0.01328	-2.49401769496854E-13	4.05277875432387E-13	3.11752211871067E-13	3.2733982246462E-12	1.24700884748427E-12	1.68346194410376E-12	1.49641061698112E-12	1.37170973223269E-12	4.67628317806601E-13	2.24461592547168E-12	9.97607077987414E-13	2.3069663678459E-12	1.8705132712264E-13	2.11991504072326E-12	1.30935928985848E-12	2.11991504072326E-12	1.96403893478772E-12	2.40049203140722E-12
0.0133	3.11752211871067E-14	4.98803538993707E-13	4.05277875432387E-13	3.30457344583331E-12	1.37170973223269E-12	1.58993628054244E-12	1.24700884748427E-12	1.52758583816823E-12	3.42927433058174E-13	1.71463716529087E-12	6.23504423742134E-13	2.18226548309747E-12	1.8705132712264E-13	2.49401769496854E-12	1.24700884748427E-12	2.43166725259432E-12	1.52758583816823E-12	2.3069663678459E-12
0.01332	3.7410265424528E-13	6.85854866116347E-13	4.98803538993707E-13	3.05517167633646E-12	1.58993628054244E-12	1.58993628054244E-12	1.12230796273584E-12	1.74581238647798E-12	3.42927433058174E-13	1.4028849534198E-12	3.42927433058174E-13	1.8393380500393E-12	3.11752211871067E-13	2.40049203140722E-12	1.18465840511005E-12	2.64989380090407E-12	1.27818406867137E-12	1.99521415597483E-12
0.01334	6.23504423742134E-13	9.66431856800308E-13	5.61153981367921E-13	2.68106902209118E-12	1.71463716529087E-12	1.62111150172955E-12	1.15348318392295E-12	1.99521415597483E-12	3.42927433058174E-13	1.4028849534198E-12	4.05277875432387E-13	1.52758583816823E-12	4.98803538993707E-13	2.18226548309747E-12	1.37170973223269E-12	2.71224424327828E-12	1.46523539579401E-12	1.71463716529087E-12
0.01336	7.48205308490561E-13	1.12230796273584E-12	5.61153981367921E-13	2.338141589033E-12	1.65228672291666E-12	1.68346194410376E-12	1.18465840511005E-12	1.93286371360062E-12	3.7410265424528E-13	1.58993628054244E-12	6.54679644929241E-13	1.30935928985848E-12	7.17030087303454E-13	1.62111150172955E-12	1.58993628054244E-12	2.55636813734275E-12	1.74581238647798E-12	1.68346194410376E-12
0.01338	8.10555750864774E-13	9.35256635613201E-13	2.8057699068396E-13	2.18226548309747E-12	1.62111150172955E-12	1.62111150172955E-12	1.30935928985848E-12	1.99521415597483E-12	3.7410265424528E-13	1.74581238647798E-12	1.18465840511005E-12	1.21583362629716E-12	9.35256635613201E-13	1.05995752036163E-12	1.55876105935534E-12	2.43166725259432E-12	2.05756459834904E-12	1.90168849241351E-12
0.0134	8.72906193238988E-13	5.29978760180814E-13	2.8057699068396E-13	1.99521415597483E-12	1.68346194410376E-12	1.55876105935534E-12	1.21583362629716E-12	1.99521415597483E-12	4.98803538993707E-13	1.8393380500393E-12	1.58993628054244E-12	1.18465840511005E-12	1.02878229917452E-12	6.23504423742134E-13	1.55876105935534E-12	2.02638937716194E-12	2.24461592547168E-12	2.08873981953615E-12
0.01342	1.05995752036163E-12	3.42927433058174E-13	5.92329202555027E-13	1.80816282885219E-12	1.80816282885219E-12	1.46523539579401E-12	1.15348318392295E-12	2.15109026191036E-12	7.48205308490561E-13	1.8393380500393E-12	1.65228672291666E-12	1.09113274154873E-12	8.41730972051881E-13	4.67628317806601E-13	1.62111150172955E-12	1.65228672291666E-12	2.21344070428458E-12	2.15109026191036E-12
0.01344	9.97607077987414E-13	4.98803538993707E-13	1.02878229917452E-12	1.52758583816823E-12	1.96403893478772E-12	1.43406017460691E-12	1.05995752036163E-12	2.24461592547168E-12	1.05995752036163E-12	1.8705132712264E-12	2.02638937716194E-12	9.35256635613201E-13	4.98803538993707E-13	8.10555750864774E-13	1.62111150172955E-12	1.62111150172955E-12	2.18226548309747E-12	2.02638937716194E-12
0.01346	1.09113274154873E-12	7.79380529677668E-13	1.21583362629716E-12	1.34053451104559E-12	2.11991504072326E-12	1.4028849534198E-12	1.27818406867137E-12	2.21344070428458E-12	1.05995752036163E-12	1.80816282885219E-12	2.36931681022011E-12	7.48205308490561E-13	1.8705132712264E-13	1.12230796273584E-12	1.62111150172955E-12	1.68346194410376E-12	2.21344070428458E-12	1.71463716529087E-12
0.01348	1.30935928985848E-12	1.05995752036163E-12	1.30935928985848E-12	1.27818406867137E-12	2.24461592547168E-12	1.43406017460691E-12	1.58993628054244E-12	2.02638937716194E-12	1.12230796273584E-12	1.8705132712264E-12	2.64989380090407E-12	6.54679644929241E-13	-6.23504423742134E-14	1.30935928985848E-12	1.46523539579401E-12	1.80816282885219E-12	2.08873981953615E-12	1.4028849534198E-12
0.0135	1.71463716529087E-12	1.27818406867137E-12	1.27818406867137E-12	1.21583362629716E-12	2.18226548309747E-12	1.52758583816823E-12	1.90168849241351E-12	2.02638937716194E-12	1.15348318392295E-12	1.80816282885219E-12	2.61871857971696E-12	5.29978760180814E-13	3.11752211871067E-14	1.37170973223269E-12	1.4028849534198E-12	1.93286371360062E-12	2.02638937716194E-12	1.18465840511005E-12
0.01352	2.21344070428458E-12	1.55876105935534E-12	1.34053451104559E-12	1.34053451104559E-12	2.11991504072326E-12	1.52758583816823E-12	2.08873981953615E-12	2.05756459834904E-12	1.02878229917452E-12	1.62111150172955E-12	2.40049203140722E-12	6.23504423742134E-13	4.05277875432387E-13	1.30935928985848E-12	1.46523539579401E-12	2.15109026191036E-12	2.08873981953615E-12	9.66431856800308E-13
0.01354	2.49401769496854E-12	1.93286371360062E-12	1.43406017460691E-12	1.52758583816823E-12	2.05756459834904E-12	1.4028849534198E-12	2.02638937716194E-12	2.02638937716194E-12	9.35256635613201E-13	1.62111150172955E-12	2.11991504072326E-12	7.48205308490561E-13	1.05995752036163E-12	1.24700884748427E-12	1.49641061698112E-12	2.27579114665879E-12	2.08873981953615E-12	9.97607077987414E-13
0.01356	2.43166725259432E-12	2.08873981953615E-12	1.68346194410376E-12	1.62111150172955E-12	1.99521415597483E-12	1.18465840511005E-12	1.99521415597483E-12	1.93286371360062E-12	8.72906193238988E-13	1.58993628054244E-12	1.99521415597483E-12	8.41730972051881E-13	1.55876105935534E-12	1.05995752036163E-12	1.58993628054244E-12	2.05756459834904E-12	1.8393380500393E-12	1.02878229917452E-12
0.01358	2.18226548309747E-12	2.11991504072326E-12	1.99521415597483E-12	1.65228672291666E-12	1.90168849241351E-12	9.97607077987414E-13	1.8393380500393E-12	1.77698760766508E-12	9.04081414426094E-13	1.71463716529087E-12	2.02638937716194E-12	7.48205308490561E-13	1.93286371360062E-12	8.10555750864774E-13	1.65228672291666E-12	1.68346194410376E-12	1.62111150172955E-12	1.30935928985848E-12
0.0136	1.74581238647798E-12	1.8705132712264E-12	2.338141589033E-12	1.4028849534198E-12	1.62111150172955E-12	1.09113274154873E-12	1.80816282885219E-12	1.55876105935534E-12	7.79380529677668E-13	1.90168849241351E-12	2.05756459834904E-12	7.17030087303454E-13	2.27579114665879E-12	4.98803538993707E-13	1.55876105935534E-12	1.43406017460691E-12	1.49641061698112E-12	1.52758583816823E-12
0.01362	1.55876105935534E-12	1.62111150172955E-12	2.27579114665879E-12	1.24700884748427E-12	1.24700884748427E-12	1.15348318392295E-12	1.80816282885219E-12	1.27818406867137E-12	3.7410265424528E-13	2.05756459834904E-12	2.11991504072326E-12	4.67628317806601E-13	2.61871857971696E-12	2.8057699068396E-13	1.37170973223269E-12	1.34053451104559E-12	1.24700884748427E-12	1.46523539579401E-12
0.01364	1.4028849534198E-12	1.24700884748427E-12	1.8705132712264E-12	1.24700884748427E-12	9.04081414426094E-13	1.09113274154873E-12	1.93286371360062E-12	1.18465840511005E-12	1.24700884748427E-13	2.15109026191036E-12	2.05756459834904E-12	2.8057699068396E-13	2.93047079158803E-12	1.8705132712264E-13	1.09113274154873E-12	1.43406017460691E-12	9.97607077987414E-13	1.43406017460691E-12
0.01366	1.24700884748427E-12	1.21583362629716E-12	1.43406017460691E-12	1.30935928985848E-12	3.11752211871067E-13	1.05995752036163E-12	1.77698760766508E-12	1.12230796273584E-12	6.23504423742134E-14	1.8393380500393E-12	2.02638937716194E-12	1.24700884748427E-13	3.2422230034591E-12	2.49401769496854E-13	7.79380529677668E-13	1.65228672291666E-12	7.79380529677668E-13	1.30935928985848E-12
0.01368	1.09113274154873E-12	1.34053451104559E-12	1.02878229917452E-12	1.37170973223269E-12	-1.8705132712264E-13	1.30935928985848E-12	1.49641061698112E-12	8.72906193238988E-13	1.55876105935534E-13	1.43406017460691E-12	1.8705132712264E-12	2.49401769496854E-13	3.36692388820752E-12	3.11752211871067E-13	4.67628317806601E-13	1.90168849241351E-12	6.54679644929241E-13	1.15348318392295E-12
0.0137	1.05995752036163E-12	1.4028849534198E-12	7.17030087303454E-13	1.21583362629716E-12	-4.05277875432387E-13	1.65228672291666E-12	1.02878229917452E-12	4.98803538993707E-13	5.29978760180814E-13	9.04081414426094E-13	1.8393380500393E-12	4.05277875432387E-13	3.36692388820752E-12	6.54679644929241E-13	2.18226548309747E-13	1.99521415597483E-12	6.54679644929241E-13	1.15348318392295E-12
0.01372	1.05995752036163E-12	1.74581238647798E-12	4.98803538993707E-13	1.24700884748427E-12	-4.36453096619494E-13	1.8393380500393E-12	7.79380529677668E-13	3.7410265424528E-13	8.10555750864774E-13	7.79380529677668E-13	1.77698760766508E-12	4.98803538993707E-13	3.46044955176884E-12	1.12230796273584E-12	3.42927433058174E-13	1.93286371360062E-12	6.54679644929241E-13	1.02878229917452E-12
0.01374	1.21583362629716E-12	2.08873981953615E-12	2.8057699068396E-13	1.27818406867137E-12	-2.18226548309747E-13	2.15109026191036E-12	9.66431856800308E-13	3.11752211871067E-13	1.02878229917452E-12	9.97607077987414E-13	1.93286371360062E-12	6.54679644929241E-13	3.2733982246462E-12	1.68346194410376E-12	5.92329202555027E-13	1.93286371360062E-12	5.61153981367921E-13	9.35256635613201E-13
0.01376	1.46523539579401E-12	2.3069663678459E-12	2.49401769496854E-13	1.30935928985848E-12	-6.23504423742134E-14	2.55636813734275E-12	1.27818406867137E-12	6.23504423742134E-13	1.12230796273584E-12	1.27818406867137E-12	2.08873981953615E-12	1.05995752036163E-12	2.83694512802671E-12	2.18226548309747E-12	8.41730972051881E-13	2.02638937716194E-12	4.98803538993707E-13	9.04081414426094E-13
0.01378	1.68346194410376E-12	2.21344070428458E-12	1.55876105935534E-13	1.30935928985848E-12	-9.35256635613201E-14	2.83694512802671E-12	1.21583362629716E-12	1.12230796273584E-12	1.15348318392295E-12	1.55876105935534E-12	1.93286371360062E-12	1.52758583816823E-12	2.43166725259432E-12	2.49401769496854E-12	8.72906193238988E-13	2.05756459834904E-12	5.92329202555027E-13	6.85854866116347E-13
0.0138	1.55876105935534E-12	1.99521415597483E-12	6.23504423742134E-14	1.15348318392295E-12	-1.24700884748427E-13	3.02399645514935E-12	9.66431856800308E-13	1.68346194410376E-12	1.05995752036163E-12	1.68346194410376E-12	1.58993628054244E-12	1.99521415597483E-12	2.11991504072326E-12	2.3069663678459E-12	7.17030087303454E-13	1.99521415597483E-12	7.17030087303454E-13	4.36453096619494E-13
0.01382	1.34053451104559E-12	1.90168849241351E-12	2.49401769496854E-13	1.09113274154873E-12	-2.18226548309747E-13	2.93047079158803E-12	5.92329202555027E-13	2.11991504072326E-12	9.66431856800308E-13	1.62111150172955E-12	1.21583362629716E-12	2.24461592547168E-12	2.11991504072326E-12	1.96403893478772E-12	7.17030087303454E-13	2.05756459834904E-12	8.72906193238988E-13	3.7410265424528E-13
0.01384	9.97607077987414E-13	1.93286371360062E-12	5.92329202555027E-13	1.02878229917452E-12	-2.49401769496854E-13	2.61871857971696E-12	3.11752211871067E-13	2.15109026191036E-12	9.04081414426094E-13	1.27818406867137E-12	7.17030087303454E-13	2.36931681022011E-12	2.46284247378143E-12	1.46523539579401E-12	1.02878229917452E-12	1.99521415597483E-12	7.79380529677668E-13	5.92329202555027E-13
0.01386	7.79380529677668E-13	1.99521415597483E-12	8.41730972051881E-13	9.97607077987414E-13	-6.23504423742134E-14	2.338141589033E-12	1.8705132712264E-13	1.8705132712264E-12	1.09113274154873E-12	1.09113274154873E-12	3.7410265424528E-13	2.24461592547168E-12	2.68106902209118E-12	9.97607077987414E-13	1.58993628054244E-12	1.8393380500393E-12	5.29978760180814E-13	9.66431856800308E-13
0.01388	5.29978760180814E-13	1.99521415597483E-12	9.97607077987414E-13	1.05995752036163E-12	1.55876105935534E-13	2.15109026191036E-12	3.7410265424528E-13	1.4028849534198E-12	1.4028849534198E-12	9.04081414426094E-13	1.24700884748427E-13	2.15109026191036E-12	2.55636813734275E-12	5.29978760180814E-13	2.08873981953615E-12	1.49641061698112E-12	2.49401769496854E-13	1.55876105935534E-12
0.0139	2.49401769496854E-13	1.8393380500393E-12	1.12230796273584E-12	1.21583362629716E-12	5.92329202555027E-13	1.90168849241351E-12	5.92329202555027E-13	9.35256635613201E-13	1.96403893478772E-12	1.09113274154873E-12	6.23504423742134E-14	2.18226548309747E-12	2.21344070428458E-12	5.61153981367921E-13	2.36931681022011E-12	1.15348318392295E-12	1.24700884748427E-13	2.21344070428458E-12
0.01392	1.24700884748427E-13	1.62111150172955E-12	1.09113274154873E-12	1.24700884748427E-12	9.04081414426094E-13	1.8705132712264E-12	9.04081414426094E-13	6.23504423742134E-13	2.61871857971696E-12	1.4028849534198E-12	-1.55876105935534E-13	2.36931681022011E-12	1.52758583816823E-12	8.72906193238988E-13	2.40049203140722E-12	1.15348318392295E-12	3.42927433058174E-13	2.99282123396224E-12
0.01394	3.42927433058174E-13	1.52758583816823E-12	9.97607077987414E-13	1.02878229917452E-12	1.02878229917452E-12	2.11991504072326E-12	1.34053451104559E-12	4.98803538993707E-13	2.8057699068396E-12	1.74581238647798E-12	-4.05277875432387E-13	2.61871857971696E-12	7.17030087303454E-13	1.21583362629716E-12	2.24461592547168E-12	1.18465840511005E-12	7.48205308490561E-13	3.42927433058174E-12
0.01396	5.61153981367921E-13	1.34053451104559E-12	6.85854866116347E-13	9.35256635613201E-13	9.04081414426094E-13	2.46284247378143E-12	1.77698760766508E-12	4.67628317806601E-13	2.64989380090407E-12	2.11991504072326E-12	-2.18226548309747E-13	2.74341946446539E-12	2.49401769496854E-13	1.43406017460691E-12	1.93286371360062E-12	1.37170973223269E-12	1.49641061698112E-12	3.49162477295595E-12
0.01398	7.79380529677668E-13	1.21583362629716E-12	6.85854866116347E-13	9.04081414426094E-13	7.48205308490561E-13	2.64989380090407E-12	2.15109026191036E-12	4.67628317806601E-13	2.08873981953615E-12	2.61871857971696E-12	3.11752211871067E-13	2.58754335852986E-12	9.35256635613201E-14	1.30935928985848E-12	1.34053451104559E-12	1.4028849534198E-12	2.15109026191036E-12	3.33574866702042E-12
0.014	8.10555750864774E-13	1.18465840511005E-12	7.79380529677668E-13	1.09113274154873E-12	9.35256635613201E-13	2.71224424327828E-12	2.40049203140722E-12	4.98803538993707E-13	1.58993628054244E-12	2.99282123396224E-12	7.17030087303454E-13	2.43166725259432E-12	2.18226548309747E-13	1.02878229917452E-12	7.79380529677668E-13	1.52758583816823E-12	2.49401769496854E-12	3.08634689752356E-12
0.01402	6.85854866116347E-13	1.34053451104559E-12	9.97607077987414E-13	1.30935928985848E-12	1.18465840511005E-12	2.55636813734275E-12	2.338141589033E-12	4.05277875432387E-13	1.09113274154873E-12	3.11752211871067E-12	9.97607077987414E-13	2.18226548309747E-12	3.42927433058174E-13	7.48205308490561E-13	4.36453096619494E-13	1.43406017460691E-12	2.3069663678459E-12	2.86812034921382E-12
0.01404	6.54679644929241E-13	1.46523539579401E-12	1.27818406867137E-12	1.43406017460691E-12	1.55876105935534E-12	2.3069663678459E-12	2.05756459834904E-12	2.18226548309747E-13	7.48205308490561E-13	2.8057699068396E-12	7.48205308490561E-13	2.05756459834904E-12	7.79380529677668E-13	5.92329202555027E-13	2.18226548309747E-13	1.65228672291666E-12	1.99521415597483E-12	2.40049203140722E-12
0.01406	8.41730972051881E-13	1.43406017460691E-12	1.49641061698112E-12	1.49641061698112E-12	1.8705132712264E-12	2.02638937716194E-12	1.96403893478772E-12	2.8057699068396E-13	4.36453096619494E-13	2.43166725259432E-12	5.92329202555027E-13	1.99521415597483E-12	1.05995752036163E-12	6.54679644929241E-13	1.8705132712264E-13	1.90168849241351E-12	1.71463716529087E-12	1.8393380500393E-12
0.01408	1.02878229917452E-12	1.27818406867137E-12	1.52758583816823E-12	1.68346194410376E-12	1.93286371360062E-12	1.49641061698112E-12	1.80816282885219E-12	4.67628317806601E-13	2.8057699068396E-13	2.02638937716194E-12	2.49401769496854E-13	2.05756459834904E-12	1.43406017460691E-12	7.79380529677668E-13	3.11752211871067E-13	2.36931681022011E-12	1.68346194410376E-12	1.37170973223269E-12
0.0141	1.30935928985848E-12	1.15348318392295E-12	1.37170973223269E-12	1.71463716529087E-12	1.68346194410376E-12	9.04081414426094E-13	1.77698760766508E-12	9.66431856800308E-13	2.8057699068396E-13	1.71463716529087E-12	-2.18226548309747E-13	2.21344070428458E-12	1.62111150172955E-12	1.02878229917452E-12	4.67628317806601E-13	2.86812034921382E-12	1.71463716529087E-12	9.97607077987414E-13
0.01412	1.43406017460691E-12	9.97607077987414E-13	1.09113274154873E-12	1.77698760766508E-12	1.46523539579401E-12	3.7410265424528E-13	1.8393380500393E-12	1.71463716529087E-12	4.36453096619494E-13	1.52758583816823E-12	-4.67628317806601E-13	2.338141589033E-12	1.52758583816823E-12	1.21583362629716E-12	5.61153981367921E-13	3.21104778227199E-12	1.93286371360062E-12	9.66431856800308E-13
0.01414	1.46523539579401E-12	8.41730972051881E-13	9.35256635613201E-13	1.58993628054244E-12	1.37170973223269E-12	2.49401769496854E-13	1.74581238647798E-12	2.36931681022011E-12	6.85854866116347E-13	1.49641061698112E-12	-4.67628317806601E-13	2.64989380090407E-12	1.37170973223269E-12	1.37170973223269E-12	7.79380529677668E-13	3.36692388820752E-12	1.93286371360062E-12	8.41730972051881E-13
0.01416	1.21583362629716E-12	5.29978760180814E-13	9.04081414426094E-13	1.27818406867137E-12	1.46523539579401E-12	3.7410265424528E-13	1.49641061698112E-12	2.83694512802671E-12	9.66431856800308E-13	1.43406017460691E-12	-4.36453096619494E-13	2.8057699068396E-12	1.02878229917452E-12	1.55876105935534E-12	9.97607077987414E-13	3.39809910939463E-12	1.74581238647798E-12	9.04081414426094E-13
0.01418	7.79380529677668E-13	2.49401769496854E-13	5.92329202555027E-13	9.66431856800308E-13	1.49641061698112E-12	5.92329202555027E-13	1.34053451104559E-12	3.05517167633646E-12	1.09113274154873E-12	1.24700884748427E-12	2.18226548309747E-13	2.71224424327828E-12	6.54679644929241E-13	1.52758583816823E-12	1.46523539579401E-12	3.14869733989778E-12	1.58993628054244E-12	9.97607077987414E-13
0.0142	5.61153981367921E-13	1.24700884748427E-13	1.8705132712264E-13	5.92329202555027E-13	1.65228672291666E-12	7.48205308490561E-13	1.37170973223269E-12	2.99282123396224E-12	9.97607077987414E-13	1.15348318392295E-12	1.02878229917452E-12	2.55636813734275E-12	6.23504423742134E-14	1.30935928985848E-12	2.02638937716194E-12	2.83694512802671E-12	1.55876105935534E-12	1.09113274154873E-12
0.01422	4.05277875432387E-13	3.7410265424528E-13	-3.7410265424528E-13	4.05277875432387E-13	1.71463716529087E-12	9.97607077987414E-13	1.27818406867137E-12	2.86812034921382E-12	9.66431856800308E-13	1.24700884748427E-12	1.77698760766508E-12	2.11991504072326E-12	-4.05277875432387E-13	1.34053451104559E-12	2.46284247378143E-12	2.52519291615564E-12	1.58993628054244E-12	1.21583362629716E-12
0.01424	5.61153981367921E-13	6.23504423742134E-13	-6.23504423742134E-13	1.8705132712264E-13	1.77698760766508E-12	9.97607077987414E-13	9.04081414426094E-13	2.83694512802671E-12	1.21583362629716E-12	1.24700884748427E-12	2.08873981953615E-12	1.68346194410376E-12	-5.61153981367921E-13	1.43406017460691E-12	2.64989380090407E-12	2.11991504072326E-12	1.55876105935534E-12	1.27818406867137E-12
0.01426	7.48205308490561E-13	9.35256635613201E-13	-6.23504423742134E-13	0	1.99521415597483E-12	9.97607077987414E-13	6.23504423742134E-13	3.02399645514935E-12	1.43406017460691E-12	1.18465840511005E-12	2.08873981953615E-12	1.27818406867137E-12	-4.67628317806601E-13	1.77698760766508E-12	2.49401769496854E-12	1.90168849241351E-12	1.24700884748427E-12	1.21583362629716E-12
0.01428	8.72906193238988E-13	1.24700884748427E-12	-2.18226548309747E-13	-4.67628317806601E-13	2.18226548309747E-12	7.48205308490561E-13	4.67628317806601E-13	3.08634689752356E-12	1.71463716529087E-12	9.97607077987414E-13	1.8393380500393E-12	1.05995752036163E-12	-2.18226548309747E-13	1.96403893478772E-12	2.11991504072326E-12	1.65228672291666E-12	9.04081414426094E-13	9.97607077987414E-13
0.0143	1.18465840511005E-12	1.37170973223269E-12	2.18226548309747E-13	-8.10555750864774E-13	2.27579114665879E-12	6.23504423742134E-13	4.98803538993707E-13	2.71224424327828E-12	2.02638937716194E-12	7.48205308490561E-13	1.77698760766508E-12	1.12230796273584E-12	6.23504423742134E-14	2.08873981953615E-12	1.68346194410376E-12	1.49641061698112E-12	6.85854866116347E-13	8.10555750864774E-13
0.01432	1.55876105935534E-12	1.34053451104559E-12	4.67628317806601E-13	-1.05995752036163E-12	2.36931681022011E-12	4.98803538993707E-13	6.23504423742134E-13	2.18226548309747E-12	2.3069663678459E-12	6.23504423742134E-13	1.8705132712264E-12	1.27818406867137E-12	2.8057699068396E-13	2.02638937716194E-12	1.34053451104559E-12	1.30935928985848E-12	7.17030087303454E-13	4.98803538993707E-13
0.01434	1.8705132712264E-12	1.24700884748427E-12	6.23504423742134E-13	-1.09113274154873E-12	2.36931681022011E-12	4.98803538993707E-13	6.23504423742134E-13	1.68346194410376E-12	2.40049203140722E-12	5.29978760180814E-13	2.05756459834904E-12	1.52758583816823E-12	3.7410265424528E-13	1.80816282885219E-12	9.35256635613201E-13	1.18465840511005E-12	1.09113274154873E-12	1.55876105935534E-13
0.01436	2.21344070428458E-12	1.24700884748427E-12	8.41730972051881E-13	-7.79380529677668E-13	2.27579114665879E-12	6.23504423742134E-13	5.92329202555027E-13	1.24700884748427E-12	2.36931681022011E-12	6.54679644929241E-13	2.3069663678459E-12	1.55876105935534E-12	4.05277875432387E-13	1.55876105935534E-12	5.92329202555027E-13	1.12230796273584E-12	1.43406017460691E-12	-2.49401769496854E-13
0.01438	2.61871857971696E-12	1.34053451104559E-12	9.97607077987414E-13	-6.23504423742134E-13	2.27579114665879E-12	8.72906193238988E-13	4.36453096619494E-13	9.97607077987414E-13	2.21344070428458E-12	7.79380529677668E-13	2.58754335852986E-12	1.43406017460691E-12	1.24700884748427E-13	1.34053451104559E-12	4.67628317806601E-13	1.27818406867137E-12	1.62111150172955E-12	-4.36453096619494E-13
0.0144	2.64989380090407E-12	1.24700884748427E-12	1.46523539579401E-12	-2.18226548309747E-13	2.24461592547168E-12	1.15348318392295E-12	4.05277875432387E-13	8.10555750864774E-13	2.05756459834904E-12	9.66431856800308E-13	2.64989380090407E-12	1.4028849534198E-12	9.35256635613201E-14	9.04081414426094E-13	4.67628317806601E-13	1.30935928985848E-12	1.74581238647798E-12	-6.23504423742134E-13
0.01442	2.43166725259432E-12	8.41730972051881E-13	2.02638937716194E-12	4.98803538993707E-13	1.99521415597483E-12	1.12230796273584E-12	9.35256635613201E-13	6.23504423742134E-13	1.65228672291666E-12	1.15348318392295E-12	2.43166725259432E-12	1.24700884748427E-12	2.18226548309747E-13	6.23504423742134E-13	5.29978760180814E-13	1.18465840511005E-12	2.05756459834904E-12	-5.92329202555027E-13
0.01444	2.27579114665879E-12	5.61153981367921E-13	2.3069663678459E-12	1.18465840511005E-12	1.74581238647798E-12	9.04081414426094E-13	1.37170973223269E-12	8.72906193238988E-13	1.27818406867137E-12	1.09113274154873E-12	2.11991504072326E-12	1.24700884748427E-12	4.05277875432387E-13	5.61153981367921E-13	4.98803538993707E-13	1.37170973223269E-12	2.338141589033E-12	-1.55876105935534E-13
0.01446	2.21344070428458E-12	5.61153981367921E-13	2.43166725259432E-12	2.08873981953615E-12	1.4028849534198E-12	4.05277875432387E-13	1.68346194410376E-12	1.24700884748427E-12	1.12230796273584E-12	9.35256635613201E-13	1.71463716529087E-12	1.12230796273584E-12	6.54679644929241E-13	6.85854866116347E-13	4.05277875432387E-13	1.93286371360062E-12	2.55636813734275E-12	4.98803538993707E-13
0.01448	2.3069663678459E-12	7.48205308490561E-13	2.40049203140722E-12	2.83694512802671E-12	1.15348318392295E-12	3.11752211871067E-14	1.68346194410376E-12	1.80816282885219E-12	9.97607077987414E-13	8.10555750864774E-13	1.52758583816823E-12	7.17030087303454E-13	7.17030087303454E-13	9.04081414426094E-13	1.55876105935534E-13	2.49401769496854E-12	2.58754335852986E-12	1.24700884748427E-12
0.0145	2.49401769496854E-12	1.05995752036163E-12	2.11991504072326E-12	3.33574866702042E-12	8.72906193238988E-13	-3.42927433058174E-13	1.77698760766508E-12	2.15109026191036E-12	9.35256635613201E-13	9.04081414426094E-13	1.58993628054244E-12	4.05277875432387E-13	8.41730972051881E-13	1.18465840511005E-12	6.23504423742134E-14	2.8057699068396E-12	2.43166725259432E-12	1.99521415597483E-12
0.01452	2.49401769496854E-12	1.30935928985848E-12	1.65228672291666E-12	3.55397521533016E-12	4.05277875432387E-13	-2.8057699068396E-13	1.99521415597483E-12	2.15109026191036E-12	7.17030087303454E-13	1.30935928985848E-12	1.65228672291666E-12	2.18226548309747E-13	8.72906193238988E-13	1.4028849534198E-12	1.24700884748427E-13	2.8057699068396E-12	2.02638937716194E-12	2.338141589033E-12
0.01454	2.27579114665879E-12	1.4028849534198E-12	1.15348318392295E-12	3.49162477295595E-12	3.11752211871067E-14	6.23504423742134E-14	2.08873981953615E-12	1.74581238647798E-12	3.42927433058174E-13	1.43406017460691E-12	1.77698760766508E-12	2.8057699068396E-13	8.72906193238988E-13	1.68346194410376E-12	2.49401769496854E-13	2.64989380090407E-12	1.52758583816823E-12	2.58754335852986E-12
0.01456	1.90168849241351E-12	1.24700884748427E-12	8.41730972051881E-13	3.21104778227199E-12	-1.55876105935534E-13	4.98803538993707E-13	1.90168849241351E-12	1.12230796273584E-12	1.24700884748427E-13	1.49641061698112E-12	1.71463716529087E-12	3.11752211871067E-13	1.02878229917452E-12	1.8705132712264E-12	5.61153981367921E-13	2.61871857971696E-12	9.04081414426094E-13	2.61871857971696E-12
0.01458	1.62111150172955E-12	8.10555750864774E-13	5.92329202555027E-13	2.58754335852986E-12	-9.35256635613201E-14	7.48205308490561E-13	1.30935928985848E-12	7.79380529677668E-13	1.24700884748427E-13	1.46523539579401E-12	1.77698760766508E-12	6.85854866116347E-13	1.21583362629716E-12	1.77698760766508E-12	8.41730972051881E-13	2.36931681022011E-12	8.10555750864774E-13	2.49401769496854E-12
0.0146	1.4028849534198E-12	5.92329202555027E-13	5.29978760180814E-13	1.99521415597483E-12	-9.35256635613201E-14	9.97607077987414E-13	6.23504423742134E-13	6.85854866116347E-13	1.55876105935534E-13	1.24700884748427E-12	1.93286371360062E-12	1.18465840511005E-12	1.37170973223269E-12	1.55876105935534E-12	9.04081414426094E-13	2.21344070428458E-12	7.79380529677668E-13	2.49401769496854E-12
0.01462	1.37170973223269E-12	5.29978760180814E-13	4.98803538993707E-13	1.4028849534198E-12	-1.24700884748427E-13	1.27818406867137E-12	-3.11752211871067E-14	9.04081414426094E-13	9.35256635613201E-14	1.15348318392295E-12	2.11991504072326E-12	1.65228672291666E-12	1.27818406867137E-12	1.30935928985848E-12	9.97607077987414E-13	1.93286371360062E-12	6.23504423742134E-13	2.58754335852986E-12
0.01464	1.43406017460691E-12	7.79380529677668E-13	4.98803538993707E-13	8.72906193238988E-13	-6.23504423742134E-14	1.24700884748427E-12	-5.61153981367921E-13	1.27818406867137E-12	1.8705132712264E-13	9.04081414426094E-13	2.08873981953615E-12	1.8705132712264E-12	1.12230796273584E-12	1.02878229917452E-12	9.66431856800308E-13	1.65228672291666E-12	4.98803538993707E-13	2.58754335852986E-12
0.01466	1.74581238647798E-12	1.12230796273584E-12	4.98803538993707E-13	4.05277875432387E-13	-3.11752211871067E-14	1.18465840511005E-12	-1.09113274154873E-12	1.52758583816823E-12	5.61153981367921E-13	1.02878229917452E-12	1.8393380500393E-12	1.90168849241351E-12	7.17030087303454E-13	9.97607077987414E-13	9.97607077987414E-13	1.43406017460691E-12	4.36453096619494E-13	2.58754335852986E-12
0.01468	2.11991504072326E-12	1.46523539579401E-12	5.92329202555027E-13	0	9.35256635613201E-14	1.09113274154873E-12	-1.52758583816823E-12	1.52758583816823E-12	1.12230796273584E-12	1.43406017460691E-12	1.43406017460691E-12	1.71463716529087E-12	1.55876105935534E-13	1.15348318392295E-12	9.35256635613201E-13	1.49641061698112E-12	2.8057699068396E-13	2.58754335852986E-12
0.0147	2.24461592547168E-12	1.80816282885219E-12	8.10555750864774E-13	6.23504423742134E-14	2.8057699068396E-13	9.35256635613201E-13	-1.58993628054244E-12	1.12230796273584E-12	1.99521415597483E-12	2.05756459834904E-12	1.18465840511005E-12	1.46523539579401E-12	-2.18226548309747E-13	1.34053451104559E-12	9.04081414426094E-13	1.58993628054244E-12	6.23504423742134E-14	2.43166725259432E-12
0.01472	2.21344070428458E-12	1.99521415597483E-12	1.09113274154873E-12	5.92329202555027E-13	4.05277875432387E-13	8.10555750864774E-13	-1.05995752036163E-12	7.79380529677668E-13	2.83694512802671E-12	2.49401769496854E-12	9.66431856800308E-13	1.43406017460691E-12	-3.7410265424528E-13	1.58993628054244E-12	6.54679644929241E-13	1.8393380500393E-12	-6.23504423742134E-14	2.08873981953615E-12
0.01474	1.90168849241351E-12	1.93286371360062E-12	1.4028849534198E-12	1.30935928985848E-12	5.61153981367921E-13	8.72906193238988E-13	-2.8057699068396E-13	4.05277875432387E-13	3.42927433058174E-12	2.7745946856525E-12	1.09113274154873E-12	1.62111150172955E-12	-3.11752211871067E-13	1.8705132712264E-12	4.05277875432387E-13	2.05756459834904E-12	3.11752211871067E-14	1.8393380500393E-12
0.01476	1.27818406867137E-12	1.74581238647798E-12	1.62111150172955E-12	1.8705132712264E-12	8.10555750864774E-13	9.97607077987414E-13	7.17030087303454E-13	1.55876105935534E-13	3.55397521533016E-12	2.89929557040092E-12	9.04081414426094E-13	1.93286371360062E-12	-6.23504423742134E-14	2.11991504072326E-12	3.42927433058174E-13	2.18226548309747E-12	3.11752211871067E-13	1.71463716529087E-12
0.01478	6.54679644929241E-13	1.52758583816823E-12	1.52758583816823E-12	2.24461592547168E-12	9.97607077987414E-13	1.12230796273584E-12	1.74581238647798E-12	2.8057699068396E-13	3.21104778227199E-12	2.86812034921382E-12	6.54679644929241E-13	2.08873981953615E-12	9.35256635613201E-14	2.27579114665879E-12	3.42927433058174E-13	2.21344070428458E-12	5.92329202555027E-13	1.80816282885219E-12
0.0148	3.42927433058174E-13	1.21583362629716E-12	1.27818406867137E-12	2.3069663678459E-12	1.12230796273584E-12	1.24700884748427E-12	2.52519291615564E-12	5.61153981367921E-13	2.40049203140722E-12	2.83694512802671E-12	3.11752211871067E-13	2.05756459834904E-12	2.8057699068396E-13	2.24461592547168E-12	4.05277875432387E-13	2.3069663678459E-12	8.10555750864774E-13	2.08873981953615E-12
0.01482	4.67628317806601E-13	7.48205308490561E-13	9.04081414426094E-13	2.49401769496854E-12	1.27818406867137E-12	1.49641061698112E-12	2.93047079158803E-12	9.04081414426094E-13	1.55876105935534E-12	2.61871857971696E-12	3.42927433058174E-13	1.74581238647798E-12	4.36453096619494E-13	2.05756459834904E-12	4.05277875432387E-13	2.27579114665879E-12	9.04081414426094E-13	2.11991504072326E-12
0.01484	9.04081414426094E-13	5.29978760180814E-13	6.85854866116347E-13	2.46284247378143E-12	1.37170973223269E-12	1.68346194410376E-12	2.93047079158803E-12	1.15348318392295E-12	1.12230796273584E-12	2.40049203140722E-12	3.11752211871067E-13	1.18465840511005E-12	6.54679644929241E-13	1.58993628054244E-12	3.7410265424528E-13	2.18226548309747E-12	9.97607077987414E-13	2.05756459834904E-12
0.01486	1.4028849534198E-12	3.7410265424528E-13	6.85854866116347E-13	2.36931681022011E-12	1.43406017460691E-12	1.77698760766508E-12	2.64989380090407E-12	1.09113274154873E-12	1.12230796273584E-12	2.15109026191036E-12	1.24700884748427E-13	4.36453096619494E-13	8.41730972051881E-13	1.24700884748427E-12	4.05277875432387E-13	1.93286371360062E-12	1.24700884748427E-12	1.8393380500393E-12
0.01488	1.93286371360062E-12	4.98803538993707E-13	7.48205308490561E-13	2.11991504072326E-12	1.52758583816823E-12	1.80816282885219E-12	2.52519291615564E-12	1.4028849534198E-12	1.18465840511005E-12	1.8705132712264E-12	1.55876105935534E-13	6.23504423742134E-14	1.05995752036163E-12	8.72906193238988E-13	4.36453096619494E-13	1.68346194410376E-12	1.68346194410376E-12	1.65228672291666E-12
0.0149	2.24461592547168E-12	8.10555750864774E-13	8.41730972051881E-13	1.80816282885219E-12	1.49641061698112E-12	1.55876105935534E-12	2.27579114665879E-12	1.62111150172955E-12	1.09113274154873E-12	1.55876105935534E-12	5.61153981367921E-13	6.23504423742134E-14	9.66431856800308E-13	5.92329202555027E-13	5.92329202555027E-13	1.52758583816823E-12	2.02638937716194E-12	1.52758583816823E-12
0.01492	2.64989380090407E-12	1.27818406867137E-12	8.10555750864774E-13	1.52758583816823E-12	1.4028849534198E-12	1.27818406867137E-12	2.08873981953615E-12	1.8393380500393E-12	1.05995752036163E-12	1.34053451104559E-12	9.97607077987414E-13	2.8057699068396E-13	7.48205308490561E-13	5.92329202555027E-13	6.54679644929241E-13	1.55876105935534E-12	1.99521415597483E-12	1.30935928985848E-12
0.01494	2.8057699068396E-12	1.71463716529087E-12	7.79380529677668E-13	1.15348318392295E-12	1.24700884748427E-12	1.18465840511005E-12	1.93286371360062E-12	2.08873981953615E-12	1.12230796273584E-12	1.09113274154873E-12	1.18465840511005E-12	4.98803538993707E-13	4.98803538993707E-13	7.17030087303454E-13	7.79380529677668E-13	1.55876105935534E-12	1.71463716529087E-12	1.4028849534198E-12
0.01496	2.74341946446539E-12	2.15109026191036E-12	8.72906193238988E-13	8.10555750864774E-13	1.27818406867137E-12	1.30935928985848E-12	1.74581238647798E-12	2.08873981953615E-12	1.21583362629716E-12	1.05995752036163E-12	1.18465840511005E-12	5.29978760180814E-13	3.11752211871067E-14	9.35256635613201E-13	1.05995752036163E-12	1.43406017460691E-12	1.21583362629716E-12	1.65228672291666E-12
0.01498	2.40049203140722E-12	2.18226548309747E-12	1.09113274154873E-12	6.54679644929241E-13	1.27818406867137E-12	1.37170973223269E-12	1.62111150172955E-12	1.96403893478772E-12	1.43406017460691E-12	1.15348318392295E-12	9.97607077987414E-13	4.67628317806601E-13	-6.23504423742134E-13	1.18465840511005E-12	1.43406017460691E-12	1.27818406867137E-12	5.92329202555027E-13	1.93286371360062E-12
0.015	2.08873981953615E-12	2.05756459834904E-12	1.15348318392295E-12	6.54679644929241E-13	1.30935928985848E-12	1.52758583816823E-12	1.46523539579401E-12	1.71463716529087E-12	1.93286371360062E-12	1.18465840511005E-12	9.35256635613201E-13	4.36453096619494E-13	-1.12230796273584E-12	1.43406017460691E-12	1.58993628054244E-12	1.09113274154873E-12	1.8705132712264E-13	2.15109026191036E-12
0.01502	1.77698760766508E-12	1.8705132712264E-12	1.24700884748427E-12	7.48205308490561E-13	1.21583362629716E-12	1.58993628054244E-12	1.21583362629716E-12	1.58993628054244E-12	2.40049203140722E-12	1.05995752036163E-12	1.21583362629716E-12	6.85854866116347E-13	-1.21583362629716E-12	1.58993628054244E-12	1.65228672291666E-12	8.10555750864774E-13	3.11752211871067E-14	2.11991504072326E-12
0.01504	1.71463716529087E-12	1.68346194410376E-12	1.37170973223269E-12	7.17030087303454E-13	1.02878229917452E-12	1.49641061698112E-12	8.72906193238988E-13	1.62111150172955E-12	2.7745946856525E-12	1.09113274154873E-12	1.43406017460691E-12	9.97607077987414E-13	-1.09113274154873E-12	1.55876105935534E-12	1.52758583816823E-12	4.36453096619494E-13	1.55876105935534E-13	2.21344070428458E-12
0.01506	1.52758583816823E-12	1.37170973223269E-12	1.43406017460691E-12	4.36453096619494E-13	8.41730972051881E-13	1.15348318392295E-12	7.17030087303454E-13	1.71463716529087E-12	2.71224424327828E-12	1.21583362629716E-12	1.68346194410376E-12	1.46523539579401E-12	-8.41730972051881E-13	1.80816282885219E-12	1.46523539579401E-12	3.7410265424528E-13	5.29978760180814E-13	2.21344070428458E-12
0.01508	1.4028849534198E-12	1.15348318392295E-12	1.58993628054244E-12	3.11752211871067E-13	7.48205308490561E-13	9.35256635613201E-13	6.85854866116347E-13	1.8393380500393E-12	2.21344070428458E-12	1.30935928985848E-12	1.8705132712264E-12	1.96403893478772E-12	-4.36453096619494E-13	2.02638937716194E-12	1.58993628054244E-12	2.49401769496854E-13	9.66431856800308E-13	2.15109026191036E-12
0.0151	1.43406017460691E-12	1.02878229917452E-12	1.8705132712264E-12	3.11752211871067E-13	8.10555750864774E-13	8.72906193238988E-13	9.97607077987414E-13	1.99521415597483E-12	1.65228672291666E-12	1.18465840511005E-12	1.8705132712264E-12	2.36931681022011E-12	1.55876105935534E-13	1.8705132712264E-12	1.34053451104559E-12	2.18226548309747E-13	1.21583362629716E-12	2.18226548309747E-12
0.01512	1.43406017460691E-12	8.41730972051881E-13	2.40049203140722E-12	5.92329202555027E-13	9.66431856800308E-13	9.97607077987414E-13	1.24700884748427E-12	1.90168849241351E-12	1.30935928985848E-12	9.66431856800308E-13	1.93286371360062E-12	2.58754335852986E-12	6.54679644929241E-13	1.49641061698112E-12	9.66431856800308E-13	2.8057699068396E-13	1.21583362629716E-12	2.27579114665879E-12
0.01514	1.52758583816823E-12	5.61153981367921E-13	2.86812034921382E-12	9.35256635613201E-13	9.66431856800308E-13	1.15348318392295E-12	1.55876105935534E-12	1.80816282885219E-12	1.18465840511005E-12	6.23504423742134E-13	1.65228672291666E-12	2.49401769496854E-12	1.09113274154873E-12	1.09113274154873E-12	5.61153981367921E-13	5.92329202555027E-13	1.24700884748427E-12	2.27579114665879E-12
0.01516	1.62111150172955E-12	3.42927433058174E-13	3.21104778227199E-12	1.12230796273584E-12	1.12230796273584E-12	1.18465840511005E-12	1.58993628054244E-12	1.49641061698112E-12	1.30935928985848E-12	4.98803538993707E-13	1.43406017460691E-12	2.24461592547168E-12	1.4028849534198E-12	8.10555750864774E-13	2.8057699068396E-13	9.04081414426094E-13	1.18465840511005E-12	2.3069663678459E-12
0.01518	1.58993628054244E-12	3.11752211871067E-13	3.39809910939463E-12	1.4028849534198E-12	1.12230796273584E-12	1.12230796273584E-12	1.46523539579401E-12	1.05995752036163E-12	1.4028849534198E-12	6.54679644929241E-13	1.27818406867137E-12	1.99521415597483E-12	1.37170973223269E-12	8.41730972051881E-13	2.8057699068396E-13	1.30935928985848E-12	1.12230796273584E-12	2.08873981953615E-12
0.0152	1.49641061698112E-12	5.29978760180814E-13	3.2422230034591E-12	1.55876105935534E-12	1.24700884748427E-12	1.24700884748427E-12	1.30935928985848E-12	5.92329202555027E-13	1.43406017460691E-12	8.41730972051881E-13	1.18465840511005E-12	1.71463716529087E-12	1.21583362629716E-12	1.12230796273584E-12	4.05277875432387E-13	1.77698760766508E-12	1.05995752036163E-12	1.8393380500393E-12
0.01522	1.05995752036163E-12	7.17030087303454E-13	2.7745946856525E-12	1.62111150172955E-12	1.18465840511005E-12	1.52758583816823E-12	1.21583362629716E-12	2.49401769496854E-13	1.37170973223269E-12	1.09113274154873E-12	1.34053451104559E-12	1.52758583816823E-12	8.41730972051881E-13	1.49641061698112E-12	7.79380529677668E-13	2.18226548309747E-12	8.41730972051881E-13	1.62111150172955E-12
0.01524	6.85854866116347E-13	9.97607077987414E-13	2.27579114665879E-12	1.52758583816823E-12	1.18465840511005E-12	1.74581238647798E-12	1.27818406867137E-12	3.11752211871067E-14	1.09113274154873E-12	1.15348318392295E-12	1.30935928985848E-12	1.43406017460691E-12	5.92329202555027E-13	1.74581238647798E-12	1.21583362629716E-12	2.24461592547168E-12	3.7410265424528E-13	1.58993628054244E-12
0.01526	4.05277875432387E-13	1.05995752036163E-12	1.71463716529087E-12	1.37170973223269E-12	1.27818406867137E-12	1.80816282885219E-12	1.27818406867137E-12	1.24700884748427E-13	8.41730972051881E-13	9.04081414426094E-13	1.15348318392295E-12	1.30935928985848E-12	4.98803538993707E-13	2.15109026191036E-12	1.49641061698112E-12	2.05756459834904E-12	-9.35256635613201E-14	1.62111150172955E-12
0.01528	1.55876105935534E-13	1.24700884748427E-12	1.4028849534198E-12	1.12230796273584E-12	1.34053451104559E-12	1.68346194410376E-12	1.09113274154873E-12	2.49401769496854E-13	3.7410265424528E-13	8.41730972051881E-13	9.35256635613201E-13	1.18465840511005E-12	3.7410265424528E-13	2.43166725259432E-12	1.62111150172955E-12	1.43406017460691E-12	-1.24700884748427E-13	1.65228672291666E-12
0.0153	9.35256635613201E-14	1.43406017460691E-12	1.34053451104559E-12	1.02878229917452E-12	1.46523539579401E-12	1.12230796273584E-12	9.35256635613201E-13	3.42927433058174E-13	2.49401769496854E-13	8.41730972051881E-13	7.17030087303454E-13	1.09113274154873E-12	2.18226548309747E-13	2.49401769496854E-12	1.52758583816823E-12	7.48205308490561E-13	6.23504423742134E-14	1.55876105935534E-12
0.01532	1.8705132712264E-13	1.62111150172955E-12	1.65228672291666E-12	1.02878229917452E-12	1.62111150172955E-12	5.92329202555027E-13	8.72906193238988E-13	4.98803538993707E-13	4.36453096619494E-13	8.72906193238988E-13	6.23504423742134E-13	9.04081414426094E-13	-3.11752211871067E-14	2.27579114665879E-12	1.46523539579401E-12	3.7410265424528E-13	4.98803538993707E-13	1.24700884748427E-12
0.01534	4.05277875432387E-13	1.8393380500393E-12	1.99521415597483E-12	9.35256635613201E-13	1.68346194410376E-12	4.36453096619494E-13	8.72906193238988E-13	7.48205308490561E-13	6.54679644929241E-13	7.17030087303454E-13	7.48205308490561E-13	9.66431856800308E-13	-2.8057699068396E-13	1.93286371360062E-12	1.21583362629716E-12	6.23504423742134E-14	9.66431856800308E-13	9.97607077987414E-13
0.01536	6.85854866116347E-13	2.15109026191036E-12	2.3069663678459E-12	8.10555750864774E-13	1.71463716529087E-12	3.7410265424528E-13	8.41730972051881E-13	1.05995752036163E-12	8.10555750864774E-13	4.98803538993707E-13	1.05995752036163E-12	9.35256635613201E-13	-4.05277875432387E-13	1.58993628054244E-12	8.41730972051881E-13	-1.24700884748427E-13	1.27818406867137E-12	8.10555750864774E-13
0.01538	1.02878229917452E-12	2.338141589033E-12	2.46284247378143E-12	6.54679644929241E-13	1.55876105935534E-12	3.11752211871067E-13	5.61153981367921E-13	1.05995752036163E-12	8.72906193238988E-13	4.05277875432387E-13	1.37170973223269E-12	9.04081414426094E-13	-6.23504423742134E-13	1.30935928985848E-12	4.98803538993707E-13	-4.67628317806601E-13	1.37170973223269E-12	5.92329202555027E-13
0.0154	1.18465840511005E-12	2.36931681022011E-12	2.58754335852986E-12	6.23504423742134E-13	1.18465840511005E-12	2.18226548309747E-13	1.55876105935534E-13	6.54679644929241E-13	9.04081414426094E-13	2.49401769496854E-13	1.80816282885219E-12	1.05995752036163E-12	-5.29978760180814E-13	1.12230796273584E-12	4.05277875432387E-13	-5.29978760180814E-13	1.30935928985848E-12	5.29978760180814E-13
0.01542	1.18465840511005E-12	2.11991504072326E-12	2.68106902209118E-12	6.54679644929241E-13	8.72906193238988E-13	3.42927433058174E-13	-2.8057699068396E-13	2.18226548309747E-13	9.97607077987414E-13	9.35256635613201E-14	2.21344070428458E-12	9.66431856800308E-13	-4.05277875432387E-13	1.05995752036163E-12	5.61153981367921E-13	-3.7410265424528E-13	1.12230796273584E-12	4.36453096619494E-13
0.01544	1.12230796273584E-12	1.90168849241351E-12	2.43166725259432E-12	6.54679644929241E-13	7.48205308490561E-13	4.98803538993707E-13	-7.17030087303454E-13	3.11752211871067E-14	1.02878229917452E-12	-1.8705132712264E-13	2.46284247378143E-12	9.35256635613201E-13	-2.8057699068396E-13	9.35256635613201E-13	7.17030087303454E-13	6.23504423742134E-14	9.66431856800308E-13	3.42927433058174E-13
0.01546	1.09113274154873E-12	1.90168849241351E-12	2.05756459834904E-12	6.85854866116347E-13	7.17030087303454E-13	6.54679644929241E-13	-8.10555750864774E-13	3.11752211871067E-14	9.97607077987414E-13	-1.24700884748427E-13	2.43166725259432E-12	1.02878229917452E-12	-3.11752211871067E-14	6.54679644929241E-13	9.35256635613201E-13	5.29978760180814E-13	9.04081414426094E-13	4.36453096619494E-13
0.01548	1.09113274154873E-12	2.08873981953615E-12	1.52758583816823E-12	8.41730972051881E-13	7.48205308490561E-13	7.48205308490561E-13	-4.98803538993707E-13	3.42927433058174E-13	7.48205308490561E-13	1.8705132712264E-13	2.02638937716194E-12	1.43406017460691E-12	6.23504423742134E-14	5.92329202555027E-13	9.66431856800308E-13	9.66431856800308E-13	6.85854866116347E-13	4.05277875432387E-13
0.0155	9.66431856800308E-13	2.43166725259432E-12	1.12230796273584E-12	8.72906193238988E-13	9.35256635613201E-13	1.02878229917452E-12	1.55876105935534E-13	7.17030087303454E-13	4.67628317806601E-13	5.92329202555027E-13	1.49641061698112E-12	1.93286371360062E-12	2.18226548309747E-13	7.17030087303454E-13	9.66431856800308E-13	1.21583362629716E-12	4.98803538993707E-13	5.61153981367921E-13
0.01552	8.10555750864774E-13	2.58754335852986E-12	9.97607077987414E-13	9.97607077987414E-13	1.18465840511005E-12	1.52758583816823E-12	7.79380529677668E-13	1.37170973223269E-12	2.8057699068396E-13	9.35256635613201E-13	7.48205308490561E-13	2.3069663678459E-12	4.36453096619494E-13	1.05995752036163E-12	1.27818406867137E-12	1.58993628054244E-12	4.05277875432387E-13	6.85854866116347E-13
0.01554	6.23504423742134E-13	2.46284247378143E-12	1.15348318392295E-12	1.09113274154873E-12	1.46523539579401E-12	1.96403893478772E-12	1.18465840511005E-12	1.80816282885219E-12	2.49401769496854E-13	1.12230796273584E-12	1.55876105935534E-13	2.55636813734275E-12	6.54679644929241E-13	1.55876105935534E-12	1.52758583816823E-12	2.02638937716194E-12	2.8057699068396E-13	9.97607077987414E-13
0.01556	3.7410265424528E-13	2.08873981953615E-12	1.4028849534198E-12	1.30935928985848E-12	1.62111150172955E-12	2.18226548309747E-12	1.34053451104559E-12	1.99521415597483E-12	9.35256635613201E-14	1.15348318392295E-12	-4.36453096619494E-13	2.55636813734275E-12	1.02878229917452E-12	1.90168849241351E-12	1.77698760766508E-12	2.3069663678459E-12	0	1.12230796273584E-12
0.01558	3.11752211871067E-13	1.43406017460691E-12	1.58993628054244E-12	1.55876105935534E-12	1.71463716529087E-12	2.05756459834904E-12	1.37170973223269E-12	2.02638937716194E-12	6.23504423742134E-14	1.09113274154873E-12	-8.72906193238988E-13	2.55636813734275E-12	1.27818406867137E-12	2.05756459834904E-12	1.77698760766508E-12	2.338141589033E-12	-2.18226548309747E-13	1.18465840511005E-12
0.0156	3.11752211871067E-13	8.72906193238988E-13	1.58993628054244E-12	1.74581238647798E-12	1.8393380500393E-12	1.62111150172955E-12	1.24700884748427E-12	2.11991504072326E-12	3.11752211871067E-13	1.21583362629716E-12	-4.05277875432387E-13	2.338141589033E-12	1.52758583816823E-12	1.99521415597483E-12	1.62111150172955E-12	2.21344070428458E-12	-3.11752211871067E-13	1.37170973223269E-12
0.01562	6.23504423742134E-13	4.98803538993707E-13	1.34053451104559E-12	1.90168849241351E-12	1.8705132712264E-12	1.15348318392295E-12	1.18465840511005E-12	2.15109026191036E-12	5.92329202555027E-13	1.30935928985848E-12	4.36453096619494E-13	1.80816282885219E-12	1.65228672291666E-12	1.80816282885219E-12	1.34053451104559E-12	1.80816282885219E-12	-3.11752211871067E-13	1.58993628054244E-12
0.01564	1.15348318392295E-12	3.42927433058174E-13	1.05995752036163E-12	1.96403893478772E-12	1.74581238647798E-12	7.17030087303454E-13	1.12230796273584E-12	2.24461592547168E-12	9.66431856800308E-13	1.52758583816823E-12	1.27818406867137E-12	1.37170973223269E-12	1.55876105935534E-12	1.62111150172955E-12	1.30935928985848E-12	1.52758583816823E-12	-2.49401769496854E-13	1.8705132712264E-12
0.01566	1.65228672291666E-12	4.05277875432387E-13	9.97607077987414E-13	1.99521415597483E-12	1.68346194410376E-12	4.98803538993707E-13	9.97607077987414E-13	2.18226548309747E-12	1.30935928985848E-12	1.74581238647798E-12	1.77698760766508E-12	8.41730972051881E-13	1.15348318392295E-12	1.55876105935534E-12	1.24700884748427E-12	1.4028849534198E-12	0	2.11991504072326E-12
0.01568	2.21344070428458E-12	6.85854866116347E-13	9.35256635613201E-13	1.8705132712264E-12	1.34053451104559E-12	3.11752211871067E-13	1.09113274154873E-12	2.05756459834904E-12	1.58993628054244E-12	1.93286371360062E-12	2.02638937716194E-12	4.98803538993707E-13	5.61153981367921E-13	1.21583362629716E-12	1.37170973223269E-12	1.52758583816823E-12	3.7410265424528E-13	2.18226548309747E-12
0.0157	2.36931681022011E-12	1.12230796273584E-12	1.09113274154873E-12	1.8393380500393E-12	1.09113274154873E-12	3.11752211871067E-13	1.05995752036163E-12	1.8705132712264E-12	1.77698760766508E-12	1.93286371360062E-12	2.24461592547168E-12	4.36453096619494E-13	6.23504423742134E-14	8.10555750864774E-13	1.43406017460691E-12	1.62111150172955E-12	1.05995752036163E-12	1.99521415597483E-12
0.01572	2.05756459834904E-12	1.55876105935534E-12	1.4028849534198E-12	1.74581238647798E-12	9.97607077987414E-13	4.67628317806601E-13	1.12230796273584E-12	1.74581238647798E-12	1.58993628054244E-12	1.90168849241351E-12	2.08873981953615E-12	3.11752211871067E-13	-2.8057699068396E-13	6.23504423742134E-13	1.49641061698112E-12	1.8393380500393E-12	1.68346194410376E-12	1.65228672291666E-12
0.01574	1.58993628054244E-12	1.68346194410376E-12	1.74581238647798E-12	1.71463716529087E-12	1.09113274154873E-12	6.85854866116347E-13	1.21583362629716E-12	1.52758583816823E-12	1.27818406867137E-12	1.93286371360062E-12	1.55876105935534E-12	3.7410265424528E-13	-5.61153981367921E-13	6.54679644929241E-13	1.37170973223269E-12	2.02638937716194E-12	1.96403893478772E-12	1.43406017460691E-12
0.01576	1.30935928985848E-12	1.68346194410376E-12	1.90168849241351E-12	1.8705132712264E-12	1.30935928985848E-12	9.35256635613201E-13	1.21583362629716E-12	1.52758583816823E-12	1.09113274154873E-12	2.08873981953615E-12	1.02878229917452E-12	3.7410265424528E-13	-7.48205308490561E-13	7.48205308490561E-13	1.21583362629716E-12	1.99521415597483E-12	1.93286371360062E-12	1.34053451104559E-12
0.01578	1.21583362629716E-12	1.55876105935534E-12	1.71463716529087E-12	2.21344070428458E-12	1.4028849534198E-12	1.4028849534198E-12	1.21583362629716E-12	1.58993628054244E-12	9.97607077987414E-13	2.18226548309747E-12	8.72906193238988E-13	3.42927433058174E-13	-9.66431856800308E-13	9.35256635613201E-13	9.66431856800308E-13	1.71463716529087E-12	1.80816282885219E-12	1.43406017460691E-12
0.0158	1.24700884748427E-12	1.15348318392295E-12	1.37170973223269E-12	2.55636813734275E-12	1.49641061698112E-12	1.80816282885219E-12	1.27818406867137E-12	1.71463716529087E-12	1.15348318392295E-12	2.21344070428458E-12	6.54679644929241E-13	5.61153981367921E-13	-5.92329202555027E-13	9.97607077987414E-13	7.79380529677668E-13	1.65228672291666E-12	1.74581238647798E-12	1.58993628054244E-12
0.01582	1.27818406867137E-12	9.04081414426094E-13	1.05995752036163E-12	2.46284247378143E-12	1.55876105935534E-12	2.21344070428458E-12	1.52758583816823E-12	1.8393380500393E-12	1.49641061698112E-12	2.02638937716194E-12	5.29978760180814E-13	7.48205308490561E-13	-2.49401769496854E-13	1.12230796273584E-12	7.79380529677668E-13	1.77698760766508E-12	1.52758583816823E-12	1.77698760766508E-12
0.01584	1.24700884748427E-12	6.85854866116347E-13	8.72906193238988E-13	2.11991504072326E-12	1.52758583816823E-12	2.55636813734275E-12	1.80816282885219E-12	1.90168849241351E-12	1.34053451104559E-12	1.49641061698112E-12	5.29978760180814E-13	1.02878229917452E-12	-9.35256635613201E-14	1.12230796273584E-12	1.12230796273584E-12	2.11991504072326E-12	1.30935928985848E-12	1.96403893478772E-12
0.01586	1.15348318392295E-12	6.85854866116347E-13	1.05995752036163E-12	1.62111150172955E-12	1.34053451104559E-12	2.61871857971696E-12	1.93286371360062E-12	1.99521415597483E-12	1.21583362629716E-12	7.48205308490561E-13	6.23504423742134E-13	1.34053451104559E-12	3.11752211871067E-14	1.15348318392295E-12	1.4028849534198E-12	2.43166725259432E-12	1.21583362629716E-12	1.93286371360062E-12
0.01588	1.12230796273584E-12	6.54679644929241E-13	1.09113274154873E-12	1.15348318392295E-12	1.18465840511005E-12	2.36931681022011E-12	1.90168849241351E-12	1.96403893478772E-12	1.12230796273584E-12	3.42927433058174E-13	9.04081414426094E-13	1.46523539579401E-12	6.23504423742134E-14	1.02878229917452E-12	1.55876105935534E-12	2.49401769496854E-12	1.4028849534198E-12	1.8393380500393E-12
0.0159	1.21583362629716E-12	4.98803538993707E-13	1.12230796273584E-12	6.23504423742134E-13	8.10555750864774E-13	1.93286371360062E-12	1.71463716529087E-12	1.99521415597483E-12	1.37170973223269E-12	2.8057699068396E-13	1.12230796273584E-12	1.37170973223269E-12	-1.24700884748427E-13	1.15348318392295E-12	1.4028849534198E-12	2.21344070428458E-12	1.58993628054244E-12	1.71463716529087E-12
0.01592	1.18465840511005E-12	4.05277875432387E-13	1.27818406867137E-12	1.55876105935534E-13	4.36453096619494E-13	1.43406017460691E-12	1.52758583816823E-12	1.8393380500393E-12	1.68346194410376E-12	4.05277875432387E-13	1.09113274154873E-12	1.15348318392295E-12	-4.36453096619494E-13	1.27818406867137E-12	1.21583362629716E-12	1.68346194410376E-12	1.8393380500393E-12	1.4028849534198E-12
0.01594	1.02878229917452E-12	3.42927433058174E-13	1.58993628054244E-12	-1.8705132712264E-13	9.35256635613201E-14	1.18465840511005E-12	1.21583362629716E-12	1.55876105935534E-12	1.8705132712264E-12	4.98803538993707E-13	1.15348318392295E-12	1.09113274154873E-12	-9.35256635613201E-13	1.62111150172955E-12	1.12230796273584E-12	1.12230796273584E-12	2.08873981953615E-12	1.24700884748427E-12
0.01596	9.04081414426094E-13	5.29978760180814E-13	1.93286371360062E-12	-1.55876105935534E-13	0	1.12230796273584E-12	9.04081414426094E-13	1.49641061698112E-12	1.99521415597483E-12	4.05277875432387E-13	1.21583362629716E-12	1.15348318392295E-12	-1.21583362629716E-12	1.96403893478772E-12	1.05995752036163E-12	3.7410265424528E-13	2.24461592547168E-12	1.05995752036163E-12
0.01598	9.97607077987414E-13	5.92329202555027E-13	2.11991504072326E-12	-9.35256635613201E-14	1.24700884748427E-13	1.15348318392295E-12	7.17030087303454E-13	1.27818406867137E-12	1.93286371360062E-12	4.05277875432387E-13	1.30935928985848E-12	1.12230796273584E-12	-9.97607077987414E-13	2.21344070428458E-12	9.97607077987414E-13	-2.8057699068396E-13	2.27579114665879E-12	1.02878229917452E-12
0.016	1.30935928985848E-12	8.10555750864774E-13	1.90168849241351E-12	6.23504423742134E-14	5.92329202555027E-13	1.30935928985848E-12	5.61153981367921E-13	1.37170973223269E-12	1.90168849241351E-12	6.54679644929241E-13	1.05995752036163E-12	1.27818406867137E-12	-3.42927433058174E-13	2.43166725259432E-12	8.10555750864774E-13	-6.23504423742134E-13	2.08873981953615E-12	1.02878229917452E-12
0.01602	1.65228672291666E-12	9.04081414426094E-13	1.62111150172955E-12	1.24700884748427E-13	9.35256635613201E-13	1.46523539579401E-12	6.85854866116347E-13	1.55876105935534E-12	1.8705132712264E-12	1.12230796273584E-12	7.79380529677668E-13	1.30935928985848E-12	5.61153981367921E-13	2.49401769496854E-12	7.17030087303454E-13	-6.54679644929241E-13	2.02638937716194E-12	1.21583362629716E-12
0.01604	2.08873981953615E-12	6.85854866116347E-13	1.27818406867137E-12	1.8705132712264E-13	1.05995752036163E-12	1.37170973223269E-12	9.04081414426094E-13	2.08873981953615E-12	1.80816282885219E-12	1.62111150172955E-12	7.48205308490561E-13	1.21583362629716E-12	1.21583362629716E-12	2.27579114665879E-12	5.29978760180814E-13	-8.10555750864774E-13	1.77698760766508E-12	1.52758583816823E-12
0.01606	2.43166725259432E-12	5.29978760180814E-13	9.97607077987414E-13	4.36453096619494E-13	9.35256635613201E-13	1.24700884748427E-12	9.04081414426094E-13	2.36931681022011E-12	1.65228672291666E-12	1.49641061698112E-12	1.09113274154873E-12	1.27818406867137E-12	1.52758583816823E-12	1.8705132712264E-12	5.92329202555027E-13	-7.48205308490561E-13	1.27818406867137E-12	1.80816282885219E-12
0.01608	2.71224424327828E-12	4.36453096619494E-13	8.41730972051881E-13	7.17030087303454E-13	5.29978760180814E-13	8.10555750864774E-13	7.48205308490561E-13	2.74341946446539E-12	1.43406017460691E-12	1.37170973223269E-12	1.58993628054244E-12	1.18465840511005E-12	1.58993628054244E-12	1.30935928985848E-12	8.41730972051881E-13	-4.36453096619494E-13	9.97607077987414E-13	1.99521415597483E-12
0.0161	2.61871857971696E-12	4.98803538993707E-13	8.72906193238988E-13	9.97607077987414E-13	3.11752211871067E-13	3.42927433058174E-13	6.85854866116347E-13	2.8057699068396E-12	1.24700884748427E-12	9.97607077987414E-13	2.02638937716194E-12	1.02878229917452E-12	1.37170973223269E-12	8.41730972051881E-13	1.27818406867137E-12	1.8705132712264E-13	7.48205308490561E-13	2.02638937716194E-12
0.01612	2.338141589033E-12	4.67628317806601E-13	9.04081414426094E-13	1.24700884748427E-12	4.36453096619494E-13	6.23504423742134E-14	5.61153981367921E-13	2.64989380090407E-12	1.12230796273584E-12	1.09113274154873E-12	2.3069663678459E-12	8.41730972051881E-13	9.66431856800308E-13	6.54679644929241E-13	1.80816282885219E-12	8.41730972051881E-13	8.41730972051881E-13	1.8393380500393E-12
0.01614	1.8705132712264E-12	3.11752211871067E-13	9.97607077987414E-13	1.4028849534198E-12	7.17030087303454E-13	3.11752211871067E-14	4.67628317806601E-13	2.61871857971696E-12	9.04081414426094E-13	1.24700884748427E-12	2.27579114665879E-12	7.17030087303454E-13	5.61153981367921E-13	7.48205308490561E-13	2.36931681022011E-12	1.62111150172955E-12	9.35256635613201E-13	1.68346194410376E-12
0.01616	1.09113274154873E-12	1.55876105935534E-13	1.18465840511005E-12	1.43406017460691E-12	8.41730972051881E-13	-6.23504423742134E-14	4.67628317806601E-13	2.52519291615564E-12	9.04081414426094E-13	1.58993628054244E-12	2.05756459834904E-12	6.54679644929241E-13	4.36453096619494E-13	1.02878229917452E-12	2.58754335852986E-12	2.05756459834904E-12	9.66431856800308E-13	1.46523539579401E-12
0.01618	4.36453096619494E-13	9.35256635613201E-14	1.4028849534198E-12	1.43406017460691E-12	9.35256635613201E-13	-1.8705132712264E-13	7.48205308490561E-13	2.3069663678459E-12	9.97607077987414E-13	1.77698760766508E-12	1.77698760766508E-12	6.23504423742134E-13	2.8057699068396E-13	1.24700884748427E-12	2.49401769496854E-12	2.08873981953615E-12	6.54679644929241E-13	1.49641061698112E-12
0.0162	6.23504423742134E-14	1.55876105935534E-13	1.71463716529087E-12	1.46523539579401E-12	9.97607077987414E-13	-1.55876105935534E-13	1.12230796273584E-12	1.99521415597483E-12	1.15348318392295E-12	1.65228672291666E-12	1.37170973223269E-12	4.98803538993707E-13	2.49401769496854E-13	1.49641061698112E-12	2.11991504072326E-12	1.80816282885219E-12	4.05277875432387E-13	1.62111150172955E-12
0.01622	0	3.11752211871067E-13	1.8705132712264E-12	1.68346194410376E-12	1.02878229917452E-12	3.11752211871067E-14	1.49641061698112E-12	1.62111150172955E-12	1.21583362629716E-12	1.34053451104559E-12	9.35256635613201E-13	4.67628317806601E-13	2.8057699068396E-13	1.65228672291666E-12	1.68346194410376E-12	1.52758583816823E-12	1.55876105935534E-13	1.77698760766508E-12
0.01624	1.24700884748427E-13	5.92329202555027E-13	1.8393380500393E-12	1.93286371360062E-12	9.04081414426094E-13	4.98803538993707E-13	1.52758583816823E-12	1.18465840511005E-12	9.97607077987414E-13	1.05995752036163E-12	5.92329202555027E-13	8.10555750864774E-13	2.8057699068396E-13	1.77698760766508E-12	1.34053451104559E-12	1.4028849534198E-12	1.8705132712264E-13	2.05756459834904E-12
0.01626	2.8057699068396E-13	7.79380529677668E-13	1.8393380500393E-12	2.02638937716194E-12	7.17030087303454E-13	1.05995752036163E-12	1.68346194410376E-12	8.41730972051881E-13	4.67628317806601E-13	1.05995752036163E-12	3.7410265424528E-13	1.30935928985848E-12	3.7410265424528E-13	1.80816282885219E-12	1.15348318392295E-12	1.77698760766508E-12	2.49401769496854E-13	2.3069663678459E-12
0.01628	4.67628317806601E-13	1.05995752036163E-12	1.71463716529087E-12	2.24461592547168E-12	4.05277875432387E-13	1.68346194410376E-12	1.8393380500393E-12	5.92329202555027E-13	3.11752211871067E-14	1.15348318392295E-12	9.35256635613201E-14	1.80816282885219E-12	4.98803538993707E-13	1.65228672291666E-12	1.02878229917452E-12	2.3069663678459E-12	3.7410265424528E-13	2.40049203140722E-12
0.0163	5.29978760180814E-13	1.21583362629716E-12	1.71463716529087E-12	2.58754335852986E-12	9.35256635613201E-14	2.15109026191036E-12	1.90168849241351E-12	4.05277875432387E-13	-4.05277875432387E-13	1.09113274154873E-12	6.23504423742134E-14	2.27579114665879E-12	8.10555750864774E-13	1.43406017460691E-12	8.72906193238988E-13	2.8057699068396E-12	6.54679644929241E-13	2.3069663678459E-12
0.01632	5.61153981367921E-13	1.49641061698112E-12	1.8393380500393E-12	2.8057699068396E-12	9.35256635613201E-14	2.52519291615564E-12	1.96403893478772E-12	4.36453096619494E-13	-6.85854866116347E-13	8.41730972051881E-13	1.55876105935534E-13	2.46284247378143E-12	1.09113274154873E-12	1.27818406867137E-12	8.10555750864774E-13	3.05517167633646E-12	9.97607077987414E-13	2.27579114665879E-12
0.01634	5.29978760180814E-13	1.58993628054244E-12	1.90168849241351E-12	2.8057699068396E-12	2.8057699068396E-13	2.68106902209118E-12	1.8705132712264E-12	5.92329202555027E-13	-6.85854866116347E-13	5.61153981367921E-13	4.36453096619494E-13	2.58754335852986E-12	1.12230796273584E-12	1.34053451104559E-12	9.97607077987414E-13	2.99282123396224E-12	1.37170973223269E-12	2.08873981953615E-12
0.01636	5.92329202555027E-13	1.65228672291666E-12	1.74581238647798E-12	2.52519291615564E-12	5.92329202555027E-13	2.8057699068396E-12	1.68346194410376E-12	8.41730972051881E-13	-3.42927433058174E-13	4.67628317806601E-13	7.48205308490561E-13	2.61871857971696E-12	9.35256635613201E-13	1.34053451104559E-12	1.24700884748427E-12	2.52519291615564E-12	1.90168849241351E-12	1.93286371360062E-12
0.01638	7.79380529677668E-13	1.62111150172955E-12	1.55876105935534E-12	2.02638937716194E-12	9.66431856800308E-13	2.83694512802671E-12	1.52758583816823E-12	9.66431856800308E-13	9.35256635613201E-14	4.98803538993707E-13	8.72906193238988E-13	2.55636813734275E-12	6.23504423742134E-13	1.58993628054244E-12	1.52758583816823E-12	1.99521415597483E-12	2.40049203140722E-12	1.58993628054244E-12
0.0164	9.97607077987414E-13	1.68346194410376E-12	1.30935928985848E-12	1.4028849534198E-12	1.34053451104559E-12	2.74341946446539E-12	1.43406017460691E-12	9.66431856800308E-13	4.36453096619494E-13	8.41730972051881E-13	7.48205308490561E-13	2.08873981953615E-12	1.8705132712264E-13	1.65228672291666E-12	1.68346194410376E-12	1.62111150172955E-12	2.93047079158803E-12	1.43406017460691E-12
0.01642	1.27818406867137E-12	1.77698760766508E-12	9.66431856800308E-13	8.72906193238988E-13	1.65228672291666E-12	2.338141589033E-12	1.62111150172955E-12	8.10555750864774E-13	8.41730972051881E-13	1.05995752036163E-12	9.35256635613201E-13	1.65228672291666E-12	-1.55876105935534E-13	1.58993628054244E-12	1.68346194410376E-12	1.34053451104559E-12	3.33574866702042E-12	1.27818406867137E-12
0.01644	1.37170973223269E-12	1.8705132712264E-12	4.67628317806601E-13	5.92329202555027E-13	1.8705132712264E-12	1.99521415597483E-12	1.62111150172955E-12	1.02878229917452E-12	1.18465840511005E-12	1.37170973223269E-12	1.43406017460691E-12	1.21583362629716E-12	-4.36453096619494E-13	1.37170973223269E-12	1.34053451104559E-12	1.27818406867137E-12	3.49162477295595E-12	1.27818406867137E-12
0.01646	1.55876105935534E-12	1.8705132712264E-12	6.23504423742134E-14	4.98803538993707E-13	2.02638937716194E-12	1.65228672291666E-12	1.68346194410376E-12	1.15348318392295E-12	1.52758583816823E-12	1.58993628054244E-12	1.96403893478772E-12	1.05995752036163E-12	-7.79380529677668E-13	9.97607077987414E-13	8.41730972051881E-13	1.21583362629716E-12	3.42927433058174E-12	1.62111150172955E-12
0.01648	1.71463716529087E-12	1.71463716529087E-12	-1.55876105935534E-13	4.36453096619494E-13	1.99521415597483E-12	1.27818406867137E-12	1.65228672291666E-12	1.30935928985848E-12	1.77698760766508E-12	1.80816282885219E-12	2.36931681022011E-12	1.02878229917452E-12	-9.97607077987414E-13	8.10555750864774E-13	2.49401769496854E-13	1.15348318392295E-12	3.36692388820752E-12	1.99521415597483E-12
0.0165	1.68346194410376E-12	1.37170973223269E-12	-9.35256635613201E-14	5.61153981367921E-13	1.74581238647798E-12	9.97607077987414E-13	1.65228672291666E-12	1.30935928985848E-12	1.71463716529087E-12	1.99521415597483E-12	2.58754335852986E-12	1.24700884748427E-12	-1.15348318392295E-12	8.41730972051881E-13	-2.8057699068396E-13	1.02878229917452E-12	3.2422230034591E-12	2.3069663678459E-12
0.01652	1.58993628054244E-12	1.05995752036163E-12	3.7410265424528E-13	6.23504423742134E-13	1.43406017460691E-12	9.66431856800308E-13	1.71463716529087E-12	1.37170973223269E-12	1.43406017460691E-12	2.08873981953615E-12	2.55636813734275E-12	1.27818406867137E-12	-1.21583362629716E-12	1.02878229917452E-12	-2.18226548309747E-13	8.72906193238988E-13	3.02399645514935E-12	2.43166725259432E-12
0.01654	1.30935928985848E-12	8.10555750864774E-13	9.04081414426094E-13	5.92329202555027E-13	1.18465840511005E-12	8.72906193238988E-13	1.90168849241351E-12	1.27818406867137E-12	1.09113274154873E-12	2.08873981953615E-12	2.338141589033E-12	1.18465840511005E-12	-1.27818406867137E-12	1.30935928985848E-12	2.49401769496854E-13	8.41730972051881E-13	2.52519291615564E-12	2.40049203140722E-12
0.01656	1.05995752036163E-12	6.23504423742134E-13	1.12230796273584E-12	3.42927433058174E-13	9.35256635613201E-13	9.35256635613201E-13	2.08873981953615E-12	1.18465840511005E-12	1.09113274154873E-12	2.05756459834904E-12	2.43166725259432E-12	1.05995752036163E-12	-1.18465840511005E-12	1.62111150172955E-12	7.48205308490561E-13	7.48205308490561E-13	1.96403893478772E-12	2.24461592547168E-12
0.01658	8.10555750864774E-13	4.67628317806601E-13	1.21583362629716E-12	3.11752211871067E-13	1.05995752036163E-12	1.05995752036163E-12	2.18226548309747E-12	9.97607077987414E-13	1.27818406867137E-12	2.15109026191036E-12	2.74341946446539E-12	9.35256635613201E-13	-9.97607077987414E-13	1.74581238647798E-12	1.4028849534198E-12	4.98803538993707E-13	1.4028849534198E-12	2.15109026191036E-12
0.0166	8.10555750864774E-13	4.05277875432387E-13	1.15348318392295E-12	2.49401769496854E-13	1.27818406867137E-12	1.02878229917452E-12	2.02638937716194E-12	9.66431856800308E-13	1.55876105935534E-12	2.21344070428458E-12	3.05517167633646E-12	8.41730972051881E-13	-7.17030087303454E-13	1.71463716529087E-12	1.93286371360062E-12	1.55876105935534E-13	1.21583362629716E-12	2.11991504072326E-12
0.01662	9.04081414426094E-13	5.29978760180814E-13	9.97607077987414E-13	1.24700884748427E-13	1.77698760766508E-12	1.24700884748427E-12	1.71463716529087E-12	9.97607077987414E-13	1.68346194410376E-12	2.46284247378143E-12	3.02399645514935E-12	7.79380529677668E-13	-3.42927433058174E-13	1.65228672291666E-12	2.08873981953615E-12	9.35256635613201E-14	1.24700884748427E-12	2.02638937716194E-12
0.01664	1.18465840511005E-12	9.35256635613201E-13	9.04081414426094E-13	6.23504423742134E-14	2.08873981953615E-12	1.27818406867137E-12	1.37170973223269E-12	1.09113274154873E-12	1.8393380500393E-12	2.49401769496854E-12	2.83694512802671E-12	8.41730972051881E-13	2.18226548309747E-13	1.77698760766508E-12	1.99521415597483E-12	3.42927433058174E-13	1.30935928985848E-12	2.05756459834904E-12
0.01666	1.43406017460691E-12	1.21583362629716E-12	9.97607077987414E-13	-1.24700884748427E-13	2.21344070428458E-12	1.37170973223269E-12	1.21583362629716E-12	1.21583362629716E-12	1.65228672291666E-12	2.55636813734275E-12	2.46284247378143E-12	1.05995752036163E-12	6.85854866116347E-13	1.8705132712264E-12	1.71463716529087E-12	5.92329202555027E-13	1.43406017460691E-12	1.74581238647798E-12
0.01668	1.4028849534198E-12	1.24700884748427E-12	1.30935928985848E-12	-9.35256635613201E-14	2.15109026191036E-12	1.4028849534198E-12	1.18465840511005E-12	1.34053451104559E-12	1.49641061698112E-12	2.18226548309747E-12	2.21344070428458E-12	1.15348318392295E-12	1.18465840511005E-12	1.8393380500393E-12	1.21583362629716E-12	1.09113274154873E-12	1.52758583816823E-12	1.24700884748427E-12
0.0167	1.12230796273584E-12	1.12230796273584E-12	1.58993628054244E-12	2.8057699068396E-13	1.96403893478772E-12	1.46523539579401E-12	1.15348318392295E-12	1.4028849534198E-12	1.43406017460691E-12	1.8705132712264E-12	1.80816282885219E-12	1.27818406867137E-12	1.34053451104559E-12	1.77698760766508E-12	8.41730972051881E-13	1.52758583816823E-12	1.8705132712264E-12	7.17030087303454E-13
0.01672	9.35256635613201E-13	9.35256635613201E-13	1.62111150172955E-12	6.23504423742134E-13	1.77698760766508E-12	1.27818406867137E-12	1.18465840511005E-12	1.4028849534198E-12	1.52758583816823E-12	1.62111150172955E-12	1.62111150172955E-12	1.24700884748427E-12	1.4028849534198E-12	1.96403893478772E-12	5.61153981367921E-13	1.62111150172955E-12	2.15109026191036E-12	3.7410265424528E-13
0.01674	8.10555750864774E-13	8.10555750864774E-13	1.58993628054244E-12	9.04081414426094E-13	1.55876105935534E-12	1.02878229917452E-12	1.05995752036163E-12	1.43406017460691E-12	1.52758583816823E-12	1.55876105935534E-12	1.49641061698112E-12	1.37170973223269E-12	1.52758583816823E-12	2.27579114665879E-12	4.67628317806601E-13	1.46523539579401E-12	2.15109026191036E-12	4.98803538993707E-13
0.01676	9.35256635613201E-13	9.35256635613201E-13	1.52758583816823E-12	9.97607077987414E-13	1.34053451104559E-12	7.79380529677668E-13	9.04081414426094E-13	1.74581238647798E-12	1.49641061698112E-12	1.43406017460691E-12	1.24700884748427E-12	1.34053451104559E-12	1.65228672291666E-12	2.55636813734275E-12	4.98803538993707E-13	1.05995752036163E-12	2.05756459834904E-12	5.61153981367921E-13
0.01678	1.21583362629716E-12	1.24700884748427E-12	1.34053451104559E-12	1.12230796273584E-12	1.12230796273584E-12	6.85854866116347E-13	9.04081414426094E-13	1.8705132712264E-12	1.30935928985848E-12	1.58993628054244E-12	1.05995752036163E-12	1.21583362629716E-12	1.43406017460691E-12	2.68106902209118E-12	5.29978760180814E-13	8.10555750864774E-13	1.80816282885219E-12	8.10555750864774E-13
0.0168	1.49641061698112E-12	1.68346194410376E-12	1.18465840511005E-12	1.4028849534198E-12	9.35256635613201E-13	6.54679644929241E-13	8.10555750864774E-13	1.8393380500393E-12	1.09113274154873E-12	1.71463716529087E-12	7.79380529677668E-13	1.09113274154873E-12	1.02878229917452E-12	2.58754335852986E-12	4.05277875432387E-13	8.72906193238988E-13	1.55876105935534E-12	1.09113274154873E-12
0.01682	1.77698760766508E-12	2.3069663678459E-12	9.04081414426094E-13	1.37170973223269E-12	6.85854866116347E-13	6.85854866116347E-13	6.85854866116347E-13	1.77698760766508E-12	1.02878229917452E-12	1.68346194410376E-12	5.61153981367921E-13	1.02878229917452E-12	4.98803538993707E-13	2.43166725259432E-12	3.11752211871067E-13	1.18465840511005E-12	1.37170973223269E-12	1.34053451104559E-12
0.01684	2.02638937716194E-12	2.7745946856525E-12	9.35256635613201E-13	1.49641061698112E-12	4.98803538993707E-13	7.79380529677668E-13	4.98803538993707E-13	1.46523539579401E-12	8.41730972051881E-13	1.49641061698112E-12	5.92329202555027E-13	8.72906193238988E-13	3.11752211871067E-14	2.15109026191036E-12	3.42927433058174E-13	1.55876105935534E-12	1.21583362629716E-12	1.4028849534198E-12
0.01686	2.15109026191036E-12	2.99282123396224E-12	9.97607077987414E-13	1.65228672291666E-12	1.8705132712264E-13	8.41730972051881E-13	2.49401769496854E-13	9.35256635613201E-13	6.54679644929241E-13	1.21583362629716E-12	8.10555750864774E-13	8.41730972051881E-13	-1.24700884748427E-13	1.80816282885219E-12	4.36453096619494E-13	1.93286371360062E-12	1.15348318392295E-12	1.49641061698112E-12
0.01688	2.02638937716194E-12	2.89929557040092E-12	1.21583362629716E-12	1.90168849241351E-12	1.55876105935534E-13	1.21583362629716E-12	3.11752211871067E-14	5.61153981367921E-13	7.48205308490561E-13	9.66431856800308E-13	1.18465840511005E-12	9.97607077987414E-13	3.11752211871067E-14	1.55876105935534E-12	5.92329202555027E-13	2.02638937716194E-12	1.37170973223269E-12	1.49641061698112E-12
0.0169	1.68346194410376E-12	2.58754335852986E-12	1.55876105935534E-12	1.99521415597483E-12	4.05277875432387E-13	1.62111150172955E-12	-2.49401769496854E-13	4.36453096619494E-13	1.09113274154873E-12	7.17030087303454E-13	1.68346194410376E-12	9.97607077987414E-13	4.05277875432387E-13	1.4028849534198E-12	6.23504423742134E-13	1.93286371360062E-12	1.8705132712264E-12	1.58993628054244E-12
0.01692	1.12230796273584E-12	2.40049203140722E-12	1.74581238647798E-12	1.77698760766508E-12	8.10555750864774E-13	1.77698760766508E-12	-4.36453096619494E-13	4.36453096619494E-13	1.58993628054244E-12	5.92329202555027E-13	2.02638937716194E-12	7.79380529677668E-13	7.17030087303454E-13	1.24700884748427E-12	8.41730972051881E-13	1.74581238647798E-12	2.3069663678459E-12	1.58993628054244E-12
0.01694	7.79380529677668E-13	2.338141589033E-12	1.77698760766508E-12	1.55876105935534E-12	1.27818406867137E-12	1.93286371360062E-12	-7.79380529677668E-13	5.61153981367921E-13	1.93286371360062E-12	5.61153981367921E-13	2.21344070428458E-12	4.36453096619494E-13	8.72906193238988E-13	1.4028849534198E-12	1.09113274154873E-12	1.55876105935534E-12	2.61871857971696E-12	1.62111150172955E-12
0.01696	7.17030087303454E-13	2.40049203140722E-12	1.55876105935534E-12	1.43406017460691E-12	1.46523539579401E-12	1.99521415597483E-12	-9.66431856800308E-13	1.12230796273584E-12	2.15109026191036E-12	5.61153981367921E-13	2.21344070428458E-12	2.18226548309747E-13	8.41730972051881E-13	1.55876105935534E-12	1.15348318392295E-12	1.43406017460691E-12	2.7745946856525E-12	1.8393380500393E-12
0.01698	7.48205308490561E-13	2.46284247378143E-12	1.27818406867137E-12	1.65228672291666E-12	1.43406017460691E-12	1.96403893478772E-12	-7.79380529677668E-13	1.71463716529087E-12	2.11991504072326E-12	7.17030087303454E-13	1.90168849241351E-12	4.05277875432387E-13	6.23504423742134E-13	1.65228672291666E-12	1.05995752036163E-12	1.55876105935534E-12	2.58754335852986E-12	2.11991504072326E-12
0.017	8.41730972051881E-13	2.40049203140722E-12	1.02878229917452E-12	2.15109026191036E-12	1.49641061698112E-12	1.55876105935534E-12	-1.8705132712264E-13	2.43166725259432E-12	2.05756459834904E-12	8.72906193238988E-13	1.80816282885219E-12	7.17030087303454E-13	4.05277875432387E-13	1.8705132712264E-12	9.04081414426094E-13	1.8393380500393E-12	2.21344070428458E-12	2.40049203140722E-12
0.01702	9.97607077987414E-13	2.18226548309747E-12	6.54679644929241E-13	2.64989380090407E-12	1.52758583816823E-12	1.21583362629716E-12	2.8057699068396E-13	2.71224424327828E-12	1.8705132712264E-12	7.17030087303454E-13	1.58993628054244E-12	1.02878229917452E-12	2.8057699068396E-13	1.8393380500393E-12	1.18465840511005E-12	2.15109026191036E-12	1.90168849241351E-12	2.58754335852986E-12
0.01704	1.43406017460691E-12	1.77698760766508E-12	7.48205308490561E-13	3.02399645514935E-12	1.46523539579401E-12	1.09113274154873E-12	6.23504423742134E-13	2.40049203140722E-12	1.68346194410376E-12	4.67628317806601E-13	1.4028849534198E-12	1.37170973223269E-12	9.35256635613201E-14	1.90168849241351E-12	1.34053451104559E-12	2.18226548309747E-12	1.58993628054244E-12	2.52519291615564E-12
0.01706	1.74581238647798E-12	1.30935928985848E-12	1.34053451104559E-12	3.14869733989778E-12	1.09113274154873E-12	9.04081414426094E-13	6.54679644929241E-13	1.77698760766508E-12	1.34053451104559E-12	2.18226548309747E-13	1.12230796273584E-12	1.80816282885219E-12	6.23504423742134E-14	1.93286371360062E-12	1.43406017460691E-12	1.96403893478772E-12	1.37170973223269E-12	2.27579114665879E-12
0.01708	2.02638937716194E-12	8.72906193238988E-13	2.05756459834904E-12	2.71224424327828E-12	7.48205308490561E-13	1.05995752036163E-12	8.10555750864774E-13	1.37170973223269E-12	9.66431856800308E-13	9.35256635613201E-14	8.10555750864774E-13	2.18226548309747E-12	-3.11752211871067E-14	2.05756459834904E-12	1.24700884748427E-12	1.8393380500393E-12	1.09113274154873E-12	1.93286371360062E-12
0.0171	2.08873981953615E-12	5.92329202555027E-13	2.74341946446539E-12	2.11991504072326E-12	4.98803538993707E-13	1.27818406867137E-12	1.09113274154873E-12	1.37170973223269E-12	4.98803538993707E-13	4.67628317806601E-13	5.61153981367921E-13	2.338141589033E-12	-3.11752211871067E-14	1.93286371360062E-12	9.97607077987414E-13	1.74581238647798E-12	8.72906193238988E-13	1.43406017460691E-12
0.01712	2.21344070428458E-12	3.7410265424528E-13	2.89929557040092E-12	1.49641061698112E-12	4.05277875432387E-13	1.77698760766508E-12	1.34053451104559E-12	1.58993628054244E-12	4.05277875432387E-13	1.05995752036163E-12	5.29978760180814E-13	2.11991504072326E-12	3.11752211871067E-14	1.62111150172955E-12	8.10555750864774E-13	1.74581238647798E-12	5.29978760180814E-13	1.09113274154873E-12
0.01714	2.11991504072326E-12	3.42927433058174E-13	2.8057699068396E-12	1.02878229917452E-12	4.05277875432387E-13	2.05756459834904E-12	1.55876105935534E-12	1.99521415597483E-12	4.67628317806601E-13	1.74581238647798E-12	7.79380529677668E-13	1.55876105935534E-12	-6.23504423742134E-14	1.27818406867137E-12	5.92329202555027E-13	1.58993628054244E-12	3.7410265424528E-13	7.48205308490561E-13
0.01716	1.8705132712264E-12	3.11752211871067E-13	2.338141589033E-12	8.41730972051881E-13	7.79380529677668E-13	2.15109026191036E-12	1.68346194410376E-12	2.40049203140722E-12	3.7410265424528E-13	2.338141589033E-12	1.12230796273584E-12	9.04081414426094E-13	0	1.21583362629716E-12	4.67628317806601E-13	1.43406017460691E-12	4.05277875432387E-13	6.54679644929241E-13
0.01718	1.37170973223269E-12	3.11752211871067E-13	1.8393380500393E-12	8.41730972051881E-13	1.43406017460691E-12	1.90168849241351E-12	1.80816282885219E-12	2.61871857971696E-12	2.18226548309747E-13	2.55636813734275E-12	1.37170973223269E-12	4.05277875432387E-13	-9.35256635613201E-14	1.18465840511005E-12	4.98803538993707E-13	1.34053451104559E-12	6.85854866116347E-13	9.35256635613201E-13
0.0172	1.02878229917452E-12	4.05277875432387E-13	1.37170973223269E-12	8.72906193238988E-13	2.05756459834904E-12	1.58993628054244E-12	1.80816282885219E-12	2.61871857971696E-12	1.55876105935534E-13	2.61871857971696E-12	1.49641061698112E-12	1.8705132712264E-13	-1.55876105935534E-13	1.30935928985848E-12	8.41730972051881E-13	1.21583362629716E-12	1.02878229917452E-12	1.24700884748427E-12
0.01722	7.48205308490561E-13	6.54679644929241E-13	1.12230796273584E-12	8.41730972051881E-13	2.61871857971696E-12	1.09113274154873E-12	2.02638937716194E-12	2.3069663678459E-12	1.24700884748427E-13	2.338141589033E-12	1.49641061698112E-12	3.7410265424528E-13	-3.7410265424528E-13	1.18465840511005E-12	1.37170973223269E-12	1.18465840511005E-12	1.24700884748427E-12	1.43406017460691E-12
0.01724	8.10555750864774E-13	9.35256635613201E-13	1.05995752036163E-12	6.54679644929241E-13	3.05517167633646E-12	5.29978760180814E-13	2.27579114665879E-12	1.96403893478772E-12	1.8705132712264E-13	1.99521415597483E-12	1.43406017460691E-12	7.48205308490561E-13	-6.23504423742134E-13	9.97607077987414E-13	1.90168849241351E-12	1.21583362629716E-12	1.49641061698112E-12	1.68346194410376E-12
0.01726	7.79380529677668E-13	1.21583362629716E-12	1.15348318392295E-12	3.11752211871067E-13	3.14869733989778E-12	2.49401769496854E-13	2.43166725259432E-12	1.55876105935534E-12	2.49401769496854E-13	1.65228672291666E-12	1.43406017460691E-12	1.24700884748427E-12	-9.66431856800308E-13	7.17030087303454E-13	2.11991504072326E-12	1.34053451104559E-12	1.49641061698112E-12	2.08873981953615E-12
0.01728	6.54679644929241E-13	1.30935928985848E-12	1.12230796273584E-12	-1.24700884748427E-13	2.99282123396224E-12	1.55876105935534E-13	2.27579114665879E-12	1.09113274154873E-12	4.05277875432387E-13	1.4028849534198E-12	1.43406017460691E-12	1.71463716529087E-12	-1.15348318392295E-12	4.36453096619494E-13	2.18226548309747E-12	1.34053451104559E-12	1.49641061698112E-12	2.58754335852986E-12
0.0173	4.98803538993707E-13	1.21583362629716E-12	1.21583362629716E-12	-1.8705132712264E-13	2.52519291615564E-12	3.42927433058174E-13	1.80816282885219E-12	5.92329202555027E-13	5.61153981367921E-13	1.27818406867137E-12	1.58993628054244E-12	2.08873981953615E-12	-1.02878229917452E-12	3.7410265424528E-13	1.8393380500393E-12	1.55876105935534E-12	1.37170973223269E-12	2.8057699068396E-12
0.01732	4.36453096619494E-13	1.02878229917452E-12	1.21583362629716E-12	1.8705132712264E-13	1.93286371360062E-12	7.17030087303454E-13	1.34053451104559E-12	3.42927433058174E-13	8.10555750864774E-13	1.34053451104559E-12	1.99521415597483E-12	2.49401769496854E-12	-7.17030087303454E-13	4.98803538993707E-13	1.65228672291666E-12	1.58993628054244E-12	1.46523539579401E-12	2.93047079158803E-12
0.01734	4.05277875432387E-13	8.10555750864774E-13	1.12230796273584E-12	7.17030087303454E-13	1.30935928985848E-12	1.21583362629716E-12	1.05995752036163E-12	1.55876105935534E-13	9.35256635613201E-13	1.4028849534198E-12	2.05756459834904E-12	2.7745946856525E-12	-4.67628317806601E-13	5.61153981367921E-13	1.55876105935534E-12	1.34053451104559E-12	1.52758583816823E-12	2.83694512802671E-12
0.01736	3.7410265424528E-13	6.23504423742134E-13	1.15348318392295E-12	1.09113274154873E-12	1.05995752036163E-12	1.58993628054244E-12	9.35256635613201E-13	5.92329202555027E-13	1.05995752036163E-12	1.65228672291666E-12	2.21344070428458E-12	2.71224424327828E-12	-2.8057699068396E-13	6.23504423742134E-13	1.58993628054244E-12	9.04081414426094E-13	1.62111150172955E-12	2.52519291615564E-12
0.01738	4.05277875432387E-13	5.92329202555027E-13	1.05995752036163E-12	1.21583362629716E-12	1.15348318392295E-12	1.74581238647798E-12	1.02878229917452E-12	9.66431856800308E-13	1.09113274154873E-12	1.93286371360062E-12	2.11991504072326E-12	2.61871857971696E-12	-1.55876105935534E-13	5.61153981367921E-13	1.55876105935534E-12	1.55876105935534E-13	1.80816282885219E-12	2.11991504072326E-12
0.0174	5.92329202555027E-13	5.92329202555027E-13	1.37170973223269E-12	1.18465840511005E-12	1.4028849534198E-12	1.68346194410376E-12	1.27818406867137E-12	1.46523539579401E-12	1.24700884748427E-12	2.11991504072326E-12	2.05756459834904E-12	2.46284247378143E-12	-1.8705132712264E-13	3.42927433058174E-13	1.27818406867137E-12	-2.8057699068396E-13	2.05756459834904E-12	1.8393380500393E-12
0.01742	7.79380529677668E-13	4.98803538993707E-13	1.8393380500393E-12	1.05995752036163E-12	1.71463716529087E-12	1.43406017460691E-12	1.62111150172955E-12	1.68346194410376E-12	1.24700884748427E-12	2.40049203140722E-12	1.90168849241351E-12	2.15109026191036E-12	-1.8705132712264E-13	1.24700884748427E-13	1.05995752036163E-12	-4.36453096619494E-13	2.21344070428458E-12	1.71463716529087E-12
0.01744	9.97607077987414E-13	3.7410265424528E-13	2.21344070428458E-12	8.72906193238988E-13	1.93286371360062E-12	1.21583362629716E-12	1.71463716529087E-12	1.74581238647798E-12	1.34053451104559E-12	2.3069663678459E-12	1.80816282885219E-12	2.11991504072326E-12	-1.55876105935534E-13	-6.23504423742134E-14	9.04081414426094E-13	-3.11752211871067E-13	2.27579114665879E-12	1.58993628054244E-12
0.01746	9.66431856800308E-13	4.67628317806601E-13	2.36931681022011E-12	6.85854866116347E-13	2.18226548309747E-12	1.15348318392295E-12	1.58993628054244E-12	1.74581238647798E-12	1.49641061698112E-12	2.21344070428458E-12	1.71463716529087E-12	1.93286371360062E-12	0	-6.23504423742134E-14	9.04081414426094E-13	0	2.24461592547168E-12	1.37170973223269E-12
0.01748	8.72906193238988E-13	6.23504423742134E-13	2.18226548309747E-12	5.61153981367921E-13	2.46284247378143E-12	1.18465840511005E-12	1.27818406867137E-12	1.65228672291666E-12	1.43406017460691E-12	1.93286371360062E-12	1.68346194410376E-12	1.71463716529087E-12	2.18226548309747E-13	9.35256635613201E-14	9.35256635613201E-13	2.49401769496854E-13	2.05756459834904E-12	1.05995752036163E-12
0.0175	5.92329202555027E-13	9.97607077987414E-13	1.8705132712264E-12	8.10555750864774E-13	2.83694512802671E-12	1.30935928985848E-12	1.12230796273584E-12	1.46523539579401E-12	1.30935928985848E-12	1.55876105935534E-12	1.58993628054244E-12	1.55876105935534E-12	5.29978760180814E-13	3.42927433058174E-13	9.66431856800308E-13	4.98803538993707E-13	1.8705132712264E-12	8.41730972051881E-13
0.01752	2.49401769496854E-13	1.37170973223269E-12	1.58993628054244E-12	1.30935928985848E-12	2.99282123396224E-12	1.4028849534198E-12	8.41730972051881E-13	1.37170973223269E-12	1.02878229917452E-12	9.97607077987414E-13	1.24700884748427E-12	1.4028849534198E-12	8.41730972051881E-13	1.05995752036163E-12	9.04081414426094E-13	6.85854866116347E-13	1.90168849241351E-12	6.23504423742134E-13
0.01754	-1.55876105935534E-13	1.8393380500393E-12	1.49641061698112E-12	1.77698760766508E-12	2.8057699068396E-12	1.52758583816823E-12	6.85854866116347E-13	1.37170973223269E-12	7.17030087303454E-13	5.61153981367921E-13	7.48205308490561E-13	1.43406017460691E-12	9.66431856800308E-13	1.74581238647798E-12	8.72906193238988E-13	9.35256635613201E-13	2.05756459834904E-12	6.23504423742134E-13
0.01756	-2.8057699068396E-13	2.3069663678459E-12	1.4028849534198E-12	1.96403893478772E-12	2.58754335852986E-12	1.68346194410376E-12	6.23504423742134E-13	1.71463716529087E-12	5.61153981367921E-13	4.67628317806601E-13	1.8705132712264E-13	1.30935928985848E-12	9.35256635613201E-13	2.08873981953615E-12	7.17030087303454E-13	1.18465840511005E-12	2.08873981953615E-12	5.61153981367921E-13
0.01758	-4.05277875432387E-13	2.71224424327828E-12	1.65228672291666E-12	1.99521415597483E-12	2.18226548309747E-12	1.93286371360062E-12	8.72906193238988E-13	2.24461592547168E-12	3.42927433058174E-13	5.61153981367921E-13	-6.23504423742134E-14	1.24700884748427E-12	5.61153981367921E-13	2.18226548309747E-12	4.05277875432387E-13	1.49641061698112E-12	2.15109026191036E-12	8.72906193238988E-13
0.0176	-4.98803538993707E-13	2.8057699068396E-12	2.05756459834904E-12	1.8705132712264E-12	1.71463716529087E-12	1.96403893478772E-12	1.15348318392295E-12	2.68106902209118E-12	3.11752211871067E-14	8.41730972051881E-13	9.35256635613201E-14	1.02878229917452E-12	9.35256635613201E-14	1.99521415597483E-12	-9.35256635613201E-14	1.8393380500393E-12	2.02638937716194E-12	1.24700884748427E-12
0.01762	-5.92329202555027E-13	2.43166725259432E-12	2.15109026191036E-12	1.93286371360062E-12	1.24700884748427E-12	1.8393380500393E-12	1.55876105935534E-12	2.7745946856525E-12	0	9.97607077987414E-13	3.11752211871067E-13	6.85854866116347E-13	-1.8705132712264E-13	1.74581238647798E-12	-3.11752211871067E-13	2.21344070428458E-12	2.02638937716194E-12	1.62111150172955E-12
0.01764	-5.61153981367921E-13	1.93286371360062E-12	1.93286371360062E-12	1.96403893478772E-12	8.41730972051881E-13	1.62111150172955E-12	1.77698760766508E-12	2.36931681022011E-12	1.55876105935534E-13	9.35256635613201E-13	5.92329202555027E-13	3.42927433058174E-13	-4.36453096619494E-13	1.58993628054244E-12	-5.92329202555027E-13	2.68106902209118E-12	2.11991504072326E-12	2.02638937716194E-12
0.01766	-3.42927433058174E-13	1.30935928985848E-12	1.68346194410376E-12	1.8705132712264E-12	6.23504423742134E-13	1.49641061698112E-12	1.96403893478772E-12	1.58993628054244E-12	4.05277875432387E-13	8.72906193238988E-13	7.79380529677668E-13	1.8705132712264E-13	-5.92329202555027E-13	1.52758583816823E-12	-4.98803538993707E-13	2.8057699068396E-12	2.15109026191036E-12	2.18226548309747E-12
0.01768	6.23504423742134E-14	9.04081414426094E-13	1.37170973223269E-12	1.77698760766508E-12	5.92329202555027E-13	1.49641061698112E-12	1.80816282885219E-12	1.12230796273584E-12	7.48205308490561E-13	5.92329202555027E-13	8.41730972051881E-13	6.23504423742134E-14	-6.54679644929241E-13	1.58993628054244E-12	-1.55876105935534E-13	2.49401769496854E-12	2.11991504072326E-12	2.43166725259432E-12
0.0177	5.29978760180814E-13	7.48205308490561E-13	1.09113274154873E-12	1.52758583816823E-12	7.79380529677668E-13	1.52758583816823E-12	1.43406017460691E-12	6.54679644929241E-13	1.02878229917452E-12	2.49401769496854E-13	9.97607077987414E-13	2.8057699068396E-13	-6.54679644929241E-13	1.52758583816823E-12	4.05277875432387E-13	2.18226548309747E-12	2.05756459834904E-12	2.61871857971696E-12
0.01772	1.15348318392295E-12	7.79380529677668E-13	1.27818406867137E-12	1.34053451104559E-12	9.35256635613201E-13	1.49641061698112E-12	7.79380529677668E-13	4.67628317806601E-13	1.30935928985848E-12	9.35256635613201E-14	1.30935928985848E-12	5.29978760180814E-13	-4.67628317806601E-13	1.46523539579401E-12	1.02878229917452E-12	1.8705132712264E-12	1.8393380500393E-12	2.7745946856525E-12
0.01774	1.49641061698112E-12	1.12230796273584E-12	1.80816282885219E-12	1.18465840511005E-12	1.09113274154873E-12	1.49641061698112E-12	6.23504423742134E-13	4.05277875432387E-13	1.21583362629716E-12	6.23504423742134E-14	1.68346194410376E-12	8.72906193238988E-13	-2.49401769496854E-13	1.55876105935534E-12	1.46523539579401E-12	1.80816282885219E-12	1.21583362629716E-12	2.55636813734275E-12
0.01776	1.58993628054244E-12	1.27818406867137E-12	2.02638937716194E-12	1.15348318392295E-12	8.72906193238988E-13	1.49641061698112E-12	6.23504423742134E-13	7.17030087303454E-13	9.35256635613201E-13	3.42927433058174E-13	2.02638937716194E-12	1.18465840511005E-12	1.24700884748427E-13	1.52758583816823E-12	1.74581238647798E-12	1.90168849241351E-12	4.36453096619494E-13	2.27579114665879E-12
0.01778	1.52758583816823E-12	1.43406017460691E-12	1.99521415597483E-12	1.09113274154873E-12	4.36453096619494E-13	1.65228672291666E-12	1.09113274154873E-12	1.18465840511005E-12	6.85854866116347E-13	6.54679644929241E-13	2.21344070428458E-12	1.46523539579401E-12	2.8057699068396E-13	1.65228672291666E-12	1.77698760766508E-12	2.21344070428458E-12	-1.8705132712264E-13	2.11991504072326E-12
0.0178	1.4028849534198E-12	1.58993628054244E-12	1.68346194410376E-12	9.66431856800308E-13	0	1.99521415597483E-12	1.21583362629716E-12	1.58993628054244E-12	4.67628317806601E-13	1.09113274154873E-12	2.15109026191036E-12	1.62111150172955E-12	2.18226548309747E-13	1.8393380500393E-12	1.62111150172955E-12	2.49401769496854E-12	-5.29978760180814E-13	1.80816282885219E-12
0.01782	1.21583362629716E-12	1.52758583816823E-12	1.27818406867137E-12	7.17030087303454E-13	-6.23504423742134E-14	2.49401769496854E-12	1.09113274154873E-12	1.62111150172955E-12	3.11752211871067E-13	1.24700884748427E-12	1.96403893478772E-12	1.8393380500393E-12	-2.49401769496854E-13	2.02638937716194E-12	1.34053451104559E-12	2.71224424327828E-12	-6.23504423742134E-13	1.49641061698112E-12
0.01784	1.12230796273584E-12	1.58993628054244E-12	6.85854866116347E-13	4.98803538993707E-13	3.11752211871067E-14	3.11752211871067E-12	7.79380529677668E-13	1.34053451104559E-12	2.18226548309747E-13	1.21583362629716E-12	1.4028849534198E-12	1.80816282885219E-12	-9.66431856800308E-13	2.11991504072326E-12	1.49641061698112E-12	2.8057699068396E-12	-5.61153981367921E-13	1.55876105935534E-12
0.01786	1.05995752036163E-12	1.55876105935534E-12	3.7410265424528E-13	2.18226548309747E-13	2.8057699068396E-13	3.39809910939463E-12	4.67628317806601E-13	9.35256635613201E-13	3.11752211871067E-13	9.35256635613201E-13	9.35256635613201E-13	1.93286371360062E-12	-1.37170973223269E-12	1.99521415597483E-12	1.62111150172955E-12	2.83694512802671E-12	-1.8705132712264E-13	1.58993628054244E-12
0.01788	1.02878229917452E-12	1.30935928985848E-12	3.11752211871067E-13	0	4.36453096619494E-13	3.49162477295595E-12	4.05277875432387E-13	6.54679644929241E-13	2.8057699068396E-13	4.98803538993707E-13	6.54679644929241E-13	2.02638937716194E-12	-1.58993628054244E-12	1.68346194410376E-12	1.8393380500393E-12	2.7745946856525E-12	1.24700884748427E-13	1.8393380500393E-12
0.0179	1.24700884748427E-12	7.48205308490561E-13	6.54679644929241E-13	0	6.23504423742134E-13	3.39809910939463E-12	6.23504423742134E-13	6.23504423742134E-13	1.24700884748427E-13	0	7.79380529677668E-13	2.11991504072326E-12	-1.30935928985848E-12	1.43406017460691E-12	2.02638937716194E-12	2.64989380090407E-12	4.36453096619494E-13	2.05756459834904E-12
0.01792	1.15348318392295E-12	2.8057699068396E-13	1.09113274154873E-12	4.98803538993707E-13	7.17030087303454E-13	3.14869733989778E-12	1.12230796273584E-12	9.04081414426094E-13	3.11752211871067E-14	-2.18226548309747E-13	1.05995752036163E-12	2.08873981953615E-12	-8.41730972051881E-13	1.30935928985848E-12	2.15109026191036E-12	2.36931681022011E-12	8.41730972051881E-13	2.27579114665879E-12
0.01794	1.09113274154873E-12	-3.11752211871067E-14	1.34053451104559E-12	1.05995752036163E-12	8.72906193238988E-13	2.74341946446539E-12	1.74581238647798E-12	1.24700884748427E-12	6.23504423742134E-14	-6.23504423742134E-14	1.18465840511005E-12	2.02638937716194E-12	-2.18226548309747E-13	1.21583362629716E-12	2.3069663678459E-12	2.08873981953615E-12	1.27818406867137E-12	2.46284247378143E-12
0.01796	9.35256635613201E-13	-6.23504423742134E-14	1.4028849534198E-12	1.58993628054244E-12	9.97607077987414E-13	2.36931681022011E-12	2.08873981953615E-12	1.62111150172955E-12	0	4.67628317806601E-13	1.05995752036163E-12	1.8393380500393E-12	4.36453096619494E-13	1.12230796273584E-12	2.43166725259432E-12	1.8705132712264E-12	1.8393380500393E-12	2.46284247378143E-12
0.01798	6.85854866116347E-13	3.7410265424528E-13	1.27818406867137E-12	1.80816282885219E-12	1.21583362629716E-12	2.15109026191036E-12	2.27579114665879E-12	1.90168849241351E-12	-4.98803538993707E-13	1.09113274154873E-12	7.17030087303454E-13	1.74581238647798E-12	8.10555750864774E-13	1.09113274154873E-12	2.36931681022011E-12	1.43406017460691E-12	2.18226548309747E-12	2.3069663678459E-12
0.018	3.7410265424528E-13	9.66431856800308E-13	1.09113274154873E-12	1.93286371360062E-12	1.65228672291666E-12	2.05756459834904E-12	2.15109026191036E-12	2.15109026191036E-12	-7.17030087303454E-13	1.65228672291666E-12	2.18226548309747E-13	1.27818406867137E-12	1.05995752036163E-12	1.15348318392295E-12	2.21344070428458E-12	1.15348318392295E-12	2.43166725259432E-12	1.99521415597483E-12
0.01802	1.55876105935534E-13	1.68346194410376E-12	1.09113274154873E-12	1.8393380500393E-12	2.02638937716194E-12	1.90168849241351E-12	1.99521415597483E-12	2.58754335852986E-12	-7.17030087303454E-13	1.90168849241351E-12	-3.42927433058174E-13	8.41730972051881E-13	9.04081414426094E-13	1.27818406867137E-12	2.05756459834904E-12	9.04081414426094E-13	2.46284247378143E-12	1.52758583816823E-12
0.01804	2.8057699068396E-13	2.338141589033E-12	1.30935928985848E-12	1.46523539579401E-12	2.18226548309747E-12	1.62111150172955E-12	1.80816282885219E-12	3.14869733989778E-12	-3.42927433058174E-13	2.02638937716194E-12	-7.48205308490561E-13	4.67628317806601E-13	7.48205308490561E-13	1.37170973223269E-12	1.71463716529087E-12	9.66431856800308E-13	2.58754335852986E-12	1.4028849534198E-12
0.01806	6.85854866116347E-13	2.49401769496854E-12	1.55876105935534E-12	8.41730972051881E-13	2.21344070428458E-12	1.18465840511005E-12	1.68346194410376E-12	3.36692388820752E-12	-6.23504423742134E-14	1.99521415597483E-12	-9.97607077987414E-13	3.11752211871067E-13	4.05277875432387E-13	1.30935928985848E-12	1.55876105935534E-12	1.05995752036163E-12	2.40049203140722E-12	1.27818406867137E-12
0.01808	1.34053451104559E-12	2.40049203140722E-12	1.55876105935534E-12	4.05277875432387E-13	2.11991504072326E-12	9.04081414426094E-13	1.71463716529087E-12	3.39809910939463E-12	5.61153981367921E-13	1.96403893478772E-12	-8.72906193238988E-13	3.11752211871067E-13	1.8705132712264E-13	1.18465840511005E-12	1.62111150172955E-12	1.05995752036163E-12	1.99521415597483E-12	1.05995752036163E-12
0.0181	2.11991504072326E-12	2.18226548309747E-12	1.43406017460691E-12	4.05277875432387E-13	2.02638937716194E-12	8.72906193238988E-13	1.74581238647798E-12	3.14869733989778E-12	1.18465840511005E-12	1.96403893478772E-12	-5.29978760180814E-13	4.98803538993707E-13	9.35256635613201E-14	1.24700884748427E-12	1.65228672291666E-12	1.02878229917452E-12	1.68346194410376E-12	1.02878229917452E-12
0.01812	2.58754335852986E-12	1.8393380500393E-12	1.27818406867137E-12	5.29978760180814E-13	1.96403893478772E-12	1.09113274154873E-12	1.71463716529087E-12	2.61871857971696E-12	1.77698760766508E-12	2.05756459834904E-12	0	6.23504423742134E-13	1.24700884748427E-13	1.24700884748427E-12	1.43406017460691E-12	9.04081414426094E-13	1.55876105935534E-12	9.97607077987414E-13
0.01814	2.64989380090407E-12	1.55876105935534E-12	1.18465840511005E-12	4.05277875432387E-13	1.99521415597483E-12	1.43406017460691E-12	1.65228672291666E-12	2.08873981953615E-12	1.99521415597483E-12	2.15109026191036E-12	6.85854866116347E-13	8.72906193238988E-13	1.55876105935534E-13	1.27818406867137E-12	9.97607077987414E-13	8.41730972051881E-13	1.4028849534198E-12	1.02878229917452E-12
0.01816	2.21344070428458E-12	1.27818406867137E-12	9.66431856800308E-13	2.18226548309747E-13	1.99521415597483E-12	1.62111150172955E-12	1.49641061698112E-12	1.68346194410376E-12	1.99521415597483E-12	2.15109026191036E-12	1.21583362629716E-12	1.05995752036163E-12	9.35256635613201E-14	1.24700884748427E-12	5.61153981367921E-13	8.10555750864774E-13	1.21583362629716E-12	1.18465840511005E-12
0.01818	1.49641061698112E-12	1.43406017460691E-12	1.02878229917452E-12	4.05277875432387E-13	1.93286371360062E-12	1.68346194410376E-12	1.43406017460691E-12	1.62111150172955E-12	1.99521415597483E-12	2.15109026191036E-12	1.65228672291666E-12	1.34053451104559E-12	0	1.12230796273584E-12	1.55876105935534E-13	5.92329202555027E-13	1.12230796273584E-12	1.30935928985848E-12
0.0182	6.54679644929241E-13	1.80816282885219E-12	1.18465840511005E-12	7.17030087303454E-13	2.05756459834904E-12	1.58993628054244E-12	1.65228672291666E-12	1.52758583816823E-12	2.02638937716194E-12	2.05756459834904E-12	1.8393380500393E-12	1.62111150172955E-12	-9.35256635613201E-14	9.35256635613201E-13	-6.23504423742134E-14	4.36453096619494E-13	1.09113274154873E-12	1.30935928985848E-12
0.01822	2.18226548309747E-13	1.8705132712264E-12	1.37170973223269E-12	1.24700884748427E-12	2.05756459834904E-12	1.43406017460691E-12	1.8393380500393E-12	1.58993628054244E-12	1.90168849241351E-12	1.93286371360062E-12	1.99521415597483E-12	1.77698760766508E-12	9.35256635613201E-14	9.35256635613201E-13	9.35256635613201E-14	1.8705132712264E-13	1.09113274154873E-12	1.27818406867137E-12
0.01824	1.55876105935534E-13	1.77698760766508E-12	1.30935928985848E-12	1.58993628054244E-12	1.96403893478772E-12	1.30935928985848E-12	2.05756459834904E-12	1.71463716529087E-12	1.65228672291666E-12	1.62111150172955E-12	2.02638937716194E-12	1.96403893478772E-12	2.8057699068396E-13	1.18465840511005E-12	3.11752211871067E-13	2.49401769496854E-13	1.30935928985848E-12	1.37170973223269E-12
0.01826	4.05277875432387E-13	1.58993628054244E-12	1.09113274154873E-12	1.68346194410376E-12	1.8705132712264E-12	1.27818406867137E-12	2.18226548309747E-12	1.8705132712264E-12	1.27818406867137E-12	1.37170973223269E-12	1.8705132712264E-12	1.96403893478772E-12	3.7410265424528E-13	1.49641061698112E-12	5.61153981367921E-13	3.7410265424528E-13	1.74581238647798E-12	1.4028849534198E-12
0.01828	6.54679644929241E-13	1.49641061698112E-12	9.66431856800308E-13	1.68346194410376E-12	1.49641061698112E-12	1.18465840511005E-12	2.05756459834904E-12	2.02638937716194E-12	8.10555750864774E-13	1.27818406867137E-12	1.55876105935534E-12	2.18226548309747E-12	3.7410265424528E-13	1.8393380500393E-12	8.41730972051881E-13	6.23504423742134E-13	2.11991504072326E-12	1.37170973223269E-12
0.0183	8.10555750864774E-13	1.58993628054244E-12	9.66431856800308E-13	1.68346194410376E-12	1.15348318392295E-12	1.09113274154873E-12	1.96403893478772E-12	1.8705132712264E-12	4.67628317806601E-13	1.15348318392295E-12	1.24700884748427E-12	2.43166725259432E-12	4.98803538993707E-13	2.15109026191036E-12	1.24700884748427E-12	6.54679644929241E-13	2.3069663678459E-12	1.4028849534198E-12
0.01832	1.12230796273584E-12	1.68346194410376E-12	1.15348318392295E-12	1.65228672291666E-12	1.05995752036163E-12	9.04081414426094E-13	1.8393380500393E-12	1.43406017460691E-12	2.8057699068396E-13	1.21583362629716E-12	1.18465840511005E-12	2.68106902209118E-12	6.54679644929241E-13	2.46284247378143E-12	1.80816282885219E-12	8.72906193238988E-13	2.24461592547168E-12	1.43406017460691E-12
0.01834	1.55876105935534E-12	1.74581238647798E-12	1.27818406867137E-12	1.71463716529087E-12	1.02878229917452E-12	6.23504423742134E-13	1.62111150172955E-12	1.27818406867137E-12	3.42927433058174E-13	1.27818406867137E-12	1.05995752036163E-12	2.58754335852986E-12	7.79380529677668E-13	2.61871857971696E-12	2.21344070428458E-12	1.18465840511005E-12	1.99521415597483E-12	1.18465840511005E-12
0.01836	2.02638937716194E-12	1.8393380500393E-12	1.52758583816823E-12	1.77698760766508E-12	9.97607077987414E-13	5.61153981367921E-13	1.02878229917452E-12	1.30935928985848E-12	5.92329202555027E-13	1.34053451104559E-12	7.79380529677668E-13	2.21344070428458E-12	9.66431856800308E-13	2.58754335852986E-12	2.15109026191036E-12	1.49641061698112E-12	1.80816282885219E-12	8.10555750864774E-13
0.01838	2.21344070428458E-12	1.8393380500393E-12	1.74581238647798E-12	1.74581238647798E-12	9.35256635613201E-13	6.23504423742134E-13	6.85854866116347E-13	1.34053451104559E-12	8.72906193238988E-13	1.37170973223269E-12	4.05277875432387E-13	1.62111150172955E-12	1.24700884748427E-12	2.46284247378143E-12	1.8393380500393E-12	1.74581238647798E-12	1.80816282885219E-12	5.29978760180814E-13
0.0184	2.15109026191036E-12	1.96403893478772E-12	2.05756459834904E-12	1.65228672291666E-12	6.85854866116347E-13	9.35256635613201E-13	6.54679644929241E-13	1.4028849534198E-12	1.09113274154873E-12	1.30935928985848E-12	1.24700884748427E-13	1.05995752036163E-12	1.34053451104559E-12	2.02638937716194E-12	1.43406017460691E-12	1.80816282885219E-12	1.93286371360062E-12	4.67628317806601E-13
0.01842	1.74581238647798E-12	2.05756459834904E-12	2.27579114665879E-12	1.58993628054244E-12	5.61153981367921E-13	1.24700884748427E-12	8.72906193238988E-13	1.18465840511005E-12	1.27818406867137E-12	1.46523539579401E-12	3.11752211871067E-14	7.48205308490561E-13	1.24700884748427E-12	1.58993628054244E-12	1.05995752036163E-12	1.71463716529087E-12	1.90168849241351E-12	5.29978760180814E-13
0.01844	1.34053451104559E-12	1.93286371360062E-12	2.3069663678459E-12	1.4028849534198E-12	4.98803538993707E-13	1.58993628054244E-12	1.15348318392295E-12	8.72906193238988E-13	1.34053451104559E-12	1.80816282885219E-12	1.8705132712264E-13	7.48205308490561E-13	1.05995752036163E-12	1.09113274154873E-12	9.35256635613201E-13	1.58993628054244E-12	1.80816282885219E-12	7.17030087303454E-13
0.01846	1.05995752036163E-12	1.8705132712264E-12	2.21344070428458E-12	1.46523539579401E-12	6.23504423742134E-13	1.90168849241351E-12	1.49641061698112E-12	5.29978760180814E-13	1.27818406867137E-12	2.18226548309747E-12	4.98803538993707E-13	7.48205308490561E-13	7.79380529677668E-13	7.79380529677668E-13	9.04081414426094E-13	1.43406017460691E-12	1.55876105935534E-12	7.79380529677668E-13
0.01848	1.02878229917452E-12	1.8705132712264E-12	2.08873981953615E-12	1.52758583816823E-12	9.35256635613201E-13	2.08873981953615E-12	1.65228672291666E-12	1.8705132712264E-13	1.21583362629716E-12	2.338141589033E-12	7.79380529677668E-13	6.85854866116347E-13	5.61153981367921E-13	5.61153981367921E-13	9.04081414426094E-13	1.52758583816823E-12	1.4028849534198E-12	8.72906193238988E-13
0.0185	1.37170973223269E-12	1.8393380500393E-12	1.80816282885219E-12	1.30935928985848E-12	1.30935928985848E-12	1.93286371360062E-12	1.65228672291666E-12	1.8705132712264E-13	1.05995752036163E-12	2.43166725259432E-12	7.79380529677668E-13	6.23504423742134E-13	4.05277875432387E-13	3.42927433058174E-13	8.10555750864774E-13	1.68346194410376E-12	1.34053451104559E-12	8.72906193238988E-13
0.01852	1.80816282885219E-12	1.93286371360062E-12	1.74581238647798E-12	1.21583362629716E-12	1.46523539579401E-12	1.55876105935534E-12	1.55876105935534E-12	2.49401769496854E-13	1.02878229917452E-12	2.27579114665879E-12	7.48205308490561E-13	6.54679644929241E-13	3.42927433058174E-13	2.8057699068396E-13	6.23504423742134E-13	2.02638937716194E-12	1.24700884748427E-12	7.48205308490561E-13
0.01854	2.08873981953615E-12	1.71463716529087E-12	1.49641061698112E-12	1.18465840511005E-12	1.24700884748427E-12	1.05995752036163E-12	1.49641061698112E-12	3.11752211871067E-13	1.09113274154873E-12	1.96403893478772E-12	9.66431856800308E-13	5.61153981367921E-13	1.8705132712264E-13	3.7410265424528E-13	2.18226548309747E-13	2.21344070428458E-12	1.15348318392295E-12	7.79380529677668E-13
0.01856	2.24461592547168E-12	1.43406017460691E-12	1.43406017460691E-12	1.15348318392295E-12	1.12230796273584E-12	6.85854866116347E-13	1.68346194410376E-12	4.36453096619494E-13	1.18465840511005E-12	1.68346194410376E-12	1.4028849534198E-12	5.92329202555027E-13	6.23504423742134E-14	5.92329202555027E-13	-6.23504423742134E-14	2.18226548309747E-12	1.15348318392295E-12	9.35256635613201E-13
0.01858	2.21344070428458E-12	1.09113274154873E-12	1.62111150172955E-12	1.18465840511005E-12	9.97607077987414E-13	4.36453096619494E-13	1.77698760766508E-12	4.67628317806601E-13	1.34053451104559E-12	1.77698760766508E-12	2.02638937716194E-12	7.48205308490561E-13	3.11752211871067E-14	1.02878229917452E-12	-1.55876105935534E-13	1.90168849241351E-12	6.54679644929241E-13	9.66431856800308E-13
0.0186	2.08873981953615E-12	9.97607077987414E-13	1.90168849241351E-12	1.27818406867137E-12	8.10555750864774E-13	4.98803538993707E-13	1.68346194410376E-12	4.05277875432387E-13	1.30935928985848E-12	2.02638937716194E-12	2.3069663678459E-12	1.05995752036163E-12	6.23504423742134E-14	1.4028849534198E-12	-1.55876105935534E-13	1.52758583816823E-12	-6.23504423742134E-14	7.17030087303454E-13
0.01862	1.80816282885219E-12	1.21583362629716E-12	2.24461592547168E-12	1.12230796273584E-12	6.85854866116347E-13	5.29978760180814E-13	1.46523539579401E-12	2.49401769496854E-13	1.12230796273584E-12	2.21344070428458E-12	2.40049203140722E-12	1.65228672291666E-12	1.24700884748427E-13	2.08873981953615E-12	-2.8057699068396E-13	1.21583362629716E-12	-4.05277875432387E-13	6.85854866116347E-13
0.01864	1.58993628054244E-12	1.74581238647798E-12	2.40049203140722E-12	9.04081414426094E-13	7.79380529677668E-13	5.61153981367921E-13	1.27818406867137E-12	3.11752211871067E-13	9.97607077987414E-13	2.3069663678459E-12	2.21344070428458E-12	2.11991504072326E-12	2.8057699068396E-13	2.64989380090407E-12	-2.49401769496854E-13	1.05995752036163E-12	-6.23504423742134E-14	6.85854866116347E-13
0.01866	1.30935928985848E-12	2.3069663678459E-12	2.21344070428458E-12	7.17030087303454E-13	1.05995752036163E-12	4.98803538993707E-13	1.52758583816823E-12	3.11752211871067E-13	9.35256635613201E-13	2.36931681022011E-12	1.93286371360062E-12	2.15109026191036E-12	2.8057699068396E-13	2.83694512802671E-12	-2.18226548309747E-13	8.41730972051881E-13	6.23504423742134E-13	9.97607077987414E-13
0.01868	8.72906193238988E-13	2.71224424327828E-12	1.8705132712264E-12	6.85854866116347E-13	1.49641061698112E-12	6.85854866116347E-13	2.05756459834904E-12	1.8705132712264E-13	6.54679644929241E-13	2.21344070428458E-12	1.71463716529087E-12	1.93286371360062E-12	3.11752211871067E-13	2.7745946856525E-12	-2.18226548309747E-13	7.17030087303454E-13	1.18465840511005E-12	1.43406017460691E-12
0.0187	6.85854866116347E-13	2.8057699068396E-12	1.58993628054244E-12	6.85854866116347E-13	1.80816282885219E-12	8.10555750864774E-13	2.64989380090407E-12	-6.23504423742134E-14	3.11752211871067E-13	2.11991504072326E-12	1.52758583816823E-12	1.62111150172955E-12	2.8057699068396E-13	2.40049203140722E-12	-9.35256635613201E-14	6.85854866116347E-13	1.58993628054244E-12	1.96403893478772E-12
0.01872	5.92329202555027E-13	2.64989380090407E-12	1.46523539579401E-12	1.02878229917452E-12	2.05756459834904E-12	8.41730972051881E-13	3.14869733989778E-12	-9.35256635613201E-14	1.24700884748427E-13	1.99521415597483E-12	1.43406017460691E-12	1.52758583816823E-12	1.8705132712264E-13	1.99521415597483E-12	2.8057699068396E-13	7.48205308490561E-13	1.65228672291666E-12	2.15109026191036E-12
0.01874	5.92329202555027E-13	2.43166725259432E-12	1.4028849534198E-12	1.55876105935534E-12	2.24461592547168E-12	8.41730972051881E-13	3.2733982246462E-12	1.24700884748427E-13	0	2.18226548309747E-12	1.27818406867137E-12	1.43406017460691E-12	0	1.62111150172955E-12	7.17030087303454E-13	9.35256635613201E-13	1.49641061698112E-12	2.21344070428458E-12
0.01876	2.49401769496854E-13	2.21344070428458E-12	1.46523539579401E-12	1.8393380500393E-12	2.21344070428458E-12	7.79380529677668E-13	3.39809910939463E-12	3.42927433058174E-13	-1.55876105935534E-13	2.64989380090407E-12	1.37170973223269E-12	1.55876105935534E-12	-1.55876105935534E-13	1.27818406867137E-12	1.24700884748427E-12	1.37170973223269E-12	1.18465840511005E-12	2.02638937716194E-12
0.01878	-2.8057699068396E-13	2.05756459834904E-12	1.27818406867137E-12	1.65228672291666E-12	1.99521415597483E-12	9.35256635613201E-13	3.2422230034591E-12	6.23504423742134E-13	-2.49401769496854E-13	3.05517167633646E-12	1.4028849534198E-12	1.80816282885219E-12	-4.05277875432387E-13	1.15348318392295E-12	1.65228672291666E-12	1.74581238647798E-12	1.09113274154873E-12	1.68346194410376E-12
0.0188	-8.72906193238988E-13	1.90168849241351E-12	1.18465840511005E-12	1.21583362629716E-12	1.62111150172955E-12	1.37170973223269E-12	2.7745946856525E-12	8.10555750864774E-13	0	3.17987256108488E-12	1.43406017460691E-12	2.02638937716194E-12	-5.29978760180814E-13	1.18465840511005E-12	1.93286371360062E-12	2.15109026191036E-12	1.21583362629716E-12	1.37170973223269E-12
0.01882	-1.27818406867137E-12	1.68346194410376E-12	1.4028849534198E-12	6.85854866116347E-13	1.15348318392295E-12	1.77698760766508E-12	2.36931681022011E-12	8.41730972051881E-13	4.36453096619494E-13	2.83694512802671E-12	1.46523539579401E-12	2.338141589033E-12	-7.48205308490561E-13	1.15348318392295E-12	2.02638937716194E-12	2.27579114665879E-12	1.65228672291666E-12	8.72906193238988E-13
0.01884	-1.4028849534198E-12	1.43406017460691E-12	1.90168849241351E-12	1.8705132712264E-13	8.41730972051881E-13	2.21344070428458E-12	2.18226548309747E-12	1.12230796273584E-12	6.23504423742134E-13	2.338141589033E-12	1.58993628054244E-12	2.55636813734275E-12	-9.04081414426094E-13	8.72906193238988E-13	2.18226548309747E-12	2.3069663678459E-12	2.05756459834904E-12	7.79380529677668E-13
0.01886	-1.34053451104559E-12	1.21583362629716E-12	2.24461592547168E-12	-2.49401769496854E-13	6.85854866116347E-13	2.36931681022011E-12	2.18226548309747E-12	1.27818406867137E-12	5.92329202555027E-13	1.80816282885219E-12	1.74581238647798E-12	2.71224424327828E-12	-8.41730972051881E-13	6.85854866116347E-13	2.27579114665879E-12	2.24461592547168E-12	2.43166725259432E-12	6.85854866116347E-13
0.01888	-9.35256635613201E-13	9.97607077987414E-13	2.3069663678459E-12	-5.61153981367921E-13	7.79380529677668E-13	2.58754335852986E-12	2.55636813734275E-12	1.24700884748427E-12	8.41730972051881E-13	1.55876105935534E-12	1.96403893478772E-12	2.7745946856525E-12	-4.98803538993707E-13	6.54679644929241E-13	2.11991504072326E-12	2.02638937716194E-12	2.55636813734275E-12	7.79380529677668E-13
0.0189	-4.05277875432387E-13	8.10555750864774E-13	1.93286371360062E-12	-6.54679644929241E-13	1.09113274154873E-12	2.68106902209118E-12	2.71224424327828E-12	8.41730972051881E-13	1.4028849534198E-12	1.34053451104559E-12	2.15109026191036E-12	2.55636813734275E-12	-3.11752211871067E-14	7.17030087303454E-13	1.8705132712264E-12	1.74581238647798E-12	2.58754335852986E-12	1.02878229917452E-12
0.01892	2.49401769496854E-13	7.48205308490561E-13	1.37170973223269E-12	-4.05277875432387E-13	1.24700884748427E-12	2.61871857971696E-12	2.96164601277514E-12	5.29978760180814E-13	1.8393380500393E-12	1.15348318392295E-12	2.08873981953615E-12	2.08873981953615E-12	5.29978760180814E-13	6.54679644929241E-13	1.62111150172955E-12	1.43406017460691E-12	2.40049203140722E-12	1.34053451104559E-12
0.01894	7.48205308490561E-13	6.54679644929241E-13	9.35256635613201E-13	-2.49401769496854E-13	1.15348318392295E-12	2.36931681022011E-12	2.8057699068396E-12	4.36453096619494E-13	1.8705132712264E-12	1.21583362629716E-12	1.90168849241351E-12	1.71463716529087E-12	1.02878229917452E-12	4.36453096619494E-13	1.27818406867137E-12	1.24700884748427E-12	2.18226548309747E-12	1.55876105935534E-12
0.01896	8.41730972051881E-13	7.48205308490561E-13	5.61153981367921E-13	3.11752211871067E-14	8.72906193238988E-13	2.02638937716194E-12	2.52519291615564E-12	3.7410265424528E-13	1.74581238647798E-12	1.37170973223269E-12	1.49641061698112E-12	1.49641061698112E-12	1.4028849534198E-12	1.55876105935534E-13	9.04081414426094E-13	1.15348318392295E-12	2.3069663678459E-12	1.55876105935534E-12
0.01898	1.09113274154873E-12	1.21583362629716E-12	4.36453096619494E-13	4.05277875432387E-13	6.23504423742134E-13	1.62111150172955E-12	2.24461592547168E-12	4.05277875432387E-13	1.43406017460691E-12	1.65228672291666E-12	1.18465840511005E-12	1.43406017460691E-12	1.46523539579401E-12	-9.35256635613201E-14	5.92329202555027E-13	1.05995752036163E-12	2.43166725259432E-12	1.46523539579401E-12
0.019	1.27818406867137E-12	1.62111150172955E-12	5.61153981367921E-13	6.54679644929241E-13	5.61153981367921E-13	1.15348318392295E-12	2.15109026191036E-12	5.29978760180814E-13	1.4028849534198E-12	2.05756459834904E-12	9.97607077987414E-13	1.43406017460691E-12	1.15348318392295E-12	-1.8705132712264E-13	2.49401769496854E-13	6.85854866116347E-13	2.61871857971696E-12	1.30935928985848E-12
0.01902	1.34053451104559E-12	1.80816282885219E-12	9.04081414426094E-13	1.05995752036163E-12	7.17030087303454E-13	7.79380529677668E-13	2.08873981953615E-12	6.85854866116347E-13	1.30935928985848E-12	2.27579114665879E-12	7.79380529677668E-13	1.58993628054244E-12	4.98803538993707E-13	-1.55876105935534E-13	-3.11752211871067E-14	7.79380529677668E-13	2.46284247378143E-12	8.10555750864774E-13
0.01904	1.27818406867137E-12	1.74581238647798E-12	1.05995752036163E-12	1.65228672291666E-12	1.05995752036163E-12	6.23504423742134E-13	1.93286371360062E-12	9.04081414426094E-13	1.27818406867137E-12	2.21344070428458E-12	5.61153981367921E-13	1.93286371360062E-12	-1.24700884748427E-13	-9.35256635613201E-14	-3.7410265424528E-13	1.05995752036163E-12	2.27579114665879E-12	2.49401769496854E-13
0.01906	1.21583362629716E-12	1.34053451104559E-12	1.34053451104559E-12	2.338141589033E-12	1.27818406867137E-12	8.41730972051881E-13	1.68346194410376E-12	9.35256635613201E-13	1.27818406867137E-12	1.8393380500393E-12	6.23504423742134E-13	2.338141589033E-12	-5.92329202555027E-13	3.11752211871067E-13	-4.36453096619494E-13	1.24700884748427E-12	1.99521415597483E-12	-1.8705132712264E-13
0.01908	9.04081414426094E-13	9.66431856800308E-13	1.55876105935534E-12	2.86812034921382E-12	1.49641061698112E-12	1.09113274154873E-12	1.24700884748427E-12	7.79380529677668E-13	1.21583362629716E-12	1.30935928985848E-12	8.41730972051881E-13	2.61871857971696E-12	-5.92329202555027E-13	7.48205308490561E-13	-3.11752211871067E-14	1.21583362629716E-12	1.68346194410376E-12	-4.36453096619494E-13
0.0191	6.54679644929241E-13	9.35256635613201E-13	1.99521415597483E-12	3.08634689752356E-12	1.37170973223269E-12	1.27818406867137E-12	8.41730972051881E-13	5.61153981367921E-13	1.34053451104559E-12	6.54679644929241E-13	1.37170973223269E-12	2.61871857971696E-12	-3.42927433058174E-13	1.02878229917452E-12	5.61153981367921E-13	1.02878229917452E-12	1.4028849534198E-12	-5.61153981367921E-13
0.01912	4.98803538993707E-13	1.05995752036163E-12	2.21344070428458E-12	2.89929557040092E-12	1.09113274154873E-12	1.02878229917452E-12	4.36453096619494E-13	5.61153981367921E-13	1.4028849534198E-12	3.42927433058174E-13	1.96403893478772E-12	2.18226548309747E-12	3.11752211871067E-14	1.21583362629716E-12	1.27818406867137E-12	6.85854866116347E-13	1.09113274154873E-12	-1.8705132712264E-13
0.01914	4.98803538993707E-13	1.34053451104559E-12	2.49401769496854E-12	2.55636813734275E-12	6.23504423742134E-13	8.72906193238988E-13	4.98803538993707E-13	7.48205308490561E-13	1.15348318392295E-12	2.49401769496854E-13	2.24461592547168E-12	1.49641061698112E-12	5.61153981367921E-13	1.62111150172955E-12	1.65228672291666E-12	3.42927433058174E-13	8.10555750864774E-13	6.23504423742134E-13
0.01916	7.48205308490561E-13	1.74581238647798E-12	2.43166725259432E-12	2.24461592547168E-12	5.29978760180814E-13	7.17030087303454E-13	5.92329202555027E-13	9.97607077987414E-13	7.17030087303454E-13	4.05277875432387E-13	2.49401769496854E-12	9.04081414426094E-13	1.24700884748427E-12	1.99521415597483E-12	1.80816282885219E-12	1.24700884748427E-13	3.7410265424528E-13	1.4028849534198E-12
0.01918	1.09113274154873E-12	2.08873981953615E-12	2.24461592547168E-12	2.18226548309747E-12	6.54679644929241E-13	7.79380529677668E-13	7.17030087303454E-13	1.02878229917452E-12	2.8057699068396E-13	7.48205308490561E-13	2.49401769496854E-12	4.98803538993707E-13	1.74581238647798E-12	2.40049203140722E-12	1.90168849241351E-12	2.8057699068396E-13	-3.11752211871067E-14	1.74581238647798E-12
0.0192	1.43406017460691E-12	2.40049203140722E-12	1.99521415597483E-12	2.18226548309747E-12	9.66431856800308E-13	9.35256635613201E-13	8.72906193238988E-13	1.12230796273584E-12	6.23504423742134E-14	1.15348318392295E-12	2.24461592547168E-12	2.8057699068396E-13	1.99521415597483E-12	2.52519291615564E-12	2.18226548309747E-12	5.92329202555027E-13	-1.55876105935534E-13	1.62111150172955E-12
0.01922	1.58993628054244E-12	2.24461592547168E-12	1.68346194410376E-12	2.08873981953615E-12	1.4028849534198E-12	1.24700884748427E-12	9.04081414426094E-13	9.97607077987414E-13	-9.35256635613201E-14	1.46523539579401E-12	2.02638937716194E-12	1.24700884748427E-13	1.90168849241351E-12	2.3069663678459E-12	2.24461592547168E-12	1.12230796273584E-12	-1.55876105935534E-13	1.43406017460691E-12
0.01924	1.68346194410376E-12	2.08873981953615E-12	1.34053451104559E-12	1.8393380500393E-12	1.8705132712264E-12	1.65228672291666E-12	9.35256635613201E-13	9.35256635613201E-13	9.35256635613201E-14	1.80816282885219E-12	1.8705132712264E-12	1.8705132712264E-13	1.55876105935534E-12	1.8705132712264E-12	1.80816282885219E-12	1.62111150172955E-12	0	1.30935928985848E-12
0.01926	1.74581238647798E-12	2.08873981953615E-12	1.18465840511005E-12	1.49641061698112E-12	2.08873981953615E-12	2.11991504072326E-12	9.97607077987414E-13	7.48205308490561E-13	3.42927433058174E-13	2.05756459834904E-12	1.8705132712264E-12	4.36453096619494E-13	1.21583362629716E-12	1.18465840511005E-12	1.46523539579401E-12	1.99521415597483E-12	2.49401769496854E-13	1.09113274154873E-12
0.01928	1.90168849241351E-12	2.02638937716194E-12	1.02878229917452E-12	1.15348318392295E-12	1.99521415597483E-12	2.49401769496854E-12	1.12230796273584E-12	6.85854866116347E-13	5.61153981367921E-13	2.08873981953615E-12	1.96403893478772E-12	8.72906193238988E-13	9.04081414426094E-13	5.29978760180814E-13	7.17030087303454E-13	2.3069663678459E-12	8.41730972051881E-13	8.72906193238988E-13
0.0193	2.02638937716194E-12	1.90168849241351E-12	6.54679644929241E-13	7.79380529677668E-13	1.58993628054244E-12	2.55636813734275E-12	1.21583362629716E-12	1.02878229917452E-12	6.23504423742134E-13	2.18226548309747E-12	1.8393380500393E-12	1.24700884748427E-12	6.54679644929241E-13	3.7410265424528E-13	1.24700884748427E-13	2.43166725259432E-12	1.62111150172955E-12	7.17030087303454E-13
0.01932	1.96403893478772E-12	1.68346194410376E-12	2.49401769496854E-13	4.67628317806601E-13	1.12230796273584E-12	2.3069663678459E-12	1.30935928985848E-12	1.18465840511005E-12	6.23504423742134E-13	2.15109026191036E-12	1.52758583816823E-12	1.43406017460691E-12	8.10555750864774E-13	7.48205308490561E-13	-3.11752211871067E-13	2.24461592547168E-12	2.15109026191036E-12	8.41730972051881E-13
0.01934	1.62111150172955E-12	1.37170973223269E-12	-1.24700884748427E-13	4.05277875432387E-13	7.79380529677668E-13	1.90168849241351E-12	1.02878229917452E-12	1.18465840511005E-12	6.54679644929241E-13	1.90168849241351E-12	1.30935928985848E-12	1.68346194410376E-12	1.27818406867137E-12	1.65228672291666E-12	-2.8057699068396E-13	1.93286371360062E-12	2.338141589033E-12	1.21583362629716E-12
0.01936	1.05995752036163E-12	9.35256635613201E-13	-3.42927433058174E-13	4.05277875432387E-13	6.23504423742134E-13	1.52758583816823E-12	4.98803538993707E-13	9.97607077987414E-13	8.10555750864774E-13	1.62111150172955E-12	9.04081414426094E-13	1.99521415597483E-12	1.71463716529087E-12	2.61871857971696E-12	1.24700884748427E-13	1.77698760766508E-12	1.99521415597483E-12	1.8705132712264E-12
0.01938	7.17030087303454E-13	6.23504423742134E-13	-4.05277875432387E-13	4.67628317806601E-13	6.54679644929241E-13	1.21583362629716E-12	3.11752211871067E-14	8.72906193238988E-13	1.09113274154873E-12	1.46523539579401E-12	5.29978760180814E-13	2.27579114665879E-12	2.05756459834904E-12	3.2733982246462E-12	5.61153981367921E-13	1.74581238647798E-12	1.49641061698112E-12	2.27579114665879E-12
0.0194	5.29978760180814E-13	4.98803538993707E-13	-2.49401769496854E-13	5.29978760180814E-13	8.72906193238988E-13	1.4028849534198E-12	-3.11752211871067E-13	7.17030087303454E-13	1.21583362629716E-12	1.27818406867137E-12	6.23504423742134E-14	2.58754335852986E-12	2.11991504072326E-12	3.61632565770438E-12	1.09113274154873E-12	1.65228672291666E-12	9.35256635613201E-13	2.3069663678459E-12
0.01942	5.61153981367921E-13	5.92329202555027E-13	3.11752211871067E-14	6.54679644929241E-13	1.21583362629716E-12	1.8393380500393E-12	-3.7410265424528E-13	4.36453096619494E-13	1.27818406867137E-12	1.09113274154873E-12	-1.24700884748427E-13	2.61871857971696E-12	1.93286371360062E-12	3.58515043651727E-12	1.49641061698112E-12	1.55876105935534E-12	4.67628317806601E-13	2.08873981953615E-12
0.01944	5.92329202555027E-13	7.17030087303454E-13	6.23504423742134E-13	7.48205308490561E-13	1.52758583816823E-12	2.36931681022011E-12	-2.49401769496854E-13	4.98803538993707E-13	1.09113274154873E-12	1.15348318392295E-12	-3.11752211871067E-13	2.46284247378143E-12	1.34053451104559E-12	3.2422230034591E-12	1.71463716529087E-12	1.52758583816823E-12	-3.11752211871067E-14	1.68346194410376E-12
0.01946	5.29978760180814E-13	8.41730972051881E-13	1.15348318392295E-12	8.10555750864774E-13	1.46523539579401E-12	2.8057699068396E-12	6.23504423742134E-14	6.23504423742134E-13	7.17030087303454E-13	1.37170973223269E-12	-1.24700884748427E-13	2.21344070428458E-12	5.92329202555027E-13	2.89929557040092E-12	1.8393380500393E-12	1.4028849534198E-12	-4.98803538993707E-13	1.30935928985848E-12
0.01948	4.98803538993707E-13	8.72906193238988E-13	1.68346194410376E-12	9.97607077987414E-13	9.97607077987414E-13	2.99282123396224E-12	4.05277875432387E-13	9.66431856800308E-13	5.61153981367921E-13	1.80816282885219E-12	9.35256635613201E-14	1.77698760766508E-12	-1.24700884748427E-13	2.3069663678459E-12	1.80816282885219E-12	1.24700884748427E-12	-8.41730972051881E-13	9.35256635613201E-13
0.0195	3.7410265424528E-13	8.72906193238988E-13	1.99521415597483E-12	1.15348318392295E-12	7.79380529677668E-13	2.86812034921382E-12	8.10555750864774E-13	1.05995752036163E-12	4.98803538993707E-13	2.08873981953615E-12	3.7410265424528E-13	1.43406017460691E-12	-8.72906193238988E-13	1.8705132712264E-12	1.71463716529087E-12	1.18465840511005E-12	-6.54679644929241E-13	6.54679644929241E-13
0.01952	2.8057699068396E-13	1.02878229917452E-12	2.24461592547168E-12	1.27818406867137E-12	7.79380529677668E-13	2.68106902209118E-12	1.34053451104559E-12	8.41730972051881E-13	4.98803538993707E-13	2.02638937716194E-12	6.85854866116347E-13	1.15348318392295E-12	-1.15348318392295E-12	1.62111150172955E-12	1.52758583816823E-12	8.72906193238988E-13	-1.55876105935534E-13	4.36453096619494E-13
0.01954	1.24700884748427E-13	1.12230796273584E-12	2.15109026191036E-12	1.34053451104559E-12	1.09113274154873E-12	2.49401769496854E-12	1.80816282885219E-12	9.04081414426094E-13	5.92329202555027E-13	1.80816282885219E-12	9.35256635613201E-13	1.09113274154873E-12	-9.97607077987414E-13	1.34053451104559E-12	1.34053451104559E-12	6.23504423742134E-13	3.7410265424528E-13	1.55876105935534E-13
0.01956	-2.18226548309747E-13	1.37170973223269E-12	1.90168849241351E-12	7.79380529677668E-13	1.37170973223269E-12	2.15109026191036E-12	2.3069663678459E-12	1.02878229917452E-12	8.41730972051881E-13	1.8393380500393E-12	1.24700884748427E-12	1.09113274154873E-12	-7.48205308490561E-13	9.97607077987414E-13	1.18465840511005E-12	5.92329202555027E-13	7.17030087303454E-13	1.55876105935534E-13
0.01958	-5.92329202555027E-13	1.62111150172955E-12	1.65228672291666E-12	2.49401769496854E-13	1.55876105935534E-12	1.74581238647798E-12	2.58754335852986E-12	1.18465840511005E-12	1.02878229917452E-12	2.05756459834904E-12	1.46523539579401E-12	1.12230796273584E-12	-2.8057699068396E-13	8.72906193238988E-13	9.35256635613201E-13	5.92329202555027E-13	1.05995752036163E-12	3.7410265424528E-13
0.0196	-5.29978760180814E-13	1.8393380500393E-12	1.65228672291666E-12	-9.35256635613201E-14	1.74581238647798E-12	1.65228672291666E-12	2.43166725259432E-12	1.27818406867137E-12	1.27818406867137E-12	2.08873981953615E-12	1.58993628054244E-12	1.15348318392295E-12	3.11752211871067E-13	8.10555750864774E-13	8.10555750864774E-13	6.23504423742134E-13	1.24700884748427E-12	5.92329202555027E-13
0.01962	-9.35256635613201E-14	1.96403893478772E-12	1.8705132712264E-12	-1.55876105935534E-13	1.71463716529087E-12	1.68346194410376E-12	2.11991504072326E-12	1.24700884748427E-12	1.52758583816823E-12	2.05756459834904E-12	1.74581238647798E-12	1.15348318392295E-12	9.04081414426094E-13	7.79380529677668E-13	7.48205308490561E-13	8.10555750864774E-13	1.52758583816823E-12	8.41730972051881E-13
0.01964	6.23504423742134E-13	1.90168849241351E-12	1.93286371360062E-12	3.11752211871067E-14	1.74581238647798E-12	1.74581238647798E-12	1.62111150172955E-12	1.52758583816823E-12	1.62111150172955E-12	1.93286371360062E-12	1.8393380500393E-12	1.30935928985848E-12	1.4028849534198E-12	6.54679644929241E-13	6.23504423742134E-13	1.05995752036163E-12	1.68346194410376E-12	1.02878229917452E-12
0.01966	1.21583362629716E-12	1.65228672291666E-12	1.80816282885219E-12	9.35256635613201E-14	1.77698760766508E-12	1.8705132712264E-12	1.18465840511005E-12	1.74581238647798E-12	1.8705132712264E-12	1.96403893478772E-12	2.02638937716194E-12	1.55876105935534E-12	1.71463716529087E-12	6.54679644929241E-13	6.54679644929241E-13	1.27818406867137E-12	1.74581238647798E-12	1.12230796273584E-12
0.01968	1.77698760766508E-12	1.12230796273584E-12	1.65228672291666E-12	1.55876105935534E-13	1.62111150172955E-12	1.8705132712264E-12	1.12230796273584E-12	1.96403893478772E-12	1.80816282885219E-12	2.18226548309747E-12	2.21344070428458E-12	1.8705132712264E-12	1.8705132712264E-12	6.85854866116347E-13	7.17030087303454E-13	1.62111150172955E-12	1.62111150172955E-12	1.30935928985848E-12
0.0197	2.43166725259432E-12	4.05277875432387E-13	1.52758583816823E-12	1.8705132712264E-13	1.52758583816823E-12	1.8705132712264E-12	1.21583362629716E-12	2.05756459834904E-12	1.77698760766508E-12	2.338141589033E-12	2.3069663678459E-12	2.11991504072326E-12	1.90168849241351E-12	7.48205308490561E-13	8.72906193238988E-13	1.8393380500393E-12	1.46523539579401E-12	1.55876105935534E-12
0.01972	2.71224424327828E-12	-3.11752211871067E-13	1.37170973223269E-12	4.05277875432387E-13	1.34053451104559E-12	1.80816282885219E-12	1.24700884748427E-12	2.11991504072326E-12	1.43406017460691E-12	2.27579114665879E-12	2.43166725259432E-12	2.15109026191036E-12	2.05756459834904E-12	7.48205308490561E-13	1.09113274154873E-12	1.90168849241351E-12	1.43406017460691E-12	1.8393380500393E-12
0.01974	2.74341946446539E-12	-7.17030087303454E-13	1.37170973223269E-12	6.23504423742134E-13	1.37170973223269E-12	1.8393380500393E-12	1.24700884748427E-12	2.11991504072326E-12	1.05995752036163E-12	1.93286371360062E-12	2.49401769496854E-12	2.05756459834904E-12	2.338141589033E-12	1.09113274154873E-12	1.24700884748427E-12	1.52758583816823E-12	1.49641061698112E-12	2.05756459834904E-12
0.01976	2.74341946446539E-12	-8.10555750864774E-13	1.30935928985848E-12	7.79380529677668E-13	1.4028849534198E-12	1.68346194410376E-12	1.05995752036163E-12	2.21344070428458E-12	7.17030087303454E-13	1.43406017460691E-12	2.3069663678459E-12	1.55876105935534E-12	2.43166725259432E-12	1.27818406867137E-12	1.58993628054244E-12	7.79380529677668E-13	1.65228672291666E-12	1.99521415597483E-12
0.01978	2.58754335852986E-12	-6.54679644929241E-13	9.66431856800308E-13	6.85854866116347E-13	1.55876105935534E-12	1.24700884748427E-12	7.79380529677668E-13	2.338141589033E-12	6.85854866116347E-13	9.35256635613201E-13	2.15109026191036E-12	1.02878229917452E-12	2.02638937716194E-12	1.4028849534198E-12	2.05756459834904E-12	0	1.68346194410376E-12	1.65228672291666E-12
0.0198	2.27579114665879E-12	-4.98803538993707E-13	7.48205308490561E-13	4.36453096619494E-13	1.77698760766508E-12	8.10555750864774E-13	5.29978760180814E-13	2.49401769496854E-12	8.10555750864774E-13	6.54679644929241E-13	1.96403893478772E-12	7.48205308490561E-13	1.55876105935534E-12	1.49641061698112E-12	2.338141589033E-12	-8.10555750864774E-13	1.4028849534198E-12	1.02878229917452E-12
0.01982	1.8705132712264E-12	-1.55876105935534E-13	4.36453096619494E-13	2.18226548309747E-13	1.8393380500393E-12	4.98803538993707E-13	4.98803538993707E-13	2.36931681022011E-12	1.02878229917452E-12	4.67628317806601E-13	2.02638937716194E-12	7.79380529677668E-13	1.15348318392295E-12	1.58993628054244E-12	2.52519291615564E-12	-1.09113274154873E-12	1.12230796273584E-12	3.7410265424528E-13
0.01984	1.37170973223269E-12	2.8057699068396E-13	3.42927433058174E-13	1.55876105935534E-13	1.96403893478772E-12	3.11752211871067E-13	4.05277875432387E-13	2.21344070428458E-12	1.21583362629716E-12	2.18226548309747E-13	2.15109026191036E-12	1.18465840511005E-12	1.15348318392295E-12	1.62111150172955E-12	2.3069663678459E-12	-8.10555750864774E-13	7.17030087303454E-13	-2.8057699068396E-13
0.01986	1.27818406867137E-12	7.48205308490561E-13	4.98803538993707E-13	2.18226548309747E-13	2.11991504072326E-12	4.98803538993707E-13	5.61153981367921E-13	1.93286371360062E-12	1.37170973223269E-12	9.35256635613201E-14	2.18226548309747E-12	1.4028849534198E-12	1.30935928985848E-12	1.80816282885219E-12	2.08873981953615E-12	-1.24700884748427E-13	3.42927433058174E-13	-6.85854866116347E-13
0.01988	1.4028849534198E-12	1.12230796273584E-12	8.41730972051881E-13	1.55876105935534E-13	2.08873981953615E-12	7.17030087303454E-13	8.41730972051881E-13	1.74581238647798E-12	1.27818406867137E-12	-9.35256635613201E-14	1.93286371360062E-12	1.43406017460691E-12	1.34053451104559E-12	1.71463716529087E-12	1.71463716529087E-12	4.98803538993707E-13	9.35256635613201E-14	-7.17030087303454E-13
0.0199	1.80816282885219E-12	1.34053451104559E-12	1.34053451104559E-12	2.8057699068396E-13	2.338141589033E-12	9.35256635613201E-13	1.24700884748427E-12	1.68346194410376E-12	1.09113274154873E-12	-6.23504423742134E-14	1.74581238647798E-12	1.34053451104559E-12	1.24700884748427E-12	1.55876105935534E-12	1.65228672291666E-12	1.12230796273584E-12	6.23504423742134E-14	-8.10555750864774E-13
0.01992	2.11991504072326E-12	1.52758583816823E-12	1.80816282885219E-12	3.7410265424528E-13	2.49401769496854E-12	9.66431856800308E-13	1.62111150172955E-12	1.65228672291666E-12	9.66431856800308E-13	1.24700884748427E-13	1.65228672291666E-12	1.21583362629716E-12	1.21583362629716E-12	1.15348318392295E-12	1.4028849534198E-12	1.77698760766508E-12	-1.55876105935534E-13	-5.61153981367921E-13
0.01994	2.338141589033E-12	1.49641061698112E-12	2.21344070428458E-12	4.67628317806601E-13	2.43166725259432E-12	9.04081414426094E-13	1.90168849241351E-12	1.77698760766508E-12	8.41730972051881E-13	4.05277875432387E-13	1.68346194410376E-12	9.97607077987414E-13	1.4028849534198E-12	8.10555750864774E-13	9.35256635613201E-13	2.11991504072326E-12	-2.18226548309747E-13	0
0.01996	2.11991504072326E-12	1.15348318392295E-12	2.40049203140722E-12	7.79380529677668E-13	2.21344070428458E-12	9.35256635613201E-13	1.8393380500393E-12	1.68346194410376E-12	8.41730972051881E-13	4.67628317806601E-13	1.65228672291666E-12	8.72906193238988E-13	1.71463716529087E-12	5.29978760180814E-13	3.11752211871067E-13	2.05756459834904E-12	-3.11752211871067E-14	6.23504423742134E-13
0.01998	1.62111150172955E-12	1.09113274154873E-12	2.43166725259432E-12	1.27818406867137E-12	1.74581238647798E-12	8.72906193238988E-13	1.80816282885219E-12	1.4028849534198E-12	9.97607077987414E-13	6.23504423742134E-13	1.77698760766508E-12	9.66431856800308E-13	1.99521415597483E-12	1.24700884748427E-13	1.55876105935534E-13	1.80816282885219E-12	3.11752211871067E-13	7.79380529677668E-13
0.02	1.27818406867137E-12	1.02878229917452E-12	2.3069663678459E-12	1.77698760766508E-12	1.55876105935534E-12	8.72906193238988E-13	1.52758583816823E-12	9.66431856800308E-13	1.05995752036163E-12	6.54679644929241E-13	1.77698760766508E-12	1.05995752036163E-12	2.11991504072326E-12	-2.49401769496854E-13	6.23504423742134E-14	1.58993628054244E-12	6.85854866116347E-13	8.72906193238988E-13
0.02002	1.02878229917452E-12	9.66431856800308E-13	2.11991504072326E-12	2.11991504072326E-12	1.24700884748427E-12	6.54679644929241E-13	1.21583362629716E-12	3.42927433058174E-13	1.09113274154873E-12	8.72906193238988E-13	1.71463716529087E-12	9.66431856800308E-13	2.02638937716194E-12	-5.29978760180814E-13	3.11752211871067E-14	1.71463716529087E-12	1.02878229917452E-12	1.15348318392295E-12
0.02004	8.10555750864774E-13	9.35256635613201E-13	2.02638937716194E-12	2.40049203140722E-12	1.34053451104559E-12	3.7410265424528E-13	9.66431856800308E-13	-1.24700884748427E-13	9.35256635613201E-13	1.24700884748427E-12	1.52758583816823E-12	8.10555750864774E-13	1.52758583816823E-12	-4.36453096619494E-13	1.24700884748427E-13	1.62111150172955E-12	1.43406017460691E-12	1.46523539579401E-12
0.02006	7.17030087303454E-13	9.04081414426094E-13	2.08873981953615E-12	2.43166725259432E-12	1.80816282885219E-12	1.55876105935534E-13	6.85854866116347E-13	-2.18226548309747E-13	7.79380529677668E-13	1.52758583816823E-12	1.24700884748427E-12	7.17030087303454E-13	1.05995752036163E-12	-1.55876105935534E-13	3.7410265424528E-13	1.52758583816823E-12	1.68346194410376E-12	1.62111150172955E-12
0.02008	4.67628317806601E-13	1.02878229917452E-12	1.96403893478772E-12	2.24461592547168E-12	2.05756459834904E-12	0	6.54679644929241E-13	-1.55876105935534E-13	6.23504423742134E-13	1.49641061698112E-12	1.05995752036163E-12	8.41730972051881E-13	4.67628317806601E-13	1.8705132712264E-13	6.23504423742134E-13	1.52758583816823E-12	1.74581238647798E-12	1.65228672291666E-12
0.0201	3.42927433058174E-13	1.09113274154873E-12	1.80816282885219E-12	1.80816282885219E-12	2.05756459834904E-12	-1.8705132712264E-13	6.54679644929241E-13	6.23504423742134E-14	2.8057699068396E-13	1.62111150172955E-12	9.35256635613201E-13	1.09113274154873E-12	-3.11752211871067E-14	4.98803538993707E-13	6.85854866116347E-13	1.65228672291666E-12	1.62111150172955E-12	1.68346194410376E-12
0.02012	1.8705132712264E-13	1.21583362629716E-12	1.46523539579401E-12	1.49641061698112E-12	1.8393380500393E-12	-3.42927433058174E-13	6.85854866116347E-13	6.23504423742134E-14	3.11752211871067E-14	1.77698760766508E-12	9.35256635613201E-13	1.43406017460691E-12	-9.35256635613201E-14	7.48205308490561E-13	6.23504423742134E-13	1.71463716529087E-12	1.30935928985848E-12	1.90168849241351E-12
0.02014	2.8057699068396E-13	1.43406017460691E-12	1.27818406867137E-12	1.24700884748427E-12	1.49641061698112E-12	-4.36453096619494E-13	7.48205308490561E-13	2.8057699068396E-13	-3.11752211871067E-14	1.99521415597483E-12	7.79380529677668E-13	1.90168849241351E-12	9.35256635613201E-14	8.10555750864774E-13	4.98803538993707E-13	1.62111150172955E-12	9.35256635613201E-13	1.96403893478772E-12
0.02016	3.11752211871067E-13	1.58993628054244E-12	1.05995752036163E-12	1.27818406867137E-12	1.24700884748427E-12	-2.49401769496854E-13	7.79380529677668E-13	4.67628317806601E-13	6.23504423742134E-14	2.27579114665879E-12	5.29978760180814E-13	2.36931681022011E-12	4.05277875432387E-13	7.17030087303454E-13	4.36453096619494E-13	1.34053451104559E-12	4.67628317806601E-13	1.62111150172955E-12
0.02018	4.36453096619494E-13	1.71463716529087E-12	8.72906193238988E-13	1.4028849534198E-12	1.18465840511005E-12	3.11752211871067E-14	8.10555750864774E-13	6.85854866116347E-13	3.7410265424528E-13	2.49401769496854E-12	6.23504423742134E-14	2.58754335852986E-12	6.85854866116347E-13	7.48205308490561E-13	4.98803538993707E-13	1.18465840511005E-12	1.24700884748427E-13	1.27818406867137E-12
0.0202	5.61153981367921E-13	1.90168849241351E-12	7.79380529677668E-13	1.58993628054244E-12	1.09113274154873E-12	3.7410265424528E-13	8.10555750864774E-13	7.17030087303454E-13	4.36453096619494E-13	2.71224424327828E-12	-4.05277875432387E-13	2.338141589033E-12	7.79380529677668E-13	8.10555750864774E-13	6.23504423742134E-13	1.15348318392295E-12	3.11752211871067E-14	9.97607077987414E-13
0.02022	6.54679644929241E-13	1.8705132712264E-12	9.97607077987414E-13	1.49641061698112E-12	9.66431856800308E-13	7.79380529677668E-13	1.02878229917452E-12	9.35256635613201E-13	3.42927433058174E-13	2.58754335852986E-12	-7.17030087303454E-13	1.93286371360062E-12	9.97607077987414E-13	8.41730972051881E-13	9.04081414426094E-13	1.09113274154873E-12	4.05277875432387E-13	7.79380529677668E-13
0.02024	6.23504423742134E-13	1.65228672291666E-12	1.21583362629716E-12	1.34053451104559E-12	5.92329202555027E-13	1.12230796273584E-12	1.37170973223269E-12	1.15348318392295E-12	1.8705132712264E-13	2.46284247378143E-12	-4.36453096619494E-13	1.52758583816823E-12	1.02878229917452E-12	8.10555750864774E-13	1.12230796273584E-12	1.18465840511005E-12	9.04081414426094E-13	3.7410265424528E-13
0.02026	7.17030087303454E-13	1.37170973223269E-12	1.27818406867137E-12	1.27818406867137E-12	2.18226548309747E-13	1.4028849534198E-12	1.80816282885219E-12	1.27818406867137E-12	2.49401769496854E-13	2.21344070428458E-12	1.55876105935534E-13	1.24700884748427E-12	1.09113274154873E-12	8.41730972051881E-13	1.4028849534198E-12	1.18465840511005E-12	1.43406017460691E-12	3.11752211871067E-13
0.02028	6.85854866116347E-13	1.09113274154873E-12	1.02878229917452E-12	1.15348318392295E-12	-6.23504423742134E-14	1.58993628054244E-12	2.18226548309747E-12	1.4028849534198E-12	3.11752211871067E-13	1.8705132712264E-12	7.17030087303454E-13	1.05995752036163E-12	8.41730972051881E-13	8.10555750864774E-13	1.65228672291666E-12	1.21583362629716E-12	1.74581238647798E-12	6.85854866116347E-13
0.0203	7.79380529677668E-13	9.35256635613201E-13	7.48205308490561E-13	1.09113274154873E-12	0	1.37170973223269E-12	2.36931681022011E-12	1.68346194410376E-12	4.98803538993707E-13	1.58993628054244E-12	1.24700884748427E-12	9.35256635613201E-13	6.85854866116347E-13	6.23504423742134E-13	1.77698760766508E-12	1.15348318392295E-12	2.08873981953615E-12	1.30935928985848E-12
0.02032	1.02878229917452E-12	9.35256635613201E-13	4.36453096619494E-13	1.02878229917452E-12	4.05277875432387E-13	1.05995752036163E-12	2.338141589033E-12	1.90168849241351E-12	5.29978760180814E-13	1.58993628054244E-12	1.4028849534198E-12	7.48205308490561E-13	6.54679644929241E-13	2.18226548309747E-13	1.71463716529087E-12	7.17030087303454E-13	2.36931681022011E-12	1.74581238647798E-12
0.02034	1.34053451104559E-12	1.05995752036163E-12	6.23504423742134E-14	1.02878229917452E-12	8.72906193238988E-13	6.85854866116347E-13	2.24461592547168E-12	2.11991504072326E-12	5.29978760180814E-13	1.80816282885219E-12	1.55876105935534E-12	6.54679644929241E-13	6.85854866116347E-13	-1.24700884748427E-13	1.34053451104559E-12	3.7410265424528E-13	2.86812034921382E-12	2.02638937716194E-12
0.02036	1.4028849534198E-12	1.24700884748427E-12	0	1.02878229917452E-12	1.34053451104559E-12	3.42927433058174E-13	2.15109026191036E-12	2.21344070428458E-12	5.61153981367921E-13	1.90168849241351E-12	1.43406017460691E-12	5.61153981367921E-13	6.23504423742134E-13	0	6.85854866116347E-13	1.24700884748427E-13	3.11752211871067E-12	2.15109026191036E-12
0.02038	1.55876105935534E-12	1.43406017460691E-12	1.24700884748427E-13	9.66431856800308E-13	1.55876105935534E-12	2.8057699068396E-13	2.05756459834904E-12	2.24461592547168E-12	6.23504423742134E-13	1.74581238647798E-12	1.30935928985848E-12	2.8057699068396E-13	5.29978760180814E-13	2.8057699068396E-13	2.49401769496854E-13	9.35256635613201E-14	3.14869733989778E-12	2.11991504072326E-12
0.0204	1.77698760766508E-12	1.46523539579401E-12	1.24700884748427E-13	8.72906193238988E-13	1.58993628054244E-12	3.7410265424528E-13	1.80816282885219E-12	2.21344070428458E-12	7.17030087303454E-13	1.4028849534198E-12	1.24700884748427E-12	0	2.49401769496854E-13	8.72906193238988E-13	1.8705132712264E-13	3.11752211871067E-13	3.02399645514935E-12	2.08873981953615E-12
0.02042	1.8393380500393E-12	1.4028849534198E-12	2.49401769496854E-13	6.85854866116347E-13	1.37170973223269E-12	5.61153981367921E-13	1.68346194410376E-12	2.18226548309747E-12	9.35256635613201E-13	1.12230796273584E-12	1.15348318392295E-12	-1.24700884748427E-13	2.49401769496854E-13	1.52758583816823E-12	3.7410265424528E-13	6.85854866116347E-13	2.8057699068396E-12	2.15109026191036E-12
0.02044	1.80816282885219E-12	1.30935928985848E-12	3.7410265424528E-13	3.7410265424528E-13	1.12230796273584E-12	5.92329202555027E-13	1.46523539579401E-12	1.93286371360062E-12	1.09113274154873E-12	8.72906193238988E-13	1.12230796273584E-12	-9.35256635613201E-14	2.49401769496854E-13	1.80816282885219E-12	7.17030087303454E-13	1.34053451104559E-12	2.68106902209118E-12	2.02638937716194E-12
0.02046	1.77698760766508E-12	8.72906193238988E-13	6.85854866116347E-13	1.24700884748427E-13	9.35256635613201E-13	7.79380529677668E-13	1.21583362629716E-12	1.58993628054244E-12	1.27818406867137E-12	6.54679644929241E-13	9.97607077987414E-13	1.8705132712264E-13	3.7410265424528E-13	1.93286371360062E-12	1.18465840511005E-12	1.96403893478772E-12	2.74341946446539E-12	1.80816282885219E-12
0.02048	1.8393380500393E-12	2.49401769496854E-13	8.41730972051881E-13	-3.11752211871067E-14	9.04081414426094E-13	9.04081414426094E-13	8.72906193238988E-13	1.24700884748427E-12	1.34053451104559E-12	5.29978760180814E-13	1.12230796273584E-12	5.92329202555027E-13	5.61153981367921E-13	1.93286371360062E-12	1.71463716529087E-12	2.27579114665879E-12	2.83694512802671E-12	1.65228672291666E-12
0.0205	1.90168849241351E-12	-2.8057699068396E-13	9.04081414426094E-13	0	9.35256635613201E-13	1.05995752036163E-12	6.54679644929241E-13	9.97607077987414E-13	1.21583362629716E-12	6.23504423742134E-13	1.15348318392295E-12	9.97607077987414E-13	5.29978760180814E-13	1.77698760766508E-12	2.3069663678459E-12	2.43166725259432E-12	2.64989380090407E-12	1.55876105935534E-12
0.02052	1.8393380500393E-12	-2.18226548309747E-13	1.12230796273584E-12	1.24700884748427E-13	9.04081414426094E-13	1.4028849534198E-12	7.17030087303454E-13	9.35256635613201E-13	9.35256635613201E-13	8.72906193238988E-13	1.27818406867137E-12	1.4028849534198E-12	3.42927433058174E-13	1.30935928985848E-12	2.86812034921382E-12	2.52519291615564E-12	2.40049203140722E-12	1.71463716529087E-12
0.02054	1.8705132712264E-12	3.11752211871067E-14	1.18465840511005E-12	4.36453096619494E-13	1.09113274154873E-12	1.52758583816823E-12	9.35256635613201E-13	1.02878229917452E-12	6.85854866116347E-13	1.21583362629716E-12	1.37170973223269E-12	1.65228672291666E-12	1.24700884748427E-13	7.48205308490561E-13	3.30457344583331E-12	2.43166725259432E-12	2.40049203140722E-12	1.93286371360062E-12
0.02056	1.80816282885219E-12	2.49401769496854E-13	1.21583362629716E-12	8.41730972051881E-13	1.24700884748427E-12	1.71463716529087E-12	1.27818406867137E-12	1.4028849534198E-12	7.79380529677668E-13	1.21583362629716E-12	1.46523539579401E-12	1.62111150172955E-12	-1.8705132712264E-13	6.54679644929241E-13	3.2422230034591E-12	2.08873981953615E-12	2.52519291615564E-12	2.05756459834904E-12
0.02058	1.68346194410376E-12	4.98803538993707E-13	1.30935928985848E-12	1.24700884748427E-12	1.52758583816823E-12	1.65228672291666E-12	1.49641061698112E-12	1.71463716529087E-12	1.18465840511005E-12	9.66431856800308E-13	1.65228672291666E-12	1.43406017460691E-12	-4.98803538993707E-13	6.23504423742134E-13	2.89929557040092E-12	1.80816282885219E-12	2.55636813734275E-12	1.74581238647798E-12
0.0206	1.65228672291666E-12	5.92329202555027E-13	1.30935928985848E-12	1.46523539579401E-12	1.8393380500393E-12	1.34053451104559E-12	1.65228672291666E-12	1.99521415597483E-12	1.71463716529087E-12	5.92329202555027E-13	1.8705132712264E-12	1.21583362629716E-12	-5.61153981367921E-13	4.98803538993707E-13	2.68106902209118E-12	1.34053451104559E-12	2.46284247378143E-12	1.49641061698112E-12
0.02062	1.49641061698112E-12	8.41730972051881E-13	1.37170973223269E-12	1.55876105935534E-12	1.90168849241351E-12	1.15348318392295E-12	1.68346194410376E-12	1.68346194410376E-12	1.99521415597483E-12	9.35256635613201E-14	1.99521415597483E-12	1.02878229917452E-12	-5.29978760180814E-13	2.49401769496854E-13	2.46284247378143E-12	9.66431856800308E-13	2.36931681022011E-12	8.41730972051881E-13
0.02064	1.4028849534198E-12	9.97607077987414E-13	1.62111150172955E-12	1.55876105935534E-12	1.62111150172955E-12	9.97607077987414E-13	1.65228672291666E-12	1.24700884748427E-12	2.15109026191036E-12	-2.18226548309747E-13	2.05756459834904E-12	8.10555750864774E-13	-3.7410265424528E-13	0	2.21344070428458E-12	6.54679644929241E-13	2.27579114665879E-12	1.55876105935534E-13
0.02066	1.55876105935534E-12	1.15348318392295E-12	1.8393380500393E-12	1.43406017460691E-12	1.05995752036163E-12	9.66431856800308E-13	1.43406017460691E-12	1.05995752036163E-12	2.05756459834904E-12	-3.7410265424528E-13	1.99521415597483E-12	5.29978760180814E-13	-1.55876105935534E-13	6.23504423742134E-14	1.74581238647798E-12	8.72906193238988E-13	2.05756459834904E-12	-3.11752211871067E-13
0.02068	1.68346194410376E-12	1.46523539579401E-12	2.27579114665879E-12	1.15348318392295E-12	4.67628317806601E-13	8.41730972051881E-13	9.97607077987414E-13	1.12230796273584E-12	1.8393380500393E-12	-4.67628317806601E-13	2.11991504072326E-12	3.11752211871067E-13	1.55876105935534E-13	2.18226548309747E-13	1.30935928985848E-12	1.27818406867137E-12	1.80816282885219E-12	-5.29978760180814E-13
0.0207	1.8393380500393E-12	1.77698760766508E-12	2.52519291615564E-12	8.41730972051881E-13	2.18226548309747E-13	8.10555750864774E-13	4.98803538993707E-13	1.27818406867137E-12	1.52758583816823E-12	-4.36453096619494E-13	2.08873981953615E-12	-9.35256635613201E-14	3.11752211871067E-13	3.11752211871067E-13	1.21583362629716E-12	1.62111150172955E-12	1.58993628054244E-12	-6.23504423742134E-13
0.02072	2.02638937716194E-12	2.05756459834904E-12	2.52519291615564E-12	6.23504423742134E-13	3.42927433058174E-13	7.17030087303454E-13	-1.24700884748427E-13	1.68346194410376E-12	1.12230796273584E-12	-1.24700884748427E-13	2.02638937716194E-12	-2.8057699068396E-13	4.98803538993707E-13	5.92329202555027E-13	1.27818406867137E-12	1.74581238647798E-12	1.34053451104559E-12	-3.11752211871067E-13
0.02074	2.05756459834904E-12	2.05756459834904E-12	2.15109026191036E-12	4.36453096619494E-13	6.85854866116347E-13	6.85854866116347E-13	-5.92329202555027E-13	2.08873981953615E-12	8.10555750864774E-13	4.05277875432387E-13	1.8705132712264E-12	-3.7410265424528E-13	6.54679644929241E-13	9.35256635613201E-13	1.30935928985848E-12	1.77698760766508E-12	1.30935928985848E-12	2.8057699068396E-13
0.02076	1.8705132712264E-12	1.8705132712264E-12	1.55876105935534E-12	5.29978760180814E-13	1.15348318392295E-12	8.72906193238988E-13	-1.12230796273584E-12	2.40049203140722E-12	6.54679644929241E-13	8.72906193238988E-13	1.77698760766508E-12	-1.8705132712264E-13	9.04081414426094E-13	1.37170973223269E-12	1.18465840511005E-12	1.77698760766508E-12	1.55876105935534E-12	9.97607077987414E-13
0.02078	1.71463716529087E-12	1.65228672291666E-12	1.05995752036163E-12	7.17030087303454E-13	1.55876105935534E-12	1.05995752036163E-12	-1.18465840511005E-12	2.40049203140722E-12	5.29978760180814E-13	1.18465840511005E-12	1.68346194410376E-12	1.8705132712264E-13	1.18465840511005E-12	1.58993628054244E-12	8.72906193238988E-13	1.8393380500393E-12	1.8705132712264E-12	1.68346194410376E-12
0.0208	1.52758583816823E-12	1.30935928985848E-12	5.29978760180814E-13	8.10555750864774E-13	1.8393380500393E-12	1.12230796273584E-12	-9.04081414426094E-13	1.93286371360062E-12	4.67628317806601E-13	1.4028849534198E-12	1.46523539579401E-12	4.67628317806601E-13	1.30935928985848E-12	1.71463716529087E-12	8.10555750864774E-13	2.15109026191036E-12	2.15109026191036E-12	2.40049203140722E-12
0.02082	1.30935928985848E-12	9.97607077987414E-13	3.7410265424528E-13	9.35256635613201E-13	1.99521415597483E-12	1.21583362629716E-12	-3.7410265424528E-13	1.24700884748427E-12	5.92329202555027E-13	1.52758583816823E-12	1.24700884748427E-12	4.36453096619494E-13	1.37170973223269E-12	1.80816282885219E-12	6.85854866116347E-13	2.55636813734275E-12	2.18226548309747E-12	2.96164601277514E-12
0.02084	1.15348318392295E-12	7.79380529677668E-13	5.61153981367921E-13	1.21583362629716E-12	2.18226548309747E-12	1.05995752036163E-12	2.49401769496854E-13	5.29978760180814E-13	8.10555750864774E-13	1.37170973223269E-12	9.97607077987414E-13	5.29978760180814E-13	1.27818406867137E-12	1.96403893478772E-12	5.29978760180814E-13	2.86812034921382E-12	2.338141589033E-12	3.21104778227199E-12
0.02086	1.02878229917452E-12	7.17030087303454E-13	9.04081414426094E-13	1.58993628054244E-12	2.58754335852986E-12	1.05995752036163E-12	4.36453096619494E-13	2.8057699068396E-13	1.02878229917452E-12	1.15348318392295E-12	9.35256635613201E-13	6.23504423742134E-13	1.27818406867137E-12	1.99521415597483E-12	2.49401769496854E-13	2.8057699068396E-12	2.43166725259432E-12	3.14869733989778E-12
0.02088	9.35256635613201E-13	7.17030087303454E-13	1.27818406867137E-12	1.8393380500393E-12	2.89929557040092E-12	1.05995752036163E-12	3.42927433058174E-13	6.23504423742134E-13	1.21583362629716E-12	1.09113274154873E-12	8.10555750864774E-13	9.04081414426094E-13	1.49641061698112E-12	1.8705132712264E-12	1.24700884748427E-13	2.52519291615564E-12	2.58754335852986E-12	3.02399645514935E-12
0.0209	9.04081414426094E-13	6.85854866116347E-13	1.68346194410376E-12	1.8705132712264E-12	2.74341946446539E-12	9.04081414426094E-13	1.55876105935534E-13	1.02878229917452E-12	1.37170973223269E-12	1.12230796273584E-12	7.48205308490561E-13	1.30935928985848E-12	1.8393380500393E-12	1.52758583816823E-12	3.7410265424528E-13	2.21344070428458E-12	2.71224424327828E-12	2.96164601277514E-12
0.02092	1.05995752036163E-12	5.92329202555027E-13	1.96403893478772E-12	1.8705132712264E-12	2.18226548309747E-12	9.04081414426094E-13	3.11752211871067E-14	1.4028849534198E-12	1.4028849534198E-12	1.49641061698112E-12	6.23504423742134E-13	1.96403893478772E-12	2.05756459834904E-12	1.12230796273584E-12	7.17030087303454E-13	1.8705132712264E-12	2.68106902209118E-12	2.74341946446539E-12
0.02094	1.30935928985848E-12	6.54679644929241E-13	2.05756459834904E-12	1.80816282885219E-12	1.37170973223269E-12	8.72906193238988E-13	1.8705132712264E-13	1.8393380500393E-12	1.15348318392295E-12	1.96403893478772E-12	4.05277875432387E-13	2.3069663678459E-12	2.15109026191036E-12	9.66431856800308E-13	1.09113274154873E-12	1.55876105935534E-12	2.40049203140722E-12	2.43166725259432E-12
0.02096	1.68346194410376E-12	1.15348318392295E-12	2.21344070428458E-12	1.77698760766508E-12	7.48205308490561E-13	7.79380529677668E-13	4.36453096619494E-13	2.3069663678459E-12	9.35256635613201E-13	2.18226548309747E-12	2.8057699068396E-13	2.18226548309747E-12	2.11991504072326E-12	9.35256635613201E-13	1.43406017460691E-12	1.30935928985848E-12	2.11991504072326E-12	2.11991504072326E-12
0.02098	1.90168849241351E-12	1.65228672291666E-12	2.3069663678459E-12	1.99521415597483E-12	3.11752211871067E-13	7.17030087303454E-13	6.85854866116347E-13	2.52519291615564E-12	6.54679644929241E-13	2.24461592547168E-12	2.8057699068396E-13	1.65228672291666E-12	1.74581238647798E-12	7.48205308490561E-13	1.80816282885219E-12	9.97607077987414E-13	1.8393380500393E-12	1.80816282885219E-12
0.021	1.8393380500393E-12	2.18226548309747E-12	2.338141589033E-12	2.11991504072326E-12	6.23504423742134E-14	7.17030087303454E-13	9.35256635613201E-13	2.40049203140722E-12	4.36453096619494E-13	2.15109026191036E-12	3.42927433058174E-13	1.21583362629716E-12	1.21583362629716E-12	8.10555750864774E-13	2.11991504072326E-12	9.04081414426094E-13	1.49641061698112E-12	1.62111150172955E-12
0.02102	1.37170973223269E-12	2.55636813734275E-12	2.21344070428458E-12	2.27579114665879E-12	-1.55876105935534E-13	9.35256635613201E-13	1.09113274154873E-12	2.46284247378143E-12	3.11752211871067E-13	1.93286371360062E-12	5.61153981367921E-13	9.04081414426094E-13	9.66431856800308E-13	8.72906193238988E-13	2.15109026191036E-12	6.54679644929241E-13	1.02878229917452E-12	1.52758583816823E-12
0.02104	9.35256635613201E-13	2.58754335852986E-12	1.8393380500393E-12	2.27579114665879E-12	-1.24700884748427E-13	1.27818406867137E-12	1.18465840511005E-12	2.61871857971696E-12	1.8705132712264E-13	1.71463716529087E-12	9.04081414426094E-13	1.02878229917452E-12	8.41730972051881E-13	1.15348318392295E-12	2.3069663678459E-12	6.54679644929241E-13	6.85854866116347E-13	1.46523539579401E-12
0.02106	6.23504423742134E-13	2.40049203140722E-12	1.52758583816823E-12	2.08873981953615E-12	3.11752211871067E-13	1.68346194410376E-12	1.15348318392295E-12	2.68106902209118E-12	2.18226548309747E-13	1.4028849534198E-12	1.21583362629716E-12	1.37170973223269E-12	8.10555750864774E-13	1.34053451104559E-12	2.40049203140722E-12	7.48205308490561E-13	5.61153981367921E-13	1.49641061698112E-12
0.02108	5.61153981367921E-13	2.21344070428458E-12	1.12230796273584E-12	1.90168849241351E-12	1.15348318392295E-12	2.02638937716194E-12	1.37170973223269E-12	2.71224424327828E-12	3.7410265424528E-13	1.21583362629716E-12	1.18465840511005E-12	1.68346194410376E-12	5.92329202555027E-13	1.55876105935534E-12	2.52519291615564E-12	9.04081414426094E-13	4.05277875432387E-13	1.4028849534198E-12
0.0211	7.79380529677668E-13	2.11991504072326E-12	8.10555750864774E-13	1.62111150172955E-12	2.11991504072326E-12	2.21344070428458E-12	1.4028849534198E-12	2.61871857971696E-12	6.85854866116347E-13	1.09113274154873E-12	1.05995752036163E-12	2.15109026191036E-12	4.05277875432387E-13	1.68346194410376E-12	2.40049203140722E-12	1.12230796273584E-12	5.92329202555027E-13	1.30935928985848E-12
0.02112	1.12230796273584E-12	2.15109026191036E-12	7.48205308490561E-13	1.21583362629716E-12	2.64989380090407E-12	2.02638937716194E-12	1.43406017460691E-12	2.36931681022011E-12	1.02878229917452E-12	1.05995752036163E-12	9.35256635613201E-13	2.3069663678459E-12	1.55876105935534E-13	1.8705132712264E-12	2.338141589033E-12	1.05995752036163E-12	9.66431856800308E-13	1.21583362629716E-12
0.02114	1.09113274154873E-12	2.05756459834904E-12	9.35256635613201E-13	8.41730972051881E-13	2.83694512802671E-12	1.68346194410376E-12	1.21583362629716E-12	2.11991504072326E-12	1.43406017460691E-12	1.15348318392295E-12	9.97607077987414E-13	2.40049203140722E-12	2.18226548309747E-13	1.90168849241351E-12	2.338141589033E-12	1.02878229917452E-12	1.4028849534198E-12	1.09113274154873E-12
0.02116	8.41730972051881E-13	1.90168849241351E-12	1.37170973223269E-12	4.67628317806601E-13	2.8057699068396E-12	1.27818406867137E-12	8.72906193238988E-13	1.74581238647798E-12	1.46523539579401E-12	1.46523539579401E-12	1.05995752036163E-12	2.338141589033E-12	4.36453096619494E-13	1.68346194410376E-12	2.3069663678459E-12	1.05995752036163E-12	1.77698760766508E-12	9.97607077987414E-13
0.02118	5.92329202555027E-13	1.49641061698112E-12	1.71463716529087E-12	1.24700884748427E-13	2.64989380090407E-12	1.18465840511005E-12	4.98803538993707E-13	1.21583362629716E-12	1.43406017460691E-12	1.8393380500393E-12	9.35256635613201E-13	2.21344070428458E-12	8.41730972051881E-13	1.09113274154873E-12	2.15109026191036E-12	1.30935928985848E-12	2.11991504072326E-12	8.41730972051881E-13
0.0212	5.29978760180814E-13	1.18465840511005E-12	1.8393380500393E-12	-1.55876105935534E-13	2.36931681022011E-12	1.49641061698112E-12	3.11752211871067E-13	7.79380529677668E-13	1.21583362629716E-12	2.18226548309747E-12	6.23504423742134E-13	1.96403893478772E-12	1.12230796273584E-12	4.05277875432387E-13	2.02638937716194E-12	1.68346194410376E-12	2.21344070428458E-12	1.05995752036163E-12
0.02122	5.92329202555027E-13	9.04081414426094E-13	1.37170973223269E-12	-1.24700884748427E-13	2.02638937716194E-12	1.99521415597483E-12	1.24700884748427E-13	5.29978760180814E-13	1.09113274154873E-12	2.40049203140722E-12	4.05277875432387E-13	1.58993628054244E-12	1.12230796273584E-12	-1.8705132712264E-13	1.62111150172955E-12	2.3069663678459E-12	2.18226548309747E-12	1.49641061698112E-12
0.02124	7.79380529677668E-13	7.17030087303454E-13	6.23504423742134E-13	9.35256635613201E-14	1.77698760766508E-12	2.61871857971696E-12	-6.23504423742134E-14	5.61153981367921E-13	1.09113274154873E-12	2.61871857971696E-12	3.42927433058174E-13	1.4028849534198E-12	8.72906193238988E-13	-5.61153981367921E-13	1.34053451104559E-12	2.86812034921382E-12	2.11991504072326E-12	1.93286371360062E-12
0.02126	8.72906193238988E-13	8.10555750864774E-13	6.23504423742134E-14	4.98803538993707E-13	1.62111150172955E-12	2.7745946856525E-12	-2.49401769496854E-13	8.10555750864774E-13	1.09113274154873E-12	2.7745946856525E-12	3.7410265424528E-13	1.24700884748427E-12	5.29978760180814E-13	-4.98803538993707E-13	1.24700884748427E-12	3.36692388820752E-12	2.11991504072326E-12	2.18226548309747E-12
0.02128	1.12230796273584E-12	9.35256635613201E-13	-2.8057699068396E-13	9.97607077987414E-13	1.34053451104559E-12	2.46284247378143E-12	-2.8057699068396E-13	1.21583362629716E-12	1.12230796273584E-12	2.8057699068396E-12	6.54679644929241E-13	1.37170973223269E-12	1.55876105935534E-13	3.11752211871067E-14	1.43406017460691E-12	3.39809910939463E-12	2.338141589033E-12	2.21344070428458E-12
0.0213	1.18465840511005E-12	9.04081414426094E-13	-4.67628317806601E-13	1.27818406867137E-12	1.21583362629716E-12	1.8705132712264E-12	-3.42927433058174E-13	1.77698760766508E-12	1.09113274154873E-12	2.68106902209118E-12	8.72906193238988E-13	1.58993628054244E-12	-2.49401769496854E-13	7.48205308490561E-13	1.55876105935534E-12	3.02399645514935E-12	2.49401769496854E-12	2.24461592547168E-12
0.02132	9.97607077987414E-13	1.02878229917452E-12	-3.7410265424528E-13	1.37170973223269E-12	9.04081414426094E-13	1.21583362629716E-12	-1.55876105935534E-13	2.24461592547168E-12	1.15348318392295E-12	2.05756459834904E-12	1.05995752036163E-12	1.74581238647798E-12	-3.7410265424528E-13	1.30935928985848E-12	1.4028849534198E-12	2.52519291615564E-12	2.40049203140722E-12	2.27579114665879E-12
0.02134	8.10555750864774E-13	1.46523539579401E-12	9.35256635613201E-14	1.43406017460691E-12	7.17030087303454E-13	6.85854866116347E-13	3.11752211871067E-14	2.338141589033E-12	1.30935928985848E-12	1.37170973223269E-12	1.12230796273584E-12	1.96403893478772E-12	-2.49401769496854E-13	1.43406017460691E-12	1.05995752036163E-12	1.80816282885219E-12	2.18226548309747E-12	2.338141589033E-12
0.02136	6.85854866116347E-13	1.77698760766508E-12	3.11752211871067E-13	1.46523539579401E-12	6.85854866116347E-13	4.36453096619494E-13	4.05277875432387E-13	2.36931681022011E-12	1.49641061698112E-12	9.66431856800308E-13	1.12230796273584E-12	1.90168849241351E-12	-2.18226548309747E-13	1.46523539579401E-12	8.41730972051881E-13	1.27818406867137E-12	2.02638937716194E-12	2.21344070428458E-12
0.02138	8.41730972051881E-13	1.8393380500393E-12	3.7410265424528E-13	1.49641061698112E-12	6.85854866116347E-13	2.49401769496854E-13	7.79380529677668E-13	2.43166725259432E-12	1.58993628054244E-12	8.41730972051881E-13	9.97607077987414E-13	1.65228672291666E-12	-1.24700884748427E-13	1.34053451104559E-12	6.54679644929241E-13	1.15348318392295E-12	1.90168849241351E-12	1.99521415597483E-12
0.0214	1.27818406867137E-12	1.8393380500393E-12	2.18226548309747E-13	1.37170973223269E-12	6.85854866116347E-13	6.23504423742134E-14	1.09113274154873E-12	2.40049203140722E-12	1.58993628054244E-12	1.09113274154873E-12	1.18465840511005E-12	1.30935928985848E-12	9.35256635613201E-14	1.12230796273584E-12	6.23504423742134E-13	1.24700884748427E-12	1.71463716529087E-12	1.58993628054244E-12
0.02142	1.80816282885219E-12	1.80816282885219E-12	2.49401769496854E-13	1.21583362629716E-12	4.98803538993707E-13	2.49401769496854E-13	1.30935928985848E-12	2.24461592547168E-12	1.58993628054244E-12	1.21583362629716E-12	1.74581238647798E-12	1.09113274154873E-12	4.98803538993707E-13	9.04081414426094E-13	6.23504423742134E-13	1.52758583816823E-12	1.30935928985848E-12	1.05995752036163E-12
0.02144	1.99521415597483E-12	1.8393380500393E-12	3.7410265424528E-13	1.18465840511005E-12	3.7410265424528E-13	4.98803538993707E-13	1.52758583816823E-12	2.11991504072326E-12	1.43406017460691E-12	1.12230796273584E-12	2.52519291615564E-12	1.09113274154873E-12	1.12230796273584E-12	1.02878229917452E-12	7.17030087303454E-13	1.8393380500393E-12	1.05995752036163E-12	5.92329202555027E-13
0.02146	1.93286371360062E-12	1.71463716529087E-12	5.92329202555027E-13	1.43406017460691E-12	4.98803538993707E-13	9.04081414426094E-13	1.62111150172955E-12	1.90168849241351E-12	1.12230796273584E-12	7.48205308490561E-13	3.17987256108488E-12	1.18465840511005E-12	1.74581238647798E-12	1.34053451104559E-12	9.35256635613201E-13	2.24461592547168E-12	9.97607077987414E-13	2.18226548309747E-13
0.02148	1.68346194410376E-12	1.37170973223269E-12	6.54679644929241E-13	1.71463716529087E-12	5.61153981367921E-13	1.37170973223269E-12	1.71463716529087E-12	1.74581238647798E-12	8.41730972051881E-13	2.8057699068396E-13	3.42927433058174E-12	1.21583362629716E-12	2.338141589033E-12	1.77698760766508E-12	1.18465840511005E-12	2.43166725259432E-12	8.41730972051881E-13	1.55876105935534E-13
0.0215	1.34053451104559E-12	1.15348318392295E-12	5.92329202555027E-13	1.80816282885219E-12	7.79380529677668E-13	1.80816282885219E-12	1.90168849241351E-12	1.77698760766508E-12	6.85854866116347E-13	-6.23504423742134E-14	3.11752211871067E-12	1.21583362629716E-12	2.68106902209118E-12	1.74581238647798E-12	1.4028849534198E-12	2.36931681022011E-12	7.79380529677668E-13	4.67628317806601E-13
0.02152	9.97607077987414E-13	1.12230796273584E-12	6.54679644929241E-13	1.8705132712264E-12	1.18465840511005E-12	2.18226548309747E-12	2.05756459834904E-12	2.05756459834904E-12	5.61153981367921E-13	-6.23504423742134E-14	2.338141589033E-12	1.4028849534198E-12	3.02399645514935E-12	1.37170973223269E-12	1.49641061698112E-12	1.99521415597483E-12	6.23504423742134E-13	7.48205308490561E-13
0.02154	8.41730972051881E-13	9.35256635613201E-13	7.17030087303454E-13	1.80816282885219E-12	1.46523539579401E-12	2.21344070428458E-12	2.02638937716194E-12	2.24461592547168E-12	4.98803538993707E-13	9.35256635613201E-14	1.55876105935534E-12	1.77698760766508E-12	2.96164601277514E-12	9.66431856800308E-13	1.71463716529087E-12	1.55876105935534E-12	5.92329202555027E-13	1.15348318392295E-12
0.02156	6.23504423742134E-13	9.97607077987414E-13	9.04081414426094E-13	1.80816282885219E-12	1.58993628054244E-12	1.93286371360062E-12	1.74581238647798E-12	2.40049203140722E-12	4.36453096619494E-13	3.42927433058174E-13	8.41730972051881E-13	1.77698760766508E-12	2.64989380090407E-12	8.41730972051881E-13	1.8705132712264E-12	1.12230796273584E-12	9.66431856800308E-13	1.49641061698112E-12
0.02158	6.23504423742134E-13	9.97607077987414E-13	9.04081414426094E-13	1.80816282885219E-12	1.55876105935534E-12	1.58993628054244E-12	1.46523539579401E-12	2.55636813734275E-12	4.98803538993707E-13	8.41730972051881E-13	4.98803538993707E-13	1.62111150172955E-12	2.3069663678459E-12	7.48205308490561E-13	1.8393380500393E-12	9.66431856800308E-13	1.37170973223269E-12	1.71463716529087E-12
0.0216	8.72906193238988E-13	6.85854866116347E-13	9.97607077987414E-13	1.74581238647798E-12	1.46523539579401E-12	1.49641061698112E-12	1.34053451104559E-12	2.52519291615564E-12	6.54679644929241E-13	1.27818406867137E-12	4.05277875432387E-13	1.24700884748427E-12	1.65228672291666E-12	8.72906193238988E-13	1.58993628054244E-12	1.21583362629716E-12	1.74581238647798E-12	2.02638937716194E-12
0.02162	1.21583362629716E-12	5.29978760180814E-13	9.04081414426094E-13	1.65228672291666E-12	1.12230796273584E-12	1.4028849534198E-12	1.43406017460691E-12	2.58754335852986E-12	7.48205308490561E-13	1.74581238647798E-12	7.17030087303454E-13	8.10555750864774E-13	1.21583362629716E-12	1.21583362629716E-12	1.27818406867137E-12	1.49641061698112E-12	1.90168849241351E-12	2.15109026191036E-12
0.02164	1.49641061698112E-12	3.11752211871067E-13	9.35256635613201E-13	1.68346194410376E-12	7.48205308490561E-13	1.43406017460691E-12	1.55876105935534E-12	2.36931681022011E-12	8.41730972051881E-13	2.02638937716194E-12	1.12230796273584E-12	1.55876105935534E-13	8.10555750864774E-13	1.62111150172955E-12	9.66431856800308E-13	1.8705132712264E-12	1.74581238647798E-12	2.24461592547168E-12
0.02166	1.68346194410376E-12	3.42927433058174E-13	9.97607077987414E-13	1.62111150172955E-12	2.49401769496854E-13	1.55876105935534E-12	1.80816282885219E-12	2.338141589033E-12	9.97607077987414E-13	2.24461592547168E-12	1.65228672291666E-12	-4.98803538993707E-13	4.36453096619494E-13	1.8705132712264E-12	7.17030087303454E-13	2.05756459834904E-12	1.58993628054244E-12	2.3069663678459E-12
0.02168	1.55876105935534E-12	3.7410265424528E-13	1.02878229917452E-12	1.55876105935534E-12	6.23504423742134E-14	1.58993628054244E-12	1.99521415597483E-12	2.11991504072326E-12	1.12230796273584E-12	2.64989380090407E-12	2.05756459834904E-12	-8.72906193238988E-13	2.18226548309747E-13	1.90168849241351E-12	6.23504423742134E-13	2.02638937716194E-12	1.4028849534198E-12	2.24461592547168E-12
0.0217	1.34053451104559E-12	3.42927433058174E-13	9.35256635613201E-13	1.4028849534198E-12	-2.18226548309747E-13	1.71463716529087E-12	2.08873981953615E-12	1.80816282885219E-12	1.12230796273584E-12	3.02399645514935E-12	2.18226548309747E-12	-6.54679644929241E-13	1.8705132712264E-13	1.80816282885219E-12	6.23504423742134E-13	1.71463716529087E-12	1.27818406867137E-12	2.02638937716194E-12
0.02172	9.97607077987414E-13	4.67628317806601E-13	8.10555750864774E-13	1.18465840511005E-12	-1.8705132712264E-13	1.65228672291666E-12	2.15109026191036E-12	1.62111150172955E-12	1.02878229917452E-12	3.17987256108488E-12	2.21344070428458E-12	1.55876105935534E-13	4.05277875432387E-13	1.74581238647798E-12	6.54679644929241E-13	1.30935928985848E-12	1.09113274154873E-12	1.99521415597483E-12
0.02174	9.04081414426094E-13	5.92329202555027E-13	8.72906193238988E-13	9.97607077987414E-13	1.24700884748427E-13	1.62111150172955E-12	1.80816282885219E-12	1.4028849534198E-12	8.72906193238988E-13	2.8057699068396E-12	2.05756459834904E-12	8.10555750864774E-13	8.10555750864774E-13	1.65228672291666E-12	8.10555750864774E-13	9.66431856800308E-13	9.97607077987414E-13	1.99521415597483E-12
0.02176	9.97607077987414E-13	7.17030087303454E-13	9.35256635613201E-13	9.66431856800308E-13	7.17030087303454E-13	1.58993628054244E-12	1.52758583816823E-12	1.43406017460691E-12	7.48205308490561E-13	2.3069663678459E-12	1.65228672291666E-12	1.4028849534198E-12	1.21583362629716E-12	1.4028849534198E-12	1.24700884748427E-12	7.17030087303454E-13	9.66431856800308E-13	2.02638937716194E-12
0.02178	1.12230796273584E-12	8.10555750864774E-13	9.66431856800308E-13	9.66431856800308E-13	1.27818406867137E-12	1.52758583816823E-12	1.15348318392295E-12	1.58993628054244E-12	7.17030087303454E-13	1.80816282885219E-12	1.12230796273584E-12	1.52758583816823E-12	1.55876105935534E-12	1.02878229917452E-12	1.90168849241351E-12	6.85854866116347E-13	1.21583362629716E-12	1.77698760766508E-12
0.0218	1.43406017460691E-12	8.72906193238988E-13	1.09113274154873E-12	1.02878229917452E-12	1.65228672291666E-12	1.58993628054244E-12	7.48205308490561E-13	1.8705132712264E-12	5.61153981367921E-13	1.58993628054244E-12	4.67628317806601E-13	1.49641061698112E-12	1.80816282885219E-12	6.54679644929241E-13	2.40049203140722E-12	7.17030087303454E-13	1.8705132712264E-12	1.52758583816823E-12
0.02182	1.58993628054244E-12	7.79380529677668E-13	1.37170973223269E-12	9.35256635613201E-13	1.8393380500393E-12	1.8705132712264E-12	4.36453096619494E-13	1.99521415597483E-12	4.98803538993707E-13	1.58993628054244E-12	2.49401769496854E-13	1.46523539579401E-12	1.8705132712264E-12	3.42927433058174E-13	2.55636813734275E-12	7.79380529677668E-13	2.36931681022011E-12	1.27818406867137E-12
0.02184	1.65228672291666E-12	7.79380529677668E-13	1.58993628054244E-12	8.10555750864774E-13	1.93286371360062E-12	2.18226548309747E-12	4.36453096619494E-13	2.05756459834904E-12	2.49401769496854E-13	1.46523539579401E-12	0	1.46523539579401E-12	1.99521415597483E-12	3.7410265424528E-13	2.338141589033E-12	6.85854866116347E-13	2.86812034921382E-12	1.18465840511005E-12
0.02186	1.4028849534198E-12	1.02878229917452E-12	1.74581238647798E-12	5.61153981367921E-13	1.90168849241351E-12	2.338141589033E-12	7.79380529677668E-13	1.99521415597483E-12	1.55876105935534E-13	1.27818406867137E-12	3.11752211871067E-14	1.52758583816823E-12	1.8393380500393E-12	8.10555750864774E-13	1.8393380500393E-12	4.05277875432387E-13	3.21104778227199E-12	1.15348318392295E-12
0.02188	1.15348318392295E-12	1.34053451104559E-12	1.93286371360062E-12	2.8057699068396E-13	1.74581238647798E-12	2.55636813734275E-12	1.27818406867137E-12	2.11991504072326E-12	3.7410265424528E-13	9.97607077987414E-13	3.11752211871067E-14	1.49641061698112E-12	1.55876105935534E-12	1.18465840511005E-12	1.34053451104559E-12	6.23504423742134E-14	3.30457344583331E-12	1.18465840511005E-12
0.0219	6.85854866116347E-13	1.90168849241351E-12	1.8705132712264E-12	1.24700884748427E-13	1.62111150172955E-12	2.64989380090407E-12	1.68346194410376E-12	2.24461592547168E-12	6.54679644929241E-13	7.17030087303454E-13	2.18226548309747E-13	1.34053451104559E-12	1.05995752036163E-12	1.52758583816823E-12	9.97607077987414E-13	-2.18226548309747E-13	3.2733982246462E-12	1.34053451104559E-12
0.02192	9.35256635613201E-14	2.27579114665879E-12	1.65228672291666E-12	2.8057699068396E-13	1.52758583816823E-12	2.71224424327828E-12	1.8705132712264E-12	2.36931681022011E-12	9.04081414426094E-13	5.92329202555027E-13	5.29978760180814E-13	1.05995752036163E-12	5.92329202555027E-13	1.71463716529087E-12	7.48205308490561E-13	-1.55876105935534E-13	3.33574866702042E-12	1.49641061698112E-12
0.02194	-4.67628317806601E-13	2.52519291615564E-12	1.21583362629716E-12	6.85854866116347E-13	1.55876105935534E-12	2.61871857971696E-12	2.15109026191036E-12	2.52519291615564E-12	1.02878229917452E-12	5.29978760180814E-13	8.72906193238988E-13	8.72906193238988E-13	3.11752211871067E-13	1.52758583816823E-12	8.72906193238988E-13	1.55876105935534E-13	3.30457344583331E-12	1.74581238647798E-12
0.02196	-8.10555750864774E-13	2.43166725259432E-12	5.92329202555027E-13	1.21583362629716E-12	1.34053451104559E-12	2.24461592547168E-12	2.338141589033E-12	2.36931681022011E-12	1.05995752036163E-12	4.67628317806601E-13	1.15348318392295E-12	8.72906193238988E-13	3.42927433058174E-13	1.09113274154873E-12	1.18465840511005E-12	4.67628317806601E-13	3.11752211871067E-12	1.8393380500393E-12
0.02198	-7.48205308490561E-13	2.27579114665879E-12	3.42927433058174E-13	1.55876105935534E-12	1.24700884748427E-12	1.77698760766508E-12	2.24461592547168E-12	2.18226548309747E-12	1.09113274154873E-12	3.42927433058174E-13	1.37170973223269E-12	9.66431856800308E-13	3.11752211871067E-13	7.79380529677668E-13	1.74581238647798E-12	6.54679644929241E-13	2.7745946856525E-12	1.8705132712264E-12
0.022	-3.42927433058174E-13	1.77698760766508E-12	1.8705132712264E-13	1.71463716529087E-12	1.43406017460691E-12	1.4028849534198E-12	1.99521415597483E-12	2.18226548309747E-12	1.18465840511005E-12	6.23504423742134E-13	1.49641061698112E-12	1.02878229917452E-12	1.8705132712264E-13	6.23504423742134E-13	2.18226548309747E-12	8.10555750864774E-13	2.3069663678459E-12	1.77698760766508E-12
0.02202	2.8057699068396E-13	1.52758583816823E-12	-9.35256635613201E-14	1.62111150172955E-12	1.80816282885219E-12	1.09113274154873E-12	1.55876105935534E-12	2.15109026191036E-12	1.15348318392295E-12	1.09113274154873E-12	1.52758583816823E-12	1.02878229917452E-12	9.35256635613201E-14	5.61153981367921E-13	2.55636813734275E-12	1.02878229917452E-12	1.90168849241351E-12	1.62111150172955E-12
0.02204	9.35256635613201E-13	1.37170973223269E-12	-1.24700884748427E-13	1.18465840511005E-12	2.15109026191036E-12	1.02878229917452E-12	1.02878229917452E-12	2.24461592547168E-12	1.30935928985848E-12	1.58993628054244E-12	1.58993628054244E-12	1.21583362629716E-12	1.55876105935534E-13	6.85854866116347E-13	2.7745946856525E-12	1.18465840511005E-12	1.49641061698112E-12	1.55876105935534E-12
0.02206	1.30935928985848E-12	1.27818406867137E-12	-3.11752211871067E-14	7.48205308490561E-13	2.49401769496854E-12	1.02878229917452E-12	6.23504423742134E-13	2.18226548309747E-12	1.55876105935534E-12	1.93286371360062E-12	1.74581238647798E-12	1.58993628054244E-12	2.49401769496854E-13	7.79380529677668E-13	2.68106902209118E-12	1.18465840511005E-12	1.21583362629716E-12	1.55876105935534E-12
0.02208	1.37170973223269E-12	1.21583362629716E-12	2.49401769496854E-13	3.42927433058174E-13	2.71224424327828E-12	1.21583362629716E-12	1.55876105935534E-13	2.11991504072326E-12	1.62111150172955E-12	2.08873981953615E-12	1.90168849241351E-12	1.93286371360062E-12	4.05277875432387E-13	9.97607077987414E-13	2.49401769496854E-12	8.10555750864774E-13	1.05995752036163E-12	1.49641061698112E-12
0.0221	1.18465840511005E-12	9.97607077987414E-13	6.85854866116347E-13	1.8705132712264E-13	2.68106902209118E-12	1.34053451104559E-12	-2.49401769496854E-13	2.18226548309747E-12	1.58993628054244E-12	2.15109026191036E-12	2.05756459834904E-12	2.21344070428458E-12	3.42927433058174E-13	8.41730972051881E-13	2.18226548309747E-12	2.49401769496854E-13	1.09113274154873E-12	1.37170973223269E-12
0.02212	1.09113274154873E-12	7.17030087303454E-13	1.09113274154873E-12	2.49401769496854E-13	2.36931681022011E-12	1.4028849534198E-12	-4.05277875432387E-13	2.24461592547168E-12	1.4028849534198E-12	2.18226548309747E-12	2.08873981953615E-12	2.02638937716194E-12	1.55876105935534E-13	7.79380529677668E-13	1.93286371360062E-12	-3.7410265424528E-13	1.18465840511005E-12	1.27818406867137E-12
0.02214	1.24700884748427E-12	7.48205308490561E-13	1.71463716529087E-12	4.05277875432387E-13	1.99521415597483E-12	1.34053451104559E-12	-1.55876105935534E-13	2.24461592547168E-12	1.37170973223269E-12	2.24461592547168E-12	1.65228672291666E-12	1.62111150172955E-12	-1.55876105935534E-13	6.54679644929241E-13	1.71463716529087E-12	-9.66431856800308E-13	1.55876105935534E-12	1.09113274154873E-12
0.02216	1.43406017460691E-12	9.35256635613201E-13	2.11991504072326E-12	7.79380529677668E-13	1.62111150172955E-12	1.15348318392295E-12	2.49401769496854E-13	2.18226548309747E-12	1.49641061698112E-12	2.05756459834904E-12	1.15348318392295E-12	1.05995752036163E-12	-2.18226548309747E-13	6.54679644929241E-13	1.58993628054244E-12	-1.27818406867137E-12	2.05756459834904E-12	9.66431856800308E-13
0.02218	1.77698760766508E-12	1.02878229917452E-12	2.27579114665879E-12	1.15348318392295E-12	1.34053451104559E-12	9.97607077987414E-13	7.17030087303454E-13	2.05756459834904E-12	1.71463716529087E-12	1.77698760766508E-12	8.10555750864774E-13	5.61153981367921E-13	-9.35256635613201E-14	8.72906193238988E-13	1.49641061698112E-12	-1.43406017460691E-12	2.68106902209118E-12	1.02878229917452E-12
0.0222	1.80816282885219E-12	1.09113274154873E-12	2.18226548309747E-12	1.55876105935534E-12	1.21583362629716E-12	7.48205308490561E-13	1.21583362629716E-12	1.77698760766508E-12	1.71463716529087E-12	1.43406017460691E-12	4.98803538993707E-13	2.18226548309747E-13	1.8705132712264E-13	1.18465840511005E-12	1.21583362629716E-12	-1.37170973223269E-12	3.14869733989778E-12	1.18465840511005E-12
0.02222	1.52758583816823E-12	1.12230796273584E-12	1.90168849241351E-12	1.68346194410376E-12	1.52758583816823E-12	4.67628317806601E-13	1.30935928985848E-12	1.49641061698112E-12	1.55876105935534E-12	8.41730972051881E-13	6.23504423742134E-13	-9.35256635613201E-14	5.61153981367921E-13	1.58993628054244E-12	8.10555750864774E-13	-1.15348318392295E-12	3.2733982246462E-12	1.18465840511005E-12
0.02224	1.12230796273584E-12	1.12230796273584E-12	1.49641061698112E-12	1.43406017460691E-12	2.08873981953615E-12	1.55876105935534E-13	1.24700884748427E-12	1.21583362629716E-12	1.37170973223269E-12	4.05277875432387E-13	6.85854866116347E-13	-2.18226548309747E-13	8.72906193238988E-13	1.8705132712264E-12	4.67628317806601E-13	-8.41730972051881E-13	2.89929557040092E-12	1.15348318392295E-12
0.02226	7.17030087303454E-13	1.4028849534198E-12	9.35256635613201E-13	1.27818406867137E-12	2.43166725259432E-12	-9.35256635613201E-14	1.02878229917452E-12	9.97607077987414E-13	1.43406017460691E-12	1.24700884748427E-13	7.79380529677668E-13	-6.23504423742134E-14	9.04081414426094E-13	1.99521415597483E-12	2.8057699068396E-13	-4.98803538993707E-13	2.338141589033E-12	9.97607077987414E-13
0.02228	3.7410265424528E-13	1.77698760766508E-12	3.42927433058174E-13	9.66431856800308E-13	2.71224424327828E-12	0	9.04081414426094E-13	9.04081414426094E-13	1.65228672291666E-12	3.7410265424528E-13	9.66431856800308E-13	3.11752211871067E-14	9.04081414426094E-13	2.05756459834904E-12	2.18226548309747E-13	-1.8705132712264E-13	1.62111150172955E-12	9.04081414426094E-13
0.0223	3.11752211871067E-13	2.11991504072326E-12	-2.18226548309747E-13	7.17030087303454E-13	2.61871857971696E-12	4.67628317806601E-13	7.48205308490561E-13	9.97607077987414E-13	1.80816282885219E-12	7.79380529677668E-13	1.15348318392295E-12	-1.8705132712264E-13	6.23504423742134E-13	2.05756459834904E-12	1.24700884748427E-13	6.23504423742134E-14	9.35256635613201E-13	9.04081414426094E-13
0.02232	4.67628317806601E-13	2.49401769496854E-12	-4.05277875432387E-13	6.85854866116347E-13	2.3069663678459E-12	1.05995752036163E-12	5.29978760180814E-13	1.15348318392295E-12	1.80816282885219E-12	1.15348318392295E-12	1.24700884748427E-12	-4.36453096619494E-13	3.7410265424528E-13	1.90168849241351E-12	2.49401769496854E-13	1.55876105935534E-13	2.8057699068396E-13	1.09113274154873E-12
0.02234	6.85854866116347E-13	2.338141589033E-12	-2.8057699068396E-13	8.10555750864774E-13	1.77698760766508E-12	1.37170973223269E-12	5.29978760180814E-13	1.21583362629716E-12	1.43406017460691E-12	1.37170973223269E-12	1.43406017460691E-12	-7.79380529677668E-13	3.7410265424528E-13	1.8393380500393E-12	4.36453096619494E-13	4.36453096619494E-13	-1.55876105935534E-13	1.24700884748427E-12
0.02236	1.09113274154873E-12	1.93286371360062E-12	-1.24700884748427E-13	1.18465840511005E-12	1.27818406867137E-12	1.46523539579401E-12	7.79380529677668E-13	1.09113274154873E-12	1.05995752036163E-12	1.43406017460691E-12	1.49641061698112E-12	-9.97607077987414E-13	5.29978760180814E-13	1.43406017460691E-12	8.72906193238988E-13	4.98803538993707E-13	-2.18226548309747E-13	1.34053451104559E-12
0.02238	1.52758583816823E-12	1.52758583816823E-12	1.8705132712264E-13	1.71463716529087E-12	8.10555750864774E-13	1.65228672291666E-12	1.37170973223269E-12	9.97607077987414E-13	9.04081414426094E-13	1.12230796273584E-12	1.34053451104559E-12	-1.18465840511005E-12	7.17030087303454E-13	9.97607077987414E-13	1.37170973223269E-12	4.98803538993707E-13	3.11752211871067E-14	1.24700884748427E-12
0.0224	1.65228672291666E-12	1.30935928985848E-12	4.98803538993707E-13	2.27579114665879E-12	3.7410265424528E-13	1.77698760766508E-12	1.8393380500393E-12	9.04081414426094E-13	9.35256635613201E-13	5.92329202555027E-13	1.21583362629716E-12	-1.18465840511005E-12	9.35256635613201E-13	7.17030087303454E-13	1.8393380500393E-12	4.98803538993707E-13	4.67628317806601E-13	9.97607077987414E-13
0.02242	1.49641061698112E-12	1.27818406867137E-12	7.17030087303454E-13	2.55636813734275E-12	3.11752211871067E-13	1.93286371360062E-12	2.3069663678459E-12	9.97607077987414E-13	1.09113274154873E-12	3.11752211871067E-14	8.41730972051881E-13	-9.97607077987414E-13	8.10555750864774E-13	5.61153981367921E-13	1.99521415597483E-12	5.92329202555027E-13	9.04081414426094E-13	7.17030087303454E-13
0.02244	1.18465840511005E-12	1.4028849534198E-12	8.72906193238988E-13	2.52519291615564E-12	3.42927433058174E-13	2.24461592547168E-12	2.3069663678459E-12	1.02878229917452E-12	9.04081414426094E-13	-2.49401769496854E-13	3.11752211871067E-13	-4.98803538993707E-13	5.61153981367921E-13	3.7410265424528E-13	2.02638937716194E-12	5.92329202555027E-13	1.21583362629716E-12	4.98803538993707E-13
0.02246	7.48205308490561E-13	1.80816282885219E-12	8.10555750864774E-13	2.338141589033E-12	7.17030087303454E-13	2.27579114665879E-12	1.90168849241351E-12	1.05995752036163E-12	7.48205308490561E-13	-2.49401769496854E-13	0	3.7410265424528E-13	5.61153981367921E-13	3.7410265424528E-13	1.8393380500393E-12	1.8705132712264E-13	1.55876105935534E-12	5.61153981367921E-13
0.02248	4.36453096619494E-13	1.93286371360062E-12	8.41730972051881E-13	2.21344070428458E-12	1.05995752036163E-12	2.05756459834904E-12	1.24700884748427E-12	1.18465840511005E-12	7.48205308490561E-13	-3.11752211871067E-14	-9.35256635613201E-14	1.43406017460691E-12	5.29978760180814E-13	5.29978760180814E-13	1.62111150172955E-12	-2.49401769496854E-13	1.58993628054244E-12	8.72906193238988E-13
0.0225	3.11752211871067E-13	1.80816282885219E-12	8.41730972051881E-13	2.05756459834904E-12	1.30935928985848E-12	1.71463716529087E-12	6.54679644929241E-13	1.18465840511005E-12	6.54679644929241E-13	4.67628317806601E-13	1.55876105935534E-13	2.11991504072326E-12	6.85854866116347E-13	6.23504423742134E-13	1.52758583816823E-12	-6.23504423742134E-13	1.55876105935534E-12	1.27818406867137E-12
0.02252	3.7410265424528E-13	1.58993628054244E-12	8.10555750864774E-13	1.8705132712264E-12	1.52758583816823E-12	1.52758583816823E-12	2.49401769496854E-13	1.43406017460691E-12	5.29978760180814E-13	9.04081414426094E-13	4.98803538993707E-13	2.46284247378143E-12	8.41730972051881E-13	6.85854866116347E-13	1.30935928985848E-12	-7.17030087303454E-13	1.43406017460691E-12	1.52758583816823E-12
0.02254	7.17030087303454E-13	1.27818406867137E-12	9.35256635613201E-13	1.68346194410376E-12	1.65228672291666E-12	1.49641061698112E-12	9.35256635613201E-14	1.71463716529087E-12	4.98803538993707E-13	1.30935928985848E-12	1.05995752036163E-12	2.43166725259432E-12	8.72906193238988E-13	6.23504423742134E-13	1.18465840511005E-12	-6.23504423742134E-13	1.27818406867137E-12	1.74581238647798E-12
0.02256	9.97607077987414E-13	1.21583362629716E-12	1.24700884748427E-12	1.37170973223269E-12	1.55876105935534E-12	1.77698760766508E-12	2.18226548309747E-13	2.11991504072326E-12	4.67628317806601E-13	1.55876105935534E-12	1.77698760766508E-12	2.21344070428458E-12	8.41730972051881E-13	7.79380529677668E-13	1.05995752036163E-12	-3.7410265424528E-13	1.27818406867137E-12	1.8705132712264E-12
0.02258	1.05995752036163E-12	1.46523539579401E-12	1.49641061698112E-12	1.12230796273584E-12	1.21583362629716E-12	2.21344070428458E-12	4.36453096619494E-13	2.36931681022011E-12	7.48205308490561E-13	1.55876105935534E-12	2.21344070428458E-12	1.77698760766508E-12	9.97607077987414E-13	9.66431856800308E-13	9.35256635613201E-13	-1.24700884748427E-13	1.24700884748427E-12	2.02638937716194E-12
0.0226	1.02878229917452E-12	1.93286371360062E-12	1.77698760766508E-12	9.97607077987414E-13	8.72906193238988E-13	2.74341946446539E-12	7.17030087303454E-13	2.64989380090407E-12	1.15348318392295E-12	1.52758583816823E-12	2.40049203140722E-12	1.4028849534198E-12	1.12230796273584E-12	1.27818406867137E-12	8.41730972051881E-13	-9.35256635613201E-14	1.24700884748427E-12	2.11991504072326E-12
0.02262	1.02878229917452E-12	2.64989380090407E-12	1.99521415597483E-12	7.79380529677668E-13	6.54679644929241E-13	2.93047079158803E-12	7.48205308490561E-13	2.74341946446539E-12	1.49641061698112E-12	1.4028849534198E-12	2.18226548309747E-12	1.12230796273584E-12	1.27818406867137E-12	1.58993628054244E-12	8.41730972051881E-13	3.11752211871067E-14	1.30935928985848E-12	1.99521415597483E-12
0.02264	9.66431856800308E-13	3.21104778227199E-12	2.08873981953615E-12	4.36453096619494E-13	7.48205308490561E-13	2.86812034921382E-12	7.79380529677668E-13	2.86812034921382E-12	1.68346194410376E-12	1.15348318392295E-12	1.96403893478772E-12	1.12230796273584E-12	1.21583362629716E-12	1.8393380500393E-12	7.48205308490561E-13	1.8705132712264E-13	1.52758583816823E-12	1.71463716529087E-12
0.02266	1.05995752036163E-12	3.30457344583331E-12	2.15109026191036E-12	6.23504423742134E-14	1.05995752036163E-12	2.68106902209118E-12	7.48205308490561E-13	2.99282123396224E-12	1.80816282885219E-12	7.48205308490561E-13	1.58993628054244E-12	1.15348318392295E-12	9.66431856800308E-13	2.11991504072326E-12	5.92329202555027E-13	2.8057699068396E-13	1.74581238647798E-12	1.68346194410376E-12
0.02268	1.12230796273584E-12	3.21104778227199E-12	2.21344070428458E-12	-2.8057699068396E-13	1.55876105935534E-12	2.40049203140722E-12	7.79380529677668E-13	3.05517167633646E-12	1.93286371360062E-12	4.98803538993707E-13	1.24700884748427E-12	1.21583362629716E-12	9.04081414426094E-13	2.40049203140722E-12	3.7410265424528E-13	4.36453096619494E-13	2.08873981953615E-12	1.62111150172955E-12
0.0227	1.09113274154873E-12	2.86812034921382E-12	2.36931681022011E-12	-5.92329202555027E-13	2.02638937716194E-12	2.40049203140722E-12	9.66431856800308E-13	2.86812034921382E-12	2.05756459834904E-12	2.8057699068396E-13	9.35256635613201E-13	1.30935928985848E-12	9.97607077987414E-13	2.52519291615564E-12	3.7410265424528E-13	5.61153981367921E-13	2.08873981953615E-12	1.65228672291666E-12
0.02272	1.46523539579401E-12	2.43166725259432E-12	2.52519291615564E-12	-6.85854866116347E-13	2.3069663678459E-12	2.338141589033E-12	1.34053451104559E-12	2.58754335852986E-12	1.8705132712264E-12	3.42927433058174E-13	7.48205308490561E-13	1.49641061698112E-12	1.12230796273584E-12	2.43166725259432E-12	3.42927433058174E-13	8.10555750864774E-13	1.93286371360062E-12	1.71463716529087E-12
0.02274	1.8393380500393E-12	1.8393380500393E-12	2.49401769496854E-12	-3.42927433058174E-13	2.36931681022011E-12	2.21344070428458E-12	1.8393380500393E-12	2.11991504072326E-12	1.68346194410376E-12	4.98803538993707E-13	7.48205308490561E-13	1.80816282885219E-12	1.30935928985848E-12	2.08873981953615E-12	3.11752211871067E-13	1.15348318392295E-12	1.65228672291666E-12	1.62111150172955E-12
0.02276	2.27579114665879E-12	1.24700884748427E-12	2.40049203140722E-12	1.8705132712264E-13	2.3069663678459E-12	2.18226548309747E-12	2.43166725259432E-12	1.58993628054244E-12	1.4028849534198E-12	8.10555750864774E-13	7.79380529677668E-13	1.8705132712264E-12	1.58993628054244E-12	1.4028849534198E-12	2.18226548309747E-13	1.58993628054244E-12	1.4028849534198E-12	1.58993628054244E-12
0.02278	2.64989380090407E-12	4.05277875432387E-13	2.18226548309747E-12	8.10555750864774E-13	2.15109026191036E-12	2.18226548309747E-12	2.86812034921382E-12	1.12230796273584E-12	1.18465840511005E-12	1.24700884748427E-12	8.10555750864774E-13	1.77698760766508E-12	1.55876105935534E-12	1.02878229917452E-12	3.42927433058174E-13	2.02638937716194E-12	1.27818406867137E-12	1.55876105935534E-12
0.0228	2.96164601277514E-12	-2.49401769496854E-13	1.8705132712264E-12	1.34053451104559E-12	2.08873981953615E-12	2.18226548309747E-12	3.05517167633646E-12	7.48205308490561E-13	9.97607077987414E-13	1.71463716529087E-12	5.29978760180814E-13	1.46523539579401E-12	1.09113274154873E-12	8.72906193238988E-13	6.23504423742134E-13	2.338141589033E-12	1.52758583816823E-12	1.65228672291666E-12
0.02282	2.83694512802671E-12	-5.61153981367921E-13	1.74581238647798E-12	1.55876105935534E-12	1.8393380500393E-12	2.18226548309747E-12	2.99282123396224E-12	5.29978760180814E-13	9.66431856800308E-13	2.02638937716194E-12	2.8057699068396E-13	1.21583362629716E-12	6.85854866116347E-13	9.35256635613201E-13	9.35256635613201E-13	2.64989380090407E-12	1.90168849241351E-12	1.80816282885219E-12
0.02284	2.61871857971696E-12	-4.67628317806601E-13	1.65228672291666E-12	1.55876105935534E-12	1.55876105935534E-12	2.3069663678459E-12	2.8057699068396E-12	4.98803538993707E-13	9.97607077987414E-13	2.11991504072326E-12	-3.11752211871067E-14	1.15348318392295E-12	3.7410265424528E-13	1.18465840511005E-12	1.21583362629716E-12	2.49401769496854E-12	2.36931681022011E-12	1.80816282885219E-12
0.02286	2.11991504072326E-12	-9.35256635613201E-14	1.24700884748427E-12	1.27818406867137E-12	1.27818406867137E-12	2.338141589033E-12	2.61871857971696E-12	7.79380529677668E-13	1.21583362629716E-12	1.93286371360062E-12	-2.18226548309747E-13	1.15348318392295E-12	1.55876105935534E-13	1.21583362629716E-12	1.49641061698112E-12	1.96403893478772E-12	2.64989380090407E-12	1.80816282885219E-12
0.02288	1.71463716529087E-12	4.05277875432387E-13	6.85854866116347E-13	9.66431856800308E-13	9.66431856800308E-13	2.40049203140722E-12	2.18226548309747E-12	1.21583362629716E-12	1.34053451104559E-12	1.65228672291666E-12	-3.11752211871067E-13	1.24700884748427E-12	-2.8057699068396E-13	1.24700884748427E-12	1.65228672291666E-12	1.12230796273584E-12	2.7745946856525E-12	1.65228672291666E-12
0.0229	1.49641061698112E-12	1.02878229917452E-12	3.7410265424528E-13	5.92329202555027E-13	7.17030087303454E-13	2.3069663678459E-12	1.8393380500393E-12	1.62111150172955E-12	1.21583362629716E-12	1.4028849534198E-12	-2.18226548309747E-13	1.09113274154873E-12	-6.23504423742134E-13	1.4028849534198E-12	1.74581238647798E-12	3.11752211871067E-13	2.8057699068396E-12	1.65228672291666E-12
0.02292	1.05995752036163E-12	1.62111150172955E-12	4.05277875432387E-13	4.05277875432387E-13	1.55876105935534E-13	2.15109026191036E-12	1.58993628054244E-12	1.8393380500393E-12	9.04081414426094E-13	1.05995752036163E-12	2.18226548309747E-13	8.72906193238988E-13	-4.98803538993707E-13	1.52758583816823E-12	1.8705132712264E-12	-1.8705132712264E-13	2.68106902209118E-12	1.68346194410376E-12
0.02294	8.41730972051881E-13	2.02638937716194E-12	8.10555750864774E-13	3.42927433058174E-13	-3.11752211871067E-13	1.93286371360062E-12	1.52758583816823E-12	1.8705132712264E-12	5.61153981367921E-13	7.79380529677668E-13	4.67628317806601E-13	7.17030087303454E-13	-2.49401769496854E-13	1.62111150172955E-12	1.96403893478772E-12	-2.49401769496854E-13	2.36931681022011E-12	1.77698760766508E-12
0.02296	8.72906193238988E-13	2.15109026191036E-12	1.09113274154873E-12	6.85854866116347E-13	-5.92329202555027E-13	1.99521415597483E-12	1.30935928985848E-12	1.62111150172955E-12	2.49401769496854E-13	7.17030087303454E-13	9.66431856800308E-13	6.54679644929241E-13	9.35256635613201E-14	1.55876105935534E-12	2.02638937716194E-12	-6.23504423742134E-14	1.8705132712264E-12	1.90168849241351E-12
0.02298	1.30935928985848E-12	2.05756459834904E-12	1.34053451104559E-12	1.05995752036163E-12	-6.23504423742134E-13	2.05756459834904E-12	1.27818406867137E-12	1.37170973223269E-12	1.24700884748427E-13	7.17030087303454E-13	1.4028849534198E-12	6.23504423742134E-13	6.54679644929241E-13	1.55876105935534E-12	1.96403893478772E-12	0	1.37170973223269E-12	1.8705132712264E-12
0.023	1.71463716529087E-12	1.80816282885219E-12	1.34053451104559E-12	1.49641061698112E-12	-2.49401769496854E-13	2.3069663678459E-12	1.27818406867137E-12	1.12230796273584E-12	3.42927433058174E-13	8.72906193238988E-13	1.58993628054244E-12	4.98803538993707E-13	1.24700884748427E-12	1.46523539579401E-12	1.62111150172955E-12	-1.8705132712264E-13	9.35256635613201E-13	1.74581238647798E-12
0.02302	1.77698760766508E-12	1.62111150172955E-12	1.30935928985848E-12	1.74581238647798E-12	2.8057699068396E-13	2.49401769496854E-12	1.27818406867137E-12	1.02878229917452E-12	6.23504423742134E-13	1.02878229917452E-12	1.68346194410376E-12	-6.23504423742134E-14	1.58993628054244E-12	1.18465840511005E-12	1.12230796273584E-12	-4.36453096619494E-13	8.41730972051881E-13	1.58993628054244E-12
0.02304	1.58993628054244E-12	1.65228672291666E-12	1.37170973223269E-12	1.58993628054244E-12	9.35256635613201E-13	2.43166725259432E-12	1.34053451104559E-12	1.05995752036163E-12	1.05995752036163E-12	1.37170973223269E-12	1.58993628054244E-12	-9.35256635613201E-13	1.62111150172955E-12	7.79380529677668E-13	6.85854866116347E-13	-5.61153981367921E-13	1.12230796273584E-12	1.55876105935534E-12
0.02306	1.21583362629716E-12	1.8705132712264E-12	1.4028849534198E-12	1.18465840511005E-12	1.37170973223269E-12	2.36931681022011E-12	1.34053451104559E-12	1.15348318392295E-12	1.30935928985848E-12	1.46523539579401E-12	1.46523539579401E-12	-1.46523539579401E-12	1.4028849534198E-12	5.61153981367921E-13	2.49401769496854E-13	-5.61153981367921E-13	1.77698760766508E-12	1.58993628054244E-12
0.02308	9.35256635613201E-13	2.05756459834904E-12	1.49641061698112E-12	6.23504423742134E-13	1.62111150172955E-12	2.36931681022011E-12	9.97607077987414E-13	1.4028849534198E-12	1.27818406867137E-12	1.43406017460691E-12	1.49641061698112E-12	-1.49641061698112E-12	1.02878229917452E-12	5.92329202555027E-13	-9.35256635613201E-14	-4.36453096619494E-13	2.27579114665879E-12	1.58993628054244E-12
0.0231	6.85854866116347E-13	2.18226548309747E-12	1.37170973223269E-12	2.49401769496854E-13	1.71463716529087E-12	2.21344070428458E-12	4.67628317806601E-13	1.74581238647798E-12	9.97607077987414E-13	1.30935928985848E-12	1.52758583816823E-12	-1.12230796273584E-12	9.04081414426094E-13	8.72906193238988E-13	-4.05277875432387E-13	-1.24700884748427E-13	2.52519291615564E-12	1.52758583816823E-12
0.02312	3.42927433058174E-13	2.15109026191036E-12	1.30935928985848E-12	0	1.74581238647798E-12	1.99521415597483E-12	9.35256635613201E-14	1.96403893478772E-12	5.92329202555027E-13	9.97607077987414E-13	1.49641061698112E-12	-6.23504423742134E-13	7.17030087303454E-13	1.27818406867137E-12	-6.85854866116347E-13	3.11752211871067E-13	2.3069663678459E-12	1.30935928985848E-12
0.02314	2.8057699068396E-13	2.21344070428458E-12	1.4028849534198E-12	3.11752211871067E-14	1.71463716529087E-12	1.62111150172955E-12	-1.55876105935534E-13	1.93286371360062E-12	2.18226548309747E-13	7.17030087303454E-13	1.4028849534198E-12	6.23504423742134E-14	5.92329202555027E-13	1.52758583816823E-12	-8.41730972051881E-13	8.41730972051881E-13	2.02638937716194E-12	1.12230796273584E-12
0.02316	6.54679644929241E-13	2.18226548309747E-12	1.49641061698112E-12	2.8057699068396E-13	1.71463716529087E-12	1.27818406867137E-12	0	1.77698760766508E-12	-1.8705132712264E-13	7.79380529677668E-13	1.43406017460691E-12	8.10555750864774E-13	3.7410265424528E-13	1.68346194410376E-12	-6.85854866116347E-13	1.4028849534198E-12	1.62111150172955E-12	7.79380529677668E-13
0.02318	1.21583362629716E-12	2.08873981953615E-12	1.77698760766508E-12	6.54679644929241E-13	1.71463716529087E-12	1.15348318392295E-12	3.7410265424528E-13	1.62111150172955E-12	-2.49401769496854E-13	1.09113274154873E-12	1.30935928985848E-12	1.68346194410376E-12	1.24700884748427E-13	1.77698760766508E-12	-4.36453096619494E-13	1.8393380500393E-12	1.18465840511005E-12	6.85854866116347E-13
0.0232	1.8705132712264E-12	1.77698760766508E-12	1.96403893478772E-12	1.05995752036163E-12	1.77698760766508E-12	1.18465840511005E-12	6.23504423742134E-13	1.58993628054244E-12	-1.8705132712264E-13	1.62111150172955E-12	1.05995752036163E-12	2.40049203140722E-12	-1.24700884748427E-13	1.93286371360062E-12	-6.23504423742134E-14	2.21344070428458E-12	8.72906193238988E-13	8.72906193238988E-13
0.02322	2.338141589033E-12	1.24700884748427E-12	2.21344070428458E-12	1.58993628054244E-12	1.58993628054244E-12	1.24700884748427E-12	7.48205308490561E-13	1.58993628054244E-12	9.35256635613201E-14	2.21344070428458E-12	1.02878229917452E-12	2.83694512802671E-12	-1.24700884748427E-13	2.18226548309747E-12	4.67628317806601E-13	2.61871857971696E-12	8.72906193238988E-13	1.02878229917452E-12
0.02324	2.64989380090407E-12	7.79380529677668E-13	2.43166725259432E-12	2.05756459834904E-12	1.49641061698112E-12	1.34053451104559E-12	7.17030087303454E-13	1.74581238647798E-12	3.42927433058174E-13	2.74341946446539E-12	1.05995752036163E-12	3.02399645514935E-12	6.23504423742134E-14	2.11991504072326E-12	8.10555750864774E-13	2.86812034921382E-12	1.09113274154873E-12	1.12230796273584E-12
0.02326	2.83694512802671E-12	3.42927433058174E-13	2.55636813734275E-12	2.36931681022011E-12	1.24700884748427E-12	1.37170973223269E-12	5.92329202555027E-13	1.96403893478772E-12	4.05277875432387E-13	3.21104778227199E-12	1.37170973223269E-12	2.96164601277514E-12	2.8057699068396E-13	2.02638937716194E-12	9.35256635613201E-13	3.14869733989778E-12	1.09113274154873E-12	1.12230796273584E-12
0.02328	2.7745946856525E-12	6.23504423742134E-14	2.36931681022011E-12	2.61871857971696E-12	1.21583362629716E-12	1.30935928985848E-12	6.23504423742134E-13	2.36931681022011E-12	3.42927433058174E-13	2.99282123396224E-12	1.77698760766508E-12	2.338141589033E-12	4.98803538993707E-13	1.65228672291666E-12	8.41730972051881E-13	3.17987256108488E-12	9.97607077987414E-13	1.12230796273584E-12
0.0233	2.71224424327828E-12	1.24700884748427E-13	2.15109026191036E-12	2.71224424327828E-12	1.27818406867137E-12	1.09113274154873E-12	8.41730972051881E-13	2.46284247378143E-12	4.98803538993707E-13	2.36931681022011E-12	1.8705132712264E-12	1.46523539579401E-12	9.04081414426094E-13	1.27818406867137E-12	8.41730972051881E-13	2.86812034921382E-12	9.97607077987414E-13	1.27818406867137E-12
0.02332	2.71224424327828E-12	4.05277875432387E-13	1.8705132712264E-12	2.89929557040092E-12	1.15348318392295E-12	1.02878229917452E-12	1.24700884748427E-12	2.36931681022011E-12	7.79380529677668E-13	1.65228672291666E-12	1.71463716529087E-12	7.48205308490561E-13	1.4028849534198E-12	1.09113274154873E-12	7.79380529677668E-13	2.61871857971696E-12	1.02878229917452E-12	1.30935928985848E-12
0.02334	2.8057699068396E-12	8.41730972051881E-13	1.80816282885219E-12	2.99282123396224E-12	1.02878229917452E-12	8.10555750864774E-13	1.58993628054244E-12	1.93286371360062E-12	1.02878229917452E-12	1.21583362629716E-12	1.49641061698112E-12	5.61153981367921E-13	1.8393380500393E-12	1.15348318392295E-12	7.48205308490561E-13	2.40049203140722E-12	9.97607077987414E-13	1.02878229917452E-12
0.02336	2.61871857971696E-12	1.30935928985848E-12	1.74581238647798E-12	2.86812034921382E-12	8.41730972051881E-13	6.54679644929241E-13	1.74581238647798E-12	1.49641061698112E-12	1.12230796273584E-12	1.15348318392295E-12	1.09113274154873E-12	6.85854866116347E-13	1.77698760766508E-12	1.34053451104559E-12	7.48205308490561E-13	2.27579114665879E-12	8.10555750864774E-13	7.79380529677668E-13
0.02338	2.18226548309747E-12	1.65228672291666E-12	1.77698760766508E-12	2.58754335852986E-12	9.35256635613201E-13	4.67628317806601E-13	1.8705132712264E-12	1.05995752036163E-12	1.05995752036163E-12	1.05995752036163E-12	6.54679644929241E-13	1.05995752036163E-12	1.52758583816823E-12	1.58993628054244E-12	8.10555750864774E-13	2.02638937716194E-12	6.85854866116347E-13	6.23504423742134E-13
0.0234	1.80816282885219E-12	1.99521415597483E-12	1.65228672291666E-12	2.40049203140722E-12	1.21583362629716E-12	4.67628317806601E-13	2.15109026191036E-12	5.92329202555027E-13	1.18465840511005E-12	1.09113274154873E-12	4.98803538993707E-13	1.30935928985848E-12	1.37170973223269E-12	1.8705132712264E-12	7.48205308490561E-13	1.55876105935534E-12	4.98803538993707E-13	6.85854866116347E-13
0.02342	1.49641061698112E-12	2.24461592547168E-12	1.27818406867137E-12	2.15109026191036E-12	1.37170973223269E-12	5.92329202555027E-13	2.15109026191036E-12	3.11752211871067E-13	1.27818406867137E-12	1.15348318392295E-12	5.29978760180814E-13	1.43406017460691E-12	1.37170973223269E-12	2.11991504072326E-12	7.17030087303454E-13	9.97607077987414E-13	4.36453096619494E-13	4.98803538993707E-13
0.02344	1.46523539579401E-12	2.27579114665879E-12	9.04081414426094E-13	1.65228672291666E-12	1.4028849534198E-12	7.17030087303454E-13	2.15109026191036E-12	6.23504423742134E-14	1.24700884748427E-12	1.34053451104559E-12	7.48205308490561E-13	1.21583362629716E-12	1.30935928985848E-12	2.338141589033E-12	8.10555750864774E-13	6.23504423742134E-13	5.29978760180814E-13	2.49401769496854E-13
0.02346	1.43406017460691E-12	2.338141589033E-12	4.67628317806601E-13	1.15348318392295E-12	1.27818406867137E-12	8.72906193238988E-13	2.11991504072326E-12	1.55876105935534E-13	9.35256635613201E-13	1.58993628054244E-12	1.05995752036163E-12	9.66431856800308E-13	1.18465840511005E-12	2.24461592547168E-12	9.97607077987414E-13	4.05277875432387E-13	8.72906193238988E-13	0
0.02348	1.34053451104559E-12	2.27579114665879E-12	1.8705132712264E-13	9.04081414426094E-13	1.05995752036163E-12	1.02878229917452E-12	2.11991504072326E-12	3.7410265424528E-13	5.29978760180814E-13	1.68346194410376E-12	1.12230796273584E-12	5.92329202555027E-13	9.35256635613201E-13	2.05756459834904E-12	9.97607077987414E-13	4.98803538993707E-13	1.24700884748427E-12	6.23504423742134E-14
0.0235	1.24700884748427E-12	2.27579114665879E-12	3.11752211871067E-14	7.48205308490561E-13	8.72906193238988E-13	1.37170973223269E-12	2.21344070428458E-12	6.85854866116347E-13	3.42927433058174E-13	1.74581238647798E-12	1.02878229917452E-12	2.18226548309747E-13	9.97607077987414E-13	1.55876105935534E-12	1.02878229917452E-12	6.23504423742134E-13	1.49641061698112E-12	2.49401769496854E-13
0.02352	1.21583362629716E-12	1.99521415597483E-12	-1.55876105935534E-13	7.79380529677668E-13	9.04081414426094E-13	1.65228672291666E-12	2.24461592547168E-12	1.18465840511005E-12	2.8057699068396E-13	2.02638937716194E-12	1.05995752036163E-12	9.35256635613201E-14	7.48205308490561E-13	1.02878229917452E-12	9.66431856800308E-13	7.17030087303454E-13	1.52758583816823E-12	4.98803538993707E-13
0.02354	1.24700884748427E-12	1.68346194410376E-12	-3.7410265424528E-13	8.41730972051881E-13	1.30935928985848E-12	2.02638937716194E-12	2.18226548309747E-12	1.77698760766508E-12	3.11752211871067E-13	2.55636813734275E-12	1.37170973223269E-12	1.8705132712264E-13	4.05277875432387E-13	6.85854866116347E-13	8.72906193238988E-13	7.79380529677668E-13	1.52758583816823E-12	7.17030087303454E-13
0.02356	1.18465840511005E-12	1.30935928985848E-12	-4.67628317806601E-13	1.02878229917452E-12	1.80816282885219E-12	2.3069663678459E-12	1.77698760766508E-12	2.24461592547168E-12	2.8057699068396E-13	3.02399645514935E-12	1.52758583816823E-12	3.42927433058174E-13	3.11752211871067E-14	5.92329202555027E-13	8.41730972051881E-13	9.04081414426094E-13	1.24700884748427E-12	8.72906193238988E-13
0.02358	1.18465840511005E-12	9.04081414426094E-13	-4.67628317806601E-13	1.21583362629716E-12	2.27579114665879E-12	2.61871857971696E-12	1.4028849534198E-12	2.61871857971696E-12	4.05277875432387E-13	3.39809910939463E-12	1.43406017460691E-12	5.61153981367921E-13	-1.24700884748427E-13	5.92329202555027E-13	1.15348318392295E-12	8.10555750864774E-13	1.18465840511005E-12	1.02878229917452E-12
0.0236	1.27818406867137E-12	4.98803538993707E-13	-3.11752211871067E-13	1.18465840511005E-12	2.40049203140722E-12	2.71224424327828E-12	1.18465840511005E-12	2.86812034921382E-12	6.23504423742134E-13	3.67867610007859E-12	1.24700884748427E-12	6.54679644929241E-13	-9.35256635613201E-14	7.79380529677668E-13	1.55876105935534E-12	6.85854866116347E-13	9.04081414426094E-13	1.27818406867137E-12
0.02362	1.49641061698112E-12	3.7410265424528E-13	-3.11752211871067E-14	9.04081414426094E-13	2.3069663678459E-12	2.71224424327828E-12	1.27818406867137E-12	2.8057699068396E-12	1.21583362629716E-12	3.7410265424528E-12	9.97607077987414E-13	6.23504423742134E-13	0	1.12230796273584E-12	2.18226548309747E-12	4.05277875432387E-13	6.23504423742134E-13	1.43406017460691E-12
0.02364	1.71463716529087E-12	3.11752211871067E-13	2.49401769496854E-13	6.85854866116347E-13	2.05756459834904E-12	2.71224424327828E-12	1.58993628054244E-12	2.3069663678459E-12	1.74581238647798E-12	3.64750087889148E-12	7.79380529677668E-13	5.92329202555027E-13	3.11752211871067E-14	1.24700884748427E-12	2.52519291615564E-12	1.24700884748427E-13	4.05277875432387E-13	1.55876105935534E-12
0.02366	2.02638937716194E-12	2.8057699068396E-13	5.61153981367921E-13	7.17030087303454E-13	1.8393380500393E-12	2.49401769496854E-12	1.71463716529087E-12	1.90168849241351E-12	2.11991504072326E-12	3.49162477295595E-12	6.23504423742134E-13	5.61153981367921E-13	-1.55876105935534E-13	1.12230796273584E-12	2.74341946446539E-12	-2.18226548309747E-13	1.24700884748427E-13	1.43406017460691E-12
0.02368	2.3069663678459E-12	4.05277875432387E-13	7.79380529677668E-13	9.97607077987414E-13	1.80816282885219E-12	2.24461592547168E-12	1.77698760766508E-12	1.8705132712264E-12	2.36931681022011E-12	3.11752211871067E-12	5.61153981367921E-13	4.98803538993707E-13	-4.05277875432387E-13	9.97607077987414E-13	2.68106902209118E-12	-5.92329202555027E-13	-9.35256635613201E-14	1.05995752036163E-12
0.0237	2.43166725259432E-12	4.98803538993707E-13	1.15348318392295E-12	1.21583362629716E-12	1.62111150172955E-12	1.80816282885219E-12	1.74581238647798E-12	2.11991504072326E-12	2.68106902209118E-12	2.8057699068396E-12	7.48205308490561E-13	5.92329202555027E-13	-6.23504423742134E-13	7.48205308490561E-13	2.52519291615564E-12	-4.98803538993707E-13	-1.8705132712264E-13	7.17030087303454E-13
0.02372	2.40049203140722E-12	5.92329202555027E-13	1.4028849534198E-12	1.24700884748427E-12	1.37170973223269E-12	1.52758583816823E-12	1.74581238647798E-12	2.43166725259432E-12	2.8057699068396E-12	2.55636813734275E-12	1.02878229917452E-12	7.79380529677668E-13	-4.98803538993707E-13	5.92329202555027E-13	2.27579114665879E-12	-3.42927433058174E-13	-1.55876105935534E-13	4.36453096619494E-13
0.02374	2.43166725259432E-12	6.54679644929241E-13	1.90168849241351E-12	1.27818406867137E-12	1.09113274154873E-12	1.4028849534198E-12	1.68346194410376E-12	2.68106902209118E-12	2.61871857971696E-12	2.36931681022011E-12	1.15348318392295E-12	9.04081414426094E-13	-2.8057699068396E-13	5.61153981367921E-13	2.02638937716194E-12	-1.55876105935534E-13	1.8705132712264E-13	4.05277875432387E-13
0.02376	2.36931681022011E-12	7.17030087303454E-13	2.18226548309747E-12	1.21583362629716E-12	9.66431856800308E-13	1.43406017460691E-12	1.65228672291666E-12	2.68106902209118E-12	2.27579114665879E-12	2.24461592547168E-12	1.05995752036163E-12	1.27818406867137E-12	-2.8057699068396E-13	7.79380529677668E-13	1.93286371360062E-12	1.55876105935534E-13	5.29978760180814E-13	6.23504423742134E-13
0.02378	2.40049203140722E-12	7.79380529677668E-13	2.27579114665879E-12	1.09113274154873E-12	9.35256635613201E-13	1.55876105935534E-12	1.58993628054244E-12	2.40049203140722E-12	2.05756459834904E-12	2.15109026191036E-12	9.35256635613201E-13	1.49641061698112E-12	-3.11752211871067E-13	1.05995752036163E-12	2.02638937716194E-12	2.49401769496854E-13	9.04081414426094E-13	9.66431856800308E-13
0.0238	2.36931681022011E-12	9.04081414426094E-13	2.15109026191036E-12	9.97607077987414E-13	1.05995752036163E-12	1.52758583816823E-12	1.52758583816823E-12	1.77698760766508E-12	2.02638937716194E-12	2.15109026191036E-12	9.66431856800308E-13	1.49641061698112E-12	-3.11752211871067E-13	1.27818406867137E-12	2.05756459834904E-12	2.8057699068396E-13	1.12230796273584E-12	1.24700884748427E-12
0.02382	2.18226548309747E-12	9.35256635613201E-13	2.02638937716194E-12	7.48205308490561E-13	1.24700884748427E-12	1.4028849534198E-12	1.58993628054244E-12	1.09113274154873E-12	1.99521415597483E-12	2.02638937716194E-12	8.72906193238988E-13	1.30935928985848E-12	0	1.24700884748427E-12	2.11991504072326E-12	6.23504423742134E-14	1.09113274154873E-12	1.52758583816823E-12
0.02384	1.80816282885219E-12	9.04081414426094E-13	1.8393380500393E-12	6.23504423742134E-13	1.49641061698112E-12	1.21583362629716E-12	1.55876105935534E-12	4.05277875432387E-13	1.99521415597483E-12	1.58993628054244E-12	7.17030087303454E-13	9.97607077987414E-13	4.98803538993707E-13	1.12230796273584E-12	1.90168849241351E-12	6.23504423742134E-14	9.97607077987414E-13	1.8393380500393E-12
0.02386	1.37170973223269E-12	9.97607077987414E-13	1.77698760766508E-12	5.92329202555027E-13	2.08873981953615E-12	1.37170973223269E-12	1.55876105935534E-12	0	1.8393380500393E-12	1.18465840511005E-12	6.23504423742134E-13	6.85854866116347E-13	1.02878229917452E-12	1.02878229917452E-12	1.52758583816823E-12	2.18226548309747E-13	7.79380529677668E-13	2.27579114665879E-12
0.02388	1.15348318392295E-12	1.05995752036163E-12	1.74581238647798E-12	4.98803538993707E-13	2.58754335852986E-12	1.58993628054244E-12	1.49641061698112E-12	-1.55876105935534E-13	1.71463716529087E-12	1.18465840511005E-12	6.23504423742134E-13	4.98803538993707E-13	1.52758583816823E-12	1.27818406867137E-12	1.12230796273584E-12	4.98803538993707E-13	6.23504423742134E-13	2.40049203140722E-12
0.0239	9.97607077987414E-13	1.15348318392295E-12	1.80816282885219E-12	3.7410265424528E-13	3.21104778227199E-12	1.55876105935534E-12	1.05995752036163E-12	6.23504423742134E-14	1.71463716529087E-12	1.27818406867137E-12	6.54679644929241E-13	5.92329202555027E-13	1.8393380500393E-12	1.80816282885219E-12	5.92329202555027E-13	8.72906193238988E-13	5.92329202555027E-13	2.3069663678459E-12
0.02392	1.02878229917452E-12	1.24700884748427E-12	1.77698760766508E-12	1.8705132712264E-13	3.30457344583331E-12	1.37170973223269E-12	5.29978760180814E-13	4.98803538993707E-13	1.65228672291666E-12	1.15348318392295E-12	7.79380529677668E-13	6.85854866116347E-13	1.90168849241351E-12	2.05756459834904E-12	2.18226548309747E-13	9.97607077987414E-13	5.92329202555027E-13	2.08873981953615E-12
0.02394	1.27818406867137E-12	1.34053451104559E-12	1.58993628054244E-12	9.35256635613201E-14	2.68106902209118E-12	1.21583362629716E-12	2.18226548309747E-13	9.97607077987414E-13	1.4028849534198E-12	9.97607077987414E-13	9.35256635613201E-13	7.17030087303454E-13	1.93286371360062E-12	1.90168849241351E-12	3.11752211871067E-14	9.35256635613201E-13	6.23504423742134E-13	1.62111150172955E-12
0.02396	1.71463716529087E-12	1.49641061698112E-12	1.30935928985848E-12	1.24700884748427E-13	1.62111150172955E-12	1.37170973223269E-12	1.8705132712264E-13	1.52758583816823E-12	9.04081414426094E-13	9.04081414426094E-13	1.18465840511005E-12	8.10555750864774E-13	1.8705132712264E-12	1.49641061698112E-12	-3.11752211871067E-14	8.72906193238988E-13	8.10555750864774E-13	1.37170973223269E-12
0.02398	1.99521415597483E-12	1.58993628054244E-12	1.15348318392295E-12	3.11752211871067E-13	4.36453096619494E-13	1.49641061698112E-12	3.7410265424528E-13	2.15109026191036E-12	6.85854866116347E-13	1.05995752036163E-12	1.4028849534198E-12	7.48205308490561E-13	1.8393380500393E-12	9.97607077987414E-13	-6.23504423742134E-14	1.02878229917452E-12	9.04081414426094E-13	1.27818406867137E-12
0.024	2.21344070428458E-12	1.68346194410376E-12	9.04081414426094E-13	6.54679644929241E-13	-5.61153981367921E-13	1.34053451104559E-12	6.54679644929241E-13	2.83694512802671E-12	6.23504423742134E-13	1.21583362629716E-12	1.55876105935534E-12	7.48205308490561E-13	1.71463716529087E-12	5.61153981367921E-13	2.18226548309747E-13	1.4028849534198E-12	8.72906193238988E-13	1.24700884748427E-12
0.02402	2.05756459834904E-12	1.68346194410376E-12	8.41730972051881E-13	1.24700884748427E-12	-1.27818406867137E-12	1.30935928985848E-12	1.15348318392295E-12	3.21104778227199E-12	7.79380529677668E-13	1.18465840511005E-12	1.52758583816823E-12	6.85854866116347E-13	1.55876105935534E-12	3.11752211871067E-14	7.79380529677668E-13	1.8393380500393E-12	9.35256635613201E-13	1.05995752036163E-12
0.02404	1.77698760766508E-12	1.68346194410376E-12	8.41730972051881E-13	1.90168849241351E-12	-1.49641061698112E-12	1.4028849534198E-12	1.71463716529087E-12	3.36692388820752E-12	9.97607077987414E-13	1.43406017460691E-12	1.52758583816823E-12	8.72906193238988E-13	1.55876105935534E-12	-5.29978760180814E-13	1.46523539579401E-12	1.93286371360062E-12	9.97607077987414E-13	8.10555750864774E-13
0.02406	1.58993628054244E-12	1.74581238647798E-12	9.35256635613201E-13	2.27579114665879E-12	-1.30935928985848E-12	1.52758583816823E-12	1.99521415597483E-12	3.2733982246462E-12	1.15348318392295E-12	1.99521415597483E-12	1.52758583816823E-12	1.05995752036163E-12	1.58993628054244E-12	-8.10555750864774E-13	2.21344070428458E-12	2.02638937716194E-12	1.02878229917452E-12	6.54679644929241E-13
0.02408	1.52758583816823E-12	1.77698760766508E-12	1.30935928985848E-12	2.46284247378143E-12	-9.66431856800308E-13	1.62111150172955E-12	1.77698760766508E-12	2.83694512802671E-12	1.27818406867137E-12	2.58754335852986E-12	1.46523539579401E-12	1.12230796273584E-12	1.58993628054244E-12	-8.10555750864774E-13	2.64989380090407E-12	2.15109026191036E-12	1.05995752036163E-12	5.92329202555027E-13
0.0241	1.27818406867137E-12	1.65228672291666E-12	1.71463716529087E-12	2.43166725259432E-12	-6.54679644929241E-13	1.52758583816823E-12	1.43406017460691E-12	2.71224424327828E-12	1.21583362629716E-12	2.7745946856525E-12	1.34053451104559E-12	1.09113274154873E-12	1.27818406867137E-12	-4.36453096619494E-13	2.83694512802671E-12	2.24461592547168E-12	8.41730972051881E-13	6.54679644929241E-13
0.02412	1.05995752036163E-12	1.55876105935534E-12	2.05756459834904E-12	2.18226548309747E-12	-2.49401769496854E-13	1.05995752036163E-12	1.55876105935534E-12	2.71224424327828E-12	1.09113274154873E-12	2.58754335852986E-12	1.30935928985848E-12	8.72906193238988E-13	8.41730972051881E-13	6.23504423742134E-14	2.74341946446539E-12	2.43166725259432E-12	7.79380529677668E-13	7.48205308490561E-13
0.02414	8.10555750864774E-13	1.65228672291666E-12	2.21344070428458E-12	1.8393380500393E-12	1.8705132712264E-13	7.17030087303454E-13	1.8393380500393E-12	2.55636813734275E-12	1.15348318392295E-12	2.11991504072326E-12	1.02878229917452E-12	7.48205308490561E-13	5.29978760180814E-13	4.98803538993707E-13	2.338141589033E-12	2.55636813734275E-12	9.97607077987414E-13	7.17030087303454E-13
0.02416	6.23504423742134E-13	1.77698760766508E-12	2.05756459834904E-12	1.4028849534198E-12	5.29978760180814E-13	6.54679644929241E-13	2.02638937716194E-12	2.27579114665879E-12	1.15348318392295E-12	1.49641061698112E-12	6.85854866116347E-13	7.17030087303454E-13	4.05277875432387E-13	8.72906193238988E-13	1.80816282885219E-12	2.49401769496854E-12	1.12230796273584E-12	5.61153981367921E-13
0.02418	6.23504423742134E-13	1.90168849241351E-12	1.93286371360062E-12	9.97607077987414E-13	7.48205308490561E-13	7.48205308490561E-13	2.02638937716194E-12	1.77698760766508E-12	1.05995752036163E-12	8.10555750864774E-13	2.8057699068396E-13	8.10555750864774E-13	4.05277875432387E-13	1.24700884748427E-12	1.05995752036163E-12	2.27579114665879E-12	1.24700884748427E-12	5.92329202555027E-13
0.0242	8.10555750864774E-13	1.8393380500393E-12	1.55876105935534E-12	7.48205308490561E-13	9.35256635613201E-13	1.15348318392295E-12	2.11991504072326E-12	1.4028849534198E-12	7.48205308490561E-13	3.42927433058174E-13	1.8705132712264E-13	8.41730972051881E-13	4.67628317806601E-13	1.4028849534198E-12	3.7410265424528E-13	1.93286371360062E-12	1.37170973223269E-12	8.41730972051881E-13
0.02422	1.15348318392295E-12	1.52758583816823E-12	1.12230796273584E-12	6.23504423742134E-13	1.15348318392295E-12	1.37170973223269E-12	2.08873981953615E-12	1.24700884748427E-12	4.98803538993707E-13	1.24700884748427E-13	9.35256635613201E-14	7.48205308490561E-13	6.23504423742134E-13	1.74581238647798E-12	6.23504423742134E-14	1.30935928985848E-12	1.55876105935534E-12	1.37170973223269E-12
0.02424	1.62111150172955E-12	1.15348318392295E-12	7.79380529677668E-13	4.36453096619494E-13	1.27818406867137E-12	1.49641061698112E-12	2.05756459834904E-12	1.24700884748427E-12	4.36453096619494E-13	3.11752211871067E-13	-6.23504423742134E-14	6.23504423742134E-13	6.23504423742134E-13	2.05756459834904E-12	2.49401769496854E-13	7.17030087303454E-13	1.55876105935534E-12	1.90168849241351E-12
0.02426	1.8393380500393E-12	8.41730972051881E-13	5.92329202555027E-13	6.23504423742134E-14	1.27818406867137E-12	1.4028849534198E-12	1.68346194410376E-12	1.27818406867137E-12	5.61153981367921E-13	5.61153981367921E-13	-2.18226548309747E-13	3.7410265424528E-13	7.48205308490561E-13	2.27579114665879E-12	7.79380529677668E-13	3.7410265424528E-13	1.49641061698112E-12	2.40049203140722E-12
0.02428	1.8393380500393E-12	5.29978760180814E-13	6.23504423742134E-13	-2.49401769496854E-13	1.24700884748427E-12	1.24700884748427E-12	1.30935928985848E-12	1.30935928985848E-12	5.29978760180814E-13	8.10555750864774E-13	-2.49401769496854E-13	3.11752211871067E-13	6.23504423742134E-13	2.21344070428458E-12	1.27818406867137E-12	2.8057699068396E-13	1.30935928985848E-12	2.8057699068396E-12
0.0243	1.65228672291666E-12	3.11752211871067E-13	9.04081414426094E-13	-4.36453096619494E-13	1.18465840511005E-12	9.97607077987414E-13	9.66431856800308E-13	1.27818406867137E-12	5.61153981367921E-13	9.35256635613201E-13	-4.36453096619494E-13	2.49401769496854E-13	5.29978760180814E-13	1.99521415597483E-12	1.58993628054244E-12	5.29978760180814E-13	1.09113274154873E-12	2.99282123396224E-12
0.02432	1.43406017460691E-12	2.18226548309747E-13	1.05995752036163E-12	-4.05277875432387E-13	1.18465840511005E-12	8.10555750864774E-13	4.36453096619494E-13	1.4028849534198E-12	6.23504423742134E-13	9.04081414426094E-13	-7.48205308490561E-13	3.11752211871067E-13	4.98803538993707E-13	1.74581238647798E-12	1.62111150172955E-12	7.79380529677668E-13	1.02878229917452E-12	2.89929557040092E-12
0.02434	1.34053451104559E-12	2.8057699068396E-13	1.18465840511005E-12	-1.8705132712264E-13	1.30935928985848E-12	6.85854866116347E-13	6.23504423742134E-14	1.65228672291666E-12	7.48205308490561E-13	1.02878229917452E-12	-8.10555750864774E-13	5.61153981367921E-13	5.92329202555027E-13	1.62111150172955E-12	1.55876105935534E-12	1.09113274154873E-12	9.66431856800308E-13	2.64989380090407E-12
0.02436	1.34053451104559E-12	4.36453096619494E-13	1.24700884748427E-12	3.11752211871067E-14	1.49641061698112E-12	6.54679644929241E-13	-2.49401769496854E-13	2.05756459834904E-12	9.66431856800308E-13	1.15348318392295E-12	-5.92329202555027E-13	5.61153981367921E-13	5.92329202555027E-13	1.43406017460691E-12	1.34053451104559E-12	1.18465840511005E-12	8.41730972051881E-13	2.36931681022011E-12
0.02438	1.24700884748427E-12	6.23504423742134E-13	1.21583362629716E-12	4.67628317806601E-13	1.74581238647798E-12	5.29978760180814E-13	-1.8705132712264E-13	2.338141589033E-12	1.15348318392295E-12	1.37170973223269E-12	-6.23504423742134E-14	4.98803538993707E-13	5.29978760180814E-13	1.24700884748427E-12	1.18465840511005E-12	1.18465840511005E-12	6.54679644929241E-13	2.05756459834904E-12
0.0244	9.04081414426094E-13	6.54679644929241E-13	1.12230796273584E-12	9.97607077987414E-13	2.02638937716194E-12	5.29978760180814E-13	1.24700884748427E-13	2.49401769496854E-12	1.43406017460691E-12	1.71463716529087E-12	4.36453096619494E-13	3.11752211871067E-13	2.8057699068396E-13	9.66431856800308E-13	1.18465840511005E-12	1.15348318392295E-12	5.29978760180814E-13	1.80816282885219E-12
0.02442	5.29978760180814E-13	6.54679644929241E-13	1.05995752036163E-12	1.43406017460691E-12	2.02638937716194E-12	5.29978760180814E-13	4.36453096619494E-13	2.46284247378143E-12	1.52758583816823E-12	2.08873981953615E-12	7.48205308490561E-13	2.8057699068396E-13	-3.11752211871067E-14	9.04081414426094E-13	1.18465840511005E-12	9.97607077987414E-13	6.85854866116347E-13	1.37170973223269E-12
0.02444	4.36453096619494E-13	5.92329202555027E-13	9.97607077987414E-13	1.71463716529087E-12	1.8705132712264E-12	7.79380529677668E-13	6.54679644929241E-13	2.55636813734275E-12	1.77698760766508E-12	1.99521415597483E-12	7.17030087303454E-13	3.11752211871067E-13	-3.11752211871067E-13	8.41730972051881E-13	1.15348318392295E-12	7.79380529677668E-13	6.85854866116347E-13	1.09113274154873E-12
0.02446	5.61153981367921E-13	5.92329202555027E-13	1.05995752036163E-12	1.77698760766508E-12	1.46523539579401E-12	1.12230796273584E-12	8.72906193238988E-13	2.3069663678459E-12	1.93286371360062E-12	1.71463716529087E-12	7.17030087303454E-13	7.79380529677668E-13	-5.92329202555027E-13	7.17030087303454E-13	1.24700884748427E-12	5.92329202555027E-13	6.85854866116347E-13	9.66431856800308E-13
0.02448	1.15348318392295E-12	5.61153981367921E-13	1.27818406867137E-12	1.77698760766508E-12	1.05995752036163E-12	1.27818406867137E-12	1.09113274154873E-12	2.08873981953615E-12	2.05756459834904E-12	1.24700884748427E-12	8.72906193238988E-13	1.34053451104559E-12	-7.17030087303454E-13	9.35256635613201E-13	1.18465840511005E-12	4.98803538993707E-13	5.29978760180814E-13	1.05995752036163E-12
0.0245	1.96403893478772E-12	4.98803538993707E-13	1.55876105935534E-12	1.68346194410376E-12	6.85854866116347E-13	1.30935928985848E-12	1.21583362629716E-12	1.93286371360062E-12	2.05756459834904E-12	9.04081414426094E-13	1.18465840511005E-12	1.74581238647798E-12	-3.42927433058174E-13	9.97607077987414E-13	1.21583362629716E-12	7.48205308490561E-13	2.49401769496854E-13	1.02878229917452E-12
0.02452	2.71224424327828E-12	3.42927433058174E-13	1.96403893478772E-12	1.43406017460691E-12	6.54679644929241E-13	1.12230796273584E-12	1.21583362629716E-12	1.68346194410376E-12	1.8705132712264E-12	9.35256635613201E-13	1.62111150172955E-12	1.77698760766508E-12	1.55876105935534E-13	1.02878229917452E-12	1.09113274154873E-12	1.02878229917452E-12	6.23504423742134E-14	9.35256635613201E-13
0.02454	3.05517167633646E-12	4.67628317806601E-13	2.11991504072326E-12	1.18465840511005E-12	9.04081414426094E-13	1.05995752036163E-12	1.05995752036163E-12	1.43406017460691E-12	1.65228672291666E-12	9.66431856800308E-13	1.80816282885219E-12	1.4028849534198E-12	7.48205308490561E-13	1.12230796273584E-12	1.02878229917452E-12	1.12230796273584E-12	-1.24700884748427E-13	1.05995752036163E-12
0.02456	3.21104778227199E-12	5.92329202555027E-13	2.08873981953615E-12	1.09113274154873E-12	1.43406017460691E-12	9.97607077987414E-13	9.66431856800308E-13	9.35256635613201E-13	1.58993628054244E-12	8.10555750864774E-13	1.74581238647798E-12	1.12230796273584E-12	1.15348318392295E-12	1.21583362629716E-12	1.02878229917452E-12	9.04081414426094E-13	-6.23504423742134E-14	1.4028849534198E-12
0.02458	3.11752211871067E-12	8.72906193238988E-13	1.77698760766508E-12	1.15348318392295E-12	2.02638937716194E-12	1.02878229917452E-12	9.35256635613201E-13	4.98803538993707E-13	1.55876105935534E-12	6.85854866116347E-13	1.68346194410376E-12	8.10555750864774E-13	1.37170973223269E-12	1.49641061698112E-12	1.02878229917452E-12	4.98803538993707E-13	1.8705132712264E-13	2.02638937716194E-12
0.0246	2.96164601277514E-12	1.09113274154873E-12	1.34053451104559E-12	1.09113274154873E-12	2.3069663678459E-12	1.12230796273584E-12	9.35256635613201E-13	1.55876105935534E-13	1.62111150172955E-12	6.23504423742134E-13	1.49641061698112E-12	5.92329202555027E-13	1.4028849534198E-12	1.80816282885219E-12	1.02878229917452E-12	1.24700884748427E-13	5.29978760180814E-13	2.40049203140722E-12
0.02462	2.58754335852986E-12	1.58993628054244E-12	1.15348318392295E-12	1.09113274154873E-12	2.46284247378143E-12	1.15348318392295E-12	1.09113274154873E-12	9.35256635613201E-14	1.71463716529087E-12	6.23504423742134E-13	1.49641061698112E-12	6.23504423742134E-13	1.30935928985848E-12	2.05756459834904E-12	1.02878229917452E-12	6.23504423742134E-14	9.35256635613201E-13	2.49401769496854E-12
0.02464	2.05756459834904E-12	2.08873981953615E-12	1.05995752036163E-12	1.09113274154873E-12	2.36931681022011E-12	1.24700884748427E-12	1.15348318392295E-12	2.8057699068396E-13	1.71463716529087E-12	8.41730972051881E-13	1.49641061698112E-12	6.54679644929241E-13	1.37170973223269E-12	2.08873981953615E-12	1.24700884748427E-12	1.55876105935534E-13	1.24700884748427E-12	2.338141589033E-12
0.02466	1.27818406867137E-12	2.27579114665879E-12	1.09113274154873E-12	1.21583362629716E-12	1.93286371360062E-12	1.4028849534198E-12	1.09113274154873E-12	6.85854866116347E-13	1.8393380500393E-12	7.48205308490561E-13	1.71463716529087E-12	6.85854866116347E-13	1.4028849534198E-12	2.02638937716194E-12	1.43406017460691E-12	3.7410265424528E-13	1.27818406867137E-12	2.338141589033E-12
0.02468	8.41730972051881E-13	2.24461592547168E-12	1.09113274154873E-12	1.43406017460691E-12	1.49641061698112E-12	1.27818406867137E-12	8.10555750864774E-13	8.41730972051881E-13	1.8705132712264E-12	7.48205308490561E-13	2.05756459834904E-12	8.10555750864774E-13	1.68346194410376E-12	1.77698760766508E-12	1.68346194410376E-12	4.98803538993707E-13	1.34053451104559E-12	2.18226548309747E-12
0.0247	5.92329202555027E-13	1.8705132712264E-12	9.04081414426094E-13	1.80816282885219E-12	1.15348318392295E-12	9.35256635613201E-13	4.36453096619494E-13	9.04081414426094E-13	1.71463716529087E-12	9.04081414426094E-13	2.36931681022011E-12	9.04081414426094E-13	1.90168849241351E-12	1.58993628054244E-12	1.80816282885219E-12	6.54679644929241E-13	1.62111150172955E-12	1.96403893478772E-12
0.02472	6.23504423742134E-13	1.43406017460691E-12	5.92329202555027E-13	2.15109026191036E-12	8.10555750864774E-13	6.54679644929241E-13	1.24700884748427E-13	1.02878229917452E-12	1.27818406867137E-12	1.18465840511005E-12	2.24461592547168E-12	9.97607077987414E-13	1.65228672291666E-12	1.52758583816823E-12	1.8705132712264E-12	8.72906193238988E-13	1.65228672291666E-12	1.68346194410376E-12
0.02474	8.41730972051881E-13	1.21583362629716E-12	3.7410265424528E-13	2.36931681022011E-12	6.23504423742134E-13	8.41730972051881E-13	1.24700884748427E-13	1.27818406867137E-12	9.04081414426094E-13	1.4028849534198E-12	1.93286371360062E-12	1.02878229917452E-12	1.30935928985848E-12	1.65228672291666E-12	1.80816282885219E-12	8.41730972051881E-13	1.65228672291666E-12	1.24700884748427E-12
0.02476	1.12230796273584E-12	1.09113274154873E-12	2.49401769496854E-13	2.55636813734275E-12	5.29978760180814E-13	1.02878229917452E-12	4.98803538993707E-13	1.52758583816823E-12	5.61153981367921E-13	1.46523539579401E-12	1.46523539579401E-12	1.05995752036163E-12	9.97607077987414E-13	1.96403893478772E-12	1.65228672291666E-12	5.92329202555027E-13	1.34053451104559E-12	1.18465840511005E-12
0.02478	1.21583362629716E-12	1.02878229917452E-12	2.8057699068396E-13	2.7745946856525E-12	3.11752211871067E-13	1.21583362629716E-12	1.02878229917452E-12	1.62111150172955E-12	3.11752211871067E-13	1.27818406867137E-12	1.18465840511005E-12	1.21583362629716E-12	8.10555750864774E-13	2.46284247378143E-12	1.43406017460691E-12	3.7410265424528E-13	9.35256635613201E-13	1.12230796273584E-12
0.0248	1.49641061698112E-12	9.66431856800308E-13	4.98803538993707E-13	2.74341946446539E-12	3.11752211871067E-14	1.15348318392295E-12	1.37170973223269E-12	1.52758583816823E-12	3.11752211871067E-13	8.72906193238988E-13	1.05995752036163E-12	1.27818406867137E-12	7.17030087303454E-13	2.83694512802671E-12	1.4028849534198E-12	3.11752211871067E-13	9.35256635613201E-13	1.12230796273584E-12
0.02482	1.68346194410376E-12	9.66431856800308E-13	8.72906193238988E-13	2.3069663678459E-12	-6.23504423742134E-14	1.12230796273584E-12	1.68346194410376E-12	1.30935928985848E-12	6.23504423742134E-13	5.29978760180814E-13	9.97607077987414E-13	1.49641061698112E-12	5.92329202555027E-13	3.11752211871067E-12	1.55876105935534E-12	2.49401769496854E-13	1.15348318392295E-12	7.79380529677668E-13
0.02484	1.90168849241351E-12	1.05995752036163E-12	1.37170973223269E-12	1.65228672291666E-12	3.11752211871067E-14	9.04081414426094E-13	1.65228672291666E-12	1.27818406867137E-12	9.97607077987414E-13	4.98803538993707E-13	1.09113274154873E-12	1.80816282885219E-12	4.05277875432387E-13	3.30457344583331E-12	1.90168849241351E-12	1.24700884748427E-13	1.55876105935534E-12	5.29978760180814E-13
0.02486	2.08873981953615E-12	1.34053451104559E-12	1.90168849241351E-12	9.97607077987414E-13	2.18226548309747E-13	9.04081414426094E-13	1.37170973223269E-12	1.27818406867137E-12	1.30935928985848E-12	6.23504423742134E-13	1.24700884748427E-12	2.24461592547168E-12	3.7410265424528E-13	3.17987256108488E-12	2.338141589033E-12	6.23504423742134E-14	1.8393380500393E-12	3.42927433058174E-13
0.02488	2.05756459834904E-12	1.68346194410376E-12	2.21344070428458E-12	6.85854866116347E-13	4.98803538993707E-13	9.97607077987414E-13	1.02878229917452E-12	1.49641061698112E-12	1.37170973223269E-12	8.10555750864774E-13	1.46523539579401E-12	2.43166725259432E-12	4.36453096619494E-13	2.74341946446539E-12	2.61871857971696E-12	6.23504423742134E-14	1.8393380500393E-12	4.67628317806601E-13
0.0249	1.90168849241351E-12	2.02638937716194E-12	2.55636813734275E-12	7.17030087303454E-13	9.97607077987414E-13	1.18465840511005E-12	6.54679644929241E-13	1.43406017460691E-12	1.58993628054244E-12	9.66431856800308E-13	1.65228672291666E-12	2.40049203140722E-12	3.7410265424528E-13	2.15109026191036E-12	2.64989380090407E-12	9.35256635613201E-14	1.65228672291666E-12	7.17030087303454E-13
0.02492	1.74581238647798E-12	2.27579114665879E-12	2.64989380090407E-12	9.04081414426094E-13	1.49641061698112E-12	1.65228672291666E-12	6.23504423742134E-13	1.30935928985848E-12	1.65228672291666E-12	1.09113274154873E-12	1.90168849241351E-12	2.338141589033E-12	2.8057699068396E-13	1.43406017460691E-12	2.61871857971696E-12	4.98803538993707E-13	1.37170973223269E-12	1.24700884748427E-12
0.02494	1.65228672291666E-12	2.21344070428458E-12	2.7745946856525E-12	1.09113274154873E-12	1.77698760766508E-12	2.08873981953615E-12	8.72906193238988E-13	1.12230796273584E-12	1.74581238647798E-12	1.24700884748427E-12	2.338141589033E-12	2.08873981953615E-12	2.8057699068396E-13	1.15348318392295E-12	2.43166725259432E-12	8.10555750864774E-13	1.21583362629716E-12	1.80816282885219E-12
0.02496	1.55876105935534E-12	1.99521415597483E-12	2.46284247378143E-12	1.24700884748427E-12	1.8705132712264E-12	2.49401769496854E-12	1.30935928985848E-12	1.18465840511005E-12	1.74581238647798E-12	1.24700884748427E-12	2.61871857971696E-12	1.93286371360062E-12	2.18226548309747E-13	8.41730972051881E-13	2.24461592547168E-12	1.27818406867137E-12	9.97607077987414E-13	2.3069663678459E-12
0.02498	1.27818406867137E-12	1.80816282885219E-12	1.96403893478772E-12	1.05995752036163E-12	1.74581238647798E-12	2.58754335852986E-12	1.55876105935534E-12	1.21583362629716E-12	1.68346194410376E-12	1.21583362629716E-12	2.7745946856525E-12	1.90168849241351E-12	2.49401769496854E-13	7.17030087303454E-13	1.93286371360062E-12	1.65228672291666E-12	9.66431856800308E-13	2.61871857971696E-12
0.025	7.79380529677668E-13	1.58993628054244E-12	1.37170973223269E-12	6.85854866116347E-13	1.77698760766508E-12	2.43166725259432E-12	1.8393380500393E-12	1.30935928985848E-12	1.55876105935534E-12	9.97607077987414E-13	2.8057699068396E-12	2.05756459834904E-12	3.42927433058174E-13	7.48205308490561E-13	1.55876105935534E-12	2.02638937716194E-12	9.04081414426094E-13	2.46284247378143E-12
0.02502	3.11752211871067E-14	1.46523539579401E-12	8.72906193238988E-13	3.11752211871067E-13	1.99521415597483E-12	2.3069663678459E-12	1.93286371360062E-12	1.21583362629716E-12	1.43406017460691E-12	8.10555750864774E-13	2.71224424327828E-12	1.99521415597483E-12	3.11752211871067E-13	6.54679644929241E-13	1.34053451104559E-12	1.90168849241351E-12	9.04081414426094E-13	2.21344070428458E-12
0.02504	-6.85854866116347E-13	1.43406017460691E-12	7.48205308490561E-13	6.23504423742134E-14	2.24461592547168E-12	2.15109026191036E-12	1.99521415597483E-12	9.35256635613201E-13	1.37170973223269E-12	6.54679644929241E-13	2.43166725259432E-12	1.68346194410376E-12	4.98803538993707E-13	5.92329202555027E-13	1.30935928985848E-12	1.65228672291666E-12	1.05995752036163E-12	1.8705132712264E-12
0.02506	-8.10555750864774E-13	1.43406017460691E-12	6.85854866116347E-13	-9.35256635613201E-14	2.36931681022011E-12	1.8393380500393E-12	1.93286371360062E-12	7.79380529677668E-13	1.49641061698112E-12	6.54679644929241E-13	2.3069663678459E-12	1.18465840511005E-12	8.41730972051881E-13	5.29978760180814E-13	1.55876105935534E-12	1.30935928985848E-12	1.24700884748427E-12	1.55876105935534E-12
0.02508	-4.05277875432387E-13	1.43406017460691E-12	7.79380529677668E-13	-3.11752211871067E-13	2.40049203140722E-12	1.55876105935534E-12	1.8393380500393E-12	7.79380529677668E-13	1.74581238647798E-12	7.48205308490561E-13	2.18226548309747E-12	8.41730972051881E-13	1.12230796273584E-12	6.54679644929241E-13	1.71463716529087E-12	9.66431856800308E-13	1.52758583816823E-12	1.21583362629716E-12
0.0251	1.8705132712264E-13	1.21583362629716E-12	8.41730972051881E-13	-5.92329202555027E-13	2.27579114665879E-12	1.21583362629716E-12	1.58993628054244E-12	1.12230796273584E-12	1.71463716529087E-12	9.04081414426094E-13	1.93286371360062E-12	6.85854866116347E-13	1.24700884748427E-12	5.92329202555027E-13	1.58993628054244E-12	5.92329202555027E-13	1.71463716529087E-12	1.30935928985848E-12
0.02512	5.29978760180814E-13	9.04081414426094E-13	8.41730972051881E-13	-5.61153981367921E-13	2.08873981953615E-12	9.66431856800308E-13	1.18465840511005E-12	1.55876105935534E-12	1.43406017460691E-12	1.24700884748427E-12	1.93286371360062E-12	7.17030087303454E-13	1.34053451104559E-12	8.10555750864774E-13	1.55876105935534E-12	1.24700884748427E-13	1.71463716529087E-12	1.34053451104559E-12
0.02514	6.54679644929241E-13	6.85854866116347E-13	6.85854866116347E-13	-1.55876105935534E-13	2.02638937716194E-12	9.66431856800308E-13	7.17030087303454E-13	1.93286371360062E-12	1.27818406867137E-12	1.37170973223269E-12	1.62111150172955E-12	8.72906193238988E-13	1.46523539579401E-12	1.12230796273584E-12	1.52758583816823E-12	-2.49401769496854E-13	1.58993628054244E-12	1.55876105935534E-12
0.02516	8.41730972051881E-13	6.23504423742134E-13	5.61153981367921E-13	5.92329202555027E-13	1.93286371360062E-12	1.09113274154873E-12	1.8705132712264E-13	2.21344070428458E-12	1.12230796273584E-12	1.65228672291666E-12	1.24700884748427E-12	1.18465840511005E-12	1.37170973223269E-12	1.37170973223269E-12	1.80816282885219E-12	-3.42927433058174E-13	1.37170973223269E-12	1.52758583816823E-12
0.02518	9.97607077987414E-13	8.41730972051881E-13	4.98803538993707E-13	1.12230796273584E-12	1.8705132712264E-12	1.68346194410376E-12	-1.24700884748427E-13	2.21344070428458E-12	9.66431856800308E-13	1.71463716529087E-12	6.85854866116347E-13	1.37170973223269E-12	1.37170973223269E-12	1.37170973223269E-12	1.99521415597483E-12	-9.35256635613201E-14	1.12230796273584E-12	1.52758583816823E-12
0.0252	1.02878229917452E-12	1.02878229917452E-12	5.29978760180814E-13	1.24700884748427E-12	1.93286371360062E-12	2.18226548309747E-12	-3.42927433058174E-13	1.99521415597483E-12	9.04081414426094E-13	1.62111150172955E-12	2.49401769496854E-13	1.58993628054244E-12	1.34053451104559E-12	1.15348318392295E-12	1.99521415597483E-12	4.05277875432387E-13	9.66431856800308E-13	1.52758583816823E-12
0.02522	1.15348318392295E-12	1.24700884748427E-12	8.41730972051881E-13	9.97607077987414E-13	1.77698760766508E-12	2.49401769496854E-12	-1.8705132712264E-13	1.77698760766508E-12	1.12230796273584E-12	1.37170973223269E-12	-9.35256635613201E-14	1.62111150172955E-12	1.30935928985848E-12	9.35256635613201E-13	1.80816282885219E-12	7.48205308490561E-13	9.97607077987414E-13	1.46523539579401E-12
0.02524	1.43406017460691E-12	1.62111150172955E-12	1.24700884748427E-12	4.98803538993707E-13	1.55876105935534E-12	2.40049203140722E-12	1.24700884748427E-13	1.4028849534198E-12	1.49641061698112E-12	1.09113274154873E-12	-2.49401769496854E-13	1.58993628054244E-12	1.27818406867137E-12	9.97607077987414E-13	1.71463716529087E-12	9.35256635613201E-13	1.05995752036163E-12	1.37170973223269E-12
0.02526	1.96403893478772E-12	1.77698760766508E-12	1.65228672291666E-12	1.8705132712264E-13	1.12230796273584E-12	2.08873981953615E-12	5.92329202555027E-13	1.05995752036163E-12	1.96403893478772E-12	8.41730972051881E-13	-1.55876105935534E-13	1.46523539579401E-12	1.15348318392295E-12	1.30935928985848E-12	1.46523539579401E-12	1.02878229917452E-12	1.24700884748427E-12	1.21583362629716E-12
0.02528	2.68106902209118E-12	1.96403893478772E-12	1.8705132712264E-12	1.8705132712264E-13	8.41730972051881E-13	1.74581238647798E-12	9.97607077987414E-13	8.72906193238988E-13	2.24461592547168E-12	8.10555750864774E-13	1.24700884748427E-13	1.34053451104559E-12	1.02878229917452E-12	1.80816282885219E-12	1.30935928985848E-12	9.35256635613201E-13	1.34053451104559E-12	1.02878229917452E-12
0.0253	3.17987256108488E-12	1.96403893478772E-12	2.02638937716194E-12	4.05277875432387E-13	7.17030087303454E-13	1.37170973223269E-12	1.30935928985848E-12	5.92329202555027E-13	2.3069663678459E-12	1.09113274154873E-12	6.23504423742134E-13	1.21583362629716E-12	9.35256635613201E-13	2.11991504072326E-12	1.12230796273584E-12	6.54679644929241E-13	1.49641061698112E-12	9.04081414426094E-13
0.02532	3.11752211871067E-12	2.02638937716194E-12	2.27579114665879E-12	8.72906193238988E-13	6.23504423742134E-13	1.24700884748427E-12	1.49641061698112E-12	4.98803538993707E-13	2.18226548309747E-12	1.49641061698112E-12	9.97607077987414E-13	9.66431856800308E-13	9.97607077987414E-13	2.18226548309747E-12	8.41730972051881E-13	3.7410265424528E-13	1.30935928985848E-12	8.41730972051881E-13
0.02534	2.49401769496854E-12	2.05756459834904E-12	2.36931681022011E-12	1.37170973223269E-12	7.17030087303454E-13	1.15348318392295E-12	1.37170973223269E-12	6.23504423742134E-13	1.80816282885219E-12	1.90168849241351E-12	1.21583362629716E-12	6.23504423742134E-13	1.05995752036163E-12	2.02638937716194E-12	6.85854866116347E-13	0	9.97607077987414E-13	7.48205308490561E-13
0.02536	1.8705132712264E-12	2.27579114665879E-12	2.24461592547168E-12	1.96403893478772E-12	8.10555750864774E-13	1.12230796273584E-12	1.21583362629716E-12	8.10555750864774E-13	1.24700884748427E-12	2.02638937716194E-12	1.58993628054244E-12	3.7410265424528E-13	1.24700884748427E-12	1.71463716529087E-12	6.23504423742134E-13	-6.54679644929241E-13	8.72906193238988E-13	6.54679644929241E-13
0.02538	1.30935928985848E-12	2.49401769496854E-12	1.96403893478772E-12	2.18226548309747E-12	9.35256635613201E-13	9.35256635613201E-13	1.30935928985848E-12	1.15348318392295E-12	8.10555750864774E-13	2.05756459834904E-12	1.8393380500393E-12	2.49401769496854E-13	1.37170973223269E-12	1.43406017460691E-12	4.98803538993707E-13	-1.09113274154873E-12	9.97607077987414E-13	5.61153981367921E-13
0.0254	1.15348318392295E-12	2.89929557040092E-12	1.74581238647798E-12	2.11991504072326E-12	1.34053451104559E-12	1.05995752036163E-12	1.34053451104559E-12	1.43406017460691E-12	3.42927433058174E-13	1.96403893478772E-12	1.93286371360062E-12	2.49401769496854E-13	1.37170973223269E-12	1.27818406867137E-12	4.98803538993707E-13	-1.12230796273584E-12	1.37170973223269E-12	4.98803538993707E-13
0.02542	1.15348318392295E-12	3.11752211871067E-12	1.65228672291666E-12	1.90168849241351E-12	2.05756459834904E-12	1.09113274154873E-12	1.55876105935534E-12	1.43406017460691E-12	1.8705132712264E-13	1.8705132712264E-12	1.96403893478772E-12	2.49401769496854E-13	1.30935928985848E-12	1.18465840511005E-12	5.92329202555027E-13	-8.41730972051881E-13	1.55876105935534E-12	5.29978760180814E-13
0.02544	1.15348318392295E-12	2.99282123396224E-12	1.46523539579401E-12	1.74581238647798E-12	2.58754335852986E-12	9.97607077987414E-13	1.68346194410376E-12	1.43406017460691E-12	4.05277875432387E-13	1.90168849241351E-12	1.8705132712264E-12	2.49401769496854E-13	1.24700884748427E-12	1.09113274154873E-12	7.48205308490561E-13	-6.54679644929241E-13	1.80816282885219E-12	6.54679644929241E-13
0.02546	1.21583362629716E-12	2.338141589033E-12	1.37170973223269E-12	1.68346194410376E-12	2.83694512802671E-12	7.17030087303454E-13	1.68346194410376E-12	1.27818406867137E-12	8.41730972051881E-13	2.15109026191036E-12	2.05756459834904E-12	3.11752211871067E-13	1.24700884748427E-12	7.79380529677668E-13	8.10555750864774E-13	-5.61153981367921E-13	1.90168849241351E-12	8.72906193238988E-13
0.02548	1.27818406867137E-12	1.62111150172955E-12	1.12230796273584E-12	1.37170973223269E-12	2.8057699068396E-12	5.92329202555027E-13	1.37170973223269E-12	1.15348318392295E-12	1.34053451104559E-12	2.3069663678459E-12	2.27579114665879E-12	4.98803538993707E-13	1.18465840511005E-12	4.98803538993707E-13	6.54679644929241E-13	-5.61153981367921E-13	2.05756459834904E-12	1.30935928985848E-12
0.0255	1.21583362629716E-12	9.97607077987414E-13	1.05995752036163E-12	1.05995752036163E-12	2.338141589033E-12	3.42927433058174E-13	1.21583362629716E-12	9.97607077987414E-13	1.74581238647798E-12	2.02638937716194E-12	2.27579114665879E-12	4.36453096619494E-13	8.41730972051881E-13	3.42927433058174E-13	5.29978760180814E-13	-4.98803538993707E-13	2.05756459834904E-12	1.62111150172955E-12
0.02552	9.97607077987414E-13	4.98803538993707E-13	1.15348318392295E-12	9.35256635613201E-13	1.77698760766508E-12	2.49401769496854E-13	1.24700884748427E-12	7.79380529677668E-13	1.96403893478772E-12	1.77698760766508E-12	1.96403893478772E-12	4.05277875432387E-13	5.61153981367921E-13	2.49401769496854E-13	4.98803538993707E-13	-4.98803538993707E-13	2.11991504072326E-12	1.68346194410376E-12
0.02554	5.29978760180814E-13	2.18226548309747E-13	1.37170973223269E-12	9.97607077987414E-13	9.97607077987414E-13	3.7410265424528E-13	1.52758583816823E-12	7.48205308490561E-13	2.05756459834904E-12	1.52758583816823E-12	1.46523539579401E-12	2.8057699068396E-13	3.7410265424528E-13	6.23504423742134E-14	5.29978760180814E-13	-2.49401769496854E-13	2.15109026191036E-12	1.49641061698112E-12
0.02556	3.42927433058174E-13	3.11752211871067E-14	1.68346194410376E-12	1.15348318392295E-12	2.8057699068396E-13	7.79380529677668E-13	1.62111150172955E-12	6.23504423742134E-13	1.71463716529087E-12	1.24700884748427E-12	1.09113274154873E-12	2.18226548309747E-13	4.05277875432387E-13	9.35256635613201E-14	8.10555750864774E-13	1.55876105935534E-13	1.93286371360062E-12	1.27818406867137E-12
0.02558	5.29978760180814E-13	3.11752211871067E-14	1.65228672291666E-12	1.21583362629716E-12	-4.05277875432387E-13	1.18465840511005E-12	1.77698760766508E-12	4.98803538993707E-13	1.24700884748427E-12	1.12230796273584E-12	7.79380529677668E-13	2.8057699068396E-13	6.23504423742134E-13	1.55876105935534E-13	9.66431856800308E-13	6.23504423742134E-13	1.49641061698112E-12	1.09113274154873E-12
0.0256	1.09113274154873E-12	2.49401769496854E-13	1.80816282885219E-12	1.18465840511005E-12	-3.7410265424528E-13	1.46523539579401E-12	1.90168849241351E-12	5.92329202555027E-13	6.85854866116347E-13	1.24700884748427E-12	6.23504423742134E-13	4.98803538993707E-13	8.41730972051881E-13	3.7410265424528E-13	1.09113274154873E-12	9.04081414426094E-13	1.09113274154873E-12	1.02878229917452E-12
[truncated: 53,719 more rows]
